# Supplementary material for: AI-guided pipeline for protein–protein interaction drug discovery identifies a SARS-CoV-2 inhibitor
Source: Mol Syst Biol. 2024 Mar 11;20(4):428–57. doi: 10.1038/s44320-024-00019-8 (PMC10987651; doi:10.1038/s44320-024-00019-8)
Supplement: Supplementary file 12 — Source Data Fig. 2 [file 44320_2024_19_MOESM12_ESM.zip › Source Data Figure EV3-EV4/ColabFold/PEX19_PEX3_unrelaxed_rank_3_model_3.pdb]

MODEL     1                                                                     
ATOM      1  N   MET B   1      13.587 -64.643 -31.233  1.00 26.74           N  
ATOM      2  CA  MET B   1      14.362 -63.423 -31.025  1.00 26.74           C  
ATOM      3  C   MET B   1      13.503 -62.186 -31.263  1.00 26.74           C  
ATOM      4  CB  MET B   1      15.583 -63.397 -31.946  1.00 26.74           C  
ATOM      5  O   MET B   1      13.944 -61.062 -31.016  1.00 26.74           O  
ATOM      6  CG  MET B   1      16.899 -63.647 -31.227  1.00 26.74           C  
ATOM      7  SD  MET B   1      18.354 -63.404 -32.318  1.00 26.74           S  
ATOM      8  CE  MET B   1      19.696 -63.700 -31.133  1.00 26.74           C  
ATOM      9  N   ALA B   2      12.378 -62.368 -31.965  1.00 35.48           N  
ATOM     10  CA  ALA B   2      11.521 -61.327 -32.527  1.00 35.48           C  
ATOM     11  C   ALA B   2      10.666 -60.676 -31.444  1.00 35.48           C  
ATOM     12  CB  ALA B   2      10.632 -61.906 -33.626  1.00 35.48           C  
ATOM     13  O   ALA B   2       9.907 -59.744 -31.719  1.00 35.48           O  
ATOM     14  N   ALA B   3      10.540 -61.308 -30.279  1.00 39.76           N  
ATOM     15  CA  ALA B   3       9.546 -60.865 -29.305  1.00 39.76           C  
ATOM     16  C   ALA B   3       9.918 -59.505 -28.721  1.00 39.76           C  
ATOM     17  CB  ALA B   3       9.399 -61.897 -28.189  1.00 39.76           C  
ATOM     18  O   ALA B   3       9.145 -58.916 -27.963  1.00 39.76           O  
ATOM     19  N   ALA B   4      11.223 -59.178 -28.778  1.00 38.70           N  
ATOM     20  CA  ALA B   4      11.665 -58.068 -27.938  1.00 38.70           C  
ATOM     21  C   ALA B   4      11.171 -56.733 -28.488  1.00 38.70           C  
ATOM     22  CB  ALA B   4      13.187 -58.062 -27.823  1.00 38.70           C  
ATOM     23  O   ALA B   4      11.397 -55.683 -27.882  1.00 38.70           O  
ATOM     24  N   GLU B   5      10.768 -56.685 -29.777  1.00 38.82           N  
ATOM     25  CA  GLU B   5      10.653 -55.360 -30.378  1.00 38.82           C  
ATOM     26  C   GLU B   5       9.411 -54.630 -29.873  1.00 38.82           C  
ATOM     27  CB  GLU B   5      10.616 -55.463 -31.905  1.00 38.82           C  
ATOM     28  O   GLU B   5       9.189 -53.466 -30.209  1.00 38.82           O  
ATOM     29  CG  GLU B   5      11.993 -55.532 -32.550  1.00 38.82           C  
ATOM     30  CD  GLU B   5      11.950 -55.440 -34.067  1.00 38.82           C  
ATOM     31  OE1 GLU B   5      12.942 -54.978 -34.675  1.00 38.82           O  
ATOM     32  OE2 GLU B   5      10.916 -55.832 -34.652  1.00 38.82           O  
ATOM     33  N   GLU B   6       8.451 -55.364 -29.314  1.00 40.49           N  
ATOM     34  CA  GLU B   6       7.181 -54.677 -29.099  1.00 40.49           C  
ATOM     35  C   GLU B   6       7.286 -53.668 -27.959  1.00 40.49           C  
ATOM     36  CB  GLU B   6       6.066 -55.685 -28.809  1.00 40.49           C  
ATOM     37  O   GLU B   6       6.356 -52.895 -27.720  1.00 40.49           O  
ATOM     38  CG  GLU B   6       5.348 -56.182 -30.054  1.00 40.49           C  
ATOM     39  CD  GLU B   6       4.094 -56.985 -29.744  1.00 40.49           C  
ATOM     40  OE1 GLU B   6       3.294 -57.244 -30.671  1.00 40.49           O  
ATOM     41  OE2 GLU B   6       3.911 -57.357 -28.563  1.00 40.49           O  
ATOM     42  N   GLY B   7       8.168 -53.946 -27.005  1.00 42.20           N  
ATOM     43  CA  GLY B   7       8.198 -53.078 -25.839  1.00 42.20           C  
ATOM     44  C   GLY B   7       8.605 -51.653 -26.165  1.00 42.20           C  
ATOM     45  O   GLY B   7       8.512 -50.765 -25.315  1.00 42.20           O  
ATOM     46  N   CYS B   8       9.455 -51.426 -27.215  1.00 44.76           N  
ATOM     47  CA  CYS B   8      10.037 -50.122 -27.510  1.00 44.76           C  
ATOM     48  C   CYS B   8       8.987 -49.168 -28.065  1.00 44.76           C  
ATOM     49  CB  CYS B   8      11.189 -50.262 -28.504  1.00 44.76           C  
ATOM     50  O   CYS B   8       9.234 -47.967 -28.185  1.00 44.76           O  
ATOM     51  SG  CYS B   8      12.801 -50.494 -27.723  1.00 44.76           S  
ATOM     52  N   SER B   9       7.846 -49.646 -28.552  1.00 47.96           N  
ATOM     53  CA  SER B   9       6.872 -48.798 -29.232  1.00 47.96           C  
ATOM     54  C   SER B   9       6.056 -47.983 -28.234  1.00 47.96           C  
ATOM     55  CB  SER B   9       5.937 -49.644 -30.098  1.00 47.96           C  
ATOM     56  O   SER B   9       5.675 -46.846 -28.518  1.00 47.96           O  
ATOM     57  OG  SER B   9       4.710 -49.880 -29.430  1.00 47.96           O  
ATOM     58  N   VAL B  10       5.851 -48.547 -26.998  1.00 50.54           N  
ATOM     59  CA  VAL B  10       5.015 -47.863 -26.017  1.00 50.54           C  
ATOM     60  C   VAL B  10       5.757 -46.650 -25.462  1.00 50.54           C  
ATOM     61  CB  VAL B  10       4.601 -48.808 -24.867  1.00 50.54           C  
ATOM     62  O   VAL B  10       5.158 -45.592 -25.249  1.00 50.54           O  
ATOM     63  CG1 VAL B  10       3.791 -48.054 -23.814  1.00 50.54           C  
ATOM     64  CG2 VAL B  10       3.807 -49.994 -25.410  1.00 50.54           C  
ATOM     65  N   GLY B  11       7.061 -46.709 -25.108  1.00 54.28           N  
ATOM     66  CA  GLY B  11       7.876 -45.590 -24.664  1.00 54.28           C  
ATOM     67  C   GLY B  11       7.958 -44.470 -25.683  1.00 54.28           C  
ATOM     68  O   GLY B  11       7.931 -43.292 -25.322  1.00 54.28           O  
ATOM     69  N   ALA B  12       7.987 -44.835 -26.960  1.00 60.11           N  
ATOM     70  CA  ALA B  12       8.087 -43.860 -28.043  1.00 60.11           C  
ATOM     71  C   ALA B  12       6.778 -43.095 -28.214  1.00 60.11           C  
ATOM     72  CB  ALA B  12       8.471 -44.551 -29.348  1.00 60.11           C  
ATOM     73  O   ALA B  12       6.785 -41.884 -28.451  1.00 60.11           O  
ATOM     74  N   GLU B  13       5.641 -43.783 -27.960  1.00 58.88           N  
ATOM     75  CA  GLU B  13       4.336 -43.150 -28.118  1.00 58.88           C  
ATOM     76  C   GLU B  13       4.059 -42.164 -26.987  1.00 58.88           C  
ATOM     77  CB  GLU B  13       3.229 -44.206 -28.178  1.00 58.88           C  
ATOM     78  O   GLU B  13       3.493 -41.092 -27.214  1.00 58.88           O  
ATOM     79  CG  GLU B  13       2.778 -44.545 -29.591  1.00 58.88           C  
ATOM     80  CD  GLU B  13       1.657 -45.572 -29.632  1.00 58.88           C  
ATOM     81  OE1 GLU B  13       1.133 -45.854 -30.734  1.00 58.88           O  
ATOM     82  OE2 GLU B  13       1.301 -46.099 -28.555  1.00 58.88           O  
ATOM     83  N   ALA B  14       4.438 -42.529 -25.731  1.00 61.54           N  
ATOM     84  CA  ALA B  14       4.258 -41.655 -24.575  1.00 61.54           C  
ATOM     85  C   ALA B  14       5.059 -40.365 -24.733  1.00 61.54           C  
ATOM     86  CB  ALA B  14       4.667 -42.377 -23.293  1.00 61.54           C  
ATOM     87  O   ALA B  14       4.573 -39.281 -24.401  1.00 61.54           O  
ATOM     88  N   ASP B  15       6.174 -40.396 -25.336  1.00 75.35           N  
ATOM     89  CA  ASP B  15       7.043 -39.248 -25.570  1.00 75.35           C  
ATOM     90  C   ASP B  15       6.469 -38.335 -26.651  1.00 75.35           C  
ATOM     91  CB  ASP B  15       8.448 -39.709 -25.963  1.00 75.35           C  
ATOM     92  O   ASP B  15       6.552 -37.109 -26.545  1.00 75.35           O  
ATOM     93  CG  ASP B  15       9.350 -39.951 -24.766  1.00 75.35           C  
ATOM     94  OD1 ASP B  15       9.008 -39.512 -23.646  1.00 75.35           O  
ATOM     95  OD2 ASP B  15      10.414 -40.583 -24.943  1.00 75.35           O  
ATOM     96  N   ARG B  16       5.675 -39.032 -27.479  1.00 82.09           N  
ATOM     97  CA  ARG B  16       5.083 -38.248 -28.558  1.00 82.09           C  
ATOM     98  C   ARG B  16       3.891 -37.439 -28.057  1.00 82.09           C  
ATOM     99  CB  ARG B  16       4.651 -39.159 -29.709  1.00 82.09           C  
ATOM    100  O   ARG B  16       3.698 -36.292 -28.465  1.00 82.09           O  
ATOM    101  CG  ARG B  16       5.760 -39.464 -30.703  1.00 82.09           C  
ATOM    102  CD  ARG B  16       5.235 -40.207 -31.923  1.00 82.09           C  
ATOM    103  NE  ARG B  16       6.301 -40.495 -32.879  1.00 82.09           N  
ATOM    104  NH1 ARG B  16       4.985 -41.781 -34.276  1.00 82.09           N  
ATOM    105  NH2 ARG B  16       7.195 -41.433 -34.775  1.00 82.09           N  
ATOM    106  CZ  ARG B  16       6.158 -41.235 -33.975  1.00 82.09           C  
ATOM    107  N   GLU B  17       3.148 -37.997 -27.122  1.00 87.07           N  
ATOM    108  CA  GLU B  17       1.985 -37.324 -26.550  1.00 87.07           C  
ATOM    109  C   GLU B  17       2.401 -36.110 -25.726  1.00 87.07           C  
ATOM    110  CB  GLU B  17       1.174 -38.294 -25.687  1.00 87.07           C  
ATOM    111  O   GLU B  17       1.764 -35.057 -25.797  1.00 87.07           O  
ATOM    112  CG  GLU B  17       0.326 -39.270 -26.489  1.00 87.07           C  
ATOM    113  CD  GLU B  17      -0.486 -40.215 -25.619  1.00 87.07           C  
ATOM    114  OE1 GLU B  17      -1.234 -41.055 -26.169  1.00 87.07           O  
ATOM    115  OE2 GLU B  17      -0.375 -40.115 -24.377  1.00 87.07           O  
ATOM    116  N   LEU B  18       3.426 -36.196 -24.930  1.00 90.64           N  
ATOM    117  CA  LEU B  18       3.939 -35.095 -24.122  1.00 90.64           C  
ATOM    118  C   LEU B  18       4.477 -33.976 -25.008  1.00 90.64           C  
ATOM    119  CB  LEU B  18       5.040 -35.589 -23.180  1.00 90.64           C  
ATOM    120  O   LEU B  18       4.227 -32.797 -24.746  1.00 90.64           O  
ATOM    121  CG  LEU B  18       5.709 -34.529 -22.304  1.00 90.64           C  
ATOM    122  CD1 LEU B  18       4.680 -33.868 -21.392  1.00 90.64           C  
ATOM    123  CD2 LEU B  18       6.839 -35.145 -21.486  1.00 90.64           C  
ATOM    124  N   GLU B  19       5.052 -34.363 -26.091  1.00 90.20           N  
ATOM    125  CA  GLU B  19       5.608 -33.384 -27.020  1.00 90.20           C  
ATOM    126  C   GLU B  19       4.507 -32.544 -27.661  1.00 90.20           C  
ATOM    127  CB  GLU B  19       6.437 -34.080 -28.102  1.00 90.20           C  
ATOM    128  O   GLU B  19       4.638 -31.324 -27.777  1.00 90.20           O  
ATOM    129  CG  GLU B  19       7.345 -33.140 -28.882  1.00 90.20           C  
ATOM    130  CD  GLU B  19       8.446 -32.528 -28.031  1.00 90.20           C  
ATOM    131  OE1 GLU B  19       9.028 -31.497 -28.441  1.00 90.20           O  
ATOM    132  OE2 GLU B  19       8.731 -33.083 -26.947  1.00 90.20           O  
ATOM    133  N   GLU B  20       3.472 -33.215 -28.041  1.00 91.70           N  
ATOM    134  CA  GLU B  20       2.345 -32.502 -28.636  1.00 91.70           C  
ATOM    135  C   GLU B  20       1.685 -31.571 -27.623  1.00 91.70           C  
ATOM    136  CB  GLU B  20       1.316 -33.490 -29.191  1.00 91.70           C  
ATOM    137  O   GLU B  20       1.287 -30.456 -27.965  1.00 91.70           O  
ATOM    138  CG  GLU B  20       1.731 -34.136 -30.506  1.00 91.70           C  
ATOM    139  CD  GLU B  20       0.733 -35.167 -31.008  1.00 91.70           C  
ATOM    140  OE1 GLU B  20       1.005 -35.822 -32.040  1.00 91.70           O  
ATOM    141  OE2 GLU B  20      -0.330 -35.320 -30.366  1.00 91.70           O  
ATOM    142  N   LEU B  21       1.673 -32.016 -26.417  1.00 94.74           N  
ATOM    143  CA  LEU B  21       1.091 -31.238 -25.330  1.00 94.74           C  
ATOM    144  C   LEU B  21       1.921 -29.990 -25.049  1.00 94.74           C  
ATOM    145  CB  LEU B  21       0.981 -32.087 -24.061  1.00 94.74           C  
ATOM    146  O   LEU B  21       1.375 -28.891 -24.924  1.00 94.74           O  
ATOM    147  CG  LEU B  21       0.446 -31.379 -22.815  1.00 94.74           C  
ATOM    148  CD1 LEU B  21      -1.009 -30.970 -23.021  1.00 94.74           C  
ATOM    149  CD2 LEU B  21       0.586 -32.275 -21.589  1.00 94.74           C  
ATOM    150  N   LEU B  22       3.191 -30.102 -25.008  1.00 95.37           N  
ATOM    151  CA  LEU B  22       4.092 -28.997 -24.701  1.00 95.37           C  
ATOM    152  C   LEU B  22       4.082 -27.961 -25.821  1.00 95.37           C  
ATOM    153  CB  LEU B  22       5.516 -29.513 -24.479  1.00 95.37           C  
ATOM    154  O   LEU B  22       4.109 -26.757 -25.558  1.00 95.37           O  
ATOM    155  CG  LEU B  22       5.724 -30.437 -23.279  1.00 95.37           C  
ATOM    156  CD1 LEU B  22       7.188 -30.851 -23.175  1.00 95.37           C  
ATOM    157  CD2 LEU B  22       5.263 -29.756 -21.994  1.00 95.37           C  
ATOM    158  N   GLU B  23       3.929 -28.455 -27.045  1.00 92.12           N  
ATOM    159  CA  GLU B  23       3.872 -27.544 -28.185  1.00 92.12           C  
ATOM    160  C   GLU B  23       2.586 -26.722 -28.171  1.00 92.12           C  
ATOM    161  CB  GLU B  23       3.986 -28.321 -29.499  1.00 92.12           C  
ATOM    162  O   GLU B  23       2.611 -25.518 -28.431  1.00 92.12           O  
ATOM    163  CG  GLU B  23       4.503 -27.487 -30.663  1.00 92.12           C  
ATOM    164  CD  GLU B  23       5.316 -28.293 -31.664  1.00 92.12           C  
ATOM    165  OE1 GLU B  23       5.861 -27.698 -32.622  1.00 92.12           O  
ATOM    166  OE2 GLU B  23       5.407 -29.528 -31.490  1.00 92.12           O  
ATOM    167  N   SER B  24       1.545 -27.393 -27.880  1.00 91.93           N  
ATOM    168  CA  SER B  24       0.260 -26.710 -27.782  1.00 91.93           C  
ATOM    169  C   SER B  24       0.254 -25.704 -26.637  1.00 91.93           C  
ATOM    170  CB  SER B  24      -0.872 -27.721 -27.590  1.00 91.93           C  
ATOM    171  O   SER B  24      -0.279 -24.601 -26.775  1.00 91.93           O  
ATOM    172  OG  SER B  24      -2.091 -27.061 -27.297  1.00 91.93           O  
ATOM    173  N   ALA B  25       0.898 -26.024 -25.563  1.00 94.62           N  
ATOM    174  CA  ALA B  25       0.957 -25.165 -24.383  1.00 94.62           C  
ATOM    175  C   ALA B  25       1.826 -23.937 -24.641  1.00 94.62           C  
ATOM    176  CB  ALA B  25       1.487 -25.945 -23.183  1.00 94.62           C  
ATOM    177  O   ALA B  25       1.528 -22.844 -24.154  1.00 94.62           O  
ATOM    178  N   LEU B  26       2.853 -24.121 -25.346  1.00 95.37           N  
ATOM    179  CA  LEU B  26       3.736 -23.008 -25.676  1.00 95.37           C  
ATOM    180  C   LEU B  26       2.991 -21.938 -26.467  1.00 95.37           C  
ATOM    181  CB  LEU B  26       4.944 -23.502 -26.476  1.00 95.37           C  
ATOM    182  O   LEU B  26       3.201 -20.742 -26.252  1.00 95.37           O  
ATOM    183  CG  LEU B  26       6.042 -22.472 -26.751  1.00 95.37           C  
ATOM    184  CD1 LEU B  26       6.648 -21.982 -25.440  1.00 95.37           C  
ATOM    185  CD2 LEU B  26       7.118 -23.066 -27.654  1.00 95.37           C  
ATOM    186  N   ASP B  27       2.043 -22.355 -27.347  1.00 91.83           N  
ATOM    187  CA  ASP B  27       1.245 -21.432 -28.148  1.00 91.83           C  
ATOM    188  C   ASP B  27       0.272 -20.646 -27.272  1.00 91.83           C  
ATOM    189  CB  ASP B  27       0.481 -22.188 -29.236  1.00 91.83           C  
ATOM    190  O   ASP B  27      -0.088 -19.513 -27.598  1.00 91.83           O  
ATOM    191  CG  ASP B  27       1.382 -22.707 -30.343  1.00 91.83           C  
ATOM    192  OD1 ASP B  27       2.508 -22.188 -30.506  1.00 91.83           O  
ATOM    193  OD2 ASP B  27       0.963 -23.641 -31.060  1.00 91.83           O  
ATOM    194  N   ASP B  28       0.003 -21.146 -26.150  1.00 91.91           N  
ATOM    195  CA  ASP B  28      -0.976 -20.546 -25.248  1.00 91.91           C  
ATOM    196  C   ASP B  28      -0.382 -19.349 -24.510  1.00 91.91           C  
ATOM    197  CB  ASP B  28      -1.488 -21.582 -24.245  1.00 91.91           C  
ATOM    198  O   ASP B  28      -1.117 -18.509 -23.986  1.00 91.91           O  
ATOM    199  CG  ASP B  28      -2.406 -22.615 -24.875  1.00 91.91           C  
ATOM    200  OD1 ASP B  28      -2.854 -22.412 -26.024  1.00 91.91           O  
ATOM    201  OD2 ASP B  28      -2.685 -23.639 -24.216  1.00 91.91           O  
ATOM    202  N   PHE B  29       0.953 -19.183 -24.405  1.00 91.51           N  
ATOM    203  CA  PHE B  29       1.585 -18.047 -23.746  1.00 91.51           C  
ATOM    204  C   PHE B  29       1.310 -16.757 -24.509  1.00 91.51           C  
ATOM    205  CB  PHE B  29       3.095 -18.270 -23.619  1.00 91.51           C  
ATOM    206  O   PHE B  29       1.204 -15.685 -23.909  1.00 91.51           O  
ATOM    207  CG  PHE B  29       3.491 -19.070 -22.407  1.00 91.51           C  
ATOM    208  CD1 PHE B  29       3.699 -18.447 -21.183  1.00 91.51           C  
ATOM    209  CD2 PHE B  29       3.654 -20.447 -22.493  1.00 91.51           C  
ATOM    210  CE1 PHE B  29       4.065 -19.186 -20.060  1.00 91.51           C  
ATOM    211  CE2 PHE B  29       4.020 -21.191 -21.375  1.00 91.51           C  
ATOM    212  CZ  PHE B  29       4.226 -20.559 -20.160  1.00 91.51           C  
ATOM    213  N   ASP B  30       1.114 -16.911 -25.744  1.00 78.35           N  
ATOM    214  CA  ASP B  30       0.872 -15.743 -26.585  1.00 78.35           C  
ATOM    215  C   ASP B  30      -0.596 -15.325 -26.534  1.00 78.35           C  
ATOM    216  CB  ASP B  30       1.288 -16.027 -28.030  1.00 78.35           C  
ATOM    217  O   ASP B  30      -0.914 -14.141 -26.659  1.00 78.35           O  
ATOM    218  CG  ASP B  30       2.792 -16.154 -28.200  1.00 78.35           C  
ATOM    219  OD1 ASP B  30       3.547 -15.466 -27.479  1.00 78.35           O  
ATOM    220  OD2 ASP B  30       3.225 -16.946 -29.064  1.00 78.35           O  
ATOM    221  N   LYS B  31      -1.487 -16.281 -26.294  1.00 72.71           N  
ATOM    222  CA  LYS B  31      -2.924 -16.026 -26.253  1.00 72.71           C  
ATOM    223  C   LYS B  31      -3.335 -15.402 -24.923  1.00 72.71           C  
ATOM    224  CB  LYS B  31      -3.705 -17.320 -26.489  1.00 72.71           C  
ATOM    225  O   LYS B  31      -4.319 -14.663 -24.855  1.00 72.71           O  
ATOM    226  CG  LYS B  31      -3.663 -17.815 -27.927  1.00 72.71           C  
ATOM    227  CD  LYS B  31      -4.494 -19.079 -28.108  1.00 72.71           C  
ATOM    228  CE  LYS B  31      -4.378 -19.628 -29.523  1.00 72.71           C  
ATOM    229  NZ  LYS B  31      -5.117 -20.916 -29.680  1.00 72.71           N  
ATOM    230  N   ALA B  32      -2.566 -15.603 -23.892  1.00 61.11           N  
ATOM    231  CA  ALA B  32      -2.903 -15.180 -22.536  1.00 61.11           C  
ATOM    232  C   ALA B  32      -2.474 -13.737 -22.288  1.00 61.11           C  
ATOM    233  CB  ALA B  32      -2.253 -16.108 -21.512  1.00 61.11           C  
ATOM    234  O   ALA B  32      -2.850 -13.134 -21.280  1.00 61.11           O  
ATOM    235  N   LYS B  33      -1.792 -13.066 -23.155  1.00 55.60           N  
ATOM    236  CA  LYS B  33      -1.339 -11.685 -23.020  1.00 55.60           C  
ATOM    237  C   LYS B  33      -2.464 -10.704 -23.338  1.00 55.60           C  
ATOM    238  CB  LYS B  33      -0.140 -11.421 -23.933  1.00 55.60           C  
ATOM    239  O   LYS B  33      -3.220 -10.906 -24.290  1.00 55.60           O  
ATOM    240  CG  LYS B  33       1.052 -10.796 -23.224  1.00 55.60           C  
ATOM    241  CD  LYS B  33       2.247 -10.654 -24.158  1.00 55.60           C  
ATOM    242  CE  LYS B  33       3.427  -9.992 -23.461  1.00 55.60           C  
ATOM    243  NZ  LYS B  33       4.627  -9.922 -24.349  1.00 55.60           N  
ATOM    244  N   PRO B  34      -2.881  -9.896 -22.354  1.00 47.78           N  
ATOM    245  CA  PRO B  34      -3.845  -8.878 -22.778  1.00 47.78           C  
ATOM    246  C   PRO B  34      -3.403  -8.137 -24.038  1.00 47.78           C  
ATOM    247  CB  PRO B  34      -3.905  -7.928 -21.579  1.00 47.78           C  
ATOM    248  O   PRO B  34      -2.207  -8.070 -24.332  1.00 47.78           O  
ATOM    249  CG  PRO B  34      -2.808  -8.387 -20.673  1.00 47.78           C  
ATOM    250  CD  PRO B  34      -2.152  -9.589 -21.289  1.00 47.78           C  
ATOM    251  N   SER B  35      -4.364  -7.973 -24.994  1.00 38.19           N  
ATOM    252  CA  SER B  35      -4.149  -7.276 -26.258  1.00 38.19           C  
ATOM    253  C   SER B  35      -3.363  -5.985 -26.050  1.00 38.19           C  
ATOM    254  CB  SER B  35      -5.485  -6.966 -26.934  1.00 38.19           C  
ATOM    255  O   SER B  35      -3.762  -5.131 -25.256  1.00 38.19           O  
ATOM    256  OG  SER B  35      -5.436  -7.285 -28.314  1.00 38.19           O  
ATOM    257  N   PRO B  36      -2.029  -5.996 -26.363  1.00 37.22           N  
ATOM    258  CA  PRO B  36      -1.227  -4.775 -26.251  1.00 37.22           C  
ATOM    259  C   PRO B  36      -1.932  -3.551 -26.830  1.00 37.22           C  
ATOM    260  CB  PRO B  36       0.035  -5.108 -27.050  1.00 37.22           C  
ATOM    261  O   PRO B  36      -2.777  -3.684 -27.720  1.00 37.22           O  
ATOM    262  CG  PRO B  36      -0.278  -6.397 -27.739  1.00 37.22           C  
ATOM    263  CD  PRO B  36      -1.655  -6.834 -27.330  1.00 37.22           C  
ATOM    264  N   ALA B  37      -2.213  -2.471 -26.112  1.00 32.53           N  
ATOM    265  CA  ALA B  37      -2.540  -1.191 -26.733  1.00 32.53           C  
ATOM    266  C   ALA B  37      -1.615  -0.900 -27.911  1.00 32.53           C  
ATOM    267  CB  ALA B  37      -2.459  -0.064 -25.705  1.00 32.53           C  
ATOM    268  O   ALA B  37      -0.516  -1.453 -27.997  1.00 32.53           O  
ATOM    269  N   PRO B  38      -2.156  -0.379 -29.050  1.00 27.94           N  
ATOM    270  CA  PRO B  38      -1.441  -0.029 -30.280  1.00 27.94           C  
ATOM    271  C   PRO B  38      -0.113   0.675 -30.010  1.00 27.94           C  
ATOM    272  CB  PRO B  38      -2.417   0.904 -31.001  1.00 27.94           C  
ATOM    273  O   PRO B  38      -0.026   1.512 -29.108  1.00 27.94           O  
ATOM    274  CG  PRO B  38      -3.419   1.287 -29.960  1.00 27.94           C  
ATOM    275  CD  PRO B  38      -3.153   0.481 -28.722  1.00 27.94           C  
ATOM    276  N   PRO B  39       0.986  -0.032 -30.260  1.00 30.01           N  
ATOM    277  CA  PRO B  39       2.333   0.521 -30.101  1.00 30.01           C  
ATOM    278  C   PRO B  39       2.509   1.861 -30.812  1.00 30.01           C  
ATOM    279  CB  PRO B  39       3.230  -0.551 -30.725  1.00 30.01           C  
ATOM    280  O   PRO B  39       1.909   2.088 -31.865  1.00 30.01           O  
ATOM    281  CG  PRO B  39       2.304  -1.398 -31.537  1.00 30.01           C  
ATOM    282  CD  PRO B  39       0.896  -0.938 -31.289  1.00 30.01           C  
ATOM    283  N   SER B  40       2.397   3.028 -30.115  1.00 27.34           N  
ATOM    284  CA  SER B  40       2.856   4.256 -30.756  1.00 27.34           C  
ATOM    285  C   SER B  40       4.197   4.048 -31.452  1.00 27.34           C  
ATOM    286  CB  SER B  40       2.974   5.384 -29.730  1.00 27.34           C  
ATOM    287  O   SER B  40       5.053   3.313 -30.955  1.00 27.34           O  
ATOM    288  OG  SER B  40       1.779   5.508 -28.979  1.00 27.34           O  
ATOM    289  N   THR B  41       4.200   4.104 -32.757  1.00 25.48           N  
ATOM    290  CA  THR B  41       5.196   3.910 -33.804  1.00 25.48           C  
ATOM    291  C   THR B  41       6.442   4.746 -33.527  1.00 25.48           C  
ATOM    292  CB  THR B  41       4.629   4.272 -35.189  1.00 25.48           C  
ATOM    293  O   THR B  41       7.260   4.967 -34.423  1.00 25.48           O  
ATOM    294  CG2 THR B  41       3.960   3.066 -35.841  1.00 25.48           C  
ATOM    295  OG1 THR B  41       3.663   5.320 -35.044  1.00 25.48           O  
ATOM    296  N   THR B  42       6.747   5.237 -32.293  1.00 23.97           N  
ATOM    297  CA  THR B  42       7.881   6.141 -32.450  1.00 23.97           C  
ATOM    298  C   THR B  42       9.096   5.394 -32.995  1.00 23.97           C  
ATOM    299  CB  THR B  42       8.247   6.816 -31.116  1.00 23.97           C  
ATOM    300  O   THR B  42       9.456   4.330 -32.487  1.00 23.97           O  
ATOM    301  CG2 THR B  42       9.079   8.073 -31.345  1.00 23.97           C  
ATOM    302  OG1 THR B  42       7.044   7.173 -30.422  1.00 23.97           O  
ATOM    303  N   THR B  43       9.433   5.617 -34.217  1.00 22.43           N  
ATOM    304  CA  THR B  43      10.469   5.160 -35.136  1.00 22.43           C  
ATOM    305  C   THR B  43      11.856   5.382 -34.541  1.00 22.43           C  
ATOM    306  CB  THR B  43      10.368   5.879 -36.494  1.00 22.43           C  
ATOM    307  O   THR B  43      12.370   6.503 -34.553  1.00 22.43           O  
ATOM    308  CG2 THR B  43       9.913   4.923 -37.591  1.00 22.43           C  
ATOM    309  OG1 THR B  43       9.425   6.953 -36.390  1.00 22.43           O  
ATOM    310  N   ALA B  44      12.039   5.158 -33.270  1.00 24.67           N  
ATOM    311  CA  ALA B  44      13.386   5.568 -32.882  1.00 24.67           C  
ATOM    312  C   ALA B  44      14.442   4.806 -33.678  1.00 24.67           C  
ATOM    313  CB  ALA B  44      13.596   5.354 -31.385  1.00 24.67           C  
ATOM    314  O   ALA B  44      14.269   3.622 -33.976  1.00 24.67           O  
ATOM    315  N   PRO B  45      15.193   5.606 -34.460  1.00 22.45           N  
ATOM    316  CA  PRO B  45      16.294   5.233 -35.351  1.00 22.45           C  
ATOM    317  C   PRO B  45      17.294   4.288 -34.690  1.00 22.45           C  
ATOM    318  CB  PRO B  45      16.949   6.576 -35.683  1.00 22.45           C  
ATOM    319  O   PRO B  45      17.361   4.216 -33.460  1.00 22.45           O  
ATOM    320  CG  PRO B  45      16.406   7.528 -34.667  1.00 22.45           C  
ATOM    321  CD  PRO B  45      15.387   6.805 -33.834  1.00 22.45           C  
ATOM    322  N   ASP B  46      17.798   3.405 -35.483  1.00 22.08           N  
ATOM    323  CA  ASP B  46      18.556   2.159 -35.410  1.00 22.08           C  
ATOM    324  C   ASP B  46      19.901   2.374 -34.720  1.00 22.08           C  
ATOM    325  CB  ASP B  46      18.770   1.578 -36.809  1.00 22.08           C  
ATOM    326  O   ASP B  46      20.373   3.508 -34.608  1.00 22.08           O  
ATOM    327  CG  ASP B  46      17.831   0.426 -37.122  1.00 22.08           C  
ATOM    328  OD1 ASP B  46      17.233  -0.146 -36.185  1.00 22.08           O  
ATOM    329  OD2 ASP B  46      17.690   0.085 -38.317  1.00 22.08           O  
ATOM    330  N   ALA B  47      20.604   1.225 -34.410  1.00 25.26           N  
ATOM    331  CA  ALA B  47      21.503   0.529 -33.494  1.00 25.26           C  
ATOM    332  C   ALA B  47      22.962   0.778 -33.862  1.00 25.26           C  
ATOM    333  CB  ALA B  47      21.206  -0.969 -33.493  1.00 25.26           C  
ATOM    334  O   ALA B  47      23.479   0.188 -34.814  1.00 25.26           O  
ATOM    335  N   SER B  48      23.389   2.117 -33.966  1.00 22.82           N  
ATOM    336  CA  SER B  48      24.787   2.165 -34.383  1.00 22.82           C  
ATOM    337  C   SER B  48      25.667   1.324 -33.464  1.00 22.82           C  
ATOM    338  CB  SER B  48      25.291   3.608 -34.404  1.00 22.82           C  
ATOM    339  O   SER B  48      25.290   1.038 -32.326  1.00 22.82           O  
ATOM    340  OG  SER B  48      24.604   4.366 -35.385  1.00 22.82           O  
ATOM    341  N   GLY B  49      26.884   0.859 -33.947  1.00 20.79           N  
ATOM    342  CA  GLY B  49      27.835  -0.230 -33.793  1.00 20.79           C  
ATOM    343  C   GLY B  49      28.638  -0.144 -32.509  1.00 20.79           C  
ATOM    344  O   GLY B  49      28.522   0.830 -31.762  1.00 20.79           O  
ATOM    345  N   PRO B  50      29.595  -1.110 -32.253  1.00 23.57           N  
ATOM    346  CA  PRO B  50      30.105  -1.986 -31.195  1.00 23.57           C  
ATOM    347  C   PRO B  50      31.229  -1.341 -30.387  1.00 23.57           C  
ATOM    348  CB  PRO B  50      30.617  -3.206 -31.965  1.00 23.57           C  
ATOM    349  O   PRO B  50      31.891  -2.016 -29.595  1.00 23.57           O  
ATOM    350  CG  PRO B  50      30.863  -2.708 -33.352  1.00 23.57           C  
ATOM    351  CD  PRO B  50      30.418  -1.275 -33.430  1.00 23.57           C  
ATOM    352  N   GLN B  51      31.575  -0.051 -30.517  1.00 21.94           N  
ATOM    353  CA  GLN B  51      33.006   0.107 -30.279  1.00 21.94           C  
ATOM    354  C   GLN B  51      33.364  -0.229 -28.834  1.00 21.94           C  
ATOM    355  CB  GLN B  51      33.453   1.531 -30.613  1.00 21.94           C  
ATOM    356  O   GLN B  51      32.668   0.186 -27.905  1.00 21.94           O  
ATOM    357  CG  GLN B  51      33.848   1.726 -32.071  1.00 21.94           C  
ATOM    358  CD  GLN B  51      34.452   3.092 -32.338  1.00 21.94           C  
ATOM    359  NE2 GLN B  51      35.220   3.200 -33.416  1.00 21.94           N  
ATOM    360  OE1 GLN B  51      34.229   4.042 -31.582  1.00 21.94           O  
ATOM    361  N   LYS B  52      34.229  -1.178 -28.583  1.00 23.17           N  
ATOM    362  CA  LYS B  52      34.644  -2.106 -27.535  1.00 23.17           C  
ATOM    363  C   LYS B  52      35.448  -1.390 -26.454  1.00 23.17           C  
ATOM    364  CB  LYS B  52      35.466  -3.252 -28.127  1.00 23.17           C  
ATOM    365  O   LYS B  52      36.670  -1.538 -26.382  1.00 23.17           O  
ATOM    366  CG  LYS B  52      34.682  -4.543 -28.315  1.00 23.17           C  
ATOM    367  CD  LYS B  52      35.564  -5.657 -28.864  1.00 23.17           C  
ATOM    368  CE  LYS B  52      34.770  -6.934 -29.103  1.00 23.17           C  
ATOM    369  NZ  LYS B  52      35.619  -8.014 -29.689  1.00 23.17           N  
ATOM    370  N   ARG B  53      35.132  -0.130 -26.161  1.00 23.36           N  
ATOM    371  CA  ARG B  53      36.211   0.567 -25.469  1.00 23.36           C  
ATOM    372  C   ARG B  53      36.523  -0.097 -24.132  1.00 23.36           C  
ATOM    373  CB  ARG B  53      35.849   2.038 -25.251  1.00 23.36           C  
ATOM    374  O   ARG B  53      35.673  -0.783 -23.560  1.00 23.36           O  
ATOM    375  CG  ARG B  53      36.501   2.986 -26.245  1.00 23.36           C  
ATOM    376  CD  ARG B  53      36.178   4.440 -25.932  1.00 23.36           C  
ATOM    377  NE  ARG B  53      36.648   5.335 -26.985  1.00 23.36           N  
ATOM    378  NH1 ARG B  53      35.402   7.150 -26.285  1.00 23.36           N  
ATOM    379  NH2 ARG B  53      36.760   7.327 -28.123  1.00 23.36           N  
ATOM    380  CZ  ARG B  53      36.269   6.602 -27.129  1.00 23.36           C  
ATOM    381  N   SER B  54      37.754   0.116 -23.617  1.00 22.30           N  
ATOM    382  CA  SER B  54      38.748  -0.480 -22.731  1.00 22.30           C  
ATOM    383  C   SER B  54      38.371  -0.285 -21.266  1.00 22.30           C  
ATOM    384  CB  SER B  54      40.129   0.121 -22.994  1.00 22.30           C  
ATOM    385  O   SER B  54      37.659   0.662 -20.924  1.00 22.30           O  
ATOM    386  OG  SER B  54      40.611  -0.265 -24.270  1.00 22.30           O  
ATOM    387  N   PRO B  55      38.599  -1.284 -20.343  1.00 24.75           N  
ATOM    388  CA  PRO B  55      38.029  -1.815 -19.103  1.00 24.75           C  
ATOM    389  C   PRO B  55      38.296  -0.917 -17.898  1.00 24.75           C  
ATOM    390  CB  PRO B  55      38.730  -3.166 -18.943  1.00 24.75           C  
ATOM    391  O   PRO B  55      37.604  -1.020 -16.881  1.00 24.75           O  
ATOM    392  CG  PRO B  55      39.770  -3.186 -20.017  1.00 24.75           C  
ATOM    393  CD  PRO B  55      39.721  -1.878 -20.753  1.00 24.75           C  
ATOM    394  N   GLY B  56      39.455  -0.351 -17.822  1.00 24.40           N  
ATOM    395  CA  GLY B  56      40.076  -0.460 -16.512  1.00 24.40           C  
ATOM    396  C   GLY B  56      39.414   0.414 -15.464  1.00 24.40           C  
ATOM    397  O   GLY B  56      39.757   0.342 -14.281  1.00 24.40           O  
ATOM    398  N   ASP B  57      39.136   1.664 -15.854  1.00 26.07           N  
ATOM    399  CA  ASP B  57      39.028   2.753 -14.888  1.00 26.07           C  
ATOM    400  C   ASP B  57      37.797   2.580 -14.000  1.00 26.07           C  
ATOM    401  CB  ASP B  57      38.973   4.104 -15.605  1.00 26.07           C  
ATOM    402  O   ASP B  57      36.670   2.820 -14.438  1.00 26.07           O  
ATOM    403  CG  ASP B  57      40.323   4.796 -15.670  1.00 26.07           C  
ATOM    404  OD1 ASP B  57      41.236   4.425 -14.902  1.00 26.07           O  
ATOM    405  OD2 ASP B  57      40.473   5.723 -16.495  1.00 26.07           O  
ATOM    406  N   THR B  58      37.724   1.616 -12.956  1.00 23.11           N  
ATOM    407  CA  THR B  58      36.580   0.898 -12.405  1.00 23.11           C  
ATOM    408  C   THR B  58      35.743   1.815 -11.517  1.00 23.11           C  
ATOM    409  CB  THR B  58      37.029  -0.333 -11.597  1.00 23.11           C  
ATOM    410  O   THR B  58      34.526   1.914 -11.690  1.00 23.11           O  
ATOM    411  CG2 THR B  58      36.024  -1.472 -11.725  1.00 23.11           C  
ATOM    412  OG1 THR B  58      38.302  -0.777 -12.082  1.00 23.11           O  
ATOM    413  N   ALA B  59      36.190   2.097 -10.126  1.00 23.81           N  
ATOM    414  CA  ALA B  59      35.166   2.163  -9.087  1.00 23.81           C  
ATOM    415  C   ALA B  59      34.477   3.525  -9.083  1.00 23.81           C  
ATOM    416  CB  ALA B  59      35.777   1.876  -7.718  1.00 23.81           C  
ATOM    417  O   ALA B  59      33.258   3.610  -8.916  1.00 23.81           O  
ATOM    418  N   LYS B  60      35.301   4.605  -8.796  1.00 26.37           N  
ATOM    419  CA  LYS B  60      34.735   5.942  -8.645  1.00 26.37           C  
ATOM    420  C   LYS B  60      33.887   6.320  -9.857  1.00 26.37           C  
ATOM    421  CB  LYS B  60      35.844   6.975  -8.439  1.00 26.37           C  
ATOM    422  O   LYS B  60      33.035   7.208  -9.772  1.00 26.37           O  
ATOM    423  CG  LYS B  60      35.981   7.457  -7.002  1.00 26.37           C  
ATOM    424  CD  LYS B  60      37.094   8.487  -6.862  1.00 26.37           C  
ATOM    425  CE  LYS B  60      37.282   8.915  -5.413  1.00 26.37           C  
ATOM    426  NZ  LYS B  60      38.499   9.764  -5.239  1.00 26.37           N  
ATOM    427  N   ASP B  61      34.240   5.671 -10.984  1.00 27.41           N  
ATOM    428  CA  ASP B  61      33.721   5.809 -12.341  1.00 27.41           C  
ATOM    429  C   ASP B  61      32.277   5.319 -12.430  1.00 27.41           C  
ATOM    430  CB  ASP B  61      34.598   5.042 -13.332  1.00 27.41           C  
ATOM    431  O   ASP B  61      31.572   5.621 -13.395  1.00 27.41           O  
ATOM    432  CG  ASP B  61      35.744   5.875 -13.879  1.00 27.41           C  
ATOM    433  OD1 ASP B  61      35.663   7.122 -13.842  1.00 27.41           O  
ATOM    434  OD2 ASP B  61      36.735   5.280 -14.355  1.00 27.41           O  
ATOM    435  N   ALA B  62      31.867   4.532 -11.371  1.00 27.63           N  
ATOM    436  CA  ALA B  62      30.591   3.821 -11.394  1.00 27.63           C  
ATOM    437  C   ALA B  62      29.422   4.785 -11.216  1.00 27.63           C  
ATOM    438  CB  ALA B  62      30.561   2.747 -10.309  1.00 27.63           C  
ATOM    439  O   ALA B  62      28.385   4.639 -11.867  1.00 27.63           O  
ATOM    440  N   LEU B  63      29.636   5.743 -10.133  1.00 29.63           N  
ATOM    441  CA  LEU B  63      28.496   6.599  -9.821  1.00 29.63           C  
ATOM    442  C   LEU B  63      28.179   7.528 -10.988  1.00 29.63           C  
ATOM    443  CB  LEU B  63      28.772   7.420  -8.559  1.00 29.63           C  
ATOM    444  O   LEU B  63      27.013   7.706 -11.346  1.00 29.63           O  
ATOM    445  CG  LEU B  63      28.393   6.767  -7.229  1.00 29.63           C  
ATOM    446  CD1 LEU B  63      29.057   7.502  -6.069  1.00 29.63           C  
ATOM    447  CD2 LEU B  63      26.878   6.744  -7.057  1.00 29.63           C  
ATOM    448  N   PHE B  64      29.318   8.232 -11.411  1.00 33.52           N  
ATOM    449  CA  PHE B  64      29.169   9.159 -12.527  1.00 33.52           C  
ATOM    450  C   PHE B  64      28.773   8.417 -13.798  1.00 33.52           C  
ATOM    451  CB  PHE B  64      30.467   9.939 -12.757  1.00 33.52           C  
ATOM    452  O   PHE B  64      28.156   8.995 -14.695  1.00 33.52           O  
ATOM    453  CG  PHE B  64      30.658  11.092 -11.809  1.00 33.52           C  
ATOM    454  CD1 PHE B  64      29.997  12.297 -12.014  1.00 33.52           C  
ATOM    455  CD2 PHE B  64      31.500  10.970 -10.711  1.00 33.52           C  
ATOM    456  CE1 PHE B  64      30.173  13.365 -11.138  1.00 33.52           C  
ATOM    457  CE2 PHE B  64      31.681  12.034  -9.831  1.00 33.52           C  
ATOM    458  CZ  PHE B  64      31.017  13.231 -10.047  1.00 33.52           C  
ATOM    459  N   ALA B  65      29.273   7.209 -13.844  1.00 35.20           N  
ATOM    460  CA  ALA B  65      28.986   6.349 -14.990  1.00 35.20           C  
ATOM    461  C   ALA B  65      27.492   6.056 -15.094  1.00 35.20           C  
ATOM    462  CB  ALA B  65      29.775   5.046 -14.889  1.00 35.20           C  
ATOM    463  O   ALA B  65      26.935   6.017 -16.194  1.00 35.20           O  
ATOM    464  N   SER B  66      26.917   5.810 -13.792  1.00 35.71           N  
ATOM    465  CA  SER B  66      25.487   5.517 -13.788  1.00 35.71           C  
ATOM    466  C   SER B  66      24.674   6.726 -14.240  1.00 35.71           C  
ATOM    467  CB  SER B  66      25.033   5.079 -12.395  1.00 35.71           C  
ATOM    468  O   SER B  66      23.613   6.574 -14.850  1.00 35.71           O  
ATOM    469  OG  SER B  66      26.149   4.846 -11.553  1.00 35.71           O  
ATOM    470  N   GLN B  67      25.188   7.957 -13.770  1.00 39.94           N  
ATOM    471  CA  GLN B  67      24.548   9.224 -14.107  1.00 39.94           C  
ATOM    472  C   GLN B  67      24.626   9.498 -15.606  1.00 39.94           C  
ATOM    473  CB  GLN B  67      25.188  10.374 -13.328  1.00 39.94           C  
ATOM    474  O   GLN B  67      23.646   9.933 -16.215  1.00 39.94           O  
ATOM    475  CG  GLN B  67      24.203  11.457 -12.909  1.00 39.94           C  
ATOM    476  CD  GLN B  67      24.849  12.547 -12.075  1.00 39.94           C  
ATOM    477  NE2 GLN B  67      24.047  13.225 -11.261  1.00 39.94           N  
ATOM    478  OE1 GLN B  67      26.060  12.777 -12.160  1.00 39.94           O  
ATOM    479  N   GLU B  68      25.921   9.387 -16.054  1.00 39.61           N  
ATOM    480  CA  GLU B  68      26.138   9.601 -17.482  1.00 39.61           C  
ATOM    481  C   GLU B  68      25.262   8.673 -18.318  1.00 39.61           C  
ATOM    482  CB  GLU B  68      27.613   9.395 -17.838  1.00 39.61           C  
ATOM    483  O   GLU B  68      24.688   9.093 -19.325  1.00 39.61           O  
ATOM    484  CG  GLU B  68      28.156  10.419 -18.823  1.00 39.61           C  
ATOM    485  CD  GLU B  68      29.655  10.301 -19.046  1.00 39.61           C  
ATOM    486  OE1 GLU B  68      30.200  11.025 -19.910  1.00 39.61           O  
ATOM    487  OE2 GLU B  68      30.291   9.477 -18.351  1.00 39.61           O  
ATOM    488  N   LYS B  69      25.267   7.393 -17.789  1.00 39.66           N  
ATOM    489  CA  LYS B  69      24.418   6.427 -18.480  1.00 39.66           C  
ATOM    490  C   LYS B  69      22.953   6.848 -18.429  1.00 39.66           C  
ATOM    491  CB  LYS B  69      24.585   5.034 -17.872  1.00 39.66           C  
ATOM    492  O   LYS B  69      22.213   6.662 -19.398  1.00 39.66           O  
ATOM    493  CG  LYS B  69      25.500   4.116 -18.669  1.00 39.66           C  
ATOM    494  CD  LYS B  69      25.502   2.701 -18.104  1.00 39.66           C  
ATOM    495  CE  LYS B  69      26.454   1.794 -18.871  1.00 39.66           C  
ATOM    496  NZ  LYS B  69      26.518   0.426 -18.274  1.00 39.66           N  
ATOM    497  N   PHE B  70      22.587   7.402 -17.267  1.00 39.47           N  
ATOM    498  CA  PHE B  70      21.247   7.920 -17.019  1.00 39.47           C  
ATOM    499  C   PHE B  70      20.866   8.960 -18.066  1.00 39.47           C  
ATOM    500  CB  PHE B  70      21.155   8.529 -15.617  1.00 39.47           C  
ATOM    501  O   PHE B  70      19.796   8.876 -18.672  1.00 39.47           O  
ATOM    502  CG  PHE B  70      19.806   9.116 -15.297  1.00 39.47           C  
ATOM    503  CD1 PHE B  70      19.601  10.489 -15.344  1.00 39.47           C  
ATOM    504  CD2 PHE B  70      18.743   8.293 -14.948  1.00 39.47           C  
ATOM    505  CE1 PHE B  70      18.354  11.035 -15.048  1.00 39.47           C  
ATOM    506  CE2 PHE B  70      17.494   8.830 -14.651  1.00 39.47           C  
ATOM    507  CZ  PHE B  70      17.302  10.202 -14.701  1.00 39.47           C  
ATOM    508  N   PHE B  71      21.683   9.940 -18.057  1.00 40.24           N  
ATOM    509  CA  PHE B  71      21.408  11.042 -18.973  1.00 40.24           C  
ATOM    510  C   PHE B  71      21.581  10.598 -20.421  1.00 40.24           C  
ATOM    511  CB  PHE B  71      22.325  12.232 -18.675  1.00 40.24           C  
ATOM    512  O   PHE B  71      20.860  11.061 -21.308  1.00 40.24           O  
ATOM    513  CG  PHE B  71      21.865  13.078 -17.519  1.00 40.24           C  
ATOM    514  CD1 PHE B  71      20.780  13.935 -17.654  1.00 40.24           C  
ATOM    515  CD2 PHE B  71      22.520  13.016 -16.295  1.00 40.24           C  
ATOM    516  CE1 PHE B  71      20.352  14.719 -16.585  1.00 40.24           C  
ATOM    517  CE2 PHE B  71      22.098  13.797 -15.223  1.00 40.24           C  
ATOM    518  CZ  PHE B  71      21.015  14.649 -15.370  1.00 40.24           C  
ATOM    519  N   GLN B  72      22.653   9.760 -20.598  1.00 42.56           N  
ATOM    520  CA  GLN B  72      22.883   9.239 -21.942  1.00 42.56           C  
ATOM    521  C   GLN B  72      21.642   8.530 -22.477  1.00 42.56           C  
ATOM    522  CB  GLN B  72      24.078   8.285 -21.951  1.00 42.56           C  
ATOM    523  O   GLN B  72      21.316   8.645 -23.660  1.00 42.56           O  
ATOM    524  CG  GLN B  72      25.127   8.622 -23.003  1.00 42.56           C  
ATOM    525  CD  GLN B  72      26.531   8.682 -22.433  1.00 42.56           C  
ATOM    526  NE2 GLN B  72      27.426   9.370 -23.134  1.00 42.56           N  
ATOM    527  OE1 GLN B  72      26.810   8.116 -21.371  1.00 42.56           O  
ATOM    528  N   GLU B  73      20.999   7.749 -21.508  1.00 40.68           N  
ATOM    529  CA  GLU B  73      19.826   6.968 -21.890  1.00 40.68           C  
ATOM    530  C   GLU B  73      18.606   7.864 -22.086  1.00 40.68           C  
ATOM    531  CB  GLU B  73      19.527   5.896 -20.838  1.00 40.68           C  
ATOM    532  O   GLU B  73      17.744   7.575 -22.917  1.00 40.68           O  
ATOM    533  CG  GLU B  73      20.028   4.509 -21.215  1.00 40.68           C  
ATOM    534  CD  GLU B  73      19.875   3.492 -20.095  1.00 40.68           C  
ATOM    535  OE1 GLU B  73      20.234   2.310 -20.296  1.00 40.68           O  
ATOM    536  OE2 GLU B  73      19.390   3.880 -19.009  1.00 40.68           O  
ATOM    537  N   LEU B  74      18.504   8.872 -21.210  1.00 39.01           N  
ATOM    538  CA  LEU B  74      17.356   9.771 -21.256  1.00 39.01           C  
ATOM    539  C   LEU B  74      17.459  10.724 -22.442  1.00 39.01           C  
ATOM    540  CB  LEU B  74      17.246  10.568 -19.954  1.00 39.01           C  
ATOM    541  O   LEU B  74      16.450  11.055 -23.068  1.00 39.01           O  
ATOM    542  CG  LEU B  74      16.473   9.901 -18.814  1.00 39.01           C  
ATOM    543  CD1 LEU B  74      16.802  10.575 -17.486  1.00 39.01           C  
ATOM    544  CD2 LEU B  74      14.973   9.948 -19.087  1.00 39.01           C  
ATOM    545  N   PHE B  75      18.634  11.270 -22.616  1.00 40.22           N  
ATOM    546  CA  PHE B  75      18.887  12.268 -23.649  1.00 40.22           C  
ATOM    547  C   PHE B  75      19.803  11.706 -24.731  1.00 40.22           C  
ATOM    548  CB  PHE B  75      19.507  13.529 -23.039  1.00 40.22           C  
ATOM    549  O   PHE B  75      20.476  10.696 -24.519  1.00 40.22           O  
ATOM    550  CG  PHE B  75      18.597  14.251 -22.083  1.00 40.22           C  
ATOM    551  CD1 PHE B  75      17.571  15.060 -22.555  1.00 40.22           C  
ATOM    552  CD2 PHE B  75      18.767  14.120 -20.711  1.00 40.22           C  
ATOM    553  CE1 PHE B  75      16.726  15.730 -21.672  1.00 40.22           C  
ATOM    554  CE2 PHE B  75      17.928  14.786 -19.823  1.00 40.22           C  
ATOM    555  CZ  PHE B  75      16.909  15.591 -20.305  1.00 40.22           C  
ATOM    556  N   ASP B  76      19.546  11.908 -26.020  1.00 42.08           N  
ATOM    557  CA  ASP B  76      20.534  11.593 -27.048  1.00 42.08           C  
ATOM    558  C   ASP B  76      21.946  11.933 -26.576  1.00 42.08           C  
ATOM    559  CB  ASP B  76      20.217  12.344 -28.343  1.00 42.08           C  
ATOM    560  O   ASP B  76      22.121  12.715 -25.639  1.00 42.08           O  
ATOM    561  CG  ASP B  76      19.309  11.561 -29.275  1.00 42.08           C  
ATOM    562  OD1 ASP B  76      19.269  10.315 -29.184  1.00 42.08           O  
ATOM    563  OD2 ASP B  76      18.630  12.195 -30.111  1.00 42.08           O  
ATOM    564  N   SER B  77      23.017  11.114 -26.916  1.00 45.70           N  
ATOM    565  CA  SER B  77      24.386  11.114 -26.412  1.00 45.70           C  
ATOM    566  C   SER B  77      24.869  12.532 -26.124  1.00 45.70           C  
ATOM    567  CB  SER B  77      25.326  10.440 -27.412  1.00 45.70           C  
ATOM    568  O   SER B  77      25.468  12.789 -25.078  1.00 45.70           O  
ATOM    569  OG  SER B  77      26.411  11.292 -27.737  1.00 45.70           O  
ATOM    570  N   GLU B  78      24.573  13.391 -27.127  1.00 51.43           N  
ATOM    571  CA  GLU B  78      25.090  14.752 -27.025  1.00 51.43           C  
ATOM    572  C   GLU B  78      24.367  15.537 -25.934  1.00 51.43           C  
ATOM    573  CB  GLU B  78      24.963  15.477 -28.367  1.00 51.43           C  
ATOM    574  O   GLU B  78      24.993  16.291 -25.187  1.00 51.43           O  
ATOM    575  CG  GLU B  78      26.163  16.349 -28.711  1.00 51.43           C  
ATOM    576  CD  GLU B  78      26.058  17.001 -30.080  1.00 51.43           C  
ATOM    577  OE1 GLU B  78      26.921  17.841 -30.420  1.00 51.43           O  
ATOM    578  OE2 GLU B  78      25.105  16.668 -30.819  1.00 51.43           O  
ATOM    579  N   LEU B  79      23.021  15.260 -25.897  1.00 50.62           N  
ATOM    580  CA  LEU B  79      22.186  15.981 -24.943  1.00 50.62           C  
ATOM    581  C   LEU B  79      22.375  15.434 -23.532  1.00 50.62           C  
ATOM    582  CB  LEU B  79      20.711  15.890 -25.346  1.00 50.62           C  
ATOM    583  O   LEU B  79      22.295  16.183 -22.556  1.00 50.62           O  
ATOM    584  CG  LEU B  79      20.172  17.030 -26.210  1.00 50.62           C  
ATOM    585  CD1 LEU B  79      19.135  16.503 -27.196  1.00 50.62           C  
ATOM    586  CD2 LEU B  79      19.577  18.129 -25.336  1.00 50.62           C  
ATOM    587  N   ALA B  80      22.657  14.171 -23.464  1.00 46.72           N  
ATOM    588  CA  ALA B  80      22.858  13.487 -22.189  1.00 46.72           C  
ATOM    589  C   ALA B  80      24.056  14.062 -21.440  1.00 46.72           C  
ATOM    590  CB  ALA B  80      23.043  11.988 -22.413  1.00 46.72           C  
ATOM    591  O   ALA B  80      23.991  14.285 -20.229  1.00 46.72           O  
ATOM    592  N   SER B  81      25.065  14.292 -22.220  1.00 53.46           N  
ATOM    593  CA  SER B  81      26.278  14.848 -21.628  1.00 53.46           C  
ATOM    594  C   SER B  81      26.044  16.266 -21.118  1.00 53.46           C  
ATOM    595  CB  SER B  81      27.421  14.845 -22.644  1.00 53.46           C  
ATOM    596  O   SER B  81      26.517  16.629 -20.039  1.00 53.46           O  
ATOM    597  OG  SER B  81      27.902  13.529 -22.856  1.00 53.46           O  
ATOM    598  N   GLN B  82      25.296  17.038 -22.009  1.00 51.65           N  
ATOM    599  CA  GLN B  82      24.978  18.414 -21.641  1.00 51.65           C  
ATOM    600  C   GLN B  82      24.069  18.460 -20.416  1.00 51.65           C  
ATOM    601  CB  GLN B  82      24.320  19.145 -22.812  1.00 51.65           C  
ATOM    602  O   GLN B  82      24.253  19.298 -19.531  1.00 51.65           O  
ATOM    603  CG  GLN B  82      24.770  20.592 -22.964  1.00 51.65           C  
ATOM    604  CD  GLN B  82      24.210  21.252 -24.210  1.00 51.65           C  
ATOM    605  NE2 GLN B  82      24.725  22.433 -24.537  1.00 51.65           N  
ATOM    606  OE1 GLN B  82      23.324  20.706 -24.874  1.00 51.65           O  
ATOM    607  N   ALA B  83      23.084  17.552 -20.366  1.00 48.69           N  
ATOM    608  CA  ALA B  83      22.124  17.487 -19.267  1.00 48.69           C  
ATOM    609  C   ALA B  83      22.806  17.066 -17.968  1.00 48.69           C  
ATOM    610  CB  ALA B  83      20.991  16.521 -19.606  1.00 48.69           C  
ATOM    611  O   ALA B  83      22.504  17.602 -16.899  1.00 48.69           O  
ATOM    612  N   THR B  84      23.704  16.178 -18.131  1.00 51.66           N  
ATOM    613  CA  THR B  84      24.465  15.734 -16.968  1.00 51.66           C  
ATOM    614  C   THR B  84      25.313  16.873 -16.410  1.00 51.66           C  
ATOM    615  CB  THR B  84      25.371  14.539 -17.316  1.00 51.66           C  
ATOM    616  O   THR B  84      25.360  17.082 -15.195  1.00 51.66           O  
ATOM    617  CG2 THR B  84      25.967  13.916 -16.058  1.00 51.66           C  
ATOM    618  OG1 THR B  84      24.600  13.548 -18.007  1.00 51.66           O  
ATOM    619  N   ALA B  85      25.948  17.503 -17.352  1.00 56.20           N  
ATOM    620  CA  ALA B  85      26.808  18.615 -16.954  1.00 56.20           C  
ATOM    621  C   ALA B  85      25.995  19.735 -16.311  1.00 56.20           C  
ATOM    622  CB  ALA B  85      27.581  19.146 -18.158  1.00 56.20           C  
ATOM    623  O   ALA B  85      26.400  20.297 -15.291  1.00 56.20           O  
ATOM    624  N   GLU B  86      24.887  20.035 -16.999  1.00 50.50           N  
ATOM    625  CA  GLU B  86      24.023  21.093 -16.484  1.00 50.50           C  
ATOM    626  C   GLU B  86      23.440  20.717 -15.125  1.00 50.50           C  
ATOM    627  CB  GLU B  86      22.896  21.397 -17.474  1.00 50.50           C  
ATOM    628  O   GLU B  86      23.303  21.569 -14.245  1.00 50.50           O  
ATOM    629  CG  GLU B  86      23.230  22.502 -18.466  1.00 50.50           C  
ATOM    630  CD  GLU B  86      22.006  23.254 -18.962  1.00 50.50           C  
ATOM    631  OE1 GLU B  86      22.166  24.287 -19.651  1.00 50.50           O  
ATOM    632  OE2 GLU B  86      20.877  22.808 -18.658  1.00 50.50           O  
ATOM    633  N   PHE B  87      23.064  19.467 -14.960  1.00 51.96           N  
ATOM    634  CA  PHE B  87      22.537  18.954 -13.701  1.00 51.96           C  
ATOM    635  C   PHE B  87      23.592  19.029 -12.603  1.00 51.96           C  
ATOM    636  CB  PHE B  87      22.053  17.510 -13.867  1.00 51.96           C  
ATOM    637  O   PHE B  87      23.302  19.459 -11.484  1.00 51.96           O  
ATOM    638  CG  PHE B  87      21.425  16.934 -12.626  1.00 51.96           C  
ATOM    639  CD1 PHE B  87      22.130  16.048 -11.821  1.00 51.96           C  
ATOM    640  CD2 PHE B  87      20.129  17.279 -12.266  1.00 51.96           C  
ATOM    641  CE1 PHE B  87      21.551  15.514 -10.672  1.00 51.96           C  
ATOM    642  CE2 PHE B  87      19.544  16.749 -11.120  1.00 51.96           C  
ATOM    643  CZ  PHE B  87      20.256  15.865 -10.325  1.00 51.96           C  
ATOM    644  N   GLU B  88      24.748  18.611 -13.017  1.00 55.15           N  
ATOM    645  CA  GLU B  88      25.847  18.686 -12.058  1.00 55.15           C  
ATOM    646  C   GLU B  88      26.096  20.125 -11.616  1.00 55.15           C  
ATOM    647  CB  GLU B  88      27.124  18.092 -12.657  1.00 55.15           C  
ATOM    648  O   GLU B  88      26.324  20.386 -10.433  1.00 55.15           O  
ATOM    649  CG  GLU B  88      27.707  16.944 -11.845  1.00 55.15           C  
ATOM    650  CD  GLU B  88      28.946  16.330 -12.478  1.00 55.15           C  
ATOM    651  OE1 GLU B  88      29.574  15.447 -11.850  1.00 55.15           O  
ATOM    652  OE2 GLU B  88      29.292  16.736 -13.610  1.00 55.15           O  
ATOM    653  N   LYS B  89      26.053  20.930 -12.656  1.00 55.84           N  
ATOM    654  CA  LYS B  89      26.238  22.349 -12.367  1.00 55.84           C  
ATOM    655  C   LYS B  89      25.124  22.877 -11.468  1.00 55.84           C  
ATOM    656  CB  LYS B  89      26.293  23.158 -13.664  1.00 55.84           C  
ATOM    657  O   LYS B  89      25.383  23.622 -10.521  1.00 55.84           O  
ATOM    658  CG  LYS B  89      26.937  24.528 -13.512  1.00 55.84           C  
ATOM    659  CD  LYS B  89      27.013  25.261 -14.846  1.00 55.84           C  
ATOM    660  CE  LYS B  89      27.595  26.659 -14.684  1.00 55.84           C  
ATOM    661  NZ  LYS B  89      27.712  27.365 -15.995  1.00 55.84           N  
ATOM    662  N   ALA B  90      23.894  22.530 -11.789  1.00 52.93           N  
ATOM    663  CA  ALA B  90      22.738  22.967 -11.010  1.00 52.93           C  
ATOM    664  C   ALA B  90      22.803  22.429  -9.584  1.00 52.93           C  
ATOM    665  CB  ALA B  90      21.443  22.523 -11.685  1.00 52.93           C  
ATOM    666  O   ALA B  90      22.506  23.149  -8.628  1.00 52.93           O  
ATOM    667  N   MET B  91      23.241  21.171  -9.495  1.00 54.80           N  
ATOM    668  CA  MET B  91      23.376  20.515  -8.197  1.00 54.80           C  
ATOM    669  C   MET B  91      24.475  21.171  -7.367  1.00 54.80           C  
ATOM    670  CB  MET B  91      23.675  19.025  -8.376  1.00 54.80           C  
ATOM    671  O   MET B  91      24.333  21.324  -6.153  1.00 54.80           O  
ATOM    672  CG  MET B  91      22.434  18.171  -8.577  1.00 54.80           C  
ATOM    673  SD  MET B  91      21.453  17.983  -7.038  1.00 54.80           S  
ATOM    674  CE  MET B  91      22.531  16.860  -6.106  1.00 54.80           C  
ATOM    675  N   LYS B  92      25.528  21.465  -8.048  1.00 57.35           N  
ATOM    676  CA  LYS B  92      26.611  22.172  -7.370  1.00 57.35           C  
ATOM    677  C   LYS B  92      26.137  23.519  -6.833  1.00 57.35           C  
ATOM    678  CB  LYS B  92      27.796  22.372  -8.316  1.00 57.35           C  
ATOM    679  O   LYS B  92      26.466  23.894  -5.705  1.00 57.35           O  
ATOM    680  CG  LYS B  92      29.154  22.271  -7.637  1.00 57.35           C  
ATOM    681  CD  LYS B  92      30.292  22.392  -8.642  1.00 57.35           C  
ATOM    682  CE  LYS B  92      31.652  22.315  -7.961  1.00 57.35           C  
ATOM    683  NZ  LYS B  92      32.770  22.350  -8.951  1.00 57.35           N  
ATOM    684  N   GLU B  93      25.432  24.219  -7.675  1.00 54.12           N  
ATOM    685  CA  GLU B  93      24.900  25.515  -7.266  1.00 54.12           C  
ATOM    686  C   GLU B  93      23.912  25.367  -6.112  1.00 54.12           C  
ATOM    687  CB  GLU B  93      24.226  26.217  -8.448  1.00 54.12           C  
ATOM    688  O   GLU B  93      23.916  26.171  -5.178  1.00 54.12           O  
ATOM    689  CG  GLU B  93      24.778  27.606  -8.735  1.00 54.12           C  
ATOM    690  CD  GLU B  93      24.163  28.254  -9.965  1.00 54.12           C  
ATOM    691  OE1 GLU B  93      24.506  29.417 -10.274  1.00 54.12           O  
ATOM    692  OE2 GLU B  93      23.329  27.593 -10.624  1.00 54.12           O  
ATOM    693  N   LEU B  94      23.065  24.395  -6.259  1.00 56.28           N  
ATOM    694  CA  LEU B  94      22.092  24.114  -5.210  1.00 56.28           C  
ATOM    695  C   LEU B  94      22.790  23.728  -3.910  1.00 56.28           C  
ATOM    696  CB  LEU B  94      21.142  22.994  -5.644  1.00 56.28           C  
ATOM    697  O   LEU B  94      22.363  24.133  -2.827  1.00 56.28           O  
ATOM    698  CG  LEU B  94      19.772  22.966  -4.966  1.00 56.28           C  
ATOM    699  CD1 LEU B  94      18.789  23.857  -5.718  1.00 56.28           C  
ATOM    700  CD2 LEU B  94      19.247  21.537  -4.879  1.00 56.28           C  
ATOM    701  N   ALA B  95      23.827  22.875  -4.080  1.00 59.07           N  
ATOM    702  CA  ALA B  95      24.609  22.421  -2.934  1.00 59.07           C  
ATOM    703  C   ALA B  95      25.184  23.603  -2.159  1.00 59.07           C  
ATOM    704  CB  ALA B  95      25.731  21.491  -3.389  1.00 59.07           C  
ATOM    705  O   ALA B  95      25.271  23.564  -0.929  1.00 59.07           O  
ATOM    706  N   GLU B  96      25.489  24.549  -2.890  1.00 58.57           N  
ATOM    707  CA  GLU B  96      26.062  25.734  -2.259  1.00 58.57           C  
ATOM    708  C   GLU B  96      24.990  26.555  -1.549  1.00 58.57           C  
ATOM    709  CB  GLU B  96      26.786  26.599  -3.295  1.00 58.57           C  
ATOM    710  O   GLU B  96      25.218  27.066  -0.451  1.00 58.57           O  
ATOM    711  CG  GLU B  96      28.216  26.159  -3.572  1.00 58.57           C  
ATOM    712  CD  GLU B  96      28.908  27.001  -4.632  1.00 58.57           C  
ATOM    713  OE1 GLU B  96      30.102  26.755  -4.919  1.00 58.57           O  
ATOM    714  OE2 GLU B  96      28.252  27.916  -5.178  1.00 58.57           O  
ATOM    715  N   GLU B  97      23.802  26.600  -2.198  1.00 57.16           N  
ATOM    716  CA  GLU B  97      22.764  27.497  -1.697  1.00 57.16           C  
ATOM    717  C   GLU B  97      21.870  26.793  -0.680  1.00 57.16           C  
ATOM    718  CB  GLU B  97      21.920  28.041  -2.852  1.00 57.16           C  
ATOM    719  O   GLU B  97      21.472  27.390   0.322  1.00 57.16           O  
ATOM    720  CG  GLU B  97      22.500  29.287  -3.505  1.00 57.16           C  
ATOM    721  CD  GLU B  97      21.586  29.894  -4.557  1.00 57.16           C  
ATOM    722  OE1 GLU B  97      21.926  30.964  -5.112  1.00 57.16           O  
ATOM    723  OE2 GLU B  97      20.521  29.296  -4.829  1.00 57.16           O  
ATOM    724  N   GLU B  98      21.612  25.561  -1.007  1.00 52.89           N  
ATOM    725  CA  GLU B  98      20.700  24.822  -0.140  1.00 52.89           C  
ATOM    726  C   GLU B  98      21.186  23.393   0.082  1.00 52.89           C  
ATOM    727  CB  GLU B  98      19.287  24.812  -0.728  1.00 52.89           C  
ATOM    728  O   GLU B  98      20.635  22.449  -0.488  1.00 52.89           O  
ATOM    729  CG  GLU B  98      18.613  26.177  -0.733  1.00 52.89           C  
ATOM    730  CD  GLU B  98      17.384  26.242   0.159  1.00 52.89           C  
ATOM    731  OE1 GLU B  98      17.016  27.352   0.606  1.00 52.89           O  
ATOM    732  OE2 GLU B  98      16.784  25.174   0.413  1.00 52.89           O  
ATOM    733  N   PRO B  99      22.215  23.204   0.879  1.00 61.82           N  
ATOM    734  CA  PRO B  99      22.813  21.891   1.135  1.00 61.82           C  
ATOM    735  C   PRO B  99      21.793  20.865   1.624  1.00 61.82           C  
ATOM    736  CB  PRO B  99      23.855  22.183   2.217  1.00 61.82           C  
ATOM    737  O   PRO B  99      21.914  19.675   1.318  1.00 61.82           O  
ATOM    738  CG  PRO B  99      23.633  23.614   2.586  1.00 61.82           C  
ATOM    739  CD  PRO B  99      22.645  24.207   1.622  1.00 61.82           C  
ATOM    740  N   HIS B 100      20.701  21.345   2.298  1.00 61.85           N  
ATOM    741  CA  HIS B 100      19.693  20.445   2.847  1.00 61.85           C  
ATOM    742  C   HIS B 100      18.857  19.813   1.739  1.00 61.85           C  
ATOM    743  CB  HIS B 100      18.787  21.190   3.828  1.00 61.85           C  
ATOM    744  O   HIS B 100      18.473  18.645   1.835  1.00 61.85           O  
ATOM    745  CG  HIS B 100      17.328  21.007   3.556  1.00 61.85           C  
ATOM    746  CD2 HIS B 100      16.404  20.218   4.153  1.00 61.85           C  
ATOM    747  ND1 HIS B 100      16.667  21.686   2.555  1.00 61.85           N  
ATOM    748  CE1 HIS B 100      15.396  21.322   2.549  1.00 61.85           C  
ATOM    749  NE2 HIS B 100      15.210  20.431   3.509  1.00 61.85           N  
ATOM    750  N   LEU B 101      18.573  20.543   0.711  1.00 58.00           N  
ATOM    751  CA  LEU B 101      17.796  20.040  -0.416  1.00 58.00           C  
ATOM    752  C   LEU B 101      18.569  18.967  -1.175  1.00 58.00           C  
ATOM    753  CB  LEU B 101      17.423  21.184  -1.363  1.00 58.00           C  
ATOM    754  O   LEU B 101      17.993  17.965  -1.602  1.00 58.00           O  
ATOM    755  CG  LEU B 101      15.928  21.418  -1.587  1.00 58.00           C  
ATOM    756  CD1 LEU B 101      15.580  22.884  -1.348  1.00 58.00           C  
ATOM    757  CD2 LEU B 101      15.524  20.990  -2.994  1.00 58.00           C  
ATOM    758  N   VAL B 102      19.877  19.213  -1.312  1.00 59.27           N  
ATOM    759  CA  VAL B 102      20.752  18.259  -1.985  1.00 59.27           C  
ATOM    760  C   VAL B 102      20.776  16.943  -1.210  1.00 59.27           C  
ATOM    761  CB  VAL B 102      22.186  18.814  -2.137  1.00 59.27           C  
ATOM    762  O   VAL B 102      20.711  15.864  -1.804  1.00 59.27           O  
ATOM    763  CG1 VAL B 102      23.123  17.744  -2.695  1.00 59.27           C  
ATOM    764  CG2 VAL B 102      22.187  20.050  -3.035  1.00 59.27           C  
ATOM    765  N   GLU B 103      20.890  17.074   0.043  1.00 64.22           N  
ATOM    766  CA  GLU B 103      20.898  15.893   0.901  1.00 64.22           C  
ATOM    767  C   GLU B 103      19.593  15.111   0.776  1.00 64.22           C  
ATOM    768  CB  GLU B 103      21.137  16.289   2.360  1.00 64.22           C  
ATOM    769  O   GLU B 103      19.604  13.880   0.717  1.00 64.22           O  
ATOM    770  CG  GLU B 103      21.724  15.173   3.212  1.00 64.22           C  
ATOM    771  CD  GLU B 103      21.975  15.587   4.653  1.00 64.22           C  
ATOM    772  OE1 GLU B 103      22.379  14.729   5.470  1.00 64.22           O  
ATOM    773  OE2 GLU B 103      21.765  16.780   4.968  1.00 64.22           O  
ATOM    774  N   GLN B 104      18.520  15.845   0.663  1.00 62.53           N  
ATOM    775  CA  GLN B 104      17.202  15.232   0.537  1.00 62.53           C  
ATOM    776  C   GLN B 104      17.058  14.506  -0.797  1.00 62.53           C  
ATOM    777  CB  GLN B 104      16.102  16.285   0.683  1.00 62.53           C  
ATOM    778  O   GLN B 104      16.524  13.395  -0.851  1.00 62.53           O  
ATOM    779  CG  GLN B 104      15.830  16.695   2.124  1.00 62.53           C  
ATOM    780  CD  GLN B 104      14.698  17.697   2.246  1.00 62.53           C  
ATOM    781  NE2 GLN B 104      14.092  17.767   3.426  1.00 62.53           N  
ATOM    782  OE1 GLN B 104      14.371  18.404   1.287  1.00 62.53           O  
ATOM    783  N   PHE B 105      17.512  15.101  -1.794  1.00 60.39           N  
ATOM    784  CA  PHE B 105      17.454  14.498  -3.120  1.00 60.39           C  
ATOM    785  C   PHE B 105      18.328  13.252  -3.187  1.00 60.39           C  
ATOM    786  CB  PHE B 105      17.891  15.504  -4.189  1.00 60.39           C  
ATOM    787  O   PHE B 105      17.954  12.258  -3.813  1.00 60.39           O  
ATOM    788  CG  PHE B 105      17.466  15.131  -5.584  1.00 60.39           C  
ATOM    789  CD1 PHE B 105      18.347  14.487  -6.444  1.00 60.39           C  
ATOM    790  CD2 PHE B 105      16.186  15.425  -6.035  1.00 60.39           C  
ATOM    791  CE1 PHE B 105      17.956  14.140  -7.736  1.00 60.39           C  
ATOM    792  CE2 PHE B 105      15.789  15.081  -7.324  1.00 60.39           C  
ATOM    793  CZ  PHE B 105      16.676  14.440  -8.173  1.00 60.39           C  
ATOM    794  N   GLN B 106      19.446  13.364  -2.541  1.00 63.89           N  
ATOM    795  CA  GLN B 106      20.348  12.218  -2.497  1.00 63.89           C  
ATOM    796  C   GLN B 106      19.702  11.037  -1.779  1.00 63.89           C  
ATOM    797  CB  GLN B 106      21.662  12.595  -1.811  1.00 63.89           C  
ATOM    798  O   GLN B 106      19.834   9.891  -2.215  1.00 63.89           O  
ATOM    799  CG  GLN B 106      22.859  11.782  -2.286  1.00 63.89           C  
ATOM    800  CD  GLN B 106      24.150  12.578  -2.280  1.00 63.89           C  
ATOM    801  NE2 GLN B 106      25.149  12.094  -3.009  1.00 63.89           N  
ATOM    802  OE1 GLN B 106      24.248  13.621  -1.625  1.00 63.89           O  
ATOM    803  N   LYS B 107      18.984  11.368  -0.781  1.00 66.79           N  
ATOM    804  CA  LYS B 107      18.321  10.317  -0.014  1.00 66.79           C  
ATOM    805  C   LYS B 107      17.198   9.673  -0.821  1.00 66.79           C  
ATOM    806  CB  LYS B 107      17.770  10.876   1.298  1.00 66.79           C  
ATOM    807  O   LYS B 107      17.015   8.455  -0.778  1.00 66.79           O  
ATOM    808  CG  LYS B 107      18.834  11.138   2.354  1.00 66.79           C  
ATOM    809  CD  LYS B 107      18.218  11.630   3.658  1.00 66.79           C  
ATOM    810  CE  LYS B 107      19.284  11.935   4.701  1.00 66.79           C  
ATOM    811  NZ  LYS B 107      18.692  12.499   5.951  1.00 66.79           N  
ATOM    812  N   LEU B 108      16.470  10.399  -1.577  1.00 64.97           N  
ATOM    813  CA  LEU B 108      15.401   9.891  -2.430  1.00 64.97           C  
ATOM    814  C   LEU B 108      15.968   9.047  -3.567  1.00 64.97           C  
ATOM    815  CB  LEU B 108      14.575  11.047  -3.000  1.00 64.97           C  
ATOM    816  O   LEU B 108      15.404   8.007  -3.914  1.00 64.97           O  
ATOM    817  CG  LEU B 108      13.184  10.690  -3.527  1.00 64.97           C  
ATOM    818  CD1 LEU B 108      12.162  10.732  -2.396  1.00 64.97           C  
ATOM    819  CD2 LEU B 108      12.780  11.635  -4.654  1.00 64.97           C  
ATOM    820  N   SER B 109      17.132   9.546  -4.061  1.00 64.62           N  
ATOM    821  CA  SER B 109      17.783   8.812  -5.141  1.00 64.62           C  
ATOM    822  C   SER B 109      18.289   7.456  -4.661  1.00 64.62           C  
ATOM    823  CB  SER B 109      18.944   9.624  -5.717  1.00 64.62           C  
ATOM    824  O   SER B 109      18.211   6.465  -5.390  1.00 64.62           O  
ATOM    825  OG  SER B 109      19.044   9.434  -7.117  1.00 64.62           O  
ATOM    826  N   GLU B 110      18.780   7.452  -3.473  1.00 67.12           N  
ATOM    827  CA  GLU B 110      19.241   6.195  -2.891  1.00 67.12           C  
ATOM    828  C   GLU B 110      18.087   5.215  -2.708  1.00 67.12           C  
ATOM    829  CB  GLU B 110      19.936   6.447  -1.550  1.00 67.12           C  
ATOM    830  O   GLU B 110      18.235   4.018  -2.965  1.00 67.12           O  
ATOM    831  CG  GLU B 110      21.441   6.640  -1.664  1.00 67.12           C  
ATOM    832  CD  GLU B 110      22.108   6.953  -0.334  1.00 67.12           C  
ATOM    833  OE1 GLU B 110      23.336   7.199  -0.314  1.00 67.12           O  
ATOM    834  OE2 GLU B 110      21.398   6.951   0.696  1.00 67.12           O  
ATOM    835  N   ALA B 111      16.957   5.741  -2.293  1.00 67.47           N  
ATOM    836  CA  ALA B 111      15.767   4.913  -2.115  1.00 67.47           C  
ATOM    837  C   ALA B 111      15.284   4.352  -3.449  1.00 67.47           C  
ATOM    838  CB  ALA B 111      14.655   5.717  -1.446  1.00 67.47           C  
ATOM    839  O   ALA B 111      14.897   3.184  -3.535  1.00 67.47           O  
ATOM    840  N   ALA B 112      15.358   5.136  -4.428  1.00 67.29           N  
ATOM    841  CA  ALA B 112      14.926   4.723  -5.761  1.00 67.29           C  
ATOM    842  C   ALA B 112      15.833   3.628  -6.316  1.00 67.29           C  
ATOM    843  CB  ALA B 112      14.903   5.920  -6.707  1.00 67.29           C  
ATOM    844  O   ALA B 112      15.378   2.755  -7.059  1.00 67.29           O  
ATOM    845  N   GLY B 113      17.128   3.699  -5.916  1.00 69.97           N  
ATOM    846  CA  GLY B 113      18.096   2.713  -6.371  1.00 69.97           C  
ATOM    847  C   GLY B 113      17.825   1.320  -5.836  1.00 69.97           C  
ATOM    848  O   GLY B 113      18.222   0.326  -6.448  1.00 69.97           O  
ATOM    849  N   ARG B 114      17.000   1.261  -4.814  1.00 72.64           N  
ATOM    850  CA  ARG B 114      16.714  -0.025  -4.186  1.00 72.64           C  
ATOM    851  C   ARG B 114      15.488  -0.680  -4.813  1.00 72.64           C  
ATOM    852  CB  ARG B 114      16.504   0.147  -2.680  1.00 72.64           C  
ATOM    853  O   ARG B 114      15.262  -1.879  -4.640  1.00 72.64           O  
ATOM    854  CG  ARG B 114      17.767   0.518  -1.920  1.00 72.64           C  
ATOM    855  CD  ARG B 114      17.560   0.448  -0.413  1.00 72.64           C  
ATOM    856  NE  ARG B 114      18.755   0.865   0.315  1.00 72.64           N  
ATOM    857  NH1 ARG B 114      17.707   1.006   2.368  1.00 72.64           N  
ATOM    858  NH2 ARG B 114      19.939   1.493   2.180  1.00 72.64           N  
ATOM    859  CZ  ARG B 114      18.797   1.121   1.619  1.00 72.64           C  
ATOM    860  N   VAL B 115      14.537  -0.006  -5.605  1.00 70.45           N  
ATOM    861  CA  VAL B 115      13.265  -0.482  -6.137  1.00 70.45           C  
ATOM    862  C   VAL B 115      13.472  -1.057  -7.536  1.00 70.45           C  
ATOM    863  CB  VAL B 115      12.208   0.645  -6.174  1.00 70.45           C  
ATOM    864  O   VAL B 115      12.758  -1.973  -7.950  1.00 70.45           O  
ATOM    865  CG1 VAL B 115      10.899   0.138  -6.778  1.00 70.45           C  
ATOM    866  CG2 VAL B 115      11.973   1.201  -4.771  1.00 70.45           C  
ATOM    867  N   GLY B 116      14.533  -1.063  -8.043  1.00 63.20           N  
ATOM    868  CA  GLY B 116      14.790  -1.569  -9.382  1.00 63.20           C  
ATOM    869  C   GLY B 116      16.166  -1.201  -9.904  1.00 63.20           C  
ATOM    870  O   GLY B 116      16.816  -0.297  -9.375  1.00 63.20           O  
ATOM    871  N   SER B 117      16.558  -2.130 -10.692  1.00 61.24           N  
ATOM    872  CA  SER B 117      17.917  -1.951 -11.192  1.00 61.24           C  
ATOM    873  C   SER B 117      17.947  -1.000 -12.384  1.00 61.24           C  
ATOM    874  CB  SER B 117      18.525  -3.297 -11.587  1.00 61.24           C  
ATOM    875  O   SER B 117      18.991  -0.427 -12.701  1.00 61.24           O  
ATOM    876  OG  SER B 117      17.539  -4.316 -11.580  1.00 61.24           O  
ATOM    877  N   ASP B 118      16.626  -0.776 -12.884  1.00 61.69           N  
ATOM    878  CA  ASP B 118      16.629   0.015 -14.111  1.00 61.69           C  
ATOM    879  C   ASP B 118      16.287   1.475 -13.824  1.00 61.69           C  
ATOM    880  CB  ASP B 118      15.644  -0.566 -15.127  1.00 61.69           C  
ATOM    881  O   ASP B 118      15.551   1.772 -12.880  1.00 61.69           O  
ATOM    882  CG  ASP B 118      15.657   0.171 -16.454  1.00 61.69           C  
ATOM    883  OD1 ASP B 118      16.580  -0.054 -17.267  1.00 61.69           O  
ATOM    884  OD2 ASP B 118      14.739   0.986 -16.689  1.00 61.69           O  
ATOM    885  N   MET B 119      16.878   2.418 -14.479  1.00 58.07           N  
ATOM    886  CA  MET B 119      16.742   3.864 -14.322  1.00 58.07           C  
ATOM    887  C   MET B 119      15.288   4.295 -14.483  1.00 58.07           C  
ATOM    888  CB  MET B 119      17.621   4.600 -15.335  1.00 58.07           C  
ATOM    889  O   MET B 119      14.817   5.181 -13.769  1.00 58.07           O  
ATOM    890  CG  MET B 119      19.068   4.751 -14.895  1.00 58.07           C  
ATOM    891  SD  MET B 119      19.977   6.001 -15.885  1.00 58.07           S  
ATOM    892  CE  MET B 119      18.867   7.425 -15.698  1.00 58.07           C  
ATOM    893  N   THR B 120      14.567   3.643 -15.350  1.00 63.50           N  
ATOM    894  CA  THR B 120      13.172   3.986 -15.607  1.00 63.50           C  
ATOM    895  C   THR B 120      12.311   3.703 -14.379  1.00 63.50           C  
ATOM    896  CB  THR B 120      12.619   3.208 -16.815  1.00 63.50           C  
ATOM    897  O   THR B 120      11.475   4.526 -13.998  1.00 63.50           O  
ATOM    898  CG2 THR B 120      11.208   3.669 -17.166  1.00 63.50           C  
ATOM    899  OG1 THR B 120      13.474   3.421 -17.945  1.00 63.50           O  
ATOM    900  N   SER B 121      12.613   2.638 -13.716  1.00 68.93           N  
ATOM    901  CA  SER B 121      11.870   2.248 -12.522  1.00 68.93           C  
ATOM    902  C   SER B 121      12.152   3.197 -11.362  1.00 68.93           C  
ATOM    903  CB  SER B 121      12.220   0.816 -12.118  1.00 68.93           C  
ATOM    904  O   SER B 121      11.249   3.528 -10.591  1.00 68.93           O  
ATOM    905  OG  SER B 121      11.820  -0.102 -13.121  1.00 68.93           O  
ATOM    906  N   GLN B 122      13.350   3.623 -11.324  1.00 70.48           N  
ATOM    907  CA  GLN B 122      13.745   4.538 -10.258  1.00 70.48           C  
ATOM    908  C   GLN B 122      13.081   5.901 -10.429  1.00 70.48           C  
ATOM    909  CB  GLN B 122      15.266   4.696 -10.222  1.00 70.48           C  
ATOM    910  O   GLN B 122      12.619   6.499  -9.454  1.00 70.48           O  
ATOM    911  CG  GLN B 122      16.001   3.457  -9.729  1.00 70.48           C  
ATOM    912  CD  GLN B 122      17.510   3.607  -9.789  1.00 70.48           C  
ATOM    913  NE2 GLN B 122      18.225   2.534  -9.469  1.00 70.48           N  
ATOM    914  OE1 GLN B 122      18.027   4.678 -10.119  1.00 70.48           O  
ATOM    915  N   GLN B 123      12.972   6.295 -11.648  1.00 68.10           N  
ATOM    916  CA  GLN B 123      12.335   7.572 -11.951  1.00 68.10           C  
ATOM    917  C   GLN B 123      10.836   7.519 -11.671  1.00 68.10           C  
ATOM    918  CB  GLN B 123      12.583   7.964 -13.408  1.00 68.10           C  
ATOM    919  O   GLN B 123      10.263   8.475 -11.143  1.00 68.10           O  
ATOM    920  CG  GLN B 123      12.464   9.459 -13.672  1.00 68.10           C  
ATOM    921  CD  GLN B 123      12.863   9.840 -15.085  1.00 68.10           C  
ATOM    922  NE2 GLN B 123      12.782  11.129 -15.398  1.00 68.10           N  
ATOM    923  OE1 GLN B 123      13.242   8.982 -15.890  1.00 68.10           O  
ATOM    924  N   GLU B 124      10.301   6.487 -12.060  1.00 73.74           N  
ATOM    925  CA  GLU B 124       8.869   6.313 -11.835  1.00 73.74           C  
ATOM    926  C   GLU B 124       8.544   6.290 -10.344  1.00 73.74           C  
ATOM    927  CB  GLU B 124       8.373   5.027 -12.501  1.00 73.74           C  
ATOM    928  O   GLU B 124       7.528   6.843  -9.916  1.00 73.74           O  
ATOM    929  CG  GLU B 124       8.209   5.140 -14.010  1.00 73.74           C  
ATOM    930  CD  GLU B 124       7.723   3.854 -14.659  1.00 73.74           C  
ATOM    931  OE1 GLU B 124       7.431   3.861 -15.876  1.00 73.74           O  
ATOM    932  OE2 GLU B 124       7.633   2.831 -13.944  1.00 73.74           O  
ATOM    933  N   PHE B 125       9.431   5.746  -9.581  1.00 82.14           N  
ATOM    934  CA  PHE B 125       9.254   5.688  -8.135  1.00 82.14           C  
ATOM    935  C   PHE B 125       9.343   7.080  -7.521  1.00 82.14           C  
ATOM    936  CB  PHE B 125      10.302   4.767  -7.501  1.00 82.14           C  
ATOM    937  O   PHE B 125       8.487   7.469  -6.724  1.00 82.14           O  
ATOM    938  CG  PHE B 125      10.233   4.712  -5.999  1.00 82.14           C  
ATOM    939  CD1 PHE B 125      11.150   5.408  -5.221  1.00 82.14           C  
ATOM    940  CD2 PHE B 125       9.250   3.964  -5.364  1.00 82.14           C  
ATOM    941  CE1 PHE B 125      11.089   5.359  -3.830  1.00 82.14           C  
ATOM    942  CE2 PHE B 125       9.182   3.910  -3.975  1.00 82.14           C  
ATOM    943  CZ  PHE B 125      10.103   4.608  -3.210  1.00 82.14           C  
ATOM    944  N   THR B 126      10.329   7.759  -7.888  1.00 77.19           N  
ATOM    945  CA  THR B 126      10.539   9.106  -7.368  1.00 77.19           C  
ATOM    946  C   THR B 126       9.379  10.020  -7.752  1.00 77.19           C  
ATOM    947  CB  THR B 126      11.860   9.704  -7.884  1.00 77.19           C  
ATOM    948  O   THR B 126       8.903  10.806  -6.930  1.00 77.19           O  
ATOM    949  CG2 THR B 126      12.146  11.052  -7.230  1.00 77.19           C  
ATOM    950  OG1 THR B 126      12.935   8.804  -7.587  1.00 77.19           O  
ATOM    951  N   SER B 127       8.927   9.879  -9.006  1.00 74.50           N  
ATOM    952  CA  SER B 127       7.796  10.675  -9.470  1.00 74.50           C  
ATOM    953  C   SER B 127       6.529  10.344  -8.688  1.00 74.50           C  
ATOM    954  CB  SER B 127       7.556  10.449 -10.963  1.00 74.50           C  
ATOM    955  O   SER B 127       5.763  11.241  -8.328  1.00 74.50           O  
ATOM    956  OG  SER B 127       8.517  11.146 -11.738  1.00 74.50           O  
ATOM    957  N   CYS B 128       6.389   9.101  -8.399  1.00 84.97           N  
ATOM    958  CA  CYS B 128       5.230   8.659  -7.633  1.00 84.97           C  
ATOM    959  C   CYS B 128       5.260   9.229  -6.220  1.00 84.97           C  
ATOM    960  CB  CYS B 128       5.175   7.132  -7.576  1.00 84.97           C  
ATOM    961  O   CYS B 128       4.242   9.707  -5.717  1.00 84.97           O  
ATOM    962  SG  CYS B 128       3.790   6.489  -6.612  1.00 84.97           S  
ATOM    963  N   LEU B 129       6.397   9.208  -5.580  1.00 87.19           N  
ATOM    964  CA  LEU B 129       6.535   9.735  -4.226  1.00 87.19           C  
ATOM    965  C   LEU B 129       6.271  11.237  -4.198  1.00 87.19           C  
ATOM    966  CB  LEU B 129       7.933   9.440  -3.677  1.00 87.19           C  
ATOM    967  O   LEU B 129       5.600  11.736  -3.292  1.00 87.19           O  
ATOM    968  CG  LEU B 129       8.160   8.034  -3.119  1.00 87.19           C  
ATOM    969  CD1 LEU B 129       9.634   7.825  -2.791  1.00 87.19           C  
ATOM    970  CD2 LEU B 129       7.294   7.802  -1.885  1.00 87.19           C  
ATOM    971  N   LYS B 130       6.783  11.874  -5.207  1.00 79.48           N  
ATOM    972  CA  LYS B 130       6.572  13.315  -5.310  1.00 79.48           C  
ATOM    973  C   LYS B 130       5.089  13.645  -5.453  1.00 79.48           C  
ATOM    974  CB  LYS B 130       7.353  13.889  -6.493  1.00 79.48           C  
ATOM    975  O   LYS B 130       4.585  14.561  -4.800  1.00 79.48           O  
ATOM    976  CG  LYS B 130       7.305  15.407  -6.587  1.00 79.48           C  
ATOM    977  CD  LYS B 130       8.080  15.917  -7.796  1.00 79.48           C  
ATOM    978  CE  LYS B 130       7.918  17.420  -7.973  1.00 79.48           C  
ATOM    979  NZ  LYS B 130       8.714  17.932  -9.128  1.00 79.48           N  
ATOM    980  N   GLU B 131       4.398  12.950  -6.294  1.00 81.08           N  
ATOM    981  CA  GLU B 131       2.971  13.173  -6.510  1.00 81.08           C  
ATOM    982  C   GLU B 131       2.170  12.886  -5.243  1.00 81.08           C  
ATOM    983  CB  GLU B 131       2.459  12.305  -7.663  1.00 81.08           C  
ATOM    984  O   GLU B 131       1.203  13.588  -4.941  1.00 81.08           O  
ATOM    985  CG  GLU B 131       1.091  12.720  -8.184  1.00 81.08           C  
ATOM    986  CD  GLU B 131       0.650  11.930  -9.406  1.00 81.08           C  
ATOM    987  OE1 GLU B 131      -0.512  12.089  -9.845  1.00 81.08           O  
ATOM    988  OE2 GLU B 131       1.473  11.145  -9.928  1.00 81.08           O  
ATOM    989  N   THR B 132       2.601  11.880  -4.529  1.00 91.03           N  
ATOM    990  CA  THR B 132       1.937  11.531  -3.278  1.00 91.03           C  
ATOM    991  C   THR B 132       2.106  12.643  -2.247  1.00 91.03           C  
ATOM    992  CB  THR B 132       2.483  10.210  -2.706  1.00 91.03           C  
ATOM    993  O   THR B 132       1.136  13.060  -1.610  1.00 91.03           O  
ATOM    994  CG2 THR B 132       1.788   9.848  -1.397  1.00 91.03           C  
ATOM    995  OG1 THR B 132       2.267   9.159  -3.655  1.00 91.03           O  
ATOM    996  N   LEU B 133       3.274  13.111  -2.162  1.00 87.24           N  
ATOM    997  CA  LEU B 133       3.565  14.176  -1.208  1.00 87.24           C  
ATOM    998  C   LEU B 133       2.819  15.454  -1.576  1.00 87.24           C  
ATOM    999  CB  LEU B 133       5.070  14.448  -1.152  1.00 87.24           C  
ATOM   1000  O   LEU B 133       2.303  16.151  -0.699  1.00 87.24           O  
ATOM   1001  CG  LEU B 133       5.924  13.391  -0.449  1.00 87.24           C  
ATOM   1002  CD1 LEU B 133       7.407  13.686  -0.654  1.00 87.24           C  
ATOM   1003  CD2 LEU B 133       5.586  13.331   1.036  1.00 87.24           C  
ATOM   1004  N   SER B 134       2.767  15.720  -2.873  1.00 78.48           N  
ATOM   1005  CA  SER B 134       2.016  16.881  -3.339  1.00 78.48           C  
ATOM   1006  C   SER B 134       0.529  16.738  -3.030  1.00 78.48           C  
ATOM   1007  CB  SER B 134       2.216  17.082  -4.842  1.00 78.48           C  
ATOM   1008  O   SER B 134      -0.120  17.701  -2.617  1.00 78.48           O  
ATOM   1009  OG  SER B 134       1.487  18.208  -5.300  1.00 78.48           O  
ATOM   1010  N   GLY B 135       0.046  15.526  -3.219  1.00 84.73           N  
ATOM   1011  CA  GLY B 135      -1.345  15.256  -2.895  1.00 84.73           C  
ATOM   1012  C   GLY B 135      -1.661  15.435  -1.422  1.00 84.73           C  
ATOM   1013  O   GLY B 135      -2.691  16.013  -1.068  1.00 84.73           O  
ATOM   1014  N   LEU B 136      -0.749  15.000  -0.544  1.00 91.81           N  
ATOM   1015  CA  LEU B 136      -0.936  15.137   0.897  1.00 91.81           C  
ATOM   1016  C   LEU B 136      -0.912  16.605   1.310  1.00 91.81           C  
ATOM   1017  CB  LEU B 136       0.147  14.363   1.654  1.00 91.81           C  
ATOM   1018  O   LEU B 136      -1.711  17.031   2.147  1.00 91.81           O  
ATOM   1019  CG  LEU B 136       0.059  12.838   1.592  1.00 91.81           C  
ATOM   1020  CD1 LEU B 136       1.272  12.209   2.269  1.00 91.81           C  
ATOM   1021  CD2 LEU B 136      -1.233  12.350   2.239  1.00 91.81           C  
ATOM   1022  N   ALA B 137      -0.006  17.287   0.685  1.00 83.21           N  
ATOM   1023  CA  ALA B 137       0.108  18.714   0.974  1.00 83.21           C  
ATOM   1024  C   ALA B 137      -1.152  19.462   0.551  1.00 83.21           C  
ATOM   1025  CB  ALA B 137       1.332  19.302   0.276  1.00 83.21           C  
ATOM   1026  O   ALA B 137      -1.638  20.333   1.277  1.00 83.21           O  
ATOM   1027  N   LYS B 138      -1.637  19.136  -0.612  1.00 78.68           N  
ATOM   1028  CA  LYS B 138      -2.860  19.753  -1.117  1.00 78.68           C  
ATOM   1029  C   LYS B 138      -4.044  19.460  -0.199  1.00 78.68           C  
ATOM   1030  CB  LYS B 138      -3.162  19.264  -2.534  1.00 78.68           C  
ATOM   1031  O   LYS B 138      -4.871  20.338   0.054  1.00 78.68           O  
ATOM   1032  CG  LYS B 138      -4.305  20.004  -3.214  1.00 78.68           C  
ATOM   1033  CD  LYS B 138      -4.540  19.491  -4.629  1.00 78.68           C  
ATOM   1034  CE  LYS B 138      -5.767  20.134  -5.261  1.00 78.68           C  
ATOM   1035  NZ  LYS B 138      -5.994  19.644  -6.654  1.00 78.68           N  
ATOM   1036  N   ASN B 139      -4.115  18.230   0.310  1.00 85.96           N  
ATOM   1037  CA  ASN B 139      -5.188  17.846   1.221  1.00 85.96           C  
ATOM   1038  C   ASN B 139      -5.171  18.687   2.494  1.00 85.96           C  
ATOM   1039  CB  ASN B 139      -5.094  16.358   1.566  1.00 85.96           C  
ATOM   1040  O   ASN B 139      -6.226  19.063   3.009  1.00 85.96           O  
ATOM   1041  CG  ASN B 139      -5.275  15.465   0.354  1.00 85.96           C  
ATOM   1042  ND2 ASN B 139      -4.896  14.200   0.488  1.00 85.96           N  
ATOM   1043  OD1 ASN B 139      -5.751  15.909  -0.694  1.00 85.96           O  
ATOM   1044  N   ALA B 140      -3.964  18.940   2.949  1.00 82.08           N  
ATOM   1045  CA  ALA B 140      -3.800  19.729   4.168  1.00 82.08           C  
ATOM   1046  C   ALA B 140      -4.160  21.192   3.926  1.00 82.08           C  
ATOM   1047  CB  ALA B 140      -2.368  19.615   4.686  1.00 82.08           C  
ATOM   1048  O   ALA B 140      -4.806  21.825   4.764  1.00 82.08           O  
ATOM   1049  N   THR B 141      -3.791  21.708   2.783  1.00 70.77           N  
ATOM   1050  CA  THR B 141      -4.079  23.094   2.430  1.00 70.77           C  
ATOM   1051  C   THR B 141      -5.576  23.299   2.218  1.00 70.77           C  
ATOM   1052  CB  THR B 141      -3.315  23.517   1.161  1.00 70.77           C  
ATOM   1053  O   THR B 141      -6.129  24.328   2.611  1.00 70.77           O  
ATOM   1054  CG2 THR B 141      -3.499  25.004   0.879  1.00 70.77           C  
ATOM   1055  OG1 THR B 141      -1.919  23.245   1.338  1.00 70.77           O  
ATOM   1056  N   ASP B 142      -6.229  22.402   1.542  1.00 71.68           N  
ATOM   1057  CA  ASP B 142      -7.665  22.479   1.291  1.00 71.68           C  
ATOM   1058  C   ASP B 142      -8.453  22.476   2.599  1.00 71.68           C  
ATOM   1059  CB  ASP B 142      -8.118  21.319   0.402  1.00 71.68           C  
ATOM   1060  O   ASP B 142      -9.520  23.086   2.688  1.00 71.68           O  
ATOM   1061  CG  ASP B 142      -7.681  21.474  -1.044  1.00 71.68           C  
ATOM   1062  OD1 ASP B 142      -7.198  22.563  -1.422  1.00 71.68           O  
ATOM   1063  OD2 ASP B 142      -7.824  20.499  -1.814  1.00 71.68           O  
ATOM   1064  N   LEU B 143      -7.904  21.767   3.536  1.00 74.07           N  
ATOM   1065  CA  LEU B 143      -8.535  21.725   4.850  1.00 74.07           C  
ATOM   1066  C   LEU B 143      -8.512  23.101   5.508  1.00 74.07           C  
ATOM   1067  CB  LEU B 143      -7.834  20.704   5.750  1.00 74.07           C  
ATOM   1068  O   LEU B 143      -9.479  23.496   6.163  1.00 74.07           O  
ATOM   1069  CG  LEU B 143      -8.548  20.346   7.054  1.00 74.07           C  
ATOM   1070  CD1 LEU B 143      -9.621  19.292   6.798  1.00 74.07           C  
ATOM   1071  CD2 LEU B 143      -7.547  19.856   8.095  1.00 74.07           C  
ATOM   1072  N   GLN B 144      -7.415  23.727   5.277  1.00 64.86           N  
ATOM   1073  CA  GLN B 144      -7.234  25.051   5.863  1.00 64.86           C  
ATOM   1074  C   GLN B 144      -8.119  26.084   5.173  1.00 64.86           C  
ATOM   1075  CB  GLN B 144      -5.768  25.478   5.783  1.00 64.86           C  
ATOM   1076  O   GLN B 144      -8.619  27.010   5.815  1.00 64.86           O  
ATOM   1077  CG  GLN B 144      -4.852  24.716   6.732  1.00 64.86           C  
ATOM   1078  CD  GLN B 144      -3.397  25.124   6.597  1.00 64.86           C  
ATOM   1079  NE2 GLN B 144      -2.558  24.638   7.506  1.00 64.86           N  
ATOM   1080  OE1 GLN B 144      -3.029  25.870   5.683  1.00 64.86           O  
ATOM   1081  N   ASN B 145      -8.066  25.868   3.808  1.00 54.09           N  
ATOM   1082  CA  ASN B 145      -8.829  26.819   3.007  1.00 54.09           C  
ATOM   1083  C   ASN B 145     -10.327  26.541   3.083  1.00 54.09           C  
ATOM   1084  CB  ASN B 145      -8.357  26.796   1.552  1.00 54.09           C  
ATOM   1085  O   ASN B 145     -11.138  27.366   2.658  1.00 54.09           O  
ATOM   1086  CG  ASN B 145      -6.954  27.345   1.384  1.00 54.09           C  
ATOM   1087  ND2 ASN B 145      -6.312  27.004   0.273  1.00 54.09           N  
ATOM   1088  OD1 ASN B 145      -6.450  28.070   2.246  1.00 54.09           O  
ATOM   1089  N   SER B 146     -10.655  25.123   3.259  1.00 46.57           N  
ATOM   1090  CA  SER B 146     -12.065  24.767   3.379  1.00 46.57           C  
ATOM   1091  C   SER B 146     -12.710  25.461   4.574  1.00 46.57           C  
ATOM   1092  CB  SER B 146     -12.226  23.252   3.511  1.00 46.57           C  
ATOM   1093  O   SER B 146     -13.827  25.119   4.968  1.00 46.57           O  
ATOM   1094  OG  SER B 146     -10.966  22.606   3.458  1.00 46.57           O  
ATOM   1095  N   SER B 147     -11.913  26.232   5.170  1.00 42.79           N  
ATOM   1096  CA  SER B 147     -12.642  27.040   6.142  1.00 42.79           C  
ATOM   1097  C   SER B 147     -13.951  27.561   5.558  1.00 42.79           C  
ATOM   1098  CB  SER B 147     -11.783  28.214   6.616  1.00 42.79           C  
ATOM   1099  O   SER B 147     -14.027  27.862   4.365  1.00 42.79           O  
ATOM   1100  OG  SER B 147     -11.420  29.043   5.526  1.00 42.79           O  
ATOM   1101  N   MET B 148     -15.118  27.059   5.906  1.00 40.76           N  
ATOM   1102  CA  MET B 148     -16.403  27.655   5.552  1.00 40.76           C  
ATOM   1103  C   MET B 148     -16.265  29.160   5.343  1.00 40.76           C  
ATOM   1104  CB  MET B 148     -17.446  27.371   6.634  1.00 40.76           C  
ATOM   1105  O   MET B 148     -15.849  29.881   6.251  1.00 40.76           O  
ATOM   1106  CG  MET B 148     -18.094  26.001   6.516  1.00 40.76           C  
ATOM   1107  SD  MET B 148     -19.501  25.788   7.674  1.00 40.76           S  
ATOM   1108  CE  MET B 148     -20.814  26.621   6.739  1.00 40.76           C  
ATOM   1109  N   SER B 149     -15.989  29.690   4.260  1.00 36.16           N  
ATOM   1110  CA  SER B 149     -16.101  31.143   4.185  1.00 36.16           C  
ATOM   1111  C   SER B 149     -17.231  31.657   5.071  1.00 36.16           C  
ATOM   1112  CB  SER B 149     -16.332  31.589   2.741  1.00 36.16           C  
ATOM   1113  O   SER B 149     -18.151  30.909   5.410  1.00 36.16           O  
ATOM   1114  OG  SER B 149     -17.555  31.074   2.245  1.00 36.16           O  
ATOM   1115  N   GLU B 150     -17.031  32.652   5.928  1.00 36.03           N  
ATOM   1116  CA  GLU B 150     -18.101  33.343   6.642  1.00 36.03           C  
ATOM   1117  C   GLU B 150     -19.381  33.385   5.812  1.00 36.03           C  
ATOM   1118  CB  GLU B 150     -17.669  34.763   7.015  1.00 36.03           C  
ATOM   1119  O   GLU B 150     -20.479  33.223   6.347  1.00 36.03           O  
ATOM   1120  CG  GLU B 150     -17.852  35.095   8.488  1.00 36.03           C  
ATOM   1121  CD  GLU B 150     -17.403  36.503   8.847  1.00 36.03           C  
ATOM   1122  OE1 GLU B 150     -17.656  36.948   9.989  1.00 36.03           O  
ATOM   1123  OE2 GLU B 150     -16.794  37.166   7.978  1.00 36.03           O  
ATOM   1124  N   GLU B 151     -19.085  33.615   4.518  1.00 41.10           N  
ATOM   1125  CA  GLU B 151     -20.202  33.826   3.602  1.00 41.10           C  
ATOM   1126  C   GLU B 151     -21.030  32.555   3.439  1.00 41.10           C  
ATOM   1127  CB  GLU B 151     -19.696  34.303   2.239  1.00 41.10           C  
ATOM   1128  O   GLU B 151     -22.261  32.605   3.440  1.00 41.10           O  
ATOM   1129  CG  GLU B 151     -19.808  35.807   2.033  1.00 41.10           C  
ATOM   1130  CD  GLU B 151     -19.271  36.270   0.688  1.00 41.10           C  
ATOM   1131  OE1 GLU B 151     -19.356  37.482   0.386  1.00 41.10           O  
ATOM   1132  OE2 GLU B 151     -18.763  35.414  -0.070  1.00 41.10           O  
ATOM   1133  N   GLU B 152     -20.364  31.464   3.059  1.00 43.85           N  
ATOM   1134  CA  GLU B 152     -21.082  30.211   2.843  1.00 43.85           C  
ATOM   1135  C   GLU B 152     -21.681  29.687   4.145  1.00 43.85           C  
ATOM   1136  CB  GLU B 152     -20.155  29.159   2.229  1.00 43.85           C  
ATOM   1137  O   GLU B 152     -22.774  29.115   4.146  1.00 43.85           O  
ATOM   1138  CG  GLU B 152     -20.155  29.153   0.707  1.00 43.85           C  
ATOM   1139  CD  GLU B 152     -19.165  28.165   0.111  1.00 43.85           C  
ATOM   1140  OE1 GLU B 152     -19.275  27.848  -1.095  1.00 43.85           O  
ATOM   1141  OE2 GLU B 152     -18.272  27.704   0.857  1.00 43.85           O  
ATOM   1142  N   LEU B 153     -20.980  29.812   5.161  1.00 40.19           N  
ATOM   1143  CA  LEU B 153     -21.583  29.609   6.474  1.00 40.19           C  
ATOM   1144  C   LEU B 153     -22.739  30.579   6.697  1.00 40.19           C  
ATOM   1145  CB  LEU B 153     -20.536  29.782   7.578  1.00 40.19           C  
ATOM   1146  O   LEU B 153     -23.783  30.195   7.229  1.00 40.19           O  
ATOM   1147  CG  LEU B 153     -20.784  29.011   8.875  1.00 40.19           C  
ATOM   1148  CD1 LEU B 153     -19.817  27.837   8.986  1.00 40.19           C  
ATOM   1149  CD2 LEU B 153     -20.652  29.935  10.080  1.00 40.19           C  
ATOM   1150  N   THR B 154     -22.495  31.834   6.151  1.00 40.62           N  
ATOM   1151  CA  THR B 154     -23.555  32.836   6.128  1.00 40.62           C  
ATOM   1152  C   THR B 154     -24.701  32.391   5.223  1.00 40.62           C  
ATOM   1153  CB  THR B 154     -23.023  34.201   5.652  1.00 40.62           C  
ATOM   1154  O   THR B 154     -25.872  32.533   5.581  1.00 40.62           O  
ATOM   1155  CG2 THR B 154     -23.892  35.341   6.172  1.00 40.62           C  
ATOM   1156  OG1 THR B 154     -21.684  34.379   6.132  1.00 40.62           O  
ATOM   1157  N   LYS B 155     -24.339  31.922   4.048  1.00 42.66           N  
ATOM   1158  CA  LYS B 155     -25.351  31.495   3.086  1.00 42.66           C  
ATOM   1159  C   LYS B 155     -26.077  30.244   3.572  1.00 42.66           C  
ATOM   1160  CB  LYS B 155     -24.716  31.235   1.719  1.00 42.66           C  
ATOM   1161  O   LYS B 155     -27.294  30.125   3.411  1.00 42.66           O  
ATOM   1162  CG  LYS B 155     -25.359  32.012   0.580  1.00 42.66           C  
ATOM   1163  CD  LYS B 155     -24.655  31.748  -0.745  1.00 42.66           C  
ATOM   1164  CE  LYS B 155     -25.301  32.520  -1.887  1.00 42.66           C  
ATOM   1165  NZ  LYS B 155     -24.615  32.262  -3.188  1.00 42.66           N  
ATOM   1166  N   ALA B 156     -25.332  29.190   3.855  1.00 39.45           N  
ATOM   1167  CA  ALA B 156     -25.955  27.986   4.399  1.00 39.45           C  
ATOM   1168  C   ALA B 156     -26.800  28.312   5.627  1.00 39.45           C  
ATOM   1169  CB  ALA B 156     -24.890  26.949   4.750  1.00 39.45           C  
ATOM   1170  O   ALA B 156     -27.889  27.760   5.804  1.00 39.45           O  
ATOM   1171  N   MET B 157     -26.196  29.189   6.413  1.00 37.97           N  
ATOM   1172  CA  MET B 157     -26.971  29.727   7.527  1.00 37.97           C  
ATOM   1173  C   MET B 157     -28.169  30.524   7.021  1.00 37.97           C  
ATOM   1174  CB  MET B 157     -26.094  30.610   8.416  1.00 37.97           C  
ATOM   1175  O   MET B 157     -29.230  30.522   7.648  1.00 37.97           O  
ATOM   1176  CG  MET B 157     -25.782  29.996   9.772  1.00 37.97           C  
ATOM   1177  SD  MET B 157     -24.633  31.028  10.763  1.00 37.97           S  
ATOM   1178  CE  MET B 157     -25.790  31.711  11.983  1.00 37.97           C  
ATOM   1179  N   GLU B 158     -27.907  31.250   5.947  1.00 41.01           N  
ATOM   1180  CA  GLU B 158     -29.003  31.969   5.304  1.00 41.01           C  
ATOM   1181  C   GLU B 158     -30.096  31.010   4.842  1.00 41.01           C  
ATOM   1182  CB  GLU B 158     -28.486  32.788   4.118  1.00 41.01           C  
ATOM   1183  O   GLU B 158     -31.285  31.324   4.934  1.00 41.01           O  
ATOM   1184  CG  GLU B 158     -28.638  34.291   4.297  1.00 41.01           C  
ATOM   1185  CD  GLU B 158     -28.012  35.096   3.169  1.00 41.01           C  
ATOM   1186  OE1 GLU B 158     -28.127  36.342   3.176  1.00 41.01           O  
ATOM   1187  OE2 GLU B 158     -27.401  34.474   2.271  1.00 41.01           O  
ATOM   1188  N   GLY B 159     -29.728  29.981   3.985  1.00 39.52           N  
ATOM   1189  CA  GLY B 159     -30.732  29.041   3.513  1.00 39.52           C  
ATOM   1190  C   GLY B 159     -31.439  28.308   4.637  1.00 39.52           C  
ATOM   1191  O   GLY B 159     -32.530  27.768   4.444  1.00 39.52           O  
ATOM   1192  N   LEU B 160     -30.618  27.691   5.578  1.00 34.81           N  
ATOM   1193  CA  LEU B 160     -31.260  27.069   6.730  1.00 34.81           C  
ATOM   1194  C   LEU B 160     -32.082  28.089   7.512  1.00 34.81           C  
ATOM   1195  CB  LEU B 160     -30.213  26.430   7.647  1.00 34.81           C  
ATOM   1196  O   LEU B 160     -32.735  27.741   8.498  1.00 34.81           O  
ATOM   1197  CG  LEU B 160     -29.801  24.996   7.309  1.00 34.81           C  
ATOM   1198  CD1 LEU B 160     -28.352  24.751   7.718  1.00 34.81           C  
ATOM   1199  CD2 LEU B 160     -30.730  23.998   7.991  1.00 34.81           C  
ATOM   1200  N   GLY B 161     -32.839  28.910   6.833  1.00 32.80           N  
ATOM   1201  CA  GLY B 161     -33.677  29.965   7.381  1.00 32.80           C  
ATOM   1202  C   GLY B 161     -33.013  30.728   8.510  1.00 32.80           C  
ATOM   1203  O   GLY B 161     -33.693  31.337   9.339  1.00 32.80           O  
ATOM   1204  N   MET B 162     -31.926  30.008   8.942  1.00 31.02           N  
ATOM   1205  CA  MET B 162     -31.275  30.747  10.019  1.00 31.02           C  
ATOM   1206  C   MET B 162     -30.652  32.037   9.495  1.00 31.02           C  
ATOM   1207  CB  MET B 162     -30.205  29.886  10.693  1.00 31.02           C  
ATOM   1208  O   MET B 162     -29.652  32.001   8.775  1.00 31.02           O  
ATOM   1209  CG  MET B 162     -30.647  29.286  12.018  1.00 31.02           C  
ATOM   1210  SD  MET B 162     -29.354  28.227  12.776  1.00 31.02           S  
ATOM   1211  CE  MET B 162     -29.953  28.167  14.488  1.00 31.02           C  
ATOM   1212  N   ASP B 163     -31.284  32.843   8.729  1.00 28.82           N  
ATOM   1213  CA  ASP B 163     -30.660  34.134   8.453  1.00 28.82           C  
ATOM   1214  C   ASP B 163     -29.795  34.588   9.626  1.00 28.82           C  
ATOM   1215  CB  ASP B 163     -31.724  35.189   8.145  1.00 28.82           C  
ATOM   1216  O   ASP B 163     -29.747  33.923  10.663  1.00 28.82           O  
ATOM   1217  CG  ASP B 163     -31.277  36.195   7.098  1.00 28.82           C  
ATOM   1218  OD1 ASP B 163     -30.079  36.213   6.743  1.00 28.82           O  
ATOM   1219  OD2 ASP B 163     -32.130  36.978   6.627  1.00 28.82           O  
ATOM   1220  N   GLU B 164     -29.753  35.879   9.778  1.00 28.86           N  
ATOM   1221  CA  GLU B 164     -29.174  36.873  10.676  1.00 28.86           C  
ATOM   1222  C   GLU B 164     -29.568  36.603  12.126  1.00 28.86           C  
ATOM   1223  CB  GLU B 164     -29.606  38.284  10.268  1.00 28.86           C  
ATOM   1224  O   GLU B 164     -30.396  37.319  12.693  1.00 28.86           O  
ATOM   1225  CG  GLU B 164     -28.573  39.026   9.433  1.00 28.86           C  
ATOM   1226  CD  GLU B 164     -28.997  40.440   9.071  1.00 28.86           C  
ATOM   1227  OE1 GLU B 164     -28.140  41.236   8.625  1.00 28.86           O  
ATOM   1228  OE2 GLU B 164     -30.197  40.756   9.236  1.00 28.86           O  
ATOM   1229  N   GLY B 165     -29.966  35.404  12.521  1.00 26.14           N  
ATOM   1230  CA  GLY B 165     -29.773  35.799  13.907  1.00 26.14           C  
ATOM   1231  C   GLY B 165     -28.329  36.128  14.238  1.00 26.14           C  
ATOM   1232  O   GLY B 165     -27.418  35.772  13.488  1.00 26.14           O  
ATOM   1233  N   ASP B 166     -28.098  37.119  14.985  1.00 28.99           N  
ATOM   1234  CA  ASP B 166     -26.986  37.696  15.735  1.00 28.99           C  
ATOM   1235  C   ASP B 166     -26.250  36.626  16.537  1.00 28.99           C  
ATOM   1236  CB  ASP B 166     -27.485  38.803  16.667  1.00 28.99           C  
ATOM   1237  O   ASP B 166     -26.325  36.604  17.768  1.00 28.99           O  
ATOM   1238  CG  ASP B 166     -26.636  40.060  16.603  1.00 28.99           C  
ATOM   1239  OD1 ASP B 166     -25.591  40.056  15.916  1.00 28.99           O  
ATOM   1240  OD2 ASP B 166     -27.012  41.062  17.248  1.00 28.99           O  
ATOM   1241  N   GLY B 167     -26.214  35.498  16.181  1.00 28.52           N  
ATOM   1242  CA  GLY B 167     -25.701  34.677  17.265  1.00 28.52           C  
ATOM   1243  C   GLY B 167     -24.301  35.068  17.699  1.00 28.52           C  
ATOM   1244  O   GLY B 167     -23.665  34.356  18.479  1.00 28.52           O  
ATOM   1245  N   GLU B 168     -23.355  35.170  16.845  1.00 29.97           N  
ATOM   1246  CA  GLU B 168     -22.249  35.526  17.728  1.00 29.97           C  
ATOM   1247  C   GLU B 168     -22.676  36.573  18.753  1.00 29.97           C  
ATOM   1248  CB  GLU B 168     -21.057  36.040  16.917  1.00 29.97           C  
ATOM   1249  O   GLU B 168     -23.147  37.652  18.387  1.00 29.97           O  
ATOM   1250  CG  GLU B 168     -20.001  34.981  16.637  1.00 29.97           C  
ATOM   1251  CD  GLU B 168     -18.808  35.514  15.860  1.00 29.97           C  
ATOM   1252  OE1 GLU B 168     -17.826  34.762  15.663  1.00 29.97           O  
ATOM   1253  OE2 GLU B 168     -18.855  36.693  15.444  1.00 29.97           O  
ATOM   1254  N   GLY B 169     -23.161  36.268  19.948  1.00 30.17           N  
ATOM   1255  CA  GLY B 169     -24.005  36.894  20.953  1.00 30.17           C  
ATOM   1256  C   GLY B 169     -23.694  38.364  21.163  1.00 30.17           C  
ATOM   1257  O   GLY B 169     -22.529  38.745  21.293  1.00 30.17           O  
ATOM   1258  N   ASN B 170     -24.308  39.302  20.676  1.00 33.65           N  
ATOM   1259  CA  ASN B 170     -24.545  40.732  20.514  1.00 33.65           C  
ATOM   1260  C   ASN B 170     -24.557  41.455  21.859  1.00 33.65           C  
ATOM   1261  CB  ASN B 170     -25.859  40.977  19.769  1.00 33.65           C  
ATOM   1262  O   ASN B 170     -25.596  41.957  22.290  1.00 33.65           O  
ATOM   1263  CG  ASN B 170     -25.712  41.977  18.639  1.00 33.65           C  
ATOM   1264  ND2 ASN B 170     -26.829  42.346  18.024  1.00 33.65           N  
ATOM   1265  OD1 ASN B 170     -24.602  42.412  18.319  1.00 33.65           O  
ATOM   1266  N   ILE B 171     -23.983  40.815  22.750  1.00 32.09           N  
ATOM   1267  CA  ILE B 171     -23.963  41.337  24.112  1.00 32.09           C  
ATOM   1268  C   ILE B 171     -23.276  42.700  24.132  1.00 32.09           C  
ATOM   1269  CB  ILE B 171     -23.251  40.364  25.079  1.00 32.09           C  
ATOM   1270  O   ILE B 171     -23.583  43.545  24.977  1.00 32.09           O  
ATOM   1271  CG1 ILE B 171     -24.052  39.064  25.214  1.00 32.09           C  
ATOM   1272  CG2 ILE B 171     -23.039  41.021  26.446  1.00 32.09           C  
ATOM   1273  CD1 ILE B 171     -23.296  37.941  25.911  1.00 32.09           C  
ATOM   1274  N   LEU B 172     -22.392  42.786  23.247  1.00 39.79           N  
ATOM   1275  CA  LEU B 172     -21.630  44.029  23.223  1.00 39.79           C  
ATOM   1276  C   LEU B 172     -22.538  45.219  22.931  1.00 39.79           C  
ATOM   1277  CB  LEU B 172     -20.514  43.955  22.177  1.00 39.79           C  
ATOM   1278  O   LEU B 172     -22.462  46.245  23.610  1.00 39.79           O  
ATOM   1279  CG  LEU B 172     -19.156  43.453  22.670  1.00 39.79           C  
ATOM   1280  CD1 LEU B 172     -18.361  42.855  21.514  1.00 39.79           C  
ATOM   1281  CD2 LEU B 172     -18.376  44.584  23.332  1.00 39.79           C  
ATOM   1282  N   PRO B 173     -23.360  44.987  21.943  1.00 43.34           N  
ATOM   1283  CA  PRO B 173     -24.312  46.085  21.757  1.00 43.34           C  
ATOM   1284  C   PRO B 173     -25.254  46.256  22.946  1.00 43.34           C  
ATOM   1285  CB  PRO B 173     -25.086  45.672  20.502  1.00 43.34           C  
ATOM   1286  O   PRO B 173     -25.633  47.382  23.281  1.00 43.34           O  
ATOM   1287  CG  PRO B 173     -24.361  44.471  19.984  1.00 43.34           C  
ATOM   1288  CD  PRO B 173     -23.381  44.019  21.028  1.00 43.34           C  
ATOM   1289  N   ILE B 174     -25.612  45.091  23.524  1.00 40.89           N  
ATOM   1290  CA  ILE B 174     -26.458  45.151  24.711  1.00 40.89           C  
ATOM   1291  C   ILE B 174     -25.701  45.828  25.851  1.00 40.89           C  
ATOM   1292  CB  ILE B 174     -26.929  43.743  25.141  1.00 40.89           C  
ATOM   1293  O   ILE B 174     -26.253  46.679  26.552  1.00 40.89           O  
ATOM   1294  CG1 ILE B 174     -27.819  43.123  24.058  1.00 40.89           C  
ATOM   1295  CG2 ILE B 174     -27.663  43.806  26.484  1.00 40.89           C  
ATOM   1296  CD1 ILE B 174     -28.155  41.658  24.297  1.00 40.89           C  
ATOM   1297  N   MET B 175     -24.443  45.444  26.025  1.00 43.30           N  
ATOM   1298  CA  MET B 175     -23.608  46.100  27.027  1.00 43.30           C  
ATOM   1299  C   MET B 175     -23.443  47.583  26.711  1.00 43.30           C  
ATOM   1300  CB  MET B 175     -22.237  45.427  27.110  1.00 43.30           C  
ATOM   1301  O   MET B 175     -23.491  48.423  27.612  1.00 43.30           O  
ATOM   1302  CG  MET B 175     -21.850  44.993  28.514  1.00 43.30           C  
ATOM   1303  SD  MET B 175     -20.129  44.365  28.608  1.00 43.30           S  
ATOM   1304  CE  MET B 175     -19.231  45.925  28.837  1.00 43.30           C  
ATOM   1305  N   GLN B 176     -23.229  47.838  25.399  1.00 50.15           N  
ATOM   1306  CA  GLN B 176     -23.119  49.236  24.996  1.00 50.15           C  
ATOM   1307  C   GLN B 176     -24.405  50.000  25.300  1.00 50.15           C  
ATOM   1308  CB  GLN B 176     -22.784  49.342  23.508  1.00 50.15           C  
ATOM   1309  O   GLN B 176     -24.361  51.152  25.734  1.00 50.15           O  
ATOM   1310  CG  GLN B 176     -21.809  50.463  23.174  1.00 50.15           C  
ATOM   1311  CD  GLN B 176     -21.348  50.430  21.729  1.00 50.15           C  
ATOM   1312  NE2 GLN B 176     -20.431  51.325  21.379  1.00 50.15           N  
ATOM   1313  OE1 GLN B 176     -21.812  49.605  20.935  1.00 50.15           O  
ATOM   1314  N   SER B 177     -25.512  49.321  25.020  1.00 51.30           N  
ATOM   1315  CA  SER B 177     -26.804  49.936  25.309  1.00 51.30           C  
ATOM   1316  C   SER B 177     -27.004  50.123  26.809  1.00 51.30           C  
ATOM   1317  CB  SER B 177     -27.941  49.089  24.736  1.00 51.30           C  
ATOM   1318  O   SER B 177     -27.525  51.151  27.247  1.00 51.30           O  
ATOM   1319  OG  SER B 177     -29.099  49.878  24.525  1.00 51.30           O  
ATOM   1320  N   ILE B 178     -26.624  49.112  27.568  1.00 45.63           N  
ATOM   1321  CA  ILE B 178     -26.717  49.209  29.021  1.00 45.63           C  
ATOM   1322  C   ILE B 178     -25.817  50.337  29.521  1.00 45.63           C  
ATOM   1323  CB  ILE B 178     -26.334  47.876  29.703  1.00 45.63           C  
ATOM   1324  O   ILE B 178     -26.240  51.163  30.333  1.00 45.63           O  
ATOM   1325  CG1 ILE B 178     -27.361  46.790  29.364  1.00 45.63           C  
ATOM   1326  CG2 ILE B 178     -26.211  48.061  31.218  1.00 45.63           C  
ATOM   1327  CD1 ILE B 178     -27.002  45.410  29.899  1.00 45.63           C  
ATOM   1328  N   MET B 179     -24.580  50.366  28.965  1.00 52.62           N  
ATOM   1329  CA  MET B 179     -23.650  51.425  29.349  1.00 52.62           C  
ATOM   1330  C   MET B 179     -24.177  52.792  28.928  1.00 52.62           C  
ATOM   1331  CB  MET B 179     -22.273  51.182  28.728  1.00 52.62           C  
ATOM   1332  O   MET B 179     -24.076  53.761  29.683  1.00 52.62           O  
ATOM   1333  CG  MET B 179     -21.300  50.469  29.654  1.00 52.62           C  
ATOM   1334  SD  MET B 179     -19.550  50.714  29.159  1.00 52.62           S  
ATOM   1335  CE  MET B 179     -19.620  50.135  27.441  1.00 52.62           C  
ATOM   1336  N   GLN B 180     -24.714  52.843  27.746  1.00 61.63           N  
ATOM   1337  CA  GLN B 180     -25.292  54.095  27.270  1.00 61.63           C  
ATOM   1338  C   GLN B 180     -26.430  54.555  28.177  1.00 61.63           C  
ATOM   1339  CB  GLN B 180     -25.795  53.943  25.833  1.00 61.63           C  
ATOM   1340  O   GLN B 180     -26.589  55.752  28.423  1.00 61.63           O  
ATOM   1341  CG  GLN B 180     -25.186  54.943  24.860  1.00 61.63           C  
ATOM   1342  CD  GLN B 180     -25.478  54.604  23.410  1.00 61.63           C  
ATOM   1343  NE2 GLN B 180     -24.850  55.332  22.493  1.00 61.63           N  
ATOM   1344  OE1 GLN B 180     -26.260  53.694  23.117  1.00 61.63           O  
ATOM   1345  N   ASN B 181     -27.201  53.597  28.675  1.00 54.77           N  
ATOM   1346  CA  ASN B 181     -28.314  53.922  29.560  1.00 54.77           C  
ATOM   1347  C   ASN B 181     -27.829  54.283  30.961  1.00 54.77           C  
ATOM   1348  CB  ASN B 181     -29.305  52.758  29.625  1.00 54.77           C  
ATOM   1349  O   ASN B 181     -28.356  55.205  31.587  1.00 54.77           O  
ATOM   1350  CG  ASN B 181     -30.504  52.961  28.718  1.00 54.77           C  
ATOM   1351  ND2 ASN B 181     -31.278  51.902  28.513  1.00 54.77           N  
ATOM   1352  OD1 ASN B 181     -30.731  54.060  28.206  1.00 54.77           O  
ATOM   1353  N   LEU B 182     -26.855  53.566  31.380  1.00 56.39           N  
ATOM   1354  CA  LEU B 182     -26.310  53.807  32.711  1.00 56.39           C  
ATOM   1355  C   LEU B 182     -25.565  55.137  32.760  1.00 56.39           C  
ATOM   1356  CB  LEU B 182     -25.373  52.668  33.122  1.00 56.39           C  
ATOM   1357  O   LEU B 182     -25.574  55.821  33.786  1.00 56.39           O  
ATOM   1358  CG  LEU B 182     -26.042  51.388  33.624  1.00 56.39           C  
ATOM   1359  CD1 LEU B 182     -25.035  50.244  33.662  1.00 56.39           C  
ATOM   1360  CD2 LEU B 182     -26.657  51.611  35.002  1.00 56.39           C  
ATOM   1361  N   LEU B 183     -24.900  55.462  31.627  1.00 64.47           N  
ATOM   1362  CA  LEU B 183     -24.106  56.684  31.556  1.00 64.47           C  
ATOM   1363  C   LEU B 183     -24.918  57.826  30.955  1.00 64.47           C  
ATOM   1364  CB  LEU B 183     -22.839  56.452  30.728  1.00 64.47           C  
ATOM   1365  O   LEU B 183     -24.356  58.843  30.543  1.00 64.47           O  
ATOM   1366  CG  LEU B 183     -21.802  55.502  31.327  1.00 64.47           C  
ATOM   1367  CD1 LEU B 183     -20.785  55.090  30.268  1.00 64.47           C  
ATOM   1368  CD2 LEU B 183     -21.107  56.152  32.519  1.00 64.47           C  
ATOM   1369  N   SER B 184     -26.147  57.662  30.952  1.00 64.60           N  
ATOM   1370  CA  SER B 184     -27.036  58.699  30.439  1.00 64.60           C  
ATOM   1371  C   SER B 184     -27.291  59.777  31.486  1.00 64.60           C  
ATOM   1372  CB  SER B 184     -28.365  58.090  29.988  1.00 64.60           C  
ATOM   1373  O   SER B 184     -27.150  59.531  32.686  1.00 64.60           O  
ATOM   1374  OG  SER B 184     -29.097  57.601  31.100  1.00 64.60           O  
ATOM   1375  N   LYS B 185     -27.616  60.961  31.078  1.00 71.28           N  
ATOM   1376  CA  LYS B 185     -27.878  62.121  31.925  1.00 71.28           C  
ATOM   1377  C   LYS B 185     -28.963  61.818  32.953  1.00 71.28           C  
ATOM   1378  CB  LYS B 185     -28.283  63.326  31.074  1.00 71.28           C  
ATOM   1379  O   LYS B 185     -28.853  62.216  34.115  1.00 71.28           O  
ATOM   1380  CG  LYS B 185     -28.462  64.612  31.868  1.00 71.28           C  
ATOM   1381  CD  LYS B 185     -28.832  65.780  30.963  1.00 71.28           C  
ATOM   1382  CE  LYS B 185     -29.080  67.052  31.763  1.00 71.28           C  
ATOM   1383  NZ  LYS B 185     -29.396  68.211  30.877  1.00 71.28           N  
ATOM   1384  N   ASP B 186     -29.990  61.027  32.590  1.00 64.63           N  
ATOM   1385  CA  ASP B 186     -31.142  60.770  33.448  1.00 64.63           C  
ATOM   1386  C   ASP B 186     -30.769  59.844  34.605  1.00 64.63           C  
ATOM   1387  CB  ASP B 186     -32.289  60.163  32.638  1.00 64.63           C  
ATOM   1388  O   ASP B 186     -31.352  59.929  35.687  1.00 64.63           O  
ATOM   1389  CG  ASP B 186     -32.906  61.144  31.658  1.00 64.63           C  
ATOM   1390  OD1 ASP B 186     -32.839  62.369  31.896  1.00 64.63           O  
ATOM   1391  OD2 ASP B 186     -33.468  60.688  30.638  1.00 64.63           O  
ATOM   1392  N   VAL B 187     -29.723  59.125  34.417  1.00 59.89           N  
ATOM   1393  CA  VAL B 187     -29.388  58.139  35.440  1.00 59.89           C  
ATOM   1394  C   VAL B 187     -28.149  58.591  36.209  1.00 59.89           C  
ATOM   1395  CB  VAL B 187     -29.152  56.741  34.824  1.00 59.89           C  
ATOM   1396  O   VAL B 187     -28.158  58.634  37.442  1.00 59.89           O  
ATOM   1397  CG1 VAL B 187     -28.731  55.741  35.900  1.00 59.89           C  
ATOM   1398  CG2 VAL B 187     -30.408  56.257  34.103  1.00 59.89           C  
ATOM   1399  N   LEU B 188     -27.126  59.043  35.646  1.00 69.60           N  
ATOM   1400  CA  LEU B 188     -25.833  59.310  36.267  1.00 69.60           C  
ATOM   1401  C   LEU B 188     -25.770  60.738  36.799  1.00 69.60           C  
ATOM   1402  CB  LEU B 188     -24.699  59.076  35.266  1.00 69.60           C  
ATOM   1403  O   LEU B 188     -25.177  60.987  37.851  1.00 69.60           O  
ATOM   1404  CG  LEU B 188     -23.685  57.991  35.631  1.00 69.60           C  
ATOM   1405  CD1 LEU B 188     -23.514  57.013  34.473  1.00 69.60           C  
ATOM   1406  CD2 LEU B 188     -22.347  58.615  36.012  1.00 69.60           C  
ATOM   1407  N   TYR B 189     -26.369  61.663  36.142  1.00 74.72           N  
ATOM   1408  CA  TYR B 189     -26.219  63.081  36.450  1.00 74.72           C  
ATOM   1409  C   TYR B 189     -26.713  63.388  37.858  1.00 74.72           C  
ATOM   1410  CB  TYR B 189     -26.980  63.936  35.431  1.00 74.72           C  
ATOM   1411  O   TYR B 189     -25.996  63.999  38.654  1.00 74.72           O  
ATOM   1412  CG  TYR B 189     -26.864  65.420  35.679  1.00 74.72           C  
ATOM   1413  CD1 TYR B 189     -27.975  66.172  36.054  1.00 74.72           C  
ATOM   1414  CD2 TYR B 189     -25.645  66.074  35.537  1.00 74.72           C  
ATOM   1415  CE1 TYR B 189     -27.874  67.541  36.280  1.00 74.72           C  
ATOM   1416  CE2 TYR B 189     -25.532  67.442  35.761  1.00 74.72           C  
ATOM   1417  OH  TYR B 189     -26.544  69.520  36.356  1.00 74.72           O  
ATOM   1418  CZ  TYR B 189     -26.650  68.166  36.132  1.00 74.72           C  
ATOM   1419  N   PRO B 190     -27.934  62.945  38.233  1.00 67.24           N  
ATOM   1420  CA  PRO B 190     -28.420  63.274  39.575  1.00 67.24           C  
ATOM   1421  C   PRO B 190     -27.494  62.769  40.679  1.00 67.24           C  
ATOM   1422  CB  PRO B 190     -29.779  62.573  39.640  1.00 67.24           C  
ATOM   1423  O   PRO B 190     -27.223  63.491  41.642  1.00 67.24           O  
ATOM   1424  CG  PRO B 190     -30.055  62.144  38.235  1.00 67.24           C  
ATOM   1425  CD  PRO B 190     -28.779  62.240  37.448  1.00 67.24           C  
ATOM   1426  N   SER B 191     -26.976  61.559  40.558  1.00 66.28           N  
ATOM   1427  CA  SER B 191     -26.094  60.972  41.562  1.00 66.28           C  
ATOM   1428  C   SER B 191     -24.727  61.647  41.560  1.00 66.28           C  
ATOM   1429  CB  SER B 191     -25.931  59.471  41.319  1.00 66.28           C  
ATOM   1430  O   SER B 191     -24.176  61.949  42.621  1.00 66.28           O  
ATOM   1431  OG  SER B 191     -27.194  58.835  41.231  1.00 66.28           O  
ATOM   1432  N   LEU B 192     -24.233  61.926  40.435  1.00 75.54           N  
ATOM   1433  CA  LEU B 192     -22.921  62.550  40.302  1.00 75.54           C  
ATOM   1434  C   LEU B 192     -22.955  63.996  40.786  1.00 75.54           C  
ATOM   1435  CB  LEU B 192     -22.448  62.498  38.847  1.00 75.54           C  
ATOM   1436  O   LEU B 192     -22.000  64.470  41.405  1.00 75.54           O  
ATOM   1437  CG  LEU B 192     -21.028  61.979  38.614  1.00 75.54           C  
ATOM   1438  CD1 LEU B 192     -21.045  60.810  37.634  1.00 75.54           C  
ATOM   1439  CD2 LEU B 192     -20.126  63.098  38.104  1.00 75.54           C  
ATOM   1440  N   LYS B 193     -23.960  64.708  40.434  1.00 78.23           N  
ATOM   1441  CA  LYS B 193     -24.121  66.089  40.880  1.00 78.23           C  
ATOM   1442  C   LYS B 193     -24.143  66.175  42.404  1.00 78.23           C  
ATOM   1443  CB  LYS B 193     -25.402  66.694  40.303  1.00 78.23           C  
ATOM   1444  O   LYS B 193     -23.539  67.077  42.988  1.00 78.23           O  
ATOM   1445  CG  LYS B 193     -25.515  68.199  40.491  1.00 78.23           C  
ATOM   1446  CD  LYS B 193     -26.672  68.778  39.687  1.00 78.23           C  
ATOM   1447  CE  LYS B 193     -26.779  70.286  39.866  1.00 78.23           C  
ATOM   1448  NZ  LYS B 193     -27.870  70.867  39.026  1.00 78.23           N  
ATOM   1449  N   GLU B 194     -24.820  65.271  43.045  1.00 71.65           N  
ATOM   1450  CA  GLU B 194     -24.893  65.234  44.502  1.00 71.65           C  
ATOM   1451  C   GLU B 194     -23.513  65.022  45.118  1.00 71.65           C  
ATOM   1452  CB  GLU B 194     -25.850  64.132  44.965  1.00 71.65           C  
ATOM   1453  O   GLU B 194     -23.142  65.708  46.073  1.00 71.65           O  
ATOM   1454  CG  GLU B 194     -26.273  64.256  46.421  1.00 71.65           C  
ATOM   1455  CD  GLU B 194     -27.232  63.162  46.862  1.00 71.65           C  
ATOM   1456  OE1 GLU B 194     -27.581  63.109  48.064  1.00 71.65           O  
ATOM   1457  OE2 GLU B 194     -27.639  62.352  46.000  1.00 71.65           O  
ATOM   1458  N   ILE B 195     -22.761  64.081  44.603  1.00 75.50           N  
ATOM   1459  CA  ILE B 195     -21.426  63.783  45.111  1.00 75.50           C  
ATOM   1460  C   ILE B 195     -20.500  64.970  44.856  1.00 75.50           C  
ATOM   1461  CB  ILE B 195     -20.848  62.504  44.465  1.00 75.50           C  
ATOM   1462  O   ILE B 195     -19.703  65.341  45.721  1.00 75.50           O  
ATOM   1463  CG1 ILE B 195     -21.670  61.278  44.879  1.00 75.50           C  
ATOM   1464  CG2 ILE B 195     -19.374  62.328  44.841  1.00 75.50           C  
ATOM   1465  CD1 ILE B 195     -21.299  60.004  44.133  1.00 75.50           C  
ATOM   1466  N   THR B 196     -20.550  65.586  43.671  1.00 81.23           N  
ATOM   1467  CA  THR B 196     -19.705  66.709  43.282  1.00 81.23           C  
ATOM   1468  C   THR B 196     -19.952  67.911  44.188  1.00 81.23           C  
ATOM   1469  CB  THR B 196     -19.948  67.109  41.815  1.00 81.23           C  
ATOM   1470  O   THR B 196     -19.019  68.640  44.529  1.00 81.23           O  
ATOM   1471  CG2 THR B 196     -18.886  68.090  41.329  1.00 81.23           C  
ATOM   1472  OG1 THR B 196     -19.912  65.936  40.993  1.00 81.23           O  
ATOM   1473  N   GLU B 197     -21.149  68.144  44.642  1.00 81.20           N  
ATOM   1474  CA  GLU B 197     -21.506  69.278  45.490  1.00 81.20           C  
ATOM   1475  C   GLU B 197     -21.003  69.079  46.917  1.00 81.20           C  
ATOM   1476  CB  GLU B 197     -23.022  69.492  45.492  1.00 81.20           C  
ATOM   1477  O   GLU B 197     -20.668  70.047  47.603  1.00 81.20           O  
ATOM   1478  CG  GLU B 197     -23.543  70.212  44.256  1.00 81.20           C  
ATOM   1479  CD  GLU B 197     -25.058  70.336  44.228  1.00 81.20           C  
ATOM   1480  OE1 GLU B 197     -25.596  70.991  43.307  1.00 81.20           O  
ATOM   1481  OE2 GLU B 197     -25.712  69.775  45.136  1.00 81.20           O  
ATOM   1482  N   LYS B 198     -20.864  67.818  47.295  1.00 77.74           N  
ATOM   1483  CA  LYS B 198     -20.457  67.509  48.663  1.00 77.74           C  
ATOM   1484  C   LYS B 198     -18.940  67.380  48.769  1.00 77.74           C  
ATOM   1485  CB  LYS B 198     -21.127  66.221  49.144  1.00 77.74           C  
ATOM   1486  O   LYS B 198     -18.379  67.470  49.863  1.00 77.74           O  
ATOM   1487  CG  LYS B 198     -22.622  66.356  49.391  1.00 77.74           C  
ATOM   1488  CD  LYS B 198     -23.219  65.063  49.932  1.00 77.74           C  
ATOM   1489  CE  LYS B 198     -24.721  65.186  50.145  1.00 77.74           C  
ATOM   1490  NZ  LYS B 198     -25.318  63.907  50.634  1.00 77.74           N  
ATOM   1491  N   TYR B 199     -18.263  67.298  47.605  1.00 82.97           N  
ATOM   1492  CA  TYR B 199     -16.842  66.972  47.564  1.00 82.97           C  
ATOM   1493  C   TYR B 199     -16.005  68.100  48.157  1.00 82.97           C  
ATOM   1494  CB  TYR B 199     -16.395  66.693  46.126  1.00 82.97           C  
ATOM   1495  O   TYR B 199     -15.114  67.856  48.974  1.00 82.97           O  
ATOM   1496  CG  TYR B 199     -15.568  65.439  45.979  1.00 82.97           C  
ATOM   1497  CD1 TYR B 199     -14.214  65.433  46.306  1.00 82.97           C  
ATOM   1498  CD2 TYR B 199     -16.138  64.259  45.514  1.00 82.97           C  
ATOM   1499  CE1 TYR B 199     -13.446  64.280  46.171  1.00 82.97           C  
ATOM   1500  CE2 TYR B 199     -15.380  63.100  45.375  1.00 82.97           C  
ATOM   1501  OH  TYR B 199     -13.283  61.977  45.570  1.00 82.97           O  
ATOM   1502  CZ  TYR B 199     -14.038  63.121  45.706  1.00 82.97           C  
ATOM   1503  N   PRO B 200     -16.259  69.382  47.833  1.00 86.34           N  
ATOM   1504  CA  PRO B 200     -15.442  70.484  48.348  1.00 86.34           C  
ATOM   1505  C   PRO B 200     -15.493  70.594  49.870  1.00 86.34           C  
ATOM   1506  CB  PRO B 200     -16.062  71.720  47.691  1.00 86.34           C  
ATOM   1507  O   PRO B 200     -14.463  70.822  50.511  1.00 86.34           O  
ATOM   1508  CG  PRO B 200     -17.036  71.175  46.696  1.00 86.34           C  
ATOM   1509  CD  PRO B 200     -17.204  69.705  46.949  1.00 86.34           C  
ATOM   1510  N   GLU B 201     -16.719  70.408  50.471  1.00 85.52           N  
ATOM   1511  CA  GLU B 201     -16.861  70.437  51.924  1.00 85.52           C  
ATOM   1512  C   GLU B 201     -16.085  69.297  52.577  1.00 85.52           C  
ATOM   1513  CB  GLU B 201     -18.337  70.363  52.322  1.00 85.52           C  
ATOM   1514  O   GLU B 201     -15.452  69.486  53.618  1.00 85.52           O  
ATOM   1515  CG  GLU B 201     -19.019  71.721  52.410  1.00 85.52           C  
ATOM   1516  CD  GLU B 201     -20.489  71.632  52.785  1.00 85.52           C  
ATOM   1517  OE1 GLU B 201     -21.160  72.686  52.869  1.00 85.52           O  
ATOM   1518  OE2 GLU B 201     -20.975  70.498  52.998  1.00 85.52           O  
ATOM   1519  N   TRP B 202     -16.104  68.134  51.908  1.00 84.20           N  
ATOM   1520  CA  TRP B 202     -15.379  66.971  52.411  1.00 84.20           C  
ATOM   1521  C   TRP B 202     -13.872  67.190  52.323  1.00 84.20           C  
ATOM   1522  CB  TRP B 202     -15.771  65.713  51.631  1.00 84.20           C  
ATOM   1523  O   TRP B 202     -13.135  66.854  53.253  1.00 84.20           O  
ATOM   1524  CG  TRP B 202     -15.207  64.445  52.198  1.00 84.20           C  
ATOM   1525  CD1 TRP B 202     -15.775  63.644  53.149  1.00 84.20           C  
ATOM   1526  CD2 TRP B 202     -13.960  63.835  51.850  1.00 84.20           C  
ATOM   1527  CE2 TRP B 202     -13.836  62.664  52.631  1.00 84.20           C  
ATOM   1528  CE3 TRP B 202     -12.935  64.165  50.954  1.00 84.20           C  
ATOM   1529  NE1 TRP B 202     -14.955  62.571  53.414  1.00 84.20           N  
ATOM   1530  CH2 TRP B 202     -11.738  62.167  51.656  1.00 84.20           C  
ATOM   1531  CZ2 TRP B 202     -12.726  61.821  52.541  1.00 84.20           C  
ATOM   1532  CZ3 TRP B 202     -11.831  63.324  50.865  1.00 84.20           C  
ATOM   1533  N   LEU B 203     -13.367  67.791  51.243  1.00 87.98           N  
ATOM   1534  CA  LEU B 203     -11.944  68.051  51.049  1.00 87.98           C  
ATOM   1535  C   LEU B 203     -11.428  69.048  52.080  1.00 87.98           C  
ATOM   1536  CB  LEU B 203     -11.684  68.579  49.636  1.00 87.98           C  
ATOM   1537  O   LEU B 203     -10.325  68.887  52.608  1.00 87.98           O  
ATOM   1538  CG  LEU B 203     -11.529  67.527  48.537  1.00 87.98           C  
ATOM   1539  CD1 LEU B 203     -11.803  68.144  47.169  1.00 87.98           C  
ATOM   1540  CD2 LEU B 203     -10.135  66.909  48.580  1.00 87.98           C  
ATOM   1541  N   GLN B 204     -12.233  70.020  52.392  1.00 86.88           N  
ATOM   1542  CA  GLN B 204     -11.850  71.038  53.364  1.00 86.88           C  
ATOM   1543  C   GLN B 204     -11.762  70.452  54.770  1.00 86.88           C  
ATOM   1544  CB  GLN B 204     -12.842  72.202  53.341  1.00 86.88           C  
ATOM   1545  O   GLN B 204     -10.846  70.778  55.528  1.00 86.88           O  
ATOM   1546  CG  GLN B 204     -12.181  73.574  53.310  1.00 86.88           C  
ATOM   1547  CD  GLN B 204     -13.127  74.671  52.858  1.00 86.88           C  
ATOM   1548  NE2 GLN B 204     -12.573  75.833  52.530  1.00 86.88           N  
ATOM   1549  OE1 GLN B 204     -14.345  74.475  52.802  1.00 86.88           O  
ATOM   1550  N   SER B 205     -12.648  69.541  55.092  1.00 85.77           N  
ATOM   1551  CA  SER B 205     -12.711  68.949  56.425  1.00 85.77           C  
ATOM   1552  C   SER B 205     -11.639  67.880  56.606  1.00 85.77           C  
ATOM   1553  CB  SER B 205     -14.093  68.346  56.680  1.00 85.77           C  
ATOM   1554  O   SER B 205     -11.243  67.574  57.733  1.00 85.77           O  
ATOM   1555  OG  SER B 205     -15.113  69.217  56.223  1.00 85.77           O  
ATOM   1556  N   HIS B 206     -11.043  67.405  55.462  1.00 82.89           N  
ATOM   1557  CA  HIS B 206     -10.116  66.283  55.565  1.00 82.89           C  
ATOM   1558  C   HIS B 206      -8.735  66.659  55.038  1.00 82.89           C  
ATOM   1559  CB  HIS B 206     -10.656  65.071  54.803  1.00 82.89           C  
ATOM   1560  O   HIS B 206      -7.879  65.791  54.852  1.00 82.89           O  
ATOM   1561  CG  HIS B 206     -11.775  64.371  55.506  1.00 82.89           C  
ATOM   1562  CD2 HIS B 206     -11.807  63.193  56.174  1.00 82.89           C  
ATOM   1563  ND1 HIS B 206     -13.052  64.886  55.569  1.00 82.89           N  
ATOM   1564  CE1 HIS B 206     -13.823  64.053  56.248  1.00 82.89           C  
ATOM   1565  NE2 HIS B 206     -13.092  63.018  56.626  1.00 82.89           N  
ATOM   1566  N   ARG B 207      -8.576  67.980  54.837  1.00 81.88           N  
ATOM   1567  CA  ARG B 207      -7.319  68.479  54.288  1.00 81.88           C  
ATOM   1568  C   ARG B 207      -6.147  68.127  55.198  1.00 81.88           C  
ATOM   1569  CB  ARG B 207      -7.386  69.993  54.082  1.00 81.88           C  
ATOM   1570  O   ARG B 207      -5.087  67.715  54.722  1.00 81.88           O  
ATOM   1571  CG  ARG B 207      -6.245  70.552  53.247  1.00 81.88           C  
ATOM   1572  CD  ARG B 207      -6.398  72.048  53.010  1.00 81.88           C  
ATOM   1573  NE  ARG B 207      -5.419  72.545  52.048  1.00 81.88           N  
ATOM   1574  NH1 ARG B 207      -6.239  74.705  52.016  1.00 81.88           N  
ATOM   1575  NH2 ARG B 207      -4.433  74.140  50.722  1.00 81.88           N  
ATOM   1576  CZ  ARG B 207      -5.366  73.795  51.598  1.00 81.88           C  
ATOM   1577  N   GLU B 208      -6.383  68.139  56.549  1.00 80.49           N  
ATOM   1578  CA  GLU B 208      -5.297  67.941  57.504  1.00 80.49           C  
ATOM   1579  C   GLU B 208      -5.109  66.462  57.827  1.00 80.49           C  
ATOM   1580  CB  GLU B 208      -5.561  68.731  58.789  1.00 80.49           C  
ATOM   1581  O   GLU B 208      -4.022  66.042  58.228  1.00 80.49           O  
ATOM   1582  CG  GLU B 208      -5.543  70.240  58.598  1.00 80.49           C  
ATOM   1583  CD  GLU B 208      -5.390  71.008  59.901  1.00 80.49           C  
ATOM   1584  OE1 GLU B 208      -5.150  72.236  59.857  1.00 80.49           O  
ATOM   1585  OE2 GLU B 208      -5.510  70.377  60.975  1.00 80.49           O  
ATOM   1586  N   SER B 209      -6.108  65.650  57.549  1.00 79.81           N  
ATOM   1587  CA  SER B 209      -6.089  64.245  57.944  1.00 79.81           C  
ATOM   1588  C   SER B 209      -5.578  63.360  56.812  1.00 79.81           C  
ATOM   1589  CB  SER B 209      -7.485  63.788  58.369  1.00 79.81           C  
ATOM   1590  O   SER B 209      -5.081  62.258  57.054  1.00 79.81           O  
ATOM   1591  OG  SER B 209      -8.230  64.872  58.897  1.00 79.81           O  
ATOM   1592  N   LEU B 210      -5.494  63.802  55.606  1.00 77.80           N  
ATOM   1593  CA  LEU B 210      -5.135  62.983  54.454  1.00 77.80           C  
ATOM   1594  C   LEU B 210      -3.704  63.270  54.009  1.00 77.80           C  
ATOM   1595  CB  LEU B 210      -6.102  63.235  53.294  1.00 77.80           C  
ATOM   1596  O   LEU B 210      -3.246  64.413  54.074  1.00 77.80           O  
ATOM   1597  CG  LEU B 210      -7.490  62.605  53.421  1.00 77.80           C  
ATOM   1598  CD1 LEU B 210      -8.494  63.354  52.550  1.00 77.80           C  
ATOM   1599  CD2 LEU B 210      -7.444  61.129  53.042  1.00 77.80           C  
ATOM   1600  N   PRO B 211      -3.038  62.205  53.707  1.00 83.29           N  
ATOM   1601  CA  PRO B 211      -1.738  62.428  53.070  1.00 83.29           C  
ATOM   1602  C   PRO B 211      -1.834  63.302  51.822  1.00 83.29           C  
ATOM   1603  CB  PRO B 211      -1.274  61.014  52.712  1.00 83.29           C  
ATOM   1604  O   PRO B 211      -2.838  63.256  51.107  1.00 83.29           O  
ATOM   1605  CG  PRO B 211      -2.241  60.108  53.403  1.00 83.29           C  
ATOM   1606  CD  PRO B 211      -3.407  60.927  53.878  1.00 83.29           C  
ATOM   1607  N   PRO B 212      -0.898  64.113  51.587  1.00 84.34           N  
ATOM   1608  CA  PRO B 212      -0.904  65.056  50.467  1.00 84.34           C  
ATOM   1609  C   PRO B 212      -1.176  64.379  49.126  1.00 84.34           C  
ATOM   1610  CB  PRO B 212       0.505  65.654  50.501  1.00 84.34           C  
ATOM   1611  O   PRO B 212      -1.882  64.935  48.281  1.00 84.34           O  
ATOM   1612  CG  PRO B 212       1.213  64.899  51.579  1.00 84.34           C  
ATOM   1613  CD  PRO B 212       0.224  63.997  52.260  1.00 84.34           C  
ATOM   1614  N   GLU B 213      -0.647  63.216  48.908  1.00 83.42           N  
ATOM   1615  CA  GLU B 213      -0.827  62.507  47.644  1.00 83.42           C  
ATOM   1616  C   GLU B 213      -2.284  62.100  47.443  1.00 83.42           C  
ATOM   1617  CB  GLU B 213       0.076  61.272  47.587  1.00 83.42           C  
ATOM   1618  O   GLU B 213      -2.815  62.202  46.334  1.00 83.42           O  
ATOM   1619  CG  GLU B 213       1.441  61.537  46.969  1.00 83.42           C  
ATOM   1620  CD  GLU B 213       2.353  60.320  46.983  1.00 83.42           C  
ATOM   1621  OE1 GLU B 213       3.506  60.420  46.506  1.00 83.42           O  
ATOM   1622  OE2 GLU B 213       1.910  59.258  47.475  1.00 83.42           O  
ATOM   1623  N   GLN B 214      -2.882  61.651  48.475  1.00 82.40           N  
ATOM   1624  CA  GLN B 214      -4.283  61.248  48.431  1.00 82.40           C  
ATOM   1625  C   GLN B 214      -5.199  62.457  48.262  1.00 82.40           C  
ATOM   1626  CB  GLN B 214      -4.661  60.476  49.697  1.00 82.40           C  
ATOM   1627  O   GLN B 214      -6.203  62.387  47.551  1.00 82.40           O  
ATOM   1628  CG  GLN B 214      -5.652  59.346  49.456  1.00 82.40           C  
ATOM   1629  CD  GLN B 214      -5.402  58.145  50.348  1.00 82.40           C  
ATOM   1630  NE2 GLN B 214      -6.123  57.058  50.096  1.00 82.40           N  
ATOM   1631  OE1 GLN B 214      -4.565  58.193  51.256  1.00 82.40           O  
ATOM   1632  N   PHE B 215      -4.884  63.485  48.924  1.00 87.80           N  
ATOM   1633  CA  PHE B 215      -5.650  64.719  48.801  1.00 87.80           C  
ATOM   1634  C   PHE B 215      -5.651  65.215  47.360  1.00 87.80           C  
ATOM   1635  CB  PHE B 215      -5.084  65.799  49.728  1.00 87.80           C  
ATOM   1636  O   PHE B 215      -6.694  65.609  46.834  1.00 87.80           O  
ATOM   1637  CG  PHE B 215      -5.890  67.070  49.742  1.00 87.80           C  
ATOM   1638  CD1 PHE B 215      -5.557  68.130  48.908  1.00 87.80           C  
ATOM   1639  CD2 PHE B 215      -6.981  67.204  50.591  1.00 87.80           C  
ATOM   1640  CE1 PHE B 215      -6.302  69.308  48.920  1.00 87.80           C  
ATOM   1641  CE2 PHE B 215      -7.730  68.378  50.608  1.00 87.80           C  
ATOM   1642  CZ  PHE B 215      -7.388  69.429  49.772  1.00 87.80           C  
ATOM   1643  N   GLU B 216      -4.471  65.118  46.732  1.00 88.11           N  
ATOM   1644  CA  GLU B 216      -4.349  65.554  45.344  1.00 88.11           C  
ATOM   1645  C   GLU B 216      -5.193  64.684  44.417  1.00 88.11           C  
ATOM   1646  CB  GLU B 216      -2.885  65.529  44.899  1.00 88.11           C  
ATOM   1647  O   GLU B 216      -5.812  65.188  43.477  1.00 88.11           O  
ATOM   1648  CG  GLU B 216      -2.215  66.896  44.915  1.00 88.11           C  
ATOM   1649  CD  GLU B 216      -0.755  66.853  44.490  1.00 88.11           C  
ATOM   1650  OE1 GLU B 216      -0.096  67.917  44.476  1.00 88.11           O  
ATOM   1651  OE2 GLU B 216      -0.268  65.746  44.168  1.00 88.11           O  
ATOM   1652  N   LYS B 217      -5.225  63.435  44.694  1.00 87.46           N  
ATOM   1653  CA  LYS B 217      -6.032  62.508  43.906  1.00 87.46           C  
ATOM   1654  C   LYS B 217      -7.520  62.821  44.042  1.00 87.46           C  
ATOM   1655  CB  LYS B 217      -5.760  61.064  44.330  1.00 87.46           C  
ATOM   1656  O   LYS B 217      -8.248  62.845  43.048  1.00 87.46           O  
ATOM   1657  CG  LYS B 217      -4.581  60.421  43.616  1.00 87.46           C  
ATOM   1658  CD  LYS B 217      -4.423  58.956  44.003  1.00 87.46           C  
ATOM   1659  CE  LYS B 217      -3.235  58.315  43.299  1.00 87.46           C  
ATOM   1660  NZ  LYS B 217      -3.039  56.897  43.723  1.00 87.46           N  
ATOM   1661  N   TYR B 218      -7.974  63.054  45.203  1.00 86.65           N  
ATOM   1662  CA  TYR B 218      -9.373  63.378  45.461  1.00 86.65           C  
ATOM   1663  C   TYR B 218      -9.747  64.716  44.834  1.00 86.65           C  
ATOM   1664  CB  TYR B 218      -9.647  63.414  46.968  1.00 86.65           C  
ATOM   1665  O   TYR B 218     -10.863  64.884  44.335  1.00 86.65           O  
ATOM   1666  CG  TYR B 218      -9.765  62.046  47.595  1.00 86.65           C  
ATOM   1667  CD1 TYR B 218     -10.264  60.966  46.870  1.00 86.65           C  
ATOM   1668  CD2 TYR B 218      -9.380  61.831  48.914  1.00 86.65           C  
ATOM   1669  CE1 TYR B 218     -10.377  59.705  47.445  1.00 86.65           C  
ATOM   1670  CE2 TYR B 218      -9.489  60.574  49.499  1.00 86.65           C  
ATOM   1671  OH  TYR B 218     -10.097  58.272  49.332  1.00 86.65           O  
ATOM   1672  CZ  TYR B 218      -9.987  59.518  48.758  1.00 86.65           C  
ATOM   1673  N   GLN B 219      -8.813  65.594  44.900  1.00 89.35           N  
ATOM   1674  CA  GLN B 219      -9.031  66.879  44.243  1.00 89.35           C  
ATOM   1675  C   GLN B 219      -9.208  66.703  42.737  1.00 89.35           C  
ATOM   1676  CB  GLN B 219      -7.868  67.831  44.527  1.00 89.35           C  
ATOM   1677  O   GLN B 219     -10.075  67.337  42.131  1.00 89.35           O  
ATOM   1678  CG  GLN B 219      -8.252  69.304  44.471  1.00 89.35           C  
ATOM   1679  CD  GLN B 219      -7.114  70.223  44.874  1.00 89.35           C  
ATOM   1680  NE2 GLN B 219      -7.411  71.511  45.007  1.00 89.35           N  
ATOM   1681  OE1 GLN B 219      -5.978  69.778  45.066  1.00 89.35           O  
ATOM   1682  N   GLU B 220      -8.372  65.862  42.218  1.00 88.78           N  
ATOM   1683  CA  GLU B 220      -8.463  65.588  40.787  1.00 88.78           C  
ATOM   1684  C   GLU B 220      -9.762  64.863  40.446  1.00 88.78           C  
ATOM   1685  CB  GLU B 220      -7.262  64.764  40.318  1.00 88.78           C  
ATOM   1686  O   GLU B 220     -10.361  65.111  39.397  1.00 88.78           O  
ATOM   1687  CG  GLU B 220      -6.552  65.346  39.105  1.00 88.78           C  
ATOM   1688  CD  GLU B 220      -5.191  64.718  38.848  1.00 88.78           C  
ATOM   1689  OE1 GLU B 220      -4.545  65.063  37.832  1.00 88.78           O  
ATOM   1690  OE2 GLU B 220      -4.768  63.873  39.668  1.00 88.78           O  
ATOM   1691  N   GLN B 221     -10.133  63.962  41.311  1.00 86.54           N  
ATOM   1692  CA  GLN B 221     -11.413  63.283  41.137  1.00 86.54           C  
ATOM   1693  C   GLN B 221     -12.563  64.284  41.081  1.00 86.54           C  
ATOM   1694  CB  GLN B 221     -11.646  62.278  42.266  1.00 86.54           C  
ATOM   1695  O   GLN B 221     -13.447  64.175  40.228  1.00 86.54           O  
ATOM   1696  CG  GLN B 221     -11.044  60.904  42.001  1.00 86.54           C  
ATOM   1697  CD  GLN B 221     -11.298  59.924  43.131  1.00 86.54           C  
ATOM   1698  NE2 GLN B 221     -10.790  58.705  42.983  1.00 86.54           N  
ATOM   1699  OE1 GLN B 221     -11.945  60.260  44.128  1.00 86.54           O  
ATOM   1700  N   HIS B 222     -12.597  65.180  41.962  1.00 87.54           N  
ATOM   1701  CA  HIS B 222     -13.622  66.217  41.985  1.00 87.54           C  
ATOM   1702  C   HIS B 222     -13.634  67.009  40.681  1.00 87.54           C  
ATOM   1703  CB  HIS B 222     -13.404  67.160  43.169  1.00 87.54           C  
ATOM   1704  O   HIS B 222     -14.701  67.278  40.124  1.00 87.54           O  
ATOM   1705  CG  HIS B 222     -14.421  68.253  43.262  1.00 87.54           C  
ATOM   1706  CD2 HIS B 222     -15.742  68.215  43.555  1.00 87.54           C  
ATOM   1707  ND1 HIS B 222     -14.114  69.577  43.035  1.00 87.54           N  
ATOM   1708  CE1 HIS B 222     -15.206  70.308  43.185  1.00 87.54           C  
ATOM   1709  NE2 HIS B 222     -16.208  69.505  43.501  1.00 87.54           N  
ATOM   1710  N   SER B 223     -12.463  67.323  40.220  1.00 91.14           N  
ATOM   1711  CA  SER B 223     -12.349  68.083  38.979  1.00 91.14           C  
ATOM   1712  C   SER B 223     -12.946  67.315  37.804  1.00 91.14           C  
ATOM   1713  CB  SER B 223     -10.886  68.419  38.688  1.00 91.14           C  
ATOM   1714  O   SER B 223     -13.678  67.883  36.992  1.00 91.14           O  
ATOM   1715  OG  SER B 223     -10.767  69.140  37.474  1.00 91.14           O  
ATOM   1716  N   VAL B 224     -12.613  66.032  37.716  1.00 87.83           N  
ATOM   1717  CA  VAL B 224     -13.120  65.185  36.642  1.00 87.83           C  
ATOM   1718  C   VAL B 224     -14.639  65.064  36.753  1.00 87.83           C  
ATOM   1719  CB  VAL B 224     -12.471  63.783  36.670  1.00 87.83           C  
ATOM   1720  O   VAL B 224     -15.347  65.122  35.745  1.00 87.83           O  
ATOM   1721  CG1 VAL B 224     -13.120  62.867  35.634  1.00 87.83           C  
ATOM   1722  CG2 VAL B 224     -10.966  63.888  36.427  1.00 87.83           C  
ATOM   1723  N   MET B 225     -15.169  64.890  37.957  1.00 87.74           N  
ATOM   1724  CA  MET B 225     -16.607  64.787  38.193  1.00 87.74           C  
ATOM   1725  C   MET B 225     -17.322  66.062  37.758  1.00 87.74           C  
ATOM   1726  CB  MET B 225     -16.891  64.504  39.669  1.00 87.74           C  
ATOM   1727  O   MET B 225     -18.412  66.003  37.186  1.00 87.74           O  
ATOM   1728  CG  MET B 225     -16.657  63.058  40.072  1.00 87.74           C  
ATOM   1729  SD  MET B 225     -17.067  62.744  41.833  1.00 87.74           S  
ATOM   1730  CE  MET B 225     -18.809  62.262  41.675  1.00 87.74           C  
ATOM   1731  N   CYS B 226     -16.709  67.133  37.983  1.00 89.03           N  
ATOM   1732  CA  CYS B 226     -17.258  68.411  37.545  1.00 89.03           C  
ATOM   1733  C   CYS B 226     -17.326  68.483  36.024  1.00 89.03           C  
ATOM   1734  CB  CYS B 226     -16.418  69.568  38.083  1.00 89.03           C  
ATOM   1735  O   CYS B 226     -18.310  68.969  35.465  1.00 89.03           O  
ATOM   1736  SG  CYS B 226     -16.785  69.999  39.798  1.00 89.03           S  
ATOM   1737  N   LYS B 227     -16.323  67.998  35.379  1.00 91.04           N  
ATOM   1738  CA  LYS B 227     -16.282  67.996  33.920  1.00 91.04           C  
ATOM   1739  C   LYS B 227     -17.392  67.125  33.339  1.00 91.04           C  
ATOM   1740  CB  LYS B 227     -14.919  67.511  33.422  1.00 91.04           C  
ATOM   1741  O   LYS B 227     -17.996  67.476  32.323  1.00 91.04           O  
ATOM   1742  CG  LYS B 227     -13.796  68.519  33.613  1.00 91.04           C  
ATOM   1743  CD  LYS B 227     -12.471  67.986  33.081  1.00 91.04           C  
ATOM   1744  CE  LYS B 227     -11.325  68.947  33.368  1.00 91.04           C  
ATOM   1745  NZ  LYS B 227     -10.013  68.395  32.918  1.00 91.04           N  
ATOM   1746  N   ILE B 228     -17.582  66.009  34.014  1.00 85.74           N  
ATOM   1747  CA  ILE B 228     -18.656  65.123  33.579  1.00 85.74           C  
ATOM   1748  C   ILE B 228     -19.999  65.840  33.703  1.00 85.74           C  
ATOM   1749  CB  ILE B 228     -18.672  63.811  34.394  1.00 85.74           C  
ATOM   1750  O   ILE B 228     -20.815  65.806  32.779  1.00 85.74           O  
ATOM   1751  CG1 ILE B 228     -17.380  63.020  34.160  1.00 85.74           C  
ATOM   1752  CG2 ILE B 228     -19.901  62.969  34.038  1.00 85.74           C  
ATOM   1753  CD1 ILE B 228     -17.247  61.779  35.031  1.00 85.74           C  
ATOM   1754  N   CYS B 229     -20.255  66.518  34.818  1.00 88.11           N  
ATOM   1755  CA  CYS B 229     -21.490  67.260  35.047  1.00 88.11           C  
ATOM   1756  C   CYS B 229     -21.670  68.355  34.002  1.00 88.11           C  
ATOM   1757  CB  CYS B 229     -21.496  67.872  36.447  1.00 88.11           C  
ATOM   1758  O   CYS B 229     -22.781  68.579  33.516  1.00 88.11           O  
ATOM   1759  SG  CYS B 229     -21.782  66.671  37.765  1.00 88.11           S  
ATOM   1760  N   GLU B 230     -20.621  68.940  33.646  1.00 90.24           N  
ATOM   1761  CA  GLU B 230     -20.661  69.989  32.631  1.00 90.24           C  
ATOM   1762  C   GLU B 230     -21.104  69.434  31.281  1.00 90.24           C  
ATOM   1763  CB  GLU B 230     -19.292  70.662  32.499  1.00 90.24           C  
ATOM   1764  O   GLU B 230     -21.850  70.089  30.549  1.00 90.24           O  
ATOM   1765  CG  GLU B 230     -19.055  71.778  33.506  1.00 90.24           C  
ATOM   1766  CD  GLU B 230     -17.673  72.402  33.397  1.00 90.24           C  
ATOM   1767  OE1 GLU B 230     -17.362  73.329  34.179  1.00 90.24           O  
ATOM   1768  OE2 GLU B 230     -16.896  71.961  32.521  1.00 90.24           O  
ATOM   1769  N   GLN B 231     -20.611  68.215  31.021  1.00 87.77           N  
ATOM   1770  CA  GLN B 231     -20.993  67.578  29.766  1.00 87.77           C  
ATOM   1771  C   GLN B 231     -22.491  67.287  29.730  1.00 87.77           C  
ATOM   1772  CB  GLN B 231     -20.203  66.285  29.557  1.00 87.77           C  
ATOM   1773  O   GLN B 231     -23.148  67.512  28.712  1.00 87.77           O  
ATOM   1774  CG  GLN B 231     -18.763  66.509  29.114  1.00 87.77           C  
ATOM   1775  CD  GLN B 231     -18.663  67.240  27.789  1.00 87.77           C  
ATOM   1776  NE2 GLN B 231     -17.606  68.027  27.623  1.00 87.77           N  
ATOM   1777  OE1 GLN B 231     -19.530  67.098  26.920  1.00 87.77           O  
ATOM   1778  N   PHE B 232     -22.994  66.859  30.855  1.00 85.14           N  
ATOM   1779  CA  PHE B 232     -24.415  66.542  30.933  1.00 85.14           C  
ATOM   1780  C   PHE B 232     -25.256  67.812  30.887  1.00 85.14           C  
ATOM   1781  CB  PHE B 232     -24.722  65.755  32.211  1.00 85.14           C  
ATOM   1782  O   PHE B 232     -26.328  67.832  30.278  1.00 85.14           O  
ATOM   1783  CG  PHE B 232     -24.333  64.303  32.137  1.00 85.14           C  
ATOM   1784  CD1 PHE B 232     -24.708  63.523  31.050  1.00 85.14           C  
ATOM   1785  CD2 PHE B 232     -23.592  63.718  33.155  1.00 85.14           C  
ATOM   1786  CE1 PHE B 232     -24.350  62.179  30.979  1.00 85.14           C  
ATOM   1787  CE2 PHE B 232     -23.230  62.375  33.092  1.00 85.14           C  
ATOM   1788  CZ  PHE B 232     -23.611  61.607  32.003  1.00 85.14           C  
ATOM   1789  N   GLU B 233     -24.823  68.857  31.474  1.00 86.87           N  
ATOM   1790  CA  GLU B 233     -25.536  70.131  31.498  1.00 86.87           C  
ATOM   1791  C   GLU B 233     -25.547  70.783  30.118  1.00 86.87           C  
ATOM   1792  CB  GLU B 233     -24.909  71.079  32.523  1.00 86.87           C  
ATOM   1793  O   GLU B 233     -26.474  71.523  29.783  1.00 86.87           O  
ATOM   1794  CG  GLU B 233     -25.158  70.675  33.969  1.00 86.87           C  
ATOM   1795  CD  GLU B 233     -24.433  71.556  34.972  1.00 86.87           C  
ATOM   1796  OE1 GLU B 233     -24.536  71.298  36.193  1.00 86.87           O  
ATOM   1797  OE2 GLU B 233     -23.756  72.513  34.534  1.00 86.87           O  
ATOM   1798  N   ALA B 234     -24.565  70.452  29.305  1.00 86.24           N  
ATOM   1799  CA  ALA B 234     -24.455  71.007  27.958  1.00 86.24           C  
ATOM   1800  C   ALA B 234     -25.330  70.236  26.974  1.00 86.24           C  
ATOM   1801  CB  ALA B 234     -23.000  70.994  27.496  1.00 86.24           C  
ATOM   1802  O   ALA B 234     -25.517  70.664  25.833  1.00 86.24           O  
ATOM   1803  N   GLU B 235     -25.873  69.165  27.503  1.00 80.90           N  
ATOM   1804  CA  GLU B 235     -26.693  68.312  26.648  1.00 80.90           C  
ATOM   1805  C   GLU B 235     -28.054  68.948  26.377  1.00 80.90           C  
ATOM   1806  CB  GLU B 235     -26.875  66.931  27.283  1.00 80.90           C  
ATOM   1807  O   GLU B 235     -28.715  69.428  27.299  1.00 80.90           O  
ATOM   1808  CG  GLU B 235     -27.573  65.925  26.379  1.00 80.90           C  
ATOM   1809  CD  GLU B 235     -27.720  64.550  27.011  1.00 80.90           C  
ATOM   1810  OE1 GLU B 235     -28.521  63.732  26.505  1.00 80.90           O  
ATOM   1811  OE2 GLU B 235     -27.029  64.290  28.022  1.00 80.90           O  
ATOM   1812  N   THR B 236     -28.383  69.166  25.128  1.00 77.92           N  
ATOM   1813  CA  THR B 236     -29.680  69.689  24.714  1.00 77.92           C  
ATOM   1814  C   THR B 236     -30.463  68.637  23.934  1.00 77.92           C  
ATOM   1815  CB  THR B 236     -29.523  70.957  23.855  1.00 77.92           C  
ATOM   1816  O   THR B 236     -29.874  67.787  23.264  1.00 77.92           O  
ATOM   1817  CG2 THR B 236     -29.144  72.160  24.714  1.00 77.92           C  
ATOM   1818  OG1 THR B 236     -28.498  70.741  22.877  1.00 77.92           O  
ATOM   1819  N   PRO B 237     -31.735  68.573  24.083  1.00 67.87           N  
ATOM   1820  CA  PRO B 237     -32.571  67.594  23.385  1.00 67.87           C  
ATOM   1821  C   PRO B 237     -32.432  67.674  21.867  1.00 67.87           C  
ATOM   1822  CB  PRO B 237     -33.989  67.964  23.824  1.00 67.87           C  
ATOM   1823  O   PRO B 237     -32.709  66.698  21.165  1.00 67.87           O  
ATOM   1824  CG  PRO B 237     -33.818  69.168  24.694  1.00 67.87           C  
ATOM   1825  CD  PRO B 237     -32.354  69.489  24.780  1.00 67.87           C  
ATOM   1826  N   THR B 238     -31.936  68.776  21.307  1.00 74.18           N  
ATOM   1827  CA  THR B 238     -31.827  69.001  19.870  1.00 74.18           C  
ATOM   1828  C   THR B 238     -30.453  68.578  19.359  1.00 74.18           C  
ATOM   1829  CB  THR B 238     -32.077  70.479  19.516  1.00 74.18           C  
ATOM   1830  O   THR B 238     -30.096  68.862  18.214  1.00 74.18           O  
ATOM   1831  CG2 THR B 238     -33.569  70.772  19.402  1.00 74.18           C  
ATOM   1832  OG1 THR B 238     -31.514  71.311  20.537  1.00 74.18           O  
ATOM   1833  N   ASP B 239     -29.749  67.909  20.246  1.00 76.86           N  
ATOM   1834  CA  ASP B 239     -28.397  67.515  19.864  1.00 76.86           C  
ATOM   1835  C   ASP B 239     -28.424  66.429  18.790  1.00 76.86           C  
ATOM   1836  CB  ASP B 239     -27.615  67.028  21.085  1.00 76.86           C  
ATOM   1837  O   ASP B 239     -29.260  65.525  18.836  1.00 76.86           O  
ATOM   1838  CG  ASP B 239     -27.090  68.164  21.945  1.00 76.86           C  
ATOM   1839  OD1 ASP B 239     -27.187  69.339  21.529  1.00 76.86           O  
ATOM   1840  OD2 ASP B 239     -26.572  67.882  23.048  1.00 76.86           O  
ATOM   1841  N   SER B 240     -27.702  66.649  17.690  1.00 74.88           N  
ATOM   1842  CA  SER B 240     -27.574  65.672  16.614  1.00 74.88           C  
ATOM   1843  C   SER B 240     -27.026  64.347  17.133  1.00 74.88           C  
ATOM   1844  CB  SER B 240     -26.666  66.210  15.507  1.00 74.88           C  
ATOM   1845  O   SER B 240     -26.432  64.294  18.212  1.00 74.88           O  
ATOM   1846  OG  SER B 240     -25.301  66.062  15.859  1.00 74.88           O  
ATOM   1847  N   GLU B 241     -27.299  63.294  16.484  1.00 75.22           N  
ATOM   1848  CA  GLU B 241     -26.794  61.970  16.834  1.00 75.22           C  
ATOM   1849  C   GLU B 241     -25.272  61.971  16.946  1.00 75.22           C  
ATOM   1850  CB  GLU B 241     -27.245  60.933  15.802  1.00 75.22           C  
ATOM   1851  O   GLU B 241     -24.709  61.319  17.827  1.00 75.22           O  
ATOM   1852  CG  GLU B 241     -27.530  59.560  16.394  1.00 75.22           C  
ATOM   1853  CD  GLU B 241     -27.991  58.545  15.360  1.00 75.22           C  
ATOM   1854  OE1 GLU B 241     -28.021  57.333  15.671  1.00 75.22           O  
ATOM   1855  OE2 GLU B 241     -28.326  58.966  14.230  1.00 75.22           O  
ATOM   1856  N   THR B 242     -24.661  62.656  16.177  1.00 76.48           N  
ATOM   1857  CA  THR B 242     -23.205  62.743  16.182  1.00 76.48           C  
ATOM   1858  C   THR B 242     -22.709  63.436  17.448  1.00 76.48           C  
ATOM   1859  CB  THR B 242     -22.686  63.498  14.944  1.00 76.48           C  
ATOM   1860  O   THR B 242     -21.713  63.017  18.041  1.00 76.48           O  
ATOM   1861  CG2 THR B 242     -22.392  62.536  13.797  1.00 76.48           C  
ATOM   1862  OG1 THR B 242     -23.675  64.444  14.519  1.00 76.48           O  
ATOM   1863  N   THR B 243     -23.403  64.406  17.838  1.00 78.93           N  
ATOM   1864  CA  THR B 243     -23.045  65.154  19.038  1.00 78.93           C  
ATOM   1865  C   THR B 243     -23.294  64.319  20.290  1.00 78.93           C  
ATOM   1866  CB  THR B 243     -23.837  66.472  19.131  1.00 78.93           C  
ATOM   1867  O   THR B 243     -22.497  64.349  21.231  1.00 78.93           O  
ATOM   1868  CG2 THR B 243     -23.284  67.369  20.233  1.00 78.93           C  
ATOM   1869  OG1 THR B 243     -23.751  67.163  17.879  1.00 78.93           O  
ATOM   1870  N   GLN B 244     -24.332  63.552  20.182  1.00 76.51           N  
ATOM   1871  CA  GLN B 244     -24.670  62.675  21.298  1.00 76.51           C  
ATOM   1872  C   GLN B 244     -23.628  61.572  21.465  1.00 76.51           C  
ATOM   1873  CB  GLN B 244     -26.056  62.060  21.098  1.00 76.51           C  
ATOM   1874  O   GLN B 244     -23.225  61.257  22.587  1.00 76.51           O  
ATOM   1875  CG  GLN B 244     -27.191  62.911  21.652  1.00 76.51           C  
ATOM   1876  CD  GLN B 244     -28.555  62.281  21.439  1.00 76.51           C  
ATOM   1877  NE2 GLN B 244     -29.602  62.974  21.873  1.00 76.51           N  
ATOM   1878  OE1 GLN B 244     -28.666  61.181  20.889  1.00 76.51           O  
ATOM   1879  N   LYS B 245     -23.244  61.131  20.341  1.00 73.22           N  
ATOM   1880  CA  LYS B 245     -22.224  60.086  20.353  1.00 73.22           C  
ATOM   1881  C   LYS B 245     -20.887  60.630  20.848  1.00 73.22           C  
ATOM   1882  CB  LYS B 245     -22.060  59.480  18.959  1.00 73.22           C  
ATOM   1883  O   LYS B 245     -20.190  59.969  21.621  1.00 73.22           O  
ATOM   1884  CG  LYS B 245     -21.697  58.002  18.965  1.00 73.22           C  
ATOM   1885  CD  LYS B 245     -21.641  57.434  17.553  1.00 73.22           C  
ATOM   1886  CE  LYS B 245     -21.229  55.968  17.555  1.00 73.22           C  
ATOM   1887  NZ  LYS B 245     -21.257  55.383  16.182  1.00 73.22           N  
ATOM   1888  N   ALA B 246     -20.561  61.789  20.402  1.00 77.18           N  
ATOM   1889  CA  ALA B 246     -19.317  62.431  20.820  1.00 77.18           C  
ATOM   1890  C   ALA B 246     -19.328  62.726  22.317  1.00 77.18           C  
ATOM   1891  CB  ALA B 246     -19.089  63.716  20.029  1.00 77.18           C  
ATOM   1892  O   ALA B 246     -18.320  62.533  23.002  1.00 77.18           O  
ATOM   1893  N   ARG B 247     -20.387  63.116  22.798  1.00 80.76           N  
ATOM   1894  CA  ARG B 247     -20.538  63.389  24.224  1.00 80.76           C  
ATOM   1895  C   ARG B 247     -20.407  62.109  25.043  1.00 80.76           C  
ATOM   1896  CB  ARG B 247     -21.888  64.054  24.504  1.00 80.76           C  
ATOM   1897  O   ARG B 247     -19.757  62.101  26.091  1.00 80.76           O  
ATOM   1898  CG  ARG B 247     -21.938  64.814  25.820  1.00 80.76           C  
ATOM   1899  CD  ARG B 247     -23.293  65.471  26.040  1.00 80.76           C  
ATOM   1900  NE  ARG B 247     -23.562  66.500  25.039  1.00 80.76           N  
ATOM   1901  NH1 ARG B 247     -23.939  68.186  26.572  1.00 80.76           N  
ATOM   1902  NH2 ARG B 247     -24.089  68.619  24.326  1.00 80.76           N  
ATOM   1903  CZ  ARG B 247     -23.863  67.766  25.315  1.00 80.76           C  
ATOM   1904  N   PHE B 248     -21.086  61.114  24.480  1.00 76.62           N  
ATOM   1905  CA  PHE B 248     -21.011  59.820  25.147  1.00 76.62           C  
ATOM   1906  C   PHE B 248     -19.568  59.337  25.233  1.00 76.62           C  
ATOM   1907  CB  PHE B 248     -21.868  58.784  24.412  1.00 76.62           C  
ATOM   1908  O   PHE B 248     -19.127  58.864  26.282  1.00 76.62           O  
ATOM   1909  CG  PHE B 248     -21.835  57.415  25.036  1.00 76.62           C  
ATOM   1910  CD1 PHE B 248     -21.098  56.390  24.456  1.00 76.62           C  
ATOM   1911  CD2 PHE B 248     -22.541  57.154  26.203  1.00 76.62           C  
ATOM   1912  CE1 PHE B 248     -21.066  55.122  25.032  1.00 76.62           C  
ATOM   1913  CE2 PHE B 248     -22.513  55.889  26.784  1.00 76.62           C  
ATOM   1914  CZ  PHE B 248     -21.775  54.874  26.196  1.00 76.62           C  
ATOM   1915  N   GLU B 249     -18.824  59.449  24.226  1.00 75.47           N  
ATOM   1916  CA  GLU B 249     -17.423  59.041  24.197  1.00 75.47           C  
ATOM   1917  C   GLU B 249     -16.588  59.867  25.172  1.00 75.47           C  
ATOM   1918  CB  GLU B 249     -16.855  59.168  22.781  1.00 75.47           C  
ATOM   1919  O   GLU B 249     -15.700  59.334  25.841  1.00 75.47           O  
ATOM   1920  CG  GLU B 249     -17.152  57.970  21.890  1.00 75.47           C  
ATOM   1921  CD  GLU B 249     -16.550  58.093  20.499  1.00 75.47           C  
ATOM   1922  OE1 GLU B 249     -16.643  57.126  19.710  1.00 75.47           O  
ATOM   1923  OE2 GLU B 249     -15.978  59.164  20.197  1.00 75.47           O  
ATOM   1924  N   MET B 250     -16.912  61.079  25.244  1.00 81.29           N  
ATOM   1925  CA  MET B 250     -16.205  61.972  26.157  1.00 81.29           C  
ATOM   1926  C   MET B 250     -16.486  61.599  27.609  1.00 81.29           C  
ATOM   1927  CB  MET B 250     -16.603  63.427  25.904  1.00 81.29           C  
ATOM   1928  O   MET B 250     -15.571  61.562  28.433  1.00 81.29           O  
ATOM   1929  CG  MET B 250     -15.517  64.430  26.257  1.00 81.29           C  
ATOM   1930  SD  MET B 250     -15.148  65.580  24.876  1.00 81.29           S  
ATOM   1931  CE  MET B 250     -16.776  66.352  24.658  1.00 81.29           C  
ATOM   1932  N   VAL B 251     -17.709  61.310  27.862  1.00 80.41           N  
ATOM   1933  CA  VAL B 251     -18.098  60.921  29.213  1.00 80.41           C  
ATOM   1934  C   VAL B 251     -17.429  59.599  29.583  1.00 80.41           C  
ATOM   1935  CB  VAL B 251     -19.632  60.799  29.349  1.00 80.41           C  
ATOM   1936  O   VAL B 251     -16.940  59.436  30.704  1.00 80.41           O  
ATOM   1937  CG1 VAL B 251     -20.007  60.164  30.687  1.00 80.41           C  
ATOM   1938  CG2 VAL B 251     -20.291  62.169  29.201  1.00 80.41           C  
ATOM   1939  N   LEU B 252     -17.374  58.763  28.659  1.00 76.42           N  
ATOM   1940  CA  LEU B 252     -16.717  57.481  28.886  1.00 76.42           C  
ATOM   1941  C   LEU B 252     -15.236  57.675  29.191  1.00 76.42           C  
ATOM   1942  CB  LEU B 252     -16.884  56.569  27.667  1.00 76.42           C  
ATOM   1943  O   LEU B 252     -14.692  57.027  30.088  1.00 76.42           O  
ATOM   1944  CG  LEU B 252     -17.997  55.523  27.750  1.00 76.42           C  
ATOM   1945  CD1 LEU B 252     -18.445  55.113  26.351  1.00 76.42           C  
ATOM   1946  CD2 LEU B 252     -17.530  54.308  28.546  1.00 76.42           C  
ATOM   1947  N   ASP B 253     -14.597  58.488  28.469  1.00 77.59           N  
ATOM   1948  CA  ASP B 253     -13.187  58.792  28.695  1.00 77.59           C  
ATOM   1949  C   ASP B 253     -12.972  59.405  30.076  1.00 77.59           C  
ATOM   1950  CB  ASP B 253     -12.662  59.737  27.612  1.00 77.59           C  
ATOM   1951  O   ASP B 253     -12.023  59.050  30.778  1.00 77.59           O  
ATOM   1952  CG  ASP B 253     -11.455  59.183  26.876  1.00 77.59           C  
ATOM   1953  OD1 ASP B 253     -11.236  57.952  26.902  1.00 77.59           O  
ATOM   1954  OD2 ASP B 253     -10.714  59.984  26.267  1.00 77.59           O  
ATOM   1955  N   LEU B 254     -13.815  60.281  30.430  1.00 84.42           N  
ATOM   1956  CA  LEU B 254     -13.723  60.938  31.729  1.00 84.42           C  
ATOM   1957  C   LEU B 254     -13.964  59.943  32.859  1.00 84.42           C  
ATOM   1958  CB  LEU B 254     -14.731  62.087  31.821  1.00 84.42           C  
ATOM   1959  O   LEU B 254     -13.316  60.017  33.906  1.00 84.42           O  
ATOM   1960  CG  LEU B 254     -14.393  63.350  31.029  1.00 84.42           C  
ATOM   1961  CD1 LEU B 254     -15.607  64.270  30.954  1.00 84.42           C  
ATOM   1962  CD2 LEU B 254     -13.205  64.073  31.655  1.00 84.42           C  
ATOM   1963  N   MET B 255     -14.897  59.074  32.613  1.00 76.56           N  
ATOM   1964  CA  MET B 255     -15.180  58.035  33.599  1.00 76.56           C  
ATOM   1965  C   MET B 255     -13.969  57.131  33.800  1.00 76.56           C  
ATOM   1966  CB  MET B 255     -16.389  57.202  33.171  1.00 76.56           C  
ATOM   1967  O   MET B 255     -13.689  56.700  34.920  1.00 76.56           O  
ATOM   1968  CG  MET B 255     -17.712  57.717  33.713  1.00 76.56           C  
ATOM   1969  SD  MET B 255     -18.806  56.366  34.300  1.00 76.56           S  
ATOM   1970  CE  MET B 255     -17.563  55.144  34.803  1.00 76.56           C  
ATOM   1971  N   GLN B 256     -13.316  56.910  32.701  1.00 70.82           N  
ATOM   1972  CA  GLN B 256     -12.092  56.119  32.770  1.00 70.82           C  
ATOM   1973  C   GLN B 256     -11.021  56.832  33.590  1.00 70.82           C  
ATOM   1974  CB  GLN B 256     -11.565  55.819  31.366  1.00 70.82           C  
ATOM   1975  O   GLN B 256     -10.308  56.201  34.373  1.00 70.82           O  
ATOM   1976  CG  GLN B 256     -10.820  54.496  31.258  1.00 70.82           C  
ATOM   1977  CD  GLN B 256     -11.397  53.583  30.192  1.00 70.82           C  
ATOM   1978  NE2 GLN B 256     -11.096  52.293  30.290  1.00 70.82           N  
ATOM   1979  OE1 GLN B 256     -12.108  54.033  29.288  1.00 70.82           O  
ATOM   1980  N   GLN B 257     -10.900  58.068  33.343  1.00 76.99           N  
ATOM   1981  CA  GLN B 257      -9.967  58.873  34.124  1.00 76.99           C  
ATOM   1982  C   GLN B 257     -10.308  58.822  35.611  1.00 76.99           C  
ATOM   1983  CB  GLN B 257      -9.967  60.322  33.635  1.00 76.99           C  
ATOM   1984  O   GLN B 257      -9.414  58.759  36.457  1.00 76.99           O  
ATOM   1985  CG  GLN B 257      -8.861  60.633  32.635  1.00 76.99           C  
ATOM   1986  CD  GLN B 257      -8.939  62.049  32.095  1.00 76.99           C  
ATOM   1987  NE2 GLN B 257      -8.382  62.262  30.908  1.00 76.99           N  
ATOM   1988  OE1 GLN B 257      -9.495  62.943  32.740  1.00 76.99           O  
ATOM   1989  N   LEU B 258     -11.542  58.847  35.887  1.00 78.76           N  
ATOM   1990  CA  LEU B 258     -12.009  58.766  37.266  1.00 78.76           C  
ATOM   1991  C   LEU B 258     -11.627  57.428  37.892  1.00 78.76           C  
ATOM   1992  CB  LEU B 258     -13.527  58.958  37.331  1.00 78.76           C  
ATOM   1993  O   LEU B 258     -11.222  57.375  39.055  1.00 78.76           O  
ATOM   1994  CG  LEU B 258     -14.067  59.673  38.571  1.00 78.76           C  
ATOM   1995  CD1 LEU B 258     -14.315  61.147  38.267  1.00 78.76           C  
ATOM   1996  CD2 LEU B 258     -15.345  59.001  39.062  1.00 78.76           C  
ATOM   1997  N   GLN B 259     -11.684  56.410  37.097  1.00 69.91           N  
ATOM   1998  CA  GLN B 259     -11.333  55.072  37.563  1.00 69.91           C  
ATOM   1999  C   GLN B 259      -9.840  54.966  37.857  1.00 69.91           C  
ATOM   2000  CB  GLN B 259     -11.742  54.019  36.532  1.00 69.91           C  
ATOM   2001  O   GLN B 259      -9.435  54.301  38.813  1.00 69.91           O  
ATOM   2002  CG  GLN B 259     -12.065  52.659  37.136  1.00 69.91           C  
ATOM   2003  CD  GLN B 259     -12.435  51.625  36.089  1.00 69.91           C  
ATOM   2004  NE2 GLN B 259     -12.973  50.496  36.536  1.00 69.91           N  
ATOM   2005  OE1 GLN B 259     -12.239  51.840  34.889  1.00 69.91           O  
ATOM   2006  N   ASP B 260      -9.055  55.650  37.049  1.00 71.01           N  
ATOM   2007  CA  ASP B 260      -7.607  55.634  37.228  1.00 71.01           C  
ATOM   2008  C   ASP B 260      -7.206  56.334  38.525  1.00 71.01           C  
ATOM   2009  CB  ASP B 260      -6.912  56.297  36.037  1.00 71.01           C  
ATOM   2010  O   ASP B 260      -6.163  56.025  39.106  1.00 71.01           O  
ATOM   2011  CG  ASP B 260      -6.991  55.466  34.768  1.00 71.01           C  
ATOM   2012  OD1 ASP B 260      -7.280  54.253  34.849  1.00 71.01           O  
ATOM   2013  OD2 ASP B 260      -6.758  56.030  33.676  1.00 71.01           O  
ATOM   2014  N   LEU B 261      -8.036  57.229  38.964  1.00 77.02           N  
ATOM   2015  CA  LEU B 261      -7.758  57.997  40.173  1.00 77.02           C  
ATOM   2016  C   LEU B 261      -8.208  57.236  41.415  1.00 77.02           C  
ATOM   2017  CB  LEU B 261      -8.453  59.360  40.115  1.00 77.02           C  
ATOM   2018  O   LEU B 261      -7.868  57.615  42.538  1.00 77.02           O  
ATOM   2019  CG  LEU B 261      -7.888  60.367  39.112  1.00 77.02           C  
ATOM   2020  CD1 LEU B 261      -8.877  61.505  38.889  1.00 77.02           C  
ATOM   2021  CD2 LEU B 261      -6.545  60.905  39.593  1.00 77.02           C  
ATOM   2022  N   GLY B 262      -8.852  56.075  41.276  1.00 69.49           N  
ATOM   2023  CA  GLY B 262      -9.287  55.231  42.378  1.00 69.49           C  
ATOM   2024  C   GLY B 262     -10.684  55.563  42.869  1.00 69.49           C  
ATOM   2025  O   GLY B 262     -11.430  56.278  42.196  1.00 69.49           O  
ATOM   2026  N   HIS B 263     -11.201  55.003  43.916  1.00 65.89           N  
ATOM   2027  CA  HIS B 263     -12.548  55.111  44.466  1.00 65.89           C  
ATOM   2028  C   HIS B 263     -12.716  56.400  45.263  1.00 65.89           C  
ATOM   2029  CB  HIS B 263     -12.863  53.902  45.349  1.00 65.89           C  
ATOM   2030  O   HIS B 263     -11.786  56.842  45.940  1.00 65.89           O  
ATOM   2031  CG  HIS B 263     -13.092  52.640  44.580  1.00 65.89           C  
ATOM   2032  CD2 HIS B 263     -14.226  51.945  44.329  1.00 65.89           C  
ATOM   2033  ND1 HIS B 263     -12.071  51.948  43.966  1.00 65.89           N  
ATOM   2034  CE1 HIS B 263     -12.570  50.879  43.368  1.00 65.89           C  
ATOM   2035  NE2 HIS B 263     -13.875  50.854  43.573  1.00 65.89           N  
ATOM   2036  N   PRO B 264     -13.873  57.043  45.008  1.00 68.79           N  
ATOM   2037  CA  PRO B 264     -14.161  58.200  45.858  1.00 68.79           C  
ATOM   2038  C   PRO B 264     -14.231  57.841  47.341  1.00 68.79           C  
ATOM   2039  CB  PRO B 264     -15.521  58.683  45.349  1.00 68.79           C  
ATOM   2040  O   PRO B 264     -14.299  56.660  47.690  1.00 68.79           O  
ATOM   2041  CG  PRO B 264     -16.004  57.587  44.453  1.00 68.79           C  
ATOM   2042  CD  PRO B 264     -14.889  56.599  44.265  1.00 68.79           C  
ATOM   2043  N   PRO B 265     -14.040  58.877  48.161  1.00 70.39           N  
ATOM   2044  CA  PRO B 265     -14.157  58.602  49.595  1.00 70.39           C  
ATOM   2045  C   PRO B 265     -15.477  57.928  49.962  1.00 70.39           C  
ATOM   2046  CB  PRO B 265     -14.058  59.992  50.229  1.00 70.39           C  
ATOM   2047  O   PRO B 265     -16.525  58.275  49.410  1.00 70.39           O  
ATOM   2048  CG  PRO B 265     -13.832  60.921  49.081  1.00 70.39           C  
ATOM   2049  CD  PRO B 265     -13.912  60.131  47.806  1.00 70.39           C  
ATOM   2050  N   LYS B 266     -15.424  56.865  50.731  1.00 64.00           N  
ATOM   2051  CA  LYS B 266     -16.547  56.013  51.112  1.00 64.00           C  
ATOM   2052  C   LYS B 266     -17.695  56.840  51.682  1.00 64.00           C  
ATOM   2053  CB  LYS B 266     -16.101  54.963  52.131  1.00 64.00           C  
ATOM   2054  O   LYS B 266     -18.866  56.517  51.469  1.00 64.00           O  
ATOM   2055  CG  LYS B 266     -15.415  53.753  51.513  1.00 64.00           C  
ATOM   2056  CD  LYS B 266     -15.097  52.695  52.561  1.00 64.00           C  
ATOM   2057  CE  LYS B 266     -14.360  51.509  51.954  1.00 64.00           C  
ATOM   2058  NZ  LYS B 266     -14.003  50.490  52.986  1.00 64.00           N  
ATOM   2059  N   GLU B 267     -17.286  57.976  52.383  1.00 64.15           N  
ATOM   2060  CA  GLU B 267     -18.274  58.807  53.064  1.00 64.15           C  
ATOM   2061  C   GLU B 267     -19.140  59.566  52.063  1.00 64.15           C  
ATOM   2062  CB  GLU B 267     -17.587  59.789  54.016  1.00 64.15           C  
ATOM   2063  O   GLU B 267     -20.280  59.923  52.366  1.00 64.15           O  
ATOM   2064  CG  GLU B 267     -16.833  59.117  55.154  1.00 64.15           C  
ATOM   2065  CD  GLU B 267     -16.038  60.094  56.006  1.00 64.15           C  
ATOM   2066  OE1 GLU B 267     -15.380  59.656  56.978  1.00 64.15           O  
ATOM   2067  OE2 GLU B 267     -16.073  61.307  55.700  1.00 64.15           O  
ATOM   2068  N   LEU B 268     -18.499  59.901  50.956  1.00 67.81           N  
ATOM   2069  CA  LEU B 268     -19.198  60.677  49.938  1.00 67.81           C  
ATOM   2070  C   LEU B 268     -20.000  59.764  49.015  1.00 67.81           C  
ATOM   2071  CB  LEU B 268     -18.205  61.506  49.119  1.00 67.81           C  
ATOM   2072  O   LEU B 268     -21.026  60.174  48.468  1.00 67.81           O  
ATOM   2073  CG  LEU B 268     -17.768  62.838  49.730  1.00 67.81           C  
ATOM   2074  CD1 LEU B 268     -16.424  63.269  49.153  1.00 67.81           C  
ATOM   2075  CD2 LEU B 268     -18.826  63.909  49.492  1.00 67.81           C  
ATOM   2076  N   ALA B 269     -19.496  58.542  48.823  1.00 53.93           N  
ATOM   2077  CA  ALA B 269     -20.078  57.602  47.869  1.00 53.93           C  
ATOM   2078  C   ALA B 269     -21.340  56.956  48.435  1.00 53.93           C  
ATOM   2079  CB  ALA B 269     -19.059  56.530  47.490  1.00 53.93           C  
ATOM   2080  O   ALA B 269     -22.143  56.390  47.690  1.00 53.93           O  
ATOM   2081  N   GLY B 270     -22.124  57.695  49.244  1.00 43.96           N  
ATOM   2082  CA  GLY B 270     -23.361  57.217  49.840  1.00 43.96           C  
ATOM   2083  C   GLY B 270     -23.510  55.708  49.776  1.00 43.96           C  
ATOM   2084  O   GLY B 270     -22.607  55.009  49.314  1.00 43.96           O  
ATOM   2085  N   GLU B 271     -24.645  55.076  50.295  1.00 37.19           N  
ATOM   2086  CA  GLU B 271     -25.051  53.677  50.190  1.00 37.19           C  
ATOM   2087  C   GLU B 271     -25.379  53.305  48.747  1.00 37.19           C  
ATOM   2088  CB  GLU B 271     -26.256  53.398  51.092  1.00 37.19           C  
ATOM   2089  O   GLU B 271     -26.418  53.707  48.217  1.00 37.19           O  
ATOM   2090  CG  GLU B 271     -25.884  52.844  52.460  1.00 37.19           C  
ATOM   2091  CD  GLU B 271     -27.092  52.520  53.325  1.00 37.19           C  
ATOM   2092  OE1 GLU B 271     -26.918  51.919  54.409  1.00 37.19           O  
ATOM   2093  OE2 GLU B 271     -28.221  52.868  52.913  1.00 37.19           O  
ATOM   2094  N   MET B 272     -24.368  53.447  47.814  1.00 38.68           N  
ATOM   2095  CA  MET B 272     -24.670  53.099  46.429  1.00 38.68           C  
ATOM   2096  C   MET B 272     -25.456  51.794  46.355  1.00 38.68           C  
ATOM   2097  CB  MET B 272     -23.383  52.982  45.610  1.00 38.68           C  
ATOM   2098  O   MET B 272     -25.309  50.927  47.217  1.00 38.68           O  
ATOM   2099  CG  MET B 272     -22.957  54.282  44.947  1.00 38.68           C  
ATOM   2100  SD  MET B 272     -21.724  54.021  43.615  1.00 38.68           S  
ATOM   2101  CE  MET B 272     -20.489  53.038  44.510  1.00 38.68           C  
ATOM   2102  N   PRO B 273     -26.650  51.728  45.648  1.00 29.67           N  
ATOM   2103  CA  PRO B 273     -27.361  50.448  45.600  1.00 29.67           C  
ATOM   2104  C   PRO B 273     -26.421  49.256  45.435  1.00 29.67           C  
ATOM   2105  CB  PRO B 273     -28.272  50.597  44.379  1.00 29.67           C  
ATOM   2106  O   PRO B 273     -25.324  49.401  44.889  1.00 29.67           O  
ATOM   2107  CG  PRO B 273     -27.969  51.958  43.839  1.00 29.67           C  
ATOM   2108  CD  PRO B 273     -26.889  52.575  44.682  1.00 29.67           C  
ATOM   2109  N   PRO B 274     -26.622  48.139  46.141  1.00 28.24           N  
ATOM   2110  CA  PRO B 274     -25.859  46.894  46.037  1.00 28.24           C  
ATOM   2111  C   PRO B 274     -25.759  46.381  44.602  1.00 28.24           C  
ATOM   2112  CB  PRO B 274     -26.652  45.919  46.911  1.00 28.24           C  
ATOM   2113  O   PRO B 274     -26.747  46.407  43.863  1.00 28.24           O  
ATOM   2114  CG  PRO B 274     -27.812  46.716  47.414  1.00 28.24           C  
ATOM   2115  CD  PRO B 274     -27.720  48.104  46.847  1.00 28.24           C  
ATOM   2116  N   GLY B 275     -24.722  46.481  43.888  1.00 29.63           N  
ATOM   2117  CA  GLY B 275     -24.401  46.023  42.546  1.00 29.63           C  
ATOM   2118  C   GLY B 275     -23.625  47.044  41.736  1.00 29.63           C  
ATOM   2119  O   GLY B 275     -23.151  46.743  40.638  1.00 29.63           O  
ATOM   2120  N   LEU B 276     -23.988  48.307  41.828  1.00 32.25           N  
ATOM   2121  CA  LEU B 276     -23.251  49.349  41.122  1.00 32.25           C  
ATOM   2122  C   LEU B 276     -21.943  49.670  41.839  1.00 32.25           C  
ATOM   2123  CB  LEU B 276     -24.101  50.616  40.997  1.00 32.25           C  
ATOM   2124  O   LEU B 276     -21.907  50.535  42.716  1.00 32.25           O  
ATOM   2125  CG  LEU B 276     -25.019  50.698  39.776  1.00 32.25           C  
ATOM   2126  CD1 LEU B 276     -26.227  51.578  40.080  1.00 32.25           C  
ATOM   2127  CD2 LEU B 276     -24.256  51.228  38.567  1.00 32.25           C  
ATOM   2128  N   ASN B 277     -21.421  48.623  42.459  1.00 31.55           N  
ATOM   2129  CA  ASN B 277     -20.110  48.901  43.035  1.00 31.55           C  
ATOM   2130  C   ASN B 277     -19.136  49.427  41.984  1.00 31.55           C  
ATOM   2131  CB  ASN B 277     -19.541  47.649  43.706  1.00 31.55           C  
ATOM   2132  O   ASN B 277     -18.956  48.807  40.934  1.00 31.55           O  
ATOM   2133  CG  ASN B 277     -19.336  47.828  45.198  1.00 31.55           C  
ATOM   2134  ND2 ASN B 277     -18.888  46.772  45.866  1.00 31.55           N  
ATOM   2135  OD1 ASN B 277     -19.580  48.907  45.745  1.00 31.55           O  
ATOM   2136  N   PHE B 278     -19.062  50.798  41.704  1.00 33.36           N  
ATOM   2137  CA  PHE B 278     -18.096  51.340  40.755  1.00 33.36           C  
ATOM   2138  C   PHE B 278     -16.794  50.549  40.798  1.00 33.36           C  
ATOM   2139  CB  PHE B 278     -17.823  52.818  41.049  1.00 33.36           C  
ATOM   2140  O   PHE B 278     -15.910  50.842  41.606  1.00 33.36           O  
ATOM   2141  CG  PHE B 278     -18.833  53.754  40.442  1.00 33.36           C  
ATOM   2142  CD1 PHE B 278     -18.705  54.179  39.125  1.00 33.36           C  
ATOM   2143  CD2 PHE B 278     -19.912  54.209  41.189  1.00 33.36           C  
ATOM   2144  CE1 PHE B 278     -19.639  55.046  38.561  1.00 33.36           C  
ATOM   2145  CE2 PHE B 278     -20.849  55.075  40.632  1.00 33.36           C  
ATOM   2146  CZ  PHE B 278     -20.710  55.492  39.318  1.00 33.36           C  
ATOM   2147  N   ASP B 279     -16.897  49.277  41.101  1.00 32.79           N  
ATOM   2148  CA  ASP B 279     -15.571  48.682  40.960  1.00 32.79           C  
ATOM   2149  C   ASP B 279     -15.042  48.852  39.538  1.00 32.79           C  
ATOM   2150  CB  ASP B 279     -15.605  47.199  41.335  1.00 32.79           C  
ATOM   2151  O   ASP B 279     -15.482  48.157  38.619  1.00 32.79           O  
ATOM   2152  CG  ASP B 279     -14.297  46.707  41.928  1.00 32.79           C  
ATOM   2153  OD1 ASP B 279     -13.285  47.439  41.866  1.00 32.79           O  
ATOM   2154  OD2 ASP B 279     -14.276  45.577  42.461  1.00 32.79           O  
ATOM   2155  N   LEU B 280     -14.691  50.166  39.176  1.00 31.65           N  
ATOM   2156  CA  LEU B 280     -14.163  50.565  37.876  1.00 31.65           C  
ATOM   2157  C   LEU B 280     -13.080  49.599  37.409  1.00 31.65           C  
ATOM   2158  CB  LEU B 280     -13.602  51.988  37.939  1.00 31.65           C  
ATOM   2159  O   LEU B 280     -12.658  49.646  36.251  1.00 31.65           O  
ATOM   2160  CG  LEU B 280     -14.327  53.041  37.100  1.00 31.65           C  
ATOM   2161  CD1 LEU B 280     -15.125  53.979  37.999  1.00 31.65           C  
ATOM   2162  CD2 LEU B 280     -13.333  53.825  36.249  1.00 31.65           C  
ATOM   2163  N   ASP B 281     -12.463  48.894  38.414  1.00 36.50           N  
ATOM   2164  CA  ASP B 281     -11.420  47.935  38.062  1.00 36.50           C  
ATOM   2165  C   ASP B 281     -11.938  46.902  37.063  1.00 36.50           C  
ATOM   2166  CB  ASP B 281     -10.889  47.235  39.315  1.00 36.50           C  
ATOM   2167  O   ASP B 281     -11.185  46.418  36.216  1.00 36.50           O  
ATOM   2168  CG  ASP B 281      -9.856  48.060  40.062  1.00 36.50           C  
ATOM   2169  OD1 ASP B 281      -9.177  48.901  39.434  1.00 36.50           O  
ATOM   2170  OD2 ASP B 281      -9.718  47.866  41.289  1.00 36.50           O  
ATOM   2171  N   ALA B 282     -13.174  46.603  37.248  1.00 31.91           N  
ATOM   2172  CA  ALA B 282     -13.772  45.573  36.402  1.00 31.91           C  
ATOM   2173  C   ALA B 282     -13.984  46.086  34.981  1.00 31.91           C  
ATOM   2174  CB  ALA B 282     -15.097  45.100  36.997  1.00 31.91           C  
ATOM   2175  O   ALA B 282     -13.967  45.308  34.024  1.00 31.91           O  
ATOM   2176  N   LEU B 283     -14.235  47.454  34.826  1.00 29.91           N  
ATOM   2177  CA  LEU B 283     -14.391  48.035  33.497  1.00 29.91           C  
ATOM   2178  C   LEU B 283     -13.033  48.281  32.848  1.00 29.91           C  
ATOM   2179  CB  LEU B 283     -15.178  49.347  33.575  1.00 29.91           C  
ATOM   2180  O   LEU B 283     -12.946  48.948  31.815  1.00 29.91           O  
ATOM   2181  CG  LEU B 283     -16.678  49.223  33.844  1.00 29.91           C  
ATOM   2182  CD1 LEU B 283     -17.252  50.568  34.276  1.00 29.91           C  
ATOM   2183  CD2 LEU B 283     -17.402  48.699  32.608  1.00 29.91           C  
ATOM   2184  N   ASN B 284     -11.881  47.946  33.503  1.00 30.95           N  
ATOM   2185  CA  ASN B 284     -10.545  48.193  32.971  1.00 30.95           C  
ATOM   2186  C   ASN B 284     -10.370  47.572  31.588  1.00 30.95           C  
ATOM   2187  CB  ASN B 284      -9.478  47.662  33.930  1.00 30.95           C  
ATOM   2188  O   ASN B 284     -10.310  46.349  31.455  1.00 30.95           O  
ATOM   2189  CG  ASN B 284      -8.296  48.601  34.067  1.00 30.95           C  
ATOM   2190  ND2 ASN B 284      -7.256  48.150  34.758  1.00 30.95           N  
ATOM   2191  OD1 ASN B 284      -8.318  49.724  33.556  1.00 30.95           O  
ATOM   2192  N   LEU B 285     -11.081  48.163  30.565  1.00 27.84           N  
ATOM   2193  CA  LEU B 285     -10.782  47.761  29.195  1.00 27.84           C  
ATOM   2194  C   LEU B 285      -9.303  47.958  28.881  1.00 27.84           C  
ATOM   2195  CB  LEU B 285     -11.636  48.556  28.204  1.00 27.84           C  
ATOM   2196  O   LEU B 285      -8.786  49.073  28.981  1.00 27.84           O  
ATOM   2197  CG  LEU B 285     -13.106  48.144  28.094  1.00 27.84           C  
ATOM   2198  CD1 LEU B 285     -13.934  49.289  27.520  1.00 27.84           C  
ATOM   2199  CD2 LEU B 285     -13.248  46.892  27.236  1.00 27.84           C  
ATOM   2200  N   SER B 286      -8.375  47.164  29.441  1.00 26.15           N  
ATOM   2201  CA  SER B 286      -6.933  47.243  29.230  1.00 26.15           C  
ATOM   2202  C   SER B 286      -6.600  47.432  27.754  1.00 26.15           C  
ATOM   2203  CB  SER B 286      -6.244  45.986  29.761  1.00 26.15           C  
ATOM   2204  O   SER B 286      -7.021  46.637  26.911  1.00 26.15           O  
ATOM   2205  OG  SER B 286      -7.098  45.278  30.643  1.00 26.15           O  
ATOM   2206  N   GLY B 287      -6.752  48.646  27.178  1.00 26.33           N  
ATOM   2207  CA  GLY B 287      -6.201  48.848  25.848  1.00 26.33           C  
ATOM   2208  C   GLY B 287      -4.767  48.372  25.717  1.00 26.33           C  
ATOM   2209  O   GLY B 287      -4.122  48.048  26.716  1.00 26.33           O  
ATOM   2210  N   PRO B 288      -4.367  47.726  24.602  1.00 24.89           N  
ATOM   2211  CA  PRO B 288      -2.991  47.231  24.517  1.00 24.89           C  
ATOM   2212  C   PRO B 288      -1.962  48.275  24.944  1.00 24.89           C  
ATOM   2213  CB  PRO B 288      -2.832  46.881  23.036  1.00 24.89           C  
ATOM   2214  O   PRO B 288      -2.257  49.473  24.947  1.00 24.89           O  
ATOM   2215  CG  PRO B 288      -4.068  47.412  22.383  1.00 24.89           C  
ATOM   2216  CD  PRO B 288      -4.944  48.018  23.442  1.00 24.89           C  
ATOM   2217  N   PRO B 289      -0.905  47.996  25.733  1.00 26.01           N  
ATOM   2218  CA  PRO B 289       0.213  48.852  26.139  1.00 26.01           C  
ATOM   2219  C   PRO B 289       0.819  49.626  24.970  1.00 26.01           C  
ATOM   2220  CB  PRO B 289       1.224  47.860  26.720  1.00 26.01           C  
ATOM   2221  O   PRO B 289       0.846  49.127  23.842  1.00 26.01           O  
ATOM   2222  CG  PRO B 289       0.680  46.513  26.370  1.00 26.01           C  
ATOM   2223  CD  PRO B 289      -0.634  46.696  25.667  1.00 26.01           C  
ATOM   2224  N   GLY B 290       0.582  50.923  24.775  1.00 24.77           N  
ATOM   2225  CA  GLY B 290       1.340  51.756  23.855  1.00 24.77           C  
ATOM   2226  C   GLY B 290       2.827  51.455  23.866  1.00 24.77           C  
ATOM   2227  O   GLY B 290       3.332  50.828  24.800  1.00 24.77           O  
ATOM   2228  N   ALA B 291       3.436  51.292  22.670  1.00 25.92           N  
ATOM   2229  CA  ALA B 291       4.830  51.064  22.298  1.00 25.92           C  
ATOM   2230  C   ALA B 291       5.744  52.113  22.926  1.00 25.92           C  
ATOM   2231  CB  ALA B 291       4.984  51.070  20.780  1.00 25.92           C  
ATOM   2232  O   ALA B 291       5.758  53.270  22.497  1.00 25.92           O  
ATOM   2233  N   SER B 292       5.713  52.437  24.208  1.00 22.93           N  
ATOM   2234  CA  SER B 292       6.779  53.350  24.608  1.00 22.93           C  
ATOM   2235  C   SER B 292       8.147  52.817  24.196  1.00 22.93           C  
ATOM   2236  CB  SER B 292       6.747  53.583  26.119  1.00 22.93           C  
ATOM   2237  O   SER B 292       8.373  51.605  24.197  1.00 22.93           O  
ATOM   2238  OG  SER B 292       8.044  53.871  26.611  1.00 22.93           O  
ATOM   2239  N   GLY B 293       8.862  53.636  23.326  1.00 23.74           N  
ATOM   2240  CA  GLY B 293      10.269  53.574  22.961  1.00 23.74           C  
ATOM   2241  C   GLY B 293      11.191  53.452  24.159  1.00 23.74           C  
ATOM   2242  O   GLY B 293      11.335  54.397  24.937  1.00 23.74           O  
ATOM   2243  N   GLU B 294      11.097  52.495  25.028  1.00 23.68           N  
ATOM   2244  CA  GLU B 294      12.109  52.517  26.079  1.00 23.68           C  
ATOM   2245  C   GLU B 294      13.513  52.627  25.491  1.00 23.68           C  
ATOM   2246  CB  GLU B 294      12.003  51.267  26.956  1.00 23.68           C  
ATOM   2247  O   GLU B 294      13.754  52.197  24.362  1.00 23.68           O  
ATOM   2248  CG  GLU B 294      10.929  51.359  28.031  1.00 23.68           C  
ATOM   2249  CD  GLU B 294      10.867  50.130  28.923  1.00 23.68           C  
ATOM   2250  OE1 GLU B 294      10.928  50.277  30.165  1.00 23.68           O  
ATOM   2251  OE2 GLU B 294      10.757  49.010  28.376  1.00 23.68           O  
ATOM   2252  N   GLN B 295      14.547  53.223  26.319  1.00 23.68           N  
ATOM   2253  CA  GLN B 295      15.897  53.774  26.387  1.00 23.68           C  
ATOM   2254  C   GLN B 295      16.945  52.691  26.148  1.00 23.68           C  
ATOM   2255  CB  GLN B 295      16.135  54.446  27.741  1.00 23.68           C  
ATOM   2256  O   GLN B 295      16.649  51.499  26.252  1.00 23.68           O  
ATOM   2257  CG  GLN B 295      15.832  55.938  27.748  1.00 23.68           C  
ATOM   2258  CD  GLN B 295      16.088  56.582  29.098  1.00 23.68           C  
ATOM   2259  NE2 GLN B 295      16.024  57.908  29.144  1.00 23.68           N  
ATOM   2260  OE1 GLN B 295      16.340  55.893  30.092  1.00 23.68           O  
ATOM   2261  N   CYS B 296      18.304  53.219  25.736  1.00 23.96           N  
ATOM   2262  CA  CYS B 296      19.704  52.950  25.428  1.00 23.96           C  
ATOM   2263  C   CYS B 296      20.441  52.426  26.655  1.00 23.96           C  
ATOM   2264  CB  CYS B 296      20.391  54.212  24.909  1.00 23.96           C  
ATOM   2265  O   CYS B 296      20.775  53.194  27.559  1.00 23.96           O  
ATOM   2266  SG  CYS B 296      20.568  54.259  23.113  1.00 23.96           S  
ATOM   2267  N   LEU B 297      20.242  51.416  27.469  1.00 21.25           N  
ATOM   2268  CA  LEU B 297      21.375  50.991  28.284  1.00 21.25           C  
ATOM   2269  C   LEU B 297      22.581  50.663  27.409  1.00 21.25           C  
ATOM   2270  CB  LEU B 297      20.999  49.774  29.132  1.00 21.25           C  
ATOM   2271  O   LEU B 297      22.517  49.763  26.569  1.00 21.25           O  
ATOM   2272  CG  LEU B 297      20.607  50.054  30.584  1.00 21.25           C  
ATOM   2273  CD1 LEU B 297      19.364  49.255  30.961  1.00 21.25           C  
ATOM   2274  CD2 LEU B 297      21.764  49.729  31.523  1.00 21.25           C  
ATOM   2275  N   ILE B 298      23.612  51.559  26.816  1.00 20.90           N  
ATOM   2276  CA  ILE B 298      25.039  51.374  27.056  1.00 20.90           C  
ATOM   2277  C   ILE B 298      25.279  51.082  28.536  1.00 20.90           C  
ATOM   2278  CB  ILE B 298      25.851  52.611  26.614  1.00 20.90           C  
ATOM   2279  O   ILE B 298      25.914  50.083  28.883  1.00 20.90           O  
ATOM   2280  CG1 ILE B 298      25.662  52.867  25.115  1.00 20.90           C  
ATOM   2281  CG2 ILE B 298      27.334  52.434  26.957  1.00 20.90           C  
ATOM   2282  CD1 ILE B 298      26.431  54.072  24.590  1.00 20.90           C  
ATOM   2283  N   MET B 299      25.212  51.989  29.720  1.00 18.62           N  
ATOM   2284  CA  MET B 299      26.591  52.470  29.714  1.00 18.62           C  
ATOM   2285  C   MET B 299      27.569  51.319  29.926  1.00 18.62           C  
ATOM   2286  CB  MET B 299      26.794  53.534  30.794  1.00 18.62           C  
ATOM   2287  O   MET B 299      27.261  50.359  30.635  1.00 18.62           O  
ATOM   2288  CG  MET B 299      26.573  54.956  30.302  1.00 18.62           C  
ATOM   2289  SD  MET B 299      27.706  56.159  31.098  1.00 18.62           S  
ATOM   2290  CE  MET B 299      26.787  56.504  32.624  1.00 18.62           C  
TER    2291      MET B 299                                                      
ATOM   2292  N   MET C   1     -56.392  56.002  44.053  1.00 32.11           N  
ATOM   2293  CA  MET C   1     -56.357  54.577  43.739  1.00 32.11           C  
ATOM   2294  C   MET C   1     -54.984  53.986  44.040  1.00 32.11           C  
ATOM   2295  CB  MET C   1     -56.719  54.340  42.272  1.00 32.11           C  
ATOM   2296  O   MET C   1     -54.856  52.780  44.257  1.00 32.11           O  
ATOM   2297  CG  MET C   1     -58.212  54.210  42.021  1.00 32.11           C  
ATOM   2298  SD  MET C   1     -58.623  52.789  40.936  1.00 32.11           S  
ATOM   2299  CE  MET C   1     -59.926  53.532  39.915  1.00 32.11           C  
ATOM   2300  N   LEU C   2     -53.932  54.872  43.800  1.00 39.81           N  
ATOM   2301  CA  LEU C   2     -52.529  54.576  44.069  1.00 39.81           C  
ATOM   2302  C   LEU C   2     -52.271  54.478  45.569  1.00 39.81           C  
ATOM   2303  CB  LEU C   2     -51.627  55.649  43.453  1.00 39.81           C  
ATOM   2304  O   LEU C   2     -51.432  53.689  46.008  1.00 39.81           O  
ATOM   2305  CG  LEU C   2     -51.226  55.442  41.992  1.00 39.81           C  
ATOM   2306  CD1 LEU C   2     -50.726  56.751  41.389  1.00 39.81           C  
ATOM   2307  CD2 LEU C   2     -50.165  54.354  41.877  1.00 39.81           C  
ATOM   2308  N   ARG C   3     -52.975  55.318  46.323  1.00 42.16           N  
ATOM   2309  CA  ARG C   3     -52.863  55.299  47.778  1.00 42.16           C  
ATOM   2310  C   ARG C   3     -53.194  53.919  48.335  1.00 42.16           C  
ATOM   2311  CB  ARG C   3     -53.783  56.351  48.402  1.00 42.16           C  
ATOM   2312  O   ARG C   3     -52.597  53.482  49.322  1.00 42.16           O  
ATOM   2313  CG  ARG C   3     -53.049  57.563  48.953  1.00 42.16           C  
ATOM   2314  CD  ARG C   3     -54.006  58.563  49.586  1.00 42.16           C  
ATOM   2315  NE  ARG C   3     -53.291  59.669  50.217  1.00 42.16           N  
ATOM   2316  NH1 ARG C   3     -55.180  60.650  51.115  1.00 42.16           N  
ATOM   2317  NH2 ARG C   3     -53.119  61.594  51.458  1.00 42.16           N  
ATOM   2318  CZ  ARG C   3     -53.865  60.635  50.928  1.00 42.16           C  
ATOM   2319  N   SER C   4     -54.230  53.352  47.682  1.00 44.69           N  
ATOM   2320  CA  SER C   4     -54.746  52.063  48.133  1.00 44.69           C  
ATOM   2321  C   SER C   4     -53.714  50.957  47.939  1.00 44.69           C  
ATOM   2322  CB  SER C   4     -56.032  51.709  47.386  1.00 44.69           C  
ATOM   2323  O   SER C   4     -53.597  50.057  48.774  1.00 44.69           O  
ATOM   2324  OG  SER C   4     -56.427  50.377  47.669  1.00 44.69           O  
ATOM   2325  N   VAL C   5     -52.990  51.044  46.752  1.00 46.43           N  
ATOM   2326  CA  VAL C   5     -51.952  50.077  46.410  1.00 46.43           C  
ATOM   2327  C   VAL C   5     -50.802  50.178  47.410  1.00 46.43           C  
ATOM   2328  CB  VAL C   5     -51.428  50.292  44.972  1.00 46.43           C  
ATOM   2329  O   VAL C   5     -50.272  49.159  47.860  1.00 46.43           O  
ATOM   2330  CG1 VAL C   5     -50.270  49.342  44.672  1.00 46.43           C  
ATOM   2331  CG2 VAL C   5     -52.556  50.101  43.960  1.00 46.43           C  
ATOM   2332  N   TRP C   6     -50.505  51.425  47.840  1.00 44.67           N  
ATOM   2333  CA  TRP C   6     -49.418  51.694  48.776  1.00 44.67           C  
ATOM   2334  C   TRP C   6     -49.711  51.082  50.141  1.00 44.67           C  
ATOM   2335  CB  TRP C   6     -49.191  53.202  48.917  1.00 44.67           C  
ATOM   2336  O   TRP C   6     -48.818  50.520  50.781  1.00 44.67           O  
ATOM   2337  CG  TRP C   6     -47.861  53.565  49.507  1.00 44.67           C  
ATOM   2338  CD1 TRP C   6     -46.641  53.051  49.168  1.00 44.67           C  
ATOM   2339  CD2 TRP C   6     -47.620  54.519  50.546  1.00 44.67           C  
ATOM   2340  CE2 TRP C   6     -46.228  54.533  50.786  1.00 44.67           C  
ATOM   2341  CE3 TRP C   6     -48.446  55.366  51.296  1.00 44.67           C  
ATOM   2342  NE1 TRP C   6     -45.655  53.629  49.933  1.00 44.67           N  
ATOM   2343  CH2 TRP C   6     -46.475  56.180  52.467  1.00 44.67           C  
ATOM   2344  CZ2 TRP C   6     -45.644  55.362  51.747  1.00 44.67           C  
ATOM   2345  CZ3 TRP C   6     -47.863  56.190  52.252  1.00 44.67           C  
ATOM   2346  N   ASN C   7     -50.998  51.238  50.537  1.00 52.09           N  
ATOM   2347  CA  ASN C   7     -51.392  50.681  51.827  1.00 52.09           C  
ATOM   2348  C   ASN C   7     -51.279  49.159  51.839  1.00 52.09           C  
ATOM   2349  CB  ASN C   7     -52.817  51.110  52.183  1.00 52.09           C  
ATOM   2350  O   ASN C   7     -50.897  48.569  52.850  1.00 52.09           O  
ATOM   2351  CG  ASN C   7     -52.866  52.462  52.868  1.00 52.09           C  
ATOM   2352  ND2 ASN C   7     -54.056  53.044  52.947  1.00 52.09           N  
ATOM   2353  OD1 ASN C   7     -51.842  52.978  53.323  1.00 52.09           O  
ATOM   2354  N   PHE C   8     -51.752  48.596  50.745  1.00 50.26           N  
ATOM   2355  CA  PHE C   8     -51.684  47.150  50.571  1.00 50.26           C  
ATOM   2356  C   PHE C   8     -50.240  46.666  50.617  1.00 50.26           C  
ATOM   2357  CB  PHE C   8     -52.335  46.736  49.248  1.00 50.26           C  
ATOM   2358  O   PHE C   8     -49.939  45.655  51.254  1.00 50.26           O  
ATOM   2359  CG  PHE C   8     -52.452  45.246  49.069  1.00 50.26           C  
ATOM   2360  CD1 PHE C   8     -51.515  44.547  48.318  1.00 50.26           C  
ATOM   2361  CD2 PHE C   8     -53.499  44.545  49.653  1.00 50.26           C  
ATOM   2362  CE1 PHE C   8     -51.620  43.168  48.151  1.00 50.26           C  
ATOM   2363  CE2 PHE C   8     -53.610  43.167  49.490  1.00 50.26           C  
ATOM   2364  CZ  PHE C   8     -52.671  42.480  48.738  1.00 50.26           C  
ATOM   2365  N   LEU C   9     -49.301  47.401  49.918  1.00 47.59           N  
ATOM   2366  CA  LEU C   9     -47.887  47.045  49.865  1.00 47.59           C  
ATOM   2367  C   LEU C   9     -47.236  47.203  51.235  1.00 47.59           C  
ATOM   2368  CB  LEU C   9     -47.154  47.909  48.836  1.00 47.59           C  
ATOM   2369  O   LEU C   9     -46.388  46.395  51.621  1.00 47.59           O  
ATOM   2370  CG  LEU C   9     -46.291  47.164  47.817  1.00 47.59           C  
ATOM   2371  CD1 LEU C   9     -47.033  47.028  46.492  1.00 47.59           C  
ATOM   2372  CD2 LEU C   9     -44.959  47.880  47.619  1.00 47.59           C  
ATOM   2373  N   LYS C  10     -47.684  48.196  52.016  1.00 51.49           N  
ATOM   2374  CA  LYS C  10     -47.204  48.415  53.377  1.00 51.49           C  
ATOM   2375  C   LYS C  10     -47.604  47.261  54.293  1.00 51.49           C  
ATOM   2376  CB  LYS C  10     -47.743  49.734  53.931  1.00 51.49           C  
ATOM   2377  O   LYS C  10     -46.828  46.851  55.158  1.00 51.49           O  
ATOM   2378  CG  LYS C  10     -46.718  50.543  54.712  1.00 51.49           C  
ATOM   2379  CD  LYS C  10     -47.302  51.861  55.203  1.00 51.49           C  
ATOM   2380  CE  LYS C  10     -46.300  52.639  56.045  1.00 51.49           C  
ATOM   2381  NZ  LYS C  10     -46.843  53.964  56.470  1.00 51.49           N  
ATOM   2382  N   ARG C  11     -48.952  46.902  54.034  1.00 58.95           N  
ATOM   2383  CA  ARG C  11     -49.524  45.898  54.925  1.00 58.95           C  
ATOM   2384  C   ARG C  11     -48.884  44.533  54.694  1.00 58.95           C  
ATOM   2385  CB  ARG C  11     -51.039  45.806  54.731  1.00 58.95           C  
ATOM   2386  O   ARG C  11     -48.803  43.716  55.614  1.00 58.95           O  
ATOM   2387  CG  ARG C  11     -51.818  45.654  56.028  1.00 58.95           C  
ATOM   2388  CD  ARG C  11     -53.321  45.694  55.790  1.00 58.95           C  
ATOM   2389  NE  ARG C  11     -54.064  45.726  57.047  1.00 58.95           N  
ATOM   2390  NH1 ARG C  11     -56.144  45.524  56.061  1.00 58.95           N  
ATOM   2391  NH2 ARG C  11     -55.962  45.683  58.340  1.00 58.95           N  
ATOM   2392  CZ  ARG C  11     -55.388  45.644  57.146  1.00 58.95           C  
ATOM   2393  N   HIS C  12     -48.604  44.160  53.405  1.00 52.51           N  
ATOM   2394  CA  HIS C  12     -48.134  42.813  53.100  1.00 52.51           C  
ATOM   2395  C   HIS C  12     -46.649  42.812  52.756  1.00 52.51           C  
ATOM   2396  CB  HIS C  12     -48.941  42.213  51.947  1.00 52.51           C  
ATOM   2397  O   HIS C  12     -46.237  42.202  51.766  1.00 52.51           O  
ATOM   2398  CG  HIS C  12     -50.268  41.663  52.366  1.00 52.51           C  
ATOM   2399  CD2 HIS C  12     -51.520  42.155  52.218  1.00 52.51           C  
ATOM   2400  ND1 HIS C  12     -50.400  40.461  53.027  1.00 52.51           N  
ATOM   2401  CE1 HIS C  12     -51.681  40.237  53.268  1.00 52.51           C  
ATOM   2402  NE2 HIS C  12     -52.382  41.250  52.787  1.00 52.51           N  
ATOM   2403  N   LYS C  13     -45.908  43.645  53.465  1.00 49.78           N  
ATOM   2404  CA  LYS C  13     -44.475  43.868  53.296  1.00 49.78           C  
ATOM   2405  C   LYS C  13     -43.700  42.557  53.391  1.00 49.78           C  
ATOM   2406  CB  LYS C  13     -43.959  44.858  54.341  1.00 49.78           C  
ATOM   2407  O   LYS C  13     -42.798  42.304  52.590  1.00 49.78           O  
ATOM   2408  CG  LYS C  13     -42.990  45.893  53.788  1.00 49.78           C  
ATOM   2409  CD  LYS C  13     -42.480  46.823  54.882  1.00 49.78           C  
ATOM   2410  CE  LYS C  13     -41.410  47.770  54.358  1.00 49.78           C  
ATOM   2411  NZ  LYS C  13     -40.928  48.704  55.420  1.00 49.78           N  
ATOM   2412  N   LYS C  14     -44.085  41.823  54.341  1.00 48.97           N  
ATOM   2413  CA  LYS C  14     -43.350  40.592  54.615  1.00 48.97           C  
ATOM   2414  C   LYS C  14     -43.519  39.587  53.478  1.00 48.97           C  
ATOM   2415  CB  LYS C  14     -43.812  39.972  55.935  1.00 48.97           C  
ATOM   2416  O   LYS C  14     -42.563  38.913  53.091  1.00 48.97           O  
ATOM   2417  CG  LYS C  14     -43.063  40.487  57.155  1.00 48.97           C  
ATOM   2418  CD  LYS C  14     -43.475  39.742  58.418  1.00 48.97           C  
ATOM   2419  CE  LYS C  14     -42.764  40.290  59.648  1.00 48.97           C  
ATOM   2420  NZ  LYS C  14     -43.204  39.599  60.897  1.00 48.97           N  
ATOM   2421  N   LYS C  15     -44.752  39.522  52.966  1.00 43.79           N  
ATOM   2422  CA  LYS C  15     -45.071  38.572  51.904  1.00 43.79           C  
ATOM   2423  C   LYS C  15     -44.413  38.978  50.588  1.00 43.79           C  
ATOM   2424  CB  LYS C  15     -46.585  38.460  51.720  1.00 43.79           C  
ATOM   2425  O   LYS C  15     -43.957  38.123  49.827  1.00 43.79           O  
ATOM   2426  CG  LYS C  15     -47.273  37.592  52.764  1.00 43.79           C  
ATOM   2427  CD  LYS C  15     -48.767  37.471  52.494  1.00 43.79           C  
ATOM   2428  CE  LYS C  15     -49.469  36.665  53.579  1.00 43.79           C  
ATOM   2429  NZ  LYS C  15     -50.946  36.618  53.366  1.00 43.79           N  
ATOM   2430  N   CYS C  16     -44.277  40.259  50.450  1.00 45.58           N  
ATOM   2431  CA  CYS C  16     -43.681  40.780  49.224  1.00 45.58           C  
ATOM   2432  C   CYS C  16     -42.179  40.525  49.196  1.00 45.58           C  
ATOM   2433  CB  CYS C  16     -43.956  42.277  49.089  1.00 45.58           C  
ATOM   2434  O   CYS C  16     -41.622  40.187  48.150  1.00 45.58           O  
ATOM   2435  SG  CYS C  16     -45.486  42.660  48.210  1.00 45.58           S  
ATOM   2436  N   ILE C  17     -41.540  40.653  50.327  1.00 44.69           N  
ATOM   2437  CA  ILE C  17     -40.109  40.390  50.428  1.00 44.69           C  
ATOM   2438  C   ILE C  17     -39.832  38.918  50.131  1.00 44.69           C  
ATOM   2439  CB  ILE C  17     -39.561  40.768  51.822  1.00 44.69           C  
ATOM   2440  O   ILE C  17     -38.876  38.589  49.425  1.00 44.69           O  
ATOM   2441  CG1 ILE C  17     -39.704  42.275  52.062  1.00 44.69           C  
ATOM   2442  CG2 ILE C  17     -38.102  40.326  51.968  1.00 44.69           C  
ATOM   2443  CD1 ILE C  17     -39.254  42.727  53.445  1.00 44.69           C  
ATOM   2444  N   PHE C  18     -40.693  38.092  50.636  1.00 42.52           N  
ATOM   2445  CA  PHE C  18     -40.565  36.656  50.416  1.00 42.52           C  
ATOM   2446  C   PHE C  18     -40.743  36.316  48.941  1.00 42.52           C  
ATOM   2447  CB  PHE C  18     -41.588  35.889  51.259  1.00 42.52           C  
ATOM   2448  O   PHE C  18     -39.989  35.511  48.389  1.00 42.52           O  
ATOM   2449  CG  PHE C  18     -41.207  34.457  51.521  1.00 42.52           C  
ATOM   2450  CD1 PHE C  18     -41.695  33.435  50.717  1.00 42.52           C  
ATOM   2451  CD2 PHE C  18     -40.359  34.133  52.573  1.00 42.52           C  
ATOM   2452  CE1 PHE C  18     -41.344  32.108  50.957  1.00 42.52           C  
ATOM   2453  CE2 PHE C  18     -40.004  32.809  52.819  1.00 42.52           C  
ATOM   2454  CZ  PHE C  18     -40.498  31.799  52.011  1.00 42.52           C  
ATOM   2455  N   LEU C  19     -41.702  36.970  48.295  1.00 44.36           N  
ATOM   2456  CA  LEU C  19     -41.990  36.728  46.886  1.00 44.36           C  
ATOM   2457  C   LEU C  19     -40.860  37.246  46.003  1.00 44.36           C  
ATOM   2458  CB  LEU C  19     -43.310  37.394  46.487  1.00 44.36           C  
ATOM   2459  O   LEU C  19     -40.503  36.610  45.008  1.00 44.36           O  
ATOM   2460  CG  LEU C  19     -44.079  36.739  45.338  1.00 44.36           C  
ATOM   2461  CD1 LEU C  19     -44.903  35.564  45.853  1.00 44.36           C  
ATOM   2462  CD2 LEU C  19     -44.972  37.761  44.642  1.00 44.36           C  
ATOM   2463  N   GLY C  20     -40.306  38.329  46.436  1.00 45.07           N  
ATOM   2464  CA  GLY C  20     -39.202  38.918  45.696  1.00 45.07           C  
ATOM   2465  C   GLY C  20     -37.937  38.081  45.744  1.00 45.07           C  
ATOM   2466  O   GLY C  20     -37.258  37.914  44.729  1.00 45.07           O  
ATOM   2467  N   THR C  21     -37.680  37.551  46.922  1.00 43.59           N  
ATOM   2468  CA  THR C  21     -36.513  36.694  47.101  1.00 43.59           C  
ATOM   2469  C   THR C  21     -36.657  35.409  46.292  1.00 43.59           C  
ATOM   2470  CB  THR C  21     -36.297  36.348  48.586  1.00 43.59           C  
ATOM   2471  O   THR C  21     -35.695  34.945  45.677  1.00 43.59           O  
ATOM   2472  CG2 THR C  21     -35.128  37.136  49.169  1.00 43.59           C  
ATOM   2473  OG1 THR C  21     -37.485  36.662  49.322  1.00 43.59           O  
ATOM   2474  N   VAL C  22     -37.802  34.893  46.250  1.00 45.67           N  
ATOM   2475  CA  VAL C  22     -38.078  33.645  45.546  1.00 45.67           C  
ATOM   2476  C   VAL C  22     -37.985  33.870  44.038  1.00 45.67           C  
ATOM   2477  CB  VAL C  22     -39.467  33.079  45.915  1.00 45.67           C  
ATOM   2478  O   VAL C  22     -37.366  33.078  43.323  1.00 45.67           O  
ATOM   2479  CG1 VAL C  22     -39.820  31.889  45.025  1.00 45.67           C  
ATOM   2480  CG2 VAL C  22     -39.505  32.678  47.389  1.00 45.67           C  
ATOM   2481  N   LEU C  23     -38.515  34.982  43.621  1.00 43.21           N  
ATOM   2482  CA  LEU C  23     -38.518  35.286  42.194  1.00 43.21           C  
ATOM   2483  C   LEU C  23     -37.111  35.616  41.706  1.00 43.21           C  
ATOM   2484  CB  LEU C  23     -39.461  36.455  41.897  1.00 43.21           C  
ATOM   2485  O   LEU C  23     -36.724  35.222  40.604  1.00 43.21           O  
ATOM   2486  CG  LEU C  23     -40.898  36.088  41.520  1.00 43.21           C  
ATOM   2487  CD1 LEU C  23     -41.868  37.144  42.039  1.00 43.21           C  
ATOM   2488  CD2 LEU C  23     -41.030  35.928  40.009  1.00 43.21           C  
ATOM   2489  N   GLY C  24     -36.407  36.239  42.574  1.00 43.92           N  
ATOM   2490  CA  GLY C  24     -35.022  36.556  42.263  1.00 43.92           C  
ATOM   2491  C   GLY C  24     -34.131  35.331  42.191  1.00 43.92           C  
ATOM   2492  O   GLY C  24     -33.269  35.234  41.315  1.00 43.92           O  
ATOM   2493  N   GLY C  25     -34.390  34.389  43.052  1.00 45.18           N  
ATOM   2494  CA  GLY C  25     -33.666  33.128  43.067  1.00 45.18           C  
ATOM   2495  C   GLY C  25     -33.907  32.287  41.828  1.00 45.18           C  
ATOM   2496  O   GLY C  25     -32.969  31.716  41.267  1.00 45.18           O  
ATOM   2497  N   VAL C  26     -35.091  32.250  41.371  1.00 44.61           N  
ATOM   2498  CA  VAL C  26     -35.496  31.471  40.205  1.00 44.61           C  
ATOM   2499  C   VAL C  26     -34.849  32.048  38.948  1.00 44.61           C  
ATOM   2500  CB  VAL C  26     -37.032  31.441  40.048  1.00 44.61           C  
ATOM   2501  O   VAL C  26     -34.384  31.302  38.083  1.00 44.61           O  
ATOM   2502  CG1 VAL C  26     -37.429  30.737  38.751  1.00 44.61           C  
ATOM   2503  CG2 VAL C  26     -37.678  30.755  41.251  1.00 44.61           C  
ATOM   2504  N   TYR C  27     -34.734  33.379  38.998  1.00 40.99           N  
ATOM   2505  CA  TYR C  27     -34.147  34.057  37.847  1.00 40.99           C  
ATOM   2506  C   TYR C  27     -32.665  33.729  37.719  1.00 40.99           C  
ATOM   2507  CB  TYR C  27     -34.339  35.572  37.961  1.00 40.99           C  
ATOM   2508  O   TYR C  27     -32.182  33.426  36.625  1.00 40.99           O  
ATOM   2509  CG  TYR C  27     -33.967  36.326  36.707  1.00 40.99           C  
ATOM   2510  CD1 TYR C  27     -32.717  36.926  36.577  1.00 40.99           C  
ATOM   2511  CD2 TYR C  27     -34.865  36.442  35.652  1.00 40.99           C  
ATOM   2512  CE1 TYR C  27     -32.370  37.624  35.425  1.00 40.99           C  
ATOM   2513  CE2 TYR C  27     -34.529  37.137  34.495  1.00 40.99           C  
ATOM   2514  OH  TYR C  27     -32.944  38.413  33.248  1.00 40.99           O  
ATOM   2515  CZ  TYR C  27     -33.281  37.724  34.391  1.00 40.99           C  
ATOM   2516  N   ILE C  28     -31.913  33.681  38.779  1.00 39.87           N  
ATOM   2517  CA  ILE C  28     -30.479  33.412  38.799  1.00 39.87           C  
ATOM   2518  C   ILE C  28     -30.223  31.953  38.426  1.00 39.87           C  
ATOM   2519  CB  ILE C  28     -29.863  33.728  40.180  1.00 39.87           C  
ATOM   2520  O   ILE C  28     -29.310  31.655  37.653  1.00 39.87           O  
ATOM   2521  CG1 ILE C  28     -30.009  35.220  40.501  1.00 39.87           C  
ATOM   2522  CG2 ILE C  28     -28.394  33.299  40.227  1.00 39.87           C  
ATOM   2523  CD1 ILE C  28     -29.518  35.605  41.890  1.00 39.87           C  
ATOM   2524  N   LEU C  29     -30.997  31.059  38.946  1.00 45.36           N  
ATOM   2525  CA  LEU C  29     -30.874  29.639  38.634  1.00 45.36           C  
ATOM   2526  C   LEU C  29     -31.196  29.376  37.167  1.00 45.36           C  
ATOM   2527  CB  LEU C  29     -31.801  28.811  39.528  1.00 45.36           C  
ATOM   2528  O   LEU C  29     -30.543  28.551  36.522  1.00 45.36           O  
ATOM   2529  CG  LEU C  29     -31.165  28.191  40.773  1.00 45.36           C  
ATOM   2530  CD1 LEU C  29     -32.144  28.227  41.942  1.00 45.36           C  
ATOM   2531  CD2 LEU C  29     -30.716  26.762  40.489  1.00 45.36           C  
ATOM   2532  N   GLY C  30     -32.187  30.052  36.628  1.00 43.88           N  
ATOM   2533  CA  GLY C  30     -32.554  29.935  35.226  1.00 43.88           C  
ATOM   2534  C   GLY C  30     -31.463  30.406  34.283  1.00 43.88           C  
ATOM   2535  O   GLY C  30     -31.173  29.747  33.282  1.00 43.88           O  
ATOM   2536  N   LYS C  31     -30.823  31.501  34.670  1.00 41.79           N  
ATOM   2537  CA  LYS C  31     -29.754  32.078  33.859  1.00 41.79           C  
ATOM   2538  C   LYS C  31     -28.514  31.189  33.871  1.00 41.79           C  
ATOM   2539  CB  LYS C  31     -29.399  33.479  34.357  1.00 41.79           C  
ATOM   2540  O   LYS C  31     -27.856  31.018  32.843  1.00 41.79           O  
ATOM   2541  CG  LYS C  31     -29.593  34.573  33.317  1.00 41.79           C  
ATOM   2542  CD  LYS C  31     -28.950  35.882  33.756  1.00 41.79           C  
ATOM   2543  CE  LYS C  31     -29.088  36.960  32.689  1.00 41.79           C  
ATOM   2544  NZ  LYS C  31     -28.477  38.251  33.123  1.00 41.79           N  
ATOM   2545  N   TYR C  32     -28.208  30.668  35.008  1.00 44.77           N  
ATOM   2546  CA  TYR C  32     -27.097  29.732  35.143  1.00 44.77           C  
ATOM   2547  C   TYR C  32     -27.340  28.475  34.316  1.00 44.77           C  
ATOM   2548  CB  TYR C  32     -26.884  29.358  36.612  1.00 44.77           C  
ATOM   2549  O   TYR C  32     -26.426  27.970  33.660  1.00 44.77           O  
ATOM   2550  CG  TYR C  32     -25.499  28.838  36.912  1.00 44.77           C  
ATOM   2551  CD1 TYR C  32     -25.246  27.469  36.973  1.00 44.77           C  
ATOM   2552  CD2 TYR C  32     -24.442  29.713  37.135  1.00 44.77           C  
ATOM   2553  CE1 TYR C  32     -23.972  26.985  37.251  1.00 44.77           C  
ATOM   2554  CE2 TYR C  32     -23.163  29.240  37.413  1.00 44.77           C  
ATOM   2555  OH  TYR C  32     -21.675  27.403  37.744  1.00 44.77           O  
ATOM   2556  CZ  TYR C  32     -22.939  27.877  37.468  1.00 44.77           C  
ATOM   2557  N   GLY C  33     -28.461  27.930  34.348  1.00 50.36           N  
ATOM   2558  CA  GLY C  33     -28.835  26.770  33.554  1.00 50.36           C  
ATOM   2559  C   GLY C  33     -28.723  27.009  32.060  1.00 50.36           C  
ATOM   2560  O   GLY C  33     -28.243  26.146  31.322  1.00 50.36           O  
ATOM   2561  N   GLN C  34     -29.148  28.225  31.666  1.00 45.15           N  
ATOM   2562  CA  GLN C  34     -29.099  28.597  30.256  1.00 45.15           C  
ATOM   2563  C   GLN C  34     -27.658  28.745  29.777  1.00 45.15           C  
ATOM   2564  CB  GLN C  34     -29.868  29.898  30.017  1.00 45.15           C  
ATOM   2565  O   GLN C  34     -27.326  28.346  28.658  1.00 45.15           O  
ATOM   2566  CG  GLN C  34     -31.275  29.689  29.474  1.00 45.15           C  
ATOM   2567  CD  GLN C  34     -32.015  30.993  29.244  1.00 45.15           C  
ATOM   2568  NE2 GLN C  34     -33.109  30.930  28.492  1.00 45.15           N  
ATOM   2569  OE1 GLN C  34     -31.608  32.049  29.739  1.00 45.15           O  
ATOM   2570  N   LYS C  35     -26.801  29.291  30.548  1.00 47.11           N  
ATOM   2571  CA  LYS C  35     -25.385  29.447  30.229  1.00 47.11           C  
ATOM   2572  C   LYS C  35     -24.698  28.090  30.101  1.00 47.11           C  
ATOM   2573  CB  LYS C  35     -24.684  30.290  31.295  1.00 47.11           C  
ATOM   2574  O   LYS C  35     -23.902  27.876  29.184  1.00 47.11           O  
ATOM   2575  CG  LYS C  35     -23.514  31.107  30.767  1.00 47.11           C  
ATOM   2576  CD  LYS C  35     -22.898  31.971  31.860  1.00 47.11           C  
ATOM   2577  CE  LYS C  35     -21.682  32.734  31.351  1.00 47.11           C  
ATOM   2578  NZ  LYS C  35     -21.095  33.610  32.409  1.00 47.11           N  
ATOM   2579  N   LYS C  36     -24.994  27.213  30.960  1.00 51.73           N  
ATOM   2580  CA  LYS C  36     -24.404  25.878  30.948  1.00 51.73           C  
ATOM   2581  C   LYS C  36     -24.846  25.092  29.717  1.00 51.73           C  
ATOM   2582  CB  LYS C  36     -24.777  25.114  32.220  1.00 51.73           C  
ATOM   2583  O   LYS C  36     -24.049  24.368  29.117  1.00 51.73           O  
ATOM   2584  CG  LYS C  36     -23.791  24.017  32.595  1.00 51.73           C  
ATOM   2585  CD  LYS C  36     -24.020  23.523  34.017  1.00 51.73           C  
ATOM   2586  CE  LYS C  36     -23.071  22.387  34.375  1.00 51.73           C  
ATOM   2587  NZ  LYS C  36     -23.233  21.957  35.796  1.00 51.73           N  
ATOM   2588  N   ILE C  37     -26.065  25.229  29.343  1.00 48.07           N  
ATOM   2589  CA  ILE C  37     -26.605  24.557  28.167  1.00 48.07           C  
ATOM   2590  C   ILE C  37     -25.938  25.106  26.907  1.00 48.07           C  
ATOM   2591  CB  ILE C  37     -28.139  24.722  28.076  1.00 48.07           C  
ATOM   2592  O   ILE C  37     -25.618  24.349  25.987  1.00 48.07           O  
ATOM   2593  CG1 ILE C  37     -28.828  23.921  29.187  1.00 48.07           C  
ATOM   2594  CG2 ILE C  37     -28.648  24.296  26.696  1.00 48.07           C  
ATOM   2595  CD1 ILE C  37     -30.332  24.144  29.269  1.00 48.07           C  
ATOM   2596  N   ARG C  38     -25.730  26.422  26.952  1.00 50.95           N  
ATOM   2597  CA  ARG C  38     -25.063  27.052  25.817  1.00 50.95           C  
ATOM   2598  C   ARG C  38     -23.615  26.589  25.707  1.00 50.95           C  
ATOM   2599  CB  ARG C  38     -25.119  28.576  25.938  1.00 50.95           C  
ATOM   2600  O   ARG C  38     -23.114  26.357  24.604  1.00 50.95           O  
ATOM   2601  CG  ARG C  38     -24.986  29.305  24.611  1.00 50.95           C  
ATOM   2602  CD  ARG C  38     -25.204  30.804  24.766  1.00 50.95           C  
ATOM   2603  NE  ARG C  38     -24.532  31.559  23.713  1.00 50.95           N  
ATOM   2604  NH1 ARG C  38     -25.205  33.631  24.482  1.00 50.95           N  
ATOM   2605  NH2 ARG C  38     -23.901  33.468  22.603  1.00 50.95           N  
ATOM   2606  CZ  ARG C  38     -24.547  32.884  23.602  1.00 50.95           C  
ATOM   2607  N   GLU C  39     -22.939  26.469  26.763  1.00 57.51           N  
ATOM   2608  CA  GLU C  39     -21.562  25.986  26.794  1.00 57.51           C  
ATOM   2609  C   GLU C  39     -21.468  24.553  26.277  1.00 57.51           C  
ATOM   2610  CB  GLU C  39     -20.994  26.071  28.213  1.00 57.51           C  
ATOM   2611  O   GLU C  39     -20.550  24.219  25.524  1.00 57.51           O  
ATOM   2612  CG  GLU C  39     -19.659  26.795  28.299  1.00 57.51           C  
ATOM   2613  CD  GLU C  39     -19.144  26.938  29.722  1.00 57.51           C  
ATOM   2614  OE1 GLU C  39     -18.020  27.457  29.912  1.00 57.51           O  
ATOM   2615  OE2 GLU C  39     -19.869  26.527  30.655  1.00 57.51           O  
ATOM   2616  N   ILE C  40     -22.361  23.767  26.673  1.00 55.67           N  
ATOM   2617  CA  ILE C  40     -22.391  22.373  26.244  1.00 55.67           C  
ATOM   2618  C   ILE C  40     -22.669  22.301  24.744  1.00 55.67           C  
ATOM   2619  CB  ILE C  40     -23.450  21.563  27.025  1.00 55.67           C  
ATOM   2620  O   ILE C  40     -22.046  21.514  24.028  1.00 55.67           O  
ATOM   2621  CG1 ILE C  40     -23.053  21.450  28.501  1.00 55.67           C  
ATOM   2622  CG2 ILE C  40     -23.639  20.178  26.401  1.00 55.67           C  
ATOM   2623  CD1 ILE C  40     -24.114  20.799  29.379  1.00 55.67           C  
ATOM   2624  N   GLN C  41     -23.585  23.171  24.415  1.00 58.43           N  
ATOM   2625  CA  GLN C  41     -23.941  23.174  23.000  1.00 58.43           C  
ATOM   2626  C   GLN C  41     -22.775  23.652  22.140  1.00 58.43           C  
ATOM   2627  CB  GLN C  41     -25.168  24.054  22.757  1.00 58.43           C  
ATOM   2628  O   GLN C  41     -22.528  23.109  21.062  1.00 58.43           O  
ATOM   2629  CG  GLN C  41     -26.493  23.346  23.008  1.00 58.43           C  
ATOM   2630  CD  GLN C  41     -27.693  24.232  22.735  1.00 58.43           C  
ATOM   2631  NE2 GLN C  41     -28.865  23.620  22.604  1.00 58.43           N  
ATOM   2632  OE1 GLN C  41     -27.569  25.458  22.643  1.00 58.43           O  
ATOM   2633  N   GLU C  42     -22.094  24.638  22.644  1.00 59.03           N  
ATOM   2634  CA  GLU C  42     -20.939  25.158  21.918  1.00 59.03           C  
ATOM   2635  C   GLU C  42     -19.817  24.126  21.853  1.00 59.03           C  
ATOM   2636  CB  GLU C  42     -20.430  26.447  22.568  1.00 59.03           C  
ATOM   2637  O   GLU C  42     -19.154  23.986  20.823  1.00 59.03           O  
ATOM   2638  CG  GLU C  42     -21.267  27.675  22.238  1.00 59.03           C  
ATOM   2639  CD  GLU C  42     -20.776  28.939  22.925  1.00 59.03           C  
ATOM   2640  OE1 GLU C  42     -21.359  30.022  22.692  1.00 59.03           O  
ATOM   2641  OE2 GLU C  42     -19.799  28.845  23.701  1.00 59.03           O  
ATOM   2642  N   ARG C  43     -19.657  23.453  22.901  1.00 65.78           N  
ATOM   2643  CA  ARG C  43     -18.642  22.405  22.932  1.00 65.78           C  
ATOM   2644  C   ARG C  43     -18.991  21.276  21.969  1.00 65.78           C  
ATOM   2645  CB  ARG C  43     -18.482  21.853  24.350  1.00 65.78           C  
ATOM   2646  O   ARG C  43     -18.121  20.767  21.259  1.00 65.78           O  
ATOM   2647  CG  ARG C  43     -17.279  20.940  24.524  1.00 65.78           C  
ATOM   2648  CD  ARG C  43     -17.131  20.470  25.964  1.00 65.78           C  
ATOM   2649  NE  ARG C  43     -16.123  19.420  26.088  1.00 65.78           N  
ATOM   2650  NH1 ARG C  43     -16.299  19.235  28.384  1.00 65.78           N  
ATOM   2651  NH2 ARG C  43     -14.825  17.910  27.232  1.00 65.78           N  
ATOM   2652  CZ  ARG C  43     -15.751  18.858  27.234  1.00 65.78           C  
ATOM   2653  N   GLU C  44     -20.186  20.953  22.044  1.00 66.30           N  
ATOM   2654  CA  GLU C  44     -20.638  19.894  21.146  1.00 66.30           C  
ATOM   2655  C   GLU C  44     -20.521  20.321  19.686  1.00 66.30           C  
ATOM   2656  CB  GLU C  44     -22.082  19.499  21.465  1.00 66.30           C  
ATOM   2657  O   GLU C  44     -20.147  19.520  18.827  1.00 66.30           O  
ATOM   2658  CG  GLU C  44     -22.211  18.517  22.620  1.00 66.30           C  
ATOM   2659  CD  GLU C  44     -23.650  18.130  22.922  1.00 66.30           C  
ATOM   2660  OE1 GLU C  44     -23.876  17.288  23.820  1.00 66.30           O  
ATOM   2661  OE2 GLU C  44     -24.558  18.673  22.254  1.00 66.30           O  
ATOM   2662  N   ALA C  45     -20.880  21.517  19.475  1.00 63.76           N  
ATOM   2663  CA  ALA C  45     -20.768  22.049  18.119  1.00 63.76           C  
ATOM   2664  C   ALA C  45     -19.311  22.098  17.668  1.00 63.76           C  
ATOM   2665  CB  ALA C  45     -21.393  23.440  18.040  1.00 63.76           C  
ATOM   2666  O   ALA C  45     -18.998  21.767  16.522  1.00 63.76           O  
ATOM   2667  N   ALA C  46     -18.479  22.482  18.584  1.00 68.08           N  
ATOM   2668  CA  ALA C  46     -17.053  22.545  18.275  1.00 68.08           C  
ATOM   2669  C   ALA C  46     -16.488  21.154  18.006  1.00 68.08           C  
ATOM   2670  CB  ALA C  46     -16.290  23.215  19.415  1.00 68.08           C  
ATOM   2671  O   ALA C  46     -15.660  20.975  17.109  1.00 68.08           O  
ATOM   2672  N   GLU C  47     -16.935  20.244  18.743  1.00 72.57           N  
ATOM   2673  CA  GLU C  47     -16.504  18.862  18.557  1.00 72.57           C  
ATOM   2674  C   GLU C  47     -17.000  18.304  17.226  1.00 72.57           C  
ATOM   2675  CB  GLU C  47     -16.995  17.985  19.711  1.00 72.57           C  
ATOM   2676  O   GLU C  47     -16.278  17.571  16.546  1.00 72.57           O  
ATOM   2677  CG  GLU C  47     -16.169  18.121  20.982  1.00 72.57           C  
ATOM   2678  CD  GLU C  47     -16.687  17.269  22.129  1.00 72.57           C  
ATOM   2679  OE1 GLU C  47     -16.099  17.315  23.233  1.00 72.57           O  
ATOM   2680  OE2 GLU C  47     -17.689  16.549  21.922  1.00 72.57           O  
ATOM   2681  N   TYR C  48     -18.160  18.664  16.856  1.00 70.68           N  
ATOM   2682  CA  TYR C  48     -18.727  18.208  15.591  1.00 70.68           C  
ATOM   2683  C   TYR C  48     -17.957  18.784  14.409  1.00 70.68           C  
ATOM   2684  CB  TYR C  48     -20.205  18.598  15.493  1.00 70.68           C  
ATOM   2685  O   TYR C  48     -17.662  18.073  13.446  1.00 70.68           O  
ATOM   2686  CG  TYR C  48     -20.886  18.084  14.248  1.00 70.68           C  
ATOM   2687  CD1 TYR C  48     -21.099  18.917  13.152  1.00 70.68           C  
ATOM   2688  CD2 TYR C  48     -21.320  16.765  14.166  1.00 70.68           C  
ATOM   2689  CE1 TYR C  48     -21.729  18.448  12.004  1.00 70.68           C  
ATOM   2690  CE2 TYR C  48     -21.950  16.285  13.022  1.00 70.68           C  
ATOM   2691  OH  TYR C  48     -22.773  16.663  10.814  1.00 70.68           O  
ATOM   2692  CZ  TYR C  48     -22.150  17.133  11.948  1.00 70.68           C  
ATOM   2693  N   ILE C  49     -17.623  20.006  14.523  1.00 67.30           N  
ATOM   2694  CA  ILE C  49     -16.888  20.673  13.454  1.00 67.30           C  
ATOM   2695  C   ILE C  49     -15.492  20.067  13.331  1.00 67.30           C  
ATOM   2696  CB  ILE C  49     -16.792  22.196  13.699  1.00 67.30           C  
ATOM   2697  O   ILE C  49     -15.008  19.828  12.222  1.00 67.30           O  
ATOM   2698  CG1 ILE C  49     -18.176  22.845  13.581  1.00 67.30           C  
ATOM   2699  CG2 ILE C  49     -15.800  22.838  12.724  1.00 67.30           C  
ATOM   2700  CD1 ILE C  49     -18.204  24.317  13.966  1.00 67.30           C  
ATOM   2701  N   ALA C  50     -14.936  19.771  14.460  1.00 74.41           N  
ATOM   2702  CA  ALA C  50     -13.606  19.169  14.470  1.00 74.41           C  
ATOM   2703  C   ALA C  50     -13.631  17.772  13.856  1.00 74.41           C  
ATOM   2704  CB  ALA C  50     -13.059  19.111  15.894  1.00 74.41           C  
ATOM   2705  O   ALA C  50     -12.738  17.409  13.087  1.00 74.41           O  
ATOM   2706  N   GLN C  51     -14.587  17.061  14.170  1.00 79.99           N  
ATOM   2707  CA  GLN C  51     -14.744  15.714  13.631  1.00 79.99           C  
ATOM   2708  C   GLN C  51     -14.995  15.749  12.126  1.00 79.99           C  
ATOM   2709  CB  GLN C  51     -15.888  14.983  14.336  1.00 79.99           C  
ATOM   2710  O   GLN C  51     -14.474  14.913  11.385  1.00 79.99           O  
ATOM   2711  CG  GLN C  51     -16.005  13.513  13.956  1.00 79.99           C  
ATOM   2712  CD  GLN C  51     -17.064  12.782  14.759  1.00 79.99           C  
ATOM   2713  NE2 GLN C  51     -17.220  11.488  14.497  1.00 79.99           N  
ATOM   2714  OE1 GLN C  51     -17.736  13.374  15.610  1.00 79.99           O  
ATOM   2715  N   ALA C  52     -15.769  16.676  11.697  1.00 78.35           N  
ATOM   2716  CA  ALA C  52     -16.069  16.817  10.274  1.00 78.35           C  
ATOM   2717  C   ALA C  52     -14.816  17.185   9.484  1.00 78.35           C  
ATOM   2718  CB  ALA C  52     -17.156  17.868  10.062  1.00 78.35           C  
ATOM   2719  O   ALA C  52     -14.610  16.694   8.371  1.00 78.35           O  
ATOM   2720  N   ARG C  53     -14.071  17.985  10.128  1.00 80.26           N  
ATOM   2721  CA  ARG C  53     -12.823  18.387   9.487  1.00 80.26           C  
ATOM   2722  C   ARG C  53     -11.870  17.204   9.356  1.00 80.26           C  
ATOM   2723  CB  ARG C  53     -12.153  19.515  10.276  1.00 80.26           C  
ATOM   2724  O   ARG C  53     -11.242  17.018   8.311  1.00 80.26           O  
ATOM   2725  CG  ARG C  53     -12.733  20.892   9.995  1.00 80.26           C  
ATOM   2726  CD  ARG C  53     -11.940  21.990  10.690  1.00 80.26           C  
ATOM   2727  NE  ARG C  53     -12.650  23.266  10.664  1.00 80.26           N  
ATOM   2728  NH1 ARG C  53     -11.013  24.435  11.798  1.00 80.26           N  
ATOM   2729  NH2 ARG C  53     -12.922  25.502  11.111  1.00 80.26           N  
ATOM   2730  CZ  ARG C  53     -12.193  24.398  11.191  1.00 80.26           C  
ATOM   2731  N   ARG C  54     -11.785  16.496  10.384  1.00 86.83           N  
ATOM   2732  CA  ARG C  54     -10.919  15.322  10.386  1.00 86.83           C  
ATOM   2733  C   ARG C  54     -11.381  14.299   9.353  1.00 86.83           C  
ATOM   2734  CB  ARG C  54     -10.883  14.682  11.776  1.00 86.83           C  
ATOM   2735  O   ARG C  54     -10.562  13.715   8.641  1.00 86.83           O  
ATOM   2736  CG  ARG C  54      -9.681  13.780  12.008  1.00 86.83           C  
ATOM   2737  CD  ARG C  54      -9.712  13.144  13.390  1.00 86.83           C  
ATOM   2738  NE  ARG C  54      -9.415  14.118  14.438  1.00 86.83           N  
ATOM   2739  NH1 ARG C  54     -10.474  12.939  16.120  1.00 86.83           N  
ATOM   2740  NH2 ARG C  54      -9.461  14.943  16.580  1.00 86.83           N  
ATOM   2741  CZ  ARG C  54      -9.784  13.998  15.710  1.00 86.83           C  
ATOM   2742  N   GLN C  55     -12.648  14.138   9.290  1.00 86.29           N  
ATOM   2743  CA  GLN C  55     -13.215  13.191   8.336  1.00 86.29           C  
ATOM   2744  C   GLN C  55     -12.955  13.635   6.900  1.00 86.29           C  
ATOM   2745  CB  GLN C  55     -14.717  13.027   8.571  1.00 86.29           C  
ATOM   2746  O   GLN C  55     -12.647  12.811   6.036  1.00 86.29           O  
ATOM   2747  CG  GLN C  55     -15.368  11.979   7.678  1.00 86.29           C  
ATOM   2748  CD  GLN C  55     -14.845  10.579   7.938  1.00 86.29           C  
ATOM   2749  NE2 GLN C  55     -14.992   9.698   6.954  1.00 86.29           N  
ATOM   2750  OE1 GLN C  55     -14.312  10.291   9.015  1.00 86.29           O  
ATOM   2751  N   TYR C  56     -13.133  14.892   6.676  1.00 82.73           N  
ATOM   2752  CA  TYR C  56     -12.862  15.432   5.348  1.00 82.73           C  
ATOM   2753  C   TYR C  56     -11.408  15.205   4.954  1.00 82.73           C  
ATOM   2754  CB  TYR C  56     -13.189  16.928   5.298  1.00 82.73           C  
ATOM   2755  O   TYR C  56     -11.122  14.769   3.836  1.00 82.73           O  
ATOM   2756  CG  TYR C  56     -12.917  17.564   3.957  1.00 82.73           C  
ATOM   2757  CD1 TYR C  56     -11.754  18.298   3.736  1.00 82.73           C  
ATOM   2758  CD2 TYR C  56     -13.823  17.435   2.910  1.00 82.73           C  
ATOM   2759  CE1 TYR C  56     -11.500  18.889   2.502  1.00 82.73           C  
ATOM   2760  CE2 TYR C  56     -13.579  18.021   1.672  1.00 82.73           C  
ATOM   2761  OH  TYR C  56     -12.170  19.326   0.254  1.00 82.73           O  
ATOM   2762  CZ  TYR C  56     -12.417  18.744   1.478  1.00 82.73           C  
ATOM   2763  N   HIS C  57     -10.531  15.534   5.872  1.00 88.49           N  
ATOM   2764  CA  HIS C  57      -9.110  15.327   5.617  1.00 88.49           C  
ATOM   2765  C   HIS C  57      -8.802  13.852   5.381  1.00 88.49           C  
ATOM   2766  CB  HIS C  57      -8.273  15.858   6.782  1.00 88.49           C  
ATOM   2767  O   HIS C  57      -8.036  13.510   4.477  1.00 88.49           O  
ATOM   2768  CG  HIS C  57      -6.803  15.868   6.509  1.00 88.49           C  
ATOM   2769  CD2 HIS C  57      -6.038  16.719   5.785  1.00 88.49           C  
ATOM   2770  ND1 HIS C  57      -5.947  14.910   7.009  1.00 88.49           N  
ATOM   2771  CE1 HIS C  57      -4.716  15.174   6.603  1.00 88.49           C  
ATOM   2772  NE2 HIS C  57      -4.744  16.266   5.859  1.00 88.49           N  
ATOM   2773  N   PHE C  58      -9.393  13.018   6.155  1.00 92.18           N  
ATOM   2774  CA  PHE C  58      -9.198  11.579   6.026  1.00 92.18           C  
ATOM   2775  C   PHE C  58      -9.622  11.098   4.643  1.00 92.18           C  
ATOM   2776  CB  PHE C  58      -9.985  10.830   7.106  1.00 92.18           C  
ATOM   2777  O   PHE C  58      -8.884  10.364   3.982  1.00 92.18           O  
ATOM   2778  CG  PHE C  58     -10.048   9.342   6.889  1.00 92.18           C  
ATOM   2779  CD1 PHE C  58     -11.239   8.729   6.521  1.00 92.18           C  
ATOM   2780  CD2 PHE C  58      -8.915   8.556   7.054  1.00 92.18           C  
ATOM   2781  CE1 PHE C  58     -11.301   7.352   6.320  1.00 92.18           C  
ATOM   2782  CE2 PHE C  58      -8.968   7.179   6.854  1.00 92.18           C  
ATOM   2783  CZ  PHE C  58     -10.162   6.579   6.488  1.00 92.18           C  
ATOM   2784  N   GLU C  59     -10.777  11.525   4.168  1.00 86.41           N  
ATOM   2785  CA  GLU C  59     -11.298  11.100   2.872  1.00 86.41           C  
ATOM   2786  C   GLU C  59     -10.382  11.548   1.736  1.00 86.41           C  
ATOM   2787  CB  GLU C  59     -12.711  11.646   2.655  1.00 86.41           C  
ATOM   2788  O   GLU C  59     -10.145  10.794   0.790  1.00 86.41           O  
ATOM   2789  CG  GLU C  59     -13.768  10.980   3.524  1.00 86.41           C  
ATOM   2790  CD  GLU C  59     -15.157  11.568   3.336  1.00 86.41           C  
ATOM   2791  OE1 GLU C  59     -16.115  11.081   3.980  1.00 86.41           O  
ATOM   2792  OE2 GLU C  59     -15.290  12.523   2.538  1.00 86.41           O  
ATOM   2793  N   SER C  60      -9.901  12.721   1.862  1.00 85.59           N  
ATOM   2794  CA  SER C  60      -8.964  13.228   0.865  1.00 85.59           C  
ATOM   2795  C   SER C  60      -7.665  12.428   0.869  1.00 85.59           C  
ATOM   2796  CB  SER C  60      -8.662  14.706   1.115  1.00 85.59           C  
ATOM   2797  O   SER C  60      -7.125  12.105  -0.191  1.00 85.59           O  
ATOM   2798  OG  SER C  60      -7.835  15.231   0.091  1.00 85.59           O  
ATOM   2799  N   ASN C  61      -7.253  12.161   2.096  1.00 91.32           N  
ATOM   2800  CA  ASN C  61      -6.045  11.358   2.248  1.00 91.32           C  
ATOM   2801  C   ASN C  61      -6.216   9.966   1.646  1.00 91.32           C  
ATOM   2802  CB  ASN C  61      -5.653  11.253   3.724  1.00 91.32           C  
ATOM   2803  O   ASN C  61      -5.288   9.430   1.038  1.00 91.32           O  
ATOM   2804  CG  ASN C  61      -4.202  10.858   3.916  1.00 91.32           C  
ATOM   2805  ND2 ASN C  61      -3.925  10.118   4.983  1.00 91.32           N  
ATOM   2806  OD1 ASN C  61      -3.337  11.215   3.112  1.00 91.32           O  
ATOM   2807  N   GLN C  62      -7.408   9.411   1.785  1.00 91.19           N  
ATOM   2808  CA  GLN C  62      -7.693   8.095   1.223  1.00 91.19           C  
ATOM   2809  C   GLN C  62      -7.619   8.119  -0.301  1.00 91.19           C  
ATOM   2810  CB  GLN C  62      -9.071   7.606   1.674  1.00 91.19           C  
ATOM   2811  O   GLN C  62      -7.136   7.168  -0.919  1.00 91.19           O  
ATOM   2812  CG  GLN C  62      -9.160   7.309   3.165  1.00 91.19           C  
ATOM   2813  CD  GLN C  62      -8.099   6.331   3.634  1.00 91.19           C  
ATOM   2814  NE2 GLN C  62      -7.196   6.800   4.488  1.00 91.19           N  
ATOM   2815  OE1 GLN C  62      -8.092   5.163   3.232  1.00 91.19           O  
ATOM   2816  N   ARG C  63      -8.109   9.154  -0.920  1.00 86.77           N  
ATOM   2817  CA  ARG C  63      -8.025   9.293  -2.371  1.00 86.77           C  
ATOM   2818  C   ARG C  63      -6.573   9.319  -2.835  1.00 86.77           C  
ATOM   2819  CB  ARG C  63      -8.746  10.561  -2.832  1.00 86.77           C  
ATOM   2820  O   ARG C  63      -6.222   8.679  -3.829  1.00 86.77           O  
ATOM   2821  CG  ARG C  63     -10.261  10.482  -2.728  1.00 86.77           C  
ATOM   2822  CD  ARG C  63     -10.933  11.708  -3.331  1.00 86.77           C  
ATOM   2823  NE  ARG C  63     -12.163  12.050  -2.623  1.00 86.77           N  
ATOM   2824  NH1 ARG C  63     -11.317  13.971  -1.658  1.00 86.77           N  
ATOM   2825  NH2 ARG C  63     -13.481  13.334  -1.249  1.00 86.77           N  
ATOM   2826  CZ  ARG C  63     -12.318  13.118  -1.845  1.00 86.77           C  
ATOM   2827  N   THR C  64      -5.777  10.048  -2.064  1.00 86.53           N  
ATOM   2828  CA  THR C  64      -4.353  10.103  -2.375  1.00 86.53           C  
ATOM   2829  C   THR C  64      -3.710   8.728  -2.214  1.00 86.53           C  
ATOM   2830  CB  THR C  64      -3.624  11.121  -1.479  1.00 86.53           C  
ATOM   2831  O   THR C  64      -2.852   8.341  -3.011  1.00 86.53           O  
ATOM   2832  CG2 THR C  64      -2.136  11.176  -1.806  1.00 86.53           C  
ATOM   2833  OG1 THR C  64      -4.195  12.420  -1.680  1.00 86.53           O  
ATOM   2834  N   CYS C  65      -4.167   8.086  -1.193  1.00 92.56           N  
ATOM   2835  CA  CYS C  65      -3.654   6.742  -0.957  1.00 92.56           C  
ATOM   2836  C   CYS C  65      -3.979   5.821  -2.128  1.00 92.56           C  
ATOM   2837  CB  CYS C  65      -4.235   6.165   0.333  1.00 92.56           C  
ATOM   2838  O   CYS C  65      -3.108   5.099  -2.615  1.00 92.56           O  
ATOM   2839  SG  CYS C  65      -3.574   4.541   0.767  1.00 92.56           S  
ATOM   2840  N   ASN C  66      -5.222   5.801  -2.616  1.00 89.02           N  
ATOM   2841  CA  ASN C  66      -5.633   4.976  -3.747  1.00 89.02           C  
ATOM   2842  C   ASN C  66      -4.787   5.262  -4.985  1.00 89.02           C  
ATOM   2843  CB  ASN C  66      -7.116   5.189  -4.057  1.00 89.02           C  
ATOM   2844  O   ASN C  66      -4.314   4.337  -5.646  1.00 89.02           O  
ATOM   2845  CG  ASN C  66      -8.023   4.627  -2.980  1.00 89.02           C  
ATOM   2846  ND2 ASN C  66      -9.307   4.956  -3.055  1.00 89.02           N  
ATOM   2847  OD1 ASN C  66      -7.574   3.904  -2.087  1.00 89.02           O  
ATOM   2848  N   MET C  67      -4.569   6.504  -5.245  1.00 85.66           N  
ATOM   2849  CA  MET C  67      -3.788   6.898  -6.414  1.00 85.66           C  
ATOM   2850  C   MET C  67      -2.341   6.435  -6.282  1.00 85.66           C  
ATOM   2851  CB  MET C  67      -3.836   8.415  -6.607  1.00 85.66           C  
ATOM   2852  O   MET C  67      -1.714   6.055  -7.272  1.00 85.66           O  
ATOM   2853  CG  MET C  67      -5.194   8.932  -7.053  1.00 85.66           C  
ATOM   2854  SD  MET C  67      -5.775   8.140  -8.602  1.00 85.66           S  
ATOM   2855  CE  MET C  67      -4.510   8.733  -9.759  1.00 85.66           C  
ATOM   2856  N   THR C  68      -1.853   6.521  -5.065  1.00 89.56           N  
ATOM   2857  CA  THR C  68      -0.475   6.109  -4.823  1.00 89.56           C  
ATOM   2858  C   THR C  68      -0.308   4.611  -5.063  1.00 89.56           C  
ATOM   2859  CB  THR C  68      -0.032   6.455  -3.389  1.00 89.56           C  
ATOM   2860  O   THR C  68       0.671   4.181  -5.675  1.00 89.56           O  
ATOM   2861  CG2 THR C  68       1.419   6.050  -3.149  1.00 89.56           C  
ATOM   2862  OG1 THR C  68      -0.162   7.867  -3.183  1.00 89.56           O  
ATOM   2863  N   VAL C  69      -1.247   3.852  -4.617  1.00 92.37           N  
ATOM   2864  CA  VAL C  69      -1.206   2.412  -4.849  1.00 92.37           C  
ATOM   2865  C   VAL C  69      -1.161   2.131  -6.349  1.00 92.37           C  
ATOM   2866  CB  VAL C  69      -2.420   1.699  -4.210  1.00 92.37           C  
ATOM   2867  O   VAL C  69      -0.283   1.407  -6.825  1.00 92.37           O  
ATOM   2868  CG1 VAL C  69      -2.540   0.268  -4.728  1.00 92.37           C  
ATOM   2869  CG2 VAL C  69      -2.303   1.711  -2.686  1.00 92.37           C  
ATOM   2870  N   LEU C  70      -2.057   2.697  -7.072  1.00 88.58           N  
ATOM   2871  CA  LEU C  70      -2.168   2.458  -8.507  1.00 88.58           C  
ATOM   2872  C   LEU C  70      -0.898   2.893  -9.230  1.00 88.58           C  
ATOM   2873  CB  LEU C  70      -3.377   3.201  -9.083  1.00 88.58           C  
ATOM   2874  O   LEU C  70      -0.459   2.232 -10.174  1.00 88.58           O  
ATOM   2875  CG  LEU C  70      -4.753   2.706  -8.634  1.00 88.58           C  
ATOM   2876  CD1 LEU C  70      -5.847   3.620  -9.176  1.00 88.58           C  
ATOM   2877  CD2 LEU C  70      -4.978   1.268  -9.088  1.00 88.58           C  
ATOM   2878  N   SER C  71      -0.290   3.919  -8.708  1.00 84.34           N  
ATOM   2879  CA  SER C  71       0.898   4.462  -9.357  1.00 84.34           C  
ATOM   2880  C   SER C  71       2.115   3.576  -9.111  1.00 84.34           C  
ATOM   2881  CB  SER C  71       1.181   5.880  -8.861  1.00 84.34           C  
ATOM   2882  O   SER C  71       3.090   3.627  -9.865  1.00 84.34           O  
ATOM   2883  OG  SER C  71      -0.028   6.589  -8.650  1.00 84.34           O  
ATOM   2884  N   MET C  72       2.066   2.792  -8.074  1.00 90.90           N  
ATOM   2885  CA  MET C  72       3.218   1.972  -7.710  1.00 90.90           C  
ATOM   2886  C   MET C  72       3.117   0.583  -8.331  1.00 90.90           C  
ATOM   2887  CB  MET C  72       3.337   1.857  -6.189  1.00 90.90           C  
ATOM   2888  O   MET C  72       4.097  -0.163  -8.358  1.00 90.90           O  
ATOM   2889  CG  MET C  72       3.860   3.117  -5.518  1.00 90.90           C  
ATOM   2890  SD  MET C  72       4.247   2.859  -3.743  1.00 90.90           S  
ATOM   2891  CE  MET C  72       5.019   4.453  -3.348  1.00 90.90           C  
ATOM   2892  N   LEU C  73       1.986   0.229  -8.895  1.00 91.08           N  
ATOM   2893  CA  LEU C  73       1.727  -1.119  -9.391  1.00 91.08           C  
ATOM   2894  C   LEU C  73       2.615  -1.437 -10.589  1.00 91.08           C  
ATOM   2895  CB  LEU C  73       0.254  -1.273  -9.777  1.00 91.08           C  
ATOM   2896  O   LEU C  73       3.180  -2.530 -10.674  1.00 91.08           O  
ATOM   2897  CG  LEU C  73      -0.733  -1.469  -8.625  1.00 91.08           C  
ATOM   2898  CD1 LEU C  73      -2.164  -1.491  -9.151  1.00 91.08           C  
ATOM   2899  CD2 LEU C  73      -0.418  -2.753  -7.864  1.00 91.08           C  
ATOM   2900  N   PRO C  74       2.782  -0.547 -11.503  1.00 86.51           N  
ATOM   2901  CA  PRO C  74       3.667  -0.843 -12.632  1.00 86.51           C  
ATOM   2902  C   PRO C  74       5.094  -1.165 -12.195  1.00 86.51           C  
ATOM   2903  CB  PRO C  74       3.626   0.444 -13.459  1.00 86.51           C  
ATOM   2904  O   PRO C  74       5.729  -2.060 -12.759  1.00 86.51           O  
ATOM   2905  CG  PRO C  74       2.295   1.052 -13.155  1.00 86.51           C  
ATOM   2906  CD  PRO C  74       1.964   0.778 -11.716  1.00 86.51           C  
ATOM   2907  N   THR C  75       5.603  -0.393 -11.203  1.00 86.75           N  
ATOM   2908  CA  THR C  75       6.932  -0.665 -10.667  1.00 86.75           C  
ATOM   2909  C   THR C  75       6.993  -2.062 -10.056  1.00 86.75           C  
ATOM   2910  CB  THR C  75       7.333   0.379  -9.609  1.00 86.75           C  
ATOM   2911  O   THR C  75       7.974  -2.785 -10.243  1.00 86.75           O  
ATOM   2912  CG2 THR C  75       8.730   0.101  -9.064  1.00 86.75           C  
ATOM   2913  OG1 THR C  75       7.314   1.683 -10.201  1.00 86.75           O  
ATOM   2914  N   LEU C  76       5.993  -2.423  -9.370  1.00 93.32           N  
ATOM   2915  CA  LEU C  76       5.914  -3.750  -8.769  1.00 93.32           C  
ATOM   2916  C   LEU C  76       5.888  -4.832  -9.844  1.00 93.32           C  
ATOM   2917  CB  LEU C  76       4.671  -3.864  -7.883  1.00 93.32           C  
ATOM   2918  O   LEU C  76       6.628  -5.815  -9.759  1.00 93.32           O  
ATOM   2919  CG  LEU C  76       4.425  -5.226  -7.233  1.00 93.32           C  
ATOM   2920  CD1 LEU C  76       5.608  -5.615  -6.352  1.00 93.32           C  
ATOM   2921  CD2 LEU C  76       3.133  -5.207  -6.423  1.00 93.32           C  
ATOM   2922  N   ARG C  77       5.095  -4.578 -10.830  1.00 93.09           N  
ATOM   2923  CA  ARG C  77       4.975  -5.542 -11.919  1.00 93.09           C  
ATOM   2924  C   ARG C  77       6.311  -5.735 -12.629  1.00 93.09           C  
ATOM   2925  CB  ARG C  77       3.909  -5.093 -12.920  1.00 93.09           C  
ATOM   2926  O   ARG C  77       6.731  -6.867 -12.876  1.00 93.09           O  
ATOM   2927  CG  ARG C  77       3.681  -6.075 -14.059  1.00 93.09           C  
ATOM   2928  CD  ARG C  77       2.582  -5.601 -15.000  1.00 93.09           C  
ATOM   2929  NE  ARG C  77       2.988  -4.416 -15.750  1.00 93.09           N  
ATOM   2930  NH1 ARG C  77       0.919  -4.061 -16.712  1.00 93.09           N  
ATOM   2931  NH2 ARG C  77       2.663  -2.649 -17.181  1.00 93.09           N  
ATOM   2932  CZ  ARG C  77       2.189  -3.711 -16.546  1.00 93.09           C  
ATOM   2933  N   GLU C  78       6.930  -4.697 -12.931  1.00 89.62           N  
ATOM   2934  CA  GLU C  78       8.211  -4.747 -13.631  1.00 89.62           C  
ATOM   2935  C   GLU C  78       9.259  -5.494 -12.811  1.00 89.62           C  
ATOM   2936  CB  GLU C  78       8.704  -3.334 -13.953  1.00 89.62           C  
ATOM   2937  O   GLU C  78      10.021  -6.298 -13.352  1.00 89.62           O  
ATOM   2938  CG  GLU C  78       9.930  -3.301 -14.854  1.00 89.62           C  
ATOM   2939  CD  GLU C  78      10.161  -1.945 -15.502  1.00 89.62           C  
ATOM   2940  OE1 GLU C  78      10.980  -1.856 -16.446  1.00 89.62           O  
ATOM   2941  OE2 GLU C  78       9.519  -0.965 -15.063  1.00 89.62           O  
ATOM   2942  N   ALA C  79       9.278  -5.186 -11.532  1.00 92.25           N  
ATOM   2943  CA  ALA C  79      10.220  -5.871 -10.651  1.00 92.25           C  
ATOM   2944  C   ALA C  79       9.977  -7.378 -10.653  1.00 92.25           C  
ATOM   2945  CB  ALA C  79      10.117  -5.321  -9.230  1.00 92.25           C  
ATOM   2946  O   ALA C  79      10.924  -8.166 -10.717  1.00 92.25           O  
ATOM   2947  N   LEU C  80       8.763  -7.785 -10.673  1.00 95.58           N  
ATOM   2948  CA  LEU C  80       8.416  -9.202 -10.665  1.00 95.58           C  
ATOM   2949  C   LEU C  80       8.771  -9.856 -11.996  1.00 95.58           C  
ATOM   2950  CB  LEU C  80       6.924  -9.386 -10.374  1.00 95.58           C  
ATOM   2951  O   LEU C  80       9.312 -10.963 -12.024  1.00 95.58           O  
ATOM   2952  CG  LEU C  80       6.470  -9.084  -8.945  1.00 95.58           C  
ATOM   2953  CD1 LEU C  80       4.956  -9.230  -8.828  1.00 95.58           C  
ATOM   2954  CD2 LEU C  80       7.178 -10.001  -7.953  1.00 95.58           C  
ATOM   2955  N   MET C  81       8.492  -9.153 -13.069  1.00 93.64           N  
ATOM   2956  CA  MET C  81       8.766  -9.687 -14.400  1.00 93.64           C  
ATOM   2957  C   MET C  81      10.266  -9.844 -14.625  1.00 93.64           C  
ATOM   2958  CB  MET C  81       8.168  -8.781 -15.478  1.00 93.64           C  
ATOM   2959  O   MET C  81      10.704 -10.785 -15.290  1.00 93.64           O  
ATOM   2960  CG  MET C  81       6.650  -8.830 -15.547  1.00 93.64           C  
ATOM   2961  SD  MET C  81       5.973  -7.773 -16.884  1.00 93.64           S  
ATOM   2962  CE  MET C  81       6.390  -8.783 -18.333  1.00 93.64           C  
ATOM   2963  N   GLN C  82      11.007  -8.985 -14.015  1.00 91.65           N  
ATOM   2964  CA  GLN C  82      12.458  -9.043 -14.157  1.00 91.65           C  
ATOM   2965  C   GLN C  82      13.048 -10.174 -13.319  1.00 91.65           C  
ATOM   2966  CB  GLN C  82      13.091  -7.709 -13.759  1.00 91.65           C  
ATOM   2967  O   GLN C  82      13.919 -10.910 -13.786  1.00 91.65           O  
ATOM   2968  CG  GLN C  82      12.987  -6.634 -14.832  1.00 91.65           C  
ATOM   2969  CD  GLN C  82      13.644  -5.329 -14.422  1.00 91.65           C  
ATOM   2970  NE2 GLN C  82      13.682  -4.370 -15.341  1.00 91.65           N  
ATOM   2971  OE1 GLN C  82      14.113  -5.184 -13.289  1.00 91.65           O  
ATOM   2972  N   GLN C  83      12.564 -10.313 -12.080  1.00 94.84           N  
ATOM   2973  CA  GLN C  83      13.133 -11.299 -11.168  1.00 94.84           C  
ATOM   2974  C   GLN C  83      12.594 -12.696 -11.463  1.00 94.84           C  
ATOM   2975  CB  GLN C  83      12.842 -10.920  -9.716  1.00 94.84           C  
ATOM   2976  O   GLN C  83      13.263 -13.696 -11.191  1.00 94.84           O  
ATOM   2977  CG  GLN C  83      13.600  -9.689  -9.238  1.00 94.84           C  
ATOM   2978  CD  GLN C  83      13.416  -9.425  -7.755  1.00 94.84           C  
ATOM   2979  NE2 GLN C  83      12.974  -8.218  -7.418  1.00 94.84           N  
ATOM   2980  OE1 GLN C  83      13.668 -10.299  -6.920  1.00 94.84           O  
ATOM   2981  N   LEU C  84      11.358 -12.737 -11.935  1.00 97.60           N  
ATOM   2982  CA  LEU C  84      10.734 -13.997 -12.324  1.00 97.60           C  
ATOM   2983  C   LEU C  84      10.405 -14.004 -13.813  1.00 97.60           C  
ATOM   2984  CB  LEU C  84       9.462 -14.239 -11.507  1.00 97.60           C  
ATOM   2985  O   LEU C  84       9.240 -14.132 -14.195  1.00 97.60           O  
ATOM   2986  CG  LEU C  84       9.642 -14.366  -9.994  1.00 97.60           C  
ATOM   2987  CD1 LEU C  84       8.313 -14.139  -9.281  1.00 97.60           C  
ATOM   2988  CD2 LEU C  84      10.219 -15.732  -9.637  1.00 97.60           C  
ATOM   2989  N   ASN C  85      11.459 -13.945 -14.676  1.00 95.16           N  
ATOM   2990  CA  ASN C  85      11.383 -13.689 -16.110  1.00 95.16           C  
ATOM   2991  C   ASN C  85      10.992 -14.945 -16.884  1.00 95.16           C  
ATOM   2992  CB  ASN C  85      12.713 -13.139 -16.629  1.00 95.16           C  
ATOM   2993  O   ASN C  85      11.854 -15.645 -17.418  1.00 95.16           O  
ATOM   2994  CG  ASN C  85      12.612 -12.603 -18.044  1.00 95.16           C  
ATOM   2995  ND2 ASN C  85      13.638 -11.881 -18.479  1.00 95.16           N  
ATOM   2996  OD1 ASN C  85      11.620 -12.836 -18.739  1.00 95.16           O  
ATOM   2997  N   SER C  86       9.689 -15.136 -16.937  1.00 96.25           N  
ATOM   2998  CA  SER C  86       9.180 -16.288 -17.674  1.00 96.25           C  
ATOM   2999  C   SER C  86       9.345 -16.099 -19.178  1.00 96.25           C  
ATOM   3000  CB  SER C  86       7.707 -16.529 -17.341  1.00 96.25           C  
ATOM   3001  O   SER C  86       9.454 -17.075 -19.924  1.00 96.25           O  
ATOM   3002  OG  SER C  86       6.898 -15.485 -17.854  1.00 96.25           O  
ATOM   3003  N   GLU C  87       9.465 -14.877 -19.594  1.00 94.01           N  
ATOM   3004  CA  GLU C  87       9.602 -14.560 -21.012  1.00 94.01           C  
ATOM   3005  C   GLU C  87      10.927 -15.075 -21.568  1.00 94.01           C  
ATOM   3006  CB  GLU C  87       9.487 -13.051 -21.240  1.00 94.01           C  
ATOM   3007  O   GLU C  87      10.988 -15.550 -22.704  1.00 94.01           O  
ATOM   3008  CG  GLU C  87       8.075 -12.510 -21.075  1.00 94.01           C  
ATOM   3009  CD  GLU C  87       7.612 -12.472 -19.627  1.00 94.01           C  
ATOM   3010  OE1 GLU C  87       6.384 -12.450 -19.382  1.00 94.01           O  
ATOM   3011  OE2 GLU C  87       8.485 -12.464 -18.730  1.00 94.01           O  
ATOM   3012  N   SER C  88      11.942 -15.034 -20.796  1.00 94.43           N  
ATOM   3013  CA  SER C  88      13.235 -15.559 -21.224  1.00 94.43           C  
ATOM   3014  C   SER C  88      13.179 -17.069 -21.426  1.00 94.43           C  
ATOM   3015  CB  SER C  88      14.318 -15.213 -20.201  1.00 94.43           C  
ATOM   3016  O   SER C  88      13.778 -17.598 -22.365  1.00 94.43           O  
ATOM   3017  OG  SER C  88      14.110 -15.918 -18.990  1.00 94.43           O  
ATOM   3018  N   LEU C  89      12.415 -17.783 -20.600  1.00 95.62           N  
ATOM   3019  CA  LEU C  89      12.281 -19.232 -20.699  1.00 95.62           C  
ATOM   3020  C   LEU C  89      11.432 -19.618 -21.906  1.00 95.62           C  
ATOM   3021  CB  LEU C  89      11.660 -19.801 -19.421  1.00 95.62           C  
ATOM   3022  O   LEU C  89      11.770 -20.555 -22.633  1.00 95.62           O  
ATOM   3023  CG  LEU C  89      12.501 -19.683 -18.148  1.00 95.62           C  
ATOM   3024  CD1 LEU C  89      11.710 -20.181 -16.943  1.00 95.62           C  
ATOM   3025  CD2 LEU C  89      13.806 -20.459 -18.295  1.00 95.62           C  
ATOM   3026  N   THR C  90      10.381 -18.874 -22.173  1.00 95.80           N  
ATOM   3027  CA  THR C  90       9.523 -19.157 -23.318  1.00 95.80           C  
ATOM   3028  C   THR C  90      10.260 -18.884 -24.626  1.00 95.80           C  
ATOM   3029  CB  THR C  90       8.232 -18.319 -23.269  1.00 95.80           C  
ATOM   3030  O   THR C  90      10.077 -19.604 -25.610  1.00 95.80           O  
ATOM   3031  CG2 THR C  90       7.360 -18.721 -22.084  1.00 95.80           C  
ATOM   3032  OG1 THR C  90       8.573 -16.932 -23.148  1.00 95.80           O  
ATOM   3033  N   ALA C  91      11.118 -17.873 -24.612  1.00 92.76           N  
ATOM   3034  CA  ALA C  91      11.928 -17.563 -25.788  1.00 92.76           C  
ATOM   3035  C   ALA C  91      12.899 -18.698 -26.099  1.00 92.76           C  
ATOM   3036  CB  ALA C  91      12.691 -16.257 -25.579  1.00 92.76           C  
ATOM   3037  O   ALA C  91      13.104 -19.046 -27.265  1.00 92.76           O  
ATOM   3038  N   LEU C  92      13.473 -19.335 -25.055  1.00 94.63           N  
ATOM   3039  CA  LEU C  92      14.377 -20.467 -25.231  1.00 94.63           C  
ATOM   3040  C   LEU C  92      13.639 -21.667 -25.813  1.00 94.63           C  
ATOM   3041  CB  LEU C  92      15.024 -20.848 -23.897  1.00 94.63           C  
ATOM   3042  O   LEU C  92      14.180 -22.384 -26.658  1.00 94.63           O  
ATOM   3043  CG  LEU C  92      16.108 -19.904 -23.374  1.00 94.63           C  
ATOM   3044  CD1 LEU C  92      16.494 -20.279 -21.947  1.00 94.63           C  
ATOM   3045  CD2 LEU C  92      17.328 -19.931 -24.289  1.00 94.63           C  
ATOM   3046  N   LEU C  93      12.377 -21.828 -25.388  1.00 94.83           N  
ATOM   3047  CA  LEU C  93      11.582 -22.969 -25.828  1.00 94.83           C  
ATOM   3048  C   LEU C  93      11.213 -22.838 -27.302  1.00 94.83           C  
ATOM   3049  CB  LEU C  93      10.312 -23.096 -24.982  1.00 94.83           C  
ATOM   3050  O   LEU C  93      11.095 -23.842 -28.008  1.00 94.83           O  
ATOM   3051  CG  LEU C  93      10.484 -23.707 -23.590  1.00 94.83           C  
ATOM   3052  CD1 LEU C  93       9.196 -23.562 -22.785  1.00 94.83           C  
ATOM   3053  CD2 LEU C  93      10.892 -25.172 -23.696  1.00 94.83           C  
ATOM   3054  N   LYS C  94      11.095 -21.594 -27.794  1.00 90.97           N  
ATOM   3055  CA  LYS C  94      10.742 -21.356 -29.191  1.00 90.97           C  
ATOM   3056  C   LYS C  94      11.858 -21.811 -30.126  1.00 90.97           C  
ATOM   3057  CB  LYS C  94      10.436 -19.875 -29.422  1.00 90.97           C  
ATOM   3058  O   LYS C  94      11.608 -22.133 -31.289  1.00 90.97           O  
ATOM   3059  CG  LYS C  94       9.096 -19.424 -28.858  1.00 90.97           C  
ATOM   3060  CD  LYS C  94       8.827 -17.957 -29.164  1.00 90.97           C  
ATOM   3061  CE  LYS C  94       7.500 -17.497 -28.576  1.00 90.97           C  
ATOM   3062  NZ  LYS C  94       7.256 -16.044 -28.826  1.00 90.97           N  
ATOM   3063  N   ASN C  95      13.092 -22.037 -29.613  1.00 91.23           N  
ATOM   3064  CA  ASN C  95      14.226 -22.501 -30.405  1.00 91.23           C  
ATOM   3065  C   ASN C  95      14.350 -24.022 -30.369  1.00 91.23           C  
ATOM   3066  CB  ASN C  95      15.523 -21.851 -29.917  1.00 91.23           C  
ATOM   3067  O   ASN C  95      15.312 -24.583 -30.897  1.00 91.23           O  
ATOM   3068  CG  ASN C  95      15.544 -20.352 -30.140  1.00 91.23           C  
ATOM   3069  ND2 ASN C  95      16.179 -19.626 -29.228  1.00 91.23           N  
ATOM   3070  OD1 ASN C  95      14.993 -19.850 -31.123  1.00 91.23           O  
ATOM   3071  N   ARG C  96      13.428 -24.678 -29.750  1.00 87.48           N  
ATOM   3072  CA  ARG C  96      13.317 -26.130 -29.657  1.00 87.48           C  
ATOM   3073  C   ARG C  96      14.611 -26.745 -29.133  1.00 87.48           C  
ATOM   3074  CB  ARG C  96      12.966 -26.731 -31.019  1.00 87.48           C  
ATOM   3075  O   ARG C  96      15.184 -27.633 -29.767  1.00 87.48           O  
ATOM   3076  CG  ARG C  96      11.631 -26.259 -31.575  1.00 87.48           C  
ATOM   3077  CD  ARG C  96      11.207 -27.073 -32.790  1.00 87.48           C  
ATOM   3078  NE  ARG C  96       9.888 -26.674 -33.271  1.00 87.48           N  
ATOM   3079  NH1 ARG C  96      10.196 -27.484 -35.413  1.00 87.48           N  
ATOM   3080  NH2 ARG C  96       8.220 -26.474 -34.838  1.00 87.48           N  
ATOM   3081  CZ  ARG C  96       9.438 -26.878 -34.506  1.00 87.48           C  
ATOM   3082  N   PRO C  97      15.042 -26.387 -28.017  1.00 89.73           N  
ATOM   3083  CA  PRO C  97      16.282 -26.912 -27.440  1.00 89.73           C  
ATOM   3084  C   PRO C  97      16.169 -28.381 -27.036  1.00 89.73           C  
ATOM   3085  CB  PRO C  97      16.504 -26.024 -26.213  1.00 89.73           C  
ATOM   3086  O   PRO C  97      15.060 -28.897 -26.876  1.00 89.73           O  
ATOM   3087  CG  PRO C  97      15.131 -25.618 -25.782  1.00 89.73           C  
ATOM   3088  CD  PRO C  97      14.255 -25.532 -26.999  1.00 89.73           C  
ATOM   3089  N   SER C  98      17.336 -29.022 -26.879  1.00 90.62           N  
ATOM   3090  CA  SER C  98      17.367 -30.434 -26.513  1.00 90.62           C  
ATOM   3091  C   SER C  98      16.910 -30.642 -25.073  1.00 90.62           C  
ATOM   3092  CB  SER C  98      18.773 -31.006 -26.699  1.00 90.62           C  
ATOM   3093  O   SER C  98      16.355 -31.690 -24.737  1.00 90.62           O  
ATOM   3094  OG  SER C  98      19.721 -30.259 -25.956  1.00 90.62           O  
ATOM   3095  N   ASN C  99      17.092 -29.631 -24.224  1.00 93.60           N  
ATOM   3096  CA  ASN C  99      16.726 -29.739 -22.815  1.00 93.60           C  
ATOM   3097  C   ASN C  99      15.372 -29.095 -22.536  1.00 93.60           C  
ATOM   3098  CB  ASN C  99      17.806 -29.111 -21.931  1.00 93.60           C  
ATOM   3099  O   ASN C  99      15.195 -28.430 -21.514  1.00 93.60           O  
ATOM   3100  CG  ASN C  99      18.041 -27.647 -22.247  1.00 93.60           C  
ATOM   3101  ND2 ASN C  99      18.447 -26.882 -21.241  1.00 93.60           N  
ATOM   3102  OD1 ASN C  99      17.857 -27.208 -23.385  1.00 93.60           O  
ATOM   3103  N   LYS C 100      14.382 -29.167 -23.423  1.00 94.47           N  
ATOM   3104  CA  LYS C 100      13.075 -28.516 -23.381  1.00 94.47           C  
ATOM   3105  C   LYS C 100      12.305 -28.910 -22.125  1.00 94.47           C  
ATOM   3106  CB  LYS C 100      12.261 -28.867 -24.627  1.00 94.47           C  
ATOM   3107  O   LYS C 100      11.600 -28.085 -21.538  1.00 94.47           O  
ATOM   3108  CG  LYS C 100      11.907 -30.343 -24.740  1.00 94.47           C  
ATOM   3109  CD  LYS C 100      11.097 -30.629 -25.998  1.00 94.47           C  
ATOM   3110  CE  LYS C 100      10.794 -32.114 -26.144  1.00 94.47           C  
ATOM   3111  NZ  LYS C 100      10.054 -32.407 -27.407  1.00 94.47           N  
ATOM   3112  N   LEU C 101      12.464 -30.191 -21.631  1.00 94.52           N  
ATOM   3113  CA  LEU C 101      11.720 -30.656 -20.465  1.00 94.52           C  
ATOM   3114  C   LEU C 101      12.187 -29.939 -19.202  1.00 94.52           C  
ATOM   3115  CB  LEU C 101      11.879 -32.169 -20.296  1.00 94.52           C  
ATOM   3116  O   LEU C 101      11.369 -29.563 -18.359  1.00 94.52           O  
ATOM   3117  CG  LEU C 101      10.873 -32.856 -19.371  1.00 94.52           C  
ATOM   3118  CD1 LEU C 101       9.622 -33.251 -20.148  1.00 94.52           C  
ATOM   3119  CD2 LEU C 101      11.504 -34.076 -18.708  1.00 94.52           C  
ATOM   3120  N   GLU C 102      13.483 -29.732 -19.106  1.00 95.61           N  
ATOM   3121  CA  GLU C 102      14.029 -29.018 -17.956  1.00 95.61           C  
ATOM   3122  C   GLU C 102      13.555 -27.568 -17.930  1.00 95.61           C  
ATOM   3123  CB  GLU C 102      15.559 -29.070 -17.968  1.00 95.61           C  
ATOM   3124  O   GLU C 102      13.240 -27.031 -16.866  1.00 95.61           O  
ATOM   3125  CG  GLU C 102      16.130 -30.440 -17.629  1.00 95.61           C  
ATOM   3126  CD  GLU C 102      17.649 -30.488 -17.688  1.00 95.61           C  
ATOM   3127  OE1 GLU C 102      18.224 -31.597 -17.606  1.00 95.61           O  
ATOM   3128  OE2 GLU C 102      18.268 -29.408 -17.816  1.00 95.61           O  
ATOM   3129  N   ILE C 103      13.456 -26.976 -19.099  1.00 97.00           N  
ATOM   3130  CA  ILE C 103      13.011 -25.591 -19.208  1.00 97.00           C  
ATOM   3131  C   ILE C 103      11.539 -25.490 -18.812  1.00 97.00           C  
ATOM   3132  CB  ILE C 103      13.220 -25.041 -20.636  1.00 97.00           C  
ATOM   3133  O   ILE C 103      11.144 -24.563 -18.100  1.00 97.00           O  
ATOM   3134  CG1 ILE C 103      14.710 -25.047 -20.998  1.00 97.00           C  
ATOM   3135  CG2 ILE C 103      12.632 -23.633 -20.764  1.00 97.00           C  
ATOM   3136  CD1 ILE C 103      15.001 -24.629 -22.433  1.00 97.00           C  
ATOM   3137  N   TRP C 104      10.773 -26.464 -19.193  1.00 97.27           N  
ATOM   3138  CA  TRP C 104       9.358 -26.475 -18.839  1.00 97.27           C  
ATOM   3139  C   TRP C 104       9.174 -26.646 -17.335  1.00 97.27           C  
ATOM   3140  CB  TRP C 104       8.625 -27.594 -19.585  1.00 97.27           C  
ATOM   3141  O   TRP C 104       8.270 -26.052 -16.742  1.00 97.27           O  
ATOM   3142  CG  TRP C 104       8.019 -27.162 -20.887  1.00 97.27           C  
ATOM   3143  CD1 TRP C 104       8.515 -27.386 -22.141  1.00 97.27           C  
ATOM   3144  CD2 TRP C 104       6.805 -26.426 -21.061  1.00 97.27           C  
ATOM   3145  CE2 TRP C 104       6.624 -26.240 -22.449  1.00 97.27           C  
ATOM   3146  CE3 TRP C 104       5.849 -25.907 -20.177  1.00 97.27           C  
ATOM   3147  NE1 TRP C 104       7.681 -26.834 -23.085  1.00 97.27           N  
ATOM   3148  CH2 TRP C 104       4.606 -25.057 -22.087  1.00 97.27           C  
ATOM   3149  CZ2 TRP C 104       5.526 -25.555 -22.974  1.00 97.27           C  
ATOM   3150  CZ3 TRP C 104       4.757 -25.226 -20.701  1.00 97.27           C  
ATOM   3151  N   GLU C 105      10.028 -27.460 -16.748  1.00 97.27           N  
ATOM   3152  CA  GLU C 105       9.960 -27.639 -15.301  1.00 97.27           C  
ATOM   3153  C   GLU C 105      10.279 -26.339 -14.568  1.00 97.27           C  
ATOM   3154  CB  GLU C 105      10.917 -28.746 -14.850  1.00 97.27           C  
ATOM   3155  O   GLU C 105       9.634 -26.009 -13.571  1.00 97.27           O  
ATOM   3156  CG  GLU C 105      10.497 -30.140 -15.293  1.00 97.27           C  
ATOM   3157  CD  GLU C 105       9.213 -30.618 -14.633  1.00 97.27           C  
ATOM   3158  OE1 GLU C 105       8.638 -31.633 -15.087  1.00 97.27           O  
ATOM   3159  OE2 GLU C 105       8.779 -29.971 -13.653  1.00 97.27           O  
ATOM   3160  N   ASP C 106      11.220 -25.587 -15.123  1.00 97.64           N  
ATOM   3161  CA  ASP C 106      11.553 -24.288 -14.545  1.00 97.64           C  
ATOM   3162  C   ASP C 106      10.416 -23.289 -14.748  1.00 97.64           C  
ATOM   3163  CB  ASP C 106      12.846 -23.744 -15.157  1.00 97.64           C  
ATOM   3164  O   ASP C 106      10.098 -22.511 -13.846  1.00 97.64           O  
ATOM   3165  CG  ASP C 106      14.083 -24.488 -14.686  1.00 97.64           C  
ATOM   3166  OD1 ASP C 106      14.002 -25.238 -13.689  1.00 97.64           O  
ATOM   3167  OD2 ASP C 106      15.150 -24.320 -15.315  1.00 97.64           O  
ATOM   3168  N   LEU C 107       9.816 -23.361 -15.893  1.00 98.22           N  
ATOM   3169  CA  LEU C 107       8.712 -22.467 -16.225  1.00 98.22           C  
ATOM   3170  C   LEU C 107       7.524 -22.704 -15.299  1.00 98.22           C  
ATOM   3171  CB  LEU C 107       8.285 -22.662 -17.683  1.00 98.22           C  
ATOM   3172  O   LEU C 107       6.830 -21.758 -14.918  1.00 98.22           O  
ATOM   3173  CG  LEU C 107       7.367 -21.588 -18.269  1.00 98.22           C  
ATOM   3174  CD1 LEU C 107       8.028 -20.217 -18.177  1.00 98.22           C  
ATOM   3175  CD2 LEU C 107       7.011 -21.920 -19.714  1.00 98.22           C  
ATOM   3176  N   LYS C 108       7.322 -23.997 -14.989  1.00 98.54           N  
ATOM   3177  CA  LYS C 108       6.272 -24.364 -14.043  1.00 98.54           C  
ATOM   3178  C   LYS C 108       6.464 -23.654 -12.706  1.00 98.54           C  
ATOM   3179  CB  LYS C 108       6.243 -25.878 -13.833  1.00 98.54           C  
ATOM   3180  O   LYS C 108       5.547 -22.998 -12.208  1.00 98.54           O  
ATOM   3181  CG  LYS C 108       5.264 -26.336 -12.762  1.00 98.54           C  
ATOM   3182  CD  LYS C 108       5.270 -27.852 -12.610  1.00 98.54           C  
ATOM   3183  CE  LYS C 108       6.596 -28.354 -12.057  1.00 98.54           C  
ATOM   3184  NZ  LYS C 108       6.668 -29.846 -12.059  1.00 98.54           N  
ATOM   3185  N   ILE C 109       7.653 -23.667 -12.198  1.00 98.79           N  
ATOM   3186  CA  ILE C 109       7.965 -23.105 -10.888  1.00 98.79           C  
ATOM   3187  C   ILE C 109       7.924 -21.581 -10.957  1.00 98.79           C  
ATOM   3188  CB  ILE C 109       9.346 -23.582 -10.384  1.00 98.79           C  
ATOM   3189  O   ILE C 109       7.305 -20.932 -10.110  1.00 98.79           O  
ATOM   3190  CG1 ILE C 109       9.372 -25.110 -10.262  1.00 98.79           C  
ATOM   3191  CG2 ILE C 109       9.690 -22.920  -9.046  1.00 98.79           C  
ATOM   3192  CD1 ILE C 109       8.278 -25.678  -9.369  1.00 98.79           C  
ATOM   3193  N   ILE C 110       8.437 -20.986 -11.977  1.00 98.65           N  
ATOM   3194  CA  ILE C 110       8.531 -19.538 -12.125  1.00 98.65           C  
ATOM   3195  C   ILE C 110       7.135 -18.948 -12.315  1.00 98.65           C  
ATOM   3196  CB  ILE C 110       9.443 -19.149 -13.310  1.00 98.65           C  
ATOM   3197  O   ILE C 110       6.802 -17.921 -11.718  1.00 98.65           O  
ATOM   3198  CG1 ILE C 110      10.913 -19.408 -12.960  1.00 98.65           C  
ATOM   3199  CG2 ILE C 110       9.223 -17.685 -13.703  1.00 98.65           C  
ATOM   3200  CD1 ILE C 110      11.457 -18.502 -11.864  1.00 98.65           C  
ATOM   3201  N   SER C 111       6.289 -19.591 -13.131  1.00 98.54           N  
ATOM   3202  CA  SER C 111       4.957 -19.084 -13.442  1.00 98.54           C  
ATOM   3203  C   SER C 111       4.073 -19.054 -12.200  1.00 98.54           C  
ATOM   3204  CB  SER C 111       4.298 -19.939 -14.526  1.00 98.54           C  
ATOM   3205  O   SER C 111       3.416 -18.048 -11.923  1.00 98.54           O  
ATOM   3206  OG  SER C 111       5.013 -19.844 -15.746  1.00 98.54           O  
ATOM   3207  N   PHE C 112       4.104 -20.154 -11.395  1.00 98.84           N  
ATOM   3208  CA  PHE C 112       3.297 -20.208 -10.182  1.00 98.84           C  
ATOM   3209  C   PHE C 112       3.848 -19.261  -9.122  1.00 98.84           C  
ATOM   3210  CB  PHE C 112       3.245 -21.637  -9.633  1.00 98.84           C  
ATOM   3211  O   PHE C 112       3.085 -18.629  -8.389  1.00 98.84           O  
ATOM   3212  CG  PHE C 112       2.155 -22.481 -10.238  1.00 98.84           C  
ATOM   3213  CD1 PHE C 112       0.910 -22.575  -9.629  1.00 98.84           C  
ATOM   3214  CD2 PHE C 112       2.377 -23.180 -11.418  1.00 98.84           C  
ATOM   3215  CE1 PHE C 112      -0.100 -23.354 -10.187  1.00 98.84           C  
ATOM   3216  CE2 PHE C 112       1.372 -23.961 -11.982  1.00 98.84           C  
ATOM   3217  CZ  PHE C 112       0.135 -24.048 -11.364  1.00 98.84           C  
ATOM   3218  N   THR C 113       5.173 -19.157  -9.083  1.00 98.78           N  
ATOM   3219  CA  THR C 113       5.795 -18.234  -8.140  1.00 98.78           C  
ATOM   3220  C   THR C 113       5.432 -16.791  -8.476  1.00 98.78           C  
ATOM   3221  CB  THR C 113       7.326 -18.393  -8.131  1.00 98.78           C  
ATOM   3222  O   THR C 113       5.071 -16.013  -7.590  1.00 98.78           O  
ATOM   3223  CG2 THR C 113       7.970 -17.459  -7.112  1.00 98.78           C  
ATOM   3224  OG1 THR C 113       7.659 -19.747  -7.798  1.00 98.78           O  
ATOM   3225  N   ARG C 114       5.473 -16.510  -9.744  1.00 98.39           N  
ATOM   3226  CA  ARG C 114       5.204 -15.153 -10.209  1.00 98.39           C  
ATOM   3227  C   ARG C 114       3.798 -14.709  -9.820  1.00 98.39           C  
ATOM   3228  CB  ARG C 114       5.382 -15.059 -11.726  1.00 98.39           C  
ATOM   3229  O   ARG C 114       3.615 -13.625  -9.263  1.00 98.39           O  
ATOM   3230  CG  ARG C 114       5.271 -13.644 -12.272  1.00 98.39           C  
ATOM   3231  CD  ARG C 114       5.518 -13.599 -13.774  1.00 98.39           C  
ATOM   3232  NE  ARG C 114       6.944 -13.613 -14.086  1.00 98.39           N  
ATOM   3233  NH1 ARG C 114       6.653 -13.728 -16.375  1.00 98.39           N  
ATOM   3234  NH2 ARG C 114       8.765 -13.682 -15.485  1.00 98.39           N  
ATOM   3235  CZ  ARG C 114       7.451 -13.674 -15.315  1.00 98.39           C  
ATOM   3236  N   SER C 115       2.813 -15.470 -10.067  1.00 98.23           N  
ATOM   3237  CA  SER C 115       1.424 -15.122  -9.785  1.00 98.23           C  
ATOM   3238  C   SER C 115       1.159 -15.077  -8.284  1.00 98.23           C  
ATOM   3239  CB  SER C 115       0.476 -16.122 -10.449  1.00 98.23           C  
ATOM   3240  O   SER C 115       0.436 -14.202  -7.802  1.00 98.23           O  
ATOM   3241  OG  SER C 115       0.544 -16.019 -11.861  1.00 98.23           O  
ATOM   3242  N   THR C 116       1.771 -16.007  -7.547  1.00 98.73           N  
ATOM   3243  CA  THR C 116       1.576 -16.064  -6.102  1.00 98.73           C  
ATOM   3244  C   THR C 116       2.220 -14.859  -5.422  1.00 98.73           C  
ATOM   3245  CB  THR C 116       2.157 -17.361  -5.511  1.00 98.73           C  
ATOM   3246  O   THR C 116       1.606 -14.223  -4.563  1.00 98.73           O  
ATOM   3247  CG2 THR C 116       1.871 -17.461  -4.016  1.00 98.73           C  
ATOM   3248  OG1 THR C 116       1.568 -18.487  -6.174  1.00 98.73           O  
ATOM   3249  N   VAL C 117       3.434 -14.502  -5.855  1.00 98.64           N  
ATOM   3250  CA  VAL C 117       4.115 -13.350  -5.275  1.00 98.64           C  
ATOM   3251  C   VAL C 117       3.378 -12.068  -5.656  1.00 98.64           C  
ATOM   3252  CB  VAL C 117       5.590 -13.272  -5.731  1.00 98.64           C  
ATOM   3253  O   VAL C 117       3.307 -11.126  -4.863  1.00 98.64           O  
ATOM   3254  CG1 VAL C 117       6.217 -11.945  -5.308  1.00 98.64           C  
ATOM   3255  CG2 VAL C 117       6.385 -14.448  -5.165  1.00 98.64           C  
ATOM   3256  N   ALA C 118       2.810 -12.073  -6.871  1.00 98.30           N  
ATOM   3257  CA  ALA C 118       2.045 -10.909  -7.309  1.00 98.30           C  
ATOM   3258  C   ALA C 118       0.874 -10.636  -6.368  1.00 98.30           C  
ATOM   3259  CB  ALA C 118       1.540 -11.110  -8.736  1.00 98.30           C  
ATOM   3260  O   ALA C 118       0.625  -9.487  -5.994  1.00 98.30           O  
ATOM   3261  N   VAL C 119       0.188 -11.688  -5.935  1.00 98.40           N  
ATOM   3262  CA  VAL C 119      -0.945 -11.526  -5.030  1.00 98.40           C  
ATOM   3263  C   VAL C 119      -0.454 -11.035  -3.670  1.00 98.40           C  
ATOM   3264  CB  VAL C 119      -1.735 -12.844  -4.867  1.00 98.40           C  
ATOM   3265  O   VAL C 119      -0.947 -10.031  -3.150  1.00 98.40           O  
ATOM   3266  CG1 VAL C 119      -2.823 -12.694  -3.806  1.00 98.40           C  
ATOM   3267  CG2 VAL C 119      -2.342 -13.270  -6.203  1.00 98.40           C  
ATOM   3268  N   TYR C 120       0.567 -11.665  -3.122  1.00 98.40           N  
ATOM   3269  CA  TYR C 120       1.090 -11.289  -1.814  1.00 98.40           C  
ATOM   3270  C   TYR C 120       1.585  -9.847  -1.819  1.00 98.40           C  
ATOM   3271  CB  TYR C 120       2.226 -12.229  -1.398  1.00 98.40           C  
ATOM   3272  O   TYR C 120       1.210  -9.053  -0.953  1.00 98.40           O  
ATOM   3273  CG  TYR C 120       1.762 -13.424  -0.600  1.00 98.40           C  
ATOM   3274  CD1 TYR C 120       1.452 -13.304   0.753  1.00 98.40           C  
ATOM   3275  CD2 TYR C 120       1.635 -14.674  -1.196  1.00 98.40           C  
ATOM   3276  CE1 TYR C 120       1.027 -14.403   1.493  1.00 98.40           C  
ATOM   3277  CE2 TYR C 120       1.211 -15.779  -0.466  1.00 98.40           C  
ATOM   3278  OH  TYR C 120       0.488 -16.725   1.603  1.00 98.40           O  
ATOM   3279  CZ  TYR C 120       0.909 -15.634   0.875  1.00 98.40           C  
ATOM   3280  N   SER C 121       2.393  -9.530  -2.790  1.00 98.03           N  
ATOM   3281  CA  SER C 121       3.046  -8.225  -2.802  1.00 98.03           C  
ATOM   3282  C   SER C 121       2.039  -7.105  -3.046  1.00 98.03           C  
ATOM   3283  CB  SER C 121       4.138  -8.181  -3.872  1.00 98.03           C  
ATOM   3284  O   SER C 121       2.157  -6.021  -2.470  1.00 98.03           O  
ATOM   3285  OG  SER C 121       3.593  -8.426  -5.157  1.00 98.03           O  
ATOM   3286  N   THR C 122       1.020  -7.376  -3.900  1.00 97.07           N  
ATOM   3287  CA  THR C 122      -0.009  -6.371  -4.144  1.00 97.07           C  
ATOM   3288  C   THR C 122      -0.838  -6.129  -2.886  1.00 97.07           C  
ATOM   3289  CB  THR C 122      -0.936  -6.791  -5.300  1.00 97.07           C  
ATOM   3290  O   THR C 122      -1.121  -4.982  -2.534  1.00 97.07           O  
ATOM   3291  CG2 THR C 122      -1.997  -5.728  -5.568  1.00 97.07           C  
ATOM   3292  OG1 THR C 122      -0.155  -6.981  -6.486  1.00 97.07           O  
ATOM   3293  N   CYS C 123      -1.215  -7.212  -2.183  1.00 97.78           N  
ATOM   3294  CA  CYS C 123      -1.971  -7.087  -0.942  1.00 97.78           C  
ATOM   3295  C   CYS C 123      -1.163  -6.348   0.118  1.00 97.78           C  
ATOM   3296  CB  CYS C 123      -2.374  -8.466  -0.419  1.00 97.78           C  
ATOM   3297  O   CYS C 123      -1.686  -5.464   0.798  1.00 97.78           O  
ATOM   3298  SG  CYS C 123      -3.665  -9.267  -1.396  1.00 97.78           S  
ATOM   3299  N   MET C 124       0.078  -6.659   0.216  1.00 97.79           N  
ATOM   3300  CA  MET C 124       0.951  -6.004   1.186  1.00 97.79           C  
ATOM   3301  C   MET C 124       1.125  -4.527   0.851  1.00 97.79           C  
ATOM   3302  CB  MET C 124       2.315  -6.694   1.234  1.00 97.79           C  
ATOM   3303  O   MET C 124       1.137  -3.680   1.747  1.00 97.79           O  
ATOM   3304  CG  MET C 124       2.283  -8.074   1.869  1.00 97.79           C  
ATOM   3305  SD  MET C 124       3.916  -8.910   1.819  1.00 97.79           S  
ATOM   3306  CE  MET C 124       3.512 -10.454   2.682  1.00 97.79           C  
ATOM   3307  N   LEU C 125       1.259  -4.235  -0.415  1.00 97.34           N  
ATOM   3308  CA  LEU C 125       1.399  -2.855  -0.867  1.00 97.34           C  
ATOM   3309  C   LEU C 125       0.178  -2.029  -0.478  1.00 97.34           C  
ATOM   3310  CB  LEU C 125       1.600  -2.806  -2.384  1.00 97.34           C  
ATOM   3311  O   LEU C 125       0.313  -0.942   0.089  1.00 97.34           O  
ATOM   3312  CG  LEU C 125       1.816  -1.421  -2.996  1.00 97.34           C  
ATOM   3313  CD1 LEU C 125       3.127  -0.821  -2.499  1.00 97.34           C  
ATOM   3314  CD2 LEU C 125       1.801  -1.500  -4.518  1.00 97.34           C  
ATOM   3315  N   VAL C 126      -0.997  -2.578  -0.677  1.00 96.49           N  
ATOM   3316  CA  VAL C 126      -2.253  -1.884  -0.414  1.00 96.49           C  
ATOM   3317  C   VAL C 126      -2.380  -1.592   1.080  1.00 96.49           C  
ATOM   3318  CB  VAL C 126      -3.468  -2.704  -0.902  1.00 96.49           C  
ATOM   3319  O   VAL C 126      -2.623  -0.451   1.478  1.00 96.49           O  
ATOM   3320  CG1 VAL C 126      -4.767  -2.135  -0.335  1.00 96.49           C  
ATOM   3321  CG2 VAL C 126      -3.514  -2.731  -2.429  1.00 96.49           C  
ATOM   3322  N   VAL C 127      -2.129  -2.563   1.907  1.00 97.78           N  
ATOM   3323  CA  VAL C 127      -2.387  -2.411   3.335  1.00 97.78           C  
ATOM   3324  C   VAL C 127      -1.282  -1.572   3.974  1.00 97.78           C  
ATOM   3325  CB  VAL C 127      -2.491  -3.782   4.042  1.00 97.78           C  
ATOM   3326  O   VAL C 127      -1.549  -0.746   4.849  1.00 97.78           O  
ATOM   3327  CG1 VAL C 127      -2.824  -3.602   5.522  1.00 97.78           C  
ATOM   3328  CG2 VAL C 127      -3.541  -4.655   3.358  1.00 97.78           C  
ATOM   3329  N   LEU C 128      -0.040  -1.739   3.526  1.00 97.55           N  
ATOM   3330  CA  LEU C 128       1.073  -0.960   4.060  1.00 97.55           C  
ATOM   3331  C   LEU C 128       0.901   0.521   3.743  1.00 97.55           C  
ATOM   3332  CB  LEU C 128       2.402  -1.465   3.492  1.00 97.55           C  
ATOM   3333  O   LEU C 128       1.108   1.374   4.609  1.00 97.55           O  
ATOM   3334  CG  LEU C 128       3.657  -0.709   3.930  1.00 97.55           C  
ATOM   3335  CD1 LEU C 128       3.807  -0.763   5.446  1.00 97.55           C  
ATOM   3336  CD2 LEU C 128       4.893  -1.282   3.244  1.00 97.55           C  
ATOM   3337  N   LEU C 129       0.507   0.813   2.512  1.00 97.33           N  
ATOM   3338  CA  LEU C 129       0.321   2.210   2.133  1.00 97.33           C  
ATOM   3339  C   LEU C 129      -0.840   2.832   2.902  1.00 97.33           C  
ATOM   3340  CB  LEU C 129       0.073   2.327   0.627  1.00 97.33           C  
ATOM   3341  O   LEU C 129      -0.810   4.022   3.224  1.00 97.33           O  
ATOM   3342  CG  LEU C 129       1.313   2.325  -0.268  1.00 97.33           C  
ATOM   3343  CD1 LEU C 129       0.907   2.343  -1.737  1.00 97.33           C  
ATOM   3344  CD2 LEU C 129       2.210   3.515   0.059  1.00 97.33           C  
ATOM   3345  N   ARG C 130      -1.857   2.008   3.261  1.00 97.16           N  
ATOM   3346  CA  ARG C 130      -2.938   2.513   4.102  1.00 97.16           C  
ATOM   3347  C   ARG C 130      -2.416   2.930   5.473  1.00 97.16           C  
ATOM   3348  CB  ARG C 130      -4.036   1.459   4.258  1.00 97.16           C  
ATOM   3349  O   ARG C 130      -2.825   3.961   6.011  1.00 97.16           O  
ATOM   3350  CG  ARG C 130      -4.906   1.288   3.022  1.00 97.16           C  
ATOM   3351  CD  ARG C 130      -5.739   2.531   2.743  1.00 97.16           C  
ATOM   3352  NE  ARG C 130      -6.630   2.337   1.602  1.00 97.16           N  
ATOM   3353  NH1 ARG C 130      -7.905   4.219   2.014  1.00 97.16           N  
ATOM   3354  NH2 ARG C 130      -8.385   2.873   0.222  1.00 97.16           N  
ATOM   3355  CZ  ARG C 130      -7.638   3.144   1.282  1.00 97.16           C  
ATOM   3356  N   VAL C 131      -1.512   2.163   5.958  1.00 97.42           N  
ATOM   3357  CA  VAL C 131      -0.939   2.457   7.268  1.00 97.42           C  
ATOM   3358  C   VAL C 131      -0.044   3.691   7.175  1.00 97.42           C  
ATOM   3359  CB  VAL C 131      -0.136   1.257   7.818  1.00 97.42           C  
ATOM   3360  O   VAL C 131      -0.240   4.664   7.907  1.00 97.42           O  
ATOM   3361  CG1 VAL C 131       0.619   1.649   9.087  1.00 97.42           C  
ATOM   3362  CG2 VAL C 131      -1.065   0.074   8.089  1.00 97.42           C  
ATOM   3363  N   GLN C 132       0.846   3.755   6.211  1.00 96.73           N  
ATOM   3364  CA  GLN C 132       1.840   4.818   6.095  1.00 96.73           C  
ATOM   3365  C   GLN C 132       1.174   6.168   5.846  1.00 96.73           C  
ATOM   3366  CB  GLN C 132       2.831   4.506   4.974  1.00 96.73           C  
ATOM   3367  O   GLN C 132       1.485   7.153   6.519  1.00 96.73           O  
ATOM   3368  CG  GLN C 132       3.855   3.438   5.337  1.00 96.73           C  
ATOM   3369  CD  GLN C 132       4.883   3.215   4.244  1.00 96.73           C  
ATOM   3370  NE2 GLN C 132       6.142   3.056   4.638  1.00 96.73           N  
ATOM   3371  OE1 GLN C 132       4.549   3.185   3.055  1.00 96.73           O  
ATOM   3372  N   LEU C 133       0.235   6.168   4.951  1.00 97.29           N  
ATOM   3373  CA  LEU C 133      -0.348   7.441   4.542  1.00 97.29           C  
ATOM   3374  C   LEU C 133      -1.326   7.954   5.594  1.00 97.29           C  
ATOM   3375  CB  LEU C 133      -1.060   7.297   3.194  1.00 97.29           C  
ATOM   3376  O   LEU C 133      -1.543   9.162   5.709  1.00 97.29           O  
ATOM   3377  CG  LEU C 133      -0.186   7.439   1.947  1.00 97.29           C  
ATOM   3378  CD1 LEU C 133      -0.840   6.741   0.759  1.00 97.29           C  
ATOM   3379  CD2 LEU C 133       0.068   8.910   1.637  1.00 97.29           C  
ATOM   3380  N   ASN C 134      -1.906   6.998   6.390  1.00 96.46           N  
ATOM   3381  CA  ASN C 134      -2.815   7.432   7.446  1.00 96.46           C  
ATOM   3382  C   ASN C 134      -2.055   7.877   8.692  1.00 96.46           C  
ATOM   3383  CB  ASN C 134      -3.803   6.317   7.795  1.00 96.46           C  
ATOM   3384  O   ASN C 134      -2.503   8.771   9.412  1.00 96.46           O  
ATOM   3385  CG  ASN C 134      -4.941   6.212   6.800  1.00 96.46           C  
ATOM   3386  ND2 ASN C 134      -4.928   5.158   5.993  1.00 96.46           N  
ATOM   3387  OD1 ASN C 134      -5.825   7.072   6.755  1.00 96.46           O  
ATOM   3388  N   ILE C 135      -0.866   7.307   8.876  1.00 96.37           N  
ATOM   3389  CA  ILE C 135      -0.024   7.785   9.967  1.00 96.37           C  
ATOM   3390  C   ILE C 135       0.491   9.187   9.646  1.00 96.37           C  
ATOM   3391  CB  ILE C 135       1.160   6.827  10.228  1.00 96.37           C  
ATOM   3392  O   ILE C 135       0.299  10.120  10.429  1.00 96.37           O  
ATOM   3393  CG1 ILE C 135       0.660   5.516  10.844  1.00 96.37           C  
ATOM   3394  CG2 ILE C 135       2.204   7.492  11.130  1.00 96.37           C  
ATOM   3395  CD1 ILE C 135       1.759   4.495  11.104  1.00 96.37           C  
ATOM   3396  N   ILE C 136       1.096   9.336   8.484  1.00 96.04           N  
ATOM   3397  CA  ILE C 136       1.676  10.626   8.124  1.00 96.04           C  
ATOM   3398  C   ILE C 136       0.564  11.654   7.928  1.00 96.04           C  
ATOM   3399  CB  ILE C 136       2.539  10.520   6.847  1.00 96.04           C  
ATOM   3400  O   ILE C 136       0.737  12.833   8.249  1.00 96.04           O  
ATOM   3401  CG1 ILE C 136       3.393  11.782   6.675  1.00 96.04           C  
ATOM   3402  CG2 ILE C 136       1.658  10.283   5.617  1.00 96.04           C  
ATOM   3403  CD1 ILE C 136       4.405  12.002   7.791  1.00 96.04           C  
ATOM   3404  N   GLY C 137      -0.579  11.246   7.368  1.00 95.25           N  
ATOM   3405  CA  GLY C 137      -1.736  12.122   7.268  1.00 95.25           C  
ATOM   3406  C   GLY C 137      -2.207  12.644   8.612  1.00 95.25           C  
ATOM   3407  O   GLY C 137      -2.598  13.808   8.729  1.00 95.25           O  
ATOM   3408  N   GLY C 138      -2.222  11.753   9.622  1.00 94.53           N  
ATOM   3409  CA  GLY C 138      -2.552  12.171  10.975  1.00 94.53           C  
ATOM   3410  C   GLY C 138      -1.607  13.225  11.521  1.00 94.53           C  
ATOM   3411  O   GLY C 138      -2.047  14.220  12.101  1.00 94.53           O  
ATOM   3412  N   TYR C 139      -0.339  13.044  11.293  1.00 92.41           N  
ATOM   3413  CA  TYR C 139       0.660  14.011  11.733  1.00 92.41           C  
ATOM   3414  C   TYR C 139       0.474  15.348  11.025  1.00 92.41           C  
ATOM   3415  CB  TYR C 139       2.073  13.478  11.479  1.00 92.41           C  
ATOM   3416  O   TYR C 139       0.564  16.406  11.651  1.00 92.41           O  
ATOM   3417  CG  TYR C 139       2.617  12.637  12.609  1.00 92.41           C  
ATOM   3418  CD1 TYR C 139       3.527  13.165  13.521  1.00 92.41           C  
ATOM   3419  CD2 TYR C 139       2.222  11.312  12.765  1.00 92.41           C  
ATOM   3420  CE1 TYR C 139       4.032  12.394  14.562  1.00 92.41           C  
ATOM   3421  CE2 TYR C 139       2.721  10.531  13.803  1.00 92.41           C  
ATOM   3422  OH  TYR C 139       4.121  10.312  15.724  1.00 92.41           O  
ATOM   3423  CZ  TYR C 139       3.624  11.080  14.695  1.00 92.41           C  
ATOM   3424  N   ILE C 140       0.174  15.287   9.744  1.00 90.58           N  
ATOM   3425  CA  ILE C 140      -0.020  16.502   8.959  1.00 90.58           C  
ATOM   3426  C   ILE C 140      -1.254  17.248   9.459  1.00 90.58           C  
ATOM   3427  CB  ILE C 140      -0.159  16.185   7.453  1.00 90.58           C  
ATOM   3428  O   ILE C 140      -1.245  18.478   9.560  1.00 90.58           O  
ATOM   3429  CG1 ILE C 140       1.179  15.696   6.884  1.00 90.58           C  
ATOM   3430  CG2 ILE C 140      -0.663  17.411   6.687  1.00 90.58           C  
ATOM   3431  CD1 ILE C 140       1.091  15.178   5.455  1.00 90.58           C  
ATOM   3432  N   TYR C 141      -2.265  16.496   9.793  1.00 90.36           N  
ATOM   3433  CA  TYR C 141      -3.477  17.104  10.332  1.00 90.36           C  
ATOM   3434  C   TYR C 141      -3.183  17.848  11.629  1.00 90.36           C  
ATOM   3435  CB  TYR C 141      -4.551  16.039  10.572  1.00 90.36           C  
ATOM   3436  O   TYR C 141      -3.610  18.992  11.805  1.00 90.36           O  
ATOM   3437  CG  TYR C 141      -5.834  16.590  11.146  1.00 90.36           C  
ATOM   3438  CD1 TYR C 141      -6.084  16.543  12.515  1.00 90.36           C  
ATOM   3439  CD2 TYR C 141      -6.798  17.158  10.320  1.00 90.36           C  
ATOM   3440  CE1 TYR C 141      -7.266  17.048  13.048  1.00 90.36           C  
ATOM   3441  CE2 TYR C 141      -7.983  17.666  10.842  1.00 90.36           C  
ATOM   3442  OH  TYR C 141      -9.379  18.108  12.727  1.00 90.36           O  
ATOM   3443  CZ  TYR C 141      -8.208  17.607  12.205  1.00 90.36           C  
ATOM   3444  N   LEU C 142      -2.436  17.266  12.559  1.00 88.67           N  
ATOM   3445  CA  LEU C 142      -2.091  17.873  13.840  1.00 88.67           C  
ATOM   3446  C   LEU C 142      -1.207  19.100  13.639  1.00 88.67           C  
ATOM   3447  CB  LEU C 142      -1.380  16.859  14.739  1.00 88.67           C  
ATOM   3448  O   LEU C 142      -1.378  20.111  14.324  1.00 88.67           O  
ATOM   3449  CG  LEU C 142      -2.232  15.701  15.261  1.00 88.67           C  
ATOM   3450  CD1 LEU C 142      -1.377  14.740  16.080  1.00 88.67           C  
ATOM   3451  CD2 LEU C 142      -3.400  16.226  16.089  1.00 88.67           C  
ATOM   3452  N   ASP C 143      -0.260  18.963  12.685  1.00 84.65           N  
ATOM   3453  CA  ASP C 143       0.624  20.086  12.388  1.00 84.65           C  
ATOM   3454  C   ASP C 143      -0.167  21.285  11.870  1.00 84.65           C  
ATOM   3455  CB  ASP C 143       1.688  19.677  11.367  1.00 84.65           C  
ATOM   3456  O   ASP C 143       0.145  22.431  12.202  1.00 84.65           O  
ATOM   3457  CG  ASP C 143       2.817  18.867  11.980  1.00 84.65           C  
ATOM   3458  OD1 ASP C 143       2.887  18.760  13.223  1.00 84.65           O  
ATOM   3459  OD2 ASP C 143       3.647  18.333  11.212  1.00 84.65           O  
ATOM   3460  N   ASN C 144      -1.177  21.014  11.113  1.00 77.44           N  
ATOM   3461  CA  ASN C 144      -2.012  22.075  10.563  1.00 77.44           C  
ATOM   3462  C   ASN C 144      -2.865  22.735  11.643  1.00 77.44           C  
ATOM   3463  CB  ASN C 144      -2.902  21.532   9.443  1.00 77.44           C  
ATOM   3464  O   ASN C 144      -3.117  23.940  11.591  1.00 77.44           O  
ATOM   3465  CG  ASN C 144      -2.170  21.417   8.120  1.00 77.44           C  
ATOM   3466  ND2 ASN C 144      -2.681  20.573   7.231  1.00 77.44           N  
ATOM   3467  OD1 ASN C 144      -1.153  22.079   7.899  1.00 77.44           O  
ATOM   3468  N   ALA C 145      -3.289  21.970  12.590  1.00 72.92           N  
ATOM   3469  CA  ALA C 145      -4.101  22.477  13.693  1.00 72.92           C  
ATOM   3470  C   ALA C 145      -3.254  23.288  14.670  1.00 72.92           C  
ATOM   3471  CB  ALA C 145      -4.791  21.326  14.420  1.00 72.92           C  
ATOM   3472  O   ALA C 145      -3.746  24.230  15.295  1.00 72.92           O  
ATOM   3473  N   ALA C 146      -1.972  22.993  14.769  1.00 69.34           N  
ATOM   3474  CA  ALA C 146      -1.058  23.630  15.714  1.00 69.34           C  
ATOM   3475  C   ALA C 146      -0.551  24.964  15.173  1.00 69.34           C  
ATOM   3476  CB  ALA C 146       0.116  22.704  16.024  1.00 69.34           C  
ATOM   3477  O   ALA C 146      -0.202  25.861  15.944  1.00 69.34           O  
ATOM   3478  N   VAL C 147      -0.126  25.092  13.863  1.00 58.66           N  
ATOM   3479  CA  VAL C 147       0.406  26.291  13.223  1.00 58.66           C  
ATOM   3480  C   VAL C 147      -0.462  27.495  13.580  1.00 58.66           C  
ATOM   3481  CB  VAL C 147       0.487  26.127  11.689  1.00 58.66           C  
ATOM   3482  O   VAL C 147       0.046  28.606  13.750  1.00 58.66           O  
ATOM   3483  CG1 VAL C 147       0.863  27.450  11.024  1.00 58.66           C  
ATOM   3484  CG2 VAL C 147       1.490  25.036  11.321  1.00 58.66           C  
ATOM   3485  N   GLY C 148      -1.769  27.347  13.865  1.00 49.46           N  
ATOM   3486  CA  GLY C 148      -2.627  28.426  14.326  1.00 49.46           C  
ATOM   3487  C   GLY C 148      -2.388  28.801  15.776  1.00 49.46           C  
ATOM   3488  O   GLY C 148      -2.701  29.917  16.194  1.00 49.46           O  
ATOM   3489  N   LYS C 149      -1.576  27.878  16.451  1.00 50.91           N  
ATOM   3490  CA  LYS C 149      -1.263  28.100  17.860  1.00 50.91           C  
ATOM   3491  C   LYS C 149       0.189  28.531  18.040  1.00 50.91           C  
ATOM   3492  CB  LYS C 149      -1.540  26.837  18.677  1.00 50.91           C  
ATOM   3493  O   LYS C 149       1.107  27.844  17.585  1.00 50.91           O  
ATOM   3494  CG  LYS C 149      -3.015  26.595  18.961  1.00 50.91           C  
ATOM   3495  CD  LYS C 149      -3.217  25.405  19.891  1.00 50.91           C  
ATOM   3496  CE  LYS C 149      -4.694  25.134  20.142  1.00 50.91           C  
ATOM   3497  NZ  LYS C 149      -4.898  23.946  21.023  1.00 50.91           N  
ATOM   3498  N   ASN C 150       0.553  29.818  17.746  1.00 47.57           N  
ATOM   3499  CA  ASN C 150       1.855  30.476  17.779  1.00 47.57           C  
ATOM   3500  C   ASN C 150       2.822  29.760  18.718  1.00 47.57           C  
ATOM   3501  CB  ASN C 150       1.706  31.942  18.188  1.00 47.57           C  
ATOM   3502  O   ASN C 150       2.475  29.461  19.862  1.00 47.57           O  
ATOM   3503  CG  ASN C 150       1.166  32.809  17.068  1.00 47.57           C  
ATOM   3504  ND2 ASN C 150       0.755  34.026  17.405  1.00 47.57           N  
ATOM   3505  OD1 ASN C 150       1.120  32.389  15.909  1.00 47.57           O  
ATOM   3506  N   GLY C 151       3.845  28.979  18.204  1.00 52.28           N  
ATOM   3507  CA  GLY C 151       4.998  28.492  18.946  1.00 52.28           C  
ATOM   3508  C   GLY C 151       5.102  26.979  18.960  1.00 52.28           C  
ATOM   3509  O   GLY C 151       5.976  26.418  19.624  1.00 52.28           O  
ATOM   3510  N   THR C 152       4.157  26.337  18.198  1.00 57.22           N  
ATOM   3511  CA  THR C 152       4.246  24.885  18.310  1.00 57.22           C  
ATOM   3512  C   THR C 152       5.139  24.311  17.215  1.00 57.22           C  
ATOM   3513  CB  THR C 152       2.852  24.234  18.234  1.00 57.22           C  
ATOM   3514  O   THR C 152       5.178  24.836  16.100  1.00 57.22           O  
ATOM   3515  CG2 THR C 152       2.238  24.086  19.623  1.00 57.22           C  
ATOM   3516  OG1 THR C 152       1.993  25.049  17.428  1.00 57.22           O  
ATOM   3517  N   THR C 153       5.989  23.333  17.540  1.00 66.98           N  
ATOM   3518  CA  THR C 153       6.938  22.670  16.652  1.00 66.98           C  
ATOM   3519  C   THR C 153       6.214  21.730  15.692  1.00 66.98           C  
ATOM   3520  CB  THR C 153       7.993  21.882  17.450  1.00 66.98           C  
ATOM   3521  O   THR C 153       5.317  20.988  16.099  1.00 66.98           O  
ATOM   3522  CG2 THR C 153       9.356  21.943  16.769  1.00 66.98           C  
ATOM   3523  OG1 THR C 153       8.102  22.438  18.765  1.00 66.98           O  
ATOM   3524  N   ILE C 154       6.444  22.036  14.341  1.00 77.42           N  
ATOM   3525  CA  ILE C 154       5.921  21.146  13.310  1.00 77.42           C  
ATOM   3526  C   ILE C 154       6.536  19.757  13.467  1.00 77.42           C  
ATOM   3527  CB  ILE C 154       6.198  21.698  11.893  1.00 77.42           C  
ATOM   3528  O   ILE C 154       7.760  19.607  13.442  1.00 77.42           O  
ATOM   3529  CG1 ILE C 154       5.546  23.075  11.720  1.00 77.42           C  
ATOM   3530  CG2 ILE C 154       5.702  20.719  10.826  1.00 77.42           C  
ATOM   3531  CD1 ILE C 154       5.847  23.738  10.383  1.00 77.42           C  
ATOM   3532  N   LEU C 155       5.705  18.746  13.621  1.00 81.46           N  
ATOM   3533  CA  LEU C 155       6.136  17.392  13.951  1.00 81.46           C  
ATOM   3534  C   LEU C 155       6.596  16.648  12.701  1.00 81.46           C  
ATOM   3535  CB  LEU C 155       5.003  16.619  14.631  1.00 81.46           C  
ATOM   3536  O   LEU C 155       7.547  15.865  12.754  1.00 81.46           O  
ATOM   3537  CG  LEU C 155       4.532  17.158  15.983  1.00 81.46           C  
ATOM   3538  CD1 LEU C 155       3.244  16.462  16.411  1.00 81.46           C  
ATOM   3539  CD2 LEU C 155       5.618  16.980  17.038  1.00 81.46           C  
ATOM   3540  N   ALA C 156       5.896  16.891  11.545  1.00 85.46           N  
ATOM   3541  CA  ALA C 156       6.217  16.159  10.322  1.00 85.46           C  
ATOM   3542  C   ALA C 156       6.445  17.116   9.155  1.00 85.46           C  
ATOM   3543  CB  ALA C 156       5.103  15.171   9.986  1.00 85.46           C  
ATOM   3544  O   ALA C 156       5.655  17.150   8.208  1.00 85.46           O  
ATOM   3545  N   PRO C 157       7.587  17.756   9.231  1.00 83.36           N  
ATOM   3546  CA  PRO C 157       7.904  18.632   8.101  1.00 83.36           C  
ATOM   3547  C   PRO C 157       8.101  17.865   6.796  1.00 83.36           C  
ATOM   3548  CB  PRO C 157       9.204  19.313   8.536  1.00 83.36           C  
ATOM   3549  O   PRO C 157       8.231  16.638   6.811  1.00 83.36           O  
ATOM   3550  CG  PRO C 157       9.823  18.365   9.513  1.00 83.36           C  
ATOM   3551  CD  PRO C 157       8.728  17.577  10.172  1.00 83.36           C  
ATOM   3552  N   PRO C 158       8.176  18.520   5.708  1.00 78.90           N  
ATOM   3553  CA  PRO C 158       8.234  17.873   4.395  1.00 78.90           C  
ATOM   3554  C   PRO C 158       9.403  16.898   4.269  1.00 78.90           C  
ATOM   3555  CB  PRO C 158       8.397  19.049   3.429  1.00 78.90           C  
ATOM   3556  O   PRO C 158       9.269  15.846   3.639  1.00 78.90           O  
ATOM   3557  CG  PRO C 158       7.710  20.194   4.102  1.00 78.90           C  
ATOM   3558  CD  PRO C 158       7.932  20.079   5.583  1.00 78.90           C  
ATOM   3559  N   ASP C 159      10.511  17.206   4.821  1.00 79.16           N  
ATOM   3560  CA  ASP C 159      11.668  16.321   4.729  1.00 79.16           C  
ATOM   3561  C   ASP C 159      11.412  15.005   5.459  1.00 79.16           C  
ATOM   3562  CB  ASP C 159      12.913  17.004   5.297  1.00 79.16           C  
ATOM   3563  O   ASP C 159      11.819  13.939   4.991  1.00 79.16           O  
ATOM   3564  CG  ASP C 159      12.720  17.503   6.718  1.00 79.16           C  
ATOM   3565  OD1 ASP C 159      11.725  18.212   6.986  1.00 79.16           O  
ATOM   3566  OD2 ASP C 159      13.570  17.188   7.578  1.00 79.16           O  
ATOM   3567  N   VAL C 160      10.754  15.112   6.619  1.00 86.51           N  
ATOM   3568  CA  VAL C 160      10.413  13.925   7.395  1.00 86.51           C  
ATOM   3569  C   VAL C 160       9.380  13.092   6.639  1.00 86.51           C  
ATOM   3570  CB  VAL C 160       9.876  14.297   8.795  1.00 86.51           C  
ATOM   3571  O   VAL C 160       9.483  11.864   6.585  1.00 86.51           O  
ATOM   3572  CG1 VAL C 160       9.323  13.064   9.507  1.00 86.51           C  
ATOM   3573  CG2 VAL C 160      10.974  14.953   9.630  1.00 86.51           C  
ATOM   3574  N   GLN C 161       8.424  13.778   5.983  1.00 88.45           N  
ATOM   3575  CA  GLN C 161       7.389  13.109   5.201  1.00 88.45           C  
ATOM   3576  C   GLN C 161       7.999  12.295   4.063  1.00 88.45           C  
ATOM   3577  CB  GLN C 161       6.394  14.127   4.643  1.00 88.45           C  
ATOM   3578  O   GLN C 161       7.660  11.125   3.878  1.00 88.45           O  
ATOM   3579  CG  GLN C 161       5.670  14.931   5.715  1.00 88.45           C  
ATOM   3580  CD  GLN C 161       4.854  16.074   5.142  1.00 88.45           C  
ATOM   3581  NE2 GLN C 161       4.559  17.067   5.973  1.00 88.45           N  
ATOM   3582  OE1 GLN C 161       4.492  16.064   3.961  1.00 88.45           O  
ATOM   3583  N   GLN C 162       8.880  12.914   3.348  1.00 85.06           N  
ATOM   3584  CA  GLN C 162       9.526  12.287   2.200  1.00 85.06           C  
ATOM   3585  C   GLN C 162      10.351  11.076   2.627  1.00 85.06           C  
ATOM   3586  CB  GLN C 162      10.413  13.294   1.466  1.00 85.06           C  
ATOM   3587  O   GLN C 162      10.251  10.006   2.023  1.00 85.06           O  
ATOM   3588  CG  GLN C 162      11.048  12.744   0.196  1.00 85.06           C  
ATOM   3589  CD  GLN C 162      11.924  13.761  -0.510  1.00 85.06           C  
ATOM   3590  NE2 GLN C 162      13.072  13.313  -1.005  1.00 85.06           N  
ATOM   3591  OE1 GLN C 162      11.571  14.941  -0.611  1.00 85.06           O  
ATOM   3592  N   GLN C 163      11.146  11.263   3.640  1.00 85.29           N  
ATOM   3593  CA  GLN C 163      11.983  10.178   4.141  1.00 85.29           C  
ATOM   3594  C   GLN C 163      11.134   9.007   4.627  1.00 85.29           C  
ATOM   3595  CB  GLN C 163      12.888  10.675   5.269  1.00 85.29           C  
ATOM   3596  O   GLN C 163      11.442   7.849   4.340  1.00 85.29           O  
ATOM   3597  CG  GLN C 163      14.109   9.797   5.510  1.00 85.29           C  
ATOM   3598  CD  GLN C 163      15.150  10.466   6.388  1.00 85.29           C  
ATOM   3599  NE2 GLN C 163      16.336   9.871   6.461  1.00 85.29           N  
ATOM   3600  OE1 GLN C 163      14.890  11.510   6.995  1.00 85.29           O  
ATOM   3601  N   TYR C 164      10.070   9.308   5.342  1.00 90.68           N  
ATOM   3602  CA  TYR C 164       9.175   8.298   5.896  1.00 90.68           C  
ATOM   3603  C   TYR C 164       8.492   7.507   4.788  1.00 90.68           C  
ATOM   3604  CB  TYR C 164       8.122   8.950   6.797  1.00 90.68           C  
ATOM   3605  O   TYR C 164       8.499   6.274   4.802  1.00 90.68           O  
ATOM   3606  CG  TYR C 164       7.049   7.997   7.264  1.00 90.68           C  
ATOM   3607  CD1 TYR C 164       5.728   8.146   6.847  1.00 90.68           C  
ATOM   3608  CD2 TYR C 164       7.353   6.946   8.124  1.00 90.68           C  
ATOM   3609  CE1 TYR C 164       4.735   7.271   7.276  1.00 90.68           C  
ATOM   3610  CE2 TYR C 164       6.368   6.066   8.559  1.00 90.68           C  
ATOM   3611  OH  TYR C 164       4.086   5.366   8.558  1.00 90.68           O  
ATOM   3612  CZ  TYR C 164       5.065   6.235   8.130  1.00 90.68           C  
ATOM   3613  N   LEU C 165       8.010   8.201   3.784  1.00 91.81           N  
ATOM   3614  CA  LEU C 165       7.268   7.542   2.714  1.00 91.81           C  
ATOM   3615  C   LEU C 165       8.205   6.737   1.819  1.00 91.81           C  
ATOM   3616  CB  LEU C 165       6.505   8.573   1.877  1.00 91.81           C  
ATOM   3617  O   LEU C 165       7.782   5.769   1.183  1.00 91.81           O  
ATOM   3618  CG  LEU C 165       5.263   9.186   2.525  1.00 91.81           C  
ATOM   3619  CD1 LEU C 165       4.640  10.225   1.599  1.00 91.81           C  
ATOM   3620  CD2 LEU C 165       4.251   8.100   2.876  1.00 91.81           C  
ATOM   3621  N   SER C 166       9.444   7.102   1.775  1.00 86.63           N  
ATOM   3622  CA  SER C 166      10.426   6.411   0.945  1.00 86.63           C  
ATOM   3623  C   SER C 166      10.723   5.016   1.485  1.00 86.63           C  
ATOM   3624  CB  SER C 166      11.721   7.220   0.861  1.00 86.63           C  
ATOM   3625  O   SER C 166      11.300   4.183   0.784  1.00 86.63           O  
ATOM   3626  OG  SER C 166      12.364   7.273   2.123  1.00 86.63           O  
ATOM   3627  N   SER C 167      10.277   4.760   2.717  1.00 89.94           N  
ATOM   3628  CA  SER C 167      10.522   3.464   3.342  1.00 89.94           C  
ATOM   3629  C   SER C 167       9.791   2.347   2.604  1.00 89.94           C  
ATOM   3630  CB  SER C 167      10.089   3.486   4.809  1.00 89.94           C  
ATOM   3631  O   SER C 167      10.118   1.170   2.769  1.00 89.94           O  
ATOM   3632  OG  SER C 167       8.676   3.534   4.915  1.00 89.94           O  
ATOM   3633  N   ILE C 168       8.853   2.697   1.748  1.00 92.43           N  
ATOM   3634  CA  ILE C 168       8.095   1.722   0.972  1.00 92.43           C  
ATOM   3635  C   ILE C 168       9.033   0.973   0.028  1.00 92.43           C  
ATOM   3636  CB  ILE C 168       6.958   2.397   0.173  1.00 92.43           C  
ATOM   3637  O   ILE C 168       8.688  -0.097  -0.480  1.00 92.43           O  
ATOM   3638  CG1 ILE C 168       5.949   1.348  -0.309  1.00 92.43           C  
ATOM   3639  CG2 ILE C 168       7.525   3.194  -1.006  1.00 92.43           C  
ATOM   3640  CD1 ILE C 168       5.164   0.683   0.813  1.00 92.43           C  
ATOM   3641  N   GLN C 169      10.213   1.522  -0.237  1.00 89.15           N  
ATOM   3642  CA  GLN C 169      11.195   0.942  -1.147  1.00 89.15           C  
ATOM   3643  C   GLN C 169      11.618  -0.450  -0.687  1.00 89.15           C  
ATOM   3644  CB  GLN C 169      12.420   1.851  -1.266  1.00 89.15           C  
ATOM   3645  O   GLN C 169      11.973  -1.299  -1.507  1.00 89.15           O  
ATOM   3646  CG  GLN C 169      13.197   2.009   0.034  1.00 89.15           C  
ATOM   3647  CD  GLN C 169      14.660   2.341  -0.194  1.00 89.15           C  
ATOM   3648  NE2 GLN C 169      15.381   2.613   0.888  1.00 89.15           N  
ATOM   3649  OE1 GLN C 169      15.138   2.353  -1.333  1.00 89.15           O  
ATOM   3650  N   HIS C 170      11.566  -0.672   0.625  1.00 90.95           N  
ATOM   3651  CA  HIS C 170      11.943  -1.986   1.135  1.00 90.95           C  
ATOM   3652  C   HIS C 170      11.037  -3.076   0.573  1.00 90.95           C  
ATOM   3653  CB  HIS C 170      11.894  -2.000   2.664  1.00 90.95           C  
ATOM   3654  O   HIS C 170      11.518  -4.117   0.120  1.00 90.95           O  
ATOM   3655  CG  HIS C 170      12.257  -3.322   3.264  1.00 90.95           C  
ATOM   3656  CD2 HIS C 170      11.485  -4.297   3.797  1.00 90.95           C  
ATOM   3657  ND1 HIS C 170      13.559  -3.761   3.364  1.00 90.95           N  
ATOM   3658  CE1 HIS C 170      13.572  -4.955   3.934  1.00 90.95           C  
ATOM   3659  NE2 HIS C 170      12.326  -5.303   4.206  1.00 90.95           N  
ATOM   3660  N   LEU C 171       9.735  -2.853   0.580  1.00 93.96           N  
ATOM   3661  CA  LEU C 171       8.788  -3.831   0.057  1.00 93.96           C  
ATOM   3662  C   LEU C 171       9.010  -4.062  -1.434  1.00 93.96           C  
ATOM   3663  CB  LEU C 171       7.349  -3.370   0.305  1.00 93.96           C  
ATOM   3664  O   LEU C 171       8.895  -5.191  -1.916  1.00 93.96           O  
ATOM   3665  CG  LEU C 171       6.246  -4.216  -0.332  1.00 93.96           C  
ATOM   3666  CD1 LEU C 171       6.261  -5.628   0.244  1.00 93.96           C  
ATOM   3667  CD2 LEU C 171       4.884  -3.563  -0.126  1.00 93.96           C  
ATOM   3668  N   LEU C 172       9.320  -3.018  -2.173  1.00 93.25           N  
ATOM   3669  CA  LEU C 172       9.469  -3.098  -3.622  1.00 93.25           C  
ATOM   3670  C   LEU C 172      10.886  -3.518  -4.000  1.00 93.25           C  
ATOM   3671  CB  LEU C 172       9.134  -1.752  -4.270  1.00 93.25           C  
ATOM   3672  O   LEU C 172      11.173  -3.760  -5.175  1.00 93.25           O  
ATOM   3673  CG  LEU C 172       7.707  -1.239  -4.067  1.00 93.25           C  
ATOM   3674  CD1 LEU C 172       7.550   0.147  -4.683  1.00 93.25           C  
ATOM   3675  CD2 LEU C 172       6.698  -2.213  -4.666  1.00 93.25           C  
ATOM   3676  N   GLY C 173      11.782  -3.696  -3.045  1.00 90.64           N  
ATOM   3677  CA  GLY C 173      13.167  -4.069  -3.282  1.00 90.64           C  
ATOM   3678  C   GLY C 173      13.575  -5.340  -2.562  1.00 90.64           C  
ATOM   3679  O   GLY C 173      13.128  -6.432  -2.919  1.00 90.64           O  
ATOM   3680  N   ASP C 174      14.325  -5.094  -1.355  1.00 89.27           N  
ATOM   3681  CA  ASP C 174      14.864  -6.234  -0.621  1.00 89.27           C  
ATOM   3682  C   ASP C 174      13.742  -7.108  -0.064  1.00 89.27           C  
ATOM   3683  CB  ASP C 174      15.775  -5.761   0.513  1.00 89.27           C  
ATOM   3684  O   ASP C 174      13.845  -8.337  -0.069  1.00 89.27           O  
ATOM   3685  CG  ASP C 174      17.067  -5.139   0.015  1.00 89.27           C  
ATOM   3686  OD1 ASP C 174      17.450  -5.377  -1.151  1.00 89.27           O  
ATOM   3687  OD2 ASP C 174      17.711  -4.405   0.797  1.00 89.27           O  
ATOM   3688  N   GLY C 175      12.791  -6.505   0.419  1.00 93.62           N  
ATOM   3689  CA  GLY C 175      11.664  -7.271   0.927  1.00 93.62           C  
ATOM   3690  C   GLY C 175      11.018  -8.151  -0.127  1.00 93.62           C  
ATOM   3691  O   GLY C 175      10.683  -9.307   0.142  1.00 93.62           O  
ATOM   3692  N   LEU C 176      10.868  -7.625  -1.331  1.00 95.14           N  
ATOM   3693  CA  LEU C 176      10.266  -8.367  -2.433  1.00 95.14           C  
ATOM   3694  C   LEU C 176      11.141  -9.549  -2.835  1.00 95.14           C  
ATOM   3695  CB  LEU C 176      10.042  -7.449  -3.638  1.00 95.14           C  
ATOM   3696  O   LEU C 176      10.638 -10.654  -3.051  1.00 95.14           O  
ATOM   3697  CG  LEU C 176       9.324  -8.069  -4.838  1.00 95.14           C  
ATOM   3698  CD1 LEU C 176       7.914  -8.498  -4.448  1.00 95.14           C  
ATOM   3699  CD2 LEU C 176       9.287  -7.087  -6.004  1.00 95.14           C  
ATOM   3700  N   THR C 177      12.414  -9.327  -2.905  1.00 94.48           N  
ATOM   3701  CA  THR C 177      13.359 -10.376  -3.272  1.00 94.48           C  
ATOM   3702  C   THR C 177      13.303 -11.527  -2.272  1.00 94.48           C  
ATOM   3703  CB  THR C 177      14.796  -9.830  -3.351  1.00 94.48           C  
ATOM   3704  O   THR C 177      13.295 -12.696  -2.663  1.00 94.48           O  
ATOM   3705  CG2 THR C 177      15.780 -10.928  -3.744  1.00 94.48           C  
ATOM   3706  OG1 THR C 177      14.851  -8.783  -4.328  1.00 94.48           O  
ATOM   3707  N   GLU C 178      13.244 -11.195  -1.019  1.00 93.10           N  
ATOM   3708  CA  GLU C 178      13.149 -12.219   0.017  1.00 93.10           C  
ATOM   3709  C   GLU C 178      11.827 -12.977  -0.076  1.00 93.10           C  
ATOM   3710  CB  GLU C 178      13.301 -11.595   1.406  1.00 93.10           C  
ATOM   3711  O   GLU C 178      11.790 -14.196   0.104  1.00 93.10           O  
ATOM   3712  CG  GLU C 178      13.526 -12.611   2.516  1.00 93.10           C  
ATOM   3713  CD  GLU C 178      13.785 -11.972   3.871  1.00 93.10           C  
ATOM   3714  OE1 GLU C 178      13.955 -12.710   4.868  1.00 93.10           O  
ATOM   3715  OE2 GLU C 178      13.817 -10.723   3.937  1.00 93.10           O  
ATOM   3716  N   LEU C 179      10.781 -12.232  -0.369  1.00 96.12           N  
ATOM   3717  CA  LEU C 179       9.469 -12.849  -0.529  1.00 96.12           C  
ATOM   3718  C   LEU C 179       9.468 -13.829  -1.697  1.00 96.12           C  
ATOM   3719  CB  LEU C 179       8.396 -11.779  -0.744  1.00 96.12           C  
ATOM   3720  O   LEU C 179       8.934 -14.935  -1.585  1.00 96.12           O  
ATOM   3721  CG  LEU C 179       6.952 -12.274  -0.834  1.00 96.12           C  
ATOM   3722  CD1 LEU C 179       6.550 -12.973   0.460  1.00 96.12           C  
ATOM   3723  CD2 LEU C 179       6.007 -11.117  -1.139  1.00 96.12           C  
ATOM   3724  N   ILE C 180      10.059 -13.437  -2.783  1.00 97.61           N  
ATOM   3725  CA  ILE C 180      10.159 -14.284  -3.967  1.00 97.61           C  
ATOM   3726  C   ILE C 180      10.876 -15.584  -3.611  1.00 97.61           C  
ATOM   3727  CB  ILE C 180      10.896 -13.563  -5.117  1.00 97.61           C  
ATOM   3728  O   ILE C 180      10.433 -16.670  -3.995  1.00 97.61           O  
ATOM   3729  CG1 ILE C 180      10.001 -12.480  -5.730  1.00 97.61           C  
ATOM   3730  CG2 ILE C 180      11.349 -14.566  -6.182  1.00 97.61           C  
ATOM   3731  CD1 ILE C 180      10.718 -11.566  -6.714  1.00 97.61           C  
ATOM   3732  N   THR C 181      11.900 -15.509  -2.848  1.00 96.55           N  
ATOM   3733  CA  THR C 181      12.697 -16.671  -2.470  1.00 96.55           C  
ATOM   3734  C   THR C 181      11.857 -17.667  -1.675  1.00 96.55           C  
ATOM   3735  CB  THR C 181      13.929 -16.259  -1.643  1.00 96.55           C  
ATOM   3736  O   THR C 181      11.836 -18.859  -1.989  1.00 96.55           O  
ATOM   3737  CG2 THR C 181      14.729 -17.481  -1.202  1.00 96.55           C  
ATOM   3738  OG1 THR C 181      14.769 -15.413  -2.438  1.00 96.55           O  
ATOM   3739  N   VAL C 182      11.144 -17.163  -0.726  1.00 95.61           N  
ATOM   3740  CA  VAL C 182      10.363 -18.018   0.161  1.00 95.61           C  
ATOM   3741  C   VAL C 182       9.210 -18.651  -0.615  1.00 95.61           C  
ATOM   3742  CB  VAL C 182       9.821 -17.232   1.375  1.00 95.61           C  
ATOM   3743  O   VAL C 182       8.926 -19.841  -0.457  1.00 95.61           O  
ATOM   3744  CG1 VAL C 182       8.778 -18.055   2.130  1.00 95.61           C  
ATOM   3745  CG2 VAL C 182      10.965 -16.831   2.305  1.00 95.61           C  
ATOM   3746  N   ILE C 183       8.632 -17.882  -1.490  1.00 98.01           N  
ATOM   3747  CA  ILE C 183       7.479 -18.380  -2.233  1.00 98.01           C  
ATOM   3748  C   ILE C 183       7.941 -19.373  -3.297  1.00 98.01           C  
ATOM   3749  CB  ILE C 183       6.685 -17.227  -2.885  1.00 98.01           C  
ATOM   3750  O   ILE C 183       7.276 -20.381  -3.545  1.00 98.01           O  
ATOM   3751  CG1 ILE C 183       5.966 -16.401  -1.812  1.00 98.01           C  
ATOM   3752  CG2 ILE C 183       5.691 -17.770  -3.915  1.00 98.01           C  
ATOM   3753  CD1 ILE C 183       5.218 -15.192  -2.359  1.00 98.01           C  
ATOM   3754  N   LYS C 184       9.047 -19.085  -3.901  1.00 98.42           N  
ATOM   3755  CA  LYS C 184       9.594 -20.017  -4.882  1.00 98.42           C  
ATOM   3756  C   LYS C 184       9.880 -21.376  -4.249  1.00 98.42           C  
ATOM   3757  CB  LYS C 184      10.871 -19.452  -5.506  1.00 98.42           C  
ATOM   3758  O   LYS C 184       9.604 -22.417  -4.849  1.00 98.42           O  
ATOM   3759  CG  LYS C 184      11.388 -20.253  -6.692  1.00 98.42           C  
ATOM   3760  CD  LYS C 184      12.574 -19.567  -7.356  1.00 98.42           C  
ATOM   3761  CE  LYS C 184      13.104 -20.378  -8.531  1.00 98.42           C  
ATOM   3762  NZ  LYS C 184      14.221 -19.675  -9.230  1.00 98.42           N  
ATOM   3763  N   GLN C 185      10.412 -21.381  -3.029  1.00 97.27           N  
ATOM   3764  CA  GLN C 185      10.680 -22.618  -2.304  1.00 97.27           C  
ATOM   3765  C   GLN C 185       9.387 -23.371  -2.003  1.00 97.27           C  
ATOM   3766  CB  GLN C 185      11.432 -22.327  -1.004  1.00 97.27           C  
ATOM   3767  O   GLN C 185       9.328 -24.594  -2.143  1.00 97.27           O  
ATOM   3768  CG  GLN C 185      12.881 -21.907  -1.212  1.00 97.27           C  
ATOM   3769  CD  GLN C 185      13.568 -21.508   0.080  1.00 97.27           C  
ATOM   3770  NE2 GLN C 185      14.874 -21.271   0.008  1.00 97.27           N  
ATOM   3771  OE1 GLN C 185      12.931 -21.413   1.134  1.00 97.27           O  
ATOM   3772  N   ALA C 186       8.366 -22.625  -1.607  1.00 97.82           N  
ATOM   3773  CA  ALA C 186       7.074 -23.238  -1.311  1.00 97.82           C  
ATOM   3774  C   ALA C 186       6.455 -23.848  -2.566  1.00 97.82           C  
ATOM   3775  CB  ALA C 186       6.125 -22.210  -0.700  1.00 97.82           C  
ATOM   3776  O   ALA C 186       5.929 -24.962  -2.528  1.00 97.82           O  
ATOM   3777  N   VAL C 187       6.594 -23.139  -3.668  1.00 98.79           N  
ATOM   3778  CA  VAL C 187       6.047 -23.623  -4.931  1.00 98.79           C  
ATOM   3779  C   VAL C 187       6.792 -24.883  -5.368  1.00 98.79           C  
ATOM   3780  CB  VAL C 187       6.128 -22.546  -6.036  1.00 98.79           C  
ATOM   3781  O   VAL C 187       6.175 -25.850  -5.822  1.00 98.79           O  
ATOM   3782  CG1 VAL C 187       5.772 -23.140  -7.397  1.00 98.79           C  
ATOM   3783  CG2 VAL C 187       5.208 -21.372  -5.704  1.00 98.79           C  
ATOM   3784  N   GLN C 188       8.070 -24.902  -5.219  1.00 98.52           N  
ATOM   3785  CA  GLN C 188       8.883 -26.065  -5.559  1.00 98.52           C  
ATOM   3786  C   GLN C 188       8.469 -27.284  -4.740  1.00 98.52           C  
ATOM   3787  CB  GLN C 188      10.367 -25.764  -5.340  1.00 98.52           C  
ATOM   3788  O   GLN C 188       8.353 -28.388  -5.276  1.00 98.52           O  
ATOM   3789  CG  GLN C 188      11.294 -26.889  -5.782  1.00 98.52           C  
ATOM   3790  CD  GLN C 188      11.314 -27.075  -7.287  1.00 98.52           C  
ATOM   3791  NE2 GLN C 188      11.278 -28.327  -7.730  1.00 98.52           N  
ATOM   3792  OE1 GLN C 188      11.361 -26.102  -8.046  1.00 98.52           O  
ATOM   3793  N   LYS C 189       8.194 -27.118  -3.498  1.00 97.89           N  
ATOM   3794  CA  LYS C 189       7.811 -28.211  -2.608  1.00 97.89           C  
ATOM   3795  C   LYS C 189       6.449 -28.782  -2.993  1.00 97.89           C  
ATOM   3796  CB  LYS C 189       7.788 -27.737  -1.154  1.00 97.89           C  
ATOM   3797  O   LYS C 189       6.237 -29.994  -2.927  1.00 97.89           O  
ATOM   3798  CG  LYS C 189       7.690 -28.864  -0.137  1.00 97.89           C  
ATOM   3799  CD  LYS C 189       7.866 -28.349   1.286  1.00 97.89           C  
ATOM   3800  CE  LYS C 189       7.695 -29.464   2.310  1.00 97.89           C  
ATOM   3801  NZ  LYS C 189       7.901 -28.971   3.705  1.00 97.89           N  
ATOM   3802  N   VAL C 190       5.542 -27.912  -3.481  1.00 98.58           N  
ATOM   3803  CA  VAL C 190       4.165 -28.328  -3.727  1.00 98.58           C  
ATOM   3804  C   VAL C 190       4.031 -28.855  -5.153  1.00 98.58           C  
ATOM   3805  CB  VAL C 190       3.171 -27.168  -3.492  1.00 98.58           C  
ATOM   3806  O   VAL C 190       3.374 -29.873  -5.387  1.00 98.58           O  
ATOM   3807  CG1 VAL C 190       1.767 -27.559  -3.950  1.00 98.58           C  
ATOM   3808  CG2 VAL C 190       3.163 -26.764  -2.019  1.00 98.58           C  
ATOM   3809  N   LEU C 191       4.740 -28.221  -6.115  1.00 98.66           N  
ATOM   3810  CA  LEU C 191       4.477 -28.532  -7.516  1.00 98.66           C  
ATOM   3811  C   LEU C 191       5.693 -29.184  -8.165  1.00 98.66           C  
ATOM   3812  CB  LEU C 191       4.093 -27.264  -8.283  1.00 98.66           C  
ATOM   3813  O   LEU C 191       5.622 -29.640  -9.309  1.00 98.66           O  
ATOM   3814  CG  LEU C 191       2.691 -26.711  -8.021  1.00 98.66           C  
ATOM   3815  CD1 LEU C 191       2.551 -25.316  -8.620  1.00 98.66           C  
ATOM   3816  CD2 LEU C 191       1.632 -27.651  -8.587  1.00 98.66           C  
ATOM   3817  N   GLY C 192       6.783 -29.256  -7.468  1.00 98.15           N  
ATOM   3818  CA  GLY C 192       8.028 -29.744  -8.039  1.00 98.15           C  
ATOM   3819  C   GLY C 192       7.926 -31.161  -8.570  1.00 98.15           C  
ATOM   3820  O   GLY C 192       8.471 -31.473  -9.631  1.00 98.15           O  
ATOM   3821  N   SER C 193       7.149 -32.011  -7.861  1.00 97.16           N  
ATOM   3822  CA  SER C 193       7.073 -33.426  -8.208  1.00 97.16           C  
ATOM   3823  C   SER C 193       5.848 -33.720  -9.068  1.00 97.16           C  
ATOM   3824  CB  SER C 193       7.037 -34.287  -6.945  1.00 97.16           C  
ATOM   3825  O   SER C 193       5.622 -34.865  -9.465  1.00 97.16           O  
ATOM   3826  OG  SER C 193       5.912 -33.963  -6.147  1.00 97.16           O  
ATOM   3827  N   VAL C 194       5.002 -32.681  -9.347  1.00 97.75           N  
ATOM   3828  CA  VAL C 194       3.793 -32.885 -10.138  1.00 97.75           C  
ATOM   3829  C   VAL C 194       4.144 -32.897 -11.624  1.00 97.75           C  
ATOM   3830  CB  VAL C 194       2.735 -31.797  -9.849  1.00 97.75           C  
ATOM   3831  O   VAL C 194       4.784 -31.969 -12.125  1.00 97.75           O  
ATOM   3832  CG1 VAL C 194       1.460 -32.058 -10.649  1.00 97.75           C  
ATOM   3833  CG2 VAL C 194       2.427 -31.736  -8.354  1.00 97.75           C  
ATOM   3834  N   SER C 195       3.756 -33.899 -12.329  1.00 96.55           N  
ATOM   3835  CA  SER C 195       4.076 -34.085 -13.741  1.00 96.55           C  
ATOM   3836  C   SER C 195       3.373 -33.045 -14.608  1.00 96.55           C  
ATOM   3837  CB  SER C 195       3.686 -35.491 -14.199  1.00 96.55           C  
ATOM   3838  O   SER C 195       2.238 -32.658 -14.324  1.00 96.55           O  
ATOM   3839  OG  SER C 195       3.747 -35.594 -15.611  1.00 96.55           O  
ATOM   3840  N   LEU C 196       3.991 -32.675 -15.688  1.00 97.46           N  
ATOM   3841  CA  LEU C 196       3.421 -31.713 -16.625  1.00 97.46           C  
ATOM   3842  C   LEU C 196       2.176 -32.282 -17.297  1.00 97.46           C  
ATOM   3843  CB  LEU C 196       4.453 -31.320 -17.685  1.00 97.46           C  
ATOM   3844  O   LEU C 196       1.342 -31.530 -17.806  1.00 97.46           O  
ATOM   3845  CG  LEU C 196       5.658 -30.516 -17.192  1.00 97.46           C  
ATOM   3846  CD1 LEU C 196       6.700 -30.391 -18.299  1.00 97.46           C  
ATOM   3847  CD2 LEU C 196       5.219 -29.138 -16.707  1.00 97.46           C  
ATOM   3848  N   LYS C 197       2.038 -33.621 -17.277  1.00 95.49           N  
ATOM   3849  CA  LYS C 197       0.916 -34.288 -17.931  1.00 95.49           C  
ATOM   3850  C   LYS C 197      -0.259 -34.456 -16.973  1.00 95.49           C  
ATOM   3851  CB  LYS C 197       1.347 -35.651 -18.476  1.00 95.49           C  
ATOM   3852  O   LYS C 197      -1.378 -34.748 -17.400  1.00 95.49           O  
ATOM   3853  CG  LYS C 197       2.299 -35.572 -19.660  1.00 95.49           C  
ATOM   3854  CD  LYS C 197       2.650 -36.957 -20.189  1.00 95.49           C  
ATOM   3855  CE  LYS C 197       3.568 -36.877 -21.401  1.00 95.49           C  
ATOM   3856  NZ  LYS C 197       3.906 -38.232 -21.930  1.00 95.49           N  
ATOM   3857  N   HIS C 198       0.066 -34.274 -15.670  1.00 95.79           N  
ATOM   3858  CA  HIS C 198      -0.964 -34.475 -14.657  1.00 95.79           C  
ATOM   3859  C   HIS C 198      -2.101 -33.472 -14.820  1.00 95.79           C  
ATOM   3860  CB  HIS C 198      -0.365 -34.366 -13.254  1.00 95.79           C  
ATOM   3861  O   HIS C 198      -1.864 -32.263 -14.873  1.00 95.79           O  
ATOM   3862  CG  HIS C 198      -1.327 -34.711 -12.162  1.00 95.79           C  
ATOM   3863  CD2 HIS C 198      -1.936 -33.934 -11.236  1.00 95.79           C  
ATOM   3864  ND1 HIS C 198      -1.760 -35.999 -11.932  1.00 95.79           N  
ATOM   3865  CE1 HIS C 198      -2.598 -35.999 -10.908  1.00 95.79           C  
ATOM   3866  NE2 HIS C 198      -2.722 -34.758 -10.468  1.00 95.79           N  
ATOM   3867  N   SER C 199      -3.336 -33.947 -14.955  1.00 95.38           N  
ATOM   3868  CA  SER C 199      -4.497 -33.081 -15.137  1.00 95.38           C  
ATOM   3869  C   SER C 199      -5.027 -32.578 -13.799  1.00 95.38           C  
ATOM   3870  CB  SER C 199      -5.605 -33.820 -15.888  1.00 95.38           C  
ATOM   3871  O   SER C 199      -5.187 -33.356 -12.856  1.00 95.38           O  
ATOM   3872  OG  SER C 199      -5.205 -34.112 -17.216  1.00 95.38           O  
ATOM   3873  N   LEU C 200      -5.213 -31.270 -13.702  1.00 95.91           N  
ATOM   3874  CA  LEU C 200      -5.717 -30.641 -12.486  1.00 95.91           C  
ATOM   3875  C   LEU C 200      -7.022 -29.899 -12.759  1.00 95.91           C  
ATOM   3876  CB  LEU C 200      -4.678 -29.675 -11.912  1.00 95.91           C  
ATOM   3877  O   LEU C 200      -7.153 -29.220 -13.780  1.00 95.91           O  
ATOM   3878  CG  LEU C 200      -3.341 -30.288 -11.493  1.00 95.91           C  
ATOM   3879  CD1 LEU C 200      -2.322 -29.191 -11.203  1.00 95.91           C  
ATOM   3880  CD2 LEU C 200      -3.523 -31.190 -10.278  1.00 95.91           C  
ATOM   3881  N   SER C 201      -8.028 -30.120 -11.880  1.00 94.38           N  
ATOM   3882  CA  SER C 201      -9.241 -29.308 -11.898  1.00 94.38           C  
ATOM   3883  C   SER C 201      -9.032 -27.985 -11.170  1.00 94.38           C  
ATOM   3884  CB  SER C 201     -10.406 -30.070 -11.264  1.00 94.38           C  
ATOM   3885  O   SER C 201      -7.982 -27.763 -10.563  1.00 94.38           O  
ATOM   3886  OG  SER C 201     -10.233 -30.175  -9.861  1.00 94.38           O  
ATOM   3887  N   LEU C 202     -10.001 -27.100 -11.307  1.00 94.61           N  
ATOM   3888  CA  LEU C 202      -9.908 -25.826 -10.602  1.00 94.61           C  
ATOM   3889  C   LEU C 202      -9.839 -26.044  -9.094  1.00 94.61           C  
ATOM   3890  CB  LEU C 202     -11.103 -24.934 -10.947  1.00 94.61           C  
ATOM   3891  O   LEU C 202      -9.115 -25.333  -8.393  1.00 94.61           O  
ATOM   3892  CG  LEU C 202     -11.071 -23.511 -10.387  1.00 94.61           C  
ATOM   3893  CD1 LEU C 202      -9.882 -22.744 -10.957  1.00 94.61           C  
ATOM   3894  CD2 LEU C 202     -12.377 -22.786 -10.692  1.00 94.61           C  
ATOM   3895  N   LEU C 203     -10.573 -27.005  -8.598  1.00 95.22           N  
ATOM   3896  CA  LEU C 203     -10.564 -27.331  -7.177  1.00 95.22           C  
ATOM   3897  C   LEU C 203      -9.190 -27.830  -6.742  1.00 95.22           C  
ATOM   3898  CB  LEU C 203     -11.626 -28.387  -6.862  1.00 95.22           C  
ATOM   3899  O   LEU C 203      -8.726 -27.508  -5.646  1.00 95.22           O  
ATOM   3900  CG  LEU C 203     -13.080 -27.912  -6.872  1.00 95.22           C  
ATOM   3901  CD1 LEU C 203     -14.028 -29.105  -6.816  1.00 95.22           C  
ATOM   3902  CD2 LEU C 203     -13.339 -26.960  -5.710  1.00 95.22           C  
ATOM   3903  N   ASP C 204      -8.575 -28.622  -7.656  1.00 96.28           N  
ATOM   3904  CA  ASP C 204      -7.224 -29.100  -7.376  1.00 96.28           C  
ATOM   3905  C   ASP C 204      -6.239 -27.937  -7.281  1.00 96.28           C  
ATOM   3906  CB  ASP C 204      -6.770 -30.088  -8.452  1.00 96.28           C  
ATOM   3907  O   ASP C 204      -5.369 -27.922  -6.407  1.00 96.28           O  
ATOM   3908  CG  ASP C 204      -7.597 -31.361  -8.476  1.00 96.28           C  
ATOM   3909  OD1 ASP C 204      -8.055 -31.811  -7.403  1.00 96.28           O  
ATOM   3910  OD2 ASP C 204      -7.792 -31.920  -9.577  1.00 96.28           O  
ATOM   3911  N   LEU C 205      -6.391 -26.973  -8.170  1.00 96.94           N  
ATOM   3912  CA  LEU C 205      -5.521 -25.802  -8.178  1.00 96.94           C  
ATOM   3913  C   LEU C 205      -5.686 -24.994  -6.896  1.00 96.94           C  
ATOM   3914  CB  LEU C 205      -5.819 -24.920  -9.393  1.00 96.94           C  
ATOM   3915  O   LEU C 205      -4.701 -24.521  -6.323  1.00 96.94           O  
ATOM   3916  CG  LEU C 205      -5.060 -25.256 -10.678  1.00 96.94           C  
ATOM   3917  CD1 LEU C 205      -5.976 -25.111 -11.888  1.00 96.94           C  
ATOM   3918  CD2 LEU C 205      -3.831 -24.365 -10.821  1.00 96.94           C  
ATOM   3919  N   GLU C 206      -6.922 -24.879  -6.514  1.00 97.59           N  
ATOM   3920  CA  GLU C 206      -7.202 -24.171  -5.268  1.00 97.59           C  
ATOM   3921  C   GLU C 206      -6.494 -24.829  -4.088  1.00 97.59           C  
ATOM   3922  CB  GLU C 206      -8.710 -24.112  -5.010  1.00 97.59           C  
ATOM   3923  O   GLU C 206      -5.923 -24.143  -3.238  1.00 97.59           O  
ATOM   3924  CG  GLU C 206      -9.090 -23.340  -3.755  1.00 97.59           C  
ATOM   3925  CD  GLU C 206     -10.590 -23.287  -3.514  1.00 97.59           C  
ATOM   3926  OE1 GLU C 206     -11.038 -22.504  -2.646  1.00 97.59           O  
ATOM   3927  OE2 GLU C 206     -11.323 -24.035  -4.199  1.00 97.59           O  
ATOM   3928  N   GLN C 207      -6.535 -26.108  -4.052  1.00 97.72           N  
ATOM   3929  CA  GLN C 207      -5.884 -26.849  -2.977  1.00 97.72           C  
ATOM   3930  C   GLN C 207      -4.371 -26.653  -3.012  1.00 97.72           C  
ATOM   3931  CB  GLN C 207      -6.223 -28.338  -3.069  1.00 97.72           C  
ATOM   3932  O   GLN C 207      -3.738 -26.483  -1.968  1.00 97.72           O  
ATOM   3933  CG  GLN C 207      -5.710 -29.159  -1.894  1.00 97.72           C  
ATOM   3934  CD  GLN C 207      -6.266 -28.689  -0.562  1.00 97.72           C  
ATOM   3935  NE2 GLN C 207      -5.424 -28.693   0.466  1.00 97.72           N  
ATOM   3936  OE1 GLN C 207      -7.441 -28.325  -0.459  1.00 97.72           O  
ATOM   3937  N   LYS C 208      -3.760 -26.710  -4.254  1.00 98.36           N  
ATOM   3938  CA  LYS C 208      -2.325 -26.484  -4.392  1.00 98.36           C  
ATOM   3939  C   LYS C 208      -1.936 -25.095  -3.895  1.00 98.36           C  
ATOM   3940  CB  LYS C 208      -1.890 -26.661  -5.847  1.00 98.36           C  
ATOM   3941  O   LYS C 208      -0.940 -24.939  -3.186  1.00 98.36           O  
ATOM   3942  CG  LYS C 208      -2.021 -28.087  -6.363  1.00 98.36           C  
ATOM   3943  CD  LYS C 208      -1.089 -29.037  -5.623  1.00 98.36           C  
ATOM   3944  CE  LYS C 208      -1.196 -30.458  -6.160  1.00 98.36           C  
ATOM   3945  NZ  LYS C 208      -0.392 -31.419  -5.348  1.00 98.36           N  
ATOM   3946  N   LEU C 209      -2.745 -24.128  -4.233  1.00 98.44           N  
ATOM   3947  CA  LEU C 209      -2.475 -22.760  -3.806  1.00 98.44           C  
ATOM   3948  C   LEU C 209      -2.595 -22.629  -2.292  1.00 98.44           C  
ATOM   3949  CB  LEU C 209      -3.436 -21.785  -4.492  1.00 98.44           C  
ATOM   3950  O   LEU C 209      -1.820 -21.904  -1.664  1.00 98.44           O  
ATOM   3951  CG  LEU C 209      -3.173 -21.502  -5.972  1.00 98.44           C  
ATOM   3952  CD1 LEU C 209      -4.313 -20.681  -6.565  1.00 98.44           C  
ATOM   3953  CD2 LEU C 209      -1.840 -20.783  -6.151  1.00 98.44           C  
ATOM   3954  N   LYS C 210      -3.585 -23.312  -1.701  1.00 97.81           N  
ATOM   3955  CA  LYS C 210      -3.743 -23.311  -0.249  1.00 97.81           C  
ATOM   3956  C   LYS C 210      -2.519 -23.909   0.438  1.00 97.81           C  
ATOM   3957  CB  LYS C 210      -5.000 -24.085   0.154  1.00 97.81           C  
ATOM   3958  O   LYS C 210      -2.071 -23.403   1.469  1.00 97.81           O  
ATOM   3959  CG  LYS C 210      -5.437 -23.849   1.592  1.00 97.81           C  
ATOM   3960  CD  LYS C 210      -6.764 -24.534   1.892  1.00 97.81           C  
ATOM   3961  CE  LYS C 210      -7.154 -24.382   3.356  1.00 97.81           C  
ATOM   3962  NZ  LYS C 210      -8.480 -25.007   3.644  1.00 97.81           N  
ATOM   3963  N   GLU C 211      -2.009 -24.971  -0.139  1.00 97.96           N  
ATOM   3964  CA  GLU C 211      -0.812 -25.603   0.408  1.00 97.96           C  
ATOM   3965  C   GLU C 211       0.387 -24.661   0.344  1.00 97.96           C  
ATOM   3966  CB  GLU C 211      -0.501 -26.903  -0.337  1.00 97.96           C  
ATOM   3967  O   GLU C 211       1.170 -24.579   1.292  1.00 97.96           O  
ATOM   3968  CG  GLU C 211      -1.493 -28.023  -0.060  1.00 97.96           C  
ATOM   3969  CD  GLU C 211      -1.212 -29.285  -0.861  1.00 97.96           C  
ATOM   3970  OE1 GLU C 211      -2.144 -30.097  -1.061  1.00 97.96           O  
ATOM   3971  OE2 GLU C 211      -0.050 -29.464  -1.290  1.00 97.96           O  
ATOM   3972  N   ILE C 212       0.503 -23.976  -0.799  1.00 98.24           N  
ATOM   3973  CA  ILE C 212       1.582 -23.007  -0.953  1.00 98.24           C  
ATOM   3974  C   ILE C 212       1.448 -21.913   0.105  1.00 98.24           C  
ATOM   3975  CB  ILE C 212       1.588 -22.386  -2.368  1.00 98.24           C  
ATOM   3976  O   ILE C 212       2.426 -21.558   0.767  1.00 98.24           O  
ATOM   3977  CG1 ILE C 212       1.964 -23.443  -3.413  1.00 98.24           C  
ATOM   3978  CG2 ILE C 212       2.544 -21.191  -2.430  1.00 98.24           C  
ATOM   3979  CD1 ILE C 212       1.700 -23.014  -4.850  1.00 98.24           C  
ATOM   3980  N   ARG C 213       0.279 -21.454   0.346  1.00 97.55           N  
ATOM   3981  CA  ARG C 213       0.025 -20.400   1.324  1.00 97.55           C  
ATOM   3982  C   ARG C 213       0.375 -20.865   2.733  1.00 97.55           C  
ATOM   3983  CB  ARG C 213      -1.437 -19.955   1.267  1.00 97.55           C  
ATOM   3984  O   ARG C 213       0.959 -20.111   3.514  1.00 97.55           O  
ATOM   3985  CG  ARG C 213      -1.779 -19.116   0.046  1.00 97.55           C  
ATOM   3986  CD  ARG C 213      -3.217 -18.620   0.086  1.00 97.55           C  
ATOM   3987  NE  ARG C 213      -3.424 -17.652   1.160  1.00 97.55           N  
ATOM   3988  NH1 ARG C 213      -5.728 -17.652   0.997  1.00 97.55           N  
ATOM   3989  NH2 ARG C 213      -4.684 -16.332   2.554  1.00 97.55           N  
ATOM   3990  CZ  ARG C 213      -4.612 -17.214   1.568  1.00 97.55           C  
ATOM   3991  N   ASN C 214      -0.011 -22.072   3.059  1.00 95.33           N  
ATOM   3992  CA  ASN C 214       0.297 -22.620   4.375  1.00 95.33           C  
ATOM   3993  C   ASN C 214       1.801 -22.651   4.631  1.00 95.33           C  
ATOM   3994  CB  ASN C 214      -0.296 -24.022   4.526  1.00 95.33           C  
ATOM   3995  O   ASN C 214       2.257 -22.296   5.720  1.00 95.33           O  
ATOM   3996  CG  ASN C 214      -1.801 -24.003   4.706  1.00 95.33           C  
ATOM   3997  ND2 ASN C 214      -2.441 -25.142   4.468  1.00 95.33           N  
ATOM   3998  OD1 ASN C 214      -2.384 -22.973   5.055  1.00 95.33           O  
ATOM   3999  N   LEU C 215       2.583 -23.002   3.588  1.00 95.35           N  
ATOM   4000  CA  LEU C 215       4.034 -23.068   3.717  1.00 95.35           C  
ATOM   4001  C   LEU C 215       4.630 -21.673   3.875  1.00 95.35           C  
ATOM   4002  CB  LEU C 215       4.650 -23.763   2.500  1.00 95.35           C  
ATOM   4003  O   LEU C 215       5.581 -21.482   4.637  1.00 95.35           O  
ATOM   4004  CG  LEU C 215       4.401 -25.267   2.380  1.00 95.35           C  
ATOM   4005  CD1 LEU C 215       4.923 -25.786   1.044  1.00 95.35           C  
ATOM   4006  CD2 LEU C 215       5.054 -26.011   3.540  1.00 95.35           C  
ATOM   4007  N   VAL C 216       4.009 -20.724   3.171  1.00 94.84           N  
ATOM   4008  CA  VAL C 216       4.529 -19.361   3.181  1.00 94.84           C  
ATOM   4009  C   VAL C 216       4.194 -18.688   4.510  1.00 94.84           C  
ATOM   4010  CB  VAL C 216       3.966 -18.530   2.006  1.00 94.84           C  
ATOM   4011  O   VAL C 216       5.047 -18.034   5.114  1.00 94.84           O  
ATOM   4012  CG1 VAL C 216       4.314 -17.052   2.174  1.00 94.84           C  
ATOM   4013  CG2 VAL C 216       4.498 -19.060   0.675  1.00 94.84           C  
ATOM   4014  N   GLU C 217       2.974 -18.867   4.978  1.00 91.33           N  
ATOM   4015  CA  GLU C 217       2.465 -18.145   6.140  1.00 91.33           C  
ATOM   4016  C   GLU C 217       2.897 -18.816   7.441  1.00 91.33           C  
ATOM   4017  CB  GLU C 217       0.938 -18.043   6.083  1.00 91.33           C  
ATOM   4018  O   GLU C 217       2.914 -18.180   8.497  1.00 91.33           O  
ATOM   4019  CG  GLU C 217       0.418 -17.261   4.886  1.00 91.33           C  
ATOM   4020  CD  GLU C 217      -1.096 -17.305   4.752  1.00 91.33           C  
ATOM   4021  OE1 GLU C 217      -1.616 -17.029   3.647  1.00 91.33           O  
ATOM   4022  OE2 GLU C 217      -1.767 -17.616   5.761  1.00 91.33           O  
ATOM   4023  N   GLN C 218       3.279 -20.080   7.363  1.00 81.77           N  
ATOM   4024  CA  GLN C 218       3.788 -20.795   8.528  1.00 81.77           C  
ATOM   4025  C   GLN C 218       5.314 -20.814   8.537  1.00 81.77           C  
ATOM   4026  CB  GLN C 218       3.245 -22.224   8.561  1.00 81.77           C  
ATOM   4027  O   GLN C 218       5.928 -21.345   9.465  1.00 81.77           O  
ATOM   4028  CG  GLN C 218       1.750 -22.308   8.835  1.00 81.77           C  
ATOM   4029  CD  GLN C 218       1.223 -23.730   8.787  1.00 81.77           C  
ATOM   4030  NE2 GLN C 218      -0.096 -23.876   8.852  1.00 81.77           N  
ATOM   4031  OE1 GLN C 218       1.995 -24.689   8.693  1.00 81.77           O  
ATOM   4032  N   HIS C 219       5.874 -20.335   7.460  1.00 66.29           N  
ATOM   4033  CA  HIS C 219       7.328 -20.339   7.344  1.00 66.29           C  
ATOM   4034  C   HIS C 219       7.977 -19.620   8.522  1.00 66.29           C  
ATOM   4035  CB  HIS C 219       7.764 -19.691   6.029  1.00 66.29           C  
ATOM   4036  O   HIS C 219       7.631 -18.474   8.822  1.00 66.29           O  
ATOM   4037  CG  HIS C 219       9.219 -19.863   5.728  1.00 66.29           C  
ATOM   4038  CD2 HIS C 219       9.867 -20.777   4.969  1.00 66.29           C  
ATOM   4039  ND1 HIS C 219      10.188 -19.028   6.240  1.00 66.29           N  
ATOM   4040  CE1 HIS C 219      11.374 -19.422   5.807  1.00 66.29           C  
ATOM   4041  NE2 HIS C 219      11.207 -20.481   5.034  1.00 66.29           N  
ATOM   4042  N   LYS C 220       8.454 -20.448   9.454  1.00 59.52           N  
ATOM   4043  CA  LYS C 220       9.205 -19.924  10.592  1.00 59.52           C  
ATOM   4044  C   LYS C 220      10.649 -19.619  10.205  1.00 59.52           C  
ATOM   4045  CB  LYS C 220       9.173 -20.914  11.758  1.00 59.52           C  
ATOM   4046  O   LYS C 220      11.344 -20.476   9.655  1.00 59.52           O  
ATOM   4047  CG  LYS C 220       7.841 -20.962  12.492  1.00 59.52           C  
ATOM   4048  CD  LYS C 220       7.916 -21.852  13.727  1.00 59.52           C  
ATOM   4049  CE  LYS C 220       6.570 -21.944  14.433  1.00 59.52           C  
ATOM   4050  NZ  LYS C 220       6.632 -22.833  15.631  1.00 59.52           N  
ATOM   4051  N   SER C 221      10.923 -18.441   9.626  1.00 50.31           N  
ATOM   4052  CA  SER C 221      12.317 -18.179   9.281  1.00 50.31           C  
ATOM   4053  C   SER C 221      13.257 -18.637  10.391  1.00 50.31           C  
ATOM   4054  CB  SER C 221      12.529 -16.690   9.003  1.00 50.31           C  
ATOM   4055  O   SER C 221      12.997 -18.394  11.571  1.00 50.31           O  
ATOM   4056  OG  SER C 221      13.909 -16.398   8.858  1.00 50.31           O  
ATOM   4057  N   SER C 222      13.922 -19.833  10.238  1.00 45.40           N  
ATOM   4058  CA  SER C 222      14.899 -20.340  11.196  1.00 45.40           C  
ATOM   4059  C   SER C 222      15.655 -19.201  11.870  1.00 45.40           C  
ATOM   4060  CB  SER C 222      15.887 -21.282  10.507  1.00 45.40           C  
ATOM   4061  O   SER C 222      15.946 -19.264  13.067  1.00 45.40           O  
ATOM   4062  OG  SER C 222      16.947 -21.626  11.382  1.00 45.40           O  
ATOM   4063  N   SER C 223      16.225 -18.286  11.100  1.00 44.80           N  
ATOM   4064  CA  SER C 223      17.167 -17.318  11.654  1.00 44.80           C  
ATOM   4065  C   SER C 223      16.473 -16.363  12.620  1.00 44.80           C  
ATOM   4066  CB  SER C 223      17.841 -16.524  10.535  1.00 44.80           C  
ATOM   4067  O   SER C 223      17.120 -15.771  13.487  1.00 44.80           O  
ATOM   4068  OG  SER C 223      16.993 -15.487  10.072  1.00 44.80           O  
ATOM   4069  N   TRP C 224      15.193 -16.223  12.432  1.00 44.48           N  
ATOM   4070  CA  TRP C 224      14.504 -15.314  13.342  1.00 44.48           C  
ATOM   4071  C   TRP C 224      13.654 -16.087  14.344  1.00 44.48           C  
ATOM   4072  CB  TRP C 224      13.627 -14.332  12.560  1.00 44.48           C  
ATOM   4073  O   TRP C 224      12.472 -16.340  14.100  1.00 44.48           O  
ATOM   4074  CG  TRP C 224      14.372 -13.151  12.014  1.00 44.48           C  
ATOM   4075  CD1 TRP C 224      15.175 -13.123  10.908  1.00 44.48           C  
ATOM   4076  CD2 TRP C 224      14.387 -11.826  12.554  1.00 44.48           C  
ATOM   4077  CE2 TRP C 224      15.220 -11.045  11.723  1.00 44.48           C  
ATOM   4078  CE3 TRP C 224      13.775 -11.223  13.661  1.00 44.48           C  
ATOM   4079  NE1 TRP C 224      15.688 -11.859  10.728  1.00 44.48           N  
ATOM   4080  CH2 TRP C 224      14.846  -9.125  13.055  1.00 44.48           C  
ATOM   4081  CZ2 TRP C 224      15.457  -9.690  11.966  1.00 44.48           C  
ATOM   4082  CZ3 TRP C 224      14.012  -9.874  13.901  1.00 44.48           C  
ATOM   4083  N   ILE C 225      14.129 -17.270  14.617  1.00 41.11           N  
ATOM   4084  CA  ILE C 225      13.441 -17.909  15.734  1.00 41.11           C  
ATOM   4085  C   ILE C 225      13.405 -16.959  16.929  1.00 41.11           C  
ATOM   4086  CB  ILE C 225      14.118 -19.241  16.127  1.00 41.11           C  
ATOM   4087  O   ILE C 225      14.385 -16.846  17.670  1.00 41.11           O  
ATOM   4088  CG1 ILE C 225      14.178 -20.185  14.922  1.00 41.11           C  
ATOM   4089  CG2 ILE C 225      13.380 -19.895  17.299  1.00 41.11           C  
ATOM   4090  CD1 ILE C 225      15.004 -21.442  15.161  1.00 41.11           C  
ATOM   4091  N   ASN C 226      13.357 -15.632  16.783  1.00 43.08           N  
ATOM   4092  CA  ASN C 226      13.145 -15.032  18.097  1.00 43.08           C  
ATOM   4093  C   ASN C 226      12.091 -15.793  18.896  1.00 43.08           C  
ATOM   4094  CB  ASN C 226      12.747 -13.561  17.957  1.00 43.08           C  
ATOM   4095  O   ASN C 226      11.170 -16.375  18.321  1.00 43.08           O  
ATOM   4096  CG  ASN C 226      13.940 -12.652  17.736  1.00 43.08           C  
ATOM   4097  ND2 ASN C 226      13.703 -11.504  17.113  1.00 43.08           N  
ATOM   4098  OD1 ASN C 226      15.066 -12.980  18.120  1.00 43.08           O  
ATOM   4099  N   LYS C 227      12.570 -16.254  20.120  1.00 41.30           N  
ATOM   4100  CA  LYS C 227      11.861 -16.910  21.215  1.00 41.30           C  
ATOM   4101  C   LYS C 227      10.415 -16.431  21.299  1.00 41.30           C  
ATOM   4102  CB  LYS C 227      12.575 -16.658  22.544  1.00 41.30           C  
ATOM   4103  O   LYS C 227       9.560 -17.117  21.863  1.00 41.30           O  
ATOM   4104  CG  LYS C 227      13.504 -17.785  22.972  1.00 41.30           C  
ATOM   4105  CD  LYS C 227      14.106 -17.521  24.346  1.00 41.30           C  
ATOM   4106  CE  LYS C 227      15.106 -18.602  24.736  1.00 41.30           C  
ATOM   4107  NZ  LYS C 227      15.733 -18.324  26.063  1.00 41.30           N  
ATOM   4108  N   ASP C 228      10.387 -15.001  21.348  1.00 42.45           N  
ATOM   4109  CA  ASP C 228       9.157 -14.454  21.912  1.00 42.45           C  
ATOM   4110  C   ASP C 228       8.013 -14.520  20.902  1.00 42.45           C  
ATOM   4111  CB  ASP C 228       9.371 -13.010  22.369  1.00 42.45           C  
ATOM   4112  O   ASP C 228       8.119 -13.978  19.800  1.00 42.45           O  
ATOM   4113  CG  ASP C 228      10.110 -12.911  23.692  1.00 42.45           C  
ATOM   4114  OD1 ASP C 228      10.165 -13.913  24.437  1.00 42.45           O  
ATOM   4115  OD2 ASP C 228      10.638 -11.819  23.995  1.00 42.45           O  
ATOM   4116  N   GLY C 229       7.315 -15.471  20.623  1.00 42.75           N  
ATOM   4117  CA  GLY C 229       6.003 -15.729  20.051  1.00 42.75           C  
ATOM   4118  C   GLY C 229       5.928 -15.424  18.567  1.00 42.75           C  
ATOM   4119  O   GLY C 229       6.951 -15.173  17.927  1.00 42.75           O  
ATOM   4120  N   SER C 230       4.641 -15.346  17.958  1.00 46.22           N  
ATOM   4121  CA  SER C 230       3.907 -15.271  16.698  1.00 46.22           C  
ATOM   4122  C   SER C 230       4.211 -13.973  15.958  1.00 46.22           C  
ATOM   4123  CB  SER C 230       2.403 -15.386  16.946  1.00 46.22           C  
ATOM   4124  O   SER C 230       3.451 -13.007  16.051  1.00 46.22           O  
ATOM   4125  OG  SER C 230       2.005 -16.745  17.006  1.00 46.22           O  
ATOM   4126  N   LYS C 231       5.484 -13.451  15.950  1.00 53.76           N  
ATOM   4127  CA  LYS C 231       5.500 -12.266  15.097  1.00 53.76           C  
ATOM   4128  C   LYS C 231       4.932 -12.576  13.715  1.00 53.76           C  
ATOM   4129  CB  LYS C 231       6.921 -11.716  14.968  1.00 53.76           C  
ATOM   4130  O   LYS C 231       5.216 -13.630  13.143  1.00 53.76           O  
ATOM   4131  CG  LYS C 231       7.374 -10.885  16.159  1.00 53.76           C  
ATOM   4132  CD  LYS C 231       8.742 -10.261  15.918  1.00 53.76           C  
ATOM   4133  CE  LYS C 231       9.234  -9.498  17.140  1.00 53.76           C  
ATOM   4134  NZ  LYS C 231      10.592  -8.917  16.922  1.00 53.76           N  
ATOM   4135  N   PRO C 232       3.947 -11.615  13.329  1.00 57.44           N  
ATOM   4136  CA  PRO C 232       3.434 -11.939  11.996  1.00 57.44           C  
ATOM   4137  C   PRO C 232       4.539 -12.029  10.945  1.00 57.44           C  
ATOM   4138  CB  PRO C 232       2.484 -10.778  11.691  1.00 57.44           C  
ATOM   4139  O   PRO C 232       5.346 -11.106  10.811  1.00 57.44           O  
ATOM   4140  CG  PRO C 232       2.650  -9.837  12.841  1.00 57.44           C  
ATOM   4141  CD  PRO C 232       3.616 -10.443  13.818  1.00 57.44           C  
ATOM   4142  N   LEU C 233       4.684 -13.195  10.364  1.00 69.70           N  
ATOM   4143  CA  LEU C 233       5.751 -13.663   9.486  1.00 69.70           C  
ATOM   4144  C   LEU C 233       5.854 -12.788   8.241  1.00 69.70           C  
ATOM   4145  CB  LEU C 233       5.513 -15.120   9.082  1.00 69.70           C  
ATOM   4146  O   LEU C 233       6.956 -12.444   7.808  1.00 69.70           O  
ATOM   4147  CG  LEU C 233       5.959 -16.183  10.087  1.00 69.70           C  
ATOM   4148  CD1 LEU C 233       5.193 -17.482   9.859  1.00 69.70           C  
ATOM   4149  CD2 LEU C 233       7.462 -16.418   9.986  1.00 69.70           C  
ATOM   4150  N   LEU C 234       4.782 -11.969   7.977  1.00 88.16           N  
ATOM   4151  CA  LEU C 234       4.829 -11.311   6.675  1.00 88.16           C  
ATOM   4152  C   LEU C 234       5.332  -9.878   6.809  1.00 88.16           C  
ATOM   4153  CB  LEU C 234       3.446 -11.320   6.019  1.00 88.16           C  
ATOM   4154  O   LEU C 234       5.759  -9.271   5.824  1.00 88.16           O  
ATOM   4155  CG  LEU C 234       2.914 -12.684   5.577  1.00 88.16           C  
ATOM   4156  CD1 LEU C 234       1.497 -12.549   5.030  1.00 88.16           C  
ATOM   4157  CD2 LEU C 234       3.838 -13.307   4.537  1.00 88.16           C  
ATOM   4158  N   CYS C 235       5.443  -9.322   8.087  1.00 87.99           N  
ATOM   4159  CA  CYS C 235       5.814  -7.939   8.362  1.00 87.99           C  
ATOM   4160  C   CYS C 235       7.239  -7.655   7.903  1.00 87.99           C  
ATOM   4161  CB  CYS C 235       5.678  -7.633   9.853  1.00 87.99           C  
ATOM   4162  O   CYS C 235       7.538  -6.554   7.437  1.00 87.99           O  
ATOM   4163  SG  CYS C 235       3.972  -7.638  10.445  1.00 87.99           S  
ATOM   4164  N   HIS C 236       8.034  -8.605   7.987  1.00 87.09           N  
ATOM   4165  CA  HIS C 236       9.453  -8.434   7.696  1.00 87.09           C  
ATOM   4166  C   HIS C 236       9.677  -8.104   6.224  1.00 87.09           C  
ATOM   4167  CB  HIS C 236      10.233  -9.693   8.077  1.00 87.09           C  
ATOM   4168  O   HIS C 236      10.672  -7.468   5.871  1.00 87.09           O  
ATOM   4169  CG  HIS C 236      11.674  -9.650   7.676  1.00 87.09           C  
ATOM   4170  CD2 HIS C 236      12.341 -10.291   6.687  1.00 87.09           C  
ATOM   4171  ND1 HIS C 236      12.605  -8.875   8.331  1.00 87.09           N  
ATOM   4172  CE1 HIS C 236      13.787  -9.040   7.760  1.00 87.09           C  
ATOM   4173  NE2 HIS C 236      13.653  -9.895   6.760  1.00 87.09           N  
ATOM   4174  N   TYR C 237       8.742  -8.472   5.332  1.00 92.94           N  
ATOM   4175  CA  TYR C 237       8.894  -8.183   3.911  1.00 92.94           C  
ATOM   4176  C   TYR C 237       8.484  -6.749   3.598  1.00 92.94           C  
ATOM   4177  CB  TYR C 237       8.063  -9.159   3.072  1.00 92.94           C  
ATOM   4178  O   TYR C 237       8.842  -6.210   2.548  1.00 92.94           O  
ATOM   4179  CG  TYR C 237       8.368 -10.611   3.349  1.00 92.94           C  
ATOM   4180  CD1 TYR C 237       9.621 -11.147   3.059  1.00 92.94           C  
ATOM   4181  CD2 TYR C 237       7.406 -11.449   3.901  1.00 92.94           C  
ATOM   4182  CE1 TYR C 237       9.906 -12.485   3.311  1.00 92.94           C  
ATOM   4183  CE2 TYR C 237       7.680 -12.788   4.157  1.00 92.94           C  
ATOM   4184  OH  TYR C 237       9.208 -14.622   4.111  1.00 92.94           O  
ATOM   4185  CZ  TYR C 237       8.931 -13.296   3.860  1.00 92.94           C  
ATOM   4186  N   MET C 238       7.797  -6.188   4.541  1.00 94.07           N  
ATOM   4187  CA  MET C 238       7.251  -4.851   4.324  1.00 94.07           C  
ATOM   4188  C   MET C 238       8.167  -3.786   4.918  1.00 94.07           C  
ATOM   4189  CB  MET C 238       5.852  -4.735   4.933  1.00 94.07           C  
ATOM   4190  O   MET C 238       8.258  -2.676   4.391  1.00 94.07           O  
ATOM   4191  CG  MET C 238       4.805  -5.581   4.227  1.00 94.07           C  
ATOM   4192  SD  MET C 238       3.138  -5.406   4.975  1.00 94.07           S  
ATOM   4193  CE  MET C 238       3.304  -6.529   6.391  1.00 94.07           C  
ATOM   4194  N   MET C 239       8.789  -4.213   5.987  1.00 89.28           N  
ATOM   4195  CA  MET C 239       9.719  -3.301   6.648  1.00 89.28           C  
ATOM   4196  C   MET C 239      10.906  -4.061   7.229  1.00 89.28           C  
ATOM   4197  CB  MET C 239       9.009  -2.517   7.753  1.00 89.28           C  
ATOM   4198  O   MET C 239      10.747  -5.168   7.746  1.00 89.28           O  
ATOM   4199  CG  MET C 239       8.115  -1.402   7.235  1.00 89.28           C  
ATOM   4200  SD  MET C 239       7.610  -0.234   8.558  1.00 89.28           S  
ATOM   4201  CE  MET C 239       8.206  -1.129  10.019  1.00 89.28           C  
ATOM   4202  N   PRO C 240      12.008  -3.359   7.140  1.00 80.96           N  
ATOM   4203  CA  PRO C 240      13.157  -4.026   7.757  1.00 80.96           C  
ATOM   4204  C   PRO C 240      13.039  -4.119   9.277  1.00 80.96           C  
ATOM   4205  CB  PRO C 240      14.338  -3.139   7.355  1.00 80.96           C  
ATOM   4206  O   PRO C 240      12.279  -3.363   9.888  1.00 80.96           O  
ATOM   4207  CG  PRO C 240      13.726  -1.817   7.022  1.00 80.96           C  
ATOM   4208  CD  PRO C 240      12.278  -2.032   6.688  1.00 80.96           C  
ATOM   4209  N   ASP C 241      13.817  -5.040   9.850  1.00 73.26           N  
ATOM   4210  CA  ASP C 241      13.822  -5.181  11.302  1.00 73.26           C  
ATOM   4211  C   ASP C 241      14.492  -3.982  11.969  1.00 73.26           C  
ATOM   4212  CB  ASP C 241      14.528  -6.475  11.714  1.00 73.26           C  
ATOM   4213  O   ASP C 241      15.343  -3.326  11.365  1.00 73.26           O  
ATOM   4214  CG  ASP C 241      13.733  -7.721  11.366  1.00 73.26           C  
ATOM   4215  OD1 ASP C 241      12.502  -7.625  11.174  1.00 73.26           O  
ATOM   4216  OD2 ASP C 241      14.343  -8.809  11.287  1.00 73.26           O  
ATOM   4217  N   GLU C 242      14.026  -3.742  13.217  1.00 66.27           N  
ATOM   4218  CA  GLU C 242      14.538  -2.612  13.987  1.00 66.27           C  
ATOM   4219  C   GLU C 242      16.057  -2.680  14.123  1.00 66.27           C  
ATOM   4220  CB  GLU C 242      13.887  -2.566  15.372  1.00 66.27           C  
ATOM   4221  O   GLU C 242      16.730  -1.648  14.148  1.00 66.27           O  
ATOM   4222  CG  GLU C 242      12.815  -1.496  15.512  1.00 66.27           C  
ATOM   4223  CD  GLU C 242      12.208  -1.433  16.904  1.00 66.27           C  
ATOM   4224  OE1 GLU C 242      11.299  -0.603  17.133  1.00 66.27           O  
ATOM   4225  OE2 GLU C 242      12.647  -2.218  17.774  1.00 66.27           O  
ATOM   4226  N   GLU C 243      16.522  -3.969  14.208  1.00 61.83           N  
ATOM   4227  CA  GLU C 243      17.941  -4.210  14.454  1.00 61.83           C  
ATOM   4228  C   GLU C 243      18.778  -3.888  13.220  1.00 61.83           C  
ATOM   4229  CB  GLU C 243      18.173  -5.662  14.883  1.00 61.83           C  
ATOM   4230  O   GLU C 243      20.002  -3.776  13.305  1.00 61.83           O  
ATOM   4231  CG  GLU C 243      17.601  -5.997  16.253  1.00 61.83           C  
ATOM   4232  CD  GLU C 243      17.906  -7.418  16.699  1.00 61.83           C  
ATOM   4233  OE1 GLU C 243      17.580  -7.775  17.854  1.00 61.83           O  
ATOM   4234  OE2 GLU C 243      18.476  -8.181  15.887  1.00 61.83           O  
ATOM   4235  N   THR C 244      18.006  -3.671  12.141  1.00 56.05           N  
ATOM   4236  CA  THR C 244      18.723  -3.367  10.907  1.00 56.05           C  
ATOM   4237  C   THR C 244      19.189  -1.914  10.897  1.00 56.05           C  
ATOM   4238  CB  THR C 244      17.845  -3.635   9.671  1.00 56.05           C  
ATOM   4239  O   THR C 244      18.456  -1.018  11.320  1.00 56.05           O  
ATOM   4240  CG2 THR C 244      18.513  -4.631   8.728  1.00 56.05           C  
ATOM   4241  OG1 THR C 244      16.584  -4.168  10.094  1.00 56.05           O  
ATOM   4242  N   PRO C 245      20.452  -1.765  10.641  1.00 49.32           N  
ATOM   4243  CA  PRO C 245      21.033  -0.420  10.675  1.00 49.32           C  
ATOM   4244  C   PRO C 245      20.131   0.628  10.029  1.00 49.32           C  
ATOM   4245  CB  PRO C 245      22.336  -0.579   9.888  1.00 49.32           C  
ATOM   4246  O   PRO C 245      19.428   0.331   9.060  1.00 49.32           O  
ATOM   4247  CG  PRO C 245      22.359  -2.014   9.472  1.00 49.32           C  
ATOM   4248  CD  PRO C 245      21.092  -2.668   9.944  1.00 49.32           C  
ATOM   4249  N   LEU C 246      19.675   1.630  10.898  1.00 52.97           N  
ATOM   4250  CA  LEU C 246      18.912   2.799  10.473  1.00 52.97           C  
ATOM   4251  C   LEU C 246      19.187   3.125   9.009  1.00 52.97           C  
ATOM   4252  CB  LEU C 246      19.252   4.008  11.349  1.00 52.97           C  
ATOM   4253  O   LEU C 246      18.280   3.529   8.278  1.00 52.97           O  
ATOM   4254  CG  LEU C 246      18.563   4.072  12.713  1.00 52.97           C  
ATOM   4255  CD1 LEU C 246      19.343   4.979  13.659  1.00 52.97           C  
ATOM   4256  CD2 LEU C 246      17.124   4.556  12.564  1.00 52.97           C  
ATOM   4257  N   ALA C 247      20.383   2.819   8.665  1.00 51.22           N  
ATOM   4258  CA  ALA C 247      20.814   3.189   7.319  1.00 51.22           C  
ATOM   4259  C   ALA C 247      20.044   2.403   6.261  1.00 51.22           C  
ATOM   4260  CB  ALA C 247      22.315   2.962   7.159  1.00 51.22           C  
ATOM   4261  O   ALA C 247      19.690   2.945   5.211  1.00 51.22           O  
ATOM   4262  N   VAL C 248      19.923   1.164   6.663  1.00 53.68           N  
ATOM   4263  CA  VAL C 248      19.232   0.278   5.731  1.00 53.68           C  
ATOM   4264  C   VAL C 248      17.743   0.616   5.705  1.00 53.68           C  
ATOM   4265  CB  VAL C 248      19.435  -1.207   6.104  1.00 53.68           C  
ATOM   4266  O   VAL C 248      17.078   0.440   4.681  1.00 53.68           O  
ATOM   4267  CG1 VAL C 248      18.635  -2.113   5.169  1.00 53.68           C  
ATOM   4268  CG2 VAL C 248      20.919  -1.569   6.063  1.00 53.68           C  
ATOM   4269  N   GLN C 249      17.530   1.256   6.843  1.00 51.98           N  
ATOM   4270  CA  GLN C 249      16.157   1.725   6.998  1.00 51.98           C  
ATOM   4271  C   GLN C 249      15.951   3.064   6.295  1.00 51.98           C  
ATOM   4272  CB  GLN C 249      15.795   1.848   8.479  1.00 51.98           C  
ATOM   4273  O   GLN C 249      16.887   3.857   6.171  1.00 51.98           O  
ATOM   4274  CG  GLN C 249      15.346   0.538   9.113  1.00 51.98           C  
ATOM   4275  CD  GLN C 249      15.185   0.639  10.618  1.00 51.98           C  
ATOM   4276  NE2 GLN C 249      14.891  -0.486  11.260  1.00 51.98           N  
ATOM   4277  OE1 GLN C 249      15.325   1.720  11.199  1.00 51.98           O  
ATOM   4278  N   ALA C 250      14.874   3.218   5.501  1.00 55.51           N  
ATOM   4279  CA  ALA C 250      14.309   4.352   4.774  1.00 55.51           C  
ATOM   4280  C   ALA C 250      15.404   5.311   4.317  1.00 55.51           C  
ATOM   4281  CB  ALA C 250      13.290   5.086   5.642  1.00 55.51           C  
ATOM   4282  O   ALA C 250      15.605   6.367   4.922  1.00 55.51           O  
ATOM   4283  N   CYS C 251      16.369   4.934   3.370  1.00 56.41           N  
ATOM   4284  CA  CYS C 251      17.116   5.888   2.558  1.00 56.41           C  
ATOM   4285  C   CYS C 251      18.371   6.358   3.285  1.00 56.41           C  
ATOM   4286  CB  CYS C 251      16.242   7.090   2.202  1.00 56.41           C  
ATOM   4287  O   CYS C 251      18.707   7.543   3.248  1.00 56.41           O  
ATOM   4288  SG  CYS C 251      16.003   7.316   0.426  1.00 56.41           S  
ATOM   4289  N   GLY C 252      19.004   5.600   4.143  1.00 60.95           N  
ATOM   4290  CA  GLY C 252      20.220   6.099   4.766  1.00 60.95           C  
ATOM   4291  C   GLY C 252      19.955   6.973   5.977  1.00 60.95           C  
ATOM   4292  O   GLY C 252      20.618   7.994   6.169  1.00 60.95           O  
ATOM   4293  N   LEU C 253      18.985   6.704   6.804  1.00 68.18           N  
ATOM   4294  CA  LEU C 253      18.590   7.468   7.982  1.00 68.18           C  
ATOM   4295  C   LEU C 253      19.725   7.523   8.999  1.00 68.18           C  
ATOM   4296  CB  LEU C 253      17.343   6.856   8.625  1.00 68.18           C  
ATOM   4297  O   LEU C 253      20.411   6.523   9.226  1.00 68.18           O  
ATOM   4298  CG  LEU C 253      16.000   7.246   8.006  1.00 68.18           C  
ATOM   4299  CD1 LEU C 253      14.957   6.167   8.277  1.00 68.18           C  
ATOM   4300  CD2 LEU C 253      15.534   8.595   8.544  1.00 68.18           C  
ATOM   4301  N   SER C 254      20.036   8.869   9.329  1.00 63.91           N  
ATOM   4302  CA  SER C 254      21.010   9.077  10.395  1.00 63.91           C  
ATOM   4303  C   SER C 254      20.328   9.181  11.755  1.00 63.91           C  
ATOM   4304  CB  SER C 254      21.832  10.340  10.131  1.00 63.91           C  
ATOM   4305  O   SER C 254      19.117   9.396  11.833  1.00 63.91           O  
ATOM   4306  OG  SER C 254      21.148  11.491  10.594  1.00 63.91           O  
ATOM   4307  N   PRO C 255      20.940   8.865  12.837  1.00 64.73           N  
ATOM   4308  CA  PRO C 255      20.374   9.016  14.180  1.00 64.73           C  
ATOM   4309  C   PRO C 255      19.798  10.409  14.424  1.00 64.73           C  
ATOM   4310  CB  PRO C 255      21.569   8.751  15.099  1.00 64.73           C  
ATOM   4311  O   PRO C 255      18.985  10.594  15.333  1.00 64.73           O  
ATOM   4312  CG  PRO C 255      22.557   8.027  14.242  1.00 64.73           C  
ATOM   4313  CD  PRO C 255      22.250   8.328  12.803  1.00 64.73           C  
ATOM   4314  N   ARG C 256      20.104  11.304  13.514  1.00 62.18           N  
ATOM   4315  CA  ARG C 256      19.631  12.675  13.671  1.00 62.18           C  
ATOM   4316  C   ARG C 256      18.212  12.830  13.135  1.00 62.18           C  
ATOM   4317  CB  ARG C 256      20.570  13.652  12.959  1.00 62.18           C  
ATOM   4318  O   ARG C 256      17.530  13.810  13.443  1.00 62.18           O  
ATOM   4319  CG  ARG C 256      21.952  13.745  13.585  1.00 62.18           C  
ATOM   4320  CD  ARG C 256      22.812  14.798  12.900  1.00 62.18           C  
ATOM   4321  NE  ARG C 256      24.143  14.878  13.495  1.00 62.18           N  
ATOM   4322  NH1 ARG C 256      24.880  16.585  12.124  1.00 62.18           N  
ATOM   4323  NH2 ARG C 256      26.271  15.712  13.723  1.00 62.18           N  
ATOM   4324  CZ  ARG C 256      25.095  15.725  13.113  1.00 62.18           C  
ATOM   4325  N   ASP C 257      17.834  11.766  12.484  1.00 75.75           N  
ATOM   4326  CA  ASP C 257      16.480  11.773  11.939  1.00 75.75           C  
ATOM   4327  C   ASP C 257      15.485  11.176  12.932  1.00 75.75           C  
ATOM   4328  CB  ASP C 257      16.429  11.003  10.617  1.00 75.75           C  
ATOM   4329  O   ASP C 257      14.801  10.198  12.622  1.00 75.75           O  
ATOM   4330  CG  ASP C 257      17.308  11.616   9.541  1.00 75.75           C  
ATOM   4331  OD1 ASP C 257      17.349  12.859   9.421  1.00 75.75           O  
ATOM   4332  OD2 ASP C 257      17.963  10.847   8.804  1.00 75.75           O  
ATOM   4333  N   ILE C 258      15.311  11.811  14.016  1.00 81.27           N  
ATOM   4334  CA  ILE C 258      14.642  11.279  15.199  1.00 81.27           C  
ATOM   4335  C   ILE C 258      13.151  11.106  14.915  1.00 81.27           C  
ATOM   4336  CB  ILE C 258      14.851  12.195  16.426  1.00 81.27           C  
ATOM   4337  O   ILE C 258      12.569  10.068  15.235  1.00 81.27           O  
ATOM   4338  CG1 ILE C 258      16.338  12.267  16.791  1.00 81.27           C  
ATOM   4339  CG2 ILE C 258      14.018  11.705  17.614  1.00 81.27           C  
ATOM   4340  CD1 ILE C 258      16.667  13.321  17.839  1.00 81.27           C  
ATOM   4341  N   THR C 259      12.619  12.048  14.222  1.00 83.20           N  
ATOM   4342  CA  THR C 259      11.180  12.008  13.983  1.00 83.20           C  
ATOM   4343  C   THR C 259      10.828  10.909  12.985  1.00 83.20           C  
ATOM   4344  CB  THR C 259      10.663  13.362  13.463  1.00 83.20           C  
ATOM   4345  O   THR C 259       9.836  10.198  13.160  1.00 83.20           O  
ATOM   4346  CG2 THR C 259       9.145  13.350  13.315  1.00 83.20           C  
ATOM   4347  OG1 THR C 259      11.034  14.395  14.384  1.00 83.20           O  
ATOM   4348  N   THR C 260      11.668  10.774  11.998  1.00 87.36           N  
ATOM   4349  CA  THR C 260      11.438   9.735  11.001  1.00 87.36           C  
ATOM   4350  C   THR C 260      11.533   8.348  11.631  1.00 87.36           C  
ATOM   4351  CB  THR C 260      12.443   9.843   9.839  1.00 87.36           C  
ATOM   4352  O   THR C 260      10.710   7.475  11.351  1.00 87.36           O  
ATOM   4353  CG2 THR C 260      12.146   8.810   8.757  1.00 87.36           C  
ATOM   4354  OG1 THR C 260      12.363  11.155   9.267  1.00 87.36           O  
ATOM   4355  N   ILE C 261      12.469   8.177  12.490  1.00 87.35           N  
ATOM   4356  CA  ILE C 261      12.660   6.904  13.175  1.00 87.35           C  
ATOM   4357  C   ILE C 261      11.453   6.611  14.064  1.00 87.35           C  
ATOM   4358  CB  ILE C 261      13.956   6.903  14.016  1.00 87.35           C  
ATOM   4359  O   ILE C 261      10.984   5.472  14.129  1.00 87.35           O  
ATOM   4360  CG1 ILE C 261      15.186   6.927  13.100  1.00 87.35           C  
ATOM   4361  CG2 ILE C 261      13.993   5.690  14.950  1.00 87.35           C  
ATOM   4362  CD1 ILE C 261      16.497   7.179  13.831  1.00 87.35           C  
ATOM   4363  N   LYS C 262      11.001   7.622  14.676  1.00 87.85           N  
ATOM   4364  CA  LYS C 262       9.809   7.471  15.506  1.00 87.85           C  
ATOM   4365  C   LYS C 262       8.620   6.994  14.677  1.00 87.85           C  
ATOM   4366  CB  LYS C 262       9.468   8.789  16.201  1.00 87.85           C  
ATOM   4367  O   LYS C 262       7.895   6.085  15.086  1.00 87.85           O  
ATOM   4368  CG  LYS C 262       8.243   8.716  17.100  1.00 87.85           C  
ATOM   4369  CD  LYS C 262       7.924  10.069  17.723  1.00 87.85           C  
ATOM   4370  CE  LYS C 262       6.630  10.027  18.524  1.00 87.85           C  
ATOM   4371  NZ  LYS C 262       6.238  11.382  19.015  1.00 87.85           N  
ATOM   4372  N   LEU C 263       8.458   7.590  13.527  1.00 91.86           N  
ATOM   4373  CA  LEU C 263       7.353   7.231  12.644  1.00 91.86           C  
ATOM   4374  C   LEU C 263       7.486   5.789  12.166  1.00 91.86           C  
ATOM   4375  CB  LEU C 263       7.299   8.177  11.441  1.00 91.86           C  
ATOM   4376  O   LEU C 263       6.500   5.050  12.127  1.00 91.86           O  
ATOM   4377  CG  LEU C 263       6.835   9.606  11.723  1.00 91.86           C  
ATOM   4378  CD1 LEU C 263       7.001  10.473  10.479  1.00 91.86           C  
ATOM   4379  CD2 LEU C 263       5.386   9.615  12.197  1.00 91.86           C  
ATOM   4380  N   LEU C 264       8.652   5.362  11.856  1.00 91.50           N  
ATOM   4381  CA  LEU C 264       8.900   4.005  11.384  1.00 91.50           C  
ATOM   4382  C   LEU C 264       8.631   2.987  12.487  1.00 91.50           C  
ATOM   4383  CB  LEU C 264      10.341   3.865  10.886  1.00 91.50           C  
ATOM   4384  O   LEU C 264       8.075   1.917  12.228  1.00 91.50           O  
ATOM   4385  CG  LEU C 264      10.680   4.587   9.580  1.00 91.50           C  
ATOM   4386  CD1 LEU C 264      12.175   4.489   9.294  1.00 91.50           C  
ATOM   4387  CD2 LEU C 264       9.870   4.010   8.424  1.00 91.50           C  
ATOM   4388  N   ASN C 265       8.992   3.349  13.724  1.00 88.52           N  
ATOM   4389  CA  ASN C 265       8.723   2.465  14.854  1.00 88.52           C  
ATOM   4390  C   ASN C 265       7.225   2.325  15.111  1.00 88.52           C  
ATOM   4391  CB  ASN C 265       9.433   2.971  16.112  1.00 88.52           C  
ATOM   4392  O   ASN C 265       6.744   1.234  15.423  1.00 88.52           O  
ATOM   4393  CG  ASN C 265      10.929   2.729  16.075  1.00 88.52           C  
ATOM   4394  ND2 ASN C 265      11.678   3.532  16.821  1.00 88.52           N  
ATOM   4395  OD1 ASN C 265      11.408   1.828  15.381  1.00 88.52           O  
ATOM   4396  N   GLU C 266       6.557   3.443  14.957  1.00 89.56           N  
ATOM   4397  CA  GLU C 266       5.104   3.398  15.098  1.00 89.56           C  
ATOM   4398  C   GLU C 266       4.471   2.537  14.009  1.00 89.56           C  
ATOM   4399  CB  GLU C 266       4.516   4.811  15.060  1.00 89.56           C  
ATOM   4400  O   GLU C 266       3.516   1.802  14.268  1.00 89.56           O  
ATOM   4401  CG  GLU C 266       4.843   5.646  16.289  1.00 89.56           C  
ATOM   4402  CD  GLU C 266       4.399   7.095  16.165  1.00 89.56           C  
ATOM   4403  OE1 GLU C 266       4.489   7.845  17.164  1.00 89.56           O  
ATOM   4404  OE2 GLU C 266       3.956   7.483  15.061  1.00 89.56           O  
ATOM   4405  N   THR C 267       5.025   2.618  12.875  1.00 93.16           N  
ATOM   4406  CA  THR C 267       4.541   1.805  11.765  1.00 93.16           C  
ATOM   4407  C   THR C 267       4.775   0.322  12.039  1.00 93.16           C  
ATOM   4408  CB  THR C 267       5.225   2.200  10.444  1.00 93.16           C  
ATOM   4409  O   THR C 267       3.889  -0.505  11.810  1.00 93.16           O  
ATOM   4410  CG2 THR C 267       4.661   1.402   9.272  1.00 93.16           C  
ATOM   4411  OG1 THR C 267       5.014   3.596  10.202  1.00 93.16           O  
ATOM   4412  N   ARG C 268       5.901   0.030  12.515  1.00 91.35           N  
ATOM   4413  CA  ARG C 268       6.214  -1.353  12.858  1.00 91.35           C  
ATOM   4414  C   ARG C 268       5.234  -1.895  13.894  1.00 91.35           C  
ATOM   4415  CB  ARG C 268       7.646  -1.467  13.383  1.00 91.35           C  
ATOM   4416  O   ARG C 268       4.768  -3.031  13.781  1.00 91.35           O  
ATOM   4417  CG  ARG C 268       8.138  -2.899  13.526  1.00 91.35           C  
ATOM   4418  CD  ARG C 268       9.598  -2.953  13.954  1.00 91.35           C  
ATOM   4419  NE  ARG C 268      10.480  -2.393  12.934  1.00 91.35           N  
ATOM   4420  NH1 ARG C 268      11.068  -0.532  14.170  1.00 91.35           N  
ATOM   4421  NH2 ARG C 268      11.933  -0.839  12.069  1.00 91.35           N  
ATOM   4422  CZ  ARG C 268      11.158  -1.256  13.060  1.00 91.35           C  
ATOM   4423  N   ASP C 269       4.930  -1.065  14.887  1.00 90.17           N  
ATOM   4424  CA  ASP C 269       3.970  -1.462  15.912  1.00 90.17           C  
ATOM   4425  C   ASP C 269       2.604  -1.762  15.298  1.00 90.17           C  
ATOM   4426  CB  ASP C 269       3.839  -0.372  16.977  1.00 90.17           C  
ATOM   4427  O   ASP C 269       1.947  -2.734  15.678  1.00 90.17           O  
ATOM   4428  CG  ASP C 269       5.059  -0.273  17.876  1.00 90.17           C  
ATOM   4429  OD1 ASP C 269       5.896  -1.201  17.873  1.00 90.17           O  
ATOM   4430  OD2 ASP C 269       5.183   0.742  18.596  1.00 90.17           O  
ATOM   4431  N   MET C 270       2.273  -0.926  14.326  1.00 92.98           N  
ATOM   4432  CA  MET C 270       0.989  -1.124  13.660  1.00 92.98           C  
ATOM   4433  C   MET C 270       0.985  -2.422  12.859  1.00 92.98           C  
ATOM   4434  CB  MET C 270       0.671   0.058  12.742  1.00 92.98           C  
ATOM   4435  O   MET C 270      -0.003  -3.158  12.867  1.00 92.98           O  
ATOM   4436  CG  MET C 270      -0.752   0.055  12.209  1.00 92.98           C  
ATOM   4437  SD  MET C 270      -2.005   0.023  13.550  1.00 92.98           S  
ATOM   4438  CE  MET C 270      -1.838   1.714  14.184  1.00 92.98           C  
ATOM   4439  N   LEU C 271       2.100  -2.743  12.245  1.00 92.89           N  
ATOM   4440  CA  LEU C 271       2.197  -3.924  11.394  1.00 92.89           C  
ATOM   4441  C   LEU C 271       2.190  -5.199  12.231  1.00 92.89           C  
ATOM   4442  CB  LEU C 271       3.465  -3.867  10.540  1.00 92.89           C  
ATOM   4443  O   LEU C 271       1.790  -6.261  11.749  1.00 92.89           O  
ATOM   4444  CG  LEU C 271       3.539  -2.737   9.511  1.00 92.89           C  
ATOM   4445  CD1 LEU C 271       4.785  -2.890   8.645  1.00 92.89           C  
ATOM   4446  CD2 LEU C 271       2.282  -2.716   8.648  1.00 92.89           C  
ATOM   4447  N   GLU C 272       2.582  -5.091  13.486  1.00 88.54           N  
ATOM   4448  CA  GLU C 272       2.655  -6.251  14.370  1.00 88.54           C  
ATOM   4449  C   GLU C 272       1.361  -6.425  15.159  1.00 88.54           C  
ATOM   4450  CB  GLU C 272       3.843  -6.123  15.327  1.00 88.54           C  
ATOM   4451  O   GLU C 272       1.196  -7.411  15.880  1.00 88.54           O  
ATOM   4452  CG  GLU C 272       5.198  -6.259  14.648  1.00 88.54           C  
ATOM   4453  CD  GLU C 272       6.368  -6.026  15.591  1.00 88.54           C  
ATOM   4454  OE1 GLU C 272       7.530  -6.249  15.182  1.00 88.54           O  
ATOM   4455  OE2 GLU C 272       6.120  -5.619  16.747  1.00 88.54           O  
ATOM   4456  N   SER C 273       0.460  -5.473  14.914  1.00 89.83           N  
ATOM   4457  CA  SER C 273      -0.801  -5.532  15.646  1.00 89.83           C  
ATOM   4458  C   SER C 273      -1.721  -6.606  15.075  1.00 89.83           C  
ATOM   4459  CB  SER C 273      -1.505  -4.175  15.612  1.00 89.83           C  
ATOM   4460  O   SER C 273      -1.693  -6.881  13.874  1.00 89.83           O  
ATOM   4461  OG  SER C 273      -2.020  -3.908  14.319  1.00 89.83           O  
ATOM   4462  N   PRO C 274      -2.553  -7.174  15.889  1.00 90.66           N  
ATOM   4463  CA  PRO C 274      -3.521  -8.172  15.428  1.00 90.66           C  
ATOM   4464  C   PRO C 274      -4.495  -7.614  14.393  1.00 90.66           C  
ATOM   4465  CB  PRO C 274      -4.255  -8.570  16.710  1.00 90.66           C  
ATOM   4466  O   PRO C 274      -4.923  -8.337  13.489  1.00 90.66           O  
ATOM   4467  CG  PRO C 274      -3.931  -7.487  17.688  1.00 90.66           C  
ATOM   4468  CD  PRO C 274      -2.635  -6.848  17.279  1.00 90.66           C  
ATOM   4469  N   ASP C 275      -4.819  -6.334  14.569  1.00 92.77           N  
ATOM   4470  CA  ASP C 275      -5.738  -5.709  13.623  1.00 92.77           C  
ATOM   4471  C   ASP C 275      -5.150  -5.694  12.214  1.00 92.77           C  
ATOM   4472  CB  ASP C 275      -6.078  -4.284  14.066  1.00 92.77           C  
ATOM   4473  O   ASP C 275      -5.852  -5.971  11.239  1.00 92.77           O  
ATOM   4474  CG  ASP C 275      -6.946  -4.241  15.311  1.00 92.77           C  
ATOM   4475  OD1 ASP C 275      -7.555  -5.274  15.666  1.00 92.77           O  
ATOM   4476  OD2 ASP C 275      -7.023  -3.165  15.943  1.00 92.77           O  
ATOM   4477  N   PHE C 276      -3.859  -5.432  12.187  1.00 94.74           N  
ATOM   4478  CA  PHE C 276      -3.196  -5.428  10.888  1.00 94.74           C  
ATOM   4479  C   PHE C 276      -3.208  -6.820  10.269  1.00 94.74           C  
ATOM   4480  CB  PHE C 276      -1.755  -4.925  11.021  1.00 94.74           C  
ATOM   4481  O   PHE C 276      -3.553  -6.981   9.097  1.00 94.74           O  
ATOM   4482  CG  PHE C 276      -1.002  -4.890   9.719  1.00 94.74           C  
ATOM   4483  CD1 PHE C 276      -0.228  -5.972   9.317  1.00 94.74           C  
ATOM   4484  CD2 PHE C 276      -1.067  -3.773   8.895  1.00 94.74           C  
ATOM   4485  CE1 PHE C 276       0.470  -5.942   8.112  1.00 94.74           C  
ATOM   4486  CE2 PHE C 276      -0.373  -3.736   7.689  1.00 94.74           C  
ATOM   4487  CZ  PHE C 276       0.396  -4.821   7.300  1.00 94.74           C  
ATOM   4488  N   SER C 277      -2.887  -7.826  11.062  1.00 93.26           N  
ATOM   4489  CA  SER C 277      -2.837  -9.203  10.581  1.00 93.26           C  
ATOM   4490  C   SER C 277      -4.199  -9.659  10.067  1.00 93.26           C  
ATOM   4491  CB  SER C 277      -2.361 -10.142  11.690  1.00 93.26           C  
ATOM   4492  O   SER C 277      -4.287 -10.323   9.033  1.00 93.26           O  
ATOM   4493  OG  SER C 277      -2.284 -11.477  11.221  1.00 93.26           O  
ATOM   4494  N   THR C 278      -5.235  -9.257  10.776  1.00 94.65           N  
ATOM   4495  CA  THR C 278      -6.591  -9.618  10.376  1.00 94.65           C  
ATOM   4496  C   THR C 278      -6.941  -8.994   9.028  1.00 94.65           C  
ATOM   4497  CB  THR C 278      -7.621  -9.175  11.432  1.00 94.65           C  
ATOM   4498  O   THR C 278      -7.458  -9.674   8.140  1.00 94.65           O  
ATOM   4499  CG2 THR C 278      -9.043  -9.491  10.980  1.00 94.65           C  
ATOM   4500  OG1 THR C 278      -7.360  -9.861  12.663  1.00 94.65           O  
ATOM   4501  N   VAL C 279      -6.588  -7.759   8.868  1.00 96.48           N  
ATOM   4502  CA  VAL C 279      -6.916  -7.044   7.639  1.00 96.48           C  
ATOM   4503  C   VAL C 279      -6.088  -7.598   6.482  1.00 96.48           C  
ATOM   4504  CB  VAL C 279      -6.679  -5.525   7.786  1.00 96.48           C  
ATOM   4505  O   VAL C 279      -6.610  -7.820   5.387  1.00 96.48           O  
ATOM   4506  CG1 VAL C 279      -6.797  -4.827   6.432  1.00 96.48           C  
ATOM   4507  CG2 VAL C 279      -7.665  -4.925   8.787  1.00 96.48           C  
ATOM   4508  N   LEU C 280      -4.791  -7.828   6.726  1.00 96.50           N  
ATOM   4509  CA  LEU C 280      -3.935  -8.375   5.679  1.00 96.50           C  
ATOM   4510  C   LEU C 280      -4.419  -9.755   5.247  1.00 96.50           C  
ATOM   4511  CB  LEU C 280      -2.484  -8.458   6.160  1.00 96.50           C  
ATOM   4512  O   LEU C 280      -4.494 -10.045   4.050  1.00 96.50           O  
ATOM   4513  CG  LEU C 280      -1.472  -9.032   5.167  1.00 96.50           C  
ATOM   4514  CD1 LEU C 280      -1.439  -8.188   3.897  1.00 96.50           C  
ATOM   4515  CD2 LEU C 280      -0.087  -9.110   5.800  1.00 96.50           C  
ATOM   4516  N   ASN C 281      -4.772 -10.569   6.220  1.00 95.39           N  
ATOM   4517  CA  ASN C 281      -5.259 -11.909   5.909  1.00 95.39           C  
ATOM   4518  C   ASN C 281      -6.558 -11.861   5.110  1.00 95.39           C  
ATOM   4519  CB  ASN C 281      -5.454 -12.720   7.192  1.00 95.39           C  
ATOM   4520  O   ASN C 281      -6.763 -12.669   4.202  1.00 95.39           O  
ATOM   4521  CG  ASN C 281      -4.161 -13.323   7.704  1.00 95.39           C  
ATOM   4522  ND2 ASN C 281      -3.972 -13.292   9.018  1.00 95.39           N  
ATOM   4523  OD1 ASN C 281      -3.338 -13.812   6.925  1.00 95.39           O  
ATOM   4524  N   THR C 282      -7.397 -10.955   5.476  1.00 96.55           N  
ATOM   4525  CA  THR C 282      -8.639 -10.785   4.729  1.00 96.55           C  
ATOM   4526  C   THR C 282      -8.351 -10.391   3.283  1.00 96.55           C  
ATOM   4527  CB  THR C 282      -9.543  -9.724   5.383  1.00 96.55           C  
ATOM   4528  O   THR C 282      -8.982 -10.904   2.357  1.00 96.55           O  
ATOM   4529  CG2 THR C 282     -10.851  -9.567   4.614  1.00 96.55           C  
ATOM   4530  OG1 THR C 282      -9.837 -10.119   6.729  1.00 96.55           O  
ATOM   4531  N   CYS C 283      -7.365  -9.503   3.099  1.00 96.98           N  
ATOM   4532  CA  CYS C 283      -6.978  -9.082   1.758  1.00 96.98           C  
ATOM   4533  C   CYS C 283      -6.379 -10.244   0.974  1.00 96.98           C  
ATOM   4534  CB  CYS C 283      -5.976  -7.930   1.825  1.00 96.98           C  
ATOM   4535  O   CYS C 283      -6.670 -10.415  -0.211  1.00 96.98           O  
ATOM   4536  SG  CYS C 283      -6.719  -6.345   2.270  1.00 96.98           S  
ATOM   4537  N   LEU C 284      -5.591 -11.016   1.639  1.00 97.39           N  
ATOM   4538  CA  LEU C 284      -4.973 -12.165   0.987  1.00 97.39           C  
ATOM   4539  C   LEU C 284      -6.027 -13.187   0.574  1.00 97.39           C  
ATOM   4540  CB  LEU C 284      -3.946 -12.819   1.914  1.00 97.39           C  
ATOM   4541  O   LEU C 284      -5.991 -13.704  -0.545  1.00 97.39           O  
ATOM   4542  CG  LEU C 284      -2.631 -12.063   2.111  1.00 97.39           C  
ATOM   4543  CD1 LEU C 284      -1.825 -12.687   3.245  1.00 97.39           C  
ATOM   4544  CD2 LEU C 284      -1.823 -12.051   0.818  1.00 97.39           C  
ATOM   4545  N   ASN C 285      -6.972 -13.480   1.469  1.00 96.77           N  
ATOM   4546  CA  ASN C 285      -8.058 -14.394   1.128  1.00 96.77           C  
ATOM   4547  C   ASN C 285      -8.841 -13.905  -0.087  1.00 96.77           C  
ATOM   4548  CB  ASN C 285      -8.995 -14.584   2.322  1.00 96.77           C  
ATOM   4549  O   ASN C 285      -9.118 -14.679  -1.005  1.00 96.77           O  
ATOM   4550  CG  ASN C 285      -8.358 -15.383   3.442  1.00 96.77           C  
ATOM   4551  ND2 ASN C 285      -8.866 -15.209   4.657  1.00 96.77           N  
ATOM   4552  OD1 ASN C 285      -7.417 -16.149   3.218  1.00 96.77           O  
ATOM   4553  N   ARG C 286      -9.167 -12.677  -0.055  1.00 95.93           N  
ATOM   4554  CA  ARG C 286      -9.884 -12.094  -1.185  1.00 95.93           C  
ATOM   4555  C   ARG C 286      -9.030 -12.120  -2.448  1.00 95.93           C  
ATOM   4556  CB  ARG C 286     -10.309 -10.658  -0.870  1.00 95.93           C  
ATOM   4557  O   ARG C 286      -9.530 -12.413  -3.536  1.00 95.93           O  
ATOM   4558  CG  ARG C 286     -11.108  -9.994  -1.980  1.00 95.93           C  
ATOM   4559  CD  ARG C 286     -12.468 -10.652  -2.167  1.00 95.93           C  
ATOM   4560  NE  ARG C 286     -13.560  -9.726  -1.878  1.00 95.93           N  
ATOM   4561  NH1 ARG C 286     -13.641  -8.832  -4.006  1.00 95.93           N  
ATOM   4562  NH2 ARG C 286     -15.082  -8.084  -2.388  1.00 95.93           N  
ATOM   4563  CZ  ARG C 286     -14.091  -8.883  -2.758  1.00 95.93           C  
ATOM   4564  N   GLY C 287      -7.726 -11.763  -2.292  1.00 96.42           N  
ATOM   4565  CA  GLY C 287      -6.816 -11.763  -3.426  1.00 96.42           C  
ATOM   4566  C   GLY C 287      -6.703 -13.117  -4.101  1.00 96.42           C  
ATOM   4567  O   GLY C 287      -6.811 -13.217  -5.325  1.00 96.42           O  
ATOM   4568  N   PHE C 288      -6.548 -14.135  -3.326  1.00 97.78           N  
ATOM   4569  CA  PHE C 288      -6.408 -15.473  -3.887  1.00 97.78           C  
ATOM   4570  C   PHE C 288      -7.737 -15.969  -4.444  1.00 97.78           C  
ATOM   4571  CB  PHE C 288      -5.887 -16.450  -2.828  1.00 97.78           C  
ATOM   4572  O   PHE C 288      -7.766 -16.700  -5.436  1.00 97.78           O  
ATOM   4573  CG  PHE C 288      -4.389 -16.444  -2.682  1.00 97.78           C  
ATOM   4574  CD1 PHE C 288      -3.581 -17.045  -3.639  1.00 97.78           C  
ATOM   4575  CD2 PHE C 288      -3.789 -15.837  -1.586  1.00 97.78           C  
ATOM   4576  CE1 PHE C 288      -2.195 -17.042  -3.507  1.00 97.78           C  
ATOM   4577  CE2 PHE C 288      -2.404 -15.830  -1.447  1.00 97.78           C  
ATOM   4578  CZ  PHE C 288      -1.609 -16.433  -2.408  1.00 97.78           C  
ATOM   4579  N   SER C 289      -8.838 -15.604  -3.823  1.00 95.81           N  
ATOM   4580  CA  SER C 289     -10.146 -15.926  -4.385  1.00 95.81           C  
ATOM   4581  C   SER C 289     -10.325 -15.299  -5.764  1.00 95.81           C  
ATOM   4582  CB  SER C 289     -11.262 -15.454  -3.452  1.00 95.81           C  
ATOM   4583  O   SER C 289     -10.822 -15.948  -6.687  1.00 95.81           O  
ATOM   4584  OG  SER C 289     -11.280 -16.221  -2.261  1.00 95.81           O  
ATOM   4585  N   ARG C 290      -9.894 -14.070  -5.927  1.00 94.63           N  
ATOM   4586  CA  ARG C 290      -9.990 -13.387  -7.213  1.00 94.63           C  
ATOM   4587  C   ARG C 290      -9.073 -14.032  -8.246  1.00 94.63           C  
ATOM   4588  CB  ARG C 290      -9.647 -11.903  -7.062  1.00 94.63           C  
ATOM   4589  O   ARG C 290      -9.420 -14.117  -9.426  1.00 94.63           O  
ATOM   4590  CG  ARG C 290      -9.919 -11.077  -8.309  1.00 94.63           C  
ATOM   4591  CD  ARG C 290     -11.384 -11.140  -8.719  1.00 94.63           C  
ATOM   4592  NE  ARG C 290     -12.245 -10.479  -7.742  1.00 94.63           N  
ATOM   4593  NH1 ARG C 290     -12.326  -8.464  -8.867  1.00 94.63           N  
ATOM   4594  NH2 ARG C 290     -13.453  -8.723  -6.888  1.00 94.63           N  
ATOM   4595  CZ  ARG C 290     -12.673  -9.223  -7.835  1.00 94.63           C  
ATOM   4596  N   LEU C 291      -7.875 -14.388  -7.782  1.00 95.66           N  
ATOM   4597  CA  LEU C 291      -6.956 -15.099  -8.665  1.00 95.66           C  
ATOM   4598  C   LEU C 291      -7.614 -16.349  -9.241  1.00 95.66           C  
ATOM   4599  CB  LEU C 291      -5.678 -15.482  -7.913  1.00 95.66           C  
ATOM   4600  O   LEU C 291      -7.586 -16.567 -10.454  1.00 95.66           O  
ATOM   4601  CG  LEU C 291      -4.641 -16.282  -8.703  1.00 95.66           C  
ATOM   4602  CD1 LEU C 291      -4.045 -15.425  -9.815  1.00 95.66           C  
ATOM   4603  CD2 LEU C 291      -3.547 -16.800  -7.776  1.00 95.66           C  
ATOM   4604  N   LEU C 292      -8.276 -17.136  -8.399  1.00 96.04           N  
ATOM   4605  CA  LEU C 292      -8.947 -18.363  -8.816  1.00 96.04           C  
ATOM   4606  C   LEU C 292     -10.128 -18.052  -9.730  1.00 96.04           C  
ATOM   4607  CB  LEU C 292      -9.426 -19.153  -7.595  1.00 96.04           C  
ATOM   4608  O   LEU C 292     -10.368 -18.769 -10.704  1.00 96.04           O  
ATOM   4609  CG  LEU C 292      -8.356 -19.930  -6.828  1.00 96.04           C  
ATOM   4610  CD1 LEU C 292      -8.890 -20.365  -5.467  1.00 96.04           C  
ATOM   4611  CD2 LEU C 292      -7.889 -21.137  -7.635  1.00 96.04           C  
ATOM   4612  N   ASP C 293     -10.846 -16.956  -9.426  1.00 92.93           N  
ATOM   4613  CA  ASP C 293     -11.957 -16.540 -10.276  1.00 92.93           C  
ATOM   4614  C   ASP C 293     -11.478 -16.225 -11.692  1.00 92.93           C  
ATOM   4615  CB  ASP C 293     -12.665 -15.323  -9.677  1.00 92.93           C  
ATOM   4616  O   ASP C 293     -12.118 -16.616 -12.670  1.00 92.93           O  
ATOM   4617  CG  ASP C 293     -13.510 -15.667  -8.463  1.00 92.93           C  
ATOM   4618  OD1 ASP C 293     -13.747 -16.867  -8.205  1.00 92.93           O  
ATOM   4619  OD2 ASP C 293     -13.945 -14.730  -7.760  1.00 92.93           O  
ATOM   4620  N   ASN C 294     -10.345 -15.506 -11.743  1.00 91.39           N  
ATOM   4621  CA  ASN C 294      -9.799 -15.170 -13.054  1.00 91.39           C  
ATOM   4622  C   ASN C 294      -9.383 -16.420 -13.825  1.00 91.39           C  
ATOM   4623  CB  ASN C 294      -8.612 -14.215 -12.912  1.00 91.39           C  
ATOM   4624  O   ASN C 294      -9.585 -16.502 -15.038  1.00 91.39           O  
ATOM   4625  CG  ASN C 294      -9.033 -12.815 -12.510  1.00 91.39           C  
ATOM   4626  ND2 ASN C 294      -8.075 -12.013 -12.061  1.00 91.39           N  
ATOM   4627  OD1 ASN C 294     -10.211 -12.458 -12.601  1.00 91.39           O  
ATOM   4628  N   MET C 295      -8.906 -17.391 -13.122  1.00 93.44           N  
ATOM   4629  CA  MET C 295      -8.449 -18.620 -13.764  1.00 93.44           C  
ATOM   4630  C   MET C 295      -9.631 -19.499 -14.160  1.00 93.44           C  
ATOM   4631  CB  MET C 295      -7.510 -19.394 -12.837  1.00 93.44           C  
ATOM   4632  O   MET C 295      -9.540 -20.276 -15.112  1.00 93.44           O  
ATOM   4633  CG  MET C 295      -6.161 -18.724 -12.634  1.00 93.44           C  
ATOM   4634  SD  MET C 295      -4.976 -19.791 -11.726  1.00 93.44           S  
ATOM   4635  CE  MET C 295      -5.761 -19.822 -10.090  1.00 93.44           C  
ATOM   4636  N   ALA C 296     -10.726 -19.361 -13.436  1.00 92.53           N  
ATOM   4637  CA  ALA C 296     -11.916 -20.178 -13.662  1.00 92.53           C  
ATOM   4638  C   ALA C 296     -12.432 -20.013 -15.089  1.00 92.53           C  
ATOM   4639  CB  ALA C 296     -13.008 -19.816 -12.660  1.00 92.53           C  
ATOM   4640  O   ALA C 296     -12.988 -20.950 -15.667  1.00 92.53           O  
ATOM   4641  N   GLU C 297     -12.116 -18.828 -15.677  1.00 87.60           N  
ATOM   4642  CA  GLU C 297     -12.580 -18.537 -17.030  1.00 87.60           C  
ATOM   4643  C   GLU C 297     -11.925 -19.463 -18.050  1.00 87.60           C  
ATOM   4644  CB  GLU C 297     -12.302 -17.076 -17.392  1.00 87.60           C  
ATOM   4645  O   GLU C 297     -12.458 -19.670 -19.142  1.00 87.60           O  
ATOM   4646  CG  GLU C 297     -13.120 -16.076 -16.586  1.00 87.60           C  
ATOM   4647  CD  GLU C 297     -12.838 -14.630 -16.961  1.00 87.60           C  
ATOM   4648  OE1 GLU C 297     -13.451 -13.717 -16.362  1.00 87.60           O  
ATOM   4649  OE2 GLU C 297     -11.999 -14.408 -17.862  1.00 87.60           O  
ATOM   4650  N   PHE C 298     -10.836 -20.102 -17.655  1.00 89.77           N  
ATOM   4651  CA  PHE C 298     -10.091 -20.935 -18.592  1.00 89.77           C  
ATOM   4652  C   PHE C 298     -10.426 -22.408 -18.392  1.00 89.77           C  
ATOM   4653  CB  PHE C 298      -8.584 -20.712 -18.431  1.00 89.77           C  
ATOM   4654  O   PHE C 298      -9.959 -23.264 -19.147  1.00 89.77           O  
ATOM   4655  CG  PHE C 298      -8.142 -19.307 -18.739  1.00 89.77           C  
ATOM   4656  CD1 PHE C 298      -7.803 -18.939 -20.036  1.00 89.77           C  
ATOM   4657  CD2 PHE C 298      -8.064 -18.354 -17.732  1.00 89.77           C  
ATOM   4658  CE1 PHE C 298      -7.393 -17.639 -20.324  1.00 89.77           C  
ATOM   4659  CE2 PHE C 298      -7.656 -17.053 -18.013  1.00 89.77           C  
ATOM   4660  CZ  PHE C 298      -7.320 -16.698 -19.309  1.00 89.77           C  
ATOM   4661  N   PHE C 299     -11.196 -22.734 -17.326  1.00 89.16           N  
ATOM   4662  CA  PHE C 299     -11.618 -24.098 -17.030  1.00 89.16           C  
ATOM   4663  C   PHE C 299     -13.068 -24.318 -17.447  1.00 89.16           C  
ATOM   4664  CB  PHE C 299     -11.448 -24.404 -15.539  1.00 89.16           C  
ATOM   4665  O   PHE C 299     -13.893 -24.746 -16.638  1.00 89.16           O  
ATOM   4666  CG  PHE C 299     -10.019 -24.630 -15.125  1.00 89.16           C  
ATOM   4667  CD1 PHE C 299      -9.518 -25.918 -14.980  1.00 89.16           C  
ATOM   4668  CD2 PHE C 299      -9.176 -23.554 -14.881  1.00 89.16           C  
ATOM   4669  CE1 PHE C 299      -8.196 -26.130 -14.596  1.00 89.16           C  
ATOM   4670  CE2 PHE C 299      -7.853 -23.758 -14.497  1.00 89.16           C  
ATOM   4671  CZ  PHE C 299      -7.366 -25.047 -14.355  1.00 89.16           C  
ATOM   4672  N   ARG C 300     -13.453 -23.796 -18.556  1.00 82.33           N  
ATOM   4673  CA  ARG C 300     -14.807 -23.962 -19.074  1.00 82.33           C  
ATOM   4674  C   ARG C 300     -14.850 -25.032 -20.160  1.00 82.33           C  
ATOM   4675  CB  ARG C 300     -15.340 -22.637 -19.622  1.00 82.33           C  
ATOM   4676  O   ARG C 300     -13.889 -25.198 -20.913  1.00 82.33           O  
ATOM   4677  CG  ARG C 300     -15.502 -21.555 -18.566  1.00 82.33           C  
ATOM   4678  CD  ARG C 300     -16.127 -20.293 -19.144  1.00 82.33           C  
ATOM   4679  NE  ARG C 300     -16.190 -19.221 -18.154  1.00 82.33           N  
ATOM   4680  NH1 ARG C 300     -16.674 -17.557 -19.683  1.00 82.33           N  
ATOM   4681  NH2 ARG C 300     -16.480 -17.052 -17.455  1.00 82.33           N  
ATOM   4682  CZ  ARG C 300     -16.448 -17.946 -18.433  1.00 82.33           C  
ATOM   4683  N   PRO C 301     -15.996 -25.725 -20.000  1.00 69.49           N  
ATOM   4684  CA  PRO C 301     -16.137 -26.741 -21.046  1.00 69.49           C  
ATOM   4685  C   PRO C 301     -16.169 -26.142 -22.450  1.00 69.49           C  
ATOM   4686  CB  PRO C 301     -17.472 -27.411 -20.708  1.00 69.49           C  
ATOM   4687  O   PRO C 301     -16.654 -25.023 -22.637  1.00 69.49           O  
ATOM   4688  CG  PRO C 301     -17.959 -26.699 -19.488  1.00 69.49           C  
ATOM   4689  CD  PRO C 301     -17.004 -25.584 -19.173  1.00 69.49           C  
ATOM   4690  N   THR C 302     -15.369 -26.736 -23.352  1.00 60.41           N  
ATOM   4691  CA  THR C 302     -15.415 -26.279 -24.737  1.00 60.41           C  
ATOM   4692  C   THR C 302     -16.728 -26.687 -25.398  1.00 60.41           C  
ATOM   4693  CB  THR C 302     -14.232 -26.840 -25.549  1.00 60.41           C  
ATOM   4694  O   THR C 302     -17.426 -27.577 -24.907  1.00 60.41           O  
ATOM   4695  CG2 THR C 302     -13.411 -25.716 -26.172  1.00 60.41           C  
ATOM   4696  OG1 THR C 302     -13.389 -27.610 -24.684  1.00 60.41           O  
ATOM   4697  N   GLU C 303     -17.299 -25.790 -26.339  1.00 57.98           N  
ATOM   4698  CA  GLU C 303     -18.514 -26.089 -27.090  1.00 57.98           C  
ATOM   4699  C   GLU C 303     -18.599 -27.573 -27.435  1.00 57.98           C  
ATOM   4700  CB  GLU C 303     -18.577 -25.248 -28.368  1.00 57.98           C  
ATOM   4701  O   GLU C 303     -19.680 -28.165 -27.390  1.00 57.98           O  
ATOM   4702  CG  GLU C 303     -19.176 -23.863 -28.164  1.00 57.98           C  
ATOM   4703  CD  GLU C 303     -19.308 -23.071 -29.455  1.00 57.98           C  
ATOM   4704  OE1 GLU C 303     -19.862 -21.948 -29.424  1.00 57.98           O  
ATOM   4705  OE2 GLU C 303     -18.854 -23.576 -30.505  1.00 57.98           O  
ATOM   4706  N   GLN C 304     -17.468 -28.130 -27.784  1.00 55.05           N  
ATOM   4707  CA  GLN C 304     -17.395 -29.540 -28.153  1.00 55.05           C  
ATOM   4708  C   GLN C 304     -17.722 -30.438 -26.963  1.00 55.05           C  
ATOM   4709  CB  GLN C 304     -16.009 -29.881 -28.702  1.00 55.05           C  
ATOM   4710  O   GLN C 304     -18.358 -31.481 -27.122  1.00 55.05           O  
ATOM   4711  CG  GLN C 304     -15.947 -29.938 -30.223  1.00 55.05           C  
ATOM   4712  CD  GLN C 304     -14.546 -30.195 -30.744  1.00 55.05           C  
ATOM   4713  NE2 GLN C 304     -14.426 -30.388 -32.053  1.00 55.05           N  
ATOM   4714  OE1 GLN C 304     -13.578 -30.218 -29.976  1.00 55.05           O  
ATOM   4715  N   ASP C 305     -17.319 -29.914 -25.749  1.00 58.18           N  
ATOM   4716  CA  ASP C 305     -17.569 -30.643 -24.508  1.00 58.18           C  
ATOM   4717  C   ASP C 305     -19.059 -30.662 -24.174  1.00 58.18           C  
ATOM   4718  CB  ASP C 305     -16.779 -30.024 -23.354  1.00 58.18           C  
ATOM   4719  O   ASP C 305     -19.569 -31.652 -23.646  1.00 58.18           O  
ATOM   4720  CG  ASP C 305     -15.284 -30.269 -23.460  1.00 58.18           C  
ATOM   4721  OD1 ASP C 305     -14.870 -31.221 -24.156  1.00 58.18           O  
ATOM   4722  OD2 ASP C 305     -14.513 -29.505 -22.840  1.00 58.18           O  
ATOM   4723  N   LEU C 306     -19.715 -29.448 -24.449  1.00 56.43           N  
ATOM   4724  CA  LEU C 306     -21.133 -29.265 -24.158  1.00 56.43           C  
ATOM   4725  C   LEU C 306     -21.991 -30.161 -25.045  1.00 56.43           C  
ATOM   4726  CB  LEU C 306     -21.535 -27.800 -24.351  1.00 56.43           C  
ATOM   4727  O   LEU C 306     -23.091 -30.558 -24.654  1.00 56.43           O  
ATOM   4728  CG  LEU C 306     -21.112 -26.829 -23.247  1.00 56.43           C  
ATOM   4729  CD1 LEU C 306     -21.041 -25.406 -23.791  1.00 56.43           C  
ATOM   4730  CD2 LEU C 306     -22.074 -26.909 -22.068  1.00 56.43           C  
ATOM   4731  N   GLN C 307     -21.569 -30.280 -26.334  1.00 51.96           N  
ATOM   4732  CA  GLN C 307     -22.348 -31.092 -27.263  1.00 51.96           C  
ATOM   4733  C   GLN C 307     -22.438 -32.539 -26.787  1.00 51.96           C  
ATOM   4734  CB  GLN C 307     -21.737 -31.038 -28.665  1.00 51.96           C  
ATOM   4735  O   GLN C 307     -23.388 -33.250 -27.122  1.00 51.96           O  
ATOM   4736  CG  GLN C 307     -22.171 -29.826 -29.478  1.00 51.96           C  
ATOM   4737  CD  GLN C 307     -22.003 -30.031 -30.972  1.00 51.96           C  
ATOM   4738  NE2 GLN C 307     -22.426 -29.046 -31.757  1.00 51.96           N  
ATOM   4739  OE1 GLN C 307     -21.497 -31.066 -31.417  1.00 51.96           O  
ATOM   4740  N   HIS C 308     -21.341 -32.866 -26.183  1.00 52.68           N  
ATOM   4741  CA  HIS C 308     -21.421 -34.240 -25.700  1.00 52.68           C  
ATOM   4742  C   HIS C 308     -22.188 -34.318 -24.384  1.00 52.68           C  
ATOM   4743  CB  HIS C 308     -20.021 -34.830 -25.527  1.00 52.68           C  
ATOM   4744  O   HIS C 308     -21.764 -33.744 -23.379  1.00 52.68           O  
ATOM   4745  CG  HIS C 308     -19.564 -35.644 -26.696  1.00 52.68           C  
ATOM   4746  CD2 HIS C 308     -19.536 -36.984 -26.889  1.00 52.68           C  
ATOM   4747  ND1 HIS C 308     -19.057 -35.078 -27.845  1.00 52.68           N  
ATOM   4748  CE1 HIS C 308     -18.737 -36.037 -28.698  1.00 52.68           C  
ATOM   4749  NE2 HIS C 308     -19.018 -37.203 -28.141  1.00 52.68           N  
ATOM   4750  N   GLY C 309     -23.476 -33.720 -24.369  1.00 48.34           N  
ATOM   4751  CA  GLY C 309     -24.629 -33.829 -23.490  1.00 48.34           C  
ATOM   4752  C   GLY C 309     -24.256 -33.879 -22.020  1.00 48.34           C  
ATOM   4753  O   GLY C 309     -25.096 -34.184 -21.171  1.00 48.34           O  
ATOM   4754  N   ASN C 310     -23.074 -34.366 -21.654  1.00 45.84           N  
ATOM   4755  CA  ASN C 310     -22.954 -34.414 -20.201  1.00 45.84           C  
ATOM   4756  C   ASN C 310     -22.789 -33.019 -19.605  1.00 45.84           C  
ATOM   4757  CB  ASN C 310     -21.783 -35.310 -19.789  1.00 45.84           C  
ATOM   4758  O   ASN C 310     -21.666 -32.544 -19.429  1.00 45.84           O  
ATOM   4759  CG  ASN C 310     -22.194 -36.756 -19.595  1.00 45.84           C  
ATOM   4760  ND2 ASN C 310     -21.214 -37.629 -19.392  1.00 45.84           N  
ATOM   4761  OD1 ASN C 310     -23.382 -37.086 -19.629  1.00 45.84           O  
ATOM   4762  N   SER C 311     -23.622 -31.965 -19.890  1.00 44.69           N  
ATOM   4763  CA  SER C 311     -23.520 -30.521 -19.704  1.00 44.69           C  
ATOM   4764  C   SER C 311     -23.120 -30.175 -18.274  1.00 44.69           C  
ATOM   4765  CB  SER C 311     -24.845 -29.841 -20.050  1.00 44.69           C  
ATOM   4766  O   SER C 311     -22.233 -29.348 -18.055  1.00 44.69           O  
ATOM   4767  OG  SER C 311     -25.668 -29.728 -18.902  1.00 44.69           O  
ATOM   4768  N   MET C 312     -24.186 -30.407 -17.380  1.00 45.98           N  
ATOM   4769  CA  MET C 312     -24.252 -29.667 -16.123  1.00 45.98           C  
ATOM   4770  C   MET C 312     -23.043 -29.976 -15.246  1.00 45.98           C  
ATOM   4771  CB  MET C 312     -25.542 -29.997 -15.371  1.00 45.98           C  
ATOM   4772  O   MET C 312     -22.568 -29.110 -14.509  1.00 45.98           O  
ATOM   4773  CG  MET C 312     -26.594 -28.902 -15.450  1.00 45.98           C  
ATOM   4774  SD  MET C 312     -27.823 -29.010 -14.091  1.00 45.98           S  
ATOM   4775  CE  MET C 312     -29.312 -28.447 -14.962  1.00 45.98           C  
ATOM   4776  N   ASN C 313     -22.887 -31.308 -14.901  1.00 45.36           N  
ATOM   4777  CA  ASN C 313     -21.812 -31.671 -13.984  1.00 45.36           C  
ATOM   4778  C   ASN C 313     -20.444 -31.298 -14.548  1.00 45.36           C  
ATOM   4779  CB  ASN C 313     -21.863 -33.165 -13.661  1.00 45.36           C  
ATOM   4780  O   ASN C 313     -19.414 -31.714 -14.016  1.00 45.36           O  
ATOM   4781  CG  ASN C 313     -22.787 -33.481 -12.501  1.00 45.36           C  
ATOM   4782  ND2 ASN C 313     -23.116 -34.756 -12.335  1.00 45.36           N  
ATOM   4783  OD1 ASN C 313     -23.201 -32.585 -11.760  1.00 45.36           O  
ATOM   4784  N   SER C 314     -20.477 -30.759 -15.737  1.00 46.95           N  
ATOM   4785  CA  SER C 314     -19.280 -30.660 -16.567  1.00 46.95           C  
ATOM   4786  C   SER C 314     -18.400 -29.494 -16.130  1.00 46.95           C  
ATOM   4787  CB  SER C 314     -19.660 -30.500 -18.039  1.00 46.95           C  
ATOM   4788  O   SER C 314     -17.207 -29.461 -16.438  1.00 46.95           O  
ATOM   4789  OG  SER C 314     -18.774 -31.231 -18.870  1.00 46.95           O  
ATOM   4790  N   LEU C 315     -19.103 -28.424 -15.631  1.00 50.70           N  
ATOM   4791  CA  LEU C 315     -18.166 -27.354 -15.310  1.00 50.70           C  
ATOM   4792  C   LEU C 315     -17.111 -27.833 -14.318  1.00 50.70           C  
ATOM   4793  CB  LEU C 315     -18.909 -26.144 -14.736  1.00 50.70           C  
ATOM   4794  O   LEU C 315     -15.933 -27.491 -14.444  1.00 50.70           O  
ATOM   4795  CG  LEU C 315     -19.506 -25.171 -15.754  1.00 50.70           C  
ATOM   4796  CD1 LEU C 315     -20.688 -24.425 -15.143  1.00 50.70           C  
ATOM   4797  CD2 LEU C 315     -18.445 -24.191 -16.243  1.00 50.70           C  
ATOM   4798  N   SER C 316     -17.710 -28.466 -13.107  1.00 53.85           N  
ATOM   4799  CA  SER C 316     -16.838 -28.956 -12.044  1.00 53.85           C  
ATOM   4800  C   SER C 316     -15.968 -30.110 -12.530  1.00 53.85           C  
ATOM   4801  CB  SER C 316     -17.664 -29.403 -10.837  1.00 53.85           C  
ATOM   4802  O   SER C 316     -15.008 -30.496 -11.859  1.00 53.85           O  
ATOM   4803  OG  SER C 316     -18.640 -28.429 -10.507  1.00 53.85           O  
ATOM   4804  N   SER C 317     -16.083 -30.370 -13.839  1.00 62.35           N  
ATOM   4805  CA  SER C 317     -15.389 -31.610 -14.171  1.00 62.35           C  
ATOM   4806  C   SER C 317     -14.326 -31.378 -15.240  1.00 62.35           C  
ATOM   4807  CB  SER C 317     -16.382 -32.670 -14.649  1.00 62.35           C  
ATOM   4808  O   SER C 317     -13.690 -32.325 -15.706  1.00 62.35           O  
ATOM   4809  OG  SER C 317     -17.010 -32.264 -15.853  1.00 62.35           O  
ATOM   4810  N   VAL C 318     -14.039 -30.044 -15.407  1.00 83.43           N  
ATOM   4811  CA  VAL C 318     -13.040 -29.882 -16.459  1.00 83.43           C  
ATOM   4812  C   VAL C 318     -11.641 -29.881 -15.847  1.00 83.43           C  
ATOM   4813  CB  VAL C 318     -13.270 -28.585 -17.266  1.00 83.43           C  
ATOM   4814  O   VAL C 318     -11.401 -29.224 -14.831  1.00 83.43           O  
ATOM   4815  CG1 VAL C 318     -12.174 -28.399 -18.313  1.00 83.43           C  
ATOM   4816  CG2 VAL C 318     -14.647 -28.605 -17.927  1.00 83.43           C  
ATOM   4817  N   SER C 319     -10.776 -30.719 -16.270  1.00 91.94           N  
ATOM   4818  CA  SER C 319      -9.385 -30.789 -15.832  1.00 91.94           C  
ATOM   4819  C   SER C 319      -8.427 -30.548 -16.994  1.00 91.94           C  
ATOM   4820  CB  SER C 319      -9.092 -32.146 -15.191  1.00 91.94           C  
ATOM   4821  O   SER C 319      -8.734 -30.886 -18.139  1.00 91.94           O  
ATOM   4822  OG  SER C 319      -9.944 -32.372 -14.081  1.00 91.94           O  
ATOM   4823  N   LEU C 320      -7.387 -29.762 -16.700  1.00 94.83           N  
ATOM   4824  CA  LEU C 320      -6.363 -29.464 -17.696  1.00 94.83           C  
ATOM   4825  C   LEU C 320      -5.004 -29.995 -17.254  1.00 94.83           C  
ATOM   4826  CB  LEU C 320      -6.279 -27.956 -17.945  1.00 94.83           C  
ATOM   4827  O   LEU C 320      -4.677 -29.962 -16.065  1.00 94.83           O  
ATOM   4828  CG  LEU C 320      -7.551 -27.282 -18.462  1.00 94.83           C  
ATOM   4829  CD1 LEU C 320      -7.402 -25.765 -18.421  1.00 94.83           C  
ATOM   4830  CD2 LEU C 320      -7.869 -27.755 -19.877  1.00 94.83           C  
ATOM   4831  N   PRO C 321      -4.300 -30.562 -18.282  1.00 95.74           N  
ATOM   4832  CA  PRO C 321      -2.927 -30.907 -17.905  1.00 95.74           C  
ATOM   4833  C   PRO C 321      -2.138 -29.707 -17.389  1.00 95.74           C  
ATOM   4834  CB  PRO C 321      -2.326 -31.436 -19.210  1.00 95.74           C  
ATOM   4835  O   PRO C 321      -2.345 -28.582 -17.851  1.00 95.74           O  
ATOM   4836  CG  PRO C 321      -3.502 -31.704 -20.092  1.00 95.74           C  
ATOM   4837  CD  PRO C 321      -4.640 -30.830 -19.649  1.00 95.74           C  
ATOM   4838  N   LEU C 322      -1.214 -29.922 -16.431  1.00 97.96           N  
ATOM   4839  CA  LEU C 322      -0.451 -28.851 -15.799  1.00 97.96           C  
ATOM   4840  C   LEU C 322       0.266 -28.004 -16.844  1.00 97.96           C  
ATOM   4841  CB  LEU C 322       0.564 -29.429 -14.809  1.00 97.96           C  
ATOM   4842  O   LEU C 322       0.386 -26.787 -16.687  1.00 97.96           O  
ATOM   4843  CG  LEU C 322       1.357 -28.415 -13.982  1.00 97.96           C  
ATOM   4844  CD1 LEU C 322       0.409 -27.462 -13.261  1.00 97.96           C  
ATOM   4845  CD2 LEU C 322       2.264 -29.130 -12.987  1.00 97.96           C  
ATOM   4846  N   ALA C 323       0.746 -28.614 -17.928  1.00 97.54           N  
ATOM   4847  CA  ALA C 323       1.450 -27.902 -18.992  1.00 97.54           C  
ATOM   4848  C   ALA C 323       0.570 -26.816 -19.602  1.00 97.54           C  
ATOM   4849  CB  ALA C 323       1.910 -28.879 -20.071  1.00 97.54           C  
ATOM   4850  O   ALA C 323       1.065 -25.762 -20.008  1.00 97.54           O  
ATOM   4851  N   LYS C 324      -0.773 -27.026 -19.648  1.00 96.43           N  
ATOM   4852  CA  LYS C 324      -1.711 -26.066 -20.222  1.00 96.43           C  
ATOM   4853  C   LYS C 324      -2.111 -25.009 -19.196  1.00 96.43           C  
ATOM   4854  CB  LYS C 324      -2.955 -26.781 -20.750  1.00 96.43           C  
ATOM   4855  O   LYS C 324      -2.609 -23.941 -19.559  1.00 96.43           O  
ATOM   4856  CG  LYS C 324      -2.731 -27.528 -22.057  1.00 96.43           C  
ATOM   4857  CD  LYS C 324      -2.716 -26.579 -23.248  1.00 96.43           C  
ATOM   4858  CE  LYS C 324      -2.712 -27.338 -24.568  1.00 96.43           C  
ATOM   4859  NZ  LYS C 324      -2.711 -26.412 -25.740  1.00 96.43           N  
ATOM   4860  N   ILE C 325      -1.888 -25.286 -17.907  1.00 97.72           N  
ATOM   4861  CA  ILE C 325      -2.233 -24.374 -16.823  1.00 97.72           C  
ATOM   4862  C   ILE C 325      -1.124 -23.338 -16.648  1.00 97.72           C  
ATOM   4863  CB  ILE C 325      -2.470 -25.134 -15.498  1.00 97.72           C  
ATOM   4864  O   ILE C 325      -1.388 -22.193 -16.274  1.00 97.72           O  
ATOM   4865  CG1 ILE C 325      -3.713 -26.024 -15.609  1.00 97.72           C  
ATOM   4866  CG2 ILE C 325      -2.600 -24.153 -14.329  1.00 97.72           C  
ATOM   4867  CD1 ILE C 325      -3.925 -26.943 -14.414  1.00 97.72           C  
ATOM   4868  N   ILE C 326       0.075 -23.687 -17.031  1.00 98.22           N  
ATOM   4869  CA  ILE C 326       1.256 -22.861 -16.806  1.00 98.22           C  
ATOM   4870  C   ILE C 326       1.076 -21.506 -17.488  1.00 98.22           C  
ATOM   4871  CB  ILE C 326       2.537 -23.554 -17.320  1.00 98.22           C  
ATOM   4872  O   ILE C 326       1.239 -20.460 -16.856  1.00 98.22           O  
ATOM   4873  CG1 ILE C 326       2.878 -24.765 -16.444  1.00 98.22           C  
ATOM   4874  CG2 ILE C 326       3.706 -22.565 -17.365  1.00 98.22           C  
ATOM   4875  CD1 ILE C 326       4.037 -25.601 -16.967  1.00 98.22           C  
ATOM   4876  N   PRO C 327       0.641 -21.444 -18.775  1.00 97.30           N  
ATOM   4877  CA  PRO C 327       0.451 -20.135 -19.405  1.00 97.30           C  
ATOM   4878  C   PRO C 327      -0.686 -19.335 -18.772  1.00 97.30           C  
ATOM   4879  CB  PRO C 327       0.127 -20.487 -20.859  1.00 97.30           C  
ATOM   4880  O   PRO C 327      -0.631 -18.104 -18.731  1.00 97.30           O  
ATOM   4881  CG  PRO C 327       0.625 -21.886 -21.033  1.00 97.30           C  
ATOM   4882  CD  PRO C 327       0.604 -22.570 -19.697  1.00 97.30           C  
ATOM   4883  N   ILE C 328      -1.709 -20.034 -18.254  1.00 96.63           N  
ATOM   4884  CA  ILE C 328      -2.854 -19.380 -17.631  1.00 96.63           C  
ATOM   4885  C   ILE C 328      -2.414 -18.679 -16.348  1.00 96.63           C  
ATOM   4886  CB  ILE C 328      -3.986 -20.388 -17.330  1.00 96.63           C  
ATOM   4887  O   ILE C 328      -2.680 -17.490 -16.160  1.00 96.63           O  
ATOM   4888  CG1 ILE C 328      -4.501 -21.016 -18.630  1.00 96.63           C  
ATOM   4889  CG2 ILE C 328      -5.124 -19.708 -16.563  1.00 96.63           C  
ATOM   4890  CD1 ILE C 328      -5.440 -22.196 -18.418  1.00 96.63           C  
ATOM   4891  N   VAL C 329      -1.673 -19.415 -15.508  1.00 97.73           N  
ATOM   4892  CA  VAL C 329      -1.227 -18.869 -14.231  1.00 97.73           C  
ATOM   4893  C   VAL C 329      -0.187 -17.777 -14.470  1.00 97.73           C  
ATOM   4894  CB  VAL C 329      -0.644 -19.969 -13.315  1.00 97.73           C  
ATOM   4895  O   VAL C 329      -0.166 -16.766 -13.764  1.00 97.73           O  
ATOM   4896  CG1 VAL C 329       0.017 -19.352 -12.084  1.00 97.73           C  
ATOM   4897  CG2 VAL C 329      -1.736 -20.953 -12.903  1.00 97.73           C  
ATOM   4898  N   ASN C 330       0.657 -17.976 -15.464  1.00 97.12           N  
ATOM   4899  CA  ASN C 330       1.711 -17.022 -15.794  1.00 97.12           C  
ATOM   4900  C   ASN C 330       1.135 -15.671 -16.207  1.00 97.12           C  
ATOM   4901  CB  ASN C 330       2.609 -17.577 -16.901  1.00 97.12           C  
ATOM   4902  O   ASN C 330       1.696 -14.625 -15.875  1.00 97.12           O  
ATOM   4903  CG  ASN C 330       3.846 -16.730 -17.130  1.00 97.12           C  
ATOM   4904  ND2 ASN C 330       3.951 -16.143 -18.316  1.00 97.12           N  
ATOM   4905  OD1 ASN C 330       4.699 -16.605 -16.248  1.00 97.12           O  
ATOM   4906  N   GLY C 331       0.039 -15.692 -16.865  1.00 95.36           N  
ATOM   4907  CA  GLY C 331      -0.568 -14.478 -17.387  1.00 95.36           C  
ATOM   4908  C   GLY C 331      -1.318 -13.685 -16.333  1.00 95.36           C  
ATOM   4909  O   GLY C 331      -1.680 -12.529 -16.559  1.00 95.36           O  
ATOM   4910  N   GLN C 332      -1.455 -14.243 -15.146  1.00 95.36           N  
ATOM   4911  CA  GLN C 332      -2.264 -13.619 -14.103  1.00 95.36           C  
ATOM   4912  C   GLN C 332      -1.589 -12.362 -13.562  1.00 95.36           C  
ATOM   4913  CB  GLN C 332      -2.526 -14.606 -12.964  1.00 95.36           C  
ATOM   4914  O   GLN C 332      -2.258 -11.468 -13.040  1.00 95.36           O  
ATOM   4915  CG  GLN C 332      -3.422 -15.774 -13.356  1.00 95.36           C  
ATOM   4916  CD  GLN C 332      -4.733 -15.326 -13.974  1.00 95.36           C  
ATOM   4917  NE2 GLN C 332      -5.005 -15.790 -15.189  1.00 95.36           N  
ATOM   4918  OE1 GLN C 332      -5.496 -14.571 -13.364  1.00 95.36           O  
ATOM   4919  N   ILE C 333      -0.307 -12.272 -13.679  1.00 95.14           N  
ATOM   4920  CA  ILE C 333       0.427 -11.120 -13.166  1.00 95.14           C  
ATOM   4921  C   ILE C 333      -0.128  -9.838 -13.783  1.00 95.14           C  
ATOM   4922  CB  ILE C 333       1.941 -11.241 -13.451  1.00 95.14           C  
ATOM   4923  O   ILE C 333      -0.156  -8.791 -13.134  1.00 95.14           O  
ATOM   4924  CG1 ILE C 333       2.708 -10.115 -12.749  1.00 95.14           C  
ATOM   4925  CG2 ILE C 333       2.208 -11.229 -14.959  1.00 95.14           C  
ATOM   4926  CD1 ILE C 333       4.218 -10.312 -12.731  1.00 95.14           C  
ATOM   4927  N   HIS C 334      -0.670  -9.845 -15.008  1.00 90.02           N  
ATOM   4928  CA  HIS C 334      -1.135  -8.660 -15.721  1.00 90.02           C  
ATOM   4929  C   HIS C 334      -2.491  -8.198 -15.196  1.00 90.02           C  
ATOM   4930  CB  HIS C 334      -1.221  -8.938 -17.223  1.00 90.02           C  
ATOM   4931  O   HIS C 334      -2.834  -7.019 -15.305  1.00 90.02           O  
ATOM   4932  CG  HIS C 334       0.086  -9.330 -17.836  1.00 90.02           C  
ATOM   4933  CD2 HIS C 334       0.490 -10.492 -18.400  1.00 90.02           C  
ATOM   4934  ND1 HIS C 334       1.160  -8.470 -17.910  1.00 90.02           N  
ATOM   4935  CE1 HIS C 334       2.171  -9.088 -18.497  1.00 90.02           C  
ATOM   4936  NE2 HIS C 334       1.790 -10.316 -18.804  1.00 90.02           N  
ATOM   4937  N   SER C 335      -3.208  -9.129 -14.640  1.00 90.22           N
[truncated: 25,192 more chars]
