# Supplementary material for: AI-guided pipeline for protein–protein interaction drug discovery identifies a SARS-CoV-2 inhibitor
Source: Mol Syst Biol. 2024 Mar 11;20(4):428–57. doi: 10.1038/s44320-024-00019-8 (PMC10987651; doi:10.1038/s44320-024-00019-8)
Supplement: Supplementary file 12 — Source Data Fig. 2 [file 44320_2024_19_MOESM12_ESM.zip › Source Data Figure EV3-EV4/ColabFold/ARSA_DBN1_unrelaxed_rank_4_model_2.pdb]

MODEL     1                                                                     
ATOM      1  N   MET B   1      28.222 -12.573 -66.385  1.00 20.42           N  
ATOM      2  CA  MET B   1      27.215 -13.426 -65.762  1.00 20.42           C  
ATOM      3  C   MET B   1      26.537 -12.709 -64.600  1.00 20.42           C  
ATOM      4  CB  MET B   1      27.843 -14.733 -65.275  1.00 20.42           C  
ATOM      5  O   MET B   1      27.059 -11.717 -64.087  1.00 20.42           O  
ATOM      6  CG  MET B   1      27.944 -15.803 -66.351  1.00 20.42           C  
ATOM      7  SD  MET B   1      27.364 -17.443 -65.768  1.00 20.42           S  
ATOM      8  CE  MET B   1      28.656 -18.507 -66.470  1.00 20.42           C  
ATOM      9  N   ALA B   2      25.775 -13.410 -63.583  1.00 20.21           N  
ATOM     10  CA  ALA B   2      24.452 -13.059 -63.073  1.00 20.21           C  
ATOM     11  C   ALA B   2      24.518 -11.822 -62.182  1.00 20.21           C  
ATOM     12  CB  ALA B   2      23.849 -14.233 -62.305  1.00 20.21           C  
ATOM     13  O   ALA B   2      25.604 -11.394 -61.783  1.00 20.21           O  
ATOM     14  N   ALA B   3      23.618 -11.828 -61.155  1.00 23.62           N  
ATOM     15  CA  ALA B   3      22.566 -11.306 -60.287  1.00 23.62           C  
ATOM     16  C   ALA B   3      23.140 -10.825 -58.957  1.00 23.62           C  
ATOM     17  CB  ALA B   3      21.496 -12.369 -60.048  1.00 23.62           C  
ATOM     18  O   ALA B   3      22.402 -10.641 -57.986  1.00 23.62           O  
ATOM     19  N   GLY B   4      24.318 -10.183 -58.981  1.00 25.55           N  
ATOM     20  CA  GLY B   4      25.083 -10.225 -57.745  1.00 25.55           C  
ATOM     21  C   GLY B   4      24.327  -9.665 -56.556  1.00 25.55           C  
ATOM     22  O   GLY B   4      23.330  -8.959 -56.723  1.00 25.55           O  
ATOM     23  N   VAL B   5      24.394 -10.287 -55.361  1.00 24.87           N  
ATOM     24  CA  VAL B   5      23.754 -10.651 -54.101  1.00 24.87           C  
ATOM     25  C   VAL B   5      23.653  -9.422 -53.199  1.00 24.87           C  
ATOM     26  CB  VAL B   5      24.522 -11.780 -53.379  1.00 24.87           C  
ATOM     27  O   VAL B   5      24.671  -8.874 -52.770  1.00 24.87           O  
ATOM     28  CG1 VAL B   5      23.682 -12.364 -52.244  1.00 24.87           C  
ATOM     29  CG2 VAL B   5      24.919 -12.873 -54.370  1.00 24.87           C  
ATOM     30  N   ALA B   6      22.996  -8.311 -53.719  1.00 24.48           N  
ATOM     31  CA  ALA B   6      23.005  -7.038 -53.004  1.00 24.48           C  
ATOM     32  C   ALA B   6      22.378  -7.182 -51.620  1.00 24.48           C  
ATOM     33  CB  ALA B   6      22.269  -5.969 -53.809  1.00 24.48           C  
ATOM     34  O   ALA B   6      21.256  -7.676 -51.488  1.00 24.48           O  
ATOM     35  N   GLY B   7      23.203  -7.711 -50.651  1.00 25.08           N  
ATOM     36  CA  GLY B   7      22.893  -8.142 -49.297  1.00 25.08           C  
ATOM     37  C   GLY B   7      22.148  -7.093 -48.493  1.00 25.08           C  
ATOM     38  O   GLY B   7      22.547  -5.927 -48.464  1.00 25.08           O  
ATOM     39  N   TRP B   8      20.805  -6.989 -48.670  1.00 25.94           N  
ATOM     40  CA  TRP B   8      19.840  -6.119 -48.007  1.00 25.94           C  
ATOM     41  C   TRP B   8      19.940  -6.250 -46.491  1.00 25.94           C  
ATOM     42  CB  TRP B   8      18.416  -6.445 -48.467  1.00 25.94           C  
ATOM     43  O   TRP B   8      19.618  -7.299 -45.930  1.00 25.94           O  
ATOM     44  CG  TRP B   8      18.110  -5.997 -49.865  1.00 25.94           C  
ATOM     45  CD1 TRP B   8      18.667  -6.467 -51.021  1.00 25.94           C  
ATOM     46  CD2 TRP B   8      17.177  -4.983 -50.252  1.00 25.94           C  
ATOM     47  CE2 TRP B   8      17.219  -4.893 -51.661  1.00 25.94           C  
ATOM     48  CE3 TRP B   8      16.308  -4.143 -49.543  1.00 25.94           C  
ATOM     49  NE1 TRP B   8      18.135  -5.808 -52.105  1.00 25.94           N  
ATOM     50  CH2 TRP B   8      15.582  -3.184 -51.657  1.00 25.94           C  
ATOM     51  CZ2 TRP B   8      16.423  -3.994 -52.375  1.00 25.94           C  
ATOM     52  CZ3 TRP B   8      15.517  -3.249 -50.256  1.00 25.94           C  
ATOM     53  N   GLY B   9      21.081  -5.887 -45.952  1.00 23.45           N  
ATOM     54  CA  GLY B   9      21.305  -6.007 -44.520  1.00 23.45           C  
ATOM     55  C   GLY B   9      20.183  -5.416 -43.689  1.00 23.45           C  
ATOM     56  O   GLY B   9      19.606  -4.391 -44.055  1.00 23.45           O  
ATOM     57  N   VAL B  10      19.176  -6.244 -43.321  1.00 24.88           N  
ATOM     58  CA  VAL B  10      18.014  -6.033 -42.465  1.00 24.88           C  
ATOM     59  C   VAL B  10      18.422  -5.237 -41.227  1.00 24.88           C  
ATOM     60  CB  VAL B  10      17.364  -7.371 -42.048  1.00 24.88           C  
ATOM     61  O   VAL B  10      19.419  -5.557 -40.576  1.00 24.88           O  
ATOM     62  CG1 VAL B  10      15.896  -7.167 -41.678  1.00 24.88           C  
ATOM     63  CG2 VAL B  10      17.497  -8.400 -43.169  1.00 24.88           C  
ATOM     64  N   GLU B  11      18.212  -3.969 -41.326  1.00 25.10           N  
ATOM     65  CA  GLU B  11      18.420  -2.996 -40.257  1.00 25.10           C  
ATOM     66  C   GLU B  11      17.767  -3.456 -38.957  1.00 25.10           C  
ATOM     67  CB  GLU B  11      17.875  -1.625 -40.664  1.00 25.10           C  
ATOM     68  O   GLU B  11      16.555  -3.681 -38.911  1.00 25.10           O  
ATOM     69  CG  GLU B  11      18.812  -0.833 -41.564  1.00 25.10           C  
ATOM     70  CD  GLU B  11      18.414   0.627 -41.708  1.00 25.10           C  
ATOM     71  OE1 GLU B  11      19.293   1.471 -41.998  1.00 25.10           O  
ATOM     72  OE2 GLU B  11      17.213   0.931 -41.529  1.00 25.10           O  
ATOM     73  N   ALA B  12      18.301  -4.536 -38.329  1.00 25.55           N  
ATOM     74  CA  ALA B  12      17.900  -4.950 -36.986  1.00 25.55           C  
ATOM     75  C   ALA B  12      17.656  -3.740 -36.090  1.00 25.55           C  
ATOM     76  CB  ALA B  12      18.962  -5.858 -36.371  1.00 25.55           C  
ATOM     77  O   ALA B  12      18.523  -2.873 -35.956  1.00 25.55           O  
ATOM     78  N   GLU B  13      16.496  -3.163 -36.276  1.00 24.74           N  
ATOM     79  CA  GLU B  13      16.054  -2.123 -35.352  1.00 24.74           C  
ATOM     80  C   GLU B  13      16.356  -2.505 -33.906  1.00 24.74           C  
ATOM     81  CB  GLU B  13      14.557  -1.853 -35.523  1.00 24.74           C  
ATOM     82  O   GLU B  13      15.991  -3.594 -33.457  1.00 24.74           O  
ATOM     83  CG  GLU B  13      14.237  -0.815 -36.589  1.00 24.74           C  
ATOM     84  CD  GLU B  13      12.761  -0.457 -36.655  1.00 24.74           C  
ATOM     85  OE1 GLU B  13      12.400   0.505 -37.370  1.00 24.74           O  
ATOM     86  OE2 GLU B  13      11.958  -1.144 -35.984  1.00 24.74           O  
ATOM     87  N   GLU B  14      17.484  -2.159 -33.423  1.00 25.89           N  
ATOM     88  CA  GLU B  14      18.024  -2.250 -32.070  1.00 25.89           C  
ATOM     89  C   GLU B  14      16.991  -1.819 -31.033  1.00 25.89           C  
ATOM     90  CB  GLU B  14      19.290  -1.399 -31.938  1.00 25.89           C  
ATOM     91  O   GLU B  14      16.446  -0.716 -31.114  1.00 25.89           O  
ATOM     92  CG  GLU B  14      20.581  -2.187 -32.104  1.00 25.89           C  
ATOM     93  CD  GLU B  14      21.829  -1.337 -31.931  1.00 25.89           C  
ATOM     94  OE1 GLU B  14      22.949  -1.896 -31.932  1.00 25.89           O  
ATOM     95  OE2 GLU B  14      21.686  -0.102 -31.791  1.00 25.89           O  
ATOM     96  N   PHE B  15      15.954  -2.722 -30.788  1.00 27.84           N  
ATOM     97  CA  PHE B  15      15.178  -2.491 -29.575  1.00 27.84           C  
ATOM     98  C   PHE B  15      16.054  -1.900 -28.477  1.00 27.84           C  
ATOM     99  CB  PHE B  15      14.535  -3.794 -29.090  1.00 27.84           C  
ATOM    100  O   PHE B  15      17.035  -2.518 -28.058  1.00 27.84           O  
ATOM    101  CG  PHE B  15      13.111  -3.973 -29.543  1.00 27.84           C  
ATOM    102  CD1 PHE B  15      12.058  -3.477 -28.784  1.00 27.84           C  
ATOM    103  CD2 PHE B  15      12.825  -4.638 -30.728  1.00 27.84           C  
ATOM    104  CE1 PHE B  15      10.739  -3.641 -29.200  1.00 27.84           C  
ATOM    105  CE2 PHE B  15      11.510  -4.806 -31.151  1.00 27.84           C  
ATOM    106  CZ  PHE B  15      10.468  -4.308 -30.385  1.00 27.84           C  
ATOM    107  N   GLU B  16      16.325  -0.680 -28.596  1.00 28.00           N  
ATOM    108  CA  GLU B  16      17.031   0.056 -27.552  1.00 28.00           C  
ATOM    109  C   GLU B  16      16.574  -0.379 -26.163  1.00 28.00           C  
ATOM    110  CB  GLU B  16      16.826   1.564 -27.725  1.00 28.00           C  
ATOM    111  O   GLU B  16      15.375  -0.508 -25.910  1.00 28.00           O  
ATOM    112  CG  GLU B  16      18.056   2.296 -28.242  1.00 28.00           C  
ATOM    113  CD  GLU B  16      17.850   3.797 -28.369  1.00 28.00           C  
ATOM    114  OE1 GLU B  16      18.819   4.517 -28.703  1.00 28.00           O  
ATOM    115  OE2 GLU B  16      16.712   4.258 -28.132  1.00 28.00           O  
ATOM    116  N   ASP B  17      17.191  -1.353 -25.496  1.00 29.19           N  
ATOM    117  CA  ASP B  17      17.085  -1.653 -24.071  1.00 29.19           C  
ATOM    118  C   ASP B  17      16.618  -0.429 -23.286  1.00 29.19           C  
ATOM    119  CB  ASP B  17      18.427  -2.147 -23.525  1.00 29.19           C  
ATOM    120  O   ASP B  17      17.081   0.686 -23.532  1.00 29.19           O  
ATOM    121  CG  ASP B  17      18.520  -3.661 -23.464  1.00 29.19           C  
ATOM    122  OD1 ASP B  17      17.471  -4.339 -23.492  1.00 29.19           O  
ATOM    123  OD2 ASP B  17      19.654  -4.182 -23.385  1.00 29.19           O  
ATOM    124  N   ALA B  18      15.270  -0.403 -22.999  1.00 34.19           N  
ATOM    125  CA  ALA B  18      14.814   0.632 -22.074  1.00 34.19           C  
ATOM    126  C   ALA B  18      15.940   1.068 -21.141  1.00 34.19           C  
ATOM    127  CB  ALA B  18      13.619   0.134 -21.265  1.00 34.19           C  
ATOM    128  O   ALA B  18      16.777   0.253 -20.745  1.00 34.19           O  
ATOM    129  N   PRO B  19      16.408   2.207 -21.263  1.00 34.66           N  
ATOM    130  CA  PRO B  19      17.479   2.638 -20.362  1.00 34.66           C  
ATOM    131  C   PRO B  19      17.310   2.098 -18.943  1.00 34.66           C  
ATOM    132  CB  PRO B  19      17.365   4.164 -20.382  1.00 34.66           C  
ATOM    133  O   PRO B  19      16.183   1.870 -18.496  1.00 34.66           O  
ATOM    134  CG  PRO B  19      16.044   4.440 -21.024  1.00 34.66           C  
ATOM    135  CD  PRO B  19      15.483   3.144 -21.537  1.00 34.66           C  
ATOM    136  N   ASP B  20      17.996   1.017 -18.548  1.00 40.66           N  
ATOM    137  CA  ASP B  20      18.163   0.635 -17.149  1.00 40.66           C  
ATOM    138  C   ASP B  20      18.018   1.845 -16.228  1.00 40.66           C  
ATOM    139  CB  ASP B  20      19.524  -0.030 -16.932  1.00 40.66           C  
ATOM    140  O   ASP B  20      18.830   2.771 -16.280  1.00 40.66           O  
ATOM    141  CG  ASP B  20      19.514  -1.516 -17.247  1.00 40.66           C  
ATOM    142  OD1 ASP B  20      18.430  -2.138 -17.222  1.00 40.66           O  
ATOM    143  OD2 ASP B  20      20.601  -2.070 -17.520  1.00 40.66           O  
ATOM    144  N   VAL B  21      16.816   2.321 -16.119  1.00 48.87           N  
ATOM    145  CA  VAL B  21      16.626   3.419 -15.176  1.00 48.87           C  
ATOM    146  C   VAL B  21      17.377   3.122 -13.880  1.00 48.87           C  
ATOM    147  CB  VAL B  21      15.129   3.662 -14.881  1.00 48.87           C  
ATOM    148  O   VAL B  21      17.220   2.047 -13.297  1.00 48.87           O  
ATOM    149  CG1 VAL B  21      14.942   4.926 -14.044  1.00 48.87           C  
ATOM    150  CG2 VAL B  21      14.338   3.758 -16.184  1.00 48.87           C  
ATOM    151  N   GLU B  22      18.520   3.722 -13.681  1.00 61.49           N  
ATOM    152  CA  GLU B  22      19.310   3.635 -12.456  1.00 61.49           C  
ATOM    153  C   GLU B  22      18.437   3.842 -11.221  1.00 61.49           C  
ATOM    154  CB  GLU B  22      20.446   4.661 -12.474  1.00 61.49           C  
ATOM    155  O   GLU B  22      17.583   4.730 -11.200  1.00 61.49           O  
ATOM    156  CG  GLU B  22      21.679   4.199 -13.239  1.00 61.49           C  
ATOM    157  CD  GLU B  22      22.863   5.142 -13.094  1.00 61.49           C  
ATOM    158  OE1 GLU B  22      23.967   4.808 -13.579  1.00 61.49           O  
ATOM    159  OE2 GLU B  22      22.684   6.223 -12.490  1.00 61.49           O  
ATOM    160  N   PRO B  23      18.461   2.846 -10.326  1.00 70.34           N  
ATOM    161  CA  PRO B  23      17.704   3.024  -9.085  1.00 70.34           C  
ATOM    162  C   PRO B  23      17.984   4.365  -8.410  1.00 70.34           C  
ATOM    163  CB  PRO B  23      18.182   1.863  -8.210  1.00 70.34           C  
ATOM    164  O   PRO B  23      19.088   4.902  -8.529  1.00 70.34           O  
ATOM    165  CG  PRO B  23      19.359   1.297  -8.937  1.00 70.34           C  
ATOM    166  CD  PRO B  23      19.424   1.922 -10.301  1.00 70.34           C  
ATOM    167  N   LEU B  24      16.983   4.923  -7.871  1.00 85.16           N  
ATOM    168  CA  LEU B  24      17.105   6.178  -7.137  1.00 85.16           C  
ATOM    169  C   LEU B  24      17.896   5.980  -5.849  1.00 85.16           C  
ATOM    170  CB  LEU B  24      15.721   6.748  -6.817  1.00 85.16           C  
ATOM    171  O   LEU B  24      17.970   4.866  -5.325  1.00 85.16           O  
ATOM    172  CG  LEU B  24      14.866   7.166  -8.015  1.00 85.16           C  
ATOM    173  CD1 LEU B  24      13.459   7.537  -7.559  1.00 85.16           C  
ATOM    174  CD2 LEU B  24      15.517   8.328  -8.757  1.00 85.16           C  
ATOM    175  N   GLU B  25      18.522   7.058  -5.387  1.00 90.75           N  
ATOM    176  CA  GLU B  25      19.316   7.016  -4.162  1.00 90.75           C  
ATOM    177  C   GLU B  25      18.450   6.666  -2.955  1.00 90.75           C  
ATOM    178  CB  GLU B  25      20.022   8.355  -3.932  1.00 90.75           C  
ATOM    179  O   GLU B  25      17.386   7.255  -2.756  1.00 90.75           O  
ATOM    180  CG  GLU B  25      21.197   8.599  -4.867  1.00 90.75           C  
ATOM    181  CD  GLU B  25      22.068   9.771  -4.443  1.00 90.75           C  
ATOM    182  OE1 GLU B  25      23.207   9.894  -4.948  1.00 90.75           O  
ATOM    183  OE2 GLU B  25      21.608  10.571  -3.598  1.00 90.75           O  
ATOM    184  N   PRO B  26      18.850   5.717  -2.201  1.00 94.22           N  
ATOM    185  CA  PRO B  26      18.074   5.284  -1.036  1.00 94.22           C  
ATOM    186  C   PRO B  26      18.247   6.210   0.166  1.00 94.22           C  
ATOM    187  CB  PRO B  26      18.635   3.891  -0.738  1.00 94.22           C  
ATOM    188  O   PRO B  26      18.580   5.750   1.261  1.00 94.22           O  
ATOM    189  CG  PRO B  26      20.062   3.951  -1.178  1.00 94.22           C  
ATOM    190  CD  PRO B  26      20.164   4.906  -2.333  1.00 94.22           C  
ATOM    191  N   THR B  27      18.044   7.441   0.013  1.00 97.18           N  
ATOM    192  CA  THR B  27      18.148   8.445   1.066  1.00 97.18           C  
ATOM    193  C   THR B  27      17.015   9.462   0.957  1.00 97.18           C  
ATOM    194  CB  THR B  27      19.503   9.174   1.011  1.00 97.18           C  
ATOM    195  O   THR B  27      16.264   9.460  -0.020  1.00 97.18           O  
ATOM    196  CG2 THR B  27      20.659   8.182   0.929  1.00 97.18           C  
ATOM    197  OG1 THR B  27      19.535  10.025  -0.142  1.00 97.18           O  
ATOM    198  N   LEU B  28      16.880  10.269   1.978  1.00 97.79           N  
ATOM    199  CA  LEU B  28      15.883  11.334   1.966  1.00 97.79           C  
ATOM    200  C   LEU B  28      16.516  12.667   1.582  1.00 97.79           C  
ATOM    201  CB  LEU B  28      15.209  11.452   3.336  1.00 97.79           C  
ATOM    202  O   LEU B  28      15.972  13.730   1.891  1.00 97.79           O  
ATOM    203  CG  LEU B  28      14.260  10.317   3.725  1.00 97.79           C  
ATOM    204  CD1 LEU B  28      13.627  10.598   5.083  1.00 97.79           C  
ATOM    205  CD2 LEU B  28      13.188  10.127   2.658  1.00 97.79           C  
ATOM    206  N   SER B  29      17.631  12.642   0.926  1.00 96.77           N  
ATOM    207  CA  SER B  29      18.313  13.866   0.520  1.00 96.77           C  
ATOM    208  C   SER B  29      17.429  14.717  -0.386  1.00 96.77           C  
ATOM    209  CB  SER B  29      19.623  13.537  -0.197  1.00 96.77           C  
ATOM    210  O   SER B  29      17.472  15.948  -0.326  1.00 96.77           O  
ATOM    211  OG  SER B  29      20.512  12.854   0.670  1.00 96.77           O  
ATOM    212  N   ASN B  30      16.680  14.052  -1.259  1.00 95.04           N  
ATOM    213  CA  ASN B  30      15.782  14.764  -2.161  1.00 95.04           C  
ATOM    214  C   ASN B  30      14.762  15.600  -1.393  1.00 95.04           C  
ATOM    215  CB  ASN B  30      15.069  13.783  -3.094  1.00 95.04           C  
ATOM    216  O   ASN B  30      14.392  16.691  -1.830  1.00 95.04           O  
ATOM    217  CG  ASN B  30      14.219  12.776  -2.343  1.00 95.04           C  
ATOM    218  ND2 ASN B  30      12.961  12.644  -2.748  1.00 95.04           N  
ATOM    219  OD1 ASN B  30      14.688  12.124  -1.407  1.00 95.04           O  
ATOM    220  N   ILE B  31      14.360  15.119  -0.250  1.00 96.96           N  
ATOM    221  CA  ILE B  31      13.386  15.817   0.581  1.00 96.96           C  
ATOM    222  C   ILE B  31      14.066  16.970   1.316  1.00 96.96           C  
ATOM    223  CB  ILE B  31      12.715  14.859   1.591  1.00 96.96           C  
ATOM    224  O   ILE B  31      13.531  18.079   1.374  1.00 96.96           O  
ATOM    225  CG1 ILE B  31      11.911  13.783   0.853  1.00 96.96           C  
ATOM    226  CG2 ILE B  31      11.824  15.638   2.564  1.00 96.96           C  
ATOM    227  CD1 ILE B  31      10.738  14.327   0.050  1.00 96.96           C  
ATOM    228  N   ILE B  32      15.233  16.735   1.843  1.00 97.46           N  
ATOM    229  CA  ILE B  32      15.983  17.722   2.612  1.00 97.46           C  
ATOM    230  C   ILE B  32      16.391  18.880   1.705  1.00 97.46           C  
ATOM    231  CB  ILE B  32      17.230  17.094   3.273  1.00 97.46           C  
ATOM    232  O   ILE B  32      16.354  20.042   2.117  1.00 97.46           O  
ATOM    233  CG1 ILE B  32      16.817  15.979   4.241  1.00 97.46           C  
ATOM    234  CG2 ILE B  32      18.057  18.164   3.992  1.00 97.46           C  
ATOM    235  CD1 ILE B  32      15.981  16.460   5.419  1.00 97.46           C  
ATOM    236  N   GLU B  33      16.691  18.606   0.486  1.00 94.60           N  
ATOM    237  CA  GLU B  33      17.215  19.596  -0.450  1.00 94.60           C  
ATOM    238  C   GLU B  33      16.087  20.389  -1.104  1.00 94.60           C  
ATOM    239  CB  GLU B  33      18.074  18.921  -1.522  1.00 94.60           C  
ATOM    240  O   GLU B  33      16.306  21.495  -1.601  1.00 94.60           O  
ATOM    241  CG  GLU B  33      19.382  18.350  -0.993  1.00 94.60           C  
ATOM    242  CD  GLU B  33      20.125  17.505  -2.016  1.00 94.60           C  
ATOM    243  OE1 GLU B  33      21.194  16.947  -1.681  1.00 94.60           O  
ATOM    244  OE2 GLU B  33      19.634  17.400  -3.162  1.00 94.60           O  
ATOM    245  N   GLN B  34      14.895  19.885  -1.064  1.00 95.59           N  
ATOM    246  CA  GLN B  34      13.757  20.586  -1.650  1.00 95.59           C  
ATOM    247  C   GLN B  34      13.214  21.646  -0.696  1.00 95.59           C  
ATOM    248  CB  GLN B  34      12.650  19.598  -2.022  1.00 95.59           C  
ATOM    249  O   GLN B  34      12.288  21.380   0.074  1.00 95.59           O  
ATOM    250  CG  GLN B  34      11.544  20.206  -2.873  1.00 95.59           C  
ATOM    251  CD  GLN B  34      10.497  19.190  -3.288  1.00 95.59           C  
ATOM    252  NE2 GLN B  34       9.311  19.672  -3.643  1.00 95.59           N  
ATOM    253  OE1 GLN B  34      10.752  17.981  -3.291  1.00 95.59           O  
ATOM    254  N   ARG B  35      13.655  22.862  -0.850  1.00 93.25           N  
ATOM    255  CA  ARG B  35      13.366  23.933   0.100  1.00 93.25           C  
ATOM    256  C   ARG B  35      11.963  24.490  -0.113  1.00 93.25           C  
ATOM    257  CB  ARG B  35      14.400  25.054  -0.024  1.00 93.25           C  
ATOM    258  O   ARG B  35      11.442  25.215   0.737  1.00 93.25           O  
ATOM    259  CG  ARG B  35      15.789  24.668   0.459  1.00 93.25           C  
ATOM    260  CD  ARG B  35      16.606  25.889   0.860  1.00 93.25           C  
ATOM    261  NE  ARG B  35      17.892  25.510   1.438  1.00 93.25           N  
ATOM    262  NH1 ARG B  35      18.640  27.678   1.714  1.00 93.25           N  
ATOM    263  NH2 ARG B  35      19.963  25.916   2.343  1.00 93.25           N  
ATOM    264  CZ  ARG B  35      18.829  26.369   1.831  1.00 93.25           C  
ATOM    265  N   SER B  36      11.321  24.093  -1.161  1.00 91.72           N  
ATOM    266  CA  SER B  36       9.967  24.551  -1.458  1.00 91.72           C  
ATOM    267  C   SER B  36       8.935  23.805  -0.620  1.00 91.72           C  
ATOM    268  CB  SER B  36       9.655  24.372  -2.944  1.00 91.72           C  
ATOM    269  O   SER B  36       7.799  24.262  -0.474  1.00 91.72           O  
ATOM    270  OG  SER B  36       9.743  23.007  -3.316  1.00 91.72           O  
ATOM    271  N   LEU B  37       9.322  22.696  -0.056  1.00 95.02           N  
ATOM    272  CA  LEU B  37       8.390  21.892   0.727  1.00 95.02           C  
ATOM    273  C   LEU B  37       7.988  22.617   2.007  1.00 95.02           C  
ATOM    274  CB  LEU B  37       9.010  20.534   1.069  1.00 95.02           C  
ATOM    275  O   LEU B  37       8.849  23.079   2.760  1.00 95.02           O  
ATOM    276  CG  LEU B  37       9.064  19.509  -0.064  1.00 95.02           C  
ATOM    277  CD1 LEU B  37       9.880  18.292   0.360  1.00 95.02           C  
ATOM    278  CD2 LEU B  37       7.656  19.096  -0.480  1.00 95.02           C  
ATOM    279  N   LYS B  38       6.738  22.696   2.245  1.00 88.55           N  
ATOM    280  CA  LYS B  38       6.213  23.337   3.447  1.00 88.55           C  
ATOM    281  C   LYS B  38       5.580  22.312   4.385  1.00 88.55           C  
ATOM    282  CB  LYS B  38       5.189  24.412   3.079  1.00 88.55           C  
ATOM    283  O   LYS B  38       5.642  22.461   5.607  1.00 88.55           O  
ATOM    284  CG  LYS B  38       5.800  25.667   2.474  1.00 88.55           C  
ATOM    285  CD  LYS B  38       4.767  26.778   2.328  1.00 88.55           C  
ATOM    286  CE  LYS B  38       5.378  28.035   1.724  1.00 88.55           C  
ATOM    287  NZ  LYS B  38       4.368  29.124   1.574  1.00 88.55           N  
ATOM    288  N   TRP B  39       4.946  21.246   3.782  1.00 88.75           N  
ATOM    289  CA  TRP B  39       4.203  20.247   4.544  1.00 88.75           C  
ATOM    290  C   TRP B  39       4.709  18.842   4.239  1.00 88.75           C  
ATOM    291  CB  TRP B  39       2.706  20.341   4.236  1.00 88.75           C  
ATOM    292  O   TRP B  39       4.656  18.390   3.092  1.00 88.75           O  
ATOM    293  CG  TRP B  39       2.180  21.745   4.194  1.00 88.75           C  
ATOM    294  CD1 TRP B  39       1.915  22.492   3.080  1.00 88.75           C  
ATOM    295  CD2 TRP B  39       1.859  22.571   5.317  1.00 88.75           C  
ATOM    296  CE2 TRP B  39       1.405  23.808   4.809  1.00 88.75           C  
ATOM    297  CE3 TRP B  39       1.912  22.385   6.705  1.00 88.75           C  
ATOM    298  NE1 TRP B  39       1.448  23.734   3.443  1.00 88.75           N  
ATOM    299  CH2 TRP B  39       1.066  24.647   6.996  1.00 88.75           C  
ATOM    300  CZ2 TRP B  39       1.004  24.856   5.643  1.00 88.75           C  
ATOM    301  CZ3 TRP B  39       1.513  23.429   7.532  1.00 88.75           C  
ATOM    302  N   ILE B  40       5.188  18.148   5.251  1.00 93.44           N  
ATOM    303  CA  ILE B  40       5.650  16.775   5.081  1.00 93.44           C  
ATOM    304  C   ILE B  40       4.893  15.854   6.035  1.00 93.44           C  
ATOM    305  CB  ILE B  40       7.173  16.657   5.318  1.00 93.44           C  
ATOM    306  O   ILE B  40       4.953  16.027   7.254  1.00 93.44           O  
ATOM    307  CG1 ILE B  40       7.932  17.622   4.400  1.00 93.44           C  
ATOM    308  CG2 ILE B  40       7.642  15.215   5.105  1.00 93.44           C  
ATOM    309  CD1 ILE B  40       9.426  17.698   4.683  1.00 93.44           C  
ATOM    310  N   PHE B  41       4.207  14.931   5.467  1.00 89.09           N  
ATOM    311  CA  PHE B  41       3.471  13.956   6.264  1.00 89.09           C  
ATOM    312  C   PHE B  41       4.233  12.639   6.347  1.00 89.09           C  
ATOM    313  CB  PHE B  41       2.077  13.720   5.674  1.00 89.09           C  
ATOM    314  O   PHE B  41       4.803  12.182   5.354  1.00 89.09           O  
ATOM    315  CG  PHE B  41       1.179  14.926   5.737  1.00 89.09           C  
ATOM    316  CD1 PHE B  41       0.302  15.103   6.801  1.00 89.09           C  
ATOM    317  CD2 PHE B  41       1.212  15.885   4.733  1.00 89.09           C  
ATOM    318  CE1 PHE B  41      -0.530  16.218   6.862  1.00 89.09           C  
ATOM    319  CE2 PHE B  41       0.384  17.002   4.787  1.00 89.09           C  
ATOM    320  CZ  PHE B  41      -0.487  17.166   5.852  1.00 89.09           C  
ATOM    321  N   VAL B  42       4.249  12.134   7.523  1.00 92.87           N  
ATOM    322  CA  VAL B  42       4.842  10.820   7.747  1.00 92.87           C  
ATOM    323  C   VAL B  42       3.786   9.862   8.294  1.00 92.87           C  
ATOM    324  CB  VAL B  42       6.044  10.897   8.714  1.00 92.87           C  
ATOM    325  O   VAL B  42       3.156  10.142   9.317  1.00 92.87           O  
ATOM    326  CG1 VAL B  42       6.691   9.523   8.882  1.00 92.87           C  
ATOM    327  CG2 VAL B  42       7.067  11.915   8.213  1.00 92.87           C  
ATOM    328  N   GLY B  43       3.689   8.762   7.556  1.00 87.82           N  
ATOM    329  CA  GLY B  43       2.647   7.839   7.977  1.00 87.82           C  
ATOM    330  C   GLY B  43       3.022   6.383   7.776  1.00 87.82           C  
ATOM    331  O   GLY B  43       3.952   6.074   7.028  1.00 87.82           O  
ATOM    332  N   GLY B  44       2.334   5.479   8.486  1.00 84.98           N  
ATOM    333  CA  GLY B  44       2.469   4.031   8.452  1.00 84.98           C  
ATOM    334  C   GLY B  44       1.669   3.333   9.536  1.00 84.98           C  
ATOM    335  O   GLY B  44       1.209   3.971  10.484  1.00 84.98           O  
ATOM    336  N   LYS B  45       1.451   1.986   9.278  1.00 76.87           N  
ATOM    337  CA  LYS B  45       0.635   1.249  10.238  1.00 76.87           C  
ATOM    338  C   LYS B  45       1.467   0.210  10.984  1.00 76.87           C  
ATOM    339  CB  LYS B  45      -0.541   0.570   9.533  1.00 76.87           C  
ATOM    340  O   LYS B  45       2.335  -0.437  10.395  1.00 76.87           O  
ATOM    341  CG  LYS B  45      -1.701   0.227  10.455  1.00 76.87           C  
ATOM    342  CD  LYS B  45      -2.877  -0.356   9.682  1.00 76.87           C  
ATOM    343  CE  LYS B  45      -4.048  -0.675  10.600  1.00 76.87           C  
ATOM    344  NZ  LYS B  45      -5.142  -1.390   9.876  1.00 76.87           N  
ATOM    345  N   GLY B  46       1.206   0.142  12.479  1.00 74.35           N  
ATOM    346  CA  GLY B  46       1.658  -1.041  13.194  1.00 74.35           C  
ATOM    347  C   GLY B  46       2.999  -0.850  13.877  1.00 74.35           C  
ATOM    348  O   GLY B  46       3.780  -1.796  13.999  1.00 74.35           O  
ATOM    349  N   GLY B  47       3.310   0.139  14.550  1.00 83.98           N  
ATOM    350  CA  GLY B  47       4.577   0.302  15.246  1.00 83.98           C  
ATOM    351  C   GLY B  47       5.780   0.194  14.329  1.00 83.98           C  
ATOM    352  O   GLY B  47       6.792  -0.408  14.693  1.00 83.98           O  
ATOM    353  N   VAL B  48       5.780   0.643  13.209  1.00 92.77           N  
ATOM    354  CA  VAL B  48       6.795   0.541  12.165  1.00 92.77           C  
ATOM    355  C   VAL B  48       7.909   1.551  12.427  1.00 92.77           C  
ATOM    356  CB  VAL B  48       6.190   0.766  10.761  1.00 92.77           C  
ATOM    357  O   VAL B  48       8.971   1.490  11.802  1.00 92.77           O  
ATOM    358  CG1 VAL B  48       5.229  -0.365  10.399  1.00 92.77           C  
ATOM    359  CG2 VAL B  48       5.478   2.117  10.698  1.00 92.77           C  
ATOM    360  N   GLY B  49       7.756   2.427  13.451  1.00 94.03           N  
ATOM    361  CA  GLY B  49       8.763   3.414  13.809  1.00 94.03           C  
ATOM    362  C   GLY B  49       8.516   4.773  13.183  1.00 94.03           C  
ATOM    363  O   GLY B  49       9.461   5.480  12.827  1.00 94.03           O  
ATOM    364  N   LYS B  50       7.256   5.147  12.981  1.00 92.64           N  
ATOM    365  CA  LYS B  50       6.846   6.401  12.355  1.00 92.64           C  
ATOM    366  C   LYS B  50       7.371   7.602  13.136  1.00 92.64           C  
ATOM    367  CB  LYS B  50       5.322   6.473  12.245  1.00 92.64           C  
ATOM    368  O   LYS B  50       7.983   8.504  12.560  1.00 92.64           O  
ATOM    369  CG  LYS B  50       4.718   5.422  11.324  1.00 92.64           C  
ATOM    370  CD  LYS B  50       3.215   5.613  11.169  1.00 92.64           C  
ATOM    371  CE  LYS B  50       2.506   5.600  12.517  1.00 92.64           C  
ATOM    372  NZ  LYS B  50       2.603   4.266  13.181  1.00 92.64           N  
ATOM    373  N   THR B  51       7.141   7.578  14.452  1.00 93.84           N  
ATOM    374  CA  THR B  51       7.504   8.715  15.291  1.00 93.84           C  
ATOM    375  C   THR B  51       9.017   8.913  15.309  1.00 93.84           C  
ATOM    376  CB  THR B  51       6.990   8.533  16.731  1.00 93.84           C  
ATOM    377  O   THR B  51       9.502  10.041  15.193  1.00 93.84           O  
ATOM    378  CG2 THR B  51       7.336   9.741  17.595  1.00 93.84           C  
ATOM    379  OG1 THR B  51       5.567   8.368  16.708  1.00 93.84           O  
ATOM    380  N   THR B  52       9.712   7.816  15.461  1.00 96.13           N  
ATOM    381  CA  THR B  52      11.168   7.901  15.425  1.00 96.13           C  
ATOM    382  C   THR B  52      11.644   8.469  14.091  1.00 96.13           C  
ATOM    383  CB  THR B  52      11.814   6.523  15.658  1.00 96.13           C  
ATOM    384  O   THR B  52      12.528   9.327  14.056  1.00 96.13           O  
ATOM    385  CG2 THR B  52      13.336   6.620  15.650  1.00 96.13           C  
ATOM    386  OG1 THR B  52      11.385   6.009  16.925  1.00 96.13           O  
ATOM    387  N   CYS B  53      11.070   7.986  13.042  1.00 97.39           N  
ATOM    388  CA  CYS B  53      11.436   8.453  11.709  1.00 97.39           C  
ATOM    389  C   CYS B  53      11.030   9.908  11.511  1.00 97.39           C  
ATOM    390  CB  CYS B  53      10.782   7.581  10.638  1.00 97.39           C  
ATOM    391  O   CYS B  53      11.766  10.685  10.901  1.00 97.39           O  
ATOM    392  SG  CYS B  53      11.442   5.901  10.563  1.00 97.39           S  
ATOM    393  N   SER B  54       9.880  10.329  11.992  1.00 96.76           N  
ATOM    394  CA  SER B  54       9.424  11.713  11.908  1.00 96.76           C  
ATOM    395  C   SER B  54      10.360  12.650  12.664  1.00 96.76           C  
ATOM    396  CB  SER B  54       8.004  11.844  12.459  1.00 96.76           C  
ATOM    397  O   SER B  54      10.744  13.702  12.148  1.00 96.76           O  
ATOM    398  OG  SER B  54       7.095  11.070  11.696  1.00 96.76           O  
ATOM    399  N   CYS B  55      10.697  12.272  13.894  1.00 97.95           N  
ATOM    400  CA  CYS B  55      11.617  13.064  14.702  1.00 97.95           C  
ATOM    401  C   CYS B  55      12.981  13.171  14.030  1.00 97.95           C  
ATOM    402  CB  CYS B  55      11.771  12.452  16.094  1.00 97.95           C  
ATOM    403  O   CYS B  55      13.586  14.245  14.012  1.00 97.95           O  
ATOM    404  SG  CYS B  55      10.277  12.555  17.104  1.00 97.95           S  
ATOM    405  N   SER B  56      13.428  12.052  13.482  1.00 98.41           N  
ATOM    406  CA  SER B  56      14.713  12.032  12.791  1.00 98.41           C  
ATOM    407  C   SER B  56      14.696  12.938  11.565  1.00 98.41           C  
ATOM    408  CB  SER B  56      15.077  10.606  12.377  1.00 98.41           C  
ATOM    409  O   SER B  56      15.674  13.635  11.287  1.00 98.41           O  
ATOM    410  OG  SER B  56      15.264   9.783  13.516  1.00 98.41           O  
ATOM    411  N   LEU B  57      13.605  12.918  10.854  1.00 98.61           N  
ATOM    412  CA  LEU B  57      13.440  13.798   9.702  1.00 98.61           C  
ATOM    413  C   LEU B  57      13.476  15.262  10.127  1.00 98.61           C  
ATOM    414  CB  LEU B  57      12.123  13.496   8.981  1.00 98.61           C  
ATOM    415  O   LEU B  57      14.148  16.080   9.494  1.00 98.61           O  
ATOM    416  CG  LEU B  57      11.787  14.385   7.783  1.00 98.61           C  
ATOM    417  CD1 LEU B  57      12.853  14.242   6.701  1.00 98.61           C  
ATOM    418  CD2 LEU B  57      10.408  14.041   7.232  1.00 98.61           C  
ATOM    419  N   ALA B  58      12.785  15.621  11.172  1.00 98.44           N  
ATOM    420  CA  ALA B  58      12.751  16.987  11.688  1.00 98.44           C  
ATOM    421  C   ALA B  58      14.147  17.458  12.086  1.00 98.44           C  
ATOM    422  CB  ALA B  58      11.800  17.083  12.879  1.00 98.44           C  
ATOM    423  O   ALA B  58      14.514  18.609  11.840  1.00 98.44           O  
ATOM    424  N   VAL B  59      14.916  16.598  12.700  1.00 98.33           N  
ATOM    425  CA  VAL B  59      16.286  16.903  13.101  1.00 98.33           C  
ATOM    426  C   VAL B  59      17.127  17.220  11.866  1.00 98.33           C  
ATOM    427  CB  VAL B  59      16.919  15.737  13.892  1.00 98.33           C  
ATOM    428  O   VAL B  59      17.868  18.206  11.848  1.00 98.33           O  
ATOM    429  CG1 VAL B  59      18.429  15.929  14.021  1.00 98.33           C  
ATOM    430  CG2 VAL B  59      16.273  15.617  15.272  1.00 98.33           C  
ATOM    431  N   GLN B  60      16.992  16.385  10.828  1.00 98.37           N  
ATOM    432  CA  GLN B  60      17.755  16.601   9.603  1.00 98.37           C  
ATOM    433  C   GLN B  60      17.325  17.888   8.906  1.00 98.37           C  
ATOM    434  CB  GLN B  60      17.597  15.412   8.654  1.00 98.37           C  
ATOM    435  O   GLN B  60      18.160  18.615   8.363  1.00 98.37           O  
ATOM    436  CG  GLN B  60      18.336  14.160   9.108  1.00 98.37           C  
ATOM    437  CD  GLN B  60      19.833  14.372   9.224  1.00 98.37           C  
ATOM    438  NE2 GLN B  60      20.481  13.578  10.069  1.00 98.37           N  
ATOM    439  OE1 GLN B  60      20.404  15.241   8.557  1.00 98.37           O  
ATOM    440  N   LEU B  61      16.095  18.230   8.931  1.00 98.42           N  
ATOM    441  CA  LEU B  61      15.582  19.457   8.330  1.00 98.42           C  
ATOM    442  C   LEU B  61      16.080  20.683   9.088  1.00 98.42           C  
ATOM    443  CB  LEU B  61      14.052  19.444   8.307  1.00 98.42           C  
ATOM    444  O   LEU B  61      16.320  21.734   8.489  1.00 98.42           O  
ATOM    445  CG  LEU B  61      13.397  18.571   7.235  1.00 98.42           C  
ATOM    446  CD1 LEU B  61      11.917  18.371   7.545  1.00 98.42           C  
ATOM    447  CD2 LEU B  61      13.580  19.193   5.854  1.00 98.42           C  
ATOM    448  N   SER B  62      16.213  20.547  10.421  1.00 97.36           N  
ATOM    449  CA  SER B  62      16.641  21.660  11.263  1.00 97.36           C  
ATOM    450  C   SER B  62      18.067  22.085  10.934  1.00 97.36           C  
ATOM    451  CB  SER B  62      16.541  21.282  12.742  1.00 97.36           C  
ATOM    452  O   SER B  62      18.484  23.195  11.274  1.00 97.36           O  
ATOM    453  OG  SER B  62      17.568  20.373  13.099  1.00 97.36           O  
ATOM    454  N   LYS B  63      18.806  21.238  10.302  1.00 96.37           N  
ATOM    455  CA  LYS B  63      20.183  21.546   9.925  1.00 96.37           C  
ATOM    456  C   LYS B  63      20.227  22.494   8.730  1.00 96.37           C  
ATOM    457  CB  LYS B  63      20.951  20.263   9.604  1.00 96.37           C  
ATOM    458  O   LYS B  63      21.212  23.209   8.534  1.00 96.37           O  
ATOM    459  CG  LYS B  63      21.169  19.355  10.805  1.00 96.37           C  
ATOM    460  CD  LYS B  63      21.934  18.094  10.422  1.00 96.37           C  
ATOM    461  CE  LYS B  63      22.119  17.167  11.616  1.00 96.37           C  
ATOM    462  NZ  LYS B  63      22.814  15.902  11.232  1.00 96.37           N  
ATOM    463  N   GLY B  64      19.192  22.586   8.017  1.00 94.89           N  
ATOM    464  CA  GLY B  64      19.222  23.382   6.800  1.00 94.89           C  
ATOM    465  C   GLY B  64      18.085  24.383   6.714  1.00 94.89           C  
ATOM    466  O   GLY B  64      18.142  25.329   5.925  1.00 94.89           O  
ATOM    467  N   ARG B  65      17.092  24.241   7.505  1.00 95.52           N  
ATOM    468  CA  ARG B  65      15.923  25.111   7.431  1.00 95.52           C  
ATOM    469  C   ARG B  65      15.942  26.149   8.548  1.00 95.52           C  
ATOM    470  CB  ARG B  65      14.635  24.288   7.503  1.00 95.52           C  
ATOM    471  O   ARG B  65      16.563  25.935   9.592  1.00 95.52           O  
ATOM    472  CG  ARG B  65      14.456  23.321   6.343  1.00 95.52           C  
ATOM    473  CD  ARG B  65      14.004  24.036   5.077  1.00 95.52           C  
ATOM    474  NE  ARG B  65      13.505  23.097   4.077  1.00 95.52           N  
ATOM    475  NH1 ARG B  65      11.321  23.845   4.164  1.00 95.52           N  
ATOM    476  NH2 ARG B  65      11.896  22.135   2.750  1.00 95.52           N  
ATOM    477  CZ  ARG B  65      12.242  23.028   3.666  1.00 95.52           C  
ATOM    478  N   GLU B  66      15.334  27.290   8.319  1.00 85.81           N  
ATOM    479  CA  GLU B  66      15.309  28.397   9.270  1.00 85.81           C  
ATOM    480  C   GLU B  66      14.500  28.039  10.513  1.00 85.81           C  
ATOM    481  CB  GLU B  66      14.736  29.656   8.614  1.00 85.81           C  
ATOM    482  O   GLU B  66      14.910  28.342  11.636  1.00 85.81           O  
ATOM    483  CG  GLU B  66      15.653  30.278   7.571  1.00 85.81           C  
ATOM    484  CD  GLU B  66      15.067  31.521   6.922  1.00 85.81           C  
ATOM    485  OE1 GLU B  66      15.741  32.131   6.060  1.00 85.81           O  
ATOM    486  OE2 GLU B  66      13.926  31.890   7.279  1.00 85.81           O  
ATOM    487  N   SER B  67      13.369  27.464  10.315  1.00 90.22           N  
ATOM    488  CA  SER B  67      12.483  27.092  11.413  1.00 90.22           C  
ATOM    489  C   SER B  67      11.683  25.838  11.077  1.00 90.22           C  
ATOM    490  CB  SER B  67      11.530  28.241  11.746  1.00 90.22           C  
ATOM    491  O   SER B  67      10.962  25.804  10.078  1.00 90.22           O  
ATOM    492  OG  SER B  67      10.621  28.465  10.682  1.00 90.22           O  
ATOM    493  N   VAL B  68      11.802  24.861  12.009  1.00 96.34           N  
ATOM    494  CA  VAL B  68      11.169  23.568  11.770  1.00 96.34           C  
ATOM    495  C   VAL B  68      10.193  23.253  12.901  1.00 96.34           C  
ATOM    496  CB  VAL B  68      12.216  22.439  11.639  1.00 96.34           C  
ATOM    497  O   VAL B  68      10.516  23.434  14.077  1.00 96.34           O  
ATOM    498  CG1 VAL B  68      11.533  21.096  11.390  1.00 96.34           C  
ATOM    499  CG2 VAL B  68      13.205  22.756  10.519  1.00 96.34           C  
ATOM    500  N   LEU B  69       8.955  22.815  12.548  1.00 92.98           N  
ATOM    501  CA  LEU B  69       7.960  22.396  13.529  1.00 92.98           C  
ATOM    502  C   LEU B  69       7.536  20.950  13.291  1.00 92.98           C  
ATOM    503  CB  LEU B  69       6.736  23.314  13.477  1.00 92.98           C  
ATOM    504  O   LEU B  69       7.200  20.575  12.166  1.00 92.98           O  
ATOM    505  CG  LEU B  69       5.558  22.924  14.372  1.00 92.98           C  
ATOM    506  CD1 LEU B  69       5.940  23.063  15.841  1.00 92.98           C  
ATOM    507  CD2 LEU B  69       4.336  23.777  14.048  1.00 92.98           C  
ATOM    508  N   ILE B  70       7.639  20.154  14.304  1.00 95.71           N  
ATOM    509  CA  ILE B  70       7.093  18.803  14.243  1.00 95.71           C  
ATOM    510  C   ILE B  70       5.825  18.720  15.090  1.00 95.71           C  
ATOM    511  CB  ILE B  70       8.124  17.755  14.719  1.00 95.71           C  
ATOM    512  O   ILE B  70       5.796  19.203  16.224  1.00 95.71           O  
ATOM    513  CG1 ILE B  70       7.552  16.339  14.576  1.00 95.71           C  
ATOM    514  CG2 ILE B  70       8.547  18.031  16.165  1.00 95.71           C  
ATOM    515  CD1 ILE B  70       8.580  15.234  14.773  1.00 95.71           C  
ATOM    516  N   ILE B  71       4.765  18.110  14.464  1.00 88.73           N  
ATOM    517  CA  ILE B  71       3.473  18.012  15.135  1.00 88.73           C  
ATOM    518  C   ILE B  71       3.023  16.553  15.177  1.00 88.73           C  
ATOM    519  CB  ILE B  71       2.405  18.882  14.436  1.00 88.73           C  
ATOM    520  O   ILE B  71       3.120  15.838  14.177  1.00 88.73           O  
ATOM    521  CG1 ILE B  71       2.853  20.348  14.396  1.00 88.73           C  
ATOM    522  CG2 ILE B  71       1.051  18.743  15.137  1.00 88.73           C  
ATOM    523  CD1 ILE B  71       1.971  21.242  13.535  1.00 88.73           C  
ATOM    524  N   SER B  72       2.629  16.143  16.299  1.00 87.58           N  
ATOM    525  CA  SER B  72       2.045  14.810  16.412  1.00 87.58           C  
ATOM    526  C   SER B  72       0.542  14.884  16.657  1.00 87.58           C  
ATOM    527  CB  SER B  72       2.717  14.024  17.539  1.00 87.58           C  
ATOM    528  O   SER B  72       0.081  15.673  17.484  1.00 87.58           O  
ATOM    529  OG  SER B  72       2.107  12.755  17.699  1.00 87.58           O  
ATOM    530  N   THR B  73      -0.177  14.128  15.947  1.00 75.81           N  
ATOM    531  CA  THR B  73      -1.622  14.041  16.130  1.00 75.81           C  
ATOM    532  C   THR B  73      -2.001  12.739  16.831  1.00 75.81           C  
ATOM    533  CB  THR B  73      -2.363  14.138  14.784  1.00 75.81           C  
ATOM    534  O   THR B  73      -3.185  12.432  16.983  1.00 75.81           O  
ATOM    535  CG2 THR B  73      -2.105  15.481  14.110  1.00 75.81           C  
ATOM    536  OG1 THR B  73      -1.910  13.088  13.920  1.00 75.81           O  
ATOM    537  N   ASP B  74      -1.025  12.029  17.261  1.00 73.63           N  
ATOM    538  CA  ASP B  74      -1.214  10.810  18.041  1.00 73.63           C  
ATOM    539  C   ASP B  74      -1.474  11.132  19.511  1.00 73.63           C  
ATOM    540  CB  ASP B  74       0.005   9.894  17.911  1.00 73.63           C  
ATOM    541  O   ASP B  74      -0.727  11.896  20.125  1.00 73.63           O  
ATOM    542  CG  ASP B  74      -0.229   8.510  18.489  1.00 73.63           C  
ATOM    543  OD1 ASP B  74      -1.183   8.330  19.276  1.00 73.63           O  
ATOM    544  OD2 ASP B  74       0.550   7.590  18.156  1.00 73.63           O  
ATOM    545  N   PRO B  75      -2.492  10.586  20.070  1.00 70.83           N  
ATOM    546  CA  PRO B  75      -2.837  10.894  21.460  1.00 70.83           C  
ATOM    547  C   PRO B  75      -1.798  10.381  22.454  1.00 70.83           C  
ATOM    548  CB  PRO B  75      -4.179  10.183  21.656  1.00 70.83           C  
ATOM    549  O   PRO B  75      -1.787  10.800  23.614  1.00 70.83           O  
ATOM    550  CG  PRO B  75      -4.249   9.187  20.544  1.00 70.83           C  
ATOM    551  CD  PRO B  75      -3.274   9.594  19.477  1.00 70.83           C  
ATOM    552  N   ALA B  76      -0.846   9.472  22.098  1.00 76.83           N  
ATOM    553  CA  ALA B  76       0.070   8.767  22.991  1.00 76.83           C  
ATOM    554  C   ALA B  76       1.302   9.615  23.294  1.00 76.83           C  
ATOM    555  CB  ALA B  76       0.485   7.431  22.379  1.00 76.83           C  
ATOM    556  O   ALA B  76       2.201   9.179  24.017  1.00 76.83           O  
ATOM    557  N   HIS B  77       1.390  11.029  22.962  1.00 80.11           N  
ATOM    558  CA  HIS B  77       2.512  11.926  23.216  1.00 80.11           C  
ATOM    559  C   HIS B  77       3.835  11.278  22.823  1.00 80.11           C  
ATOM    560  CB  HIS B  77       2.546  12.338  24.688  1.00 80.11           C  
ATOM    561  O   HIS B  77       4.801  11.315  23.589  1.00 80.11           O  
ATOM    562  CG  HIS B  77       1.313  13.056  25.139  1.00 80.11           C  
ATOM    563  CD2 HIS B  77       0.241  12.624  25.845  1.00 80.11           C  
ATOM    564  ND1 HIS B  77       1.083  14.386  24.863  1.00 80.11           N  
ATOM    565  CE1 HIS B  77      -0.080  14.743  25.382  1.00 80.11           C  
ATOM    566  NE2 HIS B  77      -0.611  13.692  25.983  1.00 80.11           N  
ATOM    567  N   ASN B  78       3.949  10.665  21.737  1.00 88.22           N  
ATOM    568  CA  ASN B  78       5.072   9.868  21.256  1.00 88.22           C  
ATOM    569  C   ASN B  78       6.289  10.737  20.954  1.00 88.22           C  
ATOM    570  CB  ASN B  78       4.669   9.068  20.015  1.00 88.22           C  
ATOM    571  O   ASN B  78       7.428  10.302  21.132  1.00 88.22           O  
ATOM    572  CG  ASN B  78       3.646   7.992  20.319  1.00 88.22           C  
ATOM    573  ND2 ASN B  78       2.873   7.606  19.311  1.00 88.22           N  
ATOM    574  OD1 ASN B  78       3.550   7.513  21.452  1.00 88.22           O  
ATOM    575  N   ILE B  79       6.061  11.974  20.634  1.00 94.29           N  
ATOM    576  CA  ILE B  79       7.185  12.863  20.357  1.00 94.29           C  
ATOM    577  C   ILE B  79       7.902  13.208  21.660  1.00 94.29           C  
ATOM    578  CB  ILE B  79       6.723  14.152  19.642  1.00 94.29           C  
ATOM    579  O   ILE B  79       9.134  13.268  21.701  1.00 94.29           O  
ATOM    580  CG1 ILE B  79       6.177  13.823  18.248  1.00 94.29           C  
ATOM    581  CG2 ILE B  79       7.870  15.163  19.557  1.00 94.29           C  
ATOM    582  CD1 ILE B  79       5.632  15.029  17.496  1.00 94.29           C  
ATOM    583  N   SER B  80       7.086  13.420  22.685  1.00 92.93           N  
ATOM    584  CA  SER B  80       7.660  13.668  24.003  1.00 92.93           C  
ATOM    585  C   SER B  80       8.542  12.507  24.449  1.00 92.93           C  
ATOM    586  CB  SER B  80       6.555  13.904  25.033  1.00 92.93           C  
ATOM    587  O   SER B  80       9.638  12.718  24.972  1.00 92.93           O  
ATOM    588  OG  SER B  80       5.829  15.083  24.731  1.00 92.93           O  
ATOM    589  N   ASP B  81       8.070  11.316  24.195  1.00 92.53           N  
ATOM    590  CA  ASP B  81       8.824  10.117  24.547  1.00 92.53           C  
ATOM    591  C   ASP B  81      10.112  10.020  23.732  1.00 92.53           C  
ATOM    592  CB  ASP B  81       7.972   8.864  24.333  1.00 92.53           C  
ATOM    593  O   ASP B  81      11.172   9.695  24.272  1.00 92.53           O  
ATOM    594  CG  ASP B  81       6.819   8.757  25.315  1.00 92.53           C  
ATOM    595  OD1 ASP B  81       6.858   9.416  26.377  1.00 92.53           O  
ATOM    596  OD2 ASP B  81       5.863   8.005  25.026  1.00 92.53           O  
ATOM    597  N   ALA B  82      10.063  10.341  22.483  1.00 94.74           N  
ATOM    598  CA  ALA B  82      11.215  10.232  21.593  1.00 94.74           C  
ATOM    599  C   ALA B  82      12.318  11.205  22.000  1.00 94.74           C  
ATOM    600  CB  ALA B  82      10.796  10.482  20.146  1.00 94.74           C  
ATOM    601  O   ALA B  82      13.487  10.824  22.096  1.00 94.74           O  
ATOM    602  N   PHE B  83      11.977  12.462  22.348  1.00 95.91           N  
ATOM    603  CA  PHE B  83      12.959  13.486  22.687  1.00 95.91           C  
ATOM    604  C   PHE B  83      13.205  13.522  24.191  1.00 95.91           C  
ATOM    605  CB  PHE B  83      12.495  14.861  22.197  1.00 95.91           C  
ATOM    606  O   PHE B  83      14.075  14.256  24.665  1.00 95.91           O  
ATOM    607  CG  PHE B  83      12.683  15.074  20.720  1.00 95.91           C  
ATOM    608  CD1 PHE B  83      13.956  15.104  20.164  1.00 95.91           C  
ATOM    609  CD2 PHE B  83      11.586  15.245  19.886  1.00 95.91           C  
ATOM    610  CE1 PHE B  83      14.133  15.302  18.797  1.00 95.91           C  
ATOM    611  CE2 PHE B  83      11.755  15.443  18.518  1.00 95.91           C  
ATOM    612  CZ  PHE B  83      13.029  15.472  17.976  1.00 95.91           C  
ATOM    613  N   ASP B  84      12.420  12.727  24.956  1.00 92.71           N  
ATOM    614  CA  ASP B  84      12.512  12.746  26.413  1.00 92.71           C  
ATOM    615  C   ASP B  84      12.288  14.153  26.960  1.00 92.71           C  
ATOM    616  CB  ASP B  84      13.871  12.214  26.872  1.00 92.71           C  
ATOM    617  O   ASP B  84      13.072  14.640  27.777  1.00 92.71           O  
ATOM    618  CG  ASP B  84      13.864  11.729  28.311  1.00 92.71           C  
ATOM    619  OD1 ASP B  84      12.777  11.420  28.845  1.00 92.71           O  
ATOM    620  OD2 ASP B  84      14.955  11.660  28.918  1.00 92.71           O  
ATOM    621  N   GLN B  85      11.286  14.816  26.314  1.00 90.06           N  
ATOM    622  CA  GLN B  85      10.853  16.166  26.658  1.00 90.06           C  
ATOM    623  C   GLN B  85       9.338  16.306  26.533  1.00 90.06           C  
ATOM    624  CB  GLN B  85      11.550  17.198  25.770  1.00 90.06           C  
ATOM    625  O   GLN B  85       8.743  15.830  25.564  1.00 90.06           O  
ATOM    626  CG  GLN B  85      11.117  18.633  26.038  1.00 90.06           C  
ATOM    627  CD  GLN B  85      11.804  19.633  25.127  1.00 90.06           C  
ATOM    628  NE2 GLN B  85      11.254  20.840  25.051  1.00 90.06           N  
ATOM    629  OE1 GLN B  85      12.820  19.323  24.497  1.00 90.06           O  
ATOM    630  N   LYS B  86       8.707  16.866  27.559  1.00 85.52           N  
ATOM    631  CA  LYS B  86       7.254  17.004  27.532  1.00 85.52           C  
ATOM    632  C   LYS B  86       6.826  18.135  26.600  1.00 85.52           C  
ATOM    633  CB  LYS B  86       6.711  17.253  28.941  1.00 85.52           C  
ATOM    634  O   LYS B  86       7.302  19.265  26.729  1.00 85.52           O  
ATOM    635  CG  LYS B  86       5.203  17.088  29.061  1.00 85.52           C  
ATOM    636  CD  LYS B  86       4.739  17.232  30.505  1.00 85.52           C  
ATOM    637  CE  LYS B  86       3.225  17.119  30.620  1.00 85.52           C  
ATOM    638  NZ  LYS B  86       2.769  17.219  32.039  1.00 85.52           N  
ATOM    639  N   PHE B  87       6.002  17.837  25.658  1.00 85.58           N  
ATOM    640  CA  PHE B  87       5.435  18.816  24.738  1.00 85.58           C  
ATOM    641  C   PHE B  87       3.926  18.922  24.924  1.00 85.58           C  
ATOM    642  CB  PHE B  87       5.760  18.444  23.288  1.00 85.58           C  
ATOM    643  O   PHE B  87       3.290  17.994  25.428  1.00 85.58           O  
ATOM    644  CG  PHE B  87       7.234  18.411  22.986  1.00 85.58           C  
ATOM    645  CD1 PHE B  87       7.966  19.588  22.898  1.00 85.58           C  
ATOM    646  CD2 PHE B  87       7.888  17.201  22.789  1.00 85.58           C  
ATOM    647  CE1 PHE B  87       9.331  19.561  22.619  1.00 85.58           C  
ATOM    648  CE2 PHE B  87       9.251  17.166  22.509  1.00 85.58           C  
ATOM    649  CZ  PHE B  87       9.970  18.347  22.424  1.00 85.58           C  
ATOM    650  N   SER B  88       3.410  20.095  24.538  1.00 76.20           N  
ATOM    651  CA  SER B  88       1.984  20.373  24.673  1.00 76.20           C  
ATOM    652  C   SER B  88       1.387  20.852  23.355  1.00 76.20           C  
ATOM    653  CB  SER B  88       1.743  21.418  25.763  1.00 76.20           C  
ATOM    654  O   SER B  88       1.895  20.524  22.281  1.00 76.20           O  
ATOM    655  OG  SER B  88       2.227  22.687  25.358  1.00 76.20           O  
ATOM    656  N   LYS B  89       0.334  21.655  23.575  1.00 70.53           N  
ATOM    657  CA  LYS B  89      -0.408  22.117  22.406  1.00 70.53           C  
ATOM    658  C   LYS B  89       0.205  23.392  21.834  1.00 70.53           C  
ATOM    659  CB  LYS B  89      -1.877  22.355  22.762  1.00 70.53           C  
ATOM    660  O   LYS B  89      -0.215  23.869  20.777  1.00 70.53           O  
ATOM    661  CG  LYS B  89      -2.611  21.108  23.230  1.00 70.53           C  
ATOM    662  CD  LYS B  89      -4.053  21.417  23.608  1.00 70.53           C  
ATOM    663  CE  LYS B  89      -4.775  20.179  24.124  1.00 70.53           C  
ATOM    664  NZ  LYS B  89      -6.175  20.488  24.542  1.00 70.53           N  
ATOM    665  N   VAL B  90       1.214  23.884  22.443  1.00 71.34           N  
ATOM    666  CA  VAL B  90       1.913  25.073  21.968  1.00 71.34           C  
ATOM    667  C   VAL B  90       3.314  24.695  21.493  1.00 71.34           C  
ATOM    668  CB  VAL B  90       1.997  26.158  23.064  1.00 71.34           C  
ATOM    669  O   VAL B  90       3.984  23.867  22.114  1.00 71.34           O  
ATOM    670  CG1 VAL B  90       2.631  27.435  22.513  1.00 71.34           C  
ATOM    671  CG2 VAL B  90       0.610  26.450  23.634  1.00 71.34           C  
ATOM    672  N   PRO B  91       3.669  25.305  20.478  1.00 80.79           N  
ATOM    673  CA  PRO B  91       5.017  25.018  19.984  1.00 80.79           C  
ATOM    674  C   PRO B  91       6.099  25.293  21.027  1.00 80.79           C  
ATOM    675  CB  PRO B  91       5.162  25.961  18.787  1.00 80.79           C  
ATOM    676  O   PRO B  91       6.180  26.403  21.559  1.00 80.79           O  
ATOM    677  CG  PRO B  91       3.760  26.254  18.360  1.00 80.79           C  
ATOM    678  CD  PRO B  91       2.877  26.229  19.574  1.00 80.79           C  
ATOM    679  N   THR B  92       6.804  24.264  21.338  1.00 82.48           N  
ATOM    680  CA  THR B  92       7.879  24.344  22.321  1.00 82.48           C  
ATOM    681  C   THR B  92       9.213  23.944  21.698  1.00 82.48           C  
ATOM    682  CB  THR B  92       7.589  23.447  23.539  1.00 82.48           C  
ATOM    683  O   THR B  92       9.293  22.946  20.977  1.00 82.48           O  
ATOM    684  CG2 THR B  92       8.635  23.647  24.631  1.00 82.48           C  
ATOM    685  OG1 THR B  92       6.296  23.771  24.066  1.00 82.48           O  
ATOM    686  N   LYS B  93      10.202  24.717  21.980  1.00 87.23           N  
ATOM    687  CA  LYS B  93      11.537  24.470  21.444  1.00 87.23           C  
ATOM    688  C   LYS B  93      12.107  23.157  21.971  1.00 87.23           C  
ATOM    689  CB  LYS B  93      12.477  25.626  21.791  1.00 87.23           C  
ATOM    690  O   LYS B  93      11.992  22.858  23.162  1.00 87.23           O  
ATOM    691  CG  LYS B  93      13.822  25.563  21.082  1.00 87.23           C  
ATOM    692  CD  LYS B  93      14.696  26.761  21.434  1.00 87.23           C  
ATOM    693  CE  LYS B  93      16.030  26.715  20.702  1.00 87.23           C  
ATOM    694  NZ  LYS B  93      16.855  27.930  20.977  1.00 87.23           N  
ATOM    695  N   VAL B  94      12.626  22.335  21.082  1.00 94.00           N  
ATOM    696  CA  VAL B  94      13.272  21.080  21.455  1.00 94.00           C  
ATOM    697  C   VAL B  94      14.632  21.367  22.086  1.00 94.00           C  
ATOM    698  CB  VAL B  94      13.436  20.143  20.238  1.00 94.00           C  
ATOM    699  O   VAL B  94      15.420  22.151  21.551  1.00 94.00           O  
ATOM    700  CG1 VAL B  94      14.145  18.851  20.643  1.00 94.00           C  
ATOM    701  CG2 VAL B  94      12.076  19.836  19.614  1.00 94.00           C  
ATOM    702  N   LYS B  95      14.894  20.768  23.217  1.00 90.99           N  
ATOM    703  CA  LYS B  95      16.157  20.980  23.918  1.00 90.99           C  
ATOM    704  C   LYS B  95      17.345  20.615  23.033  1.00 90.99           C  
ATOM    705  CB  LYS B  95      16.197  20.164  25.211  1.00 90.99           C  
ATOM    706  O   LYS B  95      17.391  19.520  22.467  1.00 90.99           O  
ATOM    707  CG  LYS B  95      15.267  20.682  26.298  1.00 90.99           C  
ATOM    708  CD  LYS B  95      15.379  19.852  27.571  1.00 90.99           C  
ATOM    709  CE  LYS B  95      14.370  20.298  28.621  1.00 90.99           C  
ATOM    710  NZ  LYS B  95      14.404  19.422  29.830  1.00 90.99           N  
ATOM    711  N   GLY B  96      18.296  21.417  22.890  1.00 91.79           N  
ATOM    712  CA  GLY B  96      19.488  21.147  22.102  1.00 91.79           C  
ATOM    713  C   GLY B  96      19.418  21.717  20.698  1.00 91.79           C  
ATOM    714  O   GLY B  96      20.400  21.669  19.954  1.00 91.79           O  
ATOM    715  N   TYR B  97      18.238  22.388  20.388  1.00 92.83           N  
ATOM    716  CA  TYR B  97      18.054  22.964  19.061  1.00 92.83           C  
ATOM    717  C   TYR B  97      17.575  24.408  19.155  1.00 92.83           C  
ATOM    718  CB  TYR B  97      17.054  22.135  18.248  1.00 92.83           C  
ATOM    719  O   TYR B  97      16.807  24.756  20.055  1.00 92.83           O  
ATOM    720  CG  TYR B  97      17.530  20.734  17.949  1.00 92.83           C  
ATOM    721  CD1 TYR B  97      18.188  20.440  16.757  1.00 92.83           C  
ATOM    722  CD2 TYR B  97      17.321  19.701  18.857  1.00 92.83           C  
ATOM    723  CE1 TYR B  97      18.626  19.150  16.477  1.00 92.83           C  
ATOM    724  CE2 TYR B  97      17.754  18.408  18.587  1.00 92.83           C  
ATOM    725  OH  TYR B  97      18.837  16.863  17.124  1.00 92.83           O  
ATOM    726  CZ  TYR B  97      18.405  18.142  17.396  1.00 92.83           C  
ATOM    727  N   ASP B  98      17.977  25.246  18.201  1.00 89.15           N  
ATOM    728  CA  ASP B  98      17.593  26.654  18.192  1.00 89.15           C  
ATOM    729  C   ASP B  98      16.404  26.892  17.263  1.00 89.15           C  
ATOM    730  CB  ASP B  98      18.774  27.531  17.771  1.00 89.15           C  
ATOM    731  O   ASP B  98      15.645  27.846  17.449  1.00 89.15           O  
ATOM    732  CG  ASP B  98      19.908  27.523  18.781  1.00 89.15           C  
ATOM    733  OD1 ASP B  98      19.642  27.399  19.995  1.00 89.15           O  
ATOM    734  OD2 ASP B  98      21.078  27.646  18.358  1.00 89.15           O  
ATOM    735  N   ASN B  99      16.242  26.072  16.343  1.00 93.01           N  
ATOM    736  CA  ASN B  99      15.248  26.335  15.308  1.00 93.01           C  
ATOM    737  C   ASN B  99      14.286  25.162  15.143  1.00 93.01           C  
ATOM    738  CB  ASN B  99      15.930  26.655  13.977  1.00 93.01           C  
ATOM    739  O   ASN B  99      13.634  25.030  14.106  1.00 93.01           O  
ATOM    740  CG  ASN B  99      16.778  25.507  13.465  1.00 93.01           C  
ATOM    741  ND2 ASN B  99      16.976  25.455  12.153  1.00 93.01           N  
ATOM    742  OD1 ASN B  99      17.252  24.674  14.243  1.00 93.01           O  
ATOM    743  N   LEU B 100      14.259  24.203  16.106  1.00 95.70           N  
ATOM    744  CA  LEU B 100      13.355  23.059  16.055  1.00 95.70           C  
ATOM    745  C   LEU B 100      12.332  23.124  17.185  1.00 95.70           C  
ATOM    746  CB  LEU B 100      14.142  21.749  16.138  1.00 95.70           C  
ATOM    747  O   LEU B 100      12.702  23.197  18.359  1.00 95.70           O  
ATOM    748  CG  LEU B 100      13.317  20.461  16.143  1.00 95.70           C  
ATOM    749  CD1 LEU B 100      12.500  20.350  14.861  1.00 95.70           C  
ATOM    750  CD2 LEU B 100      14.222  19.246  16.314  1.00 95.70           C  
ATOM    751  N   PHE B 101      11.072  23.008  16.805  1.00 91.53           N  
ATOM    752  CA  PHE B 101       9.971  23.102  17.757  1.00 91.53           C  
ATOM    753  C   PHE B 101       9.048  21.895  17.638  1.00 91.53           C  
ATOM    754  CB  PHE B 101       9.177  24.393  17.538  1.00 91.53           C  
ATOM    755  O   PHE B 101       8.993  21.250  16.588  1.00 91.53           O  
ATOM    756  CG  PHE B 101       9.993  25.645  17.716  1.00 91.53           C  
ATOM    757  CD1 PHE B 101       9.953  26.354  18.910  1.00 91.53           C  
ATOM    758  CD2 PHE B 101      10.801  26.113  16.688  1.00 91.53           C  
ATOM    759  CE1 PHE B 101      10.707  27.513  19.078  1.00 91.53           C  
ATOM    760  CE2 PHE B 101      11.558  27.271  16.848  1.00 91.53           C  
ATOM    761  CZ  PHE B 101      11.509  27.969  18.043  1.00 91.53           C  
ATOM    762  N   ALA B 102       8.365  21.559  18.722  1.00 92.80           N  
ATOM    763  CA  ALA B 102       7.463  20.410  18.718  1.00 92.80           C  
ATOM    764  C   ALA B 102       6.147  20.743  19.414  1.00 92.80           C  
ATOM    765  CB  ALA B 102       8.128  19.210  19.390  1.00 92.80           C  
ATOM    766  O   ALA B 102       6.114  21.566  20.333  1.00 92.80           O  
ATOM    767  N   MET B 103       5.202  20.172  18.836  1.00 86.76           N  
ATOM    768  CA  MET B 103       3.883  20.318  19.446  1.00 86.76           C  
ATOM    769  C   MET B 103       3.086  19.022  19.334  1.00 86.76           C  
ATOM    770  CB  MET B 103       3.111  21.465  18.791  1.00 86.76           C  
ATOM    771  O   MET B 103       3.234  18.279  18.363  1.00 86.76           O  
ATOM    772  CG  MET B 103       1.693  21.627  19.314  1.00 86.76           C  
ATOM    773  SD  MET B 103       0.815  23.039  18.539  1.00 86.76           S  
ATOM    774  CE  MET B 103       0.510  22.358  16.885  1.00 86.76           C  
ATOM    775  N   GLU B 104       2.191  18.680  20.309  1.00 82.85           N  
ATOM    776  CA  GLU B 104       1.315  17.513  20.315  1.00 82.85           C  
ATOM    777  C   GLU B 104      -0.149  17.922  20.445  1.00 82.85           C  
ATOM    778  CB  GLU B 104       1.698  16.559  21.450  1.00 82.85           C  
ATOM    779  O   GLU B 104      -0.515  18.654  21.367  1.00 82.85           O  
ATOM    780  CG  GLU B 104       3.033  15.859  21.241  1.00 82.85           C  
ATOM    781  CD  GLU B 104       3.353  14.842  22.324  1.00 82.85           C  
ATOM    782  OE1 GLU B 104       4.327  14.071  22.165  1.00 82.85           O  
ATOM    783  OE2 GLU B 104       2.623  14.814  23.341  1.00 82.85           O  
ATOM    784  N   ILE B 105      -0.890  17.421  19.434  1.00 73.30           N  
ATOM    785  CA  ILE B 105      -2.303  17.785  19.424  1.00 73.30           C  
ATOM    786  C   ILE B 105      -3.160  16.523  19.364  1.00 73.30           C  
ATOM    787  CB  ILE B 105      -2.638  18.718  18.239  1.00 73.30           C  
ATOM    788  O   ILE B 105      -2.845  15.585  18.628  1.00 73.30           O  
ATOM    789  CG1 ILE B 105      -1.745  19.964  18.271  1.00 73.30           C  
ATOM    790  CG2 ILE B 105      -4.120  19.105  18.259  1.00 73.30           C  
ATOM    791  CD1 ILE B 105      -1.809  20.804  17.003  1.00 73.30           C  
ATOM    792  N   ASP B 106      -4.152  16.393  20.157  1.00 66.32           N  
ATOM    793  CA  ASP B 106      -5.162  15.342  20.082  1.00 66.32           C  
ATOM    794  C   ASP B 106      -6.358  15.788  19.244  1.00 66.32           C  
ATOM    795  CB  ASP B 106      -5.623  14.939  21.484  1.00 66.32           C  
ATOM    796  O   ASP B 106      -7.161  16.612  19.688  1.00 66.32           O  
ATOM    797  CG  ASP B 106      -6.502  13.701  21.487  1.00 66.32           C  
ATOM    798  OD1 ASP B 106      -6.931  13.255  20.401  1.00 66.32           O  
ATOM    799  OD2 ASP B 106      -6.770  13.167  22.585  1.00 66.32           O  
ATOM    800  N   PRO B 107      -6.422  15.285  18.037  1.00 59.43           N  
ATOM    801  CA  PRO B 107      -7.494  15.769  17.164  1.00 59.43           C  
ATOM    802  C   PRO B 107      -8.885  15.423  17.691  1.00 59.43           C  
ATOM    803  CB  PRO B 107      -7.218  15.055  15.839  1.00 59.43           C  
ATOM    804  O   PRO B 107      -9.864  16.088  17.341  1.00 59.43           O  
ATOM    805  CG  PRO B 107      -6.082  14.129  16.132  1.00 59.43           C  
ATOM    806  CD  PRO B 107      -5.633  14.359  17.547  1.00 59.43           C  
ATOM    807  N   SER B 108      -9.058  14.166  18.386  1.00 53.80           N  
ATOM    808  CA  SER B 108     -10.360  13.749  18.895  1.00 53.80           C  
ATOM    809  C   SER B 108     -10.967  14.816  19.801  1.00 53.80           C  
ATOM    810  CB  SER B 108     -10.240  12.429  19.658  1.00 53.80           C  
ATOM    811  O   SER B 108     -12.174  14.813  20.050  1.00 53.80           O  
ATOM    812  OG  SER B 108      -9.328  12.552  20.735  1.00 53.80           O  
ATOM    813  N   LEU B 109     -10.101  15.567  20.194  1.00 49.04           N  
ATOM    814  CA  LEU B 109     -10.600  16.546  21.153  1.00 49.04           C  
ATOM    815  C   LEU B 109     -11.203  17.750  20.438  1.00 49.04           C  
ATOM    816  CB  LEU B 109      -9.475  17.003  22.086  1.00 49.04           C  
ATOM    817  O   LEU B 109     -11.819  18.610  21.072  1.00 49.04           O  
ATOM    818  CG  LEU B 109      -9.095  16.041  23.213  1.00 49.04           C  
ATOM    819  CD1 LEU B 109      -7.659  16.290  23.661  1.00 49.04           C  
ATOM    820  CD2 LEU B 109     -10.059  16.184  24.386  1.00 49.04           C  
ATOM    821  N   GLY B 110     -11.693  17.510  19.231  1.00 46.75           N  
ATOM    822  CA  GLY B 110     -12.440  18.477  18.442  1.00 46.75           C  
ATOM    823  C   GLY B 110     -11.917  19.894  18.585  1.00 46.75           C  
ATOM    824  O   GLY B 110     -10.798  20.104  19.056  1.00 46.75           O  
ATOM    825  N   VAL B 111     -12.605  20.915  18.009  1.00 47.08           N  
ATOM    826  CA  VAL B 111     -12.482  22.368  18.034  1.00 47.08           C  
ATOM    827  C   VAL B 111     -12.437  22.859  19.480  1.00 47.08           C  
ATOM    828  CB  VAL B 111     -13.644  23.049  17.277  1.00 47.08           C  
ATOM    829  O   VAL B 111     -11.875  23.919  19.765  1.00 47.08           O  
ATOM    830  CG1 VAL B 111     -13.398  24.551  17.148  1.00 47.08           C  
ATOM    831  CG2 VAL B 111     -13.826  22.415  15.899  1.00 47.08           C  
ATOM    832  N   ALA B 112     -12.840  22.097  20.290  1.00 42.05           N  
ATOM    833  CA  ALA B 112     -13.053  22.514  21.673  1.00 42.05           C  
ATOM    834  C   ALA B 112     -11.726  22.662  22.412  1.00 42.05           C  
ATOM    835  CB  ALA B 112     -13.954  21.516  22.398  1.00 42.05           C  
ATOM    836  O   ALA B 112     -11.620  23.443  23.360  1.00 42.05           O  
ATOM    837  N   GLU B 113     -10.777  22.049  21.997  1.00 42.49           N  
ATOM    838  CA  GLU B 113      -9.534  22.077  22.762  1.00 42.49           C  
ATOM    839  C   GLU B 113      -8.573  23.130  22.217  1.00 42.49           C  
ATOM    840  CB  GLU B 113      -8.865  20.700  22.752  1.00 42.49           C  
ATOM    841  O   GLU B 113      -7.504  23.358  22.787  1.00 42.49           O  
ATOM    842  CG  GLU B 113      -9.274  19.808  23.916  1.00 42.49           C  
ATOM    843  CD  GLU B 113      -8.475  18.517  23.993  1.00 42.49           C  
ATOM    844  OE1 GLU B 113      -8.680  17.733  24.947  1.00 42.49           O  
ATOM    845  OE2 GLU B 113      -7.636  18.290  23.093  1.00 42.49           O  
ATOM    846  N   LEU B 114      -8.931  23.690  21.193  1.00 43.95           N  
ATOM    847  CA  LEU B 114      -8.061  24.749  20.695  1.00 43.95           C  
ATOM    848  C   LEU B 114      -8.241  26.028  21.506  1.00 43.95           C  
ATOM    849  CB  LEU B 114      -8.344  25.025  19.216  1.00 43.95           C  
ATOM    850  O   LEU B 114      -9.330  26.294  22.019  1.00 43.95           O  
ATOM    851  CG  LEU B 114      -7.864  23.964  18.224  1.00 43.95           C  
ATOM    852  CD1 LEU B 114      -8.549  24.151  16.875  1.00 43.95           C  
ATOM    853  CD2 LEU B 114      -6.348  24.020  18.073  1.00 43.95           C  
ATOM    854  N   PRO B 115      -7.177  26.584  22.076  1.00 42.16           N  
ATOM    855  CA  PRO B 115      -7.298  27.798  22.886  1.00 42.16           C  
ATOM    856  C   PRO B 115      -8.279  28.807  22.295  1.00 42.16           C  
ATOM    857  CB  PRO B 115      -5.874  28.361  22.893  1.00 42.16           C  
ATOM    858  O   PRO B 115      -8.415  28.897  21.072  1.00 42.16           O  
ATOM    859  CG  PRO B 115      -5.034  27.283  22.287  1.00 42.16           C  
ATOM    860  CD  PRO B 115      -5.943  26.278  21.639  1.00 42.16           C  
ATOM    861  N   ASP B 116      -9.293  29.327  23.144  1.00 42.13           N  
ATOM    862  CA  ASP B 116     -10.332  30.305  22.837  1.00 42.13           C  
ATOM    863  C   ASP B 116      -9.757  31.494  22.070  1.00 42.13           C  
ATOM    864  CB  ASP B 116     -11.013  30.786  24.120  1.00 42.13           C  
ATOM    865  O   ASP B 116     -10.488  32.204  21.376  1.00 42.13           O  
ATOM    866  CG  ASP B 116     -11.944  29.749  24.721  1.00 42.13           C  
ATOM    867  OD1 ASP B 116     -12.404  28.845  23.991  1.00 42.13           O  
ATOM    868  OD2 ASP B 116     -12.224  29.838  25.936  1.00 42.13           O  
ATOM    869  N   GLU B 117      -8.543  31.801  22.365  1.00 40.64           N  
ATOM    870  CA  GLU B 117      -7.884  32.961  21.773  1.00 40.64           C  
ATOM    871  C   GLU B 117      -7.909  32.892  20.249  1.00 40.64           C  
ATOM    872  CB  GLU B 117      -6.440  33.071  22.271  1.00 40.64           C  
ATOM    873  O   GLU B 117      -7.724  33.906  19.573  1.00 40.64           O  
ATOM    874  CG  GLU B 117      -6.324  33.353  23.762  1.00 40.64           C  
ATOM    875  CD  GLU B 117      -4.887  33.376  24.257  1.00 40.64           C  
ATOM    876  OE1 GLU B 117      -4.666  33.610  25.467  1.00 40.64           O  
ATOM    877  OE2 GLU B 117      -3.974  33.160  23.429  1.00 40.64           O  
ATOM    878  N   PHE B 118      -7.966  31.661  19.801  1.00 40.31           N  
ATOM    879  CA  PHE B 118      -7.896  31.502  18.353  1.00 40.31           C  
ATOM    880  C   PHE B 118      -9.280  31.626  17.727  1.00 40.31           C  
ATOM    881  CB  PHE B 118      -7.274  30.151  17.988  1.00 40.31           C  
ATOM    882  O   PHE B 118      -9.410  31.707  16.504  1.00 40.31           O  
ATOM    883  CG  PHE B 118      -5.772  30.130  18.077  1.00 40.31           C  
ATOM    884  CD1 PHE B 118      -4.993  30.599  17.026  1.00 40.31           C  
ATOM    885  CD2 PHE B 118      -5.138  29.641  19.212  1.00 40.31           C  
ATOM    886  CE1 PHE B 118      -3.603  30.581  17.105  1.00 40.31           C  
ATOM    887  CE2 PHE B 118      -3.749  29.620  19.298  1.00 40.31           C  
ATOM    888  CZ  PHE B 118      -2.983  30.090  18.243  1.00 40.31           C  
ATOM    889  N   PHE B 119     -10.299  31.559  18.537  1.00 39.69           N  
ATOM    890  CA  PHE B 119     -11.671  31.788  18.099  1.00 39.69           C  
ATOM    891  C   PHE B 119     -12.134  33.190  18.477  1.00 39.69           C  
ATOM    892  CB  PHE B 119     -12.612  30.743  18.706  1.00 39.69           C  
ATOM    893  O   PHE B 119     -12.040  33.587  19.641  1.00 39.69           O  
ATOM    894  CG  PHE B 119     -12.359  29.342  18.218  1.00 39.69           C  
ATOM    895  CD1 PHE B 119     -12.884  28.908  17.006  1.00 39.69           C  
ATOM    896  CD2 PHE B 119     -11.596  28.458  18.970  1.00 39.69           C  
ATOM    897  CE1 PHE B 119     -12.652  27.612  16.552  1.00 39.69           C  
ATOM    898  CE2 PHE B 119     -11.360  27.162  18.522  1.00 39.69           C  
ATOM    899  CZ  PHE B 119     -11.890  26.740  17.313  1.00 39.69           C  
ATOM    900  N   GLU B 120     -11.744  34.212  17.781  1.00 34.85           N  
ATOM    901  CA  GLU B 120     -12.114  35.587  18.102  1.00 34.85           C  
ATOM    902  C   GLU B 120     -13.594  35.690  18.459  1.00 34.85           C  
ATOM    903  CB  GLU B 120     -11.789  36.519  16.932  1.00 34.85           C  
ATOM    904  O   GLU B 120     -14.039  36.707  18.997  1.00 34.85           O  
ATOM    905  CG  GLU B 120     -10.354  37.025  16.929  1.00 34.85           C  
ATOM    906  CD  GLU B 120     -10.068  38.010  15.807  1.00 34.85           C  
ATOM    907  OE1 GLU B 120      -8.932  38.532  15.732  1.00 34.85           O  
ATOM    908  OE2 GLU B 120     -10.987  38.263  14.997  1.00 34.85           O  
ATOM    909  N   GLU B 121     -14.489  35.231  17.492  1.00 35.35           N  
ATOM    910  CA  GLU B 121     -15.814  35.844  17.501  1.00 35.35           C  
ATOM    911  C   GLU B 121     -16.568  35.509  18.784  1.00 35.35           C  
ATOM    912  CB  GLU B 121     -16.623  35.393  16.282  1.00 35.35           C  
ATOM    913  O   GLU B 121     -16.354  34.449  19.377  1.00 35.35           O  
ATOM    914  CG  GLU B 121     -16.518  36.335  15.091  1.00 35.35           C  
ATOM    915  CD  GLU B 121     -17.313  35.866  13.883  1.00 35.35           C  
ATOM    916  OE1 GLU B 121     -17.311  36.567  12.846  1.00 35.35           O  
ATOM    917  OE2 GLU B 121     -17.943  34.789  13.975  1.00 35.35           O  
ATOM    918  N   ASP B 122     -17.385  36.507  19.370  1.00 35.10           N  
ATOM    919  CA  ASP B 122     -18.281  36.747  20.497  1.00 35.10           C  
ATOM    920  C   ASP B 122     -19.212  35.558  20.722  1.00 35.10           C  
ATOM    921  CB  ASP B 122     -19.099  38.020  20.270  1.00 35.10           C  
ATOM    922  O   ASP B 122     -19.550  34.841  19.778  1.00 35.10           O  
ATOM    923  CG  ASP B 122     -18.390  39.274  20.750  1.00 35.10           C  
ATOM    924  OD1 ASP B 122     -17.461  39.170  21.580  1.00 35.10           O  
ATOM    925  OD2 ASP B 122     -18.766  40.377  20.298  1.00 35.10           O  
ATOM    926  N   ASN B 123     -19.639  35.184  22.111  1.00 35.73           N  
ATOM    927  CA  ASN B 123     -20.276  34.289  23.071  1.00 35.73           C  
ATOM    928  C   ASN B 123     -21.733  34.020  22.705  1.00 35.73           C  
ATOM    929  CB  ASN B 123     -20.182  34.864  24.485  1.00 35.73           C  
ATOM    930  O   ASN B 123     -22.428  33.285  23.408  1.00 35.73           O  
ATOM    931  CG  ASN B 123     -18.920  34.435  25.208  1.00 35.73           C  
ATOM    932  ND2 ASN B 123     -18.769  34.876  26.451  1.00 35.73           N  
ATOM    933  OD1 ASN B 123     -18.087  33.713  24.652  1.00 35.73           O  
ATOM    934  N   MET B 124     -22.563  35.073  22.378  1.00 38.10           N  
ATOM    935  CA  MET B 124     -23.978  34.932  22.709  1.00 38.10           C  
ATOM    936  C   MET B 124     -24.568  33.688  22.053  1.00 38.10           C  
ATOM    937  CB  MET B 124     -24.759  36.173  22.274  1.00 38.10           C  
ATOM    938  O   MET B 124     -25.695  33.295  22.359  1.00 38.10           O  
ATOM    939  CG  MET B 124     -26.052  36.385  23.045  1.00 38.10           C  
ATOM    940  SD  MET B 124     -26.666  38.110  22.927  1.00 38.10           S  
ATOM    941  CE  MET B 124     -28.375  37.805  22.398  1.00 38.10           C  
ATOM    942  N   LEU B 125     -23.977  33.059  20.877  1.00 41.82           N  
ATOM    943  CA  LEU B 125     -24.637  32.058  20.046  1.00 41.82           C  
ATOM    944  C   LEU B 125     -24.212  30.651  20.450  1.00 41.82           C  
ATOM    945  CB  LEU B 125     -24.321  32.295  18.567  1.00 41.82           C  
ATOM    946  O   LEU B 125     -23.573  29.943  19.669  1.00 41.82           O  
ATOM    947  CG  LEU B 125     -25.396  33.013  17.750  1.00 41.82           C  
ATOM    948  CD1 LEU B 125     -24.752  33.960  16.743  1.00 41.82           C  
ATOM    949  CD2 LEU B 125     -26.294  32.003  17.044  1.00 41.82           C  
ATOM    950  N   SER B 126     -24.061  30.325  21.603  1.00 40.48           N  
ATOM    951  CA  SER B 126     -23.587  29.045  22.119  1.00 40.48           C  
ATOM    952  C   SER B 126     -24.571  27.923  21.806  1.00 40.48           C  
ATOM    953  CB  SER B 126     -23.359  29.128  23.629  1.00 40.48           C  
ATOM    954  O   SER B 126     -24.164  26.812  21.461  1.00 40.48           O  
ATOM    955  OG  SER B 126     -23.828  27.956  24.273  1.00 40.48           O  
ATOM    956  N   MET B 127     -25.953  28.102  22.137  1.00 45.65           N  
ATOM    957  CA  MET B 127     -26.932  27.038  21.932  1.00 45.65           C  
ATOM    958  C   MET B 127     -27.045  26.679  20.455  1.00 45.65           C  
ATOM    959  CB  MET B 127     -28.301  27.455  22.474  1.00 45.65           C  
ATOM    960  O   MET B 127     -27.195  25.507  20.106  1.00 45.65           O  
ATOM    961  CG  MET B 127     -29.146  26.291  22.967  1.00 45.65           C  
ATOM    962  SD  MET B 127     -30.729  26.839  23.714  1.00 45.65           S  
ATOM    963  CE  MET B 127     -31.501  25.230  24.044  1.00 45.65           C  
ATOM    964  N   GLY B 128     -26.808  27.593  19.397  1.00 48.02           N  
ATOM    965  CA  GLY B 128     -26.765  27.399  17.956  1.00 48.02           C  
ATOM    966  C   GLY B 128     -25.488  26.730  17.483  1.00 48.02           C  
ATOM    967  O   GLY B 128     -25.477  26.068  16.443  1.00 48.02           O  
ATOM    968  N   LYS B 129     -24.562  26.743  18.320  1.00 51.07           N  
ATOM    969  CA  LYS B 129     -23.273  26.131  18.012  1.00 51.07           C  
ATOM    970  C   LYS B 129     -23.342  24.611  18.133  1.00 51.07           C  
ATOM    971  CB  LYS B 129     -22.184  26.681  18.935  1.00 51.07           C  
ATOM    972  O   LYS B 129     -22.796  23.891  17.295  1.00 51.07           O  
ATOM    973  CG  LYS B 129     -20.772  26.517  18.393  1.00 51.07           C  
ATOM    974  CD  LYS B 129     -19.746  27.199  19.288  1.00 51.07           C  
ATOM    975  CE  LYS B 129     -18.327  26.986  18.778  1.00 51.07           C  
ATOM    976  NZ  LYS B 129     -17.322  27.694  19.626  1.00 51.07           N  
ATOM    977  N   LYS B 130     -23.989  24.133  19.212  1.00 52.66           N  
ATOM    978  CA  LYS B 130     -24.090  22.689  19.407  1.00 52.66           C  
ATOM    979  C   LYS B 130     -24.904  22.040  18.292  1.00 52.66           C  
ATOM    980  CB  LYS B 130     -24.716  22.373  20.766  1.00 52.66           C  
ATOM    981  O   LYS B 130     -24.550  20.965  17.802  1.00 52.66           O  
ATOM    982  CG  LYS B 130     -23.716  21.915  21.817  1.00 52.66           C  
ATOM    983  CD  LYS B 130     -24.404  21.577  23.133  1.00 52.66           C  
ATOM    984  CE  LYS B 130     -23.396  21.221  24.217  1.00 52.66           C  
ATOM    985  NZ  LYS B 130     -24.065  20.910  25.516  1.00 52.66           N  
ATOM    986  N   MET B 131     -26.101  22.648  17.988  1.00 51.02           N  
ATOM    987  CA  MET B 131     -26.932  22.115  16.911  1.00 51.02           C  
ATOM    988  C   MET B 131     -26.203  22.190  15.574  1.00 51.02           C  
ATOM    989  CB  MET B 131     -28.257  22.875  16.828  1.00 51.02           C  
ATOM    990  O   MET B 131     -26.278  21.260  14.768  1.00 51.02           O  
ATOM    991  CG  MET B 131     -29.483  21.986  16.964  1.00 51.02           C  
ATOM    992  SD  MET B 131     -31.051  22.912  16.738  1.00 51.02           S  
ATOM    993  CE  MET B 131     -32.047  21.652  15.893  1.00 51.02           C  
ATOM    994  N   MET B 132     -25.538  23.184  15.333  1.00 52.86           N  
ATOM    995  CA  MET B 132     -24.729  23.371  14.132  1.00 52.86           C  
ATOM    996  C   MET B 132     -23.598  22.349  14.074  1.00 52.86           C  
ATOM    997  CB  MET B 132     -24.156  24.788  14.083  1.00 52.86           C  
ATOM    998  O   MET B 132     -23.317  21.787  13.014  1.00 52.86           O  
ATOM    999  CG  MET B 132     -23.469  25.127  12.770  1.00 52.86           C  
ATOM   1000  SD  MET B 132     -22.992  26.896  12.663  1.00 52.86           S  
ATOM   1001  CE  MET B 132     -22.054  26.880  11.110  1.00 52.86           C  
ATOM   1002  N   GLN B 133     -22.974  22.175  15.211  1.00 56.11           N  
ATOM   1003  CA  GLN B 133     -21.912  21.179  15.311  1.00 56.11           C  
ATOM   1004  C   GLN B 133     -22.440  19.779  15.013  1.00 56.11           C  
ATOM   1005  CB  GLN B 133     -21.272  21.214  16.700  1.00 56.11           C  
ATOM   1006  O   GLN B 133     -21.770  18.985  14.350  1.00 56.11           O  
ATOM   1007  CG  GLN B 133     -19.838  20.703  16.730  1.00 56.11           C  
ATOM   1008  CD  GLN B 133     -19.166  20.919  18.073  1.00 56.11           C  
ATOM   1009  NE2 GLN B 133     -17.919  20.474  18.190  1.00 56.11           N  
ATOM   1010  OE1 GLN B 133     -19.762  21.480  18.998  1.00 56.11           O  
ATOM   1011  N   GLU B 134     -23.629  19.541  15.362  1.00 56.33           N  
ATOM   1012  CA  GLU B 134     -24.242  18.240  15.115  1.00 56.33           C  
ATOM   1013  C   GLU B 134     -24.614  18.076  13.644  1.00 56.33           C  
ATOM   1014  CB  GLU B 134     -25.481  18.053  15.994  1.00 56.33           C  
ATOM   1015  O   GLU B 134     -24.453  16.995  13.074  1.00 56.33           O  
ATOM   1016  CG  GLU B 134     -25.219  17.256  17.264  1.00 56.33           C  
ATOM   1017  CD  GLU B 134     -26.440  17.140  18.163  1.00 56.33           C  
ATOM   1018  OE1 GLU B 134     -26.329  16.556  19.264  1.00 56.33           O  
ATOM   1019  OE2 GLU B 134     -27.516  17.637  17.761  1.00 56.33           O  
ATOM   1020  N   ALA B 135     -25.107  19.083  13.057  1.00 53.93           N  
ATOM   1021  CA  ALA B 135     -25.473  19.025  11.644  1.00 53.93           C  
ATOM   1022  C   ALA B 135     -24.240  18.845  10.765  1.00 53.93           C  
ATOM   1023  CB  ALA B 135     -26.233  20.286  11.239  1.00 53.93           C  
ATOM   1024  O   ALA B 135     -24.252  18.049   9.822  1.00 53.93           O  
ATOM   1025  N   MET B 136     -23.201  19.530  11.162  1.00 58.45           N  
ATOM   1026  CA  MET B 136     -21.950  19.449  10.412  1.00 58.45           C  
ATOM   1027  C   MET B 136     -21.299  18.081  10.586  1.00 58.45           C  
ATOM   1028  CB  MET B 136     -20.984  20.548  10.857  1.00 58.45           C  
ATOM   1029  O   MET B 136     -20.663  17.570   9.663  1.00 58.45           O  
ATOM   1030  CG  MET B 136     -21.333  21.926  10.317  1.00 58.45           C  
ATOM   1031  SD  MET B 136     -19.918  23.091  10.398  1.00 58.45           S  
ATOM   1032  CE  MET B 136     -20.180  24.021   8.862  1.00 58.45           C  
ATOM   1033  N   SER B 137     -21.463  17.641  11.773  1.00 55.22           N  
ATOM   1034  CA  SER B 137     -20.862  16.354  12.108  1.00 55.22           C  
ATOM   1035  C   SER B 137     -21.512  15.219  11.324  1.00 55.22           C  
ATOM   1036  CB  SER B 137     -20.981  16.082  13.609  1.00 55.22           C  
ATOM   1037  O   SER B 137     -20.945  14.130  11.214  1.00 55.22           O  
ATOM   1038  OG  SER B 137     -22.338  16.095  14.016  1.00 55.22           O  
ATOM   1039  N   ALA B 138     -22.630  15.592  10.770  1.00 53.57           N  
ATOM   1040  CA  ALA B 138     -23.334  14.577   9.991  1.00 53.57           C  
ATOM   1041  C   ALA B 138     -22.605  14.285   8.683  1.00 53.57           C  
ATOM   1042  CB  ALA B 138     -24.767  15.022   9.710  1.00 53.57           C  
ATOM   1043  O   ALA B 138     -22.821  13.240   8.065  1.00 53.57           O  
ATOM   1044  N   PHE B 139     -21.761  15.220   8.364  1.00 54.09           N  
ATOM   1045  CA  PHE B 139     -21.011  15.017   7.130  1.00 54.09           C  
ATOM   1046  C   PHE B 139     -19.706  14.280   7.405  1.00 54.09           C  
ATOM   1047  CB  PHE B 139     -20.723  16.358   6.447  1.00 54.09           C  
ATOM   1048  O   PHE B 139     -18.889  14.733   8.209  1.00 54.09           O  
ATOM   1049  CG  PHE B 139     -21.933  16.988   5.812  1.00 54.09           C  
ATOM   1050  CD1 PHE B 139     -22.307  16.656   4.515  1.00 54.09           C  
ATOM   1051  CD2 PHE B 139     -22.697  17.913   6.511  1.00 54.09           C  
ATOM   1052  CE1 PHE B 139     -23.427  17.237   3.925  1.00 54.09           C  
ATOM   1053  CE2 PHE B 139     -23.817  18.499   5.928  1.00 54.09           C  
ATOM   1054  CZ  PHE B 139     -24.179  18.160   4.634  1.00 54.09           C  
ATOM   1055  N   PRO B 140     -19.534  13.096   6.954  1.00 57.98           N  
ATOM   1056  CA  PRO B 140     -18.324  12.307   7.195  1.00 57.98           C  
ATOM   1057  C   PRO B 140     -17.046  13.061   6.834  1.00 57.98           C  
ATOM   1058  CB  PRO B 140     -18.513  11.087   6.291  1.00 57.98           C  
ATOM   1059  O   PRO B 140     -16.964  13.666   5.762  1.00 57.98           O  
ATOM   1060  CG  PRO B 140     -19.860  11.275   5.672  1.00 57.98           C  
ATOM   1061  CD  PRO B 140     -20.390  12.618   6.082  1.00 57.98           C  
ATOM   1062  N   GLY B 141     -16.156  13.141   7.800  1.00 58.51           N  
ATOM   1063  CA  GLY B 141     -14.844  13.715   7.547  1.00 58.51           C  
ATOM   1064  C   GLY B 141     -14.732  15.163   7.986  1.00 58.51           C  
ATOM   1065  O   GLY B 141     -13.642  15.739   7.974  1.00 58.51           O  
ATOM   1066  N   ILE B 142     -15.964  15.750   8.285  1.00 60.34           N  
ATOM   1067  CA  ILE B 142     -16.004  17.178   8.582  1.00 60.34           C  
ATOM   1068  C   ILE B 142     -15.220  17.460   9.862  1.00 60.34           C  
ATOM   1069  CB  ILE B 142     -17.456  17.686   8.719  1.00 60.34           C  
ATOM   1070  O   ILE B 142     -14.524  18.474   9.960  1.00 60.34           O  
ATOM   1071  CG1 ILE B 142     -17.524  19.191   8.437  1.00 60.34           C  
ATOM   1072  CG2 ILE B 142     -18.012  17.364  10.110  1.00 60.34           C  
ATOM   1073  CD1 ILE B 142     -18.815  19.637   7.764  1.00 60.34           C  
ATOM   1074  N   ASP B 143     -15.396  16.629  10.835  1.00 60.55           N  
ATOM   1075  CA  ASP B 143     -14.689  16.843  12.094  1.00 60.55           C  
ATOM   1076  C   ASP B 143     -13.176  16.827  11.884  1.00 60.55           C  
ATOM   1077  CB  ASP B 143     -15.088  15.782  13.121  1.00 60.55           C  
ATOM   1078  O   ASP B 143     -12.462  17.685  12.407  1.00 60.55           O  
ATOM   1079  CG  ASP B 143     -16.515  15.944  13.616  1.00 60.55           C  
ATOM   1080  OD1 ASP B 143     -17.108  17.027  13.423  1.00 60.55           O  
ATOM   1081  OD2 ASP B 143     -17.049  14.982  14.209  1.00 60.55           O  
ATOM   1082  N   GLU B 144     -12.683  15.937  11.140  1.00 59.13           N  
ATOM   1083  CA  GLU B 144     -11.256  15.802  10.863  1.00 59.13           C  
ATOM   1084  C   GLU B 144     -10.744  16.969  10.023  1.00 59.13           C  
ATOM   1085  CB  GLU B 144     -10.970  14.477  10.151  1.00 59.13           C  
ATOM   1086  O   GLU B 144      -9.657  17.492  10.276  1.00 59.13           O  
ATOM   1087  CG  GLU B 144     -11.177  13.250  11.029  1.00 59.13           C  
ATOM   1088  CD  GLU B 144     -12.616  12.758  11.042  1.00 59.13           C  
ATOM   1089  OE1 GLU B 144     -12.879  11.667  11.595  1.00 59.13           O  
ATOM   1090  OE2 GLU B 144     -13.487  13.470  10.493  1.00 59.13           O  
ATOM   1091  N   ALA B 145     -11.605  17.226   9.078  1.00 60.97           N  
ATOM   1092  CA  ALA B 145     -11.229  18.336   8.207  1.00 60.97           C  
ATOM   1093  C   ALA B 145     -11.111  19.637   8.995  1.00 60.97           C  
ATOM   1094  CB  ALA B 145     -12.243  18.492   7.077  1.00 60.97           C  
ATOM   1095  O   ALA B 145     -10.162  20.402   8.805  1.00 60.97           O  
ATOM   1096  N   MET B 146     -12.075  19.849   9.812  1.00 62.74           N  
ATOM   1097  CA  MET B 146     -12.070  21.065  10.619  1.00 62.74           C  
ATOM   1098  C   MET B 146     -10.881  21.080  11.574  1.00 62.74           C  
ATOM   1099  CB  MET B 146     -13.375  21.193  11.407  1.00 62.74           C  
ATOM   1100  O   MET B 146     -10.262  22.125  11.785  1.00 62.74           O  
ATOM   1101  CG  MET B 146     -14.505  21.839  10.622  1.00 62.74           C  
ATOM   1102  SD  MET B 146     -15.624  22.830  11.686  1.00 62.74           S  
ATOM   1103  CE  MET B 146     -15.232  22.122  13.310  1.00 62.74           C  
ATOM   1104  N   SER B 147     -10.616  19.945  12.134  1.00 63.21           N  
ATOM   1105  CA  SER B 147      -9.490  19.830  13.056  1.00 63.21           C  
ATOM   1106  C   SER B 147      -8.171  20.144  12.359  1.00 63.21           C  
ATOM   1107  CB  SER B 147      -9.435  18.427  13.662  1.00 63.21           C  
ATOM   1108  O   SER B 147      -7.358  20.914  12.875  1.00 63.21           O  
ATOM   1109  OG  SER B 147      -8.272  18.269  14.457  1.00 63.21           O  
ATOM   1110  N   TYR B 148      -8.039  19.635  11.176  1.00 64.36           N  
ATOM   1111  CA  TYR B 148      -6.812  19.881  10.427  1.00 64.36           C  
ATOM   1112  C   TYR B 148      -6.741  21.328   9.956  1.00 64.36           C  
ATOM   1113  CB  TYR B 148      -6.717  18.936   9.226  1.00 64.36           C  
ATOM   1114  O   TYR B 148      -5.665  21.932   9.946  1.00 64.36           O  
ATOM   1115  CG  TYR B 148      -5.858  17.720   9.477  1.00 64.36           C  
ATOM   1116  CD1 TYR B 148      -4.479  17.766   9.288  1.00 64.36           C  
ATOM   1117  CD2 TYR B 148      -6.424  16.523   9.902  1.00 64.36           C  
ATOM   1118  CE1 TYR B 148      -3.684  16.647   9.516  1.00 64.36           C  
ATOM   1119  CE2 TYR B 148      -5.639  15.398  10.133  1.00 64.36           C  
ATOM   1120  OH  TYR B 148      -3.490  14.359  10.165  1.00 64.36           O  
ATOM   1121  CZ  TYR B 148      -4.272  15.470   9.938  1.00 64.36           C  
ATOM   1122  N   ALA B 149      -7.960  21.756   9.487  1.00 64.56           N  
ATOM   1123  CA  ALA B 149      -8.002  23.154   9.066  1.00 64.56           C  
ATOM   1124  C   ALA B 149      -7.562  24.081  10.195  1.00 64.56           C  
ATOM   1125  CB  ALA B 149      -9.406  23.525   8.594  1.00 64.56           C  
ATOM   1126  O   ALA B 149      -6.837  25.051   9.963  1.00 64.56           O  
ATOM   1127  N   GLU B 150      -7.978  23.744  11.312  1.00 64.30           N  
ATOM   1128  CA  GLU B 150      -7.611  24.552  12.471  1.00 64.30           C  
ATOM   1129  C   GLU B 150      -6.117  24.449  12.766  1.00 64.30           C  
ATOM   1130  CB  GLU B 150      -8.420  24.127  13.700  1.00 64.30           C  
ATOM   1131  O   GLU B 150      -5.469  25.451  13.073  1.00 64.30           O  
ATOM   1132  CG  GLU B 150      -8.587  25.229  14.736  1.00 64.30           C  
ATOM   1133  CD  GLU B 150      -9.569  24.870  15.840  1.00 64.30           C  
ATOM   1134  OE1 GLU B 150      -9.752  25.680  16.777  1.00 64.30           O  
ATOM   1135  OE2 GLU B 150     -10.159  23.769  15.769  1.00 64.30           O  
ATOM   1136  N   VAL B 151      -5.584  23.223  12.694  1.00 68.10           N  
ATOM   1137  CA  VAL B 151      -4.160  23.003  12.921  1.00 68.10           C  
ATOM   1138  C   VAL B 151      -3.346  23.749  11.865  1.00 68.10           C  
ATOM   1139  CB  VAL B 151      -3.807  21.499  12.900  1.00 68.10           C  
ATOM   1140  O   VAL B 151      -2.349  24.400  12.186  1.00 68.10           O  
ATOM   1141  CG1 VAL B 151      -2.293  21.298  12.908  1.00 68.10           C  
ATOM   1142  CG2 VAL B 151      -4.450  20.785  14.088  1.00 68.10           C  
ATOM   1143  N   MET B 152      -3.908  23.776  10.754  1.00 69.42           N  
ATOM   1144  CA  MET B 152      -3.211  24.446   9.660  1.00 69.42           C  
ATOM   1145  C   MET B 152      -3.215  25.958   9.856  1.00 69.42           C  
ATOM   1146  CB  MET B 152      -3.851  24.091   8.316  1.00 69.42           C  
ATOM   1147  O   MET B 152      -2.215  26.626   9.588  1.00 69.42           O  
ATOM   1148  CG  MET B 152      -3.431  22.733   7.777  1.00 69.42           C  
ATOM   1149  SD  MET B 152      -2.123  22.859   6.496  1.00 69.42           S  
ATOM   1150  CE  MET B 152      -1.342  21.231   6.675  1.00 69.42           C  
ATOM   1151  N   ARG B 153      -4.378  26.426  10.229  1.00 62.22           N  
ATOM   1152  CA  ARG B 153      -4.490  27.857  10.493  1.00 62.22           C  
ATOM   1153  C   ARG B 153      -3.532  28.286  11.599  1.00 62.22           C  
ATOM   1154  CB  ARG B 153      -5.926  28.224  10.872  1.00 62.22           C  
ATOM   1155  O   ARG B 153      -2.903  29.343  11.508  1.00 62.22           O  
ATOM   1156  CG  ARG B 153      -6.677  28.978   9.786  1.00 62.22           C  
ATOM   1157  CD  ARG B 153      -8.046  29.440  10.264  1.00 62.22           C  
ATOM   1158  NE  ARG B 153      -9.057  29.302   9.219  1.00 62.22           N  
ATOM   1159  NH1 ARG B 153     -10.857  29.623  10.630  1.00 62.22           N  
ATOM   1160  NH2 ARG B 153     -11.200  29.250   8.395  1.00 62.22           N  
ATOM   1161  CZ  ARG B 153     -10.369  29.392   9.417  1.00 62.22           C  
ATOM   1162  N   LEU B 154      -3.429  27.461  12.527  1.00 61.09           N  
ATOM   1163  CA  LEU B 154      -2.552  27.747  13.657  1.00 61.09           C  
ATOM   1164  C   LEU B 154      -1.089  27.741  13.226  1.00 61.09           C  
ATOM   1165  CB  LEU B 154      -2.769  26.725  14.776  1.00 61.09           C  
ATOM   1166  O   LEU B 154      -0.323  28.632  13.600  1.00 61.09           O  
ATOM   1167  CG  LEU B 154      -2.326  27.148  16.177  1.00 61.09           C  
ATOM   1168  CD1 LEU B 154      -3.522  27.188  17.123  1.00 61.09           C  
ATOM   1169  CD2 LEU B 154      -1.251  26.205  16.706  1.00 61.09           C  
ATOM   1170  N   VAL B 155      -0.842  26.851  12.392  1.00 68.11           N  
ATOM   1171  CA  VAL B 155       0.548  26.648  11.995  1.00 68.11           C  
ATOM   1172  C   VAL B 155       0.960  27.720  10.989  1.00 68.11           C  
ATOM   1173  CB  VAL B 155       0.767  25.241  11.394  1.00 68.11           C  
ATOM   1174  O   VAL B 155       2.095  28.201  11.016  1.00 68.11           O  
ATOM   1175  CG1 VAL B 155       2.187  25.102  10.849  1.00 68.11           C  
ATOM   1176  CG2 VAL B 155       0.485  24.165  12.441  1.00 68.11           C  
ATOM   1177  N   LYS B 156      -0.009  28.072  10.142  1.00 63.65           N  
ATOM   1178  CA  LYS B 156       0.275  29.119   9.165  1.00 63.65           C  
ATOM   1179  C   LYS B 156       0.557  30.451   9.854  1.00 63.65           C  
ATOM   1180  CB  LYS B 156      -0.890  29.272   8.186  1.00 63.65           C  
ATOM   1181  O   LYS B 156       1.400  31.226   9.397  1.00 63.65           O  
ATOM   1182  CG  LYS B 156      -0.745  28.443   6.918  1.00 63.65           C  
ATOM   1183  CD  LYS B 156      -1.880  28.718   5.939  1.00 63.65           C  
ATOM   1184  CE  LYS B 156      -1.743  27.880   4.675  1.00 63.65           C  
ATOM   1185  NZ  LYS B 156      -2.880  28.108   3.733  1.00 63.65           N  
ATOM   1186  N   GLY B 157      -0.076  30.631  10.948  1.00 56.11           N  
ATOM   1187  CA  GLY B 157       0.115  31.857  11.705  1.00 56.11           C  
ATOM   1188  C   GLY B 157       1.448  31.913  12.426  1.00 56.11           C  
ATOM   1189  O   GLY B 157       1.924  32.993  12.780  1.00 56.11           O  
ATOM   1190  N   MET B 158       2.119  30.861  12.508  1.00 64.64           N  
ATOM   1191  CA  MET B 158       3.358  30.780  13.275  1.00 64.64           C  
ATOM   1192  C   MET B 158       4.573  30.887  12.359  1.00 64.64           C  
ATOM   1193  CB  MET B 158       3.415  29.473  14.069  1.00 64.64           C  
ATOM   1194  O   MET B 158       5.707  30.975  12.833  1.00 64.64           O  
ATOM   1195  CG  MET B 158       2.320  29.343  15.115  1.00 64.64           C  
ATOM   1196  SD  MET B 158       2.423  27.766  16.048  1.00 64.64           S  
ATOM   1197  CE  MET B 158       0.711  27.629  16.634  1.00 64.64           C  
ATOM   1198  N   ASN B 159       4.422  30.885  11.074  1.00 70.12           N  
ATOM   1199  CA  ASN B 159       5.411  31.157  10.036  1.00 70.12           C  
ATOM   1200  C   ASN B 159       6.598  30.203  10.128  1.00 70.12           C  
ATOM   1201  CB  ASN B 159       5.889  32.609  10.117  1.00 70.12           C  
ATOM   1202  O   ASN B 159       7.752  30.633  10.077  1.00 70.12           O  
ATOM   1203  CG  ASN B 159       4.848  33.594   9.623  1.00 70.12           C  
ATOM   1204  ND2 ASN B 159       4.904  34.820  10.132  1.00 70.12           N  
ATOM   1205  OD1 ASN B 159       4.001  33.257   8.792  1.00 70.12           O  
ATOM   1206  N   PHE B 160       6.452  28.959  10.262  1.00 86.80           N  
ATOM   1207  CA  PHE B 160       7.510  27.959  10.180  1.00 86.80           C  
ATOM   1208  C   PHE B 160       7.876  27.675   8.728  1.00 86.80           C  
ATOM   1209  CB  PHE B 160       7.081  26.663  10.876  1.00 86.80           C  
ATOM   1210  O   PHE B 160       7.015  27.714   7.847  1.00 86.80           O  
ATOM   1211  CG  PHE B 160       7.049  26.763  12.378  1.00 86.80           C  
ATOM   1212  CD1 PHE B 160       8.212  26.612  13.123  1.00 86.80           C  
ATOM   1213  CD2 PHE B 160       5.855  27.007  13.044  1.00 86.80           C  
ATOM   1214  CE1 PHE B 160       8.186  26.704  14.513  1.00 86.80           C  
ATOM   1215  CE2 PHE B 160       5.821  27.100  14.432  1.00 86.80           C  
ATOM   1216  CZ  PHE B 160       6.987  26.947  15.165  1.00 86.80           C  
ATOM   1217  N   SER B 161       9.156  27.489   8.488  1.00 87.85           N  
ATOM   1218  CA  SER B 161       9.618  27.212   7.132  1.00 87.85           C  
ATOM   1219  C   SER B 161       9.120  25.856   6.645  1.00 87.85           C  
ATOM   1220  CB  SER B 161      11.146  27.258   7.066  1.00 87.85           C  
ATOM   1221  O   SER B 161       8.814  25.689   5.462  1.00 87.85           O  
ATOM   1222  OG  SER B 161      11.713  26.193   7.810  1.00 87.85           O  
ATOM   1223  N   VAL B 162       9.100  24.906   7.552  1.00 94.28           N  
ATOM   1224  CA  VAL B 162       8.621  23.575   7.197  1.00 94.28           C  
ATOM   1225  C   VAL B 162       7.948  22.929   8.406  1.00 94.28           C  
ATOM   1226  CB  VAL B 162       9.768  22.677   6.683  1.00 94.28           C  
ATOM   1227  O   VAL B 162       8.391  23.111   9.542  1.00 94.28           O  
ATOM   1228  CG1 VAL B 162      10.801  22.437   7.782  1.00 94.28           C  
ATOM   1229  CG2 VAL B 162       9.216  21.350   6.166  1.00 94.28           C  
ATOM   1230  N   VAL B 163       6.862  22.212   8.150  1.00 92.20           N  
ATOM   1231  CA  VAL B 163       6.130  21.510   9.199  1.00 92.20           C  
ATOM   1232  C   VAL B 163       6.095  20.014   8.893  1.00 92.20           C  
ATOM   1233  CB  VAL B 163       4.692  22.055   9.351  1.00 92.20           C  
ATOM   1234  O   VAL B 163       5.713  19.608   7.794  1.00 92.20           O  
ATOM   1235  CG1 VAL B 163       3.947  21.313  10.459  1.00 92.20           C  
ATOM   1236  CG2 VAL B 163       4.719  23.556   9.635  1.00 92.20           C  
ATOM   1237  N   VAL B 164       6.491  19.155   9.847  1.00 94.90           N  
ATOM   1238  CA  VAL B 164       6.435  17.702   9.731  1.00 94.90           C  
ATOM   1239  C   VAL B 164       5.273  17.161  10.561  1.00 94.90           C  
ATOM   1240  CB  VAL B 164       7.760  17.046  10.179  1.00 94.90           C  
ATOM   1241  O   VAL B 164       5.192  17.414  11.766  1.00 94.90           O  
ATOM   1242  CG1 VAL B 164       7.676  15.525  10.063  1.00 94.90           C  
ATOM   1243  CG2 VAL B 164       8.927  17.584   9.354  1.00 94.90           C  
ATOM   1244  N   PHE B 165       4.415  16.443   9.932  1.00 88.46           N  
ATOM   1245  CA  PHE B 165       3.279  15.847  10.626  1.00 88.46           C  
ATOM   1246  C   PHE B 165       3.538  14.375  10.924  1.00 88.46           C  
ATOM   1247  CB  PHE B 165       2.001  15.998   9.795  1.00 88.46           C  
ATOM   1248  O   PHE B 165       3.719  13.573  10.005  1.00 88.46           O  
ATOM   1249  CG  PHE B 165       1.442  17.395   9.789  1.00 88.46           C  
ATOM   1250  CD1 PHE B 165       0.518  17.793  10.748  1.00 88.46           C  
ATOM   1251  CD2 PHE B 165       1.840  18.311   8.825  1.00 88.46           C  
ATOM   1252  CE1 PHE B 165      -0.001  19.086  10.745  1.00 88.46           C  
ATOM   1253  CE2 PHE B 165       1.326  19.605   8.815  1.00 88.46           C  
ATOM   1254  CZ  PHE B 165       0.405  19.989   9.776  1.00 88.46           C  
ATOM   1255  N   ASP B 166       3.670  14.109  12.161  1.00 90.70           N  
ATOM   1256  CA  ASP B 166       3.622  12.718  12.603  1.00 90.70           C  
ATOM   1257  C   ASP B 166       2.181  12.222  12.699  1.00 90.70           C  
ATOM   1258  CB  ASP B 166       4.324  12.560  13.954  1.00 90.70           C  
ATOM   1259  O   ASP B 166       1.476  12.529  13.662  1.00 90.70           O  
ATOM   1260  CG  ASP B 166       4.321  11.128  14.459  1.00 90.70           C  
ATOM   1261  OD1 ASP B 166       4.100  10.198  13.654  1.00 90.70           O  
ATOM   1262  OD2 ASP B 166       4.539  10.928  15.674  1.00 90.70           O  
ATOM   1263  N   THR B 167       1.798  11.494  11.752  1.00 82.77           N  
ATOM   1264  CA  THR B 167       0.384  11.176  11.580  1.00 82.77           C  
ATOM   1265  C   THR B 167      -0.037  10.055  12.526  1.00 82.77           C  
ATOM   1266  CB  THR B 167       0.076  10.768  10.127  1.00 82.77           C  
ATOM   1267  O   THR B 167       0.789   9.234  12.930  1.00 82.77           O  
ATOM   1268  CG2 THR B 167       0.407  11.897   9.157  1.00 82.77           C  
ATOM   1269  OG1 THR B 167       0.856   9.615   9.785  1.00 82.77           O  
ATOM   1270  N   ALA B 168      -1.255  10.121  12.891  1.00 73.37           N  
ATOM   1271  CA  ALA B 168      -1.843   9.076  13.726  1.00 73.37           C  
ATOM   1272  C   ALA B 168      -2.028   7.784  12.936  1.00 73.37           C  
ATOM   1273  CB  ALA B 168      -3.179   9.542  14.299  1.00 73.37           C  
ATOM   1274  O   ALA B 168      -2.098   7.805  11.705  1.00 73.37           O  
ATOM   1275  N   PRO B 169      -1.956   6.606  13.635  1.00 57.02           N  
ATOM   1276  CA  PRO B 169      -2.144   5.306  12.987  1.00 57.02           C  
ATOM   1277  C   PRO B 169      -3.494   5.185  12.285  1.00 57.02           C  
ATOM   1278  CB  PRO B 169      -2.042   4.315  14.150  1.00 57.02           C  
ATOM   1279  O   PRO B 169      -3.695   4.277  11.475  1.00 57.02           O  
ATOM   1280  CG  PRO B 169      -1.690   5.152  15.336  1.00 57.02           C  
ATOM   1281  CD  PRO B 169      -1.814   6.599  14.953  1.00 57.02           C  
ATOM   1282  N   THR B 170      -4.373   6.046  12.677  1.00 51.66           N  
ATOM   1283  CA  THR B 170      -5.739   5.906  12.182  1.00 51.66           C  
ATOM   1284  C   THR B 170      -5.863   6.473  10.771  1.00 51.66           C  
ATOM   1285  CB  THR B 170      -6.744   6.610  13.112  1.00 51.66           C  
ATOM   1286  O   THR B 170      -5.073   7.329  10.368  1.00 51.66           O  
ATOM   1287  CG2 THR B 170      -6.792   5.938  14.480  1.00 51.66           C  
ATOM   1288  OG1 THR B 170      -6.355   7.980  13.278  1.00 51.66           O  
ATOM   1289  N   GLY B 171      -6.310   5.721   9.740  1.00 47.47           N  
ATOM   1290  CA  GLY B 171      -6.685   5.968   8.357  1.00 47.47           C  
ATOM   1291  C   GLY B 171      -7.222   7.368   8.125  1.00 47.47           C  
ATOM   1292  O   GLY B 171      -7.470   7.762   6.984  1.00 47.47           O  
ATOM   1293  N   HIS B 172      -7.578   8.097   9.110  1.00 52.78           N  
ATOM   1294  CA  HIS B 172      -8.394   9.293   8.939  1.00 52.78           C  
ATOM   1295  C   HIS B 172      -7.554  10.468   8.449  1.00 52.78           C  
ATOM   1296  CB  HIS B 172      -9.092   9.657  10.251  1.00 52.78           C  
ATOM   1297  O   HIS B 172      -8.083  11.554   8.202  1.00 52.78           O  
ATOM   1298  CG  HIS B 172     -10.160   8.690  10.651  1.00 52.78           C  
ATOM   1299  CD2 HIS B 172     -11.500   8.716  10.461  1.00 52.78           C  
ATOM   1300  ND1 HIS B 172      -9.890   7.527  11.340  1.00 52.78           N  
ATOM   1301  CE1 HIS B 172     -11.022   6.878  11.556  1.00 52.78           C  
ATOM   1302  NE2 HIS B 172     -12.014   7.578  11.032  1.00 52.78           N  
ATOM   1303  N   THR B 173      -6.319  10.337   8.542  1.00 52.52           N  
ATOM   1304  CA  THR B 173      -5.551  11.525   8.186  1.00 52.52           C  
ATOM   1305  C   THR B 173      -5.811  11.923   6.736  1.00 52.52           C  
ATOM   1306  CB  THR B 173      -4.042  11.298   8.397  1.00 52.52           C  
ATOM   1307  O   THR B 173      -6.004  13.103   6.436  1.00 52.52           O  
ATOM   1308  CG2 THR B 173      -3.265  12.603   8.255  1.00 52.52           C  
ATOM   1309  OG1 THR B 173      -3.824  10.765   9.709  1.00 52.52           O  
ATOM   1310  N   LEU B 174      -6.008  10.914   5.900  1.00 55.03           N  
ATOM   1311  CA  LEU B 174      -6.176  11.159   4.472  1.00 55.03           C  
ATOM   1312  C   LEU B 174      -7.616  11.550   4.153  1.00 55.03           C  
ATOM   1313  CB  LEU B 174      -5.782   9.919   3.666  1.00 55.03           C  
ATOM   1314  O   LEU B 174      -7.891  12.103   3.087  1.00 55.03           O  
ATOM   1315  CG  LEU B 174      -4.283   9.643   3.536  1.00 55.03           C  
ATOM   1316  CD1 LEU B 174      -4.048   8.259   2.941  1.00 55.03           C  
ATOM   1317  CD2 LEU B 174      -3.613  10.717   2.685  1.00 55.03           C  
ATOM   1318  N   ARG B 175      -8.576  11.142   5.033  1.00 54.81           N  
ATOM   1319  CA  ARG B 175      -9.969  11.493   4.776  1.00 54.81           C  
ATOM   1320  C   ARG B 175     -10.149  13.006   4.712  1.00 54.81           C  
ATOM   1321  CB  ARG B 175     -10.880  10.902   5.854  1.00 54.81           C  
ATOM   1322  O   ARG B 175     -11.068  13.499   4.054  1.00 54.81           O  
ATOM   1323  CG  ARG B 175     -11.269   9.454   5.605  1.00 54.81           C  
ATOM   1324  CD  ARG B 175     -12.270   8.953   6.637  1.00 54.81           C  
ATOM   1325  NE  ARG B 175     -12.365   7.496   6.634  1.00 54.81           N  
ATOM   1326  NH1 ARG B 175     -14.226   7.408   7.999  1.00 54.81           N  
ATOM   1327  NH2 ARG B 175     -13.285   5.472   7.209  1.00 54.81           N  
ATOM   1328  CZ  ARG B 175     -13.292   6.795   7.281  1.00 54.81           C  
ATOM   1329  N   LEU B 176      -9.147  13.706   5.176  1.00 54.27           N  
ATOM   1330  CA  LEU B 176      -9.127  15.165   5.183  1.00 54.27           C  
ATOM   1331  C   LEU B 176      -9.027  15.714   3.764  1.00 54.27           C  
ATOM   1332  CB  LEU B 176      -7.958  15.680   6.026  1.00 54.27           C  
ATOM   1333  O   LEU B 176      -9.629  16.744   3.449  1.00 54.27           O  
ATOM   1334  CG  LEU B 176      -8.324  16.480   7.277  1.00 54.27           C  
ATOM   1335  CD1 LEU B 176      -7.355  16.163   8.411  1.00 54.27           C  
ATOM   1336  CD2 LEU B 176      -8.331  17.974   6.974  1.00 54.27           C  
ATOM   1337  N   LEU B 177      -8.408  14.936   3.134  1.00 58.80           N  
ATOM   1338  CA  LEU B 177      -8.000  15.463   1.836  1.00 58.80           C  
ATOM   1339  C   LEU B 177      -9.110  15.287   0.805  1.00 58.80           C  
ATOM   1340  CB  LEU B 177      -6.724  14.770   1.352  1.00 58.80           C  
ATOM   1341  O   LEU B 177      -9.143  15.994  -0.205  1.00 58.80           O  
ATOM   1342  CG  LEU B 177      -5.451  15.060   2.149  1.00 58.80           C  
ATOM   1343  CD1 LEU B 177      -4.315  14.157   1.681  1.00 58.80           C  
ATOM   1344  CD2 LEU B 177      -5.062  16.529   2.019  1.00 58.80           C  
ATOM   1345  N   ASN B 178     -10.086  14.384   1.191  1.00 58.03           N  
ATOM   1346  CA  ASN B 178     -11.191  14.168   0.264  1.00 58.03           C  
ATOM   1347  C   ASN B 178     -12.409  15.008   0.637  1.00 58.03           C  
ATOM   1348  CB  ASN B 178     -11.565  12.685   0.210  1.00 58.03           C  
ATOM   1349  O   ASN B 178     -13.425  14.981  -0.060  1.00 58.03           O  
ATOM   1350  CG  ASN B 178     -10.701  11.900  -0.757  1.00 58.03           C  
ATOM   1351  ND2 ASN B 178     -10.713  10.579  -0.624  1.00 58.03           N  
ATOM   1352  OD1 ASN B 178     -10.029  12.476  -1.617  1.00 58.03           O  
ATOM   1353  N   PHE B 179     -12.263  15.733   1.706  1.00 62.23           N  
ATOM   1354  CA  PHE B 179     -13.408  16.425   2.287  1.00 62.23           C  
ATOM   1355  C   PHE B 179     -13.955  17.470   1.323  1.00 62.23           C  
ATOM   1356  CB  PHE B 179     -13.021  17.085   3.614  1.00 62.23           C  
ATOM   1357  O   PHE B 179     -15.166  17.552   1.110  1.00 62.23           O  
ATOM   1358  CG  PHE B 179     -14.169  17.764   4.311  1.00 62.23           C  
ATOM   1359  CD1 PHE B 179     -14.250  19.151   4.358  1.00 62.23           C  
ATOM   1360  CD2 PHE B 179     -15.167  17.016   4.921  1.00 62.23           C  
ATOM   1361  CE1 PHE B 179     -15.311  19.782   5.002  1.00 62.23           C  
ATOM   1362  CE2 PHE B 179     -16.231  17.639   5.567  1.00 62.23           C  
ATOM   1363  CZ  PHE B 179     -16.300  19.023   5.607  1.00 62.23           C  
ATOM   1364  N   PRO B 180     -13.106  18.357   0.729  1.00 61.39           N  
ATOM   1365  CA  PRO B 180     -13.650  19.350  -0.200  1.00 61.39           C  
ATOM   1366  C   PRO B 180     -14.464  18.719  -1.327  1.00 61.39           C  
ATOM   1367  CB  PRO B 180     -12.399  20.040  -0.750  1.00 61.39           C  
ATOM   1368  O   PRO B 180     -15.500  19.260  -1.723  1.00 61.39           O  
ATOM   1369  CG  PRO B 180     -11.333  19.762   0.260  1.00 61.39           C  
ATOM   1370  CD  PRO B 180     -11.681  18.492   0.983  1.00 61.39           C  
ATOM   1371  N   THR B 181     -13.948  17.593  -1.810  1.00 61.78           N  
ATOM   1372  CA  THR B 181     -14.634  16.907  -2.900  1.00 61.78           C  
ATOM   1373  C   THR B 181     -15.985  16.370  -2.436  1.00 61.78           C  
ATOM   1374  CB  THR B 181     -13.782  15.751  -3.456  1.00 61.78           C  
ATOM   1375  O   THR B 181     -16.976  16.456  -3.164  1.00 61.78           O  
ATOM   1376  CG2 THR B 181     -14.256  15.338  -4.846  1.00 61.78           C  
ATOM   1377  OG1 THR B 181     -12.413  16.168  -3.534  1.00 61.78           O  
ATOM   1378  N   ILE B 182     -15.957  15.921  -1.230  1.00 58.93           N  
ATOM   1379  CA  ILE B 182     -17.175  15.343  -0.673  1.00 58.93           C  
ATOM   1380  C   ILE B 182     -18.209  16.443  -0.441  1.00 58.93           C  
ATOM   1381  CB  ILE B 182     -16.891  14.587   0.644  1.00 58.93           C  
ATOM   1382  O   ILE B 182     -19.389  16.271  -0.755  1.00 58.93           O  
ATOM   1383  CG1 ILE B 182     -15.980  13.382   0.382  1.00 58.93           C  
ATOM   1384  CG2 ILE B 182     -18.200  14.150   1.308  1.00 58.93           C  
ATOM   1385  CD1 ILE B 182     -15.508  12.677   1.646  1.00 58.93           C  
ATOM   1386  N   VAL B 183     -17.771  17.548   0.048  1.00 62.10           N  
ATOM   1387  CA  VAL B 183     -18.664  18.666   0.334  1.00 62.10           C  
ATOM   1388  C   VAL B 183     -19.159  19.280  -0.973  1.00 62.10           C  
ATOM   1389  CB  VAL B 183     -17.968  19.741   1.198  1.00 62.10           C  
ATOM   1390  O   VAL B 183     -20.342  19.602  -1.106  1.00 62.10           O  
ATOM   1391  CG1 VAL B 183     -18.844  20.987   1.319  1.00 62.10           C  
ATOM   1392  CG2 VAL B 183     -17.636  19.182   2.580  1.00 62.10           C  
ATOM   1393  N   GLU B 184     -18.279  19.433  -1.901  1.00 59.54           N  
ATOM   1394  CA  GLU B 184     -18.646  20.008  -3.191  1.00 59.54           C  
ATOM   1395  C   GLU B 184     -19.662  19.132  -3.918  1.00 59.54           C  
ATOM   1396  CB  GLU B 184     -17.404  20.207  -4.064  1.00 59.54           C  
ATOM   1397  O   GLU B 184     -20.623  19.639  -4.500  1.00 59.54           O  
ATOM   1398  CG  GLU B 184     -16.618  21.468  -3.736  1.00 59.54           C  
ATOM   1399  CD  GLU B 184     -15.347  21.614  -4.558  1.00 59.54           C  
ATOM   1400  OE1 GLU B 184     -14.643  22.638  -4.411  1.00 59.54           O  
ATOM   1401  OE2 GLU B 184     -15.053  20.696  -5.356  1.00 59.54           O  
ATOM   1402  N   ARG B 185     -19.326  17.892  -3.821  1.00 61.08           N  
ATOM   1403  CA  ARG B 185     -20.261  16.965  -4.450  1.00 61.08           C  
ATOM   1404  C   ARG B 185     -21.600  16.957  -3.721  1.00 61.08           C  
ATOM   1405  CB  ARG B 185     -19.675  15.551  -4.485  1.00 61.08           C  
ATOM   1406  O   ARG B 185     -22.656  16.890  -4.352  1.00 61.08           O  
ATOM   1407  CG  ARG B 185     -19.297  15.075  -5.879  1.00 61.08           C  
ATOM   1408  CD  ARG B 185     -18.824  13.628  -5.872  1.00 61.08           C  
ATOM   1409  NE  ARG B 185     -17.379  13.532  -6.057  1.00 61.08           N  
ATOM   1410  NH1 ARG B 185     -17.116  11.700  -4.675  1.00 61.08           N  
ATOM   1411  NH2 ARG B 185     -15.297  12.622  -5.721  1.00 61.08           N  
ATOM   1412  CZ  ARG B 185     -16.601  12.618  -5.484  1.00 61.08           C  
ATOM   1413  N   GLY B 186     -21.450  17.057  -2.442  1.00 59.46           N  
ATOM   1414  CA  GLY B 186     -22.655  17.044  -1.627  1.00 59.46           C  
ATOM   1415  C   GLY B 186     -23.464  18.323  -1.737  1.00 59.46           C  
ATOM   1416  O   GLY B 186     -24.688  18.279  -1.873  1.00 59.46           O  
ATOM   1417  N   LEU B 187     -22.668  19.385  -1.586  1.00 62.28           N  
ATOM   1418  CA  LEU B 187     -23.323  20.685  -1.675  1.00 62.28           C  
ATOM   1419  C   LEU B 187     -23.848  20.934  -3.085  1.00 62.28           C  
ATOM   1420  CB  LEU B 187     -22.356  21.802  -1.274  1.00 62.28           C  
ATOM   1421  O   LEU B 187     -24.903  21.546  -3.260  1.00 62.28           O  
ATOM   1422  CG  LEU B 187     -22.890  22.838  -0.284  1.00 62.28           C  
ATOM   1423  CD1 LEU B 187     -22.333  22.576   1.111  1.00 62.28           C  
ATOM   1424  CD2 LEU B 187     -22.542  24.249  -0.748  1.00 62.28           C  
ATOM   1425  N   GLY B 188     -23.089  20.514  -4.106  1.00 58.99           N  
ATOM   1426  CA  GLY B 188     -23.552  20.610  -5.481  1.00 58.99           C  
ATOM   1427  C   GLY B 188     -24.866  19.890  -5.720  1.00 58.99           C  
ATOM   1428  O   GLY B 188     -25.759  20.421  -6.383  1.00 58.99           O  
ATOM   1429  N   ARG B 189     -25.003  18.821  -5.108  1.00 57.66           N  
ATOM   1430  CA  ARG B 189     -26.220  18.027  -5.238  1.00 57.66           C  
ATOM   1431  C   ARG B 189     -27.372  18.660  -4.465  1.00 57.66           C  
ATOM   1432  CB  ARG B 189     -25.984  16.596  -4.748  1.00 57.66           C  
ATOM   1433  O   ARG B 189     -28.515  18.654  -4.928  1.00 57.66           O  
ATOM   1434  CG  ARG B 189     -25.906  15.568  -5.866  1.00 57.66           C  
ATOM   1435  CD  ARG B 189     -25.594  14.177  -5.331  1.00 57.66           C  
ATOM   1436  NE  ARG B 189     -25.290  13.241  -6.409  1.00 57.66           N  
ATOM   1437  NH1 ARG B 189     -24.074  11.790  -5.085  1.00 57.66           N  
ATOM   1438  NH2 ARG B 189     -24.358  11.348  -7.316  1.00 57.66           N  
ATOM   1439  CZ  ARG B 189     -24.575  12.128  -6.268  1.00 57.66           C  
ATOM   1440  N   LEU B 190     -27.012  19.185  -3.327  1.00 56.04           N  
ATOM   1441  CA  LEU B 190     -28.025  19.831  -2.499  1.00 56.04           C  
ATOM   1442  C   LEU B 190     -28.541  21.103  -3.165  1.00 56.04           C  
ATOM   1443  CB  LEU B 190     -27.458  20.159  -1.116  1.00 56.04           C  
ATOM   1444  O   LEU B 190     -29.741  21.383  -3.131  1.00 56.04           O  
ATOM   1445  CG  LEU B 190     -28.478  20.329   0.012  1.00 56.04           C  
ATOM   1446  CD1 LEU B 190     -28.635  19.025   0.786  1.00 56.04           C  
ATOM   1447  CD2 LEU B 190     -28.061  21.462   0.943  1.00 56.04           C  
ATOM   1448  N   MET B 191     -27.675  21.833  -3.737  1.00 57.13           N  
ATOM   1449  CA  MET B 191     -28.060  23.038  -4.466  1.00 57.13           C  
ATOM   1450  C   MET B 191     -28.905  22.689  -5.686  1.00 57.13           C  
ATOM   1451  CB  MET B 191     -26.821  23.826  -4.896  1.00 57.13           C  
ATOM   1452  O   MET B 191     -29.833  23.422  -6.034  1.00 57.13           O  
ATOM   1453  CG  MET B 191     -26.217  24.672  -3.786  1.00 57.13           C  
ATOM   1454  SD  MET B 191     -27.076  26.281  -3.582  1.00 57.13           S  
ATOM   1455  CE  MET B 191     -27.227  26.336  -1.775  1.00 57.13           C  
ATOM   1456  N   GLN B 192     -28.613  21.600  -6.319  1.00 56.39           N  
ATOM   1457  CA  GLN B 192     -29.392  21.125  -7.458  1.00 56.39           C  
ATOM   1458  C   GLN B 192     -30.804  20.732  -7.033  1.00 56.39           C  
ATOM   1459  CB  GLN B 192     -28.696  19.940  -8.128  1.00 56.39           C  
ATOM   1460  O   GLN B 192     -31.773  21.022  -7.738  1.00 56.39           O  
ATOM   1461  CG  GLN B 192     -27.849  20.325  -9.333  1.00 56.39           C  
ATOM   1462  CD  GLN B 192     -27.109  19.144  -9.933  1.00 56.39           C  
ATOM   1463  NE2 GLN B 192     -26.573  19.328 -11.134  1.00 56.39           N  
ATOM   1464  OE1 GLN B 192     -27.020  18.075  -9.321  1.00 56.39           O  
ATOM   1465  N   ILE B 193     -30.886  20.184  -5.887  1.00 52.99           N  
ATOM   1466  CA  ILE B 193     -32.179  19.768  -5.355  1.00 52.99           C  
ATOM   1467  C   ILE B 193     -32.968  20.994  -4.899  1.00 52.99           C  
ATOM   1468  CB  ILE B 193     -32.016  18.771  -4.186  1.00 52.99           C  
ATOM   1469  O   ILE B 193     -34.177  21.081  -5.124  1.00 52.99           O  
ATOM   1470  CG1 ILE B 193     -31.415  17.453  -4.689  1.00 52.99           C  
ATOM   1471  CG2 ILE B 193     -33.358  18.530  -3.490  1.00 52.99           C  
ATOM   1472  CD1 ILE B 193     -31.067  16.469  -3.581  1.00 52.99           C  
ATOM   1473  N   LYS B 194     -32.344  21.942  -4.186  1.00 57.42           N  
ATOM   1474  CA  LYS B 194     -32.979  23.182  -3.750  1.00 57.42           C  
ATOM   1475  C   LYS B 194     -33.540  23.961  -4.937  1.00 57.42           C  
ATOM   1476  CB  LYS B 194     -31.985  24.050  -2.976  1.00 57.42           C  
ATOM   1477  O   LYS B 194     -34.649  24.494  -4.867  1.00 57.42           O  
ATOM   1478  CG  LYS B 194     -32.602  25.298  -2.360  1.00 57.42           C  
ATOM   1479  CD  LYS B 194     -31.554  26.151  -1.658  1.00 57.42           C  
ATOM   1480  CE  LYS B 194     -32.145  27.460  -1.151  1.00 57.42           C  
ATOM   1481  NZ  LYS B 194     -31.128  28.287  -0.436  1.00 57.42           N  
ATOM   1482  N   ASN B 195     -32.776  24.016  -5.985  1.00 54.96           N  
ATOM   1483  CA  ASN B 195     -33.206  24.744  -7.174  1.00 54.96           C  
ATOM   1484  C   ASN B 195     -34.393  24.063  -7.849  1.00 54.96           C  
ATOM   1485  CB  ASN B 195     -32.047  24.892  -8.162  1.00 54.96           C  
ATOM   1486  O   ASN B 195     -35.240  24.731  -8.446  1.00 54.96           O  
ATOM   1487  CG  ASN B 195     -31.073  25.982  -7.761  1.00 54.96           C  
ATOM   1488  ND2 ASN B 195     -29.897  25.983  -8.377  1.00 54.96           N  
ATOM   1489  OD1 ASN B 195     -31.375  26.816  -6.903  1.00 54.96           O  
ATOM   1490  N   GLN B 196     -34.488  22.793  -7.606  1.00 57.34           N  
ATOM   1491  CA  GLN B 196     -35.570  22.034  -8.225  1.00 57.34           C  
ATOM   1492  C   GLN B 196     -36.790  21.970  -7.312  1.00 57.34           C  
ATOM   1493  CB  GLN B 196     -35.102  20.621  -8.576  1.00 57.34           C  
ATOM   1494  O   GLN B 196     -37.928  21.998  -7.785  1.00 57.34           O  
ATOM   1495  CG  GLN B 196     -34.444  20.513  -9.945  1.00 57.34           C  
ATOM   1496  CD  GLN B 196     -34.057  19.089 -10.299  1.00 57.34           C  
ATOM   1497  NE2 GLN B 196     -33.608  18.886 -11.533  1.00 57.34           N  
ATOM   1498  OE1 GLN B 196     -34.159  18.179  -9.470  1.00 57.34           O  
ATOM   1499  N   ILE B 197     -36.457  22.115  -5.937  1.00 53.41           N  
ATOM   1500  CA  ILE B 197     -37.542  21.873  -4.992  1.00 53.41           C  
ATOM   1501  C   ILE B 197     -37.907  23.174  -4.280  1.00 53.41           C  
ATOM   1502  CB  ILE B 197     -37.161  20.787  -3.961  1.00 53.41           C  
ATOM   1503  O   ILE B 197     -39.010  23.308  -3.746  1.00 53.41           O  
ATOM   1504  CG1 ILE B 197     -36.865  19.459  -4.669  1.00 53.41           C  
ATOM   1505  CG2 ILE B 197     -38.271  20.617  -2.920  1.00 53.41           C  
ATOM   1506  CD1 ILE B 197     -36.322  18.375  -3.749  1.00 53.41           C  
ATOM   1507  N   SER B 198     -37.118  24.102  -4.309  1.00 57.12           N  
ATOM   1508  CA  SER B 198     -37.250  25.352  -3.568  1.00 57.12           C  
ATOM   1509  C   SER B 198     -38.577  26.039  -3.874  1.00 57.12           C  
ATOM   1510  CB  SER B 198     -36.091  26.294  -3.896  1.00 57.12           C  
ATOM   1511  O   SER B 198     -39.262  26.511  -2.965  1.00 57.12           O  
ATOM   1512  OG  SER B 198     -36.134  27.449  -3.076  1.00 57.12           O  
ATOM   1513  N   PRO B 199     -39.040  26.158  -5.177  1.00 60.74           N  
ATOM   1514  CA  PRO B 199     -40.335  26.802  -5.413  1.00 60.74           C  
ATOM   1515  C   PRO B 199     -41.495  26.050  -4.764  1.00 60.74           C  
ATOM   1516  CB  PRO B 199     -40.462  26.790  -6.939  1.00 60.74           C  
ATOM   1517  O   PRO B 199     -42.442  26.672  -4.277  1.00 60.74           O  
ATOM   1518  CG  PRO B 199     -39.171  26.215  -7.425  1.00 60.74           C  
ATOM   1519  CD  PRO B 199     -38.367  25.773  -6.236  1.00 60.74           C  
ATOM   1520  N   PHE B 200     -41.370  24.762  -4.535  1.00 57.74           N  
ATOM   1521  CA  PHE B 200     -42.476  23.960  -4.025  1.00 57.74           C  
ATOM   1522  C   PHE B 200     -42.487  23.959  -2.501  1.00 57.74           C  
ATOM   1523  CB  PHE B 200     -42.386  22.523  -4.550  1.00 57.74           C  
ATOM   1524  O   PHE B 200     -43.550  24.045  -1.883  1.00 57.74           O  
ATOM   1525  CG  PHE B 200     -43.683  21.764  -4.466  1.00 57.74           C  
ATOM   1526  CD1 PHE B 200     -43.933  20.904  -3.404  1.00 57.74           C  
ATOM   1527  CD2 PHE B 200     -44.652  21.911  -5.450  1.00 57.74           C  
ATOM   1528  CE1 PHE B 200     -45.133  20.200  -3.324  1.00 57.74           C  
ATOM   1529  CE2 PHE B 200     -45.853  21.211  -5.376  1.00 57.74           C  
ATOM   1530  CZ  PHE B 200     -46.091  20.356  -4.313  1.00 57.74           C  
ATOM   1531  N   ILE B 201     -41.417  24.136  -1.891  1.00 56.64           N  
ATOM   1532  CA  ILE B 201     -41.267  24.123  -0.440  1.00 56.64           C  
ATOM   1533  C   ILE B 201     -41.578  25.508   0.123  1.00 56.64           C  
ATOM   1534  CB  ILE B 201     -39.847  23.680  -0.022  1.00 56.64           C  
ATOM   1535  O   ILE B 201     -42.240  25.630   1.157  1.00 56.64           O  
ATOM   1536  CG1 ILE B 201     -39.611  22.214  -0.402  1.00 56.64           C  
ATOM   1537  CG2 ILE B 201     -39.634  23.898   1.479  1.00 56.64           C  
ATOM   1538  CD1 ILE B 201     -38.211  21.709  -0.081  1.00 56.64           C  
ATOM   1539  N   SER B 202     -41.171  26.480  -0.555  1.00 57.48           N  
ATOM   1540  CA  SER B 202     -41.475  27.849  -0.151  1.00 57.48           C  
ATOM   1541  C   SER B 202     -42.975  28.118  -0.196  1.00 57.48           C  
ATOM   1542  CB  SER B 202     -40.742  28.847  -1.048  1.00 57.48           C  
ATOM   1543  O   SER B 202     -43.519  28.778   0.692  1.00 57.48           O  
ATOM   1544  OG  SER B 202     -39.411  29.041  -0.603  1.00 57.48           O  
ATOM   1545  N   GLN B 203     -43.641  27.579  -1.162  1.00 60.61           N  
ATOM   1546  CA  GLN B 203     -45.090  27.699  -1.283  1.00 60.61           C  
ATOM   1547  C   GLN B 203     -45.801  26.877  -0.211  1.00 60.61           C  
ATOM   1548  CB  GLN B 203     -45.551  27.260  -2.673  1.00 60.61           C  
ATOM   1549  O   GLN B 203     -46.777  27.337   0.385  1.00 60.61           O  
ATOM   1550  CG  GLN B 203     -46.846  27.919  -3.128  1.00 60.61           C  
ATOM   1551  CD  GLN B 203     -47.219  27.560  -4.555  1.00 60.61           C  
ATOM   1552  NE2 GLN B 203     -48.439  27.903  -4.953  1.00 60.61           N  
ATOM   1553  OE1 GLN B 203     -46.416  26.979  -5.292  1.00 60.61           O  
ATOM   1554  N   MET B 204     -45.231  25.793   0.135  1.00 57.07           N  
ATOM   1555  CA  MET B 204     -45.853  24.932   1.138  1.00 57.07           C  
ATOM   1556  C   MET B 204     -45.525  25.414   2.547  1.00 57.07           C  
ATOM   1557  CB  MET B 204     -45.397  23.483   0.961  1.00 57.07           C  
ATOM   1558  O   MET B 204     -46.380  25.377   3.435  1.00 57.07           O  
ATOM   1559  CG  MET B 204     -46.435  22.590   0.301  1.00 57.07           C  
ATOM   1560  SD  MET B 204     -45.911  20.833   0.236  1.00 57.07           S  
ATOM   1561  CE  MET B 204     -46.836  20.171   1.651  1.00 57.07           C  
ATOM   1562  N   CYS B 205     -44.379  25.929   2.712  1.00 59.74           N  
ATOM   1563  CA  CYS B 205     -43.944  26.455   4.002  1.00 59.74           C  
ATOM   1564  C   CYS B 205     -44.692  27.738   4.347  1.00 59.74           C  
ATOM   1565  CB  CYS B 205     -42.439  26.718   3.994  1.00 59.74           C  
ATOM   1566  O   CYS B 205     -45.048  27.961   5.506  1.00 59.74           O  
ATOM   1567  SG  CYS B 205     -41.456  25.339   4.620  1.00 59.74           S  
ATOM   1568  N   ASN B 206     -44.828  28.612   3.376  1.00 61.55           N  
ATOM   1569  CA  ASN B 206     -45.668  29.786   3.586  1.00 61.55           C  
ATOM   1570  C   ASN B 206     -47.102  29.395   3.932  1.00 61.55           C  
ATOM   1571  CB  ASN B 206     -45.647  30.688   2.350  1.00 61.55           C  
ATOM   1572  O   ASN B 206     -47.741  30.039   4.766  1.00 61.55           O  
ATOM   1573  CG  ASN B 206     -44.428  31.588   2.304  1.00 61.55           C  
ATOM   1574  ND2 ASN B 206     -44.170  32.177   1.142  1.00 61.55           N  
ATOM   1575  OD1 ASN B 206     -43.723  31.750   3.303  1.00 61.55           O  
ATOM   1576  N   MET B 207     -47.626  28.288   3.429  1.00 59.42           N  
ATOM   1577  CA  MET B 207     -48.979  27.815   3.709  1.00 59.42           C  
ATOM   1578  C   MET B 207     -49.045  27.134   5.072  1.00 59.42           C  
ATOM   1579  CB  MET B 207     -49.448  26.850   2.619  1.00 59.42           C  
ATOM   1580  O   MET B 207     -50.021  27.300   5.807  1.00 59.42           O  
ATOM   1581  CG  MET B 207     -50.925  26.502   2.703  1.00 59.42           C  
ATOM   1582  SD  MET B 207     -51.500  25.524   1.261  1.00 59.42           S  
ATOM   1583  CE  MET B 207     -50.835  23.893   1.694  1.00 59.42           C  
ATOM   1584  N   LEU B 208     -47.887  26.501   5.317  1.00 58.11           N  
ATOM   1585  CA  LEU B 208     -47.880  25.770   6.580  1.00 58.11           C  
ATOM   1586  C   LEU B 208     -47.243  26.605   7.686  1.00 58.11           C  
ATOM   1587  CB  LEU B 208     -47.129  24.445   6.428  1.00 58.11           C  
ATOM   1588  O   LEU B 208     -47.285  26.224   8.859  1.00 58.11           O  
ATOM   1589  CG  LEU B 208     -47.989  23.181   6.377  1.00 58.11           C  
ATOM   1590  CD1 LEU B 208     -47.890  22.529   5.002  1.00 58.11           C  
ATOM   1591  CD2 LEU B 208     -47.569  22.203   7.469  1.00 58.11           C  
ATOM   1592  N   GLY B 209     -47.119  27.824   7.534  1.00 56.15           N  
ATOM   1593  CA  GLY B 209     -46.630  28.744   8.549  1.00 56.15           C  
ATOM   1594  C   GLY B 209     -45.288  28.336   9.127  1.00 56.15           C  
ATOM   1595  O   GLY B 209     -44.993  28.627  10.288  1.00 56.15           O  
ATOM   1596  N   LEU B 210     -44.689  27.420   8.561  1.00 47.29           N  
ATOM   1597  CA  LEU B 210     -43.436  26.896   9.092  1.00 47.29           C  
ATOM   1598  C   LEU B 210     -42.252  27.730   8.615  1.00 47.29           C  
ATOM   1599  CB  LEU B 210     -43.247  25.435   8.675  1.00 47.29           C  
ATOM   1600  O   LEU B 210     -42.166  28.075   7.434  1.00 47.29           O  
ATOM   1601  CG  LEU B 210     -44.078  24.400   9.435  1.00 47.29           C  
ATOM   1602  CD1 LEU B 210     -44.241  23.134   8.599  1.00 47.29           C  
ATOM   1603  CD2 LEU B 210     -43.435  24.079  10.780  1.00 47.29           C  
ATOM   1604  N   GLY B 211     -41.933  28.782   9.381  1.00 44.43           N  
ATOM   1605  CA  GLY B 211     -40.806  29.700   9.362  1.00 44.43           C  
ATOM   1606  C   GLY B 211     -39.646  29.203   8.520  1.00 44.43           C  
ATOM   1607  O   GLY B 211     -39.658  28.065   8.047  1.00 44.43           O  
ATOM   1608  N   ASP B 212     -38.929  30.052   7.809  1.00 43.60           N  
ATOM   1609  CA  ASP B 212     -37.753  29.971   6.949  1.00 43.60           C  
ATOM   1610  C   ASP B 212     -36.686  29.065   7.561  1.00 43.60           C  
ATOM   1611  CB  ASP B 212     -37.176  31.365   6.694  1.00 43.60           C  
ATOM   1612  O   ASP B 212     -36.173  29.348   8.645  1.00 43.60           O  
ATOM   1613  CG  ASP B 212     -37.565  31.930   5.339  1.00 43.60           C  
ATOM   1614  OD1 ASP B 212     -38.091  31.176   4.493  1.00 43.60           O  
ATOM   1615  OD2 ASP B 212     -37.340  33.139   5.115  1.00 43.60           O  
ATOM   1616  N   MET B 213     -36.892  27.721   7.667  1.00 47.35           N  
ATOM   1617  CA  MET B 213     -35.814  26.791   7.992  1.00 47.35           C  
ATOM   1618  C   MET B 213     -34.478  27.299   7.460  1.00 47.35           C  
ATOM   1619  CB  MET B 213     -36.111  25.403   7.423  1.00 47.35           C  
ATOM   1620  O   MET B 213     -34.437  28.017   6.460  1.00 47.35           O  
ATOM   1621  CG  MET B 213     -37.161  24.631   8.205  1.00 47.35           C  
ATOM   1622  SD  MET B 213     -36.889  22.817   8.146  1.00 47.35           S  
ATOM   1623  CE  MET B 213     -36.539  22.489   9.896  1.00 47.35           C  
ATOM   1624  N   ASN B 214     -33.321  27.331   8.331  1.00 51.77           N  
ATOM   1625  CA  ASN B 214     -31.921  27.714   8.473  1.00 51.77           C  
ATOM   1626  C   ASN B 214     -31.043  27.028   7.430  1.00 51.77           C  
ATOM   1627  CB  ASN B 214     -31.417  27.397   9.882  1.00 51.77           C  
ATOM   1628  O   ASN B 214     -29.832  26.899   7.620  1.00 51.77           O  
ATOM   1629  CG  ASN B 214     -31.357  28.623  10.771  1.00 51.77           C  
ATOM   1630  ND2 ASN B 214     -31.070  28.415  12.051  1.00 51.77           N  
ATOM   1631  OD1 ASN B 214     -31.566  29.749  10.312  1.00 51.77           O  
ATOM   1632  N   ALA B 215     -31.494  26.405   6.426  1.00 49.98           N  
ATOM   1633  CA  ALA B 215     -30.676  25.853   5.349  1.00 49.98           C  
ATOM   1634  C   ALA B 215     -29.814  26.935   4.705  1.00 49.98           C  
ATOM   1635  CB  ALA B 215     -31.561  25.187   4.297  1.00 49.98           C  
ATOM   1636  O   ALA B 215     -28.666  26.681   4.331  1.00 49.98           O  
ATOM   1637  N   ASP B 216     -30.257  28.128   4.640  1.00 55.25           N  
ATOM   1638  CA  ASP B 216     -29.519  29.247   4.062  1.00 55.25           C  
ATOM   1639  C   ASP B 216     -28.328  29.629   4.938  1.00 55.25           C  
ATOM   1640  CB  ASP B 216     -30.439  30.454   3.868  1.00 55.25           C  
ATOM   1641  O   ASP B 216     -27.261  29.976   4.427  1.00 55.25           O  
ATOM   1642  CG  ASP B 216     -31.335  30.327   2.649  1.00 55.25           C  
ATOM   1643  OD1 ASP B 216     -30.923  29.694   1.653  1.00 55.25           O  
ATOM   1644  OD2 ASP B 216     -32.461  30.868   2.683  1.00 55.25           O  
ATOM   1645  N   GLN B 217     -28.523  29.493   6.269  1.00 53.18           N  
ATOM   1646  CA  GLN B 217     -27.439  29.802   7.195  1.00 53.18           C  
ATOM   1647  C   GLN B 217     -26.343  28.741   7.132  1.00 53.18           C  
ATOM   1648  CB  GLN B 217     -27.970  29.924   8.624  1.00 53.18           C  
ATOM   1649  O   GLN B 217     -25.155  29.066   7.169  1.00 53.18           O  
ATOM   1650  CG  GLN B 217     -28.485  31.314   8.972  1.00 53.18           C  
ATOM   1651  CD  GLN B 217     -29.059  31.393  10.374  1.00 53.18           C  
ATOM   1652  NE2 GLN B 217     -29.719  32.504  10.683  1.00 53.18           N  
ATOM   1653  OE1 GLN B 217     -28.911  30.463  11.173  1.00 53.18           O  
ATOM   1654  N   LEU B 218     -26.746  27.477   7.016  1.00 54.31           N  
ATOM   1655  CA  LEU B 218     -25.790  26.384   6.875  1.00 54.31           C  
ATOM   1656  C   LEU B 218     -25.036  26.488   5.554  1.00 54.31           C  
ATOM   1657  CB  LEU B 218     -26.504  25.033   6.964  1.00 54.31           C  
ATOM   1658  O   LEU B 218     -23.814  26.327   5.517  1.00 54.31           O  
ATOM   1659  CG  LEU B 218     -25.666  23.855   7.465  1.00 54.31           C  
ATOM   1660  CD1 LEU B 218     -26.165  23.392   8.830  1.00 54.31           C  
ATOM   1661  CD2 LEU B 218     -25.699  22.709   6.460  1.00 54.31           C  
ATOM   1662  N   ALA B 219     -25.792  26.667   4.524  1.00 56.27           N  
ATOM   1663  CA  ALA B 219     -25.181  26.825   3.207  1.00 56.27           C  
ATOM   1664  C   ALA B 219     -24.217  28.007   3.187  1.00 56.27           C  
ATOM   1665  CB  ALA B 219     -26.258  27.003   2.139  1.00 56.27           C  
ATOM   1666  O   ALA B 219     -23.140  27.928   2.592  1.00 56.27           O  
ATOM   1667  N   SER B 220     -24.559  29.022   3.903  1.00 56.10           N  
ATOM   1668  CA  SER B 220     -23.726  30.219   3.949  1.00 56.10           C  
ATOM   1669  C   SER B 220     -22.434  29.965   4.719  1.00 56.10           C  
ATOM   1670  CB  SER B 220     -24.490  31.381   4.587  1.00 56.10           C  
ATOM   1671  O   SER B 220     -21.362  30.416   4.311  1.00 56.10           O  
ATOM   1672  OG  SER B 220     -23.689  32.038   5.554  1.00 56.10           O  
ATOM   1673  N   LYS B 221     -22.566  29.269   5.822  1.00 54.29           N  
ATOM   1674  CA  LYS B 221     -21.381  28.976   6.623  1.00 54.29           C  
ATOM   1675  C   LYS B 221     -20.477  27.968   5.919  1.00 54.29           C  
ATOM   1676  CB  LYS B 221     -21.782  28.447   8.001  1.00 54.29           C  
ATOM   1677  O   LYS B 221     -19.251  28.068   5.994  1.00 54.29           O  
ATOM   1678  CG  LYS B 221     -21.778  29.504   9.095  1.00 54.29           C  
ATOM   1679  CD  LYS B 221     -21.890  28.877  10.479  1.00 54.29           C  
ATOM   1680  CE  LYS B 221     -21.873  29.933  11.576  1.00 54.29           C  
ATOM   1681  NZ  LYS B 221     -22.008  29.325  12.933  1.00 54.29           N  
ATOM   1682  N   LEU B 222     -21.136  26.999   5.313  1.00 60.68           N  
ATOM   1683  CA  LEU B 222     -20.363  26.048   4.521  1.00 60.68           C  
ATOM   1684  C   LEU B 222     -19.642  26.754   3.377  1.00 60.68           C  
ATOM   1685  CB  LEU B 222     -21.271  24.948   3.966  1.00 60.68           C  
ATOM   1686  O   LEU B 222     -18.489  26.439   3.076  1.00 60.68           O  
ATOM   1687  CG  LEU B 222     -21.481  23.726   4.862  1.00 60.68           C  
ATOM   1688  CD1 LEU B 222     -22.674  22.911   4.376  1.00 60.68           C  
ATOM   1689  CD2 LEU B 222     -20.220  22.868   4.899  1.00 60.68           C  
ATOM   1690  N   GLU B 223     -20.318  27.702   2.824  1.00 60.26           N  
ATOM   1691  CA  GLU B 223     -19.735  28.478   1.733  1.00 60.26           C  
ATOM   1692  C   GLU B 223     -18.572  29.335   2.225  1.00 60.26           C  
ATOM   1693  CB  GLU B 223     -20.797  29.361   1.073  1.00 60.26           C  
ATOM   1694  O   GLU B 223     -17.622  29.586   1.481  1.00 60.26           O  
ATOM   1695  CG  GLU B 223     -21.458  28.726  -0.141  1.00 60.26           C  
ATOM   1696  CD  GLU B 223     -22.520  29.609  -0.778  1.00 60.26           C  
ATOM   1697  OE1 GLU B 223     -23.171  29.169  -1.752  1.00 60.26           O  
ATOM   1698  OE2 GLU B 223     -22.701  30.750  -0.298  1.00 60.26           O  
ATOM   1699  N   GLU B 224     -18.661  29.635   3.522  1.00 55.15           N  
ATOM   1700  CA  GLU B 224     -17.594  30.443   4.105  1.00 55.15           C  
ATOM   1701  C   GLU B 224     -16.363  29.595   4.411  1.00 55.15           C  
ATOM   1702  CB  GLU B 224     -18.081  31.141   5.377  1.00 55.15           C  
ATOM   1703  O   GLU B 224     -15.231  30.066   4.285  1.00 55.15           O  
ATOM   1704  CG  GLU B 224     -17.251  32.355   5.770  1.00 55.15           C  
ATOM   1705  CD  GLU B 224     -17.730  33.021   7.049  1.00 55.15           C  
ATOM   1706  OE1 GLU B 224     -17.055  33.956   7.537  1.00 55.15           O  
ATOM   1707  OE2 GLU B 224     -18.790  32.604   7.569  1.00 55.15           O  
ATOM   1708  N   THR B 225     -16.590  28.372   4.796  1.00 58.46           N  
ATOM   1709  CA  THR B 225     -15.506  27.496   5.227  1.00 58.46           C  
ATOM   1710  C   THR B 225     -14.903  26.756   4.036  1.00 58.46           C  
ATOM   1711  CB  THR B 225     -15.993  26.478   6.274  1.00 58.46           C  
ATOM   1712  O   THR B 225     -13.734  26.368   4.067  1.00 58.46           O  
ATOM   1713  CG2 THR B 225     -15.630  26.925   7.686  1.00 58.46           C  
ATOM   1714  OG1 THR B 225     -17.417  26.347   6.178  1.00 58.46           O  
ATOM   1715  N   LEU B 226     -15.568  26.632   2.997  1.00 67.78           N  
ATOM   1716  CA  LEU B 226     -15.192  25.837   1.833  1.00 67.78           C  
ATOM   1717  C   LEU B 226     -13.929  26.390   1.182  1.00 67.78           C  
ATOM   1718  CB  LEU B 226     -16.334  25.806   0.813  1.00 67.78           C  
ATOM   1719  O   LEU B 226     -13.048  25.627   0.778  1.00 67.78           O  
ATOM   1720  CG  LEU B 226     -17.122  24.499   0.717  1.00 67.78           C  
ATOM   1721  CD1 LEU B 226     -18.577  24.782   0.359  1.00 67.78           C  
ATOM   1722  CD2 LEU B 226     -16.486  23.565  -0.308  1.00 67.78           C  
ATOM   1723  N   PRO B 227     -13.852  27.703   1.098  1.00 65.42           N  
ATOM   1724  CA  PRO B 227     -12.637  28.230   0.475  1.00 65.42           C  
ATOM   1725  C   PRO B 227     -11.374  27.893   1.265  1.00 65.42           C  
ATOM   1726  CB  PRO B 227     -12.879  29.741   0.452  1.00 65.42           C  
ATOM   1727  O   PRO B 227     -10.314  27.667   0.675  1.00 65.42           O  
ATOM   1728  CG  PRO B 227     -14.363  29.892   0.552  1.00 65.42           C  
ATOM   1729  CD  PRO B 227     -14.920  28.680   1.243  1.00 65.42           C  
ATOM   1730  N   VAL B 228     -11.473  27.908   2.637  1.00 63.16           N  
ATOM   1731  CA  VAL B 228     -10.328  27.583   3.481  1.00 63.16           C  
ATOM   1732  C   VAL B 228      -9.924  26.126   3.266  1.00 63.16           C  
ATOM   1733  CB  VAL B 228     -10.632  27.837   4.974  1.00 63.16           C  
ATOM   1734  O   VAL B 228      -8.740  25.821   3.108  1.00 63.16           O  
ATOM   1735  CG1 VAL B 228      -9.462  27.389   5.848  1.00 63.16           C  
ATOM   1736  CG2 VAL B 228     -10.945  29.313   5.211  1.00 63.16           C  
ATOM   1737  N   ILE B 229     -10.884  25.342   3.197  1.00 67.09           N  
ATOM   1738  CA  ILE B 229     -10.644  23.912   3.031  1.00 67.09           C  
ATOM   1739  C   ILE B 229     -10.088  23.641   1.635  1.00 67.09           C  
ATOM   1740  CB  ILE B 229     -11.933  23.093   3.263  1.00 67.09           C  
ATOM   1741  O   ILE B 229      -9.182  22.822   1.469  1.00 67.09           O  
ATOM   1742  CG1 ILE B 229     -12.398  23.229   4.717  1.00 67.09           C  
ATOM   1743  CG2 ILE B 229     -11.712  21.623   2.894  1.00 67.09           C  
ATOM   1744  CD1 ILE B 229     -13.726  22.544   5.009  1.00 67.09           C  
ATOM   1745  N   ARG B 230     -10.637  24.375   0.633  1.00 71.22           N  
ATOM   1746  CA  ARG B 230     -10.146  24.244  -0.734  1.00 71.22           C  
ATOM   1747  C   ARG B 230      -8.685  24.670  -0.834  1.00 71.22           C  
ATOM   1748  CB  ARG B 230     -11.000  25.074  -1.695  1.00 71.22           C  
ATOM   1749  O   ARG B 230      -7.894  24.033  -1.533  1.00 71.22           O  
ATOM   1750  CG  ARG B 230     -12.245  24.355  -2.190  1.00 71.22           C  
ATOM   1751  CD  ARG B 230     -13.013  25.191  -3.204  1.00 71.22           C  
ATOM   1752  NE  ARG B 230     -14.261  24.545  -3.601  1.00 71.22           N  
ATOM   1753  NH1 ARG B 230     -15.151  26.420  -4.615  1.00 71.22           N  
ATOM   1754  NH2 ARG B 230     -16.340  24.460  -4.574  1.00 71.22           N  
ATOM   1755  CZ  ARG B 230     -15.248  25.143  -4.263  1.00 71.22           C  
ATOM   1756  N   SER B 231      -8.408  25.681  -0.164  1.00 70.13           N  
ATOM   1757  CA  SER B 231      -7.036  26.180  -0.175  1.00 70.13           C  
ATOM   1758  C   SER B 231      -6.074  25.169   0.439  1.00 70.13           C  
ATOM   1759  CB  SER B 231      -6.943  27.507   0.579  1.00 70.13           C  
ATOM   1760  O   SER B 231      -4.984  24.942  -0.090  1.00 70.13           O  
ATOM   1761  OG  SER B 231      -5.593  27.921   0.704  1.00 70.13           O  
ATOM   1762  N   VAL B 232      -6.532  24.627   1.475  1.00 70.82           N  
ATOM   1763  CA  VAL B 232      -5.712  23.633   2.159  1.00 70.82           C  
ATOM   1764  C   VAL B 232      -5.546  22.401   1.272  1.00 70.82           C  
ATOM   1765  CB  VAL B 232      -6.325  23.231   3.520  1.00 70.82           C  
ATOM   1766  O   VAL B 232      -4.442  21.868   1.140  1.00 70.82           O  
ATOM   1767  CG1 VAL B 232      -5.580  22.038   4.116  1.00 70.82           C  
ATOM   1768  CG2 VAL B 232      -6.303  24.415   4.484  1.00 70.82           C  
ATOM   1769  N   SER B 233      -6.616  22.004   0.665  1.00 73.67           N  
ATOM   1770  CA  SER B 233      -6.603  20.851  -0.230  1.00 73.67           C  
ATOM   1771  C   SER B 233      -5.672  21.082  -1.416  1.00 73.67           C  
ATOM   1772  CB  SER B 233      -8.015  20.546  -0.732  1.00 73.67           C  
ATOM   1773  O   SER B 233      -4.927  20.183  -1.811  1.00 73.67           O  
ATOM   1774  OG  SER B 233      -8.013  19.409  -1.577  1.00 73.67           O  
ATOM   1775  N   GLU B 234      -5.724  22.247  -1.977  1.00 77.19           N  
ATOM   1776  CA  GLU B 234      -4.871  22.580  -3.114  1.00 77.19           C  
ATOM   1777  C   GLU B 234      -3.395  22.538  -2.728  1.00 77.19           C  
ATOM   1778  CB  GLU B 234      -5.231  23.960  -3.669  1.00 77.19           C  
ATOM   1779  O   GLU B 234      -2.555  22.101  -3.517  1.00 77.19           O  
ATOM   1780  CG  GLU B 234      -6.456  23.960  -4.572  1.00 77.19           C  
ATOM   1781  CD  GLU B 234      -6.894  25.355  -4.990  1.00 77.19           C  
ATOM   1782  OE1 GLU B 234      -7.923  25.483  -5.692  1.00 77.19           O  
ATOM   1783  OE2 GLU B 234      -6.202  26.327  -4.614  1.00 77.19           O  
ATOM   1784  N   GLN B 235      -3.094  22.974  -1.519  1.00 76.05           N  
ATOM   1785  CA  GLN B 235      -1.718  22.950  -1.034  1.00 76.05           C  
ATOM   1786  C   GLN B 235      -1.217  21.517  -0.873  1.00 76.05           C  
ATOM   1787  CB  GLN B 235      -1.603  23.699   0.294  1.00 76.05           C  
ATOM   1788  O   GLN B 235      -0.071  21.213  -1.209  1.00 76.05           O  
ATOM   1789  CG  GLN B 235      -1.653  25.214   0.152  1.00 76.05           C  
ATOM   1790  CD  GLN B 235      -1.409  25.935   1.464  1.00 76.05           C  
ATOM   1791  NE2 GLN B 235      -2.017  27.106   1.619  1.00 76.05           N  
ATOM   1792  OE1 GLN B 235      -0.681  25.443   2.332  1.00 76.05           O  
ATOM   1793  N   PHE B 236      -2.091  20.695  -0.456  1.00 81.21           N  
ATOM   1794  CA  PHE B 236      -1.712  19.308  -0.219  1.00 81.21           C  
ATOM   1795  C   PHE B 236      -1.484  18.576  -1.536  1.00 81.21           C  
ATOM   1796  CB  PHE B 236      -2.788  18.588   0.602  1.00 81.21           C  
ATOM   1797  O   PHE B 236      -0.702  17.624  -1.596  1.00 81.21           O  
ATOM   1798  CG  PHE B 236      -2.707  18.860   2.080  1.00 81.21           C  
ATOM   1799  CD1 PHE B 236      -1.846  19.832   2.576  1.00 81.21           C  
ATOM   1800  CD2 PHE B 236      -3.492  18.143   2.973  1.00 81.21           C  
ATOM   1801  CE1 PHE B 236      -1.769  20.086   3.943  1.00 81.21           C  
ATOM   1802  CE2 PHE B 236      -3.421  18.391   4.341  1.00 81.21           C  
ATOM   1803  CZ  PHE B 236      -2.558  19.362   4.824  1.00 81.21           C  
ATOM   1804  N   LYS B 237      -2.168  19.046  -2.527  1.00 83.33           N  
ATOM   1805  CA  LYS B 237      -2.070  18.401  -3.833  1.00 83.33           C  
ATOM   1806  C   LYS B 237      -0.871  18.927  -4.617  1.00 83.33           C  
ATOM   1807  CB  LYS B 237      -3.355  18.614  -4.636  1.00 83.33           C  
ATOM   1808  O   LYS B 237      -0.509  18.370  -5.656  1.00 83.33           O  
ATOM   1809  CG  LYS B 237      -4.558  17.859  -4.090  1.00 83.33           C  
ATOM   1810  CD  LYS B 237      -5.809  18.128  -4.917  1.00 83.33           C  
ATOM   1811  CE  LYS B 237      -7.025  17.418  -4.339  1.00 83.33           C  
ATOM   1812  NZ  LYS B 237      -8.267  17.731  -5.108  1.00 83.33           N  
ATOM   1813  N   ASP B 238      -0.239  19.930  -4.126  1.00 87.88           N  
ATOM   1814  CA  ASP B 238       0.918  20.513  -4.798  1.00 87.88           C  
ATOM   1815  C   ASP B 238       2.207  19.805  -4.386  1.00 87.88           C  
ATOM   1816  CB  ASP B 238       1.019  22.009  -4.492  1.00 87.88           C  
ATOM   1817  O   ASP B 238       2.660  19.942  -3.248  1.00 87.88           O  
ATOM   1818  CG  ASP B 238       2.112  22.704  -5.286  1.00 87.88           C  
ATOM   1819  OD1 ASP B 238       2.897  22.017  -5.973  1.00 87.88           O  
ATOM   1820  OD2 ASP B 238       2.190  23.950  -5.220  1.00 87.88           O  
ATOM   1821  N   PRO B 239       2.836  19.137  -5.292  1.00 91.96           N  
ATOM   1822  CA  PRO B 239       4.046  18.368  -4.990  1.00 91.96           C  
ATOM   1823  C   PRO B 239       5.239  19.257  -4.645  1.00 91.96           C  
ATOM   1824  CB  PRO B 239       4.301  17.590  -6.284  1.00 91.96           C  
ATOM   1825  O   PRO B 239       6.229  18.777  -4.087  1.00 91.96           O  
ATOM   1826  CG  PRO B 239       3.550  18.341  -7.336  1.00 91.96           C  
ATOM   1827  CD  PRO B 239       2.416  19.075  -6.679  1.00 91.96           C  
ATOM   1828  N   GLU B 240       5.169  20.463  -4.992  1.00 91.69           N  
ATOM   1829  CA  GLU B 240       6.240  21.394  -4.650  1.00 91.69           C  
ATOM   1830  C   GLU B 240       6.135  21.848  -3.197  1.00 91.69           C  
ATOM   1831  CB  GLU B 240       6.216  22.607  -5.584  1.00 91.69           C  
ATOM   1832  O   GLU B 240       7.123  22.286  -2.605  1.00 91.69           O  
ATOM   1833  CG  GLU B 240       6.682  22.303  -7.000  1.00 91.69           C  
ATOM   1834  CD  GLU B 240       8.175  22.031  -7.095  1.00 91.69           C  
ATOM   1835  OE1 GLU B 240       8.586  21.188  -7.925  1.00 91.69           O  
ATOM   1836  OE2 GLU B 240       8.939  22.664  -6.333  1.00 91.69           O  
ATOM   1837  N   GLN B 241       4.985  21.647  -2.604  1.00 90.04           N  
ATOM   1838  CA  GLN B 241       4.763  22.167  -1.259  1.00 90.04           C  
ATOM   1839  C   GLN B 241       4.536  21.034  -0.262  1.00 90.04           C  
ATOM   1840  CB  GLN B 241       3.571  23.126  -1.244  1.00 90.04           C  
ATOM   1841  O   GLN B 241       4.782  21.195   0.935  1.00 90.04           O  
ATOM   1842  CG  GLN B 241       3.818  24.425  -2.000  1.00 90.04           C  
ATOM   1843  CD  GLN B 241       2.686  25.422  -1.838  1.00 90.04           C  
ATOM   1844  NE2 GLN B 241       2.181  25.933  -2.955  1.00 90.04           N  
ATOM   1845  OE1 GLN B 241       2.268  25.730  -0.717  1.00 90.04           O  
ATOM   1846  N   THR B 242       4.016  20.008  -0.850  1.00 90.08           N  
ATOM   1847  CA  THR B 242       3.604  18.956   0.072  1.00 90.08           C  
ATOM   1848  C   THR B 242       4.063  17.589  -0.427  1.00 90.08           C  
ATOM   1849  CB  THR B 242       2.076  18.949   0.265  1.00 90.08           C  
ATOM   1850  O   THR B 242       4.048  17.325  -1.631  1.00 90.08           O  
ATOM   1851  CG2 THR B 242       1.653  17.883   1.271  1.00 90.08           C  
ATOM   1852  OG1 THR B 242       1.654  20.233   0.741  1.00 90.08           O  
ATOM   1853  N   THR B 243       4.494  16.683   0.515  1.00 93.82           N  
ATOM   1854  CA  THR B 243       4.827  15.299   0.194  1.00 93.82           C  
ATOM   1855  C   THR B 243       4.495  14.378   1.365  1.00 93.82           C  
ATOM   1856  CB  THR B 243       6.315  15.153  -0.172  1.00 93.82           C  
ATOM   1857  O   THR B 243       4.334  14.838   2.497  1.00 93.82           O  
ATOM   1858  CG2 THR B 243       7.203  15.317   1.058  1.00 93.82           C  
ATOM   1859  OG1 THR B 243       6.537  13.856  -0.738  1.00 93.82           O  
ATOM   1860  N   PHE B 244       4.274  13.127   1.034  1.00 91.34           N  
ATOM   1861  CA  PHE B 244       3.990  12.095   2.023  1.00 91.34           C  
ATOM   1862  C   PHE B 244       5.086  11.036   2.032  1.00 91.34           C  
ATOM   1863  CB  PHE B 244       2.632  11.441   1.745  1.00 91.34           C  
ATOM   1864  O   PHE B 244       5.494  10.548   0.976  1.00 91.34           O  
ATOM   1865  CG  PHE B 244       2.076  10.675   2.914  1.00 91.34           C  
ATOM   1866  CD1 PHE B 244       2.539   9.398   3.209  1.00 91.34           C  
ATOM   1867  CD2 PHE B 244       1.091  11.231   3.720  1.00 91.34           C  
ATOM   1868  CE1 PHE B 244       2.027   8.686   4.291  1.00 91.34           C  
ATOM   1869  CE2 PHE B 244       0.574  10.525   4.802  1.00 91.34           C  
ATOM   1870  CZ  PHE B 244       1.043   9.252   5.086  1.00 91.34           C  
ATOM   1871  N   ILE B 245       5.615  10.752   3.197  1.00 95.29           N  
ATOM   1872  CA  ILE B 245       6.613   9.699   3.347  1.00 95.29           C  
ATOM   1873  C   ILE B 245       5.991   8.495   4.053  1.00 95.29           C  
ATOM   1874  CB  ILE B 245       7.849  10.199   4.129  1.00 95.29           C  
ATOM   1875  O   ILE B 245       5.508   8.611   5.182  1.00 95.29           O  
ATOM   1876  CG1 ILE B 245       8.504  11.375   3.397  1.00 95.29           C  
ATOM   1877  CG2 ILE B 245       8.851   9.060   4.341  1.00 95.29           C  
ATOM   1878  CD1 ILE B 245       9.624  12.046   4.180  1.00 95.29           C  
ATOM   1879  N   CYS B 246       6.038   7.376   3.413  1.00 92.93           N  
ATOM   1880  CA  CYS B 246       5.500   6.149   3.989  1.00 92.93           C  
ATOM   1881  C   CYS B 246       6.573   5.394   4.764  1.00 92.93           C  
ATOM   1882  CB  CYS B 246       4.921   5.251   2.895  1.00 92.93           C  
ATOM   1883  O   CYS B 246       7.693   5.226   4.278  1.00 92.93           O  
ATOM   1884  SG  CYS B 246       3.569   6.011   1.970  1.00 92.93           S  
ATOM   1885  N   VAL B 247       6.202   5.009   5.956  1.00 96.06           N  
ATOM   1886  CA  VAL B 247       7.103   4.211   6.781  1.00 96.06           C  
ATOM   1887  C   VAL B 247       6.555   2.792   6.921  1.00 96.06           C  
ATOM   1888  CB  VAL B 247       7.306   4.844   8.175  1.00 96.06           C  
ATOM   1889  O   VAL B 247       5.378   2.603   7.236  1.00 96.06           O  
ATOM   1890  CG1 VAL B 247       8.313   4.037   8.993  1.00 96.06           C  
ATOM   1891  CG2 VAL B 247       7.763   6.295   8.040  1.00 96.06           C  
ATOM   1892  N   CYS B 248       7.436   1.767   6.717  1.00 93.06           N  
ATOM   1893  CA  CYS B 248       7.008   0.379   6.849  1.00 93.06           C  
ATOM   1894  C   CYS B 248       8.161  -0.507   7.304  1.00 93.06           C  
ATOM   1895  CB  CYS B 248       6.447  -0.138   5.524  1.00 93.06           C  
ATOM   1896  O   CYS B 248       9.271  -0.022   7.530  1.00 93.06           O  
ATOM   1897  SG  CYS B 248       7.686  -0.284   4.217  1.00 93.06           S  
ATOM   1898  N   ILE B 249       7.870  -1.751   7.592  1.00 94.26           N  
ATOM   1899  CA  ILE B 249       8.868  -2.782   7.853  1.00 94.26           C  
ATOM   1900  C   ILE B 249       8.761  -3.881   6.798  1.00 94.26           C  
ATOM   1901  CB  ILE B 249       8.706  -3.380   9.269  1.00 94.26           C  
ATOM   1902  O   ILE B 249       7.749  -3.986   6.102  1.00 94.26           O  
ATOM   1903  CG1 ILE B 249       7.304  -3.974   9.441  1.00 94.26           C  
ATOM   1904  CG2 ILE B 249       8.987  -2.320  10.338  1.00 94.26           C  
ATOM   1905  CD1 ILE B 249       7.105  -4.723  10.751  1.00 94.26           C  
ATOM   1906  N   ALA B 250       9.802  -4.613   6.599  1.00 90.29           N  
ATOM   1907  CA  ALA B 250       9.874  -5.603   5.527  1.00 90.29           C  
ATOM   1908  C   ALA B 250       9.157  -6.891   5.921  1.00 90.29           C  
ATOM   1909  CB  ALA B 250      11.330  -5.895   5.171  1.00 90.29           C  
ATOM   1910  O   ALA B 250       9.788  -7.941   6.064  1.00 90.29           O  
ATOM   1911  N   GLU B 251       7.878  -6.777   6.109  1.00 83.66           N  
ATOM   1912  CA  GLU B 251       6.944  -7.865   6.382  1.00 83.66           C  
ATOM   1913  C   GLU B 251       5.728  -7.792   5.464  1.00 83.66           C  
ATOM   1914  CB  GLU B 251       6.501  -7.839   7.847  1.00 83.66           C  
ATOM   1915  O   GLU B 251       5.364  -6.713   4.992  1.00 83.66           O  
ATOM   1916  CG  GLU B 251       7.633  -8.071   8.837  1.00 83.66           C  
ATOM   1917  CD  GLU B 251       7.177  -8.045  10.287  1.00 83.66           C  
ATOM   1918  OE1 GLU B 251       8.035  -8.137  11.194  1.00 83.66           O  
ATOM   1919  OE2 GLU B 251       5.952  -7.932  10.517  1.00 83.66           O  
ATOM   1920  N   PHE B 252       5.107  -8.878   5.308  1.00 75.05           N  
ATOM   1921  CA  PHE B 252       4.033  -8.977   4.326  1.00 75.05           C  
ATOM   1922  C   PHE B 252       2.927  -7.974   4.630  1.00 75.05           C  
ATOM   1923  CB  PHE B 252       3.460 -10.398   4.296  1.00 75.05           C  
ATOM   1924  O   PHE B 252       2.555  -7.173   3.771  1.00 75.05           O  
ATOM   1925  CG  PHE B 252       2.259 -10.549   3.401  1.00 75.05           C  
ATOM   1926  CD1 PHE B 252       0.981 -10.633   3.939  1.00 75.05           C  
ATOM   1927  CD2 PHE B 252       2.409 -10.607   2.022  1.00 75.05           C  
ATOM   1928  CE1 PHE B 252      -0.132 -10.773   3.114  1.00 75.05           C  
ATOM   1929  CE2 PHE B 252       1.302 -10.747   1.191  1.00 75.05           C  
ATOM   1930  CZ  PHE B 252       0.032 -10.831   1.738  1.00 75.05           C  
ATOM   1931  N   LEU B 253       2.267  -8.044   5.809  1.00 75.40           N  
ATOM   1932  CA  LEU B 253       1.131  -7.200   6.162  1.00 75.40           C  
ATOM   1933  C   LEU B 253       1.497  -5.723   6.055  1.00 75.40           C  
ATOM   1934  CB  LEU B 253       0.647  -7.516   7.580  1.00 75.40           C  
ATOM   1935  O   LEU B 253       0.686  -4.909   5.607  1.00 75.40           O  
ATOM   1936  CG  LEU B 253      -0.226  -8.762   7.736  1.00 75.40           C  
ATOM   1937  CD1 LEU B 253      -0.220  -9.235   9.185  1.00 75.40           C  
ATOM   1938  CD2 LEU B 253      -1.649  -8.480   7.266  1.00 75.40           C  
ATOM   1939  N   SER B 254       2.716  -5.356   6.473  1.00 82.26           N  
ATOM   1940  CA  SER B 254       3.175  -3.972   6.425  1.00 82.26           C  
ATOM   1941  C   SER B 254       3.287  -3.475   4.987  1.00 82.26           C  
ATOM   1942  CB  SER B 254       4.526  -3.830   7.128  1.00 82.26           C  
ATOM   1943  O   SER B 254       2.844  -2.369   4.670  1.00 82.26           O  
ATOM   1944  OG  SER B 254       4.951  -2.478   7.134  1.00 82.26           O  
ATOM   1945  N   LEU B 255       3.828  -4.316   4.156  1.00 76.80           N  
ATOM   1946  CA  LEU B 255       3.947  -3.949   2.749  1.00 76.80           C  
ATOM   1947  C   LEU B 255       2.571  -3.810   2.106  1.00 76.80           C  
ATOM   1948  CB  LEU B 255       4.775  -4.990   1.991  1.00 76.80           C  
ATOM   1949  O   LEU B 255       2.341  -2.892   1.315  1.00 76.80           O  
ATOM   1950  CG  LEU B 255       6.283  -4.974   2.247  1.00 76.80           C  
ATOM   1951  CD1 LEU B 255       6.960  -6.114   1.493  1.00 76.80           C  
ATOM   1952  CD2 LEU B 255       6.880  -3.630   1.844  1.00 76.80           C  
ATOM   1953  N   TYR B 256       1.724  -4.745   2.420  1.00 71.23           N  
ATOM   1954  CA  TYR B 256       0.353  -4.703   1.925  1.00 71.23           C  
ATOM   1955  C   TYR B 256      -0.332  -3.402   2.327  1.00 71.23           C  
ATOM   1956  CB  TYR B 256      -0.446  -5.899   2.452  1.00 71.23           C  
ATOM   1957  O   TYR B 256      -0.949  -2.735   1.493  1.00 71.23           O  
ATOM   1958  CG  TYR B 256      -1.888  -5.910   2.004  1.00 71.23           C  
ATOM   1959  CD1 TYR B 256      -2.903  -5.465   2.847  1.00 71.23           C  
ATOM   1960  CD2 TYR B 256      -2.237  -6.367   0.738  1.00 71.23           C  
ATOM   1961  CE1 TYR B 256      -4.233  -5.476   2.439  1.00 71.23           C  
ATOM   1962  CE2 TYR B 256      -3.563  -6.383   0.319  1.00 71.23           C  
ATOM   1963  OH  TYR B 256      -5.867  -5.948   0.766  1.00 71.23           O  
ATOM   1964  CZ  TYR B 256      -4.553  -5.935   1.175  1.00 71.23           C  
ATOM   1965  N   GLU B 257      -0.285  -3.025   3.529  1.00 75.95           N  
ATOM   1966  CA  GLU B 257      -0.913  -1.811   4.043  1.00 75.95           C  
ATOM   1967  C   GLU B 257      -0.299  -0.563   3.414  1.00 75.95           C  
ATOM   1968  CB  GLU B 257      -0.790  -1.746   5.567  1.00 75.95           C  
ATOM   1969  O   GLU B 257      -1.004   0.407   3.131  1.00 75.95           O  
ATOM   1970  CG  GLU B 257      -1.581  -0.610   6.200  1.00 75.95           C  
ATOM   1971  CD  GLU B 257      -3.078  -0.712   5.955  1.00 75.95           C  
ATOM   1972  OE1 GLU B 257      -3.758   0.338   5.908  1.00 75.95           O  
ATOM   1973  OE2 GLU B 257      -3.575  -1.852   5.811  1.00 75.95           O  
ATOM   1974  N   THR B 258       0.974  -0.567   3.260  1.00 81.65           N  
ATOM   1975  CA  THR B 258       1.657   0.561   2.636  1.00 81.65           C  
ATOM   1976  C   THR B 258       1.196   0.742   1.193  1.00 81.65           C  
ATOM   1977  CB  THR B 258       3.185   0.378   2.672  1.00 81.65           C  
ATOM   1978  O   THR B 258       1.010   1.869   0.731  1.00 81.65           O  
ATOM   1979  CG2 THR B 258       3.896   1.565   2.030  1.00 81.65           C  
ATOM   1980  OG1 THR B 258       3.615   0.257   4.033  1.00 81.65           O  
ATOM   1981  N   GLU B 259       0.997  -0.335   0.512  1.00 75.72           N  
ATOM   1982  CA  GLU B 259       0.477  -0.277  -0.851  1.00 75.72           C  
ATOM   1983  C   GLU B 259      -0.908   0.363  -0.887  1.00 75.72           C  
ATOM   1984  CB  GLU B 259       0.426  -1.677  -1.467  1.00 75.72           C  
ATOM   1985  O   GLU B 259      -1.184   1.210  -1.739  1.00 75.72           O  
ATOM   1986  CG  GLU B 259      -0.116  -1.704  -2.889  1.00 75.72           C  
ATOM   1987  CD  GLU B 259       0.143  -3.019  -3.606  1.00 75.72           C  
ATOM   1988  OE1 GLU B 259      -0.147  -3.117  -4.820  1.00 75.72           O  
ATOM   1989  OE2 GLU B 259       0.640  -3.960  -2.948  1.00 75.72           O  
ATOM   1990  N   ARG B 260      -1.745  -0.054  -0.018  1.00 73.17           N  
ATOM   1991  CA  ARG B 260      -3.076   0.535   0.084  1.00 73.17           C  
ATOM   1992  C   ARG B 260      -2.992   2.033   0.355  1.00 73.17           C  
ATOM   1993  CB  ARG B 260      -3.885  -0.153   1.185  1.00 73.17           C  
ATOM   1994  O   ARG B 260      -3.755   2.816  -0.215  1.00 73.17           O  
ATOM   1995  CG  ARG B 260      -4.495  -1.480   0.764  1.00 73.17           C  
ATOM   1996  CD  ARG B 260      -5.387  -2.061   1.852  1.00 73.17           C  
ATOM   1997  NE  ARG B 260      -6.783  -1.671   1.671  1.00 73.17           N  
ATOM   1998  NH1 ARG B 260      -7.645  -3.391   2.949  1.00 73.17           N  
ATOM   1999  NH2 ARG B 260      -9.051  -1.870   1.967  1.00 73.17           N  
ATOM   2000  CZ  ARG B 260      -7.823  -2.312   2.196  1.00 73.17           C  
ATOM   2001  N   LEU B 261      -2.129   2.409   1.201  1.00 78.98           N  
ATOM   2002  CA  LEU B 261      -1.924   3.812   1.546  1.00 78.98           C  
ATOM   2003  C   LEU B 261      -1.462   4.608   0.330  1.00 78.98           C  
ATOM   2004  CB  LEU B 261      -0.898   3.942   2.675  1.00 78.98           C  
ATOM   2005  O   LEU B 261      -2.010   5.673   0.036  1.00 78.98           O  
ATOM   2006  CG  LEU B 261      -0.500   5.365   3.069  1.00 78.98           C  
ATOM   2007  CD1 LEU B 261      -1.719   6.138   3.564  1.00 78.98           C  
ATOM   2008  CD2 LEU B 261       0.591   5.341   4.133  1.00 78.98           C  
ATOM   2009  N   ILE B 262      -0.555   4.042  -0.377  1.00 80.75           N  
ATOM   2010  CA  ILE B 262      -0.007   4.727  -1.542  1.00 80.75           C  
ATOM   2011  C   ILE B 262      -1.092   4.890  -2.603  1.00 80.75           C  
ATOM   2012  CB  ILE B 262       1.205   3.967  -2.126  1.00 80.75           C  
ATOM   2013  O   ILE B 262      -1.193   5.940  -3.241  1.00 80.75           O  
ATOM   2014  CG1 ILE B 262       2.407   4.069  -1.180  1.00 80.75           C  
ATOM   2015  CG2 ILE B 262       1.557   4.501  -3.518  1.00 80.75           C  
ATOM   2016  CD1 ILE B 262       3.595   3.213  -1.595  1.00 80.75           C  
ATOM   2017  N   GLN B 263      -1.892   3.906  -2.778  1.00 72.07           N  
ATOM   2018  CA  GLN B 263      -2.997   3.979  -3.729  1.00 72.07           C  
ATOM   2019  C   GLN B 263      -3.997   5.060  -3.327  1.00 72.07           C  
ATOM   2020  CB  GLN B 263      -3.702   2.626  -3.839  1.00 72.07           C  
ATOM   2021  O   GLN B 263      -4.472   5.819  -4.174  1.00 72.07           O  
ATOM   2022  CG  GLN B 263      -2.887   1.566  -4.566  1.00 72.07           C  
ATOM   2023  CD  GLN B 263      -3.598   0.227  -4.639  1.00 72.07           C  
ATOM   2024  NE2 GLN B 263      -2.973  -0.740  -5.301  1.00 72.07           N  
ATOM   2025  OE1 GLN B 263      -4.698   0.063  -4.103  1.00 72.07           O  
ATOM   2026  N   GLU B 264      -4.292   5.091  -2.046  1.00 73.96           N  
ATOM   2027  CA  GLU B 264      -5.215   6.102  -1.537  1.00 73.96           C  
ATOM   2028  C   GLU B 264      -4.649   7.507  -1.719  1.00 73.96           C  
ATOM   2029  CB  GLU B 264      -5.529   5.848  -0.061  1.00 73.96           C  
ATOM   2030  O   GLU B 264      -5.376   8.432  -2.085  1.00 73.96           O  
ATOM   2031  CG  GLU B 264      -6.477   4.681   0.174  1.00 73.96           C  
ATOM   2032  CD  GLU B 264      -7.827   4.859  -0.502  1.00 73.96           C  
ATOM   2033  OE1 GLU B 264      -8.329   3.892  -1.119  1.00 73.96           O  
ATOM   2034  OE2 GLU B 264      -8.387   5.974  -0.414  1.00 73.96           O  
ATOM   2035  N   LEU B 265      -3.384   7.644  -1.462  1.00 81.54           N  
ATOM   2036  CA  LEU B 265      -2.729   8.937  -1.631  1.00 81.54           C  
ATOM   2037  C   LEU B 265      -2.734   9.362  -3.095  1.00 81.54           C  
ATOM   2038  CB  LEU B 265      -1.291   8.881  -1.109  1.00 81.54           C  
ATOM   2039  O   LEU B 265      -2.958  10.534  -3.405  1.00 81.54           O  
ATOM   2040  CG  LEU B 265      -1.123   8.761   0.407  1.00 81.54           C  
ATOM   2041  CD1 LEU B 265       0.328   8.451   0.757  1.00 81.54           C  
ATOM   2042  CD2 LEU B 265      -1.585  10.038   1.099  1.00 81.54           C  
ATOM   2043  N   ALA B 266      -2.536   8.415  -3.931  1.00 76.27           N  
ATOM   2044  CA  ALA B 266      -2.541   8.690  -5.365  1.00 76.27           C  
ATOM   2045  C   ALA B 266      -3.922   9.139  -5.833  1.00 76.27           C  
ATOM   2046  CB  ALA B 266      -2.093   7.457  -6.145  1.00 76.27           C  
ATOM   2047  O   ALA B 266      -4.040  10.059  -6.647  1.00 76.27           O  
ATOM   2048  N   LYS B 267      -4.938   8.514  -5.297  1.00 70.33           N  
ATOM   2049  CA  LYS B 267      -6.310   8.896  -5.622  1.00 70.33           C  
ATOM   2050  C   LYS B 267      -6.592  10.337  -5.208  1.00 70.33           C  
ATOM   2051  CB  LYS B 267      -7.305   7.952  -4.946  1.00 70.33           C  
ATOM   2052  O   LYS B 267      -7.345  11.046  -5.880  1.00 70.33           O  
ATOM   2053  CG  LYS B 267      -7.383   6.573  -5.586  1.00 70.33           C  
ATOM   2054  CD  LYS B 267      -8.387   5.680  -4.867  1.00 70.33           C  
ATOM   2055  CE  LYS B 267      -8.360   4.258  -5.411  1.00 70.33           C  
ATOM   2056  NZ  LYS B 267      -9.233   3.344  -4.615  1.00 70.33           N  
ATOM   2057  N   CYS B 268      -5.918  10.754  -4.173  1.00 73.12           N  
ATOM   2058  CA  CYS B 268      -6.122  12.099  -3.646  1.00 73.12           C  
ATOM   2059  C   CYS B 268      -5.099  13.071  -4.221  1.00 73.12           C  
ATOM   2060  CB  CYS B 268      -6.035  12.096  -2.121  1.00 73.12           C  
ATOM   2061  O   CYS B 268      -5.032  14.228  -3.802  1.00 73.12           O  
ATOM   2062  SG  CYS B 268      -7.333  11.127  -1.319  1.00 73.12           S  
ATOM   2063  N   LYS B 269      -4.310  12.625  -5.091  1.00 80.65           N  
ATOM   2064  CA  LYS B 269      -3.314  13.430  -5.792  1.00 80.65           C  
ATOM   2065  C   LYS B 269      -2.284  13.998  -4.820  1.00 80.65           C  
ATOM   2066  CB  LYS B 269      -3.988  14.565  -6.564  1.00 80.65           C  
ATOM   2067  O   LYS B 269      -1.861  15.147  -4.957  1.00 80.65           O  
ATOM   2068  CG  LYS B 269      -4.920  14.094  -7.670  1.00 80.65           C  
ATOM   2069  CD  LYS B 269      -5.456  15.263  -8.486  1.00 80.65           C  
ATOM   2070  CE  LYS B 269      -6.415  14.795  -9.572  1.00 80.65           C  
ATOM   2071  NZ  LYS B 269      -6.935  15.938 -10.382  1.00 80.65           N  
ATOM   2072  N   ILE B 270      -1.995  13.299  -3.863  1.00 84.02           N  
ATOM   2073  CA  ILE B 270      -0.950  13.669  -2.915  1.00 84.02           C  
ATOM   2074  C   ILE B 270       0.363  12.995  -3.305  1.00 84.02           C  
ATOM   2075  CB  ILE B 270      -1.339  13.290  -1.469  1.00 84.02           C  
ATOM   2076  O   ILE B 270       0.410  11.777  -3.496  1.00 84.02           O  
ATOM   2077  CG1 ILE B 270      -2.602  14.045  -1.040  1.00 84.02           C  
ATOM   2078  CG2 ILE B 270      -0.180  13.569  -0.507  1.00 84.02           C  
ATOM   2079  CD1 ILE B 270      -3.148  13.618   0.316  1.00 84.02           C  
ATOM   2080  N   ASP B 271       1.379  13.771  -3.322  1.00 90.24           N  
ATOM   2081  CA  ASP B 271       2.691  13.299  -3.752  1.00 90.24           C  
ATOM   2082  C   ASP B 271       3.284  12.324  -2.737  1.00 90.24           C  
ATOM   2083  CB  ASP B 271       3.642  14.479  -3.966  1.00 90.24           C  
ATOM   2084  O   ASP B 271       3.248  12.577  -1.531  1.00 90.24           O  
ATOM   2085  CG  ASP B 271       5.048  14.046  -4.343  1.00 90.24           C  
ATOM   2086  OD1 ASP B 271       5.254  13.556  -5.474  1.00 90.24           O  
ATOM   2087  OD2 ASP B 271       5.959  14.194  -3.499  1.00 90.24           O  
ATOM   2088  N   THR B 272       3.753  11.197  -3.256  1.00 90.46           N  
ATOM   2089  CA  THR B 272       4.492  10.202  -2.487  1.00 90.46           C  
ATOM   2090  C   THR B 272       5.594   9.573  -3.334  1.00 90.46           C  
ATOM   2091  CB  THR B 272       3.557   9.099  -1.956  1.00 90.46           C  
ATOM   2092  O   THR B 272       5.322   9.004  -4.394  1.00 90.46           O  
ATOM   2093  CG2 THR B 272       4.287   8.182  -0.980  1.00 90.46           C  
ATOM   2094  OG1 THR B 272       2.446   9.706  -1.284  1.00 90.46           O  
ATOM   2095  N   HIS B 273       6.855   9.704  -2.907  1.00 92.36           N  
ATOM   2096  CA  HIS B 273       7.916   9.133  -3.730  1.00 92.36           C  
ATOM   2097  C   HIS B 273       9.066   8.622  -2.868  1.00 92.36           C  
ATOM   2098  CB  HIS B 273       8.430  10.166  -4.734  1.00 92.36           C  
ATOM   2099  O   HIS B 273      10.126   8.266  -3.388  1.00 92.36           O  
ATOM   2100  CG  HIS B 273       8.898  11.438  -4.100  1.00 92.36           C  
ATOM   2101  CD2 HIS B 273      10.137  11.850  -3.745  1.00 92.36           C  
ATOM   2102  ND1 HIS B 273       8.038  12.458  -3.757  1.00 92.36           N  
ATOM   2103  CE1 HIS B 273       8.731  13.447  -3.218  1.00 92.36           C  
ATOM   2104  NE2 HIS B 273      10.007  13.103  -3.198  1.00 92.36           N  
ATOM   2105  N   ASN B 274       8.817   8.659  -1.628  1.00 95.74           N  
ATOM   2106  CA  ASN B 274       9.797   8.121  -0.691  1.00 95.74           C  
ATOM   2107  C   ASN B 274       9.168   7.100   0.252  1.00 95.74           C  
ATOM   2108  CB  ASN B 274      10.453   9.249   0.108  1.00 95.74           C  
ATOM   2109  O   ASN B 274       8.085   7.331   0.791  1.00 95.74           O  
ATOM   2110  CG  ASN B 274      11.254  10.194  -0.765  1.00 95.74           C  
ATOM   2111  ND2 ASN B 274      10.657  11.328  -1.116  1.00 95.74           N  
ATOM   2112  OD1 ASN B 274      12.399   9.908  -1.123  1.00 95.74           O  
ATOM   2113  N   ILE B 275       9.796   5.969   0.452  1.00 95.64           N  
ATOM   2114  CA  ILE B 275       9.387   4.946   1.409  1.00 95.64           C  
ATOM   2115  C   ILE B 275      10.551   4.617   2.340  1.00 95.64           C  
ATOM   2116  CB  ILE B 275       8.893   3.668   0.694  1.00 95.64           C  
ATOM   2117  O   ILE B 275      11.673   4.386   1.884  1.00 95.64           O  
ATOM   2118  CG1 ILE B 275       7.662   3.979  -0.165  1.00 95.64           C  
ATOM   2119  CG2 ILE B 275       8.588   2.565   1.711  1.00 95.64           C  
ATOM   2120  CD1 ILE B 275       7.198   2.811  -1.025  1.00 95.64           C  
ATOM   2121  N   ILE B 276      10.297   4.682   3.617  1.00 97.81           N  
ATOM   2122  CA  ILE B 276      11.282   4.248   4.601  1.00 97.81           C  
ATOM   2123  C   ILE B 276      10.972   2.821   5.047  1.00 97.81           C  
ATOM   2124  CB  ILE B 276      11.317   5.195   5.821  1.00 97.81           C  
ATOM   2125  O   ILE B 276       9.869   2.537   5.521  1.00 97.81           O  
ATOM   2126  CG1 ILE B 276      11.766   6.597   5.396  1.00 97.81           C  
ATOM   2127  CG2 ILE B 276      12.232   4.634   6.914  1.00 97.81           C  
ATOM   2128  CD1 ILE B 276      11.647   7.645   6.494  1.00 97.81           C  
ATOM   2129  N   VAL B 277      11.868   1.909   4.851  1.00 97.58           N  
ATOM   2130  CA  VAL B 277      11.763   0.559   5.396  1.00 97.58           C  
ATOM   2131  C   VAL B 277      12.613   0.445   6.660  1.00 97.58           C  
ATOM   2132  CB  VAL B 277      12.198  -0.505   4.364  1.00 97.58           C  
ATOM   2133  O   VAL B 277      13.839   0.337   6.583  1.00 97.58           O  
ATOM   2134  CG1 VAL B 277      11.927  -1.913   4.892  1.00 97.58           C  
ATOM   2135  CG2 VAL B 277      11.479  -0.283   3.034  1.00 97.58           C  
ATOM   2136  N   ASN B 278      11.990   0.445   7.759  1.00 97.41           N  
ATOM   2137  CA  ASN B 278      12.633   0.525   9.067  1.00 97.41           C  
ATOM   2138  C   ASN B 278      12.787  -0.855   9.701  1.00 97.41           C  
ATOM   2139  CB  ASN B 278      11.847   1.452   9.996  1.00 97.41           C  
ATOM   2140  O   ASN B 278      12.314  -1.851   9.152  1.00 97.41           O  
ATOM   2141  CG  ASN B 278      12.662   1.911  11.189  1.00 97.41           C  
ATOM   2142  ND2 ASN B 278      11.980   2.374  12.230  1.00 97.41           N  
ATOM   2143  OD1 ASN B 278      13.894   1.850  11.175  1.00 97.41           O  
ATOM   2144  N   GLN B 279      13.686  -0.959  10.760  1.00 96.86           N  
ATOM   2145  CA  GLN B 279      13.852  -2.119  11.629  1.00 96.86           C  
ATOM   2146  C   GLN B 279      14.411  -3.310  10.856  1.00 96.86           C  
ATOM   2147  CB  GLN B 279      12.521  -2.495  12.282  1.00 96.86           C  
ATOM   2148  O   GLN B 279      13.940  -4.438  11.017  1.00 96.86           O  
ATOM   2149  CG  GLN B 279      11.952  -1.412  13.188  1.00 96.86           C  
ATOM   2150  CD  GLN B 279      10.703  -1.858  13.925  1.00 96.86           C  
ATOM   2151  NE2 GLN B 279       9.848  -0.903  14.274  1.00 96.86           N  
ATOM   2152  OE1 GLN B 279      10.508  -3.051  14.177  1.00 96.86           O  
ATOM   2153  N   LEU B 280      15.315  -3.146   9.938  1.00 96.76           N  
ATOM   2154  CA  LEU B 280      15.982  -4.214   9.200  1.00 96.76           C  
ATOM   2155  C   LEU B 280      17.071  -4.863  10.048  1.00 96.76           C  
ATOM   2156  CB  LEU B 280      16.585  -3.673   7.901  1.00 96.76           C  
ATOM   2157  O   LEU B 280      17.837  -4.168  10.719  1.00 96.76           O  
ATOM   2158  CG  LEU B 280      15.592  -3.209   6.835  1.00 96.76           C  
ATOM   2159  CD1 LEU B 280      16.325  -2.496   5.703  1.00 96.76           C  
ATOM   2160  CD2 LEU B 280      14.791  -4.391   6.299  1.00 96.76           C  
ATOM   2161  N   VAL B 281      17.044  -6.159   9.958  1.00 94.76           N  
ATOM   2162  CA  VAL B 281      18.031  -6.923  10.715  1.00 94.76           C  
ATOM   2163  C   VAL B 281      19.213  -7.274   9.815  1.00 94.76           C  
ATOM   2164  CB  VAL B 281      17.417  -8.208  11.314  1.00 94.76           C  
ATOM   2165  O   VAL B 281      19.032  -7.829   8.729  1.00 94.76           O  
ATOM   2166  CG1 VAL B 281      18.482  -9.027  12.041  1.00 94.76           C  
ATOM   2167  CG2 VAL B 281      16.268  -7.860  12.258  1.00 94.76           C  
ATOM   2168  N   PHE B 282      20.396  -6.928  10.256  1.00 92.45           N  
ATOM   2169  CA  PHE B 282      21.639  -7.273   9.578  1.00 92.45           C  
ATOM   2170  C   PHE B 282      22.504  -8.170  10.455  1.00 92.45           C  
ATOM   2171  CB  PHE B 282      22.414  -6.008   9.196  1.00 92.45           C  
ATOM   2172  O   PHE B 282      23.169  -7.691  11.377  1.00 92.45           O  
ATOM   2173  CG  PHE B 282      21.694  -5.130   8.207  1.00 92.45           C  
ATOM   2174  CD1 PHE B 282      21.728  -5.418   6.848  1.00 92.45           C  
ATOM   2175  CD2 PHE B 282      20.984  -4.017   8.638  1.00 92.45           C  
ATOM   2176  CE1 PHE B 282      21.062  -4.608   5.931  1.00 92.45           C  
ATOM   2177  CE2 PHE B 282      20.317  -3.203   7.727  1.00 92.45           C  
ATOM   2178  CZ  PHE B 282      20.358  -3.499   6.374  1.00 92.45           C  
ATOM   2179  N   PRO B 283      22.494  -9.453  10.133  1.00 89.71           N  
ATOM   2180  CA  PRO B 283      23.256 -10.389  10.964  1.00 89.71           C  
ATOM   2181  C   PRO B 283      24.755 -10.096  10.960  1.00 89.71           C  
ATOM   2182  CB  PRO B 283      22.964 -11.748  10.323  1.00 89.71           C  
ATOM   2183  O   PRO B 283      25.307  -9.702   9.929  1.00 89.71           O  
ATOM   2184  CG  PRO B 283      21.736 -11.526   9.499  1.00 89.71           C  
ATOM   2185  CD  PRO B 283      21.663 -10.070   9.135  1.00 89.71           C  
ATOM   2186  N   ASP B 284      25.318 -10.234  12.137  1.00 86.15           N  
ATOM   2187  CA  ASP B 284      26.758 -10.087  12.325  1.00 86.15           C  
ATOM   2188  C   ASP B 284      27.473 -11.426  12.153  1.00 86.15           C  
ATOM   2189  CB  ASP B 284      27.062  -9.502  13.706  1.00 86.15           C  
ATOM   2190  O   ASP B 284      27.255 -12.357  12.932  1.00 86.15           O  
ATOM   2191  CG  ASP B 284      28.520  -9.113  13.876  1.00 86.15           C  
ATOM   2192  OD1 ASP B 284      29.364  -9.532  13.054  1.00 86.15           O  
ATOM   2193  OD2 ASP B 284      28.829  -8.382  14.843  1.00 86.15           O  
ATOM   2194  N   PRO B 285      28.364 -11.459  11.163  1.00 84.50           N  
ATOM   2195  CA  PRO B 285      29.073 -12.721  10.940  1.00 84.50           C  
ATOM   2196  C   PRO B 285      29.924 -13.139  12.138  1.00 84.50           C  
ATOM   2197  CB  PRO B 285      29.953 -12.421   9.724  1.00 84.50           C  
ATOM   2198  O   PRO B 285      30.165 -14.332  12.342  1.00 84.50           O  
ATOM   2199  CG  PRO B 285      29.530 -11.061   9.272  1.00 84.50           C  
ATOM   2200  CD  PRO B 285      28.613 -10.478  10.309  1.00 84.50           C  
ATOM   2201  N   GLU B 286      30.336 -12.245  12.973  1.00 86.84           N  
ATOM   2202  CA  GLU B 286      31.185 -12.517  14.129  1.00 86.84           C  
ATOM   2203  C   GLU B 286      30.364 -13.035  15.307  1.00 86.84           C  
ATOM   2204  CB  GLU B 286      31.956 -11.259  14.538  1.00 86.84           C  
ATOM   2205  O   GLU B 286      30.899 -13.695  16.201  1.00 86.84           O  
ATOM   2206  CG  GLU B 286      32.971 -10.796  13.503  1.00 86.84           C  
ATOM   2207  CD  GLU B 286      33.831  -9.638  13.983  1.00 86.84           C  
ATOM   2208  OE1 GLU B 286      34.771  -9.239  13.258  1.00 86.84           O  
ATOM   2209  OE2 GLU B 286      33.564  -9.125  15.093  1.00 86.84           O  
ATOM   2210  N   LYS B 287      29.055 -12.821  15.261  1.00 87.47           N  
ATOM   2211  CA  LYS B 287      28.120 -13.273  16.287  1.00 87.47           C  
ATOM   2212  C   LYS B 287      26.900 -13.943  15.663  1.00 87.47           C  
ATOM   2213  CB  LYS B 287      27.682 -12.101  17.167  1.00 87.47           C  
ATOM   2214  O   LYS B 287      25.834 -13.332  15.561  1.00 87.47           O  
ATOM   2215  CG  LYS B 287      28.806 -11.490  17.991  1.00 87.47           C  
ATOM   2216  CD  LYS B 287      28.306 -10.337  18.852  1.00 87.47           C  
ATOM   2217  CE  LYS B 287      29.448  -9.656  19.594  1.00 87.47           C  
ATOM   2218  NZ  LYS B 287      28.973  -8.479  20.381  1.00 87.47           N  
ATOM   2219  N   PRO B 288      27.177 -15.246  15.310  1.00 81.92           N  
ATOM   2220  CA  PRO B 288      26.092 -15.916  14.590  1.00 81.92           C  
ATOM   2221  C   PRO B 288      24.806 -16.004  15.408  1.00 81.92           C  
ATOM   2222  CB  PRO B 288      26.660 -17.310  14.314  1.00 81.92           C  
ATOM   2223  O   PRO B 288      24.854 -16.249  16.616  1.00 81.92           O  
ATOM   2224  CG  PRO B 288      27.861 -17.414  15.198  1.00 81.92           C  
ATOM   2225  CD  PRO B 288      28.219 -16.038  15.681  1.00 81.92           C  
ATOM   2226  N   CYS B 289      23.719 -15.552  14.921  1.00 89.07           N  
ATOM   2227  CA  CYS B 289      22.364 -15.589  15.459  1.00 89.07           C  
ATOM   2228  C   CYS B 289      21.393 -16.194  14.453  1.00 89.07           C  
ATOM   2229  CB  CYS B 289      21.903 -14.184  15.845  1.00 89.07           C  
ATOM   2230  O   CYS B 289      21.087 -15.577  13.431  1.00 89.07           O  
ATOM   2231  SG  CYS B 289      20.175 -14.103  16.367  1.00 89.07           S  
ATOM   2232  N   LYS B 290      20.926 -17.419  14.762  1.00 88.95           N  
ATOM   2233  CA  LYS B 290      20.056 -18.156  13.850  1.00 88.95           C  
ATOM   2234  C   LYS B 290      18.764 -17.389  13.584  1.00 88.95           C  
ATOM   2235  CB  LYS B 290      19.737 -19.541  14.414  1.00 88.95           C  
ATOM   2236  O   LYS B 290      18.270 -17.368  12.454  1.00 88.95           O  
ATOM   2237  CG  LYS B 290      20.888 -20.532  14.310  1.00 88.95           C  
ATOM   2238  CD  LYS B 290      20.467 -21.926  14.756  1.00 88.95           C  
ATOM   2239  CE  LYS B 290      21.630 -22.908  14.696  1.00 88.95           C  
ATOM   2240  NZ  LYS B 290      21.234 -24.265  15.179  1.00 88.95           N  
ATOM   2241  N   MET B 291      18.235 -16.874  14.671  1.00 89.53           N  
ATOM   2242  CA  MET B 291      16.997 -16.111  14.546  1.00 89.53           C  
ATOM   2243  C   MET B 291      17.203 -14.877  13.675  1.00 89.53           C  
ATOM   2244  CB  MET B 291      16.478 -15.697  15.925  1.00 89.53           C  
ATOM   2245  O   MET B 291      16.350 -14.545  12.849  1.00 89.53           O  
ATOM   2246  CG  MET B 291      15.072 -15.120  15.903  1.00 89.53           C  
ATOM   2247  SD  MET B 291      14.479 -14.652  17.575  1.00 89.53           S  
ATOM   2248  CE  MET B 291      12.864 -13.939  17.154  1.00 89.53           C  
ATOM   2249  N   CYS B 292      18.326 -14.209  13.796  1.00 90.06           N  
ATOM   2250  CA  CYS B 292      18.645 -13.017  13.018  1.00 90.06           C  
ATOM   2251  C   CYS B 292      18.818 -13.359  11.543  1.00 90.06           C  
ATOM   2252  CB  CYS B 292      19.915 -12.353  13.549  1.00 90.06           C  
ATOM   2253  O   CYS B 292      18.342 -12.628  10.672  1.00 90.06           O  
ATOM   2254  SG  CYS B 292      19.774 -11.773  15.254  1.00 90.06           S  
ATOM   2255  N   GLU B 293      19.410 -14.450  11.312  1.00 90.10           N  
ATOM   2256  CA  GLU B 293      19.611 -14.897   9.937  1.00 90.10           C  
ATOM   2257  C   GLU B 293      18.282 -15.225   9.263  1.00 90.10           C  
ATOM   2258  CB  GLU B 293      20.536 -16.116   9.898  1.00 90.10           C  
ATOM   2259  O   GLU B 293      18.073 -14.890   8.095  1.00 90.10           O  
ATOM   2260  CG  GLU B 293      21.995 -15.791  10.181  1.00 90.10           C  
ATOM   2261  CD  GLU B 293      22.884 -17.023  10.238  1.00 90.10           C  
ATOM   2262  OE1 GLU B 293      24.100 -16.882  10.503  1.00 90.10           O  
ATOM   2263  OE2 GLU B 293      22.362 -18.137  10.015  1.00 90.10           O  
ATOM   2264  N   ALA B 294      17.475 -15.929  10.037  1.00 85.46           N  
ATOM   2265  CA  ALA B 294      16.153 -16.281   9.525  1.00 85.46           C  
ATOM   2266  C   ALA B 294      15.339 -15.031   9.202  1.00 85.46           C  
ATOM   2267  CB  ALA B 294      15.407 -17.153  10.531  1.00 85.46           C  
ATOM   2268  O   ALA B 294      14.704 -14.951   8.148  1.00 85.46           O  
ATOM   2269  N   ARG B 295      15.397 -14.057  10.107  1.00 88.94           N  
ATOM   2270  CA  ARG B 295      14.658 -12.814   9.909  1.00 88.94           C  
ATOM   2271  C   ARG B 295      15.206 -12.035   8.718  1.00 88.94           C  
ATOM   2272  CB  ARG B 295      14.712 -11.950  11.171  1.00 88.94           C  
ATOM   2273  O   ARG B 295      14.440 -11.476   7.931  1.00 88.94           O  
ATOM   2274  CG  ARG B 295      13.727 -10.792  11.167  1.00 88.94           C  
ATOM   2275  CD  ARG B 295      13.548 -10.198  12.557  1.00 88.94           C  
ATOM   2276  NE  ARG B 295      12.544  -9.139  12.566  1.00 88.94           N  
ATOM   2277  NH1 ARG B 295      12.499  -8.916  14.865  1.00 88.94           N  
ATOM   2278  NH2 ARG B 295      11.156  -7.599  13.555  1.00 88.94           N  
ATOM   2279  CZ  ARG B 295      12.068  -8.554  13.662  1.00 88.94           C  
ATOM   2280  N   HIS B 296      16.479 -12.003   8.663  1.00 92.59           N  
ATOM   2281  CA  HIS B 296      17.128 -11.328   7.544  1.00 92.59           C  
ATOM   2282  C   HIS B 296      16.703 -11.936   6.212  1.00 92.59           C  
ATOM   2283  CB  HIS B 296      18.649 -11.394   7.690  1.00 92.59           C  
ATOM   2284  O   HIS B 296      16.459 -11.212   5.244  1.00 92.59           O  
ATOM   2285  CG  HIS B 296      19.387 -10.647   6.624  1.00 92.59           C  
ATOM   2286  CD2 HIS B 296      19.794  -9.358   6.561  1.00 92.59           C  
ATOM   2287  ND1 HIS B 296      19.786 -11.236   5.443  1.00 92.59           N  
ATOM   2288  CE1 HIS B 296      20.409 -10.338   4.699  1.00 92.59           C  
ATOM   2289  NE2 HIS B 296      20.427  -9.190   5.355  1.00 92.59           N  
ATOM   2290  N   LYS B 297      16.597 -13.224   6.112  1.00 85.56           N  
ATOM   2291  CA  LYS B 297      16.198 -13.927   4.895  1.00 85.56           C  
ATOM   2292  C   LYS B 297      14.766 -13.576   4.502  1.00 85.56           C  
ATOM   2293  CB  LYS B 297      16.336 -15.439   5.079  1.00 85.56           C  
ATOM   2294  O   LYS B 297      14.482 -13.327   3.329  1.00 85.56           O  
ATOM   2295  CG  LYS B 297      16.228 -16.232   3.784  1.00 85.56           C  
ATOM   2296  CD  LYS B 297      16.456 -17.719   4.020  1.00 85.56           C  
ATOM   2297  CE  LYS B 297      16.252 -18.526   2.744  1.00 85.56           C  
ATOM   2298  NZ  LYS B 297      16.500 -19.982   2.964  1.00 85.56           N  
ATOM   2299  N   ILE B 298      13.902 -13.566   5.531  1.00 81.09           N  
ATOM   2300  CA  ILE B 298      12.505 -13.223   5.289  1.00 81.09           C  
ATOM   2301  C   ILE B 298      12.404 -11.776   4.813  1.00 81.09           C  
ATOM   2302  CB  ILE B 298      11.645 -13.432   6.556  1.00 81.09           C  
ATOM   2303  O   ILE B 298      11.700 -11.482   3.844  1.00 81.09           O  
ATOM   2304  CG1 ILE B 298      11.554 -14.924   6.899  1.00 81.09           C  
ATOM   2305  CG2 ILE B 298      10.250 -12.828   6.367  1.00 81.09           C  
ATOM   2306  CD1 ILE B 298      10.909 -15.210   8.248  1.00 81.09           C  
ATOM   2307  N   GLN B 299      13.119 -10.862   5.448  1.00 88.40           N  
ATOM   2308  CA  GLN B 299      13.095  -9.445   5.100  1.00 88.40           C  
ATOM   2309  C   GLN B 299      13.655  -9.213   3.699  1.00 88.40           C  
ATOM   2310  CB  GLN B 299      13.884  -8.627   6.123  1.00 88.40           C  
ATOM   2311  O   GLN B 299      13.163  -8.357   2.962  1.00 88.40           O  
ATOM   2312  CG  GLN B 299      13.203  -8.518   7.480  1.00 88.40           C  
ATOM   2313  CD  GLN B 299      14.014  -7.717   8.481  1.00 88.40           C  
ATOM   2314  NE2 GLN B 299      13.336  -7.138   9.466  1.00 88.40           N  
ATOM   2315  OE1 GLN B 299      15.241  -7.620   8.371  1.00 88.40           O  
ATOM   2316  N   ALA B 300      14.628  -9.992   3.359  1.00 87.69           N  
ATOM   2317  CA  ALA B 300      15.250  -9.866   2.044  1.00 87.69           C  
ATOM   2318  C   ALA B 300      14.245 -10.155   0.932  1.00 87.69           C  
ATOM   2319  CB  ALA B 300      16.449 -10.805   1.930  1.00 87.69           C  
ATOM   2320  O   ALA B 300      14.247  -9.486  -0.104  1.00 87.69           O  
ATOM   2321  N   LYS B 301      13.452 -11.167   1.110  1.00 79.54           N  
ATOM   2322  CA  LYS B 301      12.403 -11.512   0.154  1.00 79.54           C  
ATOM   2323  C   LYS B 301      11.477 -10.326  -0.096  1.00 79.54           C  
ATOM   2324  CB  LYS B 301      11.596 -12.711   0.652  1.00 79.54           C  
ATOM   2325  O   LYS B 301      11.218  -9.965  -1.246  1.00 79.54           O  
ATOM   2326  CG  LYS B 301      10.470 -13.130  -0.281  1.00 79.54           C  
ATOM   2327  CD  LYS B 301       9.652 -14.273   0.307  1.00 79.54           C  
ATOM   2328  CE  LYS B 301       8.424 -14.576  -0.541  1.00 79.54           C  
ATOM   2329  NZ  LYS B 301       7.606 -15.681   0.045  1.00 79.54           N  
ATOM   2330  N   TYR B 302      11.002  -9.675   0.948  1.00 82.05           N  
ATOM   2331  CA  TYR B 302      10.019  -8.603   0.835  1.00 82.05           C  
ATOM   2332  C   TYR B 302      10.678  -7.304   0.386  1.00 82.05           C  
ATOM   2333  CB  TYR B 302       9.301  -8.389   2.171  1.00 82.05           C  
ATOM   2334  O   TYR B 302      10.062  -6.497  -0.314  1.00 82.05           O  
ATOM   2335  CG  TYR B 302       8.392  -9.529   2.561  1.00 82.05           C  
ATOM   2336  CD1 TYR B 302       7.266  -9.839   1.801  1.00 82.05           C  
ATOM   2337  CD2 TYR B 302       8.656 -10.298   3.690  1.00 82.05           C  
ATOM   2338  CE1 TYR B 302       6.424 -10.887   2.157  1.00 82.05           C  
ATOM   2339  CE2 TYR B 302       7.821 -11.348   4.055  1.00 82.05           C  
ATOM   2340  OH  TYR B 302       5.880 -12.674   3.641  1.00 82.05           O  
ATOM   2341  CZ  TYR B 302       6.710 -11.635   3.284  1.00 82.05           C  
ATOM   2342  N   LEU B 303      11.905  -7.113   0.744  1.00 88.03           N  
ATOM   2343  CA  LEU B 303      12.652  -5.968   0.234  1.00 88.03           C  
ATOM   2344  C   LEU B 303      12.809  -6.053  -1.281  1.00 88.03           C  
ATOM   2345  CB  LEU B 303      14.030  -5.889   0.898  1.00 88.03           C  
ATOM   2346  O   LEU B 303      12.698  -5.042  -1.978  1.00 88.03           O  
ATOM   2347  CG  LEU B 303      14.087  -5.194   2.259  1.00 88.03           C  
ATOM   2348  CD1 LEU B 303      15.443  -5.427   2.916  1.00 88.03           C  
ATOM   2349  CD2 LEU B 303      13.808  -3.702   2.110  1.00 88.03           C  
ATOM   2350  N   ASP B 304      13.037  -7.230  -1.776  1.00 79.59           N  
ATOM   2351  CA  ASP B 304      13.150  -7.443  -3.215  1.00 79.59           C  
ATOM   2352  C   ASP B 304      11.837  -7.118  -3.923  1.00 79.59           C  
ATOM   2353  CB  ASP B 304      13.567  -8.884  -3.514  1.00 79.59           C  
ATOM   2354  O   ASP B 304      11.834  -6.470  -4.972  1.00 79.59           O  
ATOM   2355  CG  ASP B 304      15.057  -9.119  -3.340  1.00 79.59           C  
ATOM   2356  OD1 ASP B 304      15.818  -8.136  -3.208  1.00 79.59           O  
ATOM   2357  OD2 ASP B 304      15.474 -10.298  -3.337  1.00 79.59           O  
ATOM   2358  N   GLN B 305      10.800  -7.578  -3.356  1.00 68.99           N  
ATOM   2359  CA  GLN B 305       9.477  -7.306  -3.909  1.00 68.99           C  
ATOM   2360  C   GLN B 305       9.184  -5.809  -3.924  1.00 68.99           C  
ATOM   2361  CB  GLN B 305       8.400  -8.044  -3.111  1.00 68.99           C  
ATOM   2362  O   GLN B 305       8.655  -5.284  -4.906  1.00 68.99           O  
ATOM   2363  CG  GLN B 305       8.436  -9.556  -3.282  1.00 68.99           C  
ATOM   2364  CD  GLN B 305       7.391 -10.267  -2.443  1.00 68.99           C  
ATOM   2365  NE2 GLN B 305       7.339 -11.590  -2.555  1.00 68.99           N  
ATOM   2366  OE1 GLN B 305       6.636  -9.632  -1.699  1.00 68.99           O  
ATOM   2367  N   MET B 306       9.524  -5.126  -2.806  1.00 78.67           N  
ATOM   2368  CA  MET B 306       9.315  -3.687  -2.686  1.00 78.67           C  
ATOM   2369  C   MET B 306      10.107  -2.931  -3.747  1.00 78.67           C  
ATOM   2370  CB  MET B 306       9.712  -3.200  -1.291  1.00 78.67           C  
ATOM   2371  O   MET B 306       9.582  -2.015  -4.385  1.00 78.67           O  
ATOM   2372  CG  MET B 306       9.267  -1.778  -0.988  1.00 78.67           C  
ATOM   2373  SD  MET B 306       7.451  -1.645  -0.759  1.00 78.67           S  
ATOM   2374  CE  MET B 306       7.355  -1.663   1.053  1.00 78.67           C  
ATOM   2375  N   GLU B 307      11.303  -3.311  -4.002  1.00 78.96           N  
ATOM   2376  CA  GLU B 307      12.172  -2.668  -4.982  1.00 78.96           C  
ATOM   2377  C   GLU B 307      11.628  -2.838  -6.398  1.00 78.96           C  
ATOM   2378  CB  GLU B 307      13.593  -3.232  -4.894  1.00 78.96           C  
ATOM   2379  O   GLU B 307      11.760  -1.940  -7.231  1.00 78.96           O  
ATOM   2380  CG  GLU B 307      14.383  -2.722  -3.697  1.00 78.96           C  
ATOM   2381  CD  GLU B 307      15.755  -3.365  -3.567  1.00 78.96           C  
ATOM   2382  OE1 GLU B 307      16.483  -3.051  -2.597  1.00 78.96           O  
ATOM   2383  OE2 GLU B 307      16.106  -4.187  -4.442  1.00 78.96           O  
ATOM   2384  N   ASP B 308      10.957  -3.947  -6.597  1.00 70.17           N  
ATOM   2385  CA  ASP B 308      10.359  -4.208  -7.902  1.00 70.17           C  
ATOM   2386  C   ASP B 308       9.093  -3.379  -8.102  1.00 70.17           C  
ATOM   2387  CB  ASP B 308      10.044  -5.697  -8.060  1.00 70.17           C  
ATOM   2388  O   ASP B 308       8.885  -2.802  -9.171  1.00 70.17           O  
ATOM   2389  CG  ASP B 308      11.282  -6.543  -8.298  1.00 70.17           C  
ATOM   2390  OD1 ASP B 308      12.359  -5.980  -8.589  1.00 70.17           O  
ATOM   2391  OD2 ASP B 308      11.179  -7.785  -8.197  1.00 70.17           O  
ATOM   2392  N   LEU B 309       8.328  -3.305  -7.053  1.00 69.87           N  
ATOM   2393  CA  LEU B 309       7.045  -2.612  -7.119  1.00 69.87           C  
ATOM   2394  C   LEU B 309       7.245  -1.101  -7.169  1.00 69.87           C  
ATOM   2395  CB  LEU B 309       6.172  -2.984  -5.918  1.00 69.87           C  
ATOM   2396  O   LEU B 309       6.508  -0.395  -7.860  1.00 69.87           O  
ATOM   2397  CG  LEU B 309       5.126  -4.076  -6.152  1.00 69.87           C  
ATOM   2398  CD1 LEU B 309       5.471  -5.322  -5.344  1.00 69.87           C  
ATOM   2399  CD2 LEU B 309       3.734  -3.568  -5.794  1.00 69.87           C  
ATOM   2400  N   TYR B 310       8.289  -0.547  -6.494  1.00 80.00           N  
ATOM   2401  CA  TYR B 310       8.481   0.888  -6.321  1.00 80.00           C  
ATOM   2402  C   TYR B 310       9.843   1.324  -6.849  1.00 80.00           C  
ATOM   2403  CB  TYR B 310       8.346   1.275  -4.845  1.00 80.00           C  
ATOM   2404  O   TYR B 310      10.585   2.031  -6.163  1.00 80.00           O  
ATOM   2405  CG  TYR B 310       6.988   0.970  -4.260  1.00 80.00           C  
ATOM   2406  CD1 TYR B 310       5.881   1.755  -4.574  1.00 80.00           C  
ATOM   2407  CD2 TYR B 310       6.810  -0.101  -3.391  1.00 80.00           C  
ATOM   2408  CE1 TYR B 310       4.628   1.479  -4.036  1.00 80.00           C  
ATOM   2409  CE2 TYR B 310       5.562  -0.386  -2.847  1.00 80.00           C  
ATOM   2410  OH  TYR B 310       3.241   0.131  -2.639  1.00 80.00           O  
ATOM   2411  CZ  TYR B 310       4.479   0.408  -3.175  1.00 80.00           C  
ATOM   2412  N   GLU B 311      10.117   0.957  -8.108  1.00 76.06           N  
ATOM   2413  CA  GLU B 311      11.394   1.248  -8.754  1.00 76.06           C  
ATOM   2414  C   GLU B 311      11.594   2.751  -8.929  1.00 76.06           C  
ATOM   2415  CB  GLU B 311      11.483   0.543 -10.110  1.00 76.06           C  
ATOM   2416  O   GLU B 311      12.728   3.226  -9.009  1.00 76.06           O  
ATOM   2417  CG  GLU B 311      10.440   1.010 -11.115  1.00 76.06           C  
ATOM   2418  CD  GLU B 311      10.504   0.262 -12.437  1.00 76.06           C  
ATOM   2419  OE1 GLU B 311       9.766   0.630 -13.379  1.00 76.06           O  
ATOM   2420  OE2 GLU B 311      11.298  -0.701 -12.531  1.00 76.06           O  
ATOM   2421  N   ASP B 312      10.498   3.487  -8.926  1.00 80.05           N  
ATOM   2422  CA  ASP B 312      10.560   4.933  -9.115  1.00 80.05           C  
ATOM   2423  C   ASP B 312      10.482   5.666  -7.778  1.00 80.05           C  
ATOM   2424  CB  ASP B 312       9.434   5.403 -10.039  1.00 80.05           C  
ATOM   2425  O   ASP B 312      10.258   6.878  -7.740  1.00 80.05           O  
ATOM   2426  CG  ASP B 312       8.068   4.892  -9.616  1.00 80.05           C  
ATOM   2427  OD1 ASP B 312       7.990   3.831  -8.959  1.00 80.05           O  
ATOM   2428  OD2 ASP B 312       7.060   5.554  -9.945  1.00 80.05           O  
ATOM   2429  N   PHE B 313      10.584   4.964  -6.675  1.00 88.93           N  
ATOM   2430  CA  PHE B 313      10.592   5.542  -5.336  1.00 88.93           C  
ATOM   2431  C   PHE B 313      11.997   5.519  -4.745  1.00 88.93           C  
ATOM   2432  CB  PHE B 313       9.624   4.789  -4.418  1.00 88.93           C  
ATOM   2433  O   PHE B 313      12.810   4.663  -5.098  1.00 88.93           O  
ATOM   2434  CG  PHE B 313       8.188   5.212  -4.574  1.00 88.93           C  
ATOM   2435  CD1 PHE B 313       7.465   5.681  -3.484  1.00 88.93           C  
ATOM   2436  CD2 PHE B 313       7.561   5.139  -5.811  1.00 88.93           C  
ATOM   2437  CE1 PHE B 313       6.135   6.073  -3.625  1.00 88.93           C  
ATOM   2438  CE2 PHE B 313       6.233   5.529  -5.960  1.00 88.93           C  
ATOM   2439  CZ  PHE B 313       5.522   5.994  -4.865  1.00 88.93           C  
ATOM   2440  N   HIS B 314      12.334   6.472  -3.906  1.00 94.73           N  
ATOM   2441  CA  HIS B 314      13.479   6.358  -3.010  1.00 94.73           C  
ATOM   2442  C   HIS B 314      13.172   5.429  -1.840  1.00 94.73           C  
ATOM   2443  CB  HIS B 314      13.893   7.736  -2.492  1.00 94.73           C  
ATOM   2444  O   HIS B 314      12.353   5.758  -0.979  1.00 94.73           O  
ATOM   2445  CG  HIS B 314      14.301   8.686  -3.573  1.00 94.73           C  
ATOM   2446  CD2 HIS B 314      13.567   9.517  -4.350  1.00 94.73           C  
ATOM   2447  ND1 HIS B 314      15.613   8.854  -3.960  1.00 94.73           N  
ATOM   2448  CE1 HIS B 314      15.668   9.750  -4.931  1.00 94.73           C  
ATOM   2449  NE2 HIS B 314      14.440  10.168  -5.187  1.00 94.73           N  
ATOM   2450  N   ILE B 315      13.725   4.285  -1.823  1.00 94.80           N  
ATOM   2451  CA  ILE B 315      13.496   3.320  -0.754  1.00 94.80           C  
ATOM   2452  C   ILE B 315      14.636   3.391   0.259  1.00 94.80           C  
ATOM   2453  CB  ILE B 315      13.360   1.884  -1.308  1.00 94.80           C  
ATOM   2454  O   ILE B 315      15.742   2.915  -0.008  1.00 94.80           O  
ATOM   2455  CG1 ILE B 315      12.230   1.815  -2.341  1.00 94.80           C  
ATOM   2456  CG2 ILE B 315      13.125   0.886  -0.171  1.00 94.80           C  
ATOM   2457  CD1 ILE B 315      12.082   0.454  -3.008  1.00 94.80           C  
ATOM   2458  N   VAL B 316      14.403   4.009   1.396  1.00 97.43           N  
ATOM   2459  CA  VAL B 316      15.396   4.210   2.447  1.00 97.43           C  
ATOM   2460  C   VAL B 316      15.363   3.035   3.421  1.00 97.43           C  
ATOM   2461  CB  VAL B 316      15.160   5.536   3.204  1.00 97.43           C  
ATOM   2462  O   VAL B 316      14.310   2.705   3.971  1.00 97.43           O  
ATOM   2463  CG1 VAL B 316      16.271   5.781   4.223  1.00 97.43           C  
ATOM   2464  CG2 VAL B 316      15.065   6.702   2.221  1.00 97.43           C  
ATOM   2465  N   LYS B 317      16.443   2.379   3.687  1.00 97.02           N  
ATOM   2466  CA  LYS B 317      16.560   1.200   4.540  1.00 97.02           C  
ATOM   2467  C   LYS B 317      17.221   1.548   5.871  1.00 97.02           C  
ATOM   2468  CB  LYS B 317      17.355   0.102   3.832  1.00 97.02           C  
ATOM   2469  O   LYS B 317      18.388   1.942   5.906  1.00 97.02           O  
ATOM   2470  CG  LYS B 317      16.740  -0.358   2.518  1.00 97.02           C  
ATOM   2471  CD  LYS B 317      17.635  -1.360   1.802  1.00 97.02           C  
ATOM   2472  CE  LYS B 317      17.104  -1.696   0.415  1.00 97.02           C  
ATOM   2473  NZ  LYS B 317      18.034  -2.593  -0.332  1.00 97.02           N  
ATOM   2474  N   LEU B 318      16.535   1.386   6.918  1.00 97.87           N  
ATOM   2475  CA  LEU B 318      17.046   1.709   8.245  1.00 97.87           C  
ATOM   2476  C   LEU B 318      17.177   0.452   9.099  1.00 97.87           C  
ATOM   2477  CB  LEU B 318      16.130   2.719   8.941  1.00 97.87           C  
ATOM   2478  O   LEU B 318      16.317  -0.430   9.048  1.00 97.87           O  
ATOM   2479  CG  LEU B 318      16.011   4.094   8.282  1.00 97.87           C  
ATOM   2480  CD1 LEU B 318      15.012   4.961   9.040  1.00 97.87           C  
ATOM   2481  CD2 LEU B 318      17.374   4.774   8.214  1.00 97.87           C  
ATOM   2482  N   PRO B 319      18.197   0.321   9.870  1.00 96.37           N  
ATOM   2483  CA  PRO B 319      18.468  -0.873  10.674  1.00 96.37           C  
ATOM   2484  C   PRO B 319      17.680  -0.896  11.982  1.00 96.37           C  
ATOM   2485  CB  PRO B 319      19.972  -0.782  10.944  1.00 96.37           C  
ATOM   2486  O   PRO B 319      17.255   0.155  12.469  1.00 96.37           O  
ATOM   2487  CG  PRO B 319      20.263   0.683  10.994  1.00 96.37           C  
ATOM   2488  CD  PRO B 319      19.375   1.379  10.003  1.00 96.37           C  
ATOM   2489  N   LEU B 320      17.475  -2.084  12.439  1.00 95.68           N  
ATOM   2490  CA  LEU B 320      17.035  -2.265  13.818  1.00 95.68           C  
ATOM   2491  C   LEU B 320      18.209  -2.145  14.783  1.00 95.68           C  
ATOM   2492  CB  LEU B 320      16.355  -3.625  13.990  1.00 95.68           C  
ATOM   2493  O   LEU B 320      19.175  -2.906  14.690  1.00 95.68           O  
ATOM   2494  CG  LEU B 320      15.850  -3.958  15.395  1.00 95.68           C  
ATOM   2495  CD1 LEU B 320      14.725  -3.008  15.793  1.00 95.68           C  
ATOM   2496  CD2 LEU B 320      15.383  -5.408  15.467  1.00 95.68           C  
ATOM   2497  N   LEU B 321      18.142  -1.227  15.720  1.00 92.83           N  
ATOM   2498  CA  LEU B 321      19.216  -1.019  16.685  1.00 92.83           C  
ATOM   2499  C   LEU B 321      18.977  -1.836  17.950  1.00 92.83           C  
ATOM   2500  CB  LEU B 321      19.341   0.465  17.037  1.00 92.83           C  
ATOM   2501  O   LEU B 321      17.838  -2.200  18.253  1.00 92.83           O  
ATOM   2502  CG  LEU B 321      19.674   1.411  15.882  1.00 92.83           C  
ATOM   2503  CD1 LEU B 321      19.657   2.859  16.360  1.00 92.83           C  
ATOM   2504  CD2 LEU B 321      21.029   1.058  15.276  1.00 92.83           C  
ATOM   2505  N   PRO B 322      20.065  -2.207  18.603  1.00 88.09           N  
ATOM   2506  CA  PRO B 322      19.946  -3.009  19.822  1.00 88.09           C  
ATOM   2507  C   PRO B 322      19.280  -2.248  20.966  1.00 88.09           C  
ATOM   2508  CB  PRO B 322      21.399  -3.347  20.165  1.00 88.09           C  
ATOM   2509  O   PRO B 322      18.889  -2.852  21.969  1.00 88.09           O  
ATOM   2510  CG  PRO B 322      22.209  -2.303  19.468  1.00 88.09           C  
ATOM   2511  CD  PRO B 322      21.423  -1.794  18.293  1.00 88.09           C  
ATOM   2512  N   HIS B 323      19.098  -0.965  20.832  1.00 91.29           N  
ATOM   2513  CA  HIS B 323      18.469  -0.133  21.852  1.00 91.29           C  
ATOM   2514  C   HIS B 323      17.354   0.720  21.256  1.00 91.29           C  
ATOM   2515  CB  HIS B 323      19.508   0.761  22.530  1.00 91.29           C  
ATOM   2516  O   HIS B 323      17.308   0.929  20.041  1.00 91.29           O  
ATOM   2517  CG  HIS B 323      20.244   1.652  21.581  1.00 91.29           C  
ATOM   2518  CD2 HIS B 323      20.092   2.967  21.297  1.00 91.29           C  
ATOM   2519  ND1 HIS B 323      21.279   1.202  20.789  1.00 91.29           N  
ATOM   2520  CE1 HIS B 323      21.733   2.206  20.057  1.00 91.29           C  
ATOM   2521  NE2 HIS B 323      21.030   3.288  20.346  1.00 91.29           N  
ATOM   2522  N   GLU B 324      16.517   1.134  22.146  1.00 90.48           N  
ATOM   2523  CA  GLU B 324      15.457   2.046  21.726  1.00 90.48           C  
ATOM   2524  C   GLU B 324      16.014   3.432  21.410  1.00 90.48           C  
ATOM   2525  CB  GLU B 324      14.376   2.147  22.805  1.00 90.48           C  
ATOM   2526  O   GLU B 324      16.917   3.915  22.096  1.00 90.48           O  
ATOM   2527  CG  GLU B 324      13.087   2.799  22.325  1.00 90.48           C  
ATOM   2528  CD  GLU B 324      11.990   2.808  23.378  1.00 90.48           C  
ATOM   2529  OE1 GLU B 324      10.882   3.318  23.096  1.00 90.48           O  
ATOM   2530  OE2 GLU B 324      12.242   2.302  24.494  1.00 90.48           O  
ATOM   2531  N   VAL B 325      15.557   3.988  20.399  1.00 94.45           N  
ATOM   2532  CA  VAL B 325      15.985   5.332  20.023  1.00 94.45           C  
ATOM   2533  C   VAL B 325      15.202   6.368  20.827  1.00 94.45           C  
ATOM   2534  CB  VAL B 325      15.803   5.583  18.510  1.00 94.45           C  
ATOM   2535  O   VAL B 325      14.094   6.750  20.445  1.00 94.45           O  
ATOM   2536  CG1 VAL B 325      16.337   6.961  18.123  1.00 94.45           C  
ATOM   2537  CG2 VAL B 325      16.499   4.490  17.701  1.00 94.45           C  
ATOM   2538  N   ARG B 326      15.721   6.730  21.949  1.00 91.97           N  
ATOM   2539  CA  ARG B 326      15.096   7.693  22.849  1.00 91.97           C  
ATOM   2540  C   ARG B 326      16.106   8.733  23.325  1.00 91.97           C  
ATOM   2541  CB  ARG B 326      14.473   6.980  24.051  1.00 91.97           C  
ATOM   2542  O   ARG B 326      17.246   8.395  23.649  1.00 91.97           O  
ATOM   2543  CG  ARG B 326      13.541   7.858  24.872  1.00 91.97           C  
ATOM   2544  CD  ARG B 326      12.832   7.063  25.960  1.00 91.97           C  
ATOM   2545  NE  ARG B 326      11.912   7.900  26.725  1.00 91.97           N  
ATOM   2546  NH1 ARG B 326      11.423   6.282  28.300  1.00 91.97           N  
ATOM   2547  NH2 ARG B 326      10.450   8.353  28.438  1.00 91.97           N  
ATOM   2548  CZ  ARG B 326      11.264   7.510  27.819  1.00 91.97           C  
ATOM   2549  N   GLY B 327      15.624  10.060  23.310  1.00 92.48           N  
ATOM   2550  CA  GLY B 327      16.500  11.168  23.654  1.00 92.48           C  
ATOM   2551  C   GLY B 327      17.021  11.916  22.442  1.00 92.48           C  
ATOM   2552  O   GLY B 327      17.247  11.318  21.387  1.00 92.48           O  
ATOM   2553  N   ALA B 328      17.278  13.168  22.619  1.00 91.47           N  
ATOM   2554  CA  ALA B 328      17.695  14.037  21.522  1.00 91.47           C  
ATOM   2555  C   ALA B 328      18.996  13.543  20.896  1.00 91.47           C  
ATOM   2556  CB  ALA B 328      17.857  15.474  22.012  1.00 91.47           C  
ATOM   2557  O   ALA B 328      19.150  13.561  19.673  1.00 91.47           O  
ATOM   2558  N   ASP B 329      19.892  13.022  21.666  1.00 92.21           N  
ATOM   2559  CA  ASP B 329      21.188  12.567  21.172  1.00 92.21           C  
ATOM   2560  C   ASP B 329      21.036  11.328  20.293  1.00 92.21           C  
ATOM   2561  CB  ASP B 329      22.134  12.272  22.338  1.00 92.21           C  
ATOM   2562  O   ASP B 329      21.606  11.261  19.201  1.00 92.21           O  
ATOM   2563  CG  ASP B 329      22.551  13.521  23.094  1.00 92.21           C  
ATOM   2564  OD1 ASP B 329      22.559  14.620  22.499  1.00 92.21           O  
ATOM   2565  OD2 ASP B 329      22.877  13.405  24.295  1.00 92.21           O  
ATOM   2566  N   LYS B 330      20.299  10.346  20.774  1.00 93.90           N  
ATOM   2567  CA  LYS B 330      20.096   9.106  20.031  1.00 93.90           C  
ATOM   2568  C   LYS B 330      19.295   9.354  18.755  1.00 93.90           C  
ATOM   2569  CB  LYS B 330      19.386   8.068  20.901  1.00 93.90           C  
ATOM   2570  O   LYS B 330      19.546   8.723  17.726  1.00 93.90           O  
ATOM   2571  CG  LYS B 330      20.251   7.498  22.015  1.00 93.90           C  
ATOM   2572  CD  LYS B 330      19.534   6.383  22.766  1.00 93.90           C  
ATOM   2573  CE  LYS B 330      20.388   5.831  23.899  1.00 93.90           C  
ATOM   2574  NZ  LYS B 330      19.659   4.793  24.687  1.00 93.90           N  
ATOM   2575  N   VAL B 331      18.343  10.263  18.848  1.00 96.61           N  
ATOM   2576  CA  VAL B 331      17.559  10.623  17.671  1.00 96.61           C  
ATOM   2577  C   VAL B 331      18.461  11.287  16.633  1.00 96.61           C  
ATOM   2578  CB  VAL B 331      16.385  11.559  18.034  1.00 96.61           C  
ATOM   2579  O   VAL B 331      18.338  11.024  15.434  1.00 96.61           O  
ATOM   2580  CG1 VAL B 331      15.679  12.055  16.774  1.00 96.61           C  
ATOM   2581  CG2 VAL B 331      15.400  10.845  18.957  1.00 96.61           C  
ATOM   2582  N   ASN B 332      19.369  12.142  17.135  1.00 95.86           N  
ATOM   2583  CA  ASN B 332      20.319  12.816  16.257  1.00 95.86           C  
ATOM   2584  C   ASN B 332      21.221  11.818  15.536  1.00 95.86           C  
ATOM   2585  CB  ASN B 332      21.162  13.820  17.046  1.00 95.86           C  
ATOM   2586  O   ASN B 332      21.444  11.934  14.330  1.00 95.86           O  
ATOM   2587  CG  ASN B 332      21.964  14.742  16.150  1.00 95.86           C  
ATOM   2588  ND2 ASN B 332      23.050  15.290  16.683  1.00 95.86           N  
ATOM   2589  OD1 ASN B 332      21.612  14.960  14.988  1.00 95.86           O  
ATOM   2590  N   THR B 333      21.713  10.861  16.231  1.00 96.14           N  
ATOM   2591  CA  THR B 333      22.573   9.835  15.652  1.00 96.14           C  
ATOM   2592  C   THR B 333      21.807   8.998  14.633  1.00 96.14           C  
ATOM   2593  CB  THR B 333      23.156   8.915  16.741  1.00 96.14           C  
ATOM   2594  O   THR B 333      22.301   8.743  13.533  1.00 96.14           O  
ATOM   2595  CG2 THR B 333      24.131   7.906  16.145  1.00 96.14           C  
ATOM   2596  OG1 THR B 333      23.845   9.712  17.713  1.00 96.14           O  
ATOM   2597  N   PHE B 334      20.632   8.597  15.013  1.00 97.45           N  
ATOM   2598  CA  PHE B 334      19.790   7.781  14.146  1.00 97.45           C  
ATOM   2599  C   PHE B 334      19.396   8.553  12.893  1.00 97.45           C  
ATOM   2600  CB  PHE B 334      18.535   7.318  14.894  1.00 97.45           C  
ATOM   2601  O   PHE B 334      19.315   7.980  11.804  1.00 97.45           O  
ATOM   2602  CG  PHE B 334      17.674   6.370  14.105  1.00 97.45           C  
ATOM   2603  CD1 PHE B 334      16.518   6.818  13.476  1.00 97.45           C  
ATOM   2604  CD2 PHE B 334      18.020   5.030  13.991  1.00 97.45           C  
ATOM   2605  CE1 PHE B 334      15.718   5.942  12.745  1.00 97.45           C  
ATOM   2606  CE2 PHE B 334      17.226   4.149  13.262  1.00 97.45           C  
ATOM   2607  CZ  PHE B 334      16.075   4.607  12.641  1.00 97.45           C  
ATOM   2608  N   SER B 335      19.199   9.853  13.044  1.00 98.10           N  
ATOM   2609  CA  SER B 335      18.734  10.709  11.957  1.00 98.10           C  
ATOM   2610  C   SER B 335      19.743  10.750  10.815  1.00 98.10           C  
ATOM   2611  CB  SER B 335      18.469  12.126  12.466  1.00 98.10           C  
ATOM   2612  O   SER B 335      19.370  10.939   9.655  1.00 98.10           O  
ATOM   2613  OG  SER B 335      19.685  12.782  12.783  1.00 98.10           O  
ATOM   2614  N   ALA B 336      20.977  10.547  11.104  1.00 97.21           N  
ATOM   2615  CA  ALA B 336      22.035  10.568  10.098  1.00 97.21           C  
ATOM   2616  C   ALA B 336      21.860   9.431   9.095  1.00 97.21           C  
ATOM   2617  CB  ALA B 336      23.405  10.479  10.764  1.00 97.21           C  
ATOM   2618  O   ALA B 336      22.295   9.536   7.945  1.00 97.21           O  
ATOM   2619  N   LEU B 337      21.206   8.390   9.531  1.00 97.36           N  
ATOM   2620  CA  LEU B 337      21.014   7.210   8.696  1.00 97.36           C  
ATOM   2621  C   LEU B 337      20.028   7.496   7.568  1.00 97.36           C  
ATOM   2622  CB  LEU B 337      20.515   6.033   9.539  1.00 97.36           C  
ATOM   2623  O   LEU B 337      19.944   6.733   6.603  1.00 97.36           O  
ATOM   2624  CG  LEU B 337      21.481   5.500  10.598  1.00 97.36           C  
ATOM   2625  CD1 LEU B 337      20.794   4.443  11.457  1.00 97.36           C  
ATOM   2626  CD2 LEU B 337      22.734   4.931   9.941  1.00 97.36           C  
ATOM   2627  N   LEU B 338      19.270   8.581   7.695  1.00 97.83           N  
ATOM   2628  CA  LEU B 338      18.334   8.974   6.647  1.00 97.83           C  
ATOM   2629  C   LEU B 338      19.078   9.503   5.425  1.00 97.83           C  
ATOM   2630  CB  LEU B 338      17.362  10.035   7.167  1.00 97.83           C  
ATOM   2631  O   LEU B 338      18.543   9.487   4.314  1.00 97.83           O  
ATOM   2632  CG  LEU B 338      16.324   9.563   8.186  1.00 97.83           C  
ATOM   2633  CD1 LEU B 338      15.546  10.752   8.740  1.00 97.83           C  
ATOM   2634  CD2 LEU B 338      15.379   8.546   7.556  1.00 97.83           C  
ATOM   2635  N   LEU B 339      20.315  10.014   5.648  1.00 97.09           N  
ATOM   2636  CA  LEU B 339      21.075  10.647   4.576  1.00 97.09           C  
ATOM   2637  C   LEU B 339      22.261   9.781   4.165  1.00 97.09           C  
ATOM   2638  CB  LEU B 339      21.565  12.031   5.011  1.00 97.09           C  
ATOM   2639  O   LEU B 339      22.753   9.889   3.040  1.00 97.09           O  
ATOM   2640  CG  LEU B 339      20.484  13.050   5.374  1.00 97.09           C  
ATOM   2641  CD1 LEU B 339      21.120  14.368   5.803  1.00 97.09           C  
ATOM   2642  CD2 LEU B 339      19.535  13.265   4.200  1.00 97.09           C  
ATOM   2643  N   GLU B 340      22.711   9.008   5.057  1.00 96.09           N  
ATOM   2644  CA  GLU B 340      23.809   8.079   4.805  1.00 96.09           C  
ATOM   2645  C   GLU B 340      23.383   6.637   5.065  1.00 96.09           C  
ATOM   2646  CB  GLU B 340      25.022   8.434   5.669  1.00 96.09           C  
ATOM   2647  O   GLU B 340      23.195   6.238   6.216  1.00 96.09           O  
ATOM   2648  CG  GLU B 340      25.648   9.778   5.328  1.00 96.09           C  
ATOM   2649  CD  GLU B 340      26.866  10.106   6.178  1.00 96.09           C  
ATOM   2650  OE1 GLU B 340      27.461  11.191   5.992  1.00 96.09           O  
ATOM   2651  OE2 GLU B 340      27.228   9.269   7.035  1.00 96.09           O  
ATOM   2652  N   PRO B 341      23.254   5.871   3.969  1.00 92.75           N  
ATOM   2653  CA  PRO B 341      22.789   4.490   4.120  1.00 92.75           C  
ATOM   2654  C   PRO B 341      23.623   3.693   5.122  1.00 92.75           C  
ATOM   2655  CB  PRO B 341      22.933   3.913   2.710  1.00 92.75           C  
ATOM   2656  O   PRO B 341      24.838   3.885   5.210  1.00 92.75           O  
ATOM   2657  CG  PRO B 341      22.891   5.102   1.805  1.00 92.75           C  
ATOM   2658  CD  PRO B 341      23.483   6.276   2.532  1.00 92.75           C  
ATOM   2659  N   TYR B 342      22.967   2.905   5.864  1.00 90.06           N  
ATOM   2660  CA  TYR B 342      23.609   2.063   6.866  1.00 90.06           C  
ATOM   2661  C   TYR B 342      24.554   1.061   6.213  1.00 90.06           C  
ATOM   2662  CB  TYR B 342      22.559   1.322   7.700  1.00 90.06           C  
ATOM   2663  O   TYR B 342      24.208   0.437   5.207  1.00 90.06           O  
ATOM   2664  CG  TYR B 342      23.147   0.448   8.781  1.00 90.06           C  
ATOM   2665  CD1 TYR B 342      23.184  -0.938   8.641  1.00 90.06           C  
ATOM   2666  CD2 TYR B 342      23.667   1.005   9.944  1.00 90.06           C  
ATOM   2667  CE1 TYR B 342      23.723  -1.747   9.635  1.00 90.06           C  
ATOM   2668  CE2 TYR B 342      24.209   0.206  10.945  1.00 90.06           C  
ATOM   2669  OH  TYR B 342      24.768  -1.964  11.769  1.00 90.06           O  
ATOM   2670  CZ  TYR B 342      24.233  -1.167  10.781  1.00 90.06           C  
ATOM   2671  N   LYS B 343      25.704   0.891   6.742  1.00 89.15           N  
ATOM   2672  CA  LYS B 343      26.686  -0.086   6.279  1.00 89.15           C  
ATOM   2673  C   LYS B 343      26.726  -1.303   7.200  1.00 89.15           C  
ATOM   2674  CB  LYS B 343      28.074   0.549   6.189  1.00 89.15           C  
ATOM   2675  O   LYS B 343      27.222  -1.219   8.326  1.00 89.15           O  
ATOM   2676  CG  LYS B 343      28.189   1.639   5.133  1.00 89.15           C  
ATOM   2677  CD  LYS B 343      29.602   2.201   5.061  1.00 89.15           C  
ATOM   2678  CE  LYS B 343      29.696   3.356   4.074  1.00 89.15           C  
ATOM   2679  NZ  LYS B 343      31.064   3.955   4.049  1.00 89.15           N  
ATOM   2680  N   PRO B 344      26.229  -2.418   6.723  1.00 84.42           N  
ATOM   2681  CA  PRO B 344      26.217  -3.636   7.537  1.00 84.42           C  
ATOM   2682  C   PRO B 344      27.619  -4.100   7.924  1.00 84.42           C  
ATOM   2683  CB  PRO B 344      25.534  -4.661   6.627  1.00 84.42           C  
ATOM   2684  O   PRO B 344      28.594  -3.761   7.250  1.00 84.42           O  
ATOM   2685  CG  PRO B 344      25.404  -3.972   5.307  1.00 84.42           C  
ATOM   2686  CD  PRO B 344      25.832  -2.542   5.470  1.00 84.42           C  
ATOM   2687  N   PRO B 345      27.716  -4.762   9.056  1.00 75.58           N  
ATOM   2688  CA  PRO B 345      29.011  -5.327   9.442  1.00 75.58           C  
ATOM   2689  C   PRO B 345      29.553  -6.316   8.413  1.00 75.58           C  
ATOM   2690  CB  PRO B 345      28.707  -6.031  10.767  1.00 75.58           C  
ATOM   2691  O   PRO B 345      28.785  -7.069   7.809  1.00 75.58           O  
ATOM   2692  CG  PRO B 345      27.235  -5.863  10.960  1.00 75.58           C  
ATOM   2693  CD  PRO B 345      26.690  -5.069   9.808  1.00 75.58           C  
ATOM   2694  N   SER B 346      30.572  -5.882   7.572  1.00 61.90           N  
ATOM   2695  CA  SER B 346      31.175  -6.686   6.514  1.00 61.90           C  
ATOM   2696  C   SER B 346      31.726  -7.998   7.061  1.00 61.90           C  
ATOM   2697  CB  SER B 346      32.291  -5.906   5.818  1.00 61.90           C  
ATOM   2698  O   SER B 346      32.064  -8.091   8.243  1.00 61.90           O  
ATOM   2699  OG  SER B 346      32.921  -5.014   6.722  1.00 61.90           O  
ATOM   2700  N   ALA B 347      31.386  -9.183   6.494  1.00 43.48           N  
ATOM   2701  CA  ALA B 347      32.179 -10.374   6.789  1.00 43.48           C  
ATOM   2702  C   ALA B 347      33.663 -10.120   6.541  1.00 43.48           C  
ATOM   2703  CB  ALA B 347      31.697 -11.555   5.950  1.00 43.48           C  
ATOM   2704  O   ALA B 347      34.047  -9.640   5.472  1.00 43.48           O  
ATOM   2705  N   GLN B 348      34.488  -9.740   7.474  1.00 36.60           N  
ATOM   2706  CA  GLN B 348      35.894  -9.817   7.089  1.00 36.60           C  
ATOM   2707  C   GLN B 348      36.182 -11.101   6.316  1.00 36.60           C  
ATOM   2708  CB  GLN B 348      36.794  -9.734   8.323  1.00 36.60           C  
ATOM   2709  O   GLN B 348      35.720 -12.178   6.696  1.00 36.60           O  
ATOM   2710  CG  GLN B 348      37.131  -8.309   8.743  1.00 36.60           C  
ATOM   2711  CD  GLN B 348      38.019  -8.254   9.972  1.00 36.60           C  
ATOM   2712  NE2 GLN B 348      38.171  -7.063  10.540  1.00 36.60           N  
ATOM   2713  OE1 GLN B 348      38.563  -9.274  10.407  1.00 36.60           O  
TER    2714      GLN B 348                                                      
ATOM   2715  N   MET C   1       4.826 -18.246 -15.554  1.00 33.09           N  
ATOM   2716  CA  MET C   1       3.397 -18.545 -15.582  1.00 33.09           C  
ATOM   2717  C   MET C   1       2.784 -18.145 -16.919  1.00 33.09           C  
ATOM   2718  CB  MET C   1       2.675 -17.828 -14.439  1.00 33.09           C  
ATOM   2719  O   MET C   1       2.863 -16.982 -17.320  1.00 33.09           O  
ATOM   2720  CG  MET C   1       2.633 -18.625 -13.145  1.00 33.09           C  
ATOM   2721  SD  MET C   1       1.269 -18.095 -12.038  1.00 33.09           S  
ATOM   2722  CE  MET C   1       2.163 -17.975 -10.464  1.00 33.09           C  
ATOM   2723  N   ALA C   2       2.641 -18.996 -17.798  1.00 52.64           N  
ATOM   2724  CA  ALA C   2       2.221 -18.709 -19.167  1.00 52.64           C  
ATOM   2725  C   ALA C   2       0.850 -18.038 -19.190  1.00 52.64           C  
ATOM   2726  CB  ALA C   2       2.196 -19.991 -19.996  1.00 52.64           C  
ATOM   2727  O   ALA C   2      -0.069 -18.465 -18.488  1.00 52.64           O  
ATOM   2728  N   GLY C   3       0.775 -16.777 -19.353  1.00 73.07           N  
ATOM   2729  CA  GLY C   3      -0.431 -15.977 -19.489  1.00 73.07           C  
ATOM   2730  C   GLY C   3      -1.348 -16.463 -20.596  1.00 73.07           C  
ATOM   2731  O   GLY C   3      -1.014 -17.405 -21.317  1.00 73.07           O  
ATOM   2732  N   VAL C   4      -2.571 -16.221 -20.547  1.00 85.02           N  
ATOM   2733  CA  VAL C   4      -3.571 -16.515 -21.568  1.00 85.02           C  
ATOM   2734  C   VAL C   4      -3.243 -15.750 -22.848  1.00 85.02           C  
ATOM   2735  CB  VAL C   4      -4.996 -16.161 -21.086  1.00 85.02           C  
ATOM   2736  O   VAL C   4      -2.838 -14.587 -22.797  1.00 85.02           O  
ATOM   2737  CG1 VAL C   4      -5.430 -14.804 -21.635  1.00 85.02           C  
ATOM   2738  CG2 VAL C   4      -5.984 -17.250 -21.500  1.00 85.02           C  
ATOM   2739  N   SER C   5      -3.224 -16.460 -23.938  1.00 89.62           N  
ATOM   2740  CA  SER C   5      -2.959 -15.833 -25.229  1.00 89.62           C  
ATOM   2741  C   SER C   5      -4.234 -15.714 -26.057  1.00 89.62           C  
ATOM   2742  CB  SER C   5      -1.909 -16.628 -26.006  1.00 89.62           C  
ATOM   2743  O   SER C   5      -5.022 -16.659 -26.134  1.00 89.62           O  
ATOM   2744  OG  SER C   5      -1.781 -16.134 -27.328  1.00 89.62           O  
ATOM   2745  N   PHE C   6      -4.376 -14.589 -26.755  1.00 87.67           N  
ATOM   2746  CA  PHE C   6      -5.534 -14.309 -27.596  1.00 87.67           C  
ATOM   2747  C   PHE C   6      -5.130 -14.223 -29.063  1.00 87.67           C  
ATOM   2748  CB  PHE C   6      -6.212 -13.006 -27.162  1.00 87.67           C  
ATOM   2749  O   PHE C   6      -5.983 -14.077 -29.940  1.00 87.67           O  
ATOM   2750  CG  PHE C   6      -6.548 -12.956 -25.696  1.00 87.67           C  
ATOM   2751  CD1 PHE C   6      -7.614 -13.688 -25.188  1.00 87.67           C  
ATOM   2752  CD2 PHE C   6      -5.798 -12.176 -24.826  1.00 87.67           C  
ATOM   2753  CE1 PHE C   6      -7.928 -13.644 -23.831  1.00 87.67           C  
ATOM   2754  CE2 PHE C   6      -6.105 -12.126 -23.469  1.00 87.67           C  
ATOM   2755  CZ  PHE C   6      -7.171 -12.860 -22.974  1.00 87.67           C  
ATOM   2756  N   SER C   7      -3.920 -14.275 -29.358  1.00 80.72           N  
ATOM   2757  CA  SER C   7      -3.339 -13.950 -30.657  1.00 80.72           C  
ATOM   2758  C   SER C   7      -3.701 -14.998 -31.703  1.00 80.72           C  
ATOM   2759  CB  SER C   7      -1.818 -13.830 -30.549  1.00 80.72           C  
ATOM   2760  O   SER C   7      -3.985 -14.662 -32.855  1.00 80.72           O  
ATOM   2761  OG  SER C   7      -1.273 -14.942 -29.859  1.00 80.72           O  
ATOM   2762  N   GLY C   8      -3.796 -16.247 -31.309  1.00 82.77           N  
ATOM   2763  CA  GLY C   8      -4.061 -17.322 -32.253  1.00 82.77           C  
ATOM   2764  C   GLY C   8      -5.456 -17.262 -32.848  1.00 82.77           C  
ATOM   2765  O   GLY C   8      -5.663 -17.656 -33.997  1.00 82.77           O  
ATOM   2766  N   HIS C   9      -6.432 -16.730 -32.147  1.00 87.41           N  
ATOM   2767  CA  HIS C   9      -7.830 -16.718 -32.563  1.00 87.41           C  
ATOM   2768  C   HIS C   9      -8.488 -15.378 -32.248  1.00 87.41           C  
ATOM   2769  CB  HIS C   9      -8.600 -17.853 -31.886  1.00 87.41           C  
ATOM   2770  O   HIS C   9      -9.674 -15.327 -31.916  1.00 87.41           O  
ATOM   2771  CG  HIS C   9      -8.044 -19.211 -32.174  1.00 87.41           C  
ATOM   2772  CD2 HIS C   9      -7.320 -20.057 -31.404  1.00 87.41           C  
ATOM   2773  ND1 HIS C   9      -8.209 -19.841 -33.389  1.00 87.41           N  
ATOM   2774  CE1 HIS C   9      -7.611 -21.020 -33.352  1.00 87.41           C  
ATOM   2775  NE2 HIS C   9      -7.064 -21.175 -32.158  1.00 87.41           N  
ATOM   2776  N   ARG C  10      -7.643 -14.339 -32.252  1.00 84.28           N  
ATOM   2777  CA  ARG C  10      -8.082 -13.022 -31.802  1.00 84.28           C  
ATOM   2778  C   ARG C  10      -9.313 -12.562 -32.576  1.00 84.28           C  
ATOM   2779  CB  ARG C  10      -6.955 -11.998 -31.954  1.00 84.28           C  
ATOM   2780  O   ARG C  10     -10.288 -12.097 -31.982  1.00 84.28           O  
ATOM   2781  CG  ARG C  10      -7.281 -10.633 -31.369  1.00 84.28           C  
ATOM   2782  CD  ARG C  10      -6.071  -9.709 -31.387  1.00 84.28           C  
ATOM   2783  NE  ARG C  10      -6.375  -8.412 -30.787  1.00 84.28           N  
ATOM   2784  NH1 ARG C  10      -4.540  -8.401 -29.383  1.00 84.28           N  
ATOM   2785  NH2 ARG C  10      -6.008  -6.640 -29.373  1.00 84.28           N  
ATOM   2786  CZ  ARG C  10      -5.640  -7.821 -29.849  1.00 84.28           C  
ATOM   2787  N   LEU C  11      -9.352 -12.658 -33.951  1.00 84.11           N  
ATOM   2788  CA  LEU C  11     -10.444 -12.172 -34.787  1.00 84.11           C  
ATOM   2789  C   LEU C  11     -11.729 -12.944 -34.505  1.00 84.11           C  
ATOM   2790  CB  LEU C  11     -10.078 -12.291 -36.269  1.00 84.11           C  
ATOM   2791  O   LEU C  11     -12.808 -12.352 -34.423  1.00 84.11           O  
ATOM   2792  CG  LEU C  11      -9.120 -11.233 -36.817  1.00 84.11           C  
ATOM   2793  CD1 LEU C  11      -8.563 -11.671 -38.168  1.00 84.11           C  
ATOM   2794  CD2 LEU C  11      -9.822  -9.884 -36.935  1.00 84.11           C  
ATOM   2795  N   GLU C  12     -11.568 -14.175 -34.335  1.00 88.22           N  
ATOM   2796  CA  GLU C  12     -12.723 -15.021 -34.048  1.00 88.22           C  
ATOM   2797  C   GLU C  12     -13.315 -14.700 -32.679  1.00 88.22           C  
ATOM   2798  CB  GLU C  12     -12.337 -16.501 -34.121  1.00 88.22           C  
ATOM   2799  O   GLU C  12     -14.537 -14.667 -32.518  1.00 88.22           O  
ATOM   2800  CG  GLU C  12     -13.528 -17.442 -34.227  1.00 88.22           C  
ATOM   2801  CD  GLU C  12     -13.128 -18.902 -34.368  1.00 88.22           C  
ATOM   2802  OE1 GLU C  12     -14.012 -19.752 -34.619  1.00 88.22           O  
ATOM   2803  OE2 GLU C  12     -11.920 -19.199 -34.224  1.00 88.22           O  
ATOM   2804  N   LEU C  13     -12.461 -14.478 -31.758  1.00 89.90           N  
ATOM   2805  CA  LEU C  13     -12.888 -14.148 -30.403  1.00 89.90           C  
ATOM   2806  C   LEU C  13     -13.654 -12.830 -30.380  1.00 89.90           C  
ATOM   2807  CB  LEU C  13     -11.681 -14.066 -29.464  1.00 89.90           C  
ATOM   2808  O   LEU C  13     -14.737 -12.746 -29.797  1.00 89.90           O  
ATOM   2809  CG  LEU C  13     -10.986 -15.389 -29.137  1.00 89.90           C  
ATOM   2810  CD1 LEU C  13      -9.696 -15.133 -28.365  1.00 89.90           C  
ATOM   2811  CD2 LEU C  13     -11.917 -16.301 -28.345  1.00 89.90           C  
ATOM   2812  N   LEU C  14     -13.148 -11.848 -31.040  1.00 83.32           N  
ATOM   2813  CA  LEU C  14     -13.751 -10.519 -31.062  1.00 83.32           C  
ATOM   2814  C   LEU C  14     -15.054 -10.527 -31.853  1.00 83.32           C  
ATOM   2815  CB  LEU C  14     -12.780  -9.500 -31.665  1.00 83.32           C  
ATOM   2816  O   LEU C  14     -16.010  -9.836 -31.491  1.00 83.32           O  
ATOM   2817  CG  LEU C  14     -11.649  -9.020 -30.754  1.00 83.32           C  
ATOM   2818  CD1 LEU C  14     -10.652  -8.181 -31.545  1.00 83.32           C  
ATOM   2819  CD2 LEU C  14     -12.209  -8.228 -29.578  1.00 83.32           C  
ATOM   2820  N   ALA C  15     -15.068 -11.297 -32.913  1.00 86.03           N  
ATOM   2821  CA  ALA C  15     -16.276 -11.393 -33.728  1.00 86.03           C  
ATOM   2822  C   ALA C  15     -17.441 -11.956 -32.918  1.00 86.03           C  
ATOM   2823  CB  ALA C  15     -16.021 -12.258 -34.959  1.00 86.03           C  
ATOM   2824  O   ALA C  15     -18.551 -11.420 -32.961  1.00 86.03           O  
ATOM   2825  N   ALA C  16     -17.155 -13.028 -32.199  1.00 91.45           N  
ATOM   2826  CA  ALA C  16     -18.191 -13.632 -31.366  1.00 91.45           C  
ATOM   2827  C   ALA C  16     -18.633 -12.676 -30.261  1.00 91.45           C  
ATOM   2828  CB  ALA C  16     -17.693 -14.943 -30.763  1.00 91.45           C  
ATOM   2829  O   ALA C  16     -19.825 -12.570 -29.963  1.00 91.45           O  
ATOM   2830  N   TYR C  17     -17.683 -12.063 -29.649  1.00 86.84           N  
ATOM   2831  CA  TYR C  17     -17.935 -11.069 -28.613  1.00 86.84           C  
ATOM   2832  C   TYR C  17     -18.814  -9.941 -29.141  1.00 86.84           C  
ATOM   2833  CB  TYR C  17     -16.617 -10.498 -28.082  1.00 86.84           C  
ATOM   2834  O   TYR C  17     -19.812  -9.578 -28.514  1.00 86.84           O  
ATOM   2835  CG  TYR C  17     -16.792  -9.293 -27.190  1.00 86.84           C  
ATOM   2836  CD1 TYR C  17     -16.500  -8.011 -27.652  1.00 86.84           C  
ATOM   2837  CD2 TYR C  17     -17.249  -9.434 -25.884  1.00 86.84           C  
ATOM   2838  CE1 TYR C  17     -16.658  -6.898 -26.832  1.00 86.84           C  
ATOM   2839  CE2 TYR C  17     -17.411  -8.328 -25.056  1.00 86.84           C  
ATOM   2840  OH  TYR C  17     -17.273  -5.968 -24.723  1.00 86.84           O  
ATOM   2841  CZ  TYR C  17     -17.114  -7.066 -25.538  1.00 86.84           C  
ATOM   2842  N   GLU C  18     -18.515  -9.389 -30.309  1.00 79.27           N  
ATOM   2843  CA  GLU C  18     -19.263  -8.295 -30.923  1.00 79.27           C  
ATOM   2844  C   GLU C  18     -20.684  -8.726 -31.272  1.00 79.27           C  
ATOM   2845  CB  GLU C  18     -18.544  -7.788 -32.176  1.00 79.27           C  
ATOM   2846  O   GLU C  18     -21.623  -7.935 -31.160  1.00 79.27           O  
ATOM   2847  CG  GLU C  18     -17.534  -6.683 -31.901  1.00 79.27           C  
ATOM   2848  CD  GLU C  18     -16.810  -6.208 -33.150  1.00 79.27           C  
ATOM   2849  OE1 GLU C  18     -15.919  -5.336 -33.041  1.00 79.27           O  
ATOM   2850  OE2 GLU C  18     -17.137  -6.712 -34.248  1.00 79.27           O  
ATOM   2851  N   GLU C  19     -20.839  -9.915 -31.659  1.00 89.01           N  
ATOM   2852  CA  GLU C  19     -22.163 -10.431 -31.990  1.00 89.01           C  
ATOM   2853  C   GLU C  19     -23.074 -10.438 -30.766  1.00 89.01           C  
ATOM   2854  CB  GLU C  19     -22.060 -11.842 -32.577  1.00 89.01           C  
ATOM   2855  O   GLU C  19     -24.273 -10.173 -30.876  1.00 89.01           O  
ATOM   2856  CG  GLU C  19     -22.025 -11.874 -34.098  1.00 89.01           C  
ATOM   2857  CD  GLU C  19     -21.960 -13.282 -34.667  1.00 89.01           C  
ATOM   2858  OE1 GLU C  19     -21.897 -13.433 -35.908  1.00 89.01           O  
ATOM   2859  OE2 GLU C  19     -21.973 -14.243 -33.865  1.00 89.01           O  
ATOM   2860  N   VAL C  20     -22.527 -10.661 -29.629  1.00 90.00           N  
ATOM   2861  CA  VAL C  20     -23.304 -10.722 -28.395  1.00 90.00           C  
ATOM   2862  C   VAL C  20     -23.690  -9.310 -27.958  1.00 90.00           C  
ATOM   2863  CB  VAL C  20     -22.525 -11.435 -27.268  1.00 90.00           C  
ATOM   2864  O   VAL C  20     -24.805  -9.084 -27.483  1.00 90.00           O  
ATOM   2865  CG1 VAL C  20     -23.282 -11.340 -25.944  1.00 90.00           C  
ATOM   2866  CG2 VAL C  20     -22.270 -12.895 -27.637  1.00 90.00           C  
ATOM   2867  N   ILE C  21     -22.864  -8.366 -28.182  1.00 81.83           N  
ATOM   2868  CA  ILE C  21     -23.057  -6.998 -27.711  1.00 81.83           C  
ATOM   2869  C   ILE C  21     -23.962  -6.242 -28.681  1.00 81.83           C  
ATOM   2870  CB  ILE C  21     -21.709  -6.260 -27.550  1.00 81.83           C  
ATOM   2871  O   ILE C  21     -24.747  -5.386 -28.268  1.00 81.83           O  
ATOM   2872  CG1 ILE C  21     -20.863  -6.927 -26.460  1.00 81.83           C  
ATOM   2873  CG2 ILE C  21     -21.939  -4.779 -27.237  1.00 81.83           C  
ATOM   2874  CD1 ILE C  21     -19.486  -6.302 -26.276  1.00 81.83           C  
ATOM   2875  N   ARG C  22     -23.896  -6.621 -29.934  1.00 75.65           N  
ATOM   2876  CA  ARG C  22     -24.681  -5.939 -30.958  1.00 75.65           C  
ATOM   2877  C   ARG C  22     -26.170  -6.225 -30.787  1.00 75.65           C  
ATOM   2878  CB  ARG C  22     -24.224  -6.360 -32.356  1.00 75.65           C  
ATOM   2879  O   ARG C  22     -26.585  -7.386 -30.759  1.00 75.65           O  
ATOM   2880  CG  ARG C  22     -24.551  -5.346 -33.442  1.00 75.65           C  
ATOM   2881  CD  ARG C  22     -23.968  -5.754 -34.788  1.00 75.65           C  
ATOM   2882  NE  ARG C  22     -24.775  -6.786 -35.434  1.00 75.65           N  
ATOM   2883  NH1 ARG C  22     -23.704  -6.636 -37.475  1.00 75.65           N  
ATOM   2884  NH2 ARG C  22     -25.419  -8.128 -37.182  1.00 75.65           N  
ATOM   2885  CZ  ARG C  22     -24.631  -7.181 -36.696  1.00 75.65           C  
ATOM   2886  N   GLU C  23     -26.919  -5.267 -30.674  1.00 68.05           N  
ATOM   2887  CA  GLU C  23     -28.353  -5.370 -30.422  1.00 68.05           C  
ATOM   2888  C   GLU C  23     -29.073  -6.040 -31.589  1.00 68.05           C  
ATOM   2889  CB  GLU C  23     -28.954  -3.987 -30.158  1.00 68.05           C  
ATOM   2890  O   GLU C  23     -30.049  -6.766 -31.389  1.00 68.05           O  
ATOM   2891  CG  GLU C  23     -28.942  -3.580 -28.692  1.00 68.05           C  
ATOM   2892  CD  GLU C  23     -29.586  -2.226 -28.439  1.00 68.05           C  
ATOM   2893  OE1 GLU C  23     -29.587  -1.762 -27.277  1.00 68.05           O  
ATOM   2894  OE2 GLU C  23     -30.096  -1.626 -29.412  1.00 68.05           O  
ATOM   2895  N   GLU C  24     -28.617  -5.919 -32.823  1.00 73.59           N  
ATOM   2896  CA  GLU C  24     -29.257  -6.445 -34.025  1.00 73.59           C  
ATOM   2897  C   GLU C  24     -28.985  -7.938 -34.186  1.00 73.59           C  
ATOM   2898  CB  GLU C  24     -28.778  -5.686 -35.265  1.00 73.59           C  
ATOM   2899  O   GLU C  24     -29.702  -8.630 -34.912  1.00 73.59           O  
ATOM   2900  CG  GLU C  24     -29.154  -4.212 -35.267  1.00 73.59           C  
ATOM   2901  CD  GLU C  24     -28.385  -3.398 -36.296  1.00 73.59           C  
ATOM   2902  OE1 GLU C  24     -28.587  -2.164 -36.368  1.00 73.59           O  
ATOM   2903  OE2 GLU C  24     -27.575  -3.999 -37.036  1.00 73.59           O  
ATOM   2904  N   SER C  25     -28.009  -8.312 -33.428  1.00 81.12           N  
ATOM   2905  CA  SER C  25     -27.632  -9.716 -33.560  1.00 81.12           C  
ATOM   2906  C   SER C  25     -28.510 -10.608 -32.689  1.00 81.12           C  
ATOM   2907  CB  SER C  25     -26.162  -9.914 -33.188  1.00 81.12           C  
ATOM   2908  O   SER C  25     -28.915 -10.211 -31.594  1.00 81.12           O  
ATOM   2909  OG  SER C  25     -25.849 -11.294 -33.094  1.00 81.12           O  
ATOM   2910  N   ALA C  26     -28.897 -11.826 -33.204  1.00 88.29           N  
ATOM   2911  CA  ALA C  26     -29.715 -12.785 -32.466  1.00 88.29           C  
ATOM   2912  C   ALA C  26     -28.902 -13.472 -31.373  1.00 88.29           C  
ATOM   2913  CB  ALA C  26     -30.307 -13.823 -33.416  1.00 88.29           C  
ATOM   2914  O   ALA C  26     -29.458 -13.933 -30.373  1.00 88.29           O  
ATOM   2915  N   ALA C  27     -27.529 -13.494 -31.486  1.00 91.99           N  
ATOM   2916  CA  ALA C  27     -26.676 -14.179 -30.518  1.00 91.99           C  
ATOM   2917  C   ALA C  27     -26.630 -13.422 -29.194  1.00 91.99           C  
ATOM   2918  CB  ALA C  27     -25.266 -14.351 -31.078  1.00 91.99           C  
ATOM   2919  O   ALA C  27     -26.336 -12.224 -29.167  1.00 91.99           O  
ATOM   2920  N   ASP C  28     -26.907 -14.149 -28.094  1.00 93.93           N  
ATOM   2921  CA  ASP C  28     -26.917 -13.479 -26.797  1.00 93.93           C  
ATOM   2922  C   ASP C  28     -25.871 -14.080 -25.860  1.00 93.93           C  
ATOM   2923  CB  ASP C  28     -28.305 -13.566 -26.159  1.00 93.93           C  
ATOM   2924  O   ASP C  28     -25.706 -13.619 -24.729  1.00 93.93           O  
ATOM   2925  CG  ASP C  28     -28.795 -14.994 -25.995  1.00 93.93           C  
ATOM   2926  OD1 ASP C  28     -28.066 -15.936 -26.376  1.00 93.93           O  
ATOM   2927  OD2 ASP C  28     -29.920 -15.179 -25.483  1.00 93.93           O  
ATOM   2928  N   TRP C  29     -25.213 -15.145 -26.314  1.00 95.36           N  
ATOM   2929  CA  TRP C  29     -24.118 -15.674 -25.507  1.00 95.36           C  
ATOM   2930  C   TRP C  29     -23.024 -16.262 -26.392  1.00 95.36           C  
ATOM   2931  CB  TRP C  29     -24.633 -16.739 -24.534  1.00 95.36           C  
ATOM   2932  O   TRP C  29     -23.268 -16.592 -27.555  1.00 95.36           O  
ATOM   2933  CG  TRP C  29     -25.251 -17.929 -25.205  1.00 95.36           C  
ATOM   2934  CD1 TRP C  29     -26.579 -18.134 -25.458  1.00 95.36           C  
ATOM   2935  CD2 TRP C  29     -24.564 -19.081 -25.703  1.00 95.36           C  
ATOM   2936  CE2 TRP C  29     -25.540 -19.946 -26.247  1.00 95.36           C  
ATOM   2937  CE3 TRP C  29     -23.218 -19.466 -25.742  1.00 95.36           C  
ATOM   2938  NE1 TRP C  29     -26.759 -19.345 -26.085  1.00 95.36           N  
ATOM   2939  CH2 TRP C  29     -23.885 -21.527 -26.850  1.00 95.36           C  
ATOM   2940  CZ2 TRP C  29     -25.209 -21.174 -26.825  1.00 95.36           C  
ATOM   2941  CZ3 TRP C  29     -22.891 -20.689 -26.318  1.00 95.36           C  
ATOM   2942  N   ALA C  30     -21.754 -16.344 -25.934  1.00 96.26           N  
ATOM   2943  CA  ALA C  30     -20.597 -16.985 -26.554  1.00 96.26           C  
ATOM   2944  C   ALA C  30     -19.776 -17.752 -25.522  1.00 96.26           C  
ATOM   2945  CB  ALA C  30     -19.726 -15.946 -27.257  1.00 96.26           C  
ATOM   2946  O   ALA C  30     -19.626 -17.305 -24.382  1.00 96.26           O  
ATOM   2947  N   LEU C  31     -19.316 -18.954 -25.907  1.00 97.30           N  
ATOM   2948  CA  LEU C  31     -18.532 -19.826 -25.039  1.00 97.30           C  
ATOM   2949  C   LEU C  31     -17.105 -19.970 -25.558  1.00 97.30           C  
ATOM   2950  CB  LEU C  31     -19.189 -21.204 -24.929  1.00 97.30           C  
ATOM   2951  O   LEU C  31     -16.895 -20.210 -26.749  1.00 97.30           O  
ATOM   2952  CG  LEU C  31     -18.521 -22.199 -23.979  1.00 97.30           C  
ATOM   2953  CD1 LEU C  31     -18.728 -21.770 -22.530  1.00 97.30           C  
ATOM   2954  CD2 LEU C  31     -19.066 -23.605 -24.208  1.00 97.30           C  
ATOM   2955  N   TYR C  32     -16.141 -19.802 -24.662  1.00 96.32           N  
ATOM   2956  CA  TYR C  32     -14.729 -19.844 -25.027  1.00 96.32           C  
ATOM   2957  C   TYR C  32     -13.997 -20.929 -24.246  1.00 96.32           C  
ATOM   2958  CB  TYR C  32     -14.068 -18.485 -24.778  1.00 96.32           C  
ATOM   2959  O   TYR C  32     -14.319 -21.191 -23.084  1.00 96.32           O  
ATOM   2960  CG  TYR C  32     -14.807 -17.327 -25.403  1.00 96.32           C  
ATOM   2961  CD1 TYR C  32     -14.594 -16.976 -26.734  1.00 96.32           C  
ATOM   2962  CD2 TYR C  32     -15.720 -16.582 -24.664  1.00 96.32           C  
ATOM   2963  CE1 TYR C  32     -15.272 -15.908 -27.314  1.00 96.32           C  
ATOM   2964  CE2 TYR C  32     -16.403 -15.512 -25.233  1.00 96.32           C  
ATOM   2965  OH  TYR C  32     -16.847 -14.126 -27.125  1.00 96.32           O  
ATOM   2966  CZ  TYR C  32     -16.173 -15.184 -26.557  1.00 96.32           C  
ATOM   2967  N   THR C  33     -13.106 -21.625 -24.911  1.00 95.59           N  
ATOM   2968  CA  THR C  33     -12.290 -22.663 -24.292  1.00 95.59           C  
ATOM   2969  C   THR C  33     -10.852 -22.595 -24.800  1.00 95.59           C  
ATOM   2970  CB  THR C  33     -12.867 -24.064 -24.564  1.00 95.59           C  
ATOM   2971  O   THR C  33     -10.543 -21.811 -25.699  1.00 95.59           O  
ATOM   2972  CG2 THR C  33     -12.776 -24.419 -26.044  1.00 95.59           C  
ATOM   2973  OG1 THR C  33     -12.132 -25.033 -23.806  1.00 95.59           O  
ATOM   2974  N   TYR C  34      -9.981 -23.277 -24.118  1.00 94.12           N  
ATOM   2975  CA  TYR C  34      -8.580 -23.301 -24.522  1.00 94.12           C  
ATOM   2976  C   TYR C  34      -8.352 -24.308 -25.643  1.00 94.12           C  
ATOM   2977  CB  TYR C  34      -7.682 -23.638 -23.328  1.00 94.12           C  
ATOM   2978  O   TYR C  34      -8.979 -25.370 -25.669  1.00 94.12           O  
ATOM   2979  CG  TYR C  34      -7.623 -22.547 -22.286  1.00 94.12           C  
ATOM   2980  CD1 TYR C  34      -6.822 -21.423 -22.470  1.00 94.12           C  
ATOM   2981  CD2 TYR C  34      -8.368 -22.639 -21.115  1.00 94.12           C  
ATOM   2982  CE1 TYR C  34      -6.763 -20.416 -21.512  1.00 94.12           C  
ATOM   2983  CE2 TYR C  34      -8.317 -21.639 -20.150  1.00 94.12           C  
ATOM   2984  OH  TYR C  34      -7.460 -19.540 -19.405  1.00 94.12           O  
ATOM   2985  CZ  TYR C  34      -7.514 -20.533 -20.357  1.00 94.12           C  
ATOM   2986  N   GLU C  35      -7.556 -23.911 -26.596  1.00 91.07           N  
ATOM   2987  CA  GLU C  35      -7.112 -24.880 -27.594  1.00 91.07           C  
ATOM   2988  C   GLU C  35      -6.356 -26.035 -26.943  1.00 91.07           C  
ATOM   2989  CB  GLU C  35      -6.232 -24.202 -28.647  1.00 91.07           C  
ATOM   2990  O   GLU C  35      -5.587 -25.828 -26.002  1.00 91.07           O  
ATOM   2991  CG  GLU C  35      -5.977 -25.058 -29.879  1.00 91.07           C  
ATOM   2992  CD  GLU C  35      -5.275 -24.306 -30.998  1.00 91.07           C  
ATOM   2993  OE1 GLU C  35      -5.364 -24.739 -32.170  1.00 91.07           O  
ATOM   2994  OE2 GLU C  35      -4.631 -23.276 -30.701  1.00 91.07           O  
ATOM   2995  N   ASP C  36      -6.619 -27.238 -27.306  1.00 82.15           N  
ATOM   2996  CA  ASP C  36      -6.107 -28.446 -26.668  1.00 82.15           C  
ATOM   2997  C   ASP C  36      -4.614 -28.320 -26.372  1.00 82.15           C  
ATOM   2998  CB  ASP C  36      -6.367 -29.670 -27.549  1.00 82.15           C  
ATOM   2999  O   ASP C  36      -3.808 -28.136 -27.286  1.00 82.15           O  
ATOM   3000  CG  ASP C  36      -7.835 -30.051 -27.616  1.00 82.15           C  
ATOM   3001  OD1 ASP C  36      -8.567 -29.837 -26.626  1.00 82.15           O  
ATOM   3002  OD2 ASP C  36      -8.264 -30.573 -28.668  1.00 82.15           O  
ATOM   3003  N   GLY C  37      -4.353 -28.374 -25.028  1.00 77.41           N  
ATOM   3004  CA  GLY C  37      -2.993 -28.444 -24.518  1.00 77.41           C  
ATOM   3005  C   GLY C  37      -2.291 -27.099 -24.504  1.00 77.41           C  
ATOM   3006  O   GLY C  37      -1.085 -27.025 -24.263  1.00 77.41           O  
ATOM   3007  N   SER C  38      -3.014 -26.007 -24.856  1.00 85.92           N  
ATOM   3008  CA  SER C  38      -2.400 -24.684 -24.882  1.00 85.92           C  
ATOM   3009  C   SER C  38      -3.193 -23.690 -24.039  1.00 85.92           C  
ATOM   3010  CB  SER C  38      -2.289 -24.172 -26.319  1.00 85.92           C  
ATOM   3011  O   SER C  38      -4.244 -24.032 -23.493  1.00 85.92           O  
ATOM   3012  OG  SER C  38      -3.523 -23.630 -26.757  1.00 85.92           O  
ATOM   3013  N   ASP C  39      -2.572 -22.529 -23.835  1.00 89.76           N  
ATOM   3014  CA  ASP C  39      -3.231 -21.446 -23.112  1.00 89.76           C  
ATOM   3015  C   ASP C  39      -3.844 -20.434 -24.077  1.00 89.76           C  
ATOM   3016  CB  ASP C  39      -2.244 -20.748 -22.175  1.00 89.76           C  
ATOM   3017  O   ASP C  39      -4.054 -19.274 -23.718  1.00 89.76           O  
ATOM   3018  CG  ASP C  39      -1.789 -21.632 -21.027  1.00 89.76           C  
ATOM   3019  OD1 ASP C  39      -2.553 -22.528 -20.608  1.00 89.76           O  
ATOM   3020  OD2 ASP C  39      -0.658 -21.428 -20.535  1.00 89.76           O  
ATOM   3021  N   ASP C  40      -4.053 -20.870 -25.372  1.00 92.30           N  
ATOM   3022  CA  ASP C  40      -4.714 -20.041 -26.375  1.00 92.30           C  
ATOM   3023  C   ASP C  40      -6.231 -20.207 -26.311  1.00 92.30           C  
ATOM   3024  CB  ASP C  40      -4.206 -20.387 -27.776  1.00 92.30           C  
ATOM   3025  O   ASP C  40      -6.747 -21.315 -26.466  1.00 92.30           O  
ATOM   3026  CG  ASP C  40      -2.800 -19.878 -28.039  1.00 92.30           C  
ATOM   3027  OD1 ASP C  40      -2.345 -18.950 -27.335  1.00 92.30           O  
ATOM   3028  OD2 ASP C  40      -2.141 -20.407 -28.961  1.00 92.30           O  
ATOM   3029  N   LEU C  41      -6.894 -19.084 -26.151  1.00 93.80           N  
ATOM   3030  CA  LEU C  41      -8.349 -19.109 -26.050  1.00 93.80           C  
ATOM   3031  C   LEU C  41      -8.990 -19.148 -27.433  1.00 93.80           C  
ATOM   3032  CB  LEU C  41      -8.854 -17.889 -25.275  1.00 93.80           C  
ATOM   3033  O   LEU C  41      -8.526 -18.474 -28.356  1.00 93.80           O  
ATOM   3034  CG  LEU C  41     -10.046 -18.122 -24.345  1.00 93.80           C  
ATOM   3035  CD1 LEU C  41      -9.562 -18.502 -22.949  1.00 93.80           C  
ATOM   3036  CD2 LEU C  41     -10.932 -16.883 -24.290  1.00 93.80           C  
ATOM   3037  N   LYS C  42      -9.986 -19.997 -27.624  1.00 95.38           N  
ATOM   3038  CA  LYS C  42     -10.718 -20.121 -28.881  1.00 95.38           C  
ATOM   3039  C   LYS C  42     -12.224 -20.159 -28.638  1.00 95.38           C  
ATOM   3040  CB  LYS C  42     -10.278 -21.375 -29.638  1.00 95.38           C  
ATOM   3041  O   LYS C  42     -12.672 -20.420 -27.520  1.00 95.38           O  
ATOM   3042  CG  LYS C  42     -10.682 -22.678 -28.965  1.00 95.38           C  
ATOM   3043  CD  LYS C  42     -10.266 -23.887 -29.792  1.00 95.38           C  
ATOM   3044  CE  LYS C  42     -10.701 -25.191 -29.136  1.00 95.38           C  
ATOM   3045  NZ  LYS C  42     -10.336 -26.378 -29.967  1.00 95.38           N  
ATOM   3046  N   LEU C  43     -12.959 -19.896 -29.658  1.00 96.28           N  
ATOM   3047  CA  LEU C  43     -14.414 -19.934 -29.569  1.00 96.28           C  
ATOM   3048  C   LEU C  43     -14.925 -21.371 -29.606  1.00 96.28           C  
ATOM   3049  CB  LEU C  43     -15.042 -19.127 -30.709  1.00 96.28           C  
ATOM   3050  O   LEU C  43     -14.561 -22.140 -30.499  1.00 96.28           O  
ATOM   3051  CG  LEU C  43     -16.570 -19.080 -30.744  1.00 96.28           C  
ATOM   3052  CD1 LEU C  43     -17.102 -18.251 -29.579  1.00 96.28           C  
ATOM   3053  CD2 LEU C  43     -17.058 -18.516 -32.075  1.00 96.28           C  
ATOM   3054  N   ALA C  44     -15.656 -21.722 -28.631  1.00 96.42           N  
ATOM   3055  CA  ALA C  44     -16.202 -23.075 -28.556  1.00 96.42           C  
ATOM   3056  C   ALA C  44     -17.624 -23.124 -29.108  1.00 96.42           C  
ATOM   3057  CB  ALA C  44     -16.176 -23.581 -27.116  1.00 96.42           C  
ATOM   3058  O   ALA C  44     -17.970 -24.030 -29.870  1.00 96.42           O  
ATOM   3059  N   ALA C  45     -18.482 -22.262 -28.716  1.00 95.99           N  
ATOM   3060  CA  ALA C  45     -19.880 -22.243 -29.141  1.00 95.99           C  
ATOM   3061  C   ALA C  45     -20.500 -20.866 -28.924  1.00 95.99           C  
ATOM   3062  CB  ALA C  45     -20.678 -23.308 -28.393  1.00 95.99           C  
ATOM   3063  O   ALA C  45     -19.951 -20.039 -28.192  1.00 95.99           O  
ATOM   3064  N   SER C  46     -21.559 -20.558 -29.700  1.00 95.86           N  
ATOM   3065  CA  SER C  46     -22.373 -19.358 -29.542  1.00 95.86           C  
ATOM   3066  C   SER C  46     -23.850 -19.657 -29.776  1.00 95.86           C  
ATOM   3067  CB  SER C  46     -21.907 -18.263 -30.502  1.00 95.86           C  
ATOM   3068  O   SER C  46     -24.193 -20.661 -30.403  1.00 95.86           O  
ATOM   3069  OG  SER C  46     -22.215 -18.606 -31.843  1.00 95.86           O  
ATOM   3070  N   GLY C  47     -24.788 -18.810 -29.167  1.00 94.53           N  
ATOM   3071  CA  GLY C  47     -26.204 -19.095 -29.333  1.00 94.53           C  
ATOM   3072  C   GLY C  47     -27.100 -17.958 -28.879  1.00 94.53           C  
ATOM   3073  O   GLY C  47     -26.618 -16.864 -28.578  1.00 94.53           O  
ATOM   3074  N   GLU C  48     -28.536 -18.212 -28.955  1.00 92.61           N  
ATOM   3075  CA  GLU C  48     -29.544 -17.206 -28.634  1.00 92.61           C  
ATOM   3076  C   GLU C  48     -30.411 -17.649 -27.459  1.00 92.61           C  
ATOM   3077  CB  GLU C  48     -30.420 -16.914 -29.854  1.00 92.61           C  
ATOM   3078  O   GLU C  48     -31.417 -17.008 -27.147  1.00 92.61           O  
ATOM   3079  CG  GLU C  48     -31.225 -18.113 -30.334  1.00 92.61           C  
ATOM   3080  CD  GLU C  48     -32.074 -17.814 -31.560  1.00 92.61           C  
ATOM   3081  OE1 GLU C  48     -32.874 -18.685 -31.971  1.00 92.61           O  
ATOM   3082  OE2 GLU C  48     -31.938 -16.700 -32.113  1.00 92.61           O  
ATOM   3083  N   GLY C  49     -30.126 -18.536 -26.682  1.00 91.57           N  
ATOM   3084  CA  GLY C  49     -30.956 -19.108 -25.634  1.00 91.57           C  
ATOM   3085  C   GLY C  49     -30.617 -18.584 -24.252  1.00 91.57           C  
ATOM   3086  O   GLY C  49     -31.162 -19.055 -23.252  1.00 91.57           O  
ATOM   3087  N   GLY C  50     -29.816 -17.546 -24.136  1.00 91.11           N  
ATOM   3088  CA  GLY C  50     -29.474 -16.926 -22.865  1.00 91.11           C  
ATOM   3089  C   GLY C  50     -28.680 -17.839 -21.950  1.00 91.11           C  
ATOM   3090  O   GLY C  50     -27.952 -18.716 -22.419  1.00 91.11           O  
ATOM   3091  N   LEU C  51     -28.722 -17.571 -20.604  1.00 92.10           N  
ATOM   3092  CA  LEU C  51     -27.945 -18.271 -19.586  1.00 92.10           C  
ATOM   3093  C   LEU C  51     -28.364 -19.734 -19.494  1.00 92.10           C  
ATOM   3094  CB  LEU C  51     -28.113 -17.593 -18.224  1.00 92.10           C  
ATOM   3095  O   LEU C  51     -27.534 -20.606 -19.223  1.00 92.10           O  
ATOM   3096  CG  LEU C  51     -27.045 -16.567 -17.841  1.00 92.10           C  
ATOM   3097  CD1 LEU C  51     -27.698 -15.292 -17.319  1.00 92.10           C  
ATOM   3098  CD2 LEU C  51     -26.092 -17.149 -16.802  1.00 92.10           C  
ATOM   3099  N   GLN C  52     -29.627 -20.013 -19.817  1.00 90.55           N  
ATOM   3100  CA  GLN C  52     -30.149 -21.372 -19.727  1.00 90.55           C  
ATOM   3101  C   GLN C  52     -29.497 -22.281 -20.765  1.00 90.55           C  
ATOM   3102  CB  GLN C  52     -31.668 -21.378 -19.903  1.00 90.55           C  
ATOM   3103  O   GLN C  52     -29.068 -23.392 -20.444  1.00 90.55           O  
ATOM   3104  CG  GLN C  52     -32.369 -22.510 -19.164  1.00 90.55           C  
ATOM   3105  CD  GLN C  52     -33.805 -22.177 -18.806  1.00 90.55           C  
ATOM   3106  NE2 GLN C  52     -34.340 -22.864 -17.802  1.00 90.55           N  
ATOM   3107  OE1 GLN C  52     -34.428 -21.310 -19.426  1.00 90.55           O  
ATOM   3108  N   GLU C  53     -29.488 -21.817 -22.009  1.00 93.83           N  
ATOM   3109  CA  GLU C  53     -28.853 -22.588 -23.074  1.00 93.83           C  
ATOM   3110  C   GLU C  53     -27.346 -22.691 -22.857  1.00 93.83           C  
ATOM   3111  CB  GLU C  53     -29.147 -21.963 -24.440  1.00 93.83           C  
ATOM   3112  O   GLU C  53     -26.751 -23.747 -23.083  1.00 93.83           O  
ATOM   3113  CG  GLU C  53     -28.657 -22.796 -25.616  1.00 93.83           C  
ATOM   3114  CD  GLU C  53     -28.904 -22.135 -26.963  1.00 93.83           C  
ATOM   3115  OE1 GLU C  53     -28.524 -22.718 -28.003  1.00 93.83           O  
ATOM   3116  OE2 GLU C  53     -29.482 -21.026 -26.978  1.00 93.83           O  
ATOM   3117  N   LEU C  54     -26.671 -21.608 -22.462  1.00 95.05           N  
ATOM   3118  CA  LEU C  54     -25.234 -21.555 -22.219  1.00 95.05           C  
ATOM   3119  C   LEU C  54     -24.822 -22.583 -21.171  1.00 95.05           C  
ATOM   3120  CB  LEU C  54     -24.818 -20.153 -21.767  1.00 95.05           C  
ATOM   3121  O   LEU C  54     -23.789 -23.242 -21.314  1.00 95.05           O  
ATOM   3122  CG  LEU C  54     -23.341 -19.964 -21.414  1.00 95.05           C  
ATOM   3123  CD1 LEU C  54     -22.473 -20.142 -22.656  1.00 95.05           C  
ATOM   3124  CD2 LEU C  54     -23.112 -18.594 -20.786  1.00 95.05           C  
ATOM   3125  N   SER C  55     -25.578 -22.777 -20.077  1.00 93.05           N  
ATOM   3126  CA  SER C  55     -25.268 -23.664 -18.961  1.00 93.05           C  
ATOM   3127  C   SER C  55     -25.114 -25.107 -19.428  1.00 93.05           C  
ATOM   3128  CB  SER C  55     -26.356 -23.579 -17.890  1.00 93.05           C  
ATOM   3129  O   SER C  55     -24.354 -25.878 -18.838  1.00 93.05           O  
ATOM   3130  OG  SER C  55     -27.601 -24.022 -18.402  1.00 93.05           O  
ATOM   3131  N   GLY C  56     -25.818 -25.451 -20.565  1.00 93.35           N  
ATOM   3132  CA  GLY C  56     -25.777 -26.808 -21.086  1.00 93.35           C  
ATOM   3133  C   GLY C  56     -24.533 -27.095 -21.905  1.00 93.35           C  
ATOM   3134  O   GLY C  56     -24.243 -28.252 -22.219  1.00 93.35           O  
ATOM   3135  N   HIS C  57     -23.740 -26.095 -22.165  1.00 95.21           N  
ATOM   3136  CA  HIS C  57     -22.610 -26.273 -23.069  1.00 95.21           C  
ATOM   3137  C   HIS C  57     -21.302 -26.412 -22.297  1.00 95.21           C  
ATOM   3138  CB  HIS C  57     -22.519 -25.102 -24.049  1.00 95.21           C  
ATOM   3139  O   HIS C  57     -20.262 -26.728 -22.880  1.00 95.21           O  
ATOM   3140  CG  HIS C  57     -23.526 -25.163 -25.153  1.00 95.21           C  
ATOM   3141  CD2 HIS C  57     -24.706 -24.521 -25.317  1.00 95.21           C  
ATOM   3142  ND1 HIS C  57     -23.368 -25.968 -26.261  1.00 95.21           N  
ATOM   3143  CE1 HIS C  57     -24.410 -25.816 -27.060  1.00 95.21           C  
ATOM   3144  NE2 HIS C  57     -25.237 -24.944 -26.510  1.00 95.21           N  
ATOM   3145  N   PHE C  58     -21.360 -26.166 -20.966  1.00 94.77           N  
ATOM   3146  CA  PHE C  58     -20.144 -26.275 -20.169  1.00 94.77           C  
ATOM   3147  C   PHE C  58     -19.737 -27.734 -19.998  1.00 94.77           C  
ATOM   3148  CB  PHE C  58     -20.338 -25.620 -18.798  1.00 94.77           C  
ATOM   3149  O   PHE C  58     -20.593 -28.610 -19.857  1.00 94.77           O  
ATOM   3150  CG  PHE C  58     -20.372 -24.116 -18.843  1.00 94.77           C  
ATOM   3151  CD1 PHE C  58     -19.234 -23.391 -19.176  1.00 94.77           C  
ATOM   3152  CD2 PHE C  58     -21.542 -23.427 -18.552  1.00 94.77           C  
ATOM   3153  CE1 PHE C  58     -19.263 -21.999 -19.218  1.00 94.77           C  
ATOM   3154  CE2 PHE C  58     -21.579 -22.036 -18.592  1.00 94.77           C  
ATOM   3155  CZ  PHE C  58     -20.437 -21.324 -18.925  1.00 94.77           C  
ATOM   3156  N   GLU C  59     -18.426 -28.052 -19.997  1.00 94.73           N  
ATOM   3157  CA  GLU C  59     -17.873 -29.396 -19.855  1.00 94.73           C  
ATOM   3158  C   GLU C  59     -17.097 -29.538 -18.549  1.00 94.73           C  
ATOM   3159  CB  GLU C  59     -16.970 -29.734 -21.044  1.00 94.73           C  
ATOM   3160  O   GLU C  59     -16.287 -28.675 -18.205  1.00 94.73           O  
ATOM   3161  CG  GLU C  59     -17.689 -29.725 -22.385  1.00 94.73           C  
ATOM   3162  CD  GLU C  59     -16.762 -29.971 -23.564  1.00 94.73           C  
ATOM   3163  OE1 GLU C  59     -17.086 -29.536 -24.693  1.00 94.73           O  
ATOM   3164  OE2 GLU C  59     -15.703 -30.606 -23.359  1.00 94.73           O  
ATOM   3165  N   ASN C  60     -17.220 -30.615 -17.869  1.00 87.49           N  
ATOM   3166  CA  ASN C  60     -16.667 -30.831 -16.536  1.00 87.49           C  
ATOM   3167  C   ASN C  60     -15.158 -31.051 -16.584  1.00 87.49           C  
ATOM   3168  CB  ASN C  60     -17.355 -32.016 -15.856  1.00 87.49           C  
ATOM   3169  O   ASN C  60     -14.472 -30.900 -15.572  1.00 87.49           O  
ATOM   3170  CG  ASN C  60     -18.728 -31.663 -15.317  1.00 87.49           C  
ATOM   3171  ND2 ASN C  60     -19.554 -32.677 -15.089  1.00 87.49           N  
ATOM   3172  OD1 ASN C  60     -19.043 -30.489 -15.108  1.00 87.49           O  
ATOM   3173  N   GLN C  61     -14.618 -31.329 -17.711  1.00 89.75           N  
ATOM   3174  CA  GLN C  61     -13.201 -31.658 -17.821  1.00 89.75           C  
ATOM   3175  C   GLN C  61     -12.389 -30.448 -18.274  1.00 89.75           C  
ATOM   3176  CB  GLN C  61     -12.993 -32.823 -18.789  1.00 89.75           C  
ATOM   3177  O   GLN C  61     -11.168 -30.534 -18.423  1.00 89.75           O  
ATOM   3178  CG  GLN C  61     -13.627 -34.128 -18.326  1.00 89.75           C  
ATOM   3179  CD  GLN C  61     -14.183 -34.950 -19.474  1.00 89.75           C  
ATOM   3180  NE2 GLN C  61     -15.061 -35.895 -19.156  1.00 89.75           N  
ATOM   3181  OE1 GLN C  61     -13.826 -34.737 -20.637  1.00 89.75           O  
ATOM   3182  N   LYS C  62     -13.080 -29.336 -18.508  1.00 93.43           N  
ATOM   3183  CA  LYS C  62     -12.381 -28.207 -19.116  1.00 93.43           C  
ATOM   3184  C   LYS C  62     -12.620 -26.923 -18.327  1.00 93.43           C  
ATOM   3185  CB  LYS C  62     -12.825 -28.020 -20.568  1.00 93.43           C  
ATOM   3186  O   LYS C  62     -13.604 -26.813 -17.592  1.00 93.43           O  
ATOM   3187  CG  LYS C  62     -12.460 -29.181 -21.481  1.00 93.43           C  
ATOM   3188  CD  LYS C  62     -12.855 -28.901 -22.925  1.00 93.43           C  
ATOM   3189  CE  LYS C  62     -12.490 -30.062 -23.840  1.00 93.43           C  
ATOM   3190  NZ  LYS C  62     -12.899 -29.803 -25.253  1.00 93.43           N  
ATOM   3191  N   VAL C  63     -11.654 -26.048 -18.432  1.00 91.92           N  
ATOM   3192  CA  VAL C  63     -11.850 -24.662 -18.019  1.00 91.92           C  
ATOM   3193  C   VAL C  63     -12.401 -23.847 -19.187  1.00 91.92           C  
ATOM   3194  CB  VAL C  63     -10.536 -24.032 -17.504  1.00 91.92           C  
ATOM   3195  O   VAL C  63     -11.830 -23.852 -20.280  1.00 91.92           O  
ATOM   3196  CG1 VAL C  63     -10.767 -22.590 -17.058  1.00 91.92           C  
ATOM   3197  CG2 VAL C  63      -9.960 -24.863 -16.358  1.00 91.92           C  
ATOM   3198  N   MET C  64     -13.529 -23.167 -18.925  1.00 94.83           N  
ATOM   3199  CA  MET C  64     -14.188 -22.440 -20.007  1.00 94.83           C  
ATOM   3200  C   MET C  64     -14.664 -21.072 -19.532  1.00 94.83           C  
ATOM   3201  CB  MET C  64     -15.369 -23.244 -20.554  1.00 94.83           C  
ATOM   3202  O   MET C  64     -14.695 -20.803 -18.329  1.00 94.83           O  
ATOM   3203  CG  MET C  64     -14.997 -24.642 -21.019  1.00 94.83           C  
ATOM   3204  SD  MET C  64     -16.437 -25.573 -21.671  1.00 94.83           S  
ATOM   3205  CE  MET C  64     -16.533 -24.883 -23.346  1.00 94.83           C  
ATOM   3206  N   TYR C  65     -14.959 -20.157 -20.486  1.00 95.35           N  
ATOM   3207  CA  TYR C  65     -15.501 -18.832 -20.205  1.00 95.35           C  
ATOM   3208  C   TYR C  65     -16.763 -18.575 -21.019  1.00 95.35           C  
ATOM   3209  CB  TYR C  65     -14.458 -17.751 -20.501  1.00 95.35           C  
ATOM   3210  O   TYR C  65     -16.756 -18.710 -22.245  1.00 95.35           O  
ATOM   3211  CG  TYR C  65     -13.199 -17.879 -19.679  1.00 95.35           C  
ATOM   3212  CD1 TYR C  65     -13.099 -17.282 -18.425  1.00 95.35           C  
ATOM   3213  CD2 TYR C  65     -12.107 -18.597 -20.154  1.00 95.35           C  
ATOM   3214  CE1 TYR C  65     -11.940 -17.396 -17.664  1.00 95.35           C  
ATOM   3215  CE2 TYR C  65     -10.943 -18.718 -19.402  1.00 95.35           C  
ATOM   3216  OH  TYR C  65      -9.720 -18.232 -17.411  1.00 95.35           O  
ATOM   3217  CZ  TYR C  65     -10.869 -18.115 -18.160  1.00 95.35           C  
ATOM   3218  N   GLY C  66     -17.807 -18.278 -20.288  1.00 96.45           N  
ATOM   3219  CA  GLY C  66     -19.055 -17.924 -20.947  1.00 96.45           C  
ATOM   3220  C   GLY C  66     -19.387 -16.448 -20.840  1.00 96.45           C  
ATOM   3221  O   GLY C  66     -19.383 -15.883 -19.744  1.00 96.45           O  
ATOM   3222  N   PHE C  67     -19.614 -15.806 -21.972  1.00 94.15           N  
ATOM   3223  CA  PHE C  67     -20.030 -14.410 -22.028  1.00 94.15           C  
ATOM   3224  C   PHE C  67     -21.478 -14.295 -22.487  1.00 94.15           C  
ATOM   3225  CB  PHE C  67     -19.117 -13.613 -22.965  1.00 94.15           C  
ATOM   3226  O   PHE C  67     -21.835 -14.781 -23.563  1.00 94.15           O  
ATOM   3227  CG  PHE C  67     -19.364 -12.129 -22.935  1.00 94.15           C  
ATOM   3228  CD1 PHE C  67     -20.044 -11.502 -23.972  1.00 94.15           C  
ATOM   3229  CD2 PHE C  67     -18.915 -11.360 -21.869  1.00 94.15           C  
ATOM   3230  CE1 PHE C  67     -20.273 -10.128 -23.947  1.00 94.15           C  
ATOM   3231  CE2 PHE C  67     -19.140  -9.986 -21.837  1.00 94.15           C  
ATOM   3232  CZ  PHE C  67     -19.819  -9.373 -22.878  1.00 94.15           C  
ATOM   3233  N   CYS C  68     -22.318 -13.629 -21.615  1.00 93.59           N  
ATOM   3234  CA  CYS C  68     -23.747 -13.655 -21.906  1.00 93.59           C  
ATOM   3235  C   CYS C  68     -24.381 -12.294 -21.649  1.00 93.59           C  
ATOM   3236  CB  CYS C  68     -24.447 -14.722 -21.064  1.00 93.59           C  
ATOM   3237  O   CYS C  68     -24.045 -11.622 -20.672  1.00 93.59           O  
ATOM   3238  SG  CYS C  68     -26.213 -14.877 -21.406  1.00 93.59           S  
ATOM   3239  N   SER C  69     -25.306 -11.947 -22.559  1.00 88.84           N  
ATOM   3240  CA  SER C  69     -26.114 -10.743 -22.393  1.00 88.84           C  
ATOM   3241  C   SER C  69     -27.423 -11.050 -21.674  1.00 88.84           C  
ATOM   3242  CB  SER C  69     -26.406 -10.102 -23.751  1.00 88.84           C  
ATOM   3243  O   SER C  69     -28.146 -11.973 -22.057  1.00 88.84           O  
ATOM   3244  OG  SER C  69     -27.718 -10.418 -24.184  1.00 88.84           O  
ATOM   3245  N   VAL C  70     -27.615 -10.364 -20.527  1.00 85.97           N  
ATOM   3246  CA  VAL C  70     -28.836 -10.567 -19.754  1.00 85.97           C  
ATOM   3247  C   VAL C  70     -29.699  -9.308 -19.812  1.00 85.97           C  
ATOM   3248  CB  VAL C  70     -28.525 -10.933 -18.286  1.00 85.97           C  
ATOM   3249  O   VAL C  70     -29.248  -8.221 -19.443  1.00 85.97           O  
ATOM   3250  CG1 VAL C  70     -29.813 -11.213 -17.514  1.00 85.97           C  
ATOM   3251  CG2 VAL C  70     -27.588 -12.138 -18.224  1.00 85.97           C  
ATOM   3252  N   LYS C  71     -30.901  -9.472 -20.403  1.00 73.26           N  
ATOM   3253  CA  LYS C  71     -31.819  -8.346 -20.546  1.00 73.26           C  
ATOM   3254  C   LYS C  71     -32.882  -8.360 -19.451  1.00 73.26           C  
ATOM   3255  CB  LYS C  71     -32.485  -8.368 -21.923  1.00 73.26           C  
ATOM   3256  O   LYS C  71     -33.574  -9.362 -19.263  1.00 73.26           O  
ATOM   3257  CG  LYS C  71     -31.570  -7.938 -23.060  1.00 73.26           C  
ATOM   3258  CD  LYS C  71     -32.305  -7.924 -24.394  1.00 73.26           C  
ATOM   3259  CE  LYS C  71     -31.365  -7.603 -25.548  1.00 73.26           C  
ATOM   3260  NZ  LYS C  71     -32.067  -7.656 -26.866  1.00 73.26           N  
ATOM   3261  N   ASP C  72     -32.784  -7.429 -18.549  1.00 61.06           N  
ATOM   3262  CA  ASP C  72     -33.843  -7.263 -17.558  1.00 61.06           C  
ATOM   3263  C   ASP C  72     -35.017  -6.476 -18.136  1.00 61.06           C  
ATOM   3264  CB  ASP C  72     -33.305  -6.562 -16.309  1.00 61.06           C  
ATOM   3265  O   ASP C  72     -34.821  -5.540 -18.915  1.00 61.06           O  
ATOM   3266  CG  ASP C  72     -34.088  -6.903 -15.054  1.00 61.06           C  
ATOM   3267  OD1 ASP C  72     -35.148  -7.558 -15.155  1.00 61.06           O  
ATOM   3268  OD2 ASP C  72     -33.643  -6.511 -13.953  1.00 61.06           O  
ATOM   3269  N   SER C  73     -36.241  -6.956 -18.003  1.00 57.78           N  
ATOM   3270  CA  SER C  73     -37.455  -6.328 -18.514  1.00 57.78           C  
ATOM   3271  C   SER C  73     -37.503  -4.846 -18.160  1.00 57.78           C  
ATOM   3272  CB  SER C  73     -38.695  -7.033 -17.962  1.00 57.78           C  
ATOM   3273  O   SER C  73     -37.990  -4.030 -18.945  1.00 57.78           O  
ATOM   3274  OG  SER C  73     -38.342  -7.941 -16.933  1.00 57.78           O  
ATOM   3275  N   GLN C  74     -36.872  -4.507 -17.024  1.00 51.67           N  
ATOM   3276  CA  GLN C  74     -36.979  -3.140 -16.525  1.00 51.67           C  
ATOM   3277  C   GLN C  74     -35.791  -2.295 -16.976  1.00 51.67           C  
ATOM   3278  CB  GLN C  74     -37.080  -3.132 -14.999  1.00 51.67           C  
ATOM   3279  O   GLN C  74     -35.845  -1.065 -16.933  1.00 51.67           O  
ATOM   3280  CG  GLN C  74     -38.396  -3.682 -14.467  1.00 51.67           C  
ATOM   3281  CD  GLN C  74     -38.771  -3.102 -13.116  1.00 51.67           C  
ATOM   3282  NE2 GLN C  74     -40.045  -3.214 -12.755  1.00 51.67           N  
ATOM   3283  OE1 GLN C  74     -37.923  -2.558 -12.402  1.00 51.67           O  
ATOM   3284  N   ALA C  75     -34.741  -2.965 -17.502  1.00 46.10           N  
ATOM   3285  CA  ALA C  75     -33.522  -2.230 -17.832  1.00 46.10           C  
ATOM   3286  C   ALA C  75     -33.469  -1.895 -19.319  1.00 46.10           C  
ATOM   3287  CB  ALA C  75     -32.290  -3.035 -17.425  1.00 46.10           C  
ATOM   3288  O   ALA C  75     -33.892  -2.695 -20.158  1.00 46.10           O  
ATOM   3289  N   ALA C  76     -33.243  -0.642 -19.673  1.00 50.78           N  
ATOM   3290  CA  ALA C  76     -33.151  -0.169 -21.052  1.00 50.78           C  
ATOM   3291  C   ALA C  76     -31.977  -0.819 -21.778  1.00 50.78           C  
ATOM   3292  CB  ALA C  76     -33.017   1.352 -21.085  1.00 50.78           C  
ATOM   3293  O   ALA C  76     -32.086  -1.174 -22.954  1.00 50.78           O  
ATOM   3294  N   LEU C  77     -30.875  -1.161 -21.000  1.00 64.30           N  
ATOM   3295  CA  LEU C  77     -29.669  -1.689 -21.629  1.00 64.30           C  
ATOM   3296  C   LEU C  77     -29.317  -3.061 -21.064  1.00 64.30           C  
ATOM   3297  CB  LEU C  77     -28.496  -0.726 -21.429  1.00 64.30           C  
ATOM   3298  O   LEU C  77     -29.512  -3.316 -19.873  1.00 64.30           O  
ATOM   3299  CG  LEU C  77     -28.535   0.569 -22.242  1.00 64.30           C  
ATOM   3300  CD1 LEU C  77     -27.691   1.644 -21.568  1.00 64.30           C  
ATOM   3301  CD2 LEU C  77     -28.055   0.320 -23.668  1.00 64.30           C  
ATOM   3302  N   PRO C  78     -28.899  -3.969 -21.963  1.00 74.30           N  
ATOM   3303  CA  PRO C  78     -28.513  -5.296 -21.477  1.00 74.30           C  
ATOM   3304  C   PRO C  78     -27.297  -5.256 -20.555  1.00 74.30           C  
ATOM   3305  CB  PRO C  78     -28.196  -6.063 -22.764  1.00 74.30           C  
ATOM   3306  O   PRO C  78     -26.451  -4.366 -20.680  1.00 74.30           O  
ATOM   3307  CG  PRO C  78     -28.056  -5.008 -23.813  1.00 74.30           C  
ATOM   3308  CD  PRO C  78     -28.650  -3.732 -23.289  1.00 74.30           C  
ATOM   3309  N   LYS C  79     -27.294  -6.064 -19.526  1.00 79.58           N  
ATOM   3310  CA  LYS C  79     -26.117  -6.287 -18.691  1.00 79.58           C  
ATOM   3311  C   LYS C  79     -25.354  -7.531 -19.139  1.00 79.58           C  
ATOM   3312  CB  LYS C  79     -26.519  -6.420 -17.221  1.00 79.58           C  
ATOM   3313  O   LYS C  79     -25.943  -8.462 -19.691  1.00 79.58           O  
ATOM   3314  CG  LYS C  79     -27.057  -5.135 -16.609  1.00 79.58           C  
ATOM   3315  CD  LYS C  79     -27.281  -5.283 -15.109  1.00 79.58           C  
ATOM   3316  CE  LYS C  79     -27.817  -3.997 -14.494  1.00 79.58           C  
ATOM   3317  NZ  LYS C  79     -28.051  -4.141 -13.026  1.00 79.58           N  
ATOM   3318  N   TYR C  80     -24.046  -7.479 -18.946  1.00 85.35           N  
ATOM   3319  CA  TYR C  80     -23.210  -8.554 -19.468  1.00 85.35           C  
ATOM   3320  C   TYR C  80     -22.558  -9.338 -18.335  1.00 85.35           C  
ATOM   3321  CB  TYR C  80     -22.133  -7.993 -20.402  1.00 85.35           C  
ATOM   3322  O   TYR C  80     -21.987  -8.750 -17.414  1.00 85.35           O  
ATOM   3323  CG  TYR C  80     -22.689  -7.291 -21.617  1.00 85.35           C  
ATOM   3324  CD1 TYR C  80     -23.165  -8.016 -22.707  1.00 85.35           C  
ATOM   3325  CD2 TYR C  80     -22.738  -5.903 -21.678  1.00 85.35           C  
ATOM   3326  CE1 TYR C  80     -23.676  -7.374 -23.830  1.00 85.35           C  
ATOM   3327  CE2 TYR C  80     -23.247  -5.250 -22.796  1.00 85.35           C  
ATOM   3328  OH  TYR C  80     -24.219  -5.352 -24.974  1.00 85.35           O  
ATOM   3329  CZ  TYR C  80     -23.714  -5.993 -23.865  1.00 85.35           C  
ATOM   3330  N   VAL C  81     -22.650 -10.637 -18.365  1.00 89.95           N  
ATOM   3331  CA  VAL C  81     -22.121 -11.535 -17.344  1.00 89.95           C  
ATOM   3332  C   VAL C  81     -21.008 -12.396 -17.939  1.00 89.95           C  
ATOM   3333  CB  VAL C  81     -23.228 -12.433 -16.748  1.00 89.95           C  
ATOM   3334  O   VAL C  81     -21.146 -12.919 -19.047  1.00 89.95           O  
ATOM   3335  CG1 VAL C  81     -22.646 -13.391 -15.710  1.00 89.95           C  
ATOM   3336  CG2 VAL C  81     -24.333 -11.578 -16.130  1.00 89.95           C  
ATOM   3337  N   LEU C  82     -19.867 -12.429 -17.255  1.00 91.76           N  
ATOM   3338  CA  LEU C  82     -18.797 -13.359 -17.600  1.00 91.76           C  
ATOM   3339  C   LEU C  82     -18.764 -14.534 -16.628  1.00 91.76           C  
ATOM   3340  CB  LEU C  82     -17.444 -12.644 -17.600  1.00 91.76           C  
ATOM   3341  O   LEU C  82     -18.552 -14.346 -15.428  1.00 91.76           O  
ATOM   3342  CG  LEU C  82     -16.231 -13.487 -17.998  1.00 91.76           C  
ATOM   3343  CD1 LEU C  82     -16.301 -13.851 -19.477  1.00 91.76           C  
ATOM   3344  CD2 LEU C  82     -14.937 -12.743 -17.685  1.00 91.76           C  
ATOM   3345  N   ILE C  83     -18.989 -15.750 -17.146  1.00 92.25           N  
ATOM   3346  CA  ILE C  83     -18.957 -16.951 -16.319  1.00 92.25           C  
ATOM   3347  C   ILE C  83     -17.582 -17.608 -16.418  1.00 92.25           C  
ATOM   3348  CB  ILE C  83     -20.059 -17.952 -16.732  1.00 92.25           C  
ATOM   3349  O   ILE C  83     -17.153 -18.005 -17.504  1.00 92.25           O  
ATOM   3350  CG1 ILE C  83     -21.443 -17.304 -16.603  1.00 92.25           C  
ATOM   3351  CG2 ILE C  83     -19.972 -19.229 -15.892  1.00 92.25           C  
ATOM   3352  CD1 ILE C  83     -22.581 -18.164 -17.138  1.00 92.25           C  
ATOM   3353  N   ASN C  84     -16.859 -17.658 -15.350  1.00 90.60           N  
ATOM   3354  CA  ASN C  84     -15.629 -18.433 -15.228  1.00 90.60           C  
ATOM   3355  C   ASN C  84     -15.911 -19.864 -14.781  1.00 90.60           C  
ATOM   3356  CB  ASN C  84     -14.661 -17.754 -14.258  1.00 90.60           C  
ATOM   3357  O   ASN C  84     -16.089 -20.123 -13.589  1.00 90.60           O  
ATOM   3358  CG  ASN C  84     -13.397 -18.561 -14.034  1.00 90.60           C  
ATOM   3359  ND2 ASN C  84     -12.682 -18.257 -12.957  1.00 90.60           N  
ATOM   3360  OD1 ASN C  84     -13.065 -19.450 -14.823  1.00 90.60           O  
ATOM   3361  N   TRP C  85     -15.956 -20.825 -15.762  1.00 91.15           N  
ATOM   3362  CA  TRP C  85     -16.277 -22.225 -15.505  1.00 91.15           C  
ATOM   3363  C   TRP C  85     -15.011 -23.040 -15.265  1.00 91.15           C  
ATOM   3364  CB  TRP C  85     -17.067 -22.819 -16.675  1.00 91.15           C  
ATOM   3365  O   TRP C  85     -14.137 -23.111 -16.132  1.00 91.15           O  
ATOM   3366  CG  TRP C  85     -17.373 -24.279 -16.524  1.00 91.15           C  
ATOM   3367  CD1 TRP C  85     -16.604 -25.330 -16.941  1.00 91.15           C  
ATOM   3368  CD2 TRP C  85     -18.536 -24.850 -15.916  1.00 91.15           C  
ATOM   3369  CE2 TRP C  85     -18.405 -26.254 -15.999  1.00 91.15           C  
ATOM   3370  CE3 TRP C  85     -19.677 -24.309 -15.308  1.00 91.15           C  
ATOM   3371  NE1 TRP C  85     -17.219 -26.520 -16.628  1.00 91.15           N  
ATOM   3372  CH2 TRP C  85     -20.480 -26.570 -14.906  1.00 91.15           C  
ATOM   3373  CZ2 TRP C  85     -19.374 -27.125 -15.496  1.00 91.15           C  
ATOM   3374  CZ3 TRP C  85     -20.640 -25.178 -14.808  1.00 91.15           C  
ATOM   3375  N   VAL C  86     -14.886 -23.604 -14.123  1.00 85.58           N  
ATOM   3376  CA  VAL C  86     -13.834 -24.564 -13.806  1.00 85.58           C  
ATOM   3377  C   VAL C  86     -14.453 -25.919 -13.474  1.00 85.58           C  
ATOM   3378  CB  VAL C  86     -12.956 -24.077 -12.632  1.00 85.58           C  
ATOM   3379  O   VAL C  86     -14.918 -26.138 -12.353  1.00 85.58           O  
ATOM   3380  CG1 VAL C  86     -11.791 -25.036 -12.395  1.00 85.58           C  
ATOM   3381  CG2 VAL C  86     -12.443 -22.663 -12.900  1.00 85.58           C  
ATOM   3382  N   GLY C  87     -14.459 -26.778 -14.517  1.00 87.23           N  
ATOM   3383  CA  GLY C  87     -15.086 -28.081 -14.358  1.00 87.23           C  
ATOM   3384  C   GLY C  87     -14.543 -28.865 -13.178  1.00 87.23           C  
ATOM   3385  O   GLY C  87     -13.368 -28.736 -12.829  1.00 87.23           O  
ATOM   3386  N   GLU C  88     -15.308 -29.701 -12.523  1.00 77.65           N  
ATOM   3387  CA  GLU C  88     -14.952 -30.466 -11.332  1.00 77.65           C  
ATOM   3388  C   GLU C  88     -13.857 -31.484 -11.638  1.00 77.65           C  
ATOM   3389  CB  GLU C  88     -16.183 -31.174 -10.760  1.00 77.65           C  
ATOM   3390  O   GLU C  88     -13.032 -31.793 -10.775  1.00 77.65           O  
ATOM   3391  CG  GLU C  88     -17.157 -30.241 -10.056  1.00 77.65           C  
ATOM   3392  CD  GLU C  88     -18.312 -30.971  -9.388  1.00 77.65           C  
ATOM   3393  OE1 GLU C  88     -19.116 -30.319  -8.685  1.00 77.65           O  
ATOM   3394  OE2 GLU C  88     -18.412 -32.205  -9.570  1.00 77.65           O  
ATOM   3395  N   ASP C  89     -13.793 -31.900 -12.933  1.00 82.73           N  
ATOM   3396  CA  ASP C  89     -12.851 -32.947 -13.315  1.00 82.73           C  
ATOM   3397  C   ASP C  89     -11.587 -32.351 -13.930  1.00 82.73           C  
ATOM   3398  CB  ASP C  89     -13.503 -33.923 -14.297  1.00 82.73           C  
ATOM   3399  O   ASP C  89     -10.770 -33.073 -14.505  1.00 82.73           O  
ATOM   3400  CG  ASP C  89     -14.649 -34.706 -13.681  1.00 82.73           C  
ATOM   3401  OD1 ASP C  89     -14.627 -34.959 -12.457  1.00 82.73           O  
ATOM   3402  OD2 ASP C  89     -15.581 -35.077 -14.427  1.00 82.73           O  
ATOM   3403  N   VAL C  90     -11.404 -31.044 -13.812  1.00 82.20           N  
ATOM   3404  CA  VAL C  90     -10.191 -30.403 -14.308  1.00 82.20           C  
ATOM   3405  C   VAL C  90      -9.036 -30.666 -13.344  1.00 82.20           C  
ATOM   3406  CB  VAL C  90     -10.389 -28.882 -14.498  1.00 82.20           C  
ATOM   3407  O   VAL C  90      -9.189 -30.522 -12.129  1.00 82.20           O  
ATOM   3408  CG1 VAL C  90      -9.084 -28.217 -14.930  1.00 82.20           C  
ATOM   3409  CG2 VAL C  90     -11.493 -28.613 -15.519  1.00 82.20           C  
ATOM   3410  N   PRO C  91      -7.889 -31.166 -13.827  1.00 77.47           N  
ATOM   3411  CA  PRO C  91      -6.730 -31.381 -12.957  1.00 77.47           C  
ATOM   3412  C   PRO C  91      -6.346 -30.132 -12.167  1.00 77.47           C  
ATOM   3413  CB  PRO C  91      -5.620 -31.769 -13.937  1.00 77.47           C  
ATOM   3414  O   PRO C  91      -6.482 -29.013 -12.669  1.00 77.47           O  
ATOM   3415  CG  PRO C  91      -6.337 -32.171 -15.186  1.00 77.47           C  
ATOM   3416  CD  PRO C  91      -7.672 -31.485 -15.211  1.00 77.47           C  
ATOM   3417  N   ASP C  92      -5.870 -30.316 -10.969  1.00 65.37           N  
ATOM   3418  CA  ASP C  92      -5.556 -29.234 -10.040  1.00 65.37           C  
ATOM   3419  C   ASP C  92      -4.499 -28.299 -10.622  1.00 65.37           C  
ATOM   3420  CB  ASP C  92      -5.080 -29.799  -8.701  1.00 65.37           C  
ATOM   3421  O   ASP C  92      -4.566 -27.083 -10.434  1.00 65.37           O  
ATOM   3422  CG  ASP C  92      -6.209 -30.370  -7.862  1.00 65.37           C  
ATOM   3423  OD1 ASP C  92      -7.384 -30.009  -8.093  1.00 65.37           O  
ATOM   3424  OD2 ASP C  92      -5.923 -31.188  -6.961  1.00 65.37           O  
ATOM   3425  N   ALA C  93      -3.549 -28.906 -11.308  1.00 68.16           N  
ATOM   3426  CA  ALA C  93      -2.489 -28.103 -11.911  1.00 68.16           C  
ATOM   3427  C   ALA C  93      -3.060 -27.097 -12.907  1.00 68.16           C  
ATOM   3428  CB  ALA C  93      -1.464 -29.003 -12.598  1.00 68.16           C  
ATOM   3429  O   ALA C  93      -2.634 -25.941 -12.945  1.00 68.16           O  
ATOM   3430  N   ARG C  94      -4.031 -27.528 -13.651  1.00 79.34           N  
ATOM   3431  CA  ARG C  94      -4.661 -26.674 -14.653  1.00 79.34           C  
ATOM   3432  C   ARG C  94      -5.535 -25.612 -13.995  1.00 79.34           C  
ATOM   3433  CB  ARG C  94      -5.496 -27.512 -15.624  1.00 79.34           C  
ATOM   3434  O   ARG C  94      -5.561 -24.461 -14.436  1.00 79.34           O  
ATOM   3435  CG  ARG C  94      -6.113 -26.707 -16.757  1.00 79.34           C  
ATOM   3436  CD  ARG C  94      -5.051 -26.104 -17.665  1.00 79.34           C  
ATOM   3437  NE  ARG C  94      -5.646 -25.388 -18.790  1.00 79.34           N  
ATOM   3438  NH1 ARG C  94      -3.636 -24.622 -19.633  1.00 79.34           N  
ATOM   3439  NH2 ARG C  94      -5.603 -24.086 -20.681  1.00 79.34           N  
ATOM   3440  CZ  ARG C  94      -4.961 -24.700 -19.699  1.00 79.34           C  
ATOM   3441  N   LYS C  95      -6.184 -25.924 -12.911  1.00 68.71           N  
ATOM   3442  CA  LYS C  95      -7.010 -24.974 -12.170  1.00 68.71           C  
ATOM   3443  C   LYS C  95      -6.176 -23.803 -11.658  1.00 68.71           C  
ATOM   3444  CB  LYS C  95      -7.710 -25.670 -11.002  1.00 68.71           C  
ATOM   3445  O   LYS C  95      -6.569 -22.644 -11.803  1.00 68.71           O  
ATOM   3446  CG  LYS C  95      -8.811 -26.631 -11.424  1.00 68.71           C  
ATOM   3447  CD  LYS C  95      -9.499 -27.258 -10.217  1.00 68.71           C  
ATOM   3448  CE  LYS C  95     -10.519 -28.307 -10.637  1.00 68.71           C  
ATOM   3449  NZ  LYS C  95     -11.152 -28.967  -9.456  1.00 68.71           N  
ATOM   3450  N   CYS C  96      -5.040 -24.162 -11.105  1.00 63.66           N  
ATOM   3451  CA  CYS C  96      -4.141 -23.164 -10.535  1.00 63.66           C  
ATOM   3452  C   CYS C  96      -3.576 -22.256 -11.621  1.00 63.66           C  
ATOM   3453  CB  CYS C  96      -2.999 -23.841  -9.779  1.00 63.66           C  
ATOM   3454  O   CYS C  96      -3.500 -21.040 -11.440  1.00 63.66           O  
ATOM   3455  SG  CYS C  96      -3.411 -24.274  -8.074  1.00 63.66           S  
ATOM   3456  N   ALA C  97      -3.237 -22.842 -12.720  1.00 67.98           N  
ATOM   3457  CA  ALA C  97      -2.664 -22.079 -13.826  1.00 67.98           C  
ATOM   3458  C   ALA C  97      -3.675 -21.083 -14.386  1.00 67.98           C  
ATOM   3459  CB  ALA C  97      -2.182 -23.019 -14.928  1.00 67.98           C  
ATOM   3460  O   ALA C  97      -3.329 -19.936 -14.681  1.00 67.98           O  
ATOM   3461  N   CYS C  98      -4.965 -21.488 -14.405  1.00 76.34           N  
ATOM   3462  CA  CYS C  98      -5.975 -20.694 -15.096  1.00 76.34           C  
ATOM   3463  C   CYS C  98      -6.594 -19.664 -14.159  1.00 76.34           C  
ATOM   3464  CB  CYS C  98      -7.067 -21.597 -15.667  1.00 76.34           C  
ATOM   3465  O   CYS C  98      -7.263 -18.732 -14.609  1.00 76.34           O  
ATOM   3466  SG  CYS C  98      -6.502 -22.661 -17.013  1.00 76.34           S  
ATOM   3467  N   ALA C  99      -6.317 -19.780 -12.925  1.00 68.43           N  
ATOM   3468  CA  ALA C  99      -6.865 -18.845 -11.945  1.00 68.43           C  
ATOM   3469  C   ALA C  99      -6.405 -17.419 -12.231  1.00 68.43           C  
ATOM   3470  CB  ALA C  99      -6.460 -19.258 -10.532  1.00 68.43           C  
ATOM   3471  O   ALA C  99      -7.168 -16.466 -12.051  1.00 68.43           O  
ATOM   3472  N   SER C 100      -5.185 -17.315 -12.732  1.00 67.28           N  
ATOM   3473  CA  SER C 100      -4.616 -16.000 -13.008  1.00 67.28           C  
ATOM   3474  C   SER C 100      -5.126 -15.443 -14.333  1.00 67.28           C  
ATOM   3475  CB  SER C 100      -3.089 -16.070 -13.028  1.00 67.28           C  
ATOM   3476  O   SER C 100      -4.999 -14.246 -14.599  1.00 67.28           O  
ATOM   3477  OG  SER C 100      -2.639 -16.932 -14.060  1.00 67.28           O  
ATOM   3478  N   HIS C 101      -5.878 -16.247 -15.153  1.00 79.66           N  
ATOM   3479  CA  HIS C 101      -6.311 -15.862 -16.492  1.00 79.66           C  
ATOM   3480  C   HIS C 101      -7.596 -15.043 -16.442  1.00 79.66           C  
ATOM   3481  CB  HIS C 101      -6.511 -17.100 -17.367  1.00 79.66           C  
ATOM   3482  O   HIS C 101      -7.888 -14.279 -17.365  1.00 79.66           O  
ATOM   3483  CG  HIS C 101      -5.258 -17.885 -17.593  1.00 79.66           C  
ATOM   3484  CD2 HIS C 101      -3.986 -17.667 -17.182  1.00 79.66           C  
ATOM   3485  ND1 HIS C 101      -5.232 -19.051 -18.327  1.00 79.66           N  
ATOM   3486  CE1 HIS C 101      -3.995 -19.517 -18.357  1.00 79.66           C  
ATOM   3487  NE2 HIS C 101      -3.220 -18.696 -17.670  1.00 79.66           N  
ATOM   3488  N   VAL C 102      -8.311 -15.130 -15.340  1.00 80.71           N  
ATOM   3489  CA  VAL C 102      -9.669 -14.603 -15.261  1.00 80.71           C  
ATOM   3490  C   VAL C 102      -9.648 -13.088 -15.448  1.00 80.71           C  
ATOM   3491  CB  VAL C 102     -10.341 -14.964 -13.917  1.00 80.71           C  
ATOM   3492  O   VAL C 102     -10.441 -12.540 -16.217  1.00 80.71           O  
ATOM   3493  CG1 VAL C 102     -11.716 -14.309 -13.807  1.00 80.71           C  
ATOM   3494  CG2 VAL C 102     -10.454 -16.480 -13.768  1.00 80.71           C  
ATOM   3495  N   ALA C 103      -8.692 -12.404 -14.828  1.00 70.83           N  
ATOM   3496  CA  ALA C 103      -8.600 -10.948 -14.893  1.00 70.83           C  
ATOM   3497  C   ALA C 103      -8.285 -10.481 -16.312  1.00 70.83           C  
ATOM   3498  CB  ALA C 103      -7.541 -10.437 -13.920  1.00 70.83           C  
ATOM   3499  O   ALA C 103      -8.878  -9.518 -16.802  1.00 70.83           O  
ATOM   3500  N   LYS C 104      -7.359 -11.232 -16.940  1.00 79.17           N  
ATOM   3501  CA  LYS C 104      -6.963 -10.882 -18.301  1.00 79.17           C  
ATOM   3502  C   LYS C 104      -8.103 -11.127 -19.285  1.00 79.17           C  
ATOM   3503  CB  LYS C 104      -5.726 -11.677 -18.722  1.00 79.17           C  
ATOM   3504  O   LYS C 104      -8.302 -10.347 -20.219  1.00 79.17           O  
ATOM   3505  CG  LYS C 104      -4.422 -11.141 -18.151  1.00 79.17           C  
ATOM   3506  CD  LYS C 104      -3.216 -11.862 -18.741  1.00 79.17           C  
ATOM   3507  CE  LYS C 104      -1.915 -11.387 -18.107  1.00 79.17           C  
ATOM   3508  NZ  LYS C 104      -0.745 -12.183 -18.583  1.00 79.17           N  
ATOM   3509  N   VAL C 105      -8.878 -12.173 -19.070  1.00 87.39           N  
ATOM   3510  CA  VAL C 105     -10.017 -12.490 -19.925  1.00 87.39           C  
ATOM   3511  C   VAL C 105     -11.100 -11.427 -19.759  1.00 87.39           C  
ATOM   3512  CB  VAL C 105     -10.591 -13.889 -19.610  1.00 87.39           C  
ATOM   3513  O   VAL C 105     -11.688 -10.971 -20.743  1.00 87.39           O  
ATOM   3514  CG1 VAL C 105     -11.869 -14.141 -20.408  1.00 87.39           C  
ATOM   3515  CG2 VAL C 105      -9.552 -14.970 -19.904  1.00 87.39           C  
ATOM   3516  N   ALA C 106     -11.336 -11.064 -18.499  1.00 82.38           N  
ATOM   3517  CA  ALA C 106     -12.330 -10.032 -18.219  1.00 82.38           C  
ATOM   3518  C   ALA C 106     -11.931  -8.700 -18.847  1.00 82.38           C  
ATOM   3519  CB  ALA C 106     -12.519  -9.870 -16.712  1.00 82.38           C  
ATOM   3520  O   ALA C 106     -12.781  -7.966 -19.356  1.00 82.38           O  
ATOM   3521  N   GLU C 107     -10.634  -8.392 -18.874  1.00 76.00           N  
ATOM   3522  CA  GLU C 107     -10.116  -7.169 -19.480  1.00 76.00           C  
ATOM   3523  C   GLU C 107     -10.258  -7.203 -20.999  1.00 76.00           C  
ATOM   3524  CB  GLU C 107      -8.650  -6.957 -19.094  1.00 76.00           C  
ATOM   3525  O   GLU C 107     -10.513  -6.174 -21.627  1.00 76.00           O  
ATOM   3526  CG  GLU C 107      -8.185  -5.513 -19.215  1.00 76.00           C  
ATOM   3527  CD  GLU C 107      -6.734  -5.313 -18.808  1.00 76.00           C  
ATOM   3528  OE1 GLU C 107      -6.247  -4.161 -18.842  1.00 76.00           O  
ATOM   3529  OE2 GLU C 107      -6.078  -6.319 -18.453  1.00 76.00           O  
ATOM   3530  N   PHE C 108     -10.055  -8.460 -21.526  1.00 83.78           N  
ATOM   3531  CA  PHE C 108     -10.164  -8.634 -22.970  1.00 83.78           C  
ATOM   3532  C   PHE C 108     -11.597  -8.406 -23.436  1.00 83.78           C  
ATOM   3533  CB  PHE C 108      -9.694 -10.032 -23.381  1.00 83.78           C  
ATOM   3534  O   PHE C 108     -11.829  -7.729 -24.439  1.00 83.78           O  
ATOM   3535  CG  PHE C 108      -9.697 -10.260 -24.869  1.00 83.78           C  
ATOM   3536  CD1 PHE C 108     -10.753 -10.924 -25.482  1.00 83.78           C  
ATOM   3537  CD2 PHE C 108      -8.644  -9.812 -25.654  1.00 83.78           C  
ATOM   3538  CE1 PHE C 108     -10.759 -11.136 -26.858  1.00 83.78           C  
ATOM   3539  CE2 PHE C 108      -8.643 -10.020 -27.031  1.00 83.78           C  
ATOM   3540  CZ  PHE C 108      -9.701 -10.684 -27.630  1.00 83.78           C  
ATOM   3541  N   PHE C 109     -12.554  -8.991 -22.726  1.00 84.71           N  
ATOM   3542  CA  PHE C 109     -13.962  -8.774 -23.038  1.00 84.71           C  
ATOM   3543  C   PHE C 109     -14.516  -7.595 -22.246  1.00 84.71           C  
ATOM   3544  CB  PHE C 109     -14.780 -10.035 -22.744  1.00 84.71           C  
ATOM   3545  O   PHE C 109     -15.118  -7.781 -21.187  1.00 84.71           O  
ATOM   3546  CG  PHE C 109     -14.353 -11.236 -23.543  1.00 84.71           C  
ATOM   3547  CD1 PHE C 109     -14.447 -11.235 -24.930  1.00 84.71           C  
ATOM   3548  CD2 PHE C 109     -13.857 -12.367 -22.908  1.00 84.71           C  
ATOM   3549  CE1 PHE C 109     -14.052 -12.345 -25.672  1.00 84.71           C  
ATOM   3550  CE2 PHE C 109     -13.460 -13.480 -23.643  1.00 84.71           C  
ATOM   3551  CZ  PHE C 109     -13.560 -13.468 -25.025  1.00 84.71           C  
ATOM   3552  N   GLN C 110     -14.377  -6.410 -22.648  1.00 72.23           N  
ATOM   3553  CA  GLN C 110     -14.694  -5.174 -21.942  1.00 72.23           C  
ATOM   3554  C   GLN C 110     -16.198  -5.038 -21.719  1.00 72.23           C  
ATOM   3555  CB  GLN C 110     -14.167  -3.963 -22.715  1.00 72.23           C  
ATOM   3556  O   GLN C 110     -16.996  -5.569 -22.494  1.00 72.23           O  
ATOM   3557  CG  GLN C 110     -12.649  -3.926 -22.837  1.00 72.23           C  
ATOM   3558  CD  GLN C 110     -12.152  -2.713 -23.601  1.00 72.23           C  
ATOM   3559  NE2 GLN C 110     -10.836  -2.604 -23.750  1.00 72.23           N  
ATOM   3560  OE1 GLN C 110     -12.944  -1.880 -24.053  1.00 72.23           O  
ATOM   3561  N   GLY C 111     -16.576  -4.544 -20.628  1.00 65.82           N  
ATOM   3562  CA  GLY C 111     -17.980  -4.243 -20.398  1.00 65.82           C  
ATOM   3563  C   GLY C 111     -18.689  -5.299 -19.572  1.00 65.82           C  
ATOM   3564  O   GLY C 111     -19.918  -5.391 -19.594  1.00 65.82           O  
ATOM   3565  N   VAL C 112     -17.856  -6.095 -18.893  1.00 79.14           N  
ATOM   3566  CA  VAL C 112     -18.431  -7.145 -18.059  1.00 79.14           C  
ATOM   3567  C   VAL C 112     -18.982  -6.539 -16.770  1.00 79.14           C  
ATOM   3568  CB  VAL C 112     -17.393  -8.242 -17.731  1.00 79.14           C  
ATOM   3569  O   VAL C 112     -18.265  -5.840 -16.050  1.00 79.14           O  
ATOM   3570  CG1 VAL C 112     -18.002  -9.307 -16.821  1.00 79.14           C  
ATOM   3571  CG2 VAL C 112     -16.861  -8.874 -19.016  1.00 79.14           C  
ATOM   3572  N   ASP C 113     -20.238  -6.760 -16.426  1.00 75.58           N  
ATOM   3573  CA  ASP C 113     -20.887  -6.188 -15.251  1.00 75.58           C  
ATOM   3574  C   ASP C 113     -20.677  -7.072 -14.023  1.00 75.58           C  
ATOM   3575  CB  ASP C 113     -22.383  -5.990 -15.507  1.00 75.58           C  
ATOM   3576  O   ASP C 113     -20.467  -6.568 -12.918  1.00 75.58           O  
ATOM   3577  CG  ASP C 113     -22.668  -4.962 -16.587  1.00 75.58           C  
ATOM   3578  OD1 ASP C 113     -22.455  -3.753 -16.351  1.00 75.58           O  
ATOM   3579  OD2 ASP C 113     -23.114  -5.363 -17.684  1.00 75.58           O  
ATOM   3580  N   VAL C 114     -20.661  -8.348 -14.248  1.00 80.25           N  
ATOM   3581  CA  VAL C 114     -20.504  -9.285 -13.139  1.00 80.25           C  
ATOM   3582  C   VAL C 114     -19.739 -10.519 -13.610  1.00 80.25           C  
ATOM   3583  CB  VAL C 114     -21.870  -9.698 -12.548  1.00 80.25           C  
ATOM   3584  O   VAL C 114     -19.955 -11.004 -14.723  1.00 80.25           O  
ATOM   3585  CG1 VAL C 114     -21.691 -10.772 -11.476  1.00 80.25           C  
ATOM   3586  CG2 VAL C 114     -22.593  -8.481 -11.974  1.00 80.25           C  
ATOM   3587  N   ILE C 115     -18.745 -10.918 -12.848  1.00 81.98           N  
ATOM   3588  CA  ILE C 115     -18.047 -12.176 -13.089  1.00 81.98           C  
ATOM   3589  C   ILE C 115     -18.580 -13.251 -12.145  1.00 81.98           C  
ATOM   3590  CB  ILE C 115     -16.520 -12.018 -12.913  1.00 81.98           C  
ATOM   3591  O   ILE C 115     -18.594 -13.064 -10.926  1.00 81.98           O  
ATOM   3592  CG1 ILE C 115     -15.978 -10.959 -13.880  1.00 81.98           C  
ATOM   3593  CG2 ILE C 115     -15.811 -13.360 -13.117  1.00 81.98           C  
ATOM   3594  CD1 ILE C 115     -14.517 -10.598 -13.646  1.00 81.98           C  
ATOM   3595  N   VAL C 116     -19.008 -14.418 -12.662  1.00 85.36           N  
ATOM   3596  CA  VAL C 116     -19.544 -15.523 -11.875  1.00 85.36           C  
ATOM   3597  C   VAL C 116     -18.606 -16.725 -11.966  1.00 85.36           C  
ATOM   3598  CB  VAL C 116     -20.962 -15.918 -12.344  1.00 85.36           C  
ATOM   3599  O   VAL C 116     -18.315 -17.212 -13.061  1.00 85.36           O  
ATOM   3600  CG1 VAL C 116     -21.494 -17.092 -11.524  1.00 85.36           C  
ATOM   3601  CG2 VAL C 116     -21.908 -14.722 -12.246  1.00 85.36           C  
ATOM   3602  N   ASN C 117     -18.062 -17.163 -10.817  1.00 84.41           N  
ATOM   3603  CA  ASN C 117     -17.290 -18.399 -10.755  1.00 84.41           C  
ATOM   3604  C   ASN C 117     -18.194 -19.617 -10.590  1.00 84.41           C  
ATOM   3605  CB  ASN C 117     -16.268 -18.338  -9.617  1.00 84.41           C  
ATOM   3606  O   ASN C 117     -18.994 -19.679  -9.655  1.00 84.41           O  
ATOM   3607  CG  ASN C 117     -15.222 -17.261  -9.829  1.00 84.41           C  
ATOM   3608  ND2 ASN C 117     -15.011 -16.432  -8.814  1.00 84.41           N  
ATOM   3609  OD1 ASN C 117     -14.610 -17.175 -10.897  1.00 84.41           O  
ATOM   3610  N   ALA C 118     -18.076 -20.571 -11.514  1.00 86.72           N  
ATOM   3611  CA  ALA C 118     -18.979 -21.718 -11.492  1.00 86.72           C  
ATOM   3612  C   ALA C 118     -18.220 -23.020 -11.730  1.00 86.72           C  
ATOM   3613  CB  ALA C 118     -20.080 -21.549 -12.537  1.00 86.72           C  
ATOM   3614  O   ALA C 118     -17.234 -23.044 -12.471  1.00 86.72           O  
ATOM   3615  N   SER C 119     -18.587 -24.099 -11.041  1.00 81.41           N  
ATOM   3616  CA  SER C 119     -18.014 -25.428 -11.228  1.00 81.41           C  
ATOM   3617  C   SER C 119     -19.097 -26.461 -11.520  1.00 81.41           C  
ATOM   3618  CB  SER C 119     -17.219 -25.848  -9.991  1.00 81.41           C  
ATOM   3619  O   SER C 119     -18.795 -27.596 -11.894  1.00 81.41           O  
ATOM   3620  OG  SER C 119     -18.030 -25.795  -8.830  1.00 81.41           O  
ATOM   3621  N   SER C 120     -20.339 -26.061 -11.272  1.00 82.21           N  
ATOM   3622  CA  SER C 120     -21.504 -26.895 -11.550  1.00 82.21           C  
ATOM   3623  C   SER C 120     -22.638 -26.075 -12.157  1.00 82.21           C  
ATOM   3624  CB  SER C 120     -21.988 -27.582 -10.273  1.00 82.21           C  
ATOM   3625  O   SER C 120     -22.664 -24.850 -12.027  1.00 82.21           O  
ATOM   3626  OG  SER C 120     -22.656 -26.661  -9.427  1.00 82.21           O  
ATOM   3627  N   VAL C 121     -23.501 -26.724 -12.792  1.00 86.82           N  
ATOM   3628  CA  VAL C 121     -24.614 -26.069 -13.472  1.00 86.82           C  
ATOM   3629  C   VAL C 121     -25.501 -25.363 -12.449  1.00 86.82           C  
ATOM   3630  CB  VAL C 121     -25.447 -27.076 -14.295  1.00 86.82           C  
ATOM   3631  O   VAL C 121     -26.132 -24.350 -12.760  1.00 86.82           O  
ATOM   3632  CG1 VAL C 121     -26.620 -26.375 -14.979  1.00 86.82           C  
ATOM   3633  CG2 VAL C 121     -24.567 -27.781 -15.325  1.00 86.82           C  
ATOM   3634  N   GLU C 122     -25.500 -25.776 -11.196  1.00 81.47           N  
ATOM   3635  CA  GLU C 122     -26.302 -25.176 -10.134  1.00 81.47           C  
ATOM   3636  C   GLU C 122     -25.784 -23.788  -9.768  1.00 81.47           C  
ATOM   3637  CB  GLU C 122     -26.313 -26.077  -8.896  1.00 81.47           C  
ATOM   3638  O   GLU C 122     -26.534 -22.957  -9.253  1.00 81.47           O  
ATOM   3639  CG  GLU C 122     -26.997 -27.418  -9.117  1.00 81.47           C  
ATOM   3640  CD  GLU C 122     -26.545 -28.491  -8.139  1.00 81.47           C  
ATOM   3641  OE1 GLU C 122     -26.985 -29.656  -8.269  1.00 81.47           O  
ATOM   3642  OE2 GLU C 122     -25.744 -28.163  -7.234  1.00 81.47           O  
ATOM   3643  N   ASP C 123     -24.458 -23.616 -10.087  1.00 85.46           N  
ATOM   3644  CA  ASP C 123     -23.838 -22.331  -9.778  1.00 85.46           C  
ATOM   3645  C   ASP C 123     -24.318 -21.245 -10.738  1.00 85.46           C  
ATOM   3646  CB  ASP C 123     -22.313 -22.444  -9.831  1.00 85.46           C  
ATOM   3647  O   ASP C 123     -24.185 -20.053 -10.452  1.00 85.46           O  
ATOM   3648  CG  ASP C 123     -21.747 -23.340  -8.743  1.00 85.46           C  
ATOM   3649  OD1 ASP C 123     -22.403 -23.514  -7.693  1.00 85.46           O  
ATOM   3650  OD2 ASP C 123     -20.634 -23.874  -8.936  1.00 85.46           O  
ATOM   3651  N   ILE C 124     -24.884 -21.706 -11.939  1.00 89.53           N  
ATOM   3652  CA  ILE C 124     -25.353 -20.768 -12.953  1.00 89.53           C  
ATOM   3653  C   ILE C 124     -26.874 -20.649 -12.881  1.00 89.53           C  
ATOM   3654  CB  ILE C 124     -24.916 -21.202 -14.370  1.00 89.53           C  
ATOM   3655  O   ILE C 124     -27.590 -21.285 -13.658  1.00 89.53           O  
ATOM   3656  CG1 ILE C 124     -23.400 -21.428 -14.416  1.00 89.53           C  
ATOM   3657  CG2 ILE C 124     -25.347 -20.164 -15.410  1.00 89.53           C  
ATOM   3658  CD1 ILE C 124     -22.908 -22.068 -15.707  1.00 89.53           C  
ATOM   3659  N   ASP C 125     -27.417 -19.963 -11.830  1.00 86.58           N  
ATOM   3660  CA  ASP C 125     -28.840 -19.711 -11.627  1.00 86.58           C  
ATOM   3661  C   ASP C 125     -29.237 -18.338 -12.166  1.00 86.58           C  
ATOM   3662  CB  ASP C 125     -29.198 -19.817 -10.143  1.00 86.58           C  
ATOM   3663  O   ASP C 125     -28.805 -17.310 -11.640  1.00 86.58           O  
ATOM   3664  CG  ASP C 125     -30.686 -19.663  -9.880  1.00 86.58           C  
ATOM   3665  OD1 ASP C 125     -31.502 -20.062 -10.739  1.00 86.58           O  
ATOM   3666  OD2 ASP C 125     -31.045 -19.136  -8.805  1.00 86.58           O  
ATOM   3667  N   ALA C 126     -30.079 -18.366 -13.224  1.00 84.89           N  
ATOM   3668  CA  ALA C 126     -30.469 -17.132 -13.901  1.00 84.89           C  
ATOM   3669  C   ALA C 126     -31.103 -16.146 -12.924  1.00 84.89           C  
ATOM   3670  CB  ALA C 126     -31.432 -17.435 -15.047  1.00 84.89           C  
ATOM   3671  O   ALA C 126     -30.859 -14.940 -13.004  1.00 84.89           O  
ATOM   3672  N   GLY C 127     -31.968 -16.652 -12.013  1.00 82.36           N  
ATOM   3673  CA  GLY C 127     -32.604 -15.804 -11.017  1.00 82.36           C  
ATOM   3674  C   GLY C 127     -31.615 -15.152 -10.069  1.00 82.36           C  
ATOM   3675  O   GLY C 127     -31.678 -13.944  -9.832  1.00 82.36           O  
ATOM   3676  N   ALA C 128     -30.665 -16.000  -9.580  1.00 81.79           N  
ATOM   3677  CA  ALA C 128     -29.657 -15.505  -8.646  1.00 81.79           C  
ATOM   3678  C   ALA C 128     -28.738 -14.490  -9.318  1.00 81.79           C  
ATOM   3679  CB  ALA C 128     -28.841 -16.665  -8.081  1.00 81.79           C  
ATOM   3680  O   ALA C 128     -28.407 -13.458  -8.730  1.00 81.79           O  
ATOM   3681  N   ILE C 129     -28.346 -14.777 -10.557  1.00 85.02           N  
ATOM   3682  CA  ILE C 129     -27.457 -13.895 -11.305  1.00 85.02           C  
ATOM   3683  C   ILE C 129     -28.192 -12.605 -11.662  1.00 85.02           C  
ATOM   3684  CB  ILE C 129     -26.926 -14.580 -12.584  1.00 85.02           C  
ATOM   3685  O   ILE C 129     -27.621 -11.514 -11.576  1.00 85.02           O  
ATOM   3686  CG1 ILE C 129     -26.034 -15.773 -12.220  1.00 85.02           C  
ATOM   3687  CG2 ILE C 129     -26.169 -13.577 -13.460  1.00 85.02           C  
ATOM   3688  CD1 ILE C 129     -25.580 -16.595 -13.418  1.00 85.02           C  
ATOM   3689  N   GLY C 130     -29.466 -12.728 -12.046  1.00 80.64           N  
ATOM   3690  CA  GLY C 130     -30.286 -11.557 -12.315  1.00 80.64           C  
ATOM   3691  C   GLY C 130     -30.406 -10.627 -11.123  1.00 80.64           C  
ATOM   3692  O   GLY C 130     -30.342  -9.405 -11.273  1.00 80.64           O  
ATOM   3693  N   GLN C 131     -30.617 -11.155  -9.920  1.00 75.63           N  
ATOM   3694  CA  GLN C 131     -30.712 -10.379  -8.688  1.00 75.63           C  
ATOM   3695  C   GLN C 131     -29.408  -9.641  -8.401  1.00 75.63           C  
ATOM   3696  CB  GLN C 131     -31.074 -11.283  -7.509  1.00 75.63           C  
ATOM   3697  O   GLN C 131     -29.423  -8.486  -7.968  1.00 75.63           O  
ATOM   3698  CG  GLN C 131     -32.462 -11.023  -6.937  1.00 75.63           C  
ATOM   3699  CD  GLN C 131     -32.941 -12.138  -6.028  1.00 75.63           C  
ATOM   3700  NE2 GLN C 131     -34.228 -12.123  -5.699  1.00 75.63           N  
ATOM   3701  OE1 GLN C 131     -32.161 -13.008  -5.626  1.00 75.63           O  
ATOM   3702  N   ARG C 132     -28.308 -10.391  -8.633  1.00 73.82           N  
ATOM   3703  CA  ARG C 132     -26.996  -9.788  -8.418  1.00 73.82           C  
ATOM   3704  C   ARG C 132     -26.775  -8.608  -9.358  1.00 73.82           C  
ATOM   3705  CB  ARG C 132     -25.889 -10.827  -8.611  1.00 73.82           C  
ATOM   3706  O   ARG C 132     -26.165  -7.608  -8.975  1.00 73.82           O  
ATOM   3707  CG  ARG C 132     -25.610 -11.666  -7.375  1.00 73.82           C  
ATOM   3708  CD  ARG C 132     -24.457 -12.635  -7.600  1.00 73.82           C  
ATOM   3709  NE  ARG C 132     -23.208 -12.126  -7.040  1.00 73.82           N  
ATOM   3710  NH1 ARG C 132     -21.925 -13.915  -7.738  1.00 73.82           N  
ATOM   3711  NH2 ARG C 132     -20.961 -12.193  -6.573  1.00 73.82           N  
ATOM   3712  CZ  ARG C 132     -22.034 -12.746  -7.118  1.00 73.82           C  
ATOM   3713  N   LEU C 133     -27.276  -8.759 -10.542  1.00 74.69           N  
ATOM   3714  CA  LEU C 133     -27.140  -7.710 -11.546  1.00 74.69           C  
ATOM   3715  C   LEU C 133     -28.006  -6.505 -11.194  1.00 74.69           C  
ATOM   3716  CB  LEU C 133     -27.522  -8.240 -12.931  1.00 74.69           C  
ATOM   3717  O   LEU C 133     -27.613  -5.361 -11.433  1.00 74.69           O  
ATOM   3718  CG  LEU C 133     -26.421  -8.962 -13.708  1.00 74.69           C  
ATOM   3719  CD1 LEU C 133     -27.029  -9.993 -14.654  1.00 74.69           C  
ATOM   3720  CD2 LEU C 133     -25.564  -7.963 -14.477  1.00 74.69           C  
ATOM   3721  N   SER C 134     -29.244  -6.771 -10.673  1.00 64.83           N  
ATOM   3722  CA  SER C 134     -30.187  -5.715 -10.321  1.00 64.83           C  
ATOM   3723  C   SER C 134     -29.766  -5.000  -9.042  1.00 64.83           C  
ATOM   3724  CB  SER C 134     -31.595  -6.286 -10.156  1.00 64.83           C  
ATOM   3725  O   SER C 134     -29.991  -3.798  -8.893  1.00 64.83           O  
ATOM   3726  OG  SER C 134     -31.588  -7.392  -9.270  1.00 64.83           O  
ATOM   3727  N   ASN C 135     -29.349  -5.808  -8.014  1.00 55.76           N  
ATOM   3728  CA  ASN C 135     -28.986  -5.258  -6.712  1.00 55.76           C  
ATOM   3729  C   ASN C 135     -27.704  -4.433  -6.790  1.00 55.76           C  
ATOM   3730  CB  ASN C 135     -28.836  -6.376  -5.679  1.00 55.76           C  
ATOM   3731  O   ASN C 135     -27.341  -3.750  -5.831  1.00 55.76           O  
ATOM   3732  CG  ASN C 135     -30.170  -6.941  -5.231  1.00 55.76           C  
ATOM   3733  ND2 ASN C 135     -30.132  -8.072  -4.537  1.00 55.76           N  
ATOM   3734  OD1 ASN C 135     -31.226  -6.366  -5.508  1.00 55.76           O  
ATOM   3735  N   GLY C 136     -27.372  -3.891  -8.024  1.00 47.67           N  
ATOM   3736  CA  GLY C 136     -26.261  -2.972  -8.218  1.00 47.67           C  
ATOM   3737  C   GLY C 136     -24.980  -3.436  -7.552  1.00 47.67           C  
ATOM   3738  O   GLY C 136     -24.038  -2.657  -7.395  1.00 47.67           O  
ATOM   3739  N   LEU C 137     -24.932  -4.366  -6.733  1.00 38.84           N  
ATOM   3740  CA  LEU C 137     -23.674  -4.746  -6.098  1.00 38.84           C  
ATOM   3741  C   LEU C 137     -22.633  -5.132  -7.144  1.00 38.84           C  
ATOM   3742  CB  LEU C 137     -23.894  -5.908  -5.126  1.00 38.84           C  
ATOM   3743  O   LEU C 137     -21.436  -5.167  -6.851  1.00 38.84           O  
ATOM   3744  CG  LEU C 137     -23.521  -5.649  -3.666  1.00 38.84           C  
ATOM   3745  CD1 LEU C 137     -24.715  -5.082  -2.906  1.00 38.84           C  
ATOM   3746  CD2 LEU C 137     -23.020  -6.930  -3.007  1.00 38.84           C  
ATOM   3747  N   ALA C 138     -23.115  -5.544  -8.281  1.00 37.55           N  
ATOM   3748  CA  ALA C 138     -22.121  -6.025  -9.237  1.00 37.55           C  
ATOM   3749  C   ALA C 138     -21.499  -4.867 -10.012  1.00 37.55           C  
ATOM   3750  CB  ALA C 138     -22.751  -7.028 -10.201  1.00 37.55           C  
ATOM   3751  O   ALA C 138     -20.752  -5.082 -10.969  1.00 37.55           O  
ATOM   3752  N   ARG C 139     -22.014  -3.634  -9.741  1.00 33.74           N  
ATOM   3753  CA  ARG C 139     -21.650  -2.587 -10.690  1.00 33.74           C  
ATOM   3754  C   ARG C 139     -20.137  -2.408 -10.755  1.00 33.74           C  
ATOM   3755  CB  ARG C 139     -22.318  -1.263 -10.311  1.00 33.74           C  
ATOM   3756  O   ARG C 139     -19.647  -1.312 -11.033  1.00 33.74           O  
ATOM   3757  CG  ARG C 139     -23.725  -1.102 -10.864  1.00 33.74           C  
ATOM   3758  CD  ARG C 139     -24.272   0.297 -10.618  1.00 33.74           C  
ATOM   3759  NE  ARG C 139     -25.696   0.381 -10.928  1.00 33.74           N  
ATOM   3760  NH1 ARG C 139     -25.696   2.665 -11.277  1.00 33.74           N  
ATOM   3761  NH2 ARG C 139     -27.638   1.467 -11.499  1.00 33.74           N  
ATOM   3762  CZ  ARG C 139     -26.340   1.504 -11.234  1.00 33.74           C  
ATOM   3763  N   LEU C 140     -19.222  -3.183 -10.432  1.00 28.04           N  
ATOM   3764  CA  LEU C 140     -18.033  -2.414 -10.779  1.00 28.04           C  
ATOM   3765  C   LEU C 140     -18.051  -2.020 -12.252  1.00 28.04           C  
ATOM   3766  CB  LEU C 140     -16.766  -3.216 -10.469  1.00 28.04           C  
ATOM   3767  O   LEU C 140     -17.987  -2.882 -13.131  1.00 28.04           O  
ATOM   3768  CG  LEU C 140     -16.352  -3.288  -8.998  1.00 28.04           C  
ATOM   3769  CD1 LEU C 140     -15.368  -4.433  -8.780  1.00 28.04           C  
ATOM   3770  CD2 LEU C 140     -15.747  -1.963  -8.547  1.00 28.04           C  
ATOM   3771  N   SER C 141     -19.048  -1.270 -12.651  1.00 26.43           N  
ATOM   3772  CA  SER C 141     -19.023  -0.771 -14.022  1.00 26.43           C  
ATOM   3773  C   SER C 141     -17.615  -0.347 -14.429  1.00 26.43           C  
ATOM   3774  CB  SER C 141     -19.985   0.407 -14.182  1.00 26.43           C  
ATOM   3775  O   SER C 141     -16.903   0.289 -13.650  1.00 26.43           O  
ATOM   3776  OG  SER C 141     -19.657   1.450 -13.281  1.00 26.43           O  
ATOM   3777  N   SER C 142     -16.992  -1.100 -15.176  1.00 25.26           N  
ATOM   3778  CA  SER C 142     -15.640  -0.727 -15.579  1.00 25.26           C  
ATOM   3779  C   SER C 142     -15.610   0.672 -16.186  1.00 25.26           C  
ATOM   3780  CB  SER C 142     -15.080  -1.738 -16.580  1.00 25.26           C  
ATOM   3781  O   SER C 142     -16.464   1.017 -17.006  1.00 25.26           O  
ATOM   3782  OG  SER C 142     -13.841  -1.292 -17.105  1.00 25.26           O  
ATOM   3783  N   PRO C 143     -15.054   1.680 -15.567  1.00 25.52           N  
ATOM   3784  CA  PRO C 143     -14.822   3.055 -16.014  1.00 25.52           C  
ATOM   3785  C   PRO C 143     -14.515   3.147 -17.506  1.00 25.52           C  
ATOM   3786  CB  PRO C 143     -13.617   3.498 -15.180  1.00 25.52           C  
ATOM   3787  O   PRO C 143     -14.667   4.214 -18.107  1.00 25.52           O  
ATOM   3788  CG  PRO C 143     -13.314   2.331 -14.296  1.00 25.52           C  
ATOM   3789  CD  PRO C 143     -14.216   1.194 -14.683  1.00 25.52           C  
ATOM   3790  N   VAL C 144     -14.118   2.069 -18.161  1.00 23.49           N  
ATOM   3791  CA  VAL C 144     -13.533   2.299 -19.477  1.00 23.49           C  
ATOM   3792  C   VAL C 144     -14.622   2.723 -20.461  1.00 23.49           C  
ATOM   3793  CB  VAL C 144     -12.801   1.043 -20.001  1.00 23.49           C  
ATOM   3794  O   VAL C 144     -14.410   3.614 -21.286  1.00 23.49           O  
ATOM   3795  CG1 VAL C 144     -12.242   1.288 -21.402  1.00 23.49           C  
ATOM   3796  CG2 VAL C 144     -11.685   0.637 -19.040  1.00 23.49           C  
ATOM   3797  N   LEU C 145     -15.865   2.104 -20.328  1.00 24.65           N  
ATOM   3798  CA  LEU C 145     -16.764   2.361 -21.447  1.00 24.65           C  
ATOM   3799  C   LEU C 145     -17.293   3.790 -21.403  1.00 24.65           C  
ATOM   3800  CB  LEU C 145     -17.933   1.372 -21.434  1.00 24.65           C  
ATOM   3801  O   LEU C 145     -17.823   4.292 -22.397  1.00 24.65           O  
ATOM   3802  CG  LEU C 145     -17.665  -0.003 -22.049  1.00 24.65           C  
ATOM   3803  CD1 LEU C 145     -18.737  -0.997 -21.613  1.00 24.65           C  
ATOM   3804  CD2 LEU C 145     -17.605   0.094 -23.569  1.00 24.65           C  
ATOM   3805  N   HIS C 146     -17.449   4.341 -20.186  1.00 24.84           N  
ATOM   3806  CA  HIS C 146     -17.923   5.720 -20.235  1.00 24.84           C  
ATOM   3807  C   HIS C 146     -16.989   6.594 -21.065  1.00 24.84           C  
ATOM   3808  CB  HIS C 146     -18.059   6.290 -18.822  1.00 24.84           C  
ATOM   3809  O   HIS C 146     -17.445   7.466 -21.808  1.00 24.84           O  
ATOM   3810  CG  HIS C 146     -18.920   7.510 -18.747  1.00 24.84           C  
ATOM   3811  CD2 HIS C 146     -20.238   7.653 -18.472  1.00 24.84           C  
ATOM   3812  ND1 HIS C 146     -18.435   8.780 -18.977  1.00 24.84           N  
ATOM   3813  CE1 HIS C 146     -19.420   9.652 -18.844  1.00 24.84           C  
ATOM   3814  NE2 HIS C 146     -20.525   8.994 -18.538  1.00 24.84           N  
ATOM   3815  N   ARG C 147     -15.744   6.251 -21.034  1.00 23.88           N  
ATOM   3816  CA  ARG C 147     -14.806   7.161 -21.682  1.00 23.88           C  
ATOM   3817  C   ARG C 147     -14.978   7.138 -23.197  1.00 23.88           C  
ATOM   3818  CB  ARG C 147     -13.365   6.801 -21.313  1.00 23.88           C  
ATOM   3819  O   ARG C 147     -14.804   8.161 -23.863  1.00 23.88           O  
ATOM   3820  CG  ARG C 147     -12.539   7.983 -20.833  1.00 23.88           C  
ATOM   3821  CD  ARG C 147     -11.114   7.573 -20.489  1.00 23.88           C  
ATOM   3822  NE  ARG C 147     -10.800   7.838 -19.088  1.00 23.88           N  
ATOM   3823  NH1 ARG C 147      -8.689   6.901 -19.169  1.00 23.88           N  
ATOM   3824  NH2 ARG C 147      -9.474   7.802 -17.212  1.00 23.88           N  
ATOM   3825  CZ  ARG C 147      -9.655   7.513 -18.493  1.00 23.88           C  
ATOM   3826  N   LEU C 148     -15.436   5.905 -23.777  1.00 23.33           N  
ATOM   3827  CA  LEU C 148     -15.335   5.963 -25.231  1.00 23.33           C  
ATOM   3828  C   LEU C 148     -16.382   6.909 -25.811  1.00 23.33           C  
ATOM   3829  CB  LEU C 148     -15.502   4.567 -25.836  1.00 23.33           C  
ATOM   3830  O   LEU C 148     -16.198   7.450 -26.904  1.00 23.33           O  
ATOM   3831  CG  LEU C 148     -14.285   3.644 -25.757  1.00 23.33           C  
ATOM   3832  CD1 LEU C 148     -14.692   2.203 -26.046  1.00 23.33           C  
ATOM   3833  CD2 LEU C 148     -13.201   4.104 -26.726  1.00 23.33           C  
ATOM   3834  N   ARG C 149     -17.625   6.894 -25.186  1.00 24.69           N  
ATOM   3835  CA  ARG C 149     -18.507   7.790 -25.928  1.00 24.69           C  
ATOM   3836  C   ARG C 149     -17.986   9.223 -25.893  1.00 24.69           C  
ATOM   3837  CB  ARG C 149     -19.928   7.734 -25.364  1.00 24.69           C  
ATOM   3838  O   ARG C 149     -18.280  10.017 -26.789  1.00 24.69           O  
ATOM   3839  CG  ARG C 149     -20.773   6.607 -25.935  1.00 24.69           C  
ATOM   3840  CD  ARG C 149     -22.232   6.728 -25.517  1.00 24.69           C  
ATOM   3841  NE  ARG C 149     -23.035   5.625 -26.037  1.00 24.69           N  
ATOM   3842  NH1 ARG C 149     -25.020   6.361 -25.110  1.00 24.69           N  
ATOM   3843  NH2 ARG C 149     -24.974   4.434 -26.351  1.00 24.69           N  
ATOM   3844  CZ  ARG C 149     -24.341   5.476 -25.832  1.00 24.69           C  
ATOM   3845  N   LEU C 150     -17.461   9.510 -24.680  1.00 25.50           N  
ATOM   3846  CA  LEU C 150     -17.162  10.934 -24.578  1.00 25.50           C  
ATOM   3847  C   LEU C 150     -16.053  11.327 -25.549  1.00 25.50           C  
ATOM   3848  CB  LEU C 150     -16.755  11.296 -23.147  1.00 25.50           C  
ATOM   3849  O   LEU C 150     -15.665  12.496 -25.614  1.00 25.50           O  
ATOM   3850  CG  LEU C 150     -17.894  11.632 -22.183  1.00 25.50           C  
ATOM   3851  CD1 LEU C 150     -17.537  11.193 -20.767  1.00 25.50           C  
ATOM   3852  CD2 LEU C 150     -18.205  13.125 -22.223  1.00 25.50           C  
ATOM   3853  N   ARG C 151     -15.365  10.300 -26.163  1.00 26.05           N  
ATOM   3854  CA  ARG C 151     -14.206  10.911 -26.806  1.00 26.05           C  
ATOM   3855  C   ARG C 151     -14.634  11.862 -27.918  1.00 26.05           C  
ATOM   3856  CB  ARG C 151     -13.273   9.835 -27.366  1.00 26.05           C  
ATOM   3857  O   ARG C 151     -13.790  12.441 -28.606  1.00 26.05           O  
ATOM   3858  CG  ARG C 151     -12.167   9.419 -26.409  1.00 26.05           C  
ATOM   3859  CD  ARG C 151     -11.167   8.484 -27.075  1.00 26.05           C  
ATOM   3860  NE  ARG C 151     -10.050   8.170 -26.189  1.00 26.05           N  
ATOM   3861  NH1 ARG C 151      -9.136   6.561 -27.571  1.00 26.05           N  
ATOM   3862  NH2 ARG C 151      -8.138   7.059 -25.569  1.00 26.05           N  
ATOM   3863  CZ  ARG C 151      -9.110   7.264 -26.445  1.00 26.05           C  
ATOM   3864  N   GLU C 152     -15.904  11.772 -28.453  1.00 25.05           N  
ATOM   3865  CA  GLU C 152     -15.865  12.662 -29.609  1.00 25.05           C  
ATOM   3866  C   GLU C 152     -15.508  14.087 -29.198  1.00 25.05           C  
ATOM   3867  CB  GLU C 152     -17.208  12.648 -30.345  1.00 25.05           C  
ATOM   3868  O   GLU C 152     -14.875  14.819 -29.961  1.00 25.05           O  
ATOM   3869  CG  GLU C 152     -17.314  11.566 -31.410  1.00 25.05           C  
ATOM   3870  CD  GLU C 152     -18.642  11.582 -32.151  1.00 25.05           C  
ATOM   3871  OE1 GLU C 152     -18.783  10.853 -33.159  1.00 25.05           O  
ATOM   3872  OE2 GLU C 152     -19.547  12.331 -31.721  1.00 25.05           O  
ATOM   3873  N   ASP C 153     -16.239  14.550 -28.155  1.00 23.06           N  
ATOM   3874  CA  ASP C 153     -16.169  16.006 -28.231  1.00 23.06           C  
ATOM   3875  C   ASP C 153     -14.798  16.514 -27.792  1.00 23.06           C  
ATOM   3876  CB  ASP C 153     -17.265  16.642 -27.374  1.00 23.06           C  
ATOM   3877  O   ASP C 153     -14.428  17.653 -28.087  1.00 23.06           O  
ATOM   3878  CG  ASP C 153     -18.569  16.837 -28.127  1.00 23.06           C  
ATOM   3879  OD1 ASP C 153     -18.546  16.928 -29.374  1.00 23.06           O  
ATOM   3880  OD2 ASP C 153     -19.630  16.904 -27.468  1.00 23.06           O  
ATOM   3881  N   GLU C 154     -14.292  15.941 -26.630  1.00 22.56           N  
ATOM   3882  CA  GLU C 154     -13.522  16.948 -25.906  1.00 22.56           C  
ATOM   3883  C   GLU C 154     -12.201  17.244 -26.612  1.00 22.56           C  
ATOM   3884  CB  GLU C 154     -13.259  16.493 -24.468  1.00 22.56           C  
ATOM   3885  O   GLU C 154     -11.495  16.325 -27.030  1.00 22.56           O  
ATOM   3886  CG  GLU C 154     -14.359  16.879 -23.490  1.00 22.56           C  
ATOM   3887  CD  GLU C 154     -13.927  16.788 -22.035  1.00 22.56           C  
ATOM   3888  OE1 GLU C 154     -14.607  17.374 -21.163  1.00 22.56           O  
ATOM   3889  OE2 GLU C 154     -12.900  16.125 -21.766  1.00 22.56           O  
ATOM   3890  N   ASN C 155     -11.893  18.568 -26.915  1.00 23.31           N  
ATOM   3891  CA  ASN C 155     -10.812  19.434 -27.374  1.00 23.31           C  
ATOM   3892  C   ASN C 155      -9.532  19.204 -26.575  1.00 23.31           C  
ATOM   3893  CB  ASN C 155     -11.231  20.903 -27.294  1.00 23.31           C  
ATOM   3894  O   ASN C 155      -9.535  18.467 -25.588  1.00 23.31           O  
ATOM   3895  CG  ASN C 155     -11.985  21.363 -28.526  1.00 23.31           C  
ATOM   3896  ND2 ASN C 155     -12.668  22.497 -28.414  1.00 23.31           N  
ATOM   3897  OD1 ASN C 155     -11.956  20.705 -29.569  1.00 23.31           O  
ATOM   3898  N   ALA C 156      -8.916  20.281 -25.987  1.00 22.62           N  
ATOM   3899  CA  ALA C 156      -7.550  20.798 -26.005  1.00 22.62           C  
ATOM   3900  C   ALA C 156      -6.736  20.236 -24.843  1.00 22.62           C  
ATOM   3901  CB  ALA C 156      -7.558  22.324 -25.958  1.00 22.62           C  
ATOM   3902  O   ALA C 156      -5.541  20.516 -24.722  1.00 22.62           O  
ATOM   3903  N   GLU C 157      -7.325  19.620 -23.735  1.00 23.38           N  
ATOM   3904  CA  GLU C 157      -6.703  20.242 -22.570  1.00 23.38           C  
ATOM   3905  C   GLU C 157      -5.295  19.701 -22.341  1.00 23.38           C  
ATOM   3906  CB  GLU C 157      -7.561  20.023 -21.321  1.00 23.38           C  
ATOM   3907  O   GLU C 157      -4.958  18.613 -22.813  1.00 23.38           O  
ATOM   3908  CG  GLU C 157      -8.749  20.969 -21.217  1.00 23.38           C  
ATOM   3909  CD  GLU C 157      -8.791  21.736 -19.905  1.00 23.38           C  
ATOM   3910  OE1 GLU C 157      -9.337  22.863 -19.878  1.00 23.38           O  
ATOM   3911  OE2 GLU C 157      -8.274  21.208 -18.896  1.00 23.38           O  
ATOM   3912  N   PRO C 158      -4.535  20.198 -21.222  1.00 22.45           N  
ATOM   3913  CA  PRO C 158      -3.119  20.423 -20.922  1.00 22.45           C  
ATOM   3914  C   PRO C 158      -2.418  19.168 -20.407  1.00 22.45           C  
ATOM   3915  CB  PRO C 158      -3.155  21.509 -19.845  1.00 22.45           C  
ATOM   3916  O   PRO C 158      -3.080  18.225 -19.965  1.00 22.45           O  
ATOM   3917  CG  PRO C 158      -4.606  21.692 -19.535  1.00 22.45           C  
ATOM   3918  CD  PRO C 158      -5.399  20.743 -20.387  1.00 22.45           C  
ATOM   3919  N   VAL C 159      -1.088  19.041 -20.285  1.00 24.50           N  
ATOM   3920  CA  VAL C 159       0.047  18.124 -20.326  1.00 24.50           C  
ATOM   3921  C   VAL C 159       0.191  17.420 -18.979  1.00 24.50           C  
ATOM   3922  CB  VAL C 159       1.357  18.859 -20.687  1.00 24.50           C  
ATOM   3923  O   VAL C 159       1.205  16.768 -18.718  1.00 24.50           O  
ATOM   3924  CG1 VAL C 159       2.468  17.858 -21.002  1.00 24.50           C  
ATOM   3925  CG2 VAL C 159       1.132  19.801 -21.868  1.00 24.50           C  
ATOM   3926  N   GLY C 160      -0.844  17.253 -18.093  1.00 22.85           N  
ATOM   3927  CA  GLY C 160      -0.429  16.963 -16.730  1.00 22.85           C  
ATOM   3928  C   GLY C 160       0.167  15.577 -16.571  1.00 22.85           C  
ATOM   3929  O   GLY C 160       0.105  14.759 -17.491  1.00 22.85           O  
ATOM   3930  N   THR C 161       1.024  15.344 -15.420  1.00 28.54           N  
ATOM   3931  CA  THR C 161       2.041  14.332 -15.155  1.00 28.54           C  
ATOM   3932  C   THR C 161       1.398  12.969 -14.914  1.00 28.54           C  
ATOM   3933  CB  THR C 161       2.908  14.716 -13.942  1.00 28.54           C  
ATOM   3934  O   THR C 161       0.400  12.866 -14.197  1.00 28.54           O  
ATOM   3935  CG2 THR C 161       3.408  16.152 -14.055  1.00 28.54           C  
ATOM   3936  OG1 THR C 161       2.130  14.585 -12.745  1.00 28.54           O  
ATOM   3937  N   THR C 162       1.238  12.117 -15.832  1.00 31.29           N  
ATOM   3938  CA  THR C 162       0.361  10.958 -15.957  1.00 31.29           C  
ATOM   3939  C   THR C 162       0.900   9.782 -15.148  1.00 31.29           C  
ATOM   3940  CB  THR C 162       0.194  10.539 -17.429  1.00 31.29           C  
ATOM   3941  O   THR C 162       1.804   9.075 -15.598  1.00 31.29           O  
ATOM   3942  CG2 THR C 162      -1.204  10.869 -17.941  1.00 31.29           C  
ATOM   3943  OG1 THR C 162       1.160  11.232 -18.229  1.00 31.29           O  
ATOM   3944  N   TYR C 163       1.333   9.941 -13.856  1.00 28.23           N  
ATOM   3945  CA  TYR C 163       1.902   8.736 -13.264  1.00 28.23           C  
ATOM   3946  C   TYR C 163       0.845   7.648 -13.118  1.00 28.23           C  
ATOM   3947  CB  TYR C 163       2.522   9.049 -11.898  1.00 28.23           C  
ATOM   3948  O   TYR C 163      -0.278   7.919 -12.686  1.00 28.23           O  
ATOM   3949  CG  TYR C 163       3.250   7.880 -11.280  1.00 28.23           C  
ATOM   3950  CD1 TYR C 163       2.637   7.085 -10.314  1.00 28.23           C  
ATOM   3951  CD2 TYR C 163       4.551   7.569 -11.659  1.00 28.23           C  
ATOM   3952  CE1 TYR C 163       3.304   6.008  -9.740  1.00 28.23           C  
ATOM   3953  CE2 TYR C 163       5.228   6.494 -11.092  1.00 28.23           C  
ATOM   3954  OH  TYR C 163       5.263   4.656  -9.570  1.00 28.23           O  
ATOM   3955  CZ  TYR C 163       4.597   5.721 -10.135  1.00 28.23           C  
ATOM   3956  N   GLN C 164       0.908   6.520 -13.874  1.00 30.57           N  
ATOM   3957  CA  GLN C 164      -0.025   5.399 -13.878  1.00 30.57           C  
ATOM   3958  C   GLN C 164       0.294   4.412 -12.759  1.00 30.57           C  
ATOM   3959  CB  GLN C 164      -0.001   4.684 -15.231  1.00 30.57           C  
ATOM   3960  O   GLN C 164       1.440   3.983 -12.611  1.00 30.57           O  
ATOM   3961  CG  GLN C 164      -1.351   4.652 -15.934  1.00 30.57           C  
ATOM   3962  CD  GLN C 164      -1.238   4.309 -17.407  1.00 30.57           C  
ATOM   3963  NE2 GLN C 164      -2.331   4.481 -18.142  1.00 30.57           N  
ATOM   3964  OE1 GLN C 164      -0.176   3.893 -17.881  1.00 30.57           O  
ATOM   3965  N   LYS C 165      -0.589   4.240 -11.765  1.00 31.59           N  
ATOM   3966  CA  LYS C 165      -0.576   3.570 -10.467  1.00 31.59           C  
ATOM   3967  C   LYS C 165      -0.372   2.066 -10.627  1.00 31.59           C  
ATOM   3968  CB  LYS C 165      -1.876   3.845  -9.709  1.00 31.59           C  
ATOM   3969  O   LYS C 165      -1.104   1.411 -11.372  1.00 31.59           O  
ATOM   3970  CG  LYS C 165      -1.793   3.561  -8.217  1.00 31.59           C  
ATOM   3971  CD  LYS C 165      -3.094   3.915  -7.507  1.00 31.59           C  
ATOM   3972  CE  LYS C 165      -3.037   3.567  -6.026  1.00 31.59           C  
ATOM   3973  NZ  LYS C 165      -4.291   3.959  -5.316  1.00 31.59           N  
ATOM   3974  N   THR C 166       0.785   1.527 -10.609  1.00 33.68           N  
ATOM   3975  CA  THR C 166       1.035   0.095 -10.724  1.00 33.68           C  
ATOM   3976  C   THR C 166       0.471  -0.651  -9.518  1.00 33.68           C  
ATOM   3977  CB  THR C 166       2.541  -0.200 -10.854  1.00 33.68           C  
ATOM   3978  O   THR C 166       0.578  -0.180  -8.384  1.00 33.68           O  
ATOM   3979  CG2 THR C 166       2.868  -0.800 -12.218  1.00 33.68           C  
ATOM   3980  OG1 THR C 166       3.277   1.019 -10.692  1.00 33.68           O  
ATOM   3981  N   ASP C 167      -0.540  -1.527  -9.632  1.00 37.31           N  
ATOM   3982  CA  ASP C 167      -1.238  -2.292  -8.603  1.00 37.31           C  
ATOM   3983  C   ASP C 167      -0.286  -3.246  -7.886  1.00 37.31           C  
ATOM   3984  CB  ASP C 167      -2.404  -3.072  -9.213  1.00 37.31           C  
ATOM   3985  O   ASP C 167       0.090  -4.284  -8.434  1.00 37.31           O  
ATOM   3986  CG  ASP C 167      -3.509  -3.366  -8.214  1.00 37.31           C  
ATOM   3987  OD1 ASP C 167      -3.257  -3.307  -6.991  1.00 37.31           O  
ATOM   3988  OD2 ASP C 167      -4.642  -3.661  -8.653  1.00 37.31           O  
ATOM   3989  N   ALA C 168       0.407  -2.936  -6.870  1.00 35.02           N  
ATOM   3990  CA  ALA C 168       1.501  -3.575  -6.142  1.00 35.02           C  
ATOM   3991  C   ALA C 168       1.042  -4.878  -5.494  1.00 35.02           C  
ATOM   3992  CB  ALA C 168       2.062  -2.627  -5.085  1.00 35.02           C  
ATOM   3993  O   ALA C 168       1.803  -5.846  -5.425  1.00 35.02           O  
ATOM   3994  N   ALA C 169      -0.207  -5.003  -4.906  1.00 37.97           N  
ATOM   3995  CA  ALA C 169      -0.652  -6.196  -4.190  1.00 37.97           C  
ATOM   3996  C   ALA C 169      -0.651  -7.417  -5.105  1.00 37.97           C  
ATOM   3997  CB  ALA C 169      -2.044  -5.976  -3.604  1.00 37.97           C  
ATOM   3998  O   ALA C 169      -0.256  -8.510  -4.692  1.00 37.97           O  
ATOM   3999  N   VAL C 170      -1.234  -7.354  -6.274  1.00 42.85           N  
ATOM   4000  CA  VAL C 170      -1.321  -8.441  -7.244  1.00 42.85           C  
ATOM   4001  C   VAL C 170       0.082  -8.897  -7.636  1.00 42.85           C  
ATOM   4002  CB  VAL C 170      -2.115  -8.019  -8.500  1.00 42.85           C  
ATOM   4003  O   VAL C 170       0.335 -10.096  -7.779  1.00 42.85           O  
ATOM   4004  CG1 VAL C 170      -2.083  -9.122  -9.556  1.00 42.85           C  
ATOM   4005  CG2 VAL C 170      -3.556  -7.672  -8.129  1.00 42.85           C  
ATOM   4006  N   GLU C 171       0.948  -7.864  -7.638  1.00 42.13           N  
ATOM   4007  CA  GLU C 171       2.298  -8.193  -8.085  1.00 42.13           C  
ATOM   4008  C   GLU C 171       3.056  -8.978  -7.019  1.00 42.13           C  
ATOM   4009  CB  GLU C 171       3.069  -6.922  -8.450  1.00 42.13           C  
ATOM   4010  O   GLU C 171       3.816  -9.895  -7.338  1.00 42.13           O  
ATOM   4011  CG  GLU C 171       4.321  -7.178  -9.276  1.00 42.13           C  
ATOM   4012  CD  GLU C 171       4.025  -7.751 -10.653  1.00 42.13           C  
ATOM   4013  OE1 GLU C 171       4.962  -8.251 -11.316  1.00 42.13           O  
ATOM   4014  OE2 GLU C 171       2.847  -7.698 -11.072  1.00 42.13           O  
ATOM   4015  N   MET C 172       2.898  -8.587  -5.807  1.00 42.57           N  
ATOM   4016  CA  MET C 172       3.622  -9.280  -4.745  1.00 42.57           C  
ATOM   4017  C   MET C 172       3.104 -10.703  -4.572  1.00 42.57           C  
ATOM   4018  CB  MET C 172       3.503  -8.515  -3.425  1.00 42.57           C  
ATOM   4019  O   MET C 172       3.888 -11.634  -4.378  1.00 42.57           O  
ATOM   4020  CG  MET C 172       4.760  -7.750  -3.045  1.00 42.57           C  
ATOM   4021  SD  MET C 172       4.543  -6.759  -1.515  1.00 42.57           S  
ATOM   4022  CE  MET C 172       4.422  -8.089  -0.287  1.00 42.57           C  
ATOM   4023  N   LYS C 173       1.780 -11.022  -4.492  1.00 47.08           N  
ATOM   4024  CA  LYS C 173       1.199 -12.361  -4.447  1.00 47.08           C  
ATOM   4025  C   LYS C 173       1.669 -13.204  -5.629  1.00 47.08           C  
ATOM   4026  CB  LYS C 173      -0.329 -12.282  -4.434  1.00 47.08           C  
ATOM   4027  O   LYS C 173       1.942 -14.397  -5.478  1.00 47.08           O  
ATOM   4028  CG  LYS C 173      -0.931 -12.167  -3.042  1.00 47.08           C  
ATOM   4029  CD  LYS C 173      -2.453 -12.140  -3.091  1.00 47.08           C  
ATOM   4030  CE  LYS C 173      -3.053 -11.855  -1.721  1.00 47.08           C  
ATOM   4031  NZ  LYS C 173      -4.541 -11.743  -1.780  1.00 47.08           N  
ATOM   4032  N   ARG C 174       1.764 -12.622  -6.785  1.00 45.47           N  
ATOM   4033  CA  ARG C 174       2.194 -13.297  -8.005  1.00 45.47           C  
ATOM   4034  C   ARG C 174       3.631 -13.792  -7.880  1.00 45.47           C  
ATOM   4035  CB  ARG C 174       2.064 -12.364  -9.211  1.00 45.47           C  
ATOM   4036  O   ARG C 174       3.935 -14.930  -8.241  1.00 45.47           O  
ATOM   4037  CG  ARG C 174       2.263 -13.056 -10.550  1.00 45.47           C  
ATOM   4038  CD  ARG C 174       2.226 -12.068 -11.707  1.00 45.47           C  
ATOM   4039  NE  ARG C 174       3.349 -12.264 -12.620  1.00 45.47           N  
ATOM   4040  NH1 ARG C 174       2.502 -10.903 -14.283  1.00 45.47           N  
ATOM   4041  NH2 ARG C 174       4.520 -11.953 -14.571  1.00 45.47           N  
ATOM   4042  CZ  ARG C 174       3.454 -11.706 -13.823  1.00 45.47           C  
ATOM   4043  N   ILE C 175       4.444 -12.991  -7.312  1.00 44.97           N  
ATOM   4044  CA  ILE C 175       5.854 -13.348  -7.200  1.00 44.97           C  
ATOM   4045  C   ILE C 175       6.022 -14.469  -6.176  1.00 44.97           C  
ATOM   4046  CB  ILE C 175       6.717 -12.128  -6.806  1.00 44.97           C  
ATOM   4047  O   ILE C 175       6.769 -15.422  -6.407  1.00 44.97           O  
ATOM   4048  CG1 ILE C 175       6.694 -11.076  -7.920  1.00 44.97           C  
ATOM   4049  CG2 ILE C 175       8.151 -12.561  -6.491  1.00 44.97           C  
ATOM   4050  CD1 ILE C 175       7.353  -9.758  -7.540  1.00 44.97           C  
ATOM   4051  N   ASN C 176       5.391 -14.354  -5.076  1.00 50.64           N  
ATOM   4052  CA  ASN C 176       5.520 -15.357  -4.025  1.00 50.64           C  
ATOM   4053  C   ASN C 176       4.925 -16.696  -4.453  1.00 50.64           C  
ATOM   4054  CB  ASN C 176       4.859 -14.871  -2.734  1.00 50.64           C  
ATOM   4055  O   ASN C 176       5.502 -17.751  -4.183  1.00 50.64           O  
ATOM   4056  CG  ASN C 176       5.847 -14.238  -1.774  1.00 50.64           C  
ATOM   4057  ND2 ASN C 176       5.334 -13.518  -0.784  1.00 50.64           N  
ATOM   4058  OD1 ASN C 176       7.062 -14.395  -1.922  1.00 50.64           O  
ATOM   4059  N   ARG C 177       3.764 -16.704  -5.008  1.00 46.31           N  
ATOM   4060  CA  ARG C 177       3.120 -17.911  -5.514  1.00 46.31           C  
ATOM   4061  C   ARG C 177       3.970 -18.575  -6.592  1.00 46.31           C  
ATOM   4062  CB  ARG C 177       1.730 -17.588  -6.068  1.00 46.31           C  
ATOM   4063  O   ARG C 177       4.123 -19.798  -6.603  1.00 46.31           O  
ATOM   4064  CG  ARG C 177       0.667 -18.611  -5.700  1.00 46.31           C  
ATOM   4065  CD  ARG C 177      -0.713 -18.189  -6.186  1.00 46.31           C  
ATOM   4066  NE  ARG C 177      -1.534 -19.343  -6.543  1.00 46.31           N  
ATOM   4067  NH1 ARG C 177      -3.528 -18.176  -6.568  1.00 46.31           N  
ATOM   4068  NH2 ARG C 177      -3.501 -20.419  -7.040  1.00 46.31           N  
ATOM   4069  CZ  ARG C 177      -2.852 -19.310  -6.716  1.00 46.31           C  
ATOM   4070  N   GLU C 178       4.542 -17.765  -7.498  1.00 49.77           N  
ATOM   4071  CA  GLU C 178       5.355 -18.290  -8.592  1.00 49.77           C  
ATOM   4072  C   GLU C 178       6.631 -18.942  -8.067  1.00 49.77           C  
ATOM   4073  CB  GLU C 178       5.703 -17.178  -9.585  1.00 49.77           C  
ATOM   4074  O   GLU C 178       7.044 -19.995  -8.557  1.00 49.77           O  
ATOM   4075  CG  GLU C 178       4.702 -17.034 -10.722  1.00 49.77           C  
ATOM   4076  CD  GLU C 178       5.022 -15.881 -11.660  1.00 49.77           C  
ATOM   4077  OE1 GLU C 178       4.255 -15.651 -12.622  1.00 49.77           O  
ATOM   4078  OE2 GLU C 178       6.049 -15.204 -11.432  1.00 49.77           O  
ATOM   4079  N   GLN C 179       7.262 -18.438  -7.074  1.00 52.60           N  
ATOM   4080  CA  GLN C 179       8.477 -19.009  -6.501  1.00 52.60           C  
ATOM   4081  C   GLN C 179       8.171 -20.292  -5.732  1.00 52.60           C  
ATOM   4082  CB  GLN C 179       9.165 -17.998  -5.583  1.00 52.60           C  
ATOM   4083  O   GLN C 179       8.944 -21.251  -5.783  1.00 52.60           O  
ATOM   4084  CG  GLN C 179      10.174 -17.108  -6.296  1.00 52.60           C  
ATOM   4085  CD  GLN C 179      10.861 -16.132  -5.358  1.00 52.60           C  
ATOM   4086  NE2 GLN C 179      11.922 -15.494  -5.841  1.00 52.60           N  
ATOM   4087  OE1 GLN C 179      10.441 -15.953  -4.211  1.00 52.60           O  
ATOM   4088  N   PHE C 180       7.133 -20.457  -5.044  1.00 50.43           N  
ATOM   4089  CA  PHE C 180       6.707 -21.644  -4.313  1.00 50.43           C  
ATOM   4090  C   PHE C 180       6.455 -22.806  -5.267  1.00 50.43           C  
ATOM   4091  CB  PHE C 180       5.444 -21.351  -3.497  1.00 50.43           C  
ATOM   4092  O   PHE C 180       6.923 -23.922  -5.031  1.00 50.43           O  
ATOM   4093  CG  PHE C 180       4.923 -22.541  -2.737  1.00 50.43           C  
ATOM   4094  CD1 PHE C 180       3.906 -23.328  -3.263  1.00 50.43           C  
ATOM   4095  CD2 PHE C 180       5.450 -22.871  -1.495  1.00 50.43           C  
ATOM   4096  CE1 PHE C 180       3.422 -24.430  -2.561  1.00 50.43           C  
ATOM   4097  CE2 PHE C 180       4.971 -23.971  -0.788  1.00 50.43           C  
ATOM   4098  CZ  PHE C 180       3.957 -24.748  -1.323  1.00 50.43           C  
ATOM   4099  N   TRP C 181       5.855 -22.599  -6.355  1.00 51.61           N  
ATOM   4100  CA  TRP C 181       5.515 -23.662  -7.295  1.00 51.61           C  
ATOM   4101  C   TRP C 181       6.735 -24.084  -8.106  1.00 51.61           C  
ATOM   4102  CB  TRP C 181       4.393 -23.210  -8.235  1.00 51.61           C  
ATOM   4103  O   TRP C 181       6.878 -25.256  -8.460  1.00 51.61           O  
ATOM   4104  CG  TRP C 181       3.041 -23.160  -7.589  1.00 51.61           C  
ATOM   4105  CD1 TRP C 181       2.324 -22.042  -7.263  1.00 51.61           C  
ATOM   4106  CD2 TRP C 181       2.245 -24.279  -7.187  1.00 51.61           C  
ATOM   4107  CE2 TRP C 181       1.056 -23.764  -6.624  1.00 51.61           C  
ATOM   4108  CE3 TRP C 181       2.421 -25.667  -7.248  1.00 51.61           C  
ATOM   4109  NE1 TRP C 181       1.129 -22.399  -6.683  1.00 51.61           N  
ATOM   4110  CH2 TRP C 181       0.245 -25.947  -6.197  1.00 51.61           C  
ATOM   4111  CZ2 TRP C 181       0.047 -24.592  -6.125  1.00 51.61           C  
ATOM   4112  CZ3 TRP C 181       1.416 -26.489  -6.751  1.00 51.61           C  
ATOM   4113  N   GLU C 182       7.578 -23.195  -8.400  1.00 57.37           N  
ATOM   4114  CA  GLU C 182       8.814 -23.545  -9.095  1.00 57.37           C  
ATOM   4115  C   GLU C 182       9.681 -24.471  -8.246  1.00 57.37           C  
ATOM   4116  CB  GLU C 182       9.598 -22.284  -9.467  1.00 57.37           C  
ATOM   4117  O   GLU C 182      10.269 -25.424  -8.762  1.00 57.37           O  
ATOM   4118  CG  GLU C 182       9.984 -22.211 -10.937  1.00 57.37           C  
ATOM   4119  CD  GLU C 182      10.749 -20.947 -11.294  1.00 57.37           C  
ATOM   4120  OE1 GLU C 182      11.183 -20.809 -12.461  1.00 57.37           O  
ATOM   4121  OE2 GLU C 182      10.916 -20.087 -10.401  1.00 57.37           O  
ATOM   4122  N   GLN C 183       9.793 -24.256  -6.932  1.00 57.41           N  
ATOM   4123  CA  GLN C 183      10.560 -25.111  -6.033  1.00 57.41           C  
ATOM   4124  C   GLN C 183       9.888 -26.469  -5.857  1.00 57.41           C  
ATOM   4125  CB  GLN C 183      10.741 -24.435  -4.673  1.00 57.41           C  
ATOM   4126  O   GLN C 183      10.562 -27.501  -5.811  1.00 57.41           O  
ATOM   4127  CG  GLN C 183      11.882 -25.011  -3.846  1.00 57.41           C  
ATOM   4128  CD  GLN C 183      12.614 -23.956  -3.038  1.00 57.41           C  
ATOM   4129  NE2 GLN C 183      13.669 -24.366  -2.343  1.00 57.41           N  
ATOM   4130  OE1 GLN C 183      12.234 -22.780  -3.040  1.00 57.41           O  
ATOM   4131  N   ALA C 184       8.603 -26.495  -5.799  1.00 58.33           N  
ATOM   4132  CA  ALA C 184       7.858 -27.746  -5.676  1.00 58.33           C  
ATOM   4133  C   ALA C 184       7.995 -28.592  -6.939  1.00 58.33           C  
ATOM   4134  CB  ALA C 184       6.386 -27.462  -5.388  1.00 58.33           C  
ATOM   4135  O   ALA C 184       8.126 -29.816  -6.862  1.00 58.33           O  
ATOM   4136  N   LYS C 185       8.040 -27.994  -8.150  1.00 59.29           N  
ATOM   4137  CA  LYS C 185       8.267 -28.680  -9.419  1.00 59.29           C  
ATOM   4138  C   LYS C 185       9.666 -29.286  -9.474  1.00 59.29           C  
ATOM   4139  CB  LYS C 185       8.065 -27.720 -10.592  1.00 59.29           C  
ATOM   4140  O   LYS C 185       9.839 -30.423  -9.920  1.00 59.29           O  
ATOM   4141  CG  LYS C 185       7.968 -28.408 -11.946  1.00 59.29           C  
ATOM   4142  CD  LYS C 185       7.729 -27.405 -13.067  1.00 59.29           C  
ATOM   4143  CE  LYS C 185       7.660 -28.090 -14.425  1.00 59.29           C  
ATOM   4144  NZ  LYS C 185       7.408 -27.113 -15.526  1.00 59.29           N  
ATOM   4145  N   LYS C 186      10.654 -28.572  -9.015  1.00 66.30           N  
ATOM   4146  CA  LYS C 186      12.026 -29.070  -9.019  1.00 66.30           C  
ATOM   4147  C   LYS C 186      12.179 -30.268  -8.086  1.00 66.30           C  
ATOM   4148  CB  LYS C 186      13.001 -27.963  -8.615  1.00 66.30           C  
ATOM   4149  O   LYS C 186      12.837 -31.251  -8.432  1.00 66.30           O  
ATOM   4150  CG  LYS C 186      14.456 -28.273  -8.932  1.00 66.30           C  
ATOM   4151  CD  LYS C 186      15.367 -27.104  -8.580  1.00 66.30           C  
ATOM   4152  CE  LYS C 186      16.829 -27.431  -8.850  1.00 66.30           C  
ATOM   4153  NZ  LYS C 186      17.677 -26.202  -8.871  1.00 66.30           N  
ATOM   4154  N   GLU C 187      11.546 -30.189  -6.914  1.00 69.11           N  
ATOM   4155  CA  GLU C 187      11.637 -31.279  -5.947  1.00 69.11           C  
ATOM   4156  C   GLU C 187      10.889 -32.516  -6.436  1.00 69.11           C  
ATOM   4157  CB  GLU C 187      11.092 -30.838  -4.586  1.00 69.11           C  
ATOM   4158  O   GLU C 187      11.319 -33.645  -6.193  1.00 69.11           O  
ATOM   4159  CG  GLU C 187      11.591 -31.681  -3.421  1.00 69.11           C  
ATOM   4160  CD  GLU C 187      11.192 -31.124  -2.064  1.00 69.11           C  
ATOM   4161  OE1 GLU C 187      11.512 -31.755  -1.031  1.00 69.11           O  
ATOM   4162  OE2 GLU C 187      10.553 -30.048  -2.033  1.00 69.11           O  
ATOM   4163  N   GLU C 188       9.796 -32.398  -7.131  1.00 66.82           N  
ATOM   4164  CA  GLU C 188       9.046 -33.510  -7.708  1.00 66.82           C  
ATOM   4165  C   GLU C 188       9.813 -34.154  -8.860  1.00 66.82           C  
ATOM   4166  CB  GLU C 188       7.671 -33.040  -8.190  1.00 66.82           C  
ATOM   4167  O   GLU C 188       9.823 -35.379  -8.997  1.00 66.82           O  
ATOM   4168  CG  GLU C 188       6.757 -34.171  -8.638  1.00 66.82           C  
ATOM   4169  CD  GLU C 188       5.855 -34.688  -7.529  1.00 66.82           C  
ATOM   4170  OE1 GLU C 188       5.138 -35.692  -7.748  1.00 66.82           O  
ATOM   4171  OE2 GLU C 188       5.863 -34.085  -6.433  1.00 66.82           O  
ATOM   4172  N   GLU C 189      10.473 -33.370  -9.770  1.00 74.77           N  
ATOM   4173  CA  GLU C 189      11.288 -33.901 -10.858  1.00 74.77           C  
ATOM   4174  C   GLU C 189      12.471 -34.701 -10.322  1.00 74.77           C  
ATOM   4175  CB  GLU C 189      11.784 -32.768 -11.760  1.00 74.77           C  
ATOM   4176  O   GLU C 189      12.831 -35.738 -10.882  1.00 74.77           O  
ATOM   4177  CG  GLU C 189      11.211 -32.807 -13.169  1.00 74.77           C  
ATOM   4178  CD  GLU C 189      11.682 -31.655 -14.042  1.00 74.77           C  
ATOM   4179  OE1 GLU C 189      11.368 -31.643 -15.253  1.00 74.77           O  
ATOM   4180  OE2 GLU C 189      12.373 -30.758 -13.509  1.00 74.77           O  
ATOM   4181  N   LEU C 190      13.081 -34.338  -9.199  1.00 80.29           N  
ATOM   4182  CA  LEU C 190      14.176 -35.072  -8.574  1.00 80.29           C  
ATOM   4183  C   LEU C 190      13.677 -36.374  -7.958  1.00 80.29           C  
ATOM   4184  CB  LEU C 190      14.854 -34.213  -7.503  1.00 80.29           C  
ATOM   4185  O   LEU C 190      14.350 -37.403  -8.040  1.00 80.29           O  
ATOM   4186  CG  LEU C 190      16.384 -34.199  -7.513  1.00 80.29           C  
ATOM   4187  CD1 LEU C 190      16.901 -32.765  -7.530  1.00 80.29           C  
ATOM   4188  CD2 LEU C 190      16.933 -34.957  -6.309  1.00 80.29           C  
ATOM   4189  N   ARG C 191      12.530 -36.362  -7.366  1.00 68.92           N  
ATOM   4190  CA  ARG C 191      11.933 -37.561  -6.787  1.00 68.92           C  
ATOM   4191  C   ARG C 191      11.596 -38.582  -7.869  1.00 68.92           C  
ATOM   4192  CB  ARG C 191      10.676 -37.207  -5.990  1.00 68.92           C  
ATOM   4193  O   ARG C 191      11.866 -39.774  -7.711  1.00 68.92           O  
ATOM   4194  CG  ARG C 191      10.127 -38.356  -5.161  1.00 68.92           C  
ATOM   4195  CD  ARG C 191       8.749 -38.038  -4.597  1.00 68.92           C  
ATOM   4196  NE  ARG C 191       7.740 -37.966  -5.650  1.00 68.92           N  
ATOM   4197  NH1 ARG C 191       6.517 -39.771  -4.887  1.00 68.92           N  
ATOM   4198  NH2 ARG C 191       5.844 -38.635  -6.760  1.00 68.92           N  
ATOM   4199  CZ  ARG C 191       6.703 -38.791  -5.763  1.00 68.92           C  
ATOM   4200  N   LYS C 192      11.077 -38.224  -9.056  1.00 71.52           N  
ATOM   4201  CA  LYS C 192      10.728 -39.104 -10.166  1.00 71.52           C  
ATOM   4202  C   LYS C 192      11.976 -39.712 -10.800  1.00 71.52           C  
ATOM   4203  CB  LYS C 192       9.922 -38.344 -11.221  1.00 71.52           C  
ATOM   4204  O   LYS C 192      11.974 -40.882 -11.189  1.00 71.52           O  
ATOM   4205  CG  LYS C 192       8.417 -38.400 -11.009  1.00 71.52           C  
ATOM   4206  CD  LYS C 192       7.668 -37.692 -12.131  1.00 71.52           C  
ATOM   4207  CE  LYS C 192       6.166 -37.675 -11.878  1.00 71.52           C  
ATOM   4208  NZ  LYS C 192       5.452 -36.786 -12.842  1.00 71.52           N  
ATOM   4209  N   GLU C 193      13.016 -38.884 -10.905  1.00 78.85           N  
ATOM   4210  CA  GLU C 193      14.270 -39.390 -11.454  1.00 78.85           C  
ATOM   4211  C   GLU C 193      14.875 -40.462 -10.553  1.00 78.85           C  
ATOM   4212  CB  GLU C 193      15.269 -38.247 -11.655  1.00 78.85           C  
ATOM   4213  O   GLU C 193      15.431 -41.449 -11.040  1.00 78.85           O  
ATOM   4214  CG  GLU C 193      16.410 -38.586 -12.603  1.00 78.85           C  
ATOM   4215  CD  GLU C 193      16.099 -38.262 -14.055  1.00 78.85           C  
ATOM   4216  OE1 GLU C 193      16.771 -38.813 -14.957  1.00 78.85           O  
ATOM   4217  OE2 GLU C 193      15.178 -37.450 -14.294  1.00 78.85           O  
ATOM   4218  N   GLU C 194      14.784 -40.282  -9.239  1.00 83.21           N  
ATOM   4219  CA  GLU C 194      15.292 -41.271  -8.293  1.00 83.21           C  
ATOM   4220  C   GLU C 194      14.473 -42.558  -8.347  1.00 83.21           C  
ATOM   4221  CB  GLU C 194      15.289 -40.705  -6.871  1.00 83.21           C  
ATOM   4222  O   GLU C 194      15.024 -43.655  -8.246  1.00 83.21           O  
ATOM   4223  CG  GLU C 194      16.653 -40.735  -6.195  1.00 83.21           C  
ATOM   4224  CD  GLU C 194      16.647 -40.120  -4.805  1.00 83.21           C  
ATOM   4225  OE1 GLU C 194      17.661 -40.245  -4.081  1.00 83.21           O  
ATOM   4226  OE2 GLU C 194      15.619 -39.508  -4.436  1.00 83.21           O  
ATOM   4227  N   GLU C 195      13.174 -42.427  -8.555  1.00 76.36           N  
ATOM   4228  CA  GLU C 195      12.313 -43.599  -8.673  1.00 76.36           C  
ATOM   4229  C   GLU C 195      12.571 -44.345  -9.979  1.00 76.36           C  
ATOM   4230  CB  GLU C 195      10.839 -43.195  -8.581  1.00 76.36           C  
ATOM   4231  O   GLU C 195      12.547 -45.577 -10.012  1.00 76.36           O  
ATOM   4232  CG  GLU C 195       9.952 -44.247  -7.931  1.00 76.36           C  
ATOM   4233  CD  GLU C 195       8.495 -43.824  -7.830  1.00 76.36           C  
ATOM   4234  OE1 GLU C 195       7.639 -44.673  -7.492  1.00 76.36           O  
ATOM   4235  OE2 GLU C 195       8.207 -42.635  -8.091  1.00 76.36           O  
ATOM   4236  N   ARG C 196      12.945 -43.630 -11.052  1.00 80.72           N  
ATOM   4237  CA  ARG C 196      13.273 -44.246 -12.333  1.00 80.72           C  
ATOM   4238  C   ARG C 196      14.600 -44.995 -12.256  1.00 80.72           C  
ATOM   4239  CB  ARG C 196      13.330 -43.191 -13.439  1.00 80.72           C  
ATOM   4240  O   ARG C 196      14.732 -46.092 -12.802  1.00 80.72           O  
ATOM   4241  CG  ARG C 196      12.821 -43.681 -14.785  1.00 80.72           C  
ATOM   4242  CD  ARG C 196      13.006 -42.633 -15.874  1.00 80.72           C  
ATOM   4243  NE  ARG C 196      12.586 -43.132 -17.180  1.00 80.72           N  
ATOM   4244  NH1 ARG C 196      11.068 -41.435 -17.570  1.00 80.72           N  
ATOM   4245  NH2 ARG C 196      11.367 -43.091 -19.126  1.00 80.72           N  
ATOM   4246  CZ  ARG C 196      11.674 -42.552 -17.956  1.00 80.72           C  
ATOM   4247  N   LYS C 197      15.565 -44.466 -11.567  1.00 82.93           N  
ATOM   4248  CA  LYS C 197      16.866 -45.107 -11.399  1.00 82.93           C  
ATOM   4249  C   LYS C 197      16.752 -46.368 -10.547  1.00 82.93           C  
ATOM   4250  CB  LYS C 197      17.865 -44.137 -10.767  1.00 82.93           C  
ATOM   4251  O   LYS C 197      17.368 -47.390 -10.856  1.00 82.93           O  
ATOM   4252  CG  LYS C 197      19.305 -44.629 -10.790  1.00 82.93           C  
ATOM   4253  CD  LYS C 197      20.254 -43.612 -10.169  1.00 82.93           C  
ATOM   4254  CE  LYS C 197      21.679 -44.142 -10.103  1.00 82.93           C  
ATOM   4255  NZ  LYS C 197      22.644 -43.087  -9.672  1.00 82.93           N  
ATOM   4256  N   LYS C 198      15.956 -46.348  -9.531  1.00 83.30           N  
ATOM   4257  CA  LYS C 198      15.748 -47.503  -8.663  1.00 83.30           C  
ATOM   4258  C   LYS C 198      15.019 -48.622  -9.401  1.00 83.30           C  
ATOM   4259  CB  LYS C 198      14.962 -47.101  -7.413  1.00 83.30           C  
ATOM   4260  O   LYS C 198      15.350 -49.798  -9.239  1.00 83.30           O  
ATOM   4261  CG  LYS C 198      15.196 -48.010  -6.216  1.00 83.30           C  
ATOM   4262  CD  LYS C 198      14.458 -47.509  -4.981  1.00 83.30           C  
ATOM   4263  CE  LYS C 198      14.646 -48.449  -3.797  1.00 83.30           C  
ATOM   4264  NZ  LYS C 198      14.052 -47.889  -2.546  1.00 83.30           N  
ATOM   4265  N   ALA C 199      14.077 -48.284 -10.205  1.00 84.57           N  
ATOM   4266  CA  ALA C 199      13.321 -49.269 -10.975  1.00 84.57           C  
ATOM   4267  C   ALA C 199      14.199 -49.928 -12.035  1.00 84.57           C  
ATOM   4268  CB  ALA C 199      12.105 -48.615 -11.627  1.00 84.57           C  
ATOM   4269  O   ALA C 199      14.105 -51.135 -12.266  1.00 84.57           O  
ATOM   4270  N   LEU C 200      15.102 -49.176 -12.621  1.00 86.57           N  
ATOM   4271  CA  LEU C 200      16.026 -49.714 -13.613  1.00 86.57           C  
ATOM   4272  C   LEU C 200      17.035 -50.654 -12.963  1.00 86.57           C  
ATOM   4273  CB  LEU C 200      16.758 -48.580 -14.336  1.00 86.57           C  
ATOM   4274  O   LEU C 200      17.351 -51.711 -13.515  1.00 86.57           O  
ATOM   4275  CG  LEU C 200      16.290 -48.269 -15.758  1.00 86.57           C  
ATOM   4276  CD1 LEU C 200      16.537 -46.801 -16.088  1.00 86.57           C  
ATOM   4277  CD2 LEU C 200      16.995 -49.174 -16.763  1.00 86.57           C  
ATOM   4278  N   ASP C 201      17.512 -50.305 -11.829  1.00 85.59           N  
ATOM   4279  CA  ASP C 201      18.467 -51.133 -11.099  1.00 85.59           C  
ATOM   4280  C   ASP C 201      17.829 -52.447 -10.656  1.00 85.59           C  
ATOM   4281  CB  ASP C 201      19.014 -50.377  -9.886  1.00 85.59           C  
ATOM   4282  O   ASP C 201      18.466 -53.501 -10.709  1.00 85.59           O  
ATOM   4283  CG  ASP C 201      20.485 -50.025 -10.020  1.00 85.59           C  
ATOM   4284  OD1 ASP C 201      21.057 -50.203 -11.117  1.00 85.59           O  
ATOM   4285  OD2 ASP C 201      21.077 -49.567  -9.019  1.00 85.59           O  
ATOM   4286  N   GLU C 202      16.595 -52.402 -10.282  1.00 83.45           N  
ATOM   4287  CA  GLU C 202      15.881 -53.602  -9.857  1.00 83.45           C  
ATOM   4288  C   GLU C 202      15.589 -54.518 -11.042  1.00 83.45           C  
ATOM   4289  CB  GLU C 202      14.577 -53.229  -9.147  1.00 83.45           C  
ATOM   4290  O   GLU C 202      15.677 -55.742 -10.923  1.00 83.45           O  
ATOM   4291  CG  GLU C 202      14.080 -54.290  -8.176  1.00 83.45           C  
ATOM   4292  CD  GLU C 202      14.367 -53.953  -6.721  1.00 83.45           C  
ATOM   4293  OE1 GLU C 202      14.267 -54.855  -5.858  1.00 83.45           O  
ATOM   4294  OE2 GLU C 202      14.694 -52.778  -6.442  1.00 83.45           O  
ATOM   4295  N   ARG C 203      15.358 -53.994 -12.195  1.00 82.37           N  
ATOM   4296  CA  ARG C 203      15.127 -54.781 -13.402  1.00 82.37           C  
ATOM   4297  C   ARG C 203      16.411 -55.457 -13.869  1.00 82.37           C  
ATOM   4298  CB  ARG C 203      14.563 -53.899 -14.518  1.00 82.37           C  
ATOM   4299  O   ARG C 203      16.389 -56.612 -14.301  1.00 82.37           O  
ATOM   4300  CG  ARG C 203      13.543 -54.601 -15.401  1.00 82.37           C  
ATOM   4301  CD  ARG C 203      12.990 -53.671 -16.473  1.00 82.37           C  
ATOM   4302  NE  ARG C 203      12.111 -54.378 -17.399  1.00 82.37           N  
ATOM   4303  NH1 ARG C 203      11.904 -52.614 -18.875  1.00 82.37           N  
ATOM   4304  NH2 ARG C 203      10.824 -54.593 -19.289  1.00 82.37           N  
ATOM   4305  CZ  ARG C 203      11.615 -53.860 -18.519  1.00 82.37           C  
ATOM   4306  N   LEU C 204      17.505 -54.790 -13.755  1.00 85.94           N  
ATOM   4307  CA  LEU C 204      18.791 -55.357 -14.147  1.00 85.94           C  
ATOM   4308  C   LEU C 204      19.200 -56.482 -13.202  1.00 85.94           C  
ATOM   4309  CB  LEU C 204      19.871 -54.273 -14.167  1.00 85.94           C  
ATOM   4310  O   LEU C 204      19.720 -57.510 -13.641  1.00 85.94           O  
ATOM   4311  CG  LEU C 204      20.963 -54.423 -15.227  1.00 85.94           C  
ATOM   4312  CD1 LEU C 204      20.795 -53.367 -16.314  1.00 85.94           C  
ATOM   4313  CD2 LEU C 204      22.345 -54.325 -14.589  1.00 85.94           C  
ATOM   4314  N   ARG C 205      18.905 -56.275 -11.940  1.00 86.07           N  
ATOM   4315  CA  ARG C 205      19.219 -57.299 -10.948  1.00 86.07           C  
ATOM   4316  C   ARG C 205      18.370 -58.548 -11.163  1.00 86.07           C  
ATOM   4317  CB  ARG C 205      19.008 -56.759  -9.532  1.00 86.07           C  
ATOM   4318  O   ARG C 205      18.873 -59.670 -11.073  1.00 86.07           O  
ATOM   4319  CG  ARG C 205      19.851 -57.456  -8.475  1.00 86.07           C  
ATOM   4320  CD  ARG C 205      19.494 -56.989  -7.071  1.00 86.07           C  
ATOM   4321  NE  ARG C 205      19.371 -58.111  -6.145  1.00 86.07           N  
ATOM   4322  NH1 ARG C 205      19.476 -56.814  -4.236  1.00 86.07           N  
ATOM   4323  NH2 ARG C 205      19.249 -59.089  -4.071  1.00 86.07           N  
ATOM   4324  CZ  ARG C 205      19.366 -58.002  -4.819  1.00 86.07           C  
ATOM   4325  N   PHE C 206      17.118 -58.380 -11.479  1.00 78.57           N  
ATOM   4326  CA  PHE C 206      16.198 -59.487 -11.713  1.00 78.57           C  
ATOM   4327  C   PHE C 206      16.583 -60.254 -12.972  1.00 78.57           C  
ATOM   4328  CB  PHE C 206      14.759 -58.975 -11.829  1.00 78.57           C  
ATOM   4329  O   PHE C 206      16.557 -61.486 -12.987  1.00 78.57           O  
ATOM   4330  CG  PHE C 206      13.741 -60.066 -12.028  1.00 78.57           C  
ATOM   4331  CD1 PHE C 206      13.268 -60.371 -13.298  1.00 78.57           C  
ATOM   4332  CD2 PHE C 206      13.258 -60.787 -10.943  1.00 78.57           C  
ATOM   4333  CE1 PHE C 206      12.326 -61.381 -13.485  1.00 78.57           C  
ATOM   4334  CE2 PHE C 206      12.317 -61.797 -11.122  1.00 78.57           C  
ATOM   4335  CZ  PHE C 206      11.851 -62.092 -12.393  1.00 78.57           C  
ATOM   4336  N   GLU C 207      17.002 -59.585 -14.021  1.00 82.73           N  
ATOM   4337  CA  GLU C 207      17.419 -60.227 -15.264  1.00 82.73           C  
ATOM   4338  C   GLU C 207      18.707 -61.022 -15.068  1.00 82.73           C  
ATOM   4339  CB  GLU C 207      17.607 -59.187 -16.371  1.00 82.73           C  
ATOM   4340  O   GLU C 207      18.850 -62.123 -15.604  1.00 82.73           O  
ATOM   4341  CG  GLU C 207      17.474 -59.753 -17.777  1.00 82.73           C  
ATOM   4342  CD  GLU C 207      16.804 -58.795 -18.749  1.00 82.73           C  
ATOM   4343  OE1 GLU C 207      16.588 -59.174 -19.923  1.00 82.73           O  
ATOM   4344  OE2 GLU C 207      16.494 -57.656 -18.334  1.00 82.73           O  
ATOM   4345  N   GLN C 208      19.592 -60.464 -14.323  1.00 85.78           N  
ATOM   4346  CA  GLN C 208      20.849 -61.152 -14.051  1.00 85.78           C  
ATOM   4347  C   GLN C 208      20.618 -62.416 -13.229  1.00 85.78           C  
ATOM   4348  CB  GLN C 208      21.823 -60.223 -13.325  1.00 85.78           C  
ATOM   4349  O   GLN C 208      21.240 -63.450 -13.481  1.00 85.78           O  
ATOM   4350  CG  GLN C 208      23.060 -59.870 -14.140  1.00 85.78           C  
ATOM   4351  CD  GLN C 208      23.976 -58.895 -13.424  1.00 85.78           C  
ATOM   4352  NE2 GLN C 208      25.001 -58.421 -14.124  1.00 85.78           N  
ATOM   4353  OE1 GLN C 208      23.763 -58.569 -12.252  1.00 85.78           O  
ATOM   4354  N   GLU C 209      19.687 -62.345 -12.321  1.00 84.48           N  
ATOM   4355  CA  GLU C 209      19.360 -63.500 -11.490  1.00 84.48           C  
ATOM   4356  C   GLU C 209      18.627 -64.570 -12.294  1.00 84.48           C  
ATOM   4357  CB  GLU C 209      18.514 -63.074 -10.287  1.00 84.48           C  
ATOM   4358  O   GLU C 209      18.861 -65.765 -12.104  1.00 84.48           O  
ATOM   4359  CG  GLU C 209      18.610 -64.022  -9.101  1.00 84.48           C  
ATOM   4360  CD  GLU C 209      17.842 -63.538  -7.881  1.00 84.48           C  
ATOM   4361  OE1 GLU C 209      17.816 -64.255  -6.856  1.00 84.48           O  
ATOM   4362  OE2 GLU C 209      17.261 -62.432  -7.952  1.00 84.48           O  
ATOM   4363  N   ARG C 210      17.816 -64.189 -13.249  1.00 82.87           N  
ATOM   4364  CA  ARG C 210      17.098 -65.117 -14.116  1.00 82.87           C  
ATOM   4365  C   ARG C 210      18.053 -65.823 -15.072  1.00 82.87           C  
ATOM   4366  CB  ARG C 210      16.012 -64.384 -14.907  1.00 82.87           C  
ATOM   4367  O   ARG C 210      17.955 -67.036 -15.273  1.00 82.87           O  
ATOM   4368  CG  ARG C 210      14.988 -65.306 -15.547  1.00 82.87           C  
ATOM   4369  CD  ARG C 210      14.051 -64.549 -16.478  1.00 82.87           C  
ATOM   4370  NE  ARG C 210      14.694 -64.236 -17.751  1.00 82.87           N  
ATOM   4371  NH1 ARG C 210      12.786 -63.391 -18.743  1.00 82.87           N  
ATOM   4372  NH2 ARG C 210      14.759 -63.449 -19.908  1.00 82.87           N  
ATOM   4373  CZ  ARG C 210      14.078 -63.693 -18.798  1.00 82.87           C  
ATOM   4374  N   MET C 211      18.999 -65.054 -15.595  1.00 88.32           N  
ATOM   4375  CA  MET C 211      19.978 -65.636 -16.509  1.00 88.32           C  
ATOM   4376  C   MET C 211      20.886 -66.620 -15.780  1.00 88.32           C  
ATOM   4377  CB  MET C 211      20.817 -64.540 -17.168  1.00 88.32           C  
ATOM   4378  O   MET C 211      21.242 -67.665 -16.328  1.00 88.32           O  
ATOM   4379  CG  MET C 211      20.256 -64.052 -18.495  1.00 88.32           C  
ATOM   4380  SD  MET C 211      21.105 -64.805 -19.936  1.00 88.32           S  
ATOM   4381  CE  MET C 211      22.672 -63.891 -19.898  1.00 88.32           C  
ATOM   4382  N   GLU C 212      21.258 -66.331 -14.556  1.00 88.17           N  
ATOM   4383  CA  GLU C 212      22.113 -67.205 -13.759  1.00 88.17           C  
ATOM   4384  C   GLU C 212      21.384 -68.490 -13.376  1.00 88.17           C  
ATOM   4385  CB  GLU C 212      22.599 -66.481 -12.501  1.00 88.17           C  
ATOM   4386  O   GLU C 212      21.975 -69.572 -13.385  1.00 88.17           O  
ATOM   4387  CG  GLU C 212      23.909 -67.023 -11.947  1.00 88.17           C  
ATOM   4388  CD  GLU C 212      25.106 -66.142 -12.267  1.00 88.17           C  
ATOM   4389  OE1 GLU C 212      26.254 -66.546 -11.973  1.00 88.17           O  
ATOM   4390  OE2 GLU C 212      24.894 -65.038 -12.817  1.00 88.17           O  
ATOM   4391  N   GLN C 213      20.115 -68.391 -13.116  1.00 87.60           N  
ATOM   4392  CA  GLN C 213      19.316 -69.562 -12.771  1.00 87.60           C  
ATOM   4393  C   GLN C 213      19.139 -70.482 -13.976  1.00 87.60           C  
ATOM   4394  CB  GLN C 213      17.950 -69.139 -12.228  1.00 87.60           C  
ATOM   4395  O   GLN C 213      19.195 -71.706 -13.842  1.00 87.60           O  
ATOM   4396  CG  GLN C 213      17.700 -69.568 -10.789  1.00 87.60           C  
ATOM   4397  CD  GLN C 213      16.333 -69.151 -10.281  1.00 87.60           C  
ATOM   4398  NE2 GLN C 213      16.012 -69.543  -9.052  1.00 87.60           N  
ATOM   4399  OE1 GLN C 213      15.571 -68.482 -10.986  1.00 87.60           O  
ATOM   4400  N   GLU C 214      18.976 -69.901 -15.128  1.00 86.30           N  
ATOM   4401  CA  GLU C 214      18.850 -70.688 -16.351  1.00 86.30           C  
ATOM   4402  C   GLU C 214      20.162 -71.386 -16.696  1.00 86.30           C  
ATOM   4403  CB  GLU C 214      18.402 -69.803 -17.517  1.00 86.30           C  
ATOM   4404  O   GLU C 214      20.162 -72.534 -17.144  1.00 86.30           O  
ATOM   4405  CG  GLU C 214      17.779 -70.574 -18.671  1.00 86.30           C  
ATOM   4406  CD  GLU C 214      17.274 -69.677 -19.790  1.00 86.30           C  
ATOM   4407  OE1 GLU C 214      16.829 -70.202 -20.835  1.00 86.30           O  
ATOM   4408  OE2 GLU C 214      17.326 -68.438 -19.620  1.00 86.30           O  
ATOM   4409  N   ARG C 215      21.257 -70.715 -16.456  1.00 85.30           N  
ATOM   4410  CA  ARG C 215      22.569 -71.303 -16.706  1.00 85.30           C  
ATOM   4411  C   ARG C 215      22.834 -72.472 -15.762  1.00 85.30           C  
ATOM   4412  CB  ARG C 215      23.668 -70.249 -16.555  1.00 85.30           C  
ATOM   4413  O   ARG C 215      23.341 -73.514 -16.183  1.00 85.30           O  
ATOM   4414  CG  ARG C 215      25.038 -70.718 -17.017  1.00 85.30           C  
ATOM   4415  CD  ARG C 215      26.113 -69.675 -16.744  1.00 85.30           C  
ATOM   4416  NE  ARG C 215      26.900 -70.008 -15.560  1.00 85.30           N  
ATOM   4417  NH1 ARG C 215      28.928 -70.046 -16.665  1.00 85.30           N  
ATOM   4418  NH2 ARG C 215      28.835 -70.479 -14.416  1.00 85.30           N  
ATOM   4419  CZ  ARG C 215      28.219 -70.177 -15.550  1.00 85.30           C  
ATOM   4420  N   GLN C 216      22.382 -72.293 -14.518  1.00 88.42           N  
ATOM   4421  CA  GLN C 216      22.589 -73.343 -13.527  1.00 88.42           C  
ATOM   4422  C   GLN C 216      21.712 -74.557 -13.820  1.00 88.42           C  
ATOM   4423  CB  GLN C 216      22.303 -72.817 -12.119  1.00 88.42           C  
ATOM   4424  O   GLN C 216      22.154 -75.698 -13.675  1.00 88.42           O  
ATOM   4425  CG  GLN C 216      23.546 -72.347 -11.374  1.00 88.42           C  
ATOM   4426  CD  GLN C 216      23.228 -71.774 -10.006  1.00 88.42           C  
ATOM   4427  NE2 GLN C 216      24.226 -71.169  -9.371  1.00 88.42           N  
ATOM   4428  OE1 GLN C 216      22.095 -71.872  -9.525  1.00 88.42           O  
ATOM   4429  N   GLU C 217      20.540 -74.370 -14.306  1.00 86.04           N  
ATOM   4430  CA  GLU C 217      19.625 -75.458 -14.638  1.00 86.04           C  
ATOM   4431  C   GLU C 217      20.092 -76.211 -15.881  1.00 86.04           C  
ATOM   4432  CB  GLU C 217      18.207 -74.923 -14.849  1.00 86.04           C  
ATOM   4433  O   GLU C 217      19.968 -77.436 -15.954  1.00 86.04           O  
ATOM   4434  CG  GLU C 217      17.202 -75.421 -13.820  1.00 86.04           C  
ATOM   4435  CD  GLU C 217      15.817 -74.818 -13.993  1.00 86.04           C  
ATOM   4436  OE1 GLU C 217      14.903 -75.164 -13.210  1.00 86.04           O  
ATOM   4437  OE2 GLU C 217      15.645 -73.994 -14.918  1.00 86.04           O  
ATOM   4438  N   GLN C 218      20.645 -75.428 -16.845  1.00 83.53           N  
ATOM   4439  CA  GLN C 218      21.189 -76.049 -18.048  1.00 83.53           C  
ATOM   4440  C   GLN C 218      22.410 -76.905 -17.721  1.00 83.53           C  
ATOM   4441  CB  GLN C 218      21.556 -74.985 -19.084  1.00 83.53           C  
ATOM   4442  O   GLN C 218      22.567 -78.003 -18.260  1.00 83.53           O  
ATOM   4443  CG  GLN C 218      21.680 -75.524 -20.502  1.00 83.53           C  
ATOM   4444  CD  GLN C 218      21.536 -74.442 -21.556  1.00 83.53           C  
ATOM   4445  NE2 GLN C 218      21.708 -74.818 -22.819  1.00 83.53           N  
ATOM   4446  OE1 GLN C 218      21.271 -73.279 -21.238  1.00 83.53           O  
ATOM   4447  N   GLU C 219      23.231 -76.414 -16.825  1.00 88.82           N  
ATOM   4448  CA  GLU C 219      24.429 -77.145 -16.423  1.00 88.82           C  
ATOM   4449  C   GLU C 219      24.071 -78.412 -15.652  1.00 88.82           C  
ATOM   4450  CB  GLU C 219      25.343 -76.255 -15.577  1.00 88.82           C  
ATOM   4451  O   GLU C 219      24.719 -79.448 -15.814  1.00 88.82           O  
ATOM   4452  CG  GLU C 219      26.802 -76.283 -16.008  1.00 88.82           C  
ATOM   4453  CD  GLU C 219      27.666 -75.274 -15.270  1.00 88.82           C  
ATOM   4454  OE1 GLU C 219      28.894 -75.233 -15.512  1.00 88.82           O  
ATOM   4455  OE2 GLU C 219      27.111 -74.518 -14.441  1.00 88.82           O  
ATOM   4456  N   GLU C 220      23.028 -78.344 -14.865  1.00 89.98           N  
ATOM   4457  CA  GLU C 220      22.584 -79.513 -14.112  1.00 89.98           C  
ATOM   4458  C   GLU C 220      21.961 -80.559 -15.033  1.00 89.98           C  
ATOM   4459  CB  GLU C 220      21.585 -79.106 -13.027  1.00 89.98           C  
ATOM   4460  O   GLU C 220      22.156 -81.760 -14.839  1.00 89.98           O  
ATOM   4461  CG  GLU C 220      21.653 -79.966 -11.774  1.00 89.98           C  
ATOM   4462  CD  GLU C 220      20.715 -79.498 -10.672  1.00 89.98           C  
ATOM   4463  OE1 GLU C 220      20.593 -80.197  -9.641  1.00 89.98           O  
ATOM   4464  OE2 GLU C 220      20.096 -78.424 -10.843  1.00 89.98           O  
ATOM   4465  N   ARG C 221      21.228 -80.054 -16.038  1.00 79.89           N  
ATOM   4466  CA  ARG C 221      20.645 -80.962 -17.021  1.00 79.89           C  
ATOM   4467  C   ARG C 221      21.730 -81.659 -17.834  1.00 79.89           C  
ATOM   4468  CB  ARG C 221      19.695 -80.206 -17.953  1.00 79.89           C  
ATOM   4469  O   ARG C 221      21.638 -82.859 -18.102  1.00 79.89           O  
ATOM   4470  CG  ARG C 221      18.564 -81.060 -18.504  1.00 79.89           C  
ATOM   4471  CD  ARG C 221      17.652 -80.262 -19.425  1.00 79.89           C  
ATOM   4472  NE  ARG C 221      16.535 -79.668 -18.695  1.00 79.89           N  
ATOM   4473  NH1 ARG C 221      16.476 -77.730 -19.950  1.00 79.89           N  
ATOM   4474  NH2 ARG C 221      14.988 -78.035 -18.233  1.00 79.89           N  
ATOM   4475  CZ  ARG C 221      16.002 -78.479 -18.961  1.00 79.89           C  
ATOM   4476  N   GLU C 222      22.757 -80.913 -18.172  1.00 87.66           N  
ATOM   4477  CA  GLU C 222      23.871 -81.474 -18.932  1.00 87.66           C  
ATOM   4478  C   GLU C 222      24.674 -82.459 -18.088  1.00 87.66           C  
ATOM   4479  CB  GLU C 222      24.784 -80.359 -19.449  1.00 87.66           C  
ATOM   4480  O   GLU C 222      25.145 -83.480 -18.595  1.00 87.66           O  
ATOM   4481  CG  GLU C 222      24.366 -79.800 -20.802  1.00 87.66           C  
ATOM   4482  CD  GLU C 222      25.269 -78.680 -21.293  1.00 87.66           C  
ATOM   4483  OE1 GLU C 222      25.034 -78.155 -22.405  1.00 87.66           O  
ATOM   4484  OE2 GLU C 222      26.219 -78.325 -20.560  1.00 87.66           O  
ATOM   4485  N   ARG C 223      24.806 -82.172 -16.816  1.00 87.44           N  
ATOM   4486  CA  ARG C 223      25.517 -83.071 -15.912  1.00 87.44           C  
ATOM   4487  C   ARG C 223      24.773 -84.393 -15.757  1.00 87.44           C  
ATOM   4488  CB  ARG C 223      25.711 -82.415 -14.544  1.00 87.44           C  
ATOM   4489  O   ARG C 223      25.387 -85.461 -15.760  1.00 87.44           O  
ATOM   4490  CG  ARG C 223      26.957 -82.882 -13.808  1.00 87.44           C  
ATOM   4491  CD  ARG C 223      27.044 -82.285 -12.410  1.00 87.44           C  
ATOM   4492  NE  ARG C 223      27.855 -81.071 -12.391  1.00 87.44           N  
ATOM   4493  NH1 ARG C 223      26.908 -80.220 -10.464  1.00 87.44           N  
ATOM   4494  NH2 ARG C 223      28.559 -79.055 -11.546  1.00 87.44           N  
ATOM   4495  CZ  ARG C 223      27.772 -80.118 -11.467  1.00 87.44           C  
ATOM   4496  N   ARG C 224      23.484 -84.331 -15.651  1.00 88.03           N  
ATOM   4497  CA  ARG C 224      22.665 -85.530 -15.499  1.00 88.03           C  
ATOM   4498  C   ARG C 224      22.698 -86.380 -16.765  1.00 88.03           C  
ATOM   4499  CB  ARG C 224      21.221 -85.155 -15.158  1.00 88.03           C  
ATOM   4500  O   ARG C 224      22.737 -87.610 -16.691  1.00 88.03           O  
ATOM   4501  CG  ARG C 224      20.973 -84.949 -13.672  1.00 88.03           C  
ATOM   4502  CD  ARG C 224      19.487 -84.846 -13.357  1.00 88.03           C  
ATOM   4503  NE  ARG C 224      19.158 -83.574 -12.721  1.00 88.03           N  
ATOM   4504  NH1 ARG C 224      17.355 -83.119 -14.092  1.00 88.03           N  
ATOM   4505  NH2 ARG C 224      17.943 -81.646 -12.436  1.00 88.03           N  
ATOM   4506  CZ  ARG C 224      18.153 -82.782 -13.084  1.00 88.03           C  
ATOM   4507  N   TYR C 225      22.743 -85.654 -17.867  1.00 81.14           N  
ATOM   4508  CA  TYR C 225      22.818 -86.355 -19.144  1.00 81.14           C  
ATOM   4509  C   TYR C 225      24.166 -87.047 -19.308  1.00 81.14           C  
ATOM   4510  CB  TYR C 225      22.585 -85.383 -20.305  1.00 81.14           C  
ATOM   4511  O   TYR C 225      24.231 -88.196 -19.752  1.00 81.14           O  
ATOM   4512  CG  TYR C 225      22.467 -86.061 -21.649  1.00 81.14           C  
ATOM   4513  CD1 TYR C 225      23.563 -86.150 -22.504  1.00 81.14           C  
ATOM   4514  CD2 TYR C 225      21.261 -86.612 -22.066  1.00 81.14           C  
ATOM   4515  CE1 TYR C 225      23.459 -86.771 -23.744  1.00 81.14           C  
ATOM   4516  CE2 TYR C 225      21.145 -87.236 -23.304  1.00 81.14           C  
ATOM   4517  OH  TYR C 225      22.139 -87.928 -25.361  1.00 81.14           O  
ATOM   4518  CZ  TYR C 225      22.248 -87.311 -24.134  1.00 81.14           C  
ATOM   4519  N   ARG C 226      25.215 -86.378 -18.922  1.00 88.05           N  
ATOM   4520  CA  ARG C 226      26.557 -86.940 -19.038  1.00 88.05           C  
ATOM   4521  C   ARG C 226      26.732 -88.135 -18.107  1.00 88.05           C  
ATOM   4522  CB  ARG C 226      27.613 -85.876 -18.729  1.00 88.05           C  
ATOM   4523  O   ARG C 226      27.362 -89.128 -18.476  1.00 88.05           O  
ATOM   4524  CG  ARG C 226      28.237 -85.251 -19.966  1.00 88.05           C  
ATOM   4525  CD  ARG C 226      29.383 -84.315 -19.608  1.00 88.05           C  
ATOM   4526  NE  ARG C 226      28.998 -82.913 -19.750  1.00 88.05           N  
ATOM   4527  NH1 ARG C 226      29.773 -82.277 -17.668  1.00 88.05           N  
ATOM   4528  NH2 ARG C 226      28.803 -80.732 -19.057  1.00 88.05           N  
ATOM   4529  CZ  ARG C 226      29.192 -81.977 -18.825  1.00 88.05           C  
ATOM   4530  N   GLU C 227      26.133 -88.035 -16.958  1.00 89.87           N  
ATOM   4531  CA  GLU C 227      26.215 -89.122 -15.987  1.00 89.87           C  
ATOM   4532  C   GLU C 227      25.440 -90.347 -16.464  1.00 89.87           C  
ATOM   4533  CB  GLU C 227      25.691 -88.666 -14.623  1.00 89.87           C  
ATOM   4534  O   GLU C 227      25.891 -91.481 -16.287  1.00 89.87           O  
ATOM   4535  CG  GLU C 227      26.544 -89.129 -13.451  1.00 89.87           C  
ATOM   4536  CD  GLU C 227      26.049 -88.615 -12.108  1.00 89.87           C  
ATOM   4537  OE1 GLU C 227      26.639 -88.975 -11.065  1.00 89.87           O  
ATOM   4538  OE2 GLU C 227      25.061 -87.846 -12.100  1.00 89.87           O  
ATOM   4539  N   ARG C 228      24.322 -90.059 -17.127  1.00 85.94           N  
ATOM   4540  CA  ARG C 228      23.521 -91.162 -17.646  1.00 85.94           C  
ATOM   4541  C   ARG C 228      24.218 -91.839 -18.821  1.00 85.94           C  
ATOM   4542  CB  ARG C 228      22.137 -90.667 -18.073  1.00 85.94           C  
ATOM   4543  O   ARG C 228      24.199 -93.066 -18.938  1.00 85.94           O  
ATOM   4544  CG  ARG C 228      21.088 -91.765 -18.154  1.00 85.94           C  
ATOM   4545  CD  ARG C 228      19.688 -91.229 -17.893  1.00 85.94           C  
ATOM   4546  NE  ARG C 228      18.941 -92.092 -16.982  1.00 85.94           N  
ATOM   4547  NH1 ARG C 228      17.261 -90.559 -16.577  1.00 85.94           N  
ATOM   4548  NH2 ARG C 228      17.209 -92.617 -15.569  1.00 85.94           N  
ATOM   4549  CZ  ARG C 228      17.805 -91.754 -16.378  1.00 85.94           C  
ATOM   4550  N   GLU C 229      24.864 -91.064 -19.657  1.00 84.32           N  
ATOM   4551  CA  GLU C 229      25.613 -91.591 -20.794  1.00 84.32           C  
ATOM   4552  C   GLU C 229      26.804 -92.425 -20.330  1.00 84.32           C  
ATOM   4553  CB  GLU C 229      26.089 -90.452 -21.699  1.00 84.32           C  
ATOM   4554  O   GLU C 229      27.109 -93.464 -20.921  1.00 84.32           O  
ATOM   4555  CG  GLU C 229      26.166 -90.829 -23.172  1.00 84.32           C  
ATOM   4556  CD  GLU C 229      26.735 -89.722 -24.045  1.00 84.32           C  
ATOM   4557  OE1 GLU C 229      26.996 -89.968 -25.244  1.00 84.32           O  
ATOM   4558  OE2 GLU C 229      26.923 -88.599 -23.525  1.00 84.32           O  
ATOM   4559  N   GLN C 230      27.377 -91.925 -19.259  1.00 90.04           N  
ATOM   4560  CA  GLN C 230      28.517 -92.658 -18.717  1.00 90.04           C  
ATOM   4561  C   GLN C 230      28.078 -93.988 -18.113  1.00 90.04           C  
ATOM   4562  CB  GLN C 230      29.245 -91.819 -17.666  1.00 90.04           C  
ATOM   4563  O   GLN C 230      28.780 -94.994 -18.237  1.00 90.04           O  
ATOM   4564  CG  GLN C 230      30.447 -91.059 -18.211  1.00 90.04           C  
ATOM   4565  CD  GLN C 230      31.117 -90.191 -17.163  1.00 90.04           C  
ATOM   4566  NE2 GLN C 230      32.109 -89.412 -17.583  1.00 90.04           N  
ATOM   4567  OE1 GLN C 230      30.746 -90.218 -15.985  1.00 90.04           O  
ATOM   4568  N   GLN C 231      26.928 -94.008 -17.540  1.00 88.67           N  
ATOM   4569  CA  GLN C 231      26.395 -95.229 -16.945  1.00 88.67           C  
ATOM   4570  C   GLN C 231      26.027 -96.249 -18.019  1.00 88.67           C  
ATOM   4571  CB  GLN C 231      25.175 -94.916 -16.078  1.00 88.67           C  
ATOM   4572  O   GLN C 231      26.256 -97.448 -17.849  1.00 88.67           O  
ATOM   4573  CG  GLN C 231      25.511 -94.659 -14.615  1.00 88.67           C  
ATOM   4574  CD  GLN C 231      24.298 -94.261 -13.795  1.00 88.67           C  
ATOM   4575  NE2 GLN C 231      24.536 -93.768 -12.585  1.00 88.67           N  
ATOM   4576  OE1 GLN C 231      23.156 -94.395 -14.247  1.00 88.67           O  
ATOM   4577  N   ILE C 232      25.458 -95.680 -19.120  1.00 87.17           N  
ATOM   4578  CA  ILE C 232      25.069 -96.552 -20.222  1.00 87.17           C  
ATOM   4579  C   ILE C 232      26.316 -97.121 -20.895  1.00 87.17           C  
ATOM   4580  CB  ILE C 232      24.197 -95.804 -21.255  1.00 87.17           C  
ATOM   4581  O   ILE C 232      26.358 -98.304 -21.242  1.00 87.17           O  
ATOM   4582  CG1 ILE C 232      22.858 -95.397 -20.628  1.00 87.17           C  
ATOM   4583  CG2 ILE C 232      23.979 -96.664 -22.503  1.00 87.17           C  
ATOM   4584  CD1 ILE C 232      21.993 -94.525 -21.528  1.00 87.17           C  
ATOM   4585  N   GLU C 233      27.339 -96.357 -20.997  1.00 88.35           N  
ATOM   4586  CA  GLU C 233      28.590 -96.789 -21.614  1.00 88.35           C  
ATOM   4587  C   GLU C 233      29.316 -97.804 -20.736  1.00 88.35           C  
ATOM   4588  CB  GLU C 233      29.497 -95.587 -21.890  1.00 88.35           C  
ATOM   4589  O   GLU C 233      29.896 -98.767 -21.241  1.00 88.35           O  
ATOM   4590  CG  GLU C 233      30.589 -95.863 -22.913  1.00 88.35           C  
ATOM   4591  CD  GLU C 233      30.093 -95.811 -24.349  1.00 88.35           C  
ATOM   4592  OE1 GLU C 233      30.778 -96.350 -25.248  1.00 88.35           O  
ATOM   4593  OE2 GLU C 233      29.011 -95.225 -24.577  1.00 88.35           O  
ATOM   4594  N   GLU C 234      29.320 -97.539 -19.446  1.00 88.02           N  
ATOM   4595  CA  GLU C 234      29.940 -98.474 -18.513  1.00 88.02           C  
ATOM   4596  C   GLU C 234      29.210 -99.815 -18.509  1.00 88.02           C  
ATOM   4597  CB  GLU C 234      29.968 -97.886 -17.100  1.00 88.02           C  
ATOM   4598  O   GLU C 234      29.841-100.871 -18.434  1.00 88.02           O  
ATOM   4599  CG  GLU C 234      31.056 -98.472 -16.212  1.00 88.02           C  
ATOM   4600  CD  GLU C 234      31.072 -97.878 -14.812  1.00 88.02           C  
ATOM   4601  OE1 GLU C 234      31.792 -98.408 -13.936  1.00 88.02           O  
ATOM   4602  OE2 GLU C 234      30.357 -96.875 -14.589  1.00 88.02           O  
ATOM   4603  N   HIS C 235      27.870 -99.737 -18.625  1.00 81.61           N  
ATOM   4604  CA  HIS C 235      27.067-100.953 -18.686  1.00 81.61           C  
ATOM   4605  C   HIS C 235      27.325-101.720 -19.979  1.00 81.61           C  
ATOM   4606  CB  HIS C 235      25.579-100.620 -18.561  1.00 81.61           C  
ATOM   4607  O   HIS C 235      27.435-102.948 -19.966  1.00 81.61           O  
ATOM   4608  CG  HIS C 235      24.712-101.818 -18.340  1.00 81.61           C  
ATOM   4609  CD2 HIS C 235      24.322-102.436 -17.201  1.00 81.61           C  
ATOM   4610  ND1 HIS C 235      24.141-102.524 -19.377  1.00 81.61           N  
ATOM   4611  CE1 HIS C 235      23.434-103.526 -18.882  1.00 81.61           C  
ATOM   4612  NE2 HIS C 235      23.528-103.496 -17.564  1.00 81.61           N  
ATOM   4613  N   ARG C 236      27.504-100.897 -20.973  1.00 84.35           N  
ATOM   4614  CA  ARG C 236      27.792-101.501 -22.271  1.00 84.35           C  
ATOM   4615  C   ARG C 236      29.174-102.145 -22.280  1.00 84.35           C  
ATOM   4616  CB  ARG C 236      27.693-100.456 -23.384  1.00 84.35           C  
ATOM   4617  O   ARG C 236      29.353-103.235 -22.828  1.00 84.35           O  
ATOM   4618  CG  ARG C 236      27.644-101.049 -24.783  1.00 84.35           C  
ATOM   4619  CD  ARG C 236      27.589 -99.967 -25.853  1.00 84.35           C  
ATOM   4620  NE  ARG C 236      27.159-100.504 -27.141  1.00 84.35           N  
ATOM   4621  NH1 ARG C 236      25.777 -98.726 -27.654  1.00 84.35           N  
ATOM   4622  NH2 ARG C 236      25.986-100.480 -29.115  1.00 84.35           N  
ATOM   4623  CZ  ARG C 236      26.308 -99.902 -27.967  1.00 84.35           C  
ATOM   4624  N   ARG C 237      30.118-101.492 -21.639  1.00 87.53           N  
ATOM   4625  CA  ARG C 237      31.479-102.011 -21.559  1.00 87.53           C  
ATOM   4626  C   ARG C 237      31.536-103.267 -20.696  1.00 87.53           C  
ATOM   4627  CB  ARG C 237      32.428-100.948 -21.001  1.00 87.53           C  
ATOM   4628  O   ARG C 237      32.241-104.223 -21.028  1.00 87.53           O  
ATOM   4629  CG  ARG C 237      33.858-101.074 -21.502  1.00 87.53           C  
ATOM   4630  CD  ARG C 237      34.731 -99.927 -21.012  1.00 87.53           C  
ATOM   4631  NE  ARG C 237      36.063-100.389 -20.631  1.00 87.53           N  
ATOM   4632  NH1 ARG C 237      37.193 -98.825 -21.902  1.00 87.53           N  
ATOM   4633  NH2 ARG C 237      38.359-100.352 -20.652  1.00 87.53           N  
ATOM   4634  CZ  ARG C 237      37.202 -99.854 -21.063  1.00 87.53           C  
ATOM   4635  N   LYS C 238      30.815-103.257 -19.637  1.00 87.05           N  
ATOM   4636  CA  LYS C 238      30.765-104.420 -18.756  1.00 87.05           C  
ATOM   4637  C   LYS C 238      30.099-105.606 -19.447  1.00 87.05           C  
ATOM   4638  CB  LYS C 238      30.021-104.082 -17.463  1.00 87.05           C  
ATOM   4639  O   LYS C 238      30.537-106.748 -19.292  1.00 87.05           O  
ATOM   4640  CG  LYS C 238      30.934-103.810 -16.276  1.00 87.05           C  
ATOM   4641  CD  LYS C 238      30.137-103.447 -15.029  1.00 87.05           C  
ATOM   4642  CE  LYS C 238      31.051-103.063 -13.873  1.00 87.05           C  
ATOM   4643  NZ  LYS C 238      30.274-102.615 -12.679  1.00 87.05           N  
ATOM   4644  N   GLN C 239      29.055-105.284 -20.208  1.00 82.79           N  
ATOM   4645  CA  GLN C 239      28.351-106.333 -20.938  1.00 82.79           C  
ATOM   4646  C   GLN C 239      29.231-106.924 -22.036  1.00 82.79           C  
ATOM   4647  CB  GLN C 239      27.054-105.791 -21.540  1.00 82.79           C  
ATOM   4648  O   GLN C 239      29.212-108.135 -22.269  1.00 82.79           O  
ATOM   4649  CG  GLN C 239      25.911-106.797 -21.547  1.00 82.79           C  
ATOM   4650  CD  GLN C 239      24.631-106.228 -22.130  1.00 82.79           C  
ATOM   4651  NE2 GLN C 239      23.545-106.987 -22.028  1.00 82.79           N  
ATOM   4652  OE1 GLN C 239      24.618-105.115 -22.665  1.00 82.79           O  
ATOM   4653  N   GLN C 240      30.057-106.067 -22.637  1.00 84.14           N  
ATOM   4654  CA  GLN C 240      30.965-106.512 -23.689  1.00 84.14           C  
ATOM   4655  C   GLN C 240      32.101-107.354 -23.115  1.00 84.14           C  
ATOM   4656  CB  GLN C 240      31.533-105.314 -24.451  1.00 84.14           C  
ATOM   4657  O   GLN C 240      32.524-108.336 -23.728  1.00 84.14           O  
ATOM   4658  CG  GLN C 240      30.802-105.010 -25.752  1.00 84.14           C  
ATOM   4659  CD  GLN C 240      31.349-103.785 -26.460  1.00 84.14           C  
ATOM   4660  NE2 GLN C 240      30.506-103.132 -27.253  1.00 84.14           N  
ATOM   4661  OE1 GLN C 240      32.520-103.428 -26.297  1.00 84.14           O  
ATOM   4662  N   THR C 241      32.515-106.979 -21.930  1.00 85.96           N  
ATOM   4663  CA  THR C 241      33.570-107.735 -21.265  1.00 85.96           C  
ATOM   4664  C   THR C 241      33.051-109.093 -20.799  1.00 85.96           C  
ATOM   4665  CB  THR C 241      34.139-106.960 -20.062  1.00 85.96           C  
ATOM   4666  O   THR C 241      33.761-110.097 -20.883  1.00 85.96           O  
ATOM   4667  CG2 THR C 241      35.308-106.076 -20.481  1.00 85.96           C  
ATOM   4668  OG1 THR C 241      33.109-106.138 -19.500  1.00 85.96           O  
ATOM   4669  N   LEU C 242      31.810-109.140 -20.352  1.00 83.35           N  
ATOM   4670  CA  LEU C 242      31.206-110.392 -19.910  1.00 83.35           C  
ATOM   4671  C   LEU C 242      30.926-111.309 -21.095  1.00 83.35           C  
ATOM   4672  CB  LEU C 242      29.909-110.119 -19.143  1.00 83.35           C  
ATOM   4673  O   LEU C 242      31.112-112.525 -21.003  1.00 83.35           O  
ATOM   4674  CG  LEU C 242      30.000-110.165 -17.617  1.00 83.35           C  
ATOM   4675  CD1 LEU C 242      29.075-109.122 -16.999  1.00 83.35           C  
ATOM   4676  CD2 LEU C 242      29.662-111.560 -17.103  1.00 83.35           C  
ATOM   4677  N   GLU C 243      30.479-110.672 -22.188  1.00 80.57           N  
ATOM   4678  CA  GLU C 243      30.221-111.453 -23.394  1.00 80.57           C  
ATOM   4679  C   GLU C 243      31.518-111.983 -23.998  1.00 80.57           C  
ATOM   4680  CB  GLU C 243      29.464-110.614 -24.427  1.00 80.57           C  
ATOM   4681  O   GLU C 243      31.559-113.103 -24.511  1.00 80.57           O  
ATOM   4682  CG  GLU C 243      27.950-110.682 -24.285  1.00 80.57           C  
ATOM   4683  CD  GLU C 243      27.214-109.805 -25.285  1.00 80.57           C  
ATOM   4684  OE1 GLU C 243      25.962-109.814 -25.294  1.00 80.57           O  
ATOM   4685  OE2 GLU C 243      27.895-109.104 -26.067  1.00 80.57           O  
ATOM   4686  N   ALA C 244      32.560-111.171 -23.899  1.00 84.58           N  
ATOM   4687  CA  ALA C 244      33.864-111.595 -24.401  1.00 84.58           C  
ATOM   4688  C   ALA C 244      34.448-112.709 -23.539  1.00 84.58           C  
ATOM   4689  CB  ALA C 244      34.824-110.409 -24.456  1.00 84.58           C  
ATOM   4690  O   ALA C 244      35.063-113.646 -24.055  1.00 84.58           O  
ATOM   4691  N   GLU C 245      34.183-112.672 -22.238  1.00 78.52           N  
ATOM   4692  CA  GLU C 245      34.664-113.709 -21.330  1.00 78.52           C  
ATOM   4693  C   GLU C 245      33.851-114.992 -21.476  1.00 78.52           C  
ATOM   4694  CB  GLU C 245      34.616-113.218 -19.880  1.00 78.52           C  
ATOM   4695  O   GLU C 245      34.398-116.093 -21.392  1.00 78.52           O  
ATOM   4696  CG  GLU C 245      35.972-112.803 -19.327  1.00 78.52           C  
ATOM   4697  CD  GLU C 245      35.972-112.615 -17.818  1.00 78.52           C  
ATOM   4698  OE1 GLU C 245      37.066-112.578 -17.211  1.00 78.52           O  
ATOM   4699  OE2 GLU C 245      34.868-112.505 -17.238  1.00 78.52           O  
ATOM   4700  N   GLU C 246      32.539-114.885 -21.705  1.00 76.90           N  
ATOM   4701  CA  GLU C 246      31.689-116.051 -21.931  1.00 76.90           C  
ATOM   4702  C   GLU C 246      32.010-116.718 -23.265  1.00 76.90           C  
ATOM   4703  CB  GLU C 246      30.211-115.657 -21.882  1.00 76.90           C  
ATOM   4704  O   GLU C 246      31.969-117.945 -23.378  1.00 76.90           O  
ATOM   4705  CG  GLU C 246      29.293-116.770 -21.397  1.00 76.90           C  
ATOM   4706  CD  GLU C 246      27.828-116.367 -21.362  1.00 76.90           C  
ATOM   4707  OE1 GLU C 246      26.959-117.251 -21.185  1.00 76.90           O  
ATOM   4708  OE2 GLU C 246      27.546-115.157 -21.513  1.00 76.90           O  
ATOM   4709  N   ALA C 247      32.316-115.907 -24.302  1.00 77.08           N  
ATOM   4710  CA  ALA C 247      32.712-116.440 -25.603  1.00 77.08           C  
ATOM   4711  C   ALA C 247      34.046-117.174 -25.512  1.00 77.08           C  
ATOM   4712  CB  ALA C 247      32.795-115.318 -26.635  1.00 77.08           C  
ATOM   4713  O   ALA C 247      34.234-118.215 -26.147  1.00 77.08           O  
ATOM   4714  N   LYS C 248      34.899-116.675 -24.699  1.00 77.35           N  
ATOM   4715  CA  LYS C 248      36.183-117.336 -24.478  1.00 77.35           C  
ATOM   4716  C   LYS C 248      36.009-118.621 -23.674  1.00 77.35           C  
ATOM   4717  CB  LYS C 248      37.154-116.396 -23.762  1.00 77.35           C  
ATOM   4718  O   LYS C 248      36.694-119.614 -23.926  1.00 77.35           O  
ATOM   4719  CG  LYS C 248      38.613-116.613 -24.134  1.00 77.35           C  
ATOM   4720  CD  LYS C 248      39.522-115.603 -23.445  1.00 77.35           C  
ATOM   4721  CE  LYS C 248      40.987-115.847 -23.781  1.00 77.35           C  
ATOM   4722  NZ  LYS C 248      41.878-114.834 -23.140  1.00 77.35           N  
ATOM   4723  N   ARG C 249      35.121-118.660 -22.726  1.00 70.94           N  
ATOM   4724  CA  ARG C 249      34.850-119.852 -21.929  1.00 70.94           C  
ATOM   4725  C   ARG C 249      34.164-120.926 -22.767  1.00 70.94           C  
ATOM   4726  CB  ARG C 249      33.987-119.503 -20.715  1.00 70.94           C  
ATOM   4727  O   ARG C 249      34.452-122.116 -22.617  1.00 70.94           O  
ATOM   4728  CG  ARG C 249      34.304-120.326 -19.477  1.00 70.94           C  
ATOM   4729  CD  ARG C 249      33.432-119.926 -18.295  1.00 70.94           C  
ATOM   4730  NE  ARG C 249      32.454-120.961 -17.971  1.00 70.94           N  
ATOM   4731  NH1 ARG C 249      31.485-119.792 -16.230  1.00 70.94           N  
ATOM   4732  NH2 ARG C 249      30.710-121.875 -16.790  1.00 70.94           N  
ATOM   4733  CZ  ARG C 249      31.552-120.874 -16.998  1.00 70.94           C  
ATOM   4734  N   ARG C 250      33.309-120.526 -23.618  1.00 66.23           N  
ATOM   4735  CA  ARG C 250      32.659-121.475 -24.517  1.00 66.23           C  
ATOM   4736  C   ARG C 250      33.673-122.121 -25.455  1.00 66.23           C  
ATOM   4737  CB  ARG C 250      31.561-120.784 -25.327  1.00 66.23           C  
ATOM   4738  O   ARG C 250      33.562-123.307 -25.776  1.00 66.23           O  
ATOM   4739  CG  ARG C 250      30.188-120.841 -24.677  1.00 66.23           C  
ATOM   4740  CD  ARG C 250      29.111-120.256 -25.580  1.00 66.23           C  
ATOM   4741  NE  ARG C 250      27.796-120.295 -24.947  1.00 66.23           N  
ATOM   4742  NH1 ARG C 250      26.854-118.701 -26.329  1.00 66.23           N  
ATOM   4743  NH2 ARG C 250      25.603-119.672 -24.672  1.00 66.23           N  
ATOM   4744  CZ  ARG C 250      26.754-119.556 -25.317  1.00 66.23           C  
ATOM   4745  N   LEU C 251      34.608-121.354 -25.980  1.00 64.57           N  
ATOM   4746  CA  LEU C 251      35.631-121.917 -26.855  1.00 64.57           C  
ATOM   4747  C   LEU C 251      36.519-122.896 -26.094  1.00 64.57           C  
ATOM   4748  CB  LEU C 251      36.485-120.804 -27.468  1.00 64.57           C  
ATOM   4749  O   LEU C 251      36.952-123.909 -26.649  1.00 64.57           O  
ATOM   4750  CG  LEU C 251      36.147-120.403 -28.905  1.00 64.57           C  
ATOM   4751  CD1 LEU C 251      36.242-118.890 -29.069  1.00 64.57           C  
ATOM   4752  CD2 LEU C 251      37.072-121.112 -29.889  1.00 64.57           C  
ATOM   4753  N   LYS C 252      36.908-122.565 -24.914  1.00 56.19           N  
ATOM   4754  CA  LYS C 252      37.777-123.459 -24.155  1.00 56.19           C  
ATOM   4755  C   LYS C 252      37.054-124.753 -23.794  1.00 56.19           C  
ATOM   4756  CB  LYS C 252      38.281-122.769 -22.887  1.00 56.19           C  
ATOM   4757  O   LYS C 252      37.677-125.813 -23.697  1.00 56.19           O  
ATOM   4758  CG  LYS C 252      39.689-123.177 -22.478  1.00 56.19           C  
ATOM   4759  CD  LYS C 252      40.204-122.328 -21.322  1.00 56.19           C  
ATOM   4760  CE  LYS C 252      41.609-122.741 -20.907  1.00 56.19           C  
ATOM   4761  NZ  LYS C 252      42.114-121.918 -19.767  1.00 56.19           N  
ATOM   4762  N   GLU C 253      35.840-124.679 -23.389  1.00 48.27           N  
ATOM   4763  CA  GLU C 253      35.192-125.909 -22.944  1.00 48.27           C  
ATOM   4764  C   GLU C 253      35.070-126.913 -24.087  1.00 48.27           C  
ATOM   4765  CB  GLU C 253      33.811-125.609 -22.357  1.00 48.27           C  
ATOM   4766  O   GLU C 253      34.916-128.113 -23.852  1.00 48.27           O  
ATOM   4767  CG  GLU C 253      33.660-126.016 -20.899  1.00 48.27           C  
ATOM   4768  CD  GLU C 253      32.347-125.561 -20.282  1.00 48.27           C  
ATOM   4769  OE1 GLU C 253      32.071-125.914 -19.112  1.00 48.27           O  
ATOM   4770  OE2 GLU C 253      31.586-124.848 -20.974  1.00 48.27           O  
ATOM   4771  N   GLN C 254      34.991-126.313 -25.298  1.00 43.88           N  
ATOM   4772  CA  GLN C 254      34.768-127.297 -26.352  1.00 43.88           C  
ATOM   4773  C   GLN C 254      36.005-128.163 -26.567  1.00 43.88           C  
ATOM   4774  CB  GLN C 254      34.378-126.605 -27.659  1.00 43.88           C  
ATOM   4775  O   GLN C 254      35.976-129.112 -27.354  1.00 43.88           O  
ATOM   4776  CG  GLN C 254      32.882-126.623 -27.942  1.00 43.88           C  
ATOM   4777  CD  GLN C 254      32.512-125.858 -29.199  1.00 43.88           C  
ATOM   4778  NE2 GLN C 254      31.239-125.501 -29.324  1.00 43.88           N  
ATOM   4779  OE1 GLN C 254      33.365-125.589 -30.051  1.00 43.88           O  
ATOM   4780  N   SER C 255      37.159-127.635 -26.067  1.00 42.31           N  
ATOM   4781  CA  SER C 255      38.312-128.372 -26.575  1.00 42.31           C  
ATOM   4782  C   SER C 255      38.326-129.805 -26.053  1.00 42.31           C  
ATOM   4783  CB  SER C 255      39.612-127.666 -26.188  1.00 42.31           C  
ATOM   4784  O   SER C 255      39.103-130.636 -26.527  1.00 42.31           O  
ATOM   4785  OG  SER C 255      40.636-128.610 -25.919  1.00 42.31           O  
ATOM   4786  N   ILE C 256      37.686-130.002 -24.847  1.00 34.06           N  
ATOM   4787  CA  ILE C 256      38.254-131.190 -24.218  1.00 34.06           C  
ATOM   4788  C   ILE C 256      37.973-132.416 -25.084  1.00 34.06           C  
ATOM   4789  CB  ILE C 256      37.691-131.399 -22.794  1.00 34.06           C  
ATOM   4790  O   ILE C 256      38.832-133.287 -25.235  1.00 34.06           O  
ATOM   4791  CG1 ILE C 256      37.865-130.125 -21.960  1.00 34.06           C  
ATOM   4792  CG2 ILE C 256      38.368-132.594 -22.117  1.00 34.06           C  
ATOM   4793  CD1 ILE C 256      37.138-130.158 -20.622  1.00 34.06           C  
ATOM   4794  N   PHE C 257      36.669-132.705 -25.375  1.00 31.98           N  
ATOM   4795  CA  PHE C 257      36.424-134.124 -25.146  1.00 31.98           C  
ATOM   4796  C   PHE C 257      36.961-134.960 -26.303  1.00 31.98           C  
ATOM   4797  CB  PHE C 257      34.927-134.389 -24.958  1.00 31.98           C  
ATOM   4798  O   PHE C 257      36.919-136.191 -26.258  1.00 31.98           O  
ATOM   4799  CG  PHE C 257      34.595-135.116 -23.683  1.00 31.98           C  
ATOM   4800  CD1 PHE C 257      34.543-136.505 -23.651  1.00 31.98           C  
ATOM   4801  CD2 PHE C 257      34.334-134.411 -22.515  1.00 31.98           C  
ATOM   4802  CE1 PHE C 257      34.236-137.180 -22.472  1.00 31.98           C  
ATOM   4803  CE2 PHE C 257      34.027-135.079 -21.333  1.00 31.98           C  
ATOM   4804  CZ  PHE C 257      33.977-136.464 -21.314  1.00 31.98           C  
ATOM   4805  N   GLY C 258      37.151-134.352 -27.485  1.00 32.36           N  
ATOM   4806  CA  GLY C 258      36.802-135.284 -28.546  1.00 32.36           C  
ATOM   4807  C   GLY C 258      37.837-136.376 -28.745  1.00 32.36           C  
ATOM   4808  O   GLY C 258      38.260-136.639 -29.873  1.00 32.36           O  
ATOM   4809  N   ASP C 259      38.489-136.730 -27.607  1.00 28.54           N  
ATOM   4810  CA  ASP C 259      39.561-137.641 -27.999  1.00 28.54           C  
ATOM   4811  C   ASP C 259      39.009-138.840 -28.766  1.00 28.54           C  
ATOM   4812  CB  ASP C 259      40.338-138.115 -26.769  1.00 28.54           C  
ATOM   4813  O   ASP C 259      39.756-139.544 -29.448  1.00 28.54           O  
ATOM   4814  CG  ASP C 259      41.843-138.020 -26.945  1.00 28.54           C  
ATOM   4815  OD1 ASP C 259      42.305-137.616 -28.034  1.00 28.54           O  
ATOM   4816  OD2 ASP C 259      42.574-138.354 -25.988  1.00 28.54           O  
ATOM   4817  N   HIS C 260      37.934-139.462 -28.262  1.00 25.92           N  
ATOM   4818  CA  HIS C 260      38.147-140.898 -28.126  1.00 25.92           C  
ATOM   4819  C   HIS C 260      38.250-141.572 -29.490  1.00 25.92           C  
ATOM   4820  CB  HIS C 260      37.017-141.532 -27.311  1.00 25.92           C  
ATOM   4821  O   HIS C 260      39.166-142.364 -29.728  1.00 25.92           O  
ATOM   4822  CG  HIS C 260      37.446-142.009 -25.960  1.00 25.92           C  
ATOM   4823  CD2 HIS C 260      37.052-141.637 -24.720  1.00 25.92           C  
ATOM   4824  ND1 HIS C 260      38.400-142.988 -25.785  1.00 25.92           N  
ATOM   4825  CE1 HIS C 260      38.573-143.199 -24.491  1.00 25.92           C  
ATOM   4826  NE2 HIS C 260      37.767-142.391 -23.823  1.00 25.92           N  
ATOM   4827  N   ARG C 261      37.147-142.286 -29.948  1.00 23.17           N  
ATOM   4828  CA  ARG C 261      37.070-143.737 -30.084  1.00 23.17           C  
ATOM   4829  C   ARG C 261      37.437-144.174 -31.498  1.00 23.17           C  
ATOM   4830  CB  ARG C 261      35.669-144.238 -29.727  1.00 23.17           C  
ATOM   4831  O   ARG C 261      38.251-145.081 -31.682  1.00 23.17           O  
ATOM   4832  CG  ARG C 261      35.660-145.380 -28.723  1.00 23.17           C  
ATOM   4833  CD  ARG C 261      34.243-145.795 -28.354  1.00 23.17           C  
ATOM   4834  NE  ARG C 261      34.234-146.773 -27.270  1.00 23.17           N  
ATOM   4835  NH1 ARG C 261      31.995-147.300 -27.488  1.00 23.17           N  
ATOM   4836  NH2 ARG C 261      33.269-148.331 -25.885  1.00 23.17           N  
ATOM   4837  CZ  ARG C 261      33.166-147.466 -26.884  1.00 23.17           C  
ATOM   4838  N   ASP C 262      36.465-144.615 -32.302  1.00 22.16           N  
ATOM   4839  CA  ASP C 262      36.156-146.021 -32.549  1.00 22.16           C  
ATOM   4840  C   ASP C 262      36.664-146.462 -33.919  1.00 22.16           C  
ATOM   4841  CB  ASP C 262      34.649-146.265 -32.442  1.00 22.16           C  
ATOM   4842  O   ASP C 262      36.977-145.627 -34.770  1.00 22.16           O  
ATOM   4843  CG  ASP C 262      34.196-146.571 -31.025  1.00 22.16           C  
ATOM   4844  OD1 ASP C 262      35.013-147.063 -30.217  1.00 22.16           O  
ATOM   4845  OD2 ASP C 262      33.012-146.320 -30.715  1.00 22.16           O  
ATOM   4846  N   GLU C 263      35.972-147.401 -34.571  1.00 21.29           N  
ATOM   4847  CA  GLU C 263      36.116-148.775 -35.044  1.00 21.29           C  
ATOM   4848  C   GLU C 263      36.446-148.814 -36.533  1.00 21.29           C  
ATOM   4849  CB  GLU C 263      34.841-149.575 -34.766  1.00 21.29           C  
ATOM   4850  O   GLU C 263      37.357-149.530 -36.954  1.00 21.29           O  
ATOM   4851  CG  GLU C 263      34.887-150.376 -33.472  1.00 21.29           C  
ATOM   4852  CD  GLU C 263      33.664-151.255 -33.267  1.00 21.29           C  
ATOM   4853  OE1 GLU C 263      33.627-152.021 -32.277  1.00 21.29           O  
ATOM   4854  OE2 GLU C 263      32.737-151.179 -34.103  1.00 21.29           O  
ATOM   4855  N   GLU C 264      35.461-148.678 -37.450  1.00 21.08           N  
ATOM   4856  CA  GLU C 264      34.956-149.850 -38.159  1.00 21.08           C  
ATOM   4857  C   GLU C 264      35.670-150.039 -39.494  1.00 21.08           C  
ATOM   4858  CB  GLU C 264      33.446-149.734 -38.382  1.00 21.08           C  
ATOM   4859  O   GLU C 264      36.287-149.105 -40.011  1.00 21.08           O  
ATOM   4860  CG  GLU C 264      32.611-150.222 -37.207  1.00 21.08           C  
ATOM   4861  CD  GLU C 264      31.117-150.220 -37.491  1.00 21.08           C  
ATOM   4862  OE1 GLU C 264      30.336-150.701 -36.639  1.00 21.08           O  
ATOM   4863  OE2 GLU C 264      30.724-149.735 -38.575  1.00 21.08           O  
ATOM   4864  N   GLU C 265      34.968-150.667 -40.515  1.00 20.97           N  
ATOM   4865  CA  GLU C 265      35.108-151.926 -41.241  1.00 20.97           C  
ATOM   4866  C   GLU C 265      35.818-151.718 -42.575  1.00 20.97           C  
ATOM   4867  CB  GLU C 265      33.738-152.571 -41.469  1.00 20.97           C  
ATOM   4868  O   GLU C 265      36.746-152.457 -42.913  1.00 20.97           O  
ATOM   4869  CG  GLU C 265      33.440-153.729 -40.528  1.00 20.97           C  
ATOM   4870  CD  GLU C 265      32.065-154.341 -40.746  1.00 20.97           C  
ATOM   4871  OE1 GLU C 265      31.755-155.378 -40.118  1.00 20.97           O  
ATOM   4872  OE2 GLU C 265      31.292-153.778 -41.554  1.00 20.97           O  
ATOM   4873  N   GLU C 266      35.120-151.368 -43.681  1.00 20.46           N  
ATOM   4874  CA  GLU C 266      34.809-152.429 -44.634  1.00 20.46           C  
ATOM   4875  C   GLU C 266      35.839-152.480 -45.758  1.00 20.46           C  
ATOM   4876  CB  GLU C 266      33.406-152.236 -45.215  1.00 20.46           C  
ATOM   4877  O   GLU C 266      36.553-151.504 -45.998  1.00 20.46           O  
ATOM   4878  CG  GLU C 266      32.345-153.111 -44.563  1.00 20.46           C  
ATOM   4879  CD  GLU C 266      31.025-153.116 -45.318  1.00 20.46           C  
ATOM   4880  OE1 GLU C 266      30.137-153.932 -44.983  1.00 20.46           O  
ATOM   4881  OE2 GLU C 266      30.878-152.296 -46.253  1.00 20.46           O  
ATOM   4882  N   THR C 267      35.426-153.047 -46.997  1.00 21.86           N  
ATOM   4883  CA  THR C 267      35.781-154.222 -47.784  1.00 21.86           C  
ATOM   4884  C   THR C 267      36.719-153.844 -48.928  1.00 21.86           C  
ATOM   4885  CB  THR C 267      34.529-154.915 -48.352  1.00 21.86           C  
ATOM   4886  O   THR C 267      36.876-152.663 -49.243  1.00 21.86           O  
ATOM   4887  CG2 THR C 267      33.983-155.951 -47.375  1.00 21.86           C  
ATOM   4888  OG1 THR C 267      33.517-153.931 -48.601  1.00 21.86           O  
ATOM   4889  N   HIS C 268      36.350-154.376 -50.166  1.00 21.73           N  
ATOM   4890  CA  HIS C 268      36.930-155.234 -51.192  1.00 21.73           C  
ATOM   4891  C   HIS C 268      37.595-154.410 -52.289  1.00 21.73           C  
ATOM   4892  CB  HIS C 268      35.860-156.146 -51.796  1.00 21.73           C  
ATOM   4893  O   HIS C 268      38.747-154.660 -52.648  1.00 21.73           O  
ATOM   4894  CG  HIS C 268      36.216-157.598 -51.756  1.00 21.73           C  
ATOM   4895  CD2 HIS C 268      35.942-158.555 -50.839  1.00 21.73           C  
ATOM   4896  ND1 HIS C 268      36.946-158.212 -52.750  1.00 21.73           N  
ATOM   4897  CE1 HIS C 268      37.106-159.489 -52.444  1.00 21.73           C  
ATOM   4898  NE2 HIS C 268      36.507-159.723 -51.289  1.00 21.73           N  
ATOM   4899  N   MET C 269      36.967-154.373 -53.432  1.00 20.28           N  
ATOM   4900  CA  MET C 269      37.352-155.156 -54.602  1.00 20.28           C  
ATOM   4901  C   MET C 269      37.980-154.267 -55.670  1.00 20.28           C  
ATOM   4902  CB  MET C 269      36.141-155.891 -55.180  1.00 20.28           C  
ATOM   4903  O   MET C 269      38.841-154.714 -56.430  1.00 20.28           O  
ATOM   4904  CG  MET C 269      36.430-157.327 -55.584  1.00 20.28           C  
ATOM   4905  SD  MET C 269      34.921-158.226 -56.115  1.00 20.28           S  
ATOM   4906  CE  MET C 269      35.508-158.943 -57.675  1.00 20.28           C  
ATOM   4907  N   LYS C 270      37.387-153.209 -56.009  1.00 20.63           N  
ATOM   4908  CA  LYS C 270      36.926-153.291 -57.392  1.00 20.63           C  
ATOM   4909  C   LYS C 270      38.036-152.904 -58.365  1.00 20.63           C  
ATOM   4910  CB  LYS C 270      35.706-152.395 -57.606  1.00 20.63           C  
ATOM   4911  O   LYS C 270      38.658-151.850 -58.218  1.00 20.63           O  
ATOM   4912  CG  LYS C 270      34.375-153.123 -57.488  1.00 20.63           C  
ATOM   4913  CD  LYS C 270      33.203-152.196 -57.781  1.00 20.63           C  
ATOM   4914  CE  LYS C 270      31.869-152.915 -57.632  1.00 20.63           C  
ATOM   4915  NZ  LYS C 270      30.715-151.979 -57.785  1.00 20.63           N  
ATOM   4916  N   LYS C 271      38.114-153.604 -59.465  1.00 22.26           N  
ATOM   4917  CA  LYS C 271      39.123-154.111 -60.391  1.00 22.26           C  
ATOM   4918  C   LYS C 271      39.512-153.050 -61.415  1.00 22.26           C  
ATOM   4919  CB  LYS C 271      38.615-155.366 -61.103  1.00 22.26           C  
ATOM   4920  O   LYS C 271      40.690-152.899 -61.744  1.00 22.26           O  
ATOM   4921  CG  LYS C 271      39.596-156.529 -61.083  1.00 22.26           C  
ATOM   4922  CD  LYS C 271      38.980-157.790 -61.676  1.00 22.26           C  
ATOM   4923  CE  LYS C 271      39.978-158.939 -61.705  1.00 22.26           C  
ATOM   4924  NZ  LYS C 271      39.328-160.227 -62.095  1.00 22.26           N  
ATOM   4925  N   SER C 272      38.597-152.686 -62.337  1.00 21.45           N  
ATOM   4926  CA  SER C 272      38.780-153.206 -63.688  1.00 21.45           C  
ATOM   4927  C   SER C 272      39.667-152.286 -64.520  1.00 21.45           C  
ATOM   4928  CB  SER C 272      37.428-153.388 -64.380  1.00 21.45           C  
ATOM   4929  O   SER C 272      39.909-151.139 -64.140  1.00 21.45           O  
ATOM   4930  OG  SER C 272      36.569-152.296 -64.100  1.00 21.45           O  
ATOM   4931  N   GLU C 273      39.404-152.232 -65.890  1.00 21.49           N  
ATOM   4932  CA  GLU C 273      40.110-152.517 -67.136  1.00 21.49           C  
ATOM   4933  C   GLU C 273      40.632-151.236 -67.780  1.00 21.49           C  
ATOM   4934  CB  GLU C 273      39.198-153.264 -68.113  1.00 21.49           C  
ATOM   4935  O   GLU C 273      41.811-151.145 -68.126  1.00 21.49           O  
ATOM   4936  CG  GLU C 273      39.480-154.756 -68.200  1.00 21.49           C  
ATOM   4937  CD  GLU C 273      38.624-155.470 -69.234  1.00 21.49           C
[truncated: 226,801 more chars]
