# Supplementary material for: AI-guided pipeline for protein–protein interaction drug discovery identifies a SARS-CoV-2 inhibitor
Source: Mol Syst Biol. 2024 Mar 11;20(4):428–57. doi: 10.1038/s44320-024-00019-8 (PMC10987651; doi:10.1038/s44320-024-00019-8)
Supplement: Supplementary file 12 — Source Data Fig. 2 [file 44320_2024_19_MOESM12_ESM.zip › Source Data Figure EV3-EV4/ColabFold/INPP1_UBLCP1_unrelaxed_rank_2_model_5.pdb]

MODEL     1                                                                     
ATOM      1  N   MET B   1       3.611 -34.952   4.655  1.00 48.07           N  
ATOM      2  CA  MET B   1       3.426 -33.652   4.017  1.00 48.07           C  
ATOM      3  C   MET B   1       4.740 -33.137   3.442  1.00 48.07           C  
ATOM      4  CB  MET B   1       2.858 -32.640   5.013  1.00 48.07           C  
ATOM      5  O   MET B   1       5.796 -33.293   4.057  1.00 48.07           O  
ATOM      6  CG  MET B   1       1.671 -31.855   4.480  1.00 48.07           C  
ATOM      7  SD  MET B   1       1.150 -30.509   5.615  1.00 48.07           S  
ATOM      8  CE  MET B   1      -0.201 -31.339   6.496  1.00 48.07           C  
ATOM      9  N   SER B   2       4.629 -32.591   2.214  1.00 64.71           N  
ATOM     10  CA  SER B   2       5.893 -32.151   1.633  1.00 64.71           C  
ATOM     11  C   SER B   2       6.560 -31.088   2.500  1.00 64.71           C  
ATOM     12  CB  SER B   2       5.673 -31.606   0.222  1.00 64.71           C  
ATOM     13  O   SER B   2       5.918 -30.116   2.903  1.00 64.71           O  
ATOM     14  OG  SER B   2       6.284 -30.336   0.072  1.00 64.71           O  
ATOM     15  N   ASP B   3       7.443 -31.446   3.347  1.00 76.99           N  
ATOM     16  CA  ASP B   3       8.276 -30.513   4.099  1.00 76.99           C  
ATOM     17  C   ASP B   3       8.433 -29.191   3.351  1.00 76.99           C  
ATOM     18  CB  ASP B   3       9.650 -31.125   4.379  1.00 76.99           C  
ATOM     19  O   ASP B   3       8.485 -28.125   3.967  1.00 76.99           O  
ATOM     20  CG  ASP B   3       9.602 -32.247   5.401  1.00 76.99           C  
ATOM     21  OD1 ASP B   3       8.615 -32.336   6.164  1.00 76.99           O  
ATOM     22  OD2 ASP B   3      10.560 -33.048   5.446  1.00 76.99           O  
ATOM     23  N   ILE B   4       8.185 -29.280   2.080  1.00 83.48           N  
ATOM     24  CA  ILE B   4       8.381 -28.092   1.257  1.00 83.48           C  
ATOM     25  C   ILE B   4       7.141 -27.204   1.328  1.00 83.48           C  
ATOM     26  CB  ILE B   4       8.689 -28.465  -0.210  1.00 83.48           C  
ATOM     27  O   ILE B   4       7.249 -25.991   1.522  1.00 83.48           O  
ATOM     28  CG1 ILE B   4      10.057 -29.151  -0.311  1.00 83.48           C  
ATOM     29  CG2 ILE B   4       8.631 -27.225  -1.107  1.00 83.48           C  
ATOM     30  CD1 ILE B   4      10.373 -29.702  -1.695  1.00 83.48           C  
ATOM     31  N   LEU B   5       5.979 -27.810   1.228  1.00 86.30           N  
ATOM     32  CA  LEU B   5       4.735 -27.050   1.286  1.00 86.30           C  
ATOM     33  C   LEU B   5       4.568 -26.386   2.649  1.00 86.30           C  
ATOM     34  CB  LEU B   5       3.538 -27.959   0.998  1.00 86.30           C  
ATOM     35  O   LEU B   5       4.149 -25.229   2.733  1.00 86.30           O  
ATOM     36  CG  LEU B   5       2.185 -27.265   0.831  1.00 86.30           C  
ATOM     37  CD1 LEU B   5       2.187 -26.395  -0.422  1.00 86.30           C  
ATOM     38  CD2 LEU B   5       1.060 -28.293   0.772  1.00 86.30           C  
ATOM     39  N   ARG B   6       4.882 -27.113   3.672  1.00 83.10           N  
ATOM     40  CA  ARG B   6       4.803 -26.555   5.018  1.00 83.10           C  
ATOM     41  C   ARG B   6       5.693 -25.324   5.153  1.00 83.10           C  
ATOM     42  CB  ARG B   6       5.198 -27.604   6.060  1.00 83.10           C  
ATOM     43  O   ARG B   6       5.289 -24.321   5.744  1.00 83.10           O  
ATOM     44  CG  ARG B   6       4.015 -28.328   6.683  1.00 83.10           C  
ATOM     45  CD  ARG B   6       4.462 -29.341   7.728  1.00 83.10           C  
ATOM     46  NE  ARG B   6       3.388 -30.269   8.073  1.00 83.10           N  
ATOM     47  NH1 ARG B   6       4.319 -30.923  10.084  1.00 83.10           N  
ATOM     48  NH2 ARG B   6       2.320 -31.811   9.398  1.00 83.10           N  
ATOM     49  CZ  ARG B   6       3.345 -30.999   9.184  1.00 83.10           C  
ATOM     50  N   GLU B   7       6.834 -25.508   4.670  1.00 85.96           N  
ATOM     51  CA  GLU B   7       7.771 -24.390   4.737  1.00 85.96           C  
ATOM     52  C   GLU B   7       7.290 -23.215   3.890  1.00 85.96           C  
ATOM     53  CB  GLU B   7       9.166 -24.830   4.283  1.00 85.96           C  
ATOM     54  O   GLU B   7       7.468 -22.056   4.269  1.00 85.96           O  
ATOM     55  CG  GLU B   7      10.259 -23.817   4.588  1.00 85.96           C  
ATOM     56  CD  GLU B   7      10.401 -23.514   6.072  1.00 85.96           C  
ATOM     57  OE1 GLU B   7      10.953 -22.448   6.424  1.00 85.96           O  
ATOM     58  OE2 GLU B   7       9.955 -24.351   6.888  1.00 85.96           O  
ATOM     59  N   LEU B   8       6.699 -23.444   2.712  1.00 89.85           N  
ATOM     60  CA  LEU B   8       6.156 -22.398   1.852  1.00 89.85           C  
ATOM     61  C   LEU B   8       5.046 -21.631   2.563  1.00 89.85           C  
ATOM     62  CB  LEU B   8       5.623 -22.999   0.549  1.00 89.85           C  
ATOM     63  O   LEU B   8       4.962 -20.406   2.451  1.00 89.85           O  
ATOM     64  CG  LEU B   8       6.671 -23.424  -0.481  1.00 89.85           C  
ATOM     65  CD1 LEU B   8       6.021 -24.241  -1.592  1.00 89.85           C  
ATOM     66  CD2 LEU B   8       7.384 -22.204  -1.053  1.00 89.85           C  
ATOM     67  N   LEU B   9       4.268 -22.338   3.295  1.00 89.00           N  
ATOM     68  CA  LEU B   9       3.186 -21.711   4.045  1.00 89.00           C  
ATOM     69  C   LEU B   9       3.738 -20.829   5.160  1.00 89.00           C  
ATOM     70  CB  LEU B   9       2.254 -22.774   4.633  1.00 89.00           C  
ATOM     71  O   LEU B   9       3.262 -19.710   5.366  1.00 89.00           O  
ATOM     72  CG  LEU B   9       1.305 -23.461   3.650  1.00 89.00           C  
ATOM     73  CD1 LEU B   9       0.707 -24.715   4.280  1.00 89.00           C  
ATOM     74  CD2 LEU B   9       0.205 -22.502   3.208  1.00 89.00           C  
ATOM     75  N   CYS B  10       4.702 -21.327   5.814  1.00 85.96           N  
ATOM     76  CA  CYS B  10       5.325 -20.575   6.897  1.00 85.96           C  
ATOM     77  C   CYS B  10       5.956 -19.289   6.377  1.00 85.96           C  
ATOM     78  CB  CYS B  10       6.383 -21.425   7.600  1.00 85.96           C  
ATOM     79  O   CYS B  10       5.715 -18.210   6.921  1.00 85.96           O  
ATOM     80  SG  CYS B  10       6.540 -21.078   9.366  1.00 85.96           S  
ATOM     81  N   VAL B  11       6.689 -19.454   5.318  1.00 87.65           N  
ATOM     82  CA  VAL B  11       7.407 -18.302   4.783  1.00 87.65           C  
ATOM     83  C   VAL B  11       6.416 -17.311   4.177  1.00 87.65           C  
ATOM     84  CB  VAL B  11       8.452 -18.725   3.727  1.00 87.65           C  
ATOM     85  O   VAL B  11       6.629 -16.098   4.232  1.00 87.65           O  
ATOM     86  CG1 VAL B  11       8.045 -18.236   2.338  1.00 87.65           C  
ATOM     87  CG2 VAL B  11       9.834 -18.191   4.101  1.00 87.65           C  
ATOM     88  N   SER B  12       5.351 -17.831   3.588  1.00 91.36           N  
ATOM     89  CA  SER B  12       4.333 -16.941   3.040  1.00 91.36           C  
ATOM     90  C   SER B  12       3.693 -16.093   4.134  1.00 91.36           C  
ATOM     91  CB  SER B  12       3.256 -17.743   2.309  1.00 91.36           C  
ATOM     92  O   SER B  12       3.374 -14.923   3.914  1.00 91.36           O  
ATOM     93  OG  SER B  12       2.365 -18.346   3.231  1.00 91.36           O  
ATOM     94  N   GLU B  13       3.465 -16.637   5.297  1.00 87.68           N  
ATOM     95  CA  GLU B  13       2.905 -15.899   6.424  1.00 87.68           C  
ATOM     96  C   GLU B  13       3.905 -14.885   6.972  1.00 87.68           C  
ATOM     97  CB  GLU B  13       2.469 -16.860   7.533  1.00 87.68           C  
ATOM     98  O   GLU B  13       3.524 -13.784   7.375  1.00 87.68           O  
ATOM     99  CG  GLU B  13       1.613 -16.208   8.610  1.00 87.68           C  
ATOM    100  CD  GLU B  13       0.336 -15.587   8.067  1.00 87.68           C  
ATOM    101  OE1 GLU B  13      -0.309 -14.795   8.790  1.00 87.68           O  
ATOM    102  OE2 GLU B  13      -0.023 -15.896   6.909  1.00 87.68           O  
ATOM    103  N   LYS B  14       5.103 -15.340   6.963  1.00 86.13           N  
ATOM    104  CA  LYS B  14       6.144 -14.390   7.346  1.00 86.13           C  
ATOM    105  C   LYS B  14       6.168 -13.191   6.403  1.00 86.13           C  
ATOM    106  CB  LYS B  14       7.513 -15.071   7.362  1.00 86.13           C  
ATOM    107  O   LYS B  14       6.247 -12.044   6.850  1.00 86.13           O  
ATOM    108  CG  LYS B  14       8.508 -14.438   8.322  1.00 86.13           C  
ATOM    109  CD  LYS B  14       9.783 -15.265   8.432  1.00 86.13           C  
ATOM    110  CE  LYS B  14      10.775 -14.637   9.402  1.00 86.13           C  
ATOM    111  NZ  LYS B  14      12.020 -15.454   9.526  1.00 86.13           N  
ATOM    112  N   ALA B  15       6.092 -13.469   5.149  1.00 88.38           N  
ATOM    113  CA  ALA B  15       6.057 -12.412   4.142  1.00 88.38           C  
ATOM    114  C   ALA B  15       4.845 -11.507   4.339  1.00 88.38           C  
ATOM    115  CB  ALA B  15       6.045 -13.014   2.739  1.00 88.38           C  
ATOM    116  O   ALA B  15       4.962 -10.280   4.283  1.00 88.38           O  
ATOM    117  N   ALA B  16       3.742 -12.114   4.626  1.00 90.02           N  
ATOM    118  CA  ALA B  16       2.516 -11.357   4.865  1.00 90.02           C  
ATOM    119  C   ALA B  16       2.656 -10.460   6.091  1.00 90.02           C  
ATOM    120  CB  ALA B  16       1.330 -12.303   5.034  1.00 90.02           C  
ATOM    121  O   ALA B  16       2.199  -9.314   6.086  1.00 90.02           O  
ATOM    122  N   ASN B  17       3.269 -10.884   7.095  1.00 84.26           N  
ATOM    123  CA  ASN B  17       3.495 -10.100   8.304  1.00 84.26           C  
ATOM    124  C   ASN B  17       4.373  -8.883   8.027  1.00 84.26           C  
ATOM    125  CB  ASN B  17       4.122 -10.968   9.398  1.00 84.26           C  
ATOM    126  O   ASN B  17       4.132  -7.802   8.567  1.00 84.26           O  
ATOM    127  CG  ASN B  17       3.106 -11.850  10.097  1.00 84.26           C  
ATOM    128  ND2 ASN B  17       3.589 -12.862  10.808  1.00 84.26           N  
ATOM    129  OD1 ASN B  17       1.897 -11.624   9.998  1.00 84.26           O  
ATOM    130  N   ILE B  18       5.340  -9.139   7.192  1.00 83.79           N  
ATOM    131  CA  ILE B  18       6.220  -8.038   6.814  1.00 83.79           C  
ATOM    132  C   ILE B  18       5.424  -6.977   6.058  1.00 83.79           C  
ATOM    133  CB  ILE B  18       7.405  -8.533   5.953  1.00 83.79           C  
ATOM    134  O   ILE B  18       5.537  -5.784   6.349  1.00 83.79           O  
ATOM    135  CG1 ILE B  18       8.316  -9.451   6.776  1.00 83.79           C  
ATOM    136  CG2 ILE B  18       8.191  -7.347   5.385  1.00 83.79           C  
ATOM    137  CD1 ILE B  18       9.371 -10.175   5.952  1.00 83.79           C  
ATOM    138  N   ALA B  19       4.627  -7.461   5.149  1.00 85.52           N  
ATOM    139  CA  ALA B  19       3.805  -6.536   4.373  1.00 85.52           C  
ATOM    140  C   ALA B  19       2.879  -5.732   5.281  1.00 85.52           C  
ATOM    141  CB  ALA B  19       2.991  -7.296   3.328  1.00 85.52           C  
ATOM    142  O   ALA B  19       2.764  -4.512   5.137  1.00 85.52           O  
ATOM    143  N   ARG B  20       2.233  -6.355   6.242  1.00 84.12           N  
ATOM    144  CA  ARG B  20       1.337  -5.690   7.183  1.00 84.12           C  
ATOM    145  C   ARG B  20       2.100  -4.714   8.071  1.00 84.12           C  
ATOM    146  CB  ARG B  20       0.603  -6.719   8.045  1.00 84.12           C  
ATOM    147  O   ARG B  20       1.640  -3.596   8.313  1.00 84.12           O  
ATOM    148  CG  ARG B  20      -0.482  -7.484   7.304  1.00 84.12           C  
ATOM    149  CD  ARG B  20      -1.271  -8.391   8.237  1.00 84.12           C  
ATOM    150  NE  ARG B  20      -0.627  -9.692   8.396  1.00 84.12           N  
ATOM    151  NH1 ARG B  20      -2.570 -10.818   8.939  1.00 84.12           N  
ATOM    152  NH2 ARG B  20      -0.576 -11.944   8.843  1.00 84.12           N  
ATOM    153  CZ  ARG B  20      -1.259 -10.815   8.725  1.00 84.12           C  
ATOM    154  N   ALA B  21       3.282  -5.155   8.499  1.00 77.26           N  
ATOM    155  CA  ALA B  21       4.097  -4.319   9.376  1.00 77.26           C  
ATOM    156  C   ALA B  21       4.548  -3.049   8.659  1.00 77.26           C  
ATOM    157  CB  ALA B  21       5.308  -5.100   9.881  1.00 77.26           C  
ATOM    158  O   ALA B  21       4.534  -1.962   9.242  1.00 77.26           O  
ATOM    159  N   CYS B  22       4.933  -3.176   7.433  1.00 77.28           N  
ATOM    160  CA  CYS B  22       5.387  -2.025   6.660  1.00 77.28           C  
ATOM    161  C   CYS B  22       4.265  -1.008   6.487  1.00 77.28           C  
ATOM    162  CB  CYS B  22       5.902  -2.468   5.291  1.00 77.28           C  
ATOM    163  O   CYS B  22       4.494   0.198   6.590  1.00 77.28           O  
ATOM    164  SG  CYS B  22       7.522  -3.265   5.345  1.00 77.28           S  
ATOM    165  N   ARG B  23       3.047  -1.527   6.254  1.00 73.29           N  
ATOM    166  CA  ARG B  23       1.903  -0.644   6.047  1.00 73.29           C  
ATOM    167  C   ARG B  23       1.491   0.032   7.351  1.00 73.29           C  
ATOM    168  CB  ARG B  23       0.722  -1.422   5.464  1.00 73.29           C  
ATOM    169  O   ARG B  23       0.960   1.144   7.338  1.00 73.29           O  
ATOM    170  CG  ARG B  23       0.265  -0.919   4.103  1.00 73.29           C  
ATOM    171  CD  ARG B  23       1.170   0.187   3.578  1.00 73.29           C  
ATOM    172  NE  ARG B  23       1.958  -0.259   2.433  1.00 73.29           N  
ATOM    173  NH1 ARG B  23       2.081   1.825   1.444  1.00 73.29           N  
ATOM    174  NH2 ARG B  23       3.084   0.019   0.451  1.00 73.29           N  
ATOM    175  CZ  ARG B  23       2.372   0.529   1.445  1.00 73.29           C  
ATOM    176  N   GLN B  24       1.688  -0.631   8.358  1.00 66.10           N  
ATOM    177  CA  GLN B  24       1.305  -0.089   9.657  1.00 66.10           C  
ATOM    178  C   GLN B  24       2.232   1.050  10.074  1.00 66.10           C  
ATOM    179  CB  GLN B  24       1.312  -1.188  10.721  1.00 66.10           C  
ATOM    180  O   GLN B  24       1.832   1.937  10.830  1.00 66.10           O  
ATOM    181  CG  GLN B  24      -0.077  -1.606  11.183  1.00 66.10           C  
ATOM    182  CD  GLN B  24      -0.052  -2.816  12.098  1.00 66.10           C  
ATOM    183  NE2 GLN B  24      -1.231  -3.315  12.453  1.00 66.10           N  
ATOM    184  OE1 GLN B  24       1.018  -3.298  12.482  1.00 66.10           O  
ATOM    185  N   GLN B  25       3.434   0.946   9.507  1.00 58.93           N  
ATOM    186  CA  GLN B  25       4.385   2.006   9.823  1.00 58.93           C  
ATOM    187  C   GLN B  25       4.428   3.054   8.714  1.00 58.93           C  
ATOM    188  CB  GLN B  25       5.781   1.425  10.052  1.00 58.93           C  
ATOM    189  O   GLN B  25       5.276   2.986   7.822  1.00 58.93           O  
ATOM    190  CG  GLN B  25       5.929   0.680  11.372  1.00 58.93           C  
ATOM    191  CD  GLN B  25       7.377   0.504  11.787  1.00 58.93           C  
ATOM    192  NE2 GLN B  25       7.590   0.065  13.023  1.00 58.93           N  
ATOM    193  OE1 GLN B  25       8.297   0.761  11.004  1.00 58.93           O  
ATOM    194  N   GLU B  26       3.517   4.016   8.690  1.00 52.90           N  
ATOM    195  CA  GLU B  26       3.311   4.964   7.599  1.00 52.90           C  
ATOM    196  C   GLU B  26       4.595   5.726   7.279  1.00 52.90           C  
ATOM    197  CB  GLU B  26       2.189   5.946   7.944  1.00 52.90           C  
ATOM    198  O   GLU B  26       4.906   5.965   6.111  1.00 52.90           O  
ATOM    199  CG  GLU B  26       1.164   6.123   6.833  1.00 52.90           C  
ATOM    200  CD  GLU B  26      -0.080   6.874   7.279  1.00 52.90           C  
ATOM    201  OE1 GLU B  26      -1.026   7.016   6.471  1.00 52.90           O  
ATOM    202  OE2 GLU B  26      -0.110   7.325   8.446  1.00 52.90           O  
ATOM    203  N   ALA B  27       5.281   6.129   8.309  1.00 49.63           N  
ATOM    204  CA  ALA B  27       6.496   6.914   8.109  1.00 49.63           C  
ATOM    205  C   ALA B  27       7.539   6.121   7.327  1.00 49.63           C  
ATOM    206  CB  ALA B  27       7.068   7.360   9.453  1.00 49.63           C  
ATOM    207  O   ALA B  27       8.244   6.676   6.481  1.00 49.63           O  
ATOM    208  N   LEU B  28       7.493   4.853   7.570  1.00 50.76           N  
ATOM    209  CA  LEU B  28       8.468   3.955   6.960  1.00 50.76           C  
ATOM    210  C   LEU B  28       8.061   3.599   5.534  1.00 50.76           C  
ATOM    211  CB  LEU B  28       8.617   2.680   7.794  1.00 50.76           C  
ATOM    212  O   LEU B  28       8.917   3.461   4.657  1.00 50.76           O  
ATOM    213  CG  LEU B  28       9.624   2.736   8.944  1.00 50.76           C  
ATOM    214  CD1 LEU B  28       9.036   2.092  10.195  1.00 50.76           C  
ATOM    215  CD2 LEU B  28      10.928   2.054   8.548  1.00 50.76           C  
ATOM    216  N   PHE B  29       6.786   3.702   5.315  1.00 56.71           N  
ATOM    217  CA  PHE B  29       6.272   3.179   4.054  1.00 56.71           C  
ATOM    218  C   PHE B  29       6.662   4.085   2.893  1.00 56.71           C  
ATOM    219  CB  PHE B  29       4.749   3.028   4.115  1.00 56.71           C  
ATOM    220  O   PHE B  29       7.084   3.605   1.839  1.00 56.71           O  
ATOM    221  CG  PHE B  29       4.158   2.345   2.910  1.00 56.71           C  
ATOM    222  CD1 PHE B  29       3.537   3.083   1.910  1.00 56.71           C  
ATOM    223  CD2 PHE B  29       4.224   0.964   2.779  1.00 56.71           C  
ATOM    224  CE1 PHE B  29       2.990   2.454   0.795  1.00 56.71           C  
ATOM    225  CE2 PHE B  29       3.679   0.328   1.667  1.00 56.71           C  
ATOM    226  CZ  PHE B  29       3.062   1.075   0.676  1.00 56.71           C  
ATOM    227  N   GLN B  30       6.641   5.320   3.151  1.00 52.27           N  
ATOM    228  CA  GLN B  30       6.911   6.245   2.055  1.00 52.27           C  
ATOM    229  C   GLN B  30       8.378   6.189   1.637  1.00 52.27           C  
ATOM    230  CB  GLN B  30       6.533   7.673   2.452  1.00 52.27           C  
ATOM    231  O   GLN B  30       8.704   6.409   0.469  1.00 52.27           O  
ATOM    232  CG  GLN B  30       5.032   7.928   2.474  1.00 52.27           C  
ATOM    233  CD  GLN B  30       4.602   8.990   1.480  1.00 52.27           C  
ATOM    234  NE2 GLN B  30       3.299   9.083   1.238  1.00 52.27           N  
ATOM    235  OE1 GLN B  30       5.434   9.722   0.934  1.00 52.27           O  
ATOM    236  N   LEU B  31       9.225   5.860   2.604  1.00 51.94           N  
ATOM    237  CA  LEU B  31      10.654   5.772   2.324  1.00 51.94           C  
ATOM    238  C   LEU B  31      10.990   4.463   1.617  1.00 51.94           C  
ATOM    239  CB  LEU B  31      11.462   5.888   3.619  1.00 51.94           C  
ATOM    240  O   LEU B  31      12.083   4.313   1.066  1.00 51.94           O  
ATOM    241  CG  LEU B  31      11.478   7.264   4.287  1.00 51.94           C  
ATOM    242  CD1 LEU B  31      11.857   7.134   5.759  1.00 51.94           C  
ATOM    243  CD2 LEU B  31      12.439   8.200   3.563  1.00 51.94           C  
ATOM    244  N   LEU B  32       9.827   3.785   1.411  1.00 60.50           N  
ATOM    245  CA  LEU B  32       9.992   2.392   1.008  1.00 60.50           C  
ATOM    246  C   LEU B  32       9.589   2.197  -0.450  1.00 60.50           C  
ATOM    247  CB  LEU B  32       9.161   1.473   1.907  1.00 60.50           C  
ATOM    248  O   LEU B  32       9.554   1.067  -0.942  1.00 60.50           O  
ATOM    249  CG  LEU B  32       9.559   1.426   3.383  1.00 60.50           C  
ATOM    250  CD1 LEU B  32       8.447   0.792   4.212  1.00 60.50           C  
ATOM    251  CD2 LEU B  32      10.867   0.663   3.561  1.00 60.50           C  
ATOM    252  N   ILE B  33       9.495   3.424  -1.128  1.00 56.90           N  
ATOM    253  CA  ILE B  33       8.981   3.244  -2.481  1.00 56.90           C  
ATOM    254  C   ILE B  33      10.014   3.730  -3.495  1.00 56.90           C  
ATOM    255  CB  ILE B  33       7.642   3.990  -2.680  1.00 56.90           C  
ATOM    256  O   ILE B  33      10.592   4.808  -3.334  1.00 56.90           O  
ATOM    257  CG1 ILE B  33       6.613   3.526  -1.643  1.00 56.90           C  
ATOM    258  CG2 ILE B  33       7.116   3.783  -4.104  1.00 56.90           C  
ATOM    259  CD1 ILE B  33       5.338   4.358  -1.622  1.00 56.90           C  
ATOM    260  N   GLU B  34      10.365   2.907  -4.492  1.00 62.74           N  
ATOM    261  CA  GLU B  34      11.287   3.251  -5.570  1.00 62.74           C  
ATOM    262  C   GLU B  34      10.681   2.936  -6.935  1.00 62.74           C  
ATOM    263  CB  GLU B  34      12.615   2.508  -5.400  1.00 62.74           C  
ATOM    264  O   GLU B  34       9.963   1.945  -7.088  1.00 62.74           O  
ATOM    265  CG  GLU B  34      13.705   2.972  -6.355  1.00 62.74           C  
ATOM    266  CD  GLU B  34      15.027   2.247  -6.154  1.00 62.74           C  
ATOM    267  OE1 GLU B  34      15.889   2.294  -7.061  1.00 62.74           O  
ATOM    268  OE2 GLU B  34      15.201   1.626  -5.082  1.00 62.74           O  
ATOM    269  N   GLU B  35      10.995   3.854  -7.829  1.00 53.77           N  
ATOM    270  CA  GLU B  35      10.571   3.570  -9.197  1.00 53.77           C  
ATOM    271  C   GLU B  35      11.459   2.508  -9.840  1.00 53.77           C  
ATOM    272  CB  GLU B  35      10.584   4.847 -10.040  1.00 53.77           C  
ATOM    273  O   GLU B  35      12.679   2.520  -9.662  1.00 53.77           O  
ATOM    274  CG  GLU B  35       9.887   4.703 -11.385  1.00 53.77           C  
ATOM    275  CD  GLU B  35       9.892   5.983 -12.204  1.00 53.77           C  
ATOM    276  OE1 GLU B  35       9.546   5.936 -13.407  1.00 53.77           O  
ATOM    277  OE2 GLU B  35      10.247   7.042 -11.640  1.00 53.77           O  
ATOM    278  N   LYS B  36      10.907   1.548 -10.534  1.00 60.40           N  
ATOM    279  CA  LYS B  36      11.689   0.523 -11.218  1.00 60.40           C  
ATOM    280  C   LYS B  36      12.512   1.125 -12.353  1.00 60.40           C  
ATOM    281  CB  LYS B  36      10.776  -0.578 -11.760  1.00 60.40           C  
ATOM    282  O   LYS B  36      12.089   2.093 -12.988  1.00 60.40           O  
ATOM    283  CG  LYS B  36      10.157  -1.455 -10.682  1.00 60.40           C  
ATOM    284  CD  LYS B  36       9.401  -2.632 -11.284  1.00 60.40           C  
ATOM    285  CE  LYS B  36       8.799  -3.522 -10.206  1.00 60.40           C  
ATOM    286  NZ  LYS B  36       8.067  -4.685 -10.791  1.00 60.40           N  
ATOM    287  N   LYS B  37      13.741   0.668 -12.559  1.00 63.63           N  
ATOM    288  CA  LYS B  37      14.606   1.112 -13.648  1.00 63.63           C  
ATOM    289  C   LYS B  37      14.046   0.687 -15.002  1.00 63.63           C  
ATOM    290  CB  LYS B  37      16.021   0.560 -13.469  1.00 63.63           C  
ATOM    291  O   LYS B  37      13.181  -0.188 -15.076  1.00 63.63           O  
ATOM    292  CG  LYS B  37      16.717   1.039 -12.204  1.00 63.63           C  
ATOM    293  CD  LYS B  37      18.132   0.486 -12.101  1.00 63.63           C  
ATOM    294  CE  LYS B  37      18.814   0.928 -10.813  1.00 63.63           C  
ATOM    295  NZ  LYS B  37      20.177   0.333 -10.676  1.00 63.63           N  
ATOM    296  N   GLU B  38      14.825   1.243 -16.019  1.00 58.57           N  
ATOM    297  CA  GLU B  38      14.452   0.911 -17.391  1.00 58.57           C  
ATOM    298  C   GLU B  38      14.725  -0.559 -17.697  1.00 58.57           C  
ATOM    299  CB  GLU B  38      15.203   1.802 -18.384  1.00 58.57           C  
ATOM    300  O   GLU B  38      15.706  -1.128 -17.213  1.00 58.57           O  
ATOM    301  CG  GLU B  38      14.299   2.726 -19.187  1.00 58.57           C  
ATOM    302  CD  GLU B  38      15.018   3.954 -19.721  1.00 58.57           C  
ATOM    303  OE1 GLU B  38      14.357   4.832 -20.321  1.00 58.57           O  
ATOM    304  OE2 GLU B  38      16.253   4.039 -19.539  1.00 58.57           O  
ATOM    305  N   GLY B  39      13.678  -1.461 -18.111  1.00 60.62           N  
ATOM    306  CA  GLY B  39      13.820  -2.874 -18.427  1.00 60.62           C  
ATOM    307  C   GLY B  39      13.133  -3.782 -17.425  1.00 60.62           C  
ATOM    308  O   GLY B  39      12.905  -4.961 -17.702  1.00 60.62           O  
ATOM    309  N   GLU B  40      13.020  -3.098 -16.191  1.00 60.65           N  
ATOM    310  CA  GLU B  40      12.345  -3.862 -15.146  1.00 60.65           C  
ATOM    311  C   GLU B  40      10.864  -3.502 -15.068  1.00 60.65           C  
ATOM    312  CB  GLU B  40      13.016  -3.628 -13.790  1.00 60.65           C  
ATOM    313  O   GLU B  40      10.104  -4.136 -14.334  1.00 60.65           O  
ATOM    314  CG  GLU B  40      14.447  -4.140 -13.715  1.00 60.65           C  
ATOM    315  CD  GLU B  40      15.109  -3.875 -12.372  1.00 60.65           C  
ATOM    316  OE1 GLU B  40      16.279  -4.277 -12.182  1.00 60.65           O  
ATOM    317  OE2 GLU B  40      14.451  -3.261 -11.502  1.00 60.65           O  
ATOM    318  N   LYS B  41      10.631  -2.441 -15.949  1.00 60.94           N  
ATOM    319  CA  LYS B  41       9.279  -1.897 -15.856  1.00 60.94           C  
ATOM    320  C   LYS B  41       8.293  -2.732 -16.668  1.00 60.94           C  
ATOM    321  CB  LYS B  41       9.252  -0.444 -16.333  1.00 60.94           C  
ATOM    322  O   LYS B  41       8.646  -3.271 -17.719  1.00 60.94           O  
ATOM    323  CG  LYS B  41       9.946   0.530 -15.391  1.00 60.94           C  
ATOM    324  CD  LYS B  41       9.825   1.966 -15.884  1.00 60.94           C  
ATOM    325  CE  LYS B  41      10.573   2.934 -14.977  1.00 60.94           C  
ATOM    326  NZ  LYS B  41      10.461   4.343 -15.458  1.00 60.94           N  
ATOM    327  N   ASN B  42       7.173  -2.906 -16.018  1.00 50.83           N  
ATOM    328  CA  ASN B  42       6.053  -3.459 -16.772  1.00 50.83           C  
ATOM    329  C   ASN B  42       5.540  -2.473 -17.818  1.00 50.83           C  
ATOM    330  CB  ASN B  42       4.921  -3.871 -15.829  1.00 50.83           C  
ATOM    331  O   ASN B  42       5.268  -1.314 -17.503  1.00 50.83           O  
ATOM    332  CG  ASN B  42       3.905  -4.776 -16.497  1.00 50.83           C  
ATOM    333  ND2 ASN B  42       3.310  -5.674 -15.721  1.00 50.83           N  
ATOM    334  OD1 ASN B  42       3.657  -4.670 -17.701  1.00 50.83           O  
ATOM    335  N   LYS B  43       5.517  -2.874 -19.082  1.00 55.54           N  
ATOM    336  CA  LYS B  43       5.183  -2.015 -20.214  1.00 55.54           C  
ATOM    337  C   LYS B  43       3.801  -1.391 -20.042  1.00 55.54           C  
ATOM    338  CB  LYS B  43       5.242  -2.804 -21.523  1.00 55.54           C  
ATOM    339  O   LYS B  43       3.480  -0.392 -20.688  1.00 55.54           O  
ATOM    340  CG  LYS B  43       6.632  -3.313 -21.877  1.00 55.54           C  
ATOM    341  CD  LYS B  43       6.619  -4.126 -23.165  1.00 55.54           C  
ATOM    342  CE  LYS B  43       7.988  -4.720 -23.466  1.00 55.54           C  
ATOM    343  NZ  LYS B  43       7.964  -5.572 -24.693  1.00 55.54           N  
ATOM    344  N   LYS B  44       3.128  -2.099 -19.128  1.00 47.22           N  
ATOM    345  CA  LYS B  44       1.765  -1.626 -18.904  1.00 47.22           C  
ATOM    346  C   LYS B  44       1.762  -0.262 -18.219  1.00 47.22           C  
ATOM    347  CB  LYS B  44       0.978  -2.635 -18.066  1.00 47.22           C  
ATOM    348  O   LYS B  44       0.831   0.525 -18.397  1.00 47.22           O  
ATOM    349  CG  LYS B  44      -0.500  -2.302 -17.924  1.00 47.22           C  
ATOM    350  CD  LYS B  44      -1.230  -3.345 -17.088  1.00 47.22           C  
ATOM    351  CE  LYS B  44      -2.679  -2.948 -16.837  1.00 47.22           C  
ATOM    352  NZ  LYS B  44      -3.399  -3.968 -16.017  1.00 47.22           N  
ATOM    353  N   PHE B  45       2.804  -0.009 -17.454  1.00 48.31           N  
ATOM    354  CA  PHE B  45       2.795   1.191 -16.625  1.00 48.31           C  
ATOM    355  C   PHE B  45       3.881   2.164 -17.070  1.00 48.31           C  
ATOM    356  CB  PHE B  45       2.988   0.828 -15.149  1.00 48.31           C  
ATOM    357  O   PHE B  45       5.006   1.754 -17.364  1.00 48.31           O  
ATOM    358  CG  PHE B  45       1.953  -0.127 -14.619  1.00 48.31           C  
ATOM    359  CD1 PHE B  45       0.673   0.316 -14.307  1.00 48.31           C  
ATOM    360  CD2 PHE B  45       2.260  -1.468 -14.432  1.00 48.31           C  
ATOM    361  CE1 PHE B  45      -0.287  -0.565 -13.816  1.00 48.31           C  
ATOM    362  CE2 PHE B  45       1.305  -2.355 -13.941  1.00 48.31           C  
ATOM    363  CZ  PHE B  45       0.033  -1.902 -13.633  1.00 48.31           C  
ATOM    364  N   ALA B  46       3.464   3.392 -17.306  1.00 46.12           N  
ATOM    365  CA  ALA B  46       4.472   4.408 -17.601  1.00 46.12           C  
ATOM    366  C   ALA B  46       5.475   4.533 -16.458  1.00 46.12           C  
ATOM    367  CB  ALA B  46       3.806   5.755 -17.870  1.00 46.12           C  
ATOM    368  O   ALA B  46       6.680   4.647 -16.691  1.00 46.12           O  
ATOM    369  N   VAL B  47       4.968   4.483 -15.222  1.00 40.11           N  
ATOM    370  CA  VAL B  47       5.762   4.492 -13.998  1.00 40.11           C  
ATOM    371  C   VAL B  47       5.450   3.247 -13.171  1.00 40.11           C  
ATOM    372  CB  VAL B  47       5.502   5.766 -13.162  1.00 40.11           C  
ATOM    373  O   VAL B  47       4.284   2.953 -12.895  1.00 40.11           O  
ATOM    374  CG1 VAL B  47       6.450   5.830 -11.966  1.00 40.11           C  
ATOM    375  CG2 VAL B  47       5.648   7.013 -14.032  1.00 40.11           C  
ATOM    376  N   ASP B  48       6.509   2.388 -12.897  1.00 51.22           N  
ATOM    377  CA  ASP B  48       6.396   1.144 -12.141  1.00 51.22           C  
ATOM    378  C   ASP B  48       7.252   1.190 -10.878  1.00 51.22           C  
ATOM    379  CB  ASP B  48       6.800  -0.050 -13.008  1.00 51.22           C  
ATOM    380  O   ASP B  48       8.442   1.508 -10.939  1.00 51.22           O  
ATOM    381  CG  ASP B  48       6.268  -1.371 -12.483  1.00 51.22           C  
ATOM    382  OD1 ASP B  48       5.478  -1.369 -11.514  1.00 51.22           O  
ATOM    383  OD2 ASP B  48       6.644  -2.425 -13.041  1.00 51.22           O  
ATOM    384  N   PHE B  49       6.530   0.967  -9.769  1.00 57.44           N  
ATOM    385  CA  PHE B  49       7.224   1.124  -8.496  1.00 57.44           C  
ATOM    386  C   PHE B  49       7.501  -0.233  -7.859  1.00 57.44           C  
ATOM    387  CB  PHE B  49       6.405   1.996  -7.540  1.00 57.44           C  
ATOM    388  O   PHE B  49       6.853  -1.226  -8.195  1.00 57.44           O  
ATOM    389  CG  PHE B  49       6.184   3.399  -8.036  1.00 57.44           C  
ATOM    390  CD1 PHE B  49       7.133   4.388  -7.813  1.00 57.44           C  
ATOM    391  CD2 PHE B  49       5.025   3.729  -8.727  1.00 57.44           C  
ATOM    392  CE1 PHE B  49       6.931   5.688  -8.271  1.00 57.44           C  
ATOM    393  CE2 PHE B  49       4.816   5.025  -9.188  1.00 57.44           C  
ATOM    394  CZ  PHE B  49       5.769   6.004  -8.958  1.00 57.44           C  
ATOM    395  N   LYS B  50       8.584  -0.280  -7.200  1.00 66.65           N  
ATOM    396  CA  LYS B  50       8.840  -1.369  -6.262  1.00 66.65           C  
ATOM    397  C   LYS B  50       9.045  -0.839  -4.846  1.00 66.65           C  
ATOM    398  CB  LYS B  50      10.060  -2.180  -6.701  1.00 66.65           C  
ATOM    399  O   LYS B  50       9.492   0.295  -4.661  1.00 66.65           O  
ATOM    400  CG  LYS B  50      11.385  -1.454  -6.514  1.00 66.65           C  
ATOM    401  CD  LYS B  50      12.566  -2.341  -6.888  1.00 66.65           C  
ATOM    402  CE  LYS B  50      13.893  -1.634  -6.653  1.00 66.65           C  
ATOM    403  NZ  LYS B  50      15.055  -2.512  -6.983  1.00 66.65           N  
ATOM    404  N   THR B  51       8.603  -1.579  -3.902  1.00 67.60           N  
ATOM    405  CA  THR B  51       8.740  -1.156  -2.512  1.00 67.60           C  
ATOM    406  C   THR B  51       9.787  -2.000  -1.791  1.00 67.60           C  
ATOM    407  CB  THR B  51       7.398  -1.250  -1.764  1.00 67.60           C  
ATOM    408  O   THR B  51      10.114  -3.104  -2.232  1.00 67.60           O  
ATOM    409  CG2 THR B  51       6.287  -0.545  -2.537  1.00 67.60           C  
ATOM    410  OG1 THR B  51       7.046  -2.629  -1.596  1.00 67.60           O  
ATOM    411  N   LEU B  52      10.356  -1.369  -0.823  1.00 73.34           N  
ATOM    412  CA  LEU B  52      11.274  -2.110   0.035  1.00 73.34           C  
ATOM    413  C   LEU B  52      10.619  -3.383   0.561  1.00 73.34           C  
ATOM    414  CB  LEU B  52      11.735  -1.238   1.206  1.00 73.34           C  
ATOM    415  O   LEU B  52      11.275  -4.420   0.679  1.00 73.34           O  
ATOM    416  CG  LEU B  52      12.714  -1.884   2.188  1.00 73.34           C  
ATOM    417  CD1 LEU B  52      14.028  -2.212   1.488  1.00 73.34           C  
ATOM    418  CD2 LEU B  52      12.953  -0.970   3.384  1.00 73.34           C  
ATOM    419  N   ALA B  53       9.369  -3.292   0.799  1.00 74.99           N  
ATOM    420  CA  ALA B  53       8.637  -4.460   1.281  1.00 74.99           C  
ATOM    421  C   ALA B  53       8.671  -5.590   0.256  1.00 74.99           C  
ATOM    422  CB  ALA B  53       7.193  -4.086   1.608  1.00 74.99           C  
ATOM    423  O   ALA B  53       8.872  -6.753   0.612  1.00 74.99           O  
ATOM    424  N   ASP B  54       8.507  -5.259  -0.967  1.00 79.77           N  
ATOM    425  CA  ASP B  54       8.579  -6.244  -2.042  1.00 79.77           C  
ATOM    426  C   ASP B  54       9.915  -6.983  -2.021  1.00 79.77           C  
ATOM    427  CB  ASP B  54       8.372  -5.572  -3.401  1.00 79.77           C  
ATOM    428  O   ASP B  54       9.950  -8.215  -2.050  1.00 79.77           O  
ATOM    429  CG  ASP B  54       6.921  -5.577  -3.849  1.00 79.77           C  
ATOM    430  OD1 ASP B  54       6.373  -6.664  -4.131  1.00 79.77           O  
ATOM    431  OD2 ASP B  54       6.320  -4.483  -3.923  1.00 79.77           O  
ATOM    432  N   VAL B  55      10.930  -6.227  -1.904  1.00 78.62           N  
ATOM    433  CA  VAL B  55      12.284  -6.765  -1.973  1.00 78.62           C  
ATOM    434  C   VAL B  55      12.583  -7.576  -0.714  1.00 78.62           C  
ATOM    435  CB  VAL B  55      13.333  -5.644  -2.146  1.00 78.62           C  
ATOM    436  O   VAL B  55      13.140  -8.673  -0.793  1.00 78.62           O  
ATOM    437  CG1 VAL B  55      14.747  -6.222  -2.150  1.00 78.62           C  
ATOM    438  CG2 VAL B  55      13.069  -4.861  -3.431  1.00 78.62           C  
ATOM    439  N   LEU B  56      12.185  -7.072   0.370  1.00 80.81           N  
ATOM    440  CA  LEU B  56      12.420  -7.761   1.633  1.00 80.81           C  
ATOM    441  C   LEU B  56      11.679  -9.094   1.672  1.00 80.81           C  
ATOM    442  CB  LEU B  56      11.982  -6.887   2.811  1.00 80.81           C  
ATOM    443  O   LEU B  56      12.250 -10.116   2.060  1.00 80.81           O  
ATOM    444  CG  LEU B  56      13.017  -5.892   3.338  1.00 80.81           C  
ATOM    445  CD1 LEU B  56      12.334  -4.797   4.152  1.00 80.81           C  
ATOM    446  CD2 LEU B  56      14.070  -6.609   4.176  1.00 80.81           C  
ATOM    447  N   VAL B  57      10.458  -9.041   1.263  1.00 81.42           N  
ATOM    448  CA  VAL B  57       9.645 -10.252   1.233  1.00 81.42           C  
ATOM    449  C   VAL B  57      10.306 -11.297   0.337  1.00 81.42           C  
ATOM    450  CB  VAL B  57       8.210  -9.960   0.742  1.00 81.42           C  
ATOM    451  O   VAL B  57      10.448 -12.459   0.727  1.00 81.42           O  
ATOM    452  CG1 VAL B  57       7.490 -11.257   0.375  1.00 81.42           C  
ATOM    453  CG2 VAL B  57       7.427  -9.195   1.808  1.00 81.42           C  
ATOM    454  N   GLN B  58      10.684 -10.916  -0.767  1.00 82.12           N  
ATOM    455  CA  GLN B  58      11.327 -11.834  -1.701  1.00 82.12           C  
ATOM    456  C   GLN B  58      12.590 -12.440  -1.095  1.00 82.12           C  
ATOM    457  CB  GLN B  58      11.664 -11.119  -3.011  1.00 82.12           C  
ATOM    458  O   GLN B  58      12.819 -13.646  -1.202  1.00 82.12           O  
ATOM    459  CG  GLN B  58      12.309 -12.020  -4.055  1.00 82.12           C  
ATOM    460  CD  GLN B  58      12.327 -11.397  -5.438  1.00 82.12           C  
ATOM    461  NE2 GLN B  58      13.523 -11.129  -5.952  1.00 82.12           N  
ATOM    462  OE1 GLN B  58      11.275 -11.159  -6.040  1.00 82.12           O  
ATOM    463  N   GLU B  59      13.420 -11.590  -0.437  1.00 83.40           N  
ATOM    464  CA  GLU B  59      14.677 -12.055   0.140  1.00 83.40           C  
ATOM    465  C   GLU B  59      14.431 -12.980   1.329  1.00 83.40           C  
ATOM    466  CB  GLU B  59      15.545 -10.869   0.568  1.00 83.40           C  
ATOM    467  O   GLU B  59      15.191 -13.924   1.556  1.00 83.40           O  
ATOM    468  CG  GLU B  59      16.224 -10.154  -0.592  1.00 83.40           C  
ATOM    469  CD  GLU B  59      17.014 -11.090  -1.493  1.00 83.40           C  
ATOM    470  OE1 GLU B  59      16.712 -11.164  -2.705  1.00 83.40           O  
ATOM    471  OE2 GLU B  59      17.943 -11.755  -0.981  1.00 83.40           O  
ATOM    472  N   VAL B  60      13.377 -12.693   2.019  1.00 83.50           N  
ATOM    473  CA  VAL B  60      13.028 -13.536   3.158  1.00 83.50           C  
ATOM    474  C   VAL B  60      12.603 -14.918   2.667  1.00 83.50           C  
ATOM    475  CB  VAL B  60      11.903 -12.903   4.008  1.00 83.50           C  
ATOM    476  O   VAL B  60      12.998 -15.935   3.241  1.00 83.50           O  
ATOM    477  CG1 VAL B  60      11.297 -13.936   4.956  1.00 83.50           C  
ATOM    478  CG2 VAL B  60      12.435 -11.703   4.788  1.00 83.50           C  
ATOM    479  N   ILE B  61      11.932 -14.928   1.631  1.00 83.84           N  
ATOM    480  CA  ILE B  61      11.483 -16.196   1.066  1.00 83.84           C  
ATOM    481  C   ILE B  61      12.684 -16.986   0.551  1.00 83.84           C  
ATOM    482  CB  ILE B  61      10.458 -15.977  -0.069  1.00 83.84           C  
ATOM    483  O   ILE B  61      12.833 -18.171   0.857  1.00 83.84           O  
ATOM    484  CG1 ILE B  61       9.161 -15.379   0.490  1.00 83.84           C  
ATOM    485  CG2 ILE B  61      10.182 -17.290  -0.808  1.00 83.84           C  
ATOM    486  CD1 ILE B  61       8.172 -14.937  -0.580  1.00 83.84           C  
ATOM    487  N   LYS B  62      13.523 -16.323  -0.099  1.00 84.68           N  
ATOM    488  CA  LYS B  62      14.710 -16.968  -0.653  1.00 84.68           C  
ATOM    489  C   LYS B  62      15.596 -17.533   0.454  1.00 84.68           C  
ATOM    490  CB  LYS B  62      15.507 -15.981  -1.509  1.00 84.68           C  
ATOM    491  O   LYS B  62      16.000 -18.696   0.400  1.00 84.68           O  
ATOM    492  CG  LYS B  62      14.972 -15.818  -2.924  1.00 84.68           C  
ATOM    493  CD  LYS B  62      15.850 -14.886  -3.749  1.00 84.68           C  
ATOM    494  CE  LYS B  62      15.313 -14.718  -5.164  1.00 84.68           C  
ATOM    495  NZ  LYS B  62      16.158 -13.787  -5.970  1.00 84.68           N  
ATOM    496  N   GLN B  63      15.863 -16.735   1.424  1.00 83.62           N  
ATOM    497  CA  GLN B  63      16.750 -17.132   2.512  1.00 83.62           C  
ATOM    498  C   GLN B  63      16.138 -18.261   3.337  1.00 83.62           C  
ATOM    499  CB  GLN B  63      17.064 -15.936   3.413  1.00 83.62           C  
ATOM    500  O   GLN B  63      16.826 -19.219   3.694  1.00 83.62           O  
ATOM    501  CG  GLN B  63      18.335 -16.102   4.234  1.00 83.62           C  
ATOM    502  CD  GLN B  63      19.353 -15.009   3.970  1.00 83.62           C  
ATOM    503  NE2 GLN B  63      20.611 -15.277   4.301  1.00 83.62           N  
ATOM    504  OE1 GLN B  63      19.011 -13.932   3.471  1.00 83.62           O  
ATOM    505  N   ASN B  64      14.854 -18.093   3.646  1.00 82.16           N  
ATOM    506  CA  ASN B  64      14.189 -19.125   4.435  1.00 82.16           C  
ATOM    507  C   ASN B  64      14.187 -20.469   3.712  1.00 82.16           C  
ATOM    508  CB  ASN B  64      12.758 -18.702   4.774  1.00 82.16           C  
ATOM    509  O   ASN B  64      14.430 -21.509   4.326  1.00 82.16           O  
ATOM    510  CG  ASN B  64      12.418 -18.915   6.236  1.00 82.16           C  
ATOM    511  ND2 ASN B  64      11.449 -18.156   6.736  1.00 82.16           N  
ATOM    512  OD1 ASN B  64      13.021 -19.754   6.911  1.00 82.16           O  
ATOM    513  N   MET B  65      13.985 -20.445   2.450  1.00 82.05           N  
ATOM    514  CA  MET B  65      13.966 -21.676   1.664  1.00 82.05           C  
ATOM    515  C   MET B  65      15.370 -22.253   1.524  1.00 82.05           C  
ATOM    516  CB  MET B  65      13.364 -21.422   0.281  1.00 82.05           C  
ATOM    517  O   MET B  65      15.553 -23.471   1.576  1.00 82.05           O  
ATOM    518  CG  MET B  65      11.863 -21.180   0.301  1.00 82.05           C  
ATOM    519  SD  MET B  65      10.934 -22.585   1.030  1.00 82.05           S  
ATOM    520  CE  MET B  65      11.117 -23.812  -0.294  1.00 82.05           C  
ATOM    521  N   GLU B  66      16.318 -21.429   1.404  1.00 81.49           N  
ATOM    522  CA  GLU B  66      17.713 -21.853   1.322  1.00 81.49           C  
ATOM    523  C   GLU B  66      18.167 -22.512   2.622  1.00 81.49           C  
ATOM    524  CB  GLU B  66      18.618 -20.664   0.991  1.00 81.49           C  
ATOM    525  O   GLU B  66      18.862 -23.530   2.598  1.00 81.49           O  
ATOM    526  CG  GLU B  66      20.092 -21.025   0.882  1.00 81.49           C  
ATOM    527  CD  GLU B  66      20.983 -19.828   0.591  1.00 81.49           C  
ATOM    528  OE1 GLU B  66      22.208 -20.013   0.408  1.00 81.49           O  
ATOM    529  OE2 GLU B  66      20.453 -18.696   0.547  1.00 81.49           O  
ATOM    530  N   ASN B  67      17.805 -21.937   3.736  1.00 81.35           N  
ATOM    531  CA  ASN B  67      18.193 -22.466   5.038  1.00 81.35           C  
ATOM    532  C   ASN B  67      17.603 -23.853   5.278  1.00 81.35           C  
ATOM    533  CB  ASN B  67      17.769 -21.509   6.155  1.00 81.35           C  
ATOM    534  O   ASN B  67      18.297 -24.754   5.752  1.00 81.35           O  
ATOM    535  CG  ASN B  67      18.644 -20.273   6.227  1.00 81.35           C  
ATOM    536  ND2 ASN B  67      18.195 -19.272   6.975  1.00 81.35           N  
ATOM    537  OD1 ASN B  67      19.714 -20.218   5.616  1.00 81.35           O  
ATOM    538  N   LYS B  68      16.338 -24.046   4.895  1.00 80.58           N  
ATOM    539  CA  LYS B  68      15.660 -25.310   5.163  1.00 80.58           C  
ATOM    540  C   LYS B  68      15.969 -26.341   4.081  1.00 80.58           C  
ATOM    541  CB  LYS B  68      14.149 -25.098   5.267  1.00 80.58           C  
ATOM    542  O   LYS B  68      16.058 -27.537   4.363  1.00 80.58           O  
ATOM    543  CG  LYS B  68      13.564 -25.464   6.623  1.00 80.58           C  
ATOM    544  CD  LYS B  68      12.200 -24.819   6.837  1.00 80.58           C  
ATOM    545  CE  LYS B  68      11.642 -25.134   8.218  1.00 80.58           C  
ATOM    546  NZ  LYS B  68      10.298 -24.516   8.426  1.00 80.58           N  
ATOM    547  N   PHE B  69      16.185 -25.893   2.827  1.00 83.57           N  
ATOM    548  CA  PHE B  69      16.468 -26.773   1.699  1.00 83.57           C  
ATOM    549  C   PHE B  69      17.638 -26.243   0.878  1.00 83.57           C  
ATOM    550  CB  PHE B  69      15.229 -26.925   0.811  1.00 83.57           C  
ATOM    551  O   PHE B  69      17.441 -25.675  -0.198  1.00 83.57           O  
ATOM    552  CG  PHE B  69      13.996 -27.358   1.557  1.00 83.57           C  
ATOM    553  CD1 PHE B  69      13.809 -28.690   1.906  1.00 83.57           C  
ATOM    554  CD2 PHE B  69      13.023 -26.432   1.910  1.00 83.57           C  
ATOM    555  CE1 PHE B  69      12.669 -29.093   2.597  1.00 83.57           C  
ATOM    556  CE2 PHE B  69      11.881 -26.827   2.601  1.00 83.57           C  
ATOM    557  CZ  PHE B  69      11.706 -28.159   2.942  1.00 83.57           C  
ATOM    558  N   PRO B  70      18.847 -26.573   1.371  1.00 80.79           N  
ATOM    559  CA  PRO B  70      20.040 -26.046   0.703  1.00 80.79           C  
ATOM    560  C   PRO B  70      20.140 -26.484  -0.757  1.00 80.79           C  
ATOM    561  CB  PRO B  70      21.191 -26.628   1.527  1.00 80.79           C  
ATOM    562  O   PRO B  70      19.876 -27.646  -1.076  1.00 80.79           O  
ATOM    563  CG  PRO B  70      20.552 -27.113   2.788  1.00 80.79           C  
ATOM    564  CD  PRO B  70      19.076 -27.256   2.549  1.00 80.79           C  
ATOM    565  N   GLY B  71      20.390 -25.541  -1.739  1.00 78.17           N  
ATOM    566  CA  GLY B  71      20.507 -25.802  -3.165  1.00 78.17           C  
ATOM    567  C   GLY B  71      19.319 -25.299  -3.963  1.00 78.17           C  
ATOM    568  O   GLY B  71      19.434 -25.042  -5.163  1.00 78.17           O  
ATOM    569  N   LEU B  72      18.179 -25.144  -3.274  1.00 82.72           N  
ATOM    570  CA  LEU B  72      16.943 -24.728  -3.929  1.00 82.72           C  
ATOM    571  C   LEU B  72      16.987 -23.245  -4.280  1.00 82.72           C  
ATOM    572  CB  LEU B  72      15.737 -25.017  -3.031  1.00 82.72           C  
ATOM    573  O   LEU B  72      16.240 -22.786  -5.147  1.00 82.72           O  
ATOM    574  CG  LEU B  72      14.362 -24.921  -3.693  1.00 82.72           C  
ATOM    575  CD1 LEU B  72      14.193 -26.030  -4.726  1.00 82.72           C  
ATOM    576  CD2 LEU B  72      13.258 -24.989  -2.643  1.00 82.72           C  
ATOM    577  N   GLU B  73      17.909 -22.480  -3.619  1.00 75.31           N  
ATOM    578  CA  GLU B  73      17.957 -21.028  -3.756  1.00 75.31           C  
ATOM    579  C   GLU B  73      18.311 -20.620  -5.183  1.00 75.31           C  
ATOM    580  CB  GLU B  73      18.963 -20.427  -2.772  1.00 75.31           C  
ATOM    581  O   GLU B  73      17.893 -19.560  -5.654  1.00 75.31           O  
ATOM    582  CG  GLU B  73      20.413 -20.567  -3.213  1.00 75.31           C  
ATOM    583  CD  GLU B  73      21.095 -21.802  -2.648  1.00 75.31           C  
ATOM    584  OE1 GLU B  73      22.329 -21.941  -2.809  1.00 75.31           O  
ATOM    585  OE2 GLU B  73      20.391 -22.638  -2.039  1.00 75.31           O  
ATOM    586  N   LYS B  74      19.001 -21.461  -5.880  1.00 79.42           N  
ATOM    587  CA  LYS B  74      19.417 -21.153  -7.245  1.00 79.42           C  
ATOM    588  C   LYS B  74      18.234 -21.220  -8.208  1.00 79.42           C  
ATOM    589  CB  LYS B  74      20.518 -22.111  -7.701  1.00 79.42           C  
ATOM    590  O   LYS B  74      18.297 -20.682  -9.315  1.00 79.42           O  
ATOM    591  CG  LYS B  74      21.787 -22.039  -6.863  1.00 79.42           C  
ATOM    592  CD  LYS B  74      22.855 -22.993  -7.383  1.00 79.42           C  
ATOM    593  CE  LYS B  74      24.100 -22.970  -6.507  1.00 79.42           C  
ATOM    594  NZ  LYS B  74      25.144 -23.916  -7.004  1.00 79.42           N  
ATOM    595  N   ASN B  75      17.163 -21.832  -7.659  1.00 86.30           N  
ATOM    596  CA  ASN B  75      16.011 -22.033  -8.532  1.00 86.30           C  
ATOM    597  C   ASN B  75      14.808 -21.215  -8.069  1.00 86.30           C  
ATOM    598  CB  ASN B  75      15.646 -23.517  -8.607  1.00 86.30           C  
ATOM    599  O   ASN B  75      13.662 -21.621  -8.270  1.00 86.30           O  
ATOM    600  CG  ASN B  75      16.729 -24.352  -9.262  1.00 86.30           C  
ATOM    601  ND2 ASN B  75      16.793 -25.628  -8.902  1.00 86.30           N  
ATOM    602  OD1 ASN B  75      17.503 -23.854 -10.084  1.00 86.30           O  
ATOM    603  N   ILE B  76      15.103 -20.218  -7.296  1.00 87.93           N  
ATOM    604  CA  ILE B  76      14.047 -19.310  -6.861  1.00 87.93           C  
ATOM    605  C   ILE B  76      14.150 -17.994  -7.629  1.00 87.93           C  
ATOM    606  CB  ILE B  76      14.117 -19.050  -5.340  1.00 87.93           C  
ATOM    607  O   ILE B  76      15.177 -17.315  -7.574  1.00 87.93           O  
ATOM    608  CG1 ILE B  76      14.002 -20.369  -4.567  1.00 87.93           C  
ATOM    609  CG2 ILE B  76      13.026 -18.066  -4.910  1.00 87.93           C  
ATOM    610  CD1 ILE B  76      14.164 -20.219  -3.060  1.00 87.93           C  
ATOM    611  N   PHE B  77      13.056 -17.663  -8.288  1.00 88.03           N  
ATOM    612  CA  PHE B  77      13.048 -16.472  -9.129  1.00 88.03           C  
ATOM    613  C   PHE B  77      11.943 -15.514  -8.700  1.00 88.03           C  
ATOM    614  CB  PHE B  77      12.869 -16.854 -10.602  1.00 88.03           C  
ATOM    615  O   PHE B  77      10.825 -15.940  -8.404  1.00 88.03           O  
ATOM    616  CG  PHE B  77      13.813 -17.929 -11.069  1.00 88.03           C  
ATOM    617  CD1 PHE B  77      15.118 -17.617 -11.432  1.00 88.03           C  
ATOM    618  CD2 PHE B  77      13.396 -19.251 -11.146  1.00 88.03           C  
ATOM    619  CE1 PHE B  77      15.994 -18.610 -11.865  1.00 88.03           C  
ATOM    620  CE2 PHE B  77      14.266 -20.248 -11.578  1.00 88.03           C  
ATOM    621  CZ  PHE B  77      15.564 -19.925 -11.938  1.00 88.03           C  
ATOM    622  N   GLY B  78      12.335 -14.301  -8.576  1.00 82.07           N  
ATOM    623  CA  GLY B  78      11.359 -13.299  -8.179  1.00 82.07           C  
ATOM    624  C   GLY B  78      11.258 -12.144  -9.157  1.00 82.07           C  
ATOM    625  O   GLY B  78      12.125 -11.976 -10.018  1.00 82.07           O  
ATOM    626  N   GLU B  79      10.215 -11.462  -8.979  1.00 75.59           N  
ATOM    627  CA  GLU B  79       9.924 -10.326  -9.848  1.00 75.59           C  
ATOM    628  C   GLU B  79      10.911  -9.185  -9.616  1.00 75.59           C  
ATOM    629  CB  GLU B  79       8.491  -9.834  -9.628  1.00 75.59           C  
ATOM    630  O   GLU B  79      11.379  -8.559 -10.569  1.00 75.59           O  
ATOM    631  CG  GLU B  79       8.130  -8.604 -10.448  1.00 75.59           C  
ATOM    632  CD  GLU B  79       6.739  -8.069 -10.148  1.00 75.59           C  
ATOM    633  OE1 GLU B  79       6.353  -7.024 -10.720  1.00 75.59           O  
ATOM    634  OE2 GLU B  79       6.029  -8.700  -9.333  1.00 75.59           O  
ATOM    635  N   GLU B  80      11.337  -9.070  -8.370  1.00 76.08           N  
ATOM    636  CA  GLU B  80      12.057  -7.850  -8.016  1.00 76.08           C  
ATOM    637  C   GLU B  80      13.562  -8.095  -7.955  1.00 76.08           C  
ATOM    638  CB  GLU B  80      11.559  -7.301  -6.677  1.00 76.08           C  
ATOM    639  O   GLU B  80      14.005  -9.170  -7.543  1.00 76.08           O  
ATOM    640  CG  GLU B  80      10.059  -7.047  -6.636  1.00 76.08           C  
ATOM    641  CD  GLU B  80       9.617  -5.917  -7.553  1.00 76.08           C  
ATOM    642  OE1 GLU B  80       8.402  -5.802  -7.832  1.00 76.08           O  
ATOM    643  OE2 GLU B  80      10.493  -5.142  -7.997  1.00 76.08           O  
ATOM    644  N   SER B  81      14.301  -7.154  -8.448  1.00 73.46           N  
ATOM    645  CA  SER B  81      15.734  -7.132  -8.174  1.00 73.46           C  
ATOM    646  C   SER B  81      16.013  -6.780  -6.716  1.00 73.46           C  
ATOM    647  CB  SER B  81      16.441  -6.133  -9.092  1.00 73.46           C  
ATOM    648  O   SER B  81      15.278  -5.998  -6.110  1.00 73.46           O  
ATOM    649  OG  SER B  81      17.767  -5.896  -8.651  1.00 73.46           O  
ATOM    650  N   ASN B  82      17.003  -7.381  -6.178  1.00 72.98           N  
ATOM    651  CA  ASN B  82      17.305  -7.130  -4.773  1.00 72.98           C  
ATOM    652  C   ASN B  82      18.167  -5.883  -4.599  1.00 72.98           C  
ATOM    653  CB  ASN B  82      17.996  -8.344  -4.147  1.00 72.98           C  
ATOM    654  O   ASN B  82      18.776  -5.685  -3.546  1.00 72.98           O  
ATOM    655  CG  ASN B  82      19.286  -8.710  -4.854  1.00 72.98           C  
ATOM    656  ND2 ASN B  82      20.071  -9.587  -4.238  1.00 72.98           N  
ATOM    657  OD1 ASN B  82      19.576  -8.209  -5.943  1.00 72.98           O  
ATOM    658  N   GLU B  83      18.208  -5.096  -5.595  1.00 74.43           N  
ATOM    659  CA  GLU B  83      18.998  -3.870  -5.533  1.00 74.43           C  
ATOM    660  C   GLU B  83      18.113  -2.657  -5.264  1.00 74.43           C  
ATOM    661  CB  GLU B  83      19.784  -3.670  -6.831  1.00 74.43           C  
ATOM    662  O   GLU B  83      17.030  -2.531  -5.841  1.00 74.43           O  
ATOM    663  CG  GLU B  83      20.932  -4.653  -7.012  1.00 74.43           C  
ATOM    664  CD  GLU B  83      21.760  -4.386  -8.260  1.00 74.43           C  
ATOM    665  OE1 GLU B  83      22.877  -4.937  -8.376  1.00 74.43           O  
ATOM    666  OE2 GLU B  83      21.287  -3.617  -9.127  1.00 74.43           O  
ATOM    667  N   PHE B  84      18.491  -1.798  -4.290  1.00 66.58           N  
ATOM    668  CA  PHE B  84      17.808  -0.552  -3.962  1.00 66.58           C  
ATOM    669  C   PHE B  84      18.794   0.610  -3.920  1.00 66.58           C  
ATOM    670  CB  PHE B  84      17.081  -0.673  -2.620  1.00 66.58           C  
ATOM    671  O   PHE B  84      19.952   0.435  -3.537  1.00 66.58           O  
ATOM    672  CG  PHE B  84      15.593  -0.472  -2.715  1.00 66.58           C  
ATOM    673  CD1 PHE B  84      15.037   0.793  -2.570  1.00 66.58           C  
ATOM    674  CD2 PHE B  84      14.749  -1.550  -2.950  1.00 66.58           C  
ATOM    675  CE1 PHE B  84      13.659   0.982  -2.659  1.00 66.58           C  
ATOM    676  CE2 PHE B  84      13.371  -1.369  -3.040  1.00 66.58           C  
ATOM    677  CZ  PHE B  84      12.829  -0.103  -2.893  1.00 66.58           C  
ATOM    678  N   THR B  85      18.322   1.749  -4.388  1.00 62.89           N  
ATOM    679  CA  THR B  85      19.164   2.940  -4.369  1.00 62.89           C  
ATOM    680  C   THR B  85      18.687   3.923  -3.305  1.00 62.89           C  
ATOM    681  CB  THR B  85      19.180   3.635  -5.744  1.00 62.89           C  
ATOM    682  O   THR B  85      17.517   4.312  -3.291  1.00 62.89           O  
ATOM    683  CG2 THR B  85      20.253   4.717  -5.800  1.00 62.89           C  
ATOM    684  OG1 THR B  85      19.445   2.661  -6.762  1.00 62.89           O  
ATOM    685  N   ASN B  86      19.597   4.224  -2.447  1.00 58.12           N  
ATOM    686  CA  ASN B  86      19.206   5.168  -1.406  1.00 58.12           C  
ATOM    687  C   ASN B  86      19.218   6.605  -1.919  1.00 58.12           C  
ATOM    688  CB  ASN B  86      20.121   5.032  -0.186  1.00 58.12           C  
ATOM    689  O   ASN B  86      19.465   6.844  -3.102  1.00 58.12           O  
ATOM    690  CG  ASN B  86      21.549   5.446  -0.479  1.00 58.12           C  
ATOM    691  ND2 ASN B  86      22.457   5.133   0.438  1.00 58.12           N  
ATOM    692  OD1 ASN B  86      21.835   6.044  -1.520  1.00 58.12           O  
ATOM    693  N   ASP B  87      18.872   7.543  -1.176  1.00 50.71           N  
ATOM    694  CA  ASP B  87      18.718   8.947  -1.543  1.00 50.71           C  
ATOM    695  C   ASP B  87      20.056   9.556  -1.958  1.00 50.71           C  
ATOM    696  CB  ASP B  87      18.116   9.742  -0.382  1.00 50.71           C  
ATOM    697  O   ASP B  87      20.092  10.593  -2.623  1.00 50.71           O  
ATOM    698  CG  ASP B  87      16.645   9.439  -0.156  1.00 50.71           C  
ATOM    699  OD1 ASP B  87      15.992   8.876  -1.061  1.00 50.71           O  
ATOM    700  OD2 ASP B  87      16.134   9.767   0.937  1.00 50.71           O  
ATOM    701  N   TRP B  88      21.167   8.909  -1.632  1.00 52.14           N  
ATOM    702  CA  TRP B  88      22.497   9.413  -1.957  1.00 52.14           C  
ATOM    703  C   TRP B  88      23.008   8.802  -3.258  1.00 52.14           C  
ATOM    704  CB  TRP B  88      23.478   9.116  -0.819  1.00 52.14           C  
ATOM    705  O   TRP B  88      24.168   8.996  -3.628  1.00 52.14           O  
ATOM    706  CG  TRP B  88      23.061   9.680   0.506  1.00 52.14           C  
ATOM    707  CD1 TRP B  88      21.909  10.361   0.786  1.00 52.14           C  
ATOM    708  CD2 TRP B  88      23.796   9.614   1.732  1.00 52.14           C  
ATOM    709  CE2 TRP B  88      23.029  10.276   2.716  1.00 52.14           C  
ATOM    710  CE3 TRP B  88      25.031   9.058   2.094  1.00 52.14           C  
ATOM    711  NE1 TRP B  88      21.884  10.722   2.114  1.00 52.14           N  
ATOM    712  CH2 TRP B  88      24.669   9.845   4.367  1.00 52.14           C  
ATOM    713  CZ2 TRP B  88      23.458  10.397   4.040  1.00 52.14           C  
ATOM    714  CZ3 TRP B  88      25.455   9.180   3.412  1.00 52.14           C  
ATOM    715  N   GLY B  89      22.137   7.948  -3.880  1.00 61.48           N  
ATOM    716  CA  GLY B  89      22.475   7.339  -5.156  1.00 61.48           C  
ATOM    717  C   GLY B  89      23.271   6.055  -5.012  1.00 61.48           C  
ATOM    718  O   GLY B  89      23.736   5.492  -6.006  1.00 61.48           O  
ATOM    719  N   GLU B  90      23.400   5.629  -3.731  1.00 67.44           N  
ATOM    720  CA  GLU B  90      24.135   4.394  -3.473  1.00 67.44           C  
ATOM    721  C   GLU B  90      23.249   3.170  -3.688  1.00 67.44           C  
ATOM    722  CB  GLU B  90      24.700   4.391  -2.050  1.00 67.44           C  
ATOM    723  O   GLU B  90      22.123   3.116  -3.188  1.00 67.44           O  
ATOM    724  CG  GLU B  90      25.738   3.306  -1.803  1.00 67.44           C  
ATOM    725  CD  GLU B  90      26.209   3.243  -0.359  1.00 67.44           C  
ATOM    726  OE1 GLU B  90      26.993   2.330  -0.015  1.00 67.44           O  
ATOM    727  OE2 GLU B  90      25.789   4.115   0.435  1.00 67.44           O  
ATOM    728  N   LYS B  91      23.856   2.226  -4.481  1.00 71.62           N  
ATOM    729  CA  LYS B  91      23.142   0.979  -4.742  1.00 71.62           C  
ATOM    730  C   LYS B  91      23.410  -0.047  -3.645  1.00 71.62           C  
ATOM    731  CB  LYS B  91      23.541   0.407  -6.103  1.00 71.62           C  
ATOM    732  O   LYS B  91      24.565  -0.366  -3.355  1.00 71.62           O  
ATOM    733  CG  LYS B  91      22.690   0.912  -7.259  1.00 71.62           C  
ATOM    734  CD  LYS B  91      23.113   0.283  -8.581  1.00 71.62           C  
ATOM    735  CE  LYS B  91      22.360   0.891  -9.756  1.00 71.62           C  
ATOM    736  NZ  LYS B  91      22.801   0.306 -11.058  1.00 71.62           N  
ATOM    737  N   ILE B  92      22.344  -0.433  -3.048  1.00 73.90           N  
ATOM    738  CA  ILE B  92      22.473  -1.387  -1.952  1.00 73.90           C  
ATOM    739  C   ILE B  92      21.763  -2.689  -2.315  1.00 73.90           C  
ATOM    740  CB  ILE B  92      21.903  -0.815  -0.634  1.00 73.90           C  
ATOM    741  O   ILE B  92      20.608  -2.675  -2.747  1.00 73.90           O  
ATOM    742  CG1 ILE B  92      22.573   0.522  -0.299  1.00 73.90           C  
ATOM    743  CG2 ILE B  92      22.078  -1.818   0.510  1.00 73.90           C  
ATOM    744  CD1 ILE B  92      21.845   1.330   0.767  1.00 73.90           C  
ATOM    745  N   THR B  93      22.494  -3.759  -2.232  1.00 79.03           N  
ATOM    746  CA  THR B  93      21.896  -5.076  -2.421  1.00 79.03           C  
ATOM    747  C   THR B  93      21.332  -5.608  -1.106  1.00 79.03           C  
ATOM    748  CB  THR B  93      22.920  -6.078  -2.986  1.00 79.03           C  
ATOM    749  O   THR B  93      22.085  -5.898  -0.174  1.00 79.03           O  
ATOM    750  CG2 THR B  93      22.257  -7.409  -3.326  1.00 79.03           C  
ATOM    751  OG1 THR B  93      23.508  -5.532  -4.174  1.00 79.03           O  
ATOM    752  N   LEU B  94      20.059  -5.740  -1.125  1.00 79.20           N  
ATOM    753  CA  LEU B  94      19.392  -6.167   0.100  1.00 79.20           C  
ATOM    754  C   LEU B  94      19.446  -7.683   0.248  1.00 79.20           C  
ATOM    755  CB  LEU B  94      17.936  -5.692   0.111  1.00 79.20           C  
ATOM    756  O   LEU B  94      19.150  -8.415  -0.700  1.00 79.20           O  
ATOM    757  CG  LEU B  94      17.544  -4.735   1.238  1.00 79.20           C  
ATOM    758  CD1 LEU B  94      16.748  -3.559   0.680  1.00 79.20           C  
ATOM    759  CD2 LEU B  94      16.744  -5.468   2.309  1.00 79.20           C  
ATOM    760  N   ARG B  95      19.932  -8.147   1.351  1.00 79.50           N  
ATOM    761  CA  ARG B  95      19.959  -9.561   1.711  1.00 79.50           C  
ATOM    762  C   ARG B  95      19.646  -9.756   3.191  1.00 79.50           C  
ATOM    763  CB  ARG B  95      21.321 -10.175   1.379  1.00 79.50           C  
ATOM    764  O   ARG B  95      19.916  -8.874   4.009  1.00 79.50           O  
ATOM    765  CG  ARG B  95      22.503  -9.353   1.868  1.00 79.50           C  
ATOM    766  CD  ARG B  95      23.831 -10.006   1.509  1.00 79.50           C  
ATOM    767  NE  ARG B  95      24.956  -9.316   2.134  1.00 79.50           N  
ATOM    768  NH1 ARG B  95      26.543 -10.154   0.679  1.00 79.50           N  
ATOM    769  NH2 ARG B  95      27.165  -8.732   2.366  1.00 79.50           N  
ATOM    770  CZ  ARG B  95      26.219  -9.403   1.725  1.00 79.50           C  
ATOM    771  N   LEU B  96      18.940 -10.724   3.444  1.00 80.39           N  
ATOM    772  CA  LEU B  96      18.714 -11.041   4.850  1.00 80.39           C  
ATOM    773  C   LEU B  96      19.965 -11.643   5.480  1.00 80.39           C  
ATOM    774  CB  LEU B  96      17.537 -12.009   4.999  1.00 80.39           C  
ATOM    775  O   LEU B  96      20.475 -12.661   5.007  1.00 80.39           O  
ATOM    776  CG  LEU B  96      16.249 -11.426   5.581  1.00 80.39           C  
ATOM    777  CD1 LEU B  96      15.056 -11.795   4.704  1.00 80.39           C  
ATOM    778  CD2 LEU B  96      16.039 -11.913   7.011  1.00 80.39           C  
ATOM    779  N   CYS B  97      20.421 -10.983   6.472  1.00 79.02           N  
ATOM    780  CA  CYS B  97      21.621 -11.455   7.155  1.00 79.02           C  
ATOM    781  C   CYS B  97      21.268 -12.463   8.242  1.00 79.02           C  
ATOM    782  CB  CYS B  97      22.387 -10.281   7.765  1.00 79.02           C  
ATOM    783  O   CYS B  97      20.090 -12.703   8.514  1.00 79.02           O  
ATOM    784  SG  CYS B  97      22.840  -9.008   6.567  1.00 79.02           S  
ATOM    785  N   SER B  98      22.167 -13.129   8.796  1.00 79.93           N  
ATOM    786  CA  SER B  98      21.972 -14.214   9.752  1.00 79.93           C  
ATOM    787  C   SER B  98      21.387 -13.697  11.063  1.00 79.93           C  
ATOM    788  CB  SER B  98      23.293 -14.935  10.022  1.00 79.93           C  
ATOM    789  O   SER B  98      20.570 -14.372  11.693  1.00 79.93           O  
ATOM    790  OG  SER B  98      24.390 -14.166   9.560  1.00 79.93           O  
ATOM    791  N   THR B  99      21.752 -12.440  11.393  1.00 84.84           N  
ATOM    792  CA  THR B  99      21.278 -11.910  12.667  1.00 84.84           C  
ATOM    793  C   THR B  99      20.408 -10.676  12.449  1.00 84.84           C  
ATOM    794  CB  THR B  99      22.454 -11.555  13.596  1.00 84.84           C  
ATOM    795  O   THR B  99      20.533  -9.994  11.430  1.00 84.84           O  
ATOM    796  CG2 THR B  99      23.294 -12.787  13.915  1.00 84.84           C  
ATOM    797  OG1 THR B  99      23.283 -10.578  12.955  1.00 84.84           O  
ATOM    798  N   GLU B 100      19.545 -10.465  13.372  1.00 84.98           N  
ATOM    799  CA  GLU B 100      18.646  -9.315  13.354  1.00 84.98           C  
ATOM    800  C   GLU B 100      19.427  -8.004  13.322  1.00 84.98           C  
ATOM    801  CB  GLU B 100      17.713  -9.342  14.568  1.00 84.98           C  
ATOM    802  O   GLU B 100      19.062  -7.076  12.598  1.00 84.98           O  
ATOM    803  CG  GLU B 100      16.603  -8.303  14.514  1.00 84.98           C  
ATOM    804  CD  GLU B 100      15.717  -8.307  15.749  1.00 84.98           C  
ATOM    805  OE1 GLU B 100      15.033  -7.291  16.009  1.00 84.98           O  
ATOM    806  OE2 GLU B 100      15.708  -9.333  16.464  1.00 84.98           O  
ATOM    807  N   GLU B 101      20.532  -7.874  14.043  1.00 86.99           N  
ATOM    808  CA  GLU B 101      21.345  -6.665  14.137  1.00 86.99           C  
ATOM    809  C   GLU B 101      21.993  -6.331  12.796  1.00 86.99           C  
ATOM    810  CB  GLU B 101      22.420  -6.823  15.215  1.00 86.99           C  
ATOM    811  O   GLU B 101      21.979  -5.176  12.364  1.00 86.99           O  
ATOM    812  CG  GLU B 101      21.884  -6.721  16.636  1.00 86.99           C  
ATOM    813  CD  GLU B 101      21.613  -8.074  17.274  1.00 86.99           C  
ATOM    814  OE1 GLU B 101      20.893  -8.131  18.296  1.00 86.99           O  
ATOM    815  OE2 GLU B 101      22.126  -9.087  16.747  1.00 86.99           O  
ATOM    816  N   GLU B 102      22.498  -7.383  12.150  1.00 87.17           N  
ATOM    817  CA  GLU B 102      23.144  -7.178  10.857  1.00 87.17           C  
ATOM    818  C   GLU B 102      22.135  -6.739   9.800  1.00 87.17           C  
ATOM    819  CB  GLU B 102      23.858  -8.455  10.404  1.00 87.17           C  
ATOM    820  O   GLU B 102      22.429  -5.871   8.975  1.00 87.17           O  
ATOM    821  CG  GLU B 102      25.178  -8.706  11.118  1.00 87.17           C  
ATOM    822  CD  GLU B 102      25.821 -10.031  10.740  1.00 87.17           C  
ATOM    823  OE1 GLU B 102      26.891 -10.367  11.296  1.00 87.17           O  
ATOM    824  OE2 GLU B 102      25.250 -10.739   9.880  1.00 87.17           O  
ATOM    825  N   THR B 103      20.980  -7.354   9.913  1.00 85.84           N  
ATOM    826  CA  THR B 103      19.914  -6.967   8.997  1.00 85.84           C  
ATOM    827  C   THR B 103      19.491  -5.521   9.239  1.00 85.84           C  
ATOM    828  CB  THR B 103      18.691  -7.892   9.138  1.00 85.84           C  
ATOM    829  O   THR B 103      19.285  -4.761   8.291  1.00 85.84           O  
ATOM    830  CG2 THR B 103      17.671  -7.628   8.036  1.00 85.84           C  
ATOM    831  OG1 THR B 103      19.121  -9.257   9.059  1.00 85.84           O  
ATOM    832  N   ALA B 104      19.441  -5.170  10.474  1.00 86.11           N  
ATOM    833  CA  ALA B 104      19.060  -3.809  10.840  1.00 86.11           C  
ATOM    834  C   ALA B 104      20.070  -2.795  10.309  1.00 86.11           C  
ATOM    835  CB  ALA B 104      18.930  -3.682  12.356  1.00 86.11           C  
ATOM    836  O   ALA B 104      19.689  -1.728   9.821  1.00 86.11           O  
ATOM    837  N   GLU B 105      21.314  -3.144  10.377  1.00 85.96           N  
ATOM    838  CA  GLU B 105      22.373  -2.270   9.880  1.00 85.96           C  
ATOM    839  C   GLU B 105      22.264  -2.075   8.370  1.00 85.96           C  
ATOM    840  CB  GLU B 105      23.750  -2.833  10.240  1.00 85.96           C  
ATOM    841  O   GLU B 105      22.393  -0.954   7.873  1.00 85.96           O  
ATOM    842  CG  GLU B 105      24.699  -1.804  10.835  1.00 85.96           C  
ATOM    843  CD  GLU B 105      25.958  -2.419  11.425  1.00 85.96           C  
ATOM    844  OE1 GLU B 105      26.766  -1.682  12.034  1.00 85.96           O  
ATOM    845  OE2 GLU B 105      26.138  -3.649  11.276  1.00 85.96           O  
ATOM    846  N   LEU B 106      22.004  -3.180   7.735  1.00 82.91           N  
ATOM    847  CA  LEU B 106      21.852  -3.113   6.286  1.00 82.91           C  
ATOM    848  C   LEU B 106      20.640  -2.269   5.906  1.00 82.91           C  
ATOM    849  CB  LEU B 106      21.715  -4.518   5.695  1.00 82.91           C  
ATOM    850  O   LEU B 106      20.726  -1.416   5.019  1.00 82.91           O  
ATOM    851  CG  LEU B 106      21.954  -4.648   4.190  1.00 82.91           C  
ATOM    852  CD1 LEU B 106      23.416  -4.982   3.913  1.00 82.91           C  
ATOM    853  CD2 LEU B 106      21.036  -5.707   3.591  1.00 82.91           C  
ATOM    854  N   LEU B 107      19.574  -2.453   6.603  1.00 79.74           N  
ATOM    855  CA  LEU B 107      18.345  -1.715   6.336  1.00 79.74           C  
ATOM    856  C   LEU B 107      18.527  -0.230   6.631  1.00 79.74           C  
ATOM    857  CB  LEU B 107      17.191  -2.276   7.171  1.00 79.74           C  
ATOM    858  O   LEU B 107      17.942   0.618   5.952  1.00 79.74           O  
ATOM    859  CG  LEU B 107      16.589  -3.598   6.694  1.00 79.74           C  
ATOM    860  CD1 LEU B 107      15.675  -4.182   7.767  1.00 79.74           C  
ATOM    861  CD2 LEU B 107      15.828  -3.400   5.387  1.00 79.74           C  
ATOM    862  N   SER B 108      19.294   0.026   7.612  1.00 80.52           N  
ATOM    863  CA  SER B 108      19.560   1.415   7.976  1.00 80.52           C  
ATOM    864  C   SER B 108      20.236   2.165   6.833  1.00 80.52           C  
ATOM    865  CB  SER B 108      20.434   1.483   9.229  1.00 80.52           C  
ATOM    866  O   SER B 108      20.021   3.367   6.660  1.00 80.52           O  
ATOM    867  OG  SER B 108      21.495   2.406   9.052  1.00 80.52           O  
ATOM    868  N   LYS B 109      21.056   1.467   6.066  1.00 76.83           N  
ATOM    869  CA  LYS B 109      21.718   2.076   4.916  1.00 76.83           C  
ATOM    870  C   LYS B 109      20.713   2.412   3.818  1.00 76.83           C  
ATOM    871  CB  LYS B 109      22.802   1.147   4.367  1.00 76.83           C  
ATOM    872  O   LYS B 109      20.833   3.444   3.154  1.00 76.83           O  
ATOM    873  CG  LYS B 109      24.027   1.029   5.262  1.00 76.83           C  
ATOM    874  CD  LYS B 109      25.085   0.123   4.645  1.00 76.83           C  
ATOM    875  CE  LYS B 109      26.277  -0.059   5.573  1.00 76.83           C  
ATOM    876  NZ  LYS B 109      27.292  -0.991   4.997  1.00 76.83           N  
ATOM    877  N   VAL B 110      19.723   1.549   3.685  1.00 71.40           N  
ATOM    878  CA  VAL B 110      18.708   1.731   2.652  1.00 71.40           C  
ATOM    879  C   VAL B 110      17.732   2.827   3.074  1.00 71.40           C  
ATOM    880  CB  VAL B 110      17.945   0.418   2.368  1.00 71.40           C  
ATOM    881  O   VAL B 110      17.246   3.591   2.237  1.00 71.40           O  
ATOM    882  CG1 VAL B 110      16.835   0.649   1.343  1.00 71.40           C  
ATOM    883  CG2 VAL B 110      18.908  -0.664   1.882  1.00 71.40           C  
ATOM    884  N   LEU B 111      17.506   2.895   4.355  1.00 68.00           N  
ATOM    885  CA  LEU B 111      16.511   3.821   4.886  1.00 68.00           C  
ATOM    886  C   LEU B 111      17.166   5.121   5.341  1.00 68.00           C  
ATOM    887  CB  LEU B 111      15.753   3.182   6.052  1.00 68.00           C  
ATOM    888  O   LEU B 111      16.690   5.765   6.278  1.00 68.00           O  
ATOM    889  CG  LEU B 111      14.871   1.980   5.710  1.00 68.00           C  
ATOM    890  CD1 LEU B 111      14.422   1.272   6.984  1.00 68.00           C  
ATOM    891  CD2 LEU B 111      13.667   2.418   4.883  1.00 68.00           C  
ATOM    892  N   ASN B 112      18.331   5.384   4.806  1.00 64.16           N  
ATOM    893  CA  ASN B 112      19.067   6.628   5.008  1.00 64.16           C  
ATOM    894  C   ASN B 112      19.327   6.891   6.488  1.00 64.16           C  
ATOM    895  CB  ASN B 112      18.314   7.805   4.383  1.00 64.16           C  
ATOM    896  O   ASN B 112      19.090   7.997   6.977  1.00 64.16           O  
ATOM    897  CG  ASN B 112      18.279   7.738   2.869  1.00 64.16           C  
ATOM    898  ND2 ASN B 112      17.277   8.371   2.271  1.00 64.16           N  
ATOM    899  OD1 ASN B 112      19.145   7.123   2.242  1.00 64.16           O  
ATOM    900  N   GLY B 113      19.592   5.768   7.217  1.00 66.68           N  
ATOM    901  CA  GLY B 113      20.046   5.899   8.592  1.00 66.68           C  
ATOM    902  C   GLY B 113      18.912   5.875   9.600  1.00 66.68           C  
ATOM    903  O   GLY B 113      19.113   6.187  10.775  1.00 66.68           O  
ATOM    904  N   ASN B 114      17.660   5.654   9.045  1.00 65.76           N  
ATOM    905  CA  ASN B 114      16.537   5.524   9.968  1.00 65.76           C  
ATOM    906  C   ASN B 114      16.631   4.241  10.789  1.00 65.76           C  
ATOM    907  CB  ASN B 114      15.210   5.572   9.209  1.00 65.76           C  
ATOM    908  O   ASN B 114      16.062   3.215  10.413  1.00 65.76           O  
ATOM    909  CG  ASN B 114      14.020   5.784  10.124  1.00 65.76           C  
ATOM    910  ND2 ASN B 114      12.999   6.468   9.621  1.00 65.76           N  
ATOM    911  OD1 ASN B 114      14.019   5.338  11.275  1.00 65.76           O  
ATOM    912  N   LYS B 115      17.281   4.324  11.946  1.00 72.48           N  
ATOM    913  CA  LYS B 115      17.613   3.161  12.764  1.00 72.48           C  
ATOM    914  C   LYS B 115      16.361   2.558  13.395  1.00 72.48           C  
ATOM    915  CB  LYS B 115      18.618   3.539  13.853  1.00 72.48           C  
ATOM    916  O   LYS B 115      16.246   1.336  13.513  1.00 72.48           O  
ATOM    917  CG  LYS B 115      20.066   3.247  13.486  1.00 72.48           C  
ATOM    918  CD  LYS B 115      21.011   3.576  14.635  1.00 72.48           C  
ATOM    919  CE  LYS B 115      22.464   3.329  14.253  1.00 72.48           C  
ATOM    920  NZ  LYS B 115      23.395   3.658  15.374  1.00 72.48           N  
ATOM    921  N   VAL B 116      15.487   3.417  13.708  1.00 68.84           N  
ATOM    922  CA  VAL B 116      14.273   2.950  14.369  1.00 68.84           C  
ATOM    923  C   VAL B 116      13.466   2.075  13.412  1.00 68.84           C  
ATOM    924  CB  VAL B 116      13.409   4.129  14.870  1.00 68.84           C  
ATOM    925  O   VAL B 116      13.091   0.951  13.755  1.00 68.84           O  
ATOM    926  CG1 VAL B 116      12.097   3.623  15.465  1.00 68.84           C  
ATOM    927  CG2 VAL B 116      14.181   4.957  15.896  1.00 68.84           C  
ATOM    928  N   ALA B 117      13.319   2.591  12.196  1.00 67.15           N  
ATOM    929  CA  ALA B 117      12.582   1.835  11.187  1.00 67.15           C  
ATOM    930  C   ALA B 117      13.333   0.566  10.794  1.00 67.15           C  
ATOM    931  CB  ALA B 117      12.325   2.701   9.956  1.00 67.15           C  
ATOM    932  O   ALA B 117      12.733  -0.503  10.663  1.00 67.15           O  
ATOM    933  N   SER B 118      14.597   0.681  10.722  1.00 76.46           N  
ATOM    934  CA  SER B 118      15.433  -0.451  10.336  1.00 76.46           C  
ATOM    935  C   SER B 118      15.368  -1.566  11.375  1.00 76.46           C  
ATOM    936  CB  SER B 118      16.884  -0.006  10.144  1.00 76.46           C  
ATOM    937  O   SER B 118      15.202  -2.737  11.026  1.00 76.46           O  
ATOM    938  OG  SER B 118      16.965   1.049   9.201  1.00 76.46           O  
ATOM    939  N   GLU B 119      15.379  -1.195  12.576  1.00 78.12           N  
ATOM    940  CA  GLU B 119      15.339  -2.178  13.654  1.00 78.12           C  
ATOM    941  C   GLU B 119      13.971  -2.849  13.739  1.00 78.12           C  
ATOM    942  CB  GLU B 119      15.686  -1.522  14.993  1.00 78.12           C  
ATOM    943  O   GLU B 119      13.880  -4.059  13.958  1.00 78.12           O  
ATOM    944  CG  GLU B 119      17.159  -1.171  15.142  1.00 78.12           C  
ATOM    945  CD  GLU B 119      17.466  -0.398  16.415  1.00 78.12           C  
ATOM    946  OE1 GLU B 119      18.659  -0.138  16.695  1.00 78.12           O  
ATOM    947  OE2 GLU B 119      16.507  -0.049  17.138  1.00 78.12           O  
ATOM    948  N   ALA B 120      12.996  -2.037  13.530  1.00 71.84           N  
ATOM    949  CA  ALA B 120      11.639  -2.574  13.575  1.00 71.84           C  
ATOM    950  C   ALA B 120      11.412  -3.586  12.455  1.00 71.84           C  
ATOM    951  CB  ALA B 120      10.616  -1.445  13.482  1.00 71.84           C  
ATOM    952  O   ALA B 120      10.872  -4.670  12.689  1.00 71.84           O  
ATOM    953  N   LEU B 121      11.866  -3.229  11.316  1.00 75.07           N  
ATOM    954  CA  LEU B 121      11.703  -4.121  10.173  1.00 75.07           C  
ATOM    955  C   LEU B 121      12.549  -5.379  10.341  1.00 75.07           C  
ATOM    956  CB  LEU B 121      12.086  -3.404   8.875  1.00 75.07           C  
ATOM    957  O   LEU B 121      12.096  -6.482  10.027  1.00 75.07           O  
ATOM    958  CG  LEU B 121      10.963  -2.653   8.159  1.00 75.07           C  
ATOM    959  CD1 LEU B 121      11.517  -1.422   7.448  1.00 75.07           C  
ATOM    960  CD2 LEU B 121      10.249  -3.571   7.173  1.00 75.07           C  
ATOM    961  N   ALA B 122      13.744  -5.149  10.808  1.00 82.47           N  
ATOM    962  CA  ALA B 122      14.630  -6.287  11.040  1.00 82.47           C  
ATOM    963  C   ALA B 122      14.022  -7.260  12.046  1.00 82.47           C  
ATOM    964  CB  ALA B 122      15.995  -5.808  11.525  1.00 82.47           C  
ATOM    965  O   ALA B 122      14.132  -8.478  11.887  1.00 82.47           O  
ATOM    966  N   ARG B 123      13.355  -6.740  12.986  1.00 80.13           N  
ATOM    967  CA  ARG B 123      12.707  -7.572  13.995  1.00 80.13           C  
ATOM    968  C   ARG B 123      11.597  -8.415  13.379  1.00 80.13           C  
ATOM    969  CB  ARG B 123      12.144  -6.707  15.125  1.00 80.13           C  
ATOM    970  O   ARG B 123      11.484  -9.609  13.666  1.00 80.13           O  
ATOM    971  CG  ARG B 123      11.934  -7.459  16.430  1.00 80.13           C  
ATOM    972  CD  ARG B 123      11.394  -6.549  17.524  1.00 80.13           C  
ATOM    973  NE  ARG B 123      12.319  -5.459  17.823  1.00 80.13           N  
ATOM    974  NH1 ARG B 123      10.675  -3.854  18.064  1.00 80.13           N  
ATOM    975  NH2 ARG B 123      12.881  -3.292  18.334  1.00 80.13           N  
ATOM    976  CZ  ARG B 123      11.956  -4.204  18.073  1.00 80.13           C  
ATOM    977  N   VAL B 124      10.858  -7.829  12.498  1.00 74.55           N  
ATOM    978  CA  VAL B 124       9.735  -8.518  11.870  1.00 74.55           C  
ATOM    979  C   VAL B 124      10.255  -9.607  10.935  1.00 74.55           C  
ATOM    980  CB  VAL B 124       8.830  -7.536  11.093  1.00 74.55           C  
ATOM    981  O   VAL B 124       9.708 -10.712  10.895  1.00 74.55           O  
ATOM    982  CG1 VAL B 124       7.754  -8.292  10.317  1.00 74.55           C  
ATOM    983  CG2 VAL B 124       8.195  -6.527  12.049  1.00 74.55           C  
ATOM    984  N   VAL B 125      11.327  -9.296  10.300  1.00 78.70           N  
ATOM    985  CA  VAL B 125      11.904 -10.205   9.315  1.00 78.70           C  
ATOM    986  C   VAL B 125      12.460 -11.442  10.016  1.00 78.70           C  
ATOM    987  CB  VAL B 125      13.013  -9.516   8.489  1.00 78.70           C  
ATOM    988  O   VAL B 125      12.400 -12.549   9.475  1.00 78.70           O  
ATOM    989  CG1 VAL B 125      13.762 -10.536   7.633  1.00 78.70           C  
ATOM    990  CG2 VAL B 125      12.420  -8.413   7.614  1.00 78.70           C  
ATOM    991  N   HIS B 126      12.957 -11.263  11.173  1.00 79.89           N  
ATOM    992  CA  HIS B 126      13.627 -12.360  11.861  1.00 79.89           C  
ATOM    993  C   HIS B 126      12.683 -13.061  12.832  1.00 79.89           C  
ATOM    994  CB  HIS B 126      14.862 -11.849  12.606  1.00 79.89           C  
ATOM    995  O   HIS B 126      13.071 -14.026  13.494  1.00 79.89           O  
ATOM    996  CG  HIS B 126      16.040 -11.605  11.718  1.00 79.89           C  
ATOM    997  CD2 HIS B 126      16.422 -10.503  11.030  1.00 79.89           C  
ATOM    998  ND1 HIS B 126      16.987 -12.571  11.455  1.00 79.89           N  
ATOM    999  CE1 HIS B 126      17.903 -12.072  10.642  1.00 79.89           C  
ATOM   1000  NE2 HIS B 126      17.583 -10.819  10.369  1.00 79.89           N  
ATOM   1001  N   GLN B 127      11.461 -12.580  12.903  1.00 74.24           N  
ATOM   1002  CA  GLN B 127      10.479 -13.215  13.776  1.00 74.24           C  
ATOM   1003  C   GLN B 127      10.065 -14.581  13.237  1.00 74.24           C  
ATOM   1004  CB  GLN B 127       9.249 -12.321  13.942  1.00 74.24           C  
ATOM   1005  O   GLN B 127       9.834 -14.736  12.036  1.00 74.24           O  
ATOM   1006  CG  GLN B 127       8.473 -12.576  15.227  1.00 74.24           C  
ATOM   1007  CD  GLN B 127       7.306 -11.623  15.406  1.00 74.24           C  
ATOM   1008  NE2 GLN B 127       6.605 -11.748  16.528  1.00 74.24           N  
ATOM   1009  OE1 GLN B 127       7.036 -10.782  14.543  1.00 74.24           O  
ATOM   1010  N   ASP B 128      10.070 -15.519  14.124  1.00 66.13           N  
ATOM   1011  CA  ASP B 128       9.623 -16.854  13.738  1.00 66.13           C  
ATOM   1012  C   ASP B 128       8.098 -16.930  13.693  1.00 66.13           C  
ATOM   1013  CB  ASP B 128      10.174 -17.905  14.704  1.00 66.13           C  
ATOM   1014  O   ASP B 128       7.419 -16.414  14.583  1.00 66.13           O  
ATOM   1015  CG  ASP B 128      11.548 -18.414  14.305  1.00 66.13           C  
ATOM   1016  OD1 ASP B 128      11.916 -18.307  13.115  1.00 66.13           O  
ATOM   1017  OD2 ASP B 128      12.268 -18.929  15.188  1.00 66.13           O  
ATOM   1018  N   VAL B 129       7.723 -17.351  12.598  1.00 64.02           N  
ATOM   1019  CA  VAL B 129       6.280 -17.507  12.451  1.00 64.02           C  
ATOM   1020  C   VAL B 129       5.922 -18.991  12.415  1.00 64.02           C  
ATOM   1021  CB  VAL B 129       5.759 -16.802  11.179  1.00 64.02           C  
ATOM   1022  O   VAL B 129       6.569 -19.775  11.717  1.00 64.02           O  
ATOM   1023  CG1 VAL B 129       4.238 -16.915  11.083  1.00 64.02           C  
ATOM   1024  CG2 VAL B 129       6.190 -15.336  11.168  1.00 64.02           C  
ATOM   1025  N   ALA B 130       5.089 -19.337  13.404  1.00 58.13           N  
ATOM   1026  CA  ALA B 130       4.598 -20.712  13.385  1.00 58.13           C  
ATOM   1027  C   ALA B 130       3.307 -20.823  12.578  1.00 58.13           C  
ATOM   1028  CB  ALA B 130       4.376 -21.218  14.808  1.00 58.13           C  
ATOM   1029  O   ALA B 130       2.443 -19.947  12.653  1.00 58.13           O  
ATOM   1030  N   PHE B 131       3.376 -21.671  11.599  1.00 60.53           N  
ATOM   1031  CA  PHE B 131       2.168 -21.922  10.822  1.00 60.53           C  
ATOM   1032  C   PHE B 131       1.709 -23.366  10.986  1.00 60.53           C  
ATOM   1033  CB  PHE B 131       2.405 -21.612   9.341  1.00 60.53           C  
ATOM   1034  O   PHE B 131       2.509 -24.295  10.861  1.00 60.53           O  
ATOM   1035  CG  PHE B 131       1.139 -21.459   8.542  1.00 60.53           C  
ATOM   1036  CD1 PHE B 131       0.582 -22.547   7.882  1.00 60.53           C  
ATOM   1037  CD2 PHE B 131       0.506 -20.226   8.451  1.00 60.53           C  
ATOM   1038  CE1 PHE B 131      -0.590 -22.409   7.142  1.00 60.53           C  
ATOM   1039  CE2 PHE B 131      -0.665 -20.080   7.714  1.00 60.53           C  
ATOM   1040  CZ  PHE B 131      -1.211 -21.172   7.059  1.00 60.53           C  
ATOM   1041  N   THR B 132       0.501 -23.457  11.524  1.00 55.07           N  
ATOM   1042  CA  THR B 132      -0.030 -24.810  11.648  1.00 55.07           C  
ATOM   1043  C   THR B 132      -1.273 -24.985  10.780  1.00 55.07           C  
ATOM   1044  CB  THR B 132      -0.373 -25.144  13.112  1.00 55.07           C  
ATOM   1045  O   THR B 132      -2.154 -24.122  10.766  1.00 55.07           O  
ATOM   1046  CG2 THR B 132       0.513 -26.267  13.641  1.00 55.07           C  
ATOM   1047  OG1 THR B 132      -0.179 -23.976  13.920  1.00 55.07           O  
ATOM   1048  N   ASP B 133      -1.286 -25.915   9.896  1.00 59.44           N  
ATOM   1049  CA  ASP B 133      -2.467 -26.306   9.133  1.00 59.44           C  
ATOM   1050  C   ASP B 133      -2.765 -27.794   9.305  1.00 59.44           C  
ATOM   1051  CB  ASP B 133      -2.283 -25.974   7.650  1.00 59.44           C  
ATOM   1052  O   ASP B 133      -1.975 -28.643   8.884  1.00 59.44           O  
ATOM   1053  CG  ASP B 133      -3.575 -26.061   6.858  1.00 59.44           C  
ATOM   1054  OD1 ASP B 133      -4.426 -26.922   7.171  1.00 59.44           O  
ATOM   1055  OD2 ASP B 133      -3.744 -25.264   5.910  1.00 59.44           O  
ATOM   1056  N   PRO B 134      -3.845 -28.097   9.975  1.00 56.21           N  
ATOM   1057  CA  PRO B 134      -4.180 -29.493  10.267  1.00 56.21           C  
ATOM   1058  C   PRO B 134      -4.239 -30.361   9.013  1.00 56.21           C  
ATOM   1059  CB  PRO B 134      -5.556 -29.394  10.929  1.00 56.21           C  
ATOM   1060  O   PRO B 134      -3.944 -31.557   9.070  1.00 56.21           O  
ATOM   1061  CG  PRO B 134      -5.886 -27.936  10.910  1.00 56.21           C  
ATOM   1062  CD  PRO B 134      -4.740 -27.196  10.282  1.00 56.21           C  
ATOM   1063  N   THR B 135      -4.692 -29.849   7.864  1.00 60.68           N  
ATOM   1064  CA  THR B 135      -4.819 -30.614   6.628  1.00 60.68           C  
ATOM   1065  C   THR B 135      -3.450 -31.074   6.134  1.00 60.68           C  
ATOM   1066  CB  THR B 135      -5.513 -29.788   5.529  1.00 60.68           C  
ATOM   1067  O   THR B 135      -3.340 -32.102   5.464  1.00 60.68           O  
ATOM   1068  CG2 THR B 135      -6.880 -30.371   5.185  1.00 60.68           C  
ATOM   1069  OG1 THR B 135      -5.682 -28.441   5.986  1.00 60.68           O  
ATOM   1070  N   LEU B 136      -2.445 -30.429   6.570  1.00 61.81           N  
ATOM   1071  CA  LEU B 136      -1.098 -30.708   6.082  1.00 61.81           C  
ATOM   1072  C   LEU B 136      -0.491 -31.900   6.813  1.00 61.81           C  
ATOM   1073  CB  LEU B 136      -0.201 -29.479   6.253  1.00 61.81           C  
ATOM   1074  O   LEU B 136       0.416 -32.556   6.294  1.00 61.81           O  
ATOM   1075  CG  LEU B 136       0.034 -28.632   5.001  1.00 61.81           C  
ATOM   1076  CD1 LEU B 136      -0.316 -27.173   5.275  1.00 61.81           C  
ATOM   1077  CD2 LEU B 136       1.479 -28.761   4.532  1.00 61.81           C  
ATOM   1078  N   ASP B 137      -1.081 -32.381   7.917  1.00 58.38           N  
ATOM   1079  CA  ASP B 137      -0.503 -33.427   8.755  1.00 58.38           C  
ATOM   1080  C   ASP B 137      -0.960 -34.811   8.299  1.00 58.38           C  
ATOM   1081  CB  ASP B 137      -0.876 -33.208  10.222  1.00 58.38           C  
ATOM   1082  O   ASP B 137      -0.350 -35.821   8.656  1.00 58.38           O  
ATOM   1083  CG  ASP B 137      -0.247 -31.958  10.813  1.00 58.38           C  
ATOM   1084  OD1 ASP B 137       0.812 -31.515  10.318  1.00 58.38           O  
ATOM   1085  OD2 ASP B 137      -0.814 -31.412  11.784  1.00 58.38           O  
ATOM   1086  N   SER B 138      -1.896 -34.953   7.286  1.00 56.23           N  
ATOM   1087  CA  SER B 138      -2.565 -36.220   7.010  1.00 56.23           C  
ATOM   1088  C   SER B 138      -1.862 -36.985   5.893  1.00 56.23           C  
ATOM   1089  CB  SER B 138      -4.028 -35.983   6.634  1.00 56.23           C  
ATOM   1090  O   SER B 138      -1.987 -38.207   5.797  1.00 56.23           O  
ATOM   1091  OG  SER B 138      -4.147 -34.889   5.742  1.00 56.23           O  
ATOM   1092  N   THR B 139      -1.064 -36.326   5.019  1.00 54.41           N  
ATOM   1093  CA  THR B 139      -0.493 -37.044   3.885  1.00 54.41           C  
ATOM   1094  C   THR B 139       0.984 -36.698   3.715  1.00 54.41           C  
ATOM   1095  CB  THR B 139      -1.251 -36.726   2.583  1.00 54.41           C  
ATOM   1096  O   THR B 139       1.360 -35.524   3.752  1.00 54.41           O  
ATOM   1097  CG2 THR B 139      -1.199 -37.903   1.614  1.00 54.41           C  
ATOM   1098  OG1 THR B 139      -2.619 -36.436   2.892  1.00 54.41           O  
ATOM   1099  N   GLU B 140       1.771 -37.831   3.740  1.00 59.88           N  
ATOM   1100  CA  GLU B 140       3.203 -37.643   3.528  1.00 59.88           C  
ATOM   1101  C   GLU B 140       3.566 -37.790   2.053  1.00 59.88           C  
ATOM   1102  CB  GLU B 140       4.006 -38.639   4.369  1.00 59.88           C  
ATOM   1103  O   GLU B 140       3.369 -38.855   1.463  1.00 59.88           O  
ATOM   1104  CG  GLU B 140       4.477 -38.077   5.703  1.00 59.88           C  
ATOM   1105  CD  GLU B 140       5.336 -39.050   6.494  1.00 59.88           C  
ATOM   1106  OE1 GLU B 140       5.805 -38.688   7.597  1.00 59.88           O  
ATOM   1107  OE2 GLU B 140       5.544 -40.184   6.006  1.00 59.88           O  
ATOM   1108  N   ILE B 141       3.770 -36.682   1.336  1.00 65.38           N  
ATOM   1109  CA  ILE B 141       4.214 -36.713  -0.054  1.00 65.38           C  
ATOM   1110  C   ILE B 141       5.664 -36.242  -0.143  1.00 65.38           C  
ATOM   1111  CB  ILE B 141       3.311 -35.843  -0.955  1.00 65.38           C  
ATOM   1112  O   ILE B 141       6.015 -35.188   0.394  1.00 65.38           O  
ATOM   1113  CG1 ILE B 141       1.859 -36.329  -0.885  1.00 65.38           C  
ATOM   1114  CG2 ILE B 141       3.822 -35.849  -2.399  1.00 65.38           C  
ATOM   1115  CD1 ILE B 141       0.857 -35.385  -1.536  1.00 65.38           C  
ATOM   1116  N   ASN B 142       6.452 -37.182  -0.680  1.00 67.33           N  
ATOM   1117  CA  ASN B 142       7.861 -36.842  -0.847  1.00 67.33           C  
ATOM   1118  C   ASN B 142       8.147 -36.305  -2.247  1.00 67.33           C  
ATOM   1119  CB  ASN B 142       8.745 -38.055  -0.553  1.00 67.33           C  
ATOM   1120  O   ASN B 142       8.064 -37.044  -3.229  1.00 67.33           O  
ATOM   1121  CG  ASN B 142      10.085 -37.672   0.044  1.00 67.33           C  
ATOM   1122  ND2 ASN B 142      10.956 -38.656   0.228  1.00 67.33           N  
ATOM   1123  OD1 ASN B 142      10.334 -36.500   0.338  1.00 67.33           O  
ATOM   1124  N   VAL B 143       8.341 -35.030  -2.386  1.00 74.07           N  
ATOM   1125  CA  VAL B 143       8.683 -34.407  -3.661  1.00 74.07           C  
ATOM   1126  C   VAL B 143      10.176 -34.090  -3.698  1.00 74.07           C  
ATOM   1127  CB  VAL B 143       7.859 -33.123  -3.904  1.00 74.07           C  
ATOM   1128  O   VAL B 143      10.679 -33.338  -2.859  1.00 74.07           O  
ATOM   1129  CG1 VAL B 143       8.177 -32.529  -5.275  1.00 74.07           C  
ATOM   1130  CG2 VAL B 143       6.365 -33.416  -3.778  1.00 74.07           C  
ATOM   1131  N   PRO B 144      10.879 -34.706  -4.691  1.00 74.13           N  
ATOM   1132  CA  PRO B 144      12.312 -34.419  -4.785  1.00 74.13           C  
ATOM   1133  C   PRO B 144      12.605 -32.934  -4.984  1.00 74.13           C  
ATOM   1134  CB  PRO B 144      12.755 -35.231  -6.004  1.00 74.13           C  
ATOM   1135  O   PRO B 144      12.040 -32.305  -5.883  1.00 74.13           O  
ATOM   1136  CG  PRO B 144      11.597 -36.125  -6.309  1.00 74.13           C  
ATOM   1137  CD  PRO B 144      10.367 -35.547  -5.670  1.00 74.13           C  
ATOM   1138  N   GLN B 145      13.546 -32.442  -4.321  1.00 78.72           N  
ATOM   1139  CA  GLN B 145      13.850 -31.016  -4.291  1.00 78.72           C  
ATOM   1140  C   GLN B 145      14.619 -30.592  -5.539  1.00 78.72           C  
ATOM   1141  CB  GLN B 145      14.650 -30.663  -3.036  1.00 78.72           C  
ATOM   1142  O   GLN B 145      14.569 -29.427  -5.940  1.00 78.72           O  
ATOM   1143  CG  GLN B 145      13.896 -30.909  -1.737  1.00 78.72           C  
ATOM   1144  CD  GLN B 145      14.757 -30.689  -0.507  1.00 78.72           C  
ATOM   1145  NE2 GLN B 145      14.205 -30.986   0.664  1.00 78.72           N  
ATOM   1146  OE1 GLN B 145      15.909 -30.256  -0.610  1.00 78.72           O  
ATOM   1147  N   ASP B 146      15.311 -31.483  -6.143  1.00 77.53           N  
ATOM   1148  CA  ASP B 146      16.228 -31.159  -7.232  1.00 77.53           C  
ATOM   1149  C   ASP B 146      15.467 -30.893  -8.529  1.00 77.53           C  
ATOM   1150  CB  ASP B 146      17.239 -32.289  -7.437  1.00 77.53           C  
ATOM   1151  O   ASP B 146      16.039 -30.388  -9.498  1.00 77.53           O  
ATOM   1152  CG  ASP B 146      16.596 -33.664  -7.451  1.00 77.53           C  
ATOM   1153  OD1 ASP B 146      15.579 -33.869  -6.754  1.00 77.53           O  
ATOM   1154  OD2 ASP B 146      17.113 -34.552  -8.162  1.00 77.53           O  
ATOM   1155  N   ILE B 147      14.195 -31.082  -8.508  1.00 81.11           N  
ATOM   1156  CA  ILE B 147      13.426 -30.882  -9.731  1.00 81.11           C  
ATOM   1157  C   ILE B 147      12.559 -29.632  -9.596  1.00 81.11           C  
ATOM   1158  CB  ILE B 147      12.547 -32.112 -10.053  1.00 81.11           C  
ATOM   1159  O   ILE B 147      11.770 -29.317 -10.490  1.00 81.11           O  
ATOM   1160  CG1 ILE B 147      11.515 -32.336  -8.942  1.00 81.11           C  
ATOM   1161  CG2 ILE B 147      13.415 -33.358 -10.254  1.00 81.11           C  
ATOM   1162  CD1 ILE B 147      10.393 -33.293  -9.323  1.00 81.11           C  
ATOM   1163  N   LEU B 148      12.729 -28.930  -8.511  1.00 90.89           N  
ATOM   1164  CA  LEU B 148      11.767 -27.879  -8.197  1.00 90.89           C  
ATOM   1165  C   LEU B 148      12.318 -26.508  -8.573  1.00 90.89           C  
ATOM   1166  CB  LEU B 148      11.409 -27.908  -6.709  1.00 90.89           C  
ATOM   1167  O   LEU B 148      13.506 -26.238  -8.385  1.00 90.89           O  
ATOM   1168  CG  LEU B 148      10.789 -29.204  -6.185  1.00 90.89           C  
ATOM   1169  CD1 LEU B 148      10.543 -29.105  -4.683  1.00 90.89           C  
ATOM   1170  CD2 LEU B 148       9.493 -29.515  -6.926  1.00 90.89           C  
ATOM   1171  N   GLY B 149      11.546 -25.703  -9.190  1.00 93.20           N  
ATOM   1172  CA  GLY B 149      11.716 -24.267  -9.348  1.00 93.20           C  
ATOM   1173  C   GLY B 149      10.625 -23.460  -8.670  1.00 93.20           C  
ATOM   1174  O   GLY B 149       9.486 -23.919  -8.554  1.00 93.20           O  
ATOM   1175  N   ILE B 150      10.984 -22.254  -8.247  1.00 94.70           N  
ATOM   1176  CA  ILE B 150      10.002 -21.471  -7.505  1.00 94.70           C  
ATOM   1177  C   ILE B 150       9.887 -20.076  -8.116  1.00 94.70           C  
ATOM   1178  CB  ILE B 150      10.370 -21.372  -6.008  1.00 94.70           C  
ATOM   1179  O   ILE B 150      10.898 -19.416  -8.367  1.00 94.70           O  
ATOM   1180  CG1 ILE B 150      10.486 -22.771  -5.393  1.00 94.70           C  
ATOM   1181  CG2 ILE B 150       9.341 -20.525  -5.253  1.00 94.70           C  
ATOM   1182  CD1 ILE B 150      10.931 -22.773  -3.937  1.00 94.70           C  
ATOM   1183  N   TRP B 151       8.683 -19.677  -8.423  1.00 95.45           N  
ATOM   1184  CA  TRP B 151       8.381 -18.300  -8.803  1.00 95.45           C  
ATOM   1185  C   TRP B 151       7.737 -17.545  -7.645  1.00 95.45           C  
ATOM   1186  CB  TRP B 151       7.460 -18.268 -10.025  1.00 95.45           C  
ATOM   1187  O   TRP B 151       6.785 -18.032  -7.031  1.00 95.45           O  
ATOM   1188  CG  TRP B 151       8.155 -18.566 -11.320  1.00 95.45           C  
ATOM   1189  CD1 TRP B 151       7.953 -19.644 -12.135  1.00 95.45           C  
ATOM   1190  CD2 TRP B 151       9.170 -17.775 -11.946  1.00 95.45           C  
ATOM   1191  CE2 TRP B 151       9.537 -18.434 -13.139  1.00 95.45           C  
ATOM   1192  CE3 TRP B 151       9.805 -16.570 -11.613  1.00 95.45           C  
ATOM   1193  NE1 TRP B 151       8.781 -19.571 -13.232  1.00 95.45           N  
ATOM   1194  CH2 TRP B 151      11.118 -16.749 -13.653  1.00 95.45           C  
ATOM   1195  CZ2 TRP B 151      10.513 -17.928 -14.002  1.00 95.45           C  
ATOM   1196  CZ3 TRP B 151      10.775 -16.069 -12.473  1.00 95.45           C  
ATOM   1197  N   VAL B 152       8.272 -16.312  -7.470  1.00 93.79           N  
ATOM   1198  CA  VAL B 152       7.743 -15.539  -6.351  1.00 93.79           C  
ATOM   1199  C   VAL B 152       7.343 -14.145  -6.828  1.00 93.79           C  
ATOM   1200  CB  VAL B 152       8.768 -15.435  -5.200  1.00 93.79           C  
ATOM   1201  O   VAL B 152       8.115 -13.472  -7.514  1.00 93.79           O  
ATOM   1202  CG1 VAL B 152       8.214 -14.583  -4.059  1.00 93.79           C  
ATOM   1203  CG2 VAL B 152       9.148 -16.826  -4.696  1.00 93.79           C  
ATOM   1204  N   ASP B 153       6.101 -13.812  -6.569  1.00 91.83           N  
ATOM   1205  CA  ASP B 153       5.675 -12.416  -6.612  1.00 91.83           C  
ATOM   1206  C   ASP B 153       5.419 -11.877  -5.206  1.00 91.83           C  
ATOM   1207  CB  ASP B 153       4.418 -12.264  -7.471  1.00 91.83           C  
ATOM   1208  O   ASP B 153       4.345 -12.090  -4.640  1.00 91.83           O  
ATOM   1209  CG  ASP B 153       4.069 -10.815  -7.760  1.00 91.83           C  
ATOM   1210  OD1 ASP B 153       4.636  -9.909  -7.111  1.00 91.83           O  
ATOM   1211  OD2 ASP B 153       3.217 -10.576  -8.643  1.00 91.83           O  
ATOM   1212  N   PRO B 154       6.425 -11.256  -4.664  1.00 88.23           N  
ATOM   1213  CA  PRO B 154       6.403 -10.899  -3.243  1.00 88.23           C  
ATOM   1214  C   PRO B 154       5.190 -10.052  -2.865  1.00 88.23           C  
ATOM   1215  CB  PRO B 154       7.701 -10.108  -3.058  1.00 88.23           C  
ATOM   1216  O   PRO B 154       4.597 -10.256  -1.803  1.00 88.23           O  
ATOM   1217  CG  PRO B 154       8.296 -10.027  -4.427  1.00 88.23           C  
ATOM   1218  CD  PRO B 154       7.458 -10.850  -5.362  1.00 88.23           C  
ATOM   1219  N   ILE B 155       4.887  -9.027  -3.711  1.00 88.11           N  
ATOM   1220  CA  ILE B 155       3.685  -8.229  -3.494  1.00 88.11           C  
ATOM   1221  C   ILE B 155       2.996  -7.962  -4.830  1.00 88.11           C  
ATOM   1222  CB  ILE B 155       4.012  -6.896  -2.784  1.00 88.11           C  
ATOM   1223  O   ILE B 155       3.382  -7.050  -5.564  1.00 88.11           O  
ATOM   1224  CG1 ILE B 155       4.590  -7.162  -1.389  1.00 88.11           C  
ATOM   1225  CG2 ILE B 155       2.767  -6.009  -2.701  1.00 88.11           C  
ATOM   1226  CD1 ILE B 155       4.831  -5.902  -0.569  1.00 88.11           C  
ATOM   1227  N   ASP B 156       2.006  -8.841  -5.060  1.00 88.48           N  
ATOM   1228  CA  ASP B 156       1.156  -8.620  -6.226  1.00 88.48           C  
ATOM   1229  C   ASP B 156       0.130  -7.521  -5.957  1.00 88.48           C  
ATOM   1230  CB  ASP B 156       0.448  -9.915  -6.627  1.00 88.48           C  
ATOM   1231  O   ASP B 156      -0.356  -7.381  -4.833  1.00 88.48           O  
ATOM   1232  CG  ASP B 156      -0.447  -9.749  -7.843  1.00 88.48           C  
ATOM   1233  OD1 ASP B 156       0.068  -9.459  -8.945  1.00 88.48           O  
ATOM   1234  OD2 ASP B 156      -1.678  -9.907  -7.698  1.00 88.48           O  
ATOM   1235  N   SER B 157      -0.122  -6.666  -6.956  1.00 86.32           N  
ATOM   1236  CA  SER B 157      -0.960  -5.478  -6.819  1.00 86.32           C  
ATOM   1237  C   SER B 157      -0.258  -4.398  -6.003  1.00 86.32           C  
ATOM   1238  CB  SER B 157      -2.295  -5.836  -6.165  1.00 86.32           C  
ATOM   1239  O   SER B 157      -0.830  -3.860  -5.053  1.00 86.32           O  
ATOM   1240  OG  SER B 157      -3.146  -6.495  -7.087  1.00 86.32           O  
ATOM   1241  N   THR B 158       0.942  -4.106  -6.459  1.00 78.08           N  
ATOM   1242  CA  THR B 158       1.840  -3.195  -5.758  1.00 78.08           C  
ATOM   1243  C   THR B 158       1.235  -1.796  -5.675  1.00 78.08           C  
ATOM   1244  CB  THR B 158       3.214  -3.122  -6.450  1.00 78.08           C  
ATOM   1245  O   THR B 158       1.344  -1.127  -4.646  1.00 78.08           O  
ATOM   1246  CG2 THR B 158       4.189  -2.266  -5.648  1.00 78.08           C  
ATOM   1247  OG1 THR B 158       3.750  -4.445  -6.576  1.00 78.08           O  
ATOM   1248  N   TYR B 159       0.593  -1.455  -6.767  1.00 71.73           N  
ATOM   1249  CA  TYR B 159      -0.031  -0.137  -6.781  1.00 71.73           C  
ATOM   1250  C   TYR B 159      -1.068  -0.012  -5.671  1.00 71.73           C  
ATOM   1251  CB  TYR B 159      -0.686   0.133  -8.139  1.00 71.73           C  
ATOM   1252  O   TYR B 159      -1.127   1.007  -4.980  1.00 71.73           O  
ATOM   1253  CG  TYR B 159      -1.329   1.495  -8.242  1.00 71.73           C  
ATOM   1254  CD1 TYR B 159      -2.713   1.640  -8.173  1.00 71.73           C  
ATOM   1255  CD2 TYR B 159      -0.556   2.638  -8.411  1.00 71.73           C  
ATOM   1256  CE1 TYR B 159      -3.310   2.893  -8.270  1.00 71.73           C  
ATOM   1257  CE2 TYR B 159      -1.142   3.896  -8.509  1.00 71.73           C  
ATOM   1258  OH  TYR B 159      -3.104   5.255  -8.533  1.00 71.73           O  
ATOM   1259  CZ  TYR B 159      -2.518   4.013  -8.437  1.00 71.73           C  
ATOM   1260  N   GLN B 160      -1.868  -1.027  -5.432  1.00 81.17           N  
ATOM   1261  CA  GLN B 160      -2.870  -1.023  -4.372  1.00 81.17           C  
ATOM   1262  C   GLN B 160      -2.214  -1.023  -2.994  1.00 81.17           C  
ATOM   1263  CB  GLN B 160      -3.802  -2.229  -4.509  1.00 81.17           C  
ATOM   1264  O   GLN B 160      -2.726  -0.407  -2.057  1.00 81.17           O  
ATOM   1265  CG  GLN B 160      -4.537  -2.289  -5.841  1.00 81.17           C  
ATOM   1266  CD  GLN B 160      -5.267  -0.999  -6.167  1.00 81.17           C  
ATOM   1267  NE2 GLN B 160      -5.126  -0.535  -7.404  1.00 81.17           N  
ATOM   1268  OE1 GLN B 160      -5.952  -0.425  -5.315  1.00 81.17           O  
ATOM   1269  N   TYR B 161      -1.095  -1.718  -2.968  1.00 82.93           N  
ATOM   1270  CA  TYR B 161      -0.348  -1.756  -1.716  1.00 82.93           C  
ATOM   1271  C   TYR B 161       0.171  -0.371  -1.349  1.00 82.93           C  
ATOM   1272  CB  TYR B 161       0.820  -2.742  -1.816  1.00 82.93           C  
ATOM   1273  O   TYR B 161       0.050   0.060  -0.200  1.00 82.93           O  
ATOM   1274  CG  TYR B 161       1.644  -2.835  -0.555  1.00 82.93           C  
ATOM   1275  CD1 TYR B 161       2.957  -2.372  -0.522  1.00 82.93           C  
ATOM   1276  CD2 TYR B 161       1.112  -3.388   0.605  1.00 82.93           C  
ATOM   1277  CE1 TYR B 161       3.722  -2.458   0.637  1.00 82.93           C  
ATOM   1278  CE2 TYR B 161       1.867  -3.479   1.770  1.00 82.93           C  
ATOM   1279  OH  TYR B 161       3.921  -3.100   2.926  1.00 82.93           O  
ATOM   1280  CZ  TYR B 161       3.169  -3.012   1.776  1.00 82.93           C  
ATOM   1281  N   ILE B 162       0.632   0.334  -2.358  1.00 69.52           N  
ATOM   1282  CA  ILE B 162       1.198   1.662  -2.145  1.00 69.52           C  
ATOM   1283  C   ILE B 162       0.082   2.651  -1.814  1.00 69.52           C  
ATOM   1284  CB  ILE B 162       1.992   2.143  -3.380  1.00 69.52           C  
ATOM   1285  O   ILE B 162       0.211   3.455  -0.888  1.00 69.52           O  
ATOM   1286  CG1 ILE B 162       3.243   1.279  -3.579  1.00 69.52           C  
ATOM   1287  CG2 ILE B 162       2.364   3.622  -3.240  1.00 69.52           C  
ATOM   1288  CD1 ILE B 162       3.968   1.534  -4.894  1.00 69.52           C  
ATOM   1289  N   LYS B 163      -1.060   2.553  -2.531  1.00 63.94           N  
ATOM   1290  CA  LYS B 163      -2.188   3.451  -2.301  1.00 63.94           C  
ATOM   1291  C   LYS B 163      -2.791   3.233  -0.916  1.00 63.94           C  
ATOM   1292  CB  LYS B 163      -3.259   3.254  -3.375  1.00 63.94           C  
ATOM   1293  O   LYS B 163      -3.210   4.188  -0.259  1.00 63.94           O  
ATOM   1294  CG  LYS B 163      -3.996   4.530  -3.755  1.00 63.94           C  
ATOM   1295  CD  LYS B 163      -5.034   4.273  -4.840  1.00 63.94           C  
ATOM   1296  CE  LYS B 163      -5.845   5.525  -5.146  1.00 63.94           C  
ATOM   1297  NZ  LYS B 163      -6.836   5.289  -6.239  1.00 63.94           N  
ATOM   1298  N   GLY B 164      -2.886   2.023  -0.479  1.00 73.08           N  
ATOM   1299  CA  GLY B 164      -3.250   1.671   0.885  1.00 73.08           C  
ATOM   1300  C   GLY B 164      -4.721   1.887   1.185  1.00 73.08           C  
ATOM   1301  O   GLY B 164      -5.094   2.153   2.329  1.00 73.08           O  
ATOM   1302  N   SER B 165      -5.583   1.838   0.170  1.00 73.22           N  
ATOM   1303  CA  SER B 165      -7.015   2.003   0.397  1.00 73.22           C  
ATOM   1304  C   SER B 165      -7.595   0.811   1.151  1.00 73.22           C  
ATOM   1305  CB  SER B 165      -7.751   2.185  -0.930  1.00 73.22           C  
ATOM   1306  O   SER B 165      -7.544  -0.322   0.666  1.00 73.22           O  
ATOM   1307  OG  SER B 165      -7.274   3.330  -1.617  1.00 73.22           O  
ATOM   1308  N   ALA B 166      -8.187   1.108   2.290  1.00 72.86           N  
ATOM   1309  CA  ALA B 166      -8.630   0.041   3.184  1.00 72.86           C  
ATOM   1310  C   ALA B 166     -10.149  -0.097   3.162  1.00 72.86           C  
ATOM   1311  CB  ALA B 166      -8.143   0.303   4.607  1.00 72.86           C  
ATOM   1312  O   ALA B 166     -10.683  -1.188   3.379  1.00 72.86           O  
ATOM   1313  N   ASP B 167     -10.873   0.964   2.873  1.00 75.63           N  
ATOM   1314  CA  ASP B 167     -12.327   0.974   2.995  1.00 75.63           C  
ATOM   1315  C   ASP B 167     -12.994   0.812   1.631  1.00 75.63           C  
ATOM   1316  CB  ASP B 167     -12.801   2.266   3.663  1.00 75.63           C  
ATOM   1317  O   ASP B 167     -13.694   1.714   1.166  1.00 75.63           O  
ATOM   1318  CG  ASP B 167     -12.434   2.343   5.134  1.00 75.63           C  
ATOM   1319  OD1 ASP B 167     -12.412   1.293   5.813  1.00 75.63           O  
ATOM   1320  OD2 ASP B 167     -12.168   3.463   5.621  1.00 75.63           O  
ATOM   1321  N   ILE B 168     -12.748  -0.318   1.044  1.00 78.96           N  
ATOM   1322  CA  ILE B 168     -13.341  -0.592  -0.261  1.00 78.96           C  
ATOM   1323  C   ILE B 168     -14.456  -1.625  -0.114  1.00 78.96           C  
ATOM   1324  CB  ILE B 168     -12.281  -1.088  -1.270  1.00 78.96           C  
ATOM   1325  O   ILE B 168     -14.287  -2.638   0.569  1.00 78.96           O  
ATOM   1326  CG1 ILE B 168     -11.152  -0.060  -1.407  1.00 78.96           C  
ATOM   1327  CG2 ILE B 168     -12.925  -1.379  -2.629  1.00 78.96           C  
ATOM   1328  CD1 ILE B 168     -11.576   1.239  -2.078  1.00 78.96           C  
ATOM   1329  N   LYS B 169     -15.580  -1.350  -0.772  1.00 84.12           N  
ATOM   1330  CA  LYS B 169     -16.708  -2.276  -0.727  1.00 84.12           C  
ATOM   1331  C   LYS B 169     -16.578  -3.354  -1.800  1.00 84.12           C  
ATOM   1332  CB  LYS B 169     -18.028  -1.523  -0.899  1.00 84.12           C  
ATOM   1333  O   LYS B 169     -16.179  -3.067  -2.930  1.00 84.12           O  
ATOM   1334  CG  LYS B 169     -18.455  -0.733   0.329  1.00 84.12           C  
ATOM   1335  CD  LYS B 169     -19.838  -0.122   0.148  1.00 84.12           C  
ATOM   1336  CE  LYS B 169     -20.234   0.733   1.345  1.00 84.12           C  
ATOM   1337  NZ  LYS B 169     -21.590   1.334   1.172  1.00 84.12           N  
ATOM   1338  N   SER B 170     -16.940  -4.551  -1.361  1.00 87.51           N  
ATOM   1339  CA  SER B 170     -16.887  -5.660  -2.308  1.00 87.51           C  
ATOM   1340  C   SER B 170     -18.179  -5.763  -3.111  1.00 87.51           C  
ATOM   1341  CB  SER B 170     -16.624  -6.977  -1.578  1.00 87.51           C  
ATOM   1342  O   SER B 170     -19.217  -5.243  -2.697  1.00 87.51           O  
ATOM   1343  OG  SER B 170     -17.755  -7.365  -0.818  1.00 87.51           O  
ATOM   1344  N   ASN B 171     -18.012  -6.252  -4.326  1.00 87.85           N  
ATOM   1345  CA  ASN B 171     -19.135  -6.626  -5.179  1.00 87.85           C  
ATOM   1346  C   ASN B 171     -19.249  -8.141  -5.322  1.00 87.85           C  
ATOM   1347  CB  ASN B 171     -19.006  -5.971  -6.555  1.00 87.85           C  
ATOM   1348  O   ASN B 171     -18.511  -8.753  -6.096  1.00 87.85           O  
ATOM   1349  CG  ASN B 171     -20.238  -6.172  -7.415  1.00 87.85           C  
ATOM   1350  ND2 ASN B 171     -20.232  -5.584  -8.606  1.00 87.85           N  
ATOM   1351  OD1 ASN B 171     -21.188  -6.849  -7.013  1.00 87.85           O  
ATOM   1352  N   GLN B 172     -20.305  -8.794  -4.649  1.00 87.99           N  
ATOM   1353  CA  GLN B 172     -20.495 -10.240  -4.617  1.00 87.99           C  
ATOM   1354  C   GLN B 172     -19.226 -10.951  -4.155  1.00 87.99           C  
ATOM   1355  CB  GLN B 172     -20.915 -10.758  -5.993  1.00 87.99           C  
ATOM   1356  O   GLN B 172     -18.815 -11.949  -4.751  1.00 87.99           O  
ATOM   1357  CG  GLN B 172     -22.304 -10.305  -6.422  1.00 87.99           C  
ATOM   1358  CD  GLN B 172     -22.794 -11.015  -7.671  1.00 87.99           C  
ATOM   1359  NE2 GLN B 172     -24.110 -11.099  -7.827  1.00 87.99           N  
ATOM   1360  OE1 GLN B 172     -21.995 -11.484  -8.488  1.00 87.99           O  
ATOM   1361  N   GLY B 173     -18.478 -10.299  -3.226  1.00 89.91           N  
ATOM   1362  CA  GLY B 173     -17.312 -10.906  -2.603  1.00 89.91           C  
ATOM   1363  C   GLY B 173     -16.010 -10.536  -3.287  1.00 89.91           C  
ATOM   1364  O   GLY B 173     -14.928 -10.849  -2.784  1.00 89.91           O  
ATOM   1365  N   ILE B 174     -16.152  -9.783  -4.403  1.00 93.54           N  
ATOM   1366  CA  ILE B 174     -14.961  -9.431  -5.168  1.00 93.54           C  
ATOM   1367  C   ILE B 174     -14.644  -7.950  -4.976  1.00 93.54           C  
ATOM   1368  CB  ILE B 174     -15.138  -9.751  -6.669  1.00 93.54           C  
ATOM   1369  O   ILE B 174     -15.491  -7.089  -5.228  1.00 93.54           O  
ATOM   1370  CG1 ILE B 174     -15.431 -11.243  -6.866  1.00 93.54           C  
ATOM   1371  CG2 ILE B 174     -13.899  -9.326  -7.462  1.00 93.54           C  
ATOM   1372  CD1 ILE B 174     -15.854 -11.609  -8.282  1.00 93.54           C  
ATOM   1373  N   PHE B 175     -13.410  -7.675  -4.599  1.00 92.56           N  
ATOM   1374  CA  PHE B 175     -12.972  -6.294  -4.438  1.00 92.56           C  
ATOM   1375  C   PHE B 175     -12.392  -5.755  -5.741  1.00 92.56           C  
ATOM   1376  CB  PHE B 175     -11.934  -6.185  -3.317  1.00 92.56           C  
ATOM   1377  O   PHE B 175     -11.474  -6.348  -6.311  1.00 92.56           O  
ATOM   1378  CG  PHE B 175     -12.477  -6.514  -1.953  1.00 92.56           C  
ATOM   1379  CD1 PHE B 175     -13.087  -5.535  -1.178  1.00 92.56           C  
ATOM   1380  CD2 PHE B 175     -12.377  -7.803  -1.445  1.00 92.56           C  
ATOM   1381  CE1 PHE B 175     -13.590  -5.837   0.086  1.00 92.56           C  
ATOM   1382  CE2 PHE B 175     -12.879  -8.112  -0.184  1.00 92.56           C  
ATOM   1383  CZ  PHE B 175     -13.484  -7.128   0.580  1.00 92.56           C  
ATOM   1384  N   PRO B 176     -12.921  -4.655  -6.188  1.00 89.41           N  
ATOM   1385  CA  PRO B 176     -12.396  -4.099  -7.437  1.00 89.41           C  
ATOM   1386  C   PRO B 176     -10.979  -3.550  -7.289  1.00 89.41           C  
ATOM   1387  CB  PRO B 176     -13.384  -2.977  -7.766  1.00 89.41           C  
ATOM   1388  O   PRO B 176     -10.215  -3.532  -8.258  1.00 89.41           O  
ATOM   1389  CG  PRO B 176     -14.057  -2.667  -6.468  1.00 89.41           C  
ATOM   1390  CD  PRO B 176     -14.000  -3.889  -5.597  1.00 89.41           C  
ATOM   1391  N   CYS B 177     -10.653  -2.992  -6.074  1.00 85.01           N  
ATOM   1392  CA  CYS B 177      -9.352  -2.421  -5.742  1.00 85.01           C  
ATOM   1393  C   CYS B 177      -9.143  -2.380  -4.233  1.00 85.01           C  
ATOM   1394  CB  CYS B 177      -9.222  -1.013  -6.323  1.00 85.01           C  
ATOM   1395  O   CYS B 177      -9.933  -2.948  -3.477  1.00 85.01           O  
ATOM   1396  SG  CYS B 177     -10.458   0.148  -5.701  1.00 85.01           S  
ATOM   1397  N   GLY B 178      -7.950  -1.903  -3.796  1.00 86.98           N  
ATOM   1398  CA  GLY B 178      -7.690  -1.754  -2.373  1.00 86.98           C  
ATOM   1399  C   GLY B 178      -6.708  -2.778  -1.836  1.00 86.98           C  
ATOM   1400  O   GLY B 178      -6.229  -3.637  -2.579  1.00 86.98           O  
ATOM   1401  N   LEU B 179      -6.449  -2.684  -0.547  1.00 89.39           N  
ATOM   1402  CA  LEU B 179      -5.463  -3.527   0.120  1.00 89.39           C  
ATOM   1403  C   LEU B 179      -5.876  -4.994   0.065  1.00 89.39           C  
ATOM   1404  CB  LEU B 179      -5.282  -3.091   1.576  1.00 89.39           C  
ATOM   1405  O   LEU B 179      -5.023  -5.884   0.047  1.00 89.39           O  
ATOM   1406  CG  LEU B 179      -4.338  -1.913   1.818  1.00 89.39           C  
ATOM   1407  CD1 LEU B 179      -4.437  -1.442   3.266  1.00 89.39           C  
ATOM   1408  CD2 LEU B 179      -2.903  -2.297   1.473  1.00 89.39           C  
ATOM   1409  N   GLN B 180      -7.179  -5.241  -0.039  1.00 93.54           N  
ATOM   1410  CA  GLN B 180      -7.697  -6.605  -0.038  1.00 93.54           C  
ATOM   1411  C   GLN B 180      -7.272  -7.355  -1.297  1.00 93.54           C  
ATOM   1412  CB  GLN B 180      -9.222  -6.601   0.082  1.00 93.54           C  
ATOM   1413  O   GLN B 180      -7.337  -8.585  -1.344  1.00 93.54           O  
ATOM   1414  CG  GLN B 180      -9.731  -6.129   1.437  1.00 93.54           C  
ATOM   1415  CD  GLN B 180     -10.100  -4.657   1.445  1.00 93.54           C  
ATOM   1416  NE2 GLN B 180     -11.171  -4.318   2.156  1.00 93.54           N  
ATOM   1417  OE1 GLN B 180      -9.428  -3.831   0.819  1.00 93.54           O  
ATOM   1418  N   CYS B 181      -6.835  -6.598  -2.299  1.00 93.25           N  
ATOM   1419  CA  CYS B 181      -6.431  -7.206  -3.562  1.00 93.25           C  
ATOM   1420  C   CYS B 181      -4.951  -7.572  -3.543  1.00 93.25           C  
ATOM   1421  CB  CYS B 181      -6.717  -6.260  -4.728  1.00 93.25           C  
ATOM   1422  O   CYS B 181      -4.460  -8.234  -4.458  1.00 93.25           O  
ATOM   1423  SG  CYS B 181      -8.474  -5.935  -4.987  1.00 93.25           S  
ATOM   1424  N   VAL B 182      -4.257  -7.214  -2.518  1.00 93.08           N  
ATOM   1425  CA  VAL B 182      -2.824  -7.470  -2.417  1.00 93.08           C  
ATOM   1426  C   VAL B 182      -2.585  -8.933  -2.052  1.00 93.08           C  
ATOM   1427  CB  VAL B 182      -2.154  -6.544  -1.377  1.00 93.08           C  
ATOM   1428  O   VAL B 182      -3.198  -9.454  -1.118  1.00 93.08           O  
ATOM   1429  CG1 VAL B 182      -0.681  -6.910  -1.199  1.00 93.08           C  
ATOM   1430  CG2 VAL B 182      -2.299  -5.082  -1.794  1.00 93.08           C  
ATOM   1431  N   THR B 183      -1.678  -9.587  -2.842  1.00 96.12           N  
ATOM   1432  CA  THR B 183      -1.379 -10.990  -2.578  1.00 96.12           C  
ATOM   1433  C   THR B 183       0.125 -11.242  -2.634  1.00 96.12           C  
ATOM   1434  CB  THR B 183      -2.094 -11.913  -3.582  1.00 96.12           C  
ATOM   1435  O   THR B 183       0.870 -10.457  -3.226  1.00 96.12           O  
ATOM   1436  CG2 THR B 183      -3.609 -11.764  -3.482  1.00 96.12           C  
ATOM   1437  OG1 THR B 183      -1.679 -11.576  -4.911  1.00 96.12           O  
ATOM   1438  N   ILE B 184       0.536 -12.214  -1.948  1.00 95.59           N  
ATOM   1439  CA  ILE B 184       1.867 -12.798  -2.078  1.00 95.59           C  
ATOM   1440  C   ILE B 184       1.769 -14.158  -2.764  1.00 95.59           C  
ATOM   1441  CB  ILE B 184       2.558 -12.939  -0.703  1.00 95.59           C  
ATOM   1442  O   ILE B 184       1.065 -15.052  -2.288  1.00 95.59           O  
ATOM   1443  CG1 ILE B 184       2.674 -11.571  -0.020  1.00 95.59           C  
ATOM   1444  CG2 ILE B 184       3.935 -13.593  -0.856  1.00 95.59           C  
ATOM   1445  CD1 ILE B 184       3.098 -11.642   1.440  1.00 95.59           C  
ATOM   1446  N   LEU B 185       2.566 -14.290  -3.851  1.00 97.12           N  
ATOM   1447  CA  LEU B 185       2.413 -15.487  -4.671  1.00 97.12           C  
ATOM   1448  C   LEU B 185       3.701 -16.302  -4.690  1.00 97.12           C  
ATOM   1449  CB  LEU B 185       2.013 -15.109  -6.100  1.00 97.12           C  
ATOM   1450  O   LEU B 185       4.767 -15.779  -5.025  1.00 97.12           O  
ATOM   1451  CG  LEU B 185       0.820 -14.163  -6.242  1.00 97.12           C  
ATOM   1452  CD1 LEU B 185       0.684 -13.695  -7.688  1.00 97.12           C  
ATOM   1453  CD2 LEU B 185      -0.462 -14.843  -5.773  1.00 97.12           C  
ATOM   1454  N   ILE B 186       3.502 -17.581  -4.360  1.00 96.79           N  
ATOM   1455  CA  ILE B 186       4.624 -18.509  -4.432  1.00 96.79           C  
ATOM   1456  C   ILE B 186       4.211 -19.760  -5.205  1.00 96.79           C  
ATOM   1457  CB  ILE B 186       5.132 -18.892  -3.024  1.00 96.79           C  
ATOM   1458  O   ILE B 186       3.398 -20.553  -4.724  1.00 96.79           O  
ATOM   1459  CG1 ILE B 186       5.370 -17.634  -2.182  1.00 96.79           C  
ATOM   1460  CG2 ILE B 186       6.407 -19.736  -3.121  1.00 96.79           C  
ATOM   1461  CD1 ILE B 186       5.703 -17.919  -0.724  1.00 96.79           C  
ATOM   1462  N   GLY B 187       4.837 -19.910  -6.321  1.00 96.86           N  
ATOM   1463  CA  GLY B 187       4.528 -21.062  -7.152  1.00 96.86           C  
ATOM   1464  C   GLY B 187       5.720 -21.973  -7.377  1.00 96.86           C  
ATOM   1465  O   GLY B 187       6.812 -21.505  -7.707  1.00 96.86           O  
ATOM   1466  N   VAL B 188       5.496 -23.254  -7.200  1.00 96.02           N  
ATOM   1467  CA  VAL B 188       6.541 -24.252  -7.410  1.00 96.02           C  
ATOM   1468  C   VAL B 188       6.220 -25.084  -8.649  1.00 96.02           C  
ATOM   1469  CB  VAL B 188       6.704 -25.170  -6.178  1.00 96.02           C  
ATOM   1470  O   VAL B 188       5.087 -25.540  -8.822  1.00 96.02           O  
ATOM   1471  CG1 VAL B 188       7.847 -26.161  -6.390  1.00 96.02           C  
ATOM   1472  CG2 VAL B 188       6.941 -24.338  -4.919  1.00 96.02           C  
ATOM   1473  N   TYR B 189       7.231 -25.255  -9.471  1.00 94.99           N  
ATOM   1474  CA  TYR B 189       7.019 -26.008 -10.702  1.00 94.99           C  
ATOM   1475  C   TYR B 189       8.160 -26.988 -10.945  1.00 94.99           C  
ATOM   1476  CB  TYR B 189       6.881 -25.059 -11.896  1.00 94.99           C  
ATOM   1477  O   TYR B 189       9.196 -26.922 -10.279  1.00 94.99           O  
ATOM   1478  CG  TYR B 189       8.146 -24.301 -12.218  1.00 94.99           C  
ATOM   1479  CD1 TYR B 189       8.506 -23.168 -11.491  1.00 94.99           C  
ATOM   1480  CD2 TYR B 189       8.982 -24.714 -13.249  1.00 94.99           C  
ATOM   1481  CE1 TYR B 189       9.669 -22.465 -11.785  1.00 94.99           C  
ATOM   1482  CE2 TYR B 189      10.148 -24.019 -13.552  1.00 94.99           C  
ATOM   1483  OH  TYR B 189      11.636 -22.205 -13.111  1.00 94.99           O  
ATOM   1484  CZ  TYR B 189      10.483 -22.897 -12.815  1.00 94.99           C  
ATOM   1485  N   ASP B 190       7.868 -27.867 -11.819  1.00 89.21           N  
ATOM   1486  CA  ASP B 190       8.905 -28.798 -12.253  1.00 89.21           C  
ATOM   1487  C   ASP B 190       9.828 -28.151 -13.283  1.00 89.21           C  
ATOM   1488  CB  ASP B 190       8.278 -30.068 -12.831  1.00 89.21           C  
ATOM   1489  O   ASP B 190       9.382 -27.760 -14.364  1.00 89.21           O  
ATOM   1490  CG  ASP B 190       9.299 -31.154 -13.122  1.00 89.21           C  
ATOM   1491  OD1 ASP B 190      10.317 -30.871 -13.790  1.00 89.21           O  
ATOM   1492  OD2 ASP B 190       9.082 -32.304 -12.682  1.00 89.21           O  
ATOM   1493  N   ILE B 191      11.136 -28.183 -13.063  1.00 90.12           N  
ATOM   1494  CA  ILE B 191      12.098 -27.434 -13.865  1.00 90.12           C  
ATOM   1495  C   ILE B 191      12.247 -28.088 -15.236  1.00 90.12           C  
ATOM   1496  CB  ILE B 191      13.471 -27.342 -13.162  1.00 90.12           C  
ATOM   1497  O   ILE B 191      12.621 -27.429 -16.208  1.00 90.12           O  
ATOM   1498  CG1 ILE B 191      13.911 -28.726 -12.669  1.00 90.12           C  
ATOM   1499  CG2 ILE B 191      13.420 -26.339 -12.006  1.00 90.12           C  
ATOM   1500  CD1 ILE B 191      15.335 -28.767 -12.132  1.00 90.12           C  
ATOM   1501  N   GLN B 192      11.907 -29.334 -15.305  1.00 83.24           N  
ATOM   1502  CA  GLN B 192      12.080 -30.049 -16.564  1.00 83.24           C  
ATOM   1503  C   GLN B 192      10.850 -29.900 -17.455  1.00 83.24           C  
ATOM   1504  CB  GLN B 192      12.366 -31.529 -16.307  1.00 83.24           C  
ATOM   1505  O   GLN B 192      10.971 -29.610 -18.647  1.00 83.24           O  
ATOM   1506  CG  GLN B 192      13.777 -31.805 -15.807  1.00 83.24           C  
ATOM   1507  CD  GLN B 192      14.048 -33.284 -15.601  1.00 83.24           C  
ATOM   1508  NE2 GLN B 192      15.309 -33.628 -15.360  1.00 83.24           N  
ATOM   1509  OE1 GLN B 192      13.132 -34.110 -15.656  1.00 83.24           O  
ATOM   1510  N   THR B 193       9.648 -29.932 -16.839  1.00 84.25           N  
ATOM   1511  CA  THR B 193       8.428 -29.953 -17.638  1.00 84.25           C  
ATOM   1512  C   THR B 193       7.746 -28.587 -17.621  1.00 84.25           C  
ATOM   1513  CB  THR B 193       7.446 -31.025 -17.130  1.00 84.25           C  
ATOM   1514  O   THR B 193       6.961 -28.269 -18.516  1.00 84.25           O  
ATOM   1515  CG2 THR B 193       8.094 -32.406 -17.127  1.00 84.25           C  
ATOM   1516  OG1 THR B 193       7.038 -30.698 -15.796  1.00 84.25           O  
ATOM   1517  N   GLY B 194       7.999 -27.805 -16.549  1.00 92.65           N  
ATOM   1518  CA  GLY B 194       7.363 -26.505 -16.403  1.00 92.65           C  
ATOM   1519  C   GLY B 194       5.981 -26.583 -15.781  1.00 92.65           C  
ATOM   1520  O   GLY B 194       5.309 -25.562 -15.618  1.00 92.65           O  
ATOM   1521  N   VAL B 195       5.570 -27.761 -15.395  1.00 91.86           N  
ATOM   1522  CA  VAL B 195       4.248 -27.984 -14.819  1.00 91.86           C  
ATOM   1523  C   VAL B 195       4.240 -27.544 -13.357  1.00 91.86           C  
ATOM   1524  CB  VAL B 195       3.822 -29.465 -14.933  1.00 91.86           C  
ATOM   1525  O   VAL B 195       5.138 -27.898 -12.591  1.00 91.86           O  
ATOM   1526  CG1 VAL B 195       2.512 -29.709 -14.185  1.00 91.86           C  
ATOM   1527  CG2 VAL B 195       3.687 -29.869 -16.400  1.00 91.86           C  
ATOM   1528  N   PRO B 196       3.250 -26.762 -13.004  1.00 96.47           N  
ATOM   1529  CA  PRO B 196       3.176 -26.351 -11.600  1.00 96.47           C  
ATOM   1530  C   PRO B 196       2.809 -27.503 -10.667  1.00 96.47           C  
ATOM   1531  CB  PRO B 196       2.082 -25.281 -11.603  1.00 96.47           C  
ATOM   1532  O   PRO B 196       1.895 -28.276 -10.964  1.00 96.47           O  
ATOM   1533  CG  PRO B 196       1.365 -25.470 -12.901  1.00 96.47           C  
ATOM   1534  CD  PRO B 196       2.252 -26.255 -13.825  1.00 96.47           C  
ATOM   1535  N   LEU B 197       3.451 -27.550  -9.514  1.00 94.16           N  
ATOM   1536  CA  LEU B 197       3.275 -28.671  -8.597  1.00 94.16           C  
ATOM   1537  C   LEU B 197       2.623 -28.212  -7.297  1.00 94.16           C  
ATOM   1538  CB  LEU B 197       4.622 -29.336  -8.299  1.00 94.16           C  
ATOM   1539  O   LEU B 197       1.759 -28.904  -6.754  1.00 94.16           O  
ATOM   1540  CG  LEU B 197       5.388 -29.886  -9.503  1.00 94.16           C  
ATOM   1541  CD1 LEU B 197       6.760 -30.393  -9.072  1.00 94.16           C  
ATOM   1542  CD2 LEU B 197       4.591 -30.994 -10.183  1.00 94.16           C  
ATOM   1543  N   MET B 198       3.086 -27.040  -6.778  1.00 94.76           N  
ATOM   1544  CA  MET B 198       2.565 -26.474  -5.537  1.00 94.76           C  
ATOM   1545  C   MET B 198       2.416 -24.961  -5.649  1.00 94.76           C  
ATOM   1546  CB  MET B 198       3.479 -26.824  -4.361  1.00 94.76           C  
ATOM   1547  O   MET B 198       3.194 -24.306  -6.344  1.00 94.76           O  
ATOM   1548  CG  MET B 198       4.119 -28.199  -4.470  1.00 94.76           C  
ATOM   1549  SD  MET B 198       5.324 -28.521  -3.124  1.00 94.76           S  
ATOM   1550  CE  MET B 198       5.797 -30.228  -3.521  1.00 94.76           C  
ATOM   1551  N   GLY B 199       1.413 -24.482  -5.000  1.00 96.05           N  
ATOM   1552  CA  GLY B 199       1.216 -23.041  -5.014  1.00 96.05           C  
ATOM   1553  C   GLY B 199       0.629 -22.507  -3.721  1.00 96.05           C  
ATOM   1554  O   GLY B 199      -0.168 -23.184  -3.068  1.00 96.05           O  
ATOM   1555  N   VAL B 200       1.102 -21.327  -3.324  1.00 96.06           N  
ATOM   1556  CA  VAL B 200       0.576 -20.642  -2.148  1.00 96.06           C  
ATOM   1557  C   VAL B 200       0.199 -19.207  -2.511  1.00 96.06           C  
ATOM   1558  CB  VAL B 200       1.593 -20.648  -0.985  1.00 96.06           C  
ATOM   1559  O   VAL B 200       1.001 -18.478  -3.100  1.00 96.06           O  
ATOM   1560  CG1 VAL B 200       1.037 -19.895   0.222  1.00 96.06           C  
ATOM   1561  CG2 VAL B 200       1.957 -22.082  -0.603  1.00 96.06           C  
ATOM   1562  N   ILE B 201      -1.059 -18.915  -2.232  1.00 97.41           N  
ATOM   1563  CA  ILE B 201      -1.491 -17.525  -2.320  1.00 97.41           C  
ATOM   1564  C   ILE B 201      -1.841 -17.004  -0.928  1.00 97.41           C  
ATOM   1565  CB  ILE B 201      -2.700 -17.368  -3.270  1.00 97.41           C  
ATOM   1566  O   ILE B 201      -2.779 -17.492  -0.293  1.00 97.41           O  
ATOM   1567  CG1 ILE B 201      -2.339 -17.852  -4.679  1.00 97.41           C  
ATOM   1568  CG2 ILE B 201      -3.181 -15.914  -3.296  1.00 97.41           C  
ATOM   1569  CD1 ILE B 201      -3.489 -17.776  -5.673  1.00 97.41           C  
ATOM   1570  N   ASN B 202      -1.037 -16.000  -0.526  1.00 95.85           N  
ATOM   1571  CA  ASN B 202      -1.299 -15.375   0.766  1.00 95.85           C  
ATOM   1572  C   ASN B 202      -1.868 -13.968   0.604  1.00 95.85           C  
ATOM   1573  CB  ASN B 202      -0.026 -15.338   1.614  1.00 95.85           C  
ATOM   1574  O   ASN B 202      -1.256 -13.118  -0.044  1.00 95.85           O  
ATOM   1575  CG  ASN B 202      -0.305 -15.045   3.075  1.00 95.85           C  
ATOM   1576  ND2 ASN B 202       0.345 -15.787   3.963  1.00 95.85           N  
ATOM   1577  OD1 ASN B 202      -1.098 -14.158   3.402  1.00 95.85           O  
ATOM   1578  N   GLN B 203      -3.039 -13.780   1.108  1.00 95.16           N  
ATOM   1579  CA  GLN B 203      -3.665 -12.462   1.140  1.00 95.16           C  
ATOM   1580  C   GLN B 203      -3.488 -11.802   2.505  1.00 95.16           C  
ATOM   1581  CB  GLN B 203      -5.152 -12.565   0.796  1.00 95.16           C  
ATOM   1582  O   GLN B 203      -4.290 -12.021   3.415  1.00 95.16           O  
ATOM   1583  CG  GLN B 203      -5.790 -11.234   0.423  1.00 95.16           C  
ATOM   1584  CD  GLN B 203      -7.243 -11.375   0.008  1.00 95.16           C  
ATOM   1585  NE2 GLN B 203      -7.738 -10.408  -0.756  1.00 95.16           N  
ATOM   1586  OE1 GLN B 203      -7.914 -12.347   0.371  1.00 95.16           O  
ATOM   1587  N   PRO B 204      -2.537 -10.833   2.595  1.00 93.05           N  
ATOM   1588  CA  PRO B 204      -2.179 -10.274   3.901  1.00 93.05           C  
ATOM   1589  C   PRO B 204      -3.282  -9.396   4.489  1.00 93.05           C  
ATOM   1590  CB  PRO B 204      -0.926  -9.448   3.599  1.00 93.05           C  
ATOM   1591  O   PRO B 204      -3.360  -9.232   5.709  1.00 93.05           O  
ATOM   1592  CG  PRO B 204      -0.488  -9.899   2.243  1.00 93.05           C  
ATOM   1593  CD  PRO B 204      -1.635 -10.611   1.584  1.00 93.05           C  
ATOM   1594  N   PHE B 205      -4.162  -8.791   3.597  1.00 93.58           N  
ATOM   1595  CA  PHE B 205      -5.122  -7.789   4.047  1.00 93.58           C  
ATOM   1596  C   PHE B 205      -6.546  -8.215   3.711  1.00 93.58           C  
ATOM   1597  CB  PHE B 205      -4.817  -6.428   3.414  1.00 93.58           C  
ATOM   1598  O   PHE B 205      -7.233  -7.545   2.938  1.00 93.58           O  
ATOM   1599  CG  PHE B 205      -3.396  -5.972   3.609  1.00 93.58           C  
ATOM   1600  CD1 PHE B 205      -2.995  -5.394   4.807  1.00 93.58           C  
ATOM   1601  CD2 PHE B 205      -2.461  -6.122   2.593  1.00 93.58           C  
ATOM   1602  CE1 PHE B 205      -1.680  -4.972   4.990  1.00 93.58           C  
ATOM   1603  CE2 PHE B 205      -1.146  -5.702   2.769  1.00 93.58           C  
ATOM   1604  CZ  PHE B 205      -0.758  -5.126   3.968  1.00 93.58           C  
ATOM   1605  N   VAL B 206      -7.073  -9.247   4.426  1.00 91.70           N  
ATOM   1606  CA  VAL B 206      -8.409  -9.767   4.155  1.00 91.70           C  
ATOM   1607  C   VAL B 206      -9.439  -9.004   4.986  1.00 91.70           C  
ATOM   1608  CB  VAL B 206      -8.501 -11.280   4.452  1.00 91.70           C  
ATOM   1609  O   VAL B 206     -10.404  -8.460   4.443  1.00 91.70           O  
ATOM   1610  CG1 VAL B 206      -9.943 -11.768   4.330  1.00 91.70           C  
ATOM   1611  CG2 VAL B 206      -7.587 -12.064   3.512  1.00 91.70           C  
ATOM   1612  N   SER B 207      -9.224  -8.934   6.237  1.00 86.77           N  
ATOM   1613  CA  SER B 207     -10.148  -8.231   7.122  1.00 86.77           C  
ATOM   1614  C   SER B 207      -9.397  -7.421   8.173  1.00 86.77           C  
ATOM   1615  CB  SER B 207     -11.091  -9.221   7.807  1.00 86.77           C  
ATOM   1616  O   SER B 207      -8.276  -7.769   8.549  1.00 86.77           O  
ATOM   1617  OG  SER B 207     -10.364 -10.141   8.602  1.00 86.77           O  
ATOM   1618  N   ARG B 208      -9.993  -6.331   8.491  1.00 80.03           N  
ATOM   1619  CA  ARG B 208      -9.392  -5.440   9.478  1.00 80.03           C  
ATOM   1620  C   ARG B 208     -10.209  -5.418  10.766  1.00 80.03           C  
ATOM   1621  CB  ARG B 208      -9.262  -4.023   8.916  1.00 80.03           C  
ATOM   1622  O   ARG B 208     -11.431  -5.261  10.729  1.00 80.03           O  
ATOM   1623  CG  ARG B 208      -8.422  -3.093   9.778  1.00 80.03           C  
ATOM   1624  CD  ARG B 208      -8.165  -1.762   9.086  1.00 80.03           C  
ATOM   1625  NE  ARG B 208      -9.333  -0.888   9.148  1.00 80.03           N  
ATOM   1626  NH1 ARG B 208      -8.239   0.975   8.329  1.00 80.03           N  
ATOM   1627  NH2 ARG B 208     -10.460   1.096   8.884  1.00 80.03           N  
ATOM   1628  CZ  ARG B 208      -9.341   0.393   8.787  1.00 80.03           C  
ATOM   1629  N   ASP B 209      -9.461  -5.620  11.827  1.00 69.87           N  
ATOM   1630  CA  ASP B 209     -10.145  -5.491  13.110  1.00 69.87           C  
ATOM   1631  C   ASP B 209     -10.628  -4.060  13.334  1.00 69.87           C  
ATOM   1632  CB  ASP B 209      -9.225  -5.922  14.254  1.00 69.87           C  
ATOM   1633  O   ASP B 209      -9.831  -3.119  13.306  1.00 69.87           O  
ATOM   1634  CG  ASP B 209      -9.950  -6.042  15.584  1.00 69.87           C  
ATOM   1635  OD1 ASP B 209     -10.408  -5.012  16.124  1.00 69.87           O  
ATOM   1636  OD2 ASP B 209     -10.060  -7.176  16.097  1.00 69.87           O  
ATOM   1637  N   PRO B 210     -11.916  -3.933  13.573  1.00 66.42           N  
ATOM   1638  CA  PRO B 210     -12.484  -2.591  13.719  1.00 66.42           C  
ATOM   1639  C   PRO B 210     -11.936  -1.848  14.936  1.00 66.42           C  
ATOM   1640  CB  PRO B 210     -13.984  -2.857  13.872  1.00 66.42           C  
ATOM   1641  O   PRO B 210     -11.873  -0.616  14.935  1.00 66.42           O  
ATOM   1642  CG  PRO B 210     -14.106  -4.346  13.903  1.00 66.42           C  
ATOM   1643  CD  PRO B 210     -12.742  -4.941  13.698  1.00 66.42           C  
ATOM   1644  N   ASN B 211     -11.513  -2.593  15.933  1.00 64.85           N  
ATOM   1645  CA  ASN B 211     -11.052  -1.964  17.166  1.00 64.85           C  
ATOM   1646  C   ASN B 211      -9.555  -1.671  17.120  1.00 64.85           C  
ATOM   1647  CB  ASN B 211     -11.384  -2.844  18.374  1.00 64.85           C  
ATOM   1648  O   ASN B 211      -9.131  -0.545  17.387  1.00 64.85           O  
ATOM   1649  CG  ASN B 211     -12.876  -2.995  18.594  1.00 64.85           C  
ATOM   1650  ND2 ASN B 211     -13.284  -4.145  19.116  1.00 64.85           N  
ATOM   1651  OD1 ASN B 211     -13.655  -2.086  18.295  1.00 64.85           O  
ATOM   1652  N   THR B 212      -8.727  -2.612  16.576  1.00 56.05           N  
ATOM   1653  CA  THR B 212      -7.275  -2.474  16.601  1.00 56.05           C  
ATOM   1654  C   THR B 212      -6.760  -1.939  15.268  1.00 56.05           C  
ATOM   1655  CB  THR B 212      -6.592  -3.817  16.917  1.00 56.05           C  
ATOM   1656  O   THR B 212      -5.623  -1.470  15.179  1.00 56.05           O  
ATOM   1657  CG2 THR B 212      -7.062  -4.371  18.257  1.00 56.05           C  
ATOM   1658  OG1 THR B 212      -6.906  -4.761  15.885  1.00 56.05           O  
ATOM   1659  N   LEU B 213      -7.575  -1.989  14.370  1.00 63.80           N  
ATOM   1660  CA  LEU B 213      -7.230  -1.560  13.019  1.00 63.80           C  
ATOM   1661  C   LEU B 213      -6.107  -2.418  12.446  1.00 63.80           C  
ATOM   1662  CB  LEU B 213      -6.815  -0.086  13.014  1.00 63.80           C  
ATOM   1663  O   LEU B 213      -5.420  -2.005  11.510  1.00 63.80           O  
ATOM   1664  CG  LEU B 213      -7.909   0.927  13.354  1.00 63.80           C  
ATOM   1665  CD1 LEU B 213      -7.317   2.328  13.469  1.00 63.80           C  
ATOM   1666  CD2 LEU B 213      -9.015   0.893  12.304  1.00 63.80           C  
ATOM   1667  N   ARG B 214      -6.011  -3.619  13.015  1.00 70.60           N  
ATOM   1668  CA  ARG B 214      -5.004  -4.555  12.526  1.00 70.60           C  
ATOM   1669  C   ARG B 214      -5.584  -5.474  11.456  1.00 70.60           C  
ATOM   1670  CB  ARG B 214      -4.438  -5.386  13.679  1.00 70.60           C  
ATOM   1671  O   ARG B 214      -6.736  -5.902  11.556  1.00 70.60           O  
ATOM   1672  CG  ARG B 214      -3.543  -4.600  14.624  1.00 70.60           C  
ATOM   1673  CD  ARG B 214      -2.803  -5.513  15.591  1.00 70.60           C  
ATOM   1674  NE  ARG B 214      -1.982  -4.753  16.530  1.00 70.60           N  
ATOM   1675  NH1 ARG B 214      -0.900  -6.599  17.399  1.00 70.60           N  
ATOM   1676  NH2 ARG B 214      -0.403  -4.501  18.178  1.00 70.60           N  
ATOM   1677  CZ  ARG B 214      -1.097  -5.286  17.367  1.00 70.60           C  
ATOM   1678  N   TRP B 215      -4.742  -5.800  10.531  1.00 83.78           N  
ATOM   1679  CA  TRP B 215      -5.197  -6.626   9.417  1.00 83.78           C  
ATOM   1680  C   TRP B 215      -4.934  -8.103   9.691  1.00 83.78           C  
ATOM   1681  CB  TRP B 215      -4.507  -6.204   8.117  1.00 83.78           C  
ATOM   1682  O   TRP B 215      -3.921  -8.457  10.300  1.00 83.78           O  
ATOM   1683  CG  TRP B 215      -5.018  -4.915   7.547  1.00 83.78           C  
ATOM   1684  CD1 TRP B 215      -4.515  -3.662   7.763  1.00 83.78           C  
ATOM   1685  CD2 TRP B 215      -6.137  -4.753   6.670  1.00 83.78           C  
ATOM   1686  CE2 TRP B 215      -6.255  -3.373   6.394  1.00 83.78           C  
ATOM   1687  CE3 TRP B 215      -7.052  -5.642   6.091  1.00 83.78           C  
ATOM   1688  NE1 TRP B 215      -5.254  -2.730   7.072  1.00 83.78           N  
ATOM   1689  CH2 TRP B 215      -8.135  -3.752   5.006  1.00 83.78           C  
ATOM   1690  CZ2 TRP B 215      -7.253  -2.861   5.561  1.00 83.78           C  
ATOM   1691  CZ3 TRP B 215      -8.044  -5.130   5.262  1.00 83.78           C  
ATOM   1692  N   LYS B 216      -5.900  -8.818   9.253  1.00 84.84           N  
ATOM   1693  CA  LYS B 216      -5.746 -10.270   9.260  1.00 84.84           C  
ATOM   1694  C   LYS B 216      -5.725 -10.827   7.839  1.00 84.84           C  
ATOM   1695  CB  LYS B 216      -6.870 -10.925  10.063  1.00 84.84           C  
ATOM   1696  O   LYS B 216      -6.436 -10.333   6.962  1.00 84.84           O  
ATOM   1697  CG  LYS B 216      -6.517 -12.298  10.616  1.00 84.84           C  
ATOM   1698  CD  LYS B 216      -7.653 -12.873  11.453  1.00 84.84           C  
ATOM   1699  CE  LYS B 216      -7.331 -14.278  11.943  1.00 84.84           C  
ATOM   1700  NZ  LYS B 216      -8.436 -14.841  12.776  1.00 84.84           N  
ATOM   1701  N   GLY B 217      -4.814 -11.795   7.655  1.00 88.68           N  
ATOM   1702  CA  GLY B 217      -4.685 -12.362   6.322  1.00 88.68           C  
ATOM   1703  C   GLY B 217      -5.196 -13.787   6.228  1.00 88.68           C  
ATOM   1704  O   GLY B 217      -5.723 -14.329   7.202  1.00 88.68           O  
ATOM   1705  N   GLN B 218      -5.215 -14.286   5.035  1.00 90.57           N  
ATOM   1706  CA  GLN B 218      -5.607 -15.660   4.737  1.00 90.57           C  
ATOM   1707  C   GLN B 218      -4.706 -16.267   3.665  1.00 90.57           C  
ATOM   1708  CB  GLN B 218      -7.068 -15.717   4.288  1.00 90.57           C  
ATOM   1709  O   GLN B 218      -4.220 -15.560   2.780  1.00 90.57           O  
ATOM   1710  CG  GLN B 218      -7.740 -17.057   4.552  1.00 90.57           C  
ATOM   1711  CD  GLN B 218      -9.254 -16.975   4.498  1.00 90.57           C  
ATOM   1712  NE2 GLN B 218      -9.921 -18.058   4.884  1.00 90.57           N  
ATOM   1713  OE1 GLN B 218      -9.820 -15.947   4.113  1.00 90.57           O  
ATOM   1714  N   CYS B 219      -4.491 -17.531   3.849  1.00 91.99           N  
ATOM   1715  CA  CYS B 219      -3.597 -18.213   2.920  1.00 91.99           C  
ATOM   1716  C   CYS B 219      -4.313 -19.360   2.217  1.00 91.99           C  
ATOM   1717  CB  CYS B 219      -2.364 -18.742   3.653  1.00 91.99           C  
ATOM   1718  O   CYS B 219      -5.138 -20.047   2.822  1.00 91.99           O  
ATOM   1719  SG  CYS B 219      -1.029 -19.259   2.552  1.00 91.99           S  
ATOM   1720  N   TYR B 220      -4.058 -19.560   0.931  1.00 94.09           N  
ATOM   1721  CA  TYR B 220      -4.569 -20.658   0.118  1.00 94.09           C  
ATOM   1722  C   TYR B 220      -3.429 -21.418  -0.550  1.00 94.09           C  
ATOM   1723  CB  TYR B 220      -5.539 -20.133  -0.945  1.00 94.09           C  
ATOM   1724  O   TYR B 220      -2.437 -20.818  -0.971  1.00 94.09           O  
ATOM   1725  CG  TYR B 220      -6.714 -19.377  -0.373  1.00 94.09           C  
ATOM   1726  CD1 TYR B 220      -7.900 -20.033  -0.051  1.00 94.09           C  
ATOM   1727  CD2 TYR B 220      -6.641 -18.005  -0.156  1.00 94.09           C  
ATOM   1728  CE1 TYR B 220      -8.986 -19.340   0.474  1.00 94.09           C  
ATOM   1729  CE2 TYR B 220      -7.721 -17.302   0.368  1.00 94.09           C  
ATOM   1730  OH  TYR B 220      -9.958 -17.286   1.199  1.00 94.09           O  
ATOM   1731  CZ  TYR B 220      -8.886 -17.977   0.680  1.00 94.09           C  
ATOM   1732  N   TRP B 221      -3.573 -22.716  -0.552  1.00 93.75           N  
ATOM   1733  CA  TRP B 221      -2.486 -23.502  -1.127  1.00 93.75           C  
ATOM   1734  C   TRP B 221      -3.027 -24.733  -1.848  1.00 93.75           C  
ATOM   1735  CB  TRP B 221      -1.495 -23.926  -0.040  1.00 93.75           C  
ATOM   1736  O   TRP B 221      -4.189 -25.104  -1.668  1.00 93.75           O  
ATOM   1737  CG  TRP B 221      -2.106 -24.749   1.054  1.00 93.75           C  
ATOM   1738  CD1 TRP B 221      -2.614 -24.295   2.239  1.00 93.75           C  
ATOM   1739  CD2 TRP B 221      -2.267 -26.170   1.066  1.00 93.75           C  
ATOM   1740  CE2 TRP B 221      -2.882 -26.511   2.290  1.00 93.75           C  
ATOM   1741  CE3 TRP B 221      -1.951 -27.190   0.158  1.00 93.75           C  
ATOM   1742  NE1 TRP B 221      -3.083 -25.350   2.987  1.00 93.75           N  
ATOM   1743  CH2 TRP B 221      -2.869 -28.809   1.724  1.00 93.75           C  
ATOM   1744  CZ2 TRP B 221      -3.189 -27.831   2.630  1.00 93.75           C  
ATOM   1745  CZ3 TRP B 221      -2.257 -28.503   0.498  1.00 93.75           C  
ATOM   1746  N   GLY B 222      -2.261 -25.289  -2.759  1.00 93.13           N  
ATOM   1747  CA  GLY B 222      -2.585 -26.511  -3.479  1.00 93.13           C  
ATOM   1748  C   GLY B 222      -1.358 -27.299  -3.899  1.00 93.13           C  
ATOM   1749  O   GLY B 222      -0.288 -26.725  -4.111  1.00 93.13           O  
ATOM   1750  N   LEU B 223      -1.535 -28.592  -3.916  1.00 90.58           N  
ATOM   1751  CA  LEU B 223      -0.472 -29.500  -4.333  1.00 90.58           C  
ATOM   1752  C   LEU B 223      -0.999 -30.539  -5.317  1.00 90.58           C  
ATOM   1753  CB  LEU B 223       0.145 -30.198  -3.118  1.00 90.58           C  
ATOM   1754  O   LEU B 223      -2.010 -31.193  -5.053  1.00 90.58           O  
ATOM   1755  CG  LEU B 223       1.207 -31.259  -3.413  1.00 90.58           C  
ATOM   1756  CD1 LEU B 223       2.556 -30.829  -2.846  1.00 90.58           C  
ATOM   1757  CD2 LEU B 223       0.787 -32.609  -2.842  1.00 90.58           C  
ATOM   1758  N   SER B 224      -0.341 -30.606  -6.447  1.00 88.98           N  
ATOM   1759  CA  SER B 224      -0.637 -31.621  -7.453  1.00 88.98           C  
ATOM   1760  C   SER B 224       0.636 -32.308  -7.936  1.00 88.98           C  
ATOM   1761  CB  SER B 224      -1.375 -31.001  -8.640  1.00 88.98           C  
ATOM   1762  O   SER B 224       1.427 -31.714  -8.672  1.00 88.98           O  
ATOM   1763  OG  SER B 224      -1.723 -31.994  -9.590  1.00 88.98           O  
ATOM   1764  N   TYR B 225       0.770 -33.516  -7.512  1.00 84.38           N  
ATOM   1765  CA  TYR B 225       1.984 -34.245  -7.861  1.00 84.38           C  
ATOM   1766  C   TYR B 225       1.712 -35.741  -7.964  1.00 84.38           C  
ATOM   1767  CB  TYR B 225       3.084 -33.985  -6.827  1.00 84.38           C  
ATOM   1768  O   TYR B 225       1.201 -36.351  -7.021  1.00 84.38           O  
ATOM   1769  CG  TYR B 225       4.391 -34.668  -7.146  1.00 84.38           C  
ATOM   1770  CD1 TYR B 225       4.867 -35.711  -6.354  1.00 84.38           C  
ATOM   1771  CD2 TYR B 225       5.154 -34.273  -8.240  1.00 84.38           C  
ATOM   1772  CE1 TYR B 225       6.072 -36.342  -6.643  1.00 84.38           C  
ATOM   1773  CE2 TYR B 225       6.361 -34.897  -8.538  1.00 84.38           C  
ATOM   1774  OH  TYR B 225       8.004 -36.551  -8.027  1.00 84.38           O  
ATOM   1775  CZ  TYR B 225       6.811 -35.929  -7.736  1.00 84.38           C  
ATOM   1776  N   MET B 226       2.068 -36.379  -9.033  1.00 73.99           N  
ATOM   1777  CA  MET B 226       1.985 -37.811  -9.306  1.00 73.99           C  
ATOM   1778  C   MET B 226       0.615 -38.360  -8.923  1.00 73.99           C  
ATOM   1779  CB  MET B 226       3.081 -38.567  -8.552  1.00 73.99           C  
ATOM   1780  O   MET B 226       0.519 -39.362  -8.212  1.00 73.99           O  
ATOM   1781  CG  MET B 226       4.477 -38.337  -9.108  1.00 73.99           C  
ATOM   1782  SD  MET B 226       5.490 -39.867  -9.117  1.00 73.99           S  
ATOM   1783  CE  MET B 226       6.406 -39.635 -10.666  1.00 73.99           C  
ATOM   1784  N   GLY B 227      -0.433 -37.589  -9.302  1.00 70.53           N  
ATOM   1785  CA  GLY B 227      -1.801 -38.051  -9.125  1.00 70.53           C  
ATOM   1786  C   GLY B 227      -2.400 -37.641  -7.793  1.00 70.53           C  
ATOM   1787  O   GLY B 227      -3.601 -37.807  -7.569  1.00 70.53           O  
ATOM   1788  N   THR B 228      -1.572 -37.155  -6.867  1.00 74.97           N  
ATOM   1789  CA  THR B 228      -2.078 -36.676  -5.585  1.00 74.97           C  
ATOM   1790  C   THR B 228      -2.474 -35.205  -5.676  1.00 74.97           C  
ATOM   1791  CB  THR B 228      -1.034 -36.861  -4.468  1.00 74.97           C  
ATOM   1792  O   THR B 228      -1.669 -34.364  -6.081  1.00 74.97           O  
ATOM   1793  CG2 THR B 228      -1.614 -36.491  -3.107  1.00 74.97           C  
ATOM   1794  OG1 THR B 228      -0.612 -38.230  -4.439  1.00 74.97           O  
ATOM   1795  N   ASN B 229      -3.681 -34.926  -5.326  1.00 84.44           N  
ATOM   1796  CA  ASN B 229      -4.203 -33.564  -5.348  1.00 84.44           C  
ATOM   1797  C   ASN B 229      -4.765 -33.156  -3.989  1.00 84.44           C  
ATOM   1798  CB  ASN B 229      -5.275 -33.418  -6.431  1.00 84.44           C  
ATOM   1799  O   ASN B 229      -5.660 -33.817  -3.459  1.00 84.44           O  
ATOM   1800  CG  ASN B 229      -4.734 -33.666  -7.825  1.00 84.44           C  
ATOM   1801  ND2 ASN B 229      -5.508 -34.367  -8.645  1.00 84.44           N  
ATOM   1802  OD1 ASN B 229      -3.629 -33.232  -8.162  1.00 84.44           O  
ATOM   1803  N   MET B 230      -4.184 -32.113  -3.447  1.00 83.93           N  
ATOM   1804  CA  MET B 230      -4.650 -31.568  -2.175  1.00 83.93           C  
ATOM   1805  C   MET B 230      -4.686 -30.044  -2.217  1.00 83.93           C  
ATOM   1806  CB  MET B 230      -3.755 -32.039  -1.027  1.00 83.93           C  
ATOM   1807  O   MET B 230      -3.852 -29.417  -2.873  1.00 83.93           O  
ATOM   1808  CG  MET B 230      -3.721 -33.549  -0.856  1.00 83.93           C  
ATOM   1809  SD  MET B 230      -2.684 -34.072   0.565  1.00 83.93           S  
ATOM   1810  CE  MET B 230      -1.436 -32.755   0.552  1.00 83.93           C  
ATOM   1811  N   HIS B 231      -5.635 -29.534  -1.526  1.00 88.13           N  
ATOM   1812  CA  HIS B 231      -5.703 -28.077  -1.486  1.00 88.13           C  
ATOM   1813  C   HIS B 231      -6.416 -27.594  -0.227  1.00 88.13           C  
ATOM   1814  CB  HIS B 231      -6.412 -27.539  -2.730  1.00 88.13           C  
ATOM   1815  O   HIS B 231      -7.091 -28.375   0.448  1.00 88.13           O  
ATOM   1816  CG  HIS B 231      -7.790 -28.089  -2.921  1.00 88.13           C  
ATOM   1817  CD2 HIS B 231      -8.247 -29.088  -3.711  1.00 88.13           C  
ATOM   1818  ND1 HIS B 231      -8.887 -27.596  -2.248  1.00 88.13           N  
ATOM   1819  CE1 HIS B 231      -9.962 -28.271  -2.618  1.00 88.13           C  
ATOM   1820  NE2 HIS B 231      -9.601 -29.182  -3.505  1.00 88.13           N  
ATOM   1821  N   SER B 232      -6.238 -26.392   0.090  1.00 86.30           N  
ATOM   1822  CA  SER B 232      -6.665 -25.827   1.366  1.00 86.30           C  
ATOM   1823  C   SER B 232      -8.179 -25.644   1.410  1.00 86.30           C  
ATOM   1824  CB  SER B 232      -5.973 -24.487   1.618  1.00 86.30           C  
ATOM   1825  O   SER B 232      -8.765 -25.534   2.489  1.00 86.30           O  
ATOM   1826  OG  SER B 232      -6.279 -23.562   0.589  1.00 86.30           O  
ATOM   1827  N   LEU B 233      -8.895 -25.626   0.285  1.00 79.67           N  
ATOM   1828  CA  LEU B 233     -10.337 -25.403   0.270  1.00 79.67           C  
ATOM   1829  C   LEU B 233     -11.093 -26.726   0.321  1.00 79.67           C  
ATOM   1830  CB  LEU B 233     -10.745 -24.617  -0.979  1.00 79.67           C  
ATOM   1831  O   LEU B 233     -12.326 -26.743   0.298  1.00 79.67           O  
ATOM   1832  CG  LEU B 233     -10.364 -23.135  -1.002  1.00 79.67           C  
ATOM   1833  CD1 LEU B 233     -10.346 -22.615  -2.435  1.00 79.67           C  
ATOM   1834  CD2 LEU B 233     -11.328 -22.322  -0.145  1.00 79.67           C  
ATOM   1835  N   GLN B 234     -10.554 -27.991   0.288  1.00 62.80           N  
ATOM   1836  CA  GLN B 234     -11.186 -29.302   0.380  1.00 62.80           C  
ATOM   1837  C   GLN B 234     -11.942 -29.457   1.697  1.00 62.80           C  
ATOM   1838  CB  GLN B 234     -10.144 -30.412   0.240  1.00 62.80           C  
ATOM   1839  O   GLN B 234     -12.980 -30.121   1.749  1.00 62.80           O  
ATOM   1840  CG  GLN B 234     -10.337 -31.286  -0.993  1.00 62.80           C  
ATOM   1841  CD  GLN B 234      -9.126 -32.147  -1.298  1.00 62.80           C  
ATOM   1842  NE2 GLN B 234      -9.304 -33.131  -2.173  1.00 62.80           N  
ATOM   1843  OE1 GLN B 234      -8.040 -31.930  -0.752  1.00 62.80           O  
ATOM   1844  N   LEU B 235     -11.530 -28.948   2.845  1.00 46.27           N  
ATOM   1845  CA  LEU B 235     -12.055 -29.177   4.187  1.00 46.27           C  
ATOM   1846  C   LEU B 235     -13.333 -28.377   4.415  1.00 46.27           C  
ATOM   1847  CB  LEU B 235     -11.010 -28.803   5.242  1.00 46.27           C  
ATOM   1848  O   LEU B 235     -14.121 -28.699   5.307  1.00 46.27           O  
ATOM   1849  CG  LEU B 235     -10.196 -29.957   5.828  1.00 46.27           C  
ATOM   1850  CD1 LEU B 235      -8.704 -29.653   5.739  1.00 46.27           C  
ATOM   1851  CD2 LEU B 235     -10.607 -30.222   7.273  1.00 46.27           C  
ATOM   1852  N   THR B 236     -13.571 -27.306   3.866  1.00 41.80           N  
ATOM   1853  CA  THR B 236     -14.723 -26.476   4.200  1.00 41.80           C  
ATOM   1854  C   THR B 236     -16.009 -27.090   3.653  1.00 41.80           C  
ATOM   1855  CB  THR B 236     -14.560 -25.046   3.650  1.00 41.80           C  
ATOM   1856  O   THR B 236     -17.074 -26.957   4.260  1.00 41.80           O  
ATOM   1857  CG2 THR B 236     -15.322 -24.038   4.503  1.00 41.80           C  
ATOM   1858  OG1 THR B 236     -13.170 -24.698   3.646  1.00 41.80           O  
ATOM   1859  N   ILE B 237     -16.002 -27.949   2.655  1.00 36.18           N  
ATOM   1860  CA  ILE B 237     -17.255 -28.431   2.085  1.00 36.18           C  
ATOM   1861  C   ILE B 237     -17.777 -29.608   2.905  1.00 36.18           C  
ATOM   1862  CB  ILE B 237     -17.081 -28.844   0.606  1.00 36.18           C  
ATOM   1863  O   ILE B 237     -18.942 -29.992   2.781  1.00 36.18           O  
ATOM   1864  CG1 ILE B 237     -16.545 -27.668  -0.218  1.00 36.18           C  
ATOM   1865  CG2 ILE B 237     -18.403 -29.359   0.030  1.00 36.18           C  
ATOM   1866  CD1 ILE B 237     -16.089 -28.050  -1.619  1.00 36.18           C  
ATOM   1867  N   SER B 238     -17.035 -30.332   3.654  1.00 36.37           N  
ATOM   1868  CA  SER B 238     -17.684 -31.463   4.309  1.00 36.37           C  
ATOM   1869  C   SER B 238     -18.692 -30.993   5.353  1.00 36.37           C  
ATOM   1870  CB  SER B 238     -16.645 -32.372   4.965  1.00 36.37           C  
ATOM   1871  O   SER B 238     -19.456 -31.797   5.891  1.00 36.37           O  
ATOM   1872  OG  SER B 238     -15.753 -32.897   3.996  1.00 36.37           O  
ATOM   1873  N   ARG B 239     -18.451 -29.861   6.039  1.00 33.28           N  
ATOM   1874  CA  ARG B 239     -19.381 -29.559   7.122  1.00 33.28           C  
ATOM   1875  C   ARG B 239     -20.764 -29.216   6.577  1.00 33.28           C  
ATOM   1876  CB  ARG B 239     -18.854 -28.405   7.978  1.00 33.28           C  
ATOM   1877  O   ARG B 239     -21.764 -29.335   7.288  1.00 33.28           O  
ATOM   1878  CG  ARG B 239     -17.918 -28.842   9.093  1.00 33.28           C  
ATOM   1879  CD  ARG B 239     -17.566 -27.687  10.019  1.00 33.28           C  
ATOM   1880  NE  ARG B 239     -16.615 -28.093  11.051  1.00 33.28           N  
ATOM   1881  NH1 ARG B 239     -16.381 -25.981  11.958  1.00 33.28           N  
ATOM   1882  NH2 ARG B 239     -15.220 -27.749  12.842  1.00 33.28           N  
ATOM   1883  CZ  ARG B 239     -16.074 -27.274  11.948  1.00 33.28           C  
ATOM   1884  N   ARG B 240     -20.810 -28.530   5.490  1.00 32.93           N  
ATOM   1885  CA  ARG B 240     -22.120 -28.006   5.117  1.00 32.93           C  
ATOM   1886  C   ARG B 240     -22.996 -29.099   4.515  1.00 32.93           C  
ATOM   1887  CB  ARG B 240     -21.974 -26.847   4.129  1.00 32.93           C  
ATOM   1888  O   ARG B 240     -24.183 -28.882   4.263  1.00 32.93           O  
ATOM   1889  CG  ARG B 240     -22.091 -25.473   4.769  1.00 32.93           C  
ATOM   1890  CD  ARG B 240     -21.999 -24.359   3.735  1.00 32.93           C  
ATOM   1891  NE  ARG B 240     -21.983 -23.041   4.362  1.00 32.93           N  
ATOM   1892  NH1 ARG B 240     -21.721 -21.875   2.385  1.00 32.93           N  
ATOM   1893  NH2 ARG B 240     -21.851 -20.748   4.378  1.00 32.93           N  
ATOM   1894  CZ  ARG B 240     -21.852 -21.891   3.707  1.00 32.93           C  
ATOM   1895  N   ASN B 241     -22.481 -30.296   4.242  1.00 33.13           N  
ATOM   1896  CA  ASN B 241     -23.340 -31.108   3.386  1.00 33.13           C  
ATOM   1897  C   ASN B 241     -24.464 -31.766   4.182  1.00 33.13           C  
ATOM   1898  CB  ASN B 241     -22.517 -32.169   2.653  1.00 33.13           C  
ATOM   1899  O   ASN B 241     -24.908 -32.864   3.845  1.00 33.13           O  
ATOM   1900  CG  ASN B 241     -21.898 -31.646   1.371  1.00 33.13           C  
ATOM   1901  ND2 ASN B 241     -20.996 -32.425   0.787  1.00 33.13           N  
ATOM   1902  OD1 ASN B 241     -22.228 -30.550   0.911  1.00 33.13           O  
ATOM   1903  N   GLY B 242     -24.600 -31.630   5.479  1.00 29.69           N  
ATOM   1904  CA  GLY B 242     -25.690 -32.512   5.865  1.00 29.69           C  
ATOM   1905  C   GLY B 242     -26.954 -32.286   5.058  1.00 29.69           C  
ATOM   1906  O   GLY B 242     -27.635 -33.242   4.681  1.00 29.69           O  
ATOM   1907  N   SER B 243     -27.698 -31.143   5.375  1.00 27.94           N  
ATOM   1908  CA  SER B 243     -29.150 -31.188   5.239  1.00 27.94           C  
ATOM   1909  C   SER B 243     -29.564 -31.321   3.778  1.00 27.94           C  
ATOM   1910  CB  SER B 243     -29.784 -29.935   5.845  1.00 27.94           C  
ATOM   1911  O   SER B 243     -30.540 -32.006   3.464  1.00 27.94           O  
ATOM   1912  OG  SER B 243     -30.075 -28.981   4.838  1.00 27.94           O  
ATOM   1913  N   GLU B 244     -29.304 -30.264   2.958  1.00 27.77           N  
ATOM   1914  CA  GLU B 244     -30.242 -29.891   1.903  1.00 27.77           C  
ATOM   1915  C   GLU B 244     -30.093 -30.799   0.686  1.00 27.77           C  
ATOM   1916  CB  GLU B 244     -30.039 -28.429   1.496  1.00 27.77           C  
ATOM   1917  O   GLU B 244     -29.034 -30.834   0.055  1.00 27.77           O  
ATOM   1918  CG  GLU B 244     -30.778 -27.436   2.381  1.00 27.77           C  
ATOM   1919  CD  GLU B 244     -30.684 -26.003   1.883  1.00 27.77           C  
ATOM   1920  OE1 GLU B 244     -31.375 -25.120   2.440  1.00 27.77           O  
ATOM   1921  OE2 GLU B 244     -29.914 -25.761   0.927  1.00 27.77           O  
ATOM   1922  N   THR B 245     -30.514 -32.056   0.880  1.00 26.42           N  
ATOM   1923  CA  THR B 245     -30.618 -32.907  -0.300  1.00 26.42           C  
ATOM   1924  C   THR B 245     -31.517 -32.265  -1.353  1.00 26.42           C  
ATOM   1925  CB  THR B 245     -31.163 -34.301   0.063  1.00 26.42           C  
ATOM   1926  O   THR B 245     -32.715 -32.085  -1.127  1.00 26.42           O  
ATOM   1927  CG2 THR B 245     -30.039 -35.234   0.502  1.00 26.42           C  
ATOM   1928  OG1 THR B 245     -32.108 -34.175   1.133  1.00 26.42           O  
ATOM   1929  N   HIS B 246     -31.246 -31.077  -1.827  1.00 26.39           N  
ATOM   1930  CA  HIS B 246     -32.131 -30.517  -2.842  1.00 26.39           C  
ATOM   1931  C   HIS B 246     -32.341 -31.497  -3.992  1.00 26.39           C  
ATOM   1932  CB  HIS B 246     -31.570 -29.197  -3.374  1.00 26.39           C  
ATOM   1933  O   HIS B 246     -31.374 -31.999  -4.569  1.00 26.39           O  
ATOM   1934  CG  HIS B 246     -31.942 -28.009  -2.544  1.00 26.39           C  
ATOM   1935  CD2 HIS B 246     -31.183 -27.178  -1.792  1.00 26.39           C  
ATOM   1936  ND1 HIS B 246     -33.240 -27.564  -2.422  1.00 26.39           N  
ATOM   1937  CE1 HIS B 246     -33.263 -26.505  -1.630  1.00 26.39           C  
ATOM   1938  NE2 HIS B 246     -32.028 -26.251  -1.234  1.00 26.39           N  
ATOM   1939  N   THR B 247     -33.408 -32.332  -3.783  1.00 25.83           N  
ATOM   1940  CA  THR B 247     -33.978 -33.120  -4.870  1.00 25.83           C  
ATOM   1941  C   THR B 247     -34.235 -32.247  -6.095  1.00 25.83           C  
ATOM   1942  CB  THR B 247     -35.289 -33.802  -4.438  1.00 25.83           C  
ATOM   1943  O   THR B 247     -35.028 -31.304  -6.036  1.00 25.83           O  
ATOM   1944  CG2 THR B 247     -35.056 -35.265  -4.079  1.00 25.83           C  
ATOM   1945  OG1 THR B 247     -35.821 -33.120  -3.295  1.00 25.83           O  
ATOM   1946  N   GLY B 248     -33.249 -31.880  -6.751  1.00 26.86           N  
ATOM   1947  CA  GLY B 248     -33.425 -31.144  -7.994  1.00 26.86           C  
ATOM   1948  C   GLY B 248     -34.378 -31.823  -8.959  1.00 26.86           C  
ATOM   1949  O   GLY B 248     -34.325 -33.042  -9.139  1.00 26.86           O  
ATOM   1950  N   ASN B 249     -35.698 -31.552  -8.779  1.00 27.77           N  
ATOM   1951  CA  ASN B 249     -36.683 -31.805  -9.826  1.00 27.77           C  
ATOM   1952  C   ASN B 249     -36.127 -31.478 -11.209  1.00 27.77           C  
ATOM   1953  CB  ASN B 249     -37.961 -31.006  -9.564  1.00 27.77           C  
ATOM   1954  O   ASN B 249     -35.664 -30.362 -11.449  1.00 27.77           O  
ATOM   1955  CG  ASN B 249     -39.121 -31.883  -9.135  1.00 27.77           C  
ATOM   1956  ND2 ASN B 249     -40.250 -31.260  -8.820  1.00 27.77           N  
ATOM   1957  OD1 ASN B 249     -39.002 -33.110  -9.087  1.00 27.77           O  
ATOM   1958  N   THR B 250     -35.776 -32.467 -11.890  1.00 27.26           N  
ATOM   1959  CA  THR B 250     -35.156 -32.461 -13.210  1.00 27.26           C  
ATOM   1960  C   THR B 250     -36.081 -31.819 -14.240  1.00 27.26           C  
ATOM   1961  CB  THR B 250     -34.791 -33.887 -13.663  1.00 27.26           C  
ATOM   1962  O   THR B 250     -35.842 -31.919 -15.445  1.00 27.26           O  
ATOM   1963  CG2 THR B 250     -33.365 -34.245 -13.257  1.00 27.26           C  
ATOM   1964  OG1 THR B 250     -35.696 -34.820 -13.059  1.00 27.26           O  
ATOM   1965  N   GLY B 251     -37.392 -31.644 -13.827  1.00 26.14           N  
ATOM   1966  CA  GLY B 251     -38.084 -31.657 -15.106  1.00 26.14           C  
ATOM   1967  C   GLY B 251     -37.515 -30.664 -16.102  1.00 26.14           C  
ATOM   1968  O   GLY B 251     -37.253 -31.015 -17.255  1.00 26.14           O  
ATOM   1969  N   SER B 252     -38.093 -29.357 -15.980  1.00 28.43           N  
ATOM   1970  CA  SER B 252     -38.209 -28.493 -17.150  1.00 28.43           C  
ATOM   1971  C   SER B 252     -36.839 -28.020 -17.626  1.00 28.43           C  
ATOM   1972  CB  SER B 252     -39.095 -27.286 -16.840  1.00 28.43           C  
ATOM   1973  O   SER B 252     -36.029 -27.545 -16.827  1.00 28.43           O  
ATOM   1974  OG  SER B 252     -38.817 -26.217 -17.727  1.00 28.43           O  
ATOM   1975  N   GLU B 253     -36.203 -28.555 -18.611  1.00 29.40           N  
ATOM   1976  CA  GLU B 253     -35.103 -28.125 -19.470  1.00 29.40           C  
ATOM   1977  C   GLU B 253     -35.180 -26.628 -19.757  1.00 29.40           C  
ATOM   1978  CB  GLU B 253     -35.105 -28.913 -20.782  1.00 29.40           C  
ATOM   1979  O   GLU B 253     -35.933 -26.196 -20.632  1.00 29.40           O  
ATOM   1980  CG  GLU B 253     -34.214 -30.146 -20.760  1.00 29.40           C  
ATOM   1981  CD  GLU B 253     -34.127 -30.848 -22.106  1.00 29.40           C  
ATOM   1982  OE1 GLU B 253     -33.328 -31.802 -22.243  1.00 29.40           O  
ATOM   1983  OE2 GLU B 253     -34.863 -30.439 -23.032  1.00 29.40           O  
ATOM   1984  N   ALA B 254     -35.614 -25.745 -18.878  1.00 31.01           N  
ATOM   1985  CA  ALA B 254     -35.503 -24.388 -19.409  1.00 31.01           C  
ATOM   1986  C   ALA B 254     -34.137 -24.160 -20.049  1.00 31.01           C  
ATOM   1987  CB  ALA B 254     -35.748 -23.363 -18.304  1.00 31.01           C  
ATOM   1988  O   ALA B 254     -33.153 -24.804 -19.675  1.00 31.01           O  
ATOM   1989  N   ALA B 255     -34.039 -23.703 -21.207  1.00 32.08           N  
ATOM   1990  CA  ALA B 255     -32.853 -23.252 -21.931  1.00 32.08           C  
ATOM   1991  C   ALA B 255     -31.885 -22.529 -20.999  1.00 32.08           C  
ATOM   1992  CB  ALA B 255     -33.251 -22.342 -23.090  1.00 32.08           C  
ATOM   1993  O   ALA B 255     -32.209 -21.470 -20.457  1.00 32.08           O  
ATOM   1994  N   PHE B 256     -31.367 -23.114 -19.856  1.00 35.59           N  
ATOM   1995  CA  PHE B 256     -30.328 -22.555 -19.000  1.00 35.59           C  
ATOM   1996  C   PHE B 256     -29.285 -21.813 -19.827  1.00 35.59           C  
ATOM   1997  CB  PHE B 256     -29.656 -23.660 -18.177  1.00 35.59           C  
ATOM   1998  O   PHE B 256     -28.606 -22.412 -20.662  1.00 35.59           O  
ATOM   1999  CG  PHE B 256     -29.968 -23.597 -16.707  1.00 35.59           C  
ATOM   2000  CD1 PHE B 256     -29.173 -22.854 -15.844  1.00 35.59           C  
ATOM   2001  CD2 PHE B 256     -31.059 -24.282 -16.187  1.00 35.59           C  
ATOM   2002  CE1 PHE B 256     -29.460 -22.794 -14.482  1.00 35.59           C  
ATOM   2003  CE2 PHE B 256     -31.352 -24.227 -14.828  1.00 35.59           C  
ATOM   2004  CZ  PHE B 256     -30.551 -23.484 -13.976  1.00 35.59           C  
ATOM   2005  N   SER B 257     -29.517 -20.820 -20.364  1.00 47.10           N  
ATOM   2006  CA  SER B 257     -28.296 -20.172 -20.834  1.00 47.10           C  
ATOM   2007  C   SER B 257     -27.200 -20.224 -19.775  1.00 47.10           C  
ATOM   2008  CB  SER B 257     -28.575 -18.719 -21.220  1.00 47.10           C  
ATOM   2009  O   SER B 257     -27.409 -19.800 -18.636  1.00 47.10           O  
ATOM   2010  OG  SER B 257     -29.335 -18.653 -22.415  1.00 47.10           O  
ATOM   2011  N   PRO B 258     -26.278 -21.279 -19.693  1.00 52.60           N  
ATOM   2012  CA  PRO B 258     -25.251 -21.354 -18.651  1.00 52.60           C  
ATOM   2013  C   PRO B 258     -24.723 -19.981 -18.243  1.00 52.60           C  
ATOM   2014  CB  PRO B 258     -24.148 -22.193 -19.302  1.00 52.60           C  
ATOM   2015  O   PRO B 258     -24.247 -19.222 -19.092  1.00 52.60           O  
ATOM   2016  CG  PRO B 258     -24.535 -22.279 -20.743  1.00 52.60           C  
ATOM   2017  CD  PRO B 258     -25.908 -21.693 -20.905  1.00 52.60           C  
ATOM   2018  N   SER B 259     -25.300 -19.324 -17.244  1.00 77.44           N  
ATOM   2019  CA  SER B 259     -24.815 -18.005 -16.852  1.00 77.44           C  
ATOM   2020  C   SER B 259     -23.398 -18.080 -16.295  1.00 77.44           C  
ATOM   2021  CB  SER B 259     -25.747 -17.379 -15.813  1.00 77.44           C  
ATOM   2022  O   SER B 259     -23.111 -18.900 -15.420  1.00 77.44           O  
ATOM   2023  OG  SER B 259     -25.582 -17.999 -14.550  1.00 77.44           O  
ATOM   2024  N   PHE B 260     -22.353 -17.722 -17.109  1.00 91.83           N  
ATOM   2025  CA  PHE B 260     -20.945 -17.656 -16.737  1.00 91.83           C  
ATOM   2026  C   PHE B 260     -20.635 -16.347 -16.020  1.00 91.83           C  
ATOM   2027  CB  PHE B 260     -20.053 -17.801 -17.974  1.00 91.83           C  
ATOM   2028  O   PHE B 260     -21.361 -15.363 -16.174  1.00 91.83           O  
ATOM   2029  CG  PHE B 260     -19.971 -19.208 -18.502  1.00 91.83           C  
ATOM   2030  CD1 PHE B 260     -19.092 -20.126 -17.939  1.00 91.83           C  
ATOM   2031  CD2 PHE B 260     -20.772 -19.613 -19.561  1.00 91.83           C  
ATOM   2032  CE1 PHE B 260     -19.014 -21.429 -18.425  1.00 91.83           C  
ATOM   2033  CE2 PHE B 260     -20.700 -20.913 -20.052  1.00 91.83           C  
ATOM   2034  CZ  PHE B 260     -19.819 -21.819 -19.484  1.00 91.83           C  
ATOM   2035  N   SER B 261     -19.744 -16.419 -15.069  1.00 95.10           N  
ATOM   2036  CA  SER B 261     -19.200 -15.223 -14.434  1.00 95.10           C  
ATOM   2037  C   SER B 261     -17.697 -15.110 -14.663  1.00 95.10           C  
ATOM   2038  CB  SER B 261     -19.496 -15.230 -12.934  1.00 95.10           C  
ATOM   2039  O   SER B 261     -16.998 -16.122 -14.743  1.00 95.10           O  
ATOM   2040  OG  SER B 261     -18.904 -16.356 -12.310  1.00 95.10           O  
ATOM   2041  N   ALA B 262     -17.225 -13.816 -14.817  1.00 96.17           N  
ATOM   2042  CA  ALA B 262     -15.813 -13.620 -15.132  1.00 96.17           C  
ATOM   2043  C   ALA B 262     -15.248 -12.410 -14.392  1.00 96.17           C  
ATOM   2044  CB  ALA B 262     -15.621 -13.456 -16.638  1.00 96.17           C  
ATOM   2045  O   ALA B 262     -15.982 -11.471 -14.075  1.00 96.17           O  
ATOM   2046  N   VAL B 263     -14.007 -12.537 -14.012  1.00 95.92           N  
ATOM   2047  CA  VAL B 263     -13.269 -11.389 -13.496  1.00 95.92           C  
ATOM   2048  C   VAL B 263     -12.218 -10.950 -14.513  1.00 95.92           C  
ATOM   2049  CB  VAL B 263     -12.598 -11.707 -12.141  1.00 95.92           C  
ATOM   2050  O   VAL B 263     -11.557 -11.788 -15.133  1.00 95.92           O  
ATOM   2051  CG1 VAL B 263     -11.462 -12.711 -12.323  1.00 95.92           C  
ATOM   2052  CG2 VAL B 263     -12.084 -10.426 -11.487  1.00 95.92           C  
ATOM   2053  N   ILE B 264     -12.114  -9.639 -14.723  1.00 93.45           N  
ATOM   2054  CA  ILE B 264     -11.210  -9.118 -15.743  1.00 93.45           C  
ATOM   2055  C   ILE B 264     -10.457  -7.908 -15.195  1.00 93.45           C  
ATOM   2056  CB  ILE B 264     -11.972  -8.738 -17.032  1.00 93.45           C  
ATOM   2057  O   ILE B 264     -10.783  -7.401 -14.119  1.00 93.45           O  
ATOM   2058  CG1 ILE B 264     -12.987  -7.626 -16.745  1.00 93.45           C  
ATOM   2059  CG2 ILE B 264     -12.660  -9.965 -17.635  1.00 93.45           C  
ATOM   2060  CD1 ILE B 264     -13.626  -7.033 -17.993  1.00 93.45           C  
ATOM   2061  N   SER B 265      -9.397  -7.544 -15.890  1.00 83.91           N  
ATOM   2062  CA  SER B 265      -8.689  -6.304 -15.589  1.00 83.91           C  
ATOM   2063  C   SER B 265      -9.418  -5.096 -16.168  1.00 83.91           C  
ATOM   2064  CB  SER B 265      -7.260  -6.356 -16.133  1.00 83.91           C  
ATOM   2065  O   SER B 265     -10.069  -5.198 -17.210  1.00 83.91           O  
ATOM   2066  OG  SER B 265      -6.617  -5.102 -15.978  1.00 83.91           O  
ATOM   2067  N   THR B 266      -9.298  -3.970 -15.495  1.00 69.90           N  
ATOM   2068  CA  THR B 266      -9.916  -2.745 -15.989  1.00 69.90           C  
ATOM   2069  C   THR B 266      -9.312  -2.337 -17.330  1.00 69.90           C  
ATOM   2070  CB  THR B 266      -9.756  -1.592 -14.980  1.00 69.90           C  
ATOM   2071  O   THR B 266      -9.949  -1.632 -18.115  1.00 69.90           O  
ATOM   2072  CG2 THR B 266     -10.752  -1.724 -13.833  1.00 69.90           C  
ATOM   2073  OG1 THR B 266      -8.426  -1.612 -14.448  1.00 69.90           O  
ATOM   2074  N   SER B 267      -8.189  -2.838 -17.653  1.00 67.73           N  
ATOM   2075  CA  SER B 267      -7.472  -2.449 -18.863  1.00 67.73           C  
ATOM   2076  C   SER B 267      -7.681  -3.467 -19.980  1.00 67.73           C  
ATOM   2077  CB  SER B 267      -5.978  -2.294 -18.576  1.00 67.73           C  
ATOM   2078  O   SER B 267      -6.966  -3.450 -20.984  1.00 67.73           O  
ATOM   2079  OG  SER B 267      -5.463  -3.458 -17.953  1.00 67.73           O  
ATOM   2080  N   GLU B 268      -8.590  -4.387 -19.839  1.00 81.14           N  
ATOM   2081  CA  GLU B 268      -8.846  -5.402 -20.857  1.00 81.14           C  
ATOM   2082  C   GLU B 268      -9.362  -4.772 -22.147  1.00 81.14           C  
ATOM   2083  CB  GLU B 268      -9.846  -6.440 -20.341  1.00 81.14           C  
ATOM   2084  O   GLU B 268     -10.007  -3.722 -22.117  1.00 81.14           O  
ATOM   2085  CG  GLU B 268      -9.969  -7.669 -21.230  1.00 81.14           C  
ATOM   2086  CD  GLU B 268      -8.643  -8.376 -21.464  1.00 81.14           C  
ATOM   2087  OE1 GLU B 268      -7.965  -8.076 -22.472  1.00 81.14           O  
ATOM   2088  OE2 GLU B 268      -8.281  -9.238 -20.632  1.00 81.14           O  
ATOM   2089  N   LYS B 269      -9.086  -5.388 -23.325  1.00 82.50           N  
ATOM   2090  CA  LYS B 269      -9.507  -4.897 -24.633  1.00 82.50           C  
ATOM   2091  C   LYS B 269     -11.029  -4.847 -24.738  1.00 82.50           C  
ATOM   2092  CB  LYS B 269      -8.934  -5.775 -25.747  1.00 82.50           C  
ATOM   2093  O   LYS B 269     -11.721  -5.725 -24.220  1.00 82.50           O  
ATOM   2094  CG  LYS B 269      -7.420  -5.692 -25.883  1.00 82.50           C  
ATOM   2095  CD  LYS B 269      -6.911  -6.579 -27.012  1.00 82.50           C  
ATOM   2096  CE  LYS B 269      -5.393  -6.540 -27.113  1.00 82.50           C  
ATOM   2097  NZ  LYS B 269      -4.884  -7.464 -28.171  1.00 82.50           N  
ATOM   2098  N   GLU B 270     -11.502  -3.862 -25.482  1.00 82.39           N  
ATOM   2099  CA  GLU B 270     -12.939  -3.640 -25.614  1.00 82.39           C  
ATOM   2100  C   GLU B 270     -13.614  -4.805 -26.333  1.00 82.39           C  
ATOM   2101  CB  GLU B 270     -13.215  -2.332 -26.359  1.00 82.39           C  
ATOM   2102  O   GLU B 270     -14.756  -5.153 -26.027  1.00 82.39           O  
ATOM   2103  CG  GLU B 270     -14.531  -1.671 -25.974  1.00 82.39           C  
ATOM   2104  CD  GLU B 270     -14.665  -1.427 -24.479  1.00 82.39           C  
ATOM   2105  OE1 GLU B 270     -15.810  -1.352 -23.977  1.00 82.39           O  
ATOM   2106  OE2 GLU B 270     -13.618  -1.309 -23.805  1.00 82.39           O  
ATOM   2107  N   THR B 271     -12.927  -5.362 -27.293  1.00 87.98           N  
ATOM   2108  CA  THR B 271     -13.465  -6.486 -28.051  1.00 87.98           C  
ATOM   2109  C   THR B 271     -13.740  -7.674 -27.134  1.00 87.98           C  
ATOM   2110  CB  THR B 271     -12.503  -6.913 -29.175  1.00 87.98           C  
ATOM   2111  O   THR B 271     -14.770  -8.339 -27.264  1.00 87.98           O  
ATOM   2112  CG2 THR B 271     -12.535  -5.922 -30.333  1.00 87.98           C  
ATOM   2113  OG1 THR B 271     -11.170  -6.981 -28.655  1.00 87.98           O  
ATOM   2114  N   ILE B 272     -12.881  -7.922 -26.196  1.00 89.94           N  
ATOM   2115  CA  ILE B 272     -13.038  -9.024 -25.252  1.00 89.94           C  
ATOM   2116  C   ILE B 272     -14.142  -8.692 -24.251  1.00 89.94           C  
ATOM   2117  CB  ILE B 272     -11.716  -9.326 -24.512  1.00 89.94           C  
ATOM   2118  O   ILE B 272     -14.979  -9.541 -23.936  1.00 89.94           O  
ATOM   2119  CG1 ILE B 272     -10.661  -9.847 -25.495  1.00 89.94           C  
ATOM   2120  CG2 ILE B 272     -11.950 -10.329 -23.378  1.00 89.94           C  
ATOM   2121  CD1 ILE B 272     -10.660 -11.360 -25.659  1.00 89.94           C  
ATOM   2122  N   LYS B 273     -14.174  -7.468 -23.836  1.00 89.60           N  
ATOM   2123  CA  LYS B 273     -15.209  -7.034 -22.902  1.00 89.60           C  
ATOM   2124  C   LYS B 273     -16.600  -7.205 -23.506  1.00 89.60           C  
ATOM   2125  CB  LYS B 273     -14.989  -5.576 -22.496  1.00 89.60           C  
ATOM   2126  O   LYS B 273     -17.516  -7.694 -22.840  1.00 89.60           O  
ATOM   2127  CG  LYS B 273     -13.855  -5.375 -21.502  1.00 89.60           C  
ATOM   2128  CD  LYS B 273     -13.706  -3.909 -21.114  1.00 89.60           C  
ATOM   2129  CE  LYS B 273     -12.484  -3.685 -20.233  1.00 89.60           C  
ATOM   2130  NZ  LYS B 273     -12.316  -2.245 -19.875  1.00 89.60           N  
ATOM   2131  N   ALA B 274     -16.706  -6.819 -24.796  1.00 90.48           N  
ATOM   2132  CA  ALA B 274     -17.986  -6.937 -25.491  1.00 90.48           C  
ATOM   2133  C   ALA B 274     -18.413  -8.397 -25.610  1.00 90.48           C  
ATOM   2134  CB  ALA B 274     -17.901  -6.296 -26.874  1.00 90.48           C  
ATOM   2135  O   ALA B 274     -19.573  -8.734 -25.360  1.00 90.48           O  
ATOM   2136  N   ALA B 275     -17.480  -9.235 -25.915  1.00 92.15           N  
ATOM   2137  CA  ALA B 275     -17.773 -10.661 -26.034  1.00 92.15           C  
ATOM   2138  C   ALA B 275     -18.181 -11.251 -24.687  1.00 92.15           C  
ATOM   2139  CB  ALA B 275     -16.564 -11.408 -26.593  1.00 92.15           C  
ATOM   2140  O   ALA B 275     -19.130 -12.035 -24.607  1.00 92.15           O  
ATOM   2141  N   LEU B 276     -17.567 -10.839 -23.661  1.00 92.84           N  
ATOM   2142  CA  LEU B 276     -17.855 -11.343 -22.322  1.00 92.84           C  
ATOM   2143  C   LEU B 276     -19.233 -10.885 -21.854  1.00 92.84           C  
ATOM   2144  CB  LEU B 276     -16.786 -10.875 -21.332  1.00 92.84           C  
ATOM   2145  O   LEU B 276     -19.932 -11.622 -21.155  1.00 92.84           O  
ATOM   2146  CG  LEU B 276     -15.486 -11.682 -21.306  1.00 92.84           C  
ATOM   2147  CD1 LEU B 276     -14.410 -10.928 -20.533  1.00 92.84           C  
ATOM   2148  CD2 LEU B 276     -15.724 -13.060 -20.698  1.00 92.84           C  
ATOM   2149  N   SER B 277     -19.537  -9.652 -22.265  1.00 90.56           N  
ATOM   2150  CA  SER B 277     -20.851  -9.137 -21.896  1.00 90.56           C  
ATOM   2151  C   SER B 277     -21.966  -9.993 -22.487  1.00 90.56           C  
ATOM   2152  CB  SER B 277     -21.009  -7.688 -22.359  1.00 90.56           C  
ATOM   2153  O   SER B 277     -23.008 -10.186 -21.857  1.00 90.56           O  
ATOM   2154  OG  SER B 277     -20.397  -6.798 -21.442  1.00 90.56           O  
ATOM   2155  N   ARG B 278     -21.722 -10.579 -23.608  1.00 90.99           N  
ATOM   2156  CA  ARG B 278     -22.709 -11.427 -24.270  1.00 90.99           C  
ATOM   2157  C   ARG B 278     -22.739 -12.819 -23.649  1.00 90.99           C  
ATOM   2158  CB  ARG B 278     -22.413 -11.528 -25.768  1.00 90.99           C  
ATOM   2159  O   ARG B 278     -23.802 -13.435 -23.545  1.00 90.99           O  
ATOM   2160  CG  ARG B 278     -22.725 -10.258 -26.544  1.00 90.99           C  
ATOM   2161  CD  ARG B 278     -22.375 -10.399 -28.019  1.00 90.99           C  
ATOM   2162  NE  ARG B 278     -21.642  -9.236 -28.512  1.00 90.99           N  
ATOM   2163  NH1 ARG B 278     -20.713 -10.330 -30.322  1.00 90.99           N  
ATOM   2164  NH2 ARG B 278     -20.248  -8.116 -29.953  1.00 90.99           N  
ATOM   2165  CZ  ARG B 278     -20.869  -9.230 -29.595  1.00 90.99           C  
ATOM   2166  N   VAL B 279     -21.605 -13.242 -23.179  1.00 91.28           N  
ATOM   2167  CA  VAL B 279     -21.484 -14.595 -22.647  1.00 91.28           C  
ATOM   2168  C   VAL B 279     -21.882 -14.610 -21.173  1.00 91.28           C  
ATOM   2169  CB  VAL B 279     -20.050 -15.145 -22.817  1.00 91.28           C  
ATOM   2170  O   VAL B 279     -22.580 -15.520 -20.721  1.00 91.28           O  
ATOM   2171  CG1 VAL B 279     -19.912 -16.510 -22.145  1.00 91.28           C  
ATOM   2172  CG2 VAL B 279     -19.685 -15.235 -24.297  1.00 91.28           C  
ATOM   2173  N   CYS B 280     -21.514 -13.563 -20.409  1.00 91.73           N  
ATOM   2174  CA  CYS B 280     -21.664 -13.584 -18.958  1.00 91.73           C  
ATOM   2175  C   CYS B 280     -22.759 -12.624 -18.508  1.00 91.73           C  
ATOM   2176  CB  CYS B 280     -20.344 -13.221 -18.278  1.00 91.73           C  
ATOM   2177  O   CYS B 280     -23.171 -12.646 -17.347  1.00 91.73           O  
ATOM   2178  SG  CYS B 280     -18.984 -14.337 -18.685  1.00 91.73           S  
ATOM   2179  N   GLY B 281     -23.289 -11.732 -19.386  1.00 89.22           N  
ATOM   2180  CA  GLY B 281     -24.241 -10.703 -19.000  1.00 89.22           C  
ATOM   2181  C   GLY B 281     -23.672  -9.706 -18.009  1.00 89.22           C  
ATOM   2182  O   GLY B 281     -22.610  -9.125 -18.244  1.00 89.22           O  
ATOM   2183  N   ASP B 282     -24.368  -9.635 -16.860  1.00 88.25           N  
ATOM   2184  CA  ASP B 282     -23.969  -8.645 -15.864  1.00 88.25           C  
ATOM   2185  C   ASP B 282     -22.985  -9.242 -14.861  1.00 88.25           C  
ATOM   2186  CB  ASP B 282     -25.196  -8.094 -15.134  1.00 88.25           C  
ATOM   2187  O   ASP B 282     -22.512  -8.547 -13.960  1.00 88.25           O  
ATOM   2188  CG  ASP B 282     -26.126  -7.311 -16.044  1.00 88.25           C  
ATOM   2189  OD1 ASP B 282     -25.659  -6.756 -17.062  1.00 88.25           O  
ATOM   2190  OD2 ASP B 282     -27.336  -7.245 -15.738  1.00 88.25           O  
ATOM   2191  N   ARG B 283     -22.547 -10.441 -15.037  1.00 93.47           N  
ATOM   2192  CA  ARG B 283     -21.691 -11.123 -14.072  1.00 93.47           C  
ATOM   2193  C   ARG B 283     -20.225 -11.033 -14.481  1.00 93.47           C  
ATOM   2194  CB  ARG B 283     -22.105 -12.589 -13.928  1.00 93.47           C  
ATOM   2195  O   ARG B 283     -19.525 -12.047 -14.532  1.00 93.47           O  
ATOM   2196  CG  ARG B 283     -23.497 -12.782 -13.347  1.00 93.47           C  
ATOM   2197  CD  ARG B 283     -23.799 -14.250 -13.080  1.00 93.47           C  
ATOM   2198  NE  ARG B 283     -23.070 -14.746 -11.916  1.00 93.47           N  
ATOM   2199  NH1 ARG B 283     -23.433 -16.979 -12.382  1.00 93.47           N  
ATOM   2200  NH2 ARG B 283     -22.230 -16.371 -10.528  1.00 93.47           N  
ATOM   2201  CZ  ARG B 283     -22.913 -16.031 -11.611  1.00 93.47           C  
ATOM   2202  N   ILE B 284     -19.857  -9.784 -14.828  1.00 93.73           N  
ATOM   2203  CA  ILE B 284     -18.472  -9.437 -15.124  1.00 93.73           C  
ATOM   2204  C   ILE B 284     -17.944  -8.470 -14.067  1.00 93.73           C  
ATOM   2205  CB  ILE B 284     -18.333  -8.819 -16.533  1.00 93.73           C  
ATOM   2206  O   ILE B 284     -18.525  -7.404 -13.846  1.00 93.73           O  
ATOM   2207  CG1 ILE B 284     -18.920  -9.761 -17.590  1.00 93.73           C  
ATOM   2208  CG2 ILE B 284     -16.867  -8.497 -16.840  1.00 93.73           C  
ATOM   2209  CD1 ILE B 284     -19.000  -9.155 -18.984  1.00 93.73           C  
ATOM   2210  N   PHE B 285     -16.826  -8.826 -13.454  1.00 93.11           N  
ATOM   2211  CA  PHE B 285     -16.322  -8.035 -12.337  1.00 93.11           C  
ATOM   2212  C   PHE B 285     -14.908  -7.541 -12.619  1.00 93.11           C  
ATOM   2213  CB  PHE B 285     -16.344  -8.855 -11.043  1.00 93.11           C  
ATOM   2214  O   PHE B 285     -14.065  -8.298 -13.105  1.00 93.11           O  
ATOM   2215  CG  PHE B 285     -17.693  -9.438 -10.717  1.00 93.11           C  
ATOM   2216  CD1 PHE B 285     -18.626  -8.704  -9.994  1.00 93.11           C  
ATOM   2217  CD2 PHE B 285     -18.027 -10.720 -11.132  1.00 93.11           C  
ATOM   2218  CE1 PHE B 285     -19.875  -9.241  -9.690  1.00 93.11           C  
ATOM   2219  CE2 PHE B 285     -19.273 -11.263 -10.832  1.00 93.11           C  
ATOM   2220  CZ  PHE B 285     -20.195 -10.522 -10.110  1.00 93.11           C  
ATOM   2221  N   GLY B 286     -14.660  -6.323 -12.398  1.00 90.29           N  
ATOM   2222  CA  GLY B 286     -13.313  -5.780 -12.467  1.00 90.29           C  
ATOM   2223  C   GLY B 286     -12.563  -5.875 -11.151  1.00 90.29           C  
ATOM   2224  O   GLY B 286     -13.148  -5.683 -10.083  1.00 90.29           O  
ATOM   2225  N   ALA B 287     -11.272  -6.230 -11.204  1.00 91.00           N  
ATOM   2226  CA  ALA B 287     -10.442  -6.292 -10.004  1.00 91.00           C  
ATOM   2227  C   ALA B 287      -8.980  -6.006 -10.333  1.00 91.00           C  
ATOM   2228  CB  ALA B 287     -10.576  -7.657  -9.334  1.00 91.00           C  
ATOM   2229  O   ALA B 287      -8.564  -6.117 -11.489  1.00 91.00           O  
ATOM   2230  N   ALA B 288      -8.281  -5.649  -9.283  1.00 87.40           N  
ATOM   2231  CA  ALA B 288      -6.853  -5.386  -9.444  1.00 87.40           C  
ATOM   2232  C   ALA B 288      -6.023  -6.603  -9.049  1.00 87.40           C  
ATOM   2233  CB  ALA B 288      -6.440  -4.172  -8.615  1.00 87.40           C  
ATOM   2234  O   ALA B 288      -6.500  -7.480  -8.324  1.00 87.40           O  
ATOM   2235  N   GLY B 289      -4.797  -6.655  -9.626  1.00 89.22           N  
ATOM   2236  CA  GLY B 289      -3.843  -7.685  -9.248  1.00 89.22           C  
ATOM   2237  C   GLY B 289      -4.102  -9.017  -9.927  1.00 89.22           C  
ATOM   2238  O   GLY B 289      -5.157  -9.624  -9.731  1.00 89.22           O  
ATOM   2239  N   ALA B 290      -3.188  -9.480 -10.609  1.00 92.29           N  
ATOM   2240  CA  ALA B 290      -3.306 -10.757 -11.309  1.00 92.29           C  
ATOM   2241  C   ALA B 290      -3.503 -11.906 -10.325  1.00 92.29           C  
ATOM   2242  CB  ALA B 290      -2.071 -11.006 -12.173  1.00 92.29           C  
ATOM   2243  O   ALA B 290      -4.344 -12.781 -10.544  1.00 92.29           O  
ATOM   2244  N   GLY B 291      -2.768 -11.906  -9.272  1.00 95.79           N  
ATOM   2245  CA  GLY B 291      -2.899 -12.939  -8.257  1.00 95.79           C  
ATOM   2246  C   GLY B 291      -4.276 -12.980  -7.622  1.00 95.79           C  
ATOM   2247  O   GLY B 291      -4.862 -14.053  -7.467  1.00 95.79           O  
ATOM   2248  N   TYR B 292      -4.814 -11.791  -7.313  1.00 96.32           N  
ATOM   2249  CA  TYR B 292      -6.127 -11.710  -6.681  1.00 96.32           C  
ATOM   2250  C   TYR B 292      -7.221 -12.173  -7.636  1.00 96.32           C  
ATOM   2251  CB  TYR B 292      -6.411 -10.280  -6.215  1.00 96.32           C  
ATOM   2252  O   TYR B 292      -8.155 -12.868  -7.229  1.00 96.32           O  
ATOM   2253  CG  TYR B 292      -7.753 -10.116  -5.542  1.00 96.32           C  
ATOM   2254  CD1 TYR B 292      -8.748  -9.325  -6.111  1.00 96.32           C  
ATOM   2255  CD2 TYR B 292      -8.027 -10.752  -4.336  1.00 96.32           C  
ATOM   2256  CE1 TYR B 292      -9.985  -9.170  -5.494  1.00 96.32           C  
ATOM   2257  CE2 TYR B 292      -9.261 -10.604  -3.709  1.00 96.32           C  
ATOM   2258  OH  TYR B 292     -11.454  -9.663  -3.680  1.00 96.32           O  
ATOM   2259  CZ  TYR B 292     -10.231  -9.813  -4.295  1.00 96.32           C  
ATOM   2260  N   LYS B 293      -7.093 -11.770  -8.881  1.00 96.09           N  
ATOM   2261  CA  LYS B 293      -8.080 -12.214  -9.861  1.00 96.09           C  
ATOM   2262  C   LYS B 293      -8.097 -13.736  -9.974  1.00 96.09           C  
ATOM   2263  CB  LYS B 293      -7.796 -11.590 -11.229  1.00 96.09           C  
ATOM   2264  O   LYS B 293      -9.165 -14.351  -9.980  1.00 96.09           O  
ATOM   2265  CG  LYS B 293      -8.086 -10.098 -11.301  1.00 96.09           C  
ATOM   2266  CD  LYS B 293      -7.919  -9.564 -12.718  1.00 96.09           C  
ATOM   2267  CE  LYS B 293      -6.450  -9.406 -13.087  1.00 96.09           C  
ATOM   2268  NZ  LYS B 293      -5.893  -8.109 -12.599  1.00 96.09           N  
ATOM   2269  N   SER B 294      -6.937 -14.332  -9.994  1.00 97.55           N  
ATOM   2270  CA  SER B 294      -6.861 -15.789 -10.016  1.00 97.55           C  
ATOM   2271  C   SER B 294      -7.416 -16.391  -8.730  1.00 97.55           C  
ATOM   2272  CB  SER B 294      -5.417 -16.247 -10.221  1.00 97.55           C  
ATOM   2273  O   SER B 294      -8.060 -17.442  -8.758  1.00 97.55           O  
ATOM   2274  OG  SER B 294      -4.933 -15.834 -11.488  1.00 97.55           O  
ATOM   2275  N   LEU B 295      -7.123 -15.707  -7.653  1.00 97.26           N  
ATOM   2276  CA  LEU B 295      -7.627 -16.163  -6.363  1.00 97.26           C  
ATOM   2277  C   LEU B 295      -9.152 -16.184  -6.351  1.00 97.26           C  
ATOM   2278  CB  LEU B 295      -7.109 -15.264  -5.237  1.00 97.26           C  
ATOM   2279  O   LEU B 295      -9.760 -17.077  -5.758  1.00 97.26           O  
ATOM   2280  CG  LEU B 295      -7.547 -15.634  -3.818  1.00 97.26           C  
ATOM   2281  CD1 LEU B 295      -7.096 -17.050  -3.477  1.00 97.26           C  
ATOM   2282  CD2 LEU B 295      -6.993 -14.633  -2.810  1.00 97.26           C  
ATOM   2283  N   CYS B 296      -9.752 -15.219  -7.013  1.00 96.40           N  
ATOM   2284  CA  CYS B 296     -11.208 -15.177  -7.101  1.00 96.40           C  
ATOM   2285  C   CYS B 296     -11.750 -16.434  -7.770  1.00 96.40           C  
ATOM   2286  CB  CYS B 296     -11.663 -13.940  -7.874  1.00 96.40           C  
ATOM   2287  O   CYS B 296     -12.806 -16.940  -7.388  1.00 96.40           O  
ATOM   2288  SG  CYS B 296     -11.392 -12.388  -6.989  1.00 96.40           S  
ATOM   2289  N   VAL B 297     -11.048 -16.970  -8.725  1.00 97.07           N  
ATOM   2290  CA  VAL B 297     -11.435 -18.217  -9.375  1.00 97.07           C  
ATOM   2291  C   VAL B 297     -11.207 -19.389  -8.423  1.00 97.07           C  
ATOM   2292  CB  VAL B 297     -10.653 -18.438 -10.689  1.00 97.07           C  
ATOM   2293  O   VAL B 297     -12.078 -20.248  -8.265  1.00 97.07           O  
ATOM   2294  CG1 VAL B 297     -11.059 -19.758 -11.343  1.00 97.07           C  
ATOM   2295  CG2 VAL B 297     -10.881 -17.271 -11.648  1.00 97.07           C  
ATOM   2296  N   VAL B 298     -10.131 -19.363  -7.744  1.00 96.49           N  
ATOM   2297  CA  VAL B 298      -9.779 -20.412  -6.793  1.00 96.49           C  
ATOM   2298  C   VAL B 298     -10.854 -20.513  -5.713  1.00 96.49           C  
ATOM   2299  CB  VAL B 298      -8.399 -20.153  -6.148  1.00 96.49           C  
ATOM   2300  O   VAL B 298     -11.287 -21.613  -5.362  1.00 96.49           O  
ATOM   2301  CG1 VAL B 298      -8.191 -21.058  -4.935  1.00 96.49           C  
ATOM   2302  CG2 VAL B 298      -7.284 -20.362  -7.171  1.00 96.49           C  
ATOM   2303  N   GLN B 299     -11.336 -19.386  -5.271  1.00 94.06           N  
ATOM   2304  CA  GLN B 299     -12.308 -19.339  -4.184  1.00 94.06           C  
ATOM   2305  C   GLN B 299     -13.714 -19.646  -4.691  1.00 94.06           C  
ATOM   2306  CB  GLN B 299     -12.283 -17.972  -3.499  1.00 94.06           C  
ATOM   2307  O   GLN B 299     -14.654 -19.759  -3.900  1.00 94.06           O  
ATOM   2308  CG  GLN B 299     -11.006 -17.700  -2.716  1.00 94.06           C  
ATOM   2309  CD  GLN B 299     -11.005 -16.337  -2.049  1.00 94.06           C  
ATOM   2310  NE2 GLN B 299     -10.430 -16.262  -0.854  1.00 94.06           N  
ATOM   2311  OE1 GLN B 299     -11.516 -15.359  -2.605  1.00 94.06           O  
ATOM   2312  N   GLY B 300     -13.882 -19.705  -5.970  1.00 93.22           N  
ATOM   2313  CA  GLY B 300     -15.178 -19.996  -6.563  1.00 93.22           C  
ATOM   2314  C   GLY B 300     -16.096 -18.789  -6.614  1.00 93.22           C  
ATOM   2315  O   GLY B 300     -17.317 -18.935  -6.690  1.00 93.22           O  
ATOM   2316  N   LEU B 301     -15.530 -17.584  -6.514  1.00 93.48           N  
ATOM   2317  CA  LEU B 301     -16.330 -16.367  -6.595  1.00 93.48           C  
ATOM   2318  C   LEU B 301     -16.761 -16.095  -8.032  1.00 93.48           C  
ATOM   2319  CB  LEU B 301     -15.545 -15.171  -6.050  1.00 93.48           C  
ATOM   2320  O   LEU B 301     -17.795 -15.466  -8.266  1.00 93.48           O  
ATOM   2321  CG  LEU B 301     -15.144 -15.239  -4.576  1.00 93.48           C  
ATOM   2322  CD1 LEU B 301     -14.250 -14.057  -4.215  1.00 93.48           C  
ATOM   2323  CD2 LEU B 301     -16.381 -15.271  -3.685  1.00 93.48           C  
ATOM   2324  N   VAL B 302     -15.915 -16.515  -8.991  1.00 94.93           N  
ATOM   2325  CA  VAL B 302     -16.231 -16.439 -10.414  1.00 94.93           C  
ATOM   2326  C   VAL B 302     -15.792 -17.725 -11.110  1.00 94.93           C  
ATOM   2327  CB  VAL B 302     -15.559 -15.216 -11.080  1.00 94.93           C  
ATOM   2328  O   VAL B 302     -15.003 -18.497 -10.562  1.00 94.93           O  
ATOM   2329  CG1 VAL B 302     -16.148 -13.915 -10.537  1.00 94.93           C  
ATOM   2330  CG2 VAL B 302     -14.048 -15.255 -10.863  1.00 94.93           C  
ATOM   2331  N   ASP B 303     -16.255 -17.900 -12.312  1.00 94.37           N  
ATOM   2332  CA  ASP B 303     -15.949 -19.115 -13.061  1.00 94.37           C  
ATOM   2333  C   ASP B 303     -14.632 -18.975 -13.821  1.00 94.37           C  
ATOM   2334  CB  ASP B 303     -17.084 -19.448 -14.031  1.00 94.37           C  
ATOM   2335  O   ASP B 303     -13.856 -19.928 -13.911  1.00 94.37           O  
ATOM   2336  CG  ASP B 303     -18.394 -19.754 -13.329  1.00 94.37           C  
ATOM   2337  OD1 ASP B 303     -18.404 -20.579 -12.390  1.00 94.37           O  
ATOM   2338  OD2 ASP B 303     -19.427 -19.168 -13.719  1.00 94.37           O  
ATOM   2339  N   ILE B 304     -14.426 -17.641 -14.279  1.00 96.02           N  
ATOM   2340  CA  ILE B 304     -13.312 -17.494 -15.209  1.00 96.02           C  
ATOM   2341  C   ILE B 304     -12.570 -16.190 -14.925  1.00 96.02           C  
ATOM   2342  CB  ILE B 304     -13.793 -17.529 -16.677  1.00 96.02           C  
ATOM   2343  O   ILE B 304     -13.190 -15.174 -14.601  1.00 96.02           O  
ATOM   2344  CG1 ILE B 304     -14.470 -18.869 -16.986  1.00 96.02           C  
ATOM   2345  CG2 ILE B 304     -12.625 -17.272 -17.634  1.00 96.02           C  
ATOM   2346  CD1 ILE B 304     -13.497 -19.994 -17.312  1.00 96.02           C  
ATOM   2347  N   TYR B 305     -11.268 -16.251 -14.939  1.00 97.16           N  
ATOM   2348  CA  TYR B 305     -10.403 -15.086 -15.085  1.00 97.16           C  
ATOM   2349  C   TYR B 305      -9.747 -15.062 -16.460  1.00 97.16           C  
ATOM   2350  CB  TYR B 305      -9.329 -15.073 -13.993  1.00 97.16           C  
ATOM   2351  O   TYR B 305      -9.025 -15.993 -16.826  1.00 97.16           O  
ATOM   2352  CG  TYR B 305      -8.196 -14.115 -14.268  1.00 97.16           C  
ATOM   2353  CD1 TYR B 305      -6.876 -14.472 -14.002  1.00 97.16           C  
ATOM   2354  CD2 TYR B 305      -8.442 -12.851 -14.794  1.00 97.16           C  
ATOM   2355  CE1 TYR B 305      -5.828 -13.592 -14.252  1.00 97.16           C  
ATOM   2356  CE2 TYR B 305      -7.402 -11.962 -15.048  1.00 97.16           C  
ATOM   2357  OH  TYR B 305      -5.067 -11.466 -15.024  1.00 97.16           O  
ATOM   2358  CZ  TYR B 305      -6.101 -12.342 -14.775  1.00 97.16           C  
ATOM   2359  N   ILE B 306     -10.045 -13.972 -17.196  1.00 96.11           N  
ATOM   2360  CA  ILE B 306      -9.506 -13.871 -18.548  1.00 96.11           C  
ATOM   2361  C   ILE B 306      -8.714 -12.573 -18.692  1.00 96.11           C  
ATOM   2362  CB  ILE B 306     -10.627 -13.935 -19.610  1.00 96.11           C  
ATOM   2363  O   ILE B 306      -9.142 -11.521 -18.213  1.00 96.11           O  
ATOM   2364  CG1 ILE B 306     -10.026 -13.931 -21.021  1.00 96.11           C  
ATOM   2365  CG2 ILE B 306     -11.609 -12.775 -19.429  1.00 96.11           C  
ATOM   2366  CD1 ILE B 306     -11.016 -14.307 -22.115  1.00 96.11           C  
ATOM   2367  N   PHE B 307      -7.568 -12.699 -19.293  1.00 93.01           N  
ATOM   2368  CA  PHE B 307      -6.714 -11.551 -19.576  1.00 93.01           C  
ATOM   2369  C   PHE B 307      -5.997 -11.724 -20.909  1.00 93.01           C  
ATOM   2370  CB  PHE B 307      -5.693 -11.349 -18.452  1.00 93.01           C  
ATOM   2371  O   PHE B 307      -5.206 -12.655 -21.078  1.00 93.01           O  
ATOM   2372  CG  PHE B 307      -4.937 -10.051 -18.544  1.00 93.01           C  
ATOM   2373  CD1 PHE B 307      -3.552 -10.044 -18.661  1.00 93.01           C  
ATOM   2374  CD2 PHE B 307      -5.611  -8.838 -18.515  1.00 93.01           C  
ATOM   2375  CE1 PHE B 307      -2.850  -8.844 -18.747  1.00 93.01           C  
ATOM   2376  CE2 PHE B 307      -4.916  -7.635 -18.600  1.00 93.01           C  
ATOM   2377  CZ  PHE B 307      -3.535  -7.640 -18.715  1.00 93.01           C  
ATOM   2378  N   SER B 308      -6.165 -10.771 -21.805  1.00 91.73           N  
ATOM   2379  CA  SER B 308      -5.741 -10.980 -23.186  1.00 91.73           C  
ATOM   2380  C   SER B 308      -4.403 -10.301 -23.462  1.00 91.73           C  
ATOM   2381  CB  SER B 308      -6.798 -10.455 -24.158  1.00 91.73           C  
ATOM   2382  O   SER B 308      -3.786 -10.534 -24.504  1.00 91.73           O  
ATOM   2383  OG  SER B 308      -6.995  -9.062 -23.983  1.00 91.73           O  
ATOM   2384  N   GLU B 309      -3.848  -9.541 -22.538  1.00 85.23           N  
ATOM   2385  CA  GLU B 309      -2.595  -8.827 -22.766  1.00 85.23           C  
ATOM   2386  C   GLU B 309      -1.396  -9.659 -22.319  1.00 85.23           C  
ATOM   2387  CB  GLU B 309      -2.602  -7.481 -22.037  1.00 85.23           C  
ATOM   2388  O   GLU B 309      -1.562 -10.755 -21.778  1.00 85.23           O  
ATOM   2389  CG  GLU B 309      -3.616  -6.489 -22.587  1.00 85.23           C  
ATOM   2390  CD  GLU B 309      -3.047  -5.588 -23.672  1.00 85.23           C  
ATOM   2391  OE1 GLU B 309      -3.835  -4.987 -24.437  1.00 85.23           O  
ATOM   2392  OE2 GLU B 309      -1.803  -5.484 -23.758  1.00 85.23           O  
ATOM   2393  N   ASP B 310      -0.203  -9.134 -22.628  1.00 86.13           N  
ATOM   2394  CA  ASP B 310       1.034  -9.850 -22.331  1.00 86.13           C  
ATOM   2395  C   ASP B 310       1.752  -9.232 -21.133  1.00 86.13           C  
ATOM   2396  CB  ASP B 310       1.957  -9.855 -23.551  1.00 86.13           C  
ATOM   2397  O   ASP B 310       2.983  -9.238 -21.069  1.00 86.13           O  
ATOM   2398  CG  ASP B 310       1.275 -10.366 -24.808  1.00 86.13           C  
ATOM   2399  OD1 ASP B 310       0.202 -10.998 -24.706  1.00 86.13           O  
ATOM   2400  OD2 ASP B 310       1.817 -10.135 -25.911  1.00 86.13           O  
ATOM   2401  N   THR B 311       0.935  -8.707 -20.201  1.00 83.12           N  
ATOM   2402  CA  THR B 311       1.578  -7.966 -19.121  1.00 83.12           C  
ATOM   2403  C   THR B 311       1.466  -8.725 -17.802  1.00 83.12           C  
ATOM   2404  CB  THR B 311       0.963  -6.563 -18.963  1.00 83.12           C  
ATOM   2405  O   THR B 311       1.573  -8.131 -16.727  1.00 83.12           O  
ATOM   2406  CG2 THR B 311       1.257  -5.693 -20.181  1.00 83.12           C  
ATOM   2407  OG1 THR B 311      -0.456  -6.685 -18.808  1.00 83.12           O  
ATOM   2408  N   THR B 312       1.084  -9.976 -17.880  1.00 89.37           N  
ATOM   2409  CA  THR B 312       1.225 -10.882 -16.745  1.00 89.37           C  
ATOM   2410  C   THR B 312       2.413 -11.817 -16.944  1.00 89.37           C  
ATOM   2411  CB  THR B 312      -0.055 -11.711 -16.530  1.00 89.37           C  
ATOM   2412  O   THR B 312       2.786 -12.124 -18.078  1.00 89.37           O  
ATOM   2413  CG2 THR B 312      -1.245 -10.813 -16.207  1.00 89.37           C  
ATOM   2414  OG1 THR B 312      -0.341 -12.455 -17.721  1.00 89.37           O  
ATOM   2415  N   PHE B 313       3.025 -12.248 -15.852  1.00 91.17           N  
ATOM   2416  CA  PHE B 313       4.281 -12.983 -15.938  1.00 91.17           C  
ATOM   2417  C   PHE B 313       4.182 -14.311 -15.196  1.00 91.17           C  
ATOM   2418  CB  PHE B 313       5.434 -12.149 -15.370  1.00 91.17           C  
ATOM   2419  O   PHE B 313       3.201 -14.564 -14.494  1.00 91.17           O  
ATOM   2420  CG  PHE B 313       5.593 -10.806 -16.030  1.00 91.17           C  
ATOM   2421  CD1 PHE B 313       6.440 -10.648 -17.120  1.00 91.17           C  
ATOM   2422  CD2 PHE B 313       4.896  -9.701 -15.560  1.00 91.17           C  
ATOM   2423  CE1 PHE B 313       6.590  -9.406 -17.733  1.00 91.17           C  
ATOM   2424  CE2 PHE B 313       5.041  -8.457 -16.167  1.00 91.17           C  
ATOM   2425  CZ  PHE B 313       5.889  -8.311 -17.253  1.00 91.17           C  
ATOM   2426  N   LYS B 314       5.160 -15.120 -15.332  1.00 95.60           N  
ATOM   2427  CA  LYS B 314       5.155 -16.462 -14.755  1.00 95.60           C  
ATOM   2428  C   LYS B 314       4.990 -16.408 -13.239  1.00 95.60           C  
ATOM   2429  CB  LYS B 314       6.441 -17.206 -15.115  1.00 95.60           C  
ATOM   2430  O   LYS B 314       4.318 -17.258 -12.652  1.00 95.60           O  
ATOM   2431  CG  LYS B 314       6.653 -17.388 -16.611  1.00 95.60           C  
ATOM   2432  CD  LYS B 314       5.504 -18.159 -17.248  1.00 95.60           C  
ATOM   2433  CE  LYS B 314       5.717 -18.347 -18.744  1.00 95.60           C  
ATOM   2434  NZ  LYS B 314       4.516 -18.941 -19.405  1.00 95.60           N  
ATOM   2435  N   TRP B 315       5.494 -15.402 -12.591  1.00 93.90           N  
ATOM   2436  CA  TRP B 315       5.386 -15.291 -11.140  1.00 93.90           C  
ATOM   2437  C   TRP B 315       3.981 -14.862 -10.730  1.00 93.90           C  
ATOM   2438  CB  TRP B 315       6.416 -14.296 -10.598  1.00 93.90           C  
ATOM   2439  O   TRP B 315       3.605 -14.982  -9.562  1.00 93.90           O  
ATOM   2440  CG  TRP B 315       6.458 -12.996 -11.344  1.00 93.90           C  
ATOM   2441  CD1 TRP B 315       5.565 -11.964 -11.251  1.00 93.90           C  
ATOM   2442  CD2 TRP B 315       7.442 -12.592 -12.300  1.00 93.90           C  
ATOM   2443  CE2 TRP B 315       7.083 -11.301 -12.748  1.00 93.90           C  
ATOM   2444  CE3 TRP B 315       8.593 -13.196 -12.822  1.00 93.90           C  
ATOM   2445  NE1 TRP B 315       5.936 -10.941 -12.093  1.00 93.90           N  
ATOM   2446  CH2 TRP B 315       8.959 -11.217 -14.189  1.00 93.90           C  
ATOM   2447  CZ2 TRP B 315       7.837 -10.603 -13.695  1.00 93.90           C  
ATOM   2448  CZ3 TRP B 315       9.342 -12.500 -13.764  1.00 93.90           C  
ATOM   2449  N   ASP B 316       3.213 -14.357 -11.655  1.00 94.33           N  
ATOM   2450  CA  ASP B 316       1.855 -13.907 -11.366  1.00 94.33           C  
ATOM   2451  C   ASP B 316       0.863 -15.065 -11.450  1.00 94.33           C  
ATOM   2452  CB  ASP B 316       1.443 -12.791 -12.328  1.00 94.33           C  
ATOM   2453  O   ASP B 316      -0.220 -15.005 -10.866  1.00 94.33           O  
ATOM   2454  CG  ASP B 316       2.257 -11.522 -12.148  1.00 94.33           C  
ATOM   2455  OD1 ASP B 316       2.435 -11.069 -10.996  1.00 94.33           O  
ATOM   2456  OD2 ASP B 316       2.724 -10.968 -13.167  1.00 94.33           O  
ATOM   2457  N   SER B 317       1.215 -16.100 -12.179  1.00 97.22           N  
ATOM   2458  CA  SER B 317       0.209 -17.109 -12.497  1.00 97.22           C  
ATOM   2459  C   SER B 317       0.578 -18.464 -11.903  1.00 97.22           C  
ATOM   2460  CB  SER B 317       0.037 -17.236 -14.011  1.00 97.22           C  
ATOM   2461  O   SER B 317      -0.295 -19.297 -11.654  1.00 97.22           O  
ATOM   2462  OG  SER B 317       1.278 -17.520 -14.636  1.00 97.22           O  
ATOM   2463  N   CYS B 318       1.769 -18.769 -11.636  1.00 97.74           N  
ATOM   2464  CA  CYS B 318       2.268 -20.086 -11.257  1.00 97.74           C  
ATOM   2465  C   CYS B 318       1.596 -20.578  -9.981  1.00 97.74           C  
ATOM   2466  CB  CYS B 318       3.784 -20.050 -11.064  1.00 97.74           C  
ATOM   2467  O   CYS B 318       1.126 -21.716  -9.922  1.00 97.74           O  
ATOM   2468  SG  CYS B 318       4.512 -21.665 -10.716  1.00 97.74           S  
ATOM   2469  N   ALA B 319       1.538 -19.718  -9.013  1.00 97.97           N  
ATOM   2470  CA  ALA B 319       0.945 -20.115  -7.738  1.00 97.97           C  
ATOM   2471  C   ALA B 319      -0.520 -20.507  -7.913  1.00 97.97           C  
ATOM   2472  CB  ALA B 319       1.072 -18.986  -6.718  1.00 97.97           C  
ATOM   2473  O   ALA B 319      -0.922 -21.612  -7.541  1.00 97.97           O  
ATOM   2474  N   ALA B 320      -1.256 -19.663  -8.499  1.00 98.15           N  
ATOM   2475  CA  ALA B 320      -2.679 -19.919  -8.704  1.00 98.15           C  
ATOM   2476  C   ALA B 320      -2.895 -21.149  -9.582  1.00 98.15           C  
ATOM   2477  CB  ALA B 320      -3.355 -18.700  -9.327  1.00 98.15           C  
ATOM   2478  O   ALA B 320      -3.797 -21.950  -9.328  1.00 98.15           O  
ATOM   2479  N   HIS B 321      -2.053 -21.264 -10.586  1.00 98.33           N  
ATOM   2480  CA  HIS B 321      -2.151 -22.405 -11.490  1.00 98.33           C  
ATOM   2481  C   HIS B 321      -1.998 -23.721 -10.734  1.00 98.33           C  
ATOM   2482  CB  HIS B 321      -1.096 -22.307 -12.593  1.00 98.33           C  
ATOM   2483  O   HIS B 321      -2.771 -24.658 -10.948  1.00 98.33           O  
ATOM   2484  CG  HIS B 321      -1.320 -23.260 -13.724  1.00 98.33           C  
ATOM   2485  CD2 HIS B 321      -2.228 -24.251 -13.885  1.00 98.33           C  
ATOM   2486  ND1 HIS B 321      -0.548 -23.254 -14.866  1.00 98.33           N  
ATOM   2487  CE1 HIS B 321      -0.975 -24.202 -15.683  1.00 98.33           C  
ATOM   2488  NE2 HIS B 321      -1.993 -24.822 -15.112  1.00 98.33           N  
ATOM   2489  N   ALA B 322      -1.067 -23.770  -9.854  1.00 97.42           N  
ATOM   2490  CA  ALA B 322      -0.832 -24.975  -9.063  1.00 97.42           C  
ATOM   2491  C   ALA B 322      -2.040 -25.302  -8.190  1.00 97.42           C  
ATOM   2492  CB  ALA B 322       0.416 -24.810  -8.199  1.00 97.42           C  
ATOM   2493  O   ALA B 322      -2.440 -26.464  -8.082  1.00 97.42           O  
ATOM   2494  N   ILE B 323      -2.608 -24.304  -7.617  1.00 97.26           N  
ATOM   2495  CA  ILE B 323      -3.771 -24.513  -6.763  1.00 97.26           C  
ATOM   2496  C   ILE B 323      -4.947 -25.005  -7.604  1.00 97.26           C  
ATOM   2497  CB  ILE B 323      -4.156 -23.223  -6.005  1.00 97.26           C  
ATOM   2498  O   ILE B 323      -5.617 -25.974  -7.239  1.00 97.26           O  
ATOM   2499  CG1 ILE B 323      -3.003 -22.769  -5.103  1.00 97.26           C  
ATOM   2500  CG2 ILE B 323      -5.437 -23.435  -5.193  1.00 97.26           C  
ATOM   2501  CD1 ILE B 323      -3.236 -21.424  -4.429  1.00 97.26           C  
ATOM   2502  N   LEU B 324      -5.157 -24.384  -8.700  1.00 97.66           N  
ATOM   2503  CA  LEU B 324      -6.261 -24.758  -9.577  1.00 97.66           C  
ATOM   2504  C   LEU B 324      -6.071 -26.171 -10.119  1.00 97.66           C  
ATOM   2505  CB  LEU B 324      -6.383 -23.766 -10.737  1.00 97.66           C  
ATOM   2506  O   LEU B 324      -7.037 -26.927 -10.243  1.00 97.66           O  
ATOM   2507  CG  LEU B 324      -6.962 -22.392 -10.396  1.00 97.66           C  
ATOM   2508  CD1 LEU B 324      -6.698 -21.409 -11.532  1.00 97.66           C  
ATOM   2509  CD2 LEU B 324      -8.456 -22.497 -10.110  1.00 97.66           C  
ATOM   2510  N   ARG B 325      -4.884 -26.542 -10.393  1.00 95.25           N  
ATOM   2511  CA  ARG B 325      -4.602 -27.902 -10.839  1.00 95.25           C  
ATOM   2512  C   ARG B 325      -4.974 -28.918  -9.764  1.00 95.25           C  
ATOM   2513  CB  ARG B 325      -3.126 -28.051 -11.213  1.00 95.25           C  
ATOM   2514  O   ARG B 325      -5.530 -29.976 -10.067  1.00 95.25           O  
ATOM   2515  CG  ARG B 325      -2.871 -28.085 -12.711  1.00 95.25           C  
ATOM   2516  CD  ARG B 325      -1.404 -28.342 -13.028  1.00 95.25           C  
ATOM   2517  NE  ARG B 325      -1.101 -29.770 -13.054  1.00 95.25           N  
ATOM   2518  NH1 ARG B 325       1.048 -29.510 -13.860  1.00 95.25           N  
ATOM   2519  NH2 ARG B 325       0.225 -31.607 -13.432  1.00 95.25           N  
ATOM   2520  CZ  ARG B 325       0.057 -30.293 -13.449  1.00 95.25           C  
ATOM   2521  N   ALA B 326      -4.641 -28.546  -8.563  1.00 93.04           N  
ATOM   2522  CA  ALA B 326      -4.972 -29.432  -7.450  1.00 93.04           C  
ATOM   2523  C   ALA B 326      -6.482 -29.595  -7.309  1.00 93.04           C  
ATOM   2524  CB  ALA B 326      -4.373 -28.899  -6.150  1.00 93.04           C  
ATOM   2525  O   ALA B 326      -6.957 -30.588  -6.753  1.00 93.04           O  
ATOM   2526  N   MET B 327      -7.243 -28.694  -7.890  1.00 92.62           N  
ATOM   2527  CA  MET B 327      -8.701 -28.703  -7.806  1.00 92.62           C  
ATOM   2528  C   MET B 327      -9.315 -29.312  -9.062  1.00 92.62           C  
ATOM   2529  CB  MET B 327      -9.236 -27.285  -7.597  1.00 92.62           C  
ATOM   2530  O   MET B 327     -10.538 -29.414  -9.173  1.00 92.62           O  
ATOM   2531  CG  MET B 327      -8.758 -26.633  -6.309  1.00 92.62           C  
ATOM   2532  SD  MET B 327      -9.346 -24.903  -6.137  1.00 92.62           S  
ATOM   2533  CE  MET B 327     -11.072 -25.197  -5.663  1.00 92.62           C  
ATOM   2534  N   GLY B 328      -8.508 -29.682 -10.011  1.00 90.30           N  
ATOM   2535  CA  GLY B 328      -8.987 -30.240 -11.266  1.00 90.30           C  
ATOM   2536  C   GLY B 328      -9.118 -29.206 -12.368  1.00 90.30           C  
ATOM   2537  O   GLY B 328      -9.645 -29.500 -13.443  1.00 90.30           O  
ATOM   2538  N   GLY B 329      -8.714 -27.967 -12.104  1.00 95.17           N  
ATOM   2539  CA  GLY B 329      -8.695 -26.894 -13.086  1.00 95.17           C  
ATOM   2540  C   GLY B 329      -7.299 -26.562 -13.580  1.00 95.17           C  
ATOM   2541  O   GLY B 329      -6.453 -27.449 -13.708  1.00 95.17           O  
ATOM   2542  N   GLY B 330      -7.131 -25.220 -14.022  1.00 96.88           N  
ATOM   2543  CA  GLY B 330      -5.827 -24.815 -14.522  1.00 96.88           C  
ATOM   2544  C   GLY B 330      -5.833 -23.436 -15.154  1.00 96.88           C  
ATOM   2545  O   GLY B 330      -6.782 -22.669 -14.976  1.00 96.88           O  
ATOM   2546  N   ILE B 331      -4.705 -23.098 -15.733  1.00 97.76           N  
ATOM   2547  CA  ILE B 331      -4.562 -21.857 -16.486  1.00 97.76           C  
ATOM   2548  C   ILE B 331      -4.020 -22.160 -17.881  1.00 97.76           C  
ATOM   2549  CB  ILE B 331      -3.637 -20.857 -15.757  1.00 97.76           C  
ATOM   2550  O   ILE B 331      -2.937 -22.732 -18.023  1.00 97.76           O  
ATOM   2551  CG1 ILE B 331      -4.183 -20.547 -14.359  1.00 97.76           C  
ATOM   2552  CG2 ILE B 331      -3.475 -19.574 -16.578  1.00 97.76           C  
ATOM   2553  CD1 ILE B 331      -3.377 -19.504 -13.597  1.00 97.76           C  
ATOM   2554  N   VAL B 332      -4.816 -21.652 -18.887  1.00 96.31           N  
ATOM   2555  CA  VAL B 332      -4.455 -21.981 -20.262  1.00 96.31           C  
ATOM   2556  C   VAL B 332      -4.048 -20.712 -21.007  1.00 96.31           C  
ATOM   2557  CB  VAL B 332      -5.616 -22.684 -21.001  1.00 96.31           C  
ATOM   2558  O   VAL B 332      -4.342 -19.601 -20.561  1.00 96.31           O  
ATOM   2559  CG1 VAL B 332      -5.897 -24.054 -20.385  1.00 96.31           C  
ATOM   2560  CG2 VAL B 332      -6.871 -21.814 -20.972  1.00 96.31           C  
ATOM   2561  N   ASP B 333      -3.304 -20.905 -22.062  1.00 94.19           N  
ATOM   2562  CA  ASP B 333      -2.964 -19.823 -22.981  1.00 94.19           C  
ATOM   2563  C   ASP B 333      -4.166 -19.434 -23.839  1.00 94.19           C  
ATOM   2564  CB  ASP B 333      -1.788 -20.226 -23.873  1.00 94.19           C  
ATOM   2565  O   ASP B 333      -4.670 -20.248 -24.616  1.00 94.19           O  
ATOM   2566  CG  ASP B 333      -1.280 -19.084 -24.736  1.00 94.19           C  
ATOM   2567  OD1 ASP B 333      -2.066 -18.523 -25.530  1.00 94.19           O  
ATOM   2568  OD2 ASP B 333      -0.083 -18.744 -24.622  1.00 94.19           O  
ATOM   2569  N   LEU B 334      -4.539 -18.193 -23.759  1.00 94.19           N  
ATOM   2570  CA  LEU B 334      -5.752 -17.717 -24.414  1.00 94.19           C  
ATOM   2571  C   LEU B 334      -5.606 -17.766 -25.931  1.00 94.19           C  
ATOM   2572  CB  LEU B 334      -6.078 -16.289 -23.967  1.00 94.19           C  
ATOM   2573  O   LEU B 334      -6.461 -18.323 -26.624  1.00 94.19           O  
ATOM   2574  CG  LEU B 334      -7.253 -15.610 -24.671  1.00 94.19           C  
ATOM   2575  CD1 LEU B 334      -8.551 -16.354 -24.375  1.00 94.19           C  
ATOM   2576  CD2 LEU B 334      -7.359 -14.149 -24.247  1.00 94.19           C  
ATOM   2577  N   LYS B 335      -4.565 -17.209 -26.474  1.00 91.39           N  
ATOM   2578  CA  LYS B 335      -4.343 -17.157 -27.916  1.00 91.39           C  
ATOM   2579  C   LYS B 335      -4.312 -18.558 -28.519  1.00 91.39           C  
ATOM   2580  CB  LYS B 335      -3.040 -16.421 -28.233  1.00 91.39           C  
ATOM   2581  O   LYS B 335      -4.971 -18.821 -29.528  1.00 91.39           O  
ATOM   2582  CG  LYS B 335      -2.813 -16.175 -29.717  1.00 91.39           C  
ATOM   2583  CD  LYS B 335      -1.526 -15.399 -29.965  1.00 91.39           C  
ATOM   2584  CE  LYS B 335      -1.259 -15.217 -31.453  1.00 91.39           C  
ATOM   2585  NZ  LYS B 335       0.017 -14.482 -31.701  1.00 91.39           N  
ATOM   2586  N   GLU B 336      -3.657 -19.458 -27.856  1.00 88.61           N  
ATOM   2587  CA  GLU B 336      -3.560 -20.826 -28.355  1.00 88.61           C  
ATOM   2588  C   GLU B 336      -4.910 -21.535 -28.288  1.00 88.61           C  
ATOM   2589  CB  GLU B 336      -2.512 -21.614 -27.565  1.00 88.61           C  
ATOM   2590  O   GLU B 336      -5.228 -22.359 -29.148  1.00 88.61           O  
ATOM   2591  CG  GLU B 336      -1.083 -21.372 -28.028  1.00 88.61           C  
ATOM   2592  CD  GLU B 336      -0.082 -22.339 -27.416  1.00 88.61           C  
ATOM   2593  OE1 GLU B 336       1.142 -22.117 -27.559  1.00 88.61           O  
ATOM   2594  OE2 GLU B 336      -0.525 -23.326 -26.788  1.00 88.61           O  
ATOM   2595  N   CYS B 337      -5.650 -21.227 -27.288  1.00 89.25           N  
ATOM   2596  CA  CYS B 337      -6.981 -21.812 -27.176  1.00 89.25           C  
ATOM   2597  C   CYS B 337      -7.878 -21.351 -28.319  1.00 89.25           C  
ATOM   2598  CB  CYS B 337      -7.618 -21.444 -25.836  1.00 89.25           C  
ATOM   2599  O   CYS B 337      -8.646 -22.141 -28.869  1.00 89.25           O  
ATOM   2600  SG  CYS B 337      -7.007 -22.424 -24.447  1.00 89.25           S  
ATOM   2601  N   LEU B 338      -7.748 -20.097 -28.684  1.00 86.65           N  
ATOM   2602  CA  LEU B 338      -8.596 -19.528 -29.727  1.00 86.65           C  
ATOM   2603  C   LEU B 338      -8.188 -20.047 -31.102  1.00 86.65           C  
ATOM   2604  CB  LEU B 338      -8.523 -17.999 -29.703  1.00 86.65           C  
ATOM   2605  O   LEU B 338      -9.016 -20.123 -32.012  1.00 86.65           O  
ATOM   2606  CG  LEU B 338      -9.100 -17.313 -28.464  1.00 86.65           C  
ATOM   2607  CD1 LEU B 338      -8.877 -15.806 -28.541  1.00 86.65           C  
ATOM   2608  CD2 LEU B 338     -10.584 -17.632 -28.318  1.00 86.65           C  
ATOM   2609  N   GLU B 339      -6.934 -20.436 -31.322  1.00 81.96           N  
ATOM   2610  CA  GLU B 339      -6.422 -20.928 -32.598  1.00 81.96           C  
ATOM   2611  C   GLU B 339      -6.579 -22.442 -32.709  1.00 81.96           C  
ATOM   2612  CB  GLU B 339      -4.952 -20.537 -32.774  1.00 81.96           C  
ATOM   2613  O   GLU B 339      -6.405 -23.011 -33.788  1.00 81.96           O  
ATOM   2614  CG  GLU B 339      -4.730 -19.042 -32.950  1.00 81.96           C  
ATOM   2615  CD  GLU B 339      -3.263 -18.644 -32.909  1.00 81.96           C  
ATOM   2616  OE1 GLU B 339      -2.951 -17.451 -33.127  1.00 81.96           O  
ATOM   2617  OE2 GLU B 339      -2.419 -19.533 -32.659  1.00 81.96           O  
ATOM   2618  N   ARG B 340      -6.933 -22.962 -31.681  1.00 75.76           N  
ATOM   2619  CA  ARG B 340      -7.016 -24.417 -31.606  1.00 75.76           C  
ATOM   2620  C   ARG B 340      -8.259 -24.932 -32.324  1.00 75.76           C  
ATOM   2621  CB  ARG B 340      -7.023 -24.882 -30.148  1.00 75.76           C  
ATOM   2622  O   ARG B 340      -9.312 -24.293 -32.289  1.00 75.76           O  
ATOM   2623  CG  ARG B 340      -6.974 -26.392 -29.982  1.00 75.76           C  
ATOM   2624  CD  ARG B 340      -7.090 -26.803 -28.521  1.00 75.76           C  
ATOM   2625  NE  ARG B 340      -7.307 -28.240 -28.381  1.00 75.76           N  
ATOM   2626  NH1 ARG B 340      -7.413 -28.209 -26.074  1.00 75.76           N  
ATOM   2627  NH2 ARG B 340      -7.648 -30.186 -27.210  1.00 75.76           N  
ATOM   2628  CZ  ARG B 340      -7.456 -28.875 -27.222  1.00 75.76           C  
ATOM   2629  N   ASN B 341      -8.020 -26.014 -33.107  1.00 65.57           N  
ATOM   2630  CA  ASN B 341      -9.160 -26.759 -33.631  1.00 65.57           C  
ATOM   2631  C   ASN B 341      -9.657 -27.799 -32.631  1.00 65.57           C  
ATOM   2632  CB  ASN B 341      -8.799 -27.428 -34.959  1.00 65.57           C  
ATOM   2633  O   ASN B 341      -8.966 -28.782 -32.357  1.00 65.57           O  
ATOM   2634  CG  ASN B 341      -9.999 -27.604 -35.869  1.00 65.57           C  
ATOM   2635  ND2 ASN B 341      -9.760 -28.104 -37.075  1.00 65.57           N  
ATOM   2636  OD1 ASN B 341     -11.131 -27.291 -35.491  1.00 65.57           O  
ATOM   2637  N   PRO B 342     -10.806 -27.562 -32.030  1.00 58.55           N  
ATOM   2638  CA  PRO B 342     -11.323 -28.433 -30.971  1.00 58.55           C  
ATOM   2639  C   PRO B 342     -11.454 -29.888 -31.415  1.00 58.55           C  
ATOM   2640  CB  PRO B 342     -12.696 -27.831 -30.659  1.00 58.55           C  
ATOM   2641  O   PRO B 342     -11.393 -30.798 -30.584  1.00 58.55           O  
ATOM   2642  CG  PRO B 342     -12.824 -26.669 -31.590  1.00 58.55           C  
ATOM   2643  CD  PRO B 342     -11.603 -26.619 -32.462  1.00 58.55           C  
ATOM   2644  N   GLU B 343     -11.458 -30.141 -32.768  1.00 55.33           N  
ATOM   2645  CA  GLU B 343     -11.708 -31.473 -33.310  1.00 55.33           C  
ATOM   2646  C   GLU B 343     -10.441 -32.323 -33.295  1.00 55.33           C  
ATOM   2647  CB  GLU B 343     -12.262 -31.379 -34.734  1.00 55.33           C  
ATOM   2648  O   GLU B 343     -10.503 -33.544 -33.450  1.00 55.33           O  
ATOM   2649  CG  GLU B 343     -13.648 -30.756 -34.814  1.00 55.33           C  
ATOM   2650  CD  GLU B 343     -14.431 -31.191 -36.043  1.00 55.33           C  
ATOM   2651  OE1 GLU B 343     -15.639 -30.874 -36.137  1.00 55.33           O  
ATOM   2652  OE2 GLU B 343     -13.832 -31.855 -36.918  1.00 55.33           O  
ATOM   2653  N   THR B 344      -9.287 -31.741 -33.020  1.00 52.52           N  
ATOM   2654  CA  THR B 344      -8.029 -32.472 -33.122  1.00 52.52           C  
ATOM   2655  C   THR B 344      -7.733 -33.223 -31.827  1.00 52.52           C  
ATOM   2656  CB  THR B 344      -6.859 -31.526 -33.448  1.00 52.52           C  
ATOM   2657  O   THR B 344      -6.883 -34.116 -31.801  1.00 52.52           O  
ATOM   2658  CG2 THR B 344      -6.835 -31.172 -34.932  1.00 52.52           C  
ATOM   2659  OG1 THR B 344      -6.997 -30.322 -32.683  1.00 52.52           O  
ATOM   2660  N   GLY B 345      -8.706 -33.281 -30.845  1.00 49.36           N  
ATOM   2661  CA  GLY B 345      -8.530 -34.020 -29.605  1.00 49.36           C  
ATOM   2662  C   GLY B 345      -7.274 -33.629 -28.850  1.00 49.36           C  
ATOM   2663  O   GLY B 345      -6.768 -34.402 -28.033  1.00 49.36           O  
ATOM   2664  N   LEU B 346      -6.680 -32.504 -29.131  1.00 52.35           N  
ATOM   2665  CA  LEU B 346      -5.447 -32.093 -28.468  1.00 52.35           C  
ATOM   2666  C   LEU B 346      -5.735 -31.551 -27.072  1.00 52.35           C  
ATOM   2667  CB  LEU B 346      -4.718 -31.035 -29.300  1.00 52.35           C  
ATOM   2668  O   LEU B 346      -6.831 -31.049 -26.811  1.00 52.35           O  
ATOM   2669  CG  LEU B 346      -3.961 -31.541 -30.528  1.00 52.35           C  
ATOM   2670  CD1 LEU B 346      -3.796 -30.419 -31.548  1.00 52.35           C  
ATOM   2671  CD2 LEU B 346      -2.604 -32.107 -30.125  1.00 52.35           C  
ATOM   2672  N   ASP B 347      -4.847 -31.864 -26.122  1.00 71.16           N  
ATOM   2673  CA  ASP B 347      -4.917 -31.372 -24.750  1.00 71.16           C  
ATOM   2674  C   ASP B 347      -4.908 -29.845 -24.713  1.00 71.16           C  
ATOM   2675  CB  ASP B 347      -3.756 -31.926 -23.921  1.00 71.16           C  
ATOM   2676  O   ASP B 347      -4.461 -29.199 -25.663  1.00 71.16           O  
ATOM   2677  CG  ASP B 347      -4.037 -33.307 -23.355  1.00 71.16           C  
ATOM   2678  OD1 ASP B 347      -5.219 -33.704 -23.275  1.00 71.16           O  
ATOM   2679  OD2 ASP B 347      -3.067 -34.002 -22.983  1.00 71.16           O  
ATOM   2680  N   LEU B 348      -5.623 -29.247 -23.809  1.00 83.79           N  
ATOM   2681  CA  LEU B 348      -5.652 -27.799 -23.634  1.00 83.79           C  
ATOM   2682  C   LEU B 348      -4.244 -27.245 -23.443  1.00 83.79           C  
ATOM   2683  CB  LEU B 348      -6.529 -27.420 -22.438  1.00 83.79           C  
ATOM   2684  O   LEU B 348      -3.415 -27.865 -22.773  1.00 83.79           O  
ATOM   2685  CG  LEU B 348      -8.033 -27.640 -22.603  1.00 83.79           C  
ATOM   2686  CD1 LEU B 348      -8.712 -27.712 -21.239  1.00 83.79           C  
ATOM   2687  CD2 LEU B 348      -8.646 -26.532 -23.453  1.00 83.79           C  
ATOM   2688  N   PRO B 349      -3.894 -26.149 -24.088  1.00 88.81           N  
ATOM   2689  CA  PRO B 349      -2.566 -25.538 -24.006  1.00 88.81           C  
ATOM   2690  C   PRO B 349      -2.310 -24.862 -22.661  1.00 88.81           C  
ATOM   2691  CB  PRO B 349      -2.580 -24.510 -25.140  1.00 88.81           C  
ATOM   2692  O   PRO B 349      -2.330 -23.632 -22.570  1.00 88.81           O  
ATOM   2693  CG  PRO B 349      -4.018 -24.137 -25.299  1.00 88.81           C  
ATOM   2694  CD  PRO B 349      -4.863 -25.315 -24.909  1.00 88.81           C  
ATOM   2695  N   GLN B 350      -1.927 -25.627 -21.706  1.00 92.85           N  
ATOM   2696  CA  GLN B 350      -1.656 -25.109 -20.369  1.00 92.85           C  
ATOM   2697  C   GLN B 350      -0.393 -24.253 -20.357  1.00 92.85           C  
ATOM   2698  CB  GLN B 350      -1.523 -26.256 -19.366  1.00 92.85           C  
ATOM   2699  O   GLN B 350       0.536 -24.495 -21.130  1.00 92.85           O  
ATOM   2700  CG  GLN B 350      -2.782 -27.100 -19.226  1.00 92.85           C  
ATOM   2701  CD  GLN B 350      -3.834 -26.445 -18.352  1.00 92.85           C  
ATOM   2702  NE2 GLN B 350      -5.077 -26.897 -18.478  1.00 92.85           N  
ATOM   2703  OE1 GLN B 350      -3.532 -25.539 -17.567  1.00 92.85           O  
ATOM   2704  N   LEU B 351      -0.325 -23.259 -19.504  1.00 95.64           N  
ATOM   2705  CA  LEU B 351       0.909 -22.500 -19.323  1.00 95.64           C  
ATOM   2706  C   LEU B 351       1.992 -23.368 -18.691  1.00 95.64           C  
ATOM   2707  CB  LEU B 351       0.656 -21.265 -18.455  1.00 95.64           C  
ATOM   2708  O   LEU B 351       1.696 -24.234 -17.865  1.00 95.64           O  
ATOM   2709  CG  LEU B 351      -0.263 -20.196 -19.048  1.00 95.64           C  
ATOM   2710  CD1 LEU B 351      -0.405 -19.024 -18.082  1.00 95.64           C  
ATOM   2711  CD2 LEU B 351       0.268 -19.722 -20.397  1.00 95.64           C  
ATOM   2712  N   VAL B 352       3.213 -23.153 -19.117  1.00 93.55           N  
ATOM   2713  CA  VAL B 352       4.367 -23.813 -18.514  1.00 93.55           C  
ATOM   2714  C   VAL B 352       5.321 -22.765 -17.944  1.00 93.55           C  
ATOM   2715  CB  VAL B 352       5.106 -24.709 -19.533  1.00 93.55           C  
ATOM   2716  O   VAL B 352       5.295 -21.603 -18.356  1.00 93.55           O  
ATOM   2717  CG1 VAL B 352       4.249 -25.916 -19.911  1.00 93.55           C  
ATOM   2718  CG2 VAL B 352       5.480 -23.905 -20.777  1.00 93.55           C  
ATOM   2719  N   TYR B 353       6.165 -23.102 -17.014  1.00 94.52           N  
ATOM   2720  CA  TYR B 353       6.803 -22.065 -16.210  1.00 94.52           C  
ATOM   2721  C   TYR B 353       8.321 -22.189 -16.265  1.00 94.52           C  
ATOM   2722  CB  TYR B 353       6.325 -22.142 -14.757  1.00 94.52           C  
ATOM   2723  O   TYR B 353       9.027 -21.618 -15.430  1.00 94.52           O  
ATOM   2724  CG  TYR B 353       4.852 -21.863 -14.586  1.00 94.52           C  
ATOM   2725  CD1 TYR B 353       4.384 -20.561 -14.421  1.00 94.52           C  
ATOM   2726  CD2 TYR B 353       3.924 -22.899 -14.590  1.00 94.52           C  
ATOM   2727  CE1 TYR B 353       3.028 -20.298 -14.262  1.00 94.52           C  
ATOM   2728  CE2 TYR B 353       2.565 -22.648 -14.431  1.00 94.52           C  
ATOM   2729  OH  TYR B 353       0.783 -21.093 -14.111  1.00 94.52           O  
ATOM   2730  CZ  TYR B 353       2.127 -21.347 -14.269  1.00 94.52           C  
ATOM   2731  N   HIS B 354       8.846 -23.059 -17.214  1.00 89.36           N  
ATOM   2732  CA  HIS B 354      10.290 -23.249 -17.283  1.00 89.36           C  
ATOM   2733  C   HIS B 354      10.860 -22.672 -18.575  1.00 89.36           C  
ATOM   2734  CB  HIS B 354      10.641 -24.734 -17.172  1.00 89.36           C  
ATOM   2735  O   HIS B 354      12.080 -22.599 -18.742  1.00 89.36           O  
ATOM   2736  CG  HIS B 354      10.197 -25.546 -18.347  1.00 89.36           C  
ATOM   2737  CD2 HIS B 354      10.893 -26.343 -19.191  1.00 89.36           C  
ATOM   2738  ND1 HIS B 354       8.885 -25.588 -18.769  1.00 89.36           N  
ATOM   2739  CE1 HIS B 354       8.794 -26.380 -19.824  1.00 89.36           C  
ATOM   2740  NE2 HIS B 354       9.998 -26.851 -20.101  1.00 89.36           N  
ATOM   2741  N   VAL B 355       9.942 -22.225 -19.428  1.00 88.73           N  
ATOM   2742  CA  VAL B 355      10.399 -21.822 -20.755  1.00 88.73           C  
ATOM   2743  C   VAL B 355      10.307 -20.305 -20.894  1.00 88.73           C  
ATOM   2744  CB  VAL B 355       9.581 -22.511 -21.870  1.00 88.73           C  
ATOM   2745  O   VAL B 355       9.243 -19.719 -20.683  1.00 88.73           O  
ATOM   2746  CG1 VAL B 355      10.089 -22.092 -23.249  1.00 88.73           C  
ATOM   2747  CG2 VAL B 355       9.640 -24.029 -21.714  1.00 88.73           C  
ATOM   2748  N   GLU B 356      11.357 -19.697 -21.354  1.00 89.21           N  
ATOM   2749  CA  GLU B 356      11.371 -18.265 -21.639  1.00 89.21           C  
ATOM   2750  C   GLU B 356      10.838 -17.975 -23.039  1.00 89.21           C  
ATOM   2751  CB  GLU B 356      12.786 -17.701 -21.488  1.00 89.21           C  
ATOM   2752  O   GLU B 356      10.851 -18.851 -23.907  1.00 89.21           O  
ATOM   2753  CG  GLU B 356      13.798 -18.313 -22.445  1.00 89.21           C  
ATOM   2754  CD  GLU B 356      15.219 -17.825 -22.209  1.00 89.21           C  
ATOM   2755  OE1 GLU B 356      16.103 -18.103 -23.051  1.00 89.21           O  
ATOM   2756  OE2 GLU B 356      15.449 -17.161 -21.174  1.00 89.21           O  
ATOM   2757  N   ASN B 357      10.318 -16.760 -23.204  1.00 86.51           N  
ATOM   2758  CA  ASN B 357       9.920 -16.340 -24.544  1.00 86.51           C  
ATOM   2759  C   ASN B 357      11.132 -16.012 -25.412  1.00 86.51           C  
ATOM   2760  CB  ASN B 357       8.977 -15.137 -24.471  1.00 86.51           C  
ATOM   2761  O   ASN B 357      11.925 -15.132 -25.071  1.00 86.51           O  
ATOM   2762  CG  ASN B 357       7.667 -15.463 -23.782  1.00 86.51           C  
ATOM   2763  ND2 ASN B 357       7.189 -14.544 -22.951  1.00 86.51           N  
ATOM   2764  OD1 ASN B 357       7.089 -16.532 -23.995  1.00 86.51           O  
ATOM   2765  N   GLU B 358      11.214 -16.619 -26.527  1.00 84.77           N  
ATOM   2766  CA  GLU B 358      12.358 -16.448 -27.418  1.00 84.77           C  
ATOM   2767  C   GLU B 358      12.409 -15.031 -27.983  1.00 84.77           C  
ATOM   2768  CB  GLU B 358      12.311 -17.468 -28.558  1.00 84.77           C  
ATOM   2769  O   GLU B 358      11.397 -14.509 -28.455  1.00 84.77           O  
ATOM   2770  CG  GLU B 358      12.882 -18.830 -28.188  1.00 84.77           C  
ATOM   2771  CD  GLU B 358      12.911 -19.805 -29.355  1.00 84.77           C  
ATOM   2772  OE1 GLU B 358      13.363 -20.957 -29.171  1.00 84.77           O  
ATOM   2773  OE2 GLU B 358      12.479 -19.412 -30.461  1.00 84.77           O  
ATOM   2774  N   GLY B 359      13.604 -14.424 -27.946  1.00 83.70           N  
ATOM   2775  CA  GLY B 359      13.808 -13.113 -28.542  1.00 83.70           C  
ATOM   2776  C   GLY B 359      13.405 -11.972 -27.627  1.00 83.70           C  
ATOM   2777  O   GLY B 359      13.487 -10.803 -28.011  1.00 83.70           O  
ATOM   2778  N   ALA B 360      12.880 -12.218 -26.454  1.00 81.38           N  
ATOM   2779  CA  ALA B 360      12.462 -11.179 -25.515  1.00 81.38           C  
ATOM   2780  C   ALA B 360      13.587 -10.832 -24.545  1.00 81.38           C  
ATOM   2781  CB  ALA B 360      11.219 -11.625 -24.748  1.00 81.38           C  
ATOM   2782  O   ALA B 360      14.523 -11.615 -24.364  1.00 81.38           O  
ATOM   2783  N   ALA B 361      13.622  -9.614 -24.112  1.00 78.24           N  
ATOM   2784  CA  ALA B 361      14.628  -9.161 -23.156  1.00 78.24           C  
ATOM   2785  C   ALA B 361      13.982  -8.730 -21.842  1.00 78.24           C  
ATOM   2786  CB  ALA B 361      15.444  -8.013 -23.746  1.00 78.24           C  
ATOM   2787  O   ALA B 361      12.783  -8.445 -21.797  1.00 78.24           O  
ATOM   2788  N   GLY B 362      14.783  -8.860 -20.722  1.00 76.26           N  
ATOM   2789  CA  GLY B 362      14.308  -8.412 -19.423  1.00 76.26           C  
ATOM   2790  C   GLY B 362      13.190  -9.274 -18.867  1.00 76.26           C  
ATOM   2791  O   GLY B 362      13.240 -10.502 -18.960  1.00 76.26           O  
ATOM   2792  N   VAL B 363      12.195  -8.592 -18.324  1.00 78.05           N  
ATOM   2793  CA  VAL B 363      11.115  -9.300 -17.645  1.00 78.05           C  
ATOM   2794  C   VAL B 363      10.180  -9.928 -18.676  1.00 78.05           C  
ATOM   2795  CB  VAL B 363      10.321  -8.361 -16.708  1.00 78.05           C  
ATOM   2796  O   VAL B 363       9.488 -10.905 -18.381  1.00 78.05           O  
ATOM   2797  CG1 VAL B 363      11.170  -7.957 -15.504  1.00 78.05           C  
ATOM   2798  CG2 VAL B 363       9.846  -7.125 -17.470  1.00 78.05           C  
ATOM   2799  N   ASP B 364      10.246  -9.402 -19.939  1.00 83.43           N  
ATOM   2800  CA  ASP B 364       9.363  -9.878 -21.000  1.00 83.43           C  
ATOM   2801  C   ASP B 364       9.687 -11.322 -21.376  1.00 83.43           C  
ATOM   2802  CB  ASP B 364       9.470  -8.977 -22.232  1.00 83.43           C  
ATOM   2803  O   ASP B 364       8.879 -11.998 -22.017  1.00 83.43           O  
ATOM   2804  CG  ASP B 364       8.842  -7.611 -22.024  1.00 83.43           C  
ATOM   2805  OD1 ASP B 364       7.887  -7.493 -21.227  1.00 83.43           O  
ATOM   2806  OD2 ASP B 364       9.305  -6.643 -22.665  1.00 83.43           O  
ATOM   2807  N   ARG B 365      10.835 -11.763 -20.944  1.00 87.93           N  
ATOM   2808  CA  ARG B 365      11.222 -13.150 -21.180  1.00 87.93           C  
ATOM   2809  C   ARG B 365      10.264 -14.112 -20.485  1.00 87.93           C  
ATOM   2810  CB  ARG B 365      12.654 -13.398 -20.700  1.00 87.93           C  
ATOM   2811  O   ARG B 365      10.126 -15.265 -20.898  1.00 87.93           O  
ATOM   2812  CG  ARG B 365      13.706 -12.616 -21.470  1.00 87.93           C  
ATOM   2813  CD  ARG B 365      15.076 -12.715 -20.813  1.00 87.93           C  
ATOM   2814  NE  ARG B 365      15.589 -14.082 -20.842  1.00 87.93           N  
ATOM   2815  NH1 ARG B 365      17.441 -13.635 -19.535  1.00 87.93           N  
ATOM   2816  NH2 ARG B 365      17.076 -15.755 -20.326  1.00 87.93           N  
ATOM   2817  CZ  ARG B 365      16.701 -14.487 -20.234  1.00 87.93           C  
ATOM   2818  N   TRP B 366       9.605 -13.612 -19.491  1.00 90.26           N  
ATOM   2819  CA  TRP B 366       8.788 -14.497 -18.668  1.00 90.26           C  
ATOM   2820  C   TRP B 366       7.325 -14.067 -18.693  1.00 90.26           C  
ATOM   2821  CB  TRP B 366       9.302 -14.518 -17.226  1.00 90.26           C  
ATOM   2822  O   TRP B 366       6.544 -14.450 -17.819  1.00 90.26           O  
ATOM   2823  CG  TRP B 366      10.720 -14.988 -17.091  1.00 90.26           C  
ATOM   2824  CD1 TRP B 366      11.819 -14.222 -16.820  1.00 90.26           C  
ATOM   2825  CD2 TRP B 366      11.191 -16.332 -17.228  1.00 90.26           C  
ATOM   2826  CE2 TRP B 366      12.588 -16.307 -17.026  1.00 90.26           C  
ATOM   2827  CE3 TRP B 366      10.566 -17.556 -17.502  1.00 90.26           C  
ATOM   2828  NE1 TRP B 366      12.946 -15.010 -16.778  1.00 90.26           N  
ATOM   2829  CH2 TRP B 366      12.736 -18.646 -17.358  1.00 90.26           C  
ATOM   2830  CZ2 TRP B 366      13.372 -17.462 -17.088  1.00 90.26           C  
ATOM   2831  CZ3 TRP B 366      11.348 -18.704 -17.564  1.00 90.26           C  
ATOM   2832  N   ALA B 367       7.014 -13.249 -19.679  1.00 90.62           N  
ATOM   2833  CA  ALA B 367       5.635 -12.796 -19.843  1.00 90.62           C  
ATOM   2834  C   ALA B 367       4.743 -13.925 -20.350  1.00 90.62           C  
ATOM   2835  CB  ALA B 367       5.576 -11.606 -20.797  1.00 90.62           C  
ATOM   2836  O   ALA B 367       5.183 -14.766 -21.138  1.00 90.62           O  
ATOM   2837  N   ASN B 368       3.584 -14.047 -19.782  1.00 92.80           N  
ATOM   2838  CA  ASN B 368       2.588 -14.938 -20.369  1.00 92.80           C  
ATOM   2839  C   ASN B 368       2.075 -14.403 -21.703  1.00 92.80           C  
ATOM   2840  CB  ASN B 368       1.424 -15.154 -19.400  1.00 92.80           C  
ATOM   2841  O   ASN B 368       0.942 -13.926 -21.790  1.00 92.80           O  
ATOM   2842  CG  ASN B 368       1.858 -15.808 -18.103  1.00 92.80           C  
ATOM   2843  ND2 ASN B 368       1.345 -15.305 -16.985  1.00 92.80           N  
ATOM   2844  OD1 ASN B 368       2.647 -16.756 -18.104  1.00 92.80           O  
ATOM   2845  N   LYS B 369       2.890 -14.684 -22.740  1.00 90.95           N  
ATOM   2846  CA  LYS B 369       2.577 -14.172 -24.071  1.00 90.95           C  
ATOM   2847  C   LYS B 369       1.332 -14.845 -24.641  1.00 90.95           C  
ATOM   2848  CB  LYS B 369       3.762 -14.374 -25.016  1.00 90.95           C  
ATOM   2849  O   LYS B 369       1.205 -16.071 -24.592  1.00 90.95           O  
ATOM   2850  CG  LYS B 369       3.848 -13.343 -26.132  1.00 90.95           C  
ATOM   2851  CD  LYS B 369       5.110 -13.524 -26.965  1.00 90.95           C  
ATOM   2852  CE  LYS B 369       5.166 -12.532 -28.119  1.00 90.95           C  
ATOM   2853  NZ  LYS B 369       6.420 -12.680 -28.916  1.00 90.95           N  
ATOM   2854  N   GLY B 370       0.297 -14.044 -25.071  1.00 88.69           N  
ATOM   2855  CA  GLY B 370      -0.935 -14.571 -25.636  1.00 88.69           C  
ATOM   2856  C   GLY B 370      -2.117 -14.467 -24.692  1.00 88.69           C  
ATOM   2857  O   GLY B 370      -3.249 -14.779 -25.068  1.00 88.69           O  
ATOM   2858  N   GLY B 371      -1.903 -14.077 -23.514  1.00 93.17           N  
ATOM   2859  CA  GLY B 371      -2.955 -13.954 -22.517  1.00 93.17           C  
ATOM   2860  C   GLY B 371      -3.230 -15.250 -21.778  1.00 93.17           C  
ATOM   2861  O   GLY B 371      -2.581 -16.266 -22.033  1.00 93.17           O  
ATOM   2862  N   LEU B 372      -4.121 -15.195 -20.841  1.00 96.30           N  
ATOM   2863  CA  LEU B 372      -4.382 -16.398 -20.059  1.00 96.30           C  
ATOM   2864  C   LEU B 372      -5.846 -16.467 -19.639  1.00 96.30           C  
ATOM   2865  CB  LEU B 372      -3.482 -16.439 -18.821  1.00 96.30           C  
ATOM   2866  O   LEU B 372      -6.553 -15.457 -19.670  1.00 96.30           O  
ATOM   2867  CG  LEU B 372      -3.643 -15.287 -17.828  1.00 96.30           C  
ATOM   2868  CD1 LEU B 372      -4.834 -15.541 -16.911  1.00 96.30           C  
ATOM   2869  CD2 LEU B 372      -2.366 -15.099 -17.015  1.00 96.30           C  
ATOM   2870  N   ILE B 373      -6.305 -17.685 -19.351  1.00 97.43           N  
ATOM   2871  CA  ILE B 373      -7.617 -17.953 -18.774  1.00 97.43           C  
ATOM   2872  C   ILE B 373      -7.479 -18.928 -17.607  1.00 97.43           C  
ATOM   2873  CB  ILE B 373      -8.594 -18.517 -19.830  1.00 97.43           C  
ATOM   2874  O   ILE B 373      -6.960 -20.034 -17.772  1.00 97.43           O  
ATOM   2875  CG1 ILE B 373      -8.746 -17.533 -20.996  1.00 97.43           C  
ATOM   2876  CG2 ILE B 373      -9.953 -18.830 -19.196  1.00 97.43           C  
ATOM   2877  CD1 ILE B 373      -9.634 -18.042 -22.123  1.00 97.43           C  
ATOM   2878  N   ALA B 374      -7.896 -18.476 -16.464  1.00 98.07           N  
ATOM   2879  CA  ALA B 374      -7.939 -19.360 -15.302  1.00 98.07           C  
ATOM   2880  C   ALA B 374      -9.330 -19.962 -15.123  1.00 98.07           C  
ATOM   2881  CB  ALA B 374      -7.525 -18.603 -14.042  1.00 98.07           C  
ATOM   2882  O   ALA B 374     -10.339 -19.280 -15.316  1.00 98.07           O  
ATOM   2883  N   TYR B 375      -9.335 -21.241 -14.723  1.00 96.55           N  
ATOM   2884  CA  TYR B 375     -10.612 -21.936 -14.607  1.00 96.55           C  
ATOM   2885  C   TYR B 375     -10.538 -23.043 -13.563  1.00 96.55           C  
ATOM   2886  CB  TYR B 375     -11.029 -22.522 -15.960  1.00 96.55           C  
ATOM   2887  O   TYR B 375      -9.448 -23.509 -13.219  1.00 96.55           O  
ATOM   2888  CG  TYR B 375     -10.073 -23.561 -16.492  1.00 96.55           C  
ATOM   2889  CD1 TYR B 375      -8.936 -23.189 -17.206  1.00 96.55           C  
ATOM   2890  CD2 TYR B 375     -10.304 -24.917 -16.284  1.00 96.55           C  
ATOM   2891  CE1 TYR B 375      -8.052 -24.142 -17.701  1.00 96.55           C  
ATOM   2892  CE2 TYR B 375      -9.427 -25.879 -16.774  1.00 96.55           C  
ATOM   2893  OH  TYR B 375      -7.435 -26.432 -17.967  1.00 96.55           O  
ATOM   2894  CZ  TYR B 375      -8.306 -25.483 -17.480  1.00 96.55           C  
ATOM   2895  N   ARG B 376     -11.709 -23.530 -13.088  1.00 92.75           N  
ATOM   2896  CA  ARG B 376     -11.763 -24.575 -12.070  1.00 92.75           C  
ATOM   2897  C   ARG B 376     -12.188 -25.908 -12.677  1.00 92.75           C  
ATOM   2898  CB  ARG B 376     -12.721 -24.181 -10.945  1.00 92.75           C  
ATOM   2899  O   ARG B 376     -11.889 -26.970 -12.127  1.00 92.75           O  
ATOM   2900  CG  ARG B 376     -12.093 -23.292  -9.883  1.00 92.75           C  
ATOM   2901  CD  ARG B 376     -13.063 -22.999  -8.747  1.00 92.75           C  
ATOM   2902  NE  ARG B 376     -13.269 -24.169  -7.899  1.00 92.75           N  
ATOM   2903  NH1 ARG B 376     -14.599 -23.074  -6.358  1.00 92.75           N  
ATOM   2904  NH2 ARG B 376     -14.115 -25.298  -6.087  1.00 92.75           N  
ATOM   2905  CZ  ARG B 376     -13.994 -24.178  -6.783  1.00 92.75           C  
ATOM   2906  N   SER B 377     -12.991 -25.791 -13.727  1.00 89.79           N  
ATOM   2907  CA  SER B 377     -13.541 -26.989 -14.354  1.00 89.79           C  
ATOM   2908  C   SER B 377     -13.267 -27.003 -15.854  1.00 89.79           C  
ATOM   2909  CB  SER B 377     -15.047 -27.084 -14.101  1.00 89.79           C  
ATOM   2910  O   SER B 377     -13.684 -26.094 -16.575  1.00 89.79           O  
ATOM   2911  OG  SER B 377     -15.638 -28.056 -14.945  1.00 89.79           O  
ATOM   2912  N   ARG B 378     -12.697 -28.128 -16.279  1.00 87.32           N  
ATOM   2913  CA  ARG B 378     -12.369 -28.273 -17.693  1.00 87.32           C  
ATOM   2914  C   ARG B 378     -13.625 -28.218 -18.556  1.00 87.32           C  
ATOM   2915  CB  ARG B 378     -11.621 -29.585 -17.940  1.00 87.32           C  
ATOM   2916  O   ARG B 378     -13.638 -27.565 -19.602  1.00 87.32           O  
ATOM   2917  CG  ARG B 378     -11.192 -29.787 -19.385  1.00 87.32           C  
ATOM   2918  CD  ARG B 378     -10.357 -31.048 -19.554  1.00 87.32           C  
ATOM   2919  NE  ARG B 378     -10.000 -31.275 -20.952  1.00 87.32           N  
ATOM   2920  NH1 ARG B 378      -8.567 -33.035 -20.516  1.00 87.32           N  
ATOM   2921  NH2 ARG B 378      -8.905 -32.333 -22.672  1.00 87.32           N  
ATOM   2922  CZ  ARG B 378      -9.159 -32.214 -21.376  1.00 87.32           C  
ATOM   2923  N   LYS B 379     -14.638 -28.867 -18.186  1.00 86.53           N  
ATOM   2924  CA  LYS B 379     -15.898 -28.884 -18.924  1.00 86.53           C  
ATOM   2925  C   LYS B 379     -16.469 -27.477 -19.071  1.00 86.53           C  
ATOM   2926  CB  LYS B 379     -16.914 -29.792 -18.229  1.00 86.53           C  
ATOM   2927  O   LYS B 379     -16.878 -27.078 -20.163  1.00 86.53           O  
ATOM   2928  CG  LYS B 379     -18.098 -30.179 -19.104  1.00 86.53           C  
ATOM   2929  CD  LYS B 379     -19.051 -31.114 -18.372  1.00 86.53           C  
ATOM   2930  CE  LYS B 379     -20.292 -31.412 -19.203  1.00 86.53           C  
ATOM   2931  NZ  LYS B 379     -21.228 -32.333 -18.491  1.00 86.53           N  
ATOM   2932  N   ARG B 380     -16.391 -26.780 -17.996  1.00 89.52           N  
ATOM   2933  CA  ARG B 380     -16.911 -25.416 -18.009  1.00 89.52           C  
ATOM   2934  C   ARG B 380     -16.066 -24.516 -18.903  1.00 89.52           C  
ATOM   2935  CB  ARG B 380     -16.961 -24.847 -16.589  1.00 89.52           C  
ATOM   2936  O   ARG B 380     -16.597 -23.645 -19.595  1.00 89.52           O  
ATOM   2937  CG  ARG B 380     -18.361 -24.781 -16.001  1.00 89.52           C  
ATOM   2938  CD  ARG B 380     -18.445 -23.782 -14.855  1.00 89.52           C  
ATOM   2939  NE  ARG B 380     -19.789 -23.227 -14.721  1.00 89.52           N  
ATOM   2940  NH1 ARG B 380     -19.374 -22.165 -12.712  1.00 89.52           N  
ATOM   2941  NH2 ARG B 380     -21.445 -22.019 -13.684  1.00 89.52           N  
ATOM   2942  CZ  ARG B 380     -20.200 -22.472 -13.706  1.00 89.52           C  
ATOM   2943  N   LEU B 381     -14.801 -24.739 -18.915  1.00 92.59           N  
ATOM   2944  CA  LEU B 381     -13.903 -23.961 -19.761  1.00 92.59           C  
ATOM   2945  C   LEU B 381     -14.209 -24.194 -21.237  1.00 92.59           C  
ATOM   2946  CB  LEU B 381     -12.444 -24.318 -19.467  1.00 92.59           C  
ATOM   2947  O   LEU B 381     -14.296 -23.242 -22.016  1.00 92.59           O  
ATOM   2948  CG  LEU B 381     -11.393 -23.674 -20.372  1.00 92.59           C  
ATOM   2949  CD1 LEU B 381     -11.376 -22.162 -20.173  1.00 92.59           C  
ATOM   2950  CD2 LEU B 381     -10.015 -24.270 -20.100  1.00 92.59           C  
ATOM   2951  N   GLU B 382     -14.395 -25.446 -21.609  1.00 87.87           N  
ATOM   2952  CA  GLU B 382     -14.666 -25.787 -23.003  1.00 87.87           C  
ATOM   2953  C   GLU B 382     -15.958 -25.137 -23.489  1.00 87.87           C  
ATOM   2954  CB  GLU B 382     -14.742 -27.306 -23.179  1.00 87.87           C  
ATOM   2955  O   GLU B 382     -16.010 -24.601 -24.598  1.00 87.87           O  
ATOM   2956  CG  GLU B 382     -13.392 -28.003 -23.100  1.00 87.87           C  
ATOM   2957  CD  GLU B 382     -13.492 -29.517 -23.196  1.00 87.87           C  
ATOM   2958  OE1 GLU B 382     -12.440 -30.190 -23.285  1.00 87.87           O  
ATOM   2959  OE2 GLU B 382     -14.631 -30.034 -23.182  1.00 87.87           O  
ATOM   2960  N   THR B 383     -16.968 -25.165 -22.595  1.00 89.96           N  
ATOM   2961  CA  THR B 383     -18.227 -24.511 -22.931  1.00 89.96           C  
ATOM   2962  C   THR B 383     -18.036 -23.003 -23.060  1.00 89.96           C  
ATOM   2963  CB  THR B 383     -19.309 -24.806 -21.876  1.00 89.96           C  
ATOM   2964  O   THR B 383     -18.532 -22.387 -24.006  1.00 89.96           O  
ATOM   2965  CG2 THR B 383     -20.668 -24.270 -22.316  1.00 89.96           C  
ATOM   2966  OG1 THR B 383     -19.406 -26.223 -21.683  1.00 89.96           O  
ATOM   2967  N   PHE B 384     -17.253 -22.470 -22.193  1.00 92.98           N  
ATOM   2968  CA  PHE B 384     -16.988 -21.036 -22.199  1.00 92.98           C  
ATOM   2969  C   PHE B 384     -16.243 -20.628 -23.465  1.00 92.98           C  
ATOM   2970  CB  PHE B 384     -16.182 -20.631 -20.962  1.00 92.98           C  
ATOM   2971  O   PHE B 384     -16.607 -19.648 -24.117  1.00 92.98           O  
ATOM   2972  CG  PHE B 384     -15.775 -19.182 -20.949  1.00 92.98           C  
ATOM   2973  CD1 PHE B 384     -14.490 -18.803 -21.317  1.00 92.98           C  
ATOM   2974  CD2 PHE B 384     -16.679 -18.198 -20.569  1.00 92.98           C  
ATOM   2975  CE1 PHE B 384     -14.111 -17.463 -21.307  1.00 92.98           C  
ATOM   2976  CE2 PHE B 384     -16.307 -16.857 -20.555  1.00 92.98           C  
ATOM   2977  CZ  PHE B 384     -15.023 -16.491 -20.924  1.00 92.98           C  
ATOM   2978  N   LEU B 385     -15.254 -21.362 -23.841  1.00 90.88           N  
ATOM   2979  CA  LEU B 385     -14.446 -21.058 -25.017  1.00 90.88           C  
ATOM   2980  C   LEU B 385     -15.290 -21.118 -26.286  1.00 90.88           C  
ATOM   2981  CB  LEU B 385     -13.270 -22.032 -25.126  1.00 90.88           C  
ATOM   2982  O   LEU B 385     -15.135 -20.283 -27.180  1.00 90.88           O  
ATOM   2983  CG  LEU B 385     -12.089 -21.776 -24.188  1.00 90.88           C  
ATOM   2984  CD1 LEU B 385     -11.112 -22.946 -24.236  1.00 90.88           C  
ATOM   2985  CD2 LEU B 385     -11.389 -20.472 -24.552  1.00 90.88           C  
ATOM   2986  N   SER B 386     -16.187 -22.099 -26.342  1.00 87.78           N  
ATOM   2987  CA  SER B 386     -17.069 -22.217 -27.498  1.00 87.78           C  
ATOM   2988  C   SER B 386     -17.963 -20.990 -27.640  1.00 87.78           C  
ATOM   2989  CB  SER B 386     -17.930 -23.476 -27.390  1.00 87.78           C  
ATOM   2990  O   SER B 386     -18.100 -20.438 -28.733  1.00 87.78           O  
ATOM   2991  OG  SER B 386     -17.182 -24.629 -27.738  1.00 87.78           O  
ATOM   2992  N   LEU B 387     -18.457 -20.510 -26.494  1.00 90.06           N  
ATOM   2993  CA  LEU B 387     -19.323 -19.336 -26.502  1.00 90.06           C  
ATOM   2994  C   LEU B 387     -18.524 -18.073 -26.805  1.00 90.06           C  
ATOM   2995  CB  LEU B 387     -20.040 -19.190 -25.157  1.00 90.06           C  
ATOM   2996  O   LEU B 387     -18.993 -17.198 -27.536  1.00 90.06           O  
ATOM   2997  CG  LEU B 387     -21.150 -20.202 -24.867  1.00 90.06           C  
ATOM   2998  CD1 LEU B 387     -21.559 -20.134 -23.400  1.00 90.06           C  
ATOM   2999  CD2 LEU B 387     -22.350 -19.955 -25.774  1.00 90.06           C  
ATOM   3000  N   LEU B 388     -17.339 -18.056 -26.322  1.00 91.19           N  
ATOM   3001  CA  LEU B 388     -16.489 -16.887 -26.524  1.00 91.19           C  
ATOM   3002  C   LEU B 388     -16.123 -16.729 -27.996  1.00 91.19           C  
ATOM   3003  CB  LEU B 388     -15.218 -16.995 -25.678  1.00 91.19           C  
ATOM   3004  O   LEU B 388     -16.221 -15.632 -28.551  1.00 91.19           O  
ATOM   3005  CG  LEU B 388     -14.364 -15.731 -25.572  1.00 91.19           C  
ATOM   3006  CD1 LEU B 388     -15.031 -14.717 -24.648  1.00 91.19           C  
ATOM   3007  CD2 LEU B 388     -12.963 -16.071 -25.078  1.00 91.19           C  
ATOM   3008  N   VAL B 389     -15.727 -17.775 -28.610  1.00 87.28           N  
ATOM   3009  CA  VAL B 389     -15.312 -17.766 -30.009  1.00 87.28           C  
ATOM   3010  C   VAL B 389     -16.477 -17.326 -30.892  1.00 87.28           C  
ATOM   3011  CB  VAL B 389     -14.797 -19.152 -30.458  1.00 87.28           C  
ATOM   3012  O   VAL B 389     -16.293 -16.548 -31.831  1.00 87.28           O  
ATOM   3013  CG1 VAL B 389     -14.617 -19.196 -31.974  1.00 87.28           C  
ATOM   3014  CG2 VAL B 389     -13.485 -19.487 -29.751  1.00 87.28           C  
ATOM   3015  N   GLN B 390     -17.664 -17.730 -30.575  1.00 85.98           N  
ATOM   3016  CA  GLN B 390     -18.863 -17.374 -31.327  1.00 85.98           C  
ATOM   3017  C   GLN B 390     -19.153 -15.879 -31.223  1.00 85.98           C  
ATOM   3018  CB  GLN B 390     -20.067 -18.178 -30.831  1.00 85.98           C  
ATOM   3019  O   GLN B 390     -19.665 -15.274 -32.167  1.00 85.98           O  
ATOM   3020  CG  GLN B 390     -20.042 -19.642 -31.249  1.00 85.98           C  
ATOM   3021  CD  GLN B 390     -21.178 -20.444 -30.642  1.00 85.98           C  
ATOM   3022  NE2 GLN B 390     -21.157 -21.756 -30.855  1.00 85.98           N  
ATOM   3023  OE1 GLN B 390     -22.066 -19.890 -29.987  1.00 85.98           O  
ATOM   3024  N   ASN B 391     -18.719 -15.315 -30.112  1.00 88.76           N  
ATOM   3025  CA  ASN B 391     -19.084 -13.924 -29.861  1.00 88.76           C  
ATOM   3026  C   ASN B 391     -17.931 -12.976 -30.179  1.00 88.76           C  
ATOM   3027  CB  ASN B 391     -19.537 -13.742 -28.410  1.00 88.76           C  
ATOM   3028  O   ASN B 391     -18.074 -11.758 -30.061  1.00 88.76           O  
ATOM   3029  CG  ASN B 391     -20.926 -14.293 -28.159  1.00 88.76           C  
ATOM   3030  ND2 ASN B 391     -21.007 -15.365 -27.380  1.00 88.76           N  
ATOM   3031  OD1 ASN B 391     -21.919 -13.760 -28.661  1.00 88.76           O  
ATOM   3032  N   LEU B 392     -16.759 -13.526 -30.521  1.00 85.62           N  
ATOM   3033  CA  LEU B 392     -15.629 -12.706 -30.943  1.00 85.62           C  
ATOM   3034  C   LEU B 392     -15.717 -12.382 -32.431  1.00 85.62           C  
ATOM   3035  CB  LEU B 392     -14.307 -13.419 -30.642  1.00 85.62           C  
ATOM   3036  O   LEU B 392     -15.171 -11.374 -32.884  1.00 85.62           O  
ATOM   3037  CG  LEU B 392     -13.768 -13.274 -29.218  1.00 85.62           C  
ATOM   3038  CD1 LEU B 392     -12.758 -14.377 -28.919  1.00 85.62           C  
ATOM   3039  CD2 LEU B 392     -13.140 -11.898 -29.020  1.00 85.62           C  
ATOM   3040  N   ALA B 393     -16.208 -13.229 -33.404  1.00 66.55           N  
ATOM   3041  CA  ALA B 393     -16.291 -13.069 -34.853  1.00 66.55           C  
ATOM   3042  C   ALA B 393     -17.095 -11.826 -35.223  1.00 66.55           C  
ATOM   3043  CB  ALA B 393     -16.912 -14.310 -35.491  1.00 66.55           C  
ATOM   3044  O   ALA B 393     -18.064 -11.481 -34.543  1.00 66.55           O  
ATOM   3045  N   PRO B 394     -16.500 -10.905 -36.001  1.00 52.64           N  
ATOM   3046  CA  PRO B 394     -17.252  -9.720 -36.422  1.00 52.64           C  
ATOM   3047  C   PRO B 394     -18.612 -10.067 -37.022  1.00 52.64           C  
ATOM   3048  CB  PRO B 394     -16.340  -9.078 -37.471  1.00 52.64           C  
ATOM   3049  O   PRO B 394     -18.774 -11.134 -37.620  1.00 52.64           O  
ATOM   3050  CG  PRO B 394     -15.167  -9.999 -37.572  1.00 52.64           C  
ATOM   3051  CD  PRO B 394     -15.402 -11.172 -36.665  1.00 52.64           C  
ATOM   3052  N   ALA B 395     -19.786  -9.564 -36.507  1.00 43.84           N  
ATOM   3053  CA  ALA B 395     -21.136  -9.623 -37.060  1.00 43.84           C  
ATOM   3054  C   ALA B 395     -21.129  -9.334 -38.558  1.00 43.84           C  
ATOM   3055  CB  ALA B 395     -22.051  -8.639 -36.335  1.00 43.84           C  
ATOM   3056  O   ALA B 395     -22.188  -9.232 -39.182  1.00 43.84           O  
ATOM   3057  N   GLU B 396     -20.116  -9.039 -39.260  1.00 41.37           N  
ATOM   3058  CA  GLU B 396     -20.320  -8.495 -40.599  1.00 41.37           C  
ATOM   3059  C   GLU B 396     -21.016  -9.507 -41.506  1.00 41.37           C  
ATOM   3060  CB  GLU B 396     -18.986  -8.067 -41.215  1.00 41.37           C  
ATOM   3061  O   GLU B 396     -21.312  -9.209 -42.665  1.00 41.37           O  
ATOM   3062  CG  GLU B 396     -18.522  -6.685 -40.779  1.00 41.37           C  
ATOM   3063  CD  GLU B 396     -17.344  -6.165 -41.588  1.00 41.37           C  
ATOM   3064  OE1 GLU B 396     -16.957  -4.988 -41.407  1.00 41.37           O  
ATOM   3065  OE2 GLU B 396     -16.806  -6.939 -42.410  1.00 41.37           O  
ATOM   3066  N   THR B 397     -20.964 -10.762 -41.369  1.00 36.73           N  
ATOM   3067  CA  THR B 397     -21.381 -11.508 -42.552  1.00 36.73           C  
ATOM   3068  C   THR B 397     -22.865 -11.294 -42.831  1.00 36.73           C  
ATOM   3069  CB  THR B 397     -21.098 -13.013 -42.391  1.00 36.73           C  
ATOM   3070  O   THR B 397     -23.388 -11.772 -43.840  1.00 36.73           O  
ATOM   3071  CG2 THR B 397     -19.763 -13.392 -43.024  1.00 36.73           C  
ATOM   3072  OG1 THR B 397     -21.063 -13.341 -40.997  1.00 36.73           O  
ATOM   3073  N   HIS B 398     -23.733 -11.034 -41.822  1.00 32.40           N  
ATOM   3074  CA  HIS B 398     -25.109 -11.155 -42.292  1.00 32.40           C  
ATOM   3075  C   HIS B 398     -25.515  -9.945 -43.126  1.00 32.40           C  
ATOM   3076  CB  HIS B 398     -26.065 -11.323 -41.110  1.00 32.40           C  
ATOM   3077  O   HIS B 398     -26.623  -9.900 -43.664  1.00 32.40           O  
ATOM   3078  CG  HIS B 398     -26.147 -12.727 -40.599  1.00 32.40           C  
ATOM   3079  CD2 HIS B 398     -25.845 -13.250 -39.387  1.00 32.40           C  
ATOM   3080  ND1 HIS B 398     -26.581 -13.778 -41.376  1.00 32.40           N  
ATOM   3081  CE1 HIS B 398     -26.544 -14.891 -40.662  1.00 32.40           C  
ATOM   3082  NE2 HIS B 398     -26.101 -14.598 -39.452  1.00 32.40           N  
ATOM   3083  N   THR B 399     -24.737  -8.789 -43.227  1.00 29.46           N  
ATOM   3084  CA  THR B 399     -25.269  -7.860 -44.218  1.00 29.46           C  
ATOM   3085  C   THR B 399     -24.698  -8.160 -45.601  1.00 29.46           C  
ATOM   3086  CB  THR B 399     -24.959  -6.400 -43.837  1.00 29.46           C  
ATOM   3087  O   THR B 399     -23.520  -8.499 -45.732  1.00 29.46           O  
ATOM   3088  CG2 THR B 399     -26.037  -5.831 -42.921  1.00 29.46           C  
ATOM   3089  OG1 THR B 399     -23.697  -6.346 -43.162  1.00 29.46           O  
TER    3090      THR B 399                                                      
ATOM   3091  N   MET C   1       2.740 -22.277  54.876  1.00 59.70           N  
ATOM   3092  CA  MET C   1       3.752 -23.120  54.245  1.00 59.70           C  
ATOM   3093  C   MET C   1       4.169 -22.552  52.893  1.00 59.70           C  
ATOM   3094  CB  MET C   1       3.232 -24.549  54.074  1.00 59.70           C  
ATOM   3095  O   MET C   1       3.318 -22.205  52.072  1.00 59.70           O  
ATOM   3096  CG  MET C   1       3.729 -25.514  55.138  1.00 59.70           C  
ATOM   3097  SD  MET C   1       3.284 -27.256  54.771  1.00 59.70           S  
ATOM   3098  CE  MET C   1       3.848 -28.059  56.297  1.00 59.70           C  
ATOM   3099  N   ALA C   2       5.455 -22.175  52.709  1.00 74.18           N  
ATOM   3100  CA  ALA C   2       6.000 -21.642  51.463  1.00 74.18           C  
ATOM   3101  C   ALA C   2       5.856 -22.650  50.327  1.00 74.18           C  
ATOM   3102  CB  ALA C   2       7.466 -21.256  51.645  1.00 74.18           C  
ATOM   3103  O   ALA C   2       5.961 -23.860  50.544  1.00 74.18           O  
ATOM   3104  N   LEU C   3       5.241 -22.330  49.238  1.00 77.31           N  
ATOM   3105  CA  LEU C   3       5.080 -23.137  48.034  1.00 77.31           C  
ATOM   3106  C   LEU C   3       6.149 -22.792  47.002  1.00 77.31           C  
ATOM   3107  CB  LEU C   3       3.688 -22.930  47.431  1.00 77.31           C  
ATOM   3108  O   LEU C   3       5.972 -21.870  46.203  1.00 77.31           O  
ATOM   3109  CG  LEU C   3       3.003 -24.174  46.863  1.00 77.31           C  
ATOM   3110  CD1 LEU C   3       1.990 -24.724  47.861  1.00 77.31           C  
ATOM   3111  CD2 LEU C   3       2.331 -23.854  45.532  1.00 77.31           C  
ATOM   3112  N   PRO C   4       7.309 -23.553  47.134  1.00 83.10           N  
ATOM   3113  CA  PRO C   4       8.391 -23.268  46.189  1.00 83.10           C  
ATOM   3114  C   PRO C   4       8.046 -23.673  44.757  1.00 83.10           C  
ATOM   3115  CB  PRO C   4       9.556 -24.103  46.726  1.00 83.10           C  
ATOM   3116  O   PRO C   4       7.651 -24.816  44.513  1.00 83.10           O  
ATOM   3117  CG  PRO C   4       8.939 -25.017  47.734  1.00 83.10           C  
ATOM   3118  CD  PRO C   4       7.519 -24.585  47.963  1.00 83.10           C  
ATOM   3119  N   ILE C   5       8.097 -22.699  43.836  1.00 86.49           N  
ATOM   3120  CA  ILE C   5       7.807 -22.937  42.426  1.00 86.49           C  
ATOM   3121  C   ILE C   5       8.951 -22.406  41.567  1.00 86.49           C  
ATOM   3122  CB  ILE C   5       6.472 -22.282  42.006  1.00 86.49           C  
ATOM   3123  O   ILE C   5       9.634 -21.453  41.951  1.00 86.49           O  
ATOM   3124  CG1 ILE C   5       5.451 -22.372  43.146  1.00 86.49           C  
ATOM   3125  CG2 ILE C   5       5.928 -22.935  40.732  1.00 86.49           C  
ATOM   3126  CD1 ILE C   5       4.194 -21.544  42.918  1.00 86.49           C  
ATOM   3127  N   ILE C   6       9.224 -23.134  40.477  1.00 87.42           N  
ATOM   3128  CA  ILE C   6      10.256 -22.710  39.537  1.00 87.42           C  
ATOM   3129  C   ILE C   6       9.611 -22.280  38.222  1.00 87.42           C  
ATOM   3130  CB  ILE C   6      11.288 -23.833  39.286  1.00 87.42           C  
ATOM   3131  O   ILE C   6       8.842 -23.036  37.624  1.00 87.42           O  
ATOM   3132  CG1 ILE C   6      11.925 -24.279  40.607  1.00 87.42           C  
ATOM   3133  CG2 ILE C   6      12.356 -23.372  38.291  1.00 87.42           C  
ATOM   3134  CD1 ILE C   6      12.820 -25.503  40.481  1.00 87.42           C  
ATOM   3135  N   VAL C   7       9.873 -21.058  37.820  1.00 87.70           N  
ATOM   3136  CA  VAL C   7       9.329 -20.531  36.573  1.00 87.70           C  
ATOM   3137  C   VAL C   7      10.451 -20.357  35.552  1.00 87.70           C  
ATOM   3138  CB  VAL C   7       8.598 -19.188  36.796  1.00 87.70           C  
ATOM   3139  O   VAL C   7      11.487 -19.760  35.855  1.00 87.70           O  
ATOM   3140  CG1 VAL C   7       8.091 -18.623  35.470  1.00 87.70           C  
ATOM   3141  CG2 VAL C   7       7.443 -19.367  37.780  1.00 87.70           C  
ATOM   3142  N   LYS C   8      10.213 -20.893  34.406  1.00 81.97           N  
ATOM   3143  CA  LYS C   8      11.167 -20.769  33.307  1.00 81.97           C  
ATOM   3144  C   LYS C   8      10.715 -19.713  32.303  1.00 81.97           C  
ATOM   3145  CB  LYS C   8      11.356 -22.114  32.605  1.00 81.97           C  
ATOM   3146  O   LYS C   8       9.605 -19.790  31.772  1.00 81.97           O  
ATOM   3147  CG  LYS C   8      12.731 -22.299  31.981  1.00 81.97           C  
ATOM   3148  CD  LYS C   8      12.888 -23.688  31.375  1.00 81.97           C  
ATOM   3149  CE  LYS C   8      14.232 -23.847  30.678  1.00 81.97           C  
ATOM   3150  NZ  LYS C   8      14.414 -25.225  30.131  1.00 81.97           N  
ATOM   3151  N   TRP C   9      11.496 -18.646  32.102  1.00 81.73           N  
ATOM   3152  CA  TRP C   9      11.218 -17.574  31.153  1.00 81.73           C  
ATOM   3153  C   TRP C   9      12.494 -17.128  30.447  1.00 81.73           C  
ATOM   3154  CB  TRP C   9      10.568 -16.382  31.861  1.00 81.73           C  
ATOM   3155  O   TRP C   9      13.514 -16.878  31.094  1.00 81.73           O  
ATOM   3156  CG  TRP C   9      10.246 -15.235  30.952  1.00 81.73           C  
ATOM   3157  CD1 TRP C   9       9.192 -15.140  30.086  1.00 81.73           C  
ATOM   3158  CD2 TRP C   9      10.987 -14.019  30.815  1.00 81.73           C  
ATOM   3159  CE2 TRP C   9      10.324 -13.231  29.848  1.00 81.73           C  
ATOM   3160  CE3 TRP C   9      12.149 -13.518  31.418  1.00 81.73           C  
ATOM   3161  NE1 TRP C   9       9.233 -13.938  29.419  1.00 81.73           N  
ATOM   3162  CH2 TRP C   9      11.924 -11.502  30.074  1.00 81.73           C  
ATOM   3163  CZ2 TRP C   9      10.786 -11.968  29.469  1.00 81.73           C  
ATOM   3164  CZ3 TRP C   9      12.606 -12.260  31.040  1.00 81.73           C  
ATOM   3165  N   GLY C  10      12.466 -17.007  29.166  1.00 66.63           N  
ATOM   3166  CA  GLY C  10      13.607 -16.555  28.386  1.00 66.63           C  
ATOM   3167  C   GLY C  10      14.850 -17.397  28.603  1.00 66.63           C  
ATOM   3168  O   GLY C  10      15.961 -16.867  28.669  1.00 66.63           O  
ATOM   3169  N   GLY C  11      14.756 -18.718  28.863  1.00 70.47           N  
ATOM   3170  CA  GLY C  11      15.860 -19.646  29.049  1.00 70.47           C  
ATOM   3171  C   GLY C  11      16.424 -19.629  30.457  1.00 70.47           C  
ATOM   3172  O   GLY C  11      17.355 -20.374  30.768  1.00 70.47           O  
ATOM   3173  N   GLN C  12      15.877 -18.772  31.253  1.00 79.49           N  
ATOM   3174  CA  GLN C  12      16.350 -18.653  32.628  1.00 79.49           C  
ATOM   3175  C   GLN C  12      15.309 -19.173  33.615  1.00 79.49           C  
ATOM   3176  CB  GLN C  12      16.701 -17.200  32.952  1.00 79.49           C  
ATOM   3177  O   GLN C  12      14.106 -19.096  33.355  1.00 79.49           O  
ATOM   3178  CG  GLN C  12      18.126 -16.813  32.578  1.00 79.49           C  
ATOM   3179  CD  GLN C  12      18.583 -15.534  33.253  1.00 79.49           C  
ATOM   3180  NE2 GLN C  12      19.860 -15.203  33.094  1.00 79.49           N  
ATOM   3181  OE1 GLN C  12      17.795 -14.848  33.912  1.00 79.49           O  
ATOM   3182  N   GLU C  13      15.783 -19.842  34.668  1.00 82.77           N  
ATOM   3183  CA  GLU C  13      14.907 -20.362  35.713  1.00 82.77           C  
ATOM   3184  C   GLU C  13      14.830 -19.401  36.896  1.00 82.77           C  
ATOM   3185  CB  GLU C  13      15.386 -21.737  36.183  1.00 82.77           C  
ATOM   3186  O   GLU C  13      15.851 -18.874  37.342  1.00 82.77           O  
ATOM   3187  CG  GLU C  13      15.193 -22.841  35.152  1.00 82.77           C  
ATOM   3188  CD  GLU C  13      15.590 -24.216  35.665  1.00 82.77           C  
ATOM   3189  OE1 GLU C  13      15.362 -25.219  34.951  1.00 82.77           O  
ATOM   3190  OE2 GLU C  13      16.132 -24.292  36.790  1.00 82.77           O  
ATOM   3191  N   TYR C  14      13.629 -19.070  37.268  1.00 86.82           N  
ATOM   3192  CA  TYR C  14      13.389 -18.183  38.400  1.00 86.82           C  
ATOM   3193  C   TYR C  14      12.738 -18.936  39.554  1.00 86.82           C  
ATOM   3194  CB  TYR C  14      12.505 -17.004  37.982  1.00 86.82           C  
ATOM   3195  O   TYR C  14      11.679 -19.547  39.387  1.00 86.82           O  
ATOM   3196  CG  TYR C  14      13.130 -16.120  36.930  1.00 86.82           C  
ATOM   3197  CD1 TYR C  14      13.887 -15.007  37.288  1.00 86.82           C  
ATOM   3198  CD2 TYR C  14      12.965 -16.396  35.577  1.00 86.82           C  
ATOM   3199  CE1 TYR C  14      14.463 -14.188  36.322  1.00 86.82           C  
ATOM   3200  CE2 TYR C  14      13.537 -15.585  34.602  1.00 86.82           C  
ATOM   3201  OH  TYR C  14      14.851 -13.679  34.023  1.00 86.82           O  
ATOM   3202  CZ  TYR C  14      14.283 -14.485  34.984  1.00 86.82           C  
ATOM   3203  N   SER C  15      13.375 -18.934  40.629  1.00 85.77           N  
ATOM   3204  CA  SER C  15      12.863 -19.638  41.800  1.00 85.77           C  
ATOM   3205  C   SER C  15      11.990 -18.726  42.656  1.00 85.77           C  
ATOM   3206  CB  SER C  15      14.016 -20.190  42.640  1.00 85.77           C  
ATOM   3207  O   SER C  15      12.429 -17.653  43.076  1.00 85.77           O  
ATOM   3208  OG  SER C  15      14.131 -21.593  42.476  1.00 85.77           O  
ATOM   3209  N   VAL C  16      10.737 -19.168  42.845  1.00 84.37           N  
ATOM   3210  CA  VAL C  16       9.783 -18.433  43.669  1.00 84.37           C  
ATOM   3211  C   VAL C  16       9.585 -19.155  45.000  1.00 84.37           C  
ATOM   3212  CB  VAL C  16       8.427 -18.259  42.949  1.00 84.37           C  
ATOM   3213  O   VAL C  16       8.958 -20.215  45.050  1.00 84.37           O  
ATOM   3214  CG1 VAL C  16       7.469 -17.423  43.796  1.00 84.37           C  
ATOM   3215  CG2 VAL C  16       8.630 -17.619  41.577  1.00 84.37           C  
ATOM   3216  N   THR C  17      10.119 -18.570  46.100  1.00 80.07           N  
ATOM   3217  CA  THR C  17      10.096 -19.276  47.376  1.00 80.07           C  
ATOM   3218  C   THR C  17       9.329 -18.475  48.423  1.00 80.07           C  
ATOM   3219  CB  THR C  17      11.523 -19.558  47.884  1.00 80.07           C  
ATOM   3220  O   THR C  17       9.118 -18.948  49.542  1.00 80.07           O  
ATOM   3221  CG2 THR C  17      12.225 -20.590  47.008  1.00 80.07           C  
ATOM   3222  OG1 THR C  17      12.278 -18.340  47.868  1.00 80.07           O  
ATOM   3223  N   THR C  18       8.884 -17.337  48.036  1.00 79.79           N  
ATOM   3224  CA  THR C  18       8.324 -16.423  49.025  1.00 79.79           C  
ATOM   3225  C   THR C  18       6.800 -16.504  49.035  1.00 79.79           C  
ATOM   3226  CB  THR C  18       8.763 -14.972  48.756  1.00 79.79           C  
ATOM   3227  O   THR C  18       6.152 -15.983  49.945  1.00 79.79           O  
ATOM   3228  CG2 THR C  18      10.172 -14.716  49.281  1.00 79.79           C  
ATOM   3229  OG1 THR C  18       8.738 -14.725  47.345  1.00 79.79           O  
ATOM   3230  N   LEU C  19       6.232 -17.197  48.085  1.00 85.07           N  
ATOM   3231  CA  LEU C  19       4.776 -17.217  47.995  1.00 85.07           C  
ATOM   3232  C   LEU C  19       4.199 -18.390  48.781  1.00 85.07           C  
ATOM   3233  CB  LEU C  19       4.330 -17.298  46.533  1.00 85.07           C  
ATOM   3234  O   LEU C  19       4.849 -19.427  48.923  1.00 85.07           O  
ATOM   3235  CG  LEU C  19       4.539 -16.039  45.690  1.00 85.07           C  
ATOM   3236  CD1 LEU C  19       4.403 -16.366  44.207  1.00 85.07           C  
ATOM   3237  CD2 LEU C  19       3.549 -14.952  46.096  1.00 85.07           C  
ATOM   3238  N   SER C  20       3.012 -18.226  49.454  1.00 86.11           N  
ATOM   3239  CA  SER C  20       2.322 -19.252  50.230  1.00 86.11           C  
ATOM   3240  C   SER C  20       1.101 -19.781  49.486  1.00 86.11           C  
ATOM   3241  CB  SER C  20       1.900 -18.701  51.593  1.00 86.11           C  
ATOM   3242  O   SER C  20       0.738 -19.260  48.429  1.00 86.11           O  
ATOM   3243  OG  SER C  20       0.749 -17.884  51.470  1.00 86.11           O  
ATOM   3244  N   GLU C  21       0.468 -20.825  49.972  1.00 84.09           N  
ATOM   3245  CA  GLU C  21      -0.708 -21.462  49.387  1.00 84.09           C  
ATOM   3246  C   GLU C  21      -1.902 -20.512  49.375  1.00 84.09           C  
ATOM   3247  CB  GLU C  21      -1.061 -22.742  50.149  1.00 84.09           C  
ATOM   3248  O   GLU C  21      -2.848 -20.705  48.608  1.00 84.09           O  
ATOM   3249  CG  GLU C  21      -0.054 -23.867  49.961  1.00 84.09           C  
ATOM   3250  CD  GLU C  21      -0.472 -25.165  50.634  1.00 84.09           C  
ATOM   3251  OE1 GLU C  21       0.255 -26.176  50.507  1.00 84.09           O  
ATOM   3252  OE2 GLU C  21      -1.535 -25.170  51.294  1.00 84.09           O  
ATOM   3253  N   ASP C  22      -1.804 -19.458  50.179  1.00 86.94           N  
ATOM   3254  CA  ASP C  22      -2.907 -18.507  50.280  1.00 86.94           C  
ATOM   3255  C   ASP C  22      -2.769 -17.394  49.244  1.00 86.94           C  
ATOM   3256  CB  ASP C  22      -2.975 -17.911  51.687  1.00 86.94           C  
ATOM   3257  O   ASP C  22      -3.699 -16.610  49.040  1.00 86.94           O  
ATOM   3258  CG  ASP C  22      -3.404 -18.919  52.739  1.00 86.94           C  
ATOM   3259  OD1 ASP C  22      -4.229 -19.806  52.432  1.00 86.94           O  
ATOM   3260  OD2 ASP C  22      -2.914 -18.823  53.885  1.00 86.94           O  
ATOM   3261  N   ASP C  23      -1.625 -17.315  48.580  1.00 88.91           N  
ATOM   3262  CA  ASP C  23      -1.414 -16.321  47.532  1.00 88.91           C  
ATOM   3263  C   ASP C  23      -2.126 -16.723  46.243  1.00 88.91           C  
ATOM   3264  CB  ASP C  23       0.081 -16.127  47.269  1.00 88.91           C  
ATOM   3265  O   ASP C  23      -2.390 -17.905  46.016  1.00 88.91           O  
ATOM   3266  CG  ASP C  23       0.797 -15.425  48.409  1.00 88.91           C  
ATOM   3267  OD1 ASP C  23       0.288 -14.398  48.909  1.00 88.91           O  
ATOM   3268  OD2 ASP C  23       1.882 -15.900  48.809  1.00 88.91           O  
ATOM   3269  N   THR C  24      -2.591 -15.769  45.454  1.00 90.32           N  
ATOM   3270  CA  THR C  24      -3.323 -16.015  44.217  1.00 90.32           C  
ATOM   3271  C   THR C  24      -2.372 -16.056  43.024  1.00 90.32           C  
ATOM   3272  CB  THR C  24      -4.400 -14.940  43.981  1.00 90.32           C  
ATOM   3273  O   THR C  24      -1.189 -15.733  43.155  1.00 90.32           O  
ATOM   3274  CG2 THR C  24      -5.368 -14.864  45.157  1.00 90.32           C  
ATOM   3275  OG1 THR C  24      -3.766 -13.665  43.816  1.00 90.32           O  
ATOM   3276  N   VAL C  25      -2.903 -16.539  41.879  1.00 90.45           N  
ATOM   3277  CA  VAL C  25      -2.145 -16.560  40.633  1.00 90.45           C  
ATOM   3278  C   VAL C  25      -1.674 -15.148  40.291  1.00 90.45           C  
ATOM   3279  CB  VAL C  25      -2.981 -17.139  39.470  1.00 90.45           C  
ATOM   3280  O   VAL C  25      -0.554 -14.961  39.809  1.00 90.45           O  
ATOM   3281  CG1 VAL C  25      -2.216 -17.038  38.151  1.00 90.45           C  
ATOM   3282  CG2 VAL C  25      -3.363 -18.590  39.759  1.00 90.45           C  
ATOM   3283  N   LEU C  26      -2.526 -14.150  40.556  1.00 87.88           N  
ATOM   3284  CA  LEU C  26      -2.152 -12.759  40.323  1.00 87.88           C  
ATOM   3285  C   LEU C  26      -0.959 -12.365  41.188  1.00 87.88           C  
ATOM   3286  CB  LEU C  26      -3.334 -11.830  40.610  1.00 87.88           C  
ATOM   3287  O   LEU C  26      -0.055 -11.667  40.724  1.00 87.88           O  
ATOM   3288  CG  LEU C  26      -3.117 -10.345  40.317  1.00 87.88           C  
ATOM   3289  CD1 LEU C  26      -2.876 -10.129  38.827  1.00 87.88           C  
ATOM   3290  CD2 LEU C  26      -4.310  -9.525  40.796  1.00 87.88           C  
ATOM   3291  N   ASP C  27      -0.912 -12.826  42.394  1.00 89.98           N  
ATOM   3292  CA  ASP C  27       0.223 -12.571  43.276  1.00 89.98           C  
ATOM   3293  C   ASP C  27       1.507 -13.169  42.706  1.00 89.98           C  
ATOM   3294  CB  ASP C  27      -0.045 -13.136  44.673  1.00 89.98           C  
ATOM   3295  O   ASP C  27       2.572 -12.554  42.784  1.00 89.98           O  
ATOM   3296  CG  ASP C  27      -1.145 -12.394  45.412  1.00 89.98           C  
ATOM   3297  OD1 ASP C  27      -1.275 -11.164  45.236  1.00 89.98           O  
ATOM   3298  OD2 ASP C  27      -1.886 -13.046  46.179  1.00 89.98           O  
ATOM   3299  N   LEU C  28       1.338 -14.322  42.111  1.00 91.92           N  
ATOM   3300  CA  LEU C  28       2.464 -14.962  41.439  1.00 91.92           C  
ATOM   3301  C   LEU C  28       2.940 -14.123  40.258  1.00 91.92           C  
ATOM   3302  CB  LEU C  28       2.077 -16.364  40.961  1.00 91.92           C  
ATOM   3303  O   LEU C  28       4.137 -13.860  40.121  1.00 91.92           O  
ATOM   3304  CG  LEU C  28       3.131 -17.120  40.150  1.00 91.92           C  
ATOM   3305  CD1 LEU C  28       4.380 -17.354  40.994  1.00 91.92           C  
ATOM   3306  CD2 LEU C  28       2.568 -18.442  39.640  1.00 91.92           C  
ATOM   3307  N   LYS C  29       2.016 -13.735  39.446  1.00 89.43           N  
ATOM   3308  CA  LYS C  29       2.343 -12.925  38.277  1.00 89.43           C  
ATOM   3309  C   LYS C  29       2.999 -11.609  38.685  1.00 89.43           C  
ATOM   3310  CB  LYS C  29       1.089 -12.650  37.446  1.00 89.43           C  
ATOM   3311  O   LYS C  29       3.953 -11.160  38.047  1.00 89.43           O  
ATOM   3312  CG  LYS C  29       0.601 -13.850  36.647  1.00 89.43           C  
ATOM   3313  CD  LYS C  29      -0.548 -13.473  35.720  1.00 89.43           C  
ATOM   3314  CE  LYS C  29      -0.938 -14.633  34.813  1.00 89.43           C  
ATOM   3315  NZ  LYS C  29      -2.001 -14.241  33.839  1.00 89.43           N  
ATOM   3316  N   GLN C  30       2.516 -10.997  39.697  1.00 86.61           N  
ATOM   3317  CA  GLN C  30       3.099  -9.761  40.208  1.00 86.61           C  
ATOM   3318  C   GLN C  30       4.525  -9.988  40.701  1.00 86.61           C  
ATOM   3319  CB  GLN C  30       2.239  -9.187  41.336  1.00 86.61           C  
ATOM   3320  O   GLN C  30       5.409  -9.162  40.464  1.00 86.61           O  
ATOM   3321  CG  GLN C  30       1.061  -8.355  40.848  1.00 86.61           C  
ATOM   3322  CD  GLN C  30       0.165  -7.886  41.979  1.00 86.61           C  
ATOM   3323  NE2 GLN C  30      -0.801  -7.033  41.656  1.00 86.61           N  
ATOM   3324  OE1 GLN C  30       0.340  -8.287  43.134  1.00 86.61           O  
ATOM   3325  N   PHE C  31       4.644 -11.104  41.376  1.00 88.10           N  
ATOM   3326  CA  PHE C  31       5.978 -11.461  41.846  1.00 88.10           C  
ATOM   3327  C   PHE C  31       6.925 -11.680  40.673  1.00 88.10           C  
ATOM   3328  CB  PHE C  31       5.922 -12.720  42.717  1.00 88.10           C  
ATOM   3329  O   PHE C  31       8.066 -11.214  40.694  1.00 88.10           O  
ATOM   3330  CG  PHE C  31       7.220 -13.036  43.411  1.00 88.10           C  
ATOM   3331  CD1 PHE C  31       8.044 -14.052  42.943  1.00 88.10           C  
ATOM   3332  CD2 PHE C  31       7.615 -12.317  44.531  1.00 88.10           C  
ATOM   3333  CE1 PHE C  31       9.246 -14.347  43.583  1.00 88.10           C  
ATOM   3334  CE2 PHE C  31       8.815 -12.605  45.175  1.00 88.10           C  
ATOM   3335  CZ  PHE C  31       9.628 -13.622  44.700  1.00 88.10           C  
ATOM   3336  N   LEU C  32       6.444 -12.297  39.678  1.00 88.99           N  
ATOM   3337  CA  LEU C  32       7.246 -12.577  38.493  1.00 88.99           C  
ATOM   3338  C   LEU C  32       7.609 -11.288  37.764  1.00 88.99           C  
ATOM   3339  CB  LEU C  32       6.495 -13.517  37.546  1.00 88.99           C  
ATOM   3340  O   LEU C  32       8.677 -11.194  37.155  1.00 88.99           O  
ATOM   3341  CG  LEU C  32       6.389 -14.979  37.985  1.00 88.99           C  
ATOM   3342  CD1 LEU C  32       5.456 -15.745  37.053  1.00 88.99           C  
ATOM   3343  CD2 LEU C  32       7.768 -15.627  38.022  1.00 88.99           C  
ATOM   3344  N   LYS C  33       6.671 -10.392  37.764  1.00 83.55           N  
ATOM   3345  CA  LYS C  33       6.950  -9.079  37.188  1.00 83.55           C  
ATOM   3346  C   LYS C  33       8.196  -8.459  37.812  1.00 83.55           C  
ATOM   3347  CB  LYS C  33       5.752  -8.147  37.373  1.00 83.55           C  
ATOM   3348  O   LYS C  33       9.036  -7.897  37.105  1.00 83.55           O  
ATOM   3349  CG  LYS C  33       5.977  -6.738  36.844  1.00 83.55           C  
ATOM   3350  CD  LYS C  33       4.817  -5.816  37.197  1.00 83.55           C  
ATOM   3351  CE  LYS C  33       5.122  -4.368  36.838  1.00 83.55           C  
ATOM   3352  NZ  LYS C  33       4.014  -3.452  37.242  1.00 83.55           N  
ATOM   3353  N   THR C  34       8.354  -8.625  39.103  1.00 77.78           N  
ATOM   3354  CA  THR C  34       9.494  -8.065  39.821  1.00 77.78           C  
ATOM   3355  C   THR C  34      10.788  -8.762  39.408  1.00 77.78           C  
ATOM   3356  CB  THR C  34       9.308  -8.184  41.345  1.00 77.78           C  
ATOM   3357  O   THR C  34      11.850  -8.137  39.369  1.00 77.78           O  
ATOM   3358  CG2 THR C  34       8.345  -7.121  41.865  1.00 77.78           C  
ATOM   3359  OG1 THR C  34       8.784  -9.481  41.657  1.00 77.78           O  
ATOM   3360  N   LEU C  35      10.648 -10.018  38.960  1.00 80.17           N  
ATOM   3361  CA  LEU C  35      11.834 -10.802  38.631  1.00 80.17           C  
ATOM   3362  C   LEU C  35      12.175 -10.675  37.150  1.00 80.17           C  
ATOM   3363  CB  LEU C  35      11.623 -12.274  38.994  1.00 80.17           C  
ATOM   3364  O   LEU C  35      13.351 -10.623  36.781  1.00 80.17           O  
ATOM   3365  CG  LEU C  35      11.551 -12.601  40.486  1.00 80.17           C  
ATOM   3366  CD1 LEU C  35      11.010 -14.011  40.694  1.00 80.17           C  
ATOM   3367  CD2 LEU C  35      12.923 -12.448  41.134  1.00 80.17           C  
ATOM   3368  N   THR C  36      11.160 -10.558  36.262  1.00 79.28           N  
ATOM   3369  CA  THR C  36      11.378 -10.665  34.823  1.00 79.28           C  
ATOM   3370  C   THR C  36      11.121  -9.327  34.136  1.00 79.28           C  
ATOM   3371  CB  THR C  36      10.476 -11.747  34.200  1.00 79.28           C  
ATOM   3372  O   THR C  36      11.588  -9.097  33.019  1.00 79.28           O  
ATOM   3373  CG2 THR C  36      10.706 -13.102  34.861  1.00 79.28           C  
ATOM   3374  OG1 THR C  36       9.104 -11.371  34.369  1.00 79.28           O  
ATOM   3375  N   GLY C  37      10.390  -8.452  34.722  1.00 77.31           N  
ATOM   3376  CA  GLY C  37       9.993  -7.191  34.116  1.00 77.31           C  
ATOM   3377  C   GLY C  37       8.795  -7.323  33.194  1.00 77.31           C  
ATOM   3378  O   GLY C  37       8.363  -6.342  32.586  1.00 77.31           O  
ATOM   3379  N   VAL C  38       8.211  -8.487  33.077  1.00 75.28           N  
ATOM   3380  CA  VAL C  38       7.053  -8.736  32.225  1.00 75.28           C  
ATOM   3381  C   VAL C  38       5.769  -8.452  33.001  1.00 75.28           C  
ATOM   3382  CB  VAL C  38       7.043 -10.185  31.689  1.00 75.28           C  
ATOM   3383  O   VAL C  38       5.580  -8.962  34.108  1.00 75.28           O  
ATOM   3384  CG1 VAL C  38       5.875 -10.397  30.728  1.00 75.28           C  
ATOM   3385  CG2 VAL C  38       8.369 -10.509  31.004  1.00 75.28           C  
ATOM   3386  N   LEU C  39       4.952  -7.558  32.424  1.00 74.55           N  
ATOM   3387  CA  LEU C  39       3.712  -7.183  33.096  1.00 74.55           C  
ATOM   3388  C   LEU C  39       2.781  -8.384  33.229  1.00 74.55           C  
ATOM   3389  CB  LEU C  39       3.008  -6.058  32.332  1.00 74.55           C  
ATOM   3390  O   LEU C  39       2.757  -9.256  32.357  1.00 74.55           O  
ATOM   3391  CG  LEU C  39       3.686  -4.688  32.366  1.00 74.55           C  
ATOM   3392  CD1 LEU C  39       3.131  -3.795  31.262  1.00 74.55           C  
ATOM   3393  CD2 LEU C  39       3.505  -4.034  33.731  1.00 74.55           C  
ATOM   3394  N   PRO C  40       2.055  -8.459  34.390  1.00 81.34           N  
ATOM   3395  CA  PRO C  40       1.147  -9.580  34.646  1.00 81.34           C  
ATOM   3396  C   PRO C  40       0.188  -9.839  33.486  1.00 81.34           C  
ATOM   3397  CB  PRO C  40       0.384  -9.137  35.897  1.00 81.34           C  
ATOM   3398  O   PRO C  40      -0.079 -10.994  33.147  1.00 81.34           O  
ATOM   3399  CG  PRO C  40       1.293  -8.163  36.574  1.00 81.34           C  
ATOM   3400  CD  PRO C  40       2.118  -7.473  35.526  1.00 81.34           C  
ATOM   3401  N   GLU C  41      -0.252  -8.719  32.927  1.00 73.24           N  
ATOM   3402  CA  GLU C  41      -1.226  -8.844  31.846  1.00 73.24           C  
ATOM   3403  C   GLU C  41      -0.590  -9.449  30.598  1.00 73.24           C  
ATOM   3404  CB  GLU C  41      -1.840  -7.481  31.516  1.00 73.24           C  
ATOM   3405  O   GLU C  41      -1.293  -9.942  29.714  1.00 73.24           O  
ATOM   3406  CG  GLU C  41      -1.033  -6.300  32.036  1.00 73.24           C  
ATOM   3407  CD  GLU C  41      -1.734  -4.964  31.846  1.00 73.24           C  
ATOM   3408  OE1 GLU C  41      -1.042  -3.927  31.729  1.00 73.24           O  
ATOM   3409  OE2 GLU C  41      -2.985  -4.954  31.814  1.00 73.24           O  
ATOM   3410  N   ARG C  42       0.771  -9.476  30.591  1.00 72.02           N  
ATOM   3411  CA  ARG C  42       1.494 -10.005  29.439  1.00 72.02           C  
ATOM   3412  C   ARG C  42       2.089 -11.375  29.747  1.00 72.02           C  
ATOM   3413  CB  ARG C  42       2.599  -9.039  29.007  1.00 72.02           C  
ATOM   3414  O   ARG C  42       2.829 -11.934  28.935  1.00 72.02           O  
ATOM   3415  CG  ARG C  42       2.083  -7.739  28.412  1.00 72.02           C  
ATOM   3416  CD  ARG C  42       2.122  -7.760  26.891  1.00 72.02           C  
ATOM   3417  NE  ARG C  42       2.122  -6.410  26.333  1.00 72.02           N  
ATOM   3418  NH1 ARG C  42       1.853  -7.093  24.142  1.00 72.02           N  
ATOM   3419  NH2 ARG C  42       2.007  -4.861  24.641  1.00 72.02           N  
ATOM   3420  CZ  ARG C  42       1.994  -6.124  25.040  1.00 72.02           C  
ATOM   3421  N   GLN C  43       1.800 -11.903  30.894  1.00 79.82           N  
ATOM   3422  CA  GLN C  43       2.338 -13.187  31.330  1.00 79.82           C  
ATOM   3423  C   GLN C  43       1.353 -14.319  31.050  1.00 79.82           C  
ATOM   3424  CB  GLN C  43       2.683 -13.148  32.819  1.00 79.82           C  
ATOM   3425  O   GLN C  43       0.180 -14.233  31.418  1.00 79.82           O  
ATOM   3426  CG  GLN C  43       3.732 -12.105  33.180  1.00 79.82           C  
ATOM   3427  CD  GLN C  43       4.014 -12.046  34.670  1.00 79.82           C  
ATOM   3428  NE2 GLN C  43       4.575 -10.930  35.123  1.00 79.82           N  
ATOM   3429  OE1 GLN C  43       3.728 -12.995  35.407  1.00 79.82           O  
ATOM   3430  N   LYS C  44       1.826 -15.351  30.289  1.00 73.24           N  
ATOM   3431  CA  LYS C  44       1.091 -16.602  30.130  1.00 73.24           C  
ATOM   3432  C   LYS C  44       1.809 -17.754  30.827  1.00 73.24           C  
ATOM   3433  CB  LYS C  44       0.896 -16.926  28.648  1.00 73.24           C  
ATOM   3434  O   LYS C  44       2.916 -18.129  30.436  1.00 73.24           O  
ATOM   3435  CG  LYS C  44      -0.496 -16.609  28.122  1.00 73.24           C  
ATOM   3436  CD  LYS C  44      -0.639 -16.986  26.653  1.00 73.24           C  
ATOM   3437  CE  LYS C  44      -1.993 -16.569  26.097  1.00 73.24           C  
ATOM   3438  NZ  LYS C  44      -2.125 -16.907  24.648  1.00 73.24           N  
ATOM   3439  N   LEU C  45       1.221 -18.263  31.853  1.00 81.89           N  
ATOM   3440  CA  LEU C  45       1.820 -19.351  32.619  1.00 81.89           C  
ATOM   3441  C   LEU C  45       1.293 -20.702  32.148  1.00 81.89           C  
ATOM   3442  CB  LEU C  45       1.536 -19.173  34.113  1.00 81.89           C  
ATOM   3443  O   LEU C  45       0.148 -21.060  32.432  1.00 81.89           O  
ATOM   3444  CG  LEU C  45       2.110 -17.915  34.767  1.00 81.89           C  
ATOM   3445  CD1 LEU C  45       1.558 -17.752  36.179  1.00 81.89           C  
ATOM   3446  CD2 LEU C  45       3.634 -17.969  34.786  1.00 81.89           C  
ATOM   3447  N   LEU C  46       2.219 -21.410  31.433  1.00 75.37           N  
ATOM   3448  CA  LEU C  46       1.846 -22.695  30.851  1.00 75.37           C  
ATOM   3449  C   LEU C  46       1.973 -23.815  31.878  1.00 75.37           C  
ATOM   3450  CB  LEU C  46       2.717 -23.004  29.631  1.00 75.37           C  
ATOM   3451  O   LEU C  46       3.005 -23.941  32.541  1.00 75.37           O  
ATOM   3452  CG  LEU C  46       2.473 -22.146  28.388  1.00 75.37           C  
ATOM   3453  CD1 LEU C  46       3.709 -22.144  27.495  1.00 75.37           C  
ATOM   3454  CD2 LEU C  46       1.254 -22.648  27.622  1.00 75.37           C  
ATOM   3455  N   GLY C  47       0.831 -24.502  32.209  1.00 70.22           N  
ATOM   3456  CA  GLY C  47       0.887 -25.634  33.121  1.00 70.22           C  
ATOM   3457  C   GLY C  47       0.120 -25.401  34.409  1.00 70.22           C  
ATOM   3458  O   GLY C  47       0.038 -26.290  35.258  1.00 70.22           O  
ATOM   3459  N   LEU C  48      -0.329 -24.176  34.575  1.00 75.12           N  
ATOM   3460  CA  LEU C  48      -1.149 -23.872  35.742  1.00 75.12           C  
ATOM   3461  C   LEU C  48      -2.633 -23.974  35.406  1.00 75.12           C  
ATOM   3462  CB  LEU C  48      -0.829 -22.472  36.272  1.00 75.12           C  
ATOM   3463  O   LEU C  48      -3.228 -23.016  34.906  1.00 75.12           O  
ATOM   3464  CG  LEU C  48       0.091 -22.402  37.492  1.00 75.12           C  
ATOM   3465  CD1 LEU C  48       1.162 -21.336  37.289  1.00 75.12           C  
ATOM   3466  CD2 LEU C  48      -0.717 -22.123  38.755  1.00 75.12           C  
ATOM   3467  N   LYS C  49      -3.140 -25.093  35.686  1.00 72.64           N  
ATOM   3468  CA  LYS C  49      -4.528 -25.367  35.325  1.00 72.64           C  
ATOM   3469  C   LYS C  49      -5.338 -25.797  36.545  1.00 72.64           C  
ATOM   3470  CB  LYS C  49      -4.600 -26.444  34.242  1.00 72.64           C  
ATOM   3471  O   LYS C  49      -4.787 -26.351  37.499  1.00 72.64           O  
ATOM   3472  CG  LYS C  49      -3.976 -26.031  32.917  1.00 72.64           C  
ATOM   3473  CD  LYS C  49      -4.137 -27.118  31.861  1.00 72.64           C  
ATOM   3474  CE  LYS C  49      -3.518 -26.704  30.533  1.00 72.64           C  
ATOM   3475  NZ  LYS C  49      -3.672 -27.766  29.495  1.00 72.64           N  
ATOM   3476  N   VAL C  50      -6.637 -25.286  36.609  1.00 73.29           N  
ATOM   3477  CA  VAL C  50      -7.623 -25.737  37.586  1.00 73.29           C  
ATOM   3478  C   VAL C  50      -8.832 -26.329  36.865  1.00 73.29           C  
ATOM   3479  CB  VAL C  50      -8.068 -24.586  38.516  1.00 73.29           C  
ATOM   3480  O   VAL C  50      -9.475 -25.652  36.059  1.00 73.29           O  
ATOM   3481  CG1 VAL C  50      -9.133 -25.067  39.500  1.00 73.29           C  
ATOM   3482  CG2 VAL C  50      -6.867 -24.009  39.263  1.00 73.29           C  
ATOM   3483  N   LYS C  51      -9.120 -27.581  37.103  1.00 68.20           N  
ATOM   3484  CA  LYS C  51     -10.231 -28.306  36.494  1.00 68.20           C  
ATOM   3485  C   LYS C  51     -10.133 -28.286  34.971  1.00 68.20           C  
ATOM   3486  CB  LYS C  51     -11.568 -27.713  36.941  1.00 68.20           C  
ATOM   3487  O   LYS C  51     -11.138 -28.103  34.281  1.00 68.20           O  
ATOM   3488  CG  LYS C  51     -11.938 -28.036  38.381  1.00 68.20           C  
ATOM   3489  CD  LYS C  51     -13.351 -27.573  38.712  1.00 68.20           C  
ATOM   3490  CE  LYS C  51     -13.719 -27.888  40.156  1.00 68.20           C  
ATOM   3491  NZ  LYS C  51     -15.108 -27.445  40.483  1.00 68.20           N  
ATOM   3492  N   GLY C  52      -8.829 -28.323  34.320  1.00 67.96           N  
ATOM   3493  CA  GLY C  52      -8.635 -28.442  32.883  1.00 67.96           C  
ATOM   3494  C   GLY C  52      -8.562 -27.101  32.177  1.00 67.96           C  
ATOM   3495  O   GLY C  52      -8.277 -27.040  30.979  1.00 67.96           O  
ATOM   3496  N   LYS C  53      -8.830 -25.974  32.824  1.00 69.34           N  
ATOM   3497  CA  LYS C  53      -8.776 -24.628  32.263  1.00 69.34           C  
ATOM   3498  C   LYS C  53      -7.630 -23.824  32.872  1.00 69.34           C  
ATOM   3499  CB  LYS C  53     -10.102 -23.899  32.485  1.00 69.34           C  
ATOM   3500  O   LYS C  53      -7.195 -24.103  33.991  1.00 69.34           O  
ATOM   3501  CG  LYS C  53     -11.256 -24.449  31.659  1.00 69.34           C  
ATOM   3502  CD  LYS C  53     -12.516 -23.610  31.831  1.00 69.34           C  
ATOM   3503  CE  LYS C  53     -13.687 -24.193  31.052  1.00 69.34           C  
ATOM   3504  NZ  LYS C  53     -14.936 -23.399  31.252  1.00 69.34           N  
ATOM   3505  N   PRO C  54      -7.102 -22.942  32.181  1.00 72.62           N  
ATOM   3506  CA  PRO C  54      -6.033 -22.098  32.720  1.00 72.62           C  
ATOM   3507  C   PRO C  54      -6.456 -21.340  33.976  1.00 72.62           C  
ATOM   3508  CB  PRO C  54      -5.736 -21.130  31.571  1.00 72.62           C  
ATOM   3509  O   PRO C  54      -7.585 -20.848  34.054  1.00 72.62           O  
ATOM   3510  CG  PRO C  54      -6.437 -21.715  30.388  1.00 72.62           C  
ATOM   3511  CD  PRO C  54      -7.400 -22.760  30.872  1.00 72.62           C  
ATOM   3512  N   ALA C  55      -5.651 -21.384  34.959  1.00 82.27           N  
ATOM   3513  CA  ALA C  55      -5.933 -20.769  36.254  1.00 82.27           C  
ATOM   3514  C   ALA C  55      -6.087 -19.257  36.120  1.00 82.27           C  
ATOM   3515  CB  ALA C  55      -4.828 -21.102  37.253  1.00 82.27           C  
ATOM   3516  O   ALA C  55      -5.222 -18.586  35.551  1.00 82.27           O  
ATOM   3517  N   GLU C  56      -7.207 -18.716  36.562  1.00 81.12           N  
ATOM   3518  CA  GLU C  56      -7.493 -17.284  36.533  1.00 81.12           C  
ATOM   3519  C   GLU C  56      -6.752 -16.551  37.647  1.00 81.12           C  
ATOM   3520  CB  GLU C  56      -8.999 -17.035  36.650  1.00 81.12           C  
ATOM   3521  O   GLU C  56      -6.244 -17.177  38.579  1.00 81.12           O  
ATOM   3522  CG  GLU C  56      -9.806 -17.587  35.485  1.00 81.12           C  
ATOM   3523  CD  GLU C  56     -10.678 -16.540  34.810  1.00 81.12           C  
ATOM   3524  OE1 GLU C  56     -11.124 -16.769  33.662  1.00 81.12           O  
ATOM   3525  OE2 GLU C  56     -10.917 -15.481  35.433  1.00 81.12           O  
ATOM   3526  N   ASN C  57      -6.578 -15.245  37.618  1.00 84.94           N  
ATOM   3527  CA  ASN C  57      -5.782 -14.410  38.511  1.00 84.94           C  
ATOM   3528  C   ASN C  57      -6.270 -14.510  39.954  1.00 84.94           C  
ATOM   3529  CB  ASN C  57      -5.801 -12.954  38.044  1.00 84.94           C  
ATOM   3530  O   ASN C  57      -5.488 -14.341  40.891  1.00 84.94           O  
ATOM   3531  CG  ASN C  57      -4.944 -12.724  36.814  1.00 84.94           C  
ATOM   3532  ND2 ASN C  57      -5.165 -11.602  36.139  1.00 84.94           N  
ATOM   3533  OD1 ASN C  57      -4.091 -13.547  36.474  1.00 84.94           O  
ATOM   3534  N   ASP C  58      -7.516 -14.861  40.139  1.00 85.76           N  
ATOM   3535  CA  ASP C  58      -8.113 -14.848  41.471  1.00 85.76           C  
ATOM   3536  C   ASP C  58      -7.966 -16.207  42.152  1.00 85.76           C  
ATOM   3537  CB  ASP C  58      -9.590 -14.455  41.394  1.00 85.76           C  
ATOM   3538  O   ASP C  58      -8.318 -16.361  43.323  1.00 85.76           O  
ATOM   3539  CG  ASP C  58     -10.386 -15.325  40.437  1.00 85.76           C  
ATOM   3540  OD1 ASP C  58      -9.782 -15.971  39.554  1.00 85.76           O  
ATOM   3541  OD2 ASP C  58     -11.628 -15.364  40.567  1.00 85.76           O  
ATOM   3542  N   VAL C  59      -7.394 -17.183  41.538  1.00 88.53           N  
ATOM   3543  CA  VAL C  59      -7.267 -18.536  42.069  1.00 88.53           C  
ATOM   3544  C   VAL C  59      -6.076 -18.609  43.021  1.00 88.53           C  
ATOM   3545  CB  VAL C  59      -7.110 -19.577  40.938  1.00 88.53           C  
ATOM   3546  O   VAL C  59      -4.999 -18.090  42.719  1.00 88.53           O  
ATOM   3547  CG1 VAL C  59      -6.907 -20.977  41.516  1.00 88.53           C  
ATOM   3548  CG2 VAL C  59      -8.326 -19.548  40.014  1.00 88.53           C  
ATOM   3549  N   LYS C  60      -6.387 -19.154  44.207  1.00 86.84           N  
ATOM   3550  CA  LYS C  60      -5.327 -19.351  45.192  1.00 86.84           C  
ATOM   3551  C   LYS C  60      -4.346 -20.427  44.736  1.00 86.84           C  
ATOM   3552  CB  LYS C  60      -5.920 -19.724  46.551  1.00 86.84           C  
ATOM   3553  O   LYS C  60      -4.748 -21.428  44.139  1.00 86.84           O  
ATOM   3554  CG  LYS C  60      -6.592 -18.565  47.272  1.00 86.84           C  
ATOM   3555  CD  LYS C  60      -6.922 -18.920  48.716  1.00 86.84           C  
ATOM   3556  CE  LYS C  60      -7.562 -17.749  49.449  1.00 86.84           C  
ATOM   3557  NZ  LYS C  60      -7.934 -18.109  50.850  1.00 86.84           N  
ATOM   3558  N   LEU C  61      -3.084 -20.243  44.972  1.00 87.95           N  
ATOM   3559  CA  LEU C  61      -2.043 -21.171  44.546  1.00 87.95           C  
ATOM   3560  C   LEU C  61      -2.247 -22.544  45.177  1.00 87.95           C  
ATOM   3561  CB  LEU C  61      -0.659 -20.629  44.912  1.00 87.95           C  
ATOM   3562  O   LEU C  61      -1.923 -23.566  44.568  1.00 87.95           O  
ATOM   3563  CG  LEU C  61      -0.142 -19.463  44.067  1.00 87.95           C  
ATOM   3564  CD1 LEU C  61       1.077 -18.829  44.728  1.00 87.95           C  
ATOM   3565  CD2 LEU C  61       0.192 -19.933  42.655  1.00 87.95           C  
ATOM   3566  N   GLY C  62      -2.763 -22.601  46.380  1.00 86.70           N  
ATOM   3567  CA  GLY C  62      -3.054 -23.853  47.060  1.00 86.70           C  
ATOM   3568  C   GLY C  62      -4.096 -24.693  46.346  1.00 86.70           C  
ATOM   3569  O   GLY C  62      -4.100 -25.920  46.465  1.00 86.70           O  
ATOM   3570  N   ALA C  63      -4.989 -24.031  45.628  1.00 85.24           N  
ATOM   3571  CA  ALA C  63      -6.056 -24.718  44.904  1.00 85.24           C  
ATOM   3572  C   ALA C  63      -5.510 -25.431  43.670  1.00 85.24           C  
ATOM   3573  CB  ALA C  63      -7.149 -23.730  44.504  1.00 85.24           C  
ATOM   3574  O   ALA C  63      -6.150 -26.340  43.137  1.00 85.24           O  
ATOM   3575  N   LEU C  64      -4.273 -25.139  43.269  1.00 81.97           N  
ATOM   3576  CA  LEU C  64      -3.673 -25.700  42.064  1.00 81.97           C  
ATOM   3577  C   LEU C  64      -2.978 -27.023  42.367  1.00 81.97           C  
ATOM   3578  CB  LEU C  64      -2.674 -24.713  41.453  1.00 81.97           C  
ATOM   3579  O   LEU C  64      -2.645 -27.778  41.451  1.00 81.97           O  
ATOM   3580  CG  LEU C  64      -3.256 -23.405  40.914  1.00 81.97           C  
ATOM   3581  CD1 LEU C  64      -2.161 -22.351  40.787  1.00 81.97           C  
ATOM   3582  CD2 LEU C  64      -3.940 -23.637  39.572  1.00 81.97           C  
ATOM   3583  N   LYS C  65      -2.840 -27.483  43.670  1.00 78.56           N  
ATOM   3584  CA  LYS C  65      -2.231 -28.726  44.134  1.00 78.56           C  
ATOM   3585  C   LYS C  65      -0.887 -28.967  43.452  1.00 78.56           C  
ATOM   3586  CB  LYS C  65      -3.166 -29.909  43.882  1.00 78.56           C  
ATOM   3587  O   LYS C  65      -0.629 -30.062  42.947  1.00 78.56           O  
ATOM   3588  CG  LYS C  65      -4.455 -29.862  44.689  1.00 78.56           C  
ATOM   3589  CD  LYS C  65      -5.246 -31.157  44.555  1.00 78.56           C  
ATOM   3590  CE  LYS C  65      -6.539 -31.109  45.357  1.00 78.56           C  
ATOM   3591  NZ  LYS C  65      -7.312 -32.381  45.239  1.00 78.56           N  
ATOM   3592  N   LEU C  66      -0.039 -27.908  43.456  1.00 78.93           N  
ATOM   3593  CA  LEU C  66       1.273 -27.995  42.824  1.00 78.93           C  
ATOM   3594  C   LEU C  66       2.263 -28.725  43.725  1.00 78.93           C  
ATOM   3595  CB  LEU C  66       1.802 -26.597  42.492  1.00 78.93           C  
ATOM   3596  O   LEU C  66       2.255 -28.538  44.944  1.00 78.93           O  
ATOM   3597  CG  LEU C  66       0.974 -25.777  41.502  1.00 78.93           C  
ATOM   3598  CD1 LEU C  66       1.325 -24.297  41.616  1.00 78.93           C  
ATOM   3599  CD2 LEU C  66       1.193 -26.276  40.078  1.00 78.93           C  
ATOM   3600  N   LYS C  67       2.976 -29.690  43.243  1.00 77.85           N  
ATOM   3601  CA  LYS C  67       4.053 -30.350  43.975  1.00 77.85           C  
ATOM   3602  C   LYS C  67       5.232 -29.406  44.190  1.00 77.85           C  
ATOM   3603  CB  LYS C  67       4.515 -31.605  43.234  1.00 77.85           C  
ATOM   3604  O   LYS C  67       5.453 -28.490  43.394  1.00 77.85           O  
ATOM   3605  CG  LYS C  67       3.510 -32.747  43.262  1.00 77.85           C  
ATOM   3606  CD  LYS C  67       4.071 -34.003  42.607  1.00 77.85           C  
ATOM   3607  CE  LYS C  67       3.039 -35.122  42.567  1.00 77.85           C  
ATOM   3608  NZ  LYS C  67       3.572 -36.343  41.891  1.00 77.85           N  
ATOM   3609  N   PRO C  68       5.882 -29.502  45.357  1.00 77.52           N  
ATOM   3610  CA  PRO C  68       7.063 -28.672  45.607  1.00 77.52           C  
ATOM   3611  C   PRO C  68       8.091 -28.754  44.482  1.00 77.52           C  
ATOM   3612  CB  PRO C  68       7.629 -29.247  46.908  1.00 77.52           C  
ATOM   3613  O   PRO C  68       8.360 -29.842  43.964  1.00 77.52           O  
ATOM   3614  CG  PRO C  68       6.567 -30.172  47.410  1.00 77.52           C  
ATOM   3615  CD  PRO C  68       5.567 -30.391  46.312  1.00 77.52           C  
ATOM   3616  N   ASN C  69       8.547 -27.542  43.973  1.00 78.13           N  
ATOM   3617  CA  ASN C  69       9.575 -27.407  42.947  1.00 78.13           C  
ATOM   3618  C   ASN C  69       9.022 -27.706  41.557  1.00 78.13           C  
ATOM   3619  CB  ASN C  69      10.762 -28.323  43.254  1.00 78.13           C  
ATOM   3620  O   ASN C  69       9.747 -28.193  40.687  1.00 78.13           O  
ATOM   3621  CG  ASN C  69      11.684 -27.749  44.312  1.00 78.13           C  
ATOM   3622  ND2 ASN C  69      12.509 -28.603  44.907  1.00 78.13           N  
ATOM   3623  OD1 ASN C  69      11.655 -26.548  44.593  1.00 78.13           O  
ATOM   3624  N   THR C  70       7.731 -27.480  41.411  1.00 81.88           N  
ATOM   3625  CA  THR C  70       7.090 -27.614  40.108  1.00 81.88           C  
ATOM   3626  C   THR C  70       7.616 -26.562  39.136  1.00 81.88           C  
ATOM   3627  CB  THR C  70       5.559 -27.491  40.223  1.00 81.88           C  
ATOM   3628  O   THR C  70       7.765 -25.393  39.499  1.00 81.88           O  
ATOM   3629  CG2 THR C  70       4.878 -27.846  38.905  1.00 81.88           C  
ATOM   3630  OG1 THR C  70       5.090 -28.379  41.245  1.00 81.88           O  
ATOM   3631  N   LYS C  71       7.971 -27.064  37.948  1.00 79.79           N  
ATOM   3632  CA  LYS C  71       8.490 -26.168  36.918  1.00 79.79           C  
ATOM   3633  C   LYS C  71       7.371 -25.667  36.010  1.00 79.79           C  
ATOM   3634  CB  LYS C  71       9.565 -26.870  36.087  1.00 79.79           C  
ATOM   3635  O   LYS C  71       6.633 -26.464  35.428  1.00 79.79           O  
ATOM   3636  CG  LYS C  71      10.914 -26.977  36.782  1.00 79.79           C  
ATOM   3637  CD  LYS C  71      11.966 -27.593  35.869  1.00 79.79           C  
ATOM   3638  CE  LYS C  71      13.291 -27.788  36.593  1.00 79.79           C  
ATOM   3639  NZ  LYS C  71      14.319 -28.414  35.708  1.00 79.79           N  
ATOM   3640  N   ILE C  72       7.185 -24.394  35.866  1.00 84.19           N  
ATOM   3641  CA  ILE C  72       6.159 -23.754  35.051  1.00 84.19           C  
ATOM   3642  C   ILE C  72       6.816 -22.879  33.987  1.00 84.19           C  
ATOM   3643  CB  ILE C  72       5.194 -22.913  35.916  1.00 84.19           C  
ATOM   3644  O   ILE C  72       7.766 -22.147  34.276  1.00 84.19           O  
ATOM   3645  CG1 ILE C  72       4.590 -23.772  37.033  1.00 84.19           C  
ATOM   3646  CG2 ILE C  72       4.095 -22.290  35.050  1.00 84.19           C  
ATOM   3647  CD1 ILE C  72       3.792 -22.981  38.061  1.00 84.19           C  
ATOM   3648  N   MET C  73       6.297 -23.033  32.815  1.00 76.22           N  
ATOM   3649  CA  MET C  73       6.810 -22.220  31.717  1.00 76.22           C  
ATOM   3650  C   MET C  73       6.005 -20.933  31.570  1.00 76.22           C  
ATOM   3651  CB  MET C  73       6.781 -23.007  30.405  1.00 76.22           C  
ATOM   3652  O   MET C  73       4.773 -20.959  31.609  1.00 76.22           O  
ATOM   3653  CG  MET C  73       8.160 -23.313  29.843  1.00 76.22           C  
ATOM   3654  SD  MET C  73       8.090 -23.997  28.142  1.00 76.22           S  
ATOM   3655  CE  MET C  73       6.811 -25.266  28.360  1.00 76.22           C  
ATOM   3656  N   MET C  74       6.764 -19.839  31.491  1.00 83.08           N  
ATOM   3657  CA  MET C  74       6.120 -18.539  31.320  1.00 83.08           C  
ATOM   3658  C   MET C  74       6.453 -17.942  29.957  1.00 83.08           C  
ATOM   3659  CB  MET C  74       6.547 -17.578  32.431  1.00 83.08           C  
ATOM   3660  O   MET C  74       7.598 -18.008  29.509  1.00 83.08           O  
ATOM   3661  CG  MET C  74       5.859 -16.223  32.367  1.00 83.08           C  
ATOM   3662  SD  MET C  74       6.975 -14.845  32.840  1.00 83.08           S  
ATOM   3663  CE  MET C  74       6.484 -14.617  34.571  1.00 83.08           C  
ATOM   3664  N   MET C  75       5.355 -17.510  29.279  1.00 73.65           N  
ATOM   3665  CA  MET C  75       5.510 -16.755  28.039  1.00 73.65           C  
ATOM   3666  C   MET C  75       5.076 -15.305  28.227  1.00 73.65           C  
ATOM   3667  CB  MET C  75       4.703 -17.401  26.911  1.00 73.65           C  
ATOM   3668  O   MET C  75       4.135 -15.026  28.972  1.00 73.65           O  
ATOM   3669  CG  MET C  75       5.329 -18.671  26.360  1.00 73.65           C  
ATOM   3670  SD  MET C  75       4.525 -19.236  24.810  1.00 73.65           S  
ATOM   3671  CE  MET C  75       4.775 -21.027  24.953  1.00 73.65           C  
ATOM   3672  N   GLY C  76       5.936 -14.288  27.832  1.00 65.63           N  
ATOM   3673  CA  GLY C  76       5.587 -12.878  27.905  1.00 65.63           C  
ATOM   3674  C   GLY C  76       6.720 -11.961  27.488  1.00 65.63           C  
ATOM   3675  O   GLY C  76       7.879 -12.378  27.442  1.00 65.63           O  
ATOM   3676  N   THR C  77       6.416 -10.797  26.843  1.00 62.32           N  
ATOM   3677  CA  THR C  77       7.423  -9.848  26.381  1.00 62.32           C  
ATOM   3678  C   THR C  77       7.411  -8.586  27.239  1.00 62.32           C  
ATOM   3679  CB  THR C  77       7.199  -9.470  24.905  1.00 62.32           C  
ATOM   3680  O   THR C  77       6.356  -8.167  27.721  1.00 62.32           O  
ATOM   3681  CG2 THR C  77       8.399  -9.862  24.049  1.00 62.32           C  
ATOM   3682  OG1 THR C  77       6.036 -10.148  24.415  1.00 62.32           O  
ATOM   3683  N   ARG C  78       8.582  -8.008  27.610  1.00 54.16           N  
ATOM   3684  CA  ARG C  78       8.730  -6.780  28.385  1.00 54.16           C  
ATOM   3685  C   ARG C  78       8.235  -5.573  27.596  1.00 54.16           C  
ATOM   3686  CB  ARG C  78      10.190  -6.575  28.795  1.00 54.16           C  
ATOM   3687  O   ARG C  78       8.351  -5.535  26.370  1.00 54.16           O  
ATOM   3688  CG  ARG C  78      10.618  -7.416  29.987  1.00 54.16           C  
ATOM   3689  CD  ARG C  78      12.093  -7.222  30.313  1.00 54.16           C  
ATOM   3690  NE  ARG C  78      12.509  -8.049  31.442  1.00 54.16           N  
ATOM   3691  NH1 ARG C  78      14.772  -7.718  31.117  1.00 54.16           N  
ATOM   3692  NH2 ARG C  78      14.037  -9.036  32.844  1.00 54.16           N  
ATOM   3693  CZ  ARG C  78      13.772  -8.266  31.799  1.00 54.16           C  
ATOM   3694  N   GLU C  79       7.503  -4.631  28.303  1.00 44.87           N  
ATOM   3695  CA  GLU C  79       6.970  -3.426  27.673  1.00 44.87           C  
ATOM   3696  C   GLU C  79       8.060  -2.670  26.919  1.00 44.87           C  
ATOM   3697  CB  GLU C  79       6.323  -2.514  28.718  1.00 44.87           C  
ATOM   3698  O   GLU C  79       7.816  -2.140  25.832  1.00 44.87           O  
ATOM   3699  CG  GLU C  79       4.802  -2.556  28.715  1.00 44.87           C  
ATOM   3700  CD  GLU C  79       4.177  -1.752  29.844  1.00 44.87           C  
ATOM   3701  OE1 GLU C  79       2.929  -1.692  29.928  1.00 44.87           O  
ATOM   3702  OE2 GLU C  79       4.941  -1.175  30.650  1.00 44.87           O  
ATOM   3703  N   GLU C  80       9.246  -2.411  27.557  1.00 41.91           N  
ATOM   3704  CA  GLU C  80      10.342  -1.648  26.965  1.00 41.91           C  
ATOM   3705  C   GLU C  80      10.731  -2.209  25.601  1.00 41.91           C  
ATOM   3706  CB  GLU C  80      11.556  -1.640  27.897  1.00 41.91           C  
ATOM   3707  O   GLU C  80      11.076  -1.455  24.689  1.00 41.91           O  
ATOM   3708  CG  GLU C  80      11.216  -1.924  29.353  1.00 41.91           C  
ATOM   3709  CD  GLU C  80      12.433  -1.919  30.265  1.00 41.91           C  
ATOM   3710  OE1 GLU C  80      12.280  -2.173  31.482  1.00 41.91           O  
ATOM   3711  OE2 GLU C  80      13.547  -1.658  29.760  1.00 41.91           O  
ATOM   3712  N   SER C  81      10.728  -3.506  25.521  1.00 40.51           N  
ATOM   3713  CA  SER C  81      11.105  -4.144  24.263  1.00 40.51           C  
ATOM   3714  C   SER C  81      10.064  -3.886  23.179  1.00 40.51           C  
ATOM   3715  CB  SER C  81      11.288  -5.649  24.459  1.00 40.51           C  
ATOM   3716  O   SER C  81      10.380  -3.917  21.988  1.00 40.51           O  
ATOM   3717  OG  SER C  81      12.308  -5.913  25.407  1.00 40.51           O  
ATOM   3718  N   LEU C  82       8.800  -3.785  23.651  1.00 31.88           N  
ATOM   3719  CA  LEU C  82       7.695  -3.509  22.739  1.00 31.88           C  
ATOM   3720  C   LEU C  82       7.746  -2.067  22.245  1.00 31.88           C  
ATOM   3721  CB  LEU C  82       6.353  -3.777  23.426  1.00 31.88           C  
ATOM   3722  O   LEU C  82       7.477  -1.799  21.071  1.00 31.88           O  
ATOM   3723  CG  LEU C  82       5.799  -5.197  23.299  1.00 31.88           C  
ATOM   3724  CD1 LEU C  82       5.065  -5.595  24.576  1.00 31.88           C  
ATOM   3725  CD2 LEU C  82       4.876  -5.305  22.090  1.00 31.88           C  
ATOM   3726  N   GLU C  83       8.025  -1.175  23.282  1.00 31.42           N  
ATOM   3727  CA  GLU C  83       8.107   0.247  22.962  1.00 31.42           C  
ATOM   3728  C   GLU C  83       9.245   0.527  21.984  1.00 31.42           C  
ATOM   3729  CB  GLU C  83       8.291   1.076  24.235  1.00 31.42           C  
ATOM   3730  O   GLU C  83       9.115   1.376  21.099  1.00 31.42           O  
ATOM   3731  CG  GLU C  83       7.017   1.753  24.718  1.00 31.42           C  
ATOM   3732  CD  GLU C  83       7.183   2.463  26.052  1.00 31.42           C  
ATOM   3733  OE1 GLU C  83       6.180   2.983  26.592  1.00 31.42           O  
ATOM   3734  OE2 GLU C  83       8.325   2.500  26.562  1.00 31.42           O  
ATOM   3735  N   ASP C  84      10.433  -0.103  22.211  1.00 32.41           N  
ATOM   3736  CA  ASP C  84      11.579   0.104  21.331  1.00 32.41           C  
ATOM   3737  C   ASP C  84      11.230  -0.241  19.885  1.00 32.41           C  
ATOM   3738  CB  ASP C  84      12.771  -0.733  21.798  1.00 32.41           C  
ATOM   3739  O   ASP C  84      11.747   0.376  18.952  1.00 32.41           O  
ATOM   3740  CG  ASP C  84      13.479  -0.137  23.002  1.00 32.41           C  
ATOM   3741  OD1 ASP C  84      13.291   1.066  23.286  1.00 32.41           O  
ATOM   3742  OD2 ASP C  84      14.235  -0.875  23.671  1.00 32.41           O  
ATOM   3743  N   VAL C  85      10.515  -1.321  19.724  1.00 30.70           N  
ATOM   3744  CA  VAL C  85      10.145  -1.710  18.367  1.00 30.70           C  
ATOM   3745  C   VAL C  85       9.170  -0.689  17.785  1.00 30.70           C  
ATOM   3746  CB  VAL C  85       9.522  -3.123  18.331  1.00 30.70           C  
ATOM   3747  O   VAL C  85       9.237  -0.364  16.597  1.00 30.70           O  
ATOM   3748  CG1 VAL C  85       9.156  -3.515  16.901  1.00 30.70           C  
ATOM   3749  CG2 VAL C  85      10.481  -4.144  18.940  1.00 30.70           C  
ATOM   3750  N   LEU C  86       8.262  -0.165  18.657  1.00 26.71           N  
ATOM   3751  CA  LEU C  86       7.206   0.724  18.185  1.00 26.71           C  
ATOM   3752  C   LEU C  86       7.677   2.175  18.185  1.00 26.71           C  
ATOM   3753  CB  LEU C  86       5.956   0.581  19.058  1.00 26.71           C  
ATOM   3754  O   LEU C  86       6.955   3.066  17.732  1.00 26.71           O  
ATOM   3755  CG  LEU C  86       5.156  -0.711  18.889  1.00 26.71           C  
ATOM   3756  CD1 LEU C  86       4.228  -0.920  20.082  1.00 26.71           C  
ATOM   3757  CD2 LEU C  86       4.364  -0.685  17.587  1.00 26.71           C  
ATOM   3758  N   GLY C  87       8.706   2.457  19.049  1.00 26.55           N  
ATOM   3759  CA  GLY C  87       9.005   3.866  19.245  1.00 26.55           C  
ATOM   3760  C   GLY C  87       9.675   4.506  18.044  1.00 26.55           C  
ATOM   3761  O   GLY C  87      10.216   3.808  17.183  1.00 26.55           O  
ATOM   3762  N   PRO C  88       9.233   5.736  17.713  1.00 25.09           N  
ATOM   3763  CA  PRO C  88       9.823   6.377  16.535  1.00 25.09           C  
ATOM   3764  C   PRO C  88      11.341   6.507  16.633  1.00 25.09           C  
ATOM   3765  CB  PRO C  88       9.157   7.755  16.513  1.00 25.09           C  
ATOM   3766  O   PRO C  88      11.896   6.491  17.735  1.00 25.09           O  
ATOM   3767  CG  PRO C  88       8.300   7.785  17.736  1.00 25.09           C  
ATOM   3768  CD  PRO C  88       8.483   6.493  18.479  1.00 25.09           C  
ATOM   3769  N   PRO C  89      12.211   6.101  15.764  1.00 24.79           N  
ATOM   3770  CA  PRO C  89      13.663   6.272  15.846  1.00 24.79           C  
ATOM   3771  C   PRO C  89      14.067   7.630  16.415  1.00 24.79           C  
ATOM   3772  CB  PRO C  89      14.117   6.132  14.391  1.00 24.79           C  
ATOM   3773  O   PRO C  89      13.280   8.580  16.371  1.00 24.79           O  
ATOM   3774  CG  PRO C  89      12.858   5.904  13.618  1.00 24.79           C  
ATOM   3775  CD  PRO C  89      11.696   5.989  14.565  1.00 24.79           C  
ATOM   3776  N   PRO C  90      15.152   7.800  17.307  1.00 22.74           N  
ATOM   3777  CA  PRO C  90      15.617   9.055  17.903  1.00 22.74           C  
ATOM   3778  C   PRO C  90      15.534  10.234  16.937  1.00 22.74           C  
ATOM   3779  CB  PRO C  90      17.072   8.752  18.271  1.00 22.74           C  
ATOM   3780  O   PRO C  90      15.183  10.055  15.768  1.00 22.74           O  
ATOM   3781  CG  PRO C  90      17.357   7.426  17.642  1.00 22.74           C  
ATOM   3782  CD  PRO C  90      16.105   6.937  16.973  1.00 22.74           C  
ATOM   3783  N   ASP C  91      16.747  11.087  16.938  1.00 23.47           N  
ATOM   3784  CA  ASP C  91      17.057  12.453  16.527  1.00 23.47           C  
ATOM   3785  C   ASP C  91      17.022  12.591  15.007  1.00 23.47           C  
ATOM   3786  CB  ASP C  91      18.426  12.877  17.062  1.00 23.47           C  
ATOM   3787  O   ASP C  91      17.727  13.427  14.437  1.00 23.47           O  
ATOM   3788  CG  ASP C  91      18.386  13.312  18.516  1.00 23.47           C  
ATOM   3789  OD1 ASP C  91      17.299  13.676  19.014  1.00 23.47           O  
ATOM   3790  OD2 ASP C  91      19.452  13.292  19.170  1.00 23.47           O  
ATOM   3791  N   ASN C  92      16.579  11.711  14.287  1.00 25.36           N  
ATOM   3792  CA  ASN C  92      16.956  11.984  12.904  1.00 25.36           C  
ATOM   3793  C   ASN C  92      16.498  13.371  12.462  1.00 25.36           C  
ATOM   3794  CB  ASN C  92      16.387  10.914  11.971  1.00 25.36           C  
ATOM   3795  O   ASN C  92      15.299  13.617  12.318  1.00 25.36           O  
ATOM   3796  CG  ASN C  92      17.404   9.848  11.615  1.00 25.36           C  
ATOM   3797  ND2 ASN C  92      16.960   8.818  10.905  1.00 25.36           N  
ATOM   3798  OD1 ASN C  92      18.579   9.949  11.977  1.00 25.36           O  
ATOM   3799  N   ASP C  93      17.363  14.424  12.771  1.00 23.45           N  
ATOM   3800  CA  ASP C  93      17.228  15.868  12.611  1.00 23.45           C  
ATOM   3801  C   ASP C  93      16.603  16.215  11.262  1.00 23.45           C  
ATOM   3802  CB  ASP C  93      18.589  16.553  12.752  1.00 23.45           C  
ATOM   3803  O   ASP C  93      15.690  17.040  11.188  1.00 23.45           O  
ATOM   3804  CG  ASP C  93      19.003  16.756  14.199  1.00 23.45           C  
ATOM   3805  OD1 ASP C  93      18.134  16.704  15.096  1.00 23.45           O  
ATOM   3806  OD2 ASP C  93      20.210  16.973  14.444  1.00 23.45           O  
ATOM   3807  N   ASP C  94      17.576  16.067  10.221  1.00 23.84           N  
ATOM   3808  CA  ASP C  94      17.538  16.686   8.900  1.00 23.84           C  
ATOM   3809  C   ASP C  94      16.603  15.924   7.963  1.00 23.84           C  
ATOM   3810  CB  ASP C  94      18.943  16.754   8.298  1.00 23.84           C  
ATOM   3811  O   ASP C  94      16.696  16.058   6.741  1.00 23.84           O  
ATOM   3812  CG  ASP C  94      19.784  17.876   8.881  1.00 23.84           C  
ATOM   3813  OD1 ASP C  94      19.214  18.851   9.416  1.00 23.84           O  
ATOM   3814  OD2 ASP C  94      21.028  17.786   8.802  1.00 23.84           O  
ATOM   3815  N   VAL C  95      16.054  14.950   8.484  1.00 25.25           N  
ATOM   3816  CA  VAL C  95      15.335  14.297   7.395  1.00 25.25           C  
ATOM   3817  C   VAL C  95      14.341  15.275   6.772  1.00 25.25           C  
ATOM   3818  CB  VAL C  95      14.600  13.028   7.881  1.00 25.25           C  
ATOM   3819  O   VAL C  95      13.450  15.784   7.456  1.00 25.25           O  
ATOM   3820  CG1 VAL C  95      13.824  12.381   6.735  1.00 25.25           C  
ATOM   3821  CG2 VAL C  95      15.592  12.036   8.486  1.00 25.25           C  
ATOM   3822  N   VAL C  96      15.055  16.053   5.992  1.00 25.19           N  
ATOM   3823  CA  VAL C  96      14.290  16.932   5.113  1.00 25.19           C  
ATOM   3824  C   VAL C  96      13.159  16.146   4.454  1.00 25.19           C  
ATOM   3825  CB  VAL C  96      15.189  17.579   4.036  1.00 25.19           C  
ATOM   3826  O   VAL C  96      13.360  15.015   4.004  1.00 25.19           O  
ATOM   3827  CG1 VAL C  96      14.384  18.549   3.173  1.00 25.19           C  
ATOM   3828  CG2 VAL C  96      16.371  18.294   4.687  1.00 25.19           C  
ATOM   3829  N   ASN C  97      12.149  16.108   5.130  1.00 26.53           N  
ATOM   3830  CA  ASN C  97      11.054  15.582   4.322  1.00 26.53           C  
ATOM   3831  C   ASN C  97      11.229  15.929   2.846  1.00 26.53           C  
ATOM   3832  CB  ASN C  97       9.710  16.104   4.834  1.00 26.53           C  
ATOM   3833  O   ASN C  97      11.007  17.071   2.442  1.00 26.53           O  
ATOM   3834  CG  ASN C  97       8.561  15.166   4.520  1.00 26.53           C  
ATOM   3835  ND2 ASN C  97       7.409  15.413   5.133  1.00 26.53           N  
ATOM   3836  OD1 ASN C  97       8.708  14.226   3.734  1.00 26.53           O  
ATOM   3837  N   ASP C  98      12.398  15.349   2.372  1.00 27.95           N  
ATOM   3838  CA  ASP C  98      12.866  15.595   1.011  1.00 27.95           C  
ATOM   3839  C   ASP C  98      11.717  15.504   0.010  1.00 27.95           C  
ATOM   3840  CB  ASP C  98      13.971  14.606   0.636  1.00 27.95           C  
ATOM   3841  O   ASP C  98      11.935  15.569  -1.201  1.00 27.95           O  
ATOM   3842  CG  ASP C  98      15.348  15.052   1.094  1.00 27.95           C  
ATOM   3843  OD1 ASP C  98      15.511  16.231   1.478  1.00 27.95           O  
ATOM   3844  OD2 ASP C  98      16.280  14.220   1.067  1.00 27.95           O  
ATOM   3845  N   PHE C  99      10.702  14.867   0.531  1.00 27.55           N  
ATOM   3846  CA  PHE C  99       9.842  14.708  -0.635  1.00 27.55           C  
ATOM   3847  C   PHE C  99       9.477  16.063  -1.229  1.00 27.55           C  
ATOM   3848  CB  PHE C  99       8.570  13.938  -0.265  1.00 27.55           C  
ATOM   3849  O   PHE C  99       8.584  16.157  -2.074  1.00 27.55           O  
ATOM   3850  CG  PHE C  99       8.764  12.447  -0.189  1.00 27.55           C  
ATOM   3851  CD1 PHE C  99       8.759  11.672  -1.342  1.00 27.55           C  
ATOM   3852  CD2 PHE C  99       8.950  11.821   1.036  1.00 27.55           C  
ATOM   3853  CE1 PHE C  99       8.938  10.292  -1.275  1.00 27.55           C  
ATOM   3854  CE2 PHE C  99       9.130  10.443   1.111  1.00 27.55           C  
ATOM   3855  CZ  PHE C  99       9.122   9.680  -0.045  1.00 27.55           C  
ATOM   3856  N   ASP C 100       9.793  17.049  -0.364  1.00 30.17           N  
ATOM   3857  CA  ASP C 100       9.323  18.314  -0.918  1.00 30.17           C  
ATOM   3858  C   ASP C 100      10.122  18.701  -2.161  1.00 30.17           C  
ATOM   3859  CB  ASP C 100       9.411  19.425   0.130  1.00 30.17           C  
ATOM   3860  O   ASP C 100      11.226  19.240  -2.052  1.00 30.17           O  
ATOM   3861  CG  ASP C 100       8.157  19.539   0.980  1.00 30.17           C  
ATOM   3862  OD1 ASP C 100       7.105  18.986   0.592  1.00 30.17           O  
ATOM   3863  OD2 ASP C 100       8.222  20.188   2.046  1.00 30.17           O  
ATOM   3864  N   ILE C 101      10.485  17.782  -2.954  1.00 30.16           N  
ATOM   3865  CA  ILE C 101      11.108  18.190  -4.208  1.00 30.16           C  
ATOM   3866  C   ILE C 101      10.513  19.518  -4.671  1.00 30.16           C  
ATOM   3867  CB  ILE C 101      10.934  17.113  -5.302  1.00 30.16           C  
ATOM   3868  O   ILE C 101       9.296  19.713  -4.616  1.00 30.16           O  
ATOM   3869  CG1 ILE C 101      11.441  15.756  -4.802  1.00 30.16           C  
ATOM   3870  CG2 ILE C 101      11.655  17.528  -6.588  1.00 30.16           C  
ATOM   3871  CD1 ILE C 101      11.054  14.584  -5.693  1.00 30.16           C  
ATOM   3872  N   GLU C 102      11.287  20.574  -4.617  1.00 34.11           N  
ATOM   3873  CA  GLU C 102      10.893  21.817  -5.273  1.00 34.11           C  
ATOM   3874  C   GLU C 102      10.075  21.542  -6.532  1.00 34.11           C  
ATOM   3875  CB  GLU C 102      12.126  22.656  -5.621  1.00 34.11           C  
ATOM   3876  O   GLU C 102      10.548  20.869  -7.451  1.00 34.11           O  
ATOM   3877  CG  GLU C 102      12.514  23.656  -4.540  1.00 34.11           C  
ATOM   3878  CD  GLU C 102      13.788  24.421  -4.860  1.00 34.11           C  
ATOM   3879  OE1 GLU C 102      14.234  25.235  -4.021  1.00 34.11           O  
ATOM   3880  OE2 GLU C 102      14.345  24.204  -5.960  1.00 34.11           O  
ATOM   3881  N   ASP C 103       8.819  21.222  -6.379  1.00 36.05           N  
ATOM   3882  CA  ASP C 103       7.793  20.874  -7.357  1.00 36.05           C  
ATOM   3883  C   ASP C 103       7.905  21.747  -8.605  1.00 36.05           C  
ATOM   3884  CB  ASP C 103       6.398  21.010  -6.743  1.00 36.05           C  
ATOM   3885  O   ASP C 103       8.039  22.968  -8.504  1.00 36.05           O  
ATOM   3886  CG  ASP C 103       6.006  19.815  -5.892  1.00 36.05           C  
ATOM   3887  OD1 ASP C 103       6.523  18.702  -6.129  1.00 36.05           O  
ATOM   3888  OD2 ASP C 103       5.169  19.987  -4.979  1.00 36.05           O  
ATOM   3889  N   GLU C 104       8.611  21.296  -9.581  1.00 37.75           N  
ATOM   3890  CA  GLU C 104       8.326  21.947 -10.856  1.00 37.75           C  
ATOM   3891  C   GLU C 104       6.880  22.431 -10.917  1.00 37.75           C  
ATOM   3892  CB  GLU C 104       8.613  20.997 -12.021  1.00 37.75           C  
ATOM   3893  O   GLU C 104       5.960  21.704 -10.535  1.00 37.75           O  
ATOM   3894  CG  GLU C 104       9.946  21.253 -12.709  1.00 37.75           C  
ATOM   3895  CD  GLU C 104      10.233  20.280 -13.842  1.00 37.75           C  
ATOM   3896  OE1 GLU C 104      11.318  20.371 -14.459  1.00 37.75           O  
ATOM   3897  OE2 GLU C 104       9.366  19.421 -14.114  1.00 37.75           O  
ATOM   3898  N   VAL C 105       6.605  23.698 -10.504  1.00 43.90           N  
ATOM   3899  CA  VAL C 105       5.283  24.282 -10.704  1.00 43.90           C  
ATOM   3900  C   VAL C 105       4.625  23.664 -11.935  1.00 43.90           C  
ATOM   3901  CB  VAL C 105       5.358  25.818 -10.855  1.00 43.90           C  
ATOM   3902  O   VAL C 105       5.067  23.891 -13.064  1.00 43.90           O  
ATOM   3903  CG1 VAL C 105       3.959  26.417 -10.987  1.00 43.90           C  
ATOM   3904  CG2 VAL C 105       6.097  26.435  -9.669  1.00 43.90           C  
ATOM   3905  N   VAL C 106       4.488  22.321 -11.938  1.00 50.17           N  
ATOM   3906  CA  VAL C 106       3.639  21.793 -13.001  1.00 50.17           C  
ATOM   3907  C   VAL C 106       2.315  22.553 -13.031  1.00 50.17           C  
ATOM   3908  CB  VAL C 106       3.381  20.280 -12.823  1.00 50.17           C  
ATOM   3909  O   VAL C 106       1.791  22.941 -11.984  1.00 50.17           O  
ATOM   3910  CG1 VAL C 106       2.547  19.735 -13.981  1.00 50.17           C  
ATOM   3911  CG2 VAL C 106       4.703  19.524 -12.709  1.00 50.17           C  
ATOM   3912  N   GLU C 107       2.117  23.249 -14.018  1.00 63.66           N  
ATOM   3913  CA  GLU C 107       0.911  24.043 -14.237  1.00 63.66           C  
ATOM   3914  C   GLU C 107      -0.347  23.217 -13.980  1.00 63.66           C  
ATOM   3915  CB  GLU C 107       0.889  24.606 -15.660  1.00 63.66           C  
ATOM   3916  O   GLU C 107      -1.129  22.966 -14.899  1.00 63.66           O  
ATOM   3917  CG  GLU C 107       1.639  25.922 -15.812  1.00 63.66           C  
ATOM   3918  CD  GLU C 107       1.475  26.550 -17.187  1.00 63.66           C  
ATOM   3919  OE1 GLU C 107       1.925  27.701 -17.385  1.00 63.66           O  
ATOM   3920  OE2 GLU C 107       0.891  25.887 -18.072  1.00 63.66           O  
ATOM   3921  N   VAL C 108      -0.337  22.575 -12.662  1.00 75.18           N  
ATOM   3922  CA  VAL C 108      -1.498  21.760 -12.320  1.00 75.18           C  
ATOM   3923  C   VAL C 108      -2.671  22.662 -11.943  1.00 75.18           C  
ATOM   3924  CB  VAL C 108      -1.184  20.783 -11.165  1.00 75.18           C  
ATOM   3925  O   VAL C 108      -3.832  22.266 -12.068  1.00 75.18           O  
ATOM   3926  CG1 VAL C 108      -0.972  19.367 -11.698  1.00 75.18           C  
ATOM   3927  CG2 VAL C 108       0.043  21.254 -10.387  1.00 75.18           C  
ATOM   3928  N   GLU C 109      -2.360  23.928 -11.601  1.00 77.50           N  
ATOM   3929  CA  GLU C 109      -3.369  24.835 -11.061  1.00 77.50           C  
ATOM   3930  C   GLU C 109      -4.389  25.225 -12.128  1.00 77.50           C  
ATOM   3931  CB  GLU C 109      -2.710  26.088 -10.480  1.00 77.50           C  
ATOM   3932  O   GLU C 109      -5.537  25.540 -11.810  1.00 77.50           O  
ATOM   3933  CG  GLU C 109      -1.984  26.937 -11.514  1.00 77.50           C  
ATOM   3934  CD  GLU C 109      -1.272  28.138 -10.912  1.00 77.50           C  
ATOM   3935  OE1 GLU C 109      -0.730  28.968 -11.677  1.00 77.50           O  
ATOM   3936  OE2 GLU C 109      -1.256  28.249  -9.666  1.00 77.50           O  
ATOM   3937  N   ASN C 110      -3.975  24.988 -13.349  1.00 77.94           N  
ATOM   3938  CA  ASN C 110      -4.846  25.464 -14.418  1.00 77.94           C  
ATOM   3939  C   ASN C 110      -5.423  24.305 -15.228  1.00 77.94           C  
ATOM   3940  CB  ASN C 110      -4.094  26.430 -15.335  1.00 77.94           C  
ATOM   3941  O   ASN C 110      -6.115  24.523 -16.224  1.00 77.94           O  
ATOM   3942  CG  ASN C 110      -3.667  27.698 -14.623  1.00 77.94           C  
ATOM   3943  ND2 ASN C 110      -2.502  28.220 -14.989  1.00 77.94           N  
ATOM   3944  OD1 ASN C 110      -4.377  28.204 -13.750  1.00 77.94           O  
ATOM   3945  N   ARG C 111      -5.112  23.029 -14.785  1.00 83.41           N  
ATOM   3946  CA  ARG C 111      -5.672  21.876 -15.482  1.00 83.41           C  
ATOM   3947  C   ARG C 111      -7.181  21.791 -15.275  1.00 83.41           C  
ATOM   3948  CB  ARG C 111      -5.005  20.583 -15.006  1.00 83.41           C  
ATOM   3949  O   ARG C 111      -7.666  21.911 -14.148  1.00 83.41           O  
ATOM   3950  CG  ARG C 111      -3.577  20.411 -15.497  1.00 83.41           C  
ATOM   3951  CD  ARG C 111      -3.000  19.061 -15.092  1.00 83.41           C  
ATOM   3952  NE  ARG C 111      -1.573  18.975 -15.387  1.00 83.41           N  
ATOM   3953  NH1 ARG C 111      -1.296  16.879 -14.455  1.00 83.41           N  
ATOM   3954  NH2 ARG C 111       0.491  17.966 -15.393  1.00 83.41           N  
ATOM   3955  CZ  ARG C 111      -0.796  17.940 -15.078  1.00 83.41           C  
ATOM   3956  N   GLU C 112      -7.877  21.677 -16.333  1.00 84.56           N  
ATOM   3957  CA  GLU C 112      -9.337  21.680 -16.337  1.00 84.56           C  
ATOM   3958  C   GLU C 112      -9.894  20.633 -15.377  1.00 84.56           C  
ATOM   3959  CB  GLU C 112      -9.871  21.435 -17.751  1.00 84.56           C  
ATOM   3960  O   GLU C 112     -10.855  20.897 -14.652  1.00 84.56           O  
ATOM   3961  CG  GLU C 112     -11.292  21.934 -17.966  1.00 84.56           C  
ATOM   3962  CD  GLU C 112     -11.777  21.765 -19.397  1.00 84.56           C  
ATOM   3963  OE1 GLU C 112     -12.934  22.140 -19.694  1.00 84.56           O  
ATOM   3964  OE2 GLU C 112     -10.994  21.253 -20.228  1.00 84.56           O  
ATOM   3965  N   GLU C 113      -9.270  19.514 -15.360  1.00 86.05           N  
ATOM   3966  CA  GLU C 113      -9.736  18.429 -14.502  1.00 86.05           C  
ATOM   3967  C   GLU C 113      -9.691  18.831 -13.031  1.00 86.05           C  
ATOM   3968  CB  GLU C 113      -8.899  17.167 -14.728  1.00 86.05           C  
ATOM   3969  O   GLU C 113     -10.602  18.508 -12.265  1.00 86.05           O  
ATOM   3970  CG  GLU C 113      -7.468  17.279 -14.222  1.00 86.05           C  
ATOM   3971  CD  GLU C 113      -6.637  16.036 -14.494  1.00 86.05           C  
ATOM   3972  OE1 GLU C 113      -5.472  15.973 -14.039  1.00 86.05           O  
ATOM   3973  OE2 GLU C 113      -7.153  15.118 -15.169  1.00 86.05           O  
ATOM   3974  N   ASN C 114      -8.570  19.564 -12.648  1.00 89.32           N  
ATOM   3975  CA  ASN C 114      -8.427  19.999 -11.262  1.00 89.32           C  
ATOM   3976  C   ASN C 114      -9.394  21.132 -10.928  1.00 89.32           C  
ATOM   3977  CB  ASN C 114      -6.987  20.431 -10.980  1.00 89.32           C  
ATOM   3978  O   ASN C 114      -9.966  21.164  -9.837  1.00 89.32           O  
ATOM   3979  CG  ASN C 114      -5.997  19.292 -11.127  1.00 89.32           C  
ATOM   3980  ND2 ASN C 114      -4.760  19.623 -11.477  1.00 89.32           N  
ATOM   3981  OD1 ASN C 114      -6.342  18.124 -10.929  1.00 89.32           O  
ATOM   3982  N   LEU C 115      -9.638  22.003 -11.844  1.00 92.21           N  
ATOM   3983  CA  LEU C 115     -10.586  23.095 -11.655  1.00 92.21           C  
ATOM   3984  C   LEU C 115     -12.005  22.560 -11.488  1.00 92.21           C  
ATOM   3985  CB  LEU C 115     -10.530  24.065 -12.838  1.00 92.21           C  
ATOM   3986  O   LEU C 115     -12.798  23.120 -10.727  1.00 92.21           O  
ATOM   3987  CG  LEU C 115      -9.246  24.882 -12.985  1.00 92.21           C  
ATOM   3988  CD1 LEU C 115      -9.292  25.719 -14.259  1.00 92.21           C  
ATOM   3989  CD2 LEU C 115      -9.034  25.770 -11.764  1.00 92.21           C  
ATOM   3990  N   LEU C 116     -12.282  21.442 -12.177  1.00 91.92           N  
ATOM   3991  CA  LEU C 116     -13.588  20.807 -12.044  1.00 91.92           C  
ATOM   3992  C   LEU C 116     -13.758  20.197 -10.657  1.00 91.92           C  
ATOM   3993  CB  LEU C 116     -13.771  19.728 -13.114  1.00 91.92           C  
ATOM   3994  O   LEU C 116     -14.841  20.269 -10.071  1.00 91.92           O  
ATOM   3995  CG  LEU C 116     -14.354  20.190 -14.451  1.00 91.92           C  
ATOM   3996  CD1 LEU C 116     -14.030  19.181 -15.548  1.00 91.92           C  
ATOM   3997  CD2 LEU C 116     -15.861  20.395 -14.334  1.00 91.92           C  
ATOM   3998  N   LYS C 117     -12.692  19.619 -10.195  1.00 92.95           N  
ATOM   3999  CA  LYS C 117     -12.736  19.059  -8.848  1.00 92.95           C  
ATOM   4000  C   LYS C 117     -12.992  20.146  -7.809  1.00 92.95           C  
ATOM   4001  CB  LYS C 117     -11.433  18.325  -8.528  1.00 92.95           C  
ATOM   4002  O   LYS C 117     -13.761  19.943  -6.866  1.00 92.95           O  
ATOM   4003  CG  LYS C 117     -11.237  17.039  -9.318  1.00 92.95           C  
ATOM   4004  CD  LYS C 117      -9.887  16.400  -9.019  1.00 92.95           C  
ATOM   4005  CE  LYS C 117      -9.653  15.161  -9.873  1.00 92.95           C  
ATOM   4006  NZ  LYS C 117      -8.298  14.577  -9.642  1.00 92.95           N  
ATOM   4007  N   ILE C 118     -12.392  21.317  -8.004  1.00 95.11           N  
ATOM   4008  CA  ILE C 118     -12.586  22.445  -7.100  1.00 95.11           C  
ATOM   4009  C   ILE C 118     -14.036  22.919  -7.172  1.00 95.11           C  
ATOM   4010  CB  ILE C 118     -11.625  23.608  -7.431  1.00 95.11           C  
ATOM   4011  O   ILE C 118     -14.679  23.129  -6.140  1.00 95.11           O  
ATOM   4012  CG1 ILE C 118     -10.176  23.203  -7.138  1.00 95.11           C  
ATOM   4013  CG2 ILE C 118     -12.011  24.867  -6.650  1.00 95.11           C  
ATOM   4014  CD1 ILE C 118      -9.146  24.245  -7.552  1.00 95.11           C  
ATOM   4015  N   SER C 119     -14.551  23.041  -8.389  1.00 95.00           N  
ATOM   4016  CA  SER C 119     -15.933  23.467  -8.585  1.00 95.00           C  
ATOM   4017  C   SER C 119     -16.907  22.522  -7.890  1.00 95.00           C  
ATOM   4018  CB  SER C 119     -16.264  23.548 -10.076  1.00 95.00           C  
ATOM   4019  O   SER C 119     -17.886  22.965  -7.285  1.00 95.00           O  
ATOM   4020  OG  SER C 119     -17.457  24.281 -10.288  1.00 95.00           O  
ATOM   4021  N   ARG C 120     -16.621  21.233  -7.944  1.00 95.37           N  
ATOM   4022  CA  ARG C 120     -17.460  20.238  -7.284  1.00 95.37           C  
ATOM   4023  C   ARG C 120     -17.428  20.412  -5.770  1.00 95.37           C  
ATOM   4024  CB  ARG C 120     -17.013  18.824  -7.659  1.00 95.37           C  
ATOM   4025  O   ARG C 120     -18.469  20.355  -5.111  1.00 95.37           O  
ATOM   4026  CG  ARG C 120     -18.101  17.773  -7.508  1.00 95.37           C  
ATOM   4027  CD  ARG C 120     -17.639  16.407  -7.997  1.00 95.37           C  
ATOM   4028  NE  ARG C 120     -18.187  15.328  -7.181  1.00 95.37           N  
ATOM   4029  NH1 ARG C 120     -17.084  13.638  -8.306  1.00 95.37           N  
ATOM   4030  NH2 ARG C 120     -18.466  13.139  -6.546  1.00 95.37           N  
ATOM   4031  CZ  ARG C 120     -17.911  14.038  -7.346  1.00 95.37           C  
ATOM   4032  N   ARG C 121     -16.282  20.704  -5.238  1.00 95.30           N  
ATOM   4033  CA  ARG C 121     -16.153  20.902  -3.798  1.00 95.30           C  
ATOM   4034  C   ARG C 121     -16.870  22.172  -3.352  1.00 95.30           C  
ATOM   4035  CB  ARG C 121     -14.678  20.963  -3.394  1.00 95.30           C  
ATOM   4036  O   ARG C 121     -17.467  22.208  -2.274  1.00 95.30           O  
ATOM   4037  CG  ARG C 121     -13.958  19.628  -3.486  1.00 95.30           C  
ATOM   4038  CD  ARG C 121     -14.558  18.596  -2.541  1.00 95.30           C  
ATOM   4039  NE  ARG C 121     -13.942  17.284  -2.714  1.00 95.30           N  
ATOM   4040  NH1 ARG C 121     -15.645  16.118  -1.674  1.00 95.30           N  
ATOM   4041  NH2 ARG C 121     -13.826  14.999  -2.508  1.00 95.30           N  
ATOM   4042  CZ  ARG C 121     -14.473  16.137  -2.298  1.00 95.30           C  
ATOM   4043  N   VAL C 122     -16.773  23.172  -4.234  1.00 96.27           N  
ATOM   4044  CA  VAL C 122     -17.452  24.427  -3.929  1.00 96.27           C  
ATOM   4045  C   VAL C 122     -18.955  24.186  -3.807  1.00 96.27           C  
ATOM   4046  CB  VAL C 122     -17.170  25.500  -5.004  1.00 96.27           C  
ATOM   4047  O   VAL C 122     -19.604  24.719  -2.904  1.00 96.27           O  
ATOM   4048  CG1 VAL C 122     -18.048  26.731  -4.782  1.00 96.27           C  
ATOM   4049  CG2 VAL C 122     -15.692  25.886  -4.998  1.00 96.27           C  
ATOM   4050  N   LYS C 123     -19.456  23.297  -4.546  1.00 95.15           N  
ATOM   4051  CA  LYS C 123     -20.892  23.036  -4.593  1.00 95.15           C  
ATOM   4052  C   LYS C 123     -21.303  22.033  -3.518  1.00 95.15           C  
ATOM   4053  CB  LYS C 123     -21.299  22.520  -5.974  1.00 95.15           C  
ATOM   4054  O   LYS C 123     -22.303  22.234  -2.825  1.00 95.15           O  
ATOM   4055  CG  LYS C 123     -21.988  23.560  -6.845  1.00 95.15           C  
ATOM   4056  CD  LYS C 123     -22.376  22.985  -8.201  1.00 95.15           C  
ATOM   4057  CE  LYS C 123     -23.000  24.043  -9.100  1.00 95.15           C  
ATOM   4058  NZ  LYS C 123     -23.340  23.495 -10.447  1.00 95.15           N  
ATOM   4059  N   GLU C 124     -20.452  20.980  -3.247  1.00 94.00           N  
ATOM   4060  CA  GLU C 124     -20.914  19.803  -2.515  1.00 94.00           C  
ATOM   4061  C   GLU C 124     -20.430  19.828  -1.068  1.00 94.00           C  
ATOM   4062  CB  GLU C 124     -20.441  18.521  -3.206  1.00 94.00           C  
ATOM   4063  O   GLU C 124     -21.071  19.256  -0.184  1.00 94.00           O  
ATOM   4064  CG  GLU C 124     -21.061  18.297  -4.577  1.00 94.00           C  
ATOM   4065  CD  GLU C 124     -20.516  17.069  -5.289  1.00 94.00           C  
ATOM   4066  OE1 GLU C 124     -20.968  16.771  -6.417  1.00 94.00           O  
ATOM   4067  OE2 GLU C 124     -19.630  16.400  -4.713  1.00 94.00           O  
ATOM   4068  N   TYR C 125     -19.295  20.476  -0.854  1.00 93.25           N  
ATOM   4069  CA  TYR C 125     -18.745  20.446   0.496  1.00 93.25           C  
ATOM   4070  C   TYR C 125     -19.463  21.441   1.400  1.00 93.25           C  
ATOM   4071  CB  TYR C 125     -17.245  20.751   0.473  1.00 93.25           C  
ATOM   4072  O   TYR C 125     -19.527  22.634   1.094  1.00 93.25           O  
ATOM   4073  CG  TYR C 125     -16.582  20.646   1.825  1.00 93.25           C  
ATOM   4074  CD1 TYR C 125     -16.324  21.783   2.587  1.00 93.25           C  
ATOM   4075  CD2 TYR C 125     -16.213  19.409   2.344  1.00 93.25           C  
ATOM   4076  CE1 TYR C 125     -15.712  21.691   3.833  1.00 93.25           C  
ATOM   4077  CE2 TYR C 125     -15.600  19.305   3.588  1.00 93.25           C  
ATOM   4078  OH  TYR C 125     -14.749  20.353   5.557  1.00 93.25           O  
ATOM   4079  CZ  TYR C 125     -15.355  20.450   4.324  1.00 93.25           C  
ATOM   4080  N   LYS C 126     -19.960  20.944   2.448  1.00 95.18           N  
ATOM   4081  CA  LYS C 126     -20.691  21.794   3.383  1.00 95.18           C  
ATOM   4082  C   LYS C 126     -19.768  22.334   4.472  1.00 95.18           C  
ATOM   4083  CB  LYS C 126     -21.851  21.023   4.015  1.00 95.18           C  
ATOM   4084  O   LYS C 126     -19.164  21.563   5.220  1.00 95.18           O  
ATOM   4085  CG  LYS C 126     -23.074  20.899   3.118  1.00 95.18           C  
ATOM   4086  CD  LYS C 126     -24.232  20.225   3.841  1.00 95.18           C  
ATOM   4087  CE  LYS C 126     -25.433  20.037   2.923  1.00 95.18           C  
ATOM   4088  NZ  LYS C 126     -26.565  19.361   3.623  1.00 95.18           N  
ATOM   4089  N   VAL C 127     -19.752  23.654   4.550  1.00 96.37           N  
ATOM   4090  CA  VAL C 127     -18.913  24.300   5.554  1.00 96.37           C  
ATOM   4091  C   VAL C 127     -19.778  24.789   6.713  1.00 96.37           C  
ATOM   4092  CB  VAL C 127     -18.113  25.477   4.952  1.00 96.37           C  
ATOM   4093  O   VAL C 127     -20.748  25.521   6.506  1.00 96.37           O  
ATOM   4094  CG1 VAL C 127     -17.305  26.190   6.035  1.00 96.37           C  
ATOM   4095  CG2 VAL C 127     -17.196  24.983   3.835  1.00 96.37           C  
ATOM   4096  N   GLU C 128     -19.484  24.303   7.888  1.00 96.28           N  
ATOM   4097  CA  GLU C 128     -20.123  24.838   9.086  1.00 96.28           C  
ATOM   4098  C   GLU C 128     -19.414  26.099   9.573  1.00 96.28           C  
ATOM   4099  CB  GLU C 128     -20.147  23.786  10.198  1.00 96.28           C  
ATOM   4100  O   GLU C 128     -18.297  26.030  10.088  1.00 96.28           O  
ATOM   4101  CG  GLU C 128     -21.009  24.171  11.391  1.00 96.28           C  
ATOM   4102  CD  GLU C 128     -20.938  23.169  12.532  1.00 96.28           C  
ATOM   4103  OE1 GLU C 128     -21.434  23.474  13.640  1.00 96.28           O  
ATOM   4104  OE2 GLU C 128     -20.381  22.069  12.316  1.00 96.28           O  
ATOM   4105  N   ILE C 129     -20.155  27.246   9.496  1.00 97.34           N  
ATOM   4106  CA  ILE C 129     -19.571  28.519   9.905  1.00 97.34           C  
ATOM   4107  C   ILE C 129     -19.667  28.668  11.422  1.00 97.34           C  
ATOM   4108  CB  ILE C 129     -20.263  29.710   9.205  1.00 97.34           C  
ATOM   4109  O   ILE C 129     -20.766  28.710  11.979  1.00 97.34           O  
ATOM   4110  CG1 ILE C 129     -20.126  29.587   7.683  1.00 97.34           C  
ATOM   4111  CG2 ILE C 129     -19.686  31.038   9.701  1.00 97.34           C  
ATOM   4112  CD1 ILE C 129     -20.876  30.660   6.905  1.00 97.34           C  
ATOM   4113  N   LEU C 130     -18.518  28.747  12.054  1.00 96.79           N  
ATOM   4114  CA  LEU C 130     -18.486  28.910  13.503  1.00 96.79           C  
ATOM   4115  C   LEU C 130     -18.671  30.373  13.889  1.00 96.79           C  
ATOM   4116  CB  LEU C 130     -17.168  28.381  14.073  1.00 96.79           C  
ATOM   4117  O   LEU C 130     -19.423  30.685  14.815  1.00 96.79           O  
ATOM   4118  CG  LEU C 130     -16.856  26.907  13.807  1.00 96.79           C  
ATOM   4119  CD1 LEU C 130     -15.436  26.577  14.252  1.00 96.79           C  
ATOM   4120  CD2 LEU C 130     -17.866  26.010  14.515  1.00 96.79           C  
ATOM   4121  N   ASN C 131     -17.984  31.216  13.177  1.00 97.48           N  
ATOM   4122  CA  ASN C 131     -18.090  32.666  13.300  1.00 97.48           C  
ATOM   4123  C   ASN C 131     -18.099  33.345  11.934  1.00 97.48           C  
ATOM   4124  CB  ASN C 131     -16.951  33.216  14.160  1.00 97.48           C  
ATOM   4125  O   ASN C 131     -17.219  33.100  11.108  1.00 97.48           O  
ATOM   4126  CG  ASN C 131     -16.931  32.622  15.554  1.00 97.48           C  
ATOM   4127  ND2 ASN C 131     -16.082  31.622  15.761  1.00 97.48           N  
ATOM   4128  OD1 ASN C 131     -17.673  33.057  16.438  1.00 97.48           O  
ATOM   4129  N   PRO C 132     -19.019  34.200  11.696  1.00 97.23           N  
ATOM   4130  CA  PRO C 132     -19.143  34.822  10.376  1.00 97.23           C  
ATOM   4131  C   PRO C 132     -17.894  35.602   9.971  1.00 97.23           C  
ATOM   4132  CB  PRO C 132     -20.343  35.758  10.539  1.00 97.23           C  
ATOM   4133  O   PRO C 132     -17.229  36.195  10.825  1.00 97.23           O  
ATOM   4134  CG  PRO C 132     -20.993  35.328  11.814  1.00 97.23           C  
ATOM   4135  CD  PRO C 132     -20.016  34.491  12.589  1.00 97.23           C  
ATOM   4136  N   PRO C 133     -17.591  35.526   8.660  1.00 98.00           N  
ATOM   4137  CA  PRO C 133     -16.470  36.338   8.181  1.00 98.00           C  
ATOM   4138  C   PRO C 133     -16.643  37.823   8.490  1.00 98.00           C  
ATOM   4139  CB  PRO C 133     -16.475  36.090   6.670  1.00 98.00           C  
ATOM   4140  O   PRO C 133     -17.765  38.335   8.471  1.00 98.00           O  
ATOM   4141  CG  PRO C 133     -17.263  34.833   6.492  1.00 98.00           C  
ATOM   4142  CD  PRO C 133     -18.252  34.726   7.617  1.00 98.00           C  
ATOM   4143  N   ARG C 134     -15.551  38.568   8.757  1.00 97.85           N  
ATOM   4144  CA  ARG C 134     -15.587  39.990   9.082  1.00 97.85           C  
ATOM   4145  C   ARG C 134     -15.211  40.838   7.872  1.00 97.85           C  
ATOM   4146  CB  ARG C 134     -14.649  40.299  10.251  1.00 97.85           C  
ATOM   4147  O   ARG C 134     -14.250  40.528   7.164  1.00 97.85           O  
ATOM   4148  CG  ARG C 134     -15.009  39.575  11.538  1.00 97.85           C  
ATOM   4149  CD  ARG C 134     -13.947  39.769  12.611  1.00 97.85           C  
ATOM   4150  NE  ARG C 134     -12.657  39.224  12.197  1.00 97.85           N  
ATOM   4151  NH1 ARG C 134     -11.468  40.162  13.942  1.00 97.85           N  
ATOM   4152  NH2 ARG C 134     -10.393  38.880  12.375  1.00 97.85           N  
ATOM   4153  CZ  ARG C 134     -11.509  39.423  12.839  1.00 97.85           C  
ATOM   4154  N   GLU C 135     -15.980  41.806   7.718  1.00 94.89           N  
ATOM   4155  CA  GLU C 135     -15.783  42.680   6.566  1.00 94.89           C  
ATOM   4156  C   GLU C 135     -14.422  43.369   6.622  1.00 94.89           C  
ATOM   4157  CB  GLU C 135     -16.898  43.726   6.486  1.00 94.89           C  
ATOM   4158  O   GLU C 135     -14.042  43.921   7.656  1.00 94.89           O  
ATOM   4159  CG  GLU C 135     -17.097  44.308   5.095  1.00 94.89           C  
ATOM   4160  CD  GLU C 135     -18.300  45.234   4.998  1.00 94.89           C  
ATOM   4161  OE1 GLU C 135     -18.597  45.729   3.887  1.00 94.89           O  
ATOM   4162  OE2 GLU C 135     -18.949  45.467   6.042  1.00 94.89           O  
ATOM   4163  N   GLY C 136     -13.679  43.350   5.550  1.00 93.87           N  
ATOM   4164  CA  GLY C 136     -12.418  44.063   5.417  1.00 93.87           C  
ATOM   4165  C   GLY C 136     -11.233  43.285   5.954  1.00 93.87           C  
ATOM   4166  O   GLY C 136     -10.083  43.695   5.779  1.00 93.87           O  
ATOM   4167  N   LYS C 137     -11.484  42.127   6.569  1.00 97.86           N  
ATOM   4168  CA  LYS C 137     -10.387  41.343   7.127  1.00 97.86           C  
ATOM   4169  C   LYS C 137      -9.799  40.397   6.083  1.00 97.86           C  
ATOM   4170  CB  LYS C 137     -10.860  40.548   8.345  1.00 97.86           C  
ATOM   4171  O   LYS C 137     -10.514  39.919   5.199  1.00 97.86           O  
ATOM   4172  CG  LYS C 137     -11.344  41.414   9.499  1.00 97.86           C  
ATOM   4173  CD  LYS C 137     -10.214  42.257  10.078  1.00 97.86           C  
ATOM   4174  CE  LYS C 137     -10.686  43.087  11.264  1.00 97.86           C  
ATOM   4175  NZ  LYS C 137      -9.605  43.978  11.781  1.00 97.86           N  
ATOM   4176  N   LYS C 138      -8.472  40.176   6.157  1.00 98.38           N  
ATOM   4177  CA  LYS C 138      -7.805  39.190   5.311  1.00 98.38           C  
ATOM   4178  C   LYS C 138      -8.023  37.775   5.840  1.00 98.38           C  
ATOM   4179  CB  LYS C 138      -6.308  39.489   5.217  1.00 98.38           C  
ATOM   4180  O   LYS C 138      -8.667  37.585   6.873  1.00 98.38           O  
ATOM   4181  CG  LYS C 138      -5.987  40.908   4.771  1.00 98.38           C  
ATOM   4182  CD  LYS C 138      -4.587  41.006   4.179  1.00 98.38           C  
ATOM   4183  CE  LYS C 138      -4.221  42.444   3.839  1.00 98.38           C  
ATOM   4184  NZ  LYS C 138      -4.535  42.774   2.417  1.00 98.38           N  
ATOM   4185  N   LEU C 139      -7.605  36.800   5.037  1.00 98.69           N  
ATOM   4186  CA  LEU C 139      -7.837  35.421   5.451  1.00 98.69           C  
ATOM   4187  C   LEU C 139      -6.518  34.706   5.726  1.00 98.69           C  
ATOM   4188  CB  LEU C 139      -8.627  34.665   4.380  1.00 98.69           C  
ATOM   4189  O   LEU C 139      -5.605  34.741   4.898  1.00 98.69           O  
ATOM   4190  CG  LEU C 139      -8.887  33.182   4.649  1.00 98.69           C  
ATOM   4191  CD1 LEU C 139      -9.828  33.016   5.837  1.00 98.69           C  
ATOM   4192  CD2 LEU C 139      -9.459  32.505   3.408  1.00 98.69           C  
ATOM   4193  N   LEU C 140      -6.406  34.092   6.925  1.00 98.78           N  
ATOM   4194  CA  LEU C 140      -5.308  33.208   7.299  1.00 98.78           C  
ATOM   4195  C   LEU C 140      -5.794  31.769   7.443  1.00 98.78           C  
ATOM   4196  CB  LEU C 140      -4.664  33.675   8.607  1.00 98.78           C  
ATOM   4197  O   LEU C 140      -6.627  31.474   8.302  1.00 98.78           O  
ATOM   4198  CG  LEU C 140      -3.568  32.776   9.182  1.00 98.78           C  
ATOM   4199  CD1 LEU C 140      -2.381  32.712   8.227  1.00 98.78           C  
ATOM   4200  CD2 LEU C 140      -3.131  33.277  10.554  1.00 98.78           C  
ATOM   4201  N   VAL C 141      -5.240  30.887   6.577  1.00 98.74           N  
ATOM   4202  CA  VAL C 141      -5.565  29.466   6.654  1.00 98.74           C  
ATOM   4203  C   VAL C 141      -4.403  28.703   7.285  1.00 98.74           C  
ATOM   4204  CB  VAL C 141      -5.892  28.883   5.261  1.00 98.74           C  
ATOM   4205  O   VAL C 141      -3.258  28.827   6.844  1.00 98.74           O  
ATOM   4206  CG1 VAL C 141      -6.297  27.414   5.372  1.00 98.74           C  
ATOM   4207  CG2 VAL C 141      -6.998  29.695   4.589  1.00 98.74           C  
ATOM   4208  N   LEU C 142      -4.765  27.815   8.281  1.00 98.37           N  
ATOM   4209  CA  LEU C 142      -3.692  27.168   9.028  1.00 98.37           C  
ATOM   4210  C   LEU C 142      -3.862  25.652   9.022  1.00 98.37           C  
ATOM   4211  CB  LEU C 142      -3.656  27.683  10.470  1.00 98.37           C  
ATOM   4212  O   LEU C 142      -4.938  25.143   9.345  1.00 98.37           O  
ATOM   4213  CG  LEU C 142      -3.263  29.149  10.656  1.00 98.37           C  
ATOM   4214  CD1 LEU C 142      -3.570  29.603  12.079  1.00 98.37           C  
ATOM   4215  CD2 LEU C 142      -1.787  29.353  10.331  1.00 98.37           C  
ATOM   4216  N   ASP C 143      -2.772  25.077   8.616  1.00 94.79           N  
ATOM   4217  CA  ASP C 143      -2.655  23.642   8.857  1.00 94.79           C  
ATOM   4218  C   ASP C 143      -2.497  23.347  10.347  1.00 94.79           C  
ATOM   4219  CB  ASP C 143      -1.473  23.061   8.078  1.00 94.79           C  
ATOM   4220  O   ASP C 143      -2.206  24.249  11.136  1.00 94.79           O  
ATOM   4221  CG  ASP C 143      -1.340  21.557   8.237  1.00 94.79           C  
ATOM   4222  OD1 ASP C 143      -2.329  20.829   8.000  1.00 94.79           O  
ATOM   4223  OD2 ASP C 143      -0.238  21.095   8.604  1.00 94.79           O  
ATOM   4224  N   VAL C 144      -2.749  21.989  10.760  1.00 91.77           N  
ATOM   4225  CA  VAL C 144      -2.710  21.660  12.181  1.00 91.77           C  
ATOM   4226  C   VAL C 144      -1.439  20.873  12.494  1.00 91.77           C  
ATOM   4227  CB  VAL C 144      -3.955  20.853  12.612  1.00 91.77           C  
ATOM   4228  O   VAL C 144      -0.511  21.402  13.112  1.00 91.77           O  
ATOM   4229  CG1 VAL C 144      -3.895  20.521  14.102  1.00 91.77           C  
ATOM   4230  CG2 VAL C 144      -5.231  21.627  12.285  1.00 91.77           C  
ATOM   4231  N   ASP C 145      -1.343  19.626  11.948  1.00 84.92           N  
ATOM   4232  CA  ASP C 145      -0.263  18.705  12.290  1.00 84.92           C  
ATOM   4233  C   ASP C 145       1.087  19.242  11.819  1.00 84.92           C  
ATOM   4234  CB  ASP C 145      -0.521  17.325  11.680  1.00 84.92           C  
ATOM   4235  O   ASP C 145       1.243  19.605  10.651  1.00 84.92           O  
ATOM   4236  CG  ASP C 145      -1.739  16.635  12.270  1.00 84.92           C  
ATOM   4237  OD1 ASP C 145      -2.065  16.879  13.452  1.00 84.92           O  
ATOM   4238  OD2 ASP C 145      -2.375  15.838  11.548  1.00 84.92           O  
ATOM   4239  N   TYR C 146       2.047  19.344  12.759  1.00 88.02           N  
ATOM   4240  CA  TYR C 146       3.419  19.810  12.590  1.00 88.02           C  
ATOM   4241  C   TYR C 146       3.455  21.304  12.294  1.00 88.02           C  
ATOM   4242  CB  TYR C 146       4.113  19.038  11.464  1.00 88.02           C  
ATOM   4243  O   TYR C 146       4.531  21.889  12.151  1.00 88.02           O  
ATOM   4244  CG  TYR C 146       4.574  17.658  11.868  1.00 88.02           C  
ATOM   4245  CD1 TYR C 146       5.097  17.421  13.138  1.00 88.02           C  
ATOM   4246  CD2 TYR C 146       4.488  16.590  10.982  1.00 88.02           C  
ATOM   4247  CE1 TYR C 146       5.524  16.152  13.514  1.00 88.02           C  
ATOM   4248  CE2 TYR C 146       4.912  15.317  11.348  1.00 88.02           C  
ATOM   4249  OH  TYR C 146       5.849  13.849  12.981  1.00 88.02           O  
ATOM   4250  CZ  TYR C 146       5.428  15.108  12.614  1.00 88.02           C  
ATOM   4251  N   THR C 147       2.273  21.935  12.176  1.00 92.65           N  
ATOM   4252  CA  THR C 147       2.172  23.387  12.080  1.00 92.65           C  
ATOM   4253  C   THR C 147       1.837  23.997  13.438  1.00 92.65           C  
ATOM   4254  CB  THR C 147       1.108  23.807  11.049  1.00 92.65           C  
ATOM   4255  O   THR C 147       2.598  24.812  13.964  1.00 92.65           O  
ATOM   4256  CG2 THR C 147       0.996  25.325  10.961  1.00 92.65           C  
ATOM   4257  OG1 THR C 147       1.467  23.290   9.762  1.00 92.65           O  
ATOM   4258  N   LEU C 148       0.785  23.472  14.059  1.00 93.87           N  
ATOM   4259  CA  LEU C 148       0.350  24.009  15.343  1.00 93.87           C  
ATOM   4260  C   LEU C 148       0.596  23.005  16.464  1.00 93.87           C  
ATOM   4261  CB  LEU C 148      -1.134  24.384  15.293  1.00 93.87           C  
ATOM   4262  O   LEU C 148       0.555  23.363  17.644  1.00 93.87           O  
ATOM   4263  CG  LEU C 148      -1.548  25.368  14.198  1.00 93.87           C  
ATOM   4264  CD1 LEU C 148      -3.043  25.656  14.283  1.00 93.87           C  
ATOM   4265  CD2 LEU C 148      -0.743  26.658  14.305  1.00 93.87           C  
ATOM   4266  N   PHE C 149       0.857  21.778  16.006  1.00 85.37           N  
ATOM   4267  CA  PHE C 149       0.807  20.689  16.975  1.00 85.37           C  
ATOM   4268  C   PHE C 149       1.745  19.559  16.567  1.00 85.37           C  
ATOM   4269  CB  PHE C 149      -0.623  20.159  17.116  1.00 85.37           C  
ATOM   4270  O   PHE C 149       1.832  19.212  15.387  1.00 85.37           O  
ATOM   4271  CG  PHE C 149      -0.747  18.987  18.051  1.00 85.37           C  
ATOM   4272  CD1 PHE C 149      -0.873  17.695  17.556  1.00 85.37           C  
ATOM   4273  CD2 PHE C 149      -0.736  19.177  19.427  1.00 85.37           C  
ATOM   4274  CE1 PHE C 149      -0.987  16.608  18.419  1.00 85.37           C  
ATOM   4275  CE2 PHE C 149      -0.850  18.096  20.296  1.00 85.37           C  
ATOM   4276  CZ  PHE C 149      -0.976  16.812  19.790  1.00 85.37           C  
ATOM   4277  N   ASP C 150       2.536  19.100  17.538  1.00 74.54           N  
ATOM   4278  CA  ASP C 150       3.310  17.884  17.310  1.00 74.54           C  
ATOM   4279  C   ASP C 150       2.449  16.639  17.514  1.00 74.54           C  
ATOM   4280  CB  ASP C 150       4.526  17.840  18.238  1.00 74.54           C  
ATOM   4281  O   ASP C 150       2.282  16.171  18.642  1.00 74.54           O  
ATOM   4282  CG  ASP C 150       5.426  16.645  17.979  1.00 74.54           C  
ATOM   4283  OD1 ASP C 150       5.098  15.811  17.108  1.00 74.54           O  
ATOM   4284  OD2 ASP C 150       6.472  16.534  18.654  1.00 74.54           O  
ATOM   4285  N   HIS C 151       2.013  16.122  16.435  1.00 66.49           N  
ATOM   4286  CA  HIS C 151       0.994  15.083  16.531  1.00 66.49           C  
ATOM   4287  C   HIS C 151       1.626  13.707  16.717  1.00 66.49           C  
ATOM   4288  CB  HIS C 151       0.104  15.088  15.287  1.00 66.49           C  
ATOM   4289  O   HIS C 151       0.927  12.733  17.005  1.00 66.49           O  
ATOM   4290  CG  HIS C 151       0.792  14.592  14.055  1.00 66.49           C  
ATOM   4291  CD2 HIS C 151       0.666  13.429  13.373  1.00 66.49           C  
ATOM   4292  ND1 HIS C 151       1.746  15.329  13.387  1.00 66.49           N  
ATOM   4293  CE1 HIS C 151       2.176  14.640  12.344  1.00 66.49           C  
ATOM   4294  NE2 HIS C 151       1.537  13.483  12.313  1.00 66.49           N  
ATOM   4295  N   ARG C 152       2.918  13.629  16.570  1.00 58.86           N  
ATOM   4296  CA  ARG C 152       3.559  12.318  16.599  1.00 58.86           C  
ATOM   4297  C   ARG C 152       4.264  12.083  17.930  1.00 58.86           C  
ATOM   4298  CB  ARG C 152       4.557  12.182  15.446  1.00 58.86           C  
ATOM   4299  O   ARG C 152       4.581  10.944  18.278  1.00 58.86           O  
ATOM   4300  CG  ARG C 152       3.905  11.969  14.089  1.00 58.86           C  
ATOM   4301  CD  ARG C 152       4.659  10.942  13.256  1.00 58.86           C  
ATOM   4302  NE  ARG C 152       4.092  10.812  11.917  1.00 58.86           N  
ATOM   4303  NH1 ARG C 152       5.708   9.351  11.150  1.00 58.86           N  
ATOM   4304  NH2 ARG C 152       4.005  10.014   9.766  1.00 58.86           N  
ATOM   4305  CZ  ARG C 152       4.603  10.059  10.947  1.00 58.86           C  
ATOM   4306  N   SER C 153       4.616  13.109  18.782  1.00 51.43           N  
ATOM   4307  CA  SER C 153       5.263  12.948  20.080  1.00 51.43           C  
ATOM   4308  C   SER C 153       4.247  12.601  21.164  1.00 51.43           C  
ATOM   4309  CB  SER C 153       6.016  14.222  20.466  1.00 51.43           C  
ATOM   4310  O   SER C 153       3.044  12.797  20.980  1.00 51.43           O  
ATOM   4311  OG  SER C 153       7.057  14.489  19.541  1.00 51.43           O  
ATOM   4312  N   CYS C 154       4.651  11.856  22.146  1.00 49.56           N  
ATOM   4313  CA  CYS C 154       3.791  11.508  23.271  1.00 49.56           C  
ATOM   4314  C   CYS C 154       4.022  12.450  24.446  1.00 49.56           C  
ATOM   4315  CB  CYS C 154       4.036  10.064  23.707  1.00 49.56           C  
ATOM   4316  O   CYS C 154       5.155  12.862  24.703  1.00 49.56           O  
ATOM   4317  SG  CYS C 154       3.446   8.835  22.522  1.00 49.56           S  
ATOM   4318  N   ALA C 155       2.957  13.015  24.961  1.00 52.50           N  
ATOM   4319  CA  ALA C 155       3.057  13.862  26.147  1.00 52.50           C  
ATOM   4320  C   ALA C 155       1.882  13.626  27.091  1.00 52.50           C  
ATOM   4321  CB  ALA C 155       3.126  15.333  25.746  1.00 52.50           C  
ATOM   4322  O   ALA C 155       0.909  12.961  26.727  1.00 52.50           O  
ATOM   4323  N   GLU C 156       2.121  13.981  28.369  1.00 47.95           N  
ATOM   4324  CA  GLU C 156       1.080  13.804  29.377  1.00 47.95           C  
ATOM   4325  C   GLU C 156      -0.145  14.657  29.061  1.00 47.95           C  
ATOM   4326  CB  GLU C 156       1.616  14.149  30.769  1.00 47.95           C  
ATOM   4327  O   GLU C 156      -1.281  14.215  29.245  1.00 47.95           O  
ATOM   4328  CG  GLU C 156       2.399  13.021  31.423  1.00 47.95           C  
ATOM   4329  CD  GLU C 156       2.830  13.336  32.847  1.00 47.95           C  
ATOM   4330  OE1 GLU C 156       3.451  12.467  33.500  1.00 47.95           O  
ATOM   4331  OE2 GLU C 156       2.545  14.462  33.313  1.00 47.95           O  
ATOM   4332  N   THR C 157       0.171  15.876  28.630  1.00 56.26           N  
ATOM   4333  CA  THR C 157      -0.930  16.777  28.307  1.00 56.26           C  
ATOM   4334  C   THR C 157      -0.778  17.331  26.893  1.00 56.26           C  
ATOM   4335  CB  THR C 157      -1.012  17.942  29.311  1.00 56.26           C  
ATOM   4336  O   THR C 157       0.336  17.426  26.374  1.00 56.26           O  
ATOM   4337  CG2 THR C 157      -1.493  17.459  30.675  1.00 56.26           C  
ATOM   4338  OG1 THR C 157       0.286  18.533  29.455  1.00 56.26           O  
ATOM   4339  N   GLY C 158      -1.882  17.598  26.186  1.00 65.58           N  
ATOM   4340  CA  GLY C 158      -1.904  18.195  24.860  1.00 65.58           C  
ATOM   4341  C   GLY C 158      -1.150  19.510  24.786  1.00 65.58           C  
ATOM   4342  O   GLY C 158      -0.510  19.808  23.776  1.00 65.58           O  
ATOM   4343  N   VAL C 159      -1.050  20.191  25.846  1.00 73.09           N  
ATOM   4344  CA  VAL C 159      -0.421  21.507  25.907  1.00 73.09           C  
ATOM   4345  C   VAL C 159       1.080  21.374  25.664  1.00 73.09           C  
ATOM   4346  CB  VAL C 159      -0.682  22.198  27.264  1.00 73.09           C  
ATOM   4347  O   VAL C 159       1.703  22.267  25.084  1.00 73.09           O  
ATOM   4348  CG1 VAL C 159       0.094  23.511  27.359  1.00 73.09           C  
ATOM   4349  CG2 VAL C 159      -2.177  22.442  27.459  1.00 73.09           C  
ATOM   4350  N   GLU C 160       1.619  20.205  26.102  1.00 77.01           N  
ATOM   4351  CA  GLU C 160       3.049  19.973  25.922  1.00 77.01           C  
ATOM   4352  C   GLU C 160       3.389  19.739  24.453  1.00 77.01           C  
ATOM   4353  CB  GLU C 160       3.510  18.781  26.765  1.00 77.01           C  
ATOM   4354  O   GLU C 160       4.543  19.894  24.045  1.00 77.01           O  
ATOM   4355  CG  GLU C 160       3.471  19.036  28.264  1.00 77.01           C  
ATOM   4356  CD  GLU C 160       3.850  17.818  29.091  1.00 77.01           C  
ATOM   4357  OE1 GLU C 160       3.805  17.893  30.339  1.00 77.01           O  
ATOM   4358  OE2 GLU C 160       4.195  16.779  28.484  1.00 77.01           O  
ATOM   4359  N   LEU C 161       2.332  19.426  23.725  1.00 80.77           N  
ATOM   4360  CA  LEU C 161       2.547  19.130  22.313  1.00 80.77           C  
ATOM   4361  C   LEU C 161       2.142  20.314  21.442  1.00 80.77           C  
ATOM   4362  CB  LEU C 161       1.759  17.884  21.900  1.00 80.77           C  
ATOM   4363  O   LEU C 161       2.308  20.277  20.220  1.00 80.77           O  
ATOM   4364  CG  LEU C 161       2.141  16.578  22.599  1.00 80.77           C  
ATOM   4365  CD1 LEU C 161       1.188  15.459  22.189  1.00 80.77           C  
ATOM   4366  CD2 LEU C 161       3.584  16.202  22.278  1.00 80.77           C  
ATOM   4367  N   MET C 162       1.619  21.390  22.062  1.00 91.27           N  
ATOM   4368  CA  MET C 162       1.221  22.618  21.381  1.00 91.27           C  
ATOM   4369  C   MET C 162       2.443  23.440  20.983  1.00 91.27           C  
ATOM   4370  CB  MET C 162       0.297  23.452  22.271  1.00 91.27           C  
ATOM   4371  O   MET C 162       3.352  23.640  21.791  1.00 91.27           O  
ATOM   4372  CG  MET C 162      -0.176  24.743  21.623  1.00 91.27           C  
ATOM   4373  SD  MET C 162      -1.317  25.693  22.702  1.00 91.27           S  
ATOM   4374  CE  MET C 162      -0.172  26.192  24.018  1.00 91.27           C  
ATOM   4375  N   ARG C 163       2.442  23.826  19.659  1.00 94.30           N  
ATOM   4376  CA  ARG C 163       3.573  24.648  19.238  1.00 94.30           C  
ATOM   4377  C   ARG C 163       3.646  25.936  20.050  1.00 94.30           C  
ATOM   4378  CB  ARG C 163       3.475  24.974  17.746  1.00 94.30           C  
ATOM   4379  O   ARG C 163       2.631  26.606  20.254  1.00 94.30           O  
ATOM   4380  CG  ARG C 163       4.728  25.615  17.172  1.00 94.30           C  
ATOM   4381  CD  ARG C 163       4.717  25.611  15.650  1.00 94.30           C  
ATOM   4382  NE  ARG C 163       6.008  26.015  15.100  1.00 94.30           N  
ATOM   4383  NH1 ARG C 163       5.443  25.578  12.903  1.00 94.30           N  
ATOM   4384  NH2 ARG C 163       7.528  26.379  13.418  1.00 94.30           N  
ATOM   4385  CZ  ARG C 163       6.324  25.990  13.808  1.00 94.30           C  
ATOM   4386  N   PRO C 164       4.824  26.320  20.580  1.00 95.05           N  
ATOM   4387  CA  PRO C 164       4.963  27.510  21.421  1.00 95.05           C  
ATOM   4388  C   PRO C 164       4.469  28.781  20.732  1.00 95.05           C  
ATOM   4389  CB  PRO C 164       6.469  27.582  21.685  1.00 95.05           C  
ATOM   4390  O   PRO C 164       4.627  28.930  19.518  1.00 95.05           O  
ATOM   4391  CG  PRO C 164       6.966  26.194  21.439  1.00 95.05           C  
ATOM   4392  CD  PRO C 164       6.080  25.544  20.416  1.00 95.05           C  
ATOM   4393  N   TYR C 165       3.716  29.715  21.547  1.00 96.35           N  
ATOM   4394  CA  TYR C 165       3.249  31.040  21.154  1.00 96.35           C  
ATOM   4395  C   TYR C 165       1.993  30.942  20.295  1.00 96.35           C  
ATOM   4396  CB  TYR C 165       4.344  31.793  20.393  1.00 96.35           C  
ATOM   4397  O   TYR C 165       1.627  31.899  19.608  1.00 96.35           O  
ATOM   4398  CG  TYR C 165       5.638  31.919  21.159  1.00 96.35           C  
ATOM   4399  CD1 TYR C 165       5.750  32.795  22.236  1.00 96.35           C  
ATOM   4400  CD2 TYR C 165       6.752  31.164  20.807  1.00 96.35           C  
ATOM   4401  CE1 TYR C 165       6.941  32.916  22.944  1.00 96.35           C  
ATOM   4402  CE2 TYR C 165       7.948  31.277  21.508  1.00 96.35           C  
ATOM   4403  OH  TYR C 165       9.215  32.269  23.271  1.00 96.35           O  
ATOM   4404  CZ  TYR C 165       8.033  32.154  22.573  1.00 96.35           C  
ATOM   4405  N   LEU C 166       1.380  29.806  20.338  1.00 97.14           N  
ATOM   4406  CA  LEU C 166       0.221  29.566  19.485  1.00 97.14           C  
ATOM   4407  C   LEU C 166      -0.884  30.578  19.773  1.00 97.14           C  
ATOM   4408  CB  LEU C 166      -0.309  28.144  19.687  1.00 97.14           C  
ATOM   4409  O   LEU C 166      -1.359  31.260  18.862  1.00 97.14           O  
ATOM   4410  CG  LEU C 166      -1.623  27.803  18.982  1.00 97.14           C  
ATOM   4411  CD1 LEU C 166      -1.475  27.973  17.474  1.00 97.14           C  
ATOM   4412  CD2 LEU C 166      -2.061  26.384  19.325  1.00 97.14           C  
ATOM   4413  N   HIS C 167      -1.273  30.720  21.054  1.00 97.34           N  
ATOM   4414  CA  HIS C 167      -2.396  31.591  21.384  1.00 97.34           C  
ATOM   4415  C   HIS C 167      -2.030  33.059  21.195  1.00 97.34           C  
ATOM   4416  CB  HIS C 167      -2.859  31.346  22.822  1.00 97.34           C  
ATOM   4417  O   HIS C 167      -2.856  33.856  20.746  1.00 97.34           O  
ATOM   4418  CG  HIS C 167      -3.467  29.996  23.035  1.00 97.34           C  
ATOM   4419  CD2 HIS C 167      -3.111  28.981  23.857  1.00 97.34           C  
ATOM   4420  ND1 HIS C 167      -4.582  29.566  22.349  1.00 97.34           N  
ATOM   4421  CE1 HIS C 167      -4.887  28.340  22.742  1.00 97.34           C  
ATOM   4422  NE2 HIS C 167      -4.010  27.962  23.656  1.00 97.34           N  
ATOM   4423  N   GLU C 168      -0.823  33.382  21.493  1.00 97.50           N  
ATOM   4424  CA  GLU C 168      -0.358  34.736  21.206  1.00 97.50           C  
ATOM   4425  C   GLU C 168      -0.392  35.026  19.709  1.00 97.50           C  
ATOM   4426  CB  GLU C 168       1.058  34.945  21.750  1.00 97.50           C  
ATOM   4427  O   GLU C 168      -0.802  36.111  19.291  1.00 97.50           O  
ATOM   4428  CG  GLU C 168       1.144  34.920  23.269  1.00 97.50           C  
ATOM   4429  CD  GLU C 168       1.399  33.532  23.833  1.00 97.50           C  
ATOM   4430  OE1 GLU C 168       1.849  33.422  24.997  1.00 97.50           O  
ATOM   4431  OE2 GLU C 168       1.149  32.545  23.106  1.00 97.50           O  
ATOM   4432  N   PHE C 169       0.025  34.081  18.926  1.00 98.26           N  
ATOM   4433  CA  PHE C 169       0.033  34.189  17.472  1.00 98.26           C  
ATOM   4434  C   PHE C 169      -1.382  34.369  16.935  1.00 98.26           C  
ATOM   4435  CB  PHE C 169       0.680  32.951  16.844  1.00 98.26           C  
ATOM   4436  O   PHE C 169      -1.647  35.297  16.167  1.00 98.26           O  
ATOM   4437  CG  PHE C 169       0.432  32.822  15.365  1.00 98.26           C  
ATOM   4438  CD1 PHE C 169      -0.494  31.907  14.879  1.00 98.26           C  
ATOM   4439  CD2 PHE C 169       1.125  33.615  14.460  1.00 98.26           C  
ATOM   4440  CE1 PHE C 169      -0.726  31.784  13.511  1.00 98.26           C  
ATOM   4441  CE2 PHE C 169       0.899  33.498  13.092  1.00 98.26           C  
ATOM   4442  CZ  PHE C 169      -0.026  32.582  12.619  1.00 98.26           C  
ATOM   4443  N   LEU C 170      -2.318  33.589  17.412  1.00 98.62           N  
ATOM   4444  CA  LEU C 170      -3.687  33.636  16.912  1.00 98.62           C  
ATOM   4445  C   LEU C 170      -4.386  34.914  17.363  1.00 98.62           C  
ATOM   4446  CB  LEU C 170      -4.475  32.414  17.390  1.00 98.62           C  
ATOM   4447  O   LEU C 170      -5.172  35.495  16.611  1.00 98.62           O  
ATOM   4448  CG  LEU C 170      -4.049  31.064  16.811  1.00 98.62           C  
ATOM   4449  CD1 LEU C 170      -4.863  29.937  17.438  1.00 98.62           C  
ATOM   4450  CD2 LEU C 170      -4.203  31.060  15.294  1.00 98.62           C  
ATOM   4451  N   THR C 171      -4.077  35.338  18.585  1.00 98.51           N  
ATOM   4452  CA  THR C 171      -4.641  36.580  19.101  1.00 98.51           C  
ATOM   4453  C   THR C 171      -4.202  37.768  18.250  1.00 98.51           C  
ATOM   4454  CB  THR C 171      -4.230  36.814  20.566  1.00 98.51           C  
ATOM   4455  O   THR C 171      -5.029  38.585  17.840  1.00 98.51           O  
ATOM   4456  CG2 THR C 171      -4.791  38.132  21.091  1.00 98.51           C  
ATOM   4457  OG1 THR C 171      -4.728  35.741  21.374  1.00 98.51           O  
ATOM   4458  N   SER C 172      -3.003  37.817  17.953  1.00 98.34           N  
ATOM   4459  CA  SER C 172      -2.460  38.898  17.138  1.00 98.34           C  
ATOM   4460  C   SER C 172      -2.991  38.833  15.709  1.00 98.34           C  
ATOM   4461  CB  SER C 172      -0.932  38.845  17.125  1.00 98.34           C  
ATOM   4462  O   SER C 172      -3.420  39.847  15.155  1.00 98.34           O  
ATOM   4463  OG  SER C 172      -0.399  39.894  16.335  1.00 98.34           O  
ATOM   4464  N   ALA C 173      -3.003  37.653  15.079  1.00 98.58           N  
ATOM   4465  CA  ALA C 173      -3.465  37.466  13.706  1.00 98.58           C  
ATOM   4466  C   ALA C 173      -4.931  37.862  13.561  1.00 98.58           C  
ATOM   4467  CB  ALA C 173      -3.263  36.017  13.269  1.00 98.58           C  
ATOM   4468  O   ALA C 173      -5.323  38.460  12.556  1.00 98.58           O  
ATOM   4469  N   TYR C 174      -5.679  37.587  14.632  1.00 98.59           N  
ATOM   4470  CA  TYR C 174      -7.122  37.797  14.609  1.00 98.59           C  
ATOM   4471  C   TYR C 174      -7.455  39.273  14.431  1.00 98.59           C  
ATOM   4472  CB  TYR C 174      -7.763  37.269  15.896  1.00 98.59           C  
ATOM   4473  O   TYR C 174      -8.545  39.618  13.967  1.00 98.59           O  
ATOM   4474  CG  TYR C 174      -9.272  37.295  15.878  1.00 98.59           C  
ATOM   4475  CD1 TYR C 174      -9.986  38.050  16.806  1.00 98.59           C  
ATOM   4476  CD2 TYR C 174      -9.986  36.564  14.934  1.00 98.59           C  
ATOM   4477  CE1 TYR C 174     -11.377  38.075  16.794  1.00 98.59           C  
ATOM   4478  CE2 TYR C 174     -11.377  36.582  14.913  1.00 98.59           C  
ATOM   4479  OH  TYR C 174     -13.439  37.361  15.829  1.00 98.59           O  
ATOM   4480  CZ  TYR C 174     -12.062  37.340  15.845  1.00 98.59           C  
ATOM   4481  N   GLU C 175      -6.545  40.125  14.727  1.00 98.16           N  
ATOM   4482  CA  GLU C 175      -6.760  41.561  14.575  1.00 98.16           C  
ATOM   4483  C   GLU C 175      -6.979  41.934  13.112  1.00 98.16           C  
ATOM   4484  CB  GLU C 175      -5.575  42.345  15.146  1.00 98.16           C  
ATOM   4485  O   GLU C 175      -7.820  42.781  12.801  1.00 98.16           O  
ATOM   4486  CG  GLU C 175      -5.443  42.245  16.658  1.00 98.16           C  
ATOM   4487  CD  GLU C 175      -4.219  42.963  17.203  1.00 98.16           C  
ATOM   4488  OE1 GLU C 175      -3.955  42.874  18.423  1.00 98.16           O  
ATOM   4489  OE2 GLU C 175      -3.518  43.622  16.402  1.00 98.16           O  
ATOM   4490  N   ASP C 176      -6.305  41.275  12.216  1.00 98.40           N  
ATOM   4491  CA  ASP C 176      -6.322  41.693  10.818  1.00 98.40           C  
ATOM   4492  C   ASP C 176      -6.812  40.565   9.913  1.00 98.40           C  
ATOM   4493  CB  ASP C 176      -4.930  42.153  10.378  1.00 98.40           C  
ATOM   4494  O   ASP C 176      -7.039  40.774   8.719  1.00 98.40           O  
ATOM   4495  CG  ASP C 176      -4.395  43.304  11.212  1.00 98.40           C  
ATOM   4496  OD1 ASP C 176      -4.958  44.418  11.146  1.00 98.40           O  
ATOM   4497  OD2 ASP C 176      -3.399  43.096  11.938  1.00 98.40           O  
ATOM   4498  N   TYR C 177      -6.981  39.360  10.474  1.00 98.77           N  
ATOM   4499  CA  TYR C 177      -7.310  38.212   9.637  1.00 98.77           C  
ATOM   4500  C   TYR C 177      -8.488  37.436  10.214  1.00 98.77           C  
ATOM   4501  CB  TYR C 177      -6.098  37.287   9.491  1.00 98.77           C  
ATOM   4502  O   TYR C 177      -8.627  37.321  11.434  1.00 98.77           O  
ATOM   4503  CG  TYR C 177      -4.900  37.951   8.856  1.00 98.77           C  
ATOM   4504  CD1 TYR C 177      -4.629  37.792   7.499  1.00 98.77           C  
ATOM   4505  CD2 TYR C 177      -4.038  38.739   9.611  1.00 98.77           C  
ATOM   4506  CE1 TYR C 177      -3.526  38.401   6.910  1.00 98.77           C  
ATOM   4507  CE2 TYR C 177      -2.932  39.352   9.032  1.00 98.77           C  
ATOM   4508  OH  TYR C 177      -1.591  39.783   7.105  1.00 98.77           O  
ATOM   4509  CZ  TYR C 177      -2.685  39.178   7.683  1.00 98.77           C  
ATOM   4510  N   ASP C 178      -9.381  37.015   9.331  1.00 98.75           N  
ATOM   4511  CA  ASP C 178     -10.175  35.853   9.716  1.00 98.75           C  
ATOM   4512  C   ASP C 178      -9.327  34.582   9.710  1.00 98.75           C  
ATOM   4513  CB  ASP C 178     -11.375  35.689   8.781  1.00 98.75           C  
ATOM   4514  O   ASP C 178      -8.442  34.425   8.867  1.00 98.75           O  
ATOM   4515  CG  ASP C 178     -12.442  36.747   8.995  1.00 98.75           C  
ATOM   4516  OD1 ASP C 178     -12.577  37.258  10.128  1.00 98.75           O  
ATOM   4517  OD2 ASP C 178     -13.157  37.072   8.022  1.00 98.75           O  
ATOM   4518  N   ILE C 179      -9.607  33.678  10.648  1.00 98.79           N  
ATOM   4519  CA  ILE C 179      -8.758  32.504  10.818  1.00 98.79           C  
ATOM   4520  C   ILE C 179      -9.544  31.243  10.469  1.00 98.79           C  
ATOM   4521  CB  ILE C 179      -8.207  32.410  12.259  1.00 98.79           C  
ATOM   4522  O   ILE C 179     -10.630  31.011  11.006  1.00 98.79           O  
ATOM   4523  CG1 ILE C 179      -7.417  33.676  12.612  1.00 98.79           C  
ATOM   4524  CG2 ILE C 179      -7.339  31.159  12.424  1.00 98.79           C  
ATOM   4525  CD1 ILE C 179      -7.081  33.803  14.092  1.00 98.79           C  
ATOM   4526  N   VAL C 180      -8.940  30.425   9.606  1.00 98.73           N  
ATOM   4527  CA  VAL C 180      -9.544  29.162   9.194  1.00 98.73           C  
ATOM   4528  C   VAL C 180      -8.553  28.021   9.410  1.00 98.73           C  
ATOM   4529  CB  VAL C 180      -9.995  29.204   7.717  1.00 98.73           C  
ATOM   4530  O   VAL C 180      -7.358  28.169   9.141  1.00 98.73           O  
ATOM   4531  CG1 VAL C 180     -10.272  27.795   7.196  1.00 98.73           C  
ATOM   4532  CG2 VAL C 180     -11.232  30.087   7.562  1.00 98.73           C  
ATOM   4533  N   ILE C 181      -9.076  26.901   9.909  1.00 98.19           N  
ATOM   4534  CA  ILE C 181      -8.281  25.694  10.110  1.00 98.19           C  
ATOM   4535  C   ILE C 181      -8.579  24.689   9.000  1.00 98.19           C  
ATOM   4536  CB  ILE C 181      -8.553  25.062  11.493  1.00 98.19           C  
ATOM   4537  O   ILE C 181      -9.742  24.443   8.672  1.00 98.19           O  
ATOM   4538  CG1 ILE C 181      -8.243  26.066  12.610  1.00 98.19           C  
ATOM   4539  CG2 ILE C 181      -7.738  23.777  11.670  1.00 98.19           C  
ATOM   4540  CD1 ILE C 181      -6.778  26.470  12.689  1.00 98.19           C  
ATOM   4541  N   TRP C 182      -7.470  24.182   8.375  1.00 97.35           N  
ATOM   4542  CA  TRP C 182      -7.618  23.163   7.342  1.00 97.35           C  
ATOM   4543  C   TRP C 182      -6.593  22.049   7.524  1.00 97.35           C  
ATOM   4544  CB  TRP C 182      -7.473  23.784   5.949  1.00 97.35           C  
ATOM   4545  O   TRP C 182      -5.389  22.274   7.375  1.00 97.35           O  
ATOM   4546  CG  TRP C 182      -7.951  22.901   4.836  1.00 97.35           C  
ATOM   4547  CD1 TRP C 182      -8.175  21.553   4.891  1.00 97.35           C  
ATOM   4548  CD2 TRP C 182      -8.259  23.305   3.498  1.00 97.35           C  
ATOM   4549  CE2 TRP C 182      -8.665  22.148   2.796  1.00 97.35           C  
ATOM   4550  CE3 TRP C 182      -8.232  24.533   2.825  1.00 97.35           C  
ATOM   4551  NE1 TRP C 182      -8.605  21.095   3.668  1.00 97.35           N  
ATOM   4552  CH2 TRP C 182      -9.006  23.400   0.816  1.00 97.35           C  
ATOM   4553  CZ2 TRP C 182      -9.042  22.185   1.451  1.00 97.35           C  
ATOM   4554  CZ3 TRP C 182      -8.607  24.568   1.487  1.00 97.35           C  
ATOM   4555  N   SER C 183      -7.142  20.806   7.775  1.00 88.60           N  
ATOM   4556  CA  SER C 183      -6.256  19.670   8.002  1.00 88.60           C  
ATOM   4557  C   SER C 183      -6.630  18.490   7.111  1.00 88.60           C  
ATOM   4558  CB  SER C 183      -6.296  19.243   9.470  1.00 88.60           C  
ATOM   4559  O   SER C 183      -7.789  18.349   6.713  1.00 88.60           O  
ATOM   4560  OG  SER C 183      -5.503  18.087   9.680  1.00 88.60           O  
ATOM   4561  N   ALA C 184      -5.649  17.698   6.773  1.00 77.90           N  
ATOM   4562  CA  ALA C 184      -5.841  16.531   5.916  1.00 77.90           C  
ATOM   4563  C   ALA C 184      -6.472  15.378   6.691  1.00 77.90           C  
ATOM   4564  CB  ALA C 184      -4.511  16.093   5.307  1.00 77.90           C  
ATOM   4565  O   ALA C 184      -6.498  14.241   6.215  1.00 77.90           O  
ATOM   4566  N   THR C 185      -7.057  15.609   7.867  1.00 70.60           N  
ATOM   4567  CA  THR C 185      -7.708  14.606   8.703  1.00 70.60           C  
ATOM   4568  C   THR C 185      -9.205  14.883   8.815  1.00 70.60           C  
ATOM   4569  CB  THR C 185      -7.085  14.561  10.111  1.00 70.60           C  
ATOM   4570  O   THR C 185      -9.676  15.946   8.405  1.00 70.60           O  
ATOM   4571  CG2 THR C 185      -5.582  14.812  10.055  1.00 70.60           C  
ATOM   4572  OG1 THR C 185      -7.696  15.566  10.929  1.00 70.60           O  
ATOM   4573  N   ASN C 186      -9.996  13.928   9.296  1.00 70.25           N  
ATOM   4574  CA  ASN C 186     -11.442  14.088   9.409  1.00 70.25           C  
ATOM   4575  C   ASN C 186     -11.811  15.114  10.477  1.00 70.25           C  
ATOM   4576  CB  ASN C 186     -12.109  12.744   9.710  1.00 70.25           C  
ATOM   4577  O   ASN C 186     -11.014  15.397  11.373  1.00 70.25           O  
ATOM   4578  CG  ASN C 186     -11.891  12.291  11.140  1.00 70.25           C  
ATOM   4579  ND2 ASN C 186     -12.235  11.041  11.424  1.00 70.25           N  
ATOM   4580  OD1 ASN C 186     -11.418  13.059  11.982  1.00 70.25           O  
ATOM   4581  N   MET C 187     -12.968  15.674  10.333  1.00 84.92           N  
ATOM   4582  CA  MET C 187     -13.448  16.785  11.149  1.00 84.92           C  
ATOM   4583  C   MET C 187     -13.440  16.417  12.629  1.00 84.92           C  
ATOM   4584  CB  MET C 187     -14.857  17.199  10.721  1.00 84.92           C  
ATOM   4585  O   MET C 187     -13.135  17.255  13.480  1.00 84.92           O  
ATOM   4586  CG  MET C 187     -15.363  18.457  11.408  1.00 84.92           C  
ATOM   4587  SD  MET C 187     -14.291  19.912  11.088  1.00 84.92           S  
ATOM   4588  CE  MET C 187     -14.732  20.261   9.363  1.00 84.92           C  
ATOM   4589  N   LYS C 188     -13.742  15.150  12.952  1.00 71.93           N  
ATOM   4590  CA  LYS C 188     -13.770  14.700  14.341  1.00 71.93           C  
ATOM   4591  C   LYS C 188     -12.409  14.886  15.006  1.00 71.93           C  
ATOM   4592  CB  LYS C 188     -14.197  13.233  14.422  1.00 71.93           C  
ATOM   4593  O   LYS C 188     -12.324  15.393  16.127  1.00 71.93           O  
ATOM   4594  CG  LYS C 188     -14.547  12.767  15.827  1.00 71.93           C  
ATOM   4595  CD  LYS C 188     -14.965  11.302  15.842  1.00 71.93           C  
ATOM   4596  CE  LYS C 188     -15.149  10.787  17.263  1.00 71.93           C  
ATOM   4597  NZ  LYS C 188     -15.585   9.359  17.283  1.00 71.93           N  
ATOM   4598  N   TRP C 189     -11.393  14.621  14.336  1.00 72.99           N  
ATOM   4599  CA  TRP C 189     -10.036  14.714  14.864  1.00 72.99           C  
ATOM   4600  C   TRP C 189      -9.591  16.169  14.969  1.00 72.99           C  
ATOM   4601  CB  TRP C 189      -9.060  13.931  13.981  1.00 72.99           C  
ATOM   4602  O   TRP C 189      -8.916  16.550  15.928  1.00 72.99           O  
ATOM   4603  CG  TRP C 189      -9.188  12.442  14.102  1.00 72.99           C  
ATOM   4604  CD1 TRP C 189      -9.694  11.580  13.169  1.00 72.99           C  
ATOM   4605  CD2 TRP C 189      -8.809  11.641  15.226  1.00 72.99           C  
ATOM   4606  CE2 TRP C 189      -9.112  10.300  14.904  1.00 72.99           C  
ATOM   4607  CE3 TRP C 189      -8.240  11.927  16.474  1.00 72.99           C  
ATOM   4608  NE1 TRP C 189      -9.650  10.290  13.645  1.00 72.99           N  
ATOM   4609  CH2 TRP C 189      -8.309   9.554  17.001  1.00 72.99           C  
ATOM   4610  CZ2 TRP C 189      -8.865   9.246  15.787  1.00 72.99           C  
ATOM   4611  CZ3 TRP C 189      -7.996  10.877  17.351  1.00 72.99           C  
ATOM   4612  N   ILE C 190      -9.985  16.979  13.934  1.00 85.88           N  
ATOM   4613  CA  ILE C 190      -9.646  18.398  13.970  1.00 85.88           C  
ATOM   4614  C   ILE C 190     -10.294  19.053  15.187  1.00 85.88           C  
ATOM   4615  CB  ILE C 190     -10.088  19.117  12.675  1.00 85.88           C  
ATOM   4616  O   ILE C 190      -9.625  19.745  15.958  1.00 85.88           O  
ATOM   4617  CG1 ILE C 190      -9.400  18.492  11.456  1.00 85.88           C  
ATOM   4618  CG2 ILE C 190      -9.792  20.617  12.763  1.00 85.88           C  
ATOM   4619  CD1 ILE C 190      -9.876  19.051  10.122  1.00 85.88           C  
ATOM   4620  N   GLU C 191     -11.569  18.749  15.432  1.00 87.80           N  
ATOM   4621  CA  GLU C 191     -12.309  19.312  16.558  1.00 87.80           C  
ATOM   4622  C   GLU C 191     -11.682  18.905  17.889  1.00 87.80           C  
ATOM   4623  CB  GLU C 191     -13.775  18.873  16.511  1.00 87.80           C  
ATOM   4624  O   GLU C 191     -11.531  19.735  18.788  1.00 87.80           O  
ATOM   4625  CG  GLU C 191     -14.592  19.573  15.435  1.00 87.80           C  
ATOM   4626  CD  GLU C 191     -16.015  19.049  15.326  1.00 87.80           C  
ATOM   4627  OE1 GLU C 191     -16.848  19.691  14.648  1.00 87.80           O  
ATOM   4628  OE2 GLU C 191     -16.299  17.987  15.925  1.00 87.80           O  
ATOM   4629  N   ALA C 192     -11.285  17.659  17.949  1.00 75.43           N  
ATOM   4630  CA  ALA C 192     -10.666  17.160  19.175  1.00 75.43           C  
ATOM   4631  C   ALA C 192      -9.342  17.867  19.447  1.00 75.43           C  
ATOM   4632  CB  ALA C 192     -10.452  15.651  19.086  1.00 75.43           C  
ATOM   4633  O   ALA C 192      -9.073  18.280  20.578  1.00 75.43           O  
ATOM   4634  N   LYS C 193      -8.572  18.111  18.406  1.00 83.11           N  
ATOM   4635  CA  LYS C 193      -7.274  18.758  18.568  1.00 83.11           C  
ATOM   4636  C   LYS C 193      -7.435  20.230  18.938  1.00 83.11           C  
ATOM   4637  CB  LYS C 193      -6.445  18.628  17.290  1.00 83.11           C  
ATOM   4638  O   LYS C 193      -6.752  20.728  19.836  1.00 83.11           O  
ATOM   4639  CG  LYS C 193      -5.749  17.283  17.138  1.00 83.11           C  
ATOM   4640  CD  LYS C 193      -4.911  17.228  15.867  1.00 83.11           C  
ATOM   4641  CE  LYS C 193      -4.454  15.808  15.559  1.00 83.11           C  
ATOM   4642  NZ  LYS C 193      -3.705  15.735  14.269  1.00 83.11           N  
ATOM   4643  N   MET C 194      -8.354  20.934  18.257  1.00 92.29           N  
ATOM   4644  CA  MET C 194      -8.593  22.349  18.529  1.00 92.29           C  
ATOM   4645  C   MET C 194      -9.103  22.550  19.952  1.00 92.29           C  
ATOM   4646  CB  MET C 194      -9.594  22.928  17.527  1.00 92.29           C  
ATOM   4647  O   MET C 194      -8.756  23.535  20.606  1.00 92.29           O  
ATOM   4648  CG  MET C 194      -9.068  22.994  16.103  1.00 92.29           C  
ATOM   4649  SD  MET C 194      -7.517  23.967  15.972  1.00 92.29           S  
ATOM   4650  CE  MET C 194      -6.304  22.622  15.859  1.00 92.29           C  
ATOM   4651  N   LYS C 195      -9.920  21.594  20.463  1.00 86.23           N  
ATOM   4652  CA  LYS C 195     -10.387  21.647  21.846  1.00 86.23           C  
ATOM   4653  C   LYS C 195      -9.240  21.407  22.823  1.00 86.23           C  
ATOM   4654  CB  LYS C 195     -11.496  20.620  22.077  1.00 86.23           C  
ATOM   4655  O   LYS C 195      -9.071  22.157  23.787  1.00 86.23           O  
ATOM   4656  CG  LYS C 195     -12.199  20.760  23.420  1.00 86.23           C  
ATOM   4657  CD  LYS C 195     -13.367  19.790  23.543  1.00 86.23           C  
ATOM   4658  CE  LYS C 195     -14.050  19.907  24.899  1.00 86.23           C  
ATOM   4659  NZ  LYS C 195     -15.213  18.977  25.014  1.00 86.23           N  
ATOM   4660  N   GLU C 196      -8.462  20.443  22.503  1.00 78.57           N  
ATOM   4661  CA  GLU C 196      -7.342  20.084  23.367  1.00 78.57           C  
ATOM   4662  C   GLU C 196      -6.322  21.217  23.448  1.00 78.57           C  
ATOM   4663  CB  GLU C 196      -6.667  18.804  22.868  1.00 78.57           C  
ATOM   4664  O   GLU C 196      -5.714  21.437  24.497  1.00 78.57           O  
ATOM   4665  CG  GLU C 196      -5.790  18.124  23.910  1.00 78.57           C  
ATOM   4666  CD  GLU C 196      -5.301  16.751  23.479  1.00 78.57           C  
ATOM   4667  OE1 GLU C 196      -4.540  16.111  24.241  1.00 78.57           O  
ATOM   4668  OE2 GLU C 196      -5.680  16.311  22.371  1.00 78.57           O  
ATOM   4669  N   LEU C 197      -6.159  21.944  22.367  1.00 89.10           N  
ATOM   4670  CA  LEU C 197      -5.177  23.021  22.314  1.00 89.10           C  
ATOM   4671  C   LEU C 197      -5.758  24.315  22.874  1.00 89.10           C  
ATOM   4672  CB  LEU C 197      -4.700  23.242  20.877  1.00 89.10           C  
ATOM   4673  O   LEU C 197      -5.045  25.310  23.017  1.00 89.10           O  
ATOM   4674  CG  LEU C 197      -3.884  22.109  20.251  1.00 89.10           C  
ATOM   4675  CD1 LEU C 197      -3.595  22.411  18.785  1.00 89.10           C  
ATOM   4676  CD2 LEU C 197      -2.587  21.894  21.024  1.00 89.10           C  
ATOM   4677  N   GLY C 198      -7.066  24.332  23.202  1.00 90.52           N  
ATOM   4678  CA  GLY C 198      -7.737  25.516  23.715  1.00 90.52           C  
ATOM   4679  C   GLY C 198      -8.015  26.555  22.645  1.00 90.52           C  
ATOM   4680  O   GLY C 198      -8.258  27.723  22.955  1.00 90.52           O  
ATOM   4681  N   VAL C 199      -7.996  26.155  21.391  1.00 94.46           N  
ATOM   4682  CA  VAL C 199      -8.183  27.061  20.263  1.00 94.46           C  
ATOM   4683  C   VAL C 199      -9.674  27.313  20.045  1.00 94.46           C  
ATOM   4684  CB  VAL C 199      -7.543  26.502  18.972  1.00 94.46           C  
ATOM   4685  O   VAL C 199     -10.083  28.441  19.758  1.00 94.46           O  
ATOM   4686  CG1 VAL C 199      -7.931  27.353  17.765  1.00 94.46           C  
ATOM   4687  CG2 VAL C 199      -6.024  26.434  19.117  1.00 94.46           C  
ATOM   4688  N   SER C 200     -10.483  26.298  20.258  1.00 90.53           N  
ATOM   4689  CA  SER C 200     -11.913  26.400  19.984  1.00 90.53           C  
ATOM   4690  C   SER C 200     -12.619  27.244  21.040  1.00 90.53           C  
ATOM   4691  CB  SER C 200     -12.548  25.010  19.922  1.00 90.53           C  
ATOM   4692  O   SER C 200     -13.664  27.840  20.769  1.00 90.53           O  
ATOM   4693  OG  SER C 200     -11.570  24.002  20.112  1.00 90.53           O  
ATOM   4694  N   THR C 201     -12.011  27.457  22.216  1.00 89.99           N  
ATOM   4695  CA  THR C 201     -12.713  28.088  23.328  1.00 89.99           C  
ATOM   4696  C   THR C 201     -11.984  29.350  23.782  1.00 89.99           C  
ATOM   4697  CB  THR C 201     -12.859  27.121  24.517  1.00 89.99           C  
ATOM   4698  O   THR C 201     -12.326  29.935  24.811  1.00 89.99           O  
ATOM   4699  CG2 THR C 201     -13.749  25.936  24.157  1.00 89.99           C  
ATOM   4700  OG1 THR C 201     -11.564  26.635  24.892  1.00 89.99           O  
ATOM   4701  N   ASN C 202     -11.013  29.743  23.044  1.00 94.32           N  
ATOM   4702  CA  ASN C 202     -10.239  30.904  23.471  1.00 94.32           C  
ATOM   4703  C   ASN C 202     -11.043  32.194  23.339  1.00 94.32           C  
ATOM   4704  CB  ASN C 202      -8.938  31.005  22.672  1.00 94.32           C  
ATOM   4705  O   ASN C 202     -11.725  32.405  22.334  1.00 94.32           O  
ATOM   4706  CG  ASN C 202      -7.926  31.931  23.318  1.00 94.32           C  
ATOM   4707  ND2 ASN C 202      -6.870  31.355  23.880  1.00 94.32           N  
ATOM   4708  OD1 ASN C 202      -8.093  33.153  23.312  1.00 94.32           O  
ATOM   4709  N   ALA C 203     -10.903  33.103  24.236  1.00 94.39           N  
ATOM   4710  CA  ALA C 203     -11.724  34.309  24.298  1.00 94.39           C  
ATOM   4711  C   ALA C 203     -11.120  35.428  23.454  1.00 94.39           C  
ATOM   4712  CB  ALA C 203     -11.889  34.767  25.745  1.00 94.39           C  
ATOM   4713  O   ALA C 203     -11.818  36.369  23.069  1.00 94.39           O  
ATOM   4714  N   ASN C 204      -9.903  35.349  23.088  1.00 97.02           N  
ATOM   4715  CA  ASN C 204      -9.182  36.462  22.482  1.00 97.02           C  
ATOM   4716  C   ASN C 204      -9.230  36.398  20.958  1.00 97.02           C  
ATOM   4717  CB  ASN C 204      -7.731  36.490  22.967  1.00 97.02           C  
ATOM   4718  O   ASN C 204      -8.877  37.365  20.280  1.00 97.02           O  
ATOM   4719  CG  ASN C 204      -7.617  36.751  24.456  1.00 97.02           C  
ATOM   4720  ND2 ASN C 204      -6.679  36.075  25.107  1.00 97.02           N  
ATOM   4721  OD1 ASN C 204      -8.368  37.554  25.016  1.00 97.02           O  
ATOM   4722  N   TYR C 205      -9.653  35.294  20.397  1.00 98.20           N  
ATOM   4723  CA  TYR C 205      -9.801  35.139  18.955  1.00 98.20           C  
ATOM   4724  C   TYR C 205     -10.870  34.105  18.624  1.00 98.20           C  
ATOM   4725  CB  TYR C 205      -8.469  34.735  18.317  1.00 98.20           C  
ATOM   4726  O   TYR C 205     -11.291  33.338  19.493  1.00 98.20           O  
ATOM   4727  CG  TYR C 205      -7.888  33.461  18.881  1.00 98.20           C  
ATOM   4728  CD1 TYR C 205      -6.916  33.498  19.879  1.00 98.20           C  
ATOM   4729  CD2 TYR C 205      -8.308  32.219  18.418  1.00 98.20           C  
ATOM   4730  CE1 TYR C 205      -6.376  32.327  20.401  1.00 98.20           C  
ATOM   4731  CE2 TYR C 205      -7.775  31.042  18.932  1.00 98.20           C  
ATOM   4732  OH  TYR C 205      -6.281  29.943  20.434  1.00 98.20           O  
ATOM   4733  CZ  TYR C 205      -6.812  31.105  19.922  1.00 98.20           C  
ATOM   4734  N   LYS C 206     -11.299  34.125  17.364  1.00 98.10           N  
ATOM   4735  CA  LYS C 206     -12.326  33.180  16.935  1.00 98.10           C  
ATOM   4736  C   LYS C 206     -11.955  32.531  15.605  1.00 98.10           C  
ATOM   4737  CB  LYS C 206     -13.682  33.878  16.817  1.00 98.10           C  
ATOM   4738  O   LYS C 206     -11.333  33.166  14.750  1.00 98.10           O  
ATOM   4739  CG  LYS C 206     -14.225  34.403  18.138  1.00 98.10           C  
ATOM   4740  CD  LYS C 206     -15.690  34.803  18.020  1.00 98.10           C  
ATOM   4741  CE  LYS C 206     -16.238  35.315  19.345  1.00 98.10           C  
ATOM   4742  NZ  LYS C 206     -17.673  35.715  19.234  1.00 98.10           N  
ATOM   4743  N   ILE C 207     -12.326  31.272  15.529  1.00 98.35           N  
ATOM   4744  CA  ILE C 207     -12.166  30.547  14.273  1.00 98.35           C  
ATOM   4745  C   ILE C 207     -13.410  30.735  13.408  1.00 98.35           C  
ATOM   4746  CB  ILE C 207     -11.905  29.044  14.517  1.00 98.35           C  
ATOM   4747  O   ILE C 207     -14.534  30.533  13.873  1.00 98.35           O  
ATOM   4748  CG1 ILE C 207     -10.683  28.855  15.424  1.00 98.35           C  
ATOM   4749  CG2 ILE C 207     -11.722  28.305  13.189  1.00 98.35           C  
ATOM   4750  CD1 ILE C 207      -9.400  29.456  14.867  1.00 98.35           C  
ATOM   4751  N   THR C 208     -13.217  31.171  12.137  1.00 98.51           N  
ATOM   4752  CA  THR C 208     -14.341  31.414  11.240  1.00 98.51           C  
ATOM   4753  C   THR C 208     -15.010  30.101  10.843  1.00 98.51           C  
ATOM   4754  CB  THR C 208     -13.893  32.167   9.974  1.00 98.51           C  
ATOM   4755  O   THR C 208     -16.221  29.940  11.012  1.00 98.51           O  
ATOM   4756  CG2 THR C 208     -15.080  32.471   9.065  1.00 98.51           C  
ATOM   4757  OG1 THR C 208     -13.269  33.400  10.354  1.00 98.51           O  
ATOM   4758  N   PHE C 209     -14.218  29.177  10.346  1.00 98.34           N  
ATOM   4759  CA  PHE C 209     -14.663  27.819  10.056  1.00 98.34           C  
ATOM   4760  C   PHE C 209     -13.472  26.879   9.907  1.00 98.34           C  
ATOM   4761  CB  PHE C 209     -15.516  27.791   8.783  1.00 98.34           C  
ATOM   4762  O   PHE C 209     -12.321  27.320   9.923  1.00 98.34           O  
ATOM   4763  CG  PHE C 209     -14.836  28.393   7.584  1.00 98.34           C  
ATOM   4764  CD1 PHE C 209     -15.009  29.736   7.271  1.00 98.34           C  
ATOM   4765  CD2 PHE C 209     -14.023  27.616   6.769  1.00 98.34           C  
ATOM   4766  CE1 PHE C 209     -14.381  30.296   6.161  1.00 98.34           C  
ATOM   4767  CE2 PHE C 209     -13.392  28.169   5.658  1.00 98.34           C  
ATOM   4768  CZ  PHE C 209     -13.573  29.509   5.355  1.00 98.34           C  
ATOM   4769  N   MET C 210     -13.753  25.551   9.862  1.00 97.92           N  
ATOM   4770  CA  MET C 210     -12.720  24.531   9.701  1.00 97.92           C  
ATOM   4771  C   MET C 210     -13.030  23.626   8.514  1.00 97.92           C  
ATOM   4772  CB  MET C 210     -12.586  23.696  10.975  1.00 97.92           C  
ATOM   4773  O   MET C 210     -14.197  23.373   8.208  1.00 97.92           O  
ATOM   4774  CG  MET C 210     -12.171  24.501  12.196  1.00 97.92           C  
ATOM   4775  SD  MET C 210     -11.983  23.460  13.695  1.00 97.92           S  
ATOM   4776  CE  MET C 210     -13.724  23.260  14.166  1.00 97.92           C  
ATOM   4777  N   LEU C 211     -11.977  23.217   7.767  1.00 97.28           N  
ATOM   4778  CA  LEU C 211     -12.114  22.282   6.655  1.00 97.28           C  
ATOM   4779  C   LEU C 211     -11.324  21.005   6.918  1.00 97.28           C  
ATOM   4780  CB  LEU C 211     -11.643  22.929   5.350  1.00 97.28           C  
ATOM   4781  O   LEU C 211     -10.263  21.044   7.545  1.00 97.28           O  
ATOM   4782  CG  LEU C 211     -12.356  24.217   4.935  1.00 97.28           C  
ATOM   4783  CD1 LEU C 211     -11.582  24.916   3.823  1.00 97.28           C  
ATOM   4784  CD2 LEU C 211     -13.784  23.918   4.493  1.00 97.28           C  
ATOM   4785  N   ASP C 212     -11.885  19.913   6.503  1.00 90.49           N  
ATOM   4786  CA  ASP C 212     -11.226  18.625   6.694  1.00 90.49           C  
ATOM   4787  C   ASP C 212     -10.805  18.020   5.356  1.00 90.49           C  
ATOM   4788  CB  ASP C 212     -12.146  17.657   7.442  1.00 90.49           C  
ATOM   4789  O   ASP C 212     -10.767  18.715   4.339  1.00 90.49           O  
ATOM   4790  CG  ASP C 212     -13.401  17.309   6.662  1.00 90.49           C  
ATOM   4791  OD1 ASP C 212     -13.544  17.757   5.504  1.00 90.49           O  
ATOM   4792  OD2 ASP C 212     -14.257  16.583   7.211  1.00 90.49           O  
ATOM   4793  N   SER C 213     -10.352  16.822   5.364  1.00 85.94           N  
ATOM   4794  CA  SER C 213      -9.765  16.145   4.213  1.00 85.94           C  
ATOM   4795  C   SER C 213     -10.757  16.057   3.058  1.00 85.94           C  
ATOM   4796  CB  SER C 213      -9.293  14.742   4.598  1.00 85.94           C  
ATOM   4797  O   SER C 213     -10.358  16.010   1.892  1.00 85.94           O  
ATOM   4798  OG  SER C 213     -10.373  13.965   5.088  1.00 85.94           O  
ATOM   4799  N   ALA C 214     -12.074  16.157   3.326  1.00 85.65           N  
ATOM   4800  CA  ALA C 214     -13.107  16.035   2.300  1.00 85.65           C  
ATOM   4801  C   ALA C 214     -13.128  17.263   1.395  1.00 85.65           C  
ATOM   4802  CB  ALA C 214     -14.476  15.829   2.945  1.00 85.65           C  
ATOM   4803  O   ALA C 214     -13.695  17.225   0.300  1.00 85.65           O  
ATOM   4804  N   ALA C 215     -12.553  18.324   1.861  1.00 94.63           N  
ATOM   4805  CA  ALA C 215     -12.488  19.541   1.057  1.00 94.63           C  
ATOM   4806  C   ALA C 215     -11.265  19.531   0.144  1.00 94.63           C  
ATOM   4807  CB  ALA C 215     -12.465  20.774   1.957  1.00 94.63           C  
ATOM   4808  O   ALA C 215     -11.132  20.385  -0.736  1.00 94.63           O  
ATOM   4809  N   MET C 216     -10.388  18.608   0.355  1.00 91.06           N  
ATOM   4810  CA  MET C 216      -9.166  18.509  -0.439  1.00 91.06           C  
ATOM   4811  C   MET C 216      -9.441  17.838  -1.780  1.00 91.06           C  
ATOM   4812  CB  MET C 216      -8.090  17.734   0.323  1.00 91.06           C  
ATOM   4813  O   MET C 216     -10.512  17.262  -1.983  1.00 91.06           O  
ATOM   4814  CG  MET C 216      -7.690  18.376   1.642  1.00 91.06           C  
ATOM   4815  SD  MET C 216      -6.396  17.420   2.524  1.00 91.06           S  
ATOM   4816  CE  MET C 216      -4.952  17.813   1.498  1.00 91.06           C  
ATOM   4817  N   ILE C 217      -8.533  18.025  -2.758  1.00 90.25           N  
ATOM   4818  CA  ILE C 217      -8.621  17.327  -4.036  1.00 90.25           C  
ATOM   4819  C   ILE C 217      -7.324  16.564  -4.298  1.00 90.25           C  
ATOM   4820  CB  ILE C 217      -8.911  18.306  -5.195  1.00 90.25           C  
ATOM   4821  O   ILE C 217      -6.286  16.871  -3.707  1.00 90.25           O  
ATOM   4822  CG1 ILE C 217      -7.746  19.287  -5.369  1.00 90.25           C  
ATOM   4823  CG2 ILE C 217     -10.226  19.053  -4.955  1.00 90.25           C  
ATOM   4824  CD1 ILE C 217      -7.811  20.103  -6.653  1.00 90.25           C  
ATOM   4825  N   THR C 218      -7.460  15.508  -5.090  1.00 79.01           N  
ATOM   4826  CA  THR C 218      -6.302  14.721  -5.500  1.00 79.01           C  
ATOM   4827  C   THR C 218      -5.822  15.147  -6.885  1.00 79.01           C  
ATOM   4828  CB  THR C 218      -6.623  13.215  -5.505  1.00 79.01           C  
ATOM   4829  O   THR C 218      -6.621  15.257  -7.817  1.00 79.01           O  
ATOM   4830  CG2 THR C 218      -5.394  12.392  -5.878  1.00 79.01           C  
ATOM   4831  OG1 THR C 218      -7.070  12.823  -4.201  1.00 79.01           O  
ATOM   4832  N   VAL C 219      -4.563  15.527  -7.023  1.00 81.24           N  
ATOM   4833  CA  VAL C 219      -4.007  15.965  -8.299  1.00 81.24           C  
ATOM   4834  C   VAL C 219      -2.887  15.019  -8.726  1.00 81.24           C  
ATOM   4835  CB  VAL C 219      -3.478  17.415  -8.220  1.00 81.24           C  
ATOM   4836  O   VAL C 219      -2.235  14.398  -7.883  1.00 81.24           O  
ATOM   4837  CG1 VAL C 219      -4.621  18.392  -7.949  1.00 81.24           C  
ATOM   4838  CG2 VAL C 219      -2.403  17.533  -7.141  1.00 81.24           C  
ATOM   4839  N   HIS C 220      -2.772  14.854  -9.986  1.00 67.25           N  
ATOM   4840  CA  HIS C 220      -1.686  14.052 -10.538  1.00 67.25           C  
ATOM   4841  C   HIS C 220      -0.474  14.917 -10.866  1.00 67.25           C  
ATOM   4842  CB  HIS C 220      -2.153  13.306 -11.789  1.00 67.25           C  
ATOM   4843  O   HIS C 220      -0.604  15.948 -11.530  1.00 67.25           O  
ATOM   4844  CG  HIS C 220      -1.115  12.399 -12.369  1.00 67.25           C  
ATOM   4845  CD2 HIS C 220      -0.836  11.096 -12.126  1.00 67.25           C  
ATOM   4846  ND1 HIS C 220      -0.212  12.815 -13.323  1.00 67.25           N  
ATOM   4847  CE1 HIS C 220       0.579  11.805 -13.643  1.00 67.25           C  
ATOM   4848  NE2 HIS C 220       0.221  10.750 -12.931  1.00 67.25           N  
ATOM   4849  N   THR C 221       0.612  14.665 -10.333  1.00 64.50           N  
ATOM   4850  CA  THR C 221       1.868  15.324 -10.675  1.00 64.50           C  
ATOM   4851  C   THR C 221       2.833  14.341 -11.333  1.00 64.50           C  
ATOM   4852  CB  THR C 221       2.531  15.941  -9.430  1.00 64.50           C  
ATOM   4853  O   THR C 221       2.831  13.151 -11.010  1.00 64.50           O  
ATOM   4854  CG2 THR C 221       1.585  16.908  -8.725  1.00 64.50           C  
ATOM   4855  OG1 THR C 221       2.893  14.896  -8.519  1.00 64.50           O  
ATOM   4856  N   PRO C 222       3.433  14.599 -12.390  1.00 55.89           N  
ATOM   4857  CA  PRO C 222       4.309  13.701 -13.146  1.00 55.89           C  
ATOM   4858  C   PRO C 222       5.305  12.961 -12.256  1.00 55.89           C  
ATOM   4859  CB  PRO C 222       5.034  14.644 -14.109  1.00 55.89           C  
ATOM   4860  O   PRO C 222       5.528  11.761 -12.438  1.00 55.89           O  
ATOM   4861  CG  PRO C 222       4.207  15.889 -14.120  1.00 55.89           C  
ATOM   4862  CD  PRO C 222       3.355  15.906 -12.883  1.00 55.89           C  
ATOM   4863  N   ARG C 223       5.815  13.698 -11.279  1.00 50.86           N  
ATOM   4864  CA  ARG C 223       6.906  13.119 -10.503  1.00 50.86           C  
ATOM   4865  C   ARG C 223       6.374  12.359  -9.292  1.00 50.86           C  
ATOM   4866  CB  ARG C 223       7.882  14.207 -10.051  1.00 50.86           C  
ATOM   4867  O   ARG C 223       6.893  11.297  -8.941  1.00 50.86           O  
ATOM   4868  CG  ARG C 223       9.009  14.472 -11.036  1.00 50.86           C  
ATOM   4869  CD  ARG C 223      10.028  15.455 -10.477  1.00 50.86           C  
ATOM   4870  NE  ARG C 223      11.099  15.723 -11.432  1.00 50.86           N  
ATOM   4871  NH1 ARG C 223      12.376  16.970  -9.966  1.00 50.86           N  
ATOM   4872  NH2 ARG C 223      13.102  16.619 -12.112  1.00 50.86           N  
ATOM   4873  CZ  ARG C 223      12.190  16.437 -11.168  1.00 50.86           C  
ATOM   4874  N   ARG C 224       5.232  12.809  -8.662  1.00 50.15           N  
ATOM   4875  CA  ARG C 224       4.791  12.266  -7.381  1.00 50.15           C  
ATOM   4876  C   ARG C 224       3.518  11.443  -7.544  1.00 50.15           C  
ATOM   4877  CB  ARG C 224       4.562  13.391  -6.370  1.00 50.15           C  
ATOM   4878  O   ARG C 224       3.056  10.809  -6.593  1.00 50.15           O  
ATOM   4879  CG  ARG C 224       5.834  14.113  -5.953  1.00 50.15           C  
ATOM   4880  CD  ARG C 224       5.601  15.017  -4.750  1.00 50.15           C  
ATOM   4881  NE  ARG C 224       6.826  15.697  -4.341  1.00 50.15           N  
ATOM   4882  NH1 ARG C 224       5.937  16.573  -2.398  1.00 50.15           N  
ATOM   4883  NH2 ARG C 224       8.120  16.996  -2.958  1.00 50.15           N  
ATOM   4884  CZ  ARG C 224       6.958  16.421  -3.233  1.00 50.15           C  
ATOM   4885  N   GLY C 225       3.005  11.341  -8.728  1.00 54.28           N  
ATOM   4886  CA  GLY C 225       1.728  10.673  -8.924  1.00 54.28           C  
ATOM   4887  C   GLY C 225       0.558  11.439  -8.337  1.00 54.28           C  
ATOM   4888  O   GLY C 225       0.422  12.643  -8.561  1.00 54.28           O  
ATOM   4889  N   LEU C 226      -0.270  10.644  -7.611  1.00 60.98           N  
ATOM   4890  CA  LEU C 226      -1.470  11.260  -7.055  1.00 60.98           C  
ATOM   4891  C   LEU C 226      -1.202  11.812  -5.659  1.00 60.98           C  
ATOM   4892  CB  LEU C 226      -2.618  10.247  -7.005  1.00 60.98           C  
ATOM   4893  O   LEU C 226      -0.720  11.089  -4.784  1.00 60.98           O  
ATOM   4894  CG  LEU C 226      -3.174   9.785  -8.352  1.00 60.98           C  
ATOM   4895  CD1 LEU C 226      -4.100   8.588  -8.161  1.00 60.98           C  
ATOM   4896  CD2 LEU C 226      -3.906  10.927  -9.049  1.00 60.98           C  
ATOM   4897  N   ILE C 227      -1.468  13.146  -5.499  1.00 70.73           N  
ATOM   4898  CA  ILE C 227      -1.275  13.763  -4.191  1.00 70.73           C  
ATOM   4899  C   ILE C 227      -2.520  14.559  -3.807  1.00 70.73           C  
ATOM   4900  CB  ILE C 227      -0.028  14.676  -4.176  1.00 70.73           C  
ATOM   4901  O   ILE C 227      -3.206  15.106  -4.673  1.00 70.73           O  
ATOM   4902  CG1 ILE C 227      -0.091  15.684  -5.329  1.00 70.73           C  
ATOM   4903  CG2 ILE C 227       1.254  13.841  -4.247  1.00 70.73           C  
ATOM   4904  CD1 ILE C 227       0.972  16.772  -5.257  1.00 70.73           C  
ATOM   4905  N   ASP C 228      -2.817  14.543  -2.549  1.00 80.59           N  
ATOM   4906  CA  ASP C 228      -3.907  15.368  -2.039  1.00 80.59           C  
ATOM   4907  C   ASP C 228      -3.425  16.783  -1.727  1.00 80.59           C  
ATOM   4908  CB  ASP C 228      -4.521  14.734  -0.789  1.00 80.59           C  
ATOM   4909  O   ASP C 228      -2.334  16.967  -1.185  1.00 80.59           O  
ATOM   4910  CG  ASP C 228      -5.283  13.455  -1.087  1.00 80.59           C  
ATOM   4911  OD1 ASP C 228      -5.845  13.323  -2.196  1.00 80.59           O  
ATOM   4912  OD2 ASP C 228      -5.326  12.571  -0.203  1.00 80.59           O  
ATOM   4913  N   VAL C 229      -4.226  17.761  -2.152  1.00 91.24           N  
ATOM   4914  CA  VAL C 229      -3.804  19.143  -1.946  1.00 91.24           C  
ATOM   4915  C   VAL C 229      -4.947  19.945  -1.329  1.00 91.24           C  
ATOM   4916  CB  VAL C 229      -3.345  19.799  -3.267  1.00 91.24           C  
ATOM   4917  O   VAL C 229      -6.083  19.468  -1.259  1.00 91.24           O  
ATOM   4918  CG1 VAL C 229      -2.162  19.040  -3.865  1.00 91.24           C  
ATOM   4919  CG2 VAL C 229      -4.502  19.862  -4.262  1.00 91.24           C  
ATOM   4920  N   LYS C 230      -4.607  21.115  -0.740  1.00 95.33           N  
ATOM   4921  CA  LYS C 230      -5.587  22.056  -0.206  1.00 95.33           C  
ATOM   4922  C   LYS C 230      -5.818  23.216  -1.169  1.00 95.33           C  
ATOM   4923  CB  LYS C 230      -5.134  22.587   1.155  1.00 95.33           C  
ATOM   4924  O   LYS C 230      -5.138  24.242  -1.088  1.00 95.33           O  
ATOM   4925  CG  LYS C 230      -4.954  21.507   2.212  1.00 95.33           C  
ATOM   4926  CD  LYS C 230      -4.379  22.078   3.502  1.00 95.33           C  
ATOM   4927  CE  LYS C 230      -4.132  20.988   4.536  1.00 95.33           C  
ATOM   4928  NZ  LYS C 230      -3.457  21.524   5.756  1.00 95.33           N  
ATOM   4929  N   PRO C 231      -6.816  22.997  -2.068  1.00 96.99           N  
ATOM   4930  CA  PRO C 231      -7.059  24.049  -3.058  1.00 96.99           C  
ATOM   4931  C   PRO C 231      -7.846  25.226  -2.487  1.00 96.99           C  
ATOM   4932  CB  PRO C 231      -7.864  23.331  -4.145  1.00 96.99           C  
ATOM   4933  O   PRO C 231      -9.067  25.140  -2.329  1.00 96.99           O  
ATOM   4934  CG  PRO C 231      -8.626  22.270  -3.419  1.00 96.99           C  
ATOM   4935  CD  PRO C 231      -7.800  21.802  -2.255  1.00 96.99           C  
ATOM   4936  N   LEU C 232      -7.206  26.379  -2.283  1.00 98.06           N  
ATOM   4937  CA  LEU C 232      -7.854  27.553  -1.711  1.00 98.06           C
[truncated: 60,184 more chars]
