# Supplementary material for: AI-guided pipeline for protein–protein interaction drug discovery identifies a SARS-CoV-2 inhibitor
Source: Mol Syst Biol. 2024 Mar 11;20(4):428–57. doi: 10.1038/s44320-024-00019-8 (PMC10987651; doi:10.1038/s44320-024-00019-8)
Supplement: Supplementary file 12 — Source Data Fig. 2 [file 44320_2024_19_MOESM12_ESM.zip › Source Data Figure EV3-EV4/ColabFold/ATF3_DDIT3_unrelaxed_rank_5_model_1.pdb]

MODEL     1                                                                     
ATOM      1  N   MET B   1     -98.866  20.989 -15.159  1.00 24.18           N  
ATOM      2  CA  MET B   1     -98.738  20.301 -16.440  1.00 24.18           C  
ATOM      3  C   MET B   1     -97.560  19.333 -16.423  1.00 24.18           C  
ATOM      4  CB  MET B   1     -98.570  21.309 -17.578  1.00 24.18           C  
ATOM      5  O   MET B   1     -97.679  18.195 -16.880  1.00 24.18           O  
ATOM      6  CG  MET B   1     -99.833  21.525 -18.397  1.00 24.18           C  
ATOM      7  SD  MET B   1     -99.476  22.130 -20.092  1.00 24.18           S  
ATOM      8  CE  MET B   1    -101.152  22.141 -20.787  1.00 24.18           C  
ATOM      9  N   MET B   2     -96.339  19.781 -16.353  1.00 22.90           N  
ATOM     10  CA  MET B   2     -95.329  19.952 -17.394  1.00 22.90           C  
ATOM     11  C   MET B   2     -94.459  18.705 -17.519  1.00 22.90           C  
ATOM     12  CB  MET B   2     -94.455  21.172 -17.101  1.00 22.90           C  
ATOM     13  O   MET B   2     -94.409  17.884 -16.602  1.00 22.90           O  
ATOM     14  CG  MET B   2     -94.944  22.450 -17.762  1.00 22.90           C  
ATOM     15  SD  MET B   2     -93.821  23.871 -17.464  1.00 22.90           S  
ATOM     16  CE  MET B   2     -93.088  24.051 -19.114  1.00 22.90           C  
ATOM     17  N   LEU B   3     -93.115  18.787 -17.895  1.00 27.44           N  
ATOM     18  CA  LEU B   3     -92.218  18.963 -19.031  1.00 27.44           C  
ATOM     19  C   LEU B   3     -90.999  18.055 -18.907  1.00 27.44           C  
ATOM     20  CB  LEU B   3     -91.771  20.424 -19.140  1.00 27.44           C  
ATOM     21  O   LEU B   3     -90.710  17.541 -17.824  1.00 27.44           O  
ATOM     22  CG  LEU B   3     -92.723  21.371 -19.871  1.00 27.44           C  
ATOM     23  CD1 LEU B   3     -92.664  22.764 -19.252  1.00 27.44           C  
ATOM     24  CD2 LEU B   3     -92.385  21.427 -21.357  1.00 27.44           C  
ATOM     25  N   GLN B   4     -89.791  18.495 -19.182  1.00 28.39           N  
ATOM     26  CA  GLN B   4     -88.723  17.992 -20.040  1.00 28.39           C  
ATOM     27  C   GLN B   4     -87.940  16.879 -19.349  1.00 28.39           C  
ATOM     28  CB  GLN B   4     -87.778  19.126 -20.441  1.00 28.39           C  
ATOM     29  O   GLN B   4     -87.970  16.761 -18.122  1.00 28.39           O  
ATOM     30  CG  GLN B   4     -88.247  19.916 -21.656  1.00 28.39           C  
ATOM     31  CD  GLN B   4     -87.143  20.754 -22.273  1.00 28.39           C  
ATOM     32  NE2 GLN B   4     -87.524  21.715 -23.108  1.00 28.39           N  
ATOM     33  OE1 GLN B   4     -85.957  20.540 -22.001  1.00 28.39           O  
ATOM     34  N   HIS B   5     -87.320  15.898 -20.153  1.00 38.25           N  
ATOM     35  CA  HIS B   5     -86.524  14.682 -20.278  1.00 38.25           C  
ATOM     36  C   HIS B   5     -85.068  14.936 -19.901  1.00 38.25           C  
ATOM     37  CB  HIS B   5     -86.609  14.130 -21.702  1.00 38.25           C  
ATOM     38  O   HIS B   5     -84.254  15.289 -20.757  1.00 38.25           O  
ATOM     39  CG  HIS B   5     -87.593  13.015 -21.856  1.00 38.25           C  
ATOM     40  CD2 HIS B   5     -88.496  12.753 -22.830  1.00 38.25           C  
ATOM     41  ND1 HIS B   5     -87.724  12.005 -20.926  1.00 38.25           N  
ATOM     42  CE1 HIS B   5     -88.667  11.168 -21.325  1.00 38.25           C  
ATOM     43  NE2 HIS B   5     -89.151  11.599 -22.477  1.00 38.25           N  
ATOM     44  N   PRO B   6     -84.711  15.474 -18.854  1.00 31.58           N  
ATOM     45  CA  PRO B   6     -83.596  16.424 -18.903  1.00 31.58           C  
ATOM     46  C   PRO B   6     -82.277  15.765 -19.298  1.00 31.58           C  
ATOM     47  CB  PRO B   6     -83.530  16.964 -17.473  1.00 31.58           C  
ATOM     48  O   PRO B   6     -82.159  14.537 -19.258  1.00 31.58           O  
ATOM     49  CG  PRO B   6     -84.094  15.871 -16.624  1.00 31.58           C  
ATOM     50  CD  PRO B   6     -84.706  14.836 -17.525  1.00 31.58           C  
ATOM     51  N   GLY B   7     -81.179  16.211 -19.162  1.00 27.59           N  
ATOM     52  CA  GLY B   7     -80.037  16.631 -19.958  1.00 27.59           C  
ATOM     53  C   GLY B   7     -79.003  15.536 -20.143  1.00 27.59           C  
ATOM     54  O   GLY B   7     -79.088  14.482 -19.509  1.00 27.59           O  
ATOM     55  N   GLN B   8     -77.772  15.602 -20.898  1.00 27.63           N  
ATOM     56  CA  GLN B   8     -76.742  15.289 -21.884  1.00 27.63           C  
ATOM     57  C   GLN B   8     -75.520  14.659 -21.222  1.00 27.63           C  
ATOM     58  CB  GLN B   8     -76.334  16.547 -22.652  1.00 27.63           C  
ATOM     59  O   GLN B   8     -75.004  13.645 -21.696  1.00 27.63           O  
ATOM     60  CG  GLN B   8     -77.385  17.032 -23.641  1.00 27.63           C  
ATOM     61  CD  GLN B   8     -76.782  17.750 -24.833  1.00 27.63           C  
ATOM     62  NE2 GLN B   8     -77.237  17.397 -26.031  1.00 27.63           N  
ATOM     63  OE1 GLN B   8     -75.915  18.616 -24.680  1.00 27.63           O  
ATOM     64  N   VAL B   9     -74.601  15.414 -20.391  1.00 28.23           N  
ATOM     65  CA  VAL B   9     -73.380  16.056 -20.866  1.00 28.23           C  
ATOM     66  C   VAL B   9     -72.177  15.166 -20.562  1.00 28.23           C  
ATOM     67  CB  VAL B   9     -73.186  17.450 -20.230  1.00 28.23           C  
ATOM     68  O   VAL B   9     -72.262  14.259 -19.731  1.00 28.23           O  
ATOM     69  CG1 VAL B   9     -73.226  18.542 -21.298  1.00 28.23           C  
ATOM     70  CG2 VAL B   9     -74.251  17.702 -19.164  1.00 28.23           C  
ATOM     71  N   SER B  10     -70.897  15.548 -20.740  1.00 27.32           N  
ATOM     72  CA  SER B  10     -69.770  15.342 -21.644  1.00 27.32           C  
ATOM     73  C   SER B  10     -68.704  14.458 -21.005  1.00 27.32           C  
ATOM     74  CB  SER B  10     -69.156  16.682 -22.050  1.00 27.32           C  
ATOM     75  O   SER B  10     -68.250  13.486 -21.612  1.00 27.32           O  
ATOM     76  OG  SER B  10     -69.934  17.307 -23.056  1.00 27.32           O  
ATOM     77  N   ALA B  11     -67.812  14.948 -19.939  1.00 28.04           N  
ATOM     78  CA  ALA B  11     -66.504  15.568 -20.137  1.00 28.04           C  
ATOM     79  C   ALA B  11     -65.381  14.630 -19.705  1.00 28.04           C  
ATOM     80  CB  ALA B  11     -66.418  16.885 -19.369  1.00 28.04           C  
ATOM     81  O   ALA B  11     -64.404  14.444 -20.435  1.00 28.04           O  
ATOM     82  N   SER B  12     -65.071  14.453 -18.336  1.00 27.98           N  
ATOM     83  CA  SER B  12     -63.833  15.054 -17.852  1.00 27.98           C  
ATOM     84  C   SER B  12     -62.649  14.111 -18.038  1.00 27.98           C  
ATOM     85  CB  SER B  12     -63.964  15.435 -16.376  1.00 27.98           C  
ATOM     86  O   SER B  12     -62.774  12.902 -17.832  1.00 27.98           O  
ATOM     87  OG  SER B  12     -64.985  16.402 -16.195  1.00 27.98           O  
ATOM     88  N   GLU B  13     -61.441  14.403 -18.723  1.00 30.94           N  
ATOM     89  CA  GLU B  13     -60.317  14.025 -19.574  1.00 30.94           C  
ATOM     90  C   GLU B  13     -59.217  13.344 -18.766  1.00 30.94           C  
ATOM     91  CB  GLU B  13     -59.756  15.252 -20.299  1.00 30.94           C  
ATOM     92  O   GLU B  13     -58.639  12.350 -19.210  1.00 30.94           O  
ATOM     93  CG  GLU B  13     -60.518  15.623 -21.562  1.00 30.94           C  
ATOM     94  CD  GLU B  13     -59.899  16.789 -22.316  1.00 30.94           C  
ATOM     95  OE1 GLU B  13     -59.971  16.811 -23.566  1.00 30.94           O  
ATOM     96  OE2 GLU B  13     -59.337  17.688 -21.651  1.00 30.94           O  
ATOM     97  N   VAL B  14     -58.799  13.927 -17.560  1.00 31.04           N  
ATOM     98  CA  VAL B  14     -57.419  14.400 -17.508  1.00 31.04           C  
ATOM     99  C   VAL B  14     -56.469  13.210 -17.395  1.00 31.04           C  
ATOM    100  CB  VAL B  14     -57.196  15.373 -16.329  1.00 31.04           C  
ATOM    101  O   VAL B  14     -56.887  12.106 -17.039  1.00 31.04           O  
ATOM    102  CG1 VAL B  14     -55.755  15.878 -16.310  1.00 31.04           C  
ATOM    103  CG2 VAL B  14     -58.174  16.544 -16.413  1.00 31.04           C  
ATOM    104  N   SER B  15     -55.069  13.402 -17.319  1.00 30.60           N  
ATOM    105  CA  SER B  15     -53.732  13.174 -17.859  1.00 30.60           C  
ATOM    106  C   SER B  15     -52.953  12.181 -17.002  1.00 30.60           C  
ATOM    107  CB  SER B  15     -52.961  14.490 -17.957  1.00 30.60           C  
ATOM    108  O   SER B  15     -52.598  12.483 -15.861  1.00 30.60           O  
ATOM    109  OG  SER B  15     -52.181  14.529 -19.140  1.00 30.60           O  
ATOM    110  N   ALA B  16     -53.370  10.915 -16.811  1.00 34.98           N  
ATOM    111  CA  ALA B  16     -52.734  10.115 -15.767  1.00 34.98           C  
ATOM    112  C   ALA B  16     -51.244   9.936 -16.043  1.00 34.98           C  
ATOM    113  CB  ALA B  16     -53.418   8.755 -15.649  1.00 34.98           C  
ATOM    114  O   ALA B  16     -50.861   9.265 -17.004  1.00 34.98           O  
ATOM    115  N   SER B  17     -50.497  11.102 -16.014  1.00 30.67           N  
ATOM    116  CA  SER B  17     -49.114  11.170 -16.475  1.00 30.67           C  
ATOM    117  C   SER B  17     -48.221  10.216 -15.688  1.00 30.67           C  
ATOM    118  CB  SER B  17     -48.578  12.598 -16.356  1.00 30.67           C  
ATOM    119  O   SER B  17     -48.151  10.295 -14.459  1.00 30.67           O  
ATOM    120  OG  SER B  17     -47.459  12.787 -17.204  1.00 30.67           O  
ATOM    121  N   ALA B  18     -48.134   8.900 -15.945  1.00 35.30           N  
ATOM    122  CA  ALA B  18     -47.415   7.901 -15.157  1.00 35.30           C  
ATOM    123  C   ALA B  18     -45.913   8.169 -15.171  1.00 35.30           C  
ATOM    124  CB  ALA B  18     -47.707   6.498 -15.683  1.00 35.30           C  
ATOM    125  O   ALA B  18     -45.194   7.664 -16.036  1.00 35.30           O  
ATOM    126  N   ILE B  19     -45.481   9.417 -14.966  1.00 34.43           N  
ATOM    127  CA  ILE B  19     -44.111   9.804 -15.285  1.00 34.43           C  
ATOM    128  C   ILE B  19     -43.135   8.997 -14.432  1.00 34.43           C  
ATOM    129  CB  ILE B  19     -43.886  11.318 -15.069  1.00 34.43           C  
ATOM    130  O   ILE B  19     -43.299   8.901 -13.213  1.00 34.43           O  
ATOM    131  CG1 ILE B  19     -44.826  12.130 -15.967  1.00 34.43           C  
ATOM    132  CG2 ILE B  19     -42.423  11.689 -15.329  1.00 34.43           C  
ATOM    133  CD1 ILE B  19     -44.910  13.606 -15.601  1.00 34.43           C  
ATOM    134  N   VAL B  20     -42.433   7.990 -15.038  1.00 36.68           N  
ATOM    135  CA  VAL B  20     -41.545   6.925 -14.585  1.00 36.68           C  
ATOM    136  C   VAL B  20     -40.323   7.529 -13.897  1.00 36.68           C  
ATOM    137  CB  VAL B  20     -41.103   6.018 -15.756  1.00 36.68           C  
ATOM    138  O   VAL B  20     -39.961   8.679 -14.156  1.00 36.68           O  
ATOM    139  CG1 VAL B  20     -40.141   4.937 -15.268  1.00 36.68           C  
ATOM    140  CG2 VAL B  20     -42.321   5.389 -16.431  1.00 36.68           C  
ATOM    141  N   PRO B  21     -39.684   6.768 -12.824  1.00 36.06           N  
ATOM    142  CA  PRO B  21     -38.724   7.060 -11.757  1.00 36.06           C  
ATOM    143  C   PRO B  21     -37.325   7.363 -12.289  1.00 36.06           C  
ATOM    144  CB  PRO B  21     -38.724   5.777 -10.922  1.00 36.06           C  
ATOM    145  O   PRO B  21     -36.723   6.527 -12.967  1.00 36.06           O  
ATOM    146  CG  PRO B  21     -39.232   4.719 -11.847  1.00 36.06           C  
ATOM    147  CD  PRO B  21     -39.668   5.373 -13.127  1.00 36.06           C  
ATOM    148  N   CYS B  22     -37.128   8.389 -13.157  1.00 36.34           N  
ATOM    149  CA  CYS B  22     -35.843   8.531 -13.831  1.00 36.34           C  
ATOM    150  C   CYS B  22     -34.725   8.783 -12.826  1.00 36.34           C  
ATOM    151  CB  CYS B  22     -35.893   9.671 -14.848  1.00 36.34           C  
ATOM    152  O   CYS B  22     -34.728   9.799 -12.130  1.00 36.34           O  
ATOM    153  SG  CYS B  22     -37.545   9.986 -15.507  1.00 36.34           S  
ATOM    154  N   LEU B  23     -34.468   7.877 -11.899  1.00 37.58           N  
ATOM    155  CA  LEU B  23     -33.427   8.217 -10.935  1.00 37.58           C  
ATOM    156  C   LEU B  23     -32.114   8.536 -11.642  1.00 37.58           C  
ATOM    157  CB  LEU B  23     -33.220   7.070  -9.943  1.00 37.58           C  
ATOM    158  O   LEU B  23     -31.640   7.748 -12.464  1.00 37.58           O  
ATOM    159  CG  LEU B  23     -34.057   7.121  -8.664  1.00 37.58           C  
ATOM    160  CD1 LEU B  23     -34.708   5.767  -8.402  1.00 37.58           C  
ATOM    161  CD2 LEU B  23     -33.197   7.545  -7.478  1.00 37.58           C  
ATOM    162  N   SER B  24     -31.870   9.779 -11.993  1.00 34.68           N  
ATOM    163  CA  SER B  24     -30.789  10.315 -12.814  1.00 34.68           C  
ATOM    164  C   SER B  24     -29.439  10.159 -12.121  1.00 34.68           C  
ATOM    165  CB  SER B  24     -31.039  11.789 -13.135  1.00 34.68           C  
ATOM    166  O   SER B  24     -29.198  10.765 -11.075  1.00 34.68           O  
ATOM    167  OG  SER B  24     -32.428  12.066 -13.177  1.00 34.68           O  
ATOM    168  N   PRO B  25     -28.860   8.962 -11.915  1.00 36.06           N  
ATOM    169  CA  PRO B  25     -27.842   9.079 -10.868  1.00 36.06           C  
ATOM    170  C   PRO B  25     -26.734  10.065 -11.232  1.00 36.06           C  
ATOM    171  CB  PRO B  25     -27.290   7.656 -10.752  1.00 36.06           C  
ATOM    172  O   PRO B  25     -26.381  10.929 -10.424  1.00 36.06           O  
ATOM    173  CG  PRO B  25     -28.050   6.867 -11.769  1.00 36.06           C  
ATOM    174  CD  PRO B  25     -28.923   7.809 -12.548  1.00 36.06           C  
ATOM    175  N   PRO B  26     -25.674   9.644 -11.994  1.00 34.23           N  
ATOM    176  CA  PRO B  26     -24.249   9.684 -11.659  1.00 34.23           C  
ATOM    177  C   PRO B  26     -23.550  10.930 -12.199  1.00 34.23           C  
ATOM    178  CB  PRO B  26     -23.696   8.418 -12.320  1.00 34.23           C  
ATOM    179  O   PRO B  26     -22.322  11.030 -12.136  1.00 34.23           O  
ATOM    180  CG  PRO B  26     -24.680   8.089 -13.396  1.00 34.23           C  
ATOM    181  CD  PRO B  26     -25.897   8.949 -13.210  1.00 34.23           C  
ATOM    182  N   GLY B  27     -24.230  11.882 -12.750  1.00 35.75           N  
ATOM    183  CA  GLY B  27     -23.404  12.619 -13.694  1.00 35.75           C  
ATOM    184  C   GLY B  27     -22.160  13.212 -13.061  1.00 35.75           C  
ATOM    185  O   GLY B  27     -21.988  13.152 -11.842  1.00 35.75           O  
ATOM    186  N   SER B  28     -21.109  13.636 -13.968  1.00 35.55           N  
ATOM    187  CA  SER B  28     -19.733  14.088 -14.152  1.00 35.55           C  
ATOM    188  C   SER B  28     -19.495  15.428 -13.464  1.00 35.55           C  
ATOM    189  CB  SER B  28     -19.400  14.203 -15.640  1.00 35.55           C  
ATOM    190  O   SER B  28     -20.235  16.388 -13.691  1.00 35.55           O  
ATOM    191  OG  SER B  28     -18.116  14.771 -15.826  1.00 35.55           O  
ATOM    192  N   LEU B  29     -19.247  15.405 -12.174  1.00 38.82           N  
ATOM    193  CA  LEU B  29     -18.962  16.524 -11.282  1.00 38.82           C  
ATOM    194  C   LEU B  29     -17.835  17.389 -11.837  1.00 38.82           C  
ATOM    195  CB  LEU B  29     -18.591  16.015  -9.886  1.00 38.82           C  
ATOM    196  O   LEU B  29     -16.719  16.906 -12.040  1.00 38.82           O  
ATOM    197  CG  LEU B  29     -19.681  15.256  -9.129  1.00 38.82           C  
ATOM    198  CD1 LEU B  29     -19.111  14.639  -7.856  1.00 38.82           C  
ATOM    199  CD2 LEU B  29     -20.849  16.180  -8.804  1.00 38.82           C  
ATOM    200  N   VAL B  30     -18.159  17.991 -13.029  1.00 36.10           N  
ATOM    201  CA  VAL B  30     -17.218  18.881 -13.700  1.00 36.10           C  
ATOM    202  C   VAL B  30     -16.723  19.943 -12.722  1.00 36.10           C  
ATOM    203  CB  VAL B  30     -17.856  19.552 -14.938  1.00 36.10           C  
ATOM    204  O   VAL B  30     -17.518  20.552 -12.002  1.00 36.10           O  
ATOM    205  CG1 VAL B  30     -16.847  20.459 -15.640  1.00 36.10           C  
ATOM    206  CG2 VAL B  30     -18.389  18.494 -15.902  1.00 36.10           C  
ATOM    207  N   PHE B  31     -15.552  19.664 -12.187  1.00 39.91           N  
ATOM    208  CA  PHE B  31     -14.725  20.412 -11.247  1.00 39.91           C  
ATOM    209  C   PHE B  31     -14.542  21.851 -11.714  1.00 39.91           C  
ATOM    210  CB  PHE B  31     -13.360  19.739 -11.076  1.00 39.91           C  
ATOM    211  O   PHE B  31     -13.777  22.611 -11.117  1.00 39.91           O  
ATOM    212  CG  PHE B  31     -13.012  19.427  -9.645  1.00 39.91           C  
ATOM    213  CD1 PHE B  31     -12.295  20.335  -8.876  1.00 39.91           C  
ATOM    214  CD2 PHE B  31     -13.403  18.225  -9.069  1.00 39.91           C  
ATOM    215  CE1 PHE B  31     -11.972  20.049  -7.551  1.00 39.91           C  
ATOM    216  CE2 PHE B  31     -13.084  17.932  -7.746  1.00 39.91           C  
ATOM    217  CZ  PHE B  31     -12.368  18.845  -6.990  1.00 39.91           C  
ATOM    218  N   GLU B  32     -15.317  22.184 -12.860  1.00 39.10           N  
ATOM    219  CA  GLU B  32     -14.758  23.400 -13.443  1.00 39.10           C  
ATOM    220  C   GLU B  32     -14.855  24.573 -12.471  1.00 39.10           C  
ATOM    221  CB  GLU B  32     -15.470  23.744 -14.754  1.00 39.10           C  
ATOM    222  O   GLU B  32     -14.435  25.687 -12.790  1.00 39.10           O  
ATOM    223  CG  GLU B  32     -14.908  23.017 -15.967  1.00 39.10           C  
ATOM    224  CD  GLU B  32     -14.374  23.958 -17.036  1.00 39.10           C  
ATOM    225  OE1 GLU B  32     -13.337  23.640 -17.661  1.00 39.10           O  
ATOM    226  OE2 GLU B  32     -14.998  25.021 -17.250  1.00 39.10           O  
ATOM    227  N   ASP B  33     -15.552  24.339 -11.380  1.00 38.96           N  
ATOM    228  CA  ASP B  33     -16.259  25.504 -10.857  1.00 38.96           C  
ATOM    229  C   ASP B  33     -15.279  26.578 -10.391  1.00 38.96           C  
ATOM    230  CB  ASP B  33     -17.182  25.099  -9.706  1.00 38.96           C  
ATOM    231  O   ASP B  33     -15.648  27.747 -10.259  1.00 38.96           O  
ATOM    232  CG  ASP B  33     -18.638  24.986 -10.124  1.00 38.96           C  
ATOM    233  OD1 ASP B  33     -18.990  25.436 -11.236  1.00 38.96           O  
ATOM    234  OD2 ASP B  33     -19.440  24.444  -9.334  1.00 38.96           O  
ATOM    235  N   PHE B  34     -14.178  26.123  -9.876  1.00 41.24           N  
ATOM    236  CA  PHE B  34     -13.549  27.013  -8.906  1.00 41.24           C  
ATOM    237  C   PHE B  34     -13.016  28.266  -9.589  1.00 41.24           C  
ATOM    238  CB  PHE B  34     -12.415  26.292  -8.170  1.00 41.24           C  
ATOM    239  O   PHE B  34     -12.456  29.147  -8.932  1.00 41.24           O  
ATOM    240  CG  PHE B  34     -12.580  26.271  -6.674  1.00 41.24           C  
ATOM    241  CD1 PHE B  34     -12.031  27.275  -5.886  1.00 41.24           C  
ATOM    242  CD2 PHE B  34     -13.285  25.246  -6.056  1.00 41.24           C  
ATOM    243  CE1 PHE B  34     -12.182  27.258  -4.502  1.00 41.24           C  
ATOM    244  CE2 PHE B  34     -13.439  25.222  -4.673  1.00 41.24           C  
ATOM    245  CZ  PHE B  34     -12.887  26.228  -3.898  1.00 41.24           C  
ATOM    246  N   ALA B  35     -12.892  28.163 -10.944  1.00 40.41           N  
ATOM    247  CA  ALA B  35     -12.019  29.183 -11.519  1.00 40.41           C  
ATOM    248  C   ALA B  35     -12.627  30.574 -11.368  1.00 40.41           C  
ATOM    249  CB  ALA B  35     -11.747  28.882 -12.991  1.00 40.41           C  
ATOM    250  O   ALA B  35     -11.989  31.576 -11.699  1.00 40.41           O  
ATOM    251  N   ASN B  36     -14.006  30.653 -11.355  1.00 42.45           N  
ATOM    252  CA  ASN B  36     -14.620  31.964 -11.535  1.00 42.45           C  
ATOM    253  C   ASN B  36     -14.405  32.856 -10.315  1.00 42.45           C  
ATOM    254  CB  ASN B  36     -16.114  31.821 -11.832  1.00 42.45           C  
ATOM    255  O   ASN B  36     -15.248  32.899  -9.417  1.00 42.45           O  
ATOM    256  CG  ASN B  36     -16.391  31.489 -13.285  1.00 42.45           C  
ATOM    257  ND2 ASN B  36     -17.468  30.751 -13.530  1.00 42.45           N  
ATOM    258  OD1 ASN B  36     -15.644  31.891 -14.180  1.00 42.45           O  
ATOM    259  N   LEU B  37     -13.374  32.653  -9.684  1.00 46.42           N  
ATOM    260  CA  LEU B  37     -13.097  33.572  -8.585  1.00 46.42           C  
ATOM    261  C   LEU B  37     -13.365  35.014  -9.002  1.00 46.42           C  
ATOM    262  CB  LEU B  37     -11.647  33.425  -8.116  1.00 46.42           C  
ATOM    263  O   LEU B  37     -12.811  35.491  -9.995  1.00 46.42           O  
ATOM    264  CG  LEU B  37     -11.382  33.702  -6.635  1.00 46.42           C  
ATOM    265  CD1 LEU B  37     -11.332  32.394  -5.853  1.00 46.42           C  
ATOM    266  CD2 LEU B  37     -10.086  34.485  -6.461  1.00 46.42           C  
ATOM    267  N   THR B  38     -14.656  35.513  -8.840  1.00 47.26           N  
ATOM    268  CA  THR B  38     -15.268  36.788  -9.198  1.00 47.26           C  
ATOM    269  C   THR B  38     -14.335  37.949  -8.863  1.00 47.26           C  
ATOM    270  CB  THR B  38     -16.614  36.984  -8.476  1.00 47.26           C  
ATOM    271  O   THR B  38     -13.599  37.895  -7.875  1.00 47.26           O  
ATOM    272  CG2 THR B  38     -17.785  36.703  -9.412  1.00 47.26           C  
ATOM    273  OG1 THR B  38     -16.685  36.091  -7.358  1.00 47.26           O  
ATOM    274  N   PRO B  39     -13.860  38.696  -9.956  1.00 52.37           N  
ATOM    275  CA  PRO B  39     -13.078  39.929  -9.836  1.00 52.37           C  
ATOM    276  C   PRO B  39     -13.549  40.818  -8.687  1.00 52.37           C  
ATOM    277  CB  PRO B  39     -13.297  40.618 -11.185  1.00 52.37           C  
ATOM    278  O   PRO B  39     -12.762  41.595  -8.140  1.00 52.37           O  
ATOM    279  CG  PRO B  39     -14.386  39.834 -11.842  1.00 52.37           C  
ATOM    280  CD  PRO B  39     -14.669  38.618 -11.007  1.00 52.37           C  
ATOM    281  N   PHE B  40     -14.774  40.559  -8.317  1.00 55.64           N  
ATOM    282  CA  PHE B  40     -15.316  41.495  -7.338  1.00 55.64           C  
ATOM    283  C   PHE B  40     -14.724  41.237  -5.958  1.00 55.64           C  
ATOM    284  CB  PHE B  40     -16.843  41.391  -7.282  1.00 55.64           C  
ATOM    285  O   PHE B  40     -14.414  42.178  -5.224  1.00 55.64           O  
ATOM    286  CG  PHE B  40     -17.508  42.572  -6.628  1.00 55.64           C  
ATOM    287  CD1 PHE B  40     -17.884  42.524  -5.292  1.00 55.64           C  
ATOM    288  CD2 PHE B  40     -17.757  43.732  -7.351  1.00 55.64           C  
ATOM    289  CE1 PHE B  40     -18.500  43.616  -4.684  1.00 55.64           C  
ATOM    290  CE2 PHE B  40     -18.372  44.827  -6.751  1.00 55.64           C  
ATOM    291  CZ  PHE B  40     -18.743  44.767  -5.418  1.00 55.64           C  
ATOM    292  N   VAL B  41     -14.601  39.934  -5.596  1.00 58.79           N  
ATOM    293  CA  VAL B  41     -14.076  39.650  -4.264  1.00 58.79           C  
ATOM    294  C   VAL B  41     -12.622  40.108  -4.173  1.00 58.79           C  
ATOM    295  CB  VAL B  41     -14.184  38.148  -3.920  1.00 58.79           C  
ATOM    296  O   VAL B  41     -12.193  40.632  -3.143  1.00 58.79           O  
ATOM    297  CG1 VAL B  41     -13.660  37.878  -2.510  1.00 58.79           C  
ATOM    298  CG2 VAL B  41     -15.629  37.672  -4.057  1.00 58.79           C  
ATOM    299  N   LYS B  42     -11.900  39.868  -5.269  1.00 56.85           N  
ATOM    300  CA  LYS B  42     -10.516  40.335  -5.276  1.00 56.85           C  
ATOM    301  C   LYS B  42     -10.445  41.847  -5.082  1.00 56.85           C  
ATOM    302  CB  LYS B  42      -9.823  39.942  -6.582  1.00 56.85           C  
ATOM    303  O   LYS B  42      -9.590  42.344  -4.346  1.00 56.85           O  
ATOM    304  CG  LYS B  42      -8.336  39.658  -6.432  1.00 56.85           C  
ATOM    305  CD  LYS B  42      -7.720  39.195  -7.746  1.00 56.85           C  
ATOM    306  CE  LYS B  42      -6.219  38.973  -7.613  1.00 56.85           C  
ATOM    307  NZ  LYS B  42      -5.641  38.351  -8.842  1.00 56.85           N  
ATOM    308  N   GLU B  43     -11.405  42.510  -5.752  1.00 58.33           N  
ATOM    309  CA  GLU B  43     -11.442  43.965  -5.646  1.00 58.33           C  
ATOM    310  C   GLU B  43     -11.836  44.406  -4.239  1.00 58.33           C  
ATOM    311  CB  GLU B  43     -12.412  44.555  -6.672  1.00 58.33           C  
ATOM    312  O   GLU B  43     -11.319  45.400  -3.726  1.00 58.33           O  
ATOM    313  CG  GLU B  43     -11.940  45.866  -7.283  1.00 58.33           C  
ATOM    314  CD  GLU B  43     -11.358  45.704  -8.678  1.00 58.33           C  
ATOM    315  OE1 GLU B  43     -10.747  46.665  -9.197  1.00 58.33           O  
ATOM    316  OE2 GLU B  43     -11.516  44.606  -9.258  1.00 58.33           O  
ATOM    317  N   GLU B  44     -12.711  43.628  -3.605  1.00 65.22           N  
ATOM    318  CA  GLU B  44     -13.119  43.985  -2.250  1.00 65.22           C  
ATOM    319  C   GLU B  44     -11.965  43.823  -1.265  1.00 65.22           C  
ATOM    320  CB  GLU B  44     -14.313  43.136  -1.807  1.00 65.22           C  
ATOM    321  O   GLU B  44     -11.784  44.653  -0.371  1.00 65.22           O  
ATOM    322  CG  GLU B  44     -15.663  43.784  -2.075  1.00 65.22           C  
ATOM    323  CD  GLU B  44     -16.425  44.130  -0.805  1.00 65.22           C  
ATOM    324  OE1 GLU B  44     -17.031  45.223  -0.740  1.00 65.22           O  
ATOM    325  OE2 GLU B  44     -16.415  43.300   0.132  1.00 65.22           O  
ATOM    326  N   LEU B  45     -11.244  42.665  -1.394  1.00 70.01           N  
ATOM    327  CA  LEU B  45     -10.092  42.447  -0.526  1.00 70.01           C  
ATOM    328  C   LEU B  45      -8.996  43.469  -0.810  1.00 70.01           C  
ATOM    329  CB  LEU B  45      -9.543  41.029  -0.710  1.00 70.01           C  
ATOM    330  O   LEU B  45      -8.370  43.987   0.117  1.00 70.01           O  
ATOM    331  CG  LEU B  45      -8.808  40.426   0.489  1.00 70.01           C  
ATOM    332  CD1 LEU B  45      -9.807  39.851   1.488  1.00 70.01           C  
ATOM    333  CD2 LEU B  45      -7.826  39.354   0.029  1.00 70.01           C  
ATOM    334  N   ARG B  46      -8.717  43.724  -2.128  1.00 67.85           N  
ATOM    335  CA  ARG B  46      -7.778  44.779  -2.494  1.00 67.85           C  
ATOM    336  C   ARG B  46      -8.234  46.130  -1.955  1.00 67.85           C  
ATOM    337  CB  ARG B  46      -7.614  44.850  -4.014  1.00 67.85           C  
ATOM    338  O   ARG B  46      -7.421  46.916  -1.464  1.00 67.85           O  
ATOM    339  CG  ARG B  46      -6.370  44.146  -4.533  1.00 67.85           C  
ATOM    340  CD  ARG B  46      -6.140  44.425  -6.012  1.00 67.85           C  
ATOM    341  NE  ARG B  46      -5.068  43.596  -6.556  1.00 67.85           N  
ATOM    342  NH1 ARG B  46      -5.205  44.460  -8.694  1.00 67.85           N  
ATOM    343  NH2 ARG B  46      -3.665  42.833  -8.207  1.00 67.85           N  
ATOM    344  CZ  ARG B  46      -4.649  43.632  -7.818  1.00 67.85           C  
ATOM    345  N   PHE B  47      -9.548  46.421  -2.036  1.00 66.38           N  
ATOM    346  CA  PHE B  47     -10.107  47.645  -1.475  1.00 66.38           C  
ATOM    347  C   PHE B  47      -9.949  47.667   0.040  1.00 66.38           C  
ATOM    348  CB  PHE B  47     -11.586  47.784  -1.851  1.00 66.38           C  
ATOM    349  O   PHE B  47      -9.609  48.701   0.619  1.00 66.38           O  
ATOM    350  CG  PHE B  47     -11.983  49.181  -2.243  1.00 66.38           C  
ATOM    351  CD1 PHE B  47     -12.457  50.077  -1.293  1.00 66.38           C  
ATOM    352  CD2 PHE B  47     -11.883  49.599  -3.564  1.00 66.38           C  
ATOM    353  CE1 PHE B  47     -12.826  51.371  -1.653  1.00 66.38           C  
ATOM    354  CE2 PHE B  47     -12.249  50.891  -3.932  1.00 66.38           C  
ATOM    355  CZ  PHE B  47     -12.722  51.775  -2.975  1.00 66.38           C  
ATOM    356  N   ALA B  48     -10.264  46.529   0.717  1.00 67.51           N  
ATOM    357  CA  ALA B  48     -10.111  46.434   2.166  1.00 67.51           C  
ATOM    358  C   ALA B  48      -8.650  46.598   2.576  1.00 67.51           C  
ATOM    359  CB  ALA B  48     -10.655  45.100   2.672  1.00 67.51           C  
ATOM    360  O   ALA B  48      -8.347  47.285   3.554  1.00 67.51           O  
ATOM    361  N   ILE B  49      -7.691  45.960   1.836  1.00 69.99           N  
ATOM    362  CA  ILE B  49      -6.261  46.080   2.097  1.00 69.99           C  
ATOM    363  C   ILE B  49      -5.786  47.485   1.731  1.00 69.99           C  
ATOM    364  CB  ILE B  49      -5.453  45.021   1.314  1.00 69.99           C  
ATOM    365  O   ILE B  49      -5.023  48.103   2.477  1.00 69.99           O  
ATOM    366  CG1 ILE B  49      -5.787  43.613   1.821  1.00 69.99           C  
ATOM    367  CG2 ILE B  49      -3.951  45.299   1.422  1.00 69.99           C  
ATOM    368  CD1 ILE B  49      -5.234  42.494   0.950  1.00 69.99           C  
ATOM    369  N   GLN B  50      -6.198  47.996   0.570  1.00 58.83           N  
ATOM    370  CA  GLN B  50      -5.838  49.352   0.169  1.00 58.83           C  
ATOM    371  C   GLN B  50      -6.440  50.385   1.118  1.00 58.83           C  
ATOM    372  CB  GLN B  50      -6.294  49.628  -1.265  1.00 58.83           C  
ATOM    373  O   GLN B  50      -5.785  51.367   1.472  1.00 58.83           O  
ATOM    374  CG  GLN B  50      -5.620  50.834  -1.903  1.00 58.83           C  
ATOM    375  CD  GLN B  50      -5.855  50.914  -3.400  1.00 58.83           C  
ATOM    376  NE2 GLN B  50      -4.986  51.635  -4.099  1.00 58.83           N  
ATOM    377  OE1 GLN B  50      -6.810  50.332  -3.924  1.00 58.83           O  
ATOM    378  N   ASN B  51      -7.757  50.196   1.485  1.00 55.98           N  
ATOM    379  CA  ASN B  51      -8.351  51.086   2.477  1.00 55.98           C  
ATOM    380  C   ASN B  51      -7.629  50.992   3.818  1.00 55.98           C  
ATOM    381  CB  ASN B  51      -9.839  50.779   2.652  1.00 55.98           C  
ATOM    382  O   ASN B  51      -7.489  51.993   4.524  1.00 55.98           O  
ATOM    383  CG  ASN B  51     -10.724  51.675   1.808  1.00 55.98           C  
ATOM    384  ND2 ASN B  51     -11.964  51.251   1.592  1.00 55.98           N  
ATOM    385  OD1 ASN B  51     -10.297  52.739   1.352  1.00 55.98           O  
ATOM    386  N   LYS B  52      -7.320  49.750   4.267  1.00 55.15           N  
ATOM    387  CA  LYS B  52      -6.540  49.603   5.493  1.00 55.15           C  
ATOM    388  C   LYS B  52      -5.155  50.225   5.341  1.00 55.15           C  
ATOM    389  CB  LYS B  52      -6.413  48.127   5.874  1.00 55.15           C  
ATOM    390  O   LYS B  52      -4.643  50.849   6.273  1.00 55.15           O  
ATOM    391  CG  LYS B  52      -6.739  47.834   7.331  1.00 55.15           C  
ATOM    392  CD  LYS B  52      -6.505  46.368   7.672  1.00 55.15           C  
ATOM    393  CE  LYS B  52      -6.686  46.104   9.161  1.00 55.15           C  
ATOM    394  NZ  LYS B  52      -6.424  44.675   9.506  1.00 55.15           N  
ATOM    395  N   HIS B  53      -4.402  49.927   4.215  1.00 53.56           N  
ATOM    396  CA  HIS B  53      -3.094  50.538   4.010  1.00 53.56           C  
ATOM    397  C   HIS B  53      -3.217  52.039   3.769  1.00 53.56           C  
ATOM    398  CB  HIS B  53      -2.372  49.876   2.834  1.00 53.56           C  
ATOM    399  O   HIS B  53      -2.334  52.808   4.154  1.00 53.56           O  
ATOM    400  CG  HIS B  53      -1.226  49.008   3.246  1.00 53.56           C  
ATOM    401  CD2 HIS B  53      -1.151  47.672   3.452  1.00 53.56           C  
ATOM    402  ND1 HIS B  53       0.033  49.509   3.498  1.00 53.56           N  
ATOM    403  CE1 HIS B  53       0.835  48.515   3.841  1.00 53.56           C  
ATOM    404  NE2 HIS B  53       0.141  47.390   3.821  1.00 53.56           N  
ATOM    405  N   LEU B  54      -4.258  52.538   2.965  1.00 49.63           N  
ATOM    406  CA  LEU B  54      -4.482  53.973   2.830  1.00 49.63           C  
ATOM    407  C   LEU B  54      -4.774  54.608   4.185  1.00 49.63           C  
ATOM    408  CB  LEU B  54      -5.640  54.246   1.865  1.00 49.63           C  
ATOM    409  O   LEU B  54      -4.413  55.763   4.425  1.00 49.63           O  
ATOM    410  CG  LEU B  54      -5.306  55.075   0.624  1.00 49.63           C  
ATOM    411  CD1 LEU B  54      -5.486  54.236  -0.637  1.00 49.63           C  
ATOM    412  CD2 LEU B  54      -6.175  56.327   0.568  1.00 49.63           C  
ATOM    413  N   CYS B  55      -5.449  53.902   5.129  1.00 47.74           N  
ATOM    414  CA  CYS B  55      -5.574  54.480   6.462  1.00 47.74           C  
ATOM    415  C   CYS B  55      -4.208  54.637   7.119  1.00 47.74           C  
ATOM    416  CB  CYS B  55      -6.475  53.612   7.341  1.00 47.74           C  
ATOM    417  O   CYS B  55      -3.971  55.604   7.845  1.00 47.74           O  
ATOM    418  SG  CYS B  55      -8.203  54.140   7.357  1.00 47.74           S  
ATOM    419  N   HIS B  56      -3.300  53.733   6.900  1.00 46.17           N  
ATOM    420  CA  HIS B  56      -2.002  53.922   7.538  1.00 46.17           C  
ATOM    421  C   HIS B  56      -1.184  54.987   6.816  1.00 46.17           C  
ATOM    422  CB  HIS B  56      -1.228  52.603   7.578  1.00 46.17           C  
ATOM    423  O   HIS B  56      -0.447  55.745   7.451  1.00 46.17           O  
ATOM    424  CG  HIS B  56      -0.672  52.274   8.927  1.00 46.17           C  
ATOM    425  CD2 HIS B  56       0.603  52.078   9.339  1.00 46.17           C  
ATOM    426  ND1 HIS B  56      -1.468  52.108  10.039  1.00 46.17           N  
ATOM    427  CE1 HIS B  56      -0.704  51.825  11.081  1.00 46.17           C  
ATOM    428  NE2 HIS B  56       0.556  51.800  10.683  1.00 46.17           N  
ATOM    429  N   ARG B  57      -1.133  54.960   5.493  1.00 40.37           N  
ATOM    430  CA  ARG B  57      -0.232  55.929   4.878  1.00 40.37           C  
ATOM    431  C   ARG B  57      -0.768  57.349   5.031  1.00 40.37           C  
ATOM    432  CB  ARG B  57      -0.022  55.605   3.398  1.00 40.37           C  
ATOM    433  O   ARG B  57      -0.017  58.318   4.904  1.00 40.37           O  
ATOM    434  CG  ARG B  57       1.408  55.802   2.920  1.00 40.37           C  
ATOM    435  CD  ARG B  57       1.636  55.178   1.550  1.00 40.37           C  
ATOM    436  NE  ARG B  57       2.283  56.113   0.634  1.00 40.37           N  
ATOM    437  NH1 ARG B  57       1.953  54.816  -1.249  1.00 40.37           N  
ATOM    438  NH2 ARG B  57       3.024  56.836  -1.416  1.00 40.37           N  
ATOM    439  CZ  ARG B  57       2.418  55.920  -0.675  1.00 40.37           C  
ATOM    440  N   MET B  58      -2.131  57.558   5.000  1.00 39.76           N  
ATOM    441  CA  MET B  58      -2.563  58.949   5.111  1.00 39.76           C  
ATOM    442  C   MET B  58      -2.030  59.584   6.390  1.00 39.76           C  
ATOM    443  CB  MET B  58      -4.089  59.042   5.076  1.00 39.76           C  
ATOM    444  O   MET B  58      -2.189  60.787   6.604  1.00 39.76           O  
ATOM    445  CG  MET B  58      -4.670  59.076   3.672  1.00 39.76           C  
ATOM    446  SD  MET B  58      -6.492  59.291   3.669  1.00 39.76           S  
ATOM    447  CE  MET B  58      -6.606  61.058   3.273  1.00 39.76           C  
ATOM    448  N   SER B  59      -1.524  58.849   7.304  1.00 39.84           N  
ATOM    449  CA  SER B  59      -1.094  59.643   8.450  1.00 39.84           C  
ATOM    450  C   SER B  59       0.067  60.561   8.082  1.00 39.84           C  
ATOM    451  CB  SER B  59      -0.688  58.733   9.610  1.00 39.84           C  
ATOM    452  O   SER B  59       0.341  61.535   8.786  1.00 39.84           O  
ATOM    453  OG  SER B  59      -1.830  58.275  10.313  1.00 39.84           O  
ATOM    454  N   SER B  60       0.891  60.168   7.096  1.00 41.55           N  
ATOM    455  CA  SER B  60       2.102  60.982   7.107  1.00 41.55           C  
ATOM    456  C   SER B  60       1.831  62.384   6.571  1.00 41.55           C  
ATOM    457  CB  SER B  60       3.203  60.316   6.280  1.00 41.55           C  
ATOM    458  O   SER B  60       2.625  63.301   6.788  1.00 41.55           O  
ATOM    459  OG  SER B  60       4.285  59.923   7.108  1.00 41.55           O  
ATOM    460  N   ALA B  61       1.048  62.514   5.490  1.00 41.02           N  
ATOM    461  CA  ALA B  61       1.101  63.798   4.794  1.00 41.02           C  
ATOM    462  C   ALA B  61       0.555  64.920   5.672  1.00 41.02           C  
ATOM    463  CB  ALA B  61       0.323  63.726   3.483  1.00 41.02           C  
ATOM    464  O   ALA B  61       0.531  66.083   5.261  1.00 41.02           O  
ATOM    465  N   LEU B  62      -0.196  64.640   6.709  1.00 40.69           N  
ATOM    466  CA  LEU B  62      -0.775  65.799   7.381  1.00 40.69           C  
ATOM    467  C   LEU B  62       0.316  66.757   7.849  1.00 40.69           C  
ATOM    468  CB  LEU B  62      -1.628  65.357   8.572  1.00 40.69           C  
ATOM    469  O   LEU B  62       0.023  67.787   8.460  1.00 40.69           O  
ATOM    470  CG  LEU B  62      -3.071  64.956   8.262  1.00 40.69           C  
ATOM    471  CD1 LEU B  62      -3.599  64.005   9.331  1.00 40.69           C  
ATOM    472  CD2 LEU B  62      -3.958  66.191   8.153  1.00 40.69           C  
ATOM    473  N   GLU B  63       1.577  66.473   7.554  1.00 40.32           N  
ATOM    474  CA  GLU B  63       2.351  67.441   8.326  1.00 40.32           C  
ATOM    475  C   GLU B  63       2.093  68.865   7.844  1.00 40.32           C  
ATOM    476  CB  GLU B  63       3.846  67.121   8.244  1.00 40.32           C  
ATOM    477  O   GLU B  63       2.261  69.823   8.602  1.00 40.32           O  
ATOM    478  CG  GLU B  63       4.539  67.071   9.598  1.00 40.32           C  
ATOM    479  CD  GLU B  63       6.007  66.685   9.506  1.00 40.32           C  
ATOM    480  OE1 GLU B  63       6.733  66.814  10.518  1.00 40.32           O  
ATOM    481  OE2 GLU B  63       6.436  66.252   8.413  1.00 40.32           O  
ATOM    482  N   SER B  64       2.074  69.061   6.512  1.00 41.19           N  
ATOM    483  CA  SER B  64       2.450  70.445   6.240  1.00 41.19           C  
ATOM    484  C   SER B  64       1.378  71.415   6.727  1.00 41.19           C  
ATOM    485  CB  SER B  64       2.694  70.651   4.744  1.00 41.19           C  
ATOM    486  O   SER B  64       1.347  72.574   6.309  1.00 41.19           O  
ATOM    487  OG  SER B  64       2.925  72.019   4.456  1.00 41.19           O  
ATOM    488  N   VAL B  65       0.188  70.962   7.080  1.00 39.02           N  
ATOM    489  CA  VAL B  65      -0.777  72.020   7.361  1.00 39.02           C  
ATOM    490  C   VAL B  65      -0.176  73.021   8.345  1.00 39.02           C  
ATOM    491  CB  VAL B  65      -2.098  71.449   7.922  1.00 39.02           C  
ATOM    492  O   VAL B  65       0.555  72.637   9.261  1.00 39.02           O  
ATOM    493  CG1 VAL B  65      -3.065  72.576   8.281  1.00 39.02           C  
ATOM    494  CG2 VAL B  65      -2.737  70.494   6.914  1.00 39.02           C  
ATOM    495  N   THR B  66       0.238  74.268   7.867  1.00 39.91           N  
ATOM    496  CA  THR B  66       0.499  75.513   8.581  1.00 39.91           C  
ATOM    497  C   THR B  66      -0.499  75.703   9.720  1.00 39.91           C  
ATOM    498  CB  THR B  66       0.435  76.725   7.632  1.00 39.91           C  
ATOM    499  O   THR B  66      -1.684  75.946   9.480  1.00 39.91           O  
ATOM    500  CG2 THR B  66       1.588  76.702   6.633  1.00 39.91           C  
ATOM    501  OG1 THR B  66      -0.805  76.698   6.915  1.00 39.91           O  
ATOM    502  N   VAL B  67      -0.755  74.765  10.499  1.00 39.32           N  
ATOM    503  CA  VAL B  67      -1.626  74.990  11.647  1.00 39.32           C  
ATOM    504  C   VAL B  67      -1.182  76.246  12.394  1.00 39.32           C  
ATOM    505  CB  VAL B  67      -1.632  73.776  12.602  1.00 39.32           C  
ATOM    506  O   VAL B  67       0.015  76.477  12.577  1.00 39.32           O  
ATOM    507  CG1 VAL B  67      -2.497  74.057  13.829  1.00 39.32           C  
ATOM    508  CG2 VAL B  67      -2.123  72.527  11.873  1.00 39.32           C  
ATOM    509  N   SER B  68      -1.894  77.414  12.067  1.00 39.01           N  
ATOM    510  CA  SER B  68      -1.903  78.589  12.932  1.00 39.01           C  
ATOM    511  C   SER B  68      -1.749  78.199  14.398  1.00 39.01           C  
ATOM    512  CB  SER B  68      -3.194  79.386  12.740  1.00 39.01           C  
ATOM    513  O   SER B  68      -2.281  77.175  14.832  1.00 39.01           O  
ATOM    514  OG  SER B  68      -3.408  79.675  11.369  1.00 39.01           O  
ATOM    515  N   ASP B  69      -0.561  78.444  14.899  1.00 42.47           N  
ATOM    516  CA  ASP B  69       0.042  78.199  16.206  1.00 42.47           C  
ATOM    517  C   ASP B  69      -0.908  78.599  17.332  1.00 42.47           C  
ATOM    518  CB  ASP B  69       1.364  78.958  16.339  1.00 42.47           C  
ATOM    519  O   ASP B  69      -0.496  79.243  18.300  1.00 42.47           O  
ATOM    520  CG  ASP B  69       2.561  78.148  15.872  1.00 42.47           C  
ATOM    521  OD1 ASP B  69       2.609  76.926  16.130  1.00 42.47           O  
ATOM    522  OD2 ASP B  69       3.466  78.739  15.243  1.00 42.47           O  
ATOM    523  N   ARG B  70      -2.155  78.980  16.902  1.00 42.75           N  
ATOM    524  CA  ARG B  70      -2.767  79.444  18.142  1.00 42.75           C  
ATOM    525  C   ARG B  70      -2.608  78.409  19.251  1.00 42.75           C  
ATOM    526  CB  ARG B  70      -4.249  79.758  17.927  1.00 42.75           C  
ATOM    527  O   ARG B  70      -2.563  77.207  18.984  1.00 42.75           O  
ATOM    528  CG  ARG B  70      -4.749  80.950  18.727  1.00 42.75           C  
ATOM    529  CD  ARG B  70      -6.127  81.402  18.263  1.00 42.75           C  
ATOM    530  NE  ARG B  70      -6.530  82.649  18.908  1.00 42.75           N  
ATOM    531  NH1 ARG B  70      -8.699  82.599  18.114  1.00 42.75           N  
ATOM    532  NH2 ARG B  70      -8.001  84.327  19.450  1.00 42.75           N  
ATOM    533  CZ  ARG B  70      -7.742  83.189  18.823  1.00 42.75           C  
ATOM    534  N   PRO B  71      -2.149  78.899  20.437  1.00 43.13           N  
ATOM    535  CA  PRO B  71      -1.862  78.209  21.697  1.00 43.13           C  
ATOM    536  C   PRO B  71      -2.918  77.163  22.049  1.00 43.13           C  
ATOM    537  CB  PRO B  71      -1.851  79.342  22.726  1.00 43.13           C  
ATOM    538  O   PRO B  71      -2.982  76.707  23.194  1.00 43.13           O  
ATOM    539  CG  PRO B  71      -2.612  80.454  22.078  1.00 43.13           C  
ATOM    540  CD  PRO B  71      -2.889  80.074  20.651  1.00 43.13           C  
ATOM    541  N   LEU B  72      -3.750  76.836  21.050  1.00 43.05           N  
ATOM    542  CA  LEU B  72      -4.700  76.093  21.871  1.00 43.05           C  
ATOM    543  C   LEU B  72      -3.993  75.001  22.666  1.00 43.05           C  
ATOM    544  CB  LEU B  72      -5.797  75.478  20.999  1.00 43.05           C  
ATOM    545  O   LEU B  72      -3.162  74.270  22.121  1.00 43.05           O  
ATOM    546  CG  LEU B  72      -7.035  76.342  20.756  1.00 43.05           C  
ATOM    547  CD1 LEU B  72      -7.425  76.307  19.282  1.00 43.05           C  
ATOM    548  CD2 LEU B  72      -8.193  75.876  21.631  1.00 43.05           C  
ATOM    549  N   GLY B  73      -3.548  75.290  23.818  1.00 40.91           N  
ATOM    550  CA  GLY B  73      -3.207  74.473  24.972  1.00 40.91           C  
ATOM    551  C   GLY B  73      -3.982  73.170  25.031  1.00 40.91           C  
ATOM    552  O   GLY B  73      -5.057  73.108  25.631  1.00 40.91           O  
ATOM    553  N   VAL B  74      -4.499  72.811  23.871  1.00 43.12           N  
ATOM    554  CA  VAL B  74      -5.197  71.577  24.214  1.00 43.12           C  
ATOM    555  C   VAL B  74      -4.244  70.628  24.938  1.00 43.12           C  
ATOM    556  CB  VAL B  74      -5.784  70.889  22.961  1.00 43.12           C  
ATOM    557  O   VAL B  74      -3.089  70.472  24.535  1.00 43.12           O  
ATOM    558  CG1 VAL B  74      -6.826  69.845  23.356  1.00 43.12           C  
ATOM    559  CG2 VAL B  74      -6.392  71.927  22.019  1.00 43.12           C  
ATOM    560  N   SER B  75      -4.201  70.728  26.174  1.00 40.20           N  
ATOM    561  CA  SER B  75      -3.694  69.811  27.189  1.00 40.20           C  
ATOM    562  C   SER B  75      -3.770  68.364  26.715  1.00 40.20           C  
ATOM    563  CB  SER B  75      -4.475  69.970  28.494  1.00 40.20           C  
ATOM    564  O   SER B  75      -4.829  67.900  26.287  1.00 40.20           O  
ATOM    565  OG  SER B  75      -5.867  70.052  28.240  1.00 40.20           O  
ATOM    566  N   ILE B  76      -3.062  68.028  25.608  1.00 45.54           N  
ATOM    567  CA  ILE B  76      -2.813  66.597  25.477  1.00 45.54           C  
ATOM    568  C   ILE B  76      -2.872  65.935  26.852  1.00 45.54           C  
ATOM    569  CB  ILE B  76      -1.449  66.319  24.807  1.00 45.54           C  
ATOM    570  O   ILE B  76      -2.061  66.241  27.730  1.00 45.54           O  
ATOM    571  CG1 ILE B  76      -1.376  67.009  23.440  1.00 45.54           C  
ATOM    572  CG2 ILE B  76      -1.210  64.812  24.673  1.00 45.54           C  
ATOM    573  CD1 ILE B  76       0.021  67.040  22.836  1.00 45.54           C  
ATOM    574  N   THR B  77      -3.905  66.240  27.442  1.00 41.44           N  
ATOM    575  CA  THR B  77      -4.073  65.447  28.655  1.00 41.44           C  
ATOM    576  C   THR B  77      -3.512  64.041  28.464  1.00 41.44           C  
ATOM    577  CB  THR B  77      -5.555  65.360  29.065  1.00 41.44           C  
ATOM    578  O   THR B  77      -3.811  63.378  27.468  1.00 41.44           O  
ATOM    579  CG2 THR B  77      -5.933  66.501  30.004  1.00 41.44           C  
ATOM    580  OG1 THR B  77      -6.374  65.430  27.892  1.00 41.44           O  
ATOM    581  N   LYS B  78      -2.074  63.917  28.219  1.00 46.84           N  
ATOM    582  CA  LYS B  78      -1.671  62.571  28.617  1.00 46.84           C  
ATOM    583  C   LYS B  78      -2.809  61.843  29.327  1.00 46.84           C  
ATOM    584  CB  LYS B  78      -0.439  62.626  29.521  1.00 46.84           C  
ATOM    585  O   LYS B  78      -3.226  62.245  30.415  1.00 46.84           O  
ATOM    586  CG  LYS B  78       0.882  62.649  28.767  1.00 46.84           C  
ATOM    587  CD  LYS B  78       2.071  62.640  29.720  1.00 46.84           C  
ATOM    588  CE  LYS B  78       3.391  62.744  28.969  1.00 46.84           C  
ATOM    589  NZ  LYS B  78       4.560  62.734  29.900  1.00 46.84           N  
ATOM    590  N   ALA B  79      -3.855  61.938  28.580  1.00 49.83           N  
ATOM    591  CA  ALA B  79      -4.880  61.137  29.243  1.00 49.83           C  
ATOM    592  C   ALA B  79      -4.254  60.119  30.191  1.00 49.83           C  
ATOM    593  CB  ALA B  79      -5.753  60.430  28.209  1.00 49.83           C  
ATOM    594  O   ALA B  79      -3.336  59.389  29.810  1.00 49.83           O  
ATOM    595  N   GLU B  80      -3.607  60.570  31.205  1.00 52.65           N  
ATOM    596  CA  GLU B  80      -3.393  59.603  32.277  1.00 52.65           C  
ATOM    597  C   GLU B  80      -4.204  58.332  32.044  1.00 52.65           C  
ATOM    598  CB  GLU B  80      -3.751  60.214  33.634  1.00 52.65           C  
ATOM    599  O   GLU B  80      -5.436  58.369  32.032  1.00 52.65           O  
ATOM    600  CG  GLU B  80      -2.592  60.931  34.311  1.00 52.65           C  
ATOM    601  CD  GLU B  80      -2.822  61.174  35.795  1.00 52.65           C  
ATOM    602  OE1 GLU B  80      -1.856  61.527  36.508  1.00 52.65           O  
ATOM    603  OE2 GLU B  80      -3.977  61.009  36.247  1.00 52.65           O  
ATOM    604  N   VAL B  81      -3.901  57.841  30.815  1.00 63.10           N  
ATOM    605  CA  VAL B  81      -4.517  56.519  30.755  1.00 63.10           C  
ATOM    606  C   VAL B  81      -4.768  56.002  32.170  1.00 63.10           C  
ATOM    607  CB  VAL B  81      -3.641  55.519  29.969  1.00 63.10           C  
ATOM    608  O   VAL B  81      -3.853  55.969  32.996  1.00 63.10           O  
ATOM    609  CG1 VAL B  81      -4.286  54.135  29.949  1.00 63.10           C  
ATOM    610  CG2 VAL B  81      -3.403  56.022  28.546  1.00 63.10           C  
ATOM    611  N   ALA B  82      -5.946  56.172  32.531  1.00 71.86           N  
ATOM    612  CA  ALA B  82      -6.341  55.635  33.831  1.00 71.86           C  
ATOM    613  C   ALA B  82      -5.718  54.262  34.069  1.00 71.86           C  
ATOM    614  CB  ALA B  82      -7.862  55.550  33.931  1.00 71.86           C  
ATOM    615  O   ALA B  82      -5.608  53.455  33.143  1.00 71.86           O  
ATOM    616  N   PRO B  83      -4.768  54.222  35.038  1.00 82.48           N  
ATOM    617  CA  PRO B  83      -4.220  52.926  35.442  1.00 82.48           C  
ATOM    618  C   PRO B  83      -5.140  51.760  35.087  1.00 82.48           C  
ATOM    619  CB  PRO B  83      -4.073  53.063  36.960  1.00 82.48           C  
ATOM    620  O   PRO B  83      -4.663  50.680  34.727  1.00 82.48           O  
ATOM    621  CG  PRO B  83      -4.924  54.238  37.321  1.00 82.48           C  
ATOM    622  CD  PRO B  83      -5.177  55.044  36.079  1.00 82.48           C  
ATOM    623  N   GLU B  84      -6.454  52.087  34.988  1.00 87.37           N  
ATOM    624  CA  GLU B  84      -7.421  51.028  34.716  1.00 87.37           C  
ATOM    625  C   GLU B  84      -7.424  50.650  33.237  1.00 87.37           C  
ATOM    626  CB  GLU B  84      -8.824  51.456  35.152  1.00 87.37           C  
ATOM    627  O   GLU B  84      -7.547  49.473  32.892  1.00 87.37           O  
ATOM    628  CG  GLU B  84      -9.813  50.305  35.260  1.00 87.37           C  
ATOM    629  CD  GLU B  84     -11.158  50.721  35.834  1.00 87.37           C  
ATOM    630  OE1 GLU B  84     -12.075  49.871  35.909  1.00 87.37           O  
ATOM    631  OE2 GLU B  84     -11.297  51.906  36.210  1.00 87.37           O  
ATOM    632  N   GLU B  85      -7.200  51.643  32.413  1.00 88.30           N  
ATOM    633  CA  GLU B  85      -7.195  51.387  30.975  1.00 88.30           C  
ATOM    634  C   GLU B  85      -5.932  50.644  30.551  1.00 88.30           C  
ATOM    635  CB  GLU B  85      -7.322  52.698  30.195  1.00 88.30           C  
ATOM    636  O   GLU B  85      -5.982  49.768  29.686  1.00 88.30           O  
ATOM    637  CG  GLU B  85      -8.760  53.136  29.957  1.00 88.30           C  
ATOM    638  CD  GLU B  85      -8.876  54.344  29.041  1.00 88.30           C  
ATOM    639  OE1 GLU B  85     -10.010  54.703  28.651  1.00 88.30           O  
ATOM    640  OE2 GLU B  85      -7.824  54.935  28.710  1.00 88.30           O  
ATOM    641  N   ASP B  86      -4.864  50.986  31.134  1.00 88.61           N  
ATOM    642  CA  ASP B  86      -3.601  50.303  30.871  1.00 88.61           C  
ATOM    643  C   ASP B  86      -3.674  48.835  31.284  1.00 88.61           C  
ATOM    644  CB  ASP B  86      -2.452  50.999  31.604  1.00 88.61           C  
ATOM    645  O   ASP B  86      -3.151  47.962  30.588  1.00 88.61           O  
ATOM    646  CG  ASP B  86      -1.886  52.179  30.834  1.00 88.61           C  
ATOM    647  OD1 ASP B  86      -2.209  52.338  29.637  1.00 88.61           O  
ATOM    648  OD2 ASP B  86      -1.108  52.956  31.429  1.00 88.61           O  
ATOM    649  N   GLU B  87      -4.355  48.592  32.393  1.00 91.77           N  
ATOM    650  CA  GLU B  87      -4.531  47.229  32.884  1.00 91.77           C  
ATOM    651  C   GLU B  87      -5.423  46.416  31.949  1.00 91.77           C  
ATOM    652  CB  GLU B  87      -5.120  47.238  34.297  1.00 91.77           C  
ATOM    653  O   GLU B  87      -5.159  45.238  31.700  1.00 91.77           O  
ATOM    654  CG  GLU B  87      -4.082  47.428  35.394  1.00 91.77           C  
ATOM    655  CD  GLU B  87      -4.691  47.534  36.783  1.00 91.77           C  
ATOM    656  OE1 GLU B  87      -3.944  47.788  37.755  1.00 91.77           O  
ATOM    657  OE2 GLU B  87      -5.925  47.360  36.900  1.00 91.77           O  
ATOM    658  N   ARG B  88      -6.436  47.113  31.423  1.00 90.51           N  
ATOM    659  CA  ARG B  88      -7.342  46.450  30.491  1.00 90.51           C  
ATOM    660  C   ARG B  88      -6.622  46.077  29.199  1.00 90.51           C  
ATOM    661  CB  ARG B  88      -8.545  47.344  30.181  1.00 90.51           C  
ATOM    662  O   ARG B  88      -6.817  44.981  28.668  1.00 90.51           O  
ATOM    663  CG  ARG B  88      -9.721  46.603  29.567  1.00 90.51           C  
ATOM    664  CD  ARG B  88     -10.904  47.529  29.319  1.00 90.51           C  
ATOM    665  NE  ARG B  88     -12.080  46.792  28.867  1.00 90.51           N  
ATOM    666  NH1 ARG B  88     -13.449  48.648  28.736  1.00 90.51           N  
ATOM    667  NH2 ARG B  88     -14.266  46.576  28.194  1.00 90.51           N  
ATOM    668  CZ  ARG B  88     -13.262  47.340  28.600  1.00 90.51           C  
ATOM    669  N   LYS B  89      -5.717  47.034  28.785  1.00 93.90           N  
ATOM    670  CA  LYS B  89      -4.956  46.790  27.564  1.00 93.90           C  
ATOM    671  C   LYS B  89      -3.965  45.645  27.753  1.00 93.90           C  
ATOM    672  CB  LYS B  89      -4.217  48.056  27.128  1.00 93.90           C  
ATOM    673  O   LYS B  89      -3.816  44.794  26.874  1.00 93.90           O  
ATOM    674  CG  LYS B  89      -5.116  49.114  26.505  1.00 93.90           C  
ATOM    675  CD  LYS B  89      -4.314  50.318  26.029  1.00 93.90           C  
ATOM    676  CE  LYS B  89      -5.221  51.420  25.498  1.00 93.90           C  
ATOM    677  NZ  LYS B  89      -4.443  52.627  25.085  1.00 93.90           N  
ATOM    678  N   LYS B  90      -3.326  45.587  28.911  1.00 92.52           N  
ATOM    679  CA  LYS B  90      -2.359  44.539  29.222  1.00 92.52           C  
ATOM    680  C   LYS B  90      -3.027  43.168  29.261  1.00 92.52           C  
ATOM    681  CB  LYS B  90      -1.669  44.824  30.558  1.00 92.52           C  
ATOM    682  O   LYS B  90      -2.476  42.189  28.753  1.00 92.52           O  
ATOM    683  CG  LYS B  90      -0.459  43.943  30.830  1.00 92.52           C  
ATOM    684  CD  LYS B  90       0.234  44.331  32.130  1.00 92.52           C  
ATOM    685  CE  LYS B  90       1.410  43.413  32.433  1.00 92.52           C  
ATOM    686  NZ  LYS B  90       2.067  43.764  33.728  1.00 92.52           N  
ATOM    687  N   ARG B  91      -4.242  43.149  29.840  1.00 94.85           N  
ATOM    688  CA  ARG B  91      -4.983  41.896  29.946  1.00 94.85           C  
ATOM    689  C   ARG B  91      -5.372  41.372  28.568  1.00 94.85           C  
ATOM    690  CB  ARG B  91      -6.233  42.083  30.808  1.00 94.85           C  
ATOM    691  O   ARG B  91      -5.299  40.168  28.313  1.00 94.85           O  
ATOM    692  CG  ARG B  91      -5.949  42.146  32.301  1.00 94.85           C  
ATOM    693  CD  ARG B  91      -7.232  42.137  33.120  1.00 94.85           C  
ATOM    694  NE  ARG B  91      -7.787  43.479  33.266  1.00 94.85           N  
ATOM    695  NH1 ARG B  91      -9.958  42.768  33.610  1.00 94.85           N  
ATOM    696  NH2 ARG B  91      -9.467  45.007  33.611  1.00 94.85           N  
ATOM    697  CZ  ARG B  91      -9.069  43.749  33.496  1.00 94.85           C  
ATOM    698  N   ARG B  92      -5.701  42.244  27.698  1.00 94.86           N  
ATOM    699  CA  ARG B  92      -6.081  41.869  26.340  1.00 94.86           C  
ATOM    700  C   ARG B  92      -4.886  41.317  25.570  1.00 94.86           C  
ATOM    701  CB  ARG B  92      -6.675  43.068  25.598  1.00 94.86           C  
ATOM    702  O   ARG B  92      -5.003  40.306  24.874  1.00 94.86           O  
ATOM    703  CG  ARG B  92      -7.265  42.720  24.240  1.00 94.86           C  
ATOM    704  CD  ARG B  92      -7.970  43.913  23.609  1.00 94.86           C  
ATOM    705  NE  ARG B  92      -7.042  45.009  23.345  1.00 94.86           N  
ATOM    706  NH1 ARG B  92      -8.655  46.663  23.406  1.00 94.86           N  
ATOM    707  NH2 ARG B  92      -6.463  47.206  23.012  1.00 94.86           N  
ATOM    708  CZ  ARG B  92      -7.389  46.290  23.255  1.00 94.86           C  
ATOM    709  N   ARG B  93      -3.746  41.950  25.739  1.00 94.81           N  
ATOM    710  CA  ARG B  93      -2.529  41.512  25.063  1.00 94.81           C  
ATOM    711  C   ARG B  93      -2.098  40.133  25.551  1.00 94.81           C  
ATOM    712  CB  ARG B  93      -1.400  42.522  25.280  1.00 94.81           C  
ATOM    713  O   ARG B  93      -1.687  39.288  24.754  1.00 94.81           O  
ATOM    714  CG  ARG B  93      -1.561  43.807  24.484  1.00 94.81           C  
ATOM    715  CD  ARG B  93      -0.321  44.686  24.575  1.00 94.81           C  
ATOM    716  NE  ARG B  93      -0.337  45.517  25.775  1.00 94.81           N  
ATOM    717  NH1 ARG B  93       1.706  46.513  25.363  1.00 94.81           N  
ATOM    718  NH2 ARG B  93       0.510  47.073  27.236  1.00 94.81           N  
ATOM    719  CZ  ARG B  93       0.626  46.366  26.122  1.00 94.81           C  
ATOM    720  N   GLU B  94      -2.343  40.018  26.877  1.00 95.73           N  
ATOM    721  CA  GLU B  94      -1.950  38.743  27.470  1.00 95.73           C  
ATOM    722  C   GLU B  94      -2.853  37.610  26.990  1.00 95.73           C  
ATOM    723  CB  GLU B  94      -1.980  38.829  28.998  1.00 95.73           C  
ATOM    724  O   GLU B  94      -2.372  36.527  26.651  1.00 95.73           O  
ATOM    725  CG  GLU B  94      -1.511  37.559  29.694  1.00 95.73           C  
ATOM    726  CD  GLU B  94      -0.068  37.199  29.377  1.00 95.73           C  
ATOM    727  OE1 GLU B  94       0.317  36.022  29.558  1.00 95.73           O  
ATOM    728  OE2 GLU B  94       0.683  38.102  28.946  1.00 95.73           O  
ATOM    729  N   ARG B  95      -4.097  37.874  26.852  1.00 94.32           N  
ATOM    730  CA  ARG B  95      -5.042  36.874  26.366  1.00 94.32           C  
ATOM    731  C   ARG B  95      -4.783  36.542  24.900  1.00 94.32           C  
ATOM    732  CB  ARG B  95      -6.481  37.362  26.546  1.00 94.32           C  
ATOM    733  O   ARG B  95      -4.886  35.383  24.494  1.00 94.32           O  
ATOM    734  CG  ARG B  95      -6.973  37.312  27.984  1.00 94.32           C  
ATOM    735  CD  ARG B  95      -8.467  37.591  28.079  1.00 94.32           C  
ATOM    736  NE  ARG B  95      -8.737  39.008  28.304  1.00 94.32           N  
ATOM    737  NH1 ARG B  95     -10.997  38.862  27.844  1.00 94.32           N  
ATOM    738  NH2 ARG B  95     -10.067  40.877  28.415  1.00 94.32           N  
ATOM    739  CZ  ARG B  95      -9.933  39.579  28.187  1.00 94.32           C  
ATOM    740  N   ASN B  96      -4.424  37.522  24.144  1.00 95.06           N  
ATOM    741  CA  ASN B  96      -4.122  37.321  22.731  1.00 95.06           C  
ATOM    742  C   ASN B  96      -2.851  36.499  22.540  1.00 95.06           C  
ATOM    743  CB  ASN B  96      -3.996  38.667  22.012  1.00 95.06           C  
ATOM    744  O   ASN B  96      -2.781  35.655  21.644  1.00 95.06           O  
ATOM    745  CG  ASN B  96      -4.094  38.535  20.505  1.00 95.06           C  
ATOM    746  ND2 ASN B  96      -4.224  39.664  19.819  1.00 95.06           N  
ATOM    747  OD1 ASN B  96      -4.055  37.428  19.962  1.00 95.06           O  
ATOM    748  N   LYS B  97      -1.959  36.798  23.397  1.00 93.70           N  
ATOM    749  CA  LYS B  97      -0.715  36.036  23.344  1.00 93.70           C  
ATOM    750  C   LYS B  97      -0.973  34.546  23.547  1.00 93.70           C  
ATOM    751  CB  LYS B  97       0.272  36.546  24.396  1.00 93.70           C  
ATOM    752  O   LYS B  97      -0.427  33.712  22.822  1.00 93.70           O  
ATOM    753  CG  LYS B  97       1.653  35.913  24.306  1.00 93.70           C  
ATOM    754  CD  LYS B  97       2.601  36.491  25.349  1.00 93.70           C  
ATOM    755  CE  LYS B  97       3.959  35.804  25.313  1.00 93.70           C  
ATOM    756  NZ  LYS B  97       4.903  36.389  26.313  1.00 93.70           N  
ATOM    757  N   ILE B  98      -1.797  34.279  24.557  1.00 96.52           N  
ATOM    758  CA  ILE B  98      -2.112  32.893  24.886  1.00 96.52           C  
ATOM    759  C   ILE B  98      -2.898  32.257  23.742  1.00 96.52           C  
ATOM    760  CB  ILE B  98      -2.910  32.793  26.206  1.00 96.52           C  
ATOM    761  O   ILE B  98      -2.624  31.120  23.350  1.00 96.52           O  
ATOM    762  CG1 ILE B  98      -2.059  33.282  27.383  1.00 96.52           C  
ATOM    763  CG2 ILE B  98      -3.392  31.358  26.438  1.00 96.52           C  
ATOM    764  CD1 ILE B  98      -2.831  33.426  28.687  1.00 96.52           C  
ATOM    765  N   ALA B  99      -3.835  33.006  23.235  1.00 96.30           N  
ATOM    766  CA  ALA B  99      -4.667  32.509  22.143  1.00 96.30           C  
ATOM    767  C   ALA B  99      -3.832  32.243  20.894  1.00 96.30           C  
ATOM    768  CB  ALA B  99      -5.784  33.503  21.831  1.00 96.30           C  
ATOM    769  O   ALA B  99      -4.030  31.235  20.211  1.00 96.30           O  
ATOM    770  N   ALA B 100      -2.905  33.095  20.562  1.00 96.12           N  
ATOM    771  CA  ALA B 100      -2.028  32.928  19.406  1.00 96.12           C  
ATOM    772  C   ALA B 100      -1.111  31.722  19.583  1.00 96.12           C  
ATOM    773  CB  ALA B 100      -1.203  34.191  19.176  1.00 96.12           C  
ATOM    774  O   ALA B 100      -0.852  30.985  18.629  1.00 96.12           O  
ATOM    775  N   ALA B 101      -0.651  31.476  20.794  1.00 96.95           N  
ATOM    776  CA  ALA B 101       0.208  30.331  21.085  1.00 96.95           C  
ATOM    777  C   ALA B 101      -0.561  29.020  20.952  1.00 96.95           C  
ATOM    778  CB  ALA B 101       0.804  30.455  22.485  1.00 96.95           C  
ATOM    779  O   ALA B 101      -0.034  28.033  20.434  1.00 96.95           O  
ATOM    780  N   LYS B 102      -1.758  29.028  21.311  1.00 96.62           N  
ATOM    781  CA  LYS B 102      -2.607  27.844  21.214  1.00 96.62           C  
ATOM    782  C   LYS B 102      -2.854  27.463  19.757  1.00 96.62           C  
ATOM    783  CB  LYS B 102      -3.939  28.078  21.928  1.00 96.62           C  
ATOM    784  O   LYS B 102      -2.788  26.286  19.398  1.00 96.62           O  
ATOM    785  CG  LYS B 102      -3.852  27.991  23.445  1.00 96.62           C  
ATOM    786  CD  LYS B 102      -5.221  28.148  24.093  1.00 96.62           C  
ATOM    787  CE  LYS B 102      -5.126  28.135  25.613  1.00 96.62           C  
ATOM    788  NZ  LYS B 102      -6.464  28.315  26.253  1.00 96.62           N  
ATOM    789  N   CYS B 103      -3.180  28.552  18.961  1.00 96.55           N  
ATOM    790  CA  CYS B 103      -3.425  28.329  17.541  1.00 96.55           C  
ATOM    791  C   CYS B 103      -2.190  27.752  16.859  1.00 96.55           C  
ATOM    792  CB  CYS B 103      -3.835  29.632  16.856  1.00 96.55           C  
ATOM    793  O   CYS B 103      -2.293  26.808  16.074  1.00 96.55           O  
ATOM    794  SG  CYS B 103      -4.358  29.420  15.140  1.00 96.55           S  
ATOM    795  N   ARG B 104      -0.999  28.180  17.068  1.00 94.26           N  
ATOM    796  CA  ARG B 104       0.256  27.710  16.490  1.00 94.26           C  
ATOM    797  C   ARG B 104       0.546  26.272  16.905  1.00 94.26           C  
ATOM    798  CB  ARG B 104       1.414  28.619  16.905  1.00 94.26           C  
ATOM    799  O   ARG B 104       0.958  25.453  16.081  1.00 94.26           O  
ATOM    800  CG  ARG B 104       1.381  29.994  16.258  1.00 94.26           C  
ATOM    801  CD  ARG B 104       2.585  30.836  16.658  1.00 94.26           C  
ATOM    802  NE  ARG B 104       2.481  32.201  16.151  1.00 94.26           N  
ATOM    803  NH1 ARG B 104       4.332  32.985  17.289  1.00 94.26           N  
ATOM    804  NH2 ARG B 104       3.125  34.396  15.945  1.00 94.26           N  
ATOM    805  CZ  ARG B 104       3.313  33.191  16.463  1.00 94.26           C  
ATOM    806  N   ASN B 105       0.239  26.067  18.163  1.00 97.36           N  
ATOM    807  CA  ASN B 105       0.496  24.723  18.669  1.00 97.36           C  
ATOM    808  C   ASN B 105      -0.446  23.699  18.043  1.00 97.36           C  
ATOM    809  CB  ASN B 105       0.376  24.692  20.195  1.00 97.36           C  
ATOM    810  O   ASN B 105      -0.031  22.585  17.719  1.00 97.36           O  
ATOM    811  CG  ASN B 105       1.550  25.355  20.886  1.00 97.36           C  
ATOM    812  ND2 ASN B 105       1.351  25.763  22.134  1.00 97.36           N  
ATOM    813  OD1 ASN B 105       2.629  25.500  20.304  1.00 97.36           O  
ATOM    814  N   LYS B 106      -1.669  24.144  17.904  1.00 97.72           N  
ATOM    815  CA  LYS B 106      -2.644  23.262  17.269  1.00 97.72           C  
ATOM    816  C   LYS B 106      -2.237  22.934  15.836  1.00 97.72           C  
ATOM    817  CB  LYS B 106      -4.035  23.899  17.286  1.00 97.72           C  
ATOM    818  O   LYS B 106      -2.325  21.781  15.409  1.00 97.72           O  
ATOM    819  CG  LYS B 106      -5.148  22.967  16.832  1.00 97.72           C  
ATOM    820  CD  LYS B 106      -6.514  23.632  16.941  1.00 97.72           C  
ATOM    821  CE  LYS B 106      -7.622  22.723  16.427  1.00 97.72           C  
ATOM    822  NZ  LYS B 106      -8.964  23.371  16.533  1.00 97.72           N  
ATOM    823  N   LYS B 107      -1.783  23.944  15.177  1.00 96.24           N  
ATOM    824  CA  LYS B 107      -1.342  23.762  13.797  1.00 96.24           C  
ATOM    825  C   LYS B 107      -0.120  22.851  13.726  1.00 96.24           C  
ATOM    826  CB  LYS B 107      -1.028  25.112  13.152  1.00 96.24           C  
ATOM    827  O   LYS B 107      -0.041  21.976  12.862  1.00 96.24           O  
ATOM    828  CG  LYS B 107      -0.735  25.033  11.661  1.00 96.24           C  
ATOM    829  CD  LYS B 107      -0.624  26.418  11.038  1.00 96.24           C  
ATOM    830  CE  LYS B 107      -0.356  26.340   9.541  1.00 96.24           C  
ATOM    831  NZ  LYS B 107      -0.308  27.695   8.915  1.00 96.24           N  
ATOM    832  N   LYS B 108       0.726  23.074  14.628  1.00 97.55           N  
ATOM    833  CA  LYS B 108       1.937  22.260  14.671  1.00 97.55           C  
ATOM    834  C   LYS B 108       1.605  20.796  14.947  1.00 97.55           C  
ATOM    835  CB  LYS B 108       2.901  22.788  15.735  1.00 97.55           C  
ATOM    836  O   LYS B 108       2.159  19.898  14.311  1.00 97.55           O  
ATOM    837  CG  LYS B 108       4.260  22.104  15.732  1.00 97.55           C  
ATOM    838  CD  LYS B 108       5.176  22.675  16.807  1.00 97.55           C  
ATOM    839  CE  LYS B 108       6.488  21.907  16.892  1.00 97.55           C  
ATOM    840  NZ  LYS B 108       7.369  22.434  17.976  1.00 97.55           N  
ATOM    841  N   GLU B 109       0.717  20.577  15.841  1.00 97.91           N  
ATOM    842  CA  GLU B 109       0.320  19.218  16.199  1.00 97.91           C  
ATOM    843  C   GLU B 109      -0.333  18.505  15.018  1.00 97.91           C  
ATOM    844  CB  GLU B 109      -0.635  19.234  17.396  1.00 97.91           C  
ATOM    845  O   GLU B 109      -0.042  17.336  14.754  1.00 97.91           O  
ATOM    846  CG  GLU B 109      -0.962  17.851  17.939  1.00 97.91           C  
ATOM    847  CD  GLU B 109      -1.845  17.886  19.177  1.00 97.91           C  
ATOM    848  OE1 GLU B 109      -2.125  16.811  19.753  1.00 97.91           O  
ATOM    849  OE2 GLU B 109      -2.259  18.998  19.573  1.00 97.91           O  
ATOM    850  N   LYS B 110      -1.161  19.225  14.349  1.00 98.03           N  
ATOM    851  CA  LYS B 110      -1.843  18.651  13.193  1.00 98.03           C  
ATOM    852  C   LYS B 110      -0.850  18.285  12.094  1.00 98.03           C  
ATOM    853  CB  LYS B 110      -2.890  19.624  12.650  1.00 98.03           C  
ATOM    854  O   LYS B 110      -0.938  17.206  11.504  1.00 98.03           O  
ATOM    855  CG  LYS B 110      -3.748  19.050  11.531  1.00 98.03           C  
ATOM    856  CD  LYS B 110      -4.841  20.023  11.109  1.00 98.03           C  
ATOM    857  CE  LYS B 110      -5.689  19.457   9.979  1.00 98.03           C  
ATOM    858  NZ  LYS B 110      -6.798  20.384   9.600  1.00 98.03           N  
ATOM    859  N   THR B 111       0.093  19.132  11.827  1.00 97.42           N  
ATOM    860  CA  THR B 111       1.101  18.891  10.801  1.00 97.42           C  
ATOM    861  C   THR B 111       1.967  17.688  11.165  1.00 97.42           C  
ATOM    862  CB  THR B 111       1.996  20.128  10.596  1.00 97.42           C  
ATOM    863  O   THR B 111       2.292  16.867  10.304  1.00 97.42           O  
ATOM    864  CG2 THR B 111       1.247  21.233   9.860  1.00 97.42           C  
ATOM    865  OG1 THR B 111       2.419  20.620  11.874  1.00 97.42           O  
ATOM    866  N   GLU B 112       2.289  17.638  12.421  1.00 98.00           N  
ATOM    867  CA  GLU B 112       3.102  16.518  12.885  1.00 98.00           C  
ATOM    868  C   GLU B 112       2.357  15.195  12.734  1.00 98.00           C  
ATOM    869  CB  GLU B 112       3.517  16.724  14.345  1.00 98.00           C  
ATOM    870  O   GLU B 112       2.941  14.192  12.318  1.00 98.00           O  
ATOM    871  CG  GLU B 112       4.646  17.727  14.527  1.00 98.00           C  
ATOM    872  CD  GLU B 112       5.021  17.951  15.984  1.00 98.00           C  
ATOM    873  OE1 GLU B 112       5.905  18.792  16.261  1.00 98.00           O  
ATOM    874  OE2 GLU B 112       4.425  17.278  16.855  1.00 98.00           O  
ATOM    875  N   CYS B 113       1.049  15.214  13.070  1.00 98.08           N  
ATOM    876  CA  CYS B 113       0.226  14.016  12.950  1.00 98.08           C  
ATOM    877  C   CYS B 113       0.126  13.565  11.498  1.00 98.08           C  
ATOM    878  CB  CYS B 113      -1.173  14.268  13.512  1.00 98.08           C  
ATOM    879  O   CYS B 113       0.278  12.379  11.199  1.00 98.08           O  
ATOM    880  SG  CYS B 113      -2.248  12.818  13.467  1.00 98.08           S  
ATOM    881  N   LEU B 114      -0.064  14.425  10.556  1.00 98.05           N  
ATOM    882  CA  LEU B 114      -0.175  14.115   9.135  1.00 98.05           C  
ATOM    883  C   LEU B 114       1.148  13.589   8.589  1.00 98.05           C  
ATOM    884  CB  LEU B 114      -0.608  15.355   8.348  1.00 98.05           C  
ATOM    885  O   LEU B 114       1.163  12.674   7.762  1.00 98.05           O  
ATOM    886  CG  LEU B 114      -2.060  15.800   8.530  1.00 98.05           C  
ATOM    887  CD1 LEU B 114      -2.302  17.125   7.814  1.00 98.05           C  
ATOM    888  CD2 LEU B 114      -3.017  14.728   8.019  1.00 98.05           C  
ATOM    889  N   GLN B 115       2.226  14.211   9.131  1.00 97.78           N  
ATOM    890  CA  GLN B 115       3.546  13.759   8.704  1.00 97.78           C  
ATOM    891  C   GLN B 115       3.801  12.318   9.138  1.00 97.78           C  
ATOM    892  CB  GLN B 115       4.635  14.676   9.263  1.00 97.78           C  
ATOM    893  O   GLN B 115       4.318  11.513   8.362  1.00 97.78           O  
ATOM    894  CG  GLN B 115       6.039  14.321   8.792  1.00 97.78           C  
ATOM    895  CD  GLN B 115       6.234  14.546   7.305  1.00 97.78           C  
ATOM    896  NE2 GLN B 115       7.212  13.859   6.724  1.00 97.78           N  
ATOM    897  OE1 GLN B 115       5.511  15.330   6.682  1.00 97.78           O  
ATOM    898  N   LYS B 116       3.383  12.020  10.304  1.00 98.23           N  
ATOM    899  CA  LYS B 116       3.549  10.663  10.817  1.00 98.23           C  
ATOM    900  C   LYS B 116       2.705   9.669  10.025  1.00 98.23           C  
ATOM    901  CB  LYS B 116       3.180  10.600  12.300  1.00 98.23           C  
ATOM    902  O   LYS B 116       3.169   8.574   9.698  1.00 98.23           O  
ATOM    903  CG  LYS B 116       4.220  11.217  13.223  1.00 98.23           C  
ATOM    904  CD  LYS B 116       3.817  11.085  14.686  1.00 98.23           C  
ATOM    905  CE  LYS B 116       4.773  11.839  15.601  1.00 98.23           C  
ATOM    906  NZ  LYS B 116       4.291  11.854  17.014  1.00 98.23           N  
ATOM    907  N   GLU B 117       1.515  10.088   9.771  1.00 98.16           N  
ATOM    908  CA  GLU B 117       0.626   9.234   8.988  1.00 98.16           C  
ATOM    909  C   GLU B 117       1.183   8.996   7.587  1.00 98.16           C  
ATOM    910  CB  GLU B 117      -0.772   9.851   8.900  1.00 98.16           C  
ATOM    911  O   GLU B 117       1.133   7.875   7.076  1.00 98.16           O  
ATOM    912  CG  GLU B 117      -1.820   8.919   8.308  1.00 98.16           C  
ATOM    913  CD  GLU B 117      -3.222   9.506   8.322  1.00 98.16           C  
ATOM    914  OE1 GLU B 117      -4.173   8.816   7.889  1.00 98.16           O  
ATOM    915  OE2 GLU B 117      -3.371  10.665   8.770  1.00 98.16           O  
ATOM    916  N   SER B 118       1.666   9.985   6.977  1.00 98.12           N  
ATOM    917  CA  SER B 118       2.255   9.876   5.646  1.00 98.12           C  
ATOM    918  C   SER B 118       3.432   8.907   5.640  1.00 98.12           C  
ATOM    919  CB  SER B 118       2.710  11.248   5.148  1.00 98.12           C  
ATOM    920  O   SER B 118       3.562   8.085   4.730  1.00 98.12           O  
ATOM    921  OG  SER B 118       3.312  11.144   3.868  1.00 98.12           O  
ATOM    922  N   GLU B 119       4.289   9.009   6.659  1.00 98.41           N  
ATOM    923  CA  GLU B 119       5.440   8.117   6.768  1.00 98.41           C  
ATOM    924  C   GLU B 119       4.999   6.664   6.923  1.00 98.41           C  
ATOM    925  CB  GLU B 119       6.328   8.526   7.946  1.00 98.41           C  
ATOM    926  O   GLU B 119       5.590   5.763   6.323  1.00 98.41           O  
ATOM    927  CG  GLU B 119       7.100   9.816   7.715  1.00 98.41           C  
ATOM    928  CD  GLU B 119       7.856  10.292   8.946  1.00 98.41           C  
ATOM    929  OE1 GLU B 119       8.478  11.377   8.894  1.00 98.41           O  
ATOM    930  OE2 GLU B 119       7.825   9.574   9.970  1.00 98.41           O  
ATOM    931  N   LYS B 120       3.932   6.443   7.694  1.00 98.27           N  
ATOM    932  CA  LYS B 120       3.388   5.101   7.882  1.00 98.27           C  
ATOM    933  C   LYS B 120       2.878   4.526   6.564  1.00 98.27           C  
ATOM    934  CB  LYS B 120       2.262   5.119   8.917  1.00 98.27           C  
ATOM    935  O   LYS B 120       3.163   3.373   6.232  1.00 98.27           O  
ATOM    936  CG  LYS B 120       2.737   5.342  10.345  1.00 98.27           C  
ATOM    937  CD  LYS B 120       1.573   5.345  11.327  1.00 98.27           C  
ATOM    938  CE  LYS B 120       2.032   5.691  12.738  1.00 98.27           C  
ATOM    939  NZ  LYS B 120       0.881   5.800  13.684  1.00 98.27           N  
ATOM    940  N   LEU B 121       2.140   5.262   5.806  1.00 98.05           N  
ATOM    941  CA  LEU B 121       1.573   4.817   4.537  1.00 98.05           C  
ATOM    942  C   LEU B 121       2.674   4.521   3.524  1.00 98.05           C  
ATOM    943  CB  LEU B 121       0.619   5.875   3.977  1.00 98.05           C  
ATOM    944  O   LEU B 121       2.568   3.569   2.747  1.00 98.05           O  
ATOM    945  CG  LEU B 121      -0.755   5.968   4.641  1.00 98.05           C  
ATOM    946  CD1 LEU B 121      -1.512   7.188   4.126  1.00 98.05           C  
ATOM    947  CD2 LEU B 121      -1.556   4.694   4.396  1.00 98.05           C  
ATOM    948  N   GLU B 122       3.709   5.380   3.568  1.00 98.28           N  
ATOM    949  CA  GLU B 122       4.842   5.153   2.676  1.00 98.28           C  
ATOM    950  C   GLU B 122       5.532   3.828   2.988  1.00 98.28           C  
ATOM    951  CB  GLU B 122       5.845   6.305   2.777  1.00 98.28           C  
ATOM    952  O   GLU B 122       5.922   3.095   2.076  1.00 98.28           O  
ATOM    953  CG  GLU B 122       6.893   6.306   1.674  1.00 98.28           C  
ATOM    954  CD  GLU B 122       7.769   7.548   1.680  1.00 98.28           C  
ATOM    955  OE1 GLU B 122       8.597   7.712   0.755  1.00 98.28           O  
ATOM    956  OE2 GLU B 122       7.627   8.365   2.617  1.00 98.28           O  
ATOM    957  N   SER B 123       5.656   3.563   4.264  1.00 98.27           N  
ATOM    958  CA  SER B 123       6.271   2.305   4.674  1.00 98.27           C  
ATOM    959  C   SER B 123       5.418   1.111   4.257  1.00 98.27           C  
ATOM    960  CB  SER B 123       6.489   2.282   6.188  1.00 98.27           C  
ATOM    961  O   SER B 123       5.937   0.122   3.737  1.00 98.27           O  
ATOM    962  OG  SER B 123       7.081   1.060   6.592  1.00 98.27           O  
ATOM    963  N   VAL B 124       4.120   1.196   4.413  1.00 98.30           N  
ATOM    964  CA  VAL B 124       3.197   0.132   4.031  1.00 98.30           C  
ATOM    965  C   VAL B 124       3.231  -0.064   2.517  1.00 98.30           C  
ATOM    966  CB  VAL B 124       1.755   0.437   4.497  1.00 98.30           C  
ATOM    967  O   VAL B 124       3.254  -1.197   2.032  1.00 98.30           O  
ATOM    968  CG1 VAL B 124       0.772  -0.571   3.904  1.00 98.30           C  
ATOM    969  CG2 VAL B 124       1.675   0.433   6.022  1.00 98.30           C  
ATOM    970  N   ASN B 125       3.189   1.029   1.851  1.00 98.30           N  
ATOM    971  CA  ASN B 125       3.261   0.973   0.395  1.00 98.30           C  
ATOM    972  C   ASN B 125       4.531   0.271  -0.077  1.00 98.30           C  
ATOM    973  CB  ASN B 125       3.179   2.379  -0.202  1.00 98.30           C  
ATOM    974  O   ASN B 125       4.490  -0.542  -1.002  1.00 98.30           O  
ATOM    975  CG  ASN B 125       2.861   2.368  -1.684  1.00 98.30           C  
ATOM    976  ND2 ASN B 125       1.893   3.182  -2.089  1.00 98.30           N  
ATOM    977  OD1 ASN B 125       3.479   1.633  -2.458  1.00 98.30           O  
ATOM    978  N   ALA B 126       5.662   0.557   0.543  1.00 98.34           N  
ATOM    979  CA  ALA B 126       6.931  -0.071   0.186  1.00 98.34           C  
ATOM    980  C   ALA B 126       6.890  -1.575   0.438  1.00 98.34           C  
ATOM    981  CB  ALA B 126       8.078   0.565   0.969  1.00 98.34           C  
ATOM    982  O   ALA B 126       7.373  -2.362  -0.379  1.00 98.34           O  
ATOM    983  N   GLU B 127       6.246  -1.968   1.519  1.00 98.39           N  
ATOM    984  CA  GLU B 127       6.115  -3.380   1.863  1.00 98.39           C  
ATOM    985  C   GLU B 127       5.222  -4.111   0.865  1.00 98.39           C  
ATOM    986  CB  GLU B 127       5.558  -3.538   3.281  1.00 98.39           C  
ATOM    987  O   GLU B 127       5.554  -5.210   0.416  1.00 98.39           O  
ATOM    988  CG  GLU B 127       5.497  -4.981   3.760  1.00 98.39           C  
ATOM    989  CD  GLU B 127       5.054  -5.114   5.209  1.00 98.39           C  
ATOM    990  OE1 GLU B 127       5.038  -6.249   5.737  1.00 98.39           O  
ATOM    991  OE2 GLU B 127       4.720  -4.075   5.820  1.00 98.39           O  
ATOM    992  N   LEU B 128       4.125  -3.500   0.519  1.00 98.50           N  
ATOM    993  CA  LEU B 128       3.196  -4.103  -0.430  1.00 98.50           C  
ATOM    994  C   LEU B 128       3.838  -4.241  -1.806  1.00 98.50           C  
ATOM    995  CB  LEU B 128       1.916  -3.269  -0.532  1.00 98.50           C  
ATOM    996  O   LEU B 128       3.661  -5.259  -2.479  1.00 98.50           O  
ATOM    997  CG  LEU B 128       0.932  -3.394   0.632  1.00 98.50           C  
ATOM    998  CD1 LEU B 128      -0.211  -2.398   0.468  1.00 98.50           C  
ATOM    999  CD2 LEU B 128       0.397  -4.818   0.731  1.00 98.50           C  
ATOM   1000  N   LYS B 129       4.568  -3.236  -2.177  1.00 98.31           N  
ATOM   1001  CA  LYS B 129       5.265  -3.293  -3.459  1.00 98.31           C  
ATOM   1002  C   LYS B 129       6.274  -4.438  -3.486  1.00 98.31           C  
ATOM   1003  CB  LYS B 129       5.971  -1.967  -3.745  1.00 98.31           C  
ATOM   1004  O   LYS B 129       6.406  -5.131  -4.497  1.00 98.31           O  
ATOM   1005  CG  LYS B 129       5.041  -0.860  -4.220  1.00 98.31           C  
ATOM   1006  CD  LYS B 129       5.808   0.415  -4.545  1.00 98.31           C  
ATOM   1007  CE  LYS B 129       4.875   1.534  -4.986  1.00 98.31           C  
ATOM   1008  NZ  LYS B 129       5.609   2.816  -5.200  1.00 98.31           N  
ATOM   1009  N   ALA B 130       6.927  -4.647  -2.408  1.00 98.36           N  
ATOM   1010  CA  ALA B 130       7.882  -5.748  -2.304  1.00 98.36           C  
ATOM   1011  C   ALA B 130       7.173  -7.097  -2.382  1.00 98.36           C  
ATOM   1012  CB  ALA B 130       8.677  -5.642  -1.005  1.00 98.36           C  
ATOM   1013  O   ALA B 130       7.645  -8.015  -3.058  1.00 98.36           O  
ATOM   1014  N   GLN B 131       6.034  -7.225  -1.740  1.00 98.23           N  
ATOM   1015  CA  GLN B 131       5.247  -8.454  -1.758  1.00 98.23           C  
ATOM   1016  C   GLN B 131       4.728  -8.755  -3.161  1.00 98.23           C  
ATOM   1017  CB  GLN B 131       4.080  -8.359  -0.775  1.00 98.23           C  
ATOM   1018  O   GLN B 131       4.752  -9.905  -3.604  1.00 98.23           O  
ATOM   1019  CG  GLN B 131       4.500  -8.419   0.688  1.00 98.23           C  
ATOM   1020  CD  GLN B 131       3.326  -8.301   1.641  1.00 98.23           C  
ATOM   1021  NE2 GLN B 131       3.509  -7.543   2.717  1.00 98.23           N  
ATOM   1022  OE1 GLN B 131       2.263  -8.886   1.413  1.00 98.23           O  
ATOM   1023  N   ILE B 132       4.285  -7.754  -3.764  1.00 98.13           N  
ATOM   1024  CA  ILE B 132       3.768  -7.904  -5.120  1.00 98.13           C  
ATOM   1025  C   ILE B 132       4.878  -8.401  -6.044  1.00 98.13           C  
ATOM   1026  CB  ILE B 132       3.184  -6.576  -5.652  1.00 98.13           C  
ATOM   1027  O   ILE B 132       4.659  -9.300  -6.859  1.00 98.13           O  
ATOM   1028  CG1 ILE B 132       1.860  -6.255  -4.949  1.00 98.13           C  
ATOM   1029  CG2 ILE B 132       2.996  -6.638  -7.171  1.00 98.13           C  
ATOM   1030  CD1 ILE B 132       1.310  -4.871  -5.264  1.00 98.13           C  
ATOM   1031  N   GLU B 133       6.074  -7.894  -5.875  1.00 97.98           N  
ATOM   1032  CA  GLU B 133       7.209  -8.320  -6.688  1.00 97.98           C  
ATOM   1033  C   GLU B 133       7.561  -9.781  -6.420  1.00 97.98           C  
ATOM   1034  CB  GLU B 133       8.425  -7.429  -6.423  1.00 97.98           C  
ATOM   1035  O   GLU B 133       7.828 -10.542  -7.352  1.00 97.98           O  
ATOM   1036  CG  GLU B 133       9.588  -7.678  -7.373  1.00 97.98           C  
ATOM   1037  CD  GLU B 133       9.243  -7.405  -8.828  1.00 97.98           C  
ATOM   1038  OE1 GLU B 133       9.963  -7.899  -9.726  1.00 97.98           O  
ATOM   1039  OE2 GLU B 133       8.245  -6.692  -9.073  1.00 97.98           O  
ATOM   1040  N   GLU B 134       7.484 -10.143  -5.232  1.00 98.08           N  
ATOM   1041  CA  GLU B 134       7.747 -11.528  -4.855  1.00 98.08           C  
ATOM   1042  C   GLU B 134       6.708 -12.471  -5.456  1.00 98.08           C  
ATOM   1043  CB  GLU B 134       7.773 -11.676  -3.332  1.00 98.08           C  
ATOM   1044  O   GLU B 134       7.056 -13.518  -6.004  1.00 98.08           O  
ATOM   1045  CG  GLU B 134       8.176 -13.064  -2.855  1.00 98.08           C  
ATOM   1046  CD  GLU B 134       8.236 -13.184  -1.341  1.00 98.08           C  
ATOM   1047  OE1 GLU B 134       8.629 -14.259  -0.832  1.00 98.08           O  
ATOM   1048  OE2 GLU B 134       7.886 -12.197  -0.657  1.00 98.08           O  
ATOM   1049  N   LEU B 135       5.505 -12.065  -5.363  1.00 96.66           N  
ATOM   1050  CA  LEU B 135       4.417 -12.878  -5.896  1.00 96.66           C  
ATOM   1051  C   LEU B 135       4.498 -12.965  -7.416  1.00 96.66           C  
ATOM   1052  CB  LEU B 135       3.062 -12.301  -5.477  1.00 96.66           C  
ATOM   1053  O   LEU B 135       4.232 -14.020  -7.997  1.00 96.66           O  
ATOM   1054  CG  LEU B 135       2.639 -12.547  -4.028  1.00 96.66           C  
ATOM   1055  CD1 LEU B 135       1.366 -11.769  -3.709  1.00 96.66           C  
ATOM   1056  CD2 LEU B 135       2.439 -14.037  -3.774  1.00 96.66           C  
ATOM   1057  N   LYS B 136       4.891 -11.915  -7.995  1.00 96.33           N  
ATOM   1058  CA  LYS B 136       5.071 -11.914  -9.444  1.00 96.33           C  
ATOM   1059  C   LYS B 136       6.179 -12.877  -9.861  1.00 96.33           C  
ATOM   1060  CB  LYS B 136       5.387 -10.504  -9.945  1.00 96.33           C  
ATOM   1061  O   LYS B 136       6.031 -13.616 -10.837  1.00 96.33           O  
ATOM   1062  CG  LYS B 136       4.169  -9.599 -10.055  1.00 96.33           C  
ATOM   1063  CD  LYS B 136       4.532  -8.241 -10.643  1.00 96.33           C  
ATOM   1064  CE  LYS B 136       3.308  -7.347 -10.785  1.00 96.33           C  
ATOM   1065  NZ  LYS B 136       3.674  -5.979 -11.262  1.00 96.33           N  
ATOM   1066  N   ASN B 137       7.189 -12.898  -9.131  1.00 96.83           N  
ATOM   1067  CA  ASN B 137       8.282 -13.826  -9.403  1.00 96.83           C  
ATOM   1068  C   ASN B 137       7.847 -15.276  -9.205  1.00 96.83           C  
ATOM   1069  CB  ASN B 137       9.489 -13.508  -8.519  1.00 96.83           C  
ATOM   1070  O   ASN B 137       8.185 -16.145 -10.011  1.00 96.83           O  
ATOM   1071  CG  ASN B 137      10.198 -12.234  -8.935  1.00 96.83           C  
ATOM   1072  ND2 ASN B 137      10.925 -11.629  -8.003  1.00 96.83           N  
ATOM   1073  OD1 ASN B 137      10.093 -11.798 -10.084  1.00 96.83           O  
ATOM   1074  N   GLU B 138       7.090 -15.473  -8.175  1.00 95.20           N  
ATOM   1075  CA  GLU B 138       6.569 -16.810  -7.907  1.00 95.20           C  
ATOM   1076  C   GLU B 138       5.624 -17.266  -9.016  1.00 95.20           C  
ATOM   1077  CB  GLU B 138       5.851 -16.847  -6.556  1.00 95.20           C  
ATOM   1078  O   GLU B 138       5.681 -18.417  -9.453  1.00 95.20           O  
ATOM   1079  CG  GLU B 138       5.528 -18.252  -6.069  1.00 95.20           C  
ATOM   1080  CD  GLU B 138       4.988 -18.286  -4.649  1.00 95.20           C  
ATOM   1081  OE1 GLU B 138       4.803 -19.394  -4.095  1.00 95.20           O  
ATOM   1082  OE2 GLU B 138       4.746 -17.196  -4.084  1.00 95.20           O  
ATOM   1083  N   LYS B 139       4.827 -16.319  -9.349  1.00 91.59           N  
ATOM   1084  CA  LYS B 139       3.914 -16.617 -10.449  1.00 91.59           C  
ATOM   1085  C   LYS B 139       4.681 -17.002 -11.711  1.00 91.59           C  
ATOM   1086  CB  LYS B 139       3.006 -15.420 -10.732  1.00 91.59           C  
ATOM   1087  O   LYS B 139       4.351 -17.993 -12.366  1.00 91.59           O  
ATOM   1088  CG  LYS B 139       1.982 -15.666 -11.830  1.00 91.59           C  
ATOM   1089  CD  LYS B 139       1.224 -14.393 -12.184  1.00 91.59           C  
ATOM   1090  CE  LYS B 139       0.376 -14.575 -13.435  1.00 91.59           C  
ATOM   1091  NZ  LYS B 139      -0.427 -13.354 -13.743  1.00 91.59           N  
ATOM   1092  N   GLN B 140       5.659 -16.356 -12.054  1.00 93.03           N  
ATOM   1093  CA  GLN B 140       6.466 -16.629 -13.238  1.00 93.03           C  
ATOM   1094  C   GLN B 140       7.151 -17.989 -13.135  1.00 93.03           C  
ATOM   1095  CB  GLN B 140       7.510 -15.530 -13.442  1.00 93.03           C  
ATOM   1096  O   GLN B 140       7.198 -18.741 -14.111  1.00 93.03           O  
ATOM   1097  CG  GLN B 140       8.273 -15.643 -14.755  1.00 93.03           C  
ATOM   1098  CD  GLN B 140       7.382 -15.460 -15.970  1.00 93.03           C  
ATOM   1099  NE2 GLN B 140       7.750 -16.097 -17.076  1.00 93.03           N  
ATOM   1100  OE1 GLN B 140       6.371 -14.753 -15.914  1.00 93.03           O  
ATOM   1101  N   HIS B 141       7.570 -18.268 -12.028  1.00 94.11           N  
ATOM   1102  CA  HIS B 141       8.202 -19.561 -11.790  1.00 94.11           C  
ATOM   1103  C   HIS B 141       7.209 -20.702 -11.981  1.00 94.11           C  
ATOM   1104  CB  HIS B 141       8.798 -19.615 -10.382  1.00 94.11           C  
ATOM   1105  O   HIS B 141       7.526 -21.705 -12.625  1.00 94.11           O  
ATOM   1106  CG  HIS B 141       9.499 -20.900 -10.076  1.00 94.11           C  
ATOM   1107  CD2 HIS B 141       9.230 -21.864  -9.164  1.00 94.11           C  
ATOM   1108  ND1 HIS B 141      10.628 -21.311 -10.751  1.00 94.11           N  
ATOM   1109  CE1 HIS B 141      11.023 -22.477 -10.267  1.00 94.11           C  
ATOM   1110  NE2 HIS B 141      10.192 -22.834  -9.302  1.00 94.11           N  
ATOM   1111  N   LEU B 142       6.042 -20.470 -11.449  1.00 86.87           N  
ATOM   1112  CA  LEU B 142       5.002 -21.486 -11.571  1.00 86.87           C  
ATOM   1113  C   LEU B 142       4.581 -21.661 -13.026  1.00 86.87           C  
ATOM   1114  CB  LEU B 142       3.787 -21.115 -10.717  1.00 86.87           C  
ATOM   1115  O   LEU B 142       4.383 -22.787 -13.488  1.00 86.87           O  
ATOM   1116  CG  LEU B 142       3.942 -21.289  -9.205  1.00 86.87           C  
ATOM   1117  CD1 LEU B 142       2.741 -20.694  -8.477  1.00 86.87           C  
ATOM   1118  CD2 LEU B 142       4.112 -22.763  -8.851  1.00 86.87           C  
ATOM   1119  N   ILE B 143       4.518 -20.659 -13.729  1.00 79.61           N  
ATOM   1120  CA  ILE B 143       4.173 -20.702 -15.146  1.00 79.61           C  
ATOM   1121  C   ILE B 143       5.260 -21.446 -15.919  1.00 79.61           C  
ATOM   1122  CB  ILE B 143       3.980 -19.282 -15.724  1.00 79.61           C  
ATOM   1123  O   ILE B 143       4.961 -22.262 -16.793  1.00 79.61           O  
ATOM   1124  CG1 ILE B 143       2.688 -18.657 -15.185  1.00 79.61           C  
ATOM   1125  CG2 ILE B 143       3.974 -19.319 -17.255  1.00 79.61           C  
ATOM   1126  CD1 ILE B 143       2.505 -17.194 -15.562  1.00 79.61           C  
ATOM   1127  N   TYR B 144       6.422 -21.157 -15.598  1.00 85.58           N  
ATOM   1128  CA  TYR B 144       7.547 -21.842 -16.223  1.00 85.58           C  
ATOM   1129  C   TYR B 144       7.467 -23.346 -15.993  1.00 85.58           C  
ATOM   1130  CB  TYR B 144       8.874 -21.301 -15.682  1.00 85.58           C  
ATOM   1131  O   TYR B 144       7.599 -24.132 -16.934  1.00 85.58           O  
ATOM   1132  CG  TYR B 144      10.089 -22.001 -16.242  1.00 85.58           C  
ATOM   1133  CD1 TYR B 144      10.776 -22.952 -15.492  1.00 85.58           C  
ATOM   1134  CD2 TYR B 144      10.551 -21.711 -17.521  1.00 85.58           C  
ATOM   1135  CE1 TYR B 144      11.897 -23.598 -16.003  1.00 85.58           C  
ATOM   1136  CE2 TYR B 144      11.671 -22.351 -18.042  1.00 85.58           C  
ATOM   1137  OH  TYR B 144      13.445 -23.928 -17.788  1.00 85.58           O  
ATOM   1138  CZ  TYR B 144      12.336 -23.292 -17.277  1.00 85.58           C  
ATOM   1139  N   MET B 145       7.198 -23.730 -14.814  1.00 81.98           N  
ATOM   1140  CA  MET B 145       7.090 -25.142 -14.458  1.00 81.98           C  
ATOM   1141  C   MET B 145       5.925 -25.800 -15.190  1.00 81.98           C  
ATOM   1142  CB  MET B 145       6.917 -25.304 -12.947  1.00 81.98           C  
ATOM   1143  O   MET B 145       6.045 -26.930 -15.667  1.00 81.98           O  
ATOM   1144  CG  MET B 145       8.171 -24.987 -12.149  1.00 81.98           C  
ATOM   1145  SD  MET B 145       8.638 -26.344 -11.005  1.00 81.98           S  
ATOM   1146  CE  MET B 145       7.232 -27.465 -11.247  1.00 81.98           C  
ATOM   1147  N   LEU B 146       4.916 -25.073 -15.280  1.00 81.57           N  
ATOM   1148  CA  LEU B 146       3.739 -25.575 -15.981  1.00 81.57           C  
ATOM   1149  C   LEU B 146       4.038 -25.789 -17.461  1.00 81.57           C  
ATOM   1150  CB  LEU B 146       2.565 -24.606 -15.820  1.00 81.57           C  
ATOM   1151  O   LEU B 146       3.670 -26.819 -18.031  1.00 81.57           O  
ATOM   1152  CG  LEU B 146       1.213 -25.083 -16.354  1.00 81.57           C  
ATOM   1153  CD1 LEU B 146       0.588 -26.088 -15.393  1.00 81.57           C  
ATOM   1154  CD2 LEU B 146       0.279 -23.899 -16.580  1.00 81.57           C  
ATOM   1155  N   ASN B 147       4.746 -24.958 -18.060  1.00 82.52           N  
ATOM   1156  CA  ASN B 147       5.064 -25.037 -19.482  1.00 82.52           C  
ATOM   1157  C   ASN B 147       6.030 -26.181 -19.777  1.00 82.52           C  
ATOM   1158  CB  ASN B 147       5.645 -23.711 -19.976  1.00 82.52           C  
ATOM   1159  O   ASN B 147       5.961 -26.798 -20.841  1.00 82.52           O  
ATOM   1160  CG  ASN B 147       4.586 -22.643 -20.163  1.00 82.52           C  
ATOM   1161  ND2 ASN B 147       5.001 -21.382 -20.126  1.00 82.52           N  
ATOM   1162  OD1 ASN B 147       3.403 -22.948 -20.339  1.00 82.52           O  
ATOM   1163  N   LEU B 148       6.813 -26.470 -18.884  1.00 79.51           N  
ATOM   1164  CA  LEU B 148       7.752 -27.576 -19.037  1.00 79.51           C  
ATOM   1165  C   LEU B 148       7.031 -28.917 -18.952  1.00 79.51           C  
ATOM   1166  CB  LEU B 148       8.845 -27.502 -17.967  1.00 79.51           C  
ATOM   1167  O   LEU B 148       7.430 -29.883 -19.606  1.00 79.51           O  
ATOM   1168  CG  LEU B 148       9.917 -26.429 -18.166  1.00 79.51           C  
ATOM   1169  CD1 LEU B 148      10.843 -26.375 -16.955  1.00 79.51           C  
ATOM   1170  CD2 LEU B 148      10.710 -26.696 -19.441  1.00 79.51           C  
ATOM   1171  N   HIS B 149       6.010 -28.967 -18.245  1.00 76.31           N  
ATOM   1172  CA  HIS B 149       5.236 -30.185 -18.031  1.00 76.31           C  
ATOM   1173  C   HIS B 149       4.264 -30.429 -19.179  1.00 76.31           C  
ATOM   1174  CB  HIS B 149       4.476 -30.109 -16.706  1.00 76.31           C  
ATOM   1175  O   HIS B 149       3.951 -31.578 -19.500  1.00 76.31           O  
ATOM   1176  CG  HIS B 149       3.578 -31.280 -16.461  1.00 76.31           C  
ATOM   1177  CD2 HIS B 149       2.228 -31.370 -16.410  1.00 76.31           C  
ATOM   1178  ND1 HIS B 149       4.059 -32.551 -16.230  1.00 76.31           N  
ATOM   1179  CE1 HIS B 149       3.040 -33.374 -16.047  1.00 76.31           C  
ATOM   1180  NE2 HIS B 149       1.918 -32.683 -16.152  1.00 76.31           N  
ATOM   1181  N   ARG B 150       3.885 -29.370 -19.833  1.00 72.60           N  
ATOM   1182  CA  ARG B 150       2.806 -29.426 -20.813  1.00 72.60           C  
ATOM   1183  C   ARG B 150       3.077 -30.496 -21.865  1.00 72.60           C  
ATOM   1184  CB  ARG B 150       2.619 -28.064 -21.487  1.00 72.60           C  
ATOM   1185  O   ARG B 150       2.203 -31.311 -22.168  1.00 72.60           O  
ATOM   1186  CG  ARG B 150       1.309 -27.926 -22.245  1.00 72.60           C  
ATOM   1187  CD  ARG B 150       1.019 -26.477 -22.611  1.00 72.60           C  
ATOM   1188  NE  ARG B 150      -0.161 -26.363 -23.464  1.00 72.60           N  
ATOM   1189  NH1 ARG B 150       0.082 -24.098 -23.848  1.00 72.60           N  
ATOM   1190  NH2 ARG B 150      -1.666 -25.244 -24.790  1.00 72.60           N  
ATOM   1191  CZ  ARG B 150      -0.579 -25.235 -24.032  1.00 72.60           C  
ATOM   1192  N   PRO B 151       4.268 -30.600 -22.352  1.00 71.25           N  
ATOM   1193  CA  PRO B 151       4.511 -31.582 -23.411  1.00 71.25           C  
ATOM   1194  C   PRO B 151       4.438 -33.022 -22.909  1.00 71.25           C  
ATOM   1195  CB  PRO B 151       5.924 -31.242 -23.891  1.00 71.25           C  
ATOM   1196  O   PRO B 151       4.155 -33.937 -23.687  1.00 71.25           O  
ATOM   1197  CG  PRO B 151       6.482 -30.347 -22.831  1.00 71.25           C  
ATOM   1198  CD  PRO B 151       5.346 -29.835 -21.993  1.00 71.25           C  
ATOM   1199  N   THR B 152       4.573 -33.257 -21.709  1.00 69.76           N  
ATOM   1200  CA  THR B 152       4.632 -34.607 -21.159  1.00 69.76           C  
ATOM   1201  C   THR B 152       3.375 -34.917 -20.350  1.00 69.76           C  
ATOM   1202  CB  THR B 152       5.876 -34.794 -20.271  1.00 69.76           C  
ATOM   1203  O   THR B 152       3.297 -35.954 -19.688  1.00 69.76           O  
ATOM   1204  CG2 THR B 152       7.158 -34.679 -21.090  1.00 69.76           C  
ATOM   1205  OG1 THR B 152       5.883 -33.789 -19.250  1.00 69.76           O  
ATOM   1206  N   CYS B 153       2.450 -33.894 -20.501  1.00 67.67           N  
ATOM   1207  CA  CYS B 153       1.254 -34.042 -19.679  1.00 67.67           C  
ATOM   1208  C   CYS B 153       0.316 -35.090 -20.266  1.00 67.67           C  
ATOM   1209  CB  CYS B 153       0.523 -32.706 -19.550  1.00 67.67           C  
ATOM   1210  O   CYS B 153      -0.129 -34.962 -21.408  1.00 67.67           O  
ATOM   1211  SG  CYS B 153      -0.975 -32.790 -18.546  1.00 67.67           S  
ATOM   1212  N   ILE B 154       0.173 -36.246 -19.662  1.00 63.26           N  
ATOM   1213  CA  ILE B 154      -0.638 -37.378 -20.097  1.00 63.26           C  
ATOM   1214  C   ILE B 154      -2.117 -37.003 -20.046  1.00 63.26           C  
ATOM   1215  CB  ILE B 154      -0.372 -38.629 -19.230  1.00 63.26           C  
ATOM   1216  O   ILE B 154      -2.945 -37.623 -20.717  1.00 63.26           O  
ATOM   1217  CG1 ILE B 154       0.885 -38.430 -18.376  1.00 63.26           C  
ATOM   1218  CG2 ILE B 154      -0.246 -39.877 -20.109  1.00 63.26           C  
ATOM   1219  CD1 ILE B 154       0.986 -39.383 -17.193  1.00 63.26           C  
ATOM   1220  N   VAL B 155      -2.423 -36.131 -19.096  1.00 59.13           N  
ATOM   1221  CA  VAL B 155      -3.816 -35.715 -18.977  1.00 59.13           C  
ATOM   1222  C   VAL B 155      -4.253 -34.995 -20.251  1.00 59.13           C  
ATOM   1223  CB  VAL B 155      -4.034 -34.804 -17.748  1.00 59.13           C  
ATOM   1224  O   VAL B 155      -5.378 -35.178 -20.720  1.00 59.13           O  
ATOM   1225  CG1 VAL B 155      -5.499 -34.385 -17.639  1.00 59.13           C  
ATOM   1226  CG2 VAL B 155      -3.580 -35.511 -16.472  1.00 59.13           C  
ATOM   1227  N   ARG B 156      -3.317 -34.166 -20.826  1.00 56.47           N  
ATOM   1228  CA  ARG B 156      -3.602 -33.465 -22.073  1.00 56.47           C  
ATOM   1229  C   ARG B 156      -3.475 -34.402 -23.269  1.00 56.47           C  
ATOM   1230  CB  ARG B 156      -2.665 -32.267 -22.244  1.00 56.47           C  
ATOM   1231  O   ARG B 156      -4.166 -34.230 -24.276  1.00 56.47           O  
ATOM   1232  CG  ARG B 156      -3.060 -31.054 -21.417  1.00 56.47           C  
ATOM   1233  CD  ARG B 156      -2.314 -29.803 -21.860  1.00 56.47           C  
ATOM   1234  NE  ARG B 156      -2.608 -28.665 -20.994  1.00 56.47           N  
ATOM   1235  NH1 ARG B 156      -1.039 -27.266 -21.952  1.00 56.47           N  
ATOM   1236  NH2 ARG B 156      -2.342 -26.519 -20.220  1.00 56.47           N  
ATOM   1237  CZ  ARG B 156      -1.995 -27.486 -21.057  1.00 56.47           C  
ATOM   1238  N   ALA B 157      -2.465 -35.302 -23.193  1.00 56.98           N  
ATOM   1239  CA  ALA B 157      -2.172 -36.188 -24.317  1.00 56.98           C  
ATOM   1240  C   ALA B 157      -3.288 -37.210 -24.516  1.00 56.98           C  
ATOM   1241  CB  ALA B 157      -0.838 -36.897 -24.101  1.00 56.98           C  
ATOM   1242  O   ALA B 157      -3.613 -37.570 -25.649  1.00 56.98           O  
ATOM   1243  N   GLN B 158      -3.754 -37.805 -23.446  1.00 56.08           N  
ATOM   1244  CA  GLN B 158      -4.637 -38.957 -23.598  1.00 56.08           C  
ATOM   1245  C   GLN B 158      -6.057 -38.519 -23.945  1.00 56.08           C  
ATOM   1246  CB  GLN B 158      -4.644 -39.801 -22.323  1.00 56.08           C  
ATOM   1247  O   GLN B 158      -6.795 -39.255 -24.604  1.00 56.08           O  
ATOM   1248  CG  GLN B 158      -3.392 -40.647 -22.138  1.00 56.08           C  
ATOM   1249  CD  GLN B 158      -3.479 -41.571 -20.939  1.00 56.08           C  
ATOM   1250  NE2 GLN B 158      -2.473 -42.422 -20.771  1.00 56.08           N  
ATOM   1251  OE1 GLN B 158      -4.444 -41.521 -20.168  1.00 56.08           O  
ATOM   1252  N   ASN B 159      -6.504 -37.368 -23.430  1.00 50.88           N  
ATOM   1253  CA  ASN B 159      -7.935 -37.131 -23.586  1.00 50.88           C  
ATOM   1254  C   ASN B 159      -8.211 -35.952 -24.515  1.00 50.88           C  
ATOM   1255  CB  ASN B 159      -8.593 -36.899 -22.224  1.00 50.88           C  
ATOM   1256  O   ASN B 159      -9.361 -35.540 -24.677  1.00 50.88           O  
ATOM   1257  CG  ASN B 159      -8.551 -38.129 -21.339  1.00 50.88           C  
ATOM   1258  ND2 ASN B 159      -9.094 -38.011 -20.133  1.00 50.88           N  
ATOM   1259  OD1 ASN B 159      -8.034 -39.177 -21.735  1.00 50.88           O  
ATOM   1260  N   GLY B 160      -7.460 -35.869 -25.698  1.00 53.59           N  
ATOM   1261  CA  GLY B 160      -7.991 -34.813 -26.546  1.00 53.59           C  
ATOM   1262  C   GLY B 160      -8.633 -33.685 -25.761  1.00 53.59           C  
ATOM   1263  O   GLY B 160      -9.565 -33.038 -26.244  1.00 53.59           O  
ATOM   1264  N   ARG B 161      -8.472 -33.767 -24.449  1.00 52.90           N  
ATOM   1265  CA  ARG B 161      -9.180 -32.784 -23.636  1.00 52.90           C  
ATOM   1266  C   ARG B 161      -8.609 -31.386 -23.845  1.00 52.90           C  
ATOM   1267  CB  ARG B 161      -9.111 -33.161 -22.154  1.00 52.90           C  
ATOM   1268  O   ARG B 161      -7.402 -31.225 -24.036  1.00 52.90           O  
ATOM   1269  CG  ARG B 161     -10.133 -34.208 -21.737  1.00 52.90           C  
ATOM   1270  CD  ARG B 161     -10.073 -34.489 -20.242  1.00 52.90           C  
ATOM   1271  NE  ARG B 161     -11.000 -35.549 -19.856  1.00 52.90           N  
ATOM   1272  NH1 ARG B 161     -10.319 -35.626 -17.650  1.00 52.90           N  
ATOM   1273  NH2 ARG B 161     -11.975 -37.026 -18.392  1.00 52.90           N  
ATOM   1274  CZ  ARG B 161     -11.096 -36.065 -18.634  1.00 52.90           C  
ATOM   1275  N   THR B 162      -9.490 -30.557 -24.428  1.00 54.90           N  
ATOM   1276  CA  THR B 162      -9.274 -29.134 -24.665  1.00 54.90           C  
ATOM   1277  C   THR B 162      -8.899 -28.420 -23.370  1.00 54.90           C  
ATOM   1278  CB  THR B 162     -10.524 -28.474 -25.275  1.00 54.90           C  
ATOM   1279  O   THR B 162      -9.153 -28.931 -22.277  1.00 54.90           O  
ATOM   1280  CG2 THR B 162     -10.538 -28.621 -26.793  1.00 54.90           C  
ATOM   1281  OG1 THR B 162     -11.697 -29.094 -24.735  1.00 54.90           O  
ATOM   1282  N   PRO B 163      -8.065 -27.501 -23.469  1.00 55.41           N  
ATOM   1283  CA  PRO B 163      -7.790 -26.645 -22.313  1.00 55.41           C  
ATOM   1284  C   PRO B 163      -9.023 -26.415 -21.442  1.00 55.41           C  
ATOM   1285  CB  PRO B 163      -7.318 -25.334 -22.948  1.00 55.41           C  
ATOM   1286  O   PRO B 163      -8.911 -26.335 -20.216  1.00 55.41           O  
ATOM   1287  CG  PRO B 163      -7.375 -25.582 -24.421  1.00 55.41           C  
ATOM   1288  CD  PRO B 163      -7.875 -26.980 -24.651  1.00 55.41           C  
ATOM   1289  N   GLU B 164     -10.181 -26.277 -22.102  1.00 58.97           N  
ATOM   1290  CA  GLU B 164     -11.431 -26.090 -21.372  1.00 58.97           C  
ATOM   1291  C   GLU B 164     -11.778 -27.325 -20.546  1.00 58.97           C  
ATOM   1292  CB  GLU B 164     -12.574 -25.764 -22.337  1.00 58.97           C  
ATOM   1293  O   GLU B 164     -12.264 -27.208 -19.419  1.00 58.97           O  
ATOM   1294  CG  GLU B 164     -12.513 -24.355 -22.909  1.00 58.97           C  
ATOM   1295  CD  GLU B 164     -13.878 -23.800 -23.282  1.00 58.97           C  
ATOM   1296  OE1 GLU B 164     -13.982 -22.585 -23.566  1.00 58.97           O  
ATOM   1297  OE2 GLU B 164     -14.852 -24.586 -23.290  1.00 58.97           O  
ATOM   1298  N   ASP B 165     -11.489 -28.441 -21.094  1.00 60.52           N  
ATOM   1299  CA  ASP B 165     -11.758 -29.682 -20.375  1.00 60.52           C  
ATOM   1300  C   ASP B 165     -10.865 -29.808 -19.142  1.00 60.52           C  
ATOM   1301  CB  ASP B 165     -11.557 -30.889 -21.294  1.00 60.52           C  
ATOM   1302  O   ASP B 165     -11.312 -30.267 -18.089  1.00 60.52           O  
ATOM   1303  CG  ASP B 165     -12.605 -30.980 -22.390  1.00 60.52           C  
ATOM   1304  OD1 ASP B 165     -13.733 -30.475 -22.199  1.00 60.52           O  
ATOM   1305  OD2 ASP B 165     -12.301 -31.564 -23.453  1.00 60.52           O  
ATOM   1306  N   GLU B 166      -9.748 -29.327 -19.258  1.00 57.06           N  
ATOM   1307  CA  GLU B 166      -8.791 -29.321 -18.155  1.00 57.06           C  
ATOM   1308  C   GLU B 166      -9.252 -28.401 -17.029  1.00 57.06           C  
ATOM   1309  CB  GLU B 166      -7.405 -28.896 -18.647  1.00 57.06           C  
ATOM   1310  O   GLU B 166      -9.134 -28.745 -15.851  1.00 57.06           O  
ATOM   1311  CG  GLU B 166      -6.666 -29.982 -19.416  1.00 57.06           C  
ATOM   1312  CD  GLU B 166      -5.288 -29.548 -19.890  1.00 57.06           C  
ATOM   1313  OE1 GLU B 166      -4.600 -30.346 -20.567  1.00 57.06           O  
ATOM   1314  OE2 GLU B 166      -4.892 -28.402 -19.582  1.00 57.06           O  
ATOM   1315  N   ARG B 167      -9.685 -27.256 -17.487  1.00 56.43           N  
ATOM   1316  CA  ARG B 167     -10.244 -26.319 -16.517  1.00 56.43           C  
ATOM   1317  C   ARG B 167     -11.417 -26.942 -15.767  1.00 56.43           C  
ATOM   1318  CB  ARG B 167     -10.690 -25.030 -17.209  1.00 56.43           C  
ATOM   1319  O   ARG B 167     -11.523 -26.805 -14.547  1.00 56.43           O  
ATOM   1320  CG  ARG B 167     -10.160 -23.764 -16.554  1.00 56.43           C  
ATOM   1321  CD  ARG B 167     -10.650 -22.512 -17.267  1.00 56.43           C  
ATOM   1322  NE  ARG B 167     -10.188 -21.297 -16.603  1.00 56.43           N  
ATOM   1323  NH1 ARG B 167     -11.047 -19.855 -18.190  1.00 56.43           N  
ATOM   1324  NH2 ARG B 167      -9.922 -19.027 -16.372  1.00 56.43           N  
ATOM   1325  CZ  ARG B 167     -10.387 -20.062 -17.057  1.00 56.43           C  
ATOM   1326  N   ASN B 168     -12.219 -27.609 -16.508  1.00 62.36           N  
ATOM   1327  CA  ASN B 168     -13.410 -28.219 -15.925  1.00 62.36           C  
ATOM   1328  C   ASN B 168     -13.048 -29.355 -14.973  1.00 62.36           C  
ATOM   1329  CB  ASN B 168     -14.346 -28.726 -17.024  1.00 62.36           C  
ATOM   1330  O   ASN B 168     -13.677 -29.516 -13.925  1.00 62.36           O  
ATOM   1331  CG  ASN B 168     -15.254 -27.638 -17.564  1.00 62.36           C  
ATOM   1332  ND2 ASN B 168     -15.751 -27.831 -18.781  1.00 62.36           N  
ATOM   1333  OD1 ASN B 168     -15.506 -26.634 -16.895  1.00 62.36           O  
ATOM   1334  N   LEU B 169     -12.083 -30.108 -15.314  1.00 60.09           N  
ATOM   1335  CA  LEU B 169     -11.648 -31.202 -14.453  1.00 60.09           C  
ATOM   1336  C   LEU B 169     -11.012 -30.668 -13.174  1.00 60.09           C  
ATOM   1337  CB  LEU B 169     -10.655 -32.104 -15.192  1.00 60.09           C  
ATOM   1338  O   LEU B 169     -11.241 -31.208 -12.090  1.00 60.09           O  
ATOM   1339  CG  LEU B 169     -10.845 -33.611 -15.012  1.00 60.09           C  
ATOM   1340  CD1 LEU B 169     -11.095 -34.278 -16.361  1.00 60.09           C  
ATOM   1341  CD2 LEU B 169      -9.630 -34.224 -14.324  1.00 60.09           C  
ATOM   1342  N   PHE B 170     -10.379 -29.581 -13.286  1.00 58.37           N  
ATOM   1343  CA  PHE B 170      -9.779 -28.890 -12.151  1.00 58.37           C  
ATOM   1344  C   PHE B 170     -10.853 -28.396 -11.189  1.00 58.37           C  
ATOM   1345  CB  PHE B 170      -8.921 -27.714 -12.627  1.00 58.37           C  
ATOM   1346  O   PHE B 170     -10.743 -28.587  -9.976  1.00 58.37           O  
ATOM   1347  CG  PHE B 170      -8.117 -27.066 -11.532  1.00 58.37           C  
ATOM   1348  CD1 PHE B 170      -8.506 -25.846 -10.994  1.00 58.37           C  
ATOM   1349  CD2 PHE B 170      -6.972 -27.679 -11.040  1.00 58.37           C  
ATOM   1350  CE1 PHE B 170      -7.764 -25.244  -9.981  1.00 58.37           C  
ATOM   1351  CE2 PHE B 170      -6.225 -27.083 -10.027  1.00 58.37           C  
ATOM   1352  CZ  PHE B 170      -6.623 -25.865  -9.500  1.00 58.37           C  
ATOM   1353  N   ILE B 171     -11.766 -27.753 -11.750  1.00 60.87           N  
ATOM   1354  CA  ILE B 171     -12.869 -27.208 -10.967  1.00 60.87           C  
ATOM   1355  C   ILE B 171     -13.609 -28.340 -10.259  1.00 60.87           C  
ATOM   1356  CB  ILE B 171     -13.845 -26.400 -11.851  1.00 60.87           C  
ATOM   1357  O   ILE B 171     -13.965 -28.219  -9.085  1.00 60.87           O  
ATOM   1358  CG1 ILE B 171     -13.148 -25.158 -12.420  1.00 60.87           C  
ATOM   1359  CG2 ILE B 171     -15.096 -26.010 -11.058  1.00 60.87           C  
ATOM   1360  CD1 ILE B 171     -13.976 -24.400 -13.448  1.00 60.87           C  
ATOM   1361  N   GLN B 172     -13.681 -29.474 -10.912  1.00 61.22           N  
ATOM   1362  CA  GLN B 172     -14.378 -30.628 -10.355  1.00 61.22           C  
ATOM   1363  C   GLN B 172     -13.583 -31.252  -9.211  1.00 61.22           C  
ATOM   1364  CB  GLN B 172     -14.642 -31.672 -11.441  1.00 61.22           C  
ATOM   1365  O   GLN B 172     -14.157 -31.654  -8.197  1.00 61.22           O  
ATOM   1366  CG  GLN B 172     -15.911 -31.418 -12.243  1.00 61.22           C  
ATOM   1367  CD  GLN B 172     -16.334 -32.619 -13.069  1.00 61.22           C  
ATOM   1368  NE2 GLN B 172     -17.471 -32.502 -13.746  1.00 61.22           N  
ATOM   1369  OE1 GLN B 172     -15.643 -33.642 -13.099  1.00 61.22           O  
ATOM   1370  N   GLN B 173     -12.334 -31.298  -9.308  1.00 59.39           N  
ATOM   1371  CA  GLN B 173     -11.483 -31.886  -8.278  1.00 59.39           C  
ATOM   1372  C   GLN B 173     -11.404 -30.984  -7.049  1.00 59.39           C  
ATOM   1373  CB  GLN B 173     -10.080 -32.150  -8.826  1.00 59.39           C  
ATOM   1374  O   GLN B 173     -11.371 -31.470  -5.917  1.00 59.39           O  
ATOM   1375  CG  GLN B 173      -9.863 -33.583  -9.295  1.00 59.39           C  
ATOM   1376  CD  GLN B 173      -8.507 -33.789  -9.943  1.00 59.39           C  
ATOM   1377  NE2 GLN B 173      -8.165 -35.044 -10.216  1.00 59.39           N  
ATOM   1378  OE1 GLN B 173      -7.773 -32.829 -10.196  1.00 59.39           O  
ATOM   1379  N   ILE B 174     -11.352 -29.671  -7.318  1.00 59.30           N  
ATOM   1380  CA  ILE B 174     -11.397 -28.722  -6.211  1.00 59.30           C  
ATOM   1381  C   ILE B 174     -12.715 -28.873  -5.455  1.00 59.30           C  
ATOM   1382  CB  ILE B 174     -11.226 -27.268  -6.706  1.00 59.30           C  
ATOM   1383  O   ILE B 174     -12.738 -28.839  -4.222  1.00 59.30           O  
ATOM   1384  CG1 ILE B 174      -9.827 -27.068  -7.301  1.00 59.30           C  
ATOM   1385  CG2 ILE B 174     -11.485 -26.276  -5.568  1.00 59.30           C  
ATOM   1386  CD1 ILE B 174      -9.490 -25.616  -7.612  1.00 59.30           C  
ATOM   1387  N   LYS B 175     -13.699 -28.945  -6.287  1.00 58.04           N  
ATOM   1388  CA  LYS B 175     -15.023 -29.095  -5.689  1.00 58.04           C  
ATOM   1389  C   LYS B 175     -15.135 -30.410  -4.923  1.00 58.04           C  
ATOM   1390  CB  LYS B 175     -16.109 -29.019  -6.762  1.00 58.04           C  
ATOM   1391  O   LYS B 175     -15.716 -30.455  -3.837  1.00 58.04           O  
ATOM   1392  CG  LYS B 175     -16.506 -27.600  -7.142  1.00 58.04           C  
ATOM   1393  CD  LYS B 175     -17.645 -27.590  -8.154  1.00 58.04           C  
ATOM   1394  CE  LYS B 175     -18.027 -26.171  -8.553  1.00 58.04           C  
ATOM   1395  NZ  LYS B 175     -19.124 -26.157  -9.566  1.00 58.04           N  
ATOM   1396  N   GLU B 176     -14.565 -31.407  -5.506  1.00 59.49           N  
ATOM   1397  CA  GLU B 176     -14.635 -32.713  -4.856  1.00 59.49           C  
ATOM   1398  C   GLU B 176     -13.628 -32.815  -3.714  1.00 59.49           C  
ATOM   1399  CB  GLU B 176     -14.396 -33.833  -5.871  1.00 59.49           C  
ATOM   1400  O   GLU B 176     -13.864 -33.522  -2.732  1.00 59.49           O  
ATOM   1401  CG  GLU B 176     -15.586 -34.105  -6.779  1.00 59.49           C  
ATOM   1402  CD  GLU B 176     -15.323 -35.199  -7.802  1.00 59.49           C  
ATOM   1403  OE1 GLU B 176     -16.240 -35.528  -8.588  1.00 59.49           O  
ATOM   1404  OE2 GLU B 176     -14.191 -35.732  -7.816  1.00 59.49           O  
ATOM   1405  N   GLY B 177     -12.521 -32.338  -3.902  1.00 54.56           N  
ATOM   1406  CA  GLY B 177     -11.533 -32.316  -2.835  1.00 54.56           C  
ATOM   1407  C   GLY B 177     -11.953 -31.467  -1.650  1.00 54.56           C  
ATOM   1408  O   GLY B 177     -11.595 -31.764  -0.508  1.00 54.56           O  
ATOM   1409  N   THR B 178     -12.471 -30.203  -1.915  1.00 55.34           N  
ATOM   1410  CA  THR B 178     -13.030 -29.435  -0.807  1.00 55.34           C  
ATOM   1411  C   THR B 178     -14.098 -30.242  -0.075  1.00 55.34           C  
ATOM   1412  CB  THR B 178     -13.633 -28.106  -1.297  1.00 55.34           C  
ATOM   1413  O   THR B 178     -14.258 -30.110   1.141  1.00 55.34           O  
ATOM   1414  CG2 THR B 178     -13.761 -27.105  -0.154  1.00 55.34           C  
ATOM   1415  OG1 THR B 178     -12.788 -27.549  -2.312  1.00 55.34           O  
ATOM   1416  N   LEU B 179     -14.675 -31.184  -0.655  1.00 50.91           N  
ATOM   1417  CA  LEU B 179     -15.648 -32.034   0.022  1.00 50.91           C  
ATOM   1418  C   LEU B 179     -14.951 -33.142   0.804  1.00 50.91           C  
ATOM   1419  CB  LEU B 179     -16.623 -32.643  -0.989  1.00 50.91           C  
ATOM   1420  O   LEU B 179     -15.526 -33.703   1.740  1.00 50.91           O  
ATOM   1421  CG  LEU B 179     -17.881 -31.828  -1.293  1.00 50.91           C  
ATOM   1422  CD1 LEU B 179     -18.127 -31.772  -2.797  1.00 50.91           C  
ATOM   1423  CD2 LEU B 179     -19.088 -32.417  -0.571  1.00 50.91           C  
ATOM   1424  N   GLN B 180     -13.716 -33.361   0.391  1.00 50.58           N  
ATOM   1425  CA  GLN B 180     -13.047 -34.413   1.148  1.00 50.58           C  
ATOM   1426  C   GLN B 180     -12.299 -33.837   2.347  1.00 50.58           C  
ATOM   1427  CB  GLN B 180     -12.081 -35.190   0.251  1.00 50.58           C  
ATOM   1428  O   GLN B 180     -11.985 -34.560   3.295  1.00 50.58           O  
ATOM   1429  CG  GLN B 180     -12.722 -36.371  -0.465  1.00 50.58           C  
ATOM   1430  CD  GLN B 180     -11.739 -37.137  -1.330  1.00 50.58           C  
ATOM   1431  NE2 GLN B 180     -12.200 -38.233  -1.924  1.00 50.58           N  
ATOM   1432  OE1 GLN B 180     -10.575 -36.747  -1.464  1.00 50.58           O  
ATOM   1433  N   SER B 181     -12.129 -32.529   2.389  1.00 41.97           N  
ATOM   1434  CA  SER B 181     -11.552 -32.038   3.636  1.00 41.97           C  
ATOM   1435  C   SER B 181     -12.638 -31.668   4.640  1.00 41.97           C  
ATOM   1436  CB  SER B 181     -10.656 -30.827   3.372  1.00 41.97           C  
ATOM   1437  O   SER B 181     -12.485 -31.898   5.842  1.00 41.97           O  
ATOM   1438  OG  SER B 181      -9.839 -30.551   4.497  1.00 41.97           O  
TER    1439      SER B 181                                                      
ATOM   1440  N   MET C   1      13.817 -62.069 -31.915  1.00 43.54           N  
ATOM   1441  CA  MET C   1      12.814 -61.531 -31.000  1.00 43.54           C  
ATOM   1442  C   MET C   1      12.498 -62.530 -29.892  1.00 43.54           C  
ATOM   1443  CB  MET C   1      11.536 -61.166 -31.756  1.00 43.54           C  
ATOM   1444  O   MET C   1      11.986 -63.618 -30.159  1.00 43.54           O  
ATOM   1445  CG  MET C   1      10.917 -59.850 -31.314  1.00 43.54           C  
ATOM   1446  SD  MET C   1       9.546 -59.314 -32.410  1.00 43.54           S  
ATOM   1447  CE  MET C   1       8.388 -58.658 -31.178  1.00 43.54           C  
ATOM   1448  N   LEU C   2      13.430 -62.587 -28.960  1.00 52.36           N  
ATOM   1449  CA  LEU C   2      13.286 -63.455 -27.797  1.00 52.36           C  
ATOM   1450  C   LEU C   2      11.876 -63.364 -27.221  1.00 52.36           C  
ATOM   1451  CB  LEU C   2      14.313 -63.087 -26.722  1.00 52.36           C  
ATOM   1452  O   LEU C   2      11.342 -62.267 -27.048  1.00 52.36           O  
ATOM   1453  CG  LEU C   2      15.663 -63.800 -26.802  1.00 52.36           C  
ATOM   1454  CD1 LEU C   2      16.796 -62.826 -26.496  1.00 52.36           C  
ATOM   1455  CD2 LEU C   2      15.698 -64.987 -25.845  1.00 52.36           C  
ATOM   1456  N   LYS C   3      10.992 -64.215 -27.617  1.00 59.30           N  
ATOM   1457  CA  LYS C   3       9.656 -64.322 -27.037  1.00 59.30           C  
ATOM   1458  C   LYS C   3       9.683 -64.043 -25.537  1.00 59.30           C  
ATOM   1459  CB  LYS C   3       9.065 -65.708 -27.302  1.00 59.30           C  
ATOM   1460  O   LYS C   3      10.401 -64.710 -24.789  1.00 59.30           O  
ATOM   1461  CG  LYS C   3       7.601 -65.688 -27.716  1.00 59.30           C  
ATOM   1462  CD  LYS C   3       7.104 -67.081 -28.080  1.00 59.30           C  
ATOM   1463  CE  LYS C   3       5.640 -67.063 -28.495  1.00 59.30           C  
ATOM   1464  NZ  LYS C   3       5.140 -68.431 -28.826  1.00 59.30           N  
ATOM   1465  N   MET C   4       9.472 -62.741 -25.090  1.00 64.74           N  
ATOM   1466  CA  MET C   4       9.321 -62.396 -23.680  1.00 64.74           C  
ATOM   1467  C   MET C   4       8.359 -63.353 -22.984  1.00 64.74           C  
ATOM   1468  CB  MET C   4       8.827 -60.956 -23.528  1.00 64.74           C  
ATOM   1469  O   MET C   4       7.325 -63.719 -23.547  1.00 64.74           O  
ATOM   1470  CG  MET C   4       9.791 -59.916 -24.076  1.00 64.74           C  
ATOM   1471  SD  MET C   4      10.780 -59.111 -22.757  1.00 64.74           S  
ATOM   1472  CE  MET C   4      11.884 -60.478 -22.305  1.00 64.74           C  
ATOM   1473  N   SER C   5       8.888 -64.079 -21.998  1.00 67.71           N  
ATOM   1474  CA  SER C   5       8.032 -64.912 -21.160  1.00 67.71           C  
ATOM   1475  C   SER C   5       6.844 -64.121 -20.624  1.00 67.71           C  
ATOM   1476  CB  SER C   5       8.830 -65.502 -19.996  1.00 67.71           C  
ATOM   1477  O   SER C   5       6.872 -62.889 -20.601  1.00 67.71           O  
ATOM   1478  OG  SER C   5       9.294 -64.477 -19.134  1.00 67.71           O  
ATOM   1479  N   GLY C   6       5.719 -64.646 -20.744  1.00 66.48           N  
ATOM   1480  CA  GLY C   6       4.504 -64.095 -20.164  1.00 66.48           C  
ATOM   1481  C   GLY C   6       4.759 -63.269 -18.918  1.00 66.48           C  
ATOM   1482  O   GLY C   6       4.176 -62.197 -18.747  1.00 66.48           O  
ATOM   1483  N   TRP C   7       5.599 -63.750 -18.064  1.00 71.05           N  
ATOM   1484  CA  TRP C   7       5.942 -63.066 -16.821  1.00 71.05           C  
ATOM   1485  C   TRP C   7       6.657 -61.749 -17.104  1.00 71.05           C  
ATOM   1486  CB  TRP C   7       6.819 -63.959 -15.939  1.00 71.05           C  
ATOM   1487  O   TRP C   7       6.418 -60.747 -16.426  1.00 71.05           O  
ATOM   1488  CG  TRP C   7       6.046 -64.831 -14.996  1.00 71.05           C  
ATOM   1489  CD1 TRP C   7       5.449 -66.027 -15.282  1.00 71.05           C  
ATOM   1490  CD2 TRP C   7       5.783 -64.572 -13.614  1.00 71.05           C  
ATOM   1491  CE2 TRP C   7       5.020 -65.655 -13.123  1.00 71.05           C  
ATOM   1492  CE3 TRP C   7       6.119 -63.528 -12.742  1.00 71.05           C  
ATOM   1493  NE1 TRP C   7       4.830 -66.528 -14.160  1.00 71.05           N  
ATOM   1494  CH2 TRP C   7       4.930 -64.689 -10.964  1.00 71.05           C  
ATOM   1495  CZ2 TRP C   7       4.587 -65.723 -11.797  1.00 71.05           C  
ATOM   1496  CZ3 TRP C   7       5.687 -63.598 -11.422  1.00 71.05           C  
ATOM   1497  N   GLN C   8       7.582 -61.677 -18.051  1.00 72.64           N  
ATOM   1498  CA  GLN C   8       8.316 -60.469 -18.414  1.00 72.64           C  
ATOM   1499  C   GLN C   8       7.381 -59.408 -18.987  1.00 72.64           C  
ATOM   1500  CB  GLN C   8       9.421 -60.794 -19.421  1.00 72.64           C  
ATOM   1501  O   GLN C   8       7.526 -58.220 -18.693  1.00 72.64           O  
ATOM   1502  CG  GLN C   8      10.754 -60.128 -19.107  1.00 72.64           C  
ATOM   1503  CD  GLN C   8      11.943 -60.947 -19.573  1.00 72.64           C  
ATOM   1504  NE2 GLN C   8      12.937 -60.276 -20.146  1.00 72.64           N  
ATOM   1505  OE1 GLN C   8      11.969 -62.172 -19.417  1.00 72.64           O  
ATOM   1506  N   ARG C   9       6.462 -59.830 -19.794  1.00 70.89           N  
ATOM   1507  CA  ARG C   9       5.491 -58.908 -20.375  1.00 70.89           C  
ATOM   1508  C   ARG C   9       4.619 -58.279 -19.295  1.00 70.89           C  
ATOM   1509  CB  ARG C   9       4.615 -59.627 -21.403  1.00 70.89           C  
ATOM   1510  O   ARG C   9       4.319 -57.084 -19.349  1.00 70.89           O  
ATOM   1511  CG  ARG C   9       4.047 -58.711 -22.476  1.00 70.89           C  
ATOM   1512  CD  ARG C   9       3.273 -59.490 -23.530  1.00 70.89           C  
ATOM   1513  NE  ARG C   9       4.162 -60.075 -24.530  1.00 70.89           N  
ATOM   1514  NH1 ARG C   9       2.539 -60.264 -26.163  1.00 70.89           N  
ATOM   1515  NH2 ARG C   9       4.684 -60.953 -26.587  1.00 70.89           N  
ATOM   1516  CZ  ARG C   9       3.793 -60.429 -25.758  1.00 70.89           C  
ATOM   1517  N   GLN C  10       4.220 -59.164 -18.363  1.00 69.07           N  
ATOM   1518  CA  GLN C  10       3.399 -58.667 -17.265  1.00 69.07           C  
ATOM   1519  C   GLN C  10       4.167 -57.656 -16.418  1.00 69.07           C  
ATOM   1520  CB  GLN C  10       2.914 -59.823 -16.390  1.00 69.07           C  
ATOM   1521  O   GLN C  10       3.607 -56.644 -15.990  1.00 69.07           O  
ATOM   1522  CG  GLN C  10       1.498 -59.641 -15.859  1.00 69.07           C  
ATOM   1523  CD  GLN C  10       0.835 -60.956 -15.493  1.00 69.07           C  
ATOM   1524  NE2 GLN C  10      -0.491 -60.946 -15.406  1.00 69.07           N  
ATOM   1525  OE1 GLN C  10       1.508 -61.971 -15.292  1.00 69.07           O  
ATOM   1526  N   SER C  11       5.361 -57.893 -16.130  1.00 68.64           N  
ATOM   1527  CA  SER C  11       6.215 -56.989 -15.366  1.00 68.64           C  
ATOM   1528  C   SER C  11       6.413 -55.666 -16.098  1.00 68.64           C  
ATOM   1529  CB  SER C  11       7.572 -57.638 -15.091  1.00 68.64           C  
ATOM   1530  O   SER C  11       6.384 -54.599 -15.481  1.00 68.64           O  
ATOM   1531  OG  SER C  11       8.412 -56.758 -14.363  1.00 68.64           O  
ATOM   1532  N   GLN C  12       6.584 -55.804 -17.390  1.00 69.86           N  
ATOM   1533  CA  GLN C  12       6.749 -54.599 -18.195  1.00 69.86           C  
ATOM   1534  C   GLN C  12       5.477 -53.756 -18.190  1.00 69.86           C  
ATOM   1535  CB  GLN C  12       7.134 -54.960 -19.631  1.00 69.86           C  
ATOM   1536  O   GLN C  12       5.541 -52.526 -18.131  1.00 69.86           O  
ATOM   1537  CG  GLN C  12       8.619 -55.242 -19.817  1.00 69.86           C  
ATOM   1538  CD  GLN C  12       9.106 -54.922 -21.217  1.00 69.86           C  
ATOM   1539  NE2 GLN C  12       9.929 -55.804 -21.775  1.00 69.86           N  
ATOM   1540  OE1 GLN C  12       8.746 -53.891 -21.794  1.00 69.86           O  
ATOM   1541  N   ASN C  13       4.370 -54.445 -18.377  1.00 68.87           N  
ATOM   1542  CA  ASN C  13       3.093 -53.741 -18.363  1.00 68.87           C  
ATOM   1543  C   ASN C  13       2.844 -53.057 -17.021  1.00 68.87           C  
ATOM   1544  CB  ASN C  13       1.946 -54.700 -18.690  1.00 68.87           C  
ATOM   1545  O   ASN C  13       2.332 -51.938 -16.975  1.00 68.87           O  
ATOM   1546  CG  ASN C  13       1.327 -54.428 -20.047  1.00 68.87           C  
ATOM   1547  ND2 ASN C  13       0.627 -55.418 -20.588  1.00 68.87           N  
ATOM   1548  OD1 ASN C  13       1.478 -53.338 -20.605  1.00 68.87           O  
ATOM   1549  N   GLN C  14       3.217 -53.812 -15.943  1.00 69.99           N  
ATOM   1550  CA  GLN C  14       3.062 -53.228 -14.615  1.00 69.99           C  
ATOM   1551  C   GLN C  14       3.947 -51.996 -14.449  1.00 69.99           C  
ATOM   1552  CB  GLN C  14       3.390 -54.259 -13.534  1.00 69.99           C  
ATOM   1553  O   GLN C  14       3.524 -50.996 -13.866  1.00 69.99           O  
ATOM   1554  CG  GLN C  14       2.202 -55.117 -13.121  1.00 69.99           C  
ATOM   1555  CD  GLN C  14       2.563 -56.157 -12.078  1.00 69.99           C  
ATOM   1556  NE2 GLN C  14       1.810 -57.252 -12.045  1.00 69.99           N  
ATOM   1557  OE1 GLN C  14       3.512 -55.979 -11.307  1.00 69.99           O  
ATOM   1558  N   SER C  15       5.116 -52.024 -14.898  1.00 70.58           N  
ATOM   1559  CA  SER C  15       6.047 -50.901 -14.849  1.00 70.58           C  
ATOM   1560  C   SER C  15       5.524 -49.713 -15.649  1.00 70.58           C  
ATOM   1561  CB  SER C  15       7.419 -51.319 -15.378  1.00 70.58           C  
ATOM   1562  O   SER C  15       5.645 -48.565 -15.217  1.00 70.58           O  
ATOM   1563  OG  SER C  15       7.347 -51.658 -16.752  1.00 70.58           O  
ATOM   1564  N   TRP C  16       4.993 -50.032 -16.828  1.00 71.24           N  
ATOM   1565  CA  TRP C  16       4.420 -48.986 -17.669  1.00 71.24           C  
ATOM   1566  C   TRP C  16       3.243 -48.312 -16.972  1.00 71.24           C  
ATOM   1567  CB  TRP C  16       3.971 -49.563 -19.014  1.00 71.24           C  
ATOM   1568  O   TRP C  16       3.108 -47.087 -17.014  1.00 71.24           O  
ATOM   1569  CG  TRP C  16       4.880 -49.222 -20.157  1.00 71.24           C  
ATOM   1570  CD1 TRP C  16       6.006 -49.895 -20.543  1.00 71.24           C  
ATOM   1571  CD2 TRP C  16       4.741 -48.121 -21.059  1.00 71.24           C  
ATOM   1572  CE2 TRP C  16       5.819 -48.188 -21.969  1.00 71.24           C  
ATOM   1573  CE3 TRP C  16       3.808 -47.083 -21.188  1.00 71.24           C  
ATOM   1574  NE1 TRP C  16       6.575 -49.278 -21.632  1.00 71.24           N  
ATOM   1575  CH2 TRP C  16       5.063 -46.250 -23.098  1.00 71.24           C  
ATOM   1576  CZ2 TRP C  16       5.990 -47.254 -22.994  1.00 71.24           C  
ATOM   1577  CZ3 TRP C  16       3.980 -46.156 -22.209  1.00 71.24           C  
ATOM   1578  N   ASN C  17       2.417 -49.088 -16.337  1.00 70.50           N  
ATOM   1579  CA  ASN C  17       1.257 -48.556 -15.629  1.00 70.50           C  
ATOM   1580  C   ASN C  17       1.673 -47.687 -14.446  1.00 70.50           C  
ATOM   1581  CB  ASN C  17       0.347 -49.693 -15.159  1.00 70.50           C  
ATOM   1582  O   ASN C  17       1.066 -46.644 -14.193  1.00 70.50           O  
ATOM   1583  CG  ASN C  17      -0.642 -50.127 -16.222  1.00 70.50           C  
ATOM   1584  ND2 ASN C  17      -1.083 -51.377 -16.148  1.00 70.50           N  
ATOM   1585  OD1 ASN C  17      -1.008 -49.345 -17.104  1.00 70.50           O  
ATOM   1586  N   LEU C  18       2.711 -48.066 -13.768  1.00 69.28           N  
ATOM   1587  CA  LEU C  18       3.214 -47.300 -12.633  1.00 69.28           C  
ATOM   1588  C   LEU C  18       3.768 -45.954 -13.089  1.00 69.28           C  
ATOM   1589  CB  LEU C  18       4.298 -48.087 -11.892  1.00 69.28           C  
ATOM   1590  O   LEU C  18       3.548 -44.933 -12.434  1.00 69.28           O  
ATOM   1591  CG  LEU C  18       3.831 -48.927 -10.702  1.00 69.28           C  
ATOM   1592  CD1 LEU C  18       4.228 -50.386 -10.895  1.00 69.28           C  
ATOM   1593  CD2 LEU C  18       4.409 -48.378  -9.401  1.00 69.28           C  
ATOM   1594  N   ARG C  19       4.498 -45.978 -14.165  1.00 69.19           N  
ATOM   1595  CA  ARG C  19       5.067 -44.748 -14.707  1.00 69.19           C  
ATOM   1596  C   ARG C  19       3.971 -43.789 -15.158  1.00 69.19           C  
ATOM   1597  CB  ARG C  19       6.005 -45.060 -15.876  1.00 69.19           C  
ATOM   1598  O   ARG C  19       4.080 -42.577 -14.963  1.00 69.19           O  
ATOM   1599  CG  ARG C  19       7.378 -45.552 -15.450  1.00 69.19           C  
ATOM   1600  CD  ARG C  19       8.322 -45.689 -16.637  1.00 69.19           C  
ATOM   1601  NE  ARG C  19       8.208 -47.001 -17.268  1.00 69.19           N  
ATOM   1602  NH1 ARG C  19      10.316 -47.713 -16.644  1.00 69.19           N  
ATOM   1603  NH2 ARG C  19       8.949 -49.092 -17.862  1.00 69.19           N  
ATOM   1604  CZ  ARG C  19       9.158 -47.932 -17.257  1.00 69.19           C  
ATOM   1605  N   ARG C  20       3.015 -44.436 -15.781  1.00 67.49           N  
ATOM   1606  CA  ARG C  20       1.887 -43.633 -16.241  1.00 67.49           C  
ATOM   1607  C   ARG C  20       1.163 -42.982 -15.067  1.00 67.49           C  
ATOM   1608  CB  ARG C  20       0.910 -44.491 -17.048  1.00 67.49           C  
ATOM   1609  O   ARG C  20       0.770 -41.816 -15.143  1.00 67.49           O  
ATOM   1610  CG  ARG C  20       0.078 -43.702 -18.048  1.00 67.49           C  
ATOM   1611  CD  ARG C  20      -0.869 -44.603 -18.828  1.00 67.49           C  
ATOM   1612  NE  ARG C  20      -0.261 -45.080 -20.066  1.00 67.49           N  
ATOM   1613  NH1 ARG C  20      -2.175 -46.108 -20.853  1.00 67.49           N  
ATOM   1614  NH2 ARG C  20      -0.245 -46.168 -22.089  1.00 67.49           N  
ATOM   1615  CZ  ARG C  20      -0.895 -45.784 -21.000  1.00 67.49           C  
ATOM   1616  N   GLU C  21       0.989 -43.680 -14.010  1.00 69.92           N  
ATOM   1617  CA  GLU C  21       0.325 -43.157 -12.819  1.00 69.92           C  
ATOM   1618  C   GLU C  21       1.167 -42.076 -12.149  1.00 69.92           C  
ATOM   1619  CB  GLU C  21       0.031 -44.286 -11.828  1.00 69.92           C  
ATOM   1620  O   GLU C  21       0.633 -41.073 -11.671  1.00 69.92           O  
ATOM   1621  CG  GLU C  21      -1.082 -43.964 -10.842  1.00 69.92           C  
ATOM   1622  CD  GLU C  21      -2.453 -44.419 -11.315  1.00 69.92           C  
ATOM   1623  OE1 GLU C  21      -3.461 -44.117 -10.637  1.00 69.92           O  
ATOM   1624  OE2 GLU C  21      -2.520 -45.084 -12.373  1.00 69.92           O  
ATOM   1625  N   CYS C  22       2.387 -42.273 -12.118  1.00 67.02           N  
ATOM   1626  CA  CYS C  22       3.299 -41.284 -11.555  1.00 67.02           C  
ATOM   1627  C   CYS C  22       3.259 -39.987 -12.354  1.00 67.02           C  
ATOM   1628  CB  CYS C  22       4.727 -41.828 -11.521  1.00 67.02           C  
ATOM   1629  O   CYS C  22       3.218 -38.898 -11.777  1.00 67.02           O  
ATOM   1630  SG  CYS C  22       5.893 -40.761 -10.647  1.00 67.02           S  
ATOM   1631  N   SER C  23       3.367 -40.168 -13.675  1.00 69.70           N  
ATOM   1632  CA  SER C  23       3.289 -39.008 -14.556  1.00 69.70           C  
ATOM   1633  C   SER C  23       1.971 -38.263 -14.374  1.00 69.70           C  
ATOM   1634  CB  SER C  23       3.446 -39.432 -16.017  1.00 69.70           C  
ATOM   1635  O   SER C  23       1.939 -37.031 -14.404  1.00 69.70           O  
ATOM   1636  OG  SER C  23       4.677 -38.968 -16.546  1.00 69.70           O  
ATOM   1637  N   ARG C  24       0.918 -39.071 -14.161  1.00 70.10           N  
ATOM   1638  CA  ARG C  24      -0.400 -38.489 -13.934  1.00 70.10           C  
ATOM   1639  C   ARG C  24      -0.429 -37.684 -12.640  1.00 70.10           C  
ATOM   1640  CB  ARG C  24      -1.471 -39.581 -13.895  1.00 70.10           C  
ATOM   1641  O   ARG C  24      -0.973 -36.578 -12.601  1.00 70.10           O  
ATOM   1642  CG  ARG C  24      -2.875 -39.079 -14.193  1.00 70.10           C  
ATOM   1643  CD  ARG C  24      -3.886 -40.216 -14.226  1.00 70.10           C  
ATOM   1644  NE  ARG C  24      -5.255 -39.718 -14.332  1.00 70.10           N  
ATOM   1645  NH1 ARG C  24      -6.157 -41.736 -15.005  1.00 70.10           N  
ATOM   1646  NH2 ARG C  24      -7.503 -39.897 -14.762  1.00 70.10           N  
ATOM   1647  CZ  ARG C  24      -6.302 -40.451 -14.700  1.00 70.10           C  
ATOM   1648  N   ARG C  25       0.116 -38.176 -11.629  1.00 67.06           N  
ATOM   1649  CA  ARG C  25       0.145 -37.505 -10.333  1.00 67.06           C  
ATOM   1650  C   ARG C  25       0.970 -36.225 -10.397  1.00 67.06           C  
ATOM   1651  CB  ARG C  25       0.706 -38.438  -9.257  1.00 67.06           C  
ATOM   1652  O   ARG C  25       0.606 -35.214  -9.792  1.00 67.06           O  
ATOM   1653  CG  ARG C  25      -0.279 -39.494  -8.783  1.00 67.06           C  
ATOM   1654  CD  ARG C  25       0.283 -40.311  -7.628  1.00 67.06           C  
ATOM   1655  NE  ARG C  25      -0.610 -41.405  -7.256  1.00 67.06           N  
ATOM   1656  NH1 ARG C  25       0.923 -42.468  -5.893  1.00 67.06           N  
ATOM   1657  NH2 ARG C  25      -1.176 -43.347  -6.169  1.00 67.06           N  
ATOM   1658  CZ  ARG C  25      -0.286 -42.404  -6.440  1.00 67.06           C  
ATOM   1659  N   LYS C  26       2.103 -36.325 -11.018  1.00 68.70           N  
ATOM   1660  CA  LYS C  26       2.955 -35.155 -11.205  1.00 68.70           C  
ATOM   1661  C   LYS C  26       2.219 -34.054 -11.964  1.00 68.70           C  
ATOM   1662  CB  LYS C  26       4.236 -35.537 -11.949  1.00 68.70           C  
ATOM   1663  O   LYS C  26       2.317 -32.877 -11.610  1.00 68.70           O  
ATOM   1664  CG  LYS C  26       5.287 -36.201 -11.071  1.00 68.70           C  
ATOM   1665  CD  LYS C  26       6.542 -36.542 -11.863  1.00 68.70           C  
ATOM   1666  CE  LYS C  26       7.544 -37.317 -11.017  1.00 68.70           C  
ATOM   1667  NZ  LYS C  26       8.752 -37.706 -11.806  1.00 68.70           N  
ATOM   1668  N   CYS C  27       1.509 -34.480 -13.034  1.00 74.21           N  
ATOM   1669  CA  CYS C  27       0.716 -33.550 -13.830  1.00 74.21           C  
ATOM   1670  C   CYS C  27      -0.352 -32.876 -12.977  1.00 74.21           C  
ATOM   1671  CB  CYS C  27       0.061 -34.274 -15.006  1.00 74.21           C  
ATOM   1672  O   CYS C  27      -0.543 -31.661 -13.061  1.00 74.21           O  
ATOM   1673  SG  CYS C  27       0.889 -33.994 -16.586  1.00 74.21           S  
ATOM   1674  N   ILE C  28      -0.969 -33.690 -12.152  1.00 68.26           N  
ATOM   1675  CA  ILE C  28      -2.028 -33.178 -11.290  1.00 68.26           C  
ATOM   1676  C   ILE C  28      -1.442 -32.195 -10.279  1.00 68.26           C  
ATOM   1677  CB  ILE C  28      -2.765 -34.323 -10.558  1.00 68.26           C  
ATOM   1678  O   ILE C  28      -2.016 -31.131 -10.033  1.00 68.26           O  
ATOM   1679  CG1 ILE C  28      -3.511 -35.206 -11.565  1.00 68.26           C  
ATOM   1680  CG2 ILE C  28      -3.725 -33.761  -9.506  1.00 68.26           C  
ATOM   1681  CD1 ILE C  28      -4.077 -36.486 -10.964  1.00 68.26           C  
ATOM   1682  N   PHE C  29      -0.296 -32.514  -9.799  1.00 71.42           N  
ATOM   1683  CA  PHE C  29       0.386 -31.681  -8.816  1.00 71.42           C  
ATOM   1684  C   PHE C  29       0.767 -30.334  -9.418  1.00 71.42           C  
ATOM   1685  CB  PHE C  29       1.635 -32.390  -8.283  1.00 71.42           C  
ATOM   1686  O   PHE C  29       0.537 -29.288  -8.808  1.00 71.42           O  
ATOM   1687  CG  PHE C  29       2.363 -31.617  -7.217  1.00 71.42           C  
ATOM   1688  CD1 PHE C  29       3.485 -30.860  -7.531  1.00 71.42           C  
ATOM   1689  CD2 PHE C  29       1.926 -31.647  -5.899  1.00 71.42           C  
ATOM   1690  CE1 PHE C  29       4.161 -30.143  -6.546  1.00 71.42           C  
ATOM   1691  CE2 PHE C  29       2.596 -30.934  -4.909  1.00 71.42           C  
ATOM   1692  CZ  PHE C  29       3.714 -30.183  -5.235  1.00 71.42           C  
ATOM   1693  N   ILE C  30       1.291 -30.428 -10.602  1.00 72.38           N  
ATOM   1694  CA  ILE C  30       1.776 -29.227 -11.274  1.00 72.38           C  
ATOM   1695  C   ILE C  30       0.596 -28.330 -11.643  1.00 72.38           C  
ATOM   1696  CB  ILE C  30       2.598 -29.577 -12.535  1.00 72.38           C  
ATOM   1697  O   ILE C  30       0.656 -27.111 -11.467  1.00 72.38           O  
ATOM   1698  CG1 ILE C  30       3.894 -30.297 -12.144  1.00 72.38           C  
ATOM   1699  CG2 ILE C  30       2.897 -28.317 -13.352  1.00 72.38           C  
ATOM   1700  CD1 ILE C  30       4.671 -30.857 -13.327  1.00 72.38           C  
ATOM   1701  N   HIS C  31      -0.452 -28.997 -12.062  1.00 71.71           N  
ATOM   1702  CA  HIS C  31      -1.629 -28.227 -12.449  1.00 71.71           C  
ATOM   1703  C   HIS C  31      -2.328 -27.637 -11.228  1.00 71.71           C  
ATOM   1704  CB  HIS C  31      -2.604 -29.101 -13.240  1.00 71.71           C  
ATOM   1705  O   HIS C  31      -2.859 -26.526 -11.288  1.00 71.71           O  
ATOM   1706  CG  HIS C  31      -2.282 -29.191 -14.698  1.00 71.71           C  
ATOM   1707  CD2 HIS C  31      -1.870 -30.236 -15.454  1.00 71.71           C  
ATOM   1708  ND1 HIS C  31      -2.367 -28.109 -15.547  1.00 71.71           N  
ATOM   1709  CE1 HIS C  31      -2.022 -28.487 -16.767  1.00 71.71           C  
ATOM   1710  NE2 HIS C  31      -1.716 -29.772 -16.737  1.00 71.71           N  
ATOM   1711  N   HIS C  32      -2.209 -28.379 -10.169  1.00 66.45           N  
ATOM   1712  CA  HIS C  32      -2.837 -27.933  -8.931  1.00 66.45           C  
ATOM   1713  C   HIS C  32      -2.065 -26.774  -8.308  1.00 66.45           C  
ATOM   1714  CB  HIS C  32      -2.941 -29.090  -7.936  1.00 66.45           C  
ATOM   1715  O   HIS C  32      -2.664 -25.860  -7.736  1.00 66.45           O  
ATOM   1716  CG  HIS C  32      -4.349 -29.495  -7.633  1.00 66.45           C  
ATOM   1717  CD2 HIS C  32      -5.034 -30.623  -7.935  1.00 66.45           C  
ATOM   1718  ND1 HIS C  32      -5.222 -28.688  -6.936  1.00 66.45           N  
ATOM   1719  CE1 HIS C  32      -6.387 -29.305  -6.822  1.00 66.45           C  
ATOM   1720  NE2 HIS C  32      -6.299 -30.481  -7.420  1.00 66.45           N  
ATOM   1721  N   HIS C  33      -0.827 -26.785  -8.450  1.00 69.83           N  
ATOM   1722  CA  HIS C  33      -0.022 -25.818  -7.713  1.00 69.83           C  
ATOM   1723  C   HIS C  33       0.423 -24.671  -8.613  1.00 69.83           C  
ATOM   1724  CB  HIS C  33       1.197 -26.501  -7.090  1.00 69.83           C  
ATOM   1725  O   HIS C  33       1.076 -23.732  -8.153  1.00 69.83           O  
ATOM   1726  CG  HIS C  33       0.865 -27.377  -5.925  1.00 69.83           C  
ATOM   1727  CD2 HIS C  33       0.942 -28.719  -5.771  1.00 69.83           C  
ATOM   1728  ND1 HIS C  33       0.384 -26.879  -4.733  1.00 69.83           N  
ATOM   1729  CE1 HIS C  33       0.181 -27.881  -3.894  1.00 69.83           C  
ATOM   1730  NE2 HIS C  33       0.511 -29.008  -4.500  1.00 69.83           N  
ATOM   1731  N   THR C  34       0.065 -24.760  -9.866  1.00 66.11           N  
ATOM   1732  CA  THR C  34       0.396 -23.650 -10.754  1.00 66.11           C  
ATOM   1733  C   THR C  34      -0.858 -22.865 -11.129  1.00 66.11           C  
ATOM   1734  CB  THR C  34       1.096 -24.147 -12.033  1.00 66.11           C  
ATOM   1735  O   THR C  34      -0.808 -21.644 -11.285  1.00 66.11           O  
ATOM   1736  CG2 THR C  34       2.531 -24.573 -11.744  1.00 66.11           C  
ATOM   1737  OG1 THR C  34       0.374 -25.267 -12.561  1.00 66.11           O  
TER    1738      THR C  34                                                      
ENDMDL                                                                          
END                                                                             
