# Supplementary material for: AI-guided pipeline for protein–protein interaction drug discovery identifies a SARS-CoV-2 inhibitor
Source: Mol Syst Biol. 2024 Mar 11;20(4):428–57. doi: 10.1038/s44320-024-00019-8 (PMC10987651; doi:10.1038/s44320-024-00019-8)
Supplement: Supplementary file 12 — Source Data Fig. 2 [file 44320_2024_19_MOESM12_ESM.zip › Source Data Figure EV3-EV4/ColabFold/ASS1_GINS3_unrelaxed_rank_3_model_5.pdb]

MODEL     1                                                                     
ATOM      1  N   MET B   1     -25.482 -23.576 -35.211  1.00 45.51           N  
ATOM      2  CA  MET B   1     -25.914 -22.627 -34.189  1.00 45.51           C  
ATOM      3  C   MET B   1     -25.056 -21.367 -34.219  1.00 45.51           C  
ATOM      4  CB  MET B   1     -25.855 -23.267 -32.801  1.00 45.51           C  
ATOM      5  O   MET B   1     -23.826 -21.448 -34.245  1.00 45.51           O  
ATOM      6  CG  MET B   1     -27.185 -23.832 -32.329  1.00 45.51           C  
ATOM      7  SD  MET B   1     -27.175 -24.256 -30.544  1.00 45.51           S  
ATOM      8  CE  MET B   1     -28.382 -25.611 -30.530  1.00 45.51           C  
ATOM      9  N   SER B   2     -25.590 -20.357 -34.682  1.00 64.14           N  
ATOM     10  CA  SER B   2     -24.884 -19.082 -34.762  1.00 64.14           C  
ATOM     11  C   SER B   2     -24.273 -18.703 -33.417  1.00 64.14           C  
ATOM     12  CB  SER B   2     -25.829 -17.975 -35.232  1.00 64.14           C  
ATOM     13  O   SER B   2     -24.897 -18.890 -32.371  1.00 64.14           O  
ATOM     14  OG  SER B   2     -26.210 -17.145 -34.148  1.00 64.14           O  
ATOM     15  N   SER B   3     -23.009 -18.532 -33.232  1.00 79.98           N  
ATOM     16  CA  SER B   3     -22.251 -18.189 -32.033  1.00 79.98           C  
ATOM     17  C   SER B   3     -22.792 -16.921 -31.380  1.00 79.98           C  
ATOM     18  CB  SER B   3     -20.770 -18.007 -32.369  1.00 79.98           C  
ATOM     19  O   SER B   3     -23.241 -16.005 -32.071  1.00 79.98           O  
ATOM     20  OG  SER B   3     -20.070 -17.445 -31.272  1.00 79.98           O  
ATOM     21  N   LYS B   4     -23.137 -16.915 -30.073  1.00 91.52           N  
ATOM     22  CA  LYS B   4     -23.535 -15.759 -29.274  1.00 91.52           C  
ATOM     23  C   LYS B   4     -22.423 -14.714 -29.228  1.00 91.52           C  
ATOM     24  CB  LYS B   4     -23.908 -16.189 -27.855  1.00 91.52           C  
ATOM     25  O   LYS B   4     -22.620 -13.614 -28.709  1.00 91.52           O  
ATOM     26  CG  LYS B   4     -25.213 -16.967 -27.767  1.00 91.52           C  
ATOM     27  CD  LYS B   4     -25.593 -17.261 -26.322  1.00 91.52           C  
ATOM     28  CE  LYS B   4     -26.904 -18.029 -26.232  1.00 91.52           C  
ATOM     29  NZ  LYS B   4     -27.278 -18.324 -24.816  1.00 91.52           N  
ATOM     30  N   GLY B   5     -21.325 -15.064 -29.820  1.00 94.39           N  
ATOM     31  CA  GLY B   5     -20.178 -14.171 -29.827  1.00 94.39           C  
ATOM     32  C   GLY B   5     -18.943 -14.779 -29.190  1.00 94.39           C  
ATOM     33  O   GLY B   5     -19.000 -15.884 -28.646  1.00 94.39           O  
ATOM     34  N   SER B   6     -17.854 -14.051 -29.237  1.00 96.92           N  
ATOM     35  CA  SER B   6     -16.578 -14.557 -28.742  1.00 96.92           C  
ATOM     36  C   SER B   6     -16.309 -14.082 -27.318  1.00 96.92           C  
ATOM     37  CB  SER B   6     -15.435 -14.117 -29.659  1.00 96.92           C  
ATOM     38  O   SER B   6     -16.644 -12.950 -26.962  1.00 96.92           O  
ATOM     39  OG  SER B   6     -15.621 -14.620 -30.971  1.00 96.92           O  
ATOM     40  N   VAL B   7     -15.782 -15.008 -26.501  1.00 98.32           N  
ATOM     41  CA  VAL B   7     -15.448 -14.719 -25.110  1.00 98.32           C  
ATOM     42  C   VAL B   7     -13.994 -15.097 -24.838  1.00 98.32           C  
ATOM     43  CB  VAL B   7     -16.385 -15.466 -24.135  1.00 98.32           C  
ATOM     44  O   VAL B   7     -13.545 -16.178 -25.225  1.00 98.32           O  
ATOM     45  CG1 VAL B   7     -16.265 -16.978 -24.322  1.00 98.32           C  
ATOM     46  CG2 VAL B   7     -16.072 -15.077 -22.691  1.00 98.32           C  
ATOM     47  N   VAL B   8     -13.257 -14.163 -24.308  1.00 98.69           N  
ATOM     48  CA  VAL B   8     -11.886 -14.458 -23.903  1.00 98.69           C  
ATOM     49  C   VAL B   8     -11.865 -14.916 -22.446  1.00 98.69           C  
ATOM     50  CB  VAL B   8     -10.963 -13.233 -24.090  1.00 98.69           C  
ATOM     51  O   VAL B   8     -12.096 -14.118 -21.535  1.00 98.69           O  
ATOM     52  CG1 VAL B   8      -9.528 -13.573 -23.694  1.00 98.69           C  
ATOM     53  CG2 VAL B   8     -11.020 -12.739 -25.535  1.00 98.69           C  
ATOM     54  N   LEU B   9     -11.505 -16.141 -22.223  1.00 98.60           N  
ATOM     55  CA  LEU B   9     -11.511 -16.747 -20.897  1.00 98.60           C  
ATOM     56  C   LEU B   9     -10.110 -16.752 -20.294  1.00 98.60           C  
ATOM     57  CB  LEU B   9     -12.057 -18.176 -20.963  1.00 98.60           C  
ATOM     58  O   LEU B   9      -9.182 -17.319 -20.876  1.00 98.60           O  
ATOM     59  CG  LEU B   9     -11.930 -19.010 -19.687  1.00 98.60           C  
ATOM     60  CD1 LEU B   9     -12.770 -18.399 -18.570  1.00 98.60           C  
ATOM     61  CD2 LEU B   9     -12.346 -20.453 -19.948  1.00 98.60           C  
ATOM     62  N   ALA B  10      -9.967 -16.075 -19.178  1.00 97.89           N  
ATOM     63  CA  ALA B  10      -8.734 -16.286 -18.425  1.00 97.89           C  
ATOM     64  C   ALA B  10      -8.621 -17.732 -17.951  1.00 97.89           C  
ATOM     65  CB  ALA B  10      -8.668 -15.332 -17.234  1.00 97.89           C  
ATOM     66  O   ALA B  10      -9.192 -18.100 -16.921  1.00 97.89           O  
ATOM     67  N   TYR B  11      -7.791 -18.450 -18.635  1.00 96.62           N  
ATOM     68  CA  TYR B  11      -7.743 -19.901 -18.501  1.00 96.62           C  
ATOM     69  C   TYR B  11      -6.513 -20.335 -17.712  1.00 96.62           C  
ATOM     70  CB  TYR B  11      -7.741 -20.569 -19.879  1.00 96.62           C  
ATOM     71  O   TYR B  11      -5.396 -19.900 -18.003  1.00 96.62           O  
ATOM     72  CG  TYR B  11      -7.763 -22.077 -19.823  1.00 96.62           C  
ATOM     73  CD1 TYR B  11      -6.650 -22.824 -20.201  1.00 96.62           C  
ATOM     74  CD2 TYR B  11      -8.897 -22.758 -19.393  1.00 96.62           C  
ATOM     75  CE1 TYR B  11      -6.666 -24.214 -20.153  1.00 96.62           C  
ATOM     76  CE2 TYR B  11      -8.924 -24.148 -19.341  1.00 96.62           C  
ATOM     77  OH  TYR B  11      -7.827 -26.242 -19.672  1.00 96.62           O  
ATOM     78  CZ  TYR B  11      -7.806 -24.866 -19.722  1.00 96.62           C  
ATOM     79  N   SER B  12      -6.686 -21.161 -16.681  1.00 89.66           N  
ATOM     80  CA  SER B  12      -5.563 -21.610 -15.865  1.00 89.66           C  
ATOM     81  C   SER B  12      -5.217 -23.067 -16.155  1.00 89.66           C  
ATOM     82  CB  SER B  12      -5.877 -21.438 -14.379  1.00 89.66           C  
ATOM     83  O   SER B  12      -4.130 -23.533 -15.806  1.00 89.66           O  
ATOM     84  OG  SER B  12      -6.915 -22.316 -13.979  1.00 89.66           O  
ATOM     85  N   GLY B  13      -6.086 -23.739 -16.798  1.00 87.11           N  
ATOM     86  CA  GLY B  13      -5.875 -25.153 -17.066  1.00 87.11           C  
ATOM     87  C   GLY B  13      -6.358 -26.052 -15.944  1.00 87.11           C  
ATOM     88  O   GLY B  13      -6.289 -27.278 -16.051  1.00 87.11           O  
ATOM     89  N   GLY B  14      -6.866 -25.482 -14.909  1.00 87.26           N  
ATOM     90  CA  GLY B  14      -7.387 -26.241 -13.783  1.00 87.26           C  
ATOM     91  C   GLY B  14      -8.812 -26.718 -13.993  1.00 87.26           C  
ATOM     92  O   GLY B  14      -9.385 -26.522 -15.066  1.00 87.26           O  
ATOM     93  N   LEU B  15      -9.351 -27.418 -13.010  1.00 86.74           N  
ATOM     94  CA  LEU B  15     -10.676 -28.026 -13.083  1.00 86.74           C  
ATOM     95  C   LEU B  15     -11.742 -26.972 -13.362  1.00 86.74           C  
ATOM     96  CB  LEU B  15     -10.999 -28.764 -11.782  1.00 86.74           C  
ATOM     97  O   LEU B  15     -12.540 -27.121 -14.291  1.00 86.74           O  
ATOM     98  CG  LEU B  15     -12.376 -29.426 -11.703  1.00 86.74           C  
ATOM     99  CD1 LEU B  15     -12.485 -30.548 -12.729  1.00 86.74           C  
ATOM    100  CD2 LEU B  15     -12.636 -29.954 -10.296  1.00 86.74           C  
ATOM    101  N   ASP B  16     -11.664 -25.823 -12.663  1.00 88.88           N  
ATOM    102  CA  ASP B  16     -12.704 -24.804 -12.762  1.00 88.88           C  
ATOM    103  C   ASP B  16     -12.736 -24.185 -14.157  1.00 88.88           C  
ATOM    104  CB  ASP B  16     -12.491 -23.715 -11.708  1.00 88.88           C  
ATOM    105  O   ASP B  16     -13.762 -24.229 -14.839  1.00 88.88           O  
ATOM    106  CG  ASP B  16     -12.753 -24.200 -10.293  1.00 88.88           C  
ATOM    107  OD1 ASP B  16     -12.049 -25.120  -9.823  1.00 88.88           O  
ATOM    108  OD2 ASP B  16     -13.674 -23.660  -9.643  1.00 88.88           O  
ATOM    109  N   THR B  17     -11.636 -23.770 -14.653  1.00 92.74           N  
ATOM    110  CA  THR B  17     -11.619 -23.040 -15.915  1.00 92.74           C  
ATOM    111  C   THR B  17     -11.804 -23.992 -17.094  1.00 92.74           C  
ATOM    112  CB  THR B  17     -10.306 -22.254 -16.088  1.00 92.74           C  
ATOM    113  O   THR B  17     -12.353 -23.608 -18.128  1.00 92.74           O  
ATOM    114  CG2 THR B  17     -10.222 -21.099 -15.095  1.00 92.74           C  
ATOM    115  OG1 THR B  17      -9.197 -23.135 -15.875  1.00 92.74           O  
ATOM    116  N   SER B  18     -11.424 -25.256 -16.921  1.00 94.17           N  
ATOM    117  CA  SER B  18     -11.671 -26.244 -17.966  1.00 94.17           C  
ATOM    118  C   SER B  18     -13.160 -26.541 -18.105  1.00 94.17           C  
ATOM    119  CB  SER B  18     -10.909 -27.537 -17.672  1.00 94.17           C  
ATOM    120  O   SER B  18     -13.682 -26.614 -19.219  1.00 94.17           O  
ATOM    121  OG  SER B  18      -9.510 -27.314 -17.701  1.00 94.17           O  
ATOM    122  N   CYS B  19     -13.818 -26.671 -16.983  1.00 94.85           N  
ATOM    123  CA  CYS B  19     -15.261 -26.882 -17.006  1.00 94.85           C  
ATOM    124  C   CYS B  19     -15.983 -25.656 -17.552  1.00 94.85           C  
ATOM    125  CB  CYS B  19     -15.778 -27.206 -15.604  1.00 94.85           C  
ATOM    126  O   CYS B  19     -16.925 -25.783 -18.336  1.00 94.85           O  
ATOM    127  SG  CYS B  19     -15.324 -28.856 -15.025  1.00 94.85           S  
ATOM    128  N   ILE B  20     -15.510 -24.495 -17.205  1.00 96.35           N  
ATOM    129  CA  ILE B  20     -16.115 -23.247 -17.657  1.00 96.35           C  
ATOM    130  C   ILE B  20     -15.945 -23.109 -19.168  1.00 96.35           C  
ATOM    131  CB  ILE B  20     -15.502 -22.027 -16.935  1.00 96.35           C  
ATOM    132  O   ILE B  20     -16.866 -22.676 -19.866  1.00 96.35           O  
ATOM    133  CG1 ILE B  20     -15.971 -21.978 -15.476  1.00 96.35           C  
ATOM    134  CG2 ILE B  20     -15.857 -20.731 -17.669  1.00 96.35           C  
ATOM    135  CD1 ILE B  20     -15.249 -20.940 -14.628  1.00 96.35           C  
ATOM    136  N   LEU B  21     -14.762 -23.502 -19.634  1.00 97.33           N  
ATOM    137  CA  LEU B  21     -14.518 -23.470 -21.072  1.00 97.33           C  
ATOM    138  C   LEU B  21     -15.560 -24.295 -21.819  1.00 97.33           C  
ATOM    139  CB  LEU B  21     -13.114 -23.993 -21.389  1.00 97.33           C  
ATOM    140  O   LEU B  21     -16.199 -23.800 -22.750  1.00 97.33           O  
ATOM    141  CG  LEU B  21     -12.658 -23.872 -22.844  1.00 97.33           C  
ATOM    142  CD1 LEU B  21     -11.140 -23.753 -22.916  1.00 97.33           C  
ATOM    143  CD2 LEU B  21     -13.145 -25.066 -23.658  1.00 97.33           C  
ATOM    144  N   VAL B  22     -15.817 -25.505 -21.378  1.00 96.68           N  
ATOM    145  CA  VAL B  22     -16.764 -26.409 -22.022  1.00 96.68           C  
ATOM    146  C   VAL B  22     -18.186 -25.885 -21.838  1.00 96.68           C  
ATOM    147  CB  VAL B  22     -16.649 -27.845 -21.463  1.00 96.68           C  
ATOM    148  O   VAL B  22     -18.979 -25.878 -22.783  1.00 96.68           O  
ATOM    149  CG1 VAL B  22     -17.704 -28.755 -22.090  1.00 96.68           C  
ATOM    150  CG2 VAL B  22     -15.247 -28.401 -21.707  1.00 96.68           C  
ATOM    151  N   TRP B  23     -18.423 -25.390 -20.661  1.00 96.25           N  
ATOM    152  CA  TRP B  23     -19.751 -24.868 -20.358  1.00 96.25           C  
ATOM    153  C   TRP B  23     -20.076 -23.663 -21.235  1.00 96.25           C  
ATOM    154  CB  TRP B  23     -19.853 -24.482 -18.880  1.00 96.25           C  
ATOM    155  O   TRP B  23     -21.190 -23.546 -21.751  1.00 96.25           O  
ATOM    156  CG  TRP B  23     -21.212 -24.000 -18.468  1.00 96.25           C  
ATOM    157  CD1 TRP B  23     -22.281 -24.769 -18.099  1.00 96.25           C  
ATOM    158  CD2 TRP B  23     -21.649 -22.640 -18.390  1.00 96.25           C  
ATOM    159  CE2 TRP B  23     -22.996 -22.658 -17.964  1.00 96.25           C  
ATOM    160  CE3 TRP B  23     -21.031 -21.407 -18.637  1.00 96.25           C  
ATOM    161  NE1 TRP B  23     -23.357 -23.967 -17.794  1.00 96.25           N  
ATOM    162  CH2 TRP B  23     -23.108 -20.294 -18.029  1.00 96.25           C  
ATOM    163  CZ2 TRP B  23     -23.736 -21.487 -17.781  1.00 96.25           C  
ATOM    164  CZ3 TRP B  23     -21.770 -20.243 -18.453  1.00 96.25           C  
ATOM    165  N   LEU B  24     -19.181 -22.737 -21.481  1.00 96.91           N  
ATOM    166  CA  LEU B  24     -19.375 -21.568 -22.333  1.00 96.91           C  
ATOM    167  C   LEU B  24     -19.644 -21.985 -23.775  1.00 96.91           C  
ATOM    168  CB  LEU B  24     -18.150 -20.652 -22.274  1.00 96.91           C  
ATOM    169  O   LEU B  24     -20.503 -21.405 -24.443  1.00 96.91           O  
ATOM    170  CG  LEU B  24     -17.994 -19.808 -21.008  1.00 96.91           C  
ATOM    171  CD1 LEU B  24     -16.616 -19.157 -20.971  1.00 96.91           C  
ATOM    172  CD2 LEU B  24     -19.092 -18.753 -20.930  1.00 96.91           C  
ATOM    173  N   LYS B  25     -18.970 -22.968 -24.166  1.00 95.58           N  
ATOM    174  CA  LYS B  25     -19.203 -23.499 -25.506  1.00 95.58           C  
ATOM    175  C   LYS B  25     -20.621 -24.046 -25.641  1.00 95.58           C  
ATOM    176  CB  LYS B  25     -18.186 -24.592 -25.835  1.00 95.58           C  
ATOM    177  O   LYS B  25     -21.305 -23.775 -26.630  1.00 95.58           O  
ATOM    178  CG  LYS B  25     -18.041 -24.876 -27.322  1.00 95.58           C  
ATOM    179  CD  LYS B  25     -17.037 -25.991 -27.584  1.00 95.58           C  
ATOM    180  CE  LYS B  25     -17.435 -26.833 -28.789  1.00 95.58           C  
ATOM    181  NZ  LYS B  25     -16.509 -27.988 -28.988  1.00 95.58           N  
ATOM    182  N   GLU B  26     -21.024 -24.737 -24.637  1.00 94.30           N  
ATOM    183  CA  GLU B  26     -22.373 -25.296 -24.631  1.00 94.30           C  
ATOM    184  C   GLU B  26     -23.427 -24.193 -24.654  1.00 94.30           C  
ATOM    185  CB  GLU B  26     -22.578 -26.194 -23.408  1.00 94.30           C  
ATOM    186  O   GLU B  26     -24.529 -24.391 -25.169  1.00 94.30           O  
ATOM    187  CG  GLU B  26     -21.851 -27.528 -23.497  1.00 94.30           C  
ATOM    188  CD  GLU B  26     -22.069 -28.411 -22.278  1.00 94.30           C  
ATOM    189  OE1 GLU B  26     -21.839 -29.639 -22.370  1.00 94.30           O  
ATOM    190  OE2 GLU B  26     -22.474 -27.872 -21.224  1.00 94.30           O  
ATOM    191  N   GLN B  27     -23.069 -23.098 -24.090  1.00 94.79           N  
ATOM    192  CA  GLN B  27     -23.994 -21.970 -24.038  1.00 94.79           C  
ATOM    193  C   GLN B  27     -23.997 -21.200 -25.355  1.00 94.79           C  
ATOM    194  CB  GLN B  27     -23.634 -21.034 -22.883  1.00 94.79           C  
ATOM    195  O   GLN B  27     -24.733 -20.223 -25.507  1.00 94.79           O  
ATOM    196  CG  GLN B  27     -23.765 -21.674 -21.508  1.00 94.79           C  
ATOM    197  CD  GLN B  27     -25.155 -22.221 -21.246  1.00 94.79           C  
ATOM    198  NE2 GLN B  27     -25.228 -23.481 -20.829  1.00 94.79           N  
ATOM    199  OE1 GLN B  27     -26.156 -21.518 -21.416  1.00 94.79           O  
ATOM    200  N   GLY B  28     -23.044 -21.616 -26.280  1.00 95.31           N  
ATOM    201  CA  GLY B  28     -23.089 -21.073 -27.629  1.00 95.31           C  
ATOM    202  C   GLY B  28     -22.045 -20.000 -27.875  1.00 95.31           C  
ATOM    203  O   GLY B  28     -22.131 -19.256 -28.854  1.00 95.31           O  
ATOM    204  N   TYR B  29     -21.049 -19.911 -27.024  1.00 97.11           N  
ATOM    205  CA  TYR B  29     -20.001 -18.910 -27.188  1.00 97.11           C  
ATOM    206  C   TYR B  29     -18.789 -19.502 -27.898  1.00 97.11           C  
ATOM    207  CB  TYR B  29     -19.584 -18.341 -25.829  1.00 97.11           C  
ATOM    208  O   TYR B  29     -18.492 -20.689 -27.748  1.00 97.11           O  
ATOM    209  CG  TYR B  29     -20.669 -17.547 -25.144  1.00 97.11           C  
ATOM    210  CD1 TYR B  29     -20.921 -16.224 -25.500  1.00 97.11           C  
ATOM    211  CD2 TYR B  29     -21.444 -18.117 -24.140  1.00 97.11           C  
ATOM    212  CE1 TYR B  29     -21.919 -15.487 -24.871  1.00 97.11           C  
ATOM    213  CE2 TYR B  29     -22.445 -17.389 -23.504  1.00 97.11           C  
ATOM    214  OH  TYR B  29     -23.664 -15.353 -23.249  1.00 97.11           O  
ATOM    215  CZ  TYR B  29     -22.675 -16.078 -23.876  1.00 97.11           C  
ATOM    216  N   ASP B  30     -18.182 -18.707 -28.726  1.00 97.21           N  
ATOM    217  CA  ASP B  30     -16.839 -19.025 -29.201  1.00 97.21           C  
ATOM    218  C   ASP B  30     -15.784 -18.632 -28.169  1.00 97.21           C  
ATOM    219  CB  ASP B  30     -16.560 -18.324 -30.532  1.00 97.21           C  
ATOM    220  O   ASP B  30     -15.555 -17.445 -27.929  1.00 97.21           O  
ATOM    221  CG  ASP B  30     -17.451 -18.815 -31.659  1.00 97.21           C  
ATOM    222  OD1 ASP B  30     -17.845 -20.001 -31.652  1.00 97.21           O  
ATOM    223  OD2 ASP B  30     -17.760 -18.010 -32.564  1.00 97.21           O  
ATOM    224  N   VAL B  31     -15.089 -19.682 -27.654  1.00 98.08           N  
ATOM    225  CA  VAL B  31     -14.239 -19.427 -26.496  1.00 98.08           C  
ATOM    226  C   VAL B  31     -12.783 -19.307 -26.939  1.00 98.08           C  
ATOM    227  CB  VAL B  31     -14.383 -20.537 -25.431  1.00 98.08           C  
ATOM    228  O   VAL B  31     -12.254 -20.201 -27.603  1.00 98.08           O  
ATOM    229  CG1 VAL B  31     -13.529 -20.223 -24.204  1.00 98.08           C  
ATOM    230  CG2 VAL B  31     -15.848 -20.711 -25.036  1.00 98.08           C  
ATOM    231  N   ILE B  32     -12.206 -18.190 -26.612  1.00 98.48           N  
ATOM    232  CA  ILE B  32     -10.770 -17.972 -26.746  1.00 98.48           C  
ATOM    233  C   ILE B  32     -10.099 -18.098 -25.380  1.00 98.48           C  
ATOM    234  CB  ILE B  32     -10.465 -16.591 -27.368  1.00 98.48           C  
ATOM    235  O   ILE B  32     -10.379 -17.316 -24.469  1.00 98.48           O  
ATOM    236  CG1 ILE B  32     -11.129 -16.466 -28.744  1.00 98.48           C  
ATOM    237  CG2 ILE B  32      -8.953 -16.366 -27.467  1.00 98.48           C  
ATOM    238  CD1 ILE B  32     -11.145 -15.047 -29.297  1.00 98.48           C  
ATOM    239  N   ALA B  33      -9.184 -19.094 -25.251  1.00 98.45           N  
ATOM    240  CA  ALA B  33      -8.490 -19.304 -23.983  1.00 98.45           C  
ATOM    241  C   ALA B  33      -7.216 -18.468 -23.910  1.00 98.45           C  
ATOM    242  CB  ALA B  33      -8.164 -20.783 -23.793  1.00 98.45           C  
ATOM    243  O   ALA B  33      -6.435 -18.431 -24.864  1.00 98.45           O  
ATOM    244  N   TYR B  34      -7.085 -17.793 -22.775  1.00 98.35           N  
ATOM    245  CA  TYR B  34      -5.917 -16.952 -22.541  1.00 98.35           C  
ATOM    246  C   TYR B  34      -5.204 -17.354 -21.256  1.00 98.35           C  
ATOM    247  CB  TYR B  34      -6.321 -15.476 -22.474  1.00 98.35           C  
ATOM    248  O   TYR B  34      -5.817 -17.404 -20.188  1.00 98.35           O  
ATOM    249  CG  TYR B  34      -5.297 -14.596 -21.800  1.00 98.35           C  
ATOM    250  CD1 TYR B  34      -5.616 -13.876 -20.651  1.00 98.35           C  
ATOM    251  CD2 TYR B  34      -4.008 -14.482 -22.310  1.00 98.35           C  
ATOM    252  CE1 TYR B  34      -4.676 -13.062 -20.027  1.00 98.35           C  
ATOM    253  CE2 TYR B  34      -3.060 -13.671 -21.695  1.00 98.35           C  
ATOM    254  OH  TYR B  34      -2.468 -12.163 -19.943  1.00 98.35           O  
ATOM    255  CZ  TYR B  34      -3.402 -12.967 -20.556  1.00 98.35           C  
ATOM    256  N   LEU B  35      -3.891 -17.640 -21.392  1.00 97.55           N  
ATOM    257  CA  LEU B  35      -3.038 -17.944 -20.248  1.00 97.55           C  
ATOM    258  C   LEU B  35      -1.934 -16.902 -20.101  1.00 97.55           C  
ATOM    259  CB  LEU B  35      -2.424 -19.339 -20.392  1.00 97.55           C  
ATOM    260  O   LEU B  35      -1.205 -16.626 -21.056  1.00 97.55           O  
ATOM    261  CG  LEU B  35      -3.405 -20.512 -20.423  1.00 97.55           C  
ATOM    262  CD1 LEU B  35      -3.785 -20.847 -21.861  1.00 97.55           C  
ATOM    263  CD2 LEU B  35      -2.807 -21.728 -19.725  1.00 97.55           C  
ATOM    264  N   ALA B  36      -1.871 -16.366 -18.923  1.00 97.41           N  
ATOM    265  CA  ALA B  36      -0.815 -15.395 -18.648  1.00 97.41           C  
ATOM    266  C   ALA B  36       0.347 -16.046 -17.903  1.00 97.41           C  
ATOM    267  CB  ALA B  36      -1.368 -14.222 -17.843  1.00 97.41           C  
ATOM    268  O   ALA B  36       0.160 -16.622 -16.829  1.00 97.41           O  
ATOM    269  N   ASN B  37       1.490 -15.943 -18.575  1.00 97.40           N  
ATOM    270  CA  ASN B  37       2.703 -16.342 -17.868  1.00 97.40           C  
ATOM    271  C   ASN B  37       3.265 -15.197 -17.030  1.00 97.40           C  
ATOM    272  CB  ASN B  37       3.758 -16.847 -18.854  1.00 97.40           C  
ATOM    273  O   ASN B  37       3.892 -14.281 -17.565  1.00 97.40           O  
ATOM    274  CG  ASN B  37       5.010 -17.348 -18.163  1.00 97.40           C  
ATOM    275  ND2 ASN B  37       5.966 -17.834 -18.947  1.00 97.40           N  
ATOM    276  OD1 ASN B  37       5.118 -17.300 -16.935  1.00 97.40           O  
ATOM    277  N   ILE B  38       3.079 -15.309 -15.772  1.00 96.55           N  
ATOM    278  CA  ILE B  38       3.545 -14.258 -14.874  1.00 96.55           C  
ATOM    279  C   ILE B  38       4.612 -14.816 -13.936  1.00 96.55           C  
ATOM    280  CB  ILE B  38       2.379 -13.654 -14.060  1.00 96.55           C  
ATOM    281  O   ILE B  38       4.798 -14.311 -12.826  1.00 96.55           O  
ATOM    282  CG1 ILE B  38       1.565 -14.765 -13.387  1.00 96.55           C  
ATOM    283  CG2 ILE B  38       1.488 -12.787 -14.954  1.00 96.55           C  
ATOM    284  CD1 ILE B  38       0.605 -14.267 -12.315  1.00 96.55           C  
ATOM    285  N   GLY B  39       5.174 -15.967 -14.377  1.00 94.64           N  
ATOM    286  CA  GLY B  39       6.333 -16.517 -13.692  1.00 94.64           C  
ATOM    287  C   GLY B  39       6.015 -17.763 -12.888  1.00 94.64           C  
ATOM    288  O   GLY B  39       6.860 -18.258 -12.140  1.00 94.64           O  
ATOM    289  N   GLN B  40       4.816 -18.275 -13.033  1.00 92.53           N  
ATOM    290  CA  GLN B  40       4.428 -19.494 -12.331  1.00 92.53           C  
ATOM    291  C   GLN B  40       5.002 -20.730 -13.017  1.00 92.53           C  
ATOM    292  CB  GLN B  40       2.905 -19.602 -12.242  1.00 92.53           C  
ATOM    293  O   GLN B  40       5.290 -20.704 -14.215  1.00 92.53           O  
ATOM    294  CG  GLN B  40       2.215 -19.688 -13.597  1.00 92.53           C  
ATOM    295  CD  GLN B  40       1.963 -18.326 -14.215  1.00 92.53           C  
ATOM    296  NE2 GLN B  40       1.087 -18.281 -15.213  1.00 92.53           N  
ATOM    297  OE1 GLN B  40       2.551 -17.323 -13.799  1.00 92.53           O  
ATOM    298  N   LYS B  41       5.227 -21.745 -12.220  1.00 89.16           N  
ATOM    299  CA  LYS B  41       5.711 -23.008 -12.768  1.00 89.16           C  
ATOM    300  C   LYS B  41       4.556 -23.865 -13.279  1.00 89.16           C  
ATOM    301  CB  LYS B  41       6.509 -23.779 -11.715  1.00 89.16           C  
ATOM    302  O   LYS B  41       3.896 -24.556 -12.500  1.00 89.16           O  
ATOM    303  CG  LYS B  41       7.845 -23.143 -11.363  1.00 89.16           C  
ATOM    304  CD  LYS B  41       8.624 -23.993 -10.367  1.00 89.16           C  
ATOM    305  CE  LYS B  41       9.923 -23.318  -9.950  1.00 89.16           C  
ATOM    306  NZ  LYS B  41      10.673 -24.131  -8.946  1.00 89.16           N  
ATOM    307  N   GLU B  42       4.329 -23.801 -14.522  1.00 87.03           N  
ATOM    308  CA  GLU B  42       3.238 -24.530 -15.163  1.00 87.03           C  
ATOM    309  C   GLU B  42       3.632 -24.993 -16.563  1.00 87.03           C  
ATOM    310  CB  GLU B  42       1.978 -23.663 -15.231  1.00 87.03           C  
ATOM    311  O   GLU B  42       4.516 -24.407 -17.191  1.00 87.03           O  
ATOM    312  CG  GLU B  42       1.203 -23.601 -13.923  1.00 87.03           C  
ATOM    313  CD  GLU B  42      -0.062 -22.763 -14.014  1.00 87.03           C  
ATOM    314  OE1 GLU B  42      -0.752 -22.592 -12.984  1.00 87.03           O  
ATOM    315  OE2 GLU B  42      -0.365 -22.273 -15.125  1.00 87.03           O  
ATOM    316  N   ASP B  43       3.057 -26.092 -16.889  1.00 90.63           N  
ATOM    317  CA  ASP B  43       3.246 -26.558 -18.259  1.00 90.63           C  
ATOM    318  C   ASP B  43       2.246 -25.899 -19.206  1.00 90.63           C  
ATOM    319  CB  ASP B  43       3.114 -28.081 -18.331  1.00 90.63           C  
ATOM    320  O   ASP B  43       1.145 -26.413 -19.411  1.00 90.63           O  
ATOM    321  CG  ASP B  43       3.596 -28.656 -19.652  1.00 90.63           C  
ATOM    322  OD1 ASP B  43       3.654 -27.913 -20.656  1.00 90.63           O  
ATOM    323  OD2 ASP B  43       3.918 -29.863 -19.690  1.00 90.63           O  
ATOM    324  N   PHE B  44       2.625 -24.785 -19.781  1.00 94.24           N  
ATOM    325  CA  PHE B  44       1.740 -23.956 -20.591  1.00 94.24           C  
ATOM    326  C   PHE B  44       1.355 -24.673 -21.879  1.00 94.24           C  
ATOM    327  CB  PHE B  44       2.405 -22.615 -20.915  1.00 94.24           C  
ATOM    328  O   PHE B  44       0.234 -24.522 -22.369  1.00 94.24           O  
ATOM    329  CG  PHE B  44       2.559 -21.710 -19.722  1.00 94.24           C  
ATOM    330  CD1 PHE B  44       1.478 -20.980 -19.242  1.00 94.24           C  
ATOM    331  CD2 PHE B  44       3.785 -21.589 -19.082  1.00 94.24           C  
ATOM    332  CE1 PHE B  44       1.618 -20.141 -18.138  1.00 94.24           C  
ATOM    333  CE2 PHE B  44       3.932 -20.753 -17.978  1.00 94.24           C  
ATOM    334  CZ  PHE B  44       2.848 -20.029 -17.509  1.00 94.24           C  
ATOM    335  N   GLU B  45       2.263 -25.498 -22.437  1.00 94.25           N  
ATOM    336  CA  GLU B  45       1.970 -26.230 -23.665  1.00 94.25           C  
ATOM    337  C   GLU B  45       0.924 -27.315 -23.425  1.00 94.25           C  
ATOM    338  CB  GLU B  45       3.246 -26.849 -24.240  1.00 94.25           C  
ATOM    339  O   GLU B  45       0.041 -27.529 -24.258  1.00 94.25           O  
ATOM    340  CG  GLU B  45       4.041 -25.904 -25.130  1.00 94.25           C  
ATOM    341  CD  GLU B  45       3.190 -25.212 -26.183  1.00 94.25           C  
ATOM    342  OE1 GLU B  45       3.412 -24.010 -26.449  1.00 94.25           O  
ATOM    343  OE2 GLU B  45       2.292 -25.879 -26.745  1.00 94.25           O  
ATOM    344  N   GLU B  46       1.030 -27.935 -22.329  1.00 92.52           N  
ATOM    345  CA  GLU B  46       0.020 -28.927 -21.972  1.00 92.52           C  
ATOM    346  C   GLU B  46      -1.344 -28.276 -21.767  1.00 92.52           C  
ATOM    347  CB  GLU B  46       0.436 -29.688 -20.711  1.00 92.52           C  
ATOM    348  O   GLU B  46      -2.368 -28.822 -22.184  1.00 92.52           O  
ATOM    349  CG  GLU B  46      -0.438 -30.896 -20.406  1.00 92.52           C  
ATOM    350  CD  GLU B  46      -0.006 -31.649 -19.158  1.00 92.52           C  
ATOM    351  OE1 GLU B  46      -0.736 -32.568 -18.720  1.00 92.52           O  
ATOM    352  OE2 GLU B  46       1.070 -31.318 -18.613  1.00 92.52           O  
ATOM    353  N   ALA B  47      -1.331 -27.185 -21.141  1.00 93.38           N  
ATOM    354  CA  ALA B  47      -2.573 -26.449 -20.918  1.00 93.38           C  
ATOM    355  C   ALA B  47      -3.185 -25.993 -22.240  1.00 93.38           C  
ATOM    356  CB  ALA B  47      -2.324 -25.249 -20.008  1.00 93.38           C  
ATOM    357  O   ALA B  47      -4.407 -26.013 -22.405  1.00 93.38           O  
ATOM    358  N   ARG B  48      -2.342 -25.544 -23.171  1.00 95.68           N  
ATOM    359  CA  ARG B  48      -2.802 -25.160 -24.502  1.00 95.68           C  
ATOM    360  C   ARG B  48      -3.489 -26.328 -25.202  1.00 95.68           C  
ATOM    361  CB  ARG B  48      -1.633 -24.656 -25.351  1.00 95.68           C  
ATOM    362  O   ARG B  48      -4.602 -26.185 -25.713  1.00 95.68           O  
ATOM    363  CG  ARG B  48      -2.025 -24.256 -26.764  1.00 95.68           C  
ATOM    364  CD  ARG B  48      -0.804 -23.972 -27.629  1.00 95.68           C  
ATOM    365  NE  ARG B  48      -0.093 -22.778 -27.181  1.00 95.68           N  
ATOM    366  NH1 ARG B  48      -0.926 -21.406 -28.843  1.00 95.68           N  
ATOM    367  NH2 ARG B  48       0.523 -20.567 -27.277  1.00 95.68           N  
ATOM    368  CZ  ARG B  48      -0.167 -21.587 -27.768  1.00 95.68           C  
ATOM    369  N   LYS B  49      -2.845 -27.505 -25.216  1.00 94.93           N  
ATOM    370  CA  LYS B  49      -3.389 -28.699 -25.856  1.00 94.93           C  
ATOM    371  C   LYS B  49      -4.730 -29.089 -25.243  1.00 94.93           C  
ATOM    372  CB  LYS B  49      -2.403 -29.863 -25.746  1.00 94.93           C  
ATOM    373  O   LYS B  49      -5.675 -29.419 -25.962  1.00 94.93           O  
ATOM    374  CG  LYS B  49      -1.170 -29.716 -26.625  1.00 94.93           C  
ATOM    375  CD  LYS B  49      -0.234 -30.908 -26.479  1.00 94.93           C  
ATOM    376  CE  LYS B  49       1.069 -30.694 -27.238  1.00 94.93           C  
ATOM    377  NZ  LYS B  49       2.026 -31.821 -27.026  1.00 94.93           N  
ATOM    378  N   LYS B  50      -4.704 -28.977 -23.958  1.00 94.56           N  
ATOM    379  CA  LYS B  50      -5.933 -29.305 -23.242  1.00 94.56           C  
ATOM    380  C   LYS B  50      -7.067 -28.363 -23.636  1.00 94.56           C  
ATOM    381  CB  LYS B  50      -5.706 -29.249 -21.731  1.00 94.56           C  
ATOM    382  O   LYS B  50      -8.177 -28.809 -23.933  1.00 94.56           O  
ATOM    383  CG  LYS B  50      -6.897 -29.716 -20.908  1.00 94.56           C  
ATOM    384  CD  LYS B  50      -6.601 -29.660 -19.414  1.00 94.56           C  
ATOM    385  CE  LYS B  50      -7.813 -30.067 -18.588  1.00 94.56           C  
ATOM    386  NZ  LYS B  50      -7.534 -29.995 -17.122  1.00 94.56           N  
ATOM    387  N   ALA B  51      -6.803 -27.084 -23.725  1.00 96.45           N  
ATOM    388  CA  ALA B  51      -7.810 -26.084 -24.070  1.00 96.45           C  
ATOM    389  C   ALA B  51      -8.337 -26.301 -25.485  1.00 96.45           C  
ATOM    390  CB  ALA B  51      -7.233 -24.677 -23.930  1.00 96.45           C  
ATOM    391  O   ALA B  51      -9.545 -26.232 -25.722  1.00 96.45           O  
ATOM    392  N   LEU B  52      -7.445 -26.582 -26.395  1.00 96.39           N  
ATOM    393  CA  LEU B  52      -7.841 -26.828 -27.777  1.00 96.39           C  
ATOM    394  C   LEU B  52      -8.684 -28.094 -27.884  1.00 96.39           C  
ATOM    395  CB  LEU B  52      -6.608 -26.944 -28.677  1.00 96.39           C  
ATOM    396  O   LEU B  52      -9.690 -28.117 -28.598  1.00 96.39           O  
ATOM    397  CG  LEU B  52      -5.864 -25.642 -28.979  1.00 96.39           C  
ATOM    398  CD1 LEU B  52      -4.512 -25.941 -29.619  1.00 96.39           C  
ATOM    399  CD2 LEU B  52      -6.703 -24.745 -29.882  1.00 96.39           C  
ATOM    400  N   LYS B  53      -8.324 -29.098 -27.146  1.00 94.95           N  
ATOM    401  CA  LYS B  53      -9.060 -30.358 -27.130  1.00 94.95           C  
ATOM    402  C   LYS B  53     -10.465 -30.167 -26.567  1.00 94.95           C  
ATOM    403  CB  LYS B  53      -8.307 -31.409 -26.312  1.00 94.95           C  
ATOM    404  O   LYS B  53     -11.413 -30.818 -27.012  1.00 94.95           O  
ATOM    405  CG  LYS B  53      -8.775 -32.836 -26.558  1.00 94.95           C  
ATOM    406  CD  LYS B  53      -7.957 -33.839 -25.755  1.00 94.95           C  
ATOM    407  CE  LYS B  53      -8.478 -35.258 -25.933  1.00 94.95           C  
ATOM    408  NZ  LYS B  53      -7.678 -36.245 -25.148  1.00 94.95           N  
ATOM    409  N   LEU B  54     -10.588 -29.269 -25.643  1.00 95.76           N  
ATOM    410  CA  LEU B  54     -11.865 -29.036 -24.977  1.00 95.76           C  
ATOM    411  C   LEU B  54     -12.753 -28.118 -25.810  1.00 95.76           C  
ATOM    412  CB  LEU B  54     -11.642 -28.429 -23.589  1.00 95.76           C  
ATOM    413  O   LEU B  54     -13.914 -27.889 -25.464  1.00 95.76           O  
ATOM    414  CG  LEU B  54     -11.006 -29.344 -22.542  1.00 95.76           C  
ATOM    415  CD1 LEU B  54     -10.720 -28.567 -21.262  1.00 95.76           C  
ATOM    416  CD2 LEU B  54     -11.908 -30.540 -22.258  1.00 95.76           C  
ATOM    417  N   GLY B  55     -12.135 -27.508 -26.922  1.00 95.02           N  
ATOM    418  CA  GLY B  55     -12.999 -26.809 -27.859  1.00 95.02           C  
ATOM    419  C   GLY B  55     -12.702 -25.324 -27.951  1.00 95.02           C  
ATOM    420  O   GLY B  55     -13.485 -24.563 -28.523  1.00 95.02           O  
ATOM    421  N   ALA B  56     -11.628 -24.900 -27.396  1.00 97.63           N  
ATOM    422  CA  ALA B  56     -11.257 -23.495 -27.539  1.00 97.63           C  
ATOM    423  C   ALA B  56     -10.984 -23.145 -28.999  1.00 97.63           C  
ATOM    424  CB  ALA B  56     -10.034 -23.177 -26.682  1.00 97.63           C  
ATOM    425  O   ALA B  56     -10.300 -23.890 -29.705  1.00 97.63           O  
ATOM    426  N   LYS B  57     -11.558 -22.078 -29.405  1.00 96.70           N  
ATOM    427  CA  LYS B  57     -11.350 -21.626 -30.778  1.00 96.70           C  
ATOM    428  C   LYS B  57      -9.902 -21.200 -31.003  1.00 96.70           C  
ATOM    429  CB  LYS B  57     -12.295 -20.471 -31.112  1.00 96.70           C  
ATOM    430  O   LYS B  57      -9.328 -21.465 -32.061  1.00 96.70           O  
ATOM    431  CG  LYS B  57     -12.283 -20.066 -32.579  1.00 96.70           C  
ATOM    432  CD  LYS B  57     -13.312 -18.981 -32.868  1.00 96.70           C  
ATOM    433  CE  LYS B  57     -13.257 -18.529 -34.321  1.00 96.70           C  
ATOM    434  NZ  LYS B  57     -14.284 -17.486 -34.616  1.00 96.70           N  
ATOM    435  N   LYS B  58      -9.359 -20.526 -30.095  1.00 97.62           N  
ATOM    436  CA  LYS B  58      -7.974 -20.063 -30.089  1.00 97.62           C  
ATOM    437  C   LYS B  58      -7.402 -20.057 -28.674  1.00 97.62           C  
ATOM    438  CB  LYS B  58      -7.873 -18.664 -30.700  1.00 97.62           C  
ATOM    439  O   LYS B  58      -8.151 -20.004 -27.696  1.00 97.62           O  
ATOM    440  CG  LYS B  58      -8.159 -18.620 -32.194  1.00 97.62           C  
ATOM    441  CD  LYS B  58      -7.950 -17.222 -32.762  1.00 97.62           C  
ATOM    442  CE  LYS B  58      -8.350 -17.148 -34.229  1.00 97.62           C  
ATOM    443  NZ  LYS B  58      -8.177 -15.771 -34.782  1.00 97.62           N  
ATOM    444  N   VAL B  59      -6.106 -20.223 -28.647  1.00 98.24           N  
ATOM    445  CA  VAL B  59      -5.433 -20.163 -27.354  1.00 98.24           C  
ATOM    446  C   VAL B  59      -4.273 -19.172 -27.421  1.00 98.24           C  
ATOM    447  CB  VAL B  59      -4.921 -21.554 -26.916  1.00 98.24           C  
ATOM    448  O   VAL B  59      -3.438 -19.244 -28.326  1.00 98.24           O  
ATOM    449  CG1 VAL B  59      -4.207 -21.466 -25.568  1.00 98.24           C  
ATOM    450  CG2 VAL B  59      -6.077 -22.550 -26.848  1.00 98.24           C  
ATOM    451  N   PHE B  60      -4.285 -18.205 -26.488  1.00 98.33           N  
ATOM    452  CA  PHE B  60      -3.186 -17.253 -26.371  1.00 98.33           C  
ATOM    453  C   PHE B  60      -2.397 -17.491 -25.089  1.00 98.33           C  
ATOM    454  CB  PHE B  60      -3.713 -15.815 -26.404  1.00 98.33           C  
ATOM    455  O   PHE B  60      -2.974 -17.546 -24.001  1.00 98.33           O  
ATOM    456  CG  PHE B  60      -4.236 -15.391 -27.750  1.00 98.33           C  
ATOM    457  CD1 PHE B  60      -3.382 -14.857 -28.707  1.00 98.33           C  
ATOM    458  CD2 PHE B  60      -5.583 -15.527 -28.059  1.00 98.33           C  
ATOM    459  CE1 PHE B  60      -3.863 -14.463 -29.953  1.00 98.33           C  
ATOM    460  CE2 PHE B  60      -6.072 -15.136 -29.302  1.00 98.33           C  
ATOM    461  CZ  PHE B  60      -5.210 -14.603 -30.248  1.00 98.33           C  
ATOM    462  N   ILE B  61      -1.134 -17.697 -25.240  1.00 97.93           N  
ATOM    463  CA  ILE B  61      -0.214 -17.736 -24.108  1.00 97.93           C  
ATOM    464  C   ILE B  61       0.728 -16.535 -24.168  1.00 97.93           C  
ATOM    465  CB  ILE B  61       0.595 -19.052 -24.082  1.00 97.93           C  
ATOM    466  O   ILE B  61       1.576 -16.447 -25.059  1.00 97.93           O  
ATOM    467  CG1 ILE B  61      -0.349 -20.258 -24.032  1.00 97.93           C  
ATOM    468  CG2 ILE B  61       1.565 -19.066 -22.897  1.00 97.93           C  
ATOM    469  CD1 ILE B  61       0.360 -21.603 -24.120  1.00 97.93           C  
ATOM    470  N   GLU B  62       0.604 -15.633 -23.181  1.00 97.57           N  
ATOM    471  CA  GLU B  62       1.379 -14.395 -23.184  1.00 97.57           C  
ATOM    472  C   GLU B  62       2.315 -14.327 -21.980  1.00 97.57           C  
ATOM    473  CB  GLU B  62       0.449 -13.179 -23.196  1.00 97.57           C  
ATOM    474  O   GLU B  62       1.868 -14.406 -20.834  1.00 97.57           O  
ATOM    475  CG  GLU B  62      -0.460 -13.113 -24.415  1.00 97.57           C  
ATOM    476  CD  GLU B  62       0.282 -12.788 -25.701  1.00 97.57           C  
ATOM    477  OE1 GLU B  62      -0.197 -13.171 -26.792  1.00 97.57           O  
ATOM    478  OE2 GLU B  62       1.353 -12.146 -25.617  1.00 97.57           O  
ATOM    479  N   ASP B  63       3.601 -14.191 -22.310  1.00 97.68           N  
ATOM    480  CA  ASP B  63       4.559 -13.984 -21.228  1.00 97.68           C  
ATOM    481  C   ASP B  63       4.602 -12.517 -20.805  1.00 97.68           C  
ATOM    482  CB  ASP B  63       5.954 -14.449 -21.651  1.00 97.68           C  
ATOM    483  O   ASP B  63       5.164 -11.678 -21.512  1.00 97.68           O  
ATOM    484  CG  ASP B  63       6.963 -14.404 -20.517  1.00 97.68           C  
ATOM    485  OD1 ASP B  63       6.640 -13.870 -19.434  1.00 97.68           O  
ATOM    486  OD2 ASP B  63       8.093 -14.904 -20.710  1.00 97.68           O  
ATOM    487  N   VAL B  64       4.055 -12.251 -19.646  1.00 97.89           N  
ATOM    488  CA  VAL B  64       3.992 -10.876 -19.160  1.00 97.89           C  
ATOM    489  C   VAL B  64       4.730 -10.764 -17.828  1.00 97.89           C  
ATOM    490  CB  VAL B  64       2.532 -10.396 -19.003  1.00 97.89           C  
ATOM    491  O   VAL B  64       4.382  -9.932 -16.987  1.00 97.89           O  
ATOM    492  CG1 VAL B  64       1.872 -10.216 -20.369  1.00 97.89           C  
ATOM    493  CG2 VAL B  64       1.736 -11.381 -18.148  1.00 97.89           C  
ATOM    494  N   SER B  65       5.698 -11.643 -17.639  1.00 97.70           N  
ATOM    495  CA  SER B  65       6.413 -11.726 -16.370  1.00 97.70           C  
ATOM    496  C   SER B  65       7.262 -10.482 -16.131  1.00 97.70           C  
ATOM    497  CB  SER B  65       7.297 -12.972 -16.332  1.00 97.70           C  
ATOM    498  O   SER B  65       7.292  -9.947 -15.021  1.00 97.70           O  
ATOM    499  OG  SER B  65       8.166 -13.006 -17.452  1.00 97.70           O  
ATOM    500  N   ARG B  66       7.920 -10.007 -17.153  1.00 97.86           N  
ATOM    501  CA  ARG B  66       8.724  -8.797 -17.013  1.00 97.86           C  
ATOM    502  C   ARG B  66       7.847  -7.590 -16.694  1.00 97.86           C  
ATOM    503  CB  ARG B  66       9.531  -8.536 -18.287  1.00 97.86           C  
ATOM    504  O   ARG B  66       8.161  -6.809 -15.794  1.00 97.86           O  
ATOM    505  CG  ARG B  66      10.454  -7.332 -18.196  1.00 97.86           C  
ATOM    506  CD  ARG B  66      11.227  -7.115 -19.489  1.00 97.86           C  
ATOM    507  NE  ARG B  66      12.279  -8.113 -19.663  1.00 97.86           N  
ATOM    508  NH1 ARG B  66      13.357  -6.983 -21.365  1.00 97.86           N  
ATOM    509  NH2 ARG B  66      14.170  -8.993 -20.623  1.00 97.86           N  
ATOM    510  CZ  ARG B  66      13.266  -8.027 -20.550  1.00 97.86           C  
ATOM    511  N   GLU B  67       6.733  -7.476 -17.372  1.00 97.84           N  
ATOM    512  CA  GLU B  67       5.778  -6.402 -17.118  1.00 97.84           C  
ATOM    513  C   GLU B  67       5.227  -6.477 -15.697  1.00 97.84           C  
ATOM    514  CB  GLU B  67       4.631  -6.452 -18.131  1.00 97.84           C  
ATOM    515  O   GLU B  67       5.053  -5.450 -15.038  1.00 97.84           O  
ATOM    516  CG  GLU B  67       4.928  -5.724 -19.434  1.00 97.84           C  
ATOM    517  CD  GLU B  67       4.600  -6.547 -20.669  1.00 97.84           C  
ATOM    518  OE1 GLU B  67       4.596  -5.986 -21.789  1.00 97.84           O  
ATOM    519  OE2 GLU B  67       4.344  -7.762 -20.517  1.00 97.84           O  
ATOM    520  N   PHE B  68       5.005  -7.697 -15.268  1.00 98.45           N  
ATOM    521  CA  PHE B  68       4.493  -7.910 -13.920  1.00 98.45           C  
ATOM    522  C   PHE B  68       5.460  -7.359 -12.879  1.00 98.45           C  
ATOM    523  CB  PHE B  68       4.243  -9.400 -13.668  1.00 98.45           C  
ATOM    524  O   PHE B  68       5.053  -6.637 -11.966  1.00 98.45           O  
ATOM    525  CG  PHE B  68       3.684  -9.700 -12.303  1.00 98.45           C  
ATOM    526  CD1 PHE B  68       4.158 -10.776 -11.563  1.00 98.45           C  
ATOM    527  CD2 PHE B  68       2.683  -8.905 -11.760  1.00 98.45           C  
ATOM    528  CE1 PHE B  68       3.642 -11.056 -10.300  1.00 98.45           C  
ATOM    529  CE2 PHE B  68       2.163  -9.178 -10.498  1.00 98.45           C  
ATOM    530  CZ  PHE B  68       2.643 -10.254  -9.770  1.00 98.45           C  
ATOM    531  N   VAL B  69       6.751  -7.581 -13.152  1.00 98.59           N  
ATOM    532  CA  VAL B  69       7.767  -7.129 -12.208  1.00 98.59           C  
ATOM    533  C   VAL B  69       7.906  -5.610 -12.286  1.00 98.59           C  
ATOM    534  CB  VAL B  69       9.131  -7.803 -12.475  1.00 98.59           C  
ATOM    535  O   VAL B  69       7.732  -4.912 -11.285  1.00 98.59           O  
ATOM    536  CG1 VAL B  69      10.217  -7.196 -11.589  1.00 98.59           C  
ATOM    537  CG2 VAL B  69       9.033  -9.311 -12.248  1.00 98.59           C  
ATOM    538  N   GLU B  70       7.988  -5.041 -13.385  1.00 98.29           N  
ATOM    539  CA  GLU B  70       8.362  -3.645 -13.589  1.00 98.29           C  
ATOM    540  C   GLU B  70       7.177  -2.715 -13.344  1.00 98.29           C  
ATOM    541  CB  GLU B  70       8.911  -3.435 -15.002  1.00 98.29           C  
ATOM    542  O   GLU B  70       7.338  -1.631 -12.778  1.00 98.29           O  
ATOM    543  CG  GLU B  70      10.267  -4.085 -15.238  1.00 98.29           C  
ATOM    544  CD  GLU B  70      10.774  -3.916 -16.661  1.00 98.29           C  
ATOM    545  OE1 GLU B  70      11.942  -4.274 -16.936  1.00 98.29           O  
ATOM    546  OE2 GLU B  70       9.998  -3.419 -17.508  1.00 98.29           O  
ATOM    547  N   GLU B  71       5.995  -3.205 -13.647  1.00 97.93           N  
ATOM    548  CA  GLU B  71       4.875  -2.268 -13.631  1.00 97.93           C  
ATOM    549  C   GLU B  71       3.961  -2.521 -12.436  1.00 97.93           C  
ATOM    550  CB  GLU B  71       4.076  -2.364 -14.934  1.00 97.93           C  
ATOM    551  O   GLU B  71       3.139  -1.671 -12.086  1.00 97.93           O  
ATOM    552  CG  GLU B  71       4.856  -1.930 -16.167  1.00 97.93           C  
ATOM    553  CD  GLU B  71       4.010  -1.894 -17.429  1.00 97.93           C  
ATOM    554  OE1 GLU B  71       4.572  -2.022 -18.541  1.00 97.93           O  
ATOM    555  OE2 GLU B  71       2.775  -1.736 -17.307  1.00 97.93           O  
ATOM    556  N   PHE B  72       4.105  -3.648 -11.784  1.00 98.26           N  
ATOM    557  CA  PHE B  72       3.174  -3.957 -10.705  1.00 98.26           C  
ATOM    558  C   PHE B  72       3.923  -4.243  -9.409  1.00 98.26           C  
ATOM    559  CB  PHE B  72       2.296  -5.155 -11.079  1.00 98.26           C  
ATOM    560  O   PHE B  72       3.659  -3.613  -8.382  1.00 98.26           O  
ATOM    561  CG  PHE B  72       1.386  -4.899 -12.250  1.00 98.26           C  
ATOM    562  CD1 PHE B  72       0.095  -4.422 -12.054  1.00 98.26           C  
ATOM    563  CD2 PHE B  72       1.822  -5.135 -13.547  1.00 98.26           C  
ATOM    564  CE1 PHE B  72      -0.749  -4.184 -13.136  1.00 98.26           C  
ATOM    565  CE2 PHE B  72       0.984  -4.900 -14.634  1.00 98.26           C  
ATOM    566  CZ  PHE B  72      -0.301  -4.425 -14.426  1.00 98.26           C  
ATOM    567  N   ILE B  73       5.018  -4.991  -9.452  1.00 98.49           N  
ATOM    568  CA  ILE B  73       5.743  -5.363  -8.242  1.00 98.49           C  
ATOM    569  C   ILE B  73       6.592  -4.185  -7.767  1.00 98.49           C  
ATOM    570  CB  ILE B  73       6.632  -6.605  -8.475  1.00 98.49           C  
ATOM    571  O   ILE B  73       6.578  -3.840  -6.583  1.00 98.49           O  
ATOM    572  CG1 ILE B  73       5.764  -7.843  -8.726  1.00 98.49           C  
ATOM    573  CG2 ILE B  73       7.572  -6.826  -7.287  1.00 98.49           C  
ATOM    574  CD1 ILE B  73       6.559  -9.102  -9.044  1.00 98.49           C  
ATOM    575  N   TRP B  74       7.287  -3.475  -8.658  1.00 98.42           N  
ATOM    576  CA  TRP B  74       8.160  -2.379  -8.251  1.00 98.42           C  
ATOM    577  C   TRP B  74       7.363  -1.275  -7.564  1.00 98.42           C  
ATOM    578  CB  TRP B  74       8.908  -1.810  -9.459  1.00 98.42           C  
ATOM    579  O   TRP B  74       7.750  -0.793  -6.497  1.00 98.42           O  
ATOM    580  CG  TRP B  74       9.893  -2.762 -10.070  1.00 98.42           C  
ATOM    581  CD1 TRP B  74      10.220  -2.873 -11.393  1.00 98.42           C  
ATOM    582  CD2 TRP B  74      10.675  -3.740  -9.379  1.00 98.42           C  
ATOM    583  CE2 TRP B  74      11.456  -4.410 -10.347  1.00 98.42           C  
ATOM    584  CE3 TRP B  74      10.793  -4.116  -8.034  1.00 98.42           C  
ATOM    585  NE1 TRP B  74      11.160  -3.862 -11.566  1.00 98.42           N  
ATOM    586  CH2 TRP B  74      12.439  -5.783  -8.689  1.00 98.42           C  
ATOM    587  CZ2 TRP B  74      12.344  -5.435 -10.011  1.00 98.42           C  
ATOM    588  CZ3 TRP B  74      11.676  -5.136  -7.702  1.00 98.42           C  
ATOM    589  N   PRO B  75       6.221  -0.905  -8.104  1.00 98.13           N  
ATOM    590  CA  PRO B  75       5.441   0.098  -7.376  1.00 98.13           C  
ATOM    591  C   PRO B  75       5.028  -0.373  -5.983  1.00 98.13           C  
ATOM    592  CB  PRO B  75       4.214   0.305  -8.268  1.00 98.13           C  
ATOM    593  O   PRO B  75       4.948   0.434  -5.053  1.00 98.13           O  
ATOM    594  CG  PRO B  75       4.686  -0.020  -9.648  1.00 98.13           C  
ATOM    595  CD  PRO B  75       5.679  -1.143  -9.561  1.00 98.13           C  
ATOM    596  N   ALA B  76       4.742  -1.613  -5.888  1.00 97.87           N  
ATOM    597  CA  ALA B  76       4.386  -2.152  -4.578  1.00 97.87           C  
ATOM    598  C   ALA B  76       5.568  -2.079  -3.615  1.00 97.87           C  
ATOM    599  CB  ALA B  76       3.900  -3.593  -4.711  1.00 97.87           C  
ATOM    600  O   ALA B  76       5.396  -1.765  -2.435  1.00 97.87           O  
ATOM    601  N   ILE B  77       6.744  -2.337  -4.101  1.00 97.98           N  
ATOM    602  CA  ILE B  77       7.950  -2.261  -3.284  1.00 97.98           C  
ATOM    603  C   ILE B  77       8.213  -0.811  -2.885  1.00 97.98           C  
ATOM    604  CB  ILE B  77       9.173  -2.842  -4.028  1.00 97.98           C  
ATOM    605  O   ILE B  77       8.478  -0.521  -1.716  1.00 97.98           O  
ATOM    606  CG1 ILE B  77       8.991  -4.346  -4.262  1.00 97.98           C  
ATOM    607  CG2 ILE B  77      10.462  -2.561  -3.251  1.00 97.98           C  
ATOM    608  CD1 ILE B  77       8.833  -5.157  -2.983  1.00 97.98           C  
ATOM    609  N   GLN B  78       8.053   0.105  -3.805  1.00 98.21           N  
ATOM    610  CA  GLN B  78       8.272   1.525  -3.549  1.00 98.21           C  
ATOM    611  C   GLN B  78       7.296   2.052  -2.501  1.00 98.21           C  
ATOM    612  CB  GLN B  78       8.139   2.330  -4.843  1.00 98.21           C  
ATOM    613  O   GLN B  78       7.623   2.972  -1.749  1.00 98.21           O  
ATOM    614  CG  GLN B  78       9.304   2.144  -5.806  1.00 98.21           C  
ATOM    615  CD  GLN B  78       9.150   2.956  -7.078  1.00 98.21           C  
ATOM    616  NE2 GLN B  78      10.178   3.726  -7.418  1.00 98.21           N  
ATOM    617  OE1 GLN B  78       8.116   2.891  -7.750  1.00 98.21           O  
ATOM    618  N   SER B  79       6.162   1.431  -2.430  1.00 97.05           N  
ATOM    619  CA  SER B  79       5.112   1.897  -1.530  1.00 97.05           C  
ATOM    620  C   SER B  79       5.223   1.233  -0.161  1.00 97.05           C  
ATOM    621  CB  SER B  79       3.732   1.624  -2.128  1.00 97.05           C  
ATOM    622  O   SER B  79       4.590   1.673   0.801  1.00 97.05           O  
ATOM    623  OG  SER B  79       3.449   0.235  -2.126  1.00 97.05           O  
ATOM    624  N   SER B  80       6.010   0.211  -0.109  1.00 95.69           N  
ATOM    625  CA  SER B  80       6.021  -0.626   1.087  1.00 95.69           C  
ATOM    626  C   SER B  80       4.612  -1.068   1.465  1.00 95.69           C  
ATOM    627  CB  SER B  80       6.662   0.120   2.258  1.00 95.69           C  
ATOM    628  O   SER B  80       4.242  -1.043   2.641  1.00 95.69           O  
ATOM    629  OG  SER B  80       7.984   0.518   1.937  1.00 95.69           O  
ATOM    630  N   ALA B  81       3.887  -1.441   0.454  1.00 93.41           N  
ATOM    631  CA  ALA B  81       2.476  -1.794   0.590  1.00 93.41           C  
ATOM    632  C   ALA B  81       2.310  -3.121   1.325  1.00 93.41           C  
ATOM    633  CB  ALA B  81       1.810  -1.863  -0.783  1.00 93.41           C  
ATOM    634  O   ALA B  81       2.844  -4.146   0.895  1.00 93.41           O  
ATOM    635  N   LEU B  82       1.646  -3.089   2.458  1.00 92.88           N  
ATOM    636  CA  LEU B  82       1.293  -4.254   3.262  1.00 92.88           C  
ATOM    637  C   LEU B  82      -0.174  -4.204   3.677  1.00 92.88           C  
ATOM    638  CB  LEU B  82       2.184  -4.338   4.504  1.00 92.88           C  
ATOM    639  O   LEU B  82      -0.607  -3.250   4.328  1.00 92.88           O  
ATOM    640  CG  LEU B  82       3.288  -5.396   4.477  1.00 92.88           C  
ATOM    641  CD1 LEU B  82       4.652  -4.744   4.674  1.00 92.88           C  
ATOM    642  CD2 LEU B  82       3.038  -6.458   5.542  1.00 92.88           C  
ATOM    643  N   TYR B  83      -0.856  -5.236   3.256  1.00 92.24           N  
ATOM    644  CA  TYR B  83      -2.261  -5.277   3.645  1.00 92.24           C  
ATOM    645  C   TYR B  83      -2.430  -5.941   5.007  1.00 92.24           C  
ATOM    646  CB  TYR B  83      -3.088  -6.024   2.594  1.00 92.24           C  
ATOM    647  O   TYR B  83      -1.935  -7.048   5.231  1.00 92.24           O  
ATOM    648  CG  TYR B  83      -4.568  -6.048   2.891  1.00 92.24           C  
ATOM    649  CD1 TYR B  83      -5.185  -7.206   3.359  1.00 92.24           C  
ATOM    650  CD2 TYR B  83      -5.351  -4.914   2.703  1.00 92.24           C  
ATOM    651  CE1 TYR B  83      -6.549  -7.233   3.632  1.00 92.24           C  
ATOM    652  CE2 TYR B  83      -6.716  -4.930   2.973  1.00 92.24           C  
ATOM    653  OH  TYR B  83      -8.655  -6.114   3.706  1.00 92.24           O  
ATOM    654  CZ  TYR B  83      -7.304  -6.092   3.437  1.00 92.24           C  
ATOM    655  N   GLU B  84      -3.093  -5.329   5.911  1.00 88.78           N  
ATOM    656  CA  GLU B  84      -3.363  -5.755   7.281  1.00 88.78           C  
ATOM    657  C   GLU B  84      -2.078  -6.175   7.991  1.00 88.78           C  
ATOM    658  CB  GLU B  84      -4.372  -6.906   7.297  1.00 88.78           C  
ATOM    659  O   GLU B  84      -2.039  -7.215   8.651  1.00 88.78           O  
ATOM    660  CG  GLU B  84      -5.787  -6.488   6.922  1.00 88.78           C  
ATOM    661  CD  GLU B  84      -6.837  -7.522   7.295  1.00 88.78           C  
ATOM    662  OE1 GLU B  84      -8.024  -7.155   7.447  1.00 88.78           O  
ATOM    663  OE2 GLU B  84      -6.469  -8.710   7.437  1.00 88.78           O  
ATOM    664  N   ASP B  85      -0.989  -5.512   7.679  1.00 87.09           N  
ATOM    665  CA  ASP B  85       0.289  -5.525   8.384  1.00 87.09           C  
ATOM    666  C   ASP B  85       1.084  -6.788   8.058  1.00 87.09           C  
ATOM    667  CB  ASP B  85       0.070  -5.417   9.894  1.00 87.09           C  
ATOM    668  O   ASP B  85       2.159  -7.013   8.617  1.00 87.09           O  
ATOM    669  CG  ASP B  85      -0.641  -4.138  10.300  1.00 87.09           C  
ATOM    670  OD1 ASP B  85      -0.327  -3.063   9.745  1.00 87.09           O  
ATOM    671  OD2 ASP B  85      -1.520  -4.205  11.186  1.00 87.09           O  
ATOM    672  N   ARG B  86       0.604  -7.615   7.094  1.00 91.50           N  
ATOM    673  CA  ARG B  86       1.318  -8.875   6.910  1.00 91.50           C  
ATOM    674  C   ARG B  86       1.407  -9.242   5.433  1.00 91.50           C  
ATOM    675  CB  ARG B  86       0.634 -10.000   7.690  1.00 91.50           C  
ATOM    676  O   ARG B  86       2.486  -9.565   4.932  1.00 91.50           O  
ATOM    677  CG  ARG B  86       0.675  -9.817   9.198  1.00 91.50           C  
ATOM    678  CD  ARG B  86       0.155 -11.047   9.930  1.00 91.50           C  
ATOM    679  NE  ARG B  86      -1.299 -11.024  10.057  1.00 91.50           N  
ATOM    680  NH1 ARG B  86      -1.425 -12.953  11.323  1.00 91.50           N  
ATOM    681  NH2 ARG B  86      -3.335 -11.813  10.769  1.00 91.50           N  
ATOM    682  CZ  ARG B  86      -2.016 -11.930  10.716  1.00 91.50           C  
ATOM    683  N   TYR B  87       0.325  -9.105   4.674  1.00 93.99           N  
ATOM    684  CA  TYR B  87       0.168  -9.615   3.317  1.00 93.99           C  
ATOM    685  C   TYR B  87       0.801  -8.670   2.302  1.00 93.99           C  
ATOM    686  CB  TYR B  87      -1.314  -9.818   2.987  1.00 93.99           C  
ATOM    687  O   TYR B  87       0.393  -7.513   2.184  1.00 93.99           O  
ATOM    688  CG  TYR B  87      -1.564 -10.272   1.569  1.00 93.99           C  
ATOM    689  CD1 TYR B  87      -2.659  -9.801   0.849  1.00 93.99           C  
ATOM    690  CD2 TYR B  87      -0.706 -11.173   0.948  1.00 93.99           C  
ATOM    691  CE1 TYR B  87      -2.895 -10.218  -0.457  1.00 93.99           C  
ATOM    692  CE2 TYR B  87      -0.932 -11.597  -0.358  1.00 93.99           C  
ATOM    693  OH  TYR B  87      -2.255 -11.531  -2.344  1.00 93.99           O  
ATOM    694  CZ  TYR B  87      -2.027 -11.114  -1.051  1.00 93.99           C  
ATOM    695  N   LEU B  88       1.706  -9.145   1.416  1.00 96.77           N  
ATOM    696  CA  LEU B  88       2.452  -8.326   0.468  1.00 96.77           C  
ATOM    697  C   LEU B  88       1.754  -8.292  -0.888  1.00 96.77           C  
ATOM    698  CB  LEU B  88       3.879  -8.856   0.307  1.00 96.77           C  
ATOM    699  O   LEU B  88       2.356  -7.900  -1.890  1.00 96.77           O  
ATOM    700  CG  LEU B  88       4.849  -8.551   1.450  1.00 96.77           C  
ATOM    701  CD1 LEU B  88       6.125  -9.371   1.296  1.00 96.77           C  
ATOM    702  CD2 LEU B  88       5.168  -7.060   1.497  1.00 96.77           C  
ATOM    703  N   LEU B  89       0.566  -8.763  -0.959  1.00 96.65           N  
ATOM    704  CA  LEU B  89      -0.396  -8.493  -2.022  1.00 96.65           C  
ATOM    705  C   LEU B  89      -0.025  -9.248  -3.295  1.00 96.65           C  
ATOM    706  CB  LEU B  89      -0.470  -6.991  -2.309  1.00 96.65           C  
ATOM    707  O   LEU B  89      -0.241  -8.750  -4.402  1.00 96.65           O  
ATOM    708  CG  LEU B  89      -0.950  -6.104  -1.159  1.00 96.65           C  
ATOM    709  CD1 LEU B  89      -0.630  -4.641  -1.449  1.00 96.65           C  
ATOM    710  CD2 LEU B  89      -2.445  -6.293  -0.925  1.00 96.65           C  
ATOM    711  N   GLY B  90       0.613 -10.324  -3.190  1.00 96.31           N  
ATOM    712  CA  GLY B  90       1.075 -11.076  -4.345  1.00 96.31           C  
ATOM    713  C   GLY B  90      -0.030 -11.384  -5.338  1.00 96.31           C  
ATOM    714  O   GLY B  90       0.099 -11.091  -6.529  1.00 96.31           O  
ATOM    715  N   THR B  91      -1.135 -11.896  -4.908  1.00 95.28           N  
ATOM    716  CA  THR B  91      -2.254 -12.235  -5.780  1.00 95.28           C  
ATOM    717  C   THR B  91      -2.944 -10.973  -6.290  1.00 95.28           C  
ATOM    718  CB  THR B  91      -3.279 -13.125  -5.053  1.00 95.28           C  
ATOM    719  O   THR B  91      -3.270 -10.872  -7.475  1.00 95.28           O  
ATOM    720  CG2 THR B  91      -4.416 -13.531  -5.986  1.00 95.28           C  
ATOM    721  OG1 THR B  91      -2.624 -14.307  -4.576  1.00 95.28           O  
ATOM    722  N   SER B  92      -3.065 -10.017  -5.457  1.00 95.68           N  
ATOM    723  CA  SER B  92      -3.749  -8.770  -5.784  1.00 95.68           C  
ATOM    724  C   SER B  92      -3.019  -8.011  -6.887  1.00 95.68           C  
ATOM    725  CB  SER B  92      -3.874  -7.885  -4.542  1.00 95.68           C  
ATOM    726  O   SER B  92      -3.652  -7.420  -7.765  1.00 95.68           O  
ATOM    727  OG  SER B  92      -4.562  -8.566  -3.507  1.00 95.68           O  
ATOM    728  N   LEU B  93      -1.739  -8.141  -6.866  1.00 97.73           N  
ATOM    729  CA  LEU B  93      -0.940  -7.433  -7.860  1.00 97.73           C  
ATOM    730  C   LEU B  93      -1.021  -8.126  -9.216  1.00 97.73           C  
ATOM    731  CB  LEU B  93       0.519  -7.339  -7.407  1.00 97.73           C  
ATOM    732  O   LEU B  93      -0.946  -7.472 -10.258  1.00 97.73           O  
ATOM    733  CG  LEU B  93       0.808  -6.391  -6.242  1.00 97.73           C  
ATOM    734  CD1 LEU B  93       2.211  -6.634  -5.696  1.00 97.73           C  
ATOM    735  CD2 LEU B  93       0.643  -4.940  -6.680  1.00 97.73           C  
ATOM    736  N   ALA B  94      -1.201  -9.385  -9.193  1.00 97.79           N  
ATOM    737  CA  ALA B  94      -1.169 -10.192 -10.410  1.00 97.79           C  
ATOM    738  C   ALA B  94      -2.444 -10.002 -11.227  1.00 97.79           C  
ATOM    739  CB  ALA B  94      -0.975 -11.667 -10.066  1.00 97.79           C  
ATOM    740  O   ALA B  94      -2.408 -10.031 -12.460  1.00 97.79           O  
ATOM    741  N   ARG B  95      -3.542  -9.742 -10.650  1.00 97.43           N  
ATOM    742  CA  ARG B  95      -4.842  -9.773 -11.311  1.00 97.43           C  
ATOM    743  C   ARG B  95      -4.985  -8.614 -12.292  1.00 97.43           C  
ATOM    744  CB  ARG B  95      -5.972  -9.730 -10.280  1.00 97.43           C  
ATOM    745  O   ARG B  95      -5.377  -8.814 -13.444  1.00 97.43           O  
ATOM    746  CG  ARG B  95      -6.043 -10.963  -9.393  1.00 97.43           C  
ATOM    747  CD  ARG B  95      -6.212 -12.237 -10.209  1.00 97.43           C  
ATOM    748  NE  ARG B  95      -6.258 -13.421  -9.356  1.00 97.43           N  
ATOM    749  NH1 ARG B  95      -4.153 -14.176  -9.939  1.00 97.43           N  
ATOM    750  NH2 ARG B  95      -5.426 -15.356  -8.441  1.00 97.43           N  
ATOM    751  CZ  ARG B  95      -5.279 -14.315  -9.247  1.00 97.43           C  
ATOM    752  N   PRO B  96      -4.617  -7.387 -11.929  1.00 97.63           N  
ATOM    753  CA  PRO B  96      -4.703  -6.323 -12.932  1.00 97.63           C  
ATOM    754  C   PRO B  96      -3.737  -6.529 -14.096  1.00 97.63           C  
ATOM    755  CB  PRO B  96      -4.343  -5.063 -12.140  1.00 97.63           C  
ATOM    756  O   PRO B  96      -4.023  -6.112 -15.221  1.00 97.63           O  
ATOM    757  CG  PRO B  96      -3.641  -5.566 -10.920  1.00 97.63           C  
ATOM    758  CD  PRO B  96      -4.191  -6.920 -10.578  1.00 97.63           C  
ATOM    759  N   CYS B  97      -2.614  -7.171 -13.860  1.00 97.92           N  
ATOM    760  CA  CYS B  97      -1.663  -7.486 -14.921  1.00 97.92           C  
ATOM    761  C   CYS B  97      -2.257  -8.486 -15.906  1.00 97.92           C  
ATOM    762  CB  CYS B  97      -0.368  -8.044 -14.331  1.00 97.92           C  
ATOM    763  O   CYS B  97      -2.216  -8.268 -17.118  1.00 97.92           O  
ATOM    764  SG  CYS B  97       0.879  -8.454 -15.572  1.00 97.92           S  
ATOM    765  N   ILE B  98      -2.918  -9.460 -15.425  1.00 98.04           N  
ATOM    766  CA  ILE B  98      -3.542 -10.498 -16.238  1.00 98.04           C  
ATOM    767  C   ILE B  98      -4.741  -9.918 -16.984  1.00 98.04           C  
ATOM    768  CB  ILE B  98      -3.977 -11.705 -15.378  1.00 98.04           C  
ATOM    769  O   ILE B  98      -4.892 -10.129 -18.190  1.00 98.04           O  
ATOM    770  CG1 ILE B  98      -2.753 -12.388 -14.757  1.00 98.04           C  
ATOM    771  CG2 ILE B  98      -4.793 -12.697 -16.212  1.00 98.04           C  
ATOM    772  CD1 ILE B  98      -3.094 -13.412 -13.683  1.00 98.04           C  
ATOM    773  N   ALA B  99      -5.506  -9.158 -16.319  1.00 98.03           N  
ATOM    774  CA  ALA B  99      -6.712  -8.565 -16.891  1.00 98.03           C  
ATOM    775  C   ALA B  99      -6.367  -7.613 -18.032  1.00 98.03           C  
ATOM    776  CB  ALA B  99      -7.509  -7.833 -15.814  1.00 98.03           C  
ATOM    777  O   ALA B  99      -7.074  -7.561 -19.042  1.00 98.03           O  
ATOM    778  N   ARG B 100      -5.303  -6.872 -17.887  1.00 98.00           N  
ATOM    779  CA  ARG B 100      -4.889  -5.925 -18.917  1.00 98.00           C  
ATOM    780  C   ARG B 100      -4.621  -6.636 -20.239  1.00 98.00           C  
ATOM    781  CB  ARG B 100      -3.643  -5.157 -18.473  1.00 98.00           C  
ATOM    782  O   ARG B 100      -5.124  -6.221 -21.286  1.00 98.00           O  
ATOM    783  CG  ARG B 100      -3.197  -4.084 -19.454  1.00 98.00           C  
ATOM    784  CD  ARG B 100      -2.061  -3.242 -18.892  1.00 98.00           C  
ATOM    785  NE  ARG B 100      -0.867  -4.044 -18.645  1.00 98.00           N  
ATOM    786  NH1 ARG B 100       0.337  -2.327 -17.674  1.00 98.00           N  
ATOM    787  NH2 ARG B 100       1.274  -4.408 -17.895  1.00 98.00           N  
ATOM    788  CZ  ARG B 100       0.245  -3.591 -18.072  1.00 98.00           C  
ATOM    789  N   LYS B 101      -3.921  -7.726 -20.151  1.00 98.38           N  
ATOM    790  CA  LYS B 101      -3.620  -8.471 -21.369  1.00 98.38           C  
ATOM    791  C   LYS B 101      -4.863  -9.176 -21.905  1.00 98.38           C  
ATOM    792  CB  LYS B 101      -2.508  -9.491 -21.114  1.00 98.38           C  
ATOM    793  O   LYS B 101      -5.040  -9.296 -23.119  1.00 98.38           O  
ATOM    794  CG  LYS B 101      -1.853 -10.022 -22.380  1.00 98.38           C  
ATOM    795  CD  LYS B 101      -1.209  -8.902 -23.188  1.00 98.38           C  
ATOM    796  CE  LYS B 101       0.311  -8.990 -23.155  1.00 98.38           C  
ATOM    797  NZ  LYS B 101       0.946  -7.888 -23.937  1.00 98.38           N  
ATOM    798  N   GLN B 102      -5.739  -9.636 -21.035  1.00 98.39           N  
ATOM    799  CA  GLN B 102      -6.999 -10.252 -21.439  1.00 98.39           C  
ATOM    800  C   GLN B 102      -7.848  -9.284 -22.257  1.00 98.39           C  
ATOM    801  CB  GLN B 102      -7.781 -10.729 -20.214  1.00 98.39           C  
ATOM    802  O   GLN B 102      -8.360  -9.644 -23.319  1.00 98.39           O  
ATOM    803  CG  GLN B 102      -9.033 -11.525 -20.555  1.00 98.39           C  
ATOM    804  CD  GLN B 102      -9.780 -12.000 -19.323  1.00 98.39           C  
ATOM    805  NE2 GLN B 102     -10.502 -13.107 -19.457  1.00 98.39           N  
ATOM    806  OE1 GLN B 102      -9.709 -11.378 -18.258  1.00 98.39           O  
ATOM    807  N   VAL B 103      -7.933  -8.081 -21.831  1.00 98.21           N  
ATOM    808  CA  VAL B 103      -8.717  -7.053 -22.506  1.00 98.21           C  
ATOM    809  C   VAL B 103      -8.071  -6.706 -23.846  1.00 98.21           C  
ATOM    810  CB  VAL B 103      -8.857  -5.783 -21.637  1.00 98.21           C  
ATOM    811  O   VAL B 103      -8.767  -6.514 -24.846  1.00 98.21           O  
ATOM    812  CG1 VAL B 103      -9.427  -4.627 -22.457  1.00 98.21           C  
ATOM    813  CG2 VAL B 103      -9.736  -6.064 -20.420  1.00 98.21           C  
ATOM    814  N   GLU B 104      -6.744  -6.674 -23.865  1.00 98.10           N  
ATOM    815  CA  GLU B 104      -6.035  -6.423 -25.116  1.00 98.10           C  
ATOM    816  C   GLU B 104      -6.354  -7.493 -26.156  1.00 98.10           C  
ATOM    817  CB  GLU B 104      -4.525  -6.357 -24.874  1.00 98.10           C  
ATOM    818  O   GLU B 104      -6.601  -7.179 -27.322  1.00 98.10           O  
ATOM    819  CG  GLU B 104      -3.919  -4.986 -25.133  1.00 98.10           C  
ATOM    820  CD  GLU B 104      -2.415  -4.943 -24.916  1.00 98.10           C  
ATOM    821  OE1 GLU B 104      -1.799  -3.877 -25.142  1.00 98.10           O  
ATOM    822  OE2 GLU B 104      -1.848  -5.985 -24.517  1.00 98.10           O  
ATOM    823  N   ILE B 105      -6.414  -8.702 -25.751  1.00 98.23           N  
ATOM    824  CA  ILE B 105      -6.722  -9.819 -26.637  1.00 98.23           C  
ATOM    825  C   ILE B 105      -8.178  -9.733 -27.089  1.00 98.23           C  
ATOM    826  CB  ILE B 105      -6.454 -11.177 -25.950  1.00 98.23           C  
ATOM    827  O   ILE B 105      -8.483  -9.940 -28.266  1.00 98.23           O  
ATOM    828  CG1 ILE B 105      -4.954 -11.354 -25.686  1.00 98.23           C  
ATOM    829  CG2 ILE B 105      -7.001 -12.329 -26.797  1.00 98.23           C  
ATOM    830  CD1 ILE B 105      -4.619 -12.535 -24.785  1.00 98.23           C  
ATOM    831  N   ALA B 106      -9.054  -9.398 -26.156  1.00 98.26           N  
ATOM    832  CA  ALA B 106     -10.468  -9.250 -26.491  1.00 98.26           C  
ATOM    833  C   ALA B 106     -10.669  -8.182 -27.563  1.00 98.26           C  
ATOM    834  CB  ALA B 106     -11.277  -8.906 -25.243  1.00 98.26           C  
ATOM    835  O   ALA B 106     -11.413  -8.390 -28.524  1.00 98.26           O  
ATOM    836  N   GLN B 107      -9.951  -7.121 -27.465  1.00 97.31           N  
ATOM    837  CA  GLN B 107     -10.049  -6.035 -28.434  1.00 97.31           C  
ATOM    838  C   GLN B 107      -9.467  -6.447 -29.783  1.00 97.31           C  
ATOM    839  CB  GLN B 107      -9.337  -4.785 -27.915  1.00 97.31           C  
ATOM    840  O   GLN B 107     -10.078  -6.211 -30.828  1.00 97.31           O  
ATOM    841  CG  GLN B 107     -10.066  -4.091 -26.773  1.00 97.31           C  
ATOM    842  CD  GLN B 107      -9.274  -2.938 -26.185  1.00 97.31           C  
ATOM    843  NE2 GLN B 107      -9.966  -2.029 -25.506  1.00 97.31           N  
ATOM    844  OE1 GLN B 107      -8.051  -2.865 -26.339  1.00 97.31           O  
ATOM    845  N   ARG B 108      -8.332  -7.134 -29.724  1.00 97.13           N  
ATOM    846  CA  ARG B 108      -7.666  -7.588 -30.940  1.00 97.13           C  
ATOM    847  C   ARG B 108      -8.527  -8.599 -31.690  1.00 97.13           C  
ATOM    848  CB  ARG B 108      -6.304  -8.202 -30.611  1.00 97.13           C  
ATOM    849  O   ARG B 108      -8.592  -8.575 -32.921  1.00 97.13           O  
ATOM    850  CG  ARG B 108      -5.257  -7.995 -31.694  1.00 97.13           C  
ATOM    851  CD  ARG B 108      -3.934  -8.655 -31.333  1.00 97.13           C  
ATOM    852  NE  ARG B 108      -3.039  -8.736 -32.484  1.00 97.13           N  
ATOM    853  NH1 ARG B 108      -1.388  -9.916 -31.380  1.00 97.13           N  
ATOM    854  NH2 ARG B 108      -1.118  -9.347 -33.584  1.00 97.13           N  
ATOM    855  CZ  ARG B 108      -1.851  -9.333 -32.480  1.00 97.13           C  
ATOM    856  N   GLU B 109      -9.319  -9.435 -30.951  1.00 97.30           N  
ATOM    857  CA  GLU B 109     -10.101 -10.517 -31.541  1.00 97.30           C  
ATOM    858  C   GLU B 109     -11.551 -10.095 -31.758  1.00 97.30           C  
ATOM    859  CB  GLU B 109     -10.043 -11.766 -30.658  1.00 97.30           C  
ATOM    860  O   GLU B 109     -12.353 -10.862 -32.296  1.00 97.30           O  
ATOM    861  CG  GLU B 109      -8.656 -12.383 -30.556  1.00 97.30           C  
ATOM    862  CD  GLU B 109      -8.132 -12.905 -31.884  1.00 97.30           C  
ATOM    863  OE1 GLU B 109      -6.931 -12.713 -32.182  1.00 97.30           O  
ATOM    864  OE2 GLU B 109      -8.929 -13.511 -32.635  1.00 97.30           O  
ATOM    865  N   GLY B 110     -11.827  -8.839 -31.323  1.00 96.23           N  
ATOM    866  CA  GLY B 110     -13.186  -8.341 -31.465  1.00 96.23           C  
ATOM    867  C   GLY B 110     -14.182  -9.065 -30.579  1.00 96.23           C  
ATOM    868  O   GLY B 110     -15.342  -9.244 -30.958  1.00 96.23           O  
ATOM    869  N   ALA B 111     -13.688  -9.556 -29.441  1.00 97.17           N  
ATOM    870  CA  ALA B 111     -14.562 -10.248 -28.497  1.00 97.17           C  
ATOM    871  C   ALA B 111     -15.344  -9.253 -27.644  1.00 97.17           C  
ATOM    872  CB  ALA B 111     -13.749 -11.184 -27.606  1.00 97.17           C  
ATOM    873  O   ALA B 111     -14.780  -8.278 -27.143  1.00 97.17           O  
ATOM    874  N   LYS B 112     -16.545  -9.572 -27.487  1.00 96.08           N  
ATOM    875  CA  LYS B 112     -17.414  -8.680 -26.725  1.00 96.08           C  
ATOM    876  C   LYS B 112     -17.442  -9.068 -25.249  1.00 96.08           C  
ATOM    877  CB  LYS B 112     -18.832  -8.692 -27.297  1.00 96.08           C  
ATOM    878  O   LYS B 112     -17.879  -8.284 -24.404  1.00 96.08           O  
ATOM    879  CG  LYS B 112     -18.936  -8.126 -28.705  1.00 96.08           C  
ATOM    880  CD  LYS B 112     -20.379  -8.106 -29.194  1.00 96.08           C  
ATOM    881  CE  LYS B 112     -20.482  -7.555 -30.610  1.00 96.08           C  
ATOM    882  NZ  LYS B 112     -21.895  -7.533 -31.094  1.00 96.08           N  
ATOM    883  N   TYR B 113     -16.927 -10.315 -24.958  1.00 97.93           N  
ATOM    884  CA  TYR B 113     -17.044 -10.832 -23.599  1.00 97.93           C  
ATOM    885  C   TYR B 113     -15.691 -11.298 -23.074  1.00 97.93           C  
ATOM    886  CB  TYR B 113     -18.049 -11.986 -23.547  1.00 97.93           C  
ATOM    887  O   TYR B 113     -14.832 -11.728 -23.849  1.00 97.93           O  
ATOM    888  CG  TYR B 113     -19.403 -11.637 -24.118  1.00 97.93           C  
ATOM    889  CD1 TYR B 113     -20.374 -11.022 -23.331  1.00 97.93           C  
ATOM    890  CD2 TYR B 113     -19.713 -11.923 -25.443  1.00 97.93           C  
ATOM    891  CE1 TYR B 113     -21.624 -10.701 -23.852  1.00 97.93           C  
ATOM    892  CE2 TYR B 113     -20.959 -11.607 -25.974  1.00 97.93           C  
ATOM    893  OH  TYR B 113     -23.141 -10.681 -25.694  1.00 97.93           O  
ATOM    894  CZ  TYR B 113     -21.906 -10.997 -25.173  1.00 97.93           C  
ATOM    895  N   VAL B 114     -15.495 -11.099 -21.800  1.00 98.39           N  
ATOM    896  CA  VAL B 114     -14.399 -11.741 -21.081  1.00 98.39           C  
ATOM    897  C   VAL B 114     -14.957 -12.602 -19.951  1.00 98.39           C  
ATOM    898  CB  VAL B 114     -13.404 -10.701 -20.519  1.00 98.39           C  
ATOM    899  O   VAL B 114     -16.072 -12.371 -19.478  1.00 98.39           O  
ATOM    900  CG1 VAL B 114     -12.718  -9.942 -21.653  1.00 98.39           C  
ATOM    901  CG2 VAL B 114     -14.120  -9.732 -19.580  1.00 98.39           C  
ATOM    902  N   SER B 115     -14.227 -13.627 -19.600  1.00 98.18           N  
ATOM    903  CA  SER B 115     -14.655 -14.519 -18.527  1.00 98.18           C  
ATOM    904  C   SER B 115     -13.477 -14.940 -17.655  1.00 98.18           C  
ATOM    905  CB  SER B 115     -15.343 -15.758 -19.102  1.00 98.18           C  
ATOM    906  O   SER B 115     -12.320 -14.710 -18.013  1.00 98.18           O  
ATOM    907  OG  SER B 115     -15.957 -16.514 -18.073  1.00 98.18           O  
ATOM    908  N   HIS B 116     -13.739 -15.434 -16.445  1.00 96.13           N  
ATOM    909  CA  HIS B 116     -12.720 -15.899 -15.511  1.00 96.13           C  
ATOM    910  C   HIS B 116     -13.261 -17.005 -14.611  1.00 96.13           C  
ATOM    911  CB  HIS B 116     -12.201 -14.737 -14.662  1.00 96.13           C  
ATOM    912  O   HIS B 116     -14.458 -17.303 -14.637  1.00 96.13           O  
ATOM    913  CG  HIS B 116     -13.265 -14.058 -13.860  1.00 96.13           C  
ATOM    914  CD2 HIS B 116     -13.916 -12.887 -14.057  1.00 96.13           C  
ATOM    915  ND1 HIS B 116     -13.772 -14.590 -12.694  1.00 96.13           N  
ATOM    916  CE1 HIS B 116     -14.692 -13.774 -12.208  1.00 96.13           C  
ATOM    917  NE2 HIS B 116     -14.798 -12.733 -13.016  1.00 96.13           N  
ATOM    918  N   GLY B 117     -12.286 -17.600 -13.878  1.00 91.64           N  
ATOM    919  CA  GLY B 117     -12.674 -18.737 -13.059  1.00 91.64           C  
ATOM    920  C   GLY B 117     -12.773 -18.402 -11.583  1.00 91.64           C  
ATOM    921  O   GLY B 117     -12.875 -19.298 -10.743  1.00 91.64           O  
ATOM    922  N   ALA B 118     -12.733 -17.143 -11.276  1.00 89.52           N  
ATOM    923  CA  ALA B 118     -12.808 -16.746  -9.872  1.00 89.52           C  
ATOM    924  C   ALA B 118     -14.181 -17.065  -9.286  1.00 89.52           C  
ATOM    925  CB  ALA B 118     -12.501 -15.258  -9.722  1.00 89.52           C  
ATOM    926  O   ALA B 118     -15.205 -16.871  -9.945  1.00 89.52           O  
ATOM    927  N   THR B 119     -14.121 -17.565  -8.023  1.00 82.07           N  
ATOM    928  CA  THR B 119     -15.380 -17.891  -7.362  1.00 82.07           C  
ATOM    929  C   THR B 119     -16.087 -16.624  -6.889  1.00 82.07           C  
ATOM    930  CB  THR B 119     -15.155 -18.833  -6.164  1.00 82.07           C  
ATOM    931  O   THR B 119     -15.509 -15.535  -6.924  1.00 82.07           O  
ATOM    932  CG2 THR B 119     -14.419 -20.099  -6.591  1.00 82.07           C  
ATOM    933  OG1 THR B 119     -14.377 -18.155  -5.170  1.00 82.07           O  
ATOM    934  N   GLY B 120     -17.331 -16.717  -6.590  1.00 77.69           N  
ATOM    935  CA  GLY B 120     -18.108 -15.577  -6.131  1.00 77.69           C  
ATOM    936  C   GLY B 120     -17.808 -15.189  -4.695  1.00 77.69           C  
ATOM    937  O   GLY B 120     -18.273 -14.153  -4.216  1.00 77.69           O  
ATOM    938  N   LYS B 121     -16.842 -15.913  -4.103  1.00 75.76           N  
ATOM    939  CA  LYS B 121     -16.556 -15.668  -2.692  1.00 75.76           C  
ATOM    940  C   LYS B 121     -15.232 -14.930  -2.520  1.00 75.76           C  
ATOM    941  CB  LYS B 121     -16.528 -16.983  -1.913  1.00 75.76           C  
ATOM    942  O   LYS B 121     -14.982 -14.326  -1.474  1.00 75.76           O  
ATOM    943  CG  LYS B 121     -17.877 -17.682  -1.829  1.00 75.76           C  
ATOM    944  CD  LYS B 121     -17.798 -18.953  -0.993  1.00 75.76           C  
ATOM    945  CE  LYS B 121     -19.134 -19.681  -0.953  1.00 75.76           C  
ATOM    946  NZ  LYS B 121     -19.067 -20.917  -0.117  1.00 75.76           N  
ATOM    947  N   GLY B 122     -14.448 -14.956  -3.484  1.00 81.53           N  
ATOM    948  CA  GLY B 122     -13.130 -14.354  -3.362  1.00 81.53           C  
ATOM    949  C   GLY B 122     -13.045 -12.973  -3.984  1.00 81.53           C  
ATOM    950  O   GLY B 122     -13.905 -12.591  -4.780  1.00 81.53           O  
ATOM    951  N   ASN B 123     -11.961 -12.287  -3.634  1.00 86.97           N  
ATOM    952  CA  ASN B 123     -11.759 -10.922  -4.107  1.00 86.97           C  
ATOM    953  C   ASN B 123     -11.240 -10.897  -5.542  1.00 86.97           C  
ATOM    954  CB  ASN B 123     -10.800 -10.169  -3.183  1.00 86.97           C  
ATOM    955  O   ASN B 123     -11.269  -9.855  -6.200  1.00 86.97           O  
ATOM    956  CG  ASN B 123     -11.499  -9.573  -1.976  1.00 86.97           C  
ATOM    957  ND2 ASN B 123     -10.719  -9.077  -1.024  1.00 86.97           N  
ATOM    958  OD1 ASN B 123     -12.730  -9.560  -1.901  1.00 86.97           O  
ATOM    959  N   ASP B 124     -10.861 -12.053  -5.982  1.00 90.99           N  
ATOM    960  CA  ASP B 124     -10.274 -12.098  -7.317  1.00 90.99           C  
ATOM    961  C   ASP B 124     -11.298 -11.707  -8.381  1.00 90.99           C  
ATOM    962  CB  ASP B 124      -9.716 -13.491  -7.611  1.00 90.99           C  
ATOM    963  O   ASP B 124     -10.951 -11.084  -9.386  1.00 90.99           O  
ATOM    964  CG  ASP B 124      -8.415 -13.775  -6.881  1.00 90.99           C  
ATOM    965  OD1 ASP B 124      -7.836 -12.843  -6.282  1.00 90.99           O  
ATOM    966  OD2 ASP B 124      -7.963 -14.940  -6.908  1.00 90.99           O  
ATOM    967  N   GLN B 125     -12.557 -12.096  -8.189  1.00 91.51           N  
ATOM    968  CA  GLN B 125     -13.594 -11.713  -9.142  1.00 91.51           C  
ATOM    969  C   GLN B 125     -13.702 -10.196  -9.258  1.00 91.51           C  
ATOM    970  CB  GLN B 125     -14.944 -12.306  -8.733  1.00 91.51           C  
ATOM    971  O   GLN B 125     -13.841  -9.660 -10.360  1.00 91.51           O  
ATOM    972  CG  GLN B 125     -15.454 -11.805  -7.389  1.00 91.51           C  
ATOM    973  CD  GLN B 125     -16.760 -12.457  -6.976  1.00 91.51           C  
ATOM    974  NE2 GLN B 125     -16.722 -13.228  -5.894  1.00 91.51           N  
ATOM    975  OE1 GLN B 125     -17.795 -12.269  -7.624  1.00 91.51           O  
ATOM    976  N   VAL B 126     -13.596  -9.543  -8.111  1.00 90.08           N  
ATOM    977  CA  VAL B 126     -13.696  -8.087  -8.070  1.00 90.08           C  
ATOM    978  C   VAL B 126     -12.486  -7.466  -8.764  1.00 90.08           C  
ATOM    979  CB  VAL B 126     -13.804  -7.566  -6.619  1.00 90.08           C  
ATOM    980  O   VAL B 126     -12.635  -6.593  -9.622  1.00 90.08           O  
ATOM    981  CG1 VAL B 126     -13.825  -6.039  -6.594  1.00 90.08           C  
ATOM    982  CG2 VAL B 126     -15.051  -8.132  -5.942  1.00 90.08           C  
ATOM    983  N   ARG B 127     -11.377  -8.005  -8.562  1.00 93.57           N  
ATOM    984  CA  ARG B 127     -10.134  -7.459  -9.097  1.00 93.57           C  
ATOM    985  C   ARG B 127     -10.070  -7.624 -10.611  1.00 93.57           C  
ATOM    986  CB  ARG B 127      -8.925  -8.133  -8.444  1.00 93.57           C  
ATOM    987  O   ARG B 127      -9.710  -6.689 -11.329  1.00 93.57           O  
ATOM    988  CG  ARG B 127      -8.779  -7.835  -6.961  1.00 93.57           C  
ATOM    989  CD  ARG B 127      -7.752  -8.744  -6.301  1.00 93.57           C  
ATOM    990  NE  ARG B 127      -7.738  -8.578  -4.850  1.00 93.57           N  
ATOM    991  NH1 ARG B 127      -6.691 -10.592  -4.422  1.00 93.57           N  
ATOM    992  NH2 ARG B 127      -7.274  -9.207  -2.691  1.00 93.57           N  
ATOM    993  CZ  ARG B 127      -7.234  -9.459  -3.991  1.00 93.57           C  
ATOM    994  N   PHE B 128     -10.487  -8.728 -11.108  1.00 95.42           N  
ATOM    995  CA  PHE B 128     -10.522  -8.960 -12.547  1.00 95.42           C  
ATOM    996  C   PHE B 128     -11.514  -8.021 -13.223  1.00 95.42           C  
ATOM    997  CB  PHE B 128     -10.887 -10.417 -12.849  1.00 95.42           C  
ATOM    998  O   PHE B 128     -11.161  -7.314 -14.169  1.00 95.42           O  
ATOM    999  CG  PHE B 128      -9.698 -11.334 -12.945  1.00 95.42           C  
ATOM   1000  CD1 PHE B 128      -8.746 -11.158 -13.941  1.00 95.42           C  
ATOM   1001  CD2 PHE B 128      -9.533 -12.373 -12.038  1.00 95.42           C  
ATOM   1002  CE1 PHE B 128      -7.644 -12.006 -14.033  1.00 95.42           C  
ATOM   1003  CE2 PHE B 128      -8.435 -13.224 -12.123  1.00 95.42           C  
ATOM   1004  CZ  PHE B 128      -7.492 -13.039 -13.121  1.00 95.42           C  
ATOM   1005  N   GLU B 129     -12.665  -7.986 -12.683  1.00 93.87           N  
ATOM   1006  CA  GLU B 129     -13.766  -7.308 -13.361  1.00 93.87           C  
ATOM   1007  C   GLU B 129     -13.596  -5.792 -13.309  1.00 93.87           C  
ATOM   1008  CB  GLU B 129     -15.108  -7.708 -12.741  1.00 93.87           C  
ATOM   1009  O   GLU B 129     -13.801  -5.104 -14.311  1.00 93.87           O  
ATOM   1010  CG  GLU B 129     -15.461  -9.176 -12.935  1.00 93.87           C  
ATOM   1011  CD  GLU B 129     -16.844  -9.534 -12.414  1.00 93.87           C  
ATOM   1012  OE1 GLU B 129     -17.060 -10.702 -12.020  1.00 93.87           O  
ATOM   1013  OE2 GLU B 129     -17.718  -8.639 -12.401  1.00 93.87           O  
ATOM   1014  N   LEU B 130     -13.136  -5.291 -12.134  1.00 94.51           N  
ATOM   1015  CA  LEU B 130     -12.911  -3.852 -12.061  1.00 94.51           C  
ATOM   1016  C   LEU B 130     -11.793  -3.428 -13.007  1.00 94.51           C  
ATOM   1017  CB  LEU B 130     -12.568  -3.435 -10.628  1.00 94.51           C  
ATOM   1018  O   LEU B 130     -11.873  -2.369 -13.635  1.00 94.51           O  
ATOM   1019  CG  LEU B 130     -13.710  -3.496  -9.612  1.00 94.51           C  
ATOM   1020  CD1 LEU B 130     -13.236  -2.998  -8.251  1.00 94.51           C  
ATOM   1021  CD2 LEU B 130     -14.903  -2.680 -10.100  1.00 94.51           C  
ATOM   1022  N   SER B 131     -10.791  -4.250 -13.132  1.00 95.69           N  
ATOM   1023  CA  SER B 131      -9.711  -3.960 -14.070  1.00 95.69           C  
ATOM   1024  C   SER B 131     -10.212  -3.976 -15.511  1.00 95.69           C  
ATOM   1025  CB  SER B 131      -8.574  -4.969 -13.906  1.00 95.69           C  
ATOM   1026  O   SER B 131      -9.930  -3.055 -16.281  1.00 95.69           O  
ATOM   1027  OG  SER B 131      -7.929  -4.802 -12.655  1.00 95.69           O  
ATOM   1028  N   CYS B 132     -11.053  -4.904 -15.841  1.00 96.48           N  
ATOM   1029  CA  CYS B 132     -11.586  -5.020 -17.194  1.00 96.48           C  
ATOM   1030  C   CYS B 132     -12.481  -3.833 -17.531  1.00 96.48           C  
ATOM   1031  CB  CYS B 132     -12.370  -6.322 -17.352  1.00 96.48           C  
ATOM   1032  O   CYS B 132     -12.341  -3.226 -18.594  1.00 96.48           O  
ATOM   1033  SG  CYS B 132     -11.333  -7.801 -17.342  1.00 96.48           S  
ATOM   1034  N   TYR B 133     -13.347  -3.469 -16.611  1.00 94.84           N  
ATOM   1035  CA  TYR B 133     -14.280  -2.372 -16.843  1.00 94.84           C  
ATOM   1036  C   TYR B 133     -13.542  -1.044 -16.967  1.00 94.84           C  
ATOM   1037  CB  TYR B 133     -15.309  -2.293 -15.711  1.00 94.84           C  
ATOM   1038  O   TYR B 133     -13.973  -0.154 -17.704  1.00 94.84           O  
ATOM   1039  CG  TYR B 133     -16.341  -3.395 -15.751  1.00 94.84           C  
ATOM   1040  CD1 TYR B 133     -16.945  -3.767 -16.949  1.00 94.84           C  
ATOM   1041  CD2 TYR B 133     -16.713  -4.064 -14.590  1.00 94.84           C  
ATOM   1042  CE1 TYR B 133     -17.897  -4.781 -16.990  1.00 94.84           C  
ATOM   1043  CE2 TYR B 133     -17.664  -5.078 -14.619  1.00 94.84           C  
ATOM   1044  OH  TYR B 133     -19.191  -6.433 -15.856  1.00 94.84           O  
ATOM   1045  CZ  TYR B 133     -18.249  -5.430 -15.822  1.00 94.84           C  
ATOM   1046  N   SER B 134     -12.424  -1.003 -16.260  1.00 92.58           N  
ATOM   1047  CA  SER B 134     -11.633   0.220 -16.349  1.00 92.58           C  
ATOM   1048  C   SER B 134     -10.931   0.328 -17.698  1.00 92.58           C  
ATOM   1049  CB  SER B 134     -10.602   0.275 -15.221  1.00 92.58           C  
ATOM   1050  O   SER B 134     -10.841   1.415 -18.272  1.00 92.58           O  
ATOM   1051  OG  SER B 134      -9.810   1.447 -15.321  1.00 92.58           O  
ATOM   1052  N   LEU B 135     -10.457  -0.724 -18.240  1.00 95.79           N  
ATOM   1053  CA  LEU B 135      -9.667  -0.746 -19.466  1.00 95.79           C  
ATOM   1054  C   LEU B 135     -10.570  -0.771 -20.694  1.00 95.79           C  
ATOM   1055  CB  LEU B 135      -8.733  -1.959 -19.480  1.00 95.79           C  
ATOM   1056  O   LEU B 135     -10.204  -0.251 -21.751  1.00 95.79           O  
ATOM   1057  CG  LEU B 135      -7.615  -1.967 -18.436  1.00 95.79           C  
ATOM   1058  CD1 LEU B 135      -6.945  -3.336 -18.387  1.00 95.79           C  
ATOM   1059  CD2 LEU B 135      -6.594  -0.876 -18.738  1.00 95.79           C  
ATOM   1060  N   ALA B 136     -11.774  -1.407 -20.530  1.00 96.34           N  
ATOM   1061  CA  ALA B 136     -12.758  -1.494 -21.606  1.00 96.34           C  
ATOM   1062  C   ALA B 136     -14.180  -1.444 -21.054  1.00 96.34           C  
ATOM   1063  CB  ALA B 136     -12.550  -2.772 -22.415  1.00 96.34           C  
ATOM   1064  O   ALA B 136     -14.826  -2.481 -20.889  1.00 96.34           O  
ATOM   1065  N   PRO B 137     -14.656  -0.230 -20.916  1.00 93.63           N  
ATOM   1066  CA  PRO B 137     -15.939  -0.012 -20.245  1.00 93.63           C  
ATOM   1067  C   PRO B 137     -17.097  -0.723 -20.941  1.00 93.63           C  
ATOM   1068  CB  PRO B 137     -16.115   1.507 -20.306  1.00 93.63           C  
ATOM   1069  O   PRO B 137     -18.116  -1.016 -20.309  1.00 93.63           O  
ATOM   1070  CG  PRO B 137     -14.732   2.046 -20.479  1.00 93.63           C  
ATOM   1071  CD  PRO B 137     -13.910   1.024 -21.210  1.00 93.63           C  
ATOM   1072  N   GLN B 138     -16.973  -1.003 -22.207  1.00 94.74           N  
ATOM   1073  CA  GLN B 138     -18.068  -1.597 -22.966  1.00 94.74           C  
ATOM   1074  C   GLN B 138     -18.013  -3.121 -22.910  1.00 94.74           C  
ATOM   1075  CB  GLN B 138     -18.033  -1.124 -24.420  1.00 94.74           C  
ATOM   1076  O   GLN B 138     -18.966  -3.797 -23.303  1.00 94.74           O  
ATOM   1077  CG  GLN B 138     -16.804  -1.591 -25.189  1.00 94.74           C  
ATOM   1078  CD  GLN B 138     -15.570  -0.765 -24.879  1.00 94.74           C  
ATOM   1079  NE2 GLN B 138     -14.487  -1.021 -25.606  1.00 94.74           N  
ATOM   1080  OE1 GLN B 138     -15.588   0.096 -23.993  1.00 94.74           O  
ATOM   1081  N   ILE B 139     -16.907  -3.659 -22.364  1.00 96.39           N  
ATOM   1082  CA  ILE B 139     -16.733  -5.108 -22.338  1.00 96.39           C  
ATOM   1083  C   ILE B 139     -17.736  -5.730 -21.368  1.00 96.39           C  
ATOM   1084  CB  ILE B 139     -15.291  -5.497 -21.941  1.00 96.39           C  
ATOM   1085  O   ILE B 139     -18.100  -5.115 -20.363  1.00 96.39           O  
ATOM   1086  CG1 ILE B 139     -14.989  -6.937 -22.373  1.00 96.39           C  
ATOM   1087  CG2 ILE B 139     -15.079  -5.321 -20.435  1.00 96.39           C  
ATOM   1088  CD1 ILE B 139     -14.020  -7.042 -23.542  1.00 96.39           C  
ATOM   1089  N   LYS B 140     -18.280  -6.868 -21.654  1.00 96.55           N  
ATOM   1090  CA  LYS B 140     -19.186  -7.594 -20.770  1.00 96.55           C  
ATOM   1091  C   LYS B 140     -18.490  -8.794 -20.133  1.00 96.55           C  
ATOM   1092  CB  LYS B 140     -20.429  -8.054 -21.534  1.00 96.55           C  
ATOM   1093  O   LYS B 140     -17.716  -9.491 -20.793  1.00 96.55           O  
ATOM   1094  CG  LYS B 140     -21.296  -6.915 -22.050  1.00 96.55           C  
ATOM   1095  CD  LYS B 140     -22.607  -7.429 -22.630  1.00 96.55           C  
ATOM   1096  CE  LYS B 140     -23.475  -6.290 -23.147  1.00 96.55           C  
ATOM   1097  NZ  LYS B 140     -24.753  -6.790 -23.736  1.00 96.55           N  
ATOM   1098  N   VAL B 141     -18.777  -8.991 -18.839  1.00 96.12           N  
ATOM   1099  CA  VAL B 141     -18.120 -10.074 -18.115  1.00 96.12           C  
ATOM   1100  C   VAL B 141     -19.106 -11.219 -17.893  1.00 96.12           C  
ATOM   1101  CB  VAL B 141     -17.551  -9.590 -16.762  1.00 96.12           C  
ATOM   1102  O   VAL B 141     -20.209 -11.007 -17.383  1.00 96.12           O  
ATOM   1103  CG1 VAL B 141     -16.992 -10.764 -15.961  1.00 96.12           C  
ATOM   1104  CG2 VAL B 141     -16.475  -8.530 -16.986  1.00 96.12           C  
ATOM   1105  N   ILE B 142     -18.708 -12.364 -18.356  1.00 96.76           N  
ATOM   1106  CA  ILE B 142     -19.439 -13.584 -18.028  1.00 96.76           C  
ATOM   1107  C   ILE B 142     -18.747 -14.305 -16.873  1.00 96.76           C  
ATOM   1108  CB  ILE B 142     -19.555 -14.519 -19.252  1.00 96.76           C  
ATOM   1109  O   ILE B 142     -17.695 -14.921 -17.060  1.00 96.76           O  
ATOM   1110  CG1 ILE B 142     -20.226 -13.788 -20.420  1.00 96.76           C  
ATOM   1111  CG2 ILE B 142     -20.326 -15.792 -18.887  1.00 96.76           C  
ATOM   1112  CD1 ILE B 142     -20.281 -14.599 -21.708  1.00 96.76           C  
ATOM   1113  N   ALA B 143     -19.376 -14.255 -15.696  1.00 94.82           N  
ATOM   1114  CA  ALA B 143     -18.839 -14.890 -14.495  1.00 94.82           C  
ATOM   1115  C   ALA B 143     -19.699 -16.077 -14.071  1.00 94.82           C  
ATOM   1116  CB  ALA B 143     -18.738 -13.877 -13.358  1.00 94.82           C  
ATOM   1117  O   ALA B 143     -20.612 -15.931 -13.255  1.00 94.82           O  
ATOM   1118  N   PRO B 144     -19.326 -17.201 -14.521  1.00 94.10           N  
ATOM   1119  CA  PRO B 144     -20.172 -18.386 -14.364  1.00 94.10           C  
ATOM   1120  C   PRO B 144     -20.543 -18.658 -12.907  1.00 94.10           C  
ATOM   1121  CB  PRO B 144     -19.306 -19.516 -14.926  1.00 94.10           C  
ATOM   1122  O   PRO B 144     -21.696 -18.981 -12.610  1.00 94.10           O  
ATOM   1123  CG  PRO B 144     -18.498 -18.875 -16.009  1.00 94.10           C  
ATOM   1124  CD  PRO B 144     -18.101 -17.499 -15.556  1.00 94.10           C  
ATOM   1125  N   TRP B 145     -19.662 -18.410 -11.978  1.00 92.89           N  
ATOM   1126  CA  TRP B 145     -19.906 -18.766 -10.584  1.00 92.89           C  
ATOM   1127  C   TRP B 145     -20.918 -17.819  -9.949  1.00 92.89           C  
ATOM   1128  CB  TRP B 145     -18.599 -18.746  -9.787  1.00 92.89           C  
ATOM   1129  O   TRP B 145     -21.362 -18.041  -8.820  1.00 92.89           O  
ATOM   1130  CG  TRP B 145     -17.781 -19.995  -9.925  1.00 92.89           C  
ATOM   1131  CD1 TRP B 145     -16.593 -20.133 -10.587  1.00 92.89           C  
ATOM   1132  CD2 TRP B 145     -18.095 -21.285  -9.392  1.00 92.89           C  
ATOM   1133  CE2 TRP B 145     -17.052 -22.159  -9.769  1.00 92.89           C  
ATOM   1134  CE3 TRP B 145     -19.159 -21.787  -8.631  1.00 92.89           C  
ATOM   1135  NE1 TRP B 145     -16.149 -21.432 -10.497  1.00 92.89           N  
ATOM   1136  CH2 TRP B 145     -18.094 -23.974  -8.665  1.00 92.89           C  
ATOM   1137  CZ2 TRP B 145     -17.041 -23.509  -9.410  1.00 92.89           C  
ATOM   1138  CZ3 TRP B 145     -19.147 -23.131  -8.274  1.00 92.89           C  
ATOM   1139  N   ARG B 146     -21.343 -16.838 -10.669  1.00 91.03           N  
ATOM   1140  CA  ARG B 146     -22.354 -15.927 -10.143  1.00 91.03           C  
ATOM   1141  C   ARG B 146     -23.659 -16.048 -10.924  1.00 91.03           C  
ATOM   1142  CB  ARG B 146     -21.851 -14.483 -10.185  1.00 91.03           C  
ATOM   1143  O   ARG B 146     -24.622 -15.330 -10.648  1.00 91.03           O  
ATOM   1144  CG  ARG B 146     -20.808 -14.163  -9.125  1.00 91.03           C  
ATOM   1145  CD  ARG B 146     -20.450 -12.683  -9.115  1.00 91.03           C  
ATOM   1146  NE  ARG B 146     -19.733 -12.294 -10.326  1.00 91.03           N  
ATOM   1147  NH1 ARG B 146     -20.008 -10.023 -10.006  1.00 91.03           N  
ATOM   1148  NH2 ARG B 146     -18.873 -10.798 -11.841  1.00 91.03           N  
ATOM   1149  CZ  ARG B 146     -19.540 -11.039 -10.722  1.00 91.03           C  
ATOM   1150  N   MET B 147     -23.637 -16.962 -11.919  1.00 91.68           N  
ATOM   1151  CA  MET B 147     -24.826 -17.161 -12.743  1.00 91.68           C  
ATOM   1152  C   MET B 147     -25.646 -18.344 -12.239  1.00 91.68           C  
ATOM   1153  CB  MET B 147     -24.436 -17.380 -14.206  1.00 91.68           C  
ATOM   1154  O   MET B 147     -25.130 -19.457 -12.120  1.00 91.68           O  
ATOM   1155  CG  MET B 147     -23.715 -16.198 -14.832  1.00 91.68           C  
ATOM   1156  SD  MET B 147     -23.146 -16.546 -16.542  1.00 91.68           S  
ATOM   1157  CE  MET B 147     -24.744 -16.686 -17.389  1.00 91.68           C  
ATOM   1158  N   PRO B 148     -26.932 -18.132 -11.968  1.00 92.04           N  
ATOM   1159  CA  PRO B 148     -27.788 -19.198 -11.441  1.00 92.04           C  
ATOM   1160  C   PRO B 148     -27.747 -20.464 -12.295  1.00 92.04           C  
ATOM   1161  CB  PRO B 148     -29.185 -18.571 -11.462  1.00 92.04           C  
ATOM   1162  O   PRO B 148     -27.732 -21.574 -11.758  1.00 92.04           O  
ATOM   1163  CG  PRO B 148     -28.944 -17.099 -11.365  1.00 92.04           C  
ATOM   1164  CD  PRO B 148     -27.650 -16.781 -12.057  1.00 92.04           C  
ATOM   1165  N   GLU B 149     -27.650 -20.325 -13.564  1.00 91.66           N  
ATOM   1166  CA  GLU B 149     -27.599 -21.474 -14.463  1.00 91.66           C  
ATOM   1167  C   GLU B 149     -26.345 -22.309 -14.221  1.00 91.66           C  
ATOM   1168  CB  GLU B 149     -27.653 -21.017 -15.923  1.00 91.66           C  
ATOM   1169  O   GLU B 149     -26.332 -23.512 -14.489  1.00 91.66           O  
ATOM   1170  CG  GLU B 149     -28.781 -20.040 -16.221  1.00 91.66           C  
ATOM   1171  CD  GLU B 149     -28.294 -18.626 -16.495  1.00 91.66           C  
ATOM   1172  OE1 GLU B 149     -29.136 -17.708 -16.623  1.00 91.66           O  
ATOM   1173  OE2 GLU B 149     -27.060 -18.435 -16.583  1.00 91.66           O  
ATOM   1174  N   PHE B 150     -25.357 -21.695 -13.669  1.00 93.18           N  
ATOM   1175  CA  PHE B 150     -24.099 -22.390 -13.426  1.00 93.18           C  
ATOM   1176  C   PHE B 150     -24.032 -22.905 -11.993  1.00 93.18           C  
ATOM   1177  CB  PHE B 150     -22.910 -21.465 -13.707  1.00 93.18           C  
ATOM   1178  O   PHE B 150     -23.917 -24.111 -11.765  1.00 93.18           O  
ATOM   1179  CG  PHE B 150     -21.583 -22.174 -13.737  1.00 93.18           C  
ATOM   1180  CD1 PHE B 150     -20.827 -22.314 -12.580  1.00 93.18           C  
ATOM   1181  CD2 PHE B 150     -21.092 -22.702 -14.924  1.00 93.18           C  
ATOM   1182  CE1 PHE B 150     -19.598 -22.970 -12.605  1.00 93.18           C  
ATOM   1183  CE2 PHE B 150     -19.865 -23.359 -14.958  1.00 93.18           C  
ATOM   1184  CZ  PHE B 150     -19.119 -23.491 -13.797  1.00 93.18           C  
ATOM   1185  N   TYR B 151     -24.321 -22.026 -10.984  1.00 90.41           N  
ATOM   1186  CA  TYR B 151     -24.084 -22.436  -9.604  1.00 90.41           C  
ATOM   1187  C   TYR B 151     -25.214 -23.325  -9.098  1.00 90.41           C  
ATOM   1188  CB  TYR B 151     -23.937 -21.211  -8.697  1.00 90.41           C  
ATOM   1189  O   TYR B 151     -25.054 -24.036  -8.103  1.00 90.41           O  
ATOM   1190  CG  TYR B 151     -25.189 -20.374  -8.600  1.00 90.41           C  
ATOM   1191  CD1 TYR B 151     -25.270 -19.131  -9.224  1.00 90.41           C  
ATOM   1192  CD2 TYR B 151     -26.294 -20.823  -7.884  1.00 90.41           C  
ATOM   1193  CE1 TYR B 151     -26.421 -18.355  -9.135  1.00 90.41           C  
ATOM   1194  CE2 TYR B 151     -27.450 -20.056  -7.789  1.00 90.41           C  
ATOM   1195  OH  TYR B 151     -28.647 -18.062  -8.326  1.00 90.41           O  
ATOM   1196  CZ  TYR B 151     -27.504 -18.826  -8.417  1.00 90.41           C  
ATOM   1197  N   ASN B 152     -26.399 -23.307  -9.794  1.00 92.71           N  
ATOM   1198  CA  ASN B 152     -27.445 -24.270  -9.468  1.00 92.71           C  
ATOM   1199  C   ASN B 152     -27.116 -25.659 -10.009  1.00 92.71           C  
ATOM   1200  CB  ASN B 152     -28.797 -23.798 -10.007  1.00 92.71           C  
ATOM   1201  O   ASN B 152     -27.508 -26.668  -9.420  1.00 92.71           O  
ATOM   1202  CG  ASN B 152     -29.368 -22.638  -9.216  1.00 92.71           C  
ATOM   1203  ND2 ASN B 152     -30.202 -21.832  -9.862  1.00 92.71           N  
ATOM   1204  OD1 ASN B 152     -29.061 -22.466  -8.033  1.00 92.71           O  
ATOM   1205  N   ARG B 153     -26.380 -25.625 -11.095  1.00 90.94           N  
ATOM   1206  CA  ARG B 153     -25.957 -26.884 -11.698  1.00 90.94           C  
ATOM   1207  C   ARG B 153     -24.739 -27.454 -10.979  1.00 90.94           C  
ATOM   1208  CB  ARG B 153     -25.646 -26.692 -13.184  1.00 90.94           C  
ATOM   1209  O   ARG B 153     -24.640 -28.667 -10.779  1.00 90.94           O  
ATOM   1210  CG  ARG B 153     -25.239 -27.971 -13.899  1.00 90.94           C  
ATOM   1211  CD  ARG B 153     -25.073 -27.751 -15.396  1.00 90.94           C  
ATOM   1212  NE  ARG B 153     -24.590 -28.955 -16.067  1.00 90.94           N  
ATOM   1213  NH1 ARG B 153     -24.577 -28.022 -18.180  1.00 90.94           N  
ATOM   1214  NH2 ARG B 153     -23.926 -30.199 -17.879  1.00 90.94           N  
ATOM   1215  CZ  ARG B 153     -24.365 -29.056 -17.374  1.00 90.94           C  
ATOM   1216  N   PHE B 154     -23.877 -26.543 -10.632  1.00 90.74           N  
ATOM   1217  CA  PHE B 154     -22.650 -26.949  -9.957  1.00 90.74           C  
ATOM   1218  C   PHE B 154     -22.605 -26.394  -8.538  1.00 90.74           C  
ATOM   1219  CB  PHE B 154     -21.422 -26.480 -10.743  1.00 90.74           C  
ATOM   1220  O   PHE B 154     -22.165 -25.263  -8.321  1.00 90.74           O  
ATOM   1221  CG  PHE B 154     -21.456 -26.851 -12.201  1.00 90.74           C  
ATOM   1222  CD1 PHE B 154     -21.264 -28.168 -12.601  1.00 90.74           C  
ATOM   1223  CD2 PHE B 154     -21.681 -25.883 -13.171  1.00 90.74           C  
ATOM   1224  CE1 PHE B 154     -21.295 -28.515 -13.950  1.00 90.74           C  
ATOM   1225  CE2 PHE B 154     -21.713 -26.222 -14.521  1.00 90.74           C  
ATOM   1226  CZ  PHE B 154     -21.519 -27.538 -14.908  1.00 90.74           C  
ATOM   1227  N   LYS B 155     -22.959 -27.194  -7.577  1.00 82.81           N  
ATOM   1228  CA  LYS B 155     -23.064 -26.741  -6.193  1.00 82.81           C  
ATOM   1229  C   LYS B 155     -21.710 -26.799  -5.491  1.00 82.81           C  
ATOM   1230  CB  LYS B 155     -24.086 -27.584  -5.428  1.00 82.81           C  
ATOM   1231  O   LYS B 155     -21.510 -26.150  -4.462  1.00 82.81           O  
ATOM   1232  CG  LYS B 155     -25.529 -27.328  -5.836  1.00 82.81           C  
ATOM   1233  CD  LYS B 155     -26.507 -27.872  -4.803  1.00 82.81           C  
ATOM   1234  CE  LYS B 155     -27.952 -27.634  -5.220  1.00 82.81           C  
ATOM   1235  NZ  LYS B 155     -28.915 -28.152  -4.203  1.00 82.81           N  
ATOM   1236  N   GLY B 156     -20.823 -27.619  -6.147  1.00 77.11           N  
ATOM   1237  CA  GLY B 156     -19.498 -27.734  -5.559  1.00 77.11           C  
ATOM   1238  C   GLY B 156     -18.514 -28.473  -6.445  1.00 77.11           C  
ATOM   1239  O   GLY B 156     -18.813 -28.766  -7.604  1.00 77.11           O  
ATOM   1240  N   ARG B 157     -17.397 -28.736  -5.878  1.00 76.94           N  
ATOM   1241  CA  ARG B 157     -16.288 -29.357  -6.595  1.00 76.94           C  
ATOM   1242  C   ARG B 157     -16.675 -30.738  -7.112  1.00 76.94           C  
ATOM   1243  CB  ARG B 157     -15.056 -29.462  -5.693  1.00 76.94           C  
ATOM   1244  O   ARG B 157     -16.275 -31.129  -8.211  1.00 76.94           O  
ATOM   1245  CG  ARG B 157     -13.737 -29.463  -6.449  1.00 76.94           C  
ATOM   1246  CD  ARG B 157     -12.545 -29.400  -5.504  1.00 76.94           C  
ATOM   1247  NE  ARG B 157     -11.293 -29.693  -6.196  1.00 76.94           N  
ATOM   1248  NH1 ARG B 157      -9.933 -29.015  -4.456  1.00 76.94           N  
ATOM   1249  NH2 ARG B 157      -9.008 -29.805  -6.399  1.00 76.94           N  
ATOM   1250  CZ  ARG B 157     -10.081 -29.504  -5.682  1.00 76.94           C  
ATOM   1251  N   ASN B 158     -17.505 -31.446  -6.372  1.00 81.03           N  
ATOM   1252  CA  ASN B 158     -17.926 -32.782  -6.781  1.00 81.03           C  
ATOM   1253  C   ASN B 158     -18.735 -32.743  -8.075  1.00 81.03           C  
ATOM   1254  CB  ASN B 158     -18.735 -33.453  -5.669  1.00 81.03           C  
ATOM   1255  O   ASN B 158     -18.547 -33.585  -8.954  1.00 81.03           O  
ATOM   1256  CG  ASN B 158     -17.882 -33.833  -4.475  1.00 81.03           C  
ATOM   1257  ND2 ASN B 158     -18.502 -33.907  -3.303  1.00 81.03           N  
ATOM   1258  OD1 ASN B 158     -16.676 -34.059  -4.604  1.00 81.03           O  
ATOM   1259  N   ASP B 159     -19.556 -31.748  -8.200  1.00 88.93           N  
ATOM   1260  CA  ASP B 159     -20.352 -31.592  -9.414  1.00 88.93           C  
ATOM   1261  C   ASP B 159     -19.464 -31.278 -10.616  1.00 88.93           C  
ATOM   1262  CB  ASP B 159     -21.398 -30.490  -9.231  1.00 88.93           C  
ATOM   1263  O   ASP B 159     -19.710 -31.768 -11.721  1.00 88.93           O  
ATOM   1264  CG  ASP B 159     -22.480 -30.860  -8.232  1.00 88.93           C  
ATOM   1265  OD1 ASP B 159     -22.716 -32.066  -8.007  1.00 88.93           O  
ATOM   1266  OD2 ASP B 159     -23.105 -29.936  -7.668  1.00 88.93           O  
ATOM   1267  N   LEU B 160     -18.468 -30.580 -10.374  1.00 88.17           N  
ATOM   1268  CA  LEU B 160     -17.536 -30.243 -11.445  1.00 88.17           C  
ATOM   1269  C   LEU B 160     -16.768 -31.477 -11.906  1.00 88.17           C  
ATOM   1270  CB  LEU B 160     -16.557 -29.160 -10.982  1.00 88.17           C  
ATOM   1271  O   LEU B 160     -16.536 -31.658 -13.103  1.00 88.17           O  
ATOM   1272  CG  LEU B 160     -17.051 -27.716 -11.074  1.00 88.17           C  
ATOM   1273  CD1 LEU B 160     -16.196 -26.807 -10.197  1.00 88.17           C  
ATOM   1274  CD2 LEU B 160     -17.037 -27.237 -12.522  1.00 88.17           C  
ATOM   1275  N   MET B 161     -16.447 -32.289 -10.960  1.00 87.68           N  
ATOM   1276  CA  MET B 161     -15.724 -33.516 -11.281  1.00 87.68           C  
ATOM   1277  C   MET B 161     -16.579 -34.444 -12.138  1.00 87.68           C  
ATOM   1278  CB  MET B 161     -15.291 -34.236 -10.002  1.00 87.68           C  
ATOM   1279  O   MET B 161     -16.086 -35.037 -13.099  1.00 87.68           O  
ATOM   1280  CG  MET B 161     -14.146 -33.554  -9.272  1.00 87.68           C  
ATOM   1281  SD  MET B 161     -12.777 -34.710  -8.875  1.00 87.68           S  
ATOM   1282  CE  MET B 161     -13.434 -35.478  -7.368  1.00 87.68           C  
ATOM   1283  N   GLU B 162     -17.774 -34.538 -11.785  1.00 89.58           N  
ATOM   1284  CA  GLU B 162     -18.701 -35.351 -12.566  1.00 89.58           C  
ATOM   1285  C   GLU B 162     -18.869 -34.795 -13.977  1.00 89.58           C  
ATOM   1286  CB  GLU B 162     -20.061 -35.436 -11.869  1.00 89.58           C  
ATOM   1287  O   GLU B 162     -18.866 -35.549 -14.952  1.00 89.58           O  
ATOM   1288  CG  GLU B 162     -20.868 -36.670 -12.243  1.00 89.58           C  
ATOM   1289  CD  GLU B 162     -21.506 -37.356 -11.045  1.00 89.58           C  
ATOM   1290  OE1 GLU B 162     -21.962 -38.514 -11.180  1.00 89.58           O  
ATOM   1291  OE2 GLU B 162     -21.551 -36.730  -9.963  1.00 89.58           O  
ATOM   1292  N   TYR B 163     -19.026 -33.533 -13.960  1.00 92.75           N  
ATOM   1293  CA  TYR B 163     -19.125 -32.853 -15.247  1.00 92.75           C  
ATOM   1294  C   TYR B 163     -17.876 -33.090 -16.087  1.00 92.75           C  
ATOM   1295  CB  TYR B 163     -19.343 -31.351 -15.047  1.00 92.75           C  
ATOM   1296  O   TYR B 163     -17.968 -33.362 -17.286  1.00 92.75           O  
ATOM   1297  CG  TYR B 163     -19.535 -30.588 -16.335  1.00 92.75           C  
ATOM   1298  CD1 TYR B 163     -18.507 -29.816 -16.871  1.00 92.75           C  
ATOM   1299  CD2 TYR B 163     -20.745 -30.638 -17.019  1.00 92.75           C  
ATOM   1300  CE1 TYR B 163     -18.680 -29.110 -18.057  1.00 92.75           C  
ATOM   1301  CE2 TYR B 163     -20.930 -29.936 -18.206  1.00 92.75           C  
ATOM   1302  OH  TYR B 163     -20.071 -28.479 -19.890  1.00 92.75           O  
ATOM   1303  CZ  TYR B 163     -19.893 -29.176 -18.716  1.00 92.75           C  
ATOM   1304  N   ALA B 164     -16.738 -33.066 -15.491  1.00 92.11           N  
ATOM   1305  CA  ALA B 164     -15.464 -33.298 -16.167  1.00 92.11           C  
ATOM   1306  C   ALA B 164     -15.390 -34.716 -16.726  1.00 92.11           C  
ATOM   1307  CB  ALA B 164     -14.301 -33.045 -15.212  1.00 92.11           C  
ATOM   1308  O   ALA B 164     -14.979 -34.919 -17.871  1.00 92.11           O  
ATOM   1309  N   LYS B 165     -15.883 -35.650 -16.016  1.00 90.01           N  
ATOM   1310  CA  LYS B 165     -15.908 -37.044 -16.450  1.00 90.01           C  
ATOM   1311  C   LYS B 165     -16.834 -37.230 -17.648  1.00 90.01           C  
ATOM   1312  CB  LYS B 165     -16.346 -37.955 -15.303  1.00 90.01           C  
ATOM   1313  O   LYS B 165     -16.469 -37.887 -18.626  1.00 90.01           O  
ATOM   1314  CG  LYS B 165     -15.224 -38.329 -14.345  1.00 90.01           C  
ATOM   1315  CD  LYS B 165     -15.715 -39.261 -13.245  1.00 90.01           C  
ATOM   1316  CE  LYS B 165     -14.637 -39.508 -12.198  1.00 90.01           C  
ATOM   1317  NZ  LYS B 165     -15.137 -40.363 -11.080  1.00 90.01           N  
ATOM   1318  N   GLN B 166     -17.899 -36.571 -17.565  1.00 91.11           N  
ATOM   1319  CA  GLN B 166     -18.917 -36.690 -18.604  1.00 91.11           C  
ATOM   1320  C   GLN B 166     -18.436 -36.079 -19.917  1.00 91.11           C  
ATOM   1321  CB  GLN B 166     -20.219 -36.021 -18.160  1.00 91.11           C  
ATOM   1322  O   GLN B 166     -18.830 -36.526 -20.996  1.00 91.11           O  
ATOM   1323  CG  GLN B 166     -21.046 -36.864 -17.198  1.00 91.11           C  
ATOM   1324  CD  GLN B 166     -22.299 -36.152 -16.722  1.00 91.11           C  
ATOM   1325  NE2 GLN B 166     -23.055 -36.805 -15.847  1.00 91.11           N  
ATOM   1326  OE1 GLN B 166     -22.583 -35.024 -17.137  1.00 91.11           O  
ATOM   1327  N   HIS B 167     -17.546 -35.129 -19.810  1.00 91.68           N  
ATOM   1328  CA  HIS B 167     -17.140 -34.397 -21.004  1.00 91.68           C  
ATOM   1329  C   HIS B 167     -15.687 -34.691 -21.362  1.00 91.68           C  
ATOM   1330  CB  HIS B 167     -17.338 -32.894 -20.804  1.00 91.68           C  
ATOM   1331  O   HIS B 167     -15.084 -33.974 -22.165  1.00 91.68           O  
ATOM   1332  CG  HIS B 167     -18.768 -32.462 -20.875  1.00 91.68           C  
ATOM   1333  CD2 HIS B 167     -19.470 -31.869 -21.869  1.00 91.68           C  
ATOM   1334  ND1 HIS B 167     -19.648 -32.628 -19.827  1.00 91.68           N  
ATOM   1335  CE1 HIS B 167     -20.833 -32.154 -20.176  1.00 91.68           C  
ATOM   1336  NE2 HIS B 167     -20.751 -31.688 -21.411  1.00 91.68           N  
ATOM   1337  N   GLY B 168     -15.112 -35.706 -20.644  1.00 88.78           N  
ATOM   1338  CA  GLY B 168     -13.763 -36.152 -20.956  1.00 88.78           C  
ATOM   1339  C   GLY B 168     -12.701 -35.121 -20.623  1.00 88.78           C  
ATOM   1340  O   GLY B 168     -11.720 -34.974 -21.354  1.00 88.78           O  
ATOM   1341  N   ILE B 169     -12.979 -34.264 -19.618  1.00 89.75           N  
ATOM   1342  CA  ILE B 169     -12.003 -33.285 -19.151  1.00 89.75           C  
ATOM   1343  C   ILE B 169     -11.011 -33.957 -18.204  1.00 89.75           C  
ATOM   1344  CB  ILE B 169     -12.691 -32.092 -18.449  1.00 89.75           C  
ATOM   1345  O   ILE B 169     -11.403 -34.507 -17.172  1.00 89.75           O  
ATOM   1346  CG1 ILE B 169     -13.705 -31.432 -19.390  1.00 89.75           C  
ATOM   1347  CG2 ILE B 169     -11.650 -31.078 -17.966  1.00 89.75           C  
ATOM   1348  CD1 ILE B 169     -14.614 -30.419 -18.708  1.00 89.75           C  
ATOM   1349  N   PRO B 170      -9.775 -33.983 -18.592  1.00 84.23           N  
ATOM   1350  CA  PRO B 170      -8.798 -34.601 -17.694  1.00 84.23           C  
ATOM   1351  C   PRO B 170      -8.795 -33.972 -16.302  1.00 84.23           C  
ATOM   1352  CB  PRO B 170      -7.464 -34.360 -18.404  1.00 84.23           C  
ATOM   1353  O   PRO B 170      -8.769 -32.745 -16.175  1.00 84.23           O  
ATOM   1354  CG  PRO B 170      -7.839 -33.953 -19.793  1.00 84.23           C  
ATOM   1355  CD  PRO B 170      -9.260 -33.468 -19.780  1.00 84.23           C  
ATOM   1356  N   ILE B 171      -9.048 -34.796 -15.330  1.00 73.14           N  
ATOM   1357  CA  ILE B 171      -9.117 -34.333 -13.949  1.00 73.14           C  
ATOM   1358  C   ILE B 171      -7.765 -34.536 -13.268  1.00 73.14           C  
ATOM   1359  CB  ILE B 171     -10.229 -35.063 -13.163  1.00 73.14           C  
ATOM   1360  O   ILE B 171      -7.121 -35.572 -13.451  1.00 73.14           O  
ATOM   1361  CG1 ILE B 171     -11.566 -34.955 -13.904  1.00 73.14           C  
ATOM   1362  CG2 ILE B 171     -10.343 -34.502 -11.742  1.00 73.14           C  
ATOM   1363  CD1 ILE B 171     -12.673 -35.816 -13.312  1.00 73.14           C  
ATOM   1364  N   PRO B 172      -7.321 -33.526 -12.613  1.00 59.75           N  
ATOM   1365  CA  PRO B 172      -6.093 -33.797 -11.862  1.00 59.75           C  
ATOM   1366  C   PRO B 172      -6.244 -34.960 -10.884  1.00 59.75           C  
ATOM   1367  CB  PRO B 172      -5.839 -32.485 -11.116  1.00 59.75           C  
ATOM   1368  O   PRO B 172      -7.314 -35.143 -10.297  1.00 59.75           O  
ATOM   1369  CG  PRO B 172      -6.961 -31.588 -11.528  1.00 59.75           C  
ATOM   1370  CD  PRO B 172      -7.879 -32.357 -12.434  1.00 59.75           C  
ATOM   1371  N   VAL B 173      -5.666 -36.108 -11.154  1.00 50.93           N  
ATOM   1372  CA  VAL B 173      -5.783 -37.404 -10.493  1.00 50.93           C  
ATOM   1373  C   VAL B 173      -5.728 -37.218  -8.978  1.00 50.93           C  
ATOM   1374  CB  VAL B 173      -4.674 -38.377 -10.951  1.00 50.93           C  
ATOM   1375  O   VAL B 173      -6.446 -37.894  -8.237  1.00 50.93           O  
ATOM   1376  CG1 VAL B 173      -4.938 -39.785 -10.420  1.00 50.93           C  
ATOM   1377  CG2 VAL B 173      -4.572 -38.389 -12.476  1.00 50.93           C  
ATOM   1378  N   THR B 174      -4.628 -36.610  -8.349  1.00 50.71           N  
ATOM   1379  CA  THR B 174      -4.245 -36.911  -6.974  1.00 50.71           C  
ATOM   1380  C   THR B 174      -4.854 -35.898  -6.009  1.00 50.71           C  
ATOM   1381  CB  THR B 174      -2.714 -36.923  -6.811  1.00 50.71           C  
ATOM   1382  O   THR B 174      -4.547 -34.706  -6.077  1.00 50.71           O  
ATOM   1383  CG2 THR B 174      -2.172 -38.349  -6.813  1.00 50.71           C  
ATOM   1384  OG1 THR B 174      -2.118 -36.196  -7.892  1.00 50.71           O  
ATOM   1385  N   PRO B 175      -5.994 -36.334  -5.368  1.00 52.04           N  
ATOM   1386  CA  PRO B 175      -6.455 -35.578  -4.201  1.00 52.04           C  
ATOM   1387  C   PRO B 175      -5.342 -35.319  -3.189  1.00 52.04           C  
ATOM   1388  CB  PRO B 175      -7.538 -36.479  -3.603  1.00 52.04           C  
ATOM   1389  O   PRO B 175      -5.528 -35.545  -1.990  1.00 52.04           O  
ATOM   1390  CG  PRO B 175      -7.498 -37.724  -4.428  1.00 52.04           C  
ATOM   1391  CD  PRO B 175      -6.440 -37.565  -5.482  1.00 52.04           C  
ATOM   1392  N   LYS B 176      -4.130 -35.261  -3.685  1.00 55.03           N  
ATOM   1393  CA  LYS B 176      -3.060 -35.318  -2.693  1.00 55.03           C  
ATOM   1394  C   LYS B 176      -3.011 -34.040  -1.861  1.00 55.03           C  
ATOM   1395  CB  LYS B 176      -1.710 -35.553  -3.373  1.00 55.03           C  
ATOM   1396  O   LYS B 176      -2.794 -34.090  -0.649  1.00 55.03           O  
ATOM   1397  CG  LYS B 176      -1.275 -37.010  -3.399  1.00 55.03           C  
ATOM   1398  CD  LYS B 176       0.121 -37.166  -3.990  1.00 55.03           C  
ATOM   1399  CE  LYS B 176       0.536 -38.630  -4.068  1.00 55.03           C  
ATOM   1400  NZ  LYS B 176       1.892 -38.790  -4.671  1.00 55.03           N  
ATOM   1401  N   ASN B 177      -3.476 -32.975  -2.438  1.00 65.30           N  
ATOM   1402  CA  ASN B 177      -3.412 -31.741  -1.662  1.00 65.30           C  
ATOM   1403  C   ASN B 177      -4.788 -31.095  -1.523  1.00 65.30           C  
ATOM   1404  CB  ASN B 177      -2.426 -30.759  -2.297  1.00 65.30           C  
ATOM   1405  O   ASN B 177      -5.276 -30.458  -2.457  1.00 65.30           O  
ATOM   1406  CG  ASN B 177      -1.020 -31.319  -2.386  1.00 65.30           C  
ATOM   1407  ND2 ASN B 177      -0.274 -30.890  -3.398  1.00 65.30           N  
ATOM   1408  OD1 ASN B 177      -0.608 -32.130  -1.553  1.00 65.30           O  
ATOM   1409  N   PRO B 178      -5.389 -31.323  -0.405  1.00 71.30           N  
ATOM   1410  CA  PRO B 178      -6.768 -30.864  -0.216  1.00 71.30           C  
ATOM   1411  C   PRO B 178      -6.880 -29.343  -0.153  1.00 71.30           C  
ATOM   1412  CB  PRO B 178      -7.170 -31.497   1.118  1.00 71.30           C  
ATOM   1413  O   PRO B 178      -7.751 -28.813   0.540  1.00 71.30           O  
ATOM   1414  CG  PRO B 178      -5.882 -31.705   1.847  1.00 71.30           C  
ATOM   1415  CD  PRO B 178      -4.772 -31.793   0.838  1.00 71.30           C  
ATOM   1416  N   TRP B 179      -5.853 -28.589  -0.801  1.00 79.58           N  
ATOM   1417  CA  TRP B 179      -5.919 -27.131  -0.800  1.00 79.58           C  
ATOM   1418  C   TRP B 179      -5.675 -26.574  -2.199  1.00 79.58           C  
ATOM   1419  CB  TRP B 179      -4.897 -26.547   0.180  1.00 79.58           C  
ATOM   1420  O   TRP B 179      -5.248 -27.302  -3.098  1.00 79.58           O  
ATOM   1421  CG  TRP B 179      -3.515 -27.105   0.023  1.00 79.58           C  
ATOM   1422  CD1 TRP B 179      -2.550 -26.682  -0.849  1.00 79.58           C  
ATOM   1423  CD2 TRP B 179      -2.944 -28.193   0.756  1.00 79.58           C  
ATOM   1424  CE2 TRP B 179      -1.628 -28.376   0.277  1.00 79.58           C  
ATOM   1425  CE3 TRP B 179      -3.418 -29.032   1.774  1.00 79.58           C  
ATOM   1426  NE1 TRP B 179      -1.413 -27.443  -0.701  1.00 79.58           N  
ATOM   1427  CH2 TRP B 179      -1.269 -30.171   1.777  1.00 79.58           C  
ATOM   1428  CZ2 TRP B 179      -0.780 -29.365   0.782  1.00 79.58           C  
ATOM   1429  CZ3 TRP B 179      -2.573 -30.015   2.275  1.00 79.58           C  
ATOM   1430  N   SER B 180      -6.126 -25.357  -2.367  1.00 81.70           N  
ATOM   1431  CA  SER B 180      -5.922 -24.660  -3.633  1.00 81.70           C  
ATOM   1432  C   SER B 180      -4.657 -23.809  -3.597  1.00 81.70           C  
ATOM   1433  CB  SER B 180      -7.129 -23.781  -3.963  1.00 81.70           C  
ATOM   1434  O   SER B 180      -4.327 -23.221  -2.565  1.00 81.70           O  
ATOM   1435  OG  SER B 180      -6.906 -23.048  -5.155  1.00 81.70           O  
ATOM   1436  N   MET B 181      -3.882 -23.791  -4.695  1.00 88.29           N  
ATOM   1437  CA  MET B 181      -2.653 -23.011  -4.806  1.00 88.29           C  
ATOM   1438  C   MET B 181      -2.714 -22.067  -6.003  1.00 88.29           C  
ATOM   1439  CB  MET B 181      -1.439 -23.934  -4.929  1.00 88.29           C  
ATOM   1440  O   MET B 181      -3.254 -22.422  -7.052  1.00 88.29           O  
ATOM   1441  CG  MET B 181      -1.266 -24.879  -3.751  1.00 88.29           C  
ATOM   1442  SD  MET B 181       0.133 -26.044  -3.984  1.00 88.29           S  
ATOM   1443  CE  MET B 181       1.164 -25.081  -5.125  1.00 88.29           C  
ATOM   1444  N   ASP B 182      -2.198 -20.900  -5.792  1.00 89.84           N  
ATOM   1445  CA  ASP B 182      -2.085 -19.911  -6.859  1.00 89.84           C  
ATOM   1446  C   ASP B 182      -0.714 -19.238  -6.841  1.00 89.84           C  
ATOM   1447  CB  ASP B 182      -3.189 -18.858  -6.735  1.00 89.84           C  
ATOM   1448  O   ASP B 182      -0.443 -18.392  -5.987  1.00 89.84           O  
ATOM   1449  CG  ASP B 182      -3.279 -17.948  -7.947  1.00 89.84           C  
ATOM   1450  OD1 ASP B 182      -2.585 -18.203  -8.955  1.00 89.84           O  
ATOM   1451  OD2 ASP B 182      -4.049 -16.965  -7.892  1.00 89.84           O  
ATOM   1452  N   GLU B 183       0.075 -19.631  -7.861  1.00 94.46           N  
ATOM   1453  CA  GLU B 183       1.467 -19.190  -7.867  1.00 94.46           C  
ATOM   1454  C   GLU B 183       1.703 -18.123  -8.931  1.00 94.46           C  
ATOM   1455  CB  GLU B 183       2.405 -20.378  -8.095  1.00 94.46           C  
ATOM   1456  O   GLU B 183       1.071 -18.143  -9.989  1.00 94.46           O  
ATOM   1457  CG  GLU B 183       3.881 -20.007  -8.082  1.00 94.46           C  
ATOM   1458  CD  GLU B 183       4.799 -21.186  -8.362  1.00 94.46           C  
ATOM   1459  OE1 GLU B 183       6.036 -21.034  -8.244  1.00 94.46           O  
ATOM   1460  OE2 GLU B 183       4.277 -22.271  -8.703  1.00 94.46           O  
ATOM   1461  N   ASN B 184       2.511 -17.152  -8.646  1.00 96.43           N  
ATOM   1462  CA  ASN B 184       3.111 -16.191  -9.566  1.00 96.43           C  
ATOM   1463  C   ASN B 184       4.524 -15.810  -9.136  1.00 96.43           C  
ATOM   1464  CB  ASN B 184       2.236 -14.941  -9.682  1.00 96.43           C  
ATOM   1465  O   ASN B 184       5.072 -16.395  -8.199  1.00 96.43           O  
ATOM   1466  CG  ASN B 184       2.051 -14.233  -8.354  1.00 96.43           C  
ATOM   1467  ND2 ASN B 184       0.800 -14.002  -7.974  1.00 96.43           N  
ATOM   1468  OD1 ASN B 184       3.025 -13.895  -7.676  1.00 96.43           O  
ATOM   1469  N   LEU B 185       5.125 -14.933  -9.858  1.00 97.13           N  
ATOM   1470  CA  LEU B 185       6.513 -14.583  -9.573  1.00 97.13           C  
ATOM   1471  C   LEU B 185       6.642 -13.963  -8.185  1.00 97.13           C  
ATOM   1472  CB  LEU B 185       7.049 -13.614 -10.630  1.00 97.13           C  
ATOM   1473  O   LEU B 185       7.637 -14.186  -7.492  1.00 97.13           O  
ATOM   1474  CG  LEU B 185       8.541 -13.719 -10.951  1.00 97.13           C  
ATOM   1475  CD1 LEU B 185       8.760 -14.626 -12.157  1.00 97.13           C  
ATOM   1476  CD2 LEU B 185       9.133 -12.336 -11.201  1.00 97.13           C  
ATOM   1477  N   MET B 186       5.646 -13.177  -7.764  1.00 97.53           N  
ATOM   1478  CA  MET B 186       5.686 -12.437  -6.506  1.00 97.53           C  
ATOM   1479  C   MET B 186       5.445 -13.366  -5.320  1.00 97.53           C  
ATOM   1480  CB  MET B 186       4.648 -11.313  -6.509  1.00 97.53           C  
ATOM   1481  O   MET B 186       6.016 -13.169  -4.246  1.00 97.53           O  
ATOM   1482  CG  MET B 186       4.660 -10.465  -5.248  1.00 97.53           C  
ATOM   1483  SD  MET B 186       6.212  -9.505  -5.061  1.00 97.53           S  
ATOM   1484  CE  MET B 186       5.885  -8.672  -3.482  1.00 97.53           C  
ATOM   1485  N   HIS B 187       4.575 -14.393  -5.519  1.00 97.01           N  
ATOM   1486  CA  HIS B 187       4.242 -15.211  -4.359  1.00 97.01           C  
ATOM   1487  C   HIS B 187       3.410 -16.425  -4.761  1.00 97.01           C  
ATOM   1488  CB  HIS B 187       3.489 -14.382  -3.317  1.00 97.01           C  
ATOM   1489  O   HIS B 187       3.128 -16.625  -5.944  1.00 97.01           O  
ATOM   1490  CG  HIS B 187       2.027 -14.246  -3.599  1.00 97.01           C  
ATOM   1491  CD2 HIS B 187       1.331 -14.358  -4.755  1.00 97.01           C  
ATOM   1492  ND1 HIS B 187       1.103 -13.956  -2.619  1.00 97.01           N  
ATOM   1493  CE1 HIS B 187      -0.101 -13.896  -3.161  1.00 97.01           C  
ATOM   1494  NE2 HIS B 187       0.009 -14.137  -4.456  1.00 97.01           N  
ATOM   1495  N   ILE B 188       3.165 -17.290  -3.782  1.00 96.51           N  
ATOM   1496  CA  ILE B 188       2.196 -18.374  -3.904  1.00 96.51           C  
ATOM   1497  C   ILE B 188       1.232 -18.340  -2.720  1.00 96.51           C  
ATOM   1498  CB  ILE B 188       2.895 -19.750  -3.987  1.00 96.51           C  
ATOM   1499  O   ILE B 188       1.637 -18.060  -1.589  1.00 96.51           O  
ATOM   1500  CG1 ILE B 188       1.870 -20.853  -4.275  1.00 96.51           C  
ATOM   1501  CG2 ILE B 188       3.666 -20.043  -2.696  1.00 96.51           C  
ATOM   1502  CD1 ILE B 188       2.486 -22.159  -4.758  1.00 96.51           C  
ATOM   1503  N   SER B 189      -0.043 -18.560  -3.001  1.00 94.25           N  
ATOM   1504  CA  SER B 189      -1.082 -18.559  -1.977  1.00 94.25           C  
ATOM   1505  C   SER B 189      -1.680 -19.950  -1.794  1.00 94.25           C  
ATOM   1506  CB  SER B 189      -2.187 -17.564  -2.334  1.00 94.25           C  
ATOM   1507  O   SER B 189      -1.808 -20.708  -2.758  1.00 94.25           O  
ATOM   1508  OG  SER B 189      -2.883 -17.980  -3.496  1.00 94.25           O  
ATOM   1509  N   TYR B 190      -1.982 -20.295  -0.590  1.00 92.80           N  
ATOM   1510  CA  TYR B 190      -2.657 -21.532  -0.216  1.00 92.80           C  
ATOM   1511  C   TYR B 190      -3.948 -21.242   0.541  1.00 92.80           C  
ATOM   1512  CB  TYR B 190      -1.737 -22.410   0.638  1.00 92.80           C  
ATOM   1513  O   TYR B 190      -3.950 -20.475   1.506  1.00 92.80           O  
ATOM   1514  CG  TYR B 190      -0.359 -22.595   0.052  1.00 92.80           C  
ATOM   1515  CD1 TYR B 190      -0.107 -23.593  -0.887  1.00 92.80           C  
ATOM   1516  CD2 TYR B 190       0.695 -21.772   0.435  1.00 92.80           C  
ATOM   1517  CE1 TYR B 190       1.162 -23.768  -1.428  1.00 92.80           C  
ATOM   1518  CE2 TYR B 190       1.968 -21.938  -0.099  1.00 92.80           C  
ATOM   1519  OH  TYR B 190       3.450 -23.105  -1.562  1.00 92.80           O  
ATOM   1520  CZ  TYR B 190       2.192 -22.937  -1.029  1.00 92.80           C  
ATOM   1521  N   GLU B 191      -4.980 -21.952   0.032  1.00 88.26           N  
ATOM   1522  CA  GLU B 191      -6.263 -21.734   0.692  1.00 88.26           C  
ATOM   1523  C   GLU B 191      -7.169 -22.954   0.555  1.00 88.26           C  
ATOM   1524  CB  GLU B 191      -6.958 -20.496   0.120  1.00 88.26           C  
ATOM   1525  O   GLU B 191      -6.848 -23.893  -0.175  1.00 88.26           O  
ATOM   1526  CG  GLU B 191      -7.231 -20.579  -1.375  1.00 88.26           C  
ATOM   1527  CD  GLU B 191      -7.775 -19.285  -1.959  1.00 88.26           C  
ATOM   1528  OE1 GLU B 191      -8.198 -19.282  -3.137  1.00 88.26           O  
ATOM   1529  OE2 GLU B 191      -7.778 -18.267  -1.232  1.00 88.26           O  
ATOM   1530  N   ALA B 192      -8.227 -23.060   1.426  1.00 82.21           N  
ATOM   1531  CA  ALA B 192      -9.293 -24.053   1.327  1.00 82.21           C  
ATOM   1532  C   ALA B 192      -8.850 -25.393   1.907  1.00 82.21           C  
ATOM   1533  CB  ALA B 192      -9.728 -24.224  -0.127  1.00 82.21           C  
ATOM   1534  O   ALA B 192      -7.765 -25.499   2.482  1.00 82.21           O  
ATOM   1535  N   GLY B 193      -9.693 -26.351   2.020  1.00 82.90           N  
ATOM   1536  CA  GLY B 193      -9.420 -27.662   2.588  1.00 82.90           C  
ATOM   1537  C   GLY B 193      -9.148 -27.621   4.079  1.00 82.90           C  
ATOM   1538  O   GLY B 193      -9.935 -27.059   4.844  1.00 82.90           O  
ATOM   1539  N   ILE B 194      -8.047 -28.182   4.404  1.00 85.26           N  
ATOM   1540  CA  ILE B 194      -7.686 -28.286   5.814  1.00 85.26           C  
ATOM   1541  C   ILE B 194      -7.378 -26.899   6.372  1.00 85.26           C  
ATOM   1542  CB  ILE B 194      -6.477 -29.227   6.019  1.00 85.26           C  
ATOM   1543  O   ILE B 194      -7.413 -26.690   7.587  1.00 85.26           O  
ATOM   1544  CG1 ILE B 194      -6.264 -29.505   7.512  1.00 85.26           C  
ATOM   1545  CG2 ILE B 194      -5.216 -28.631   5.388  1.00 85.26           C  
ATOM   1546  CD1 ILE B 194      -5.408 -30.731   7.797  1.00 85.26           C  
ATOM   1547  N   LEU B 195      -7.157 -25.894   5.575  1.00 89.69           N  
ATOM   1548  CA  LEU B 195      -6.760 -24.555   5.995  1.00 89.69           C  
ATOM   1549  C   LEU B 195      -7.978 -23.721   6.377  1.00 89.69           C  
ATOM   1550  CB  LEU B 195      -5.977 -23.855   4.881  1.00 89.69           C  
ATOM   1551  O   LEU B 195      -7.839 -22.641   6.955  1.00 89.69           O  
ATOM   1552  CG  LEU B 195      -4.673 -24.525   4.444  1.00 89.69           C  
ATOM   1553  CD1 LEU B 195      -4.023 -23.733   3.314  1.00 89.69           C  
ATOM   1554  CD2 LEU B 195      -3.720 -24.663   5.626  1.00 89.69           C  
ATOM   1555  N   GLU B 196      -9.149 -24.240   6.071  1.00 87.35           N  
ATOM   1556  CA  GLU B 196     -10.371 -23.497   6.361  1.00 87.35           C  
ATOM   1557  C   GLU B 196     -10.589 -23.357   7.865  1.00 87.35           C  
ATOM   1558  CB  GLU B 196     -11.580 -24.178   5.715  1.00 87.35           C  
ATOM   1559  O   GLU B 196     -11.264 -22.430   8.316  1.00 87.35           O  
ATOM   1560  CG  GLU B 196     -11.662 -23.987   4.208  1.00 87.35           C  
ATOM   1561  CD  GLU B 196     -12.860 -24.680   3.579  1.00 87.35           C  
ATOM   1562  OE1 GLU B 196     -13.161 -24.415   2.393  1.00 87.35           O  
ATOM   1563  OE2 GLU B 196     -13.504 -25.494   4.278  1.00 87.35           O  
ATOM   1564  N   ASN B 197     -10.029 -24.323   8.555  1.00 90.44           N  
ATOM   1565  CA  ASN B 197     -10.032 -24.210  10.010  1.00 90.44           C  
ATOM   1566  C   ASN B 197      -8.745 -23.572  10.525  1.00 90.44           C  
ATOM   1567  CB  ASN B 197     -10.239 -25.582  10.654  1.00 90.44           C  
ATOM   1568  O   ASN B 197      -7.691 -24.210  10.534  1.00 90.44           O  
ATOM   1569  CG  ASN B 197     -10.450 -25.498  12.153  1.00 90.44           C  
ATOM   1570  ND2 ASN B 197     -10.954 -26.576  12.742  1.00 90.44           N  
ATOM   1571  OD1 ASN B 197     -10.164 -24.472  12.776  1.00 90.44           O  
ATOM   1572  N   PRO B 198      -8.831 -22.345  11.001  1.00 90.91           N  
ATOM   1573  CA  PRO B 198      -7.636 -21.595  11.391  1.00 90.91           C  
ATOM   1574  C   PRO B 198      -6.903 -22.226  12.573  1.00 90.91           C  
ATOM   1575  CB  PRO B 198      -8.190 -20.217  11.764  1.00 90.91           C  
ATOM   1576  O   PRO B 198      -5.749 -21.882  12.844  1.00 90.91           O  
ATOM   1577  CG  PRO B 198      -9.544 -20.167  11.135  1.00 90.91           C  
ATOM   1578  CD  PRO B 198     -10.035 -21.574  10.946  1.00 90.91           C  
ATOM   1579  N   LYS B 199      -7.547 -23.108  13.301  1.00 92.82           N  
ATOM   1580  CA  LYS B 199      -6.905 -23.811  14.408  1.00 92.82           C  
ATOM   1581  C   LYS B 199      -5.895 -24.835  13.897  1.00 92.82           C  
ATOM   1582  CB  LYS B 199      -7.952 -24.500  15.284  1.00 92.82           C  
ATOM   1583  O   LYS B 199      -4.955 -25.195  14.608  1.00 92.82           O  
ATOM   1584  CG  LYS B 199      -7.402 -25.040  16.596  1.00 92.82           C  
ATOM   1585  CD  LYS B 199      -8.494 -25.696  17.433  1.00 92.82           C  
ATOM   1586  CE  LYS B 199      -7.925 -26.340  18.690  1.00 92.82           C  
ATOM   1587  NZ  LYS B 199      -8.986 -27.016  19.494  1.00 92.82           N  
ATOM   1588  N   ASN B 200      -6.053 -25.260  12.623  1.00 91.12           N  
ATOM   1589  CA  ASN B 200      -5.165 -26.260  12.039  1.00 91.12           C  
ATOM   1590  C   ASN B 200      -3.846 -25.642  11.584  1.00 91.12           C  
ATOM   1591  CB  ASN B 200      -5.851 -26.968  10.868  1.00 91.12           C  
ATOM   1592  O   ASN B 200      -3.839 -24.610  10.911  1.00 91.12           O  
ATOM   1593  CG  ASN B 200      -7.056 -27.780  11.301  1.00 91.12           C  
ATOM   1594  ND2 ASN B 200      -7.973 -28.022  10.372  1.00 91.12           N  
ATOM   1595  OD1 ASN B 200      -7.162 -28.186  12.462  1.00 91.12           O  
ATOM   1596  N   GLN B 201      -2.823 -26.304  11.977  1.00 91.67           N  
ATOM   1597  CA  GLN B 201      -1.510 -25.870  11.511  1.00 91.67           C  
ATOM   1598  C   GLN B 201      -1.310 -26.209  10.037  1.00 91.67           C  
ATOM   1599  CB  GLN B 201      -0.403 -26.508  12.352  1.00 91.67           C  
ATOM   1600  O   GLN B 201      -1.821 -27.221   9.552  1.00 91.67           O  
ATOM   1601  CG  GLN B 201      -0.284 -25.928  13.755  1.00 91.67           C  
ATOM   1602  CD  GLN B 201       0.854 -26.540  14.549  1.00 91.67           C  
ATOM   1603  NE2 GLN B 201       0.980 -26.140  15.809  1.00 91.67           N  
ATOM   1604  OE1 GLN B 201       1.613 -27.367  14.034  1.00 91.67           O  
ATOM   1605  N   ALA B 202      -0.613 -25.354   9.353  1.00 90.54           N  
ATOM   1606  CA  ALA B 202      -0.259 -25.678   7.973  1.00 90.54           C  
ATOM   1607  C   ALA B 202       0.536 -26.978   7.902  1.00 90.54           C  
ATOM   1608  CB  ALA B 202       0.538 -24.536   7.347  1.00 90.54           C  
ATOM   1609  O   ALA B 202       1.484 -27.177   8.665  1.00 90.54           O  
ATOM   1610  N   PRO B 203       0.164 -27.824   7.064  1.00 88.49           N  
ATOM   1611  CA  PRO B 203       0.907 -29.081   6.954  1.00 88.49           C  
ATOM   1612  C   PRO B 203       2.341 -28.878   6.468  1.00 88.49           C  
ATOM   1613  CB  PRO B 203       0.095 -29.883   5.934  1.00 88.49           C  
ATOM   1614  O   PRO B 203       2.620 -27.923   5.738  1.00 88.49           O  
ATOM   1615  CG  PRO B 203      -0.833 -28.887   5.316  1.00 88.49           C  
ATOM   1616  CD  PRO B 203      -0.832 -27.646   6.162  1.00 88.49           C  
ATOM   1617  N   PRO B 204       3.335 -29.729   6.909  1.00 82.85           N  
ATOM   1618  CA  PRO B 204       4.751 -29.561   6.574  1.00 82.85           C  
ATOM   1619  C   PRO B 204       5.006 -29.574   5.069  1.00 82.85           C  
ATOM   1620  CB  PRO B 204       5.417 -30.762   7.251  1.00 82.85           C  
ATOM   1621  O   PRO B 204       5.934 -28.915   4.591  1.00 82.85           O  
ATOM   1622  CG  PRO B 204       4.347 -31.363   8.104  1.00 82.85           C  
ATOM   1623  CD  PRO B 204       3.029 -30.757   7.713  1.00 82.85           C  
ATOM   1624  N   GLY B 205       4.157 -30.095   4.245  1.00 85.16           N  
ATOM   1625  CA  GLY B 205       4.358 -30.207   2.810  1.00 85.16           C  
ATOM   1626  C   GLY B 205       3.581 -29.173   2.016  1.00 85.16           C  
ATOM   1627  O   GLY B 205       3.556 -29.218   0.785  1.00 85.16           O  
ATOM   1628  N   LEU B 206       3.168 -28.173   2.759  1.00 90.51           N  
ATOM   1629  CA  LEU B 206       2.327 -27.162   2.128  1.00 90.51           C  
ATOM   1630  C   LEU B 206       3.162 -26.223   1.263  1.00 90.51           C  
ATOM   1631  CB  LEU B 206       1.569 -26.358   3.188  1.00 90.51           C  
ATOM   1632  O   LEU B 206       2.803 -25.946   0.116  1.00 90.51           O  
ATOM   1633  CG  LEU B 206       0.613 -25.283   2.669  1.00 90.51           C  
ATOM   1634  CD1 LEU B 206      -0.677 -25.920   2.165  1.00 90.51           C  
ATOM   1635  CD2 LEU B 206       0.319 -24.257   3.758  1.00 90.51           C  
ATOM   1636  N   TYR B 207       4.364 -25.836   1.729  1.00 93.47           N  
ATOM   1637  CA  TYR B 207       5.170 -24.786   1.116  1.00 93.47           C  
ATOM   1638  C   TYR B 207       5.992 -25.337  -0.043  1.00 93.47           C  
ATOM   1639  CB  TYR B 207       6.094 -24.143   2.154  1.00 93.47           C  
ATOM   1640  O   TYR B 207       6.756 -26.290   0.128  1.00 93.47           O  
ATOM   1641  CG  TYR B 207       5.365 -23.573   3.346  1.00 93.47           C  
ATOM   1642  CD1 TYR B 207       4.704 -22.350   3.264  1.00 93.47           C  
ATOM   1643  CD2 TYR B 207       5.338 -24.256   4.558  1.00 93.47           C  
ATOM   1644  CE1 TYR B 207       4.032 -21.820   4.361  1.00 93.47           C  
ATOM   1645  CE2 TYR B 207       4.669 -23.735   5.661  1.00 93.47           C  
ATOM   1646  OH  TYR B 207       3.357 -22.000   6.642  1.00 93.47           O  
ATOM   1647  CZ  TYR B 207       4.020 -22.519   5.553  1.00 93.47           C  
ATOM   1648  N   THR B 208       5.874 -24.687  -1.133  1.00 92.35           N  
ATOM   1649  CA  THR B 208       6.537 -25.207  -2.323  1.00 92.35           C  
ATOM   1650  C   THR B 208       7.586 -24.224  -2.831  1.00 92.35           C  
ATOM   1651  CB  THR B 208       5.522 -25.504  -3.443  1.00 92.35           C  
ATOM   1652  O   THR B 208       8.487 -24.602  -3.584  1.00 92.35           O  
ATOM   1653  CG2 THR B 208       4.549 -26.602  -3.026  1.00 92.35           C  
ATOM   1654  OG1 THR B 208       4.783 -24.313  -3.738  1.00 92.35           O  
ATOM   1655  N   LYS B 209       7.472 -22.996  -2.406  1.00 94.56           N  
ATOM   1656  CA  LYS B 209       8.385 -21.974  -2.909  1.00 94.56           C  
ATOM   1657  C   LYS B 209       9.544 -21.748  -1.942  1.00 94.56           C  
ATOM   1658  CB  LYS B 209       7.640 -20.660  -3.150  1.00 94.56           C  
ATOM   1659  O   LYS B 209      10.598 -21.243  -2.336  1.00 94.56           O  
ATOM   1660  CG  LYS B 209       7.785 -20.117  -4.564  1.00 94.56           C  
ATOM   1661  CD  LYS B 209       6.934 -18.871  -4.775  1.00 94.56           C  
ATOM   1662  CE  LYS B 209       7.301 -18.154  -6.067  1.00 94.56           C  
ATOM   1663  NZ  LYS B 209       6.233 -18.295  -7.101  1.00 94.56           N  
ATOM   1664  N   THR B 210       9.284 -22.122  -0.720  1.00 96.74           N  
ATOM   1665  CA  THR B 210      10.309 -21.910   0.296  1.00 96.74           C  
ATOM   1666  C   THR B 210      10.586 -23.201   1.062  1.00 96.74           C  
ATOM   1667  CB  THR B 210       9.896 -20.803   1.283  1.00 96.74           C  
ATOM   1668  O   THR B 210       9.680 -24.007   1.278  1.00 96.74           O  
ATOM   1669  CG2 THR B 210       9.693 -19.473   0.565  1.00 96.74           C  
ATOM   1670  OG1 THR B 210       8.671 -21.177   1.927  1.00 96.74           O  
ATOM   1671  N   GLN B 211      11.772 -23.279   1.425  1.00 95.12           N  
ATOM   1672  CA  GLN B 211      12.165 -24.377   2.302  1.00 95.12           C  
ATOM   1673  C   GLN B 211      11.760 -24.099   3.747  1.00 95.12           C  
ATOM   1674  CB  GLN B 211      13.673 -24.618   2.217  1.00 95.12           C  
ATOM   1675  O   GLN B 211      11.566 -22.944   4.132  1.00 95.12           O  
ATOM   1676  CG  GLN B 211      14.121 -25.936   2.834  1.00 95.12           C  
ATOM   1677  CD  GLN B 211      15.331 -26.529   2.137  1.00 95.12           C  
ATOM   1678  NE2 GLN B 211      15.151 -27.695   1.526  1.00 95.12           N  
ATOM   1679  OE1 GLN B 211      16.419 -25.944   2.147  1.00 95.12           O  
ATOM   1680  N   ASP B 212      11.505 -25.207   4.431  1.00 94.84           N  
ATOM   1681  CA  ASP B 212      11.296 -25.066   5.869  1.00 94.84           C  
ATOM   1682  C   ASP B 212      12.516 -24.441   6.542  1.00 94.84           C  
ATOM   1683  CB  ASP B 212      10.984 -26.424   6.502  1.00 94.84           C  
ATOM   1684  O   ASP B 212      13.636 -24.934   6.389  1.00 94.84           O  
ATOM   1685  CG  ASP B 212      10.496 -26.311   7.936  1.00 94.84           C  
ATOM   1686  OD1 ASP B 212      10.852 -25.332   8.626  1.00 94.84           O  
ATOM   1687  OD2 ASP B 212       9.752 -27.212   8.380  1.00 94.84           O  
ATOM   1688  N   PRO B 213      12.295 -23.397   7.287  1.00 93.33           N  
ATOM   1689  CA  PRO B 213      13.433 -22.732   7.925  1.00 93.33           C  
ATOM   1690  C   PRO B 213      14.252 -23.676   8.802  1.00 93.33           C  
ATOM   1691  CB  PRO B 213      12.774 -21.637   8.768  1.00 93.33           C  
ATOM   1692  O   PRO B 213      15.460 -23.482   8.963  1.00 93.33           O  
ATOM   1693  CG  PRO B 213      11.505 -21.312   8.048  1.00 93.33           C  
ATOM   1694  CD  PRO B 213      10.962 -22.576   7.445  1.00 93.33           C  
ATOM   1695  N   ALA B 214      13.653 -24.629   9.424  1.00 93.54           N  
ATOM   1696  CA  ALA B 214      14.349 -25.603  10.260  1.00 93.54           C  
ATOM   1697  C   ALA B 214      15.320 -26.442   9.434  1.00 93.54           C  
ATOM   1698  CB  ALA B 214      13.346 -26.505  10.974  1.00 93.54           C  
ATOM   1699  O   ALA B 214      16.307 -26.960   9.961  1.00 93.54           O  
ATOM   1700  N   LYS B 215      15.030 -26.582   8.141  1.00 94.78           N  
ATOM   1701  CA  LYS B 215      15.870 -27.387   7.259  1.00 94.78           C  
ATOM   1702  C   LYS B 215      16.749 -26.502   6.379  1.00 94.78           C  
ATOM   1703  CB  LYS B 215      15.009 -28.303   6.388  1.00 94.78           C  
ATOM   1704  O   LYS B 215      17.483 -27.002   5.524  1.00 94.78           O  
ATOM   1705  CG  LYS B 215      14.220 -29.341   7.172  1.00 94.78           C  
ATOM   1706  CD  LYS B 215      13.405 -30.238   6.249  1.00 94.78           C  
ATOM   1707  CE  LYS B 215      12.569 -31.238   7.036  1.00 94.78           C  
ATOM   1708  NZ  LYS B 215      11.721 -32.079   6.139  1.00 94.78           N  
ATOM   1709  N   ALA B 216      16.632 -25.184   6.552  1.00 95.42           N  
ATOM   1710  CA  ALA B 216      17.408 -24.239   5.754  1.00 95.42           C  
ATOM   1711  C   ALA B 216      18.875 -24.239   6.176  1.00 95.42           C  
ATOM   1712  CB  ALA B 216      16.823 -22.834   5.874  1.00 95.42           C  
ATOM   1713  O   ALA B 216      19.206 -24.650   7.291  1.00 95.42           O  
ATOM   1714  N   PRO B 217      19.788 -23.832   5.286  1.00 95.79           N  
ATOM   1715  CA  PRO B 217      21.210 -23.795   5.633  1.00 95.79           C  
ATOM   1716  C   PRO B 217      21.497 -22.925   6.855  1.00 95.79           C  
ATOM   1717  CB  PRO B 217      21.864 -23.208   4.380  1.00 95.79           C  
ATOM   1718  O   PRO B 217      20.774 -21.958   7.112  1.00 95.79           O  
ATOM   1719  CG  PRO B 217      20.846 -23.384   3.300  1.00 95.79           C  
ATOM   1720  CD  PRO B 217      19.484 -23.428   3.931  1.00 95.79           C  
ATOM   1721  N   ASN B 218      22.581 -23.309   7.596  1.00 96.16           N  
ATOM   1722  CA  ASN B 218      22.970 -22.586   8.802  1.00 96.16           C  
ATOM   1723  C   ASN B 218      23.870 -21.396   8.477  1.00 96.16           C  
ATOM   1724  CB  ASN B 218      23.667 -23.524   9.789  1.00 96.16           C  
ATOM   1725  O   ASN B 218      24.137 -20.560   9.342  1.00 96.16           O  
ATOM   1726  CG  ASN B 218      22.720 -24.540  10.397  1.00 96.16           C  
ATOM   1727  ND2 ASN B 218      23.208 -25.758  10.602  1.00 96.16           N  
ATOM   1728  OD1 ASN B 218      21.559 -24.233  10.679  1.00 96.16           O  
ATOM   1729  N   THR B 219      24.310 -21.323   7.255  1.00 96.29           N  
ATOM   1730  CA  THR B 219      25.125 -20.197   6.814  1.00 96.29           C  
ATOM   1731  C   THR B 219      24.297 -19.224   5.979  1.00 96.29           C  
ATOM   1732  CB  THR B 219      26.340 -20.674   5.996  1.00 96.29           C  
ATOM   1733  O   THR B 219      23.611 -19.632   5.039  1.00 96.29           O  
ATOM   1734  CG2 THR B 219      27.527 -20.980   6.903  1.00 96.29           C  
ATOM   1735  OG1 THR B 219      25.986 -21.859   5.273  1.00 96.29           O  
ATOM   1736  N   PRO B 220      24.433 -17.925   6.302  1.00 96.93           N  
ATOM   1737  CA  PRO B 220      23.608 -16.940   5.598  1.00 96.93           C  
ATOM   1738  C   PRO B 220      24.145 -16.605   4.209  1.00 96.93           C  
ATOM   1739  CB  PRO B 220      23.662 -15.715   6.515  1.00 96.93           C  
ATOM   1740  O   PRO B 220      25.346 -16.739   3.958  1.00 96.93           O  
ATOM   1741  CG  PRO B 220      24.987 -15.810   7.200  1.00 96.93           C  
ATOM   1742  CD  PRO B 220      25.311 -17.261   7.413  1.00 96.93           C  
ATOM   1743  N   ASP B 221      23.224 -16.299   3.357  1.00 98.11           N  
ATOM   1744  CA  ASP B 221      23.617 -15.578   2.151  1.00 98.11           C  
ATOM   1745  C   ASP B 221      23.619 -14.070   2.389  1.00 98.11           C  
ATOM   1746  CB  ASP B 221      22.684 -15.926   0.989  1.00 98.11           C  
ATOM   1747  O   ASP B 221      22.676 -13.526   2.967  1.00 98.11           O  
ATOM   1748  CG  ASP B 221      22.985 -17.280   0.371  1.00 98.11           C  
ATOM   1749  OD1 ASP B 221      24.157 -17.546   0.026  1.00 98.11           O  
ATOM   1750  OD2 ASP B 221      22.042 -18.087   0.226  1.00 98.11           O  
ATOM   1751  N   ILE B 222      24.717 -13.447   1.962  1.00 98.59           N  
ATOM   1752  CA  ILE B 222      24.833 -11.999   2.096  1.00 98.59           C  
ATOM   1753  C   ILE B 222      24.642 -11.337   0.733  1.00 98.59           C  
ATOM   1754  CB  ILE B 222      26.196 -11.594   2.702  1.00 98.59           C  
ATOM   1755  O   ILE B 222      25.416 -11.581  -0.196  1.00 98.59           O  
ATOM   1756  CG1 ILE B 222      26.448 -12.359   4.007  1.00 98.59           C  
ATOM   1757  CG2 ILE B 222      26.257 -10.082   2.933  1.00 98.59           C  
ATOM   1758  CD1 ILE B 222      25.489 -11.996   5.132  1.00 98.59           C  
ATOM   1759  N   LEU B 223      23.591 -10.474   0.691  1.00 98.77           N  
ATOM   1760  CA  LEU B 223      23.255  -9.825  -0.571  1.00 98.77           C  
ATOM   1761  C   LEU B 223      23.444  -8.315  -0.474  1.00 98.77           C  
ATOM   1762  CB  LEU B 223      21.813 -10.147  -0.973  1.00 98.77           C  
ATOM   1763  O   LEU B 223      23.159  -7.716   0.566  1.00 98.77           O  
ATOM   1764  CG  LEU B 223      21.444 -11.629  -1.045  1.00 98.77           C  
ATOM   1765  CD1 LEU B 223      19.953 -11.792  -1.319  1.00 98.77           C  
ATOM   1766  CD2 LEU B 223      22.270 -12.334  -2.116  1.00 98.77           C  
ATOM   1767  N   GLU B 224      23.975  -7.774  -1.501  1.00 98.78           N  
ATOM   1768  CA  GLU B 224      23.976  -6.323  -1.668  1.00 98.78           C  
ATOM   1769  C   GLU B 224      23.006  -5.893  -2.765  1.00 98.78           C  
ATOM   1770  CB  GLU B 224      25.387  -5.820  -1.986  1.00 98.78           C  
ATOM   1771  O   GLU B 224      23.191  -6.237  -3.934  1.00 98.78           O  
ATOM   1772  CG  GLU B 224      25.504  -4.303  -2.024  1.00 98.78           C  
ATOM   1773  CD  GLU B 224      26.914  -3.817  -2.321  1.00 98.78           C  
ATOM   1774  OE1 GLU B 224      27.297  -3.758  -3.511  1.00 98.78           O  
ATOM   1775  OE2 GLU B 224      27.641  -3.495  -1.355  1.00 98.78           O  
ATOM   1776  N   ILE B 225      22.051  -5.136  -2.399  1.00 98.82           N  
ATOM   1777  CA  ILE B 225      21.023  -4.697  -3.337  1.00 98.82           C  
ATOM   1778  C   ILE B 225      21.169  -3.200  -3.600  1.00 98.82           C  
ATOM   1779  CB  ILE B 225      19.605  -5.014  -2.810  1.00 98.82           C  
ATOM   1780  O   ILE B 225      21.157  -2.396  -2.666  1.00 98.82           O  
ATOM   1781  CG1 ILE B 225      19.484  -6.502  -2.462  1.00 98.82           C  
ATOM   1782  CG2 ILE B 225      18.544  -4.603  -3.835  1.00 98.82           C  
ATOM   1783  CD1 ILE B 225      18.198  -6.864  -1.733  1.00 98.82           C  
ATOM   1784  N   GLU B 226      21.241  -2.868  -4.864  1.00 98.76           N  
ATOM   1785  CA  GLU B 226      21.370  -1.474  -5.278  1.00 98.76           C  
ATOM   1786  C   GLU B 226      20.034  -0.916  -5.762  1.00 98.76           C  
ATOM   1787  CB  GLU B 226      22.427  -1.335  -6.377  1.00 98.76           C  
ATOM   1788  O   GLU B 226      19.328  -1.565  -6.537  1.00 98.76           O  
ATOM   1789  CG  GLU B 226      22.770   0.107  -6.721  1.00 98.76           C  
ATOM   1790  CD  GLU B 226      23.914   0.231  -7.715  1.00 98.76           C  
ATOM   1791  OE1 GLU B 226      24.204   1.361  -8.169  1.00 98.76           O  
ATOM   1792  OE2 GLU B 226      24.524  -0.811  -8.044  1.00 98.76           O  
ATOM   1793  N   PHE B 227      19.701   0.280  -5.280  1.00 98.63           N  
ATOM   1794  CA  PHE B 227      18.433   0.912  -5.622  1.00 98.63           C  
ATOM   1795  C   PHE B 227      18.664   2.209  -6.388  1.00 98.63           C  
ATOM   1796  CB  PHE B 227      17.610   1.188  -4.360  1.00 98.63           C  
ATOM   1797  O   PHE B 227      19.632   2.926  -6.128  1.00 98.63           O  
ATOM   1798  CG  PHE B 227      17.085  -0.056  -3.694  1.00 98.63           C  
ATOM   1799  CD1 PHE B 227      15.829  -0.555  -4.015  1.00 98.63           C  
ATOM   1800  CD2 PHE B 227      17.848  -0.725  -2.746  1.00 98.63           C  
ATOM   1801  CE1 PHE B 227      15.341  -1.706  -3.400  1.00 98.63           C  
ATOM   1802  CE2 PHE B 227      17.367  -1.875  -2.128  1.00 98.63           C  
ATOM   1803  CZ  PHE B 227      16.113  -2.364  -2.455  1.00 98.63           C  
ATOM   1804  N   LYS B 228      17.780   2.509  -7.303  1.00 98.42           N  
ATOM   1805  CA  LYS B 228      17.611   3.790  -7.983  1.00 98.42           C  
ATOM   1806  C   LYS B 228      16.138   4.185  -8.052  1.00 98.42           C  
ATOM   1807  CB  LYS B 228      18.205   3.733  -9.392  1.00 98.42           C  
ATOM   1808  O   LYS B 228      15.318   3.450  -8.606  1.00 98.42           O  
ATOM   1809  CG  LYS B 228      18.573   5.095  -9.964  1.00 98.42           C  
ATOM   1810  CD  LYS B 228      19.331   4.962 -11.278  1.00 98.42           C  
ATOM   1811  CE  LYS B 228      19.691   6.324 -11.856  1.00 98.42           C  
ATOM   1812  NZ  LYS B 228      20.486   6.199 -13.115  1.00 98.42           N  
ATOM   1813  N   LYS B 229      15.827   5.338  -7.459  1.00 98.14           N  
ATOM   1814  CA  LYS B 229      14.449   5.809  -7.352  1.00 98.14           C  
ATOM   1815  C   LYS B 229      13.567   4.776  -6.657  1.00 98.14           C  
ATOM   1816  CB  LYS B 229      13.884   6.136  -8.735  1.00 98.14           C  
ATOM   1817  O   LYS B 229      12.451   4.504  -7.104  1.00 98.14           O  
ATOM   1818  CG  LYS B 229      14.604   7.273  -9.445  1.00 98.14           C  
ATOM   1819  CD  LYS B 229      13.956   7.595 -10.785  1.00 98.14           C  
ATOM   1820  CE  LYS B 229      14.684   8.723 -11.503  1.00 98.14           C  
ATOM   1821  NZ  LYS B 229      14.037   9.058 -12.807  1.00 98.14           N  
ATOM   1822  N   GLY B 230      14.194   4.171  -5.735  1.00 98.07           N  
ATOM   1823  CA  GLY B 230      13.465   3.229  -4.902  1.00 98.07           C  
ATOM   1824  C   GLY B 230      13.268   1.877  -5.561  1.00 98.07           C  
ATOM   1825  O   GLY B 230      12.617   0.994  -4.998  1.00 98.07           O  
ATOM   1826  N   VAL B 231      13.754   1.641  -6.779  1.00 98.62           N  
ATOM   1827  CA  VAL B 231      13.631   0.391  -7.521  1.00 98.62           C  
ATOM   1828  C   VAL B 231      14.953  -0.371  -7.473  1.00 98.62           C  
ATOM   1829  CB  VAL B 231      13.213   0.640  -8.988  1.00 98.62           C  
ATOM   1830  O   VAL B 231      16.019   0.208  -7.690  1.00 98.62           O  
ATOM   1831  CG1 VAL B 231      13.227  -0.665  -9.782  1.00 98.62           C  
ATOM   1832  CG2 VAL B 231      11.831   1.290  -9.045  1.00 98.62           C  
ATOM   1833  N   PRO B 232      14.947  -1.664  -7.146  1.00 98.71           N  
ATOM   1834  CA  PRO B 232      16.186  -2.442  -7.205  1.00 98.71           C  
ATOM   1835  C   PRO B 232      16.720  -2.595  -8.628  1.00 98.71           C  
ATOM   1836  CB  PRO B 232      15.778  -3.800  -6.627  1.00 98.71           C  
ATOM   1837  O   PRO B 232      15.990  -3.034  -9.521  1.00 98.71           O  
ATOM   1838  CG  PRO B 232      14.311  -3.902  -6.891  1.00 98.71           C  
ATOM   1839  CD  PRO B 232      13.731  -2.516  -6.905  1.00 98.71           C  
ATOM   1840  N   VAL B 233      17.932  -2.350  -8.810  1.00 98.61           N  
ATOM   1841  CA  VAL B 233      18.468  -2.353 -10.167  1.00 98.61           C  
ATOM   1842  C   VAL B 233      19.596  -3.376 -10.276  1.00 98.61           C  
ATOM   1843  CB  VAL B 233      18.977  -0.953 -10.580  1.00 98.61           C  
ATOM   1844  O   VAL B 233      19.999  -3.751 -11.379  1.00 98.61           O  
ATOM   1845  CG1 VAL B 233      17.816   0.033 -10.692  1.00 98.61           C  
ATOM   1846  CG2 VAL B 233      20.016  -0.448  -9.580  1.00 98.61           C  
ATOM   1847  N   LYS B 234      20.112  -3.797  -9.121  1.00 98.61           N  
ATOM   1848  CA  LYS B 234      21.200  -4.771  -9.122  1.00 98.61           C  
ATOM   1849  C   LYS B 234      21.267  -5.521  -7.794  1.00 98.61           C  
ATOM   1850  CB  LYS B 234      22.537  -4.084  -9.404  1.00 98.61           C  
ATOM   1851  O   LYS B 234      21.043  -4.935  -6.732  1.00 98.61           O  
ATOM   1852  CG  LYS B 234      23.712  -5.042  -9.524  1.00 98.61           C  
ATOM   1853  CD  LYS B 234      25.013  -4.300  -9.803  1.00 98.61           C  
ATOM   1854  CE  LYS B 234      26.197  -5.254  -9.876  1.00 98.61           C  
ATOM   1855  NZ  LYS B 234      27.472  -4.532 -10.170  1.00 98.61           N  
ATOM   1856  N   VAL B 235      21.531  -6.834  -7.859  1.00 98.74           N  
ATOM   1857  CA  VAL B 235      21.778  -7.636  -6.665  1.00 98.74           C  
ATOM   1858  C   VAL B 235      23.074  -8.427  -6.833  1.00 98.74           C  
ATOM   1859  CB  VAL B 235      20.603  -8.594  -6.372  1.00 98.74           C  
ATOM   1860  O   VAL B 235      23.323  -9.003  -7.894  1.00 98.74           O  
ATOM   1861  CG1 VAL B 235      20.468  -9.638  -7.479  1.00 98.74           C  
ATOM   1862  CG2 VAL B 235      20.792  -9.271  -5.015  1.00 98.74           C  
ATOM   1863  N   THR B 236      23.842  -8.380  -5.819  1.00 98.57           N  
ATOM   1864  CA  THR B 236      25.100  -9.118  -5.794  1.00 98.57           C  
ATOM   1865  C   THR B 236      25.184 -10.001  -4.553  1.00 98.57           C  
ATOM   1866  CB  THR B 236      26.308  -8.164  -5.832  1.00 98.57           C  
ATOM   1867  O   THR B 236      24.924  -9.542  -3.439  1.00 98.57           O  
ATOM   1868  CG2 THR B 236      27.618  -8.939  -5.921  1.00 98.57           C  
ATOM   1869  OG1 THR B 236      26.195  -7.305  -6.973  1.00 98.57           O  
ATOM   1870  N   ASN B 237      25.410 -11.250  -4.761  1.00 98.14           N  
ATOM   1871  CA  ASN B 237      25.759 -12.122  -3.644  1.00 98.14           C  
ATOM   1872  C   ASN B 237      27.218 -11.947  -3.231  1.00 98.14           C  
ATOM   1873  CB  ASN B 237      25.479 -13.584  -3.997  1.00 98.14           C  
ATOM   1874  O   ASN B 237      28.127 -12.312  -3.978  1.00 98.14           O  
ATOM   1875  CG  ASN B 237      25.518 -14.495  -2.785  1.00 98.14           C  
ATOM   1876  ND2 ASN B 237      24.546 -15.395  -2.689  1.00 98.14           N  
ATOM   1877  OD1 ASN B 237      26.412 -14.389  -1.943  1.00 98.14           O  
ATOM   1878  N   VAL B 238      27.422 -11.444  -2.089  1.00 96.07           N  
ATOM   1879  CA  VAL B 238      28.742 -11.033  -1.621  1.00 96.07           C  
ATOM   1880  C   VAL B 238      29.636 -12.259  -1.454  1.00 96.07           C  
ATOM   1881  CB  VAL B 238      28.655 -10.252  -0.291  1.00 96.07           C  
ATOM   1882  O   VAL B 238      30.848 -12.186  -1.671  1.00 96.07           O  
ATOM   1883  CG1 VAL B 238      30.047  -9.851   0.192  1.00 96.07           C  
ATOM   1884  CG2 VAL B 238      27.767  -9.019  -0.454  1.00 96.07           C  
ATOM   1885  N   LYS B 239      29.132 -13.376  -1.179  1.00 92.43           N  
ATOM   1886  CA  LYS B 239      29.904 -14.588  -0.918  1.00 92.43           C  
ATOM   1887  C   LYS B 239      30.451 -15.180  -2.214  1.00 92.43           C  
ATOM   1888  CB  LYS B 239      29.046 -15.624  -0.189  1.00 92.43           C  
ATOM   1889  O   LYS B 239      31.651 -15.441  -2.324  1.00 92.43           O  
ATOM   1890  CG  LYS B 239      28.877 -15.351   1.298  1.00 92.43           C  
ATOM   1891  CD  LYS B 239      28.135 -16.485   1.993  1.00 92.43           C  
ATOM   1892  CE  LYS B 239      27.923 -16.192   3.472  1.00 92.43           C  
ATOM   1893  NZ  LYS B 239      27.180 -17.294   4.155  1.00 92.43           N  
ATOM   1894  N   ASP B 240      29.628 -15.322  -3.268  1.00 92.86           N  
ATOM   1895  CA  ASP B 240      30.083 -16.010  -4.472  1.00 92.86           C  
ATOM   1896  C   ASP B 240      30.197 -15.043  -5.647  1.00 92.86           C  
ATOM   1897  CB  ASP B 240      29.134 -17.158  -4.825  1.00 92.86           C  
ATOM   1898  O   ASP B 240      30.594 -15.437  -6.746  1.00 92.86           O  
ATOM   1899  CG  ASP B 240      27.719 -16.690  -5.113  1.00 92.86           C  
ATOM   1900  OD1 ASP B 240      27.508 -15.475  -5.320  1.00 92.86           O  
ATOM   1901  OD2 ASP B 240      26.805 -17.542  -5.129  1.00 92.86           O  
ATOM   1902  N   GLY B 241      29.855 -13.783  -5.453  1.00 95.30           N  
ATOM   1903  CA  GLY B 241      30.048 -12.747  -6.455  1.00 95.30           C  
ATOM   1904  C   GLY B 241      28.989 -12.762  -7.540  1.00 95.30           C  
ATOM   1905  O   GLY B 241      29.040 -11.960  -8.475  1.00 95.30           O  
ATOM   1906  N   THR B 242      27.951 -13.636  -7.508  1.00 97.57           N  
ATOM   1907  CA  THR B 242      26.864 -13.676  -8.480  1.00 97.57           C  
ATOM   1908  C   THR B 242      26.118 -12.345  -8.512  1.00 97.57           C  
ATOM   1909  CB  THR B 242      25.875 -14.814  -8.165  1.00 97.57           C  
ATOM   1910  O   THR B 242      25.753 -11.806  -7.466  1.00 97.57           O  
ATOM   1911  CG2 THR B 242      24.800 -14.922  -9.242  1.00 97.57           C  
ATOM   1912  OG1 THR B 242      26.590 -16.054  -8.093  1.00 97.57           O  
ATOM   1913  N   THR B 243      25.933 -11.829  -9.771  1.00 98.20           N  
ATOM   1914  CA  THR B 243      25.284 -10.530  -9.914  1.00 98.20           C  
ATOM   1915  C   THR B 243      24.186 -10.587 -10.972  1.00 98.20           C  
ATOM   1916  CB  THR B 243      26.302  -9.435 -10.286  1.00 98.20           C  
ATOM   1917  O   THR B 243      24.340 -11.252 -11.999  1.00 98.20           O  
ATOM   1918  CG2 THR B 243      25.689  -8.045 -10.150  1.00 98.20           C  
ATOM   1919  OG1 THR B 243      27.437  -9.531  -9.416  1.00 98.20           O  
ATOM   1920  N   HIS B 244      23.064  -9.955 -10.720  1.00 98.50           N  
ATOM   1921  CA  HIS B 244      21.966  -9.795 -11.666  1.00 98.50           C  
ATOM   1922  C   HIS B 244      21.499  -8.345 -11.729  1.00 98.50           C  
ATOM   1923  CB  HIS B 244      20.797 -10.707 -11.288  1.00 98.50           C  
ATOM   1924  O   HIS B 244      21.283  -7.712 -10.692  1.00 98.50           O  
ATOM   1925  CG  HIS B 244      21.129 -12.164 -11.345  1.00 98.50           C  
ATOM   1926  CD2 HIS B 244      21.413 -13.050 -10.362  1.00 98.50           C  
ATOM   1927  ND1 HIS B 244      21.200 -12.865 -12.529  1.00 98.50           N  
ATOM   1928  CE1 HIS B 244      21.513 -14.124 -12.270  1.00 98.50           C  
ATOM   1929  NE2 HIS B 244      21.648 -14.262 -10.963  1.00 98.50           N  
ATOM   1930  N   GLN B 245      21.247  -7.842 -12.998  1.00 97.49           N  
ATOM   1931  CA  GLN B 245      20.976  -6.415 -13.131  1.00 97.49           C  
ATOM   1932  C   GLN B 245      19.684  -6.171 -13.907  1.00 97.49           C  
ATOM   1933  CB  GLN B 245      22.144  -5.708 -13.821  1.00 97.49           C  
ATOM   1934  O   GLN B 245      19.240  -5.028 -14.039  1.00 97.49           O  
ATOM   1935  CG  GLN B 245      23.439  -5.737 -13.020  1.00 97.49           C  
ATOM   1936  CD  GLN B 245      24.567  -4.986 -13.702  1.00 97.49           C  
ATOM   1937  NE2 GLN B 245      25.695  -4.857 -13.012  1.00 97.49           N  
ATOM   1938  OE1 GLN B 245      24.426  -4.525 -14.839  1.00 97.49           O  
ATOM   1939  N   THR B 246      19.077  -7.190 -14.427  1.00 97.69           N  
ATOM   1940  CA  THR B 246      17.786  -7.000 -15.078  1.00 97.69           C  
ATOM   1941  C   THR B 246      16.644  -7.303 -14.112  1.00 97.69           C  
ATOM   1942  CB  THR B 246      17.654  -7.890 -16.328  1.00 97.69           C  
ATOM   1943  O   THR B 246      16.777  -8.156 -13.232  1.00 97.69           O  
ATOM   1944  CG2 THR B 246      18.788  -7.627 -17.313  1.00 97.69           C  
ATOM   1945  OG1 THR B 246      17.689  -9.267 -15.932  1.00 97.69           O  
ATOM   1946  N   SER B 247      15.585  -6.691 -14.313  1.00 97.52           N  
ATOM   1947  CA  SER B 247      14.474  -6.740 -13.369  1.00 97.52           C  
ATOM   1948  C   SER B 247      14.022  -8.176 -13.121  1.00 97.52           C  
ATOM   1949  CB  SER B 247      13.297  -5.908 -13.880  1.00 97.52           C  
ATOM   1950  O   SER B 247      13.929  -8.614 -11.972  1.00 97.52           O  
ATOM   1951  OG  SER B 247      12.925  -6.313 -15.186  1.00 97.52           O  
ATOM   1952  N   LEU B 248      13.830  -8.905 -14.181  1.00 97.80           N  
ATOM   1953  CA  LEU B 248      13.311 -10.263 -14.062  1.00 97.80           C  
ATOM   1954  C   LEU B 248      14.348 -11.189 -13.435  1.00 97.80           C  
ATOM   1955  CB  LEU B 248      12.894 -10.799 -15.434  1.00 97.80           C  
ATOM   1956  O   LEU B 248      14.046 -11.913 -12.484  1.00 97.80           O  
ATOM   1957  CG  LEU B 248      12.220 -12.172 -15.449  1.00 97.80           C  
ATOM   1958  CD1 LEU B 248      10.961 -12.154 -14.588  1.00 97.80           C  
ATOM   1959  CD2 LEU B 248      11.890 -12.591 -16.878  1.00 97.80           C  
ATOM   1960  N   GLU B 249      15.563 -11.129 -13.917  1.00 97.83           N  
ATOM   1961  CA  GLU B 249      16.619 -12.004 -13.416  1.00 97.83           C  
ATOM   1962  C   GLU B 249      16.928 -11.712 -11.950  1.00 97.83           C  
ATOM   1963  CB  GLU B 249      17.887 -11.854 -14.260  1.00 97.83           C  
ATOM   1964  O   GLU B 249      17.137 -12.634 -11.159  1.00 97.83           O  
ATOM   1965  CG  GLU B 249      17.761 -12.428 -15.664  1.00 97.83           C  
ATOM   1966  CD  GLU B 249      18.994 -12.190 -16.522  1.00 97.83           C  
ATOM   1967  OE1 GLU B 249      19.022 -12.652 -17.685  1.00 97.83           O  
ATOM   1968  OE2 GLU B 249      19.940 -11.539 -16.026  1.00 97.83           O  
ATOM   1969  N   LEU B 250      16.958 -10.425 -11.685  1.00 98.09           N  
ATOM   1970  CA  LEU B 250      17.200 -10.004 -10.310  1.00 98.09           C  
ATOM   1971  C   LEU B 250      16.122 -10.547  -9.377  1.00 98.09           C  
ATOM   1972  CB  LEU B 250      17.250  -8.477 -10.217  1.00 98.09           C  
ATOM   1973  O   LEU B 250      16.432 -11.134  -8.338  1.00 98.09           O  
ATOM   1974  CG  LEU B 250      17.479  -7.889  -8.823  1.00 98.09           C  
ATOM   1975  CD1 LEU B 250      18.123  -6.511  -8.928  1.00 98.09           C  
ATOM   1976  CD2 LEU B 250      16.165  -7.814  -8.052  1.00 98.09           C  
ATOM   1977  N   PHE B 251      14.900 -10.415  -9.745  1.00 98.61           N  
ATOM   1978  CA  PHE B 251      13.781 -10.853  -8.920  1.00 98.61           C  
ATOM   1979  C   PHE B 251      13.787 -12.368  -8.760  1.00 98.61           C  
ATOM   1980  CB  PHE B 251      12.451 -10.394  -9.528  1.00 98.61           C  
ATOM   1981  O   PHE B 251      13.581 -12.882  -7.658  1.00 98.61           O  
ATOM   1982  CG  PHE B 251      11.289 -10.474  -8.575  1.00 98.61           C  
ATOM   1983  CD1 PHE B 251      10.436 -11.570  -8.587  1.00 98.61           C  
ATOM   1984  CD2 PHE B 251      11.050  -9.451  -7.667  1.00 98.61           C  
ATOM   1985  CE1 PHE B 251       9.359 -11.646  -7.706  1.00 98.61           C  
ATOM   1986  CE2 PHE B 251       9.976  -9.519  -6.783  1.00 98.61           C  
ATOM   1987  CZ  PHE B 251       9.132 -10.617  -6.806  1.00 98.61           C  
ATOM   1988  N   MET B 252      14.031 -13.123  -9.848  1.00 98.21           N  
ATOM   1989  CA  MET B 252      14.074 -14.582  -9.811  1.00 98.21           C  
ATOM   1990  C   MET B 252      15.204 -15.070  -8.910  1.00 98.21           C  
ATOM   1991  CB  MET B 252      14.246 -15.152 -11.220  1.00 98.21           C  
ATOM   1992  O   MET B 252      15.034 -16.033  -8.160  1.00 98.21           O  
ATOM   1993  CG  MET B 252      13.012 -15.002 -12.096  1.00 98.21           C  
ATOM   1994  SD  MET B 252      13.271 -15.653 -13.792  1.00 98.21           S  
ATOM   1995  CE  MET B 252      13.355 -17.431 -13.443  1.00 98.21           C  
ATOM   1996  N   TYR B 253      16.288 -14.358  -9.008  1.00 98.50           N  
ATOM   1997  CA  TYR B 253      17.420 -14.721  -8.164  1.00 98.50           C  
ATOM   1998  C   TYR B 253      17.082 -14.539  -6.689  1.00 98.50           C  
ATOM   1999  CB  TYR B 253      18.651 -13.883  -8.525  1.00 98.50           C  
ATOM   2000  O   TYR B 253      17.387 -15.404  -5.864  1.00 98.50           O  
ATOM   2001  CG  TYR B 253      19.868 -14.201  -7.690  1.00 98.50           C  
ATOM   2002  CD1 TYR B 253      20.388 -13.266  -6.798  1.00 98.50           C  
ATOM   2003  CD2 TYR B 253      20.500 -15.435  -7.793  1.00 98.50           C  
ATOM   2004  CE1 TYR B 253      21.511 -13.553  -6.028  1.00 98.50           C  
ATOM   2005  CE2 TYR B 253      21.623 -15.734  -7.028  1.00 98.50           C  
ATOM   2006  OH  TYR B 253      23.231 -15.078  -5.391  1.00 98.50           O  
ATOM   2007  CZ  TYR B 253      22.120 -14.788  -6.150  1.00 98.50           C  
ATOM   2008  N   LEU B 254      16.468 -13.463  -6.367  1.00 98.72           N  
ATOM   2009  CA  LEU B 254      16.065 -13.215  -4.986  1.00 98.72           C  
ATOM   2010  C   LEU B 254      15.077 -14.274  -4.510  1.00 98.72           C  
ATOM   2011  CB  LEU B 254      15.444 -11.822  -4.850  1.00 98.72           C  
ATOM   2012  O   LEU B 254      15.124 -14.697  -3.352  1.00 98.72           O  
ATOM   2013  CG  LEU B 254      16.400 -10.637  -4.992  1.00 98.72           C  
ATOM   2014  CD1 LEU B 254      15.623  -9.324  -4.966  1.00 98.72           C  
ATOM   2015  CD2 LEU B 254      17.452 -10.663  -3.888  1.00 98.72           C  
ATOM   2016  N   ASN B 255      14.176 -14.700  -5.372  1.00 98.55           N  
ATOM   2017  CA  ASN B 255      13.268 -15.790  -5.032  1.00 98.55           C  
ATOM   2018  C   ASN B 255      14.029 -17.067  -4.688  1.00 98.55           C  
ATOM   2019  CB  ASN B 255      12.287 -16.049  -6.177  1.00 98.55           C  
ATOM   2020  O   ASN B 255      13.683 -17.762  -3.731  1.00 98.55           O  
ATOM   2021  CG  ASN B 255      11.007 -15.248  -6.043  1.00 98.55           C  
ATOM   2022  ND2 ASN B 255      10.388 -14.924  -7.172  1.00 98.55           N  
ATOM   2023  OD1 ASN B 255      10.578 -14.922  -4.933  1.00 98.55           O  
ATOM   2024  N   GLU B 256      15.043 -17.326  -5.456  1.00 97.81           N  
ATOM   2025  CA  GLU B 256      15.846 -18.524  -5.231  1.00 97.81           C  
ATOM   2026  C   GLU B 256      16.546 -18.473  -3.876  1.00 97.81           C  
ATOM   2027  CB  GLU B 256      16.876 -18.699  -6.350  1.00 97.81           C  
ATOM   2028  O   GLU B 256      16.456 -19.417  -3.089  1.00 97.81           O  
ATOM   2029  CG  GLU B 256      17.699 -19.973  -6.234  1.00 97.81           C  
ATOM   2030  CD  GLU B 256      18.782 -20.087  -7.295  1.00 97.81           C  
ATOM   2031  OE1 GLU B 256      19.678 -20.950  -7.159  1.00 97.81           O  
ATOM   2032  OE2 GLU B 256      18.734 -19.305  -8.271  1.00 97.81           O  
ATOM   2033  N   VAL B 257      17.199 -17.349  -3.612  1.00 98.21           N  
ATOM   2034  CA  VAL B 257      17.949 -17.199  -2.370  1.00 98.21           C  
ATOM   2035  C   VAL B 257      16.991 -17.227  -1.181  1.00 98.21           C  
ATOM   2036  CB  VAL B 257      18.774 -15.893  -2.359  1.00 98.21           C  
ATOM   2037  O   VAL B 257      17.203 -17.974  -0.222  1.00 98.21           O  
ATOM   2038  CG1 VAL B 257      19.395 -15.657  -0.983  1.00 98.21           C  
ATOM   2039  CG2 VAL B 257      19.855 -15.936  -3.437  1.00 98.21           C  
ATOM   2040  N   ALA B 258      15.927 -16.485  -1.278  1.00 98.52           N  
ATOM   2041  CA  ALA B 258      14.958 -16.423  -0.186  1.00 98.52           C  
ATOM   2042  C   ALA B 258      14.281 -17.774   0.024  1.00 98.52           C  
ATOM   2043  CB  ALA B 258      13.913 -15.345  -0.463  1.00 98.52           C  
ATOM   2044  O   ALA B 258      14.072 -18.201   1.162  1.00 98.52           O  
ATOM   2045  N   GLY B 259      13.934 -18.412  -1.097  1.00 98.12           N  
ATOM   2046  CA  GLY B 259      13.341 -19.738  -1.017  1.00 98.12           C  
ATOM   2047  C   GLY B 259      14.222 -20.744  -0.302  1.00 98.12           C  
ATOM   2048  O   GLY B 259      13.735 -21.548   0.495  1.00 98.12           O  
ATOM   2049  N   LYS B 260      15.513 -20.664  -0.542  1.00 97.62           N  
ATOM   2050  CA  LYS B 260      16.507 -21.537   0.075  1.00 97.62           C  
ATOM   2051  C   LYS B 260      16.514 -21.375   1.592  1.00 97.62           C  
ATOM   2052  CB  LYS B 260      17.899 -21.249  -0.489  1.00 97.62           C  
ATOM   2053  O   LYS B 260      16.665 -22.355   2.326  1.00 97.62           O  
ATOM   2054  CG  LYS B 260      19.014 -22.040   0.179  1.00 97.62           C  
ATOM   2055  CD  LYS B 260      20.385 -21.604  -0.321  1.00 97.62           C  
ATOM   2056  CE  LYS B 260      21.503 -22.180   0.538  1.00 97.62           C  
ATOM   2057  NZ  LYS B 260      22.846 -21.700   0.094  1.00 97.62           N  
ATOM   2058  N   HIS B 261      16.241 -20.150   2.075  1.00 98.12           N  
ATOM   2059  CA  HIS B 261      16.373 -19.861   3.498  1.00 98.12           C  
ATOM   2060  C   HIS B 261      15.008 -19.783   4.174  1.00 98.12           C  
ATOM   2061  CB  HIS B 261      17.138 -18.553   3.711  1.00 98.12           C  
ATOM   2062  O   HIS B 261      14.910 -19.409   5.344  1.00 98.12           O  
ATOM   2063  CG  HIS B 261      18.602 -18.661   3.423  1.00 98.12           C  
ATOM   2064  CD2 HIS B 261      19.330 -18.259   2.355  1.00 98.12           C  
ATOM   2065  ND1 HIS B 261      19.491 -19.248   4.298  1.00 98.12           N  
ATOM   2066  CE1 HIS B 261      20.706 -19.200   3.778  1.00 98.12           C  
ATOM   2067  NE2 HIS B 261      20.636 -18.606   2.600  1.00 98.12           N  
ATOM   2068  N   GLY B 262      13.941 -20.101   3.440  1.00 97.65           N  
ATOM   2069  CA  GLY B 262      12.606 -20.148   4.015  1.00 97.65           C  
ATOM   2070  C   GLY B 262      12.061 -18.778   4.371  1.00 97.65           C  
ATOM   2071  O   GLY B 262      11.343 -18.628   5.362  1.00 97.65           O  
ATOM   2072  N   VAL B 263      12.378 -17.785   3.578  1.00 98.19           N  
ATOM   2073  CA  VAL B 263      11.976 -16.408   3.846  1.00 98.19           C  
ATOM   2074  C   VAL B 263      10.687 -16.089   3.093  1.00 98.19           C  
ATOM   2075  CB  VAL B 263      13.085 -15.407   3.453  1.00 98.19           C  
ATOM   2076  O   VAL B 263      10.538 -16.451   1.924  1.00 98.19           O  
ATOM   2077  CG1 VAL B 263      12.545 -13.978   3.445  1.00 98.19           C  
ATOM   2078  CG2 VAL B 263      14.274 -15.526   4.404  1.00 98.19           C  
ATOM   2079  N   GLY B 264       9.710 -15.462   3.806  1.00 97.60           N  
ATOM   2080  CA  GLY B 264       8.555 -14.907   3.120  1.00 97.60           C  
ATOM   2081  C   GLY B 264       7.269 -15.657   3.414  1.00 97.60           C  
ATOM   2082  O   GLY B 264       6.274 -15.496   2.704  1.00 97.60           O  
ATOM   2083  N   ARG B 265       7.241 -16.378   4.551  1.00 96.44           N  
ATOM   2084  CA  ARG B 265       6.043 -17.134   4.902  1.00 96.44           C  
ATOM   2085  C   ARG B 265       5.168 -16.352   5.876  1.00 96.44           C  
ATOM   2086  CB  ARG B 265       6.419 -18.488   5.506  1.00 96.44           C  
ATOM   2087  O   ARG B 265       5.658 -15.841   6.886  1.00 96.44           O  
ATOM   2088  CG  ARG B 265       7.191 -19.392   4.559  1.00 96.44           C  
ATOM   2089  CD  ARG B 265       7.499 -20.742   5.192  1.00 96.44           C  
ATOM   2090  NE  ARG B 265       8.359 -21.555   4.337  1.00 96.44           N  
ATOM   2091  NH1 ARG B 265       8.388 -23.382   5.751  1.00 96.44           N  
ATOM   2092  NH2 ARG B 265       9.543 -23.441   3.773  1.00 96.44           N  
ATOM   2093  CZ  ARG B 265       8.761 -22.791   4.622  1.00 96.44           C  
ATOM   2094  N   ILE B 266       3.875 -16.299   5.513  1.00 95.07           N  
ATOM   2095  CA  ILE B 266       2.945 -15.680   6.451  1.00 95.07           C  
ATOM   2096  C   ILE B 266       1.650 -16.487   6.502  1.00 95.07           C  
ATOM   2097  CB  ILE B 266       2.648 -14.213   6.068  1.00 95.07           C  
ATOM   2098  O   ILE B 266       1.329 -17.218   5.562  1.00 95.07           O  
ATOM   2099  CG1 ILE B 266       1.884 -14.152   4.740  1.00 95.07           C  
ATOM   2100  CG2 ILE B 266       3.945 -13.401   5.992  1.00 95.07           C  
ATOM   2101  CD1 ILE B 266       1.269 -12.791   4.442  1.00 95.07           C  
ATOM   2102  N   ASP B 267       0.984 -16.467   7.597  1.00 94.12           N  
ATOM   2103  CA  ASP B 267      -0.329 -17.038   7.878  1.00 94.12           C  
ATOM   2104  C   ASP B 267      -1.280 -15.982   8.438  1.00 94.12           C  
ATOM   2105  CB  ASP B 267      -0.207 -18.208   8.857  1.00 94.12           C  
ATOM   2106  O   ASP B 267      -1.061 -15.461   9.533  1.00 94.12           O  
ATOM   2107  CG  ASP B 267      -1.512 -18.961   9.046  1.00 94.12           C  
ATOM   2108  OD1 ASP B 267      -2.593 -18.376   8.817  1.00 94.12           O  
ATOM   2109  OD2 ASP B 267      -1.460 -20.149   9.432  1.00 94.12           O  
ATOM   2110  N   ILE B 268      -2.409 -15.790   7.573  1.00 92.28           N  
ATOM   2111  CA  ILE B 268      -3.237 -14.662   7.986  1.00 92.28           C  
ATOM   2112  C   ILE B 268      -4.710 -14.991   7.753  1.00 92.28           C  
ATOM   2113  CB  ILE B 268      -2.851 -13.371   7.230  1.00 92.28           C  
ATOM   2114  O   ILE B 268      -5.050 -15.716   6.816  1.00 92.28           O  
ATOM   2115  CG1 ILE B 268      -3.668 -12.182   7.750  1.00 92.28           C  
ATOM   2116  CG2 ILE B 268      -3.044 -13.550   5.721  1.00 92.28           C  
ATOM   2117  CD1 ILE B 268      -3.232 -10.837   7.185  1.00 92.28           C  
ATOM   2118  N   VAL B 269      -5.537 -14.586   8.698  1.00 91.31           N  
ATOM   2119  CA  VAL B 269      -6.976 -14.519   8.467  1.00 91.31           C  
ATOM   2120  C   VAL B 269      -7.359 -13.120   7.990  1.00 91.31           C  
ATOM   2121  CB  VAL B 269      -7.773 -14.886   9.739  1.00 91.31           C  
ATOM   2122  O   VAL B 269      -7.459 -12.190   8.794  1.00 91.31           O  
ATOM   2123  CG1 VAL B 269      -9.275 -14.858   9.462  1.00 91.31           C  
ATOM   2124  CG2 VAL B 269      -7.348 -16.258  10.258  1.00 91.31           C  
ATOM   2125  N   GLU B 270      -7.573 -13.027   6.730  1.00 86.57           N  
ATOM   2126  CA  GLU B 270      -7.744 -11.714   6.115  1.00 86.57           C  
ATOM   2127  C   GLU B 270      -9.204 -11.272   6.155  1.00 86.57           C  
ATOM   2128  CB  GLU B 270      -7.238 -11.727   4.671  1.00 86.57           C  
ATOM   2129  O   GLU B 270     -10.112 -12.106   6.144  1.00 86.57           O  
ATOM   2130  CG  GLU B 270      -7.915 -12.767   3.790  1.00 86.57           C  
ATOM   2131  CD  GLU B 270      -7.315 -12.856   2.396  1.00 86.57           C  
ATOM   2132  OE1 GLU B 270      -7.999 -13.350   1.471  1.00 86.57           O  
ATOM   2133  OE2 GLU B 270      -6.151 -12.429   2.228  1.00 86.57           O  
ATOM   2134  N   ASN B 271      -9.380  -9.910   6.255  1.00 81.70           N  
ATOM   2135  CA  ASN B 271     -10.680  -9.287   6.030  1.00 81.70           C  
ATOM   2136  C   ASN B 271     -10.898  -8.962   4.555  1.00 81.70           C  
ATOM   2137  CB  ASN B 271     -10.823  -8.022   6.880  1.00 81.70           C  
ATOM   2138  O   ASN B 271     -10.310  -8.015   4.030  1.00 81.70           O  
ATOM   2139  CG  ASN B 271     -10.873  -8.319   8.365  1.00 81.70           C  
ATOM   2140  ND2 ASN B 271      -9.849  -7.888   9.091  1.00 81.70           N  
ATOM   2141  OD1 ASN B 271     -11.825  -8.932   8.857  1.00 81.70           O  
ATOM   2142  N   ARG B 272     -11.715  -9.782   3.953  1.00 81.91           N  
ATOM   2143  CA  ARG B 272     -11.914  -9.615   2.517  1.00 81.91           C  
ATOM   2144  C   ARG B 272     -12.850  -8.447   2.226  1.00 81.91           C  
ATOM   2145  CB  ARG B 272     -12.469 -10.899   1.897  1.00 81.91           C  
ATOM   2146  O   ARG B 272     -13.635  -8.045   3.087  1.00 81.91           O  
ATOM   2147  CG  ARG B 272     -11.468 -12.042   1.847  1.00 81.91           C  
ATOM   2148  CD  ARG B 272     -11.983 -13.206   1.012  1.00 81.91           C  
ATOM   2149  NE  ARG B 272     -10.993 -14.275   0.909  1.00 81.91           N  
ATOM   2150  NH1 ARG B 272     -12.361 -15.710  -0.275  1.00 81.91           N  
ATOM   2151  NH2 ARG B 272     -10.225 -16.341   0.265  1.00 81.91           N  
ATOM   2152  CZ  ARG B 272     -11.195 -15.440   0.300  1.00 81.91           C  
ATOM   2153  N   PHE B 273     -12.720  -7.921   1.075  1.00 74.38           N  
ATOM   2154  CA  PHE B 273     -13.482  -6.766   0.615  1.00 74.38           C  
ATOM   2155  C   PHE B 273     -14.973  -7.081   0.581  1.00 74.38           C  
ATOM   2156  CB  PHE B 273     -13.007  -6.324  -0.772  1.00 74.38           C  
ATOM   2157  O   PHE B 273     -15.801  -6.228   0.910  1.00 74.38           O  
ATOM   2158  CG  PHE B 273     -13.629  -5.038  -1.245  1.00 74.38           C  
ATOM   2159  CD1 PHE B 273     -14.243  -4.963  -2.489  1.00 74.38           C  
ATOM   2160  CD2 PHE B 273     -13.598  -3.903  -0.446  1.00 74.38           C  
ATOM   2161  CE1 PHE B 273     -14.820  -3.774  -2.930  1.00 74.38           C  
ATOM   2162  CE2 PHE B 273     -14.172  -2.711  -0.879  1.00 74.38           C  
ATOM   2163  CZ  PHE B 273     -14.781  -2.648  -2.122  1.00 74.38           C  
ATOM   2164  N   ILE B 274     -15.325  -8.293   0.322  1.00 72.25           N  
ATOM   2165  CA  ILE B 274     -16.721  -8.687   0.170  1.00 72.25           C  
ATOM   2166  C   ILE B 274     -17.326  -8.981   1.541  1.00 72.25           C  
ATOM   2167  CB  ILE B 274     -16.864  -9.918  -0.753  1.00 72.25           C  
ATOM   2168  O   ILE B 274     -18.509  -9.315   1.646  1.00 72.25           O  
ATOM   2169  CG1 ILE B 274     -15.918 -11.037  -0.302  1.00 72.25           C  
ATOM   2170  CG2 ILE B 274     -16.599  -9.532  -2.212  1.00 72.25           C  
ATOM   2171  CD1 ILE B 274     -16.251 -12.402  -0.887  1.00 72.25           C  
ATOM   2172  N   GLY B 275     -16.596  -8.859   2.618  1.00 73.77           N  
ATOM   2173  CA  GLY B 275     -17.143  -8.876   3.965  1.00 73.77           C  
ATOM   2174  C   GLY B 275     -16.931 -10.199   4.678  1.00 73.77           C  
ATOM   2175  O   GLY B 275     -17.439 -10.403   5.783  1.00 73.77           O  
ATOM   2176  N   MET B 276     -16.131 -11.093   4.066  1.00 77.81           N  
ATOM   2177  CA  MET B 276     -15.861 -12.392   4.676  1.00 77.81           C  
ATOM   2178  C   MET B 276     -14.406 -12.493   5.120  1.00 77.81           C  
ATOM   2179  CB  MET B 276     -16.190 -13.524   3.700  1.00 77.81           C  
ATOM   2180  O   MET B 276     -13.539 -11.800   4.584  1.00 77.81           O  
ATOM   2181  CG  MET B 276     -17.657 -13.585   3.305  1.00 77.81           C  
ATOM   2182  SD  MET B 276     -18.013 -14.954   2.136  1.00 77.81           S  
ATOM   2183  CE  MET B 276     -17.537 -14.170   0.570  1.00 77.81           C  
ATOM   2184  N   LYS B 277     -14.261 -13.317   6.129  1.00 83.67           N  
ATOM   2185  CA  LYS B 277     -12.897 -13.635   6.541  1.00 83.67           C  
ATOM   2186  C   LYS B 277     -12.416 -14.932   5.897  1.00 83.67           C  
ATOM   2187  CB  LYS B 277     -12.806 -13.741   8.064  1.00 83.67           C  
ATOM   2188  O   LYS B 277     -13.203 -15.859   5.693  1.00 83.67           O  
ATOM   2189  CG  LYS B 277     -12.997 -12.418   8.789  1.00 83.67           C  
ATOM   2190  CD  LYS B 277     -12.710 -12.550  10.279  1.00 83.67           C  
ATOM   2191  CE  LYS B 277     -12.892 -11.224  11.005  1.00 83.67           C  
ATOM   2192  NZ  LYS B 277     -11.694 -10.344  10.860  1.00 83.67           N  
ATOM   2193  N   SER B 278     -11.193 -14.892   5.519  1.00 86.94           N  
ATOM   2194  CA  SER B 278     -10.618 -16.093   4.922  1.00 86.94           C  
ATOM   2195  C   SER B 278      -9.146 -16.243   5.292  1.00 86.94           C  
ATOM   2196  CB  SER B 278     -10.768 -16.061   3.401  1.00 86.94           C  
ATOM   2197  O   SER B 278      -8.402 -15.260   5.314  1.00 86.94           O  
ATOM   2198  OG  SER B 278     -10.241 -17.240   2.818  1.00 86.94           O  
ATOM   2199  N   ARG B 279      -8.858 -17.438   5.646  1.00 90.56           N  
ATOM   2200  CA  ARG B 279      -7.465 -17.716   5.981  1.00 90.56           C  
ATOM   2201  C   ARG B 279      -6.644 -17.989   4.725  1.00 90.56           C  
ATOM   2202  CB  ARG B 279      -7.369 -18.907   6.938  1.00 90.56           C  
ATOM   2203  O   ARG B 279      -7.070 -18.746   3.850  1.00 90.56           O  
ATOM   2204  CG  ARG B 279      -5.948 -19.243   7.362  1.00 90.56           C  
ATOM   2205  CD  ARG B 279      -5.904 -20.471   8.261  1.00 90.56           C  
ATOM   2206  NE  ARG B 279      -4.536 -20.809   8.645  1.00 90.56           N  
ATOM   2207  NH1 ARG B 279      -5.077 -22.865   9.547  1.00 90.56           N  
ATOM   2208  NH2 ARG B 279      -2.902 -22.143   9.552  1.00 90.56           N  
ATOM   2209  CZ  ARG B 279      -4.175 -21.938   9.247  1.00 90.56           C  
ATOM   2210  N   GLY B 280      -5.529 -17.355   4.621  1.00 91.36           N  
ATOM   2211  CA  GLY B 280      -4.568 -17.587   3.554  1.00 91.36           C  
ATOM   2212  C   GLY B 280      -3.140 -17.703   4.051  1.00 91.36           C  
ATOM   2213  O   GLY B 280      -2.727 -16.965   4.948  1.00 91.36           O  
ATOM   2214  N   ILE B 281      -2.535 -18.727   3.558  1.00 95.09           N  
ATOM   2215  CA  ILE B 281      -1.108 -18.880   3.821  1.00 95.09           C  
ATOM   2216  C   ILE B 281      -0.312 -18.529   2.566  1.00 95.09           C  
ATOM   2217  CB  ILE B 281      -0.770 -20.314   4.288  1.00 95.09           C  
ATOM   2218  O   ILE B 281      -0.601 -19.034   1.479  1.00 95.09           O  
ATOM   2219  CG1 ILE B 281      -1.573 -20.669   5.544  1.00 95.09           C  
ATOM   2220  CG2 ILE B 281       0.733 -20.459   4.539  1.00 95.09           C  
ATOM   2221  CD1 ILE B 281      -1.302 -22.070   6.076  1.00 95.09           C  
ATOM   2222  N   TYR B 282       0.668 -17.659   2.793  1.00 96.59           N  
ATOM   2223  CA  TYR B 282       1.364 -17.126   1.627  1.00 96.59           C  
ATOM   2224  C   TYR B 282       2.872 -17.291   1.770  1.00 96.59           C  
ATOM   2225  CB  TYR B 282       1.017 -15.648   1.422  1.00 96.59           C  
ATOM   2226  O   TYR B 282       3.398 -17.306   2.886  1.00 96.59           O  
ATOM   2227  CG  TYR B 282      -0.466 -15.365   1.438  1.00 96.59           C  
ATOM   2228  CD1 TYR B 282      -1.295 -15.832   0.421  1.00 96.59           C  
ATOM   2229  CD2 TYR B 282      -1.040 -14.630   2.470  1.00 96.59           C  
ATOM   2230  CE1 TYR B 282      -2.661 -15.572   0.430  1.00 96.59           C  
ATOM   2231  CE2 TYR B 282      -2.405 -14.363   2.489  1.00 96.59           C  
ATOM   2232  OH  TYR B 282      -4.558 -14.577   1.482  1.00 96.59           O  
ATOM   2233  CZ  TYR B 282      -3.206 -14.838   1.467  1.00 96.59           C  
ATOM   2234  N   GLU B 283       3.519 -17.513   0.631  1.00 97.76           N  
ATOM   2235  CA  GLU B 283       4.968 -17.393   0.496  1.00 97.76           C  
ATOM   2236  C   GLU B 283       5.342 -16.267  -0.464  1.00 97.76           C  
ATOM   2237  CB  GLU B 283       5.574 -18.715   0.018  1.00 97.76           C  
ATOM   2238  O   GLU B 283       4.932 -16.274  -1.627  1.00 97.76           O  
ATOM   2239  CG  GLU B 283       5.277 -19.894   0.933  1.00 97.76           C  
ATOM   2240  CD  GLU B 283       5.762 -21.223   0.375  1.00 97.76           C  
ATOM   2241  OE1 GLU B 283       6.950 -21.566   0.572  1.00 97.76           O  
ATOM   2242  OE2 GLU B 283       4.948 -21.926  -0.264  1.00 97.76           O  
ATOM   2243  N   THR B 284       6.115 -15.322   0.019  1.00 98.36           N  
ATOM   2244  CA  THR B 284       6.573 -14.197  -0.788  1.00 98.36           C  
ATOM   2245  C   THR B 284       8.065 -13.954  -0.580  1.00 98.36           C  
ATOM   2246  CB  THR B 284       5.790 -12.914  -0.455  1.00 98.36           C  
ATOM   2247  O   THR B 284       8.461 -12.926  -0.025  1.00 98.36           O  
ATOM   2248  CG2 THR B 284       6.025 -11.836  -1.508  1.00 98.36           C  
ATOM   2249  OG1 THR B 284       4.390 -13.216  -0.400  1.00 98.36           O  
ATOM   2250  N   PRO B 285       8.873 -14.795  -1.115  1.00 98.38           N  
ATOM   2251  CA  PRO B 285      10.303 -14.810  -0.798  1.00 98.38           C  
ATOM   2252  C   PRO B 285      11.022 -13.544  -1.258  1.00 98.38           C  
ATOM   2253  CB  PRO B 285      10.819 -16.037  -1.555  1.00 98.38           C  
ATOM   2254  O   PRO B 285      11.448 -12.736  -0.428  1.00 98.38           O  
ATOM   2255  CG  PRO B 285       9.690 -16.437  -2.448  1.00 98.38           C  
ATOM   2256  CD  PRO B 285       8.442 -15.745  -1.980  1.00 98.38           C  
ATOM   2257  N   ALA B 286      11.121 -13.256  -2.548  1.00 98.64           N  
ATOM   2258  CA  ALA B 286      11.824 -12.080  -3.054  1.00 98.64           C  
ATOM   2259  C   ALA B 286      11.194 -10.795  -2.524  1.00 98.64           C  
ATOM   2260  CB  ALA B 286      11.826 -12.077  -4.581  1.00 98.64           C  
ATOM   2261  O   ALA B 286      11.902  -9.868  -2.123  1.00 98.64           O  
ATOM   2262  N   GLY B 287       9.856 -10.825  -2.491  1.00 98.45           N  
ATOM   2263  CA  GLY B 287       9.141  -9.660  -1.994  1.00 98.45           C  
ATOM   2264  C   GLY B 287       9.518  -9.292  -0.571  1.00 98.45           C  
ATOM   2265  O   GLY B 287       9.641  -8.110  -0.243  1.00 98.45           O  
ATOM   2266  N   THR B 288       9.773 -10.261   0.262  1.00 98.49           N  
ATOM   2267  CA  THR B 288      10.103 -10.037   1.665  1.00 98.49           C  
ATOM   2268  C   THR B 288      11.502  -9.444   1.804  1.00 98.49           C  
ATOM   2269  CB  THR B 288      10.013 -11.343   2.476  1.00 98.49           C  
ATOM   2270  O   THR B 288      11.711  -8.504   2.574  1.00 98.49           O  
ATOM   2271  CG2 THR B 288      10.304 -11.095   3.953  1.00 98.49           C  
ATOM   2272  OG1 THR B 288       8.696 -11.890   2.345  1.00 98.49           O  
ATOM   2273  N   ILE B 289      12.457  -9.923   1.035  1.00 98.71           N  
ATOM   2274  CA  ILE B 289      13.804  -9.366   1.058  1.00 98.71           C  
ATOM   2275  C   ILE B 289      13.765  -7.901   0.628  1.00 98.71           C  
ATOM   2276  CB  ILE B 289      14.763 -10.166   0.149  1.00 98.71           C  
ATOM   2277  O   ILE B 289      14.285  -7.028   1.326  1.00 98.71           O  
ATOM   2278  CG1 ILE B 289      15.009 -11.563   0.730  1.00 98.71           C  
ATOM   2279  CG2 ILE B 289      16.083  -9.412  -0.041  1.00 98.71           C  
ATOM   2280  CD1 ILE B 289      15.859 -12.462  -0.158  1.00 98.71           C  
ATOM   2281  N   LEU B 290      13.055  -7.655  -0.450  1.00 98.71           N  
ATOM   2282  CA  LEU B 290      13.019  -6.313  -1.021  1.00 98.71           C  
ATOM   2283  C   LEU B 290      12.254  -5.356  -0.112  1.00 98.71           C  
ATOM   2284  CB  LEU B 290      12.377  -6.339  -2.410  1.00 98.71           C  
ATOM   2285  O   LEU B 290      12.580  -4.169  -0.039  1.00 98.71           O  
ATOM   2286  CG  LEU B 290      13.203  -6.980  -3.527  1.00 98.71           C  
ATOM   2287  CD1 LEU B 290      12.378  -7.081  -4.805  1.00 98.71           C  
ATOM   2288  CD2 LEU B 290      14.481  -6.186  -3.771  1.00 98.71           C  
ATOM   2289  N   TYR B 291      11.253  -5.904   0.553  1.00 97.98           N  
ATOM   2290  CA  TYR B 291      10.510  -5.084   1.504  1.00 97.98           C  
ATOM   2291  C   TYR B 291      11.430  -4.535   2.587  1.00 97.98           C  
ATOM   2292  CB  TYR B 291       9.377  -5.894   2.142  1.00 97.98           C  
ATOM   2293  O   TYR B 291      11.479  -3.324   2.814  1.00 97.98           O  
ATOM   2294  CG  TYR B 291       8.674  -5.172   3.266  1.00 97.98           C  
ATOM   2295  CD1 TYR B 291       8.921  -5.505   4.596  1.00 97.98           C  
ATOM   2296  CD2 TYR B 291       7.760  -4.158   3.000  1.00 97.98           C  
ATOM   2297  CE1 TYR B 291       8.274  -4.844   5.634  1.00 97.98           C  
ATOM   2298  CE2 TYR B 291       7.107  -3.490   4.031  1.00 97.98           C  
ATOM   2299  OH  TYR B 291       6.726  -3.182   6.367  1.00 97.98           O  
ATOM   2300  CZ  TYR B 291       7.370  -3.839   5.342  1.00 97.98           C  
ATOM   2301  N   HIS B 292      12.249  -5.354   3.217  1.00 97.89           N  
ATOM   2302  CA  HIS B 292      13.130  -4.947   4.306  1.00 97.89           C  
ATOM   2303  C   HIS B 292      14.274  -4.078   3.795  1.00 97.89           C  
ATOM   2304  CB  HIS B 292      13.686  -6.174   5.032  1.00 97.89           C  
ATOM   2305  O   HIS B 292      14.603  -3.057   4.402  1.00 97.89           O  
ATOM   2306  CG  HIS B 292      12.675  -6.879   5.880  1.00 97.89           C  
ATOM   2307  CD2 HIS B 292      12.101  -8.098   5.749  1.00 97.89           C  
ATOM   2308  ND1 HIS B 292      12.141  -6.320   7.020  1.00 97.89           N  
ATOM   2309  CE1 HIS B 292      11.279  -7.168   7.556  1.00 97.89           C  
ATOM   2310  NE2 HIS B 292      11.236  -8.254   6.804  1.00 97.89           N  
ATOM   2311  N   ALA B 293      14.817  -4.431   2.679  1.00 98.55           N  
ATOM   2312  CA  ALA B 293      15.919  -3.659   2.111  1.00 98.55           C  
ATOM   2313  C   ALA B 293      15.462  -2.256   1.722  1.00 98.55           C  
ATOM   2314  CB  ALA B 293      16.505  -4.380   0.900  1.00 98.55           C  
ATOM   2315  O   ALA B 293      16.150  -1.272   2.004  1.00 98.55           O  
ATOM   2316  N   HIS B 294      14.277  -2.200   1.137  1.00 98.47           N  
ATOM   2317  CA  HIS B 294      13.758  -0.913   0.687  1.00 98.47           C  
ATOM   2318  C   HIS B 294      13.437  -0.004   1.868  1.00 98.47           C  
ATOM   2319  CB  HIS B 294      12.511  -1.111  -0.177  1.00 98.47           C  
ATOM   2320  O   HIS B 294      13.710   1.198   1.824  1.00 98.47           O  
ATOM   2321  CG  HIS B 294      11.964   0.161  -0.741  1.00 98.47           C  
ATOM   2322  CD2 HIS B 294      12.200   0.786  -1.919  1.00 98.47           C  
ATOM   2323  ND1 HIS B 294      11.056   0.946  -0.063  1.00 98.47           N  
ATOM   2324  CE1 HIS B 294      10.757   2.001  -0.803  1.00 98.47           C  
ATOM   2325  NE2 HIS B 294      11.437   1.927  -1.934  1.00 98.47           N  
ATOM   2326  N   LEU B 295      12.853  -0.551   2.922  1.00 96.76           N  
ATOM   2327  CA  LEU B 295      12.566   0.248   4.109  1.00 96.76           C  
ATOM   2328  C   LEU B 295      13.834   0.909   4.638  1.00 96.76           C  
ATOM   2329  CB  LEU B 295      11.936  -0.621   5.200  1.00 96.76           C  
ATOM   2330  O   LEU B 295      13.808   2.071   5.049  1.00 96.76           O  
ATOM   2331  CG  LEU B 295      10.453  -0.957   5.028  1.00 96.76           C  
ATOM   2332  CD1 LEU B 295       9.978  -1.856   6.164  1.00 96.76           C  
ATOM   2333  CD2 LEU B 295       9.620   0.319   4.964  1.00 96.76           C  
ATOM   2334  N   ASP B 296      14.849   0.181   4.609  1.00 96.41           N  
ATOM   2335  CA  ASP B 296      16.104   0.663   5.179  1.00 96.41           C  
ATOM   2336  C   ASP B 296      16.708   1.770   4.318  1.00 96.41           C  
ATOM   2337  CB  ASP B 296      17.101  -0.487   5.333  1.00 96.41           C  
ATOM   2338  O   ASP B 296      17.124   2.809   4.835  1.00 96.41           O  
ATOM   2339  CG  ASP B 296      18.189  -0.195   6.351  1.00 96.41           C  
ATOM   2340  OD1 ASP B 296      17.892  -0.138   7.563  1.00 96.41           O  
ATOM   2341  OD2 ASP B 296      19.355  -0.018   5.936  1.00 96.41           O  
ATOM   2342  N   ILE B 297      16.693   1.612   2.972  1.00 97.49           N  
ATOM   2343  CA  ILE B 297      17.281   2.620   2.097  1.00 97.49           C  
ATOM   2344  C   ILE B 297      16.416   3.878   2.105  1.00 97.49           C  
ATOM   2345  CB  ILE B 297      17.444   2.091   0.655  1.00 97.49           C  
ATOM   2346  O   ILE B 297      16.933   4.996   2.030  1.00 97.49           O  
ATOM   2347  CG1 ILE B 297      18.335   3.034  -0.162  1.00 97.49           C  
ATOM   2348  CG2 ILE B 297      16.078   1.913  -0.013  1.00 97.49           C  
ATOM   2349  CD1 ILE B 297      19.758   3.154   0.366  1.00 97.49           C  
ATOM   2350  N   GLU B 298      15.179   3.672   2.203  1.00 96.22           N  
ATOM   2351  CA  GLU B 298      14.251   4.798   2.267  1.00 96.22           C  
ATOM   2352  C   GLU B 298      14.472   5.624   3.531  1.00 96.22           C  
ATOM   2353  CB  GLU B 298      12.803   4.306   2.206  1.00 96.22           C  
ATOM   2354  O   GLU B 298      14.554   6.852   3.469  1.00 96.22           O  
ATOM   2355  CG  GLU B 298      11.779   5.424   2.074  1.00 96.22           C  
ATOM   2356  CD  GLU B 298      10.352   4.917   1.933  1.00 96.22           C  
ATOM   2357  OE1 GLU B 298       9.725   4.576   2.961  1.00 96.22           O  
ATOM   2358  OE2 GLU B 298       9.858   4.860   0.785  1.00 96.22           O  
ATOM   2359  N   ALA B 299      14.567   4.978   4.661  1.00 93.65           N  
ATOM   2360  CA  ALA B 299      14.803   5.678   5.921  1.00 93.65           C  
ATOM   2361  C   ALA B 299      16.127   6.435   5.889  1.00 93.65           C  
ATOM   2362  CB  ALA B 299      14.784   4.694   7.088  1.00 93.65           C  
ATOM   2363  O   ALA B 299      16.251   7.509   6.483  1.00 93.65           O  
ATOM   2364  N   PHE B 300      16.998   5.916   5.170  1.00 93.56           N  
ATOM   2365  CA  PHE B 300      18.355   6.443   5.089  1.00 93.56           C  
ATOM   2366  C   PHE B 300      18.404   7.675   4.192  1.00 93.56           C  
ATOM   2367  CB  PHE B 300      19.319   5.374   4.565  1.00 93.56           C  
ATOM   2368  O   PHE B 300      19.202   8.586   4.423  1.00 93.56           O  
ATOM   2369  CG  PHE B 300      20.771   5.739   4.716  1.00 93.56           C  
ATOM   2370  CD1 PHE B 300      21.633   5.679   3.628  1.00 93.56           C  
ATOM   2371  CD2 PHE B 300      21.273   6.142   5.946  1.00 93.56           C  
ATOM   2372  CE1 PHE B 300      22.978   6.017   3.765  1.00 93.56           C  
ATOM   2373  CE2 PHE B 300      22.616   6.481   6.091  1.00 93.56           C  
ATOM   2374  CZ  PHE B 300      23.466   6.416   4.999  1.00 93.56           C  
ATOM   2375  N   THR B 301      17.468   7.789   3.215  1.00 95.27           N  
ATOM   2376  CA  THR B 301      17.601   8.798   2.170  1.00 95.27           C  
ATOM   2377  C   THR B 301      16.421   9.765   2.199  1.00 95.27           C  
ATOM   2378  CB  THR B 301      17.704   8.150   0.777  1.00 95.27           C  
ATOM   2379  O   THR B 301      16.503  10.869   1.656  1.00 95.27           O  
ATOM   2380  CG2 THR B 301      18.970   7.309   0.654  1.00 95.27           C  
ATOM   2381  OG1 THR B 301      16.563   7.311   0.562  1.00 95.27           O  
ATOM   2382  N   MET B 302      15.366   9.394   2.839  1.00 93.92           N  
ATOM   2383  CA  MET B 302      14.157  10.211   2.784  1.00 93.92           C  
ATOM   2384  C   MET B 302      13.997  11.033   4.058  1.00 93.92           C  
ATOM   2385  CB  MET B 302      12.923   9.332   2.569  1.00 93.92           C  
ATOM   2386  O   MET B 302      14.293  10.552   5.153  1.00 93.92           O  
ATOM   2387  CG  MET B 302      11.645  10.119   2.331  1.00 93.92           C  
ATOM   2388  SD  MET B 302      10.200   9.033   2.015  1.00 93.92           S  
ATOM   2389  CE  MET B 302      10.624   8.408   0.365  1.00 93.92           C  
ATOM   2390  N   ASP B 303      13.475  12.280   3.895  1.00 91.70           N  
ATOM   2391  CA  ASP B 303      13.169  13.152   5.025  1.00 91.70           C  
ATOM   2392  C   ASP B 303      12.108  12.529   5.929  1.00 91.70           C  
ATOM   2393  CB  ASP B 303      12.702  14.524   4.534  1.00 91.70           C  
ATOM   2394  O   ASP B 303      11.161  11.905   5.445  1.00 91.70           O  
ATOM   2395  CG  ASP B 303      12.330  15.464   5.666  1.00 91.70           C  
ATOM   2396  OD1 ASP B 303      11.124  15.627   5.953  1.00 91.70           O  
ATOM   2397  OD2 ASP B 303      13.251  16.050   6.276  1.00 91.70           O  
ATOM   2398  N   ARG B 304      12.280  12.775   7.133  1.00 84.51           N  
ATOM   2399  CA  ARG B 304      11.441  12.161   8.158  1.00 84.51           C  
ATOM   2400  C   ARG B 304       9.969  12.486   7.927  1.00 84.51           C  
ATOM   2401  CB  ARG B 304      11.868  12.625   9.552  1.00 84.51           C  
ATOM   2402  O   ARG B 304       9.118  11.595   7.966  1.00 84.51           O  
ATOM   2403  CG  ARG B 304      11.027  12.046  10.678  1.00 84.51           C  
ATOM   2404  CD  ARG B 304      11.435  12.608  12.033  1.00 84.51           C  
ATOM   2405  NE  ARG B 304      10.913  13.956  12.236  1.00 84.51           N  
ATOM   2406  NH1 ARG B 304      11.803  14.204  14.354  1.00 84.51           N  
ATOM   2407  NH2 ARG B 304      10.580  15.900  13.414  1.00 84.51           N  
ATOM   2408  CZ  ARG B 304      11.100  14.684  13.334  1.00 84.51           C  
ATOM   2409  N   GLU B 305       9.685  13.826   7.711  1.00 83.88           N  
ATOM   2410  CA  GLU B 305       8.295  14.247   7.563  1.00 83.88           C  
ATOM   2411  C   GLU B 305       7.705  13.749   6.246  1.00 83.88           C  
ATOM   2412  CB  GLU B 305       8.183  15.771   7.647  1.00 83.88           C  
ATOM   2413  O   GLU B 305       6.532  13.376   6.188  1.00 83.88           O  
ATOM   2414  CG  GLU B 305       8.561  16.341   9.006  1.00 83.88           C  
ATOM   2415  CD  GLU B 305       7.794  15.709  10.157  1.00 83.88           C  
ATOM   2416  OE1 GLU B 305       8.432  15.241  11.127  1.00 83.88           O  
ATOM   2417  OE2 GLU B 305       6.545  15.680  10.086  1.00 83.88           O  
ATOM   2418  N   VAL B 306       8.505  13.649   5.251  1.00 87.87           N  
ATOM   2419  CA  VAL B 306       8.060  13.122   3.965  1.00 87.87           C  
ATOM   2420  C   VAL B 306       7.805  11.621   4.081  1.00 87.87           C  
ATOM   2421  CB  VAL B 306       9.091  13.403   2.849  1.00 87.87           C  
ATOM   2422  O   VAL B 306       6.819  11.109   3.544  1.00 87.87           O  
ATOM   2423  CG1 VAL B 306       8.667  12.735   1.542  1.00 87.87           C  
ATOM   2424  CG2 VAL B 306       9.265  14.908   2.651  1.00 87.87           C  
ATOM   2425  N   ARG B 307       8.608  10.915   4.799  1.00 90.24           N  
ATOM   2426  CA  ARG B 307       8.441   9.479   4.998  1.00 90.24           C  
ATOM   2427  C   ARG B 307       7.128   9.175   5.711  1.00 90.24           C  
ATOM   2428  CB  ARG B 307       9.615   8.907   5.795  1.00 90.24           C  
ATOM   2429  O   ARG B 307       6.446   8.203   5.379  1.00 90.24           O  
ATOM   2430  CG  ARG B 307       9.624   7.388   5.874  1.00 90.24           C  
ATOM   2431  CD  ARG B 307      10.875   6.867   6.567  1.00 90.24           C  
ATOM   2432  NE  ARG B 307      10.830   5.418   6.741  1.00 90.24           N  
ATOM   2433  NH1 ARG B 307       9.939   5.492   8.871  1.00 90.24           N  
ATOM   2434  NH2 ARG B 307      10.391   3.474   7.882  1.00 90.24           N  
ATOM   2435  CZ  ARG B 307      10.387   4.798   7.831  1.00 90.24           C  
ATOM   2436  N   LYS B 308       6.787   9.976   6.681  1.00 84.37           N  
ATOM   2437  CA  LYS B 308       5.532   9.802   7.406  1.00 84.37           C  
ATOM   2438  C   LYS B 308       4.334   9.923   6.469  1.00 84.37           C  
ATOM   2439  CB  LYS B 308       5.418  10.826   8.537  1.00 84.37           C  
ATOM   2440  O   LYS B 308       3.396   9.127   6.546  1.00 84.37           O  
ATOM   2441  CG  LYS B 308       6.243  10.483   9.768  1.00 84.37           C  
ATOM   2442  CD  LYS B 308       6.041  11.506  10.879  1.00 84.37           C  
ATOM   2443  CE  LYS B 308       6.914  11.199  12.088  1.00 84.37           C  
ATOM   2444  NZ  LYS B 308       6.761  12.230  13.158  1.00 84.37           N  
ATOM   2445  N   ILE B 309       4.370  10.919   5.603  1.00 84.47           N  
ATOM   2446  CA  ILE B 309       3.309  11.096   4.618  1.00 84.47           C  
ATOM   2447  C   ILE B 309       3.271   9.892   3.678  1.00 84.47           C  
ATOM   2448  CB  ILE B 309       3.498  12.400   3.811  1.00 84.47           C  
ATOM   2449  O   ILE B 309       2.209   9.307   3.452  1.00 84.47           O  
ATOM   2450  CG1 ILE B 309       3.368  13.620   4.729  1.00 84.47           C  
ATOM   2451  CG2 ILE B 309       2.492  12.472   2.658  1.00 84.47           C  
ATOM   2452  CD1 ILE B 309       3.779  14.933   4.077  1.00 84.47           C  
ATOM   2453  N   LYS B 310       4.408   9.491   3.198  1.00 95.28           N  
ATOM   2454  CA  LYS B 310       4.510   8.364   2.276  1.00 95.28           C  
ATOM   2455  C   LYS B 310       3.991   7.080   2.917  1.00 95.28           C  
ATOM   2456  CB  LYS B 310       5.956   8.173   1.818  1.00 95.28           C  
ATOM   2457  O   LYS B 310       3.354   6.261   2.252  1.00 95.28           O  
ATOM   2458  CG  LYS B 310       6.134   7.089   0.764  1.00 95.28           C  
ATOM   2459  CD  LYS B 310       6.414   5.733   1.399  1.00 95.28           C  
ATOM   2460  CE  LYS B 310       6.495   4.631   0.351  1.00 95.28           C  
ATOM   2461  NZ  LYS B 310       6.758   3.297   0.970  1.00 95.28           N  
ATOM   2462  N   GLN B 311       4.238   6.827   4.176  1.00 90.53           N  
ATOM   2463  CA  GLN B 311       3.733   5.658   4.889  1.00 90.53           C  
ATOM   2464  C   GLN B 311       2.208   5.611   4.859  1.00 90.53           C  
ATOM   2465  CB  GLN B 311       4.230   5.656   6.336  1.00 90.53           C  
ATOM   2466  O   GLN B 311       1.619   4.549   4.649  1.00 90.53           O  
ATOM   2467  CG  GLN B 311       5.687   5.237   6.485  1.00 90.53           C  
ATOM   2468  CD  GLN B 311       6.165   5.279   7.924  1.00 90.53           C  
ATOM   2469  NE2 GLN B 311       7.256   4.576   8.207  1.00 90.53           N  
ATOM   2470  OE1 GLN B 311       5.559   5.938   8.775  1.00 90.53           O  
ATOM   2471  N   GLY B 312       1.601   6.741   5.093  1.00 87.79           N  
ATOM   2472  CA  GLY B 312       0.156   6.815   4.955  1.00 87.79           C  
ATOM   2473  C   GLY B 312      -0.328   6.471   3.558  1.00 87.79           C  
ATOM   2474  O   GLY B 312      -1.314   5.749   3.398  1.00 87.79           O  
ATOM   2475  N   LEU B 313       0.408   6.942   2.557  1.00 92.87           N  
ATOM   2476  CA  LEU B 313       0.069   6.648   1.169  1.00 92.87           C  
ATOM   2477  C   LEU B 313       0.256   5.165   0.866  1.00 92.87           C  
ATOM   2478  CB  LEU B 313       0.927   7.486   0.218  1.00 92.87           C  
ATOM   2479  O   LEU B 313      -0.514   4.581   0.101  1.00 92.87           O  
ATOM   2480  CG  LEU B 313       0.640   8.988   0.192  1.00 92.87           C  
ATOM   2481  CD1 LEU B 313       1.694   9.715  -0.637  1.00 92.87           C  
ATOM   2482  CD2 LEU B 313      -0.757   9.256  -0.356  1.00 92.87           C  
ATOM   2483  N   GLY B 314       1.276   4.519   1.465  1.00 92.84           N  
ATOM   2484  CA  GLY B 314       1.490   3.088   1.318  1.00 92.84           C  
ATOM   2485  C   GLY B 314       0.317   2.256   1.801  1.00 92.84           C  
ATOM   2486  O   GLY B 314      -0.081   1.293   1.143  1.00 92.84           O  
ATOM   2487  N   LEU B 315      -0.263   2.624   2.925  1.00 91.29           N  
ATOM   2488  CA  LEU B 315      -1.432   1.938   3.462  1.00 91.29           C  
ATOM   2489  C   LEU B 315      -2.625   2.080   2.523  1.00 91.29           C  
ATOM   2490  CB  LEU B 315      -1.789   2.489   4.845  1.00 91.29           C  
ATOM   2491  O   LEU B 315      -3.324   1.102   2.248  1.00 91.29           O  
ATOM   2492  CG  LEU B 315      -0.836   2.127   5.986  1.00 91.29           C  
ATOM   2493  CD1 LEU B 315      -1.209   2.893   7.251  1.00 91.29           C  
ATOM   2494  CD2 LEU B 315      -0.852   0.624   6.240  1.00 91.29           C  
ATOM   2495  N   LYS B 316      -2.814   3.313   2.049  1.00 91.19           N  
ATOM   2496  CA  LYS B 316      -3.899   3.560   1.103  1.00 91.19           C  
ATOM   2497  C   LYS B 316      -3.690   2.776  -0.190  1.00 91.19           C  
ATOM   2498  CB  LYS B 316      -4.015   5.054   0.797  1.00 91.19           C  
ATOM   2499  O   LYS B 316      -4.628   2.171  -0.713  1.00 91.19           O  
ATOM   2500  CG  LYS B 316      -5.190   5.412  -0.102  1.00 91.19           C  
ATOM   2501  CD  LYS B 316      -6.521   5.079   0.559  1.00 91.19           C  
ATOM   2502  CE  LYS B 316      -7.698   5.537  -0.292  1.00 91.19           C  
ATOM   2503  NZ  LYS B 316      -9.006   5.206   0.348  1.00 91.19           N  
ATOM   2504  N   PHE B 317      -2.497   2.750  -0.654  1.00 96.25           N  
ATOM   2505  CA  PHE B 317      -2.160   1.994  -1.854  1.00 96.25           C  
ATOM   2506  C   PHE B 317      -2.470   0.513  -1.667  1.00 96.25           C  
ATOM   2507  CB  PHE B 317      -0.681   2.179  -2.210  1.00 96.25           C  
ATOM   2508  O   PHE B 317      -3.099  -0.108  -2.526  1.00 96.25           O  
ATOM   2509  CG  PHE B 317      -0.253   1.422  -3.438  1.00 96.25           C  
ATOM   2510  CD1 PHE B 317       0.588   0.320  -3.335  1.00 96.25           C  
ATOM   2511  CD2 PHE B 317      -0.690   1.813  -4.697  1.00 96.25           C  
ATOM   2512  CE1 PHE B 317       0.986  -0.382  -4.470  1.00 96.25           C  
ATOM   2513  CE2 PHE B 317      -0.296   1.117  -5.836  1.00 96.25           C  
ATOM   2514  CZ  PHE B 317       0.542   0.020  -5.720  1.00 96.25           C  
ATOM   2515  N   ALA B 318      -2.099  -0.069  -0.542  1.00 94.74           N  
ATOM   2516  CA  ALA B 318      -2.365  -1.473  -0.242  1.00 94.74           C  
ATOM   2517  C   ALA B 318      -3.862  -1.766  -0.274  1.00 94.74           C  
ATOM   2518  CB  ALA B 318      -1.782  -1.846   1.119  1.00 94.74           C  
ATOM   2519  O   ALA B 318      -4.294  -2.763  -0.858  1.00 94.74           O  
ATOM   2520  N   GLU B 319      -4.636  -0.885   0.246  1.00 91.78           N  
ATOM   2521  CA  GLU B 319      -6.086  -1.052   0.269  1.00 91.78           C  
ATOM   2522  C   GLU B 319      -6.669  -1.013  -1.140  1.00 91.78           C  
ATOM   2523  CB  GLU B 319      -6.738   0.028   1.138  1.00 91.78           C  
ATOM   2524  O   GLU B 319      -7.503  -1.849  -1.496  1.00 91.78           O  
ATOM   2525  CG  GLU B 319      -8.238  -0.153   1.321  1.00 91.78           C  
ATOM   2526  CD  GLU B 319      -8.880   0.954   2.141  1.00 91.78           C  
ATOM   2527  OE1 GLU B 319     -10.129   1.018   2.202  1.00 91.78           O  
ATOM   2528  OE2 GLU B 319      -8.128   1.764   2.727  1.00 91.78           O  
ATOM   2529  N   LEU B 320      -6.233  -0.058  -1.956  1.00 92.90           N  
ATOM   2530  CA  LEU B 320      -6.738   0.104  -3.314  1.00 92.90           C  
ATOM   2531  C   LEU B 320      -6.382  -1.103  -4.175  1.00 92.90           C  
ATOM   2532  CB  LEU B 320      -6.177   1.380  -3.947  1.00 92.90           C  
ATOM   2533  O   LEU B 320      -7.223  -1.608  -4.922  1.00 92.90           O  
ATOM   2534  CG  LEU B 320      -6.676   2.703  -3.363  1.00 92.90           C  
ATOM   2535  CD1 LEU B 320      -5.828   3.862  -3.875  1.00 92.90           C  
ATOM   2536  CD2 LEU B 320      -8.147   2.917  -3.705  1.00 92.90           C  
ATOM   2537  N   VAL B 321      -5.155  -1.630  -3.974  1.00 96.66           N  
ATOM   2538  CA  VAL B 321      -4.713  -2.793  -4.736  1.00 96.66           C  
ATOM   2539  C   VAL B 321      -5.495  -4.028  -4.296  1.00 96.66           C  
ATOM   2540  CB  VAL B 321      -3.196  -3.037  -4.572  1.00 96.66           C  
ATOM   2541  O   VAL B 321      -6.008  -4.777  -5.131  1.00 96.66           O  
ATOM   2542  CG1 VAL B 321      -2.784  -4.348  -5.240  1.00 96.66           C  
ATOM   2543  CG2 VAL B 321      -2.402  -1.867  -5.151  1.00 96.66           C  
ATOM   2544  N   TYR B 322      -5.643  -4.160  -3.015  1.00 94.35           N  
ATOM   2545  CA  TYR B 322      -6.344  -5.314  -2.461  1.00 94.35           C  
ATOM   2546  C   TYR B 322      -7.795  -5.344  -2.925  1.00 94.35           C  
ATOM   2547  CB  TYR B 322      -6.284  -5.294  -0.931  1.00 94.35           C  
ATOM   2548  O   TYR B 322      -8.332  -6.411  -3.233  1.00 94.35           O  
ATOM   2549  CG  TYR B 322      -6.858  -6.533  -0.286  1.00 94.35           C  
ATOM   2550  CD1 TYR B 322      -8.151  -6.536   0.233  1.00 94.35           C  
ATOM   2551  CD2 TYR B 322      -6.109  -7.700  -0.192  1.00 94.35           C  
ATOM   2552  CE1 TYR B 322      -8.684  -7.674   0.830  1.00 94.35           C  
ATOM   2553  CE2 TYR B 322      -6.631  -8.844   0.403  1.00 94.35           C  
ATOM   2554  OH  TYR B 322      -8.439  -9.951   1.500  1.00 94.35           O  
ATOM   2555  CZ  TYR B 322      -7.917  -8.822   0.910  1.00 94.35           C  
ATOM   2556  N   THR B 323      -8.389  -4.183  -3.114  1.00 89.43           N  
ATOM   2557  CA  THR B 323      -9.817  -4.119  -3.402  1.00 89.43           C  
ATOM   2558  C   THR B 323     -10.061  -3.985  -4.902  1.00 89.43           C  
ATOM   2559  CB  THR B 323     -10.484  -2.944  -2.664  1.00 89.43           C  
ATOM   2560  O   THR B 323     -11.198  -3.788  -5.337  1.00 89.43           O  
ATOM   2561  CG2 THR B 323     -10.447  -3.151  -1.153  1.00 89.43           C  
ATOM   2562  OG1 THR B 323      -9.791  -1.731  -2.985  1.00 89.43           O  
ATOM   2563  N   GLY B 324      -9.037  -3.989  -5.746  1.00 93.48           N  
ATOM   2564  CA  GLY B 324      -9.163  -4.105  -7.190  1.00 93.48           C  
ATOM   2565  C   GLY B 324      -9.232  -2.762  -7.893  1.00 93.48           C  
ATOM   2566  O   GLY B 324      -9.711  -2.673  -9.026  1.00 93.48           O  
ATOM   2567  N   PHE B 325      -8.776  -1.651  -7.273  1.00 92.45           N  
ATOM   2568  CA  PHE B 325      -8.908  -0.313  -7.838  1.00 92.45           C  
ATOM   2569  C   PHE B 325      -7.578   0.167  -8.406  1.00 92.45           C  
ATOM   2570  CB  PHE B 325      -9.413   0.672  -6.779  1.00 92.45           C  
ATOM   2571  O   PHE B 325      -7.272   1.361  -8.359  1.00 92.45           O  
ATOM   2572  CG  PHE B 325     -10.885   0.549  -6.489  1.00 92.45           C  
ATOM   2573  CD1 PHE B 325     -11.827   1.063  -7.371  1.00 92.45           C  
ATOM   2574  CD2 PHE B 325     -11.326  -0.082  -5.332  1.00 92.45           C  
ATOM   2575  CE1 PHE B 325     -13.190   0.951  -7.105  1.00 92.45           C  
ATOM   2576  CE2 PHE B 325     -12.686  -0.198  -5.059  1.00 92.45           C  
ATOM   2577  CZ  PHE B 325     -13.616   0.320  -5.946  1.00 92.45           C  
ATOM   2578  N   TRP B 326      -6.800  -0.743  -8.928  1.00 95.92           N  
ATOM   2579  CA  TRP B 326      -5.498  -0.429  -9.507  1.00 95.92           C  
ATOM   2580  C   TRP B 326      -5.618   0.679 -10.548  1.00 95.92           C  
ATOM   2581  CB  TRP B 326      -4.876  -1.676 -10.140  1.00 95.92           C  
ATOM   2582  O   TRP B 326      -4.815   1.615 -10.563  1.00 95.92           O  
ATOM   2583  CG  TRP B 326      -3.557  -1.427 -10.808  1.00 95.92           C  
ATOM   2584  CD1 TRP B 326      -3.342  -1.139 -12.127  1.00 95.92           C  
ATOM   2585  CD2 TRP B 326      -2.268  -1.448 -10.187  1.00 95.92           C  
ATOM   2586  CE2 TRP B 326      -1.316  -1.163 -11.191  1.00 95.92           C  
ATOM   2587  CE3 TRP B 326      -1.825  -1.679  -8.877  1.00 95.92           C  
ATOM   2588  NE1 TRP B 326      -1.997  -0.979 -12.364  1.00 95.92           N  
ATOM   2589  CH2 TRP B 326       0.461  -1.334  -9.636  1.00 95.92           C  
ATOM   2590  CZ2 TRP B 326       0.054  -1.104 -10.925  1.00 95.92           C  
ATOM   2591  CZ3 TRP B 326      -0.461  -1.619  -8.615  1.00 95.92           C  
ATOM   2592  N   HIS B 327      -6.646   0.657 -11.408  1.00 94.11           N  
ATOM   2593  CA  HIS B 327      -6.770   1.588 -12.523  1.00 94.11           C  
ATOM   2594  C   HIS B 327      -7.663   2.769 -12.157  1.00 94.11           C  
ATOM   2595  CB  HIS B 327      -7.323   0.875 -13.758  1.00 94.11           C  
ATOM   2596  O   HIS B 327      -8.029   3.568 -13.022  1.00 94.11           O  
ATOM   2597  CG  HIS B 327      -6.408  -0.173 -14.305  1.00 94.11           C  
ATOM   2598  CD2 HIS B 327      -6.532  -1.520 -14.362  1.00 94.11           C  
ATOM   2599  ND1 HIS B 327      -5.192   0.127 -14.880  1.00 94.11           N  
ATOM   2600  CE1 HIS B 327      -4.606  -0.993 -15.268  1.00 94.11           C  
ATOM   2601  NE2 HIS B 327      -5.398  -2.007 -14.966  1.00 94.11           N  
ATOM   2602  N   SER B 328      -7.966   2.916 -10.932  1.00 87.58           N  
ATOM   2603  CA  SER B 328      -8.809   4.026 -10.501  1.00 87.58           C  
ATOM   2604  C   SER B 328      -8.020   5.330 -10.444  1.00 87.58           C  
ATOM   2605  CB  SER B 328      -9.424   3.733  -9.132  1.00 87.58           C  
ATOM   2606  O   SER B 328      -6.795   5.315 -10.307  1.00 87.58           O  
ATOM   2607  OG  SER B 328      -8.431   3.748  -8.121  1.00 87.58           O  
ATOM   2608  N   PRO B 329      -8.767   6.467 -10.595  1.00 89.27           N  
ATOM   2609  CA  PRO B 329      -8.084   7.760 -10.511  1.00 89.27           C  
ATOM   2610  C   PRO B 329      -7.358   7.959  -9.182  1.00 89.27           C  
ATOM   2611  CB  PRO B 329      -9.223   8.771 -10.667  1.00 89.27           C  
ATOM   2612  O   PRO B 329      -6.244   8.487  -9.157  1.00 89.27           O  
ATOM   2613  CG  PRO B 329     -10.311   8.017 -11.362  1.00 89.27           C  
ATOM   2614  CD  PRO B 329     -10.167   6.560 -11.030  1.00 89.27           C  
ATOM   2615  N   GLU B 330      -7.906   7.519  -8.123  1.00 86.57           N  
ATOM   2616  CA  GLU B 330      -7.276   7.680  -6.816  1.00 86.57           C  
ATOM   2617  C   GLU B 330      -6.015   6.828  -6.703  1.00 86.57           C  
ATOM   2618  CB  GLU B 330      -8.257   7.320  -5.697  1.00 86.57           C  
ATOM   2619  O   GLU B 330      -5.028   7.249  -6.096  1.00 86.57           O  
ATOM   2620  CG  GLU B 330      -8.825   5.912  -5.808  1.00 86.57           C  
ATOM   2621  CD  GLU B 330     -10.137   5.854  -6.575  1.00 86.57           C  
ATOM   2622  OE1 GLU B 330     -10.988   4.992  -6.258  1.00 86.57           O  
ATOM   2623  OE2 GLU B 330     -10.316   6.678  -7.500  1.00 86.57           O  
ATOM   2624  N   CYS B 331      -6.059   5.651  -7.239  1.00 90.84           N  
ATOM   2625  CA  CYS B 331      -4.869   4.808  -7.196  1.00 90.84           C  
ATOM   2626  C   CYS B 331      -3.755   5.392  -8.056  1.00 90.84           C  
ATOM   2627  CB  CYS B 331      -5.199   3.391  -7.664  1.00 90.84           C  
ATOM   2628  O   CYS B 331      -2.584   5.345  -7.678  1.00 90.84           O  
ATOM   2629  SG  CYS B 331      -3.904   2.185  -7.303  1.00 90.84           S  
ATOM   2630  N   GLU B 332      -4.137   5.905  -9.231  1.00 92.65           N  
ATOM   2631  CA  GLU B 332      -3.168   6.579 -10.089  1.00 92.65           C  
ATOM   2632  C   GLU B 332      -2.519   7.758  -9.369  1.00 92.65           C  
ATOM   2633  CB  GLU B 332      -3.833   7.054 -11.383  1.00 92.65           C  
ATOM   2634  O   GLU B 332      -1.303   7.947  -9.447  1.00 92.65           O  
ATOM   2635  CG  GLU B 332      -2.848   7.484 -12.460  1.00 92.65           C  
ATOM   2636  CD  GLU B 332      -3.523   7.968 -13.733  1.00 92.65           C  
ATOM   2637  OE1 GLU B 332      -2.846   8.598 -14.578  1.00 92.65           O  
ATOM   2638  OE2 GLU B 332      -4.739   7.718 -13.886  1.00 92.65           O  
ATOM   2639  N   PHE B 333      -3.317   8.540  -8.671  1.00 91.09           N  
ATOM   2640  CA  PHE B 333      -2.819   9.679  -7.910  1.00 91.09           C  
ATOM   2641  C   PHE B 333      -1.865   9.222  -6.813  1.00 91.09           C  
ATOM   2642  CB  PHE B 333      -3.980  10.470  -7.300  1.00 91.09           C  
ATOM   2643  O   PHE B 333      -0.766   9.763  -6.673  1.00 91.09           O  
ATOM   2644  CG  PHE B 333      -3.545  11.665  -6.495  1.00 91.09           C  
ATOM   2645  CD1 PHE B 333      -3.528  11.616  -5.107  1.00 91.09           C  
ATOM   2646  CD2 PHE B 333      -3.153  12.837  -7.128  1.00 91.09           C  
ATOM   2647  CE1 PHE B 333      -3.125  12.720  -4.359  1.00 91.09           C  
ATOM   2648  CE2 PHE B 333      -2.750  13.945  -6.388  1.00 91.09           C  
ATOM   2649  CZ  PHE B 333      -2.738  13.885  -5.004  1.00 91.09           C  
ATOM   2650  N   VAL B 334      -2.271   8.260  -6.078  1.00 93.13           N  
ATOM   2651  CA  VAL B 334      -1.461   7.725  -4.989  1.00 93.13           C  
ATOM   2652  C   VAL B 334      -0.136   7.202  -5.539  1.00 93.13           C  
ATOM   2653  CB  VAL B 334      -2.203   6.604  -4.227  1.00 93.13           C  
ATOM   2654  O   VAL B 334       0.930   7.497  -4.993  1.00 93.13           O  
ATOM   2655  CG1 VAL B 334      -1.250   5.870  -3.285  1.00 93.13           C  
ATOM   2656  CG2 VAL B 334      -3.388   7.179  -3.453  1.00 93.13           C  
ATOM   2657  N   ARG B 335      -0.143   6.503  -6.671  1.00 95.17           N  
ATOM   2658  CA  ARG B 335       1.069   5.968  -7.281  1.00 95.17           C  
ATOM   2659  C   ARG B 335       1.997   7.091  -7.732  1.00 95.17           C  
ATOM   2660  CB  ARG B 335       0.722   5.067  -8.469  1.00 95.17           C  
ATOM   2661  O   ARG B 335       3.219   6.985  -7.599  1.00 95.17           O  
ATOM   2662  CG  ARG B 335       0.310   3.658  -8.073  1.00 95.17           C  
ATOM   2663  CD  ARG B 335       0.207   2.740  -9.283  1.00 95.17           C  
ATOM   2664  NE  ARG B 335      -0.692   3.283 -10.297  1.00 95.17           N  
ATOM   2665  NH1 ARG B 335      -2.319   1.667 -10.016  1.00 95.17           N  
ATOM   2666  NH2 ARG B 335      -2.609   3.336 -11.560  1.00 95.17           N  
ATOM   2667  CZ  ARG B 335      -1.871   2.761 -10.622  1.00 95.17           C  
ATOM   2668  N   HIS B 336       1.387   8.096  -8.243  1.00 94.69           N  
ATOM   2669  CA  HIS B 336       2.175   9.249  -8.663  1.00 94.69           C  
ATOM   2670  C   HIS B 336       2.883   9.894  -7.477  1.00 94.69           C  
ATOM   2671  CB  HIS B 336       1.288  10.276  -9.368  1.00 94.69           C  
ATOM   2672  O   HIS B 336       4.066  10.230  -7.562  1.00 94.69           O  
ATOM   2673  CG  HIS B 336       2.045  11.436  -9.933  1.00 94.69           C  
ATOM   2674  CD2 HIS B 336       2.198  12.703  -9.481  1.00 94.69           C  
ATOM   2675  ND1 HIS B 336       2.757  11.357 -11.110  1.00 94.69           N  
ATOM   2676  CE1 HIS B 336       3.317  12.529 -11.358  1.00 94.69           C  
ATOM   2677  NE2 HIS B 336       2.993  13.363 -10.385  1.00 94.69           N  
ATOM   2678  N   CYS B 337       2.217  10.083  -6.354  1.00 94.58           N  
ATOM   2679  CA  CYS B 337       2.792  10.675  -5.151  1.00 94.58           C  
ATOM   2680  C   CYS B 337       3.896   9.793  -4.583  1.00 94.58           C  
ATOM   2681  CB  CYS B 337       1.710  10.898  -4.095  1.00 94.58           C  
ATOM   2682  O   CYS B 337       4.947  10.292  -4.175  1.00 94.58           O  
ATOM   2683  SG  CYS B 337       0.507  12.169  -4.541  1.00 94.58           S  
ATOM   2684  N   ILE B 338       3.677   8.515  -4.607  1.00 96.40           N  
ATOM   2685  CA  ILE B 338       4.679   7.578  -4.113  1.00 96.40           C  
ATOM   2686  C   ILE B 338       5.924   7.641  -4.995  1.00 96.40           C  
ATOM   2687  CB  ILE B 338       4.129   6.135  -4.064  1.00 96.40           C  
ATOM   2688  O   ILE B 338       7.047   7.708  -4.491  1.00 96.40           O  
ATOM   2689  CG1 ILE B 338       3.107   5.991  -2.930  1.00 96.40           C  
ATOM   2690  CG2 ILE B 338       5.271   5.127  -3.903  1.00 96.40           C  
ATOM   2691  CD1 ILE B 338       2.320   4.689  -2.967  1.00 96.40           C  
ATOM   2692  N   ALA B 339       5.708   7.653  -6.298  1.00 96.09           N  
ATOM   2693  CA  ALA B 339       6.831   7.741  -7.229  1.00 96.09           C  
ATOM   2694  C   ALA B 339       7.646   9.008  -6.985  1.00 96.09           C  
ATOM   2695  CB  ALA B 339       6.331   7.704  -8.671  1.00 96.09           C  
ATOM   2696  O   ALA B 339       8.879   8.973  -7.004  1.00 96.09           O  
ATOM   2697  N   LYS B 340       6.963  10.081  -6.757  1.00 95.14           N  
ATOM   2698  CA  LYS B 340       7.633  11.349  -6.483  1.00 95.14           C  
ATOM   2699  C   LYS B 340       8.470  11.266  -5.210  1.00 95.14           C  
ATOM   2700  CB  LYS B 340       6.612  12.482  -6.366  1.00 95.14           C  
ATOM   2701  O   LYS B 340       9.592  11.774  -5.164  1.00 95.14           O  
ATOM   2702  CG  LYS B 340       7.230  13.849  -6.112  1.00 95.14           C  
ATOM   2703  CD  LYS B 340       8.051  14.322  -7.305  1.00 95.14           C  
ATOM   2704  CE  LYS B 340       8.582  15.733  -7.096  1.00 95.14           C  
ATOM   2705  NZ  LYS B 340       9.371  16.208  -8.271  1.00 95.14           N  
ATOM   2706  N   SER B 341       7.947  10.647  -4.230  1.00 94.40           N  
ATOM   2707  CA  SER B 341       8.653  10.519  -2.959  1.00 94.40           C  
ATOM   2708  C   SER B 341       9.918   9.681  -3.111  1.00 94.40           C  
ATOM   2709  CB  SER B 341       7.743   9.894  -1.901  1.00 94.40           C  
ATOM   2710  O   SER B 341      10.832   9.773  -2.289  1.00 94.40           O  
ATOM   2711  OG  SER B 341       7.610   8.499  -2.111  1.00 94.40           O  
ATOM   2712  N   GLN B 342      10.062   8.863  -4.165  1.00 97.49           N  
ATOM   2713  CA  GLN B 342      11.128   7.879  -4.321  1.00 97.49           C  
ATOM   2714  C   GLN B 342      12.274   8.437  -5.159  1.00 97.49           C  
ATOM   2715  CB  GLN B 342      10.587   6.598  -4.959  1.00 97.49           C  
ATOM   2716  O   GLN B 342      13.302   7.779  -5.332  1.00 97.49           O  
ATOM   2717  CG  GLN B 342       9.549   5.878  -4.108  1.00 97.49           C  
ATOM   2718  CD  GLN B 342      10.100   5.425  -2.769  1.00 97.49           C  
ATOM   2719  NE2 GLN B 342       9.520   5.932  -1.687  1.00 97.49           N  
ATOM   2720  OE1 GLN B 342      11.038   4.624  -2.708  1.00 97.49           O  
ATOM   2721  N   GLU B 343      12.219   9.635  -5.620  1.00 96.18           N  
ATOM   2722  CA  GLU B 343      13.165  10.233  -6.556  1.00 96.18           C  
ATOM   2723  C   GLU B 343      14.584  10.213  -5.997  1.00 96.18           C  
ATOM   2724  CB  GLU B 343      12.753  11.669  -6.893  1.00 96.18           C  
ATOM   2725  O   GLU B 343      15.547  10.015  -6.740  1.00 96.18           O  
ATOM   2726  CG  GLU B 343      11.617  11.762  -7.902  1.00 96.18           C  
ATOM   2727  CD  GLU B 343      11.218  13.193  -8.225  1.00 96.18           C  
ATOM   2728  OE1 GLU B 343      10.452  13.406  -9.192  1.00 96.18           O  
ATOM   2729  OE2 GLU B 343      11.675  14.109  -7.505  1.00 96.18           O  
ATOM   2730  N   ARG B 344      14.689  10.336  -4.673  1.00 95.47           N  
ATOM   2731  CA  ARG B 344      16.024  10.432  -4.093  1.00 95.47           C  
ATOM   2732  C   ARG B 344      16.359   9.186  -3.279  1.00 95.47           C  
ATOM   2733  CB  ARG B 344      16.141  11.678  -3.213  1.00 95.47           C  
ATOM   2734  O   ARG B 344      17.274   9.204  -2.454  1.00 95.47           O  
ATOM   2735  CG  ARG B 344      15.982  12.985  -3.973  1.00 95.47           C  
ATOM   2736  CD  ARG B 344      16.316  14.189  -3.103  1.00 95.47           C  
ATOM   2737  NE  ARG B 344      17.753  14.298  -2.864  1.00 95.47           N  
ATOM   2738  NH1 ARG B 344      18.131  15.801  -4.578  1.00 95.47           N  
ATOM   2739  NH2 ARG B 344      19.872  15.087  -3.268  1.00 95.47           N  
ATOM   2740  CZ  ARG B 344      18.582  15.062  -3.571  1.00 95.47           C  
ATOM   2741  N   VAL B 345      15.592   8.204  -3.430  1.00 97.75           N  
ATOM   2742  CA  VAL B 345      15.884   6.939  -2.764  1.00 97.75           C  
ATOM   2743  C   VAL B 345      16.830   6.107  -3.626  1.00 97.75           C  
ATOM   2744  CB  VAL B 345      14.593   6.143  -2.468  1.00 97.75           C  
ATOM   2745  O   VAL B 345      16.389   5.385  -4.523  1.00 97.75           O  
ATOM   2746  CG1 VAL B 345      14.919   4.828  -1.762  1.00 97.75           C  
ATOM   2747  CG2 VAL B 345      13.631   6.981  -1.627  1.00 97.75           C  
ATOM   2748  N   GLU B 346      18.090   6.260  -3.320  1.00 97.38           N  
ATOM   2749  CA  GLU B 346      19.162   5.643  -4.096  1.00 97.38           C  
ATOM   2750  C   GLU B 346      20.309   5.197  -3.194  1.00 97.38           C  
ATOM   2751  CB  GLU B 346      19.679   6.611  -5.164  1.00 97.38           C  
ATOM   2752  O   GLU B 346      20.655   5.886  -2.232  1.00 97.38           O  
ATOM   2753  CG  GLU B 346      20.513   5.943  -6.247  1.00 97.38           C  
ATOM   2754  CD  GLU B 346      20.799   6.853  -7.431  1.00 97.38           C  
ATOM   2755  OE1 GLU B 346      21.698   6.532  -8.241  1.00 97.38           O  
ATOM   2756  OE2 GLU B 346      20.118   7.896  -7.550  1.00 97.38           O  
ATOM   2757  N   GLY B 347      20.879   4.015  -3.497  1.00 98.17           N  
ATOM   2758  CA  GLY B 347      21.999   3.499  -2.726  1.00 98.17           C  
ATOM   2759  C   GLY B 347      22.023   1.984  -2.649  1.00 98.17           C  
ATOM   2760  O   GLY B 347      21.470   1.304  -3.517  1.00 98.17           O  
ATOM   2761  N   LYS B 348      22.786   1.499  -1.725  1.00 98.58           N  
ATOM   2762  CA  LYS B 348      22.975   0.058  -1.578  1.00 98.58           C  
ATOM   2763  C   LYS B 348      22.659  -0.396  -0.156  1.00 98.58           C  
ATOM   2764  CB  LYS B 348      24.405  -0.336  -1.949  1.00 98.58           C  
ATOM   2765  O   LYS B 348      22.967   0.308   0.809  1.00 98.58           O  
ATOM   2766  CG  LYS B 348      24.786  -0.006  -3.385  1.00 98.58           C  
ATOM   2767  CD  LYS B 348      26.239  -0.360  -3.674  1.00 98.58           C  
ATOM   2768  CE  LYS B 348      26.649   0.059  -5.079  1.00 98.58           C  
ATOM   2769  NZ  LYS B 348      28.084  -0.250  -5.352  1.00 98.58           N  
ATOM   2770  N   VAL B 349      22.014  -1.504  -0.105  1.00 98.64           N  
ATOM   2771  CA  VAL B 349      21.738  -2.124   1.186  1.00 98.64           C  
ATOM   2772  C   VAL B 349      22.274  -3.554   1.199  1.00 98.64           C  
ATOM   2773  CB  VAL B 349      20.226  -2.119   1.506  1.00 98.64           C  
ATOM   2774  O   VAL B 349      22.050  -4.316   0.256  1.00 98.64           O  
ATOM   2775  CG1 VAL B 349      19.957  -2.782   2.856  1.00 98.64           C  
ATOM   2776  CG2 VAL B 349      19.683  -0.692   1.491  1.00 98.64           C  
ATOM   2777  N   GLN B 350      22.986  -3.858   2.238  1.00 98.49           N  
ATOM   2778  CA  GLN B 350      23.457  -5.225   2.430  1.00 98.49           C  
ATOM   2779  C   GLN B 350      22.583  -5.972   3.434  1.00 98.49           C  
ATOM   2780  CB  GLN B 350      24.914  -5.232   2.896  1.00 98.49           C  
ATOM   2781  O   GLN B 350      22.362  -5.495   4.549  1.00 98.49           O  
ATOM   2782  CG  GLN B 350      25.922  -5.127   1.760  1.00 98.49           C  
ATOM   2783  CD  GLN B 350      27.356  -5.280   2.233  1.00 98.49           C  
ATOM   2784  NE2 GLN B 350      28.292  -5.299   1.290  1.00 98.49           N  
ATOM   2785  OE1 GLN B 350      27.620  -5.379   3.435  1.00 98.49           O  
ATOM   2786  N   VAL B 351      22.171  -7.131   2.998  1.00 98.66           N  
ATOM   2787  CA  VAL B 351      21.274  -7.893   3.861  1.00 98.66           C  
ATOM   2788  C   VAL B 351      21.812  -9.311   4.042  1.00 98.66           C  
ATOM   2789  CB  VAL B 351      19.838  -7.936   3.291  1.00 98.66           C  
ATOM   2790  O   VAL B 351      22.478  -9.847   3.154  1.00 98.66           O  
ATOM   2791  CG1 VAL B 351      19.264  -6.526   3.167  1.00 98.66           C  
ATOM   2792  CG2 VAL B 351      19.823  -8.644   1.937  1.00 98.66           C  
ATOM   2793  N   SER B 352      21.575  -9.815   5.235  1.00 98.49           N  
ATOM   2794  CA  SER B 352      21.808 -11.225   5.528  1.00 98.49           C  
ATOM   2795  C   SER B 352      20.504 -12.016   5.517  1.00 98.49           C  
ATOM   2796  CB  SER B 352      22.499 -11.384   6.883  1.00 98.49           C  
ATOM   2797  O   SER B 352      19.545 -11.651   6.200  1.00 98.49           O  
ATOM   2798  OG  SER B 352      22.628 -12.754   7.224  1.00 98.49           O  
ATOM   2799  N   VAL B 353      20.408 -13.099   4.668  1.00 98.36           N  
ATOM   2800  CA  VAL B 353      19.231 -13.957   4.573  1.00 98.36           C  
ATOM   2801  C   VAL B 353      19.527 -15.312   5.212  1.00 98.36           C  
ATOM   2802  CB  VAL B 353      18.782 -14.144   3.107  1.00 98.36           C  
ATOM   2803  O   VAL B 353      20.399 -16.048   4.744  1.00 98.36           O  
ATOM   2804  CG1 VAL B 353      17.446 -14.881   3.041  1.00 98.36           C  
ATOM   2805  CG2 VAL B 353      18.687 -12.793   2.401  1.00 98.36           C  
ATOM   2806  N   LEU B 354      18.673 -15.535   6.301  1.00 97.13           N  
ATOM   2807  CA  LEU B 354      19.025 -16.728   7.063  1.00 97.13           C  
ATOM   2808  C   LEU B 354      17.812 -17.274   7.809  1.00 97.13           C  
ATOM   2809  CB  LEU B 354      20.151 -16.418   8.053  1.00 97.13           C  
ATOM   2810  O   LEU B 354      17.198 -16.563   8.608  1.00 97.13           O  
ATOM   2811  CG  LEU B 354      20.619 -17.579   8.932  1.00 97.13           C  
ATOM   2812  CD1 LEU B 354      21.374 -18.606   8.095  1.00 97.13           C  
ATOM   2813  CD2 LEU B 354      21.491 -17.068  10.074  1.00 97.13           C  
ATOM   2814  N   LYS B 355      17.506 -18.479   7.579  1.00 96.58           N  
ATOM   2815  CA  LYS B 355      16.512 -19.276   8.292  1.00 96.58           C  
ATOM   2816  C   LYS B 355      15.230 -18.479   8.520  1.00 96.58           C  
ATOM   2817  CB  LYS B 355      17.072 -19.762   9.630  1.00 96.58           C  
ATOM   2818  O   LYS B 355      14.748 -18.380   9.650  1.00 96.58           O  
ATOM   2819  CG  LYS B 355      18.203 -20.771   9.497  1.00 96.58           C  
ATOM   2820  CD  LYS B 355      18.431 -21.529  10.798  1.00 96.58           C  
ATOM   2821  CE  LYS B 355      19.356 -22.722  10.597  1.00 96.58           C  
ATOM   2822  NZ  LYS B 355      19.221 -23.720  11.699  1.00 96.58           N  
ATOM   2823  N   GLY B 356      14.733 -17.962   7.525  1.00 96.07           N  
ATOM   2824  CA  GLY B 356      13.416 -17.347   7.548  1.00 96.07           C  
ATOM   2825  C   GLY B 356      13.455 -15.863   7.859  1.00 96.07           C  
ATOM   2826  O   GLY B 356      12.415 -15.203   7.895  1.00 96.07           O  
ATOM   2827  N   GLN B 357      14.660 -15.329   8.031  1.00 96.27           N  
ATOM   2828  CA  GLN B 357      14.751 -13.936   8.457  1.00 96.27           C  
ATOM   2829  C   GLN B 357      15.665 -13.136   7.533  1.00 96.27           C  
ATOM   2830  CB  GLN B 357      15.255 -13.848   9.899  1.00 96.27           C  
ATOM   2831  O   GLN B 357      16.541 -13.702   6.876  1.00 96.27           O  
ATOM   2832  CG  GLN B 357      14.165 -14.042  10.944  1.00 96.27           C  
ATOM   2833  CD  GLN B 357      13.163 -12.903  10.966  1.00 96.27           C  
ATOM   2834  NE2 GLN B 357      12.101 -13.063  11.748  1.00 96.27           N  
ATOM   2835  OE1 GLN B 357      13.343 -11.888  10.286  1.00 96.27           O  
ATOM   2836  N   VAL B 358      15.368 -11.851   7.428  1.00 97.51           N  
ATOM   2837  CA  VAL B 358      16.221 -10.900   6.722  1.00 97.51           C  
ATOM   2838  C   VAL B 358      16.796  -9.889   7.711  1.00 97.51           C  
ATOM   2839  CB  VAL B 358      15.449 -10.170   5.600  1.00 97.51           C  
ATOM   2840  O   VAL B 358      16.048  -9.198   8.408  1.00 97.51           O  
ATOM   2841  CG1 VAL B 358      16.362  -9.188   4.868  1.00 97.51           C  
ATOM   2842  CG2 VAL B 358      14.850 -11.178   4.622  1.00 97.51           C  
ATOM   2843  N   TYR B 359      18.141  -9.810   7.749  1.00 97.36           N  
ATOM   2844  CA  TYR B 359      18.811  -8.862   8.632  1.00 97.36           C  
ATOM   2845  C   TYR B 359      19.562  -7.806   7.830  1.00 97.36           C  
ATOM   2846  CB  TYR B 359      19.779  -9.591   9.569  1.00 97.36           C  
ATOM   2847  O   TYR B 359      20.251  -8.128   6.859  1.00 97.36           O  
ATOM   2848  CG  TYR B 359      19.095 -10.500  10.561  1.00 97.36           C  
ATOM   2849  CD1 TYR B 359      18.659 -10.018  11.793  1.00 97.36           C  
ATOM   2850  CD2 TYR B 359      18.883 -11.843  10.269  1.00 97.36           C  
ATOM   2851  CE1 TYR B 359      18.030 -10.852  12.711  1.00 97.36           C  
ATOM   2852  CE2 TYR B 359      18.255 -12.687  11.179  1.00 97.36           C  
ATOM   2853  OH  TYR B 359      17.209 -13.014  13.300  1.00 97.36           O  
ATOM   2854  CZ  TYR B 359      17.832 -12.183  12.395  1.00 97.36           C  
ATOM   2855  N   ILE B 360      19.418  -6.624   8.289  1.00 97.41           N  
ATOM   2856  CA  ILE B 360      20.131  -5.532   7.635  1.00 97.41           C  
ATOM   2857  C   ILE B 360      21.560  -5.456   8.170  1.00 97.41           C  
ATOM   2858  CB  ILE B 360      19.409  -4.182   7.841  1.00 97.41           C  
ATOM   2859  O   ILE B 360      21.772  -5.390   9.383  1.00 97.41           O  
ATOM   2860  CG1 ILE B 360      17.959  -4.272   7.353  1.00 97.41           C  
ATOM   2861  CG2 ILE B 360      20.159  -3.054   7.125  1.00 97.41           C  
ATOM   2862  CD1 ILE B 360      17.822  -4.666   5.888  1.00 97.41           C  
ATOM   2863  N   LEU B 361      22.509  -5.439   7.357  1.00 97.50           N  
ATOM   2864  CA  LEU B 361      23.906  -5.425   7.776  1.00 97.50           C  
ATOM   2865  C   LEU B 361      24.510  -4.034   7.609  1.00 97.50           C  
ATOM   2866  CB  LEU B 361      24.717  -6.446   6.975  1.00 97.50           C  
ATOM   2867  O   LEU B 361      25.354  -3.620   8.407  1.00 97.50           O  
ATOM   2868  CG  LEU B 361      24.325  -7.914   7.153  1.00 97.50           C  
ATOM   2869  CD1 LEU B 361      25.217  -8.808   6.298  1.00 97.50           C  
ATOM   2870  CD2 LEU B 361      24.406  -8.315   8.621  1.00 97.50           C  
ATOM   2871  N   GLY B 362      24.131  -3.345   6.607  1.00 96.10           N  
ATOM   2872  CA  GLY B 362      24.650  -2.011   6.352  1.00 96.10           C  
ATOM   2873  C   GLY B 362      24.010  -1.342   5.150  1.00 96.10           C  
ATOM   2874  O   GLY B 362      23.240  -1.970   4.420  1.00 96.10           O  
ATOM   2875  N   ARG B 363      24.287  -0.076   5.010  1.00 96.03           N  
ATOM   2876  CA  ARG B 363      23.751   0.687   3.887  1.00 96.03           C  
ATOM   2877  C   ARG B 363      24.655   1.867   3.545  1.00 96.03           C  
ATOM   2878  CB  ARG B 363      22.338   1.183   4.199  1.00 96.03           C  
ATOM   2879  O   ARG B 363      25.436   2.321   4.384  1.00 96.03           O  
ATOM   2880  CG  ARG B 363      22.243   2.015   5.468  1.00 96.03           C  
ATOM   2881  CD  ARG B 363      20.853   1.946   6.086  1.00 96.03           C  
ATOM   2882  NE  ARG B 363      20.623   0.668   6.754  1.00 96.03           N  
ATOM   2883  NH1 ARG B 363      19.093   1.502   8.271  1.00 96.03           N  
ATOM   2884  NH2 ARG B 363      19.659  -0.719   8.310  1.00 96.03           N  
ATOM   2885  CZ  ARG B 363      19.792   0.487   7.777  1.00 96.03           C  
ATOM   2886  N   GLU B 364      24.580   2.261   2.376  1.00 96.57           N  
ATOM   2887  CA  GLU B 364      25.312   3.433   1.907  1.00 96.57           C  
ATOM   2888  C   GLU B 364      24.567   4.133   0.774  1.00 96.57           C  
ATOM   2889  CB  GLU B 364      26.719   3.040   1.448  1.00 96.57           C  
ATOM   2890  O   GLU B 364      23.835   3.493   0.017  1.00 96.57           O  
ATOM   2891  CG  GLU B 364      26.738   2.180   0.192  1.00 96.57           C  
ATOM   2892  CD  GLU B 364      28.141   1.808  -0.259  1.00 96.57           C  
ATOM   2893  OE1 GLU B 364      28.296   1.267  -1.377  1.00 96.57           O  
ATOM   2894  OE2 GLU B 364      29.094   2.058   0.513  1.00 96.57           O  
ATOM   2895  N   SER B 365      24.745   5.475   0.722  1.00 96.52           N  
ATOM   2896  CA  SER B 365      24.109   6.267  -0.325  1.00 96.52           C  
ATOM   2897  C   SER B 365      24.804   7.613  -0.499  1.00 96.52           C  
ATOM   2898  CB  SER B 365      22.629   6.485  -0.009  1.00 96.52           C  
ATOM   2899  O   SER B 365      25.207   8.241   0.482  1.00 96.52           O  
ATOM   2900  OG  SER B 365      22.038   7.365  -0.949  1.00 96.52           O  
ATOM   2901  N   PRO B 366      24.914   8.001  -1.732  1.00 94.08           N  
ATOM   2902  CA  PRO B 366      25.436   9.351  -1.951  1.00 94.08           C  
ATOM   2903  C   PRO B 366      24.436  10.440  -1.568  1.00 94.08           C  
ATOM   2904  CB  PRO B 366      25.725   9.378  -3.454  1.00 94.08           C  
ATOM   2905  O   PRO B 366      24.807  11.611  -1.451  1.00 94.08           O  
ATOM   2906  CG  PRO B 366      24.811   8.349  -4.037  1.00 94.08           C  
ATOM   2907  CD  PRO B 366      24.567   7.288  -3.003  1.00 94.08           C  
ATOM   2908  N   LEU B 367      23.201  10.015  -1.397  1.00 93.47           N  
ATOM   2909  CA  LEU B 367      22.143  10.981  -1.123  1.00 93.47           C  
ATOM   2910  C   LEU B 367      21.641  10.846   0.310  1.00 93.47           C  
ATOM   2911  CB  LEU B 367      20.981  10.796  -2.103  1.00 93.47           C  
ATOM   2912  O   LEU B 367      20.502  11.211   0.611  1.00 93.47           O  
ATOM   2913  CG  LEU B 367      21.304  10.998  -3.584  1.00 93.47           C  
ATOM   2914  CD1 LEU B 367      20.082  10.685  -4.441  1.00 93.47           C  
ATOM   2915  CD2 LEU B 367      21.790  12.421  -3.836  1.00 93.47           C  
ATOM   2916  N   SER B 368      22.515  10.339   1.154  1.00 90.58           N  
ATOM   2917  CA  SER B 368      22.151  10.118   2.550  1.00 90.58           C  
ATOM   2918  C   SER B 368      21.942  11.439   3.283  1.00 90.58           C  
ATOM   2919  CB  SER B 368      23.227   9.296   3.260  1.00 90.58           C  
ATOM   2920  O   SER B 368      22.663  12.409   3.043  1.00 90.58           O  
ATOM   2921  OG  SER B 368      22.983   9.246   4.655  1.00 90.58           O  
ATOM   2922  N   LEU B 369      20.893  11.391   4.093  1.00 86.87           N  
ATOM   2923  CA  LEU B 369      20.671  12.536   4.969  1.00 86.87           C  
ATOM   2924  C   LEU B 369      21.368  12.337   6.311  1.00 86.87           C  
ATOM   2925  CB  LEU B 369      19.173  12.762   5.187  1.00 86.87           C  
ATOM   2926  O   LEU B 369      21.317  13.213   7.177  1.00 86.87           O  
ATOM   2927  CG  LEU B 369      18.363  13.172   3.956  1.00 86.87           C  
ATOM   2928  CD1 LEU B 369      16.873  13.188   4.283  1.00 86.87           C  
ATOM   2929  CD2 LEU B 369      18.818  14.535   3.446  1.00 86.87           C  
ATOM   2930  N   TYR B 370      22.012  11.240   6.469  1.00 86.16           N  
ATOM   2931  CA  TYR B 370      22.809  10.936   7.653  1.00 86.16           C  
ATOM   2932  C   TYR B 370      24.176  11.604   7.576  1.00 86.16           C  
ATOM   2933  CB  TYR B 370      22.976   9.422   7.815  1.00 86.16           C  
ATOM   2934  O   TYR B 370      24.924  11.394   6.617  1.00 86.16           O  
ATOM   2935  CG  TYR B 370      23.766   9.026   9.038  1.00 86.16           C  
ATOM   2936  CD1 TYR B 370      25.129   8.751   8.953  1.00 86.16           C  
ATOM   2937  CD2 TYR B 370      23.151   8.925  10.282  1.00 86.16           C  
ATOM   2938  CE1 TYR B 370      25.860   8.384  10.077  1.00 86.16           C  
ATOM   2939  CE2 TYR B 370      23.873   8.558  11.413  1.00 86.16           C  
ATOM   2940  OH  TYR B 370      25.944   7.927  12.418  1.00 86.16           O  
ATOM   2941  CZ  TYR B 370      25.225   8.291  11.301  1.00 86.16           C  
ATOM   2942  N   ASN B 371      24.439  12.465   8.505  1.00 83.38           N  
ATOM   2943  CA  ASN B 371      25.712  13.171   8.602  1.00 83.38           C  
ATOM   2944  C   ASN B 371      26.537  12.679   9.788  1.00 83.38           C  
ATOM   2945  CB  ASN B 371      25.483  14.680   8.705  1.00 83.38           C  
ATOM   2946  O   ASN B 371      26.256  13.032  10.934  1.00 83.38           O  
ATOM   2947  CG  ASN B 371      26.772  15.474   8.616  1.00 83.38           C  
ATOM   2948  ND2 ASN B 371      26.689  16.681   8.069  1.00 83.38           N  
ATOM   2949  OD1 ASN B 371      27.833  15.006   9.036  1.00 83.38           O  
ATOM   2950  N   GLU B 372      27.532  11.897   9.466  1.00 82.86           N  
ATOM   2951  CA  GLU B 372      28.356  11.244  10.479  1.00 82.86           C  
ATOM   2952  C   GLU B 372      28.999  12.267  11.411  1.00 82.86           C  
ATOM   2953  CB  GLU B 372      29.436  10.382   9.821  1.00 82.86           C  
ATOM   2954  O   GLU B 372      29.095  12.041  12.619  1.00 82.86           O  
ATOM   2955  CG  GLU B 372      30.111   9.406  10.774  1.00 82.86           C  
ATOM   2956  CD  GLU B 372      31.161   8.537  10.100  1.00 82.86           C  
ATOM   2957  OE1 GLU B 372      31.821   7.733  10.796  1.00 82.86           O  
ATOM   2958  OE2 GLU B 372      31.325   8.663   8.866  1.00 82.86           O  
ATOM   2959  N   GLU B 373      29.308  13.402  10.974  1.00 78.29           N  
ATOM   2960  CA  GLU B 373      29.966  14.440  11.761  1.00 78.29           C  
ATOM   2961  C   GLU B 373      28.994  15.087  12.744  1.00 78.29           C  
ATOM   2962  CB  GLU B 373      30.575  15.505  10.846  1.00 78.29           C  
ATOM   2963  O   GLU B 373      29.346  15.338  13.899  1.00 78.29           O  
ATOM   2964  CG  GLU B 373      31.819  15.039  10.103  1.00 78.29           C  
ATOM   2965  CD  GLU B 373      32.439  16.121   9.233  1.00 78.29           C  
ATOM   2966  OE1 GLU B 373      33.487  15.863   8.598  1.00 78.29           O  
ATOM   2967  OE2 GLU B 373      31.873  17.236   9.186  1.00 78.29           O  
ATOM   2968  N   LEU B 374      27.774  15.213  12.245  1.00 80.87           N  
ATOM   2969  CA  LEU B 374      26.762  15.878  13.059  1.00 80.87           C  
ATOM   2970  C   LEU B 374      26.312  14.979  14.206  1.00 80.87           C  
ATOM   2971  CB  LEU B 374      25.557  16.272  12.201  1.00 80.87           C  
ATOM   2972  O   LEU B 374      26.042  15.461  15.309  1.00 80.87           O  
ATOM   2973  CG  LEU B 374      25.393  17.764  11.908  1.00 80.87           C  
ATOM   2974  CD1 LEU B 374      25.195  17.992  10.413  1.00 80.87           C  
ATOM   2975  CD2 LEU B 374      24.225  18.340  12.701  1.00 80.87           C  
ATOM   2976  N   VAL B 375      26.459  13.661  13.993  1.00 79.53           N  
ATOM   2977  CA  VAL B 375      25.892  12.769  14.999  1.00 79.53           C  
ATOM   2978  C   VAL B 375      27.012  12.147  15.830  1.00 79.53           C  
ATOM   2979  CB  VAL B 375      25.029  11.662  14.354  1.00 79.53           C  
ATOM   2980  O   VAL B 375      26.751  11.457  16.818  1.00 79.53           O  
ATOM   2981  CG1 VAL B 375      23.757  12.253  13.748  1.00 79.53           C  
ATOM   2982  CG2 VAL B 375      25.831  10.912  13.292  1.00 79.53           C  
ATOM   2983  N   SER B 376      28.215  12.461  15.515  1.00 82.05           N  
ATOM   2984  CA  SER B 376      29.367  11.867  16.185  1.00 82.05           C  
ATOM   2985  C   SER B 376      29.451  12.315  17.641  1.00 82.05           C  
ATOM   2986  CB  SER B 376      30.660  12.233  15.455  1.00 82.05           C  
ATOM   2987  O   SER B 376      29.173  13.474  17.956  1.00 82.05           O  
ATOM   2988  OG  SER B 376      31.793  11.809  16.195  1.00 82.05           O  
ATOM   2989  N   MET B 377      29.629  11.457  18.495  1.00 81.88           N  
ATOM   2990  CA  MET B 377      29.871  11.793  19.896  1.00 81.88           C  
ATOM   2991  C   MET B 377      31.293  12.307  20.094  1.00 81.88           C  
ATOM   2992  CB  MET B 377      29.625  10.577  20.791  1.00 81.88           C  
ATOM   2993  O   MET B 377      31.627  12.826  21.160  1.00 81.88           O  
ATOM   2994  CG  MET B 377      28.172  10.132  20.835  1.00 81.88           C  
ATOM   2995  SD  MET B 377      27.812   9.048  22.271  1.00 81.88           S  
ATOM   2996  CE  MET B 377      26.683   7.857  21.498  1.00 81.88           C  
ATOM   2997  N   ASN B 378      32.094  12.148  19.129  1.00 82.42           N  
ATOM   2998  CA  ASN B 378      33.500  12.521  19.243  1.00 82.42           C  
ATOM   2999  C   ASN B 378      33.757  13.917  18.681  1.00 82.42           C  
ATOM   3000  CB  ASN B 378      34.388  11.493  18.538  1.00 82.42           C  
ATOM   3001  O   ASN B 378      34.777  14.536  18.987  1.00 82.42           O  
ATOM   3002  CG  ASN B 378      34.421  10.159  19.257  1.00 82.42           C  
ATOM   3003  ND2 ASN B 378      34.584   9.081  18.500  1.00 82.42           N  
ATOM   3004  OD1 ASN B 378      34.299  10.098  20.484  1.00 82.42           O  
ATOM   3005  N   VAL B 379      32.846  14.324  17.817  1.00 78.51           N  
ATOM   3006  CA  VAL B 379      32.977  15.642  17.205  1.00 78.51           C  
ATOM   3007  C   VAL B 379      31.715  16.461  17.467  1.00 78.51           C  
ATOM   3008  CB  VAL B 379      33.241  15.540  15.686  1.00 78.51           C  
ATOM   3009  O   VAL B 379      30.602  15.999  17.203  1.00 78.51           O  
ATOM   3010  CG1 VAL B 379      33.462  16.926  15.082  1.00 78.51           C  
ATOM   3011  CG2 VAL B 379      34.442  14.637  15.414  1.00 78.51           C  
ATOM   3012  N   GLN B 380      31.868  17.533  18.152  1.00 75.38           N  
ATOM   3013  CA  GLN B 380      30.717  18.368  18.481  1.00 75.38           C  
ATOM   3014  C   GLN B 380      30.115  18.994  17.226  1.00 75.38           C  
ATOM   3015  CB  GLN B 380      31.112  19.460  19.476  1.00 75.38           C  
ATOM   3016  O   GLN B 380      28.893  19.097  17.102  1.00 75.38           O  
ATOM   3017  CG  GLN B 380      29.925  20.174  20.108  1.00 75.38           C  
ATOM   3018  CD  GLN B 380      30.320  21.026  21.300  1.00 75.38           C  
ATOM   3019  NE2 GLN B 380      29.338  21.679  21.913  1.00 75.38           N  
ATOM   3020  OE1 GLN B 380      31.497  21.095  21.668  1.00 75.38           O  
ATOM   3021  N   GLY B 381      30.859  19.186  16.263  1.00 73.76           N  
ATOM   3022  CA  GLY B 381      30.421  19.872  15.058  1.00 73.76           C  
ATOM   3023  C   GLY B 381      29.792  21.224  15.337  1.00 73.76           C  
ATOM   3024  O   GLY B 381      30.201  21.926  16.264  1.00 73.76           O  
ATOM   3025  N   ASP B 382      28.815  21.747  14.596  1.00 77.00           N  
ATOM   3026  CA  ASP B 382      28.172  23.054  14.701  1.00 77.00           C  
ATOM   3027  C   ASP B 382      26.879  22.966  15.509  1.00 77.00           C  
ATOM   3028  CB  ASP B 382      27.887  23.625  13.311  1.00 77.00           C  
ATOM   3029  O   ASP B 382      26.086  23.909  15.524  1.00 77.00           O  
ATOM   3030  CG  ASP B 382      29.148  23.992  12.550  1.00 77.00           C  
ATOM   3031  OD1 ASP B 382      30.208  24.185  13.183  1.00 77.00           O  
ATOM   3032  OD2 ASP B 382      29.081  24.091  11.306  1.00 77.00           O  
ATOM   3033  N   TYR B 383      26.699  21.816  16.236  1.00 80.29           N  
ATOM   3034  CA  TYR B 383      25.500  21.612  17.042  1.00 80.29           C  
ATOM   3035  C   TYR B 383      25.679  22.191  18.441  1.00 80.29           C  
ATOM   3036  CB  TYR B 383      25.161  20.121  17.134  1.00 80.29           C  
ATOM   3037  O   TYR B 383      26.655  21.882  19.127  1.00 80.29           O  
ATOM   3038  CG  TYR B 383      23.965  19.823  18.006  1.00 80.29           C  
ATOM   3039  CD1 TYR B 383      24.127  19.329  19.298  1.00 80.29           C  
ATOM   3040  CD2 TYR B 383      22.672  20.035  17.539  1.00 80.29           C  
ATOM   3041  CE1 TYR B 383      23.028  19.051  20.105  1.00 80.29           C  
ATOM   3042  CE2 TYR B 383      21.566  19.761  18.337  1.00 80.29           C  
ATOM   3043  OH  TYR B 383      20.662  18.998  20.410  1.00 80.29           O  
ATOM   3044  CZ  TYR B 383      21.753  19.271  19.616  1.00 80.29           C  
ATOM   3045  N   GLU B 384      24.713  23.042  18.781  1.00 79.25           N  
ATOM   3046  CA  GLU B 384      24.738  23.633  20.116  1.00 79.25           C  
ATOM   3047  C   GLU B 384      23.800  22.892  21.065  1.00 79.25           C  
ATOM   3048  CB  GLU B 384      24.361  25.115  20.055  1.00 79.25           C  
ATOM   3049  O   GLU B 384      22.583  23.080  21.016  1.00 79.25           O  
ATOM   3050  CG  GLU B 384      24.779  25.907  21.285  1.00 79.25           C  
ATOM   3051  CD  GLU B 384      26.187  25.583  21.757  1.00 79.25           C  
ATOM   3052  OE1 GLU B 384      26.405  25.470  22.985  1.00 79.25           O  
ATOM   3053  OE2 GLU B 384      27.081  25.442  20.893  1.00 79.25           O  
ATOM   3054  N   PRO B 385      24.394  22.143  21.967  1.00 82.86           N  
ATOM   3055  CA  PRO B 385      23.617  21.302  22.881  1.00 82.86           C  
ATOM   3056  C   PRO B 385      22.648  22.108  23.744  1.00 82.86           C  
ATOM   3057  CB  PRO B 385      24.691  20.634  23.743  1.00 82.86           C  
ATOM   3058  O   PRO B 385      21.606  21.591  24.154  1.00 82.86           O  
ATOM   3059  CG  PRO B 385      25.929  20.668  22.907  1.00 82.86           C  
ATOM   3060  CD  PRO B 385      25.875  21.882  22.024  1.00 82.86           C  
ATOM   3061  N   THR B 386      22.975  23.367  24.026  1.00 82.49           N  
ATOM   3062  CA  THR B 386      22.112  24.200  24.857  1.00 82.49           C  
ATOM   3063  C   THR B 386      20.774  24.450  24.167  1.00 82.49           C  
ATOM   3064  CB  THR B 386      22.783  25.546  25.186  1.00 82.49           C  
ATOM   3065  O   THR B 386      19.775  24.744  24.826  1.00 82.49           O  
ATOM   3066  CG2 THR B 386      23.907  25.367  26.201  1.00 82.49           C  
ATOM   3067  OG1 THR B 386      23.326  26.109  23.984  1.00 82.49           O  
ATOM   3068  N   ASP B 387      20.722  24.411  22.883  1.00 78.77           N  
ATOM   3069  CA  ASP B 387      19.494  24.595  22.115  1.00 78.77           C  
ATOM   3070  C   ASP B 387      18.443  23.557  22.504  1.00 78.77           C  
ATOM   3071  CB  ASP B 387      19.782  24.514  20.614  1.00 78.77           C  
ATOM   3072  O   ASP B 387      17.243  23.840  22.475  1.00 78.77           O  
ATOM   3073  CG  ASP B 387      20.564  25.709  20.096  1.00 78.77           C  
ATOM   3074  OD1 ASP B 387      20.591  26.760  20.771  1.00 78.77           O  
ATOM   3075  OD2 ASP B 387      21.156  25.598  19.001  1.00 78.77           O  
ATOM   3076  N   ALA B 388      18.846  22.396  22.937  1.00 80.68           N  
ATOM   3077  CA  ALA B 388      17.947  21.311  23.322  1.00 80.68           C  
ATOM   3078  C   ALA B 388      17.196  21.651  24.606  1.00 80.68           C  
ATOM   3079  CB  ALA B 388      18.727  20.010  23.494  1.00 80.68           C  
ATOM   3080  O   ALA B 388      16.034  21.271  24.772  1.00 80.68           O  
ATOM   3081  N   THR B 389      17.817  22.396  25.502  1.00 84.68           N  
ATOM   3082  CA  THR B 389      17.186  22.780  26.760  1.00 84.68           C  
ATOM   3083  C   THR B 389      15.888  23.540  26.503  1.00 84.68           C  
ATOM   3084  CB  THR B 389      18.129  23.643  27.618  1.00 84.68           C  
ATOM   3085  O   THR B 389      14.834  23.175  27.028  1.00 84.68           O  
ATOM   3086  CG2 THR B 389      17.475  24.020  28.944  1.00 84.68           C  
ATOM   3087  OG1 THR B 389      19.331  22.909  27.882  1.00 84.68           O  
ATOM   3088  N   GLY B 390      15.939  24.599  25.724  1.00 79.33           N  
ATOM   3089  CA  GLY B 390      14.756  25.372  25.383  1.00 79.33           C  
ATOM   3090  C   GLY B 390      13.677  24.545  24.710  1.00 79.33           C  
ATOM   3091  O   GLY B 390      12.499  24.648  25.060  1.00 79.33           O  
ATOM   3092  N   PHE B 391      14.112  23.767  23.783  1.00 76.41           N  
ATOM   3093  CA  PHE B 391      13.188  22.907  23.053  1.00 76.41           C  
ATOM   3094  C   PHE B 391      12.434  21.989  24.008  1.00 76.41           C  
ATOM   3095  CB  PHE B 391      13.938  22.076  22.008  1.00 76.41           C  
ATOM   3096  O   PHE B 391      11.204  21.921  23.970  1.00 76.41           O  
ATOM   3097  CG  PHE B 391      13.066  21.093  21.274  1.00 76.41           C  
ATOM   3098  CD1 PHE B 391      13.026  19.758  21.655  1.00 76.41           C  
ATOM   3099  CD2 PHE B 391      12.286  21.506  20.201  1.00 76.41           C  
ATOM   3100  CE1 PHE B 391      12.220  18.846  20.978  1.00 76.41           C  
ATOM   3101  CE2 PHE B 391      11.478  20.601  19.519  1.00 76.41           C  
ATOM   3102  CZ  PHE B 391      11.447  19.271  19.909  1.00 76.41           C  
ATOM   3103  N   ILE B 392      13.093  21.352  24.891  1.00 83.39           N  
ATOM   3104  CA  ILE B 392      12.519  20.406  25.842  1.00 83.39           C  
ATOM   3105  C   ILE B 392      11.580  21.140  26.797  1.00 83.39           C  
ATOM   3106  CB  ILE B 392      13.618  19.664  26.635  1.00 83.39           C  
ATOM   3107  O   ILE B 392      10.468  20.677  27.062  1.00 83.39           O  
ATOM   3108  CG1 ILE B 392      14.407  18.731  25.709  1.00 83.39           C  
ATOM   3109  CG2 ILE B 392      13.008  18.887  27.805  1.00 83.39           C  
ATOM   3110  CD1 ILE B 392      15.677  18.169  26.332  1.00 83.39           C  
ATOM   3111  N   ASN B 393      12.005  22.274  27.238  1.00 84.20           N  
ATOM   3112  CA  ASN B 393      11.181  23.050  28.159  1.00 84.20           C  
ATOM   3113  C   ASN B 393       9.848  23.440  27.525  1.00 84.20           C  
ATOM   3114  CB  ASN B 393      11.931  24.298  28.629  1.00 84.20           C  
ATOM   3115  O   ASN B 393       8.796  23.310  28.154  1.00 84.20           O  
ATOM   3116  CG  ASN B 393      12.978  23.988  29.680  1.00 84.20           C  
ATOM   3117  ND2 ASN B 393      13.896  24.923  29.896  1.00 84.20           N  
ATOM   3118  OD1 ASN B 393      12.963  22.917  30.293  1.00 84.20           O  
ATOM   3119  N   ILE B 394       9.857  23.815  26.315  1.00 79.19           N  
ATOM   3120  CA  ILE B 394       8.659  24.250  25.606  1.00 79.19           C  
ATOM   3121  C   ILE B 394       7.734  23.056  25.376  1.00 79.19           C  
ATOM   3122  CB  ILE B 394       9.011  24.921  24.259  1.00 79.19           C  
ATOM   3123  O   ILE B 394       6.530  23.138  25.631  1.00 79.19           O  
ATOM   3124  CG1 ILE B 394       9.655  26.292  24.499  1.00 79.19           C  
ATOM   3125  CG2 ILE B 394       7.766  25.048  23.377  1.00 79.19           C  
ATOM   3126  CD1 ILE B 394      10.179  26.959  23.234  1.00 79.19           C  
ATOM   3127  N   ASN B 395       8.284  21.865  24.946  1.00 76.96           N  
ATOM   3128  CA  ASN B 395       7.463  20.698  24.642  1.00 76.96           C  
ATOM   3129  C   ASN B 395       6.939  20.035  25.913  1.00 76.96           C  
ATOM   3130  CB  ASN B 395       8.252  19.690  23.804  1.00 76.96           C  
ATOM   3131  O   ASN B 395       5.903  19.369  25.888  1.00 76.96           O  
ATOM   3132  CG  ASN B 395       8.253  20.032  22.327  1.00 76.96           C  
ATOM   3133  ND2 ASN B 395       9.352  20.608  21.853  1.00 76.96           N  
ATOM   3134  OD1 ASN B 395       7.275  19.782  21.619  1.00 76.96           O  
ATOM   3135  N   SER B 396       7.633  20.325  26.997  1.00 82.42           N  
ATOM   3136  CA  SER B 396       7.242  19.709  28.261  1.00 82.42           C  
ATOM   3137  C   SER B 396       6.026  20.404  28.862  1.00 82.42           C  
ATOM   3138  CB  SER B 396       8.403  19.743  29.255  1.00 82.42           C  
ATOM   3139  O   SER B 396       5.357  19.850  29.737  1.00 82.42           O  
ATOM   3140  OG  SER B 396       8.642  21.065  29.705  1.00 82.42           O  
ATOM   3141  N   LEU B 397       5.685  21.595  28.543  1.00 80.35           N  
ATOM   3142  CA  LEU B 397       4.591  22.366  29.123  1.00 80.35           C  
ATOM   3143  C   LEU B 397       3.273  21.606  29.012  1.00 80.35           C  
ATOM   3144  CB  LEU B 397       4.468  23.727  28.433  1.00 80.35           C  
ATOM   3145  O   LEU B 397       2.515  21.524  29.981  1.00 80.35           O  
ATOM   3146  CG  LEU B 397       5.463  24.802  28.872  1.00 80.35           C  
ATOM   3147  CD1 LEU B 397       5.421  25.987  27.914  1.00 80.35           C  
ATOM   3148  CD2 LEU B 397       5.170  25.251  30.300  1.00 80.35           C  
ATOM   3149  N   ARG B 398       2.978  21.095  27.837  1.00 78.47           N  
ATOM   3150  CA  ARG B 398       1.721  20.377  27.647  1.00 78.47           C  
ATOM   3151  C   ARG B 398       1.646  19.155  28.557  1.00 78.47           C  
ATOM   3152  CB  ARG B 398       1.560  19.952  26.186  1.00 78.47           C  
ATOM   3153  O   ARG B 398       0.575  18.821  29.069  1.00 78.47           O  
ATOM   3154  CG  ARG B 398       2.407  18.751  25.796  1.00 78.47           C  
ATOM   3155  CD  ARG B 398       2.131  18.305  24.367  1.00 78.47           C  
ATOM   3156  NE  ARG B 398       3.014  17.216  23.962  1.00 78.47           N  
ATOM   3157  NH1 ARG B 398       1.320  15.671  23.679  1.00 78.47           N  
ATOM   3158  NH2 ARG B 398       3.498  15.074  23.289  1.00 78.47           N  
ATOM   3159  CZ  ARG B 398       2.609  15.990  23.644  1.00 78.47           C  
ATOM   3160  N   LEU B 399       2.818  18.513  28.679  1.00 81.89           N  
ATOM   3161  CA  LEU B 399       2.861  17.320  29.517  1.00 81.89           C  
ATOM   3162  C   LEU B 399       2.692  17.682  30.989  1.00 81.89           C  
ATOM   3163  CB  LEU B 399       4.179  16.568  29.313  1.00 81.89           C  
ATOM   3164  O   LEU B 399       1.976  16.998  31.723  1.00 81.89           O  
ATOM   3165  CG  LEU B 399       4.454  16.052  27.900  1.00 81.89           C  
ATOM   3166  CD1 LEU B 399       5.818  15.372  27.840  1.00 81.89           C  
ATOM   3167  CD2 LEU B 399       3.353  15.094  27.457  1.00 81.89           C  
ATOM   3168  N   LYS B 400       3.334  18.751  31.383  1.00 84.17           N  
ATOM   3169  CA  LYS B 400       3.198  19.238  32.752  1.00 84.17           C  
ATOM   3170  C   LYS B 400       1.762  19.662  33.045  1.00 84.17           C  
ATOM   3171  CB  LYS B 400       4.151  20.408  33.003  1.00 84.17           C  
ATOM   3172  O   LYS B 400       1.220  19.347  34.106  1.00 84.17           O  
ATOM   3173  CG  LYS B 400       5.619  20.013  33.044  1.00 84.17           C  
ATOM   3174  CD  LYS B 400       6.518  21.221  33.277  1.00 84.17           C  
ATOM   3175  CE  LYS B 400       7.991  20.836  33.252  1.00 84.17           C  
ATOM   3176  NZ  LYS B 400       8.876  22.025  33.437  1.00 84.17           N  
ATOM   3177  N   GLU B 401       1.049  20.254  32.150  1.00 78.34           N  
ATOM   3178  CA  GLU B 401      -0.332  20.698  32.310  1.00 78.34           C  
ATOM   3179  C   GLU B 401      -1.291  19.512  32.365  1.00 78.34           C  
ATOM   3180  CB  GLU B 401      -0.729  21.644  31.173  1.00 78.34           C  
ATOM   3181  O   GLU B 401      -2.238  19.509  33.154  1.00 78.34           O  
ATOM   3182  CG  GLU B 401      -1.974  22.468  31.465  1.00 78.34           C  
ATOM   3183  CD  GLU B 401      -1.952  23.124  32.836  1.00 78.34           C  
ATOM   3184  OE1 GLU B 401      -2.983  23.702  33.249  1.00 78.34           O  
ATOM   3185  OE2 GLU B 401      -0.895  23.060  33.503  1.00 78.34           O  
ATOM   3186  N   TYR B 402      -0.982  18.517  31.469  1.00 81.41           N  
ATOM   3187  CA  TYR B 402      -1.777  17.294  31.490  1.00 81.41           C  
ATOM   3188  C   TYR B 402      -1.731  16.637  32.864  1.00 81.41           C  
ATOM   3189  CB  TYR B 402      -1.280  16.312  30.424  1.00 81.41           C  
ATOM   3190  O   TYR B 402      -2.766  16.233  33.401  1.00 81.41           O  
ATOM   3191  CG  TYR B 402      -2.045  15.011  30.395  1.00 81.41           C  
ATOM   3192  CD1 TYR B 402      -1.477  13.836  30.884  1.00 81.41           C  
ATOM   3193  CD2 TYR B 402      -3.335  14.953  29.878  1.00 81.41           C  
ATOM   3194  CE1 TYR B 402      -2.177  12.634  30.857  1.00 81.41           C  
ATOM   3195  CE2 TYR B 402      -4.044  13.756  29.846  1.00 81.41           C  
ATOM   3196  OH  TYR B 402      -4.155  11.417  30.309  1.00 81.41           O  
ATOM   3197  CZ  TYR B 402      -3.458  12.604  30.338  1.00 81.41           C  
ATOM   3198  N   HIS B 403      -0.572  16.526  33.402  1.00 83.25           N  
ATOM   3199  CA  HIS B 403      -0.400  15.951  34.732  1.00 83.25           C  
ATOM   3200  C   HIS B 403      -1.113  16.787  35.790  1.00 83.25           C  
ATOM   3201  CB  HIS B 403       1.087  15.829  35.073  1.00 83.25           C  
ATOM   3202  O   HIS B 403      -1.762  16.240  36.684  1.00 83.25           O  
ATOM   3203  CG  HIS B 403       1.347  15.180  36.396  1.00 83.25           C  
ATOM   3204  CD2 HIS B 403       1.751  15.701  37.578  1.00 83.25           C  
ATOM   3205  ND1 HIS B 403       1.196  13.826  36.602  1.00 83.25           N  
ATOM   3206  CE1 HIS B 403       1.496  13.542  37.859  1.00 83.25           C  
ATOM   3207  NE2 HIS B 403       1.836  14.663  38.472  1.00 83.25           N  
ATOM   3208  N   ARG B 404      -0.975  18.047  35.715  1.00 79.87           N  
ATOM   3209  CA  ARG B 404      -1.624  18.943  36.666  1.00 79.87           C  
ATOM   3210  C   ARG B 404      -3.135  18.737  36.668  1.00 79.87           C  
ATOM   3211  CB  ARG B 404      -1.294  20.402  36.342  1.00 79.87           C  
ATOM   3212  O   ARG B 404      -3.753  18.645  37.730  1.00 79.87           O  
ATOM   3213  CG  ARG B 404      -1.819  21.394  37.368  1.00 79.87           C  
ATOM   3214  CD  ARG B 404      -1.693  22.830  36.878  1.00 79.87           C  
ATOM   3215  NE  ARG B 404      -2.625  23.112  35.790  1.00 79.87           N  
ATOM   3216  NH1 ARG B 404      -4.382  23.698  37.170  1.00 79.87           N  
ATOM   3217  NH2 ARG B 404      -4.642  23.745  34.893  1.00 79.87           N  
ATOM   3218  CZ  ARG B 404      -3.881  23.518  35.953  1.00 79.87           C  
ATOM   3219  N   LEU B 405      -3.808  18.494  35.505  1.00 77.47           N  
ATOM   3220  CA  LEU B 405      -5.250  18.319  35.364  1.00 77.47           C  
ATOM   3221  C   LEU B 405      -5.685  16.952  35.881  1.00 77.47           C  
ATOM   3222  CB  LEU B 405      -5.669  18.482  33.900  1.00 77.47           C  
ATOM   3223  O   LEU B 405      -6.753  16.823  36.484  1.00 77.47           O  
ATOM   3224  CG  LEU B 405      -5.909  19.913  33.419  1.00 77.47           C  
ATOM   3225  CD1 LEU B 405      -5.905  19.968  31.895  1.00 77.47           C  
ATOM   3226  CD2 LEU B 405      -7.223  20.452  33.975  1.00 77.47           C  
ATOM   3227  N   GLN B 406      -5.004  15.876  35.688  1.00 79.06           N  
ATOM   3228  CA  GLN B 406      -5.314  14.526  36.148  1.00 79.06           C  
ATOM   3229  C   GLN B 406      -5.282  14.442  37.671  1.00 79.06           C  
ATOM   3230  CB  GLN B 406      -4.336  13.516  35.546  1.00 79.06           C  
ATOM   3231  O   GLN B 406      -6.075  13.718  38.275  1.00 79.06           O  
ATOM   3232  CG  GLN B 406      -4.620  13.177  34.089  1.00 79.06           C  
ATOM   3233  CD  GLN B 406      -5.523  11.969  33.932  1.00 79.06           C  
ATOM   3234  NE2 GLN B 406      -6.068  11.787  32.734  1.00 79.06           N  
ATOM   3235  OE1 GLN B 406      -5.729  11.204  34.880  1.00 79.06           O  
ATOM   3236  N   SER B 407      -4.314  15.220  38.213  1.00 76.14           N  
ATOM   3237  CA  SER B 407      -4.201  15.250  39.667  1.00 76.14           C  
ATOM   3238  C   SER B 407      -5.417  15.914  40.303  1.00 76.14           C  
ATOM   3239  CB  SER B 407      -2.928  15.984  40.091  1.00 76.14           C  
ATOM   3240  O   SER B 407      -5.810  15.565  41.418  1.00 76.14           O  
ATOM   3241  OG  SER B 407      -2.697  17.109  39.261  1.00 76.14           O  
ATOM   3242  N   LYS B 408      -6.123  16.711  39.615  1.00 68.48           N  
ATOM   3243  CA  LYS B 408      -7.327  17.380  40.101  1.00 68.48           C  
ATOM   3244  C   LYS B 408      -8.547  16.471  39.981  1.00 68.48           C  
ATOM   3245  CB  LYS B 408      -7.565  18.681  39.334  1.00 68.48           C  
ATOM   3246  O   LYS B 408      -9.434  16.497  40.837  1.00 68.48           O  
ATOM   3247  CG  LYS B 408      -6.791  19.872  39.880  1.00 68.48           C  
ATOM   3248  CD  LYS B 408      -7.197  21.167  39.189  1.00 68.48           C  
ATOM   3249  CE  LYS B 408      -6.398  22.354  39.710  1.00 68.48           C  
ATOM   3250  NZ  LYS B 408      -6.769  23.621  39.011  1.00 68.48           N  
ATOM   3251  N   VAL B 409      -8.603  15.599  38.969  1.00 66.39           N  
ATOM   3252  CA  VAL B 409      -9.726  14.697  38.737  1.00 66.39           C  
ATOM   3253  C   VAL B 409      -9.625  13.494  39.672  1.00 66.39           C  
ATOM   3254  CB  VAL B 409      -9.781  14.225  37.266  1.00 66.39           C  
ATOM   3255  O   VAL B 409     -10.635  13.026  40.203  1.00 66.39           O  
ATOM   3256  CG1 VAL B 409     -10.928  13.239  37.058  1.00 66.39           C  
ATOM   3257  CG2 VAL B 409      -9.923  15.422  36.328  1.00 66.39           C  
ATOM   3258  N   THR B 410      -8.437  13.119  39.947  1.00 65.51           N  
ATOM   3259  CA  THR B 410      -8.238  11.954  40.802  1.00 65.51           C  
ATOM   3260  C   THR B 410      -8.350  12.339  42.274  1.00 65.51           C  
ATOM   3261  CB  THR B 410      -6.869  11.298  40.542  1.00 65.51           C  
ATOM   3262  O   THR B 410      -8.748  11.521  43.106  1.00 65.51           O  
ATOM   3263  CG2 THR B 410      -7.029   9.946  39.854  1.00 65.51           C  
ATOM   3264  OG1 THR B 410      -6.085  12.157  39.706  1.00 65.51           O  
ATOM   3265  N   ALA B 411      -8.143  13.564  42.572  1.00 64.23           N  
ATOM   3266  CA  ALA B 411      -8.268  14.029  43.951  1.00 64.23           C  
ATOM   3267  C   ALA B 411      -9.730  14.253  44.325  1.00 64.23           C  
ATOM   3268  CB  ALA B 411      -7.467  15.313  44.154  1.00 64.23           C  
ATOM   3269  O   ALA B 411     -10.094  14.185  45.501  1.00 64.23           O  
ATOM   3270  N   LYS B 412     -10.696  14.079  43.296  1.00 48.20           N  
ATOM   3271  CA  LYS B 412     -12.110  14.072  43.661  1.00 48.20           C  
ATOM   3272  C   LYS B 412     -12.657  12.648  43.714  1.00 48.20           C  
ATOM   3273  CB  LYS B 412     -12.923  14.909  42.673  1.00 48.20           C  
ATOM   3274  O   LYS B 412     -13.524  12.342  44.535  1.00 48.20           O  
ATOM   3275  CG  LYS B 412     -13.086  16.366  43.083  1.00 48.20           C  
ATOM   3276  CD  LYS B 412     -14.012  17.114  42.133  1.00 48.20           C  
ATOM   3277  CE  LYS B 412     -14.152  18.578  42.525  1.00 48.20           C  
ATOM   3278  NZ  LYS B 412     -15.026  19.326  41.572  1.00 48.20           N  
TER    3279      LYS B 412                                                      
ATOM   3280  N   MET C   1      -4.674  44.227  -8.467  1.00 27.35           N  
ATOM   3281  CA  MET C   1      -4.221  43.330  -7.408  1.00 27.35           C  
ATOM   3282  C   MET C   1      -4.357  43.990  -6.040  1.00 27.35           C  
ATOM   3283  CB  MET C   1      -2.770  42.908  -7.643  1.00 27.35           C  
ATOM   3284  O   MET C   1      -3.665  44.966  -5.745  1.00 27.35           O  
ATOM   3285  CG  MET C   1      -2.627  41.594  -8.393  1.00 27.35           C  
ATOM   3286  SD  MET C   1      -1.084  40.701  -7.960  1.00 27.35           S  
ATOM   3287  CE  MET C   1      -0.222  40.760  -9.555  1.00 27.35           C  
ATOM   3288  N   SER C   2      -5.577  44.204  -5.573  1.00 30.02           N  
ATOM   3289  CA  SER C   2      -5.971  44.927  -4.368  1.00 30.02           C  
ATOM   3290  C   SER C   2      -5.401  44.267  -3.117  1.00 30.02           C  
ATOM   3291  CB  SER C   2      -7.495  45.006  -4.264  1.00 30.02           C  
ATOM   3292  O   SER C   2      -5.619  43.077  -2.882  1.00 30.02           O  
ATOM   3293  OG  SER C   2      -8.070  43.711  -4.313  1.00 30.02           O  
ATOM   3294  N   GLU C   3      -4.119  44.447  -2.797  1.00 36.61           N  
ATOM   3295  CA  GLU C   3      -3.455  43.898  -1.619  1.00 36.61           C  
ATOM   3296  C   GLU C   3      -4.259  44.176  -0.352  1.00 36.61           C  
ATOM   3297  CB  GLU C   3      -2.042  44.471  -1.482  1.00 36.61           C  
ATOM   3298  O   GLU C   3      -4.716  45.300  -0.135  1.00 36.61           O  
ATOM   3299  CG  GLU C   3      -0.966  43.619  -2.140  1.00 36.61           C  
ATOM   3300  CD  GLU C   3       0.433  44.193  -1.984  1.00 36.61           C  
ATOM   3301  OE1 GLU C   3       1.411  43.529  -2.397  1.00 36.61           O  
ATOM   3302  OE2 GLU C   3       0.552  45.315  -1.444  1.00 36.61           O  
ATOM   3303  N   ALA C   4      -4.956  43.194   0.142  1.00 42.69           N  
ATOM   3304  CA  ALA C   4      -5.741  43.252   1.372  1.00 42.69           C  
ATOM   3305  C   ALA C   4      -4.967  43.953   2.485  1.00 42.69           C  
ATOM   3306  CB  ALA C   4      -6.145  41.847   1.813  1.00 42.69           C  
ATOM   3307  O   ALA C   4      -3.737  43.873   2.539  1.00 42.69           O  
ATOM   3308  N   TYR C   5      -5.421  45.037   2.894  1.00 46.29           N  
ATOM   3309  CA  TYR C   5      -4.855  45.729   4.047  1.00 46.29           C  
ATOM   3310  C   TYR C   5      -4.601  44.758   5.195  1.00 46.29           C  
ATOM   3311  CB  TYR C   5      -5.786  46.853   4.511  1.00 46.29           C  
ATOM   3312  O   TYR C   5      -5.491  43.996   5.579  1.00 46.29           O  
ATOM   3313  CG  TYR C   5      -5.253  47.637   5.685  1.00 46.29           C  
ATOM   3314  CD1 TYR C   5      -5.730  47.409   6.974  1.00 46.29           C  
ATOM   3315  CD2 TYR C   5      -4.272  48.607   5.510  1.00 46.29           C  
ATOM   3316  CE1 TYR C   5      -5.244  48.130   8.060  1.00 46.29           C  
ATOM   3317  CE2 TYR C   5      -3.778  49.334   6.588  1.00 46.29           C  
ATOM   3318  OH  TYR C   5      -3.783  49.805   8.928  1.00 46.29           O  
ATOM   3319  CZ  TYR C   5      -4.269  49.088   7.857  1.00 46.29           C  
ATOM   3320  N   PHE C   6      -3.284  44.511   5.437  1.00 53.51           N  
ATOM   3321  CA  PHE C   6      -2.928  43.788   6.652  1.00 53.51           C  
ATOM   3322  C   PHE C   6      -2.948  44.716   7.860  1.00 53.51           C  
ATOM   3323  CB  PHE C   6      -1.546  43.142   6.510  1.00 53.51           C  
ATOM   3324  O   PHE C   6      -2.374  45.806   7.822  1.00 53.51           O  
ATOM   3325  CG  PHE C   6      -1.582  41.749   5.942  1.00 53.51           C  
ATOM   3326  CD1 PHE C   6      -1.797  40.653   6.767  1.00 53.51           C  
ATOM   3327  CD2 PHE C   6      -1.401  41.536   4.581  1.00 53.51           C  
ATOM   3328  CE1 PHE C   6      -1.831  39.362   6.245  1.00 53.51           C  
ATOM   3329  CE2 PHE C   6      -1.434  40.250   4.052  1.00 53.51           C  
ATOM   3330  CZ  PHE C   6      -1.648  39.164   4.885  1.00 53.51           C  
ATOM   3331  N   ARG C   7      -3.816  44.434   8.728  1.00 55.09           N  
ATOM   3332  CA  ARG C   7      -3.968  45.246   9.931  1.00 55.09           C  
ATOM   3333  C   ARG C   7      -2.615  45.531  10.574  1.00 55.09           C  
ATOM   3334  CB  ARG C   7      -4.891  44.553  10.935  1.00 55.09           C  
ATOM   3335  O   ARG C   7      -1.836  44.609  10.826  1.00 55.09           O  
ATOM   3336  CG  ARG C   7      -5.782  45.507  11.714  1.00 55.09           C  
ATOM   3337  CD  ARG C   7      -6.721  44.763  12.653  1.00 55.09           C  
ATOM   3338  NE  ARG C   7      -7.585  45.680  13.390  1.00 55.09           N  
ATOM   3339  NH1 ARG C   7      -8.745  44.021  14.504  1.00 55.09           N  
ATOM   3340  NH2 ARG C   7      -9.255  46.226  14.869  1.00 55.09           N  
ATOM   3341  CZ  ARG C   7      -8.526  45.307  14.253  1.00 55.09           C  
ATOM   3342  N   VAL C   8      -2.200  46.872  10.467  1.00 59.52           N  
ATOM   3343  CA  VAL C   8      -0.990  47.325  11.144  1.00 59.52           C  
ATOM   3344  C   VAL C   8      -1.277  47.538  12.629  1.00 59.52           C  
ATOM   3345  CB  VAL C   8      -0.440  48.625  10.516  1.00 59.52           C  
ATOM   3346  O   VAL C   8      -2.295  48.132  12.992  1.00 59.52           O  
ATOM   3347  CG1 VAL C   8       0.837  49.070  11.226  1.00 59.52           C  
ATOM   3348  CG2 VAL C   8      -0.185  48.429   9.023  1.00 59.52           C  
ATOM   3349  N   GLU C   9      -0.450  47.011  13.543  1.00 68.74           N  
ATOM   3350  CA  GLU C   9      -0.642  47.077  14.988  1.00 68.74           C  
ATOM   3351  C   GLU C   9      -0.517  48.511  15.496  1.00 68.74           C  
ATOM   3352  CB  GLU C   9       0.364  46.175  15.707  1.00 68.74           C  
ATOM   3353  O   GLU C   9       0.302  49.283  14.995  1.00 68.74           O  
ATOM   3354  CG  GLU C   9      -0.097  44.732  15.850  1.00 68.74           C  
ATOM   3355  CD  GLU C   9       0.842  43.883  16.693  1.00 68.74           C  
ATOM   3356  OE1 GLU C   9       0.496  42.720  17.002  1.00 68.74           O  
ATOM   3357  OE2 GLU C   9       1.931  44.385  17.048  1.00 68.74           O  
ATOM   3358  N   SER C  10      -1.372  48.881  16.373  1.00 70.03           N  
ATOM   3359  CA  SER C  10      -1.369  50.203  16.991  1.00 70.03           C  
ATOM   3360  C   SER C  10      -0.065  50.460  17.738  1.00 70.03           C  
ATOM   3361  CB  SER C  10      -2.552  50.350  17.948  1.00 70.03           C  
ATOM   3362  O   SER C  10       0.482  49.556  18.372  1.00 70.03           O  
ATOM   3363  OG  SER C  10      -2.471  51.571  18.663  1.00 70.03           O  
ATOM   3364  N   GLY C  11       0.562  51.645  17.530  1.00 66.54           N  
ATOM   3365  CA  GLY C  11       1.713  52.081  18.305  1.00 66.54           C  
ATOM   3366  C   GLY C  11       1.339  52.939  19.499  1.00 66.54           C  
ATOM   3367  O   GLY C  11       2.202  53.574  20.109  1.00 66.54           O  
ATOM   3368  N   ALA C  12       0.026  52.971  19.816  1.00 69.68           N  
ATOM   3369  CA  ALA C  12      -0.513  53.922  20.785  1.00 69.68           C  
ATOM   3370  C   ALA C  12       0.112  53.715  22.162  1.00 69.68           C  
ATOM   3371  CB  ALA C  12      -2.032  53.793  20.868  1.00 69.68           C  
ATOM   3372  O   ALA C  12       0.289  54.672  22.920  1.00 69.68           O  
ATOM   3373  N   LEU C  13       0.492  52.460  22.431  1.00 63.99           N  
ATOM   3374  CA  LEU C  13       1.083  52.199  23.739  1.00 63.99           C  
ATOM   3375  C   LEU C  13       2.582  52.476  23.723  1.00 63.99           C  
ATOM   3376  CB  LEU C  13       0.824  50.752  24.165  1.00 63.99           C  
ATOM   3377  O   LEU C  13       3.238  52.430  24.767  1.00 63.99           O  
ATOM   3378  CG  LEU C  13      -0.617  50.404  24.544  1.00 63.99           C  
ATOM   3379  CD1 LEU C  13      -0.808  48.891  24.567  1.00 63.99           C  
ATOM   3380  CD2 LEU C  13      -0.977  51.014  25.894  1.00 63.99           C  
ATOM   3381  N   GLY C  14       3.109  52.769  22.562  1.00 63.29           N  
ATOM   3382  CA  GLY C  14       4.501  53.162  22.407  1.00 63.29           C  
ATOM   3383  C   GLY C  14       4.700  54.665  22.400  1.00 63.29           C  
ATOM   3384  O   GLY C  14       3.790  55.419  22.750  1.00 63.29           O  
ATOM   3385  N   PRO C  15       5.987  54.970  22.151  1.00 59.94           N  
ATOM   3386  CA  PRO C  15       6.289  56.402  22.201  1.00 59.94           C  
ATOM   3387  C   PRO C  15       5.605  57.188  21.085  1.00 59.94           C  
ATOM   3388  CB  PRO C  15       7.811  56.448  22.048  1.00 59.94           C  
ATOM   3389  O   PRO C  15       5.289  58.368  21.259  1.00 59.94           O  
ATOM   3390  CG  PRO C  15       8.210  55.033  21.775  1.00 59.94           C  
ATOM   3391  CD  PRO C  15       6.991  54.163  21.889  1.00 59.94           C  
ATOM   3392  N   GLU C  16       5.412  56.323  19.877  1.00 64.44           N  
ATOM   3393  CA  GLU C  16       4.818  57.042  18.753  1.00 64.44           C  
ATOM   3394  C   GLU C  16       3.665  56.253  18.141  1.00 64.44           C  
ATOM   3395  CB  GLU C  16       5.876  57.340  17.687  1.00 64.44           C  
ATOM   3396  O   GLU C  16       3.646  55.022  18.203  1.00 64.44           O  
ATOM   3397  CG  GLU C  16       6.852  58.439  18.081  1.00 64.44           C  
ATOM   3398  CD  GLU C  16       7.552  59.075  16.890  1.00 64.44           C  
ATOM   3399  OE1 GLU C  16       8.246  60.101  17.070  1.00 64.44           O  
ATOM   3400  OE2 GLU C  16       7.405  58.542  15.767  1.00 64.44           O  
ATOM   3401  N   GLU C  17       2.674  56.976  17.746  1.00 70.45           N  
ATOM   3402  CA  GLU C  17       1.569  56.395  16.990  1.00 70.45           C  
ATOM   3403  C   GLU C  17       2.045  55.852  15.645  1.00 70.45           C  
ATOM   3404  CB  GLU C  17       0.460  57.428  16.777  1.00 70.45           C  
ATOM   3405  O   GLU C  17       3.118  56.223  15.165  1.00 70.45           O  
ATOM   3406  CG  GLU C  17      -0.077  58.029  18.068  1.00 70.45           C  
ATOM   3407  CD  GLU C  17      -0.939  59.261  17.844  1.00 70.45           C  
ATOM   3408  OE1 GLU C  17      -1.629  59.700  18.792  1.00 70.45           O  
ATOM   3409  OE2 GLU C  17      -0.924  59.792  16.711  1.00 70.45           O  
ATOM   3410  N   ASN C  18       1.421  54.802  15.239  1.00 71.15           N  
ATOM   3411  CA  ASN C  18       1.649  54.289  13.892  1.00 71.15           C  
ATOM   3412  C   ASN C  18       0.633  54.847  12.900  1.00 71.15           C  
ATOM   3413  CB  ASN C  18       1.612  52.759  13.887  1.00 71.15           C  
ATOM   3414  O   ASN C  18      -0.550  54.511  12.961  1.00 71.15           O  
ATOM   3415  CG  ASN C  18       2.218  52.164  12.632  1.00 71.15           C  
ATOM   3416  ND2 ASN C  18       2.698  50.930  12.732  1.00 71.15           N  
ATOM   3417  OD1 ASN C  18       2.257  52.809  11.580  1.00 71.15           O  
ATOM   3418  N   PHE C  19       1.097  55.695  12.011  1.00 67.74           N  
ATOM   3419  CA  PHE C  19       0.246  56.429  11.082  1.00 67.74           C  
ATOM   3420  C   PHE C  19      -0.487  55.473  10.149  1.00 67.74           C  
ATOM   3421  CB  PHE C  19       1.074  57.427  10.266  1.00 67.74           C  
ATOM   3422  O   PHE C  19      -1.477  55.849   9.518  1.00 67.74           O  
ATOM   3423  CG  PHE C  19       0.635  58.857  10.429  1.00 67.74           C  
ATOM   3424  CD1 PHE C  19      -0.337  59.399   9.596  1.00 67.74           C  
ATOM   3425  CD2 PHE C  19       1.194  59.659  11.415  1.00 67.74           C  
ATOM   3426  CE1 PHE C  19      -0.745  60.722   9.744  1.00 67.74           C  
ATOM   3427  CE2 PHE C  19       0.790  60.982  11.569  1.00 67.74           C  
ATOM   3428  CZ  PHE C  19      -0.179  61.512  10.732  1.00 67.74           C  
ATOM   3429  N   LEU C  20      -0.073  54.203  10.121  1.00 66.33           N  
ATOM   3430  CA  LEU C  20      -0.696  53.246   9.213  1.00 66.33           C  
ATOM   3431  C   LEU C  20      -1.684  52.355   9.958  1.00 66.33           C  
ATOM   3432  CB  LEU C  20       0.369  52.386   8.527  1.00 66.33           C  
ATOM   3433  O   LEU C  20      -2.306  51.475   9.359  1.00 66.33           O  
ATOM   3434  CG  LEU C  20       1.341  53.121   7.602  1.00 66.33           C  
ATOM   3435  CD1 LEU C  20       2.496  52.205   7.212  1.00 66.33           C  
ATOM   3436  CD2 LEU C  20       0.616  53.633   6.363  1.00 66.33           C  
ATOM   3437  N   SER C  21      -1.787  52.615  11.192  1.00 72.20           N  
ATOM   3438  CA  SER C  21      -2.709  51.826  12.003  1.00 72.20           C  
ATOM   3439  C   SER C  21      -4.071  52.504  12.108  1.00 72.20           C  
ATOM   3440  CB  SER C  21      -2.134  51.599  13.402  1.00 72.20           C  
ATOM   3441  O   SER C  21      -4.170  53.640  12.578  1.00 72.20           O  
ATOM   3442  OG  SER C  21      -3.133  51.117  14.284  1.00 72.20           O  
ATOM   3443  N   LEU C  22      -5.108  51.776  11.721  1.00 73.54           N  
ATOM   3444  CA  LEU C  22      -6.460  52.319  11.789  1.00 73.54           C  
ATOM   3445  C   LEU C  22      -6.847  52.637  13.229  1.00 73.54           C  
ATOM   3446  CB  LEU C  22      -7.464  51.334  11.183  1.00 73.54           C  
ATOM   3447  O   LEU C  22      -7.498  53.650  13.493  1.00 73.54           O  
ATOM   3448  CG  LEU C  22      -7.662  51.413   9.669  1.00 73.54           C  
ATOM   3449  CD1 LEU C  22      -8.132  50.068   9.125  1.00 73.54           C  
ATOM   3450  CD2 LEU C  22      -8.655  52.515   9.315  1.00 73.54           C  
ATOM   3451  N   ASP C  23      -6.389  51.843  14.091  1.00 76.31           N  
ATOM   3452  CA  ASP C  23      -6.687  52.060  15.504  1.00 76.31           C  
ATOM   3453  C   ASP C  23      -6.048  53.352  16.008  1.00 76.31           C  
ATOM   3454  CB  ASP C  23      -6.207  50.873  16.342  1.00 76.31           C  
ATOM   3455  O   ASP C  23      -6.679  54.119  16.737  1.00 76.31           O  
ATOM   3456  CG  ASP C  23      -7.144  49.680  16.273  1.00 76.31           C  
ATOM   3457  OD1 ASP C  23      -8.372  49.876  16.151  1.00 76.31           O  
ATOM   3458  OD2 ASP C  23      -6.650  48.534  16.344  1.00 76.31           O  
ATOM   3459  N   ASP C  24      -4.876  53.633  15.562  1.00 79.36           N  
ATOM   3460  CA  ASP C  24      -4.187  54.848  15.984  1.00 79.36           C  
ATOM   3461  C   ASP C  24      -4.828  56.087  15.361  1.00 79.36           C  
ATOM   3462  CB  ASP C  24      -2.704  54.781  15.613  1.00 79.36           C  
ATOM   3463  O   ASP C  24      -4.939  57.128  16.012  1.00 79.36           O  
ATOM   3464  CG  ASP C  24      -1.894  53.920  16.565  1.00 79.36           C  
ATOM   3465  OD1 ASP C  24      -2.466  53.380  17.537  1.00 79.36           O  
ATOM   3466  OD2 ASP C  24      -0.671  53.782  16.344  1.00 79.36           O  
ATOM   3467  N   ILE C  25      -5.213  55.900  14.164  1.00 78.34           N  
ATOM   3468  CA  ILE C  25      -5.863  57.012  13.479  1.00 78.34           C  
ATOM   3469  C   ILE C  25      -7.157  57.379  14.203  1.00 78.34           C  
ATOM   3470  CB  ILE C  25      -6.154  56.673  12.000  1.00 78.34           C  
ATOM   3471  O   ILE C  25      -7.416  58.555  14.469  1.00 78.34           O  
ATOM   3472  CG1 ILE C  25      -4.844  56.552  11.213  1.00 78.34           C  
ATOM   3473  CG2 ILE C  25      -7.073  57.727  11.375  1.00 78.34           C  
ATOM   3474  CD1 ILE C  25      -5.020  56.020   9.797  1.00 78.34           C  
ATOM   3475  N   LEU C  26      -7.928  56.404  14.512  1.00 79.71           N  
ATOM   3476  CA  LEU C  26      -9.190  56.637  15.205  1.00 79.71           C  
ATOM   3477  C   LEU C  26      -8.948  57.201  16.601  1.00 79.71           C  
ATOM   3478  CB  LEU C  26      -9.998  55.340  15.299  1.00 79.71           C  
ATOM   3479  O   LEU C  26      -9.628  58.140  17.023  1.00 79.71           O  
ATOM   3480  CG  LEU C  26     -10.616  54.831  13.996  1.00 79.71           C  
ATOM   3481  CD1 LEU C  26     -11.157  53.417  14.184  1.00 79.71           C  
ATOM   3482  CD2 LEU C  26     -11.719  55.772  13.523  1.00 79.71           C  
ATOM   3483  N   MET C  27      -8.010  56.690  17.226  1.00 79.23           N  
ATOM   3484  CA  MET C  27      -7.673  57.156  18.567  1.00 79.23           C  
ATOM   3485  C   MET C  27      -7.199  58.605  18.537  1.00 79.23           C  
ATOM   3486  CB  MET C  27      -6.595  56.267  19.191  1.00 79.23           C  
ATOM   3487  O   MET C  27      -7.616  59.417  19.365  1.00 79.23           O  
ATOM   3488  CG  MET C  27      -6.204  56.676  20.602  1.00 79.23           C  
ATOM   3489  SD  MET C  27      -4.687  57.708  20.640  1.00 79.23           S  
ATOM   3490  CE  MET C  27      -3.510  56.574  19.851  1.00 79.23           C  
ATOM   3491  N   SER C  28      -6.357  58.946  17.563  1.00 81.05           N  
ATOM   3492  CA  SER C  28      -5.750  60.271  17.485  1.00 81.05           C  
ATOM   3493  C   SER C  28      -6.780  61.331  17.110  1.00 81.05           C  
ATOM   3494  CB  SER C  28      -4.607  60.277  16.469  1.00 81.05           C  
ATOM   3495  O   SER C  28      -6.533  62.528  17.269  1.00 81.05           O  
ATOM   3496  OG  SER C  28      -5.097  60.052  15.158  1.00 81.05           O  
ATOM   3497  N   HIS C  29      -7.894  60.874  16.662  1.00 80.02           N  
ATOM   3498  CA  HIS C  29      -8.959  61.800  16.296  1.00 80.02           C  
ATOM   3499  C   HIS C  29      -9.749  62.244  17.523  1.00 80.02           C  
ATOM   3500  CB  HIS C  29      -9.898  61.159  15.272  1.00 80.02           C  
ATOM   3501  O   HIS C  29     -10.574  63.157  17.439  1.00 80.02           O  
ATOM   3502  CG  HIS C  29      -9.984  61.913  13.983  1.00 80.02           C  
ATOM   3503  CD2 HIS C  29     -10.550  61.585  12.798  1.00 80.02           C  
ATOM   3504  ND1 HIS C  29      -9.439  63.168  13.817  1.00 80.02           N  
ATOM   3505  CE1 HIS C  29      -9.668  63.581  12.582  1.00 80.02           C  
ATOM   3506  NE2 HIS C  29     -10.340  62.639  11.942  1.00 80.02           N  
ATOM   3507  N   GLU C  30      -9.474  61.551  18.639  1.00 83.74           N  
ATOM   3508  CA  GLU C  30     -10.136  61.958  19.875  1.00 83.74           C  
ATOM   3509  C   GLU C  30      -9.745  63.380  20.268  1.00 83.74           C  
ATOM   3510  CB  GLU C  30      -9.800  60.988  21.010  1.00 83.74           C  
ATOM   3511  O   GLU C  30      -8.577  63.759  20.164  1.00 83.74           O  
ATOM   3512  CG  GLU C  30     -10.888  59.959  21.283  1.00 83.74           C  
ATOM   3513  CD  GLU C  30     -10.598  59.083  22.491  1.00 83.74           C  
ATOM   3514  OE1 GLU C  30     -11.424  58.200  22.813  1.00 83.74           O  
ATOM   3515  OE2 GLU C  30      -9.535  59.283  23.121  1.00 83.74           O  
ATOM   3516  N   LYS C  31     -10.731  64.220  20.662  1.00 86.24           N  
ATOM   3517  CA  LYS C  31     -10.530  65.642  20.929  1.00 86.24           C  
ATOM   3518  C   LYS C  31     -10.012  65.868  22.346  1.00 86.24           C  
ATOM   3519  CB  LYS C  31     -11.832  66.416  20.717  1.00 86.24           C  
ATOM   3520  O   LYS C  31     -10.425  65.179  23.281  1.00 86.24           O  
ATOM   3521  CG  LYS C  31     -12.297  66.461  19.269  1.00 86.24           C  
ATOM   3522  CD  LYS C  31     -13.510  67.367  19.099  1.00 86.24           C  
ATOM   3523  CE  LYS C  31     -13.963  67.430  17.646  1.00 86.24           C  
ATOM   3524  NZ  LYS C  31     -15.173  68.288  17.480  1.00 86.24           N  
ATOM   3525  N   LEU C  32      -9.045  66.781  22.467  1.00 87.97           N  
ATOM   3526  CA  LEU C  32      -8.426  67.166  23.731  1.00 87.97           C  
ATOM   3527  C   LEU C  32      -8.730  68.623  24.063  1.00 87.97           C  
ATOM   3528  CB  LEU C  32      -6.911  66.949  23.674  1.00 87.97           C  
ATOM   3529  O   LEU C  32      -8.621  69.497  23.200  1.00 87.97           O  
ATOM   3530  CG  LEU C  32      -6.381  65.687  24.355  1.00 87.97           C  
ATOM   3531  CD1 LEU C  32      -5.433  64.940  23.423  1.00 87.97           C  
ATOM   3532  CD2 LEU C  32      -5.685  66.038  25.665  1.00 87.97           C  
ATOM   3533  N   PRO C  33      -9.216  68.882  25.279  1.00 88.65           N  
ATOM   3534  CA  PRO C  33      -9.381  70.282  25.676  1.00 88.65           C  
ATOM   3535  C   PRO C  33      -8.054  71.032  25.761  1.00 88.65           C  
ATOM   3536  CB  PRO C  33     -10.040  70.183  27.055  1.00 88.65           C  
ATOM   3537  O   PRO C  33      -7.132  70.588  26.450  1.00 88.65           O  
ATOM   3538  CG  PRO C  33      -9.895  68.747  27.444  1.00 88.65           C  
ATOM   3539  CD  PRO C  33      -9.415  67.974  26.249  1.00 88.65           C  
ATOM   3540  N   VAL C  34      -7.966  72.144  25.047  1.00 89.48           N  
ATOM   3541  CA  VAL C  34      -6.713  72.890  25.015  1.00 89.48           C  
ATOM   3542  C   VAL C  34      -6.989  74.375  25.243  1.00 89.48           C  
ATOM   3543  CB  VAL C  34      -5.964  72.686  23.679  1.00 89.48           C  
ATOM   3544  O   VAL C  34      -8.118  74.837  25.064  1.00 89.48           O  
ATOM   3545  CG1 VAL C  34      -5.549  71.226  23.511  1.00 89.48           C  
ATOM   3546  CG2 VAL C  34      -6.833  73.136  22.507  1.00 89.48           C  
ATOM   3547  N   ARG C  35      -6.027  75.082  25.760  1.00 87.55           N  
ATOM   3548  CA  ARG C  35      -6.059  76.534  25.901  1.00 87.55           C  
ATOM   3549  C   ARG C  35      -4.918  77.185  25.127  1.00 87.55           C  
ATOM   3550  CB  ARG C  35      -5.986  76.933  27.377  1.00 87.55           C  
ATOM   3551  O   ARG C  35      -3.765  76.762  25.237  1.00 87.55           O  
ATOM   3552  CG  ARG C  35      -6.367  78.380  27.643  1.00 87.55           C  
ATOM   3553  CD  ARG C  35      -6.405  78.689  29.134  1.00 87.55           C  
ATOM   3554  NE  ARG C  35      -6.854  80.054  29.391  1.00 87.55           N  
ATOM   3555  NH1 ARG C  35      -6.442  79.982  31.663  1.00 87.55           N  
ATOM   3556  NH2 ARG C  35      -7.292  81.884  30.707  1.00 87.55           N  
ATOM   3557  CZ  ARG C  35      -6.862  80.637  30.586  1.00 87.55           C  
ATOM   3558  N   THR C  36      -5.299  78.234  24.343  1.00 87.38           N  
ATOM   3559  CA  THR C  36      -4.269  78.909  23.561  1.00 87.38           C  
ATOM   3560  C   THR C  36      -3.417  79.809  24.452  1.00 87.38           C  
ATOM   3561  CB  THR C  36      -4.889  79.745  22.425  1.00 87.38           C  
ATOM   3562  O   THR C  36      -3.948  80.573  25.260  1.00 87.38           O  
ATOM   3563  CG2 THR C  36      -5.576  78.852  21.397  1.00 87.38           C  
ATOM   3564  OG1 THR C  36      -5.854  80.649  22.977  1.00 87.38           O  
ATOM   3565  N   GLU C  37      -2.120  79.682  24.424  1.00 85.53           N  
ATOM   3566  CA  GLU C  37      -1.196  80.502  25.203  1.00 85.53           C  
ATOM   3567  C   GLU C  37      -0.720  81.710  24.401  1.00 85.53           C  
ATOM   3568  CB  GLU C  37       0.004  79.671  25.663  1.00 85.53           C  
ATOM   3569  O   GLU C  37      -0.253  82.697  24.974  1.00 85.53           O  
ATOM   3570  CG  GLU C  37      -0.350  78.581  26.664  1.00 85.53           C  
ATOM   3571  CD  GLU C  37       0.467  78.653  27.944  1.00 85.53           C  
ATOM   3572  OE1 GLU C  37       0.096  77.990  28.939  1.00 85.53           O  
ATOM   3573  OE2 GLU C  37       1.486  79.379  27.952  1.00 85.53           O  
ATOM   3574  N   THR C  38      -0.822  81.601  23.090  1.00 83.15           N  
ATOM   3575  CA  THR C  38      -0.502  82.696  22.181  1.00 83.15           C  
ATOM   3576  C   THR C  38      -1.609  82.879  21.146  1.00 83.15           C  
ATOM   3577  CB  THR C  38       0.839  82.453  21.464  1.00 83.15           C  
ATOM   3578  O   THR C  38      -2.391  81.959  20.896  1.00 83.15           O  
ATOM   3579  CG2 THR C  38       2.016  82.693  22.404  1.00 83.15           C  
ATOM   3580  OG1 THR C  38       0.885  81.100  20.994  1.00 83.15           O  
ATOM   3581  N   ALA C  39      -1.679  84.086  20.769  1.00 79.26           N  
ATOM   3582  CA  ALA C  39      -2.650  84.323  19.705  1.00 79.26           C  
ATOM   3583  C   ALA C  39      -2.285  83.543  18.445  1.00 79.26           C  
ATOM   3584  CB  ALA C  39      -2.746  85.815  19.394  1.00 79.26           C  
ATOM   3585  O   ALA C  39      -1.109  83.444  18.087  1.00 79.26           O  
ATOM   3586  N   MET C  40      -3.225  82.861  17.940  1.00 76.35           N  
ATOM   3587  CA  MET C  40      -3.007  82.086  16.722  1.00 76.35           C  
ATOM   3588  C   MET C  40      -3.608  82.793  15.512  1.00 76.35           C  
ATOM   3589  CB  MET C  40      -3.608  80.686  16.861  1.00 76.35           C  
ATOM   3590  O   MET C  40      -4.815  82.716  15.279  1.00 76.35           O  
ATOM   3591  CG  MET C  40      -2.887  79.807  17.870  1.00 76.35           C  
ATOM   3592  SD  MET C  40      -3.135  78.018  17.548  1.00 76.35           S  
ATOM   3593  CE  MET C  40      -3.221  77.394  19.250  1.00 76.35           C  
ATOM   3594  N   PRO C  41      -2.722  83.443  14.788  1.00 75.24           N  
ATOM   3595  CA  PRO C  41      -3.218  84.243  13.665  1.00 75.24           C  
ATOM   3596  C   PRO C  41      -3.849  83.390  12.567  1.00 75.24           C  
ATOM   3597  CB  PRO C  41      -1.961  84.950  13.153  1.00 75.24           C  
ATOM   3598  O   PRO C  41      -3.405  82.266  12.321  1.00 75.24           O  
ATOM   3599  CG  PRO C  41      -0.839  84.350  13.938  1.00 75.24           C  
ATOM   3600  CD  PRO C  41      -1.418  83.409  14.955  1.00 75.24           C  
ATOM   3601  N   ARG C  42      -4.926  83.730  11.977  1.00 71.92           N  
ATOM   3602  CA  ARG C  42      -5.562  83.225  10.764  1.00 71.92           C  
ATOM   3603  C   ARG C  42      -6.271  81.901  11.029  1.00 71.92           C  
ATOM   3604  CB  ARG C  42      -4.529  83.052   9.648  1.00 71.92           C  
ATOM   3605  O   ARG C  42      -6.616  81.178  10.092  1.00 71.92           O  
ATOM   3606  CG  ARG C  42      -3.902  84.356   9.182  1.00 71.92           C  
ATOM   3607  CD  ARG C  42      -2.995  84.147   7.978  1.00 71.92           C  
ATOM   3608  NE  ARG C  42      -1.661  84.697   8.205  1.00 71.92           N  
ATOM   3609  NH1 ARG C  42      -0.858  84.167   6.105  1.00 71.92           N  
ATOM   3610  NH2 ARG C  42       0.497  85.222   7.623  1.00 71.92           N  
ATOM   3611  CZ  ARG C  42      -0.677  84.694   7.310  1.00 71.92           C  
ATOM   3612  N   LEU C  43      -6.332  81.506  12.184  1.00 69.98           N  
ATOM   3613  CA  LEU C  43      -7.015  80.250  12.475  1.00 69.98           C  
ATOM   3614  C   LEU C  43      -8.452  80.504  12.919  1.00 69.98           C  
ATOM   3615  CB  LEU C  43      -6.264  79.470  13.557  1.00 69.98           C  
ATOM   3616  O   LEU C  43      -9.222  79.560  13.112  1.00 69.98           O  
ATOM   3617  CG  LEU C  43      -5.150  78.542  13.073  1.00 69.98           C  
ATOM   3618  CD1 LEU C  43      -4.123  78.324  14.179  1.00 69.98           C  
ATOM   3619  CD2 LEU C  43      -5.728  77.211  12.604  1.00 69.98           C  
ATOM   3620  N   GLY C  44      -8.717  81.771  13.048  1.00 72.04           N  
ATOM   3621  CA  GLY C  44     -10.051  82.160  13.478  1.00 72.04           C  
ATOM   3622  C   GLY C  44     -11.140  81.713  12.521  1.00 72.04           C  
ATOM   3623  O   GLY C  44     -12.282  81.492  12.932  1.00 72.04           O  
ATOM   3624  N   ALA C  45     -10.723  81.436  11.341  1.00 66.31           N  
ATOM   3625  CA  ALA C  45     -11.682  80.995  10.332  1.00 66.31           C  
ATOM   3626  C   ALA C  45     -12.185  79.586  10.633  1.00 66.31           C  
ATOM   3627  CB  ALA C  45     -11.053  81.046   8.941  1.00 66.31           C  
ATOM   3628  O   ALA C  45     -13.317  79.238  10.289  1.00 66.31           O  
ATOM   3629  N   PHE C  46     -11.345  78.807  11.345  1.00 68.31           N  
ATOM   3630  CA  PHE C  46     -11.707  77.421  11.616  1.00 68.31           C  
ATOM   3631  C   PHE C  46     -12.455  77.305  12.939  1.00 68.31           C  
ATOM   3632  CB  PHE C  46     -10.458  76.533  11.640  1.00 68.31           C  
ATOM   3633  O   PHE C  46     -13.128  76.304  13.192  1.00 68.31           O  
ATOM   3634  CG  PHE C  46      -9.767  76.421  10.308  1.00 68.31           C  
ATOM   3635  CD1 PHE C  46     -10.270  75.588   9.317  1.00 68.31           C  
ATOM   3636  CD2 PHE C  46      -8.614  77.150  10.047  1.00 68.31           C  
ATOM   3637  CE1 PHE C  46      -9.633  75.482   8.082  1.00 68.31           C  
ATOM   3638  CE2 PHE C  46      -7.972  77.050   8.817  1.00 68.31           C  
ATOM   3639  CZ  PHE C  46      -8.482  76.215   7.836  1.00 68.31           C  
ATOM   3640  N   PHE C  47     -12.271  78.366  13.731  1.00 70.12           N  
ATOM   3641  CA  PHE C  47     -12.953  78.421  15.018  1.00 70.12           C  
ATOM   3642  C   PHE C  47     -13.786  79.692  15.136  1.00 70.12           C  
ATOM   3643  CB  PHE C  47     -11.943  78.347  16.167  1.00 70.12           C  
ATOM   3644  O   PHE C  47     -13.465  80.580  15.929  1.00 70.12           O  
ATOM   3645  CG  PHE C  47     -11.102  77.099  16.157  1.00 70.12           C  
ATOM   3646  CD1 PHE C  47     -11.580  75.919  16.714  1.00 70.12           C  
ATOM   3647  CD2 PHE C  47      -9.835  77.105  15.590  1.00 70.12           C  
ATOM   3648  CE1 PHE C  47     -10.804  74.761  16.706  1.00 70.12           C  
ATOM   3649  CE2 PHE C  47      -9.054  75.953  15.578  1.00 70.12           C  
ATOM   3650  CZ  PHE C  47      -9.540  74.782  16.137  1.00 70.12           C  
ATOM   3651  N   LEU C  48     -14.740  79.843  14.276  1.00 61.46           N  
ATOM   3652  CA  LEU C  48     -15.476  81.076  14.021  1.00 61.46           C  
ATOM   3653  C   LEU C  48     -15.980  81.688  15.324  1.00 61.46           C  
ATOM   3654  CB  LEU C  48     -16.654  80.812  13.079  1.00 61.46           C  
ATOM   3655  O   LEU C  48     -15.956  82.910  15.490  1.00 61.46           O  
ATOM   3656  CG  LEU C  48     -16.349  80.866  11.581  1.00 61.46           C  
ATOM   3657  CD1 LEU C  48     -17.252  79.900  10.821  1.00 61.46           C  
ATOM   3658  CD2 LEU C  48     -16.513  82.287  11.053  1.00 61.46           C  
ATOM   3659  N   GLU C  49     -16.421  80.848  16.232  1.00 64.25           N  
ATOM   3660  CA  GLU C  49     -17.020  81.339  17.469  1.00 64.25           C  
ATOM   3661  C   GLU C  49     -15.968  81.961  18.383  1.00 64.25           C  
ATOM   3662  CB  GLU C  49     -17.748  80.208  18.200  1.00 64.25           C  
ATOM   3663  O   GLU C  49     -16.299  82.742  19.278  1.00 64.25           O  
ATOM   3664  CG  GLU C  49     -19.038  79.769  17.522  1.00 64.25           C  
ATOM   3665  CD  GLU C  49     -19.793  78.704  18.302  1.00 64.25           C  
ATOM   3666  OE1 GLU C  49     -20.903  78.311  17.875  1.00 64.25           O  
ATOM   3667  OE2 GLU C  49     -19.271  78.258  19.348  1.00 64.25           O  
ATOM   3668  N   ARG C  50     -14.636  81.901  18.062  1.00 64.14           N  
ATOM   3669  CA  ARG C  50     -13.572  82.359  18.949  1.00 64.14           C  
ATOM   3670  C   ARG C  50     -12.652  83.345  18.237  1.00 64.14           C  
ATOM   3671  CB  ARG C  50     -12.761  81.172  19.475  1.00 64.14           C  
ATOM   3672  O   ARG C  50     -11.599  83.711  18.764  1.00 64.14           O  
ATOM   3673  CG  ARG C  50     -13.536  80.268  20.421  1.00 64.14           C  
ATOM   3674  CD  ARG C  50     -12.607  79.484  21.338  1.00 64.14           C  
ATOM   3675  NE  ARG C  50     -13.352  78.608  22.238  1.00 64.14           N  
ATOM   3676  NH1 ARG C  50     -11.498  77.912  23.429  1.00 64.14           N  
ATOM   3677  NH2 ARG C  50     -13.579  77.118  23.970  1.00 64.14           N  
ATOM   3678  CZ  ARG C  50     -12.808  77.881  23.210  1.00 64.14           C  
ATOM   3679  N   SER C  51     -13.044  83.723  17.066  1.00 64.71           N  
ATOM   3680  CA  SER C  51     -12.211  84.623  16.276  1.00 64.71           C  
ATOM   3681  C   SER C  51     -12.384  86.071  16.722  1.00 64.71           C  
ATOM   3682  CB  SER C  51     -12.545  84.496  14.789  1.00 64.71           C  
ATOM   3683  O   SER C  51     -13.472  86.471  17.141  1.00 64.71           O  
ATOM   3684  OG  SER C  51     -11.895  85.507  14.039  1.00 64.71           O  
ATOM   3685  N   ALA C  52     -11.320  86.864  17.086  1.00 62.51           N  
ATOM   3686  CA  ALA C  52     -11.323  88.252  17.541  1.00 62.51           C  
ATOM   3687  C   ALA C  52     -11.717  89.198  16.411  1.00 62.51           C  
ATOM   3688  CB  ALA C  52      -9.954  88.633  18.098  1.00 62.51           C  
ATOM   3689  O   ALA C  52     -11.653  90.420  16.566  1.00 62.51           O  
ATOM   3690  N   GLY C  53     -12.546  88.840  15.402  1.00 61.32           N  
ATOM   3691  CA  GLY C  53     -13.040  89.693  14.333  1.00 61.32           C  
ATOM   3692  C   GLY C  53     -11.990  90.001  13.282  1.00 61.32           C  
ATOM   3693  O   GLY C  53     -10.835  89.592  13.413  1.00 61.32           O  
ATOM   3694  N   ALA C  54     -12.361  90.451  12.200  1.00 59.73           N  
ATOM   3695  CA  ALA C  54     -11.600  90.758  10.992  1.00 59.73           C  
ATOM   3696  C   ALA C  54     -10.463  91.732  11.292  1.00 59.73           C  
ATOM   3697  CB  ALA C  54     -12.518  91.332   9.916  1.00 59.73           C  
ATOM   3698  O   ALA C  54      -9.407  91.676  10.659  1.00 59.73           O  
ATOM   3699  N   GLU C  55     -10.545  92.509  12.321  1.00 60.93           N  
ATOM   3700  CA  GLU C  55      -9.557  93.538  12.630  1.00 60.93           C  
ATOM   3701  C   GLU C  55      -8.289  92.927  13.218  1.00 60.93           C  
ATOM   3702  CB  GLU C  55     -10.140  94.571  13.597  1.00 60.93           C  
ATOM   3703  O   GLU C  55      -7.219  93.537  13.169  1.00 60.93           O  
ATOM   3704  CG  GLU C  55     -11.105  95.550  12.944  1.00 60.93           C  
ATOM   3705  CD  GLU C  55     -11.487  96.711  13.848  1.00 60.93           C  
ATOM   3706  OE1 GLU C  55     -12.181  97.642  13.381  1.00 60.93           O  
ATOM   3707  OE2 GLU C  55     -11.088  96.689  15.034  1.00 60.93           O  
ATOM   3708  N   THR C  56      -8.361  91.676  13.528  1.00 63.59           N  
ATOM   3709  CA  THR C  56      -7.216  90.995  14.122  1.00 63.59           C  
ATOM   3710  C   THR C  56      -6.799  89.798  13.273  1.00 63.59           C  
ATOM   3711  CB  THR C  56      -7.528  90.528  15.556  1.00 63.59           C  
ATOM   3712  O   THR C  56      -6.479  88.733  13.806  1.00 63.59           O  
ATOM   3713  CG2 THR C  56      -7.341  91.663  16.557  1.00 63.59           C  
ATOM   3714  OG1 THR C  56      -8.883  90.067  15.619  1.00 63.59           O  
ATOM   3715  N   ASP C  57      -6.801  89.844  11.956  1.00 67.12           N  
ATOM   3716  CA  ASP C  57      -6.406  88.812  11.003  1.00 67.12           C  
ATOM   3717  C   ASP C  57      -7.087  87.482  11.320  1.00 67.12           C  
ATOM   3718  CB  ASP C  57      -4.886  88.637  11.001  1.00 67.12           C  
ATOM   3719  O   ASP C  57      -6.469  86.421  11.212  1.00 67.12           O  
ATOM   3720  CG  ASP C  57      -4.299  88.565   9.602  1.00 67.12           C  
ATOM   3721  OD1 ASP C  57      -5.057  88.688   8.616  1.00 67.12           O  
ATOM   3722  OD2 ASP C  57      -3.068  88.380   9.485  1.00 67.12           O  
ATOM   3723  N   ASN C  58      -8.292  87.492  11.916  1.00 73.41           N  
ATOM   3724  CA  ASN C  58      -9.062  86.298  12.248  1.00 73.41           C  
ATOM   3725  C   ASN C  58      -8.291  85.379  13.192  1.00 73.41           C  
ATOM   3726  CB  ASN C  58      -9.457  85.543  10.978  1.00 73.41           C  
ATOM   3727  O   ASN C  58      -8.260  84.163  12.994  1.00 73.41           O  
ATOM   3728  CG  ASN C  58     -10.725  86.085  10.347  1.00 73.41           C  
ATOM   3729  ND2 ASN C  58     -10.923  85.792   9.067  1.00 73.41           N  
ATOM   3730  OD1 ASN C  58     -11.520  86.761  11.005  1.00 73.41           O  
ATOM   3731  N   ALA C  59      -7.615  85.997  14.142  1.00 77.73           N  
ATOM   3732  CA  ALA C  59      -6.776  85.246  15.072  1.00 77.73           C  
ATOM   3733  C   ALA C  59      -7.600  84.693  16.231  1.00 77.73           C  
ATOM   3734  CB  ALA C  59      -5.646  86.127  15.600  1.00 77.73           C  
ATOM   3735  O   ALA C  59      -8.613  85.282  16.617  1.00 77.73           O  
ATOM   3736  N   VAL C  60      -7.303  83.497  16.676  1.00 80.71           N  
ATOM   3737  CA  VAL C  60      -7.805  82.986  17.947  1.00 80.71           C  
ATOM   3738  C   VAL C  60      -7.043  83.633  19.101  1.00 80.71           C  
ATOM   3739  CB  VAL C  60      -7.687  81.448  18.026  1.00 80.71           C  
ATOM   3740  O   VAL C  60      -5.823  83.485  19.208  1.00 80.71           O  
ATOM   3741  CG1 VAL C  60      -8.220  80.934  19.363  1.00 80.71           C  
ATOM   3742  CG2 VAL C  60      -8.432  80.795  16.864  1.00 80.71           C  
ATOM   3743  N   PRO C  61      -7.718  84.438  19.881  1.00 80.93           N  
ATOM   3744  CA  PRO C  61      -7.042  85.176  20.950  1.00 80.93           C  
ATOM   3745  C   PRO C  61      -6.364  84.258  21.965  1.00 80.93           C  
ATOM   3746  CB  PRO C  61      -8.176  85.969  21.603  1.00 80.93           C  
ATOM   3747  O   PRO C  61      -6.744  83.092  22.097  1.00 80.93           O  
ATOM   3748  CG  PRO C  61      -9.412  85.530  20.886  1.00 80.93           C  
ATOM   3749  CD  PRO C  61      -9.026  84.510  19.853  1.00 80.93           C  
ATOM   3750  N   GLN C  62      -5.298  84.816  22.561  1.00 82.51           N  
ATOM   3751  CA  GLN C  62      -4.634  84.131  23.665  1.00 82.51           C  
ATOM   3752  C   GLN C  62      -5.608  83.860  24.808  1.00 82.51           C  
ATOM   3753  CB  GLN C  62      -3.446  84.951  24.170  1.00 82.51           C  
ATOM   3754  O   GLN C  62      -6.442  84.707  25.134  1.00 82.51           O  
ATOM   3755  CG  GLN C  62      -2.679  84.287  25.305  1.00 82.51           C  
ATOM   3756  CD  GLN C  62      -1.534  85.141  25.818  1.00 82.51           C  
ATOM   3757  NE2 GLN C  62      -0.817  84.634  26.815  1.00 82.51           N  
ATOM   3758  OE1 GLN C  62      -1.296  86.247  25.322  1.00 82.51           O  
ATOM   3759  N   GLY C  63      -5.561  82.664  25.341  1.00 84.79           N  
ATOM   3760  CA  GLY C  63      -6.394  82.284  26.472  1.00 84.79           C  
ATOM   3761  C   GLY C  63      -7.694  81.621  26.059  1.00 84.79           C  
ATOM   3762  O   GLY C  63      -8.512  81.263  26.910  1.00 84.79           O  
ATOM   3763  N   SER C  64      -7.904  81.380  24.748  1.00 84.79           N  
ATOM   3764  CA  SER C  64      -9.125  80.751  24.256  1.00 84.79           C  
ATOM   3765  C   SER C  64      -9.128  79.253  24.538  1.00 84.79           C  
ATOM   3766  CB  SER C  64      -9.288  80.997  22.755  1.00 84.79           C  
ATOM   3767  O   SER C  64      -8.100  78.587  24.396  1.00 84.79           O  
ATOM   3768  OG  SER C  64      -9.275  82.384  22.468  1.00 84.79           O  
ATOM   3769  N   LYS C  65     -10.293  78.791  25.123  1.00 85.47           N  
ATOM   3770  CA  LYS C  65     -10.472  77.360  25.348  1.00 85.47           C  
ATOM   3771  C   LYS C  65     -11.029  76.673  24.105  1.00 85.47           C  
ATOM   3772  CB  LYS C  65     -11.399  77.116  26.541  1.00 85.47           C  
ATOM   3773  O   LYS C  65     -12.089  77.052  23.601  1.00 85.47           O  
ATOM   3774  CG  LYS C  65     -10.761  77.409  27.890  1.00 85.47           C  
ATOM   3775  CD  LYS C  65     -11.690  77.041  29.040  1.00 85.47           C  
ATOM   3776  CE  LYS C  65     -11.080  77.396  30.389  1.00 85.47           C  
ATOM   3777  NZ  LYS C  65     -11.999  77.062  31.518  1.00 85.47           N  
ATOM   3778  N   LEU C  66     -10.237  75.695  23.538  1.00 85.60           N  
ATOM   3779  CA  LEU C  66     -10.624  74.976  22.329  1.00 85.60           C  
ATOM   3780  C   LEU C  66     -10.524  73.469  22.537  1.00 85.60           C  
ATOM   3781  CB  LEU C  66      -9.747  75.400  21.148  1.00 85.60           C  
ATOM   3782  O   LEU C  66      -9.949  73.011  23.527  1.00 85.60           O  
ATOM   3783  CG  LEU C  66      -9.667  76.901  20.868  1.00 85.60           C  
ATOM   3784  CD1 LEU C  66      -8.299  77.262  20.297  1.00 85.60           C  
ATOM   3785  CD2 LEU C  66     -10.778  77.327  19.915  1.00 85.60           C  
ATOM   3786  N   GLU C  67     -11.248  72.719  21.694  1.00 86.17           N  
ATOM   3787  CA  GLU C  67     -11.077  71.272  21.605  1.00 86.17           C  
ATOM   3788  C   GLU C  67     -10.389  70.877  20.301  1.00 86.17           C  
ATOM   3789  CB  GLU C  67     -12.428  70.563  21.724  1.00 86.17           C  
ATOM   3790  O   GLU C  67     -10.922  71.116  19.216  1.00 86.17           O  
ATOM   3791  CG  GLU C  67     -12.988  70.539  23.139  1.00 86.17           C  
ATOM   3792  CD  GLU C  67     -13.824  69.304  23.433  1.00 86.17           C  
ATOM   3793  OE1 GLU C  67     -14.043  68.988  24.624  1.00 86.17           O  
ATOM   3794  OE2 GLU C  67     -14.264  68.646  22.463  1.00 86.17           O  
ATOM   3795  N   LEU C  68      -9.187  70.277  20.420  1.00 86.79           N  
ATOM   3796  CA  LEU C  68      -8.425  69.882  19.241  1.00 86.79           C  
ATOM   3797  C   LEU C  68      -8.143  68.383  19.253  1.00 86.79           C  
ATOM   3798  CB  LEU C  68      -7.108  70.660  19.168  1.00 86.79           C  
ATOM   3799  O   LEU C  68      -7.983  67.786  20.320  1.00 86.79           O  
ATOM   3800  CG  LEU C  68      -7.225  72.175  18.990  1.00 86.79           C  
ATOM   3801  CD1 LEU C  68      -5.859  72.834  19.151  1.00 86.79           C  
ATOM   3802  CD2 LEU C  68      -7.828  72.508  17.630  1.00 86.79           C  
ATOM   3803  N   PRO C  69      -8.170  67.851  18.018  1.00 86.06           N  
ATOM   3804  CA  PRO C  69      -7.753  66.448  17.967  1.00 86.06           C  
ATOM   3805  C   PRO C  69      -6.322  66.240  18.460  1.00 86.06           C  
ATOM   3806  CB  PRO C  69      -7.875  66.097  16.482  1.00 86.06           C  
ATOM   3807  O   PRO C  69      -5.488  67.141  18.343  1.00 86.06           O  
ATOM   3808  CG  PRO C  69      -8.219  67.388  15.812  1.00 86.06           C  
ATOM   3809  CD  PRO C  69      -8.395  68.442  16.868  1.00 86.06           C  
ATOM   3810  N   LEU C  70      -6.084  65.025  19.026  1.00 86.19           N  
ATOM   3811  CA  LEU C  70      -4.808  64.707  19.656  1.00 86.19           C  
ATOM   3812  C   LEU C  70      -3.649  64.967  18.700  1.00 86.19           C  
ATOM   3813  CB  LEU C  70      -4.786  63.248  20.118  1.00 86.19           C  
ATOM   3814  O   LEU C  70      -2.635  65.551  19.090  1.00 86.19           O  
ATOM   3815  CG  LEU C  70      -3.490  62.761  20.767  1.00 86.19           C  
ATOM   3816  CD1 LEU C  70      -3.285  63.441  22.116  1.00 86.19           C  
ATOM   3817  CD2 LEU C  70      -3.507  61.244  20.924  1.00 86.19           C  
ATOM   3818  N   TRP C  71      -3.756  64.597  17.477  1.00 83.73           N  
ATOM   3819  CA  TRP C  71      -2.648  64.720  16.536  1.00 83.73           C  
ATOM   3820  C   TRP C  71      -2.292  66.184  16.303  1.00 83.73           C  
ATOM   3821  CB  TRP C  71      -2.995  64.048  15.205  1.00 83.73           C  
ATOM   3822  O   TRP C  71      -1.118  66.525  16.137  1.00 83.73           O  
ATOM   3823  CG  TRP C  71      -4.161  64.669  14.495  1.00 83.73           C  
ATOM   3824  CD1 TRP C  71      -5.475  64.306  14.596  1.00 83.73           C  
ATOM   3825  CD2 TRP C  71      -4.115  65.759  13.570  1.00 83.73           C  
ATOM   3826  CE2 TRP C  71      -5.441  66.006  13.150  1.00 83.73           C  
ATOM   3827  CE3 TRP C  71      -3.081  66.554  13.057  1.00 83.73           C  
ATOM   3828  NE1 TRP C  71      -6.250  65.107  13.789  1.00 83.73           N  
ATOM   3829  CH2 TRP C  71      -4.728  67.778  11.751  1.00 83.73           C  
ATOM   3830  CZ2 TRP C  71      -5.759  67.016  12.238  1.00 83.73           C  
ATOM   3831  CZ3 TRP C  71      -3.400  67.558  12.150  1.00 83.73           C  
ATOM   3832  N   LEU C  72      -3.287  67.016  16.300  1.00 82.42           N  
ATOM   3833  CA  LEU C  72      -3.036  68.442  16.118  1.00 82.42           C  
ATOM   3834  C   LEU C  72      -2.464  69.060  17.389  1.00 82.42           C  
ATOM   3835  CB  LEU C  72      -4.325  69.166  15.720  1.00 82.42           C  
ATOM   3836  O   LEU C  72      -1.518  69.849  17.329  1.00 82.42           O  
ATOM   3837  CG  LEU C  72      -4.176  70.623  15.280  1.00 82.42           C  
ATOM   3838  CD1 LEU C  72      -3.259  70.718  14.065  1.00 82.42           C  
ATOM   3839  CD2 LEU C  72      -5.540  71.233  14.976  1.00 82.42           C  
ATOM   3840  N   ALA C  73      -3.002  68.689  18.492  1.00 84.75           N  
ATOM   3841  CA  ALA C  73      -2.500  69.184  19.771  1.00 84.75           C  
ATOM   3842  C   ALA C  73      -1.032  68.813  19.965  1.00 84.75           C  
ATOM   3843  CB  ALA C  73      -3.340  68.634  20.921  1.00 84.75           C  
ATOM   3844  O   ALA C  73      -0.227  69.642  20.394  1.00 84.75           O  
ATOM   3845  N   LYS C  74      -0.715  67.658  19.693  1.00 83.29           N  
ATOM   3846  CA  LYS C  74       0.661  67.188  19.821  1.00 83.29           C  
ATOM   3847  C   LYS C  74       1.601  67.988  18.922  1.00 83.29           C  
ATOM   3848  CB  LYS C  74       0.754  65.700  19.483  1.00 83.29           C  
ATOM   3849  O   LYS C  74       2.725  68.306  19.317  1.00 83.29           O  
ATOM   3850  CG  LYS C  74       1.113  64.817  20.669  1.00 83.29           C  
ATOM   3851  CD  LYS C  74       1.228  63.353  20.262  1.00 83.29           C  
ATOM   3852  CE  LYS C  74       2.276  62.622  21.091  1.00 83.29           C  
ATOM   3853  NZ  LYS C  74       2.332  61.168  20.754  1.00 83.29           N  
ATOM   3854  N   GLY C  75       1.054  68.289  17.733  1.00 81.57           N  
ATOM   3855  CA  GLY C  75       1.854  69.054  16.790  1.00 81.57           C  
ATOM   3856  C   GLY C  75       2.088  70.487  17.230  1.00 81.57           C  
ATOM   3857  O   GLY C  75       3.132  71.071  16.933  1.00 81.57           O  
ATOM   3858  N   LEU C  76       1.151  70.973  17.938  1.00 82.20           N  
ATOM   3859  CA  LEU C  76       1.205  72.376  18.334  1.00 82.20           C  
ATOM   3860  C   LEU C  76       1.843  72.528  19.711  1.00 82.20           C  
ATOM   3861  CB  LEU C  76      -0.199  72.987  18.339  1.00 82.20           C  
ATOM   3862  O   LEU C  76       2.201  73.637  20.115  1.00 82.20           O  
ATOM   3863  CG  LEU C  76      -0.860  73.177  16.973  1.00 82.20           C  
ATOM   3864  CD1 LEU C  76      -2.325  73.568  17.144  1.00 82.20           C  
ATOM   3865  CD2 LEU C  76      -0.112  74.226  16.158  1.00 82.20           C  
ATOM   3866  N   PHE C  77       1.959  71.340  20.363  1.00 81.59           N  
ATOM   3867  CA  PHE C  77       2.518  71.385  21.709  1.00 81.59           C  
ATOM   3868  C   PHE C  77       4.036  71.506  21.660  1.00 81.59           C  
ATOM   3869  CB  PHE C  77       2.116  70.138  22.502  1.00 81.59           C  
ATOM   3870  O   PHE C  77       4.715  70.644  21.098  1.00 81.59           O  
ATOM   3871  CG  PHE C  77       2.538  70.174  23.946  1.00 81.59           C  
ATOM   3872  CD1 PHE C  77       3.648  69.459  24.378  1.00 81.59           C  
ATOM   3873  CD2 PHE C  77       1.824  70.924  24.872  1.00 81.59           C  
ATOM   3874  CE1 PHE C  77       4.042  69.491  25.714  1.00 81.59           C  
ATOM   3875  CE2 PHE C  77       2.211  70.960  26.208  1.00 81.59           C  
ATOM   3876  CZ  PHE C  77       3.320  70.242  26.628  1.00 81.59           C  
ATOM   3877  N   ASP C  78       4.557  72.630  21.996  1.00 76.53           N  
ATOM   3878  CA  ASP C  78       5.989  72.901  22.072  1.00 76.53           C  
ATOM   3879  C   ASP C  78       6.343  73.626  23.368  1.00 76.53           C  
ATOM   3880  CB  ASP C  78       6.445  73.726  20.867  1.00 76.53           C  
ATOM   3881  O   ASP C  78       5.836  74.718  23.633  1.00 76.53           O  
ATOM   3882  CG  ASP C  78       7.953  73.891  20.796  1.00 76.53           C  
ATOM   3883  OD1 ASP C  78       8.680  73.153  21.495  1.00 76.53           O  
ATOM   3884  OD2 ASP C  78       8.417  74.770  20.038  1.00 76.53           O  
ATOM   3885  N   ASN C  79       7.196  73.010  24.199  1.00 70.59           N  
ATOM   3886  CA  ASN C  79       7.555  73.571  25.497  1.00 70.59           C  
ATOM   3887  C   ASN C  79       8.267  74.913  25.351  1.00 70.59           C  
ATOM   3888  CB  ASN C  79       8.427  72.590  26.283  1.00 70.59           C  
ATOM   3889  O   ASN C  79       8.136  75.787  26.209  1.00 70.59           O  
ATOM   3890  CG  ASN C  79       7.627  71.752  27.261  1.00 70.59           C  
ATOM   3891  ND2 ASN C  79       8.247  70.703  27.789  1.00 70.59           N  
ATOM   3892  OD1 ASN C  79       6.461  72.044  27.539  1.00 70.59           O  
ATOM   3893  N   LYS C  80       8.879  75.123  24.219  1.00 75.46           N  
ATOM   3894  CA  LYS C  80       9.640  76.352  24.010  1.00 75.46           C  
ATOM   3895  C   LYS C  80       8.742  77.475  23.499  1.00 75.46           C  
ATOM   3896  CB  LYS C  80      10.787  76.111  23.028  1.00 75.46           C  
ATOM   3897  O   LYS C  80       8.749  78.580  24.045  1.00 75.46           O  
ATOM   3898  CG  LYS C  80      12.015  75.467  23.656  1.00 75.46           C  
ATOM   3899  CD  LYS C  80      13.161  75.359  22.659  1.00 75.46           C  
ATOM   3900  CE  LYS C  80      14.370  74.662  23.269  1.00 75.46           C  
ATOM   3901  NZ  LYS C  80      15.489  74.533  22.288  1.00 75.46           N  
ATOM   3902  N   ARG C  81       7.777  77.190  22.559  1.00 76.85           N  
ATOM   3903  CA  ARG C  81       6.955  78.215  21.922  1.00 76.85           C  
ATOM   3904  C   ARG C  81       5.678  78.465  22.718  1.00 76.85           C  
ATOM   3905  CB  ARG C  81       6.607  77.811  20.488  1.00 76.85           C  
ATOM   3906  O   ARG C  81       5.083  79.541  22.625  1.00 76.85           O  
ATOM   3907  CG  ARG C  81       7.785  77.871  19.528  1.00 76.85           C  
ATOM   3908  CD  ARG C  81       7.380  77.482  18.113  1.00 76.85           C  
ATOM   3909  NE  ARG C  81       8.543  77.331  17.243  1.00 76.85           N  
ATOM   3910  NH1 ARG C  81       7.319  76.799  15.357  1.00 76.85           N  
ATOM   3911  NH2 ARG C  81       9.607  76.899  15.254  1.00 76.85           N  
ATOM   3912  CZ  ARG C  81       8.487  77.010  15.953  1.00 76.85           C  
ATOM   3913  N   ARG C  82       5.383  77.649  23.638  1.00 80.98           N  
ATOM   3914  CA  ARG C  82       4.209  77.710  24.502  1.00 80.98           C  
ATOM   3915  C   ARG C  82       2.983  78.181  23.728  1.00 80.98           C  
ATOM   3916  CB  ARG C  82       4.465  78.638  25.692  1.00 80.98           C  
ATOM   3917  O   ARG C  82       2.320  79.141  24.127  1.00 80.98           O  
ATOM   3918  CG  ARG C  82       5.415  78.061  26.730  1.00 80.98           C  
ATOM   3919  CD  ARG C  82       5.432  78.894  28.004  1.00 80.98           C  
ATOM   3920  NE  ARG C  82       6.351  78.343  28.996  1.00 80.98           N  
ATOM   3921  NH1 ARG C  82       5.828  79.882  30.638  1.00 80.98           N  
ATOM   3922  NH2 ARG C  82       7.381  78.246  31.046  1.00 80.98           N  
ATOM   3923  CZ  ARG C  82       6.518  78.825  30.224  1.00 80.98           C  
ATOM   3924  N   ILE C  83       2.607  77.483  22.618  1.00 82.41           N  
ATOM   3925  CA  ILE C  83       1.497  77.808  21.729  1.00 82.41           C  
ATOM   3926  C   ILE C  83       0.177  77.401  22.381  1.00 82.41           C  
ATOM   3927  CB  ILE C  83       1.652  77.117  20.356  1.00 82.41           C  
ATOM   3928  O   ILE C  83      -0.801  78.151  22.339  1.00 82.41           O  
ATOM   3929  CG1 ILE C  83       2.973  77.529  19.697  1.00 82.41           C  
ATOM   3930  CG2 ILE C  83       0.462  77.446  19.449  1.00 82.41           C  
ATOM   3931  CD1 ILE C  83       3.313  76.736  18.443  1.00 82.41           C  
ATOM   3932  N   LEU C  84       0.169  76.214  23.003  1.00 86.46           N  
ATOM   3933  CA  LEU C  84      -1.062  75.749  23.633  1.00 86.46           C  
ATOM   3934  C   LEU C  84      -0.763  75.019  24.938  1.00 86.46           C  
ATOM   3935  CB  LEU C  84      -1.834  74.827  22.685  1.00 86.46           C  
ATOM   3936  O   LEU C  84       0.361  74.561  25.154  1.00 86.46           O  
ATOM   3937  CG  LEU C  84      -0.999  74.050  21.665  1.00 86.46           C  
ATOM   3938  CD1 LEU C  84      -1.057  72.555  21.962  1.00 86.46           C  
ATOM   3939  CD2 LEU C  84      -1.481  74.339  20.248  1.00 86.46           C  
ATOM   3940  N   SER C  85      -1.676  75.124  25.879  1.00 86.37           N  
ATOM   3941  CA  SER C  85      -1.665  74.289  27.076  1.00 86.37           C  
ATOM   3942  C   SER C  85      -2.790  73.260  27.042  1.00 86.37           C  
ATOM   3943  CB  SER C  85      -1.789  75.152  28.333  1.00 86.37           C  
ATOM   3944  O   SER C  85      -3.894  73.554  26.579  1.00 86.37           O  
ATOM   3945  OG  SER C  85      -3.019  75.856  28.339  1.00 86.37           O  
ATOM   3946  N   VAL C  86      -2.434  72.003  27.347  1.00 88.27           N  
ATOM   3947  CA  VAL C  86      -3.377  70.894  27.256  1.00 88.27           C  
ATOM   3948  C   VAL C  86      -3.970  70.605  28.633  1.00 88.27           C  
ATOM   3949  CB  VAL C  86      -2.706  69.623  26.688  1.00 88.27           C  
ATOM   3950  O   VAL C  86      -3.241  70.518  29.624  1.00 88.27           O  
ATOM   3951  CG1 VAL C  86      -3.696  68.460  26.652  1.00 88.27           C  
ATOM   3952  CG2 VAL C  86      -2.146  69.895  25.293  1.00 88.27           C  
ATOM   3953  N   GLU C  87      -5.354  70.539  28.602  1.00 87.01           N  
ATOM   3954  CA  GLU C  87      -6.048  70.145  29.824  1.00 87.01           C  
ATOM   3955  C   GLU C  87      -6.407  68.662  29.802  1.00 87.01           C  
ATOM   3956  CB  GLU C  87      -7.311  70.988  30.022  1.00 87.01           C  
ATOM   3957  O   GLU C  87      -6.746  68.116  28.750  1.00 87.01           O  
ATOM   3958  CG  GLU C  87      -7.031  72.433  30.406  1.00 87.01           C  
ATOM   3959  CD  GLU C  87      -8.294  73.239  30.671  1.00 87.01           C  
ATOM   3960  OE1 GLU C  87      -8.192  74.460  30.928  1.00 87.01           O  
ATOM   3961  OE2 GLU C  87      -9.393  72.643  30.623  1.00 87.01           O  
ATOM   3962  N   LEU C  88      -6.296  68.093  30.963  1.00 88.62           N  
ATOM   3963  CA  LEU C  88      -6.577  66.665  31.064  1.00 88.62           C  
ATOM   3964  C   LEU C  88      -8.064  66.388  30.873  1.00 88.62           C  
ATOM   3965  CB  LEU C  88      -6.114  66.122  32.418  1.00 88.62           C  
ATOM   3966  O   LEU C  88      -8.904  67.005  31.533  1.00 88.62           O  
ATOM   3967  CG  LEU C  88      -4.802  65.335  32.420  1.00 88.62           C  
ATOM   3968  CD1 LEU C  88      -3.865  65.870  33.499  1.00 88.62           C  
ATOM   3969  CD2 LEU C  88      -5.070  63.848  32.627  1.00 88.62           C  
ATOM   3970  N   PRO C  89      -8.379  65.478  29.972  1.00 89.04           N  
ATOM   3971  CA  PRO C  89      -9.779  65.071  29.839  1.00 89.04           C  
ATOM   3972  C   PRO C  89     -10.357  64.511  31.137  1.00 89.04           C  
ATOM   3973  CB  PRO C  89      -9.732  63.992  28.754  1.00 89.04           C  
ATOM   3974  O   PRO C  89      -9.613  63.999  31.978  1.00 89.04           O  
ATOM   3975  CG  PRO C  89      -8.412  64.187  28.080  1.00 89.04           C  
ATOM   3976  CD  PRO C  89      -7.468  64.829  29.056  1.00 89.04           C  
ATOM   3977  N   LYS C  90     -11.646  64.645  31.266  1.00 88.35           N  
ATOM   3978  CA  LYS C  90     -12.363  64.328  32.498  1.00 88.35           C  
ATOM   3979  C   LYS C  90     -12.048  62.911  32.968  1.00 88.35           C  
ATOM   3980  CB  LYS C  90     -13.870  64.492  32.299  1.00 88.35           C  
ATOM   3981  O   LYS C  90     -11.818  62.683  34.158  1.00 88.35           O  
ATOM   3982  CG  LYS C  90     -14.364  65.923  32.455  1.00 88.35           C  
ATOM   3983  CD  LYS C  90     -15.879  66.008  32.328  1.00 88.35           C  
ATOM   3984  CE  LYS C  90     -16.367  67.448  32.409  1.00 88.35           C  
ATOM   3985  NZ  LYS C  90     -17.851  67.540  32.260  1.00 88.35           N  
ATOM   3986  N   ILE C  91     -11.948  61.965  32.125  1.00 89.72           N  
ATOM   3987  CA  ILE C  91     -11.828  60.549  32.454  1.00 89.72           C  
ATOM   3988  C   ILE C  91     -10.441  60.268  33.028  1.00 89.72           C  
ATOM   3989  CB  ILE C  91     -12.089  59.658  31.219  1.00 89.72           C  
ATOM   3990  O   ILE C  91     -10.224  59.237  33.668  1.00 89.72           O  
ATOM   3991  CG1 ILE C  91     -12.342  58.209  31.651  1.00 89.72           C  
ATOM   3992  CG2 ILE C  91     -10.916  59.739  30.238  1.00 89.72           C  
ATOM   3993  CD1 ILE C  91     -13.185  57.408  30.667  1.00 89.72           C  
ATOM   3994  N   TYR C  92      -9.525  61.155  32.832  1.00 91.80           N  
ATOM   3995  CA  TYR C  92      -8.162  60.942  33.304  1.00 91.80           C  
ATOM   3996  C   TYR C  92      -7.873  61.785  34.539  1.00 91.80           C  
ATOM   3997  CB  TYR C  92      -7.153  61.272  32.199  1.00 91.80           C  
ATOM   3998  O   TYR C  92      -6.772  61.733  35.092  1.00 91.80           O  
ATOM   3999  CG  TYR C  92      -7.272  60.385  30.983  1.00 91.80           C  
ATOM   4000  CD1 TYR C  92      -6.715  59.109  30.971  1.00 91.80           C  
ATOM   4001  CD2 TYR C  92      -7.940  60.823  29.845  1.00 91.80           C  
ATOM   4002  CE1 TYR C  92      -6.820  58.289  29.852  1.00 91.80           C  
ATOM   4003  CE2 TYR C  92      -8.052  60.011  28.720  1.00 91.80           C  
ATOM   4004  OH  TYR C  92      -7.598  57.941  27.623  1.00 91.80           O  
ATOM   4005  CZ  TYR C  92      -7.490  58.748  28.734  1.00 91.80           C  
ATOM   4006  N   GLN C  93      -8.791  62.623  34.993  1.00 91.56           N  
ATOM   4007  CA  GLN C  93      -8.619  63.501  36.146  1.00 91.56           C  
ATOM   4008  C   GLN C  93      -8.734  62.722  37.453  1.00 91.56           C  
ATOM   4009  CB  GLN C  93      -9.647  64.633  36.117  1.00 91.56           C  
ATOM   4010  O   GLN C  93      -9.109  61.548  37.451  1.00 91.56           O  
ATOM   4011  CG  GLN C  93      -9.433  65.630  34.986  1.00 91.56           C  
ATOM   4012  CD  GLN C  93     -10.467  66.739  34.977  1.00 91.56           C  
ATOM   4013  NE2 GLN C  93     -10.329  67.672  34.041  1.00 91.56           N  
ATOM   4014  OE1 GLN C  93     -11.384  66.758  35.805  1.00 91.56           O  
ATOM   4015  N   GLU C  94      -8.378  63.382  38.563  1.00 90.68           N  
ATOM   4016  CA  GLU C  94      -8.245  62.761  39.877  1.00 90.68           C  
ATOM   4017  C   GLU C  94      -9.546  62.086  40.304  1.00 90.68           C  
ATOM   4018  CB  GLU C  94      -7.823  63.798  40.922  1.00 90.68           C  
ATOM   4019  O   GLU C  94      -9.529  60.975  40.837  1.00 90.68           O  
ATOM   4020  CG  GLU C  94      -7.330  63.191  42.227  1.00 90.68           C  
ATOM   4021  CD  GLU C  94      -6.879  64.231  43.240  1.00 90.68           C  
ATOM   4022  OE1 GLU C  94      -6.480  63.851  44.364  1.00 90.68           O  
ATOM   4023  OE2 GLU C  94      -6.927  65.436  42.907  1.00 90.68           O  
ATOM   4024  N   GLY C  95     -10.667  62.632  40.042  1.00 90.40           N  
ATOM   4025  CA  GLY C  95     -11.950  62.052  40.404  1.00 90.40           C  
ATOM   4026  C   GLY C  95     -12.159  60.662  39.831  1.00 90.40           C  
ATOM   4027  O   GLY C  95     -12.481  59.725  40.564  1.00 90.40           O  
ATOM   4028  N   TRP C  96     -11.872  60.542  38.537  1.00 90.83           N  
ATOM   4029  CA  TRP C  96     -12.071  59.264  37.862  1.00 90.83           C  
ATOM   4030  C   TRP C  96     -10.957  58.283  38.213  1.00 90.83           C  
ATOM   4031  CB  TRP C  96     -12.136  59.461  36.345  1.00 90.83           C  
ATOM   4032  O   TRP C  96     -11.177  57.070  38.244  1.00 90.83           O  
ATOM   4033  CG  TRP C  96     -13.508  59.780  35.831  1.00 90.83           C  
ATOM   4034  CD1 TRP C  96     -13.976  61.002  35.436  1.00 90.83           C  
ATOM   4035  CD2 TRP C  96     -14.591  58.861  35.660  1.00 90.83           C  
ATOM   4036  CE2 TRP C  96     -15.687  59.596  35.157  1.00 90.83           C  
ATOM   4037  CE3 TRP C  96     -14.741  57.485  35.883  1.00 90.83           C  
ATOM   4038  NE1 TRP C  96     -15.287  60.898  35.029  1.00 90.83           N  
ATOM   4039  CH2 TRP C  96     -17.038  57.653  35.100  1.00 90.83           C  
ATOM   4040  CZ2 TRP C  96     -16.919  58.999  34.873  1.00 90.83           C  
ATOM   4041  CZ3 TRP C  96     -15.967  56.894  35.600  1.00 90.83           C  
ATOM   4042  N   ARG C  97      -9.744  58.772  38.473  1.00 90.97           N  
ATOM   4043  CA  ARG C  97      -8.652  57.894  38.880  1.00 90.97           C  
ATOM   4044  C   ARG C  97      -8.970  57.200  40.200  1.00 90.97           C  
ATOM   4045  CB  ARG C  97      -7.346  58.682  39.004  1.00 90.97           C  
ATOM   4046  O   ARG C  97      -8.581  56.050  40.413  1.00 90.97           O  
ATOM   4047  CG  ARG C  97      -6.759  59.115  37.670  1.00 90.97           C  
ATOM   4048  CD  ARG C  97      -5.368  59.712  37.833  1.00 90.97           C  
ATOM   4049  NE  ARG C  97      -5.425  61.081  38.337  1.00 90.97           N  
ATOM   4050  NH1 ARG C  97      -3.134  61.340  38.488  1.00 90.97           N  
ATOM   4051  NH2 ARG C  97      -4.529  63.057  39.089  1.00 90.97           N  
ATOM   4052  CZ  ARG C  97      -4.362  61.823  38.637  1.00 90.97           C  
ATOM   4053  N   THR C  98      -9.722  57.911  41.036  1.00 90.95           N  
ATOM   4054  CA  THR C  98     -10.167  57.316  42.291  1.00 90.95           C  
ATOM   4055  C   THR C  98     -11.186  56.210  42.034  1.00 90.95           C  
ATOM   4056  CB  THR C  98     -10.780  58.376  43.225  1.00 90.95           C  
ATOM   4057  O   THR C  98     -11.158  55.168  42.693  1.00 90.95           O  
ATOM   4058  CG2 THR C  98     -10.759  57.907  44.677  1.00 90.95           C  
ATOM   4059  OG1 THR C  98     -10.030  59.592  43.116  1.00 90.95           O  
ATOM   4060  N   VAL C  99     -12.028  56.416  41.085  1.00 90.30           N  
ATOM   4061  CA  VAL C  99     -13.024  55.416  40.716  1.00 90.30           C  
ATOM   4062  C   VAL C  99     -12.329  54.165  40.182  1.00 90.30           C  
ATOM   4063  CB  VAL C  99     -14.016  55.963  39.665  1.00 90.30           C  
ATOM   4064  O   VAL C  99     -12.667  53.045  40.573  1.00 90.30           O  
ATOM   4065  CG1 VAL C  99     -14.970  54.865  39.199  1.00 90.30           C  
ATOM   4066  CG2 VAL C  99     -14.797  57.146  40.235  1.00 90.30           C  
ATOM   4067  N   PHE C 100     -11.300  54.389  39.386  1.00 90.46           N  
ATOM   4068  CA  PHE C 100     -10.570  53.274  38.795  1.00 90.46           C  
ATOM   4069  C   PHE C 100      -9.797  52.507  39.861  1.00 90.46           C  
ATOM   4070  CB  PHE C 100      -9.611  53.774  37.709  1.00 90.46           C  
ATOM   4071  O   PHE C 100      -9.688  51.281  39.795  1.00 90.46           O  
ATOM   4072  CG  PHE C 100     -10.303  54.235  36.455  1.00 90.46           C  
ATOM   4073  CD1 PHE C 100     -11.119  53.369  35.736  1.00 90.46           C  
ATOM   4074  CD2 PHE C 100     -10.137  55.534  35.994  1.00 90.46           C  
ATOM   4075  CE1 PHE C 100     -11.760  53.793  34.574  1.00 90.46           C  
ATOM   4076  CE2 PHE C 100     -10.774  55.965  34.834  1.00 90.46           C  
ATOM   4077  CZ  PHE C 100     -11.585  55.093  34.125  1.00 90.46           C  
ATOM   4078  N   SER C 101      -9.276  53.268  40.770  1.00 88.95           N  
ATOM   4079  CA  SER C 101      -8.527  52.637  41.852  1.00 88.95           C  
ATOM   4080  C   SER C 101      -9.438  51.787  42.733  1.00 88.95           C  
ATOM   4081  CB  SER C 101      -7.822  53.693  42.704  1.00 88.95           C  
ATOM   4082  O   SER C 101      -9.010  50.766  43.275  1.00 88.95           O  
ATOM   4083  OG  SER C 101      -7.897  53.362  44.080  1.00 88.95           O  
ATOM   4084  N   ALA C 102     -10.706  52.193  42.872  1.00 87.61           N  
ATOM   4085  CA  ALA C 102     -11.656  51.445  43.691  1.00 87.61           C  
ATOM   4086  C   ALA C 102     -12.112  50.174  42.979  1.00 87.61           C  
ATOM   4087  CB  ALA C 102     -12.860  52.316  44.039  1.00 87.61           C  
ATOM   4088  O   ALA C 102     -12.037  49.079  43.542  1.00 87.61           O  
ATOM   4089  N   ASP C 103     -12.627  50.227  41.755  1.00 86.09           N  
ATOM   4090  CA  ASP C 103     -13.041  49.083  40.948  1.00 86.09           C  
ATOM   4091  C   ASP C 103     -13.120  49.455  39.469  1.00 86.09           C  
ATOM   4092  CB  ASP C 103     -14.391  48.548  41.429  1.00 86.09           C  
ATOM   4093  O   ASP C 103     -14.137  49.978  39.009  1.00 86.09           O  
ATOM   4094  CG  ASP C 103     -14.770  47.227  40.782  1.00 86.09           C  
ATOM   4095  OD1 ASP C 103     -14.028  46.746  39.899  1.00 86.09           O  
ATOM   4096  OD2 ASP C 103     -15.821  46.664  41.157  1.00 86.09           O  
ATOM   4097  N   PRO C 104     -12.067  49.010  38.815  1.00 87.99           N  
ATOM   4098  CA  PRO C 104     -12.007  49.380  37.399  1.00 87.99           C  
ATOM   4099  C   PRO C 104     -13.037  48.638  36.551  1.00 87.99           C  
ATOM   4100  CB  PRO C 104     -10.583  48.991  36.993  1.00 87.99           C  
ATOM   4101  O   PRO C 104     -13.368  49.080  35.448  1.00 87.99           O  
ATOM   4102  CG  PRO C 104     -10.140  48.020  38.039  1.00 87.99           C  
ATOM   4103  CD  PRO C 104     -10.961  48.243  39.276  1.00 87.99           C  
ATOM   4104  N   ASN C 105     -13.644  47.588  37.004  1.00 87.27           N  
ATOM   4105  CA  ASN C 105     -14.529  46.729  36.225  1.00 87.27           C  
ATOM   4106  C   ASN C 105     -15.939  47.306  36.139  1.00 87.27           C  
ATOM   4107  CB  ASN C 105     -14.568  45.319  36.818  1.00 87.27           C  
ATOM   4108  O   ASN C 105     -16.747  46.864  35.321  1.00 87.27           O  
ATOM   4109  CG  ASN C 105     -13.258  44.576  36.645  1.00 87.27           C  
ATOM   4110  ND2 ASN C 105     -12.731  44.040  37.739  1.00 87.27           N  
ATOM   4111  OD1 ASN C 105     -12.724  44.484  35.536  1.00 87.27           O  
ATOM   4112  N   VAL C 106     -16.198  48.319  36.908  1.00 83.94           N  
ATOM   4113  CA  VAL C 106     -17.543  48.883  36.952  1.00 83.94           C  
ATOM   4114  C   VAL C 106     -17.685  49.964  35.883  1.00 83.94           C  
ATOM   4115  CB  VAL C 106     -17.869  49.465  38.346  1.00 83.94           C  
ATOM   4116  O   VAL C 106     -18.801  50.346  35.523  1.00 83.94           O  
ATOM   4117  CG1 VAL C 106     -18.944  48.632  39.041  1.00 83.94           C  
ATOM   4118  CG2 VAL C 106     -16.606  49.536  39.203  1.00 83.94           C  
ATOM   4119  N   VAL C 107     -16.639  50.355  35.258  1.00 88.44           N  
ATOM   4120  CA  VAL C 107     -16.651  51.476  34.324  1.00 88.44           C  
ATOM   4121  C   VAL C 107     -16.742  50.954  32.892  1.00 88.44           C  
ATOM   4122  CB  VAL C 107     -15.398  52.365  34.488  1.00 88.44           C  
ATOM   4123  O   VAL C 107     -16.008  50.040  32.509  1.00 88.44           O  
ATOM   4124  CG1 VAL C 107     -15.439  53.542  33.514  1.00 88.44           C  
ATOM   4125  CG2 VAL C 107     -15.282  52.863  35.928  1.00 88.44           C  
ATOM   4126  N   ASP C 108     -17.717  51.459  32.158  1.00 88.75           N  
ATOM   4127  CA  ASP C 108     -17.806  51.202  30.724  1.00 88.75           C  
ATOM   4128  C   ASP C 108     -16.816  52.067  29.948  1.00 88.75           C  
ATOM   4129  CB  ASP C 108     -19.230  51.452  30.222  1.00 88.75           C  
ATOM   4130  O   ASP C 108     -17.119  53.212  29.606  1.00 88.75           O  
ATOM   4131  CG  ASP C 108     -19.452  50.962  28.802  1.00 88.75           C  
ATOM   4132  OD1 ASP C 108     -18.473  50.858  28.032  1.00 88.75           O  
ATOM   4133  OD2 ASP C 108     -20.618  50.681  28.449  1.00 88.75           O  
ATOM   4134  N   LEU C 109     -15.738  51.433  29.638  1.00 88.53           N  
ATOM   4135  CA  LEU C 109     -14.651  52.202  29.040  1.00 88.53           C  
ATOM   4136  C   LEU C 109     -14.975  52.568  27.595  1.00 88.53           C  
ATOM   4137  CB  LEU C 109     -13.341  51.413  29.097  1.00 88.53           C  
ATOM   4138  O   LEU C 109     -14.517  53.597  27.093  1.00 88.53           O  
ATOM   4139  CG  LEU C 109     -12.583  51.452  30.426  1.00 88.53           C  
ATOM   4140  CD1 LEU C 109     -11.439  50.444  30.413  1.00 88.53           C  
ATOM   4141  CD2 LEU C 109     -12.061  52.858  30.702  1.00 88.53           C  
ATOM   4142  N   HIS C 110     -15.735  51.738  27.035  1.00 87.91           N  
ATOM   4143  CA  HIS C 110     -16.070  52.020  25.643  1.00 87.91           C  
ATOM   4144  C   HIS C 110     -16.922  53.279  25.525  1.00 87.91           C  
ATOM   4145  CB  HIS C 110     -16.801  50.830  25.017  1.00 87.91           C  
ATOM   4146  O   HIS C 110     -16.705  54.099  24.631  1.00 87.91           O  
ATOM   4147  CG  HIS C 110     -16.908  50.909  23.527  1.00 87.91           C  
ATOM   4148  CD2 HIS C 110     -17.987  50.870  22.711  1.00 87.91           C  
ATOM   4149  ND1 HIS C 110     -15.808  51.042  22.708  1.00 87.91           N  
ATOM   4150  CE1 HIS C 110     -16.207  51.082  21.448  1.00 87.91           C  
ATOM   4151  NE2 HIS C 110     -17.525  50.980  21.422  1.00 87.91           N  
ATOM   4152  N   LYS C 111     -17.831  53.384  26.402  1.00 87.37           N  
ATOM   4153  CA  LYS C 111     -18.712  54.548  26.400  1.00 87.37           C  
ATOM   4154  C   LYS C 111     -17.948  55.817  26.767  1.00 87.37           C  
ATOM   4155  CB  LYS C 111     -19.878  54.340  27.368  1.00 87.37           C  
ATOM   4156  O   LYS C 111     -18.216  56.889  26.221  1.00 87.37           O  
ATOM   4157  CG  LYS C 111     -21.140  55.102  26.990  1.00 87.37           C  
ATOM   4158  CD  LYS C 111     -22.288  54.790  27.941  1.00 87.37           C  
ATOM   4159  CE  LYS C 111     -23.525  55.617  27.617  1.00 87.37           C  
ATOM   4160  NZ  LYS C 111     -24.665  55.287  28.523  1.00 87.37           N  
ATOM   4161  N   MET C 112     -16.946  55.768  27.615  1.00 82.30           N  
ATOM   4162  CA  MET C 112     -16.204  56.932  28.091  1.00 82.30           C  
ATOM   4163  C   MET C 112     -15.108  57.320  27.105  1.00 82.30           C  
ATOM   4164  CB  MET C 112     -15.596  56.657  29.468  1.00 82.30           C  
ATOM   4165  O   MET C 112     -14.713  58.485  27.036  1.00 82.30           O  
ATOM   4166  CG  MET C 112     -16.603  56.714  30.605  1.00 82.30           C  
ATOM   4167  SD  MET C 112     -16.990  58.433  31.116  1.00 82.30           S  
ATOM   4168  CE  MET C 112     -16.458  58.380  32.849  1.00 82.30           C  
ATOM   4169  N   GLY C 113     -14.600  56.401  26.343  1.00 79.66           N  
ATOM   4170  CA  GLY C 113     -13.553  56.558  25.347  1.00 79.66           C  
ATOM   4171  C   GLY C 113     -12.967  55.238  24.884  1.00 79.66           C  
ATOM   4172  O   GLY C 113     -12.198  54.605  25.610  1.00 79.66           O  
ATOM   4173  N   PRO C 114     -13.448  54.930  23.757  1.00 83.71           N  
ATOM   4174  CA  PRO C 114     -13.089  53.593  23.279  1.00 83.71           C  
ATOM   4175  C   PRO C 114     -11.579  53.374  23.215  1.00 83.71           C  
ATOM   4176  CB  PRO C 114     -13.708  53.541  21.880  1.00 83.71           C  
ATOM   4177  O   PRO C 114     -11.121  52.235  23.101  1.00 83.71           O  
ATOM   4178  CG  PRO C 114     -14.055  54.960  21.563  1.00 83.71           C  
ATOM   4179  CD  PRO C 114     -14.017  55.756  22.836  1.00 83.71           C  
ATOM   4180  N   HIS C 115     -10.752  54.353  23.374  1.00 87.88           N  
ATOM   4181  CA  HIS C 115      -9.301  54.224  23.309  1.00 87.88           C  
ATOM   4182  C   HIS C 115      -8.644  54.743  24.584  1.00 87.88           C  
ATOM   4183  CB  HIS C 115      -8.751  54.971  22.093  1.00 87.88           C  
ATOM   4184  O   HIS C 115      -7.666  55.492  24.522  1.00 87.88           O  
ATOM   4185  CG  HIS C 115      -9.348  54.528  20.796  1.00 87.88           C  
ATOM   4186  CD2 HIS C 115     -10.166  55.169  19.928  1.00 87.88           C  
ATOM   4187  ND1 HIS C 115      -9.123  53.277  20.262  1.00 87.88           N  
ATOM   4188  CE1 HIS C 115      -9.778  53.169  19.117  1.00 87.88           C  
ATOM   4189  NE2 HIS C 115     -10.418  54.304  18.892  1.00 87.88           N  
ATOM   4190  N   PHE C 116      -9.149  54.288  25.705  1.00 89.87           N  
ATOM   4191  CA  PHE C 116      -8.765  54.761  27.030  1.00 89.87           C  
ATOM   4192  C   PHE C 116      -7.268  54.583  27.255  1.00 89.87           C  
ATOM   4193  CB  PHE C 116      -9.551  54.020  28.116  1.00 89.87           C  
ATOM   4194  O   PHE C 116      -6.575  55.530  27.632  1.00 89.87           O  
ATOM   4195  CG  PHE C 116      -9.099  54.335  29.516  1.00 89.87           C  
ATOM   4196  CD1 PHE C 116      -8.298  53.444  30.220  1.00 89.87           C  
ATOM   4197  CD2 PHE C 116      -9.474  55.524  30.128  1.00 89.87           C  
ATOM   4198  CE1 PHE C 116      -7.878  53.734  31.516  1.00 89.87           C  
ATOM   4199  CE2 PHE C 116      -9.058  55.821  31.423  1.00 89.87           C  
ATOM   4200  CZ  PHE C 116      -8.260  54.924  32.115  1.00 89.87           C  
ATOM   4201  N   TYR C 117      -6.773  53.410  27.015  1.00 89.42           N  
ATOM   4202  CA  TYR C 117      -5.371  53.126  27.301  1.00 89.42           C  
ATOM   4203  C   TYR C 117      -4.460  53.805  26.285  1.00 89.42           C  
ATOM   4204  CB  TYR C 117      -5.118  51.616  27.303  1.00 89.42           C  
ATOM   4205  O   TYR C 117      -3.482  54.457  26.658  1.00 89.42           O  
ATOM   4206  CG  TYR C 117      -5.925  50.866  28.335  1.00 89.42           C  
ATOM   4207  CD1 TYR C 117      -5.630  50.975  29.692  1.00 89.42           C  
ATOM   4208  CD2 TYR C 117      -6.983  50.047  27.956  1.00 89.42           C  
ATOM   4209  CE1 TYR C 117      -6.369  50.285  30.647  1.00 89.42           C  
ATOM   4210  CE2 TYR C 117      -7.729  49.352  28.902  1.00 89.42           C  
ATOM   4211  OH  TYR C 117      -8.151  48.792  31.183  1.00 89.42           O  
ATOM   4212  CZ  TYR C 117      -7.416  49.477  30.242  1.00 89.42           C  
ATOM   4213  N   GLY C 118      -4.819  53.676  25.047  1.00 88.04           N  
ATOM   4214  CA  GLY C 118      -4.018  54.293  24.002  1.00 88.04           C  
ATOM   4215  C   GLY C 118      -3.973  55.806  24.099  1.00 88.04           C  
ATOM   4216  O   GLY C 118      -2.897  56.406  24.040  1.00 88.04           O  
ATOM   4217  N   PHE C 119      -5.162  56.352  24.263  1.00 88.17           N  
ATOM   4218  CA  PHE C 119      -5.275  57.801  24.386  1.00 88.17           C  
ATOM   4219  C   PHE C 119      -4.574  58.294  25.646  1.00 88.17           C  
ATOM   4220  CB  PHE C 119      -6.747  58.227  24.402  1.00 88.17           C  
ATOM   4221  O   PHE C 119      -3.831  59.277  25.605  1.00 88.17           O  
ATOM   4222  CG  PHE C 119      -6.948  59.716  24.327  1.00 88.17           C  
ATOM   4223  CD1 PHE C 119      -7.385  60.430  25.436  1.00 88.17           C  
ATOM   4224  CD2 PHE C 119      -6.701  60.403  23.145  1.00 88.17           C  
ATOM   4225  CE1 PHE C 119      -7.572  61.809  25.369  1.00 88.17           C  
ATOM   4226  CE2 PHE C 119      -6.886  61.781  23.071  1.00 88.17           C  
ATOM   4227  CZ  PHE C 119      -7.323  62.481  24.183  1.00 88.17           C  
ATOM   4228  N   GLY C 120      -4.764  57.579  26.723  1.00 89.59           N  
ATOM   4229  CA  GLY C 120      -4.108  57.917  27.976  1.00 89.59           C  
ATOM   4230  C   GLY C 120      -2.594  57.910  27.876  1.00 89.59           C  
ATOM   4231  O   GLY C 120      -1.927  58.798  28.413  1.00 89.59           O  
ATOM   4232  N   SER C 121      -2.041  56.978  27.229  1.00 88.09           N  
ATOM   4233  CA  SER C 121      -0.596  56.875  27.053  1.00 88.09           C  
ATOM   4234  C   SER C 121      -0.051  58.054  26.253  1.00 88.09           C  
ATOM   4235  CB  SER C 121      -0.232  55.564  26.356  1.00 88.09           C  
ATOM   4236  O   SER C 121       1.039  58.554  26.538  1.00 88.09           O  
ATOM   4237  OG  SER C 121       0.419  54.681  27.253  1.00 88.09           O  
ATOM   4238  N   GLN C 122      -0.820  58.491  25.322  1.00 86.77           N  
ATOM   4239  CA  GLN C 122      -0.388  59.611  24.493  1.00 86.77           C  
ATOM   4240  C   GLN C 122      -0.444  60.924  25.268  1.00 86.77           C  
ATOM   4241  CB  GLN C 122      -1.248  59.708  23.232  1.00 86.77           C  
ATOM   4242  O   GLN C 122       0.316  61.852  24.984  1.00 86.77           O  
ATOM   4243  CG  GLN C 122      -1.046  58.555  22.258  1.00 86.77           C  
ATOM   4244  CD  GLN C 122       0.389  58.435  21.780  1.00 86.77           C  
ATOM   4245  NE2 GLN C 122       0.875  57.204  21.666  1.00 86.77           N  
ATOM   4246  OE1 GLN C 122       1.054  59.441  21.514  1.00 86.77           O  
ATOM   4247  N   LEU C 123      -1.300  60.993  26.275  1.00 87.64           N  
ATOM   4248  CA  LEU C 123      -1.416  62.184  27.110  1.00 87.64           C  
ATOM   4249  C   LEU C 123      -0.132  62.424  27.896  1.00 87.64           C  
ATOM   4250  CB  LEU C 123      -2.600  62.051  28.072  1.00 87.64           C  
ATOM   4251  O   LEU C 123       0.139  63.549  28.322  1.00 87.64           O  
ATOM   4252  CG  LEU C 123      -3.992  62.220  27.462  1.00 87.64           C  
ATOM   4253  CD1 LEU C 123      -5.065  61.834  28.475  1.00 87.64           C  
ATOM   4254  CD2 LEU C 123      -4.195  63.652  26.980  1.00 87.64           C  
ATOM   4255  N   LEU C 124       0.639  61.360  28.055  1.00 86.02           N  
ATOM   4256  CA  LEU C 124       1.863  61.442  28.843  1.00 86.02           C  
ATOM   4257  C   LEU C 124       2.925  62.257  28.115  1.00 86.02           C  
ATOM   4258  CB  LEU C 124       2.399  60.040  29.148  1.00 86.02           C  
ATOM   4259  O   LEU C 124       3.928  62.655  28.713  1.00 86.02           O  
ATOM   4260  CG  LEU C 124       1.491  59.133  29.980  1.00 86.02           C  
ATOM   4261  CD1 LEU C 124       2.097  57.738  30.095  1.00 86.02           C  
ATOM   4262  CD2 LEU C 124       1.256  59.735  31.362  1.00 86.02           C  
ATOM   4263  N   HIS C 125       2.642  62.603  26.886  1.00 82.54           N  
ATOM   4264  CA  HIS C 125       3.571  63.393  26.086  1.00 82.54           C  
ATOM   4265  C   HIS C 125       3.492  64.872  26.450  1.00 82.54           C  
ATOM   4266  CB  HIS C 125       3.288  63.204  24.594  1.00 82.54           C  
ATOM   4267  O   HIS C 125       4.417  65.636  26.164  1.00 82.54           O  
ATOM   4268  CG  HIS C 125       3.882  61.955  24.024  1.00 82.54           C  
ATOM   4269  CD2 HIS C 125       5.054  61.740  23.382  1.00 82.54           C  
ATOM   4270  ND1 HIS C 125       3.244  60.735  24.083  1.00 82.54           N  
ATOM   4271  CE1 HIS C 125       4.002  59.821  23.500  1.00 82.54           C  
ATOM   4272  NE2 HIS C 125       5.105  60.405  23.066  1.00 82.54           N  
ATOM   4273  N   PHE C 126       2.362  65.259  27.006  1.00 85.93           N  
ATOM   4274  CA  PHE C 126       2.185  66.652  27.396  1.00 85.93           C  
ATOM   4275  C   PHE C 126       2.697  66.889  28.811  1.00 85.93           C  
ATOM   4276  CB  PHE C 126       0.710  67.056  27.297  1.00 85.93           C  
ATOM   4277  O   PHE C 126       2.669  65.983  29.647  1.00 85.93           O  
ATOM   4278  CG  PHE C 126       0.122  66.876  25.924  1.00 85.93           C  
ATOM   4279  CD1 PHE C 126       0.435  67.759  24.897  1.00 85.93           C  
ATOM   4280  CD2 PHE C 126      -0.745  65.824  25.659  1.00 85.93           C  
ATOM   4281  CE1 PHE C 126      -0.107  67.595  23.625  1.00 85.93           C  
ATOM   4282  CE2 PHE C 126      -1.291  65.653  24.390  1.00 85.93           C  
ATOM   4283  CZ  PHE C 126      -0.972  66.541  23.375  1.00 85.93           C  
ATOM   4284  N   ASP C 127       3.381  67.965  29.026  1.00 80.06           N  
ATOM   4285  CA  ASP C 127       3.971  68.279  30.323  1.00 80.06           C  
ATOM   4286  C   ASP C 127       2.890  68.507  31.377  1.00 80.06           C  
ATOM   4287  CB  ASP C 127       4.872  69.511  30.219  1.00 80.06           C  
ATOM   4288  O   ASP C 127       2.043  69.390  31.225  1.00 80.06           O  
ATOM   4289  CG  ASP C 127       6.316  69.165  29.904  1.00 80.06           C  
ATOM   4290  OD1 ASP C 127       6.714  67.992  30.078  1.00 80.06           O  
ATOM   4291  OD2 ASP C 127       7.064  70.072  29.481  1.00 80.06           O  
ATOM   4292  N   SER C 128       2.704  67.553  32.219  1.00 81.43           N  
ATOM   4293  CA  SER C 128       1.760  67.672  33.326  1.00 81.43           C  
ATOM   4294  C   SER C 128       2.326  67.061  34.604  1.00 81.43           C  
ATOM   4295  CB  SER C 128       0.433  66.998  32.973  1.00 81.43           C  
ATOM   4296  O   SER C 128       2.991  66.024  34.561  1.00 81.43           O  
ATOM   4297  OG  SER C 128      -0.401  66.903  34.115  1.00 81.43           O  
ATOM   4298  N   PRO C 129       2.193  67.850  35.732  1.00 83.99           N  
ATOM   4299  CA  PRO C 129       2.660  67.302  37.007  1.00 83.99           C  
ATOM   4300  C   PRO C 129       1.951  66.004  37.387  1.00 83.99           C  
ATOM   4301  CB  PRO C 129       2.335  68.414  38.009  1.00 83.99           C  
ATOM   4302  O   PRO C 129       2.441  65.254  38.234  1.00 83.99           O  
ATOM   4303  CG  PRO C 129       1.432  69.345  37.266  1.00 83.99           C  
ATOM   4304  CD  PRO C 129       1.505  69.015  35.803  1.00 83.99           C  
ATOM   4305  N   GLU C 130       0.885  65.631  36.736  1.00 89.26           N  
ATOM   4306  CA  GLU C 130       0.075  64.467  37.082  1.00 89.26           C  
ATOM   4307  C   GLU C 130       0.422  63.272  36.199  1.00 89.26           C  
ATOM   4308  CB  GLU C 130      -1.416  64.794  36.962  1.00 89.26           C  
ATOM   4309  O   GLU C 130      -0.232  62.229  36.271  1.00 89.26           O  
ATOM   4310  CG  GLU C 130      -1.892  65.857  37.942  1.00 89.26           C  
ATOM   4311  CD  GLU C 130      -3.392  66.101  37.879  1.00 89.26           C  
ATOM   4312  OE1 GLU C 130      -3.816  67.136  37.318  1.00 89.26           O  
ATOM   4313  OE2 GLU C 130      -4.149  65.249  38.397  1.00 89.26           O  
ATOM   4314  N   ASN C 131       1.404  63.432  35.394  1.00 89.17           N  
ATOM   4315  CA  ASN C 131       1.756  62.387  34.437  1.00 89.17           C  
ATOM   4316  C   ASN C 131       2.059  61.066  35.137  1.00 89.17           C  
ATOM   4317  CB  ASN C 131       2.949  62.821  33.583  1.00 89.17           C  
ATOM   4318  O   ASN C 131       1.610  60.007  34.695  1.00 89.17           O  
ATOM   4319  CG  ASN C 131       2.542  63.699  32.416  1.00 89.17           C  
ATOM   4320  ND2 ASN C 131       3.527  64.215  31.690  1.00 89.17           N  
ATOM   4321  OD1 ASN C 131       1.352  63.913  32.169  1.00 89.17           O  
ATOM   4322  N   ALA C 132       2.783  61.107  36.256  1.00 90.10           N  
ATOM   4323  CA  ALA C 132       3.114  59.889  36.990  1.00 90.10           C  
ATOM   4324  C   ALA C 132       1.855  59.209  37.521  1.00 90.10           C  
ATOM   4325  CB  ALA C 132       4.070  60.202  38.138  1.00 90.10           C  
ATOM   4326  O   ALA C 132       1.711  57.988  37.418  1.00 90.10           O  
ATOM   4327  N   ASP C 133       0.933  59.977  37.973  1.00 91.39           N  
ATOM   4328  CA  ASP C 133      -0.316  59.448  38.513  1.00 91.39           C  
ATOM   4329  C   ASP C 133      -1.193  58.872  37.404  1.00 91.39           C  
ATOM   4330  CB  ASP C 133      -1.075  60.538  39.272  1.00 91.39           C  
ATOM   4331  O   ASP C 133      -1.823  57.828  37.584  1.00 91.39           O  
ATOM   4332  CG  ASP C 133      -0.342  61.018  40.512  1.00 91.39           C  
ATOM   4333  OD1 ASP C 133       0.333  60.201  41.176  1.00 91.39           O  
ATOM   4334  OD2 ASP C 133      -0.443  62.222  40.831  1.00 91.39           O  
ATOM   4335  N   ILE C 134      -1.196  59.510  36.311  1.00 90.98           N  
ATOM   4336  CA  ILE C 134      -1.978  59.045  35.171  1.00 90.98           C  
ATOM   4337  C   ILE C 134      -1.426  57.709  34.677  1.00 90.98           C  
ATOM   4338  CB  ILE C 134      -1.979  60.081  34.025  1.00 90.98           C  
ATOM   4339  O   ILE C 134      -2.184  56.764  34.446  1.00 90.98           O  
ATOM   4340  CG1 ILE C 134      -2.666  61.375  34.476  1.00 90.98           C  
ATOM   4341  CG2 ILE C 134      -2.656  59.507  32.778  1.00 90.98           C  
ATOM   4342  CD1 ILE C 134      -2.555  62.517  33.475  1.00 90.98           C  
ATOM   4343  N   SER C 135      -0.134  57.664  34.563  1.00 90.05           N  
ATOM   4344  CA  SER C 135       0.513  56.435  34.115  1.00 90.05           C  
ATOM   4345  C   SER C 135       0.203  55.274  35.053  1.00 90.05           C  
ATOM   4346  CB  SER C 135       2.027  56.631  34.015  1.00 90.05           C  
ATOM   4347  O   SER C 135      -0.144  54.181  34.603  1.00 90.05           O  
ATOM   4348  OG  SER C 135       2.712  55.447  34.382  1.00 90.05           O  
ATOM   4349  N   GLN C 136       0.301  55.498  36.288  1.00 90.40           N  
ATOM   4350  CA  GLN C 136       0.020  54.465  37.280  1.00 90.40           C  
ATOM   4351  C   GLN C 136      -1.443  54.036  37.228  1.00 90.40           C  
ATOM   4352  CB  GLN C 136       0.374  54.958  38.684  1.00 90.40           C  
ATOM   4353  O   GLN C 136      -1.751  52.846  37.324  1.00 90.40           O  
ATOM   4354  CG  GLN C 136       0.661  53.838  39.675  1.00 90.40           C  
ATOM   4355  CD  GLN C 136       1.296  54.338  40.959  1.00 90.40           C  
ATOM   4356  NE2 GLN C 136       1.618  53.417  41.860  1.00 90.40           N  
ATOM   4357  OE1 GLN C 136       1.497  55.544  41.139  1.00 90.40           O  
ATOM   4358  N   SER C 137      -2.282  54.930  37.040  1.00 91.21           N  
ATOM   4359  CA  SER C 137      -3.710  54.638  36.971  1.00 91.21           C  
ATOM   4360  C   SER C 137      -4.043  53.791  35.748  1.00 91.21           C  
ATOM   4361  CB  SER C 137      -4.521  55.934  36.939  1.00 91.21           C  
ATOM   4362  O   SER C 137      -4.839  52.854  35.833  1.00 91.21           O  
ATOM   4363  OG  SER C 137      -5.911  55.659  36.986  1.00 91.21           O  
ATOM   4364  N   LEU C 138      -3.471  54.143  34.630  1.00 90.77           N  
ATOM   4365  CA  LEU C 138      -3.682  53.369  33.411  1.00 90.77           C  
ATOM   4366  C   LEU C 138      -3.249  51.920  33.605  1.00 90.77           C  
ATOM   4367  CB  LEU C 138      -2.915  53.991  32.242  1.00 90.77           C  
ATOM   4368  O   LEU C 138      -3.989  50.995  33.263  1.00 90.77           O  
ATOM   4369  CG  LEU C 138      -3.440  55.330  31.722  1.00 90.77           C  
ATOM   4370  CD1 LEU C 138      -2.462  55.929  30.717  1.00 90.77           C  
ATOM   4371  CD2 LEU C 138      -4.819  55.156  31.095  1.00 90.77           C  
ATOM   4372  N   LEU C 139      -2.077  51.762  34.148  1.00 88.09           N  
ATOM   4373  CA  LEU C 139      -1.520  50.431  34.368  1.00 88.09           C  
ATOM   4374  C   LEU C 139      -2.375  49.640  35.352  1.00 88.09           C  
ATOM   4375  CB  LEU C 139      -0.083  50.531  34.888  1.00 88.09           C  
ATOM   4376  O   LEU C 139      -2.739  48.493  35.082  1.00 88.09           O  
ATOM   4377  CG  LEU C 139       0.723  49.231  34.905  1.00 88.09           C  
ATOM   4378  CD1 LEU C 139       1.178  48.872  33.495  1.00 88.09           C  
ATOM   4379  CD2 LEU C 139       1.919  49.356  35.843  1.00 88.09           C  
ATOM   4380  N   GLN C 140      -2.692  50.240  36.445  1.00 89.29           N  
ATOM   4381  CA  GLN C 140      -3.473  49.557  37.471  1.00 89.29           C  
ATOM   4382  C   GLN C 140      -4.860  49.190  36.953  1.00 89.29           C  
ATOM   4383  CB  GLN C 140      -3.593  50.428  38.722  1.00 89.29           C  
ATOM   4384  O   GLN C 140      -5.395  48.132  37.292  1.00 89.29           O  
ATOM   4385  CG  GLN C 140      -2.332  50.458  39.575  1.00 89.29           C  
ATOM   4386  CD  GLN C 140      -2.075  49.143  40.288  1.00 89.29           C  
ATOM   4387  NE2 GLN C 140      -0.812  48.878  40.607  1.00 89.29           N  
ATOM   4388  OE1 GLN C 140      -3.004  48.373  40.552  1.00 89.29           O  
ATOM   4389  N   THR C 141      -5.423  50.027  36.205  1.00 91.00           N  
ATOM   4390  CA  THR C 141      -6.721  49.741  35.604  1.00 91.00           C  
ATOM   4391  C   THR C 141      -6.634  48.533  34.677  1.00 91.00           C  
ATOM   4392  CB  THR C 141      -7.254  50.955  34.821  1.00 91.00           C  
ATOM   4393  O   THR C 141      -7.482  47.639  34.731  1.00 91.00           O  
ATOM   4394  CG2 THR C 141      -8.665  50.699  34.301  1.00 91.00           C  
ATOM   4395  OG1 THR C 141      -7.275  52.100  35.682  1.00 91.00           O  
ATOM   4396  N   PHE C 142      -5.617  48.553  33.919  1.00 89.27           N  
ATOM   4397  CA  PHE C 142      -5.414  47.439  33.001  1.00 89.27           C  
ATOM   4398  C   PHE C 142      -5.268  46.127  33.763  1.00 89.27           C  
ATOM   4399  CB  PHE C 142      -4.178  47.678  32.127  1.00 89.27           C  
ATOM   4400  O   PHE C 142      -5.929  45.138  33.441  1.00 89.27           O  
ATOM   4401  CG  PHE C 142      -3.904  46.571  31.146  1.00 89.27           C  
ATOM   4402  CD1 PHE C 142      -2.904  45.638  31.391  1.00 89.27           C  
ATOM   4403  CD2 PHE C 142      -4.648  46.463  29.978  1.00 89.27           C  
ATOM   4404  CE1 PHE C 142      -2.648  44.612  30.484  1.00 89.27           C  
ATOM   4405  CE2 PHE C 142      -4.398  45.440  29.067  1.00 89.27           C  
ATOM   4406  CZ  PHE C 142      -3.397  44.517  29.322  1.00 89.27           C  
ATOM   4407  N   ILE C 143      -4.431  46.097  34.738  1.00 85.26           N  
ATOM   4408  CA  ILE C 143      -4.175  44.902  35.536  1.00 85.26           C  
ATOM   4409  C   ILE C 143      -5.465  44.450  36.217  1.00 85.26           C  
ATOM   4410  CB  ILE C 143      -3.072  45.152  36.588  1.00 85.26           C  
ATOM   4411  O   ILE C 143      -5.778  43.258  36.238  1.00 85.26           O  
ATOM   4412  CG1 ILE C 143      -1.724  45.395  35.901  1.00 85.26           C  
ATOM   4413  CG2 ILE C 143      -2.984  43.977  37.567  1.00 85.26           C  
ATOM   4414  CD1 ILE C 143      -0.609  45.807  36.854  1.00 85.26           C  
ATOM   4415  N   GLY C 144      -6.217  45.406  36.716  1.00 86.97           N  
ATOM   4416  CA  GLY C 144      -7.452  45.103  37.421  1.00 86.97           C  
ATOM   4417  C   GLY C 144      -8.520  44.504  36.524  1.00 86.97           C  
ATOM   4418  O   GLY C 144      -9.355  43.722  36.982  1.00 86.97           O  
ATOM   4419  N   ARG C 145      -8.450  44.818  35.234  1.00 88.09           N  
ATOM   4420  CA  ARG C 145      -9.493  44.368  34.319  1.00 88.09           C  
ATOM   4421  C   ARG C 145      -9.031  43.159  33.513  1.00 88.09           C  
ATOM   4422  CB  ARG C 145      -9.906  45.500  33.375  1.00 88.09           C  
ATOM   4423  O   ARG C 145      -9.852  42.421  32.964  1.00 88.09           O  
ATOM   4424  CG  ARG C 145     -10.611  46.655  34.068  1.00 88.09           C  
ATOM   4425  CD  ARG C 145     -10.967  47.766  33.091  1.00 88.09           C  
ATOM   4426  NE  ARG C 145     -11.969  47.331  32.122  1.00 88.09           N  
ATOM   4427  NH1 ARG C 145     -13.770  48.182  33.292  1.00 88.09           N  
ATOM   4428  NH2 ARG C 145     -14.100  47.100  31.298  1.00 88.09           N  
ATOM   4429  CZ  ARG C 145     -13.277  47.538  32.239  1.00 88.09           C  
ATOM   4430  N   PHE C 146      -7.763  42.906  33.519  1.00 84.79           N  
ATOM   4431  CA  PHE C 146      -7.156  41.873  32.688  1.00 84.79           C  
ATOM   4432  C   PHE C 146      -7.682  40.494  33.067  1.00 84.79           C  
ATOM   4433  CB  PHE C 146      -5.630  41.906  32.815  1.00 84.79           C  
ATOM   4434  O   PHE C 146      -8.115  39.729  32.202  1.00 84.79           O  
ATOM   4435  CG  PHE C 146      -4.932  40.830  32.029  1.00 84.79           C  
ATOM   4436  CD1 PHE C 146      -4.435  39.698  32.663  1.00 84.79           C  
ATOM   4437  CD2 PHE C 146      -4.773  40.950  30.654  1.00 84.79           C  
ATOM   4438  CE1 PHE C 146      -3.788  38.700  31.938  1.00 84.79           C  
ATOM   4439  CE2 PHE C 146      -4.127  39.957  29.923  1.00 84.79           C  
ATOM   4440  CZ  PHE C 146      -3.635  38.833  30.567  1.00 84.79           C  
ATOM   4441  N   ARG C 147      -7.683  40.137  34.291  1.00 75.50           N  
ATOM   4442  CA  ARG C 147      -8.090  38.812  34.748  1.00 75.50           C  
ATOM   4443  C   ARG C 147      -9.523  38.504  34.327  1.00 75.50           C  
ATOM   4444  CB  ARG C 147      -7.956  38.704  36.269  1.00 75.50           C  
ATOM   4445  O   ARG C 147      -9.805  37.419  33.815  1.00 75.50           O  
ATOM   4446  CG  ARG C 147      -7.474  37.344  36.749  1.00 75.50           C  
ATOM   4447  CD  ARG C 147      -7.366  37.288  38.267  1.00 75.50           C  
ATOM   4448  NE  ARG C 147      -6.664  36.087  38.713  1.00 75.50           N  
ATOM   4449  NH1 ARG C 147      -6.454  36.776  40.908  1.00 75.50           N  
ATOM   4450  NH2 ARG C 147      -5.618  34.744  40.254  1.00 75.50           N  
ATOM   4451  CZ  ARG C 147      -6.247  35.872  39.957  1.00 75.50           C  
ATOM   4452  N   ARG C 148     -10.375  39.444  34.490  1.00 79.53           N  
ATOM   4453  CA  ARG C 148     -11.779  39.239  34.148  1.00 79.53           C  
ATOM   4454  C   ARG C 148     -11.955  39.059  32.643  1.00 79.53           C  
ATOM   4455  CB  ARG C 148     -12.630  40.412  34.639  1.00 79.53           C  
ATOM   4456  O   ARG C 148     -12.749  38.227  32.201  1.00 79.53           O  
ATOM   4457  CG  ARG C 148     -14.045  40.022  35.037  1.00 79.53           C  
ATOM   4458  CD  ARG C 148     -14.810  41.200  35.623  1.00 79.53           C  
ATOM   4459  NE  ARG C 148     -16.219  40.878  35.830  1.00 79.53           N  
ATOM   4460  NH1 ARG C 148     -16.724  42.853  36.918  1.00 79.53           N  
ATOM   4461  NH2 ARG C 148     -18.354  41.278  36.575  1.00 79.53           N  
ATOM   4462  CZ  ARG C 148     -17.096  41.670  36.440  1.00 79.53           C  
ATOM   4463  N   ILE C 149     -11.250  39.803  31.928  1.00 85.35           N  
ATOM   4464  CA  ILE C 149     -11.334  39.723  30.474  1.00 85.35           C  
ATOM   4465  C   ILE C 149     -10.847  38.354  30.004  1.00 85.35           C  
ATOM   4466  CB  ILE C 149     -10.515  40.844  29.797  1.00 85.35           C  
ATOM   4467  O   ILE C 149     -11.503  37.701  29.189  1.00 85.35           O  
ATOM   4468  CG1 ILE C 149     -11.138  42.213  30.093  1.00 85.35           C  
ATOM   4469  CG2 ILE C 149     -10.413  40.603  28.288  1.00 85.35           C  
ATOM   4470  CD1 ILE C 149     -10.274  43.392  29.665  1.00 85.35           C  
ATOM   4471  N   MET C 150      -9.788  37.953  30.560  1.00 76.55           N  
ATOM   4472  CA  MET C 150      -9.217  36.666  30.173  1.00 76.55           C  
ATOM   4473  C   MET C 150     -10.113  35.516  30.620  1.00 76.55           C  
ATOM   4474  CB  MET C 150      -7.817  36.498  30.766  1.00 76.55           C  
ATOM   4475  O   MET C 150     -10.327  34.562  29.870  1.00 76.55           O  
ATOM   4476  CG  MET C 150      -6.733  37.237  29.998  1.00 76.55           C  
ATOM   4477  SD  MET C 150      -6.609  36.685  28.252  1.00 76.55           S  
ATOM   4478  CE  MET C 150      -5.954  35.010  28.491  1.00 76.55           C  
ATOM   4479  N   ASP C 151     -10.602  35.594  31.817  1.00 74.24           N  
ATOM   4480  CA  ASP C 151     -11.513  34.569  32.317  1.00 74.24           C  
ATOM   4481  C   ASP C 151     -12.746  34.448  31.425  1.00 74.24           C  
ATOM   4482  CB  ASP C 151     -11.934  34.881  33.755  1.00 74.24           C  
ATOM   4483  O   ASP C 151     -13.147  33.341  31.058  1.00 74.24           O  
ATOM   4484  CG  ASP C 151     -10.998  34.281  34.790  1.00 74.24           C  
ATOM   4485  OD1 ASP C 151     -10.019  33.604  34.408  1.00 74.24           O  
ATOM   4486  OD2 ASP C 151     -11.243  34.485  35.999  1.00 74.24           O  
ATOM   4487  N   SER C 152     -13.250  35.581  31.024  1.00 78.29           N  
ATOM   4488  CA  SER C 152     -14.452  35.600  30.198  1.00 78.29           C  
ATOM   4489  C   SER C 152     -14.169  35.067  28.798  1.00 78.29           C  
ATOM   4490  CB  SER C 152     -15.019  37.018  30.107  1.00 78.29           C  
ATOM   4491  O   SER C 152     -14.977  34.326  28.235  1.00 78.29           O  
ATOM   4492  OG  SER C 152     -15.359  37.507  31.394  1.00 78.29           O  
ATOM   4493  N   SER C 153     -13.059  35.433  28.296  1.00 79.37           N  
ATOM   4494  CA  SER C 153     -12.709  34.989  26.951  1.00 79.37           C  
ATOM   4495  C   SER C 153     -12.520  33.477  26.900  1.00 79.37           C  
ATOM   4496  CB  SER C 153     -11.435  35.686  26.470  1.00 79.37           C  
ATOM   4497  O   SER C 153     -12.866  32.836  25.905  1.00 79.37           O  
ATOM   4498  OG  SER C 153     -10.291  35.134  27.099  1.00 79.37           O  
ATOM   4499  N   GLN C 154     -12.066  32.851  27.980  1.00 73.28           N  
ATOM   4500  CA  GLN C 154     -11.729  31.431  28.012  1.00 73.28           C  
ATOM   4501  C   GLN C 154     -12.919  30.594  28.472  1.00 73.28           C  
ATOM   4502  CB  GLN C 154     -10.529  31.185  28.928  1.00 73.28           C  
ATOM   4503  O   GLN C 154     -12.911  29.368  28.338  1.00 73.28           O  
ATOM   4504  CG  GLN C 154      -9.227  31.780  28.410  1.00 73.28           C  
ATOM   4505  CD  GLN C 154      -8.001  31.178  29.070  1.00 73.28           C  
ATOM   4506  NE2 GLN C 154      -6.822  31.542  28.578  1.00 73.28           N  
ATOM   4507  OE1 GLN C 154      -8.113  30.391  30.016  1.00 73.28           O  
ATOM   4508  N   ASN C 155     -13.920  31.259  28.992  1.00 68.60           N  
ATOM   4509  CA  ASN C 155     -15.081  30.532  29.493  1.00 68.60           C  
ATOM   4510  C   ASN C 155     -16.333  30.845  28.678  1.00 68.60           C  
ATOM   4511  CB  ASN C 155     -15.317  30.850  30.971  1.00 68.60           C  
ATOM   4512  O   ASN C 155     -17.443  30.487  29.075  1.00 68.60           O  
ATOM   4513  CG  ASN C 155     -14.285  30.211  31.878  1.00 68.60           C  
ATOM   4514  ND2 ASN C 155     -13.748  30.992  32.808  1.00 68.60           N  
ATOM   4515  OD1 ASN C 155     -13.971  29.025  31.744  1.00 68.60           O  
ATOM   4516  N   ALA C 156     -16.180  31.516  27.591  1.00 68.99           N  
ATOM   4517  CA  ALA C 156     -17.327  31.922  26.782  1.00 68.99           C  
ATOM   4518  C   ALA C 156     -17.391  31.126  25.482  1.00 68.99           C  
ATOM   4519  CB  ALA C 156     -17.264  33.418  26.483  1.00 68.99           C  
ATOM   4520  O   ALA C 156     -17.571  31.698  24.405  1.00 68.99           O  
ATOM   4521  N   TYR C 157     -17.163  29.787  25.698  1.00 64.71           N  
ATOM   4522  CA  TYR C 157     -17.244  28.981  24.485  1.00 64.71           C  
ATOM   4523  C   TYR C 157     -18.684  28.877  23.995  1.00 64.71           C  
ATOM   4524  CB  TYR C 157     -16.673  27.582  24.729  1.00 64.71           C  
ATOM   4525  O   TYR C 157     -19.566  28.431  24.732  1.00 64.71           O  
ATOM   4526  CG  TYR C 157     -16.524  26.759  23.473  1.00 64.71           C  
ATOM   4527  CD1 TYR C 157     -17.377  25.689  23.212  1.00 64.71           C  
ATOM   4528  CD2 TYR C 157     -15.530  27.048  22.544  1.00 64.71           C  
ATOM   4529  CE1 TYR C 157     -17.243  24.927  22.056  1.00 64.71           C  
ATOM   4530  CE2 TYR C 157     -15.386  26.293  21.385  1.00 64.71           C  
ATOM   4531  OH  TYR C 157     -16.108  24.485  20.004  1.00 64.71           O  
ATOM   4532  CZ  TYR C 157     -16.246  25.236  21.150  1.00 64.71           C  
ATOM   4533  N   ASN C 158     -18.997  29.400  22.890  1.00 64.74           N  
ATOM   4534  CA  ASN C 158     -20.298  29.375  22.232  1.00 64.74           C  
ATOM   4535  C   ASN C 158     -21.327  30.209  22.991  1.00 64.74           C  
ATOM   4536  CB  ASN C 158     -20.793  27.936  22.075  1.00 64.74           C  
ATOM   4537  O   ASN C 158     -22.512  29.872  23.012  1.00 64.74           O  
ATOM   4538  CG  ASN C 158     -20.418  27.332  20.736  1.00 64.74           C  
ATOM   4539  ND2 ASN C 158     -20.528  26.013  20.628  1.00 64.74           N  
ATOM   4540  OD1 ASN C 158     -20.032  28.045  19.806  1.00 64.74           O  
ATOM   4541  N   GLU C 159     -20.918  31.148  23.747  1.00 70.08           N  
ATOM   4542  CA  GLU C 159     -21.809  32.059  24.460  1.00 70.08           C  
ATOM   4543  C   GLU C 159     -21.858  33.426  23.783  1.00 70.08           C  
ATOM   4544  CB  GLU C 159     -21.370  32.209  25.919  1.00 70.08           C  
ATOM   4545  O   GLU C 159     -20.957  33.779  23.020  1.00 70.08           O  
ATOM   4546  CG  GLU C 159     -21.664  30.988  26.778  1.00 70.08           C  
ATOM   4547  CD  GLU C 159     -21.599  31.275  28.270  1.00 70.08           C  
ATOM   4548  OE1 GLU C 159     -21.876  30.359  29.077  1.00 70.08           O  
ATOM   4549  OE2 GLU C 159     -21.268  32.426  28.635  1.00 70.08           O  
ATOM   4550  N   ASP C 160     -23.040  34.036  23.858  1.00 70.95           N  
ATOM   4551  CA  ASP C 160     -23.155  35.409  23.376  1.00 70.95           C  
ATOM   4552  C   ASP C 160     -22.348  36.367  24.249  1.00 70.95           C  
ATOM   4553  CB  ASP C 160     -24.622  35.842  23.337  1.00 70.95           C  
ATOM   4554  O   ASP C 160     -22.700  36.608  25.405  1.00 70.95           O  
ATOM   4555  CG  ASP C 160     -24.824  37.193  22.673  1.00 70.95           C  
ATOM   4556  OD1 ASP C 160     -23.837  37.790  22.192  1.00 70.95           O  
ATOM   4557  OD2 ASP C 160     -25.980  37.666  22.633  1.00 70.95           O  
ATOM   4558  N   THR C 161     -21.235  36.907  23.759  1.00 76.19           N  
ATOM   4559  CA  THR C 161     -20.298  37.742  24.503  1.00 76.19           C  
ATOM   4560  C   THR C 161     -20.472  39.212  24.133  1.00 76.19           C  
ATOM   4561  CB  THR C 161     -18.842  37.314  24.244  1.00 76.19           C  
ATOM   4562  O   THR C 161     -19.629  40.046  24.468  1.00 76.19           O  
ATOM   4563  CG2 THR C 161     -18.547  35.956  24.873  1.00 76.19           C  
ATOM   4564  OG1 THR C 161     -18.617  37.232  22.831  1.00 76.19           O  
ATOM   4565  N   SER C 162     -21.563  39.563  23.479  1.00 77.98           N  
ATOM   4566  CA  SER C 162     -21.747  40.900  22.923  1.00 77.98           C  
ATOM   4567  C   SER C 162     -21.857  41.947  24.026  1.00 77.98           C  
ATOM   4568  CB  SER C 162     -22.993  40.946  22.038  1.00 77.98           C  
ATOM   4569  O   SER C 162     -21.252  43.017  23.937  1.00 77.98           O  
ATOM   4570  OG  SER C 162     -23.275  39.666  21.500  1.00 77.98           O  
ATOM   4571  N   ALA C 163     -22.506  41.594  25.057  1.00 77.20           N  
ATOM   4572  CA  ALA C 163     -22.708  42.544  26.148  1.00 77.20           C  
ATOM   4573  C   ALA C 163     -21.398  42.827  26.878  1.00 77.20           C  
ATOM   4574  CB  ALA C 163     -23.755  42.016  27.126  1.00 77.20           C  
ATOM   4575  O   ALA C 163     -21.118  43.973  27.240  1.00 77.20           O  
ATOM   4576  N   LEU C 164     -20.632  41.812  26.952  1.00 79.11           N  
ATOM   4577  CA  LEU C 164     -19.347  41.947  27.629  1.00 79.11           C  
ATOM   4578  C   LEU C 164     -18.362  42.738  26.774  1.00 79.11           C  
ATOM   4579  CB  LEU C 164     -18.765  40.569  27.954  1.00 79.11           C  
ATOM   4580  O   LEU C 164     -17.721  43.672  27.262  1.00 79.11           O  
ATOM   4581  CG  LEU C 164     -17.815  40.499  29.151  1.00 79.11           C  
ATOM   4582  CD1 LEU C 164     -18.436  39.675  30.274  1.00 79.11           C  
ATOM   4583  CD2 LEU C 164     -16.470  39.913  28.733  1.00 79.11           C  
ATOM   4584  N   VAL C 165     -18.355  42.469  25.531  1.00 85.65           N  
ATOM   4585  CA  VAL C 165     -17.394  43.068  24.611  1.00 85.65           C  
ATOM   4586  C   VAL C 165     -17.760  44.529  24.358  1.00 85.65           C  
ATOM   4587  CB  VAL C 165     -17.331  42.296  23.274  1.00 85.65           C  
ATOM   4588  O   VAL C 165     -16.883  45.365  24.129  1.00 85.65           O  
ATOM   4589  CG1 VAL C 165     -16.386  42.989  22.294  1.00 85.65           C  
ATOM   4590  CG2 VAL C 165     -16.892  40.852  23.513  1.00 85.65           C  
ATOM   4591  N   ALA C 166     -19.011  44.863  24.546  1.00 86.00           N  
ATOM   4592  CA  ALA C 166     -19.509  46.205  24.258  1.00 86.00           C  
ATOM   4593  C   ALA C 166     -18.966  47.219  25.261  1.00 86.00           C  
ATOM   4594  CB  ALA C 166     -21.036  46.219  24.266  1.00 86.00           C  
ATOM   4595  O   ALA C 166     -18.856  48.408  24.953  1.00 86.00           O  
ATOM   4596  N   ARG C 167     -18.523  46.760  26.399  1.00 86.29           N  
ATOM   4597  CA  ARG C 167     -18.079  47.657  27.461  1.00 86.29           C  
ATOM   4598  C   ARG C 167     -16.560  47.792  27.464  1.00 86.29           C  
ATOM   4599  CB  ARG C 167     -18.563  47.157  28.824  1.00 86.29           C  
ATOM   4600  O   ARG C 167     -16.004  48.592  28.220  1.00 86.29           O  
ATOM   4601  CG  ARG C 167     -20.076  47.123  28.965  1.00 86.29           C  
ATOM   4602  CD  ARG C 167     -20.503  46.648  30.347  1.00 86.29           C  
ATOM   4603  NE  ARG C 167     -20.246  47.660  31.368  1.00 86.29           N  
ATOM   4604  NH1 ARG C 167     -21.232  46.473  33.087  1.00 86.29           N  
ATOM   4605  NH2 ARG C 167     -20.315  48.535  33.490  1.00 86.29           N  
ATOM   4606  CZ  ARG C 167     -20.598  47.553  32.646  1.00 86.29           C  
ATOM   4607  N   LEU C 168     -15.943  47.040  26.606  1.00 88.46           N  
ATOM   4608  CA  LEU C 168     -14.486  46.966  26.632  1.00 88.46           C  
ATOM   4609  C   LEU C 168     -13.871  48.045  25.747  1.00 88.46           C  
ATOM   4610  CB  LEU C 168     -14.011  45.584  26.175  1.00 88.46           C  
ATOM   4611  O   LEU C 168     -14.454  48.427  24.730  1.00 88.46           O  
ATOM   4612  CG  LEU C 168     -14.485  44.394  27.012  1.00 88.46           C  
ATOM   4613  CD1 LEU C 168     -14.016  43.085  26.385  1.00 88.46           C  
ATOM   4614  CD2 LEU C 168     -13.985  44.515  28.447  1.00 88.46           C  
ATOM   4615  N   ASP C 169     -12.680  48.618  26.188  1.00 88.06           N  
ATOM   4616  CA  ASP C 169     -11.859  49.458  25.321  1.00 88.06           C  
ATOM   4617  C   ASP C 169     -11.299  48.655  24.149  1.00 88.06           C  
ATOM   4618  CB  ASP C 169     -10.717  50.096  26.115  1.00 88.06           C  
ATOM   4619  O   ASP C 169     -11.265  47.424  24.194  1.00 88.06           O  
ATOM   4620  CG  ASP C 169      -9.759  50.889  25.244  1.00 88.06           C  
ATOM   4621  OD1 ASP C 169      -9.968  52.107  25.061  1.00 88.06           O  
ATOM   4622  OD2 ASP C 169      -8.789  50.288  24.732  1.00 88.06           O  
ATOM   4623  N   GLU C 170     -10.843  49.353  23.121  1.00 84.29           N  
ATOM   4624  CA  GLU C 170     -10.431  48.697  21.884  1.00 84.29           C  
ATOM   4625  C   GLU C 170      -9.269  47.739  22.128  1.00 84.29           C  
ATOM   4626  CB  GLU C 170     -10.043  49.736  20.828  1.00 84.29           C  
ATOM   4627  O   GLU C 170      -9.188  46.680  21.501  1.00 84.29           O  
ATOM   4628  CG  GLU C 170     -11.230  50.324  20.079  1.00 84.29           C  
ATOM   4629  CD  GLU C 170     -12.073  49.275  19.372  1.00 84.29           C  
ATOM   4630  OE1 GLU C 170     -13.310  49.448  19.285  1.00 84.29           O  
ATOM   4631  OE2 GLU C 170     -11.492  48.271  18.902  1.00 84.29           O  
ATOM   4632  N   MET C 171      -8.406  48.097  22.969  1.00 84.12           N  
ATOM   4633  CA  MET C 171      -7.300  47.204  23.305  1.00 84.12           C  
ATOM   4634  C   MET C 171      -7.806  45.959  24.026  1.00 84.12           C  
ATOM   4635  CB  MET C 171      -6.269  47.928  24.172  1.00 84.12           C  
ATOM   4636  O   MET C 171      -7.362  44.846  23.737  1.00 84.12           O  
ATOM   4637  CG  MET C 171      -4.918  47.233  24.225  1.00 84.12           C  
ATOM   4638  SD  MET C 171      -3.828  47.915  25.535  1.00 84.12           S  
ATOM   4639  CE  MET C 171      -3.780  49.659  25.035  1.00 84.12           C  
ATOM   4640  N   GLU C 172      -8.691  46.109  24.878  1.00 87.26           N  
ATOM   4641  CA  GLU C 172      -9.283  44.991  25.607  1.00 87.26           C  
ATOM   4642  C   GLU C 172     -10.062  44.072  24.671  1.00 87.26           C  
ATOM   4643  CB  GLU C 172     -10.196  45.501  26.725  1.00 87.26           C  
ATOM   4644  O   GLU C 172     -10.032  42.849  24.825  1.00 87.26           O  
ATOM   4645  CG  GLU C 172      -9.451  46.177  27.867  1.00 87.26           C  
ATOM   4646  CD  GLU C 172     -10.375  46.740  28.935  1.00 87.26           C  
ATOM   4647  OE1 GLU C 172      -9.927  46.926  30.089  1.00 87.26           O  
ATOM   4648  OE2 GLU C 172     -11.558  46.996  28.616  1.00 87.26           O  
ATOM   4649  N   ARG C 173     -10.727  44.688  23.768  1.00 85.23           N  
ATOM   4650  CA  ARG C 173     -11.440  43.897  22.770  1.00 85.23           C  
ATOM   4651  C   ARG C 173     -10.479  43.014  21.982  1.00 85.23           C  
ATOM   4652  CB  ARG C 173     -12.217  44.808  21.816  1.00 85.23           C  
ATOM   4653  O   ARG C 173     -10.789  41.858  21.687  1.00 85.23           O  
ATOM   4654  CG  ARG C 173     -13.563  45.262  22.358  1.00 85.23           C  
ATOM   4655  CD  ARG C 173     -14.347  46.058  21.324  1.00 85.23           C  
ATOM   4656  NE  ARG C 173     -15.604  46.561  21.871  1.00 85.23           N  
ATOM   4657  NH1 ARG C 173     -16.324  47.512  19.893  1.00 85.23           N  
ATOM   4658  NH2 ARG C 173     -17.623  47.651  21.776  1.00 85.23           N  
ATOM   4659  CZ  ARG C 173     -16.514  47.240  21.179  1.00 85.23           C  
ATOM   4660  N   GLY C 174      -9.411  43.659  21.636  1.00 81.29           N  
ATOM   4661  CA  GLY C 174      -8.383  42.875  20.970  1.00 81.29           C  
ATOM   4662  C   GLY C 174      -7.891  41.706  21.802  1.00 81.29           C  
ATOM   4663  O   GLY C 174      -7.724  40.598  21.289  1.00 81.29           O  
ATOM   4664  N   LEU C 175      -7.706  41.903  23.039  1.00 79.60           N  
ATOM   4665  CA  LEU C 175      -7.257  40.863  23.958  1.00 79.60           C  
ATOM   4666  C   LEU C 175      -8.306  39.765  24.091  1.00 79.60           C  
ATOM   4667  CB  LEU C 175      -6.949  41.460  25.334  1.00 79.60           C  
ATOM   4668  O   LEU C 175      -7.974  38.577  24.075  1.00 79.60           O  
ATOM   4669  CG  LEU C 175      -5.679  40.958  26.022  1.00 79.60           C  
ATOM   4670  CD1 LEU C 175      -4.586  42.021  25.960  1.00 79.60           C  
ATOM   4671  CD2 LEU C 175      -5.972  40.570  27.467  1.00 79.60           C  
ATOM   4672  N   PHE C 176      -9.525  40.199  24.230  1.00 85.28           N  
ATOM   4673  CA  PHE C 176     -10.631  39.256  24.337  1.00 85.28           C  
ATOM   4674  C   PHE C 176     -10.694  38.353  23.111  1.00 85.28           C  
ATOM   4675  CB  PHE C 176     -11.959  40.000  24.509  1.00 85.28           C  
ATOM   4676  O   PHE C 176     -10.827  37.134  23.238  1.00 85.28           O  
ATOM   4677  CG  PHE C 176     -13.137  39.094  24.744  1.00 85.28           C  
ATOM   4678  CD1 PHE C 176     -13.925  38.666  23.682  1.00 85.28           C  
ATOM   4679  CD2 PHE C 176     -13.457  38.669  26.027  1.00 85.28           C  
ATOM   4680  CE1 PHE C 176     -15.016  37.827  23.896  1.00 85.28           C  
ATOM   4681  CE2 PHE C 176     -14.546  37.831  26.249  1.00 85.28           C  
ATOM   4682  CZ  PHE C 176     -15.325  37.412  25.182  1.00 85.28           C  
ATOM   4683  N   GLN C 177     -10.555  38.936  21.965  1.00 81.84           N  
ATOM   4684  CA  GLN C 177     -10.615  38.189  20.714  1.00 81.84           C  
ATOM   4685  C   GLN C 177      -9.470  37.184  20.618  1.00 81.84           C  
ATOM   4686  CB  GLN C 177     -10.579  39.141  19.517  1.00 81.84           C  
ATOM   4687  O   GLN C 177      -9.664  36.056  20.160  1.00 81.84           O  
ATOM   4688  CG  GLN C 177     -11.940  39.710  19.143  1.00 81.84           C  
ATOM   4689  CD  GLN C 177     -11.864  40.719  18.013  1.00 81.84           C  
ATOM   4690  NE2 GLN C 177     -13.011  41.271  17.632  1.00 81.84           N  
ATOM   4691  OE1 GLN C 177     -10.783  41.002  17.487  1.00 81.84           O  
ATOM   4692  N   THR C 178      -8.369  37.593  21.027  1.00 75.76           N  
ATOM   4693  CA  THR C 178      -7.220  36.694  21.031  1.00 75.76           C  
ATOM   4694  C   THR C 178      -7.462  35.511  21.964  1.00 75.76           C  
ATOM   4695  CB  THR C 178      -5.936  37.431  21.453  1.00 75.76           C  
ATOM   4696  O   THR C 178      -7.129  34.372  21.630  1.00 75.76           O  
ATOM   4697  CG2 THR C 178      -4.713  36.530  21.314  1.00 75.76           C  
ATOM   4698  OG1 THR C 178      -5.761  38.587  20.625  1.00 75.76           O  
ATOM   4699  N   GLY C 179      -7.999  35.765  23.092  1.00 74.34           N  
ATOM   4700  CA  GLY C 179      -8.357  34.707  24.023  1.00 74.34           C  
ATOM   4701  C   GLY C 179      -9.376  33.735  23.459  1.00 74.34           C  
ATOM   4702  O   GLY C 179      -9.233  32.520  23.611  1.00 74.34           O  
ATOM   4703  N   GLN C 180     -10.336  34.301  22.742  1.00 77.04           N  
ATOM   4704  CA  GLN C 180     -11.379  33.482  22.131  1.00 77.04           C  
ATOM   4705  C   GLN C 180     -10.807  32.593  21.032  1.00 77.04           C  
ATOM   4706  CB  GLN C 180     -12.493  34.365  21.566  1.00 77.04           C  
ATOM   4707  O   GLN C 180     -11.187  31.427  20.908  1.00 77.04           O  
ATOM   4708  CG  GLN C 180     -13.712  34.473  22.473  1.00 77.04           C  
ATOM   4709  CD  GLN C 180     -15.002  34.099  21.768  1.00 77.04           C  
ATOM   4710  NE2 GLN C 180     -16.114  34.164  22.492  1.00 77.04           N  
ATOM   4711  OE1 GLN C 180     -15.000  33.756  20.581  1.00 77.04           O  
ATOM   4712  N   LYS C 181      -9.994  33.146  20.262  1.00 74.98           N  
ATOM   4713  CA  LYS C 181      -9.334  32.368  19.217  1.00 74.98           C  
ATOM   4714  C   LYS C 181      -8.557  31.197  19.812  1.00 74.98           C  
ATOM   4715  CB  LYS C 181      -8.397  33.256  18.398  1.00 74.98           C  
ATOM   4716  O   LYS C 181      -8.604  30.083  19.287  1.00 74.98           O  
ATOM   4717  CG  LYS C 181      -8.052  32.693  17.027  1.00 74.98           C  
ATOM   4718  CD  LYS C 181      -7.149  33.638  16.245  1.00 74.98           C  
ATOM   4719  CE  LYS C 181      -6.747  33.046  14.901  1.00 74.98           C  
ATOM   4720  NZ  LYS C 181      -5.781  33.923  14.175  1.00 74.98           N  
ATOM   4721  N   GLY C 182      -7.881  31.510  20.877  1.00 71.55           N  
ATOM   4722  CA  GLY C 182      -7.169  30.450  21.574  1.00 71.55           C  
ATOM   4723  C   GLY C 182      -8.078  29.331  22.046  1.00 71.55           C  
ATOM   4724  O   GLY C 182      -7.750  28.152  21.895  1.00 71.55           O  
ATOM   4725  N   LEU C 183      -9.163  29.727  22.569  1.00 72.47           N  
ATOM   4726  CA  LEU C 183     -10.146  28.762  23.050  1.00 72.47           C  
ATOM   4727  C   LEU C 183     -10.703  27.933  21.898  1.00 72.47           C  
ATOM   4728  CB  LEU C 183     -11.288  29.477  23.778  1.00 72.47           C  
ATOM   4729  O   LEU C 183     -10.808  26.709  22.003  1.00 72.47           O  
ATOM   4730  CG  LEU C 183     -12.320  28.581  24.465  1.00 72.47           C  
ATOM   4731  CD1 LEU C 183     -11.739  27.986  25.743  1.00 72.47           C  
ATOM   4732  CD2 LEU C 183     -13.593  29.365  24.765  1.00 72.47           C  
ATOM   4733  N   ASN C 184     -10.999  28.542  20.824  1.00 72.99           N  
ATOM   4734  CA  ASN C 184     -11.535  27.857  19.653  1.00 72.99           C  
ATOM   4735  C   ASN C 184     -10.518  26.888  19.056  1.00 72.99           C  
ATOM   4736  CB  ASN C 184     -11.985  28.870  18.598  1.00 72.99           C  
ATOM   4737  O   ASN C 184     -10.867  25.766  18.686  1.00 72.99           O  
ATOM   4738  CG  ASN C 184     -13.381  29.401  18.858  1.00 72.99           C  
ATOM   4739  ND2 ASN C 184     -13.690  30.560  18.289  1.00 72.99           N  
ATOM   4740  OD1 ASN C 184     -14.176  28.775  19.564  1.00 72.99           O  
ATOM   4741  N   ASP C 185      -9.368  27.357  18.974  1.00 66.63           N  
ATOM   4742  CA  ASP C 185      -8.305  26.503  18.453  1.00 66.63           C  
ATOM   4743  C   ASP C 185      -8.135  25.252  19.313  1.00 66.63           C  
ATOM   4744  CB  ASP C 185      -6.985  27.274  18.379  1.00 66.63           C  
ATOM   4745  O   ASP C 185      -7.949  24.153  18.788  1.00 66.63           O  
ATOM   4746  CG  ASP C 185      -6.964  28.308  17.268  1.00 66.63           C  
ATOM   4747  OD1 ASP C 185      -7.862  28.289  16.399  1.00 66.63           O  
ATOM   4748  OD2 ASP C 185      -6.039  29.149  17.260  1.00 66.63           O  
ATOM   4749  N   PHE C 186      -8.205  25.470  20.574  1.00 62.12           N  
ATOM   4750  CA  PHE C 186      -8.078  24.368  21.521  1.00 62.12           C  
ATOM   4751  C   PHE C 186      -9.226  23.379  21.358  1.00 62.12           C  
ATOM   4752  CB  PHE C 186      -8.039  24.896  22.959  1.00 62.12           C  
ATOM   4753  O   PHE C 186      -9.006  22.167  21.317  1.00 62.12           O  
ATOM   4754  CG  PHE C 186      -7.923  23.815  23.999  1.00 62.12           C  
ATOM   4755  CD1 PHE C 186      -9.033  23.418  24.736  1.00 62.12           C  
ATOM   4756  CD2 PHE C 186      -6.704  23.194  24.240  1.00 62.12           C  
ATOM   4757  CE1 PHE C 186      -8.929  22.418  25.699  1.00 62.12           C  
ATOM   4758  CE2 PHE C 186      -6.592  22.194  25.201  1.00 62.12           C  
ATOM   4759  CZ  PHE C 186      -7.705  21.808  25.931  1.00 62.12           C  
ATOM   4760  N   GLN C 187     -10.370  23.856  21.173  1.00 69.02           N  
ATOM   4761  CA  GLN C 187     -11.545  23.006  21.016  1.00 69.02           C  
ATOM   4762  C   GLN C 187     -11.495  22.237  19.698  1.00 69.02           C  
ATOM   4763  CB  GLN C 187     -12.825  23.839  21.089  1.00 69.02           C  
ATOM   4764  O   GLN C 187     -11.856  21.059  19.647  1.00 69.02           O  
ATOM   4765  CG  GLN C 187     -13.228  24.224  22.506  1.00 69.02           C  
ATOM   4766  CD  GLN C 187     -14.640  23.790  22.853  1.00 69.02           C  
ATOM   4767  NE2 GLN C 187     -14.976  23.836  24.137  1.00 69.02           N  
ATOM   4768  OE1 GLN C 187     -15.424  23.418  21.973  1.00 69.02           O  
ATOM   4769  N   CYS C 188     -11.084  22.905  18.709  1.00 67.36           N  
ATOM   4770  CA  CYS C 188     -10.942  22.259  17.409  1.00 67.36           C  
ATOM   4771  C   CYS C 188      -9.940  21.114  17.476  1.00 67.36           C  
ATOM   4772  CB  CYS C 188     -10.503  23.272  16.352  1.00 67.36           C  
ATOM   4773  O   CYS C 188     -10.165  20.051  16.893  1.00 67.36           O  
ATOM   4774  SG  CYS C 188     -11.856  24.276  15.699  1.00 67.36           S  
ATOM   4775  N   TRP C 189      -8.913  21.371  18.188  1.00 59.96           N  
ATOM   4776  CA  TRP C 189      -7.893  20.345  18.378  1.00 59.96           C  
ATOM   4777  C   TRP C 189      -8.452  19.160  19.158  1.00 59.96           C  
ATOM   4778  CB  TRP C 189      -6.677  20.925  19.106  1.00 59.96           C  
ATOM   4779  O   TRP C 189      -8.243  18.005  18.778  1.00 59.96           O  
ATOM   4780  CG  TRP C 189      -5.602  19.919  19.392  1.00 59.96           C  
ATOM   4781  CD1 TRP C 189      -4.682  19.423  18.510  1.00 59.96           C  
ATOM   4782  CD2 TRP C 189      -5.340  19.282  20.646  1.00 59.96           C  
ATOM   4783  CE2 TRP C 189      -4.244  18.412  20.452  1.00 59.96           C  
ATOM   4784  CE3 TRP C 189      -5.924  19.364  21.917  1.00 59.96           C  
ATOM   4785  NE1 TRP C 189      -3.863  18.517  19.141  1.00 59.96           N  
ATOM   4786  CH2 TRP C 189      -4.312  17.727  22.716  1.00 59.96           C  
ATOM   4787  CZ2 TRP C 189      -3.721  17.628  21.483  1.00 59.96           C  
ATOM   4788  CZ3 TRP C 189      -5.402  18.583  22.942  1.00 59.96           C  
ATOM   4789  N   GLU C 190      -9.234  19.424  20.147  1.00 61.46           N  
ATOM   4790  CA  GLU C 190      -9.818  18.396  21.003  1.00 61.46           C  
ATOM   4791  C   GLU C 190     -10.818  17.538  20.233  1.00 61.46           C  
ATOM   4792  CB  GLU C 190     -10.497  19.031  22.219  1.00 61.46           C  
ATOM   4793  O   GLU C 190     -10.911  16.330  20.459  1.00 61.46           O  
ATOM   4794  CG  GLU C 190     -10.467  18.159  23.466  1.00 61.46           C  
ATOM   4795  CD  GLU C 190     -11.238  18.755  24.633  1.00 61.46           C  
ATOM   4796  OE1 GLU C 190     -11.393  18.071  25.671  1.00 61.46           O  
ATOM   4797  OE2 GLU C 190     -11.693  19.914  24.509  1.00 61.46           O  
ATOM   4798  N   LYS C 191     -11.544  18.150  19.239  1.00 63.18           N  
ATOM   4799  CA  LYS C 191     -12.547  17.453  18.438  1.00 63.18           C  
ATOM   4800  C   LYS C 191     -11.907  16.763  17.236  1.00 63.18           C  
ATOM   4801  CB  LYS C 191     -13.630  18.425  17.969  1.00 63.18           C  
ATOM   4802  O   LYS C 191     -12.601  16.140  16.429  1.00 63.18           O  
ATOM   4803  CG  LYS C 191     -14.562  18.894  19.077  1.00 63.18           C  
ATOM   4804  CD  LYS C 191     -15.656  19.806  18.539  1.00 63.18           C  
ATOM   4805  CE  LYS C 191     -16.547  20.332  19.656  1.00 63.18           C  
ATOM   4806  NZ  LYS C 191     -17.598  21.258  19.137  1.00 63.18           N  
ATOM   4807  N   GLY C 192     -10.691  16.670  17.186  1.00 63.60           N  
ATOM   4808  CA  GLY C 192      -9.944  16.015  16.125  1.00 63.60           C  
ATOM   4809  C   GLY C 192     -10.018  16.750  14.800  1.00 63.60           C  
ATOM   4810  O   GLY C 192      -9.839  16.149  13.739  1.00 63.60           O  
ATOM   4811  N   GLN C 193     -10.639  17.888  14.723  1.00 51.50           N  
ATOM   4812  CA  GLN C 193     -10.868  18.679  13.518  1.00 51.50           C  
ATOM   4813  C   GLN C 193      -9.635  19.501  13.157  1.00 51.50           C  
ATOM   4814  CB  GLN C 193     -12.077  19.598  13.700  1.00 51.50           C  
ATOM   4815  O   GLN C 193      -9.585  20.121  12.092  1.00 51.50           O  
ATOM   4816  CG  GLN C 193     -13.416  18.901  13.497  1.00 51.50           C  
ATOM   4817  CD  GLN C 193     -14.596  19.842  13.646  1.00 51.50           C  
ATOM   4818  NE2 GLN C 193     -15.772  19.390  13.226  1.00 51.50           N  
ATOM   4819  OE1 GLN C 193     -14.452  20.967  14.136  1.00 51.50           O  
ATOM   4820  N   ALA C 194      -8.836  19.552  14.052  1.00 50.35           N  
ATOM   4821  CA  ALA C 194      -7.676  20.420  13.866  1.00 50.35           C  
ATOM   4822  C   ALA C 194      -6.857  19.989  12.653  1.00 50.35           C  
ATOM   4823  CB  ALA C 194      -6.805  20.420  15.120  1.00 50.35           C  
ATOM   4824  O   ALA C 194      -6.218  20.818  12.002  1.00 50.35           O  
ATOM   4825  N   SER C 195      -7.021  18.633  12.375  1.00 45.82           N  
ATOM   4826  CA  SER C 195      -6.192  18.114  11.293  1.00 45.82           C  
ATOM   4827  C   SER C 195      -6.813  18.406   9.931  1.00 45.82           C  
ATOM   4828  CB  SER C 195      -5.982  16.607  11.453  1.00 45.82           C  
ATOM   4829  O   SER C 195      -6.213  18.118   8.894  1.00 45.82           O  
ATOM   4830  OG  SER C 195      -6.970  16.050  12.303  1.00 45.82           O  
ATOM   4831  N   GLN C 196      -8.143  18.863   9.968  1.00 42.53           N  
ATOM   4832  CA  GLN C 196      -8.691  19.079   8.633  1.00 42.53           C  
ATOM   4833  C   GLN C 196      -8.235  20.418   8.061  1.00 42.53           C  
ATOM   4834  CB  GLN C 196     -10.219  19.013   8.663  1.00 42.53           C  
ATOM   4835  O   GLN C 196      -8.270  21.438   8.752  1.00 42.53           O  
ATOM   4836  CG  GLN C 196     -10.782  17.635   8.344  1.00 42.53           C  
ATOM   4837  CD  GLN C 196     -12.299  17.607   8.337  1.00 42.53           C  
ATOM   4838  NE2 GLN C 196     -12.869  16.479   7.928  1.00 42.53           N  
ATOM   4839  OE1 GLN C 196     -12.952  18.591   8.698  1.00 42.53           O  
ATOM   4840  N   ILE C 197      -7.354  20.379   7.238  1.00 40.68           N  
ATOM   4841  CA  ILE C 197      -6.877  21.545   6.503  1.00 40.68           C  
ATOM   4842  C   ILE C 197      -8.066  22.337   5.964  1.00 40.68           C  
ATOM   4843  CB  ILE C 197      -5.936  21.138   5.347  1.00 40.68           C  
ATOM   4844  O   ILE C 197      -8.902  21.796   5.237  1.00 40.68           O  
ATOM   4845  CG1 ILE C 197      -4.699  20.417   5.894  1.00 40.68           C  
ATOM   4846  CG2 ILE C 197      -5.535  22.363   4.520  1.00 40.68           C  
ATOM   4847  CD1 ILE C 197      -3.789  19.844   4.816  1.00 40.68           C  
ATOM   4848  N   THR C 198      -8.700  23.129   6.826  1.00 42.42           N  
ATOM   4849  CA  THR C 198      -9.827  23.908   6.325  1.00 42.42           C  
ATOM   4850  C   THR C 198      -9.355  24.958   5.322  1.00 42.42           C  
ATOM   4851  CB  THR C 198     -10.585  24.597   7.475  1.00 42.42           C  
ATOM   4852  O   THR C 198      -8.201  25.390   5.364  1.00 42.42           O  
ATOM   4853  CG2 THR C 198     -11.833  23.810   7.859  1.00 42.42           C  
ATOM   4854  OG1 THR C 198      -9.724  24.694   8.616  1.00 42.42           O  
ATOM   4855  N   ALA C 199     -10.006  25.079   4.192  1.00 36.90           N  
ATOM   4856  CA  ALA C 199      -9.667  26.060   3.164  1.00 36.90           C  
ATOM   4857  C   ALA C 199      -9.516  27.454   3.766  1.00 36.90           C  
ATOM   4858  CB  ALA C 199     -10.728  26.069   2.067  1.00 36.90           C  
ATOM   4859  O   ALA C 199     -10.133  27.767   4.787  1.00 36.90           O  
ATOM   4860  N   SER C 200      -8.515  28.125   3.475  1.00 36.04           N  
ATOM   4861  CA  SER C 200      -8.270  29.494   3.917  1.00 36.04           C  
ATOM   4862  C   SER C 200      -9.485  30.381   3.668  1.00 36.04           C  
ATOM   4863  CB  SER C 200      -7.049  30.077   3.205  1.00 36.04           C  
ATOM   4864  O   SER C 200     -10.296  30.099   2.783  1.00 36.04           O  
ATOM   4865  OG  SER C 200      -7.376  31.296   2.560  1.00 36.04           O  
ATOM   4866  N   ASN C 201      -9.966  31.074   4.662  1.00 41.89           N  
ATOM   4867  CA  ASN C 201     -11.089  32.000   4.564  1.00 41.89           C  
ATOM   4868  C   ASN C 201     -11.076  32.758   3.239  1.00 41.89           C  
ATOM   4869  CB  ASN C 201     -11.079  32.982   5.737  1.00 41.89           C  
ATOM   4870  O   ASN C 201     -12.122  33.201   2.762  1.00 41.89           O  
ATOM   4871  CG  ASN C 201     -11.945  32.520   6.892  1.00 41.89           C  
ATOM   4872  ND2 ASN C 201     -11.626  32.984   8.095  1.00 41.89           N  
ATOM   4873  OD1 ASN C 201     -12.891  31.751   6.706  1.00 41.89           O  
ATOM   4874  N   LEU C 202      -9.909  32.998   2.730  1.00 38.36           N  
ATOM   4875  CA  LEU C 202      -9.774  33.706   1.462  1.00 38.36           C  
ATOM   4876  C   LEU C 202     -10.452  32.934   0.334  1.00 38.36           C  
ATOM   4877  CB  LEU C 202      -8.297  33.929   1.127  1.00 38.36           C  
ATOM   4878  O   LEU C 202     -11.126  33.527  -0.511  1.00 38.36           O  
ATOM   4879  CG  LEU C 202      -7.763  35.348   1.328  1.00 38.36           C  
ATOM   4880  CD1 LEU C 202      -6.381  35.308   1.973  1.00 38.36           C  
ATOM   4881  CD2 LEU C 202      -7.717  36.096  -0.000  1.00 38.36           C  
ATOM   4882  N   VAL C 203     -10.293  31.686   0.399  1.00 41.66           N  
ATOM   4883  CA  VAL C 203     -10.819  30.821  -0.652  1.00 41.66           C  
ATOM   4884  C   VAL C 203     -12.335  30.702  -0.513  1.00 41.66           C  
ATOM   4885  CB  VAL C 203     -10.168  29.420  -0.612  1.00 41.66           C  
ATOM   4886  O   VAL C 203     -13.057  30.691  -1.513  1.00 41.66           O  
ATOM   4887  CG1 VAL C 203     -10.817  28.494  -1.639  1.00 41.66           C  
ATOM   4888  CG2 VAL C 203      -8.664  29.524  -0.857  1.00 41.66           C  
ATOM   4889  N   GLN C 204     -12.809  30.744   0.636  1.00 42.11           N  
ATOM   4890  CA  GLN C 204     -14.239  30.622   0.898  1.00 42.11           C  
ATOM   4891  C   GLN C 204     -14.988  31.875   0.455  1.00 42.11           C  
ATOM   4892  CB  GLN C 204     -14.492  30.357   2.383  1.00 42.11           C  
ATOM   4893  O   GLN C 204     -16.086  31.785  -0.098  1.00 42.11           O  
ATOM   4894  CG  GLN C 204     -14.527  28.879   2.747  1.00 42.11           C  
ATOM   4895  CD  GLN C 204     -14.943  28.639   4.186  1.00 42.11           C  
ATOM   4896  NE2 GLN C 204     -15.185  27.379   4.531  1.00 42.11           N  
ATOM   4897  OE1 GLN C 204     -15.045  29.578   4.982  1.00 42.11           O  
ATOM   4898  N   ASN C 205     -14.421  33.066   0.621  1.00 41.52           N  
ATOM   4899  CA  ASN C 205     -15.039  34.347   0.296  1.00 41.52           C  
ATOM   4900  C   ASN C 205     -15.052  34.597  -1.209  1.00 41.52           C  
ATOM   4901  CB  ASN C 205     -14.319  35.489   1.018  1.00 41.52           C  
ATOM   4902  O   ASN C 205     -15.823  35.425  -1.699  1.00 41.52           O  
ATOM   4903  CG  ASN C 205     -14.867  35.737   2.409  1.00 41.52           C  
ATOM   4904  ND2 ASN C 205     -14.092  36.429   3.237  1.00 41.52           N  
ATOM   4905  OD1 ASN C 205     -15.977  35.311   2.738  1.00 41.52           O  
ATOM   4906  N   TYR C 206     -14.116  34.040  -1.863  1.00 41.63           N  
ATOM   4907  CA  TYR C 206     -14.024  34.218  -3.308  1.00 41.63           C  
ATOM   4908  C   TYR C 206     -15.212  33.575  -4.014  1.00 41.63           C  
ATOM   4909  CB  TYR C 206     -12.716  33.625  -3.841  1.00 41.63           C  
ATOM   4910  O   TYR C 206     -15.722  34.113  -4.999  1.00 41.63           O  
ATOM   4911  CG  TYR C 206     -12.014  34.507  -4.845  1.00 41.63           C  
ATOM   4912  CD1 TYR C 206     -12.197  34.321  -6.213  1.00 41.63           C  
ATOM   4913  CD2 TYR C 206     -11.165  35.527  -4.427  1.00 41.63           C  
ATOM   4914  CE1 TYR C 206     -11.551  35.130  -7.142  1.00 41.63           C  
ATOM   4915  CE2 TYR C 206     -10.514  36.342  -5.347  1.00 41.63           C  
ATOM   4916  OH  TYR C 206     -10.070  36.940  -7.615  1.00 41.63           O  
ATOM   4917  CZ  TYR C 206     -10.713  36.136  -6.700  1.00 41.63           C  
ATOM   4918  N   LYS C 207     -15.693  32.517  -3.523  1.00 42.58           N  
ATOM   4919  CA  LYS C 207     -16.783  31.801  -4.180  1.00 42.58           C  
ATOM   4920  C   LYS C 207     -18.101  32.557  -4.041  1.00 42.58           C  
ATOM   4921  CB  LYS C 207     -16.924  30.391  -3.604  1.00 42.58           C  
ATOM   4922  O   LYS C 207     -18.934  32.536  -4.949  1.00 42.58           O  
ATOM   4923  CG  LYS C 207     -16.461  29.289  -4.545  1.00 42.58           C  
ATOM   4924  CD  LYS C 207     -16.691  27.908  -3.944  1.00 42.58           C  
ATOM   4925  CE  LYS C 207     -16.206  26.804  -4.874  1.00 42.58           C  
ATOM   4926  NZ  LYS C 207     -16.375  25.452  -4.265  1.00 42.58           N  
ATOM   4927  N   LYS C 208     -18.288  33.295  -2.969  1.00 42.11           N  
ATOM   4928  CA  LYS C 208     -19.547  34.000  -2.746  1.00 42.11           C  
ATOM   4929  C   LYS C 208     -19.683  35.194  -3.687  1.00 42.11           C  
ATOM   4930  CB  LYS C 208     -19.653  34.464  -1.293  1.00 42.11           C  
ATOM   4931  O   LYS C 208     -20.794  35.571  -4.064  1.00 42.11           O  
ATOM   4932  CG  LYS C 208     -20.359  33.476  -0.377  1.00 42.11           C  
ATOM   4933  CD  LYS C 208     -20.505  34.028   1.035  1.00 42.11           C  
ATOM   4934  CE  LYS C 208     -21.163  33.018   1.966  1.00 42.11           C  
ATOM   4935  NZ  LYS C 208     -21.266  33.537   3.363  1.00 42.11           N  
ATOM   4936  N   ARG C 209     -18.626  35.771  -4.073  1.00 41.18           N  
ATOM   4937  CA  ARG C 209     -18.710  36.988  -4.875  1.00 41.18           C
[truncated: 5,833 more chars]
