# Supplementary material for: AI-guided pipeline for protein–protein interaction drug discovery identifies a SARS-CoV-2 inhibitor
Source: Mol Syst Biol. 2024 Mar 11;20(4):428–57. doi: 10.1038/s44320-024-00019-8 (PMC10987651; doi:10.1038/s44320-024-00019-8)
Supplement: Supplementary file 12 — Source Data Fig. 2 [file 44320_2024_19_MOESM12_ESM.zip › Source Data Figure EV3-EV4/ColabFold/XIAP_CASP9_unrelaxed_rank_3_model_3.pdb]

MODEL     1                                                                     
ATOM      1  N   MET B   1     -39.427 100.251  41.169  1.00 21.75           N  
ATOM      2  CA  MET B   1     -38.050 100.208  40.683  1.00 21.75           C  
ATOM      3  C   MET B   1     -37.285  99.051  41.318  1.00 21.75           C  
ATOM      4  CB  MET B   1     -37.336 101.529  40.972  1.00 21.75           C  
ATOM      5  O   MET B   1     -36.617  98.286  40.621  1.00 21.75           O  
ATOM      6  CG  MET B   1     -37.602 102.609  39.936  1.00 21.75           C  
ATOM      7  SD  MET B   1     -36.276 103.876  39.886  1.00 21.75           S  
ATOM      8  CE  MET B   1     -36.862 104.898  38.506  1.00 21.75           C  
ATOM      9  N   THR B   2     -36.686  99.273  42.454  1.00 21.47           N  
ATOM     10  CA  THR B   2     -35.361  98.703  42.669  1.00 21.47           C  
ATOM     11  C   THR B   2     -35.447  97.192  42.868  1.00 21.47           C  
ATOM     12  CB  THR B   2     -34.667  99.344  43.886  1.00 21.47           C  
ATOM     13  O   THR B   2     -36.507  96.666  43.214  1.00 21.47           O  
ATOM     14  CG2 THR B   2     -34.048 100.689  43.520  1.00 21.47           C  
ATOM     15  OG1 THR B   2     -35.631  99.542  44.928  1.00 21.47           O  
ATOM     16  N   PHE B   3     -34.243  96.465  42.991  1.00 22.33           N  
ATOM     17  CA  PHE B   3     -33.406  95.477  42.320  1.00 22.33           C  
ATOM     18  C   PHE B   3     -33.435  94.148  43.064  1.00 22.33           C  
ATOM     19  CB  PHE B   3     -31.964  95.982  42.203  1.00 22.33           C  
ATOM     20  O   PHE B   3     -33.617  93.092  42.453  1.00 22.33           O  
ATOM     21  CG  PHE B   3     -31.551  96.317  40.795  1.00 22.33           C  
ATOM     22  CD1 PHE B   3     -31.009  95.344  39.964  1.00 22.33           C  
ATOM     23  CD2 PHE B   3     -31.704  97.607  40.303  1.00 22.33           C  
ATOM     24  CE1 PHE B   3     -30.625  95.652  38.661  1.00 22.33           C  
ATOM     25  CE2 PHE B   3     -31.323  97.922  39.002  1.00 22.33           C  
ATOM     26  CZ  PHE B   3     -30.783  96.943  38.183  1.00 22.33           C  
ATOM     27  N   ASN B   4     -32.737  94.097  44.202  1.00 20.50           N  
ATOM     28  CA  ASN B   4     -31.541  93.262  44.191  1.00 20.50           C  
ATOM     29  C   ASN B   4     -31.888  91.782  44.322  1.00 20.50           C  
ATOM     30  CB  ASN B   4     -30.582  93.683  45.307  1.00 20.50           C  
ATOM     31  O   ASN B   4     -33.016  91.434  44.677  1.00 20.50           O  
ATOM     32  CG  ASN B   4     -29.594  94.743  44.860  1.00 20.50           C  
ATOM     33  ND2 ASN B   4     -29.030  95.469  45.818  1.00 20.50           N  
ATOM     34  OD1 ASN B   4     -29.341  94.908  43.664  1.00 20.50           O  
ATOM     35  N   SER B   5     -30.926  90.889  44.769  1.00 22.15           N  
ATOM     36  CA  SER B   5     -30.094  89.837  44.194  1.00 22.15           C  
ATOM     37  C   SER B   5     -30.449  88.472  44.774  1.00 22.15           C  
ATOM     38  CB  SER B   5     -28.613  90.133  44.437  1.00 22.15           C  
ATOM     39  O   SER B   5     -29.720  87.498  44.575  1.00 22.15           O  
ATOM     40  OG  SER B   5     -28.370  90.394  45.808  1.00 22.15           O  
ATOM     41  N   PHE B   6     -31.487  88.339  45.584  1.00 21.73           N  
ATOM     42  CA  PHE B   6     -31.187  87.221  46.472  1.00 21.73           C  
ATOM     43  C   PHE B   6     -31.034  85.928  45.681  1.00 21.73           C  
ATOM     44  CB  PHE B   6     -32.285  87.064  47.528  1.00 21.73           C  
ATOM     45  O   PHE B   6     -31.831  85.643  44.785  1.00 21.73           O  
ATOM     46  CG  PHE B   6     -31.900  87.585  48.886  1.00 21.73           C  
ATOM     47  CD1 PHE B   6     -31.211  86.781  49.785  1.00 21.73           C  
ATOM     48  CD2 PHE B   6     -32.228  88.881  49.264  1.00 21.73           C  
ATOM     49  CE1 PHE B   6     -30.853  87.260  51.043  1.00 21.73           C  
ATOM     50  CE2 PHE B   6     -31.874  89.367  50.520  1.00 21.73           C  
ATOM     51  CZ  PHE B   6     -31.187  88.555  51.408  1.00 21.73           C  
ATOM     52  N   GLU B   7     -29.946  85.247  45.819  1.00 22.35           N  
ATOM     53  CA  GLU B   7     -29.079  84.248  45.199  1.00 22.35           C  
ATOM     54  C   GLU B   7     -29.805  82.916  45.031  1.00 22.35           C  
ATOM     55  CB  GLU B   7     -27.807  84.053  46.027  1.00 22.35           C  
ATOM     56  O   GLU B   7     -30.835  82.680  45.665  1.00 22.35           O  
ATOM     57  CG  GLU B   7     -26.545  84.562  45.345  1.00 22.35           C  
ATOM     58  CD  GLU B   7     -25.286  84.337  46.167  1.00 22.35           C  
ATOM     59  OE1 GLU B   7     -24.176  84.641  45.673  1.00 22.35           O  
ATOM     60  OE2 GLU B   7     -25.410  83.852  47.313  1.00 22.35           O  
ATOM     61  N   GLY B   8     -29.124  81.906  44.466  1.00 21.80           N  
ATOM     62  CA  GLY B   8     -29.087  80.950  43.370  1.00 21.80           C  
ATOM     63  C   GLY B   8     -29.429  79.536  43.800  1.00 21.80           C  
ATOM     64  O   GLY B   8     -29.322  78.598  43.007  1.00 21.80           O  
ATOM     65  N   SER B   9     -29.603  79.200  45.141  1.00 21.44           N  
ATOM     66  CA  SER B   9     -28.903  77.965  45.478  1.00 21.44           C  
ATOM     67  C   SER B   9     -29.575  76.756  44.838  1.00 21.44           C  
ATOM     68  CB  SER B   9     -28.841  77.781  46.995  1.00 21.44           C  
ATOM     69  O   SER B   9     -30.749  76.483  45.096  1.00 21.44           O  
ATOM     70  OG  SER B   9     -30.138  77.583  47.531  1.00 21.44           O  
ATOM     71  N   LYS B  10     -29.380  76.539  43.502  1.00 21.48           N  
ATOM     72  CA  LYS B  10     -29.916  75.541  42.580  1.00 21.48           C  
ATOM     73  C   LYS B  10     -29.598  74.126  43.056  1.00 21.48           C  
ATOM     74  CB  LYS B  10     -29.360  75.757  41.172  1.00 21.48           C  
ATOM     75  O   LYS B  10     -28.474  73.845  43.479  1.00 21.48           O  
ATOM     76  CG  LYS B  10     -30.201  76.688  40.311  1.00 21.48           C  
ATOM     77  CD  LYS B  10     -29.680  76.750  38.881  1.00 21.48           C  
ATOM     78  CE  LYS B  10     -30.489  77.720  38.031  1.00 21.48           C  
ATOM     79  NZ  LYS B  10     -29.966  77.802  36.634  1.00 21.48           N  
ATOM     80  N   THR B  11     -30.551  73.432  43.521  1.00 19.87           N  
ATOM     81  CA  THR B  11     -30.581  72.097  44.109  1.00 19.87           C  
ATOM     82  C   THR B  11     -30.169  71.045  43.083  1.00 19.87           C  
ATOM     83  CB  THR B  11     -31.980  71.761  44.659  1.00 19.87           C  
ATOM     84  O   THR B  11     -30.905  70.777  42.131  1.00 19.87           O  
ATOM     85  CG2 THR B  11     -32.066  72.049  46.155  1.00 19.87           C  
ATOM     86  OG1 THR B  11     -32.959  72.552  43.975  1.00 19.87           O  
ATOM     87  N   CYS B  12     -28.894  71.160  42.459  1.00 20.97           N  
ATOM     88  CA  CYS B  12     -28.423  70.376  41.323  1.00 20.97           C  
ATOM     89  C   CYS B  12     -28.438  68.886  41.644  1.00 20.97           C  
ATOM     90  CB  CYS B  12     -27.013  70.806  40.923  1.00 20.97           C  
ATOM     91  O   CYS B  12     -28.168  68.489  42.779  1.00 20.97           O  
ATOM     92  SG  CYS B  12     -26.961  72.349  39.984  1.00 20.97           S  
ATOM     93  N   VAL B  13     -29.281  68.117  40.973  1.00 23.22           N  
ATOM     94  CA  VAL B  13     -29.512  66.676  40.982  1.00 23.22           C  
ATOM     95  C   VAL B  13     -28.196  65.941  40.740  1.00 23.22           C  
ATOM     96  CB  VAL B  13     -30.557  66.261  39.923  1.00 23.22           C  
ATOM     97  O   VAL B  13     -27.447  66.282  39.821  1.00 23.22           O  
ATOM     98  CG1 VAL B  13     -31.076  64.852  40.199  1.00 23.22           C  
ATOM     99  CG2 VAL B  13     -31.710  67.263  39.891  1.00 23.22           C  
ATOM    100  N   PRO B  14     -27.628  65.400  41.790  1.00 20.91           N  
ATOM    101  CA  PRO B  14     -26.289  64.806  41.815  1.00 20.91           C  
ATOM    102  C   PRO B  14     -26.095  63.743  40.736  1.00 20.91           C  
ATOM    103  CB  PRO B  14     -26.204  64.188  43.213  1.00 20.91           C  
ATOM    104  O   PRO B  14     -27.020  62.981  40.442  1.00 20.91           O  
ATOM    105  CG  PRO B  14     -27.582  64.324  43.775  1.00 20.91           C  
ATOM    106  CD  PRO B  14     -28.455  64.980  42.745  1.00 20.91           C  
ATOM    107  N   ALA B  15     -25.388  64.047  39.654  1.00 24.98           N  
ATOM    108  CA  ALA B  15     -24.892  63.308  38.496  1.00 24.98           C  
ATOM    109  C   ALA B  15     -24.228  62.002  38.923  1.00 24.98           C  
ATOM    110  CB  ALA B  15     -23.911  64.164  37.698  1.00 24.98           C  
ATOM    111  O   ALA B  15     -23.072  61.997  39.353  1.00 24.98           O  
ATOM    112  N   ASP B  16     -24.889  61.256  39.845  1.00 25.77           N  
ATOM    113  CA  ASP B  16     -24.066  60.168  40.365  1.00 25.77           C  
ATOM    114  C   ASP B  16     -23.600  59.246  39.241  1.00 25.77           C  
ATOM    115  CB  ASP B  16     -24.836  59.368  41.417  1.00 25.77           C  
ATOM    116  O   ASP B  16     -24.420  58.641  38.547  1.00 25.77           O  
ATOM    117  CG  ASP B  16     -24.564  59.836  42.836  1.00 25.77           C  
ATOM    118  OD1 ASP B  16     -23.554  60.538  43.063  1.00 25.77           O  
ATOM    119  OD2 ASP B  16     -25.364  59.498  43.735  1.00 25.77           O  
ATOM    120  N   ILE B  17     -22.523  59.506  38.522  1.00 28.14           N  
ATOM    121  CA  ILE B  17     -21.696  58.956  37.454  1.00 28.14           C  
ATOM    122  C   ILE B  17     -21.425  57.477  37.722  1.00 28.14           C  
ATOM    123  CB  ILE B  17     -20.365  59.728  37.315  1.00 28.14           C  
ATOM    124  O   ILE B  17     -21.098  56.723  36.802  1.00 28.14           O  
ATOM    125  CG1 ILE B  17     -20.626  61.238  37.266  1.00 28.14           C  
ATOM    126  CG2 ILE B  17     -19.598  59.264  36.074  1.00 28.14           C  
ATOM    127  CD1 ILE B  17     -19.383  62.089  37.484  1.00 28.14           C  
ATOM    128  N   ASN B  18     -21.299  57.130  38.992  1.00 32.89           N  
ATOM    129  CA  ASN B  18     -20.420  55.983  39.192  1.00 32.89           C  
ATOM    130  C   ASN B  18     -21.039  54.699  38.646  1.00 32.89           C  
ATOM    131  CB  ASN B  18     -20.080  55.819  40.675  1.00 32.89           C  
ATOM    132  O   ASN B  18     -20.564  53.601  38.941  1.00 32.89           O  
ATOM    133  CG  ASN B  18     -18.723  56.393  41.030  1.00 32.89           C  
ATOM    134  ND2 ASN B  18     -18.476  56.578  42.322  1.00 32.89           N  
ATOM    135  OD1 ASN B  18     -17.902  56.669  40.151  1.00 32.89           O  
ATOM    136  N   LYS B  19     -22.277  54.699  38.263  1.00 38.82           N  
ATOM    137  CA  LYS B  19     -22.961  53.452  37.931  1.00 38.82           C  
ATOM    138  C   LYS B  19     -22.417  52.855  36.636  1.00 38.82           C  
ATOM    139  CB  LYS B  19     -24.468  53.682  37.810  1.00 38.82           C  
ATOM    140  O   LYS B  19     -22.718  51.707  36.301  1.00 38.82           O  
ATOM    141  CG  LYS B  19     -25.232  53.471  39.109  1.00 38.82           C  
ATOM    142  CD  LYS B  19     -26.738  53.543  38.889  1.00 38.82           C  
ATOM    143  CE  LYS B  19     -27.503  53.385  40.196  1.00 38.82           C  
ATOM    144  NZ  LYS B  19     -28.980  53.447  39.985  1.00 38.82           N  
ATOM    145  N   GLU B  20     -21.829  53.603  35.745  1.00 46.77           N  
ATOM    146  CA  GLU B  20     -21.393  53.204  34.410  1.00 46.77           C  
ATOM    147  C   GLU B  20     -20.309  52.132  34.481  1.00 46.77           C  
ATOM    148  CB  GLU B  20     -20.885  54.416  33.625  1.00 46.77           C  
ATOM    149  O   GLU B  20     -20.244  51.250  33.622  1.00 46.77           O  
ATOM    150  CG  GLU B  20     -21.987  55.214  32.944  1.00 46.77           C  
ATOM    151  CD  GLU B  20     -21.465  56.401  32.151  1.00 46.77           C  
ATOM    152  OE1 GLU B  20     -22.281  57.128  31.539  1.00 46.77           O  
ATOM    153  OE2 GLU B  20     -20.231  56.606  32.140  1.00 46.77           O  
ATOM    154  N   GLU B  21     -19.594  52.057  35.638  1.00 52.12           N  
ATOM    155  CA  GLU B  21     -18.488  51.112  35.752  1.00 52.12           C  
ATOM    156  C   GLU B  21     -18.996  49.675  35.832  1.00 52.12           C  
ATOM    157  CB  GLU B  21     -17.627  51.435  36.976  1.00 52.12           C  
ATOM    158  O   GLU B  21     -18.336  48.750  35.353  1.00 52.12           O  
ATOM    159  CG  GLU B  21     -16.350  52.193  36.647  1.00 52.12           C  
ATOM    160  CD  GLU B  21     -15.589  52.651  37.881  1.00 52.12           C  
ATOM    161  OE1 GLU B  21     -14.537  53.314  37.735  1.00 52.12           O  
ATOM    162  OE2 GLU B  21     -16.047  52.342  39.004  1.00 52.12           O  
ATOM    163  N   GLU B  22     -20.259  49.547  36.277  1.00 58.41           N  
ATOM    164  CA  GLU B  22     -20.824  48.217  36.485  1.00 58.41           C  
ATOM    165  C   GLU B  22     -21.124  47.531  35.155  1.00 58.41           C  
ATOM    166  CB  GLU B  22     -22.096  48.301  37.333  1.00 58.41           C  
ATOM    167  O   GLU B  22     -21.024  46.307  35.046  1.00 58.41           O  
ATOM    168  CG  GLU B  22     -22.615  46.948  37.798  1.00 58.41           C  
ATOM    169  CD  GLU B  22     -23.892  47.044  38.618  1.00 58.41           C  
ATOM    170  OE1 GLU B  22     -24.459  45.990  38.984  1.00 58.41           O  
ATOM    171  OE2 GLU B  22     -24.329  48.183  38.896  1.00 58.41           O  
ATOM    172  N   PHE B  23     -21.202  48.239  33.961  1.00 70.16           N  
ATOM    173  CA  PHE B  23     -21.660  47.627  32.719  1.00 70.16           C  
ATOM    174  C   PHE B  23     -20.499  47.435  31.750  1.00 70.16           C  
ATOM    175  CB  PHE B  23     -22.752  48.481  32.067  1.00 70.16           C  
ATOM    176  O   PHE B  23     -20.709  47.121  30.577  1.00 70.16           O  
ATOM    177  CG  PHE B  23     -24.045  48.502  32.836  1.00 70.16           C  
ATOM    178  CD1 PHE B  23     -24.795  47.343  32.995  1.00 70.16           C  
ATOM    179  CD2 PHE B  23     -24.512  49.682  33.401  1.00 70.16           C  
ATOM    180  CE1 PHE B  23     -25.993  47.359  33.706  1.00 70.16           C  
ATOM    181  CE2 PHE B  23     -25.708  49.706  34.113  1.00 70.16           C  
ATOM    182  CZ  PHE B  23     -26.447  48.544  34.263  1.00 70.16           C  
ATOM    183  N   VAL B  24     -19.342  47.554  32.420  1.00 65.72           N  
ATOM    184  CA  VAL B  24     -18.164  47.249  31.615  1.00 65.72           C  
ATOM    185  C   VAL B  24     -18.084  45.745  31.366  1.00 65.72           C  
ATOM    186  CB  VAL B  24     -16.868  47.747  32.293  1.00 65.72           C  
ATOM    187  O   VAL B  24     -17.687  45.309  30.282  1.00 65.72           O  
ATOM    188  CG1 VAL B  24     -15.638  47.277  31.519  1.00 65.72           C  
ATOM    189  CG2 VAL B  24     -16.880  49.270  32.411  1.00 65.72           C  
ATOM    190  N   GLU B  25     -18.752  45.026  32.303  1.00 65.24           N  
ATOM    191  CA  GLU B  25     -18.742  43.572  32.180  1.00 65.24           C  
ATOM    192  C   GLU B  25     -19.931  43.079  31.361  1.00 65.24           C  
ATOM    193  CB  GLU B  25     -18.748  42.915  33.563  1.00 65.24           C  
ATOM    194  O   GLU B  25     -21.069  43.488  31.600  1.00 65.24           O  
ATOM    195  CG  GLU B  25     -17.387  42.902  34.244  1.00 65.24           C  
ATOM    196  CD  GLU B  25     -17.337  42.001  35.467  1.00 65.24           C  
ATOM    197  OE1 GLU B  25     -16.248  41.853  36.067  1.00 65.24           O  
ATOM    198  OE2 GLU B  25     -18.394  41.436  35.827  1.00 65.24           O  
ATOM    199  N   GLU B  26     -19.661  42.213  30.398  1.00 71.88           N  
ATOM    200  CA  GLU B  26     -20.675  41.699  29.481  1.00 71.88           C  
ATOM    201  C   GLU B  26     -21.811  41.020  30.240  1.00 71.88           C  
ATOM    202  CB  GLU B  26     -20.051  40.721  28.483  1.00 71.88           C  
ATOM    203  O   GLU B  26     -22.981  41.171  29.882  1.00 71.88           O  
ATOM    204  CG  GLU B  26     -21.038  40.165  27.467  1.00 71.88           C  
ATOM    205  CD  GLU B  26     -20.415  39.160  26.512  1.00 71.88           C  
ATOM    206  OE1 GLU B  26     -21.162  38.377  25.882  1.00 71.88           O  
ATOM    207  OE2 GLU B  26     -19.169  39.154  26.394  1.00 71.88           O  
ATOM    208  N   PHE B  27     -21.398  40.314  31.295  1.00 72.13           N  
ATOM    209  CA  PHE B  27     -22.386  39.582  32.078  1.00 72.13           C  
ATOM    210  C   PHE B  27     -23.436  40.530  32.646  1.00 72.13           C  
ATOM    211  CB  PHE B  27     -21.709  38.808  33.213  1.00 72.13           C  
ATOM    212  O   PHE B  27     -24.628  40.214  32.649  1.00 72.13           O  
ATOM    213  CG  PHE B  27     -22.656  37.964  34.023  1.00 72.13           C  
ATOM    214  CD1 PHE B  27     -23.128  38.409  35.252  1.00 72.13           C  
ATOM    215  CD2 PHE B  27     -23.076  36.726  33.554  1.00 72.13           C  
ATOM    216  CE1 PHE B  27     -24.005  37.630  36.003  1.00 72.13           C  
ATOM    217  CE2 PHE B  27     -23.952  35.942  34.299  1.00 72.13           C  
ATOM    218  CZ  PHE B  27     -24.414  36.395  35.524  1.00 72.13           C  
ATOM    219  N   ASN B  28     -22.990  41.634  33.087  1.00 75.73           N  
ATOM    220  CA  ASN B  28     -23.895  42.632  33.647  1.00 75.73           C  
ATOM    221  C   ASN B  28     -24.783  43.249  32.570  1.00 75.73           C  
ATOM    222  CB  ASN B  28     -23.108  43.723  34.376  1.00 75.73           C  
ATOM    223  O   ASN B  28     -25.954  43.544  32.818  1.00 75.73           O  
ATOM    224  CG  ASN B  28     -22.441  43.216  35.639  1.00 75.73           C  
ATOM    225  ND2 ASN B  28     -21.300  43.802  35.983  1.00 75.73           N  
ATOM    226  OD1 ASN B  28     -22.946  42.305  36.300  1.00 75.73           O  
ATOM    227  N   ARG B  29     -24.227  43.326  31.390  1.00 81.18           N  
ATOM    228  CA  ARG B  29     -25.025  43.839  30.282  1.00 81.18           C  
ATOM    229  C   ARG B  29     -26.117  42.849  29.890  1.00 81.18           C  
ATOM    230  CB  ARG B  29     -24.136  44.143  29.074  1.00 81.18           C  
ATOM    231  O   ARG B  29     -27.255  43.244  29.627  1.00 81.18           O  
ATOM    232  CG  ARG B  29     -23.170  45.296  29.295  1.00 81.18           C  
ATOM    233  CD  ARG B  29     -22.441  45.675  28.014  1.00 81.18           C  
ATOM    234  NE  ARG B  29     -21.449  44.670  27.642  1.00 81.18           N  
ATOM    235  NH1 ARG B  29     -19.625  46.052  27.960  1.00 81.18           N  
ATOM    236  NH2 ARG B  29     -19.321  43.888  27.270  1.00 81.18           N  
ATOM    237  CZ  ARG B  29     -20.134  44.872  27.625  1.00 81.18           C  
ATOM    238  N   LEU B  30     -25.822  41.673  29.923  1.00 80.06           N  
ATOM    239  CA  LEU B  30     -26.738  40.611  29.521  1.00 80.06           C  
ATOM    240  C   LEU B  30     -27.936  40.542  30.461  1.00 80.06           C  
ATOM    241  CB  LEU B  30     -26.016  39.261  29.495  1.00 80.06           C  
ATOM    242  O   LEU B  30     -29.046  40.212  30.036  1.00 80.06           O  
ATOM    243  CG  LEU B  30     -26.499  38.255  28.449  1.00 80.06           C  
ATOM    244  CD1 LEU B  30     -25.690  38.397  27.164  1.00 80.06           C  
ATOM    245  CD2 LEU B  30     -26.404  36.833  28.992  1.00 80.06           C  
ATOM    246  N   LYS B  31     -27.709  40.947  31.628  1.00 77.72           N  
ATOM    247  CA  LYS B  31     -28.776  40.912  32.625  1.00 77.72           C  
ATOM    248  C   LYS B  31     -29.881  41.907  32.284  1.00 77.72           C  
ATOM    249  CB  LYS B  31     -28.218  41.205  34.019  1.00 77.72           C  
ATOM    250  O   LYS B  31     -31.044  41.696  32.633  1.00 77.72           O  
ATOM    251  CG  LYS B  31     -27.534  40.014  34.674  1.00 77.72           C  
ATOM    252  CD  LYS B  31     -27.059  40.349  36.083  1.00 77.72           C  
ATOM    253  CE  LYS B  31     -26.255  39.206  36.688  1.00 77.72           C  
ATOM    254  NZ  LYS B  31     -25.753  39.546  38.053  1.00 77.72           N  
ATOM    255  N   THR B  32     -29.560  42.858  31.513  1.00 83.53           N  
ATOM    256  CA  THR B  32     -30.536  43.880  31.153  1.00 83.53           C  
ATOM    257  C   THR B  32     -31.482  43.368  30.071  1.00 83.53           C  
ATOM    258  CB  THR B  32     -29.844  45.167  30.667  1.00 83.53           C  
ATOM    259  O   THR B  32     -32.544  43.951  29.840  1.00 83.53           O  
ATOM    260  CG2 THR B  32     -28.921  45.734  31.740  1.00 83.53           C  
ATOM    261  OG1 THR B  32     -29.072  44.874  29.495  1.00 83.53           O  
ATOM    262  N   PHE B  33     -31.204  42.194  29.454  1.00 84.30           N  
ATOM    263  CA  PHE B  33     -31.959  41.677  28.319  1.00 84.30           C  
ATOM    264  C   PHE B  33     -32.985  40.646  28.775  1.00 84.30           C  
ATOM    265  CB  PHE B  33     -31.017  41.057  27.282  1.00 84.30           C  
ATOM    266  O   PHE B  33     -33.513  39.886  27.961  1.00 84.30           O  
ATOM    267  CG  PHE B  33     -30.261  42.070  26.466  1.00 84.30           C  
ATOM    268  CD1 PHE B  33     -30.760  42.513  25.247  1.00 84.30           C  
ATOM    269  CD2 PHE B  33     -29.051  42.580  26.917  1.00 84.30           C  
ATOM    270  CE1 PHE B  33     -30.063  43.450  24.489  1.00 84.30           C  
ATOM    271  CE2 PHE B  33     -28.349  43.518  26.166  1.00 84.30           C  
ATOM    272  CZ  PHE B  33     -28.856  43.951  24.951  1.00 84.30           C  
ATOM    273  N   ALA B  34     -33.345  40.565  30.070  1.00 77.14           N  
ATOM    274  CA  ALA B  34     -34.280  39.588  30.622  1.00 77.14           C  
ATOM    275  C   ALA B  34     -35.643  39.689  29.944  1.00 77.14           C  
ATOM    276  CB  ALA B  34     -34.424  39.783  32.130  1.00 77.14           C  
ATOM    277  O   ALA B  34     -36.269  38.670  29.640  1.00 77.14           O  
ATOM    278  N   ASN B  35     -36.146  40.902  29.531  1.00 76.80           N  
ATOM    279  CA  ASN B  35     -37.441  41.096  28.889  1.00 76.80           C  
ATOM    280  C   ASN B  35     -37.286  41.525  27.433  1.00 76.80           C  
ATOM    281  CB  ASN B  35     -38.273  42.124  29.659  1.00 76.80           C  
ATOM    282  O   ASN B  35     -38.149  42.215  26.889  1.00 76.80           O  
ATOM    283  CG  ASN B  35     -38.724  41.613  31.014  1.00 76.80           C  
ATOM    284  ND2 ASN B  35     -38.932  42.528  31.953  1.00 76.80           N  
ATOM    285  OD1 ASN B  35     -38.883  40.406  31.214  1.00 76.80           O  
ATOM    286  N   PHE B  36     -36.107  41.183  26.826  1.00 84.26           N  
ATOM    287  CA  PHE B  36     -35.850  41.513  25.429  1.00 84.26           C  
ATOM    288  C   PHE B  36     -36.740  40.690  24.506  1.00 84.26           C  
ATOM    289  CB  PHE B  36     -34.376  41.279  25.083  1.00 84.26           C  
ATOM    290  O   PHE B  36     -36.934  39.493  24.726  1.00 84.26           O  
ATOM    291  CG  PHE B  36     -33.961  41.872  23.763  1.00 84.26           C  
ATOM    292  CD1 PHE B  36     -33.674  41.054  22.677  1.00 84.26           C  
ATOM    293  CD2 PHE B  36     -33.858  43.248  23.609  1.00 84.26           C  
ATOM    294  CE1 PHE B  36     -33.290  41.600  21.455  1.00 84.26           C  
ATOM    295  CE2 PHE B  36     -33.475  43.801  22.390  1.00 84.26           C  
ATOM    296  CZ  PHE B  36     -33.190  42.975  21.315  1.00 84.26           C  
ATOM    297  N   PRO B  37     -37.425  41.225  23.545  1.00 81.36           N  
ATOM    298  CA  PRO B  37     -38.381  40.535  22.676  1.00 81.36           C  
ATOM    299  C   PRO B  37     -37.765  39.338  21.955  1.00 81.36           C  
ATOM    300  CB  PRO B  37     -38.796  41.619  21.678  1.00 81.36           C  
ATOM    301  O   PRO B  37     -36.691  39.457  21.360  1.00 81.36           O  
ATOM    302  CG  PRO B  37     -38.107  42.858  22.151  1.00 81.36           C  
ATOM    303  CD  PRO B  37     -37.174  42.488  23.268  1.00 81.36           C  
ATOM    304  N   SER B  38     -38.438  38.200  22.081  1.00 75.46           N  
ATOM    305  CA  SER B  38     -37.970  36.956  21.479  1.00 75.46           C  
ATOM    306  C   SER B  38     -38.019  37.026  19.957  1.00 75.46           C  
ATOM    307  CB  SER B  38     -38.806  35.774  21.971  1.00 75.46           C  
ATOM    308  O   SER B  38     -37.271  36.324  19.273  1.00 75.46           O  
ATOM    309  OG  SER B  38     -40.161  36.153  22.143  1.00 75.46           O  
ATOM    310  N   GLY B  39     -38.725  37.988  19.422  1.00 70.45           N  
ATOM    311  CA  GLY B  39     -38.889  38.126  17.984  1.00 70.45           C  
ATOM    312  C   GLY B  39     -37.829  39.003  17.344  1.00 70.45           C  
ATOM    313  O   GLY B  39     -37.810  39.172  16.123  1.00 70.45           O  
ATOM    314  N   SER B  40     -36.868  39.492  18.098  1.00 77.33           N  
ATOM    315  CA  SER B  40     -35.830  40.352  17.541  1.00 77.33           C  
ATOM    316  C   SER B  40     -34.847  39.552  16.691  1.00 77.33           C  
ATOM    317  CB  SER B  40     -35.078  41.077  18.657  1.00 77.33           C  
ATOM    318  O   SER B  40     -34.458  38.443  17.061  1.00 77.33           O  
ATOM    319  OG  SER B  40     -34.114  41.966  18.119  1.00 77.33           O  
ATOM    320  N   PRO B  41     -34.527  40.016  15.520  1.00 73.95           N  
ATOM    321  CA  PRO B  41     -33.631  39.313  14.599  1.00 73.95           C  
ATOM    322  C   PRO B  41     -32.229  39.117  15.174  1.00 73.95           C  
ATOM    323  CB  PRO B  41     -33.595  40.229  13.373  1.00 73.95           C  
ATOM    324  O   PRO B  41     -31.524  38.183  14.784  1.00 73.95           O  
ATOM    325  CG  PRO B  41     -34.603  41.294  13.663  1.00 73.95           C  
ATOM    326  CD  PRO B  41     -35.052  41.150  15.089  1.00 73.95           C  
ATOM    327  N   VAL B  42     -31.821  40.008  16.170  1.00 74.01           N  
ATOM    328  CA  VAL B  42     -30.498  39.905  16.776  1.00 74.01           C  
ATOM    329  C   VAL B  42     -30.628  39.441  18.225  1.00 74.01           C  
ATOM    330  CB  VAL B  42     -29.738  41.249  16.713  1.00 74.01           C  
ATOM    331  O   VAL B  42     -31.475  39.940  18.970  1.00 74.01           O  
ATOM    332  CG1 VAL B  42     -28.307  41.085  17.221  1.00 74.01           C  
ATOM    333  CG2 VAL B  42     -29.744  41.798  15.288  1.00 74.01           C  
ATOM    334  N   SER B  43     -29.804  38.449  18.568  1.00 75.80           N  
ATOM    335  CA  SER B  43     -29.911  37.824  19.882  1.00 75.80           C  
ATOM    336  C   SER B  43     -29.409  38.755  20.980  1.00 75.80           C  
ATOM    337  CB  SER B  43     -29.125  36.512  19.917  1.00 75.80           C  
ATOM    338  O   SER B  43     -28.574  39.626  20.729  1.00 75.80           O  
ATOM    339  OG  SER B  43     -27.730  36.760  19.900  1.00 75.80           O  
ATOM    340  N   ALA B  44     -29.935  38.534  22.165  1.00 79.54           N  
ATOM    341  CA  ALA B  44     -29.541  39.300  23.345  1.00 79.54           C  
ATOM    342  C   ALA B  44     -28.040  39.186  23.596  1.00 79.54           C  
ATOM    343  CB  ALA B  44     -30.320  38.828  24.570  1.00 79.54           C  
ATOM    344  O   ALA B  44     -27.379  40.180  23.904  1.00 79.54           O  
ATOM    345  N   SER B  45     -27.577  38.015  23.413  1.00 74.93           N  
ATOM    346  CA  SER B  45     -26.161  37.761  23.656  1.00 74.93           C  
ATOM    347  C   SER B  45     -25.284  38.552  22.692  1.00 74.93           C  
ATOM    348  CB  SER B  45     -25.854  36.268  23.529  1.00 74.93           C  
ATOM    349  O   SER B  45     -24.261  39.113  23.092  1.00 74.93           O  
ATOM    350  OG  SER B  45     -26.706  35.659  22.574  1.00 74.93           O  
ATOM    351  N   THR B  46     -25.714  38.675  21.474  1.00 72.63           N  
ATOM    352  CA  THR B  46     -24.982  39.407  20.446  1.00 72.63           C  
ATOM    353  C   THR B  46     -24.996  40.906  20.736  1.00 72.63           C  
ATOM    354  CB  THR B  46     -25.572  39.147  19.048  1.00 72.63           C  
ATOM    355  O   THR B  46     -23.970  41.578  20.607  1.00 72.63           O  
ATOM    356  CG2 THR B  46     -24.717  39.790  17.962  1.00 72.63           C  
ATOM    357  OG1 THR B  46     -25.635  37.734  18.818  1.00 72.63           O  
ATOM    358  N   LEU B  47     -26.040  41.425  21.170  1.00 84.61           N  
ATOM    359  CA  LEU B  47     -26.185  42.844  21.479  1.00 84.61           C  
ATOM    360  C   LEU B  47     -25.389  43.213  22.726  1.00 84.61           C  
ATOM    361  CB  LEU B  47     -27.661  43.202  21.677  1.00 84.61           C  
ATOM    362  O   LEU B  47     -24.724  44.251  22.759  1.00 84.61           O  
ATOM    363  CG  LEU B  47     -28.535  43.190  20.422  1.00 84.61           C  
ATOM    364  CD1 LEU B  47     -30.009  43.291  20.802  1.00 84.61           C  
ATOM    365  CD2 LEU B  47     -28.140  44.325  19.484  1.00 84.61           C  
ATOM    366  N   ALA B  48     -25.371  42.334  23.722  1.00 79.22           N  
ATOM    367  CA  ALA B  48     -24.606  42.574  24.943  1.00 79.22           C  
ATOM    368  C   ALA B  48     -23.107  42.588  24.658  1.00 79.22           C  
ATOM    369  CB  ALA B  48     -24.934  41.515  25.993  1.00 79.22           C  
ATOM    370  O   ALA B  48     -22.376  43.427  25.190  1.00 79.22           O  
ATOM    371  N   ARG B  49     -22.732  41.753  23.766  1.00 73.61           N  
ATOM    372  CA  ARG B  49     -21.324  41.654  23.396  1.00 73.61           C  
ATOM    373  C   ARG B  49     -20.872  42.889  22.624  1.00 73.61           C  
ATOM    374  CB  ARG B  49     -21.073  40.395  22.564  1.00 73.61           C  
ATOM    375  O   ARG B  49     -19.698  43.264  22.674  1.00 73.61           O  
ATOM    376  CG  ARG B  49     -19.613  39.976  22.505  1.00 73.61           C  
ATOM    377  CD  ARG B  49     -19.439  38.632  21.811  1.00 73.61           C  
ATOM    378  NE  ARG B  49     -20.526  37.713  22.137  1.00 73.61           N  
ATOM    379  NH1 ARG B  49     -20.363  36.498  20.179  1.00 73.61           N  
ATOM    380  NH2 ARG B  49     -21.938  35.943  21.749  1.00 73.61           N  
ATOM    381  CZ  ARG B  49     -20.940  36.720  21.354  1.00 73.61           C  
ATOM    382  N   ALA B  50     -21.824  43.471  21.965  1.00 76.29           N  
ATOM    383  CA  ALA B  50     -21.522  44.669  21.186  1.00 76.29           C  
ATOM    384  C   ALA B  50     -21.586  45.921  22.057  1.00 76.29           C  
ATOM    385  CB  ALA B  50     -22.486  44.795  20.009  1.00 76.29           C  
ATOM    386  O   ALA B  50     -21.510  47.042  21.550  1.00 76.29           O  
ATOM    387  N   GLY B  51     -21.666  45.718  23.340  1.00 81.71           N  
ATOM    388  CA  GLY B  51     -21.589  46.807  24.300  1.00 81.71           C  
ATOM    389  C   GLY B  51     -22.938  47.435  24.599  1.00 81.71           C  
ATOM    390  O   GLY B  51     -23.014  48.458  25.283  1.00 81.71           O  
ATOM    391  N   PHE B  52     -24.014  46.774  24.200  1.00 86.85           N  
ATOM    392  CA  PHE B  52     -25.337  47.377  24.317  1.00 86.85           C  
ATOM    393  C   PHE B  52     -26.035  46.907  25.588  1.00 86.85           C  
ATOM    394  CB  PHE B  52     -26.194  47.039  23.093  1.00 86.85           C  
ATOM    395  O   PHE B  52     -25.814  45.784  26.045  1.00 86.85           O  
ATOM    396  CG  PHE B  52     -25.776  47.764  21.842  1.00 86.85           C  
ATOM    397  CD1 PHE B  52     -25.889  49.146  21.751  1.00 86.85           C  
ATOM    398  CD2 PHE B  52     -25.270  47.062  20.755  1.00 86.85           C  
ATOM    399  CE1 PHE B  52     -25.503  49.819  20.594  1.00 86.85           C  
ATOM    400  CE2 PHE B  52     -24.882  47.728  19.596  1.00 86.85           C  
ATOM    401  CZ  PHE B  52     -25.001  49.106  19.517  1.00 86.85           C  
ATOM    402  N   LEU B  53     -26.822  47.805  26.171  1.00 89.47           N  
ATOM    403  CA  LEU B  53     -27.782  47.530  27.234  1.00 89.47           C  
ATOM    404  C   LEU B  53     -29.213  47.668  26.724  1.00 89.47           C  
ATOM    405  CB  LEU B  53     -27.557  48.474  28.418  1.00 89.47           C  
ATOM    406  O   LEU B  53     -29.506  48.554  25.918  1.00 89.47           O  
ATOM    407  CG  LEU B  53     -26.124  48.573  28.943  1.00 89.47           C  
ATOM    408  CD1 LEU B  53     -25.867  49.958  29.526  1.00 89.47           C  
ATOM    409  CD2 LEU B  53     -25.860  47.491  29.985  1.00 89.47           C  
ATOM    410  N   TYR B  54     -30.057  46.827  27.153  1.00 91.44           N  
ATOM    411  CA  TYR B  54     -31.456  46.922  26.749  1.00 91.44           C  
ATOM    412  C   TYR B  54     -32.167  48.037  27.507  1.00 91.44           C  
ATOM    413  CB  TYR B  54     -32.175  45.590  26.985  1.00 91.44           C  
ATOM    414  O   TYR B  54     -32.063  48.128  28.732  1.00 91.44           O  
ATOM    415  CG  TYR B  54     -33.634  45.612  26.599  1.00 91.44           C  
ATOM    416  CD1 TYR B  54     -34.621  45.235  27.508  1.00 91.44           C  
ATOM    417  CD2 TYR B  54     -34.030  46.009  25.326  1.00 91.44           C  
ATOM    418  CE1 TYR B  54     -35.967  45.252  27.156  1.00 91.44           C  
ATOM    419  CE2 TYR B  54     -35.372  46.030  24.964  1.00 91.44           C  
ATOM    420  OH  TYR B  54     -37.663  45.669  25.531  1.00 91.44           O  
ATOM    421  CZ  TYR B  54     -36.332  45.651  25.884  1.00 91.44           C  
ATOM    422  N   THR B  55     -32.875  48.943  26.857  1.00 87.22           N  
ATOM    423  CA  THR B  55     -33.490  50.138  27.424  1.00 87.22           C  
ATOM    424  C   THR B  55     -34.878  49.822  27.975  1.00 87.22           C  
ATOM    425  CB  THR B  55     -33.594  51.263  26.378  1.00 87.22           C  
ATOM    426  O   THR B  55     -35.412  50.574  28.793  1.00 87.22           O  
ATOM    427  CG2 THR B  55     -32.212  51.703  25.905  1.00 87.22           C  
ATOM    428  OG1 THR B  55     -34.344  50.792  25.251  1.00 87.22           O  
ATOM    429  N   GLY B  56     -35.447  48.672  27.618  1.00 84.96           N  
ATOM    430  CA  GLY B  56     -36.778  48.293  28.067  1.00 84.96           C  
ATOM    431  C   GLY B  56     -37.873  48.707  27.103  1.00 84.96           C  
ATOM    432  O   GLY B  56     -39.039  48.351  27.289  1.00 84.96           O  
ATOM    433  N   GLU B  57     -37.569  49.415  26.059  1.00 85.31           N  
ATOM    434  CA  GLU B  57     -38.559  49.877  25.091  1.00 85.31           C  
ATOM    435  C   GLU B  57     -38.351  49.217  23.731  1.00 85.31           C  
ATOM    436  CB  GLU B  57     -38.502  51.401  24.950  1.00 85.31           C  
ATOM    437  O   GLU B  57     -37.337  49.451  23.070  1.00 85.31           O  
ATOM    438  CG  GLU B  57     -39.460  52.140  25.873  1.00 85.31           C  
ATOM    439  CD  GLU B  57     -39.334  53.652  25.781  1.00 85.31           C  
ATOM    440  OE1 GLU B  57     -40.020  54.366  26.548  1.00 85.31           O  
ATOM    441  OE2 GLU B  57     -38.543  54.128  24.936  1.00 85.31           O  
ATOM    442  N   GLY B  58     -39.382  48.426  23.379  1.00 84.67           N  
ATOM    443  CA  GLY B  58     -39.281  47.743  22.099  1.00 84.67           C  
ATOM    444  C   GLY B  58     -38.018  46.914  21.963  1.00 84.67           C  
ATOM    445  O   GLY B  58     -37.727  46.072  22.816  1.00 84.67           O  
ATOM    446  N   ASP B  59     -37.249  47.103  20.811  1.00 88.00           N  
ATOM    447  CA  ASP B  59     -35.974  46.428  20.585  1.00 88.00           C  
ATOM    448  C   ASP B  59     -34.808  47.409  20.679  1.00 88.00           C  
ATOM    449  CB  ASP B  59     -35.969  45.734  19.221  1.00 88.00           C  
ATOM    450  O   ASP B  59     -33.745  47.175  20.100  1.00 88.00           O  
ATOM    451  CG  ASP B  59     -36.112  46.704  18.062  1.00 88.00           C  
ATOM    452  OD1 ASP B  59     -36.432  47.890  18.294  1.00 88.00           O  
ATOM    453  OD2 ASP B  59     -35.906  46.278  16.905  1.00 88.00           O  
ATOM    454  N   THR B  60     -35.081  48.525  21.421  1.00 89.89           N  
ATOM    455  CA  THR B  60     -34.094  49.594  21.513  1.00 89.89           C  
ATOM    456  C   THR B  60     -33.007  49.242  22.525  1.00 89.89           C  
ATOM    457  CB  THR B  60     -34.752  50.930  21.907  1.00 89.89           C  
ATOM    458  O   THR B  60     -33.307  48.814  23.641  1.00 89.89           O  
ATOM    459  CG2 THR B  60     -33.763  52.085  21.791  1.00 89.89           C  
ATOM    460  OG1 THR B  60     -35.866  51.180  21.042  1.00 89.89           O  
ATOM    461  N   VAL B  61     -31.702  49.321  22.104  1.00 91.70           N  
ATOM    462  CA  VAL B  61     -30.553  49.074  22.970  1.00 91.70           C  
ATOM    463  C   VAL B  61     -29.656  50.309  23.005  1.00 91.70           C  
ATOM    464  CB  VAL B  61     -29.746  47.842  22.504  1.00 91.70           C  
ATOM    465  O   VAL B  61     -29.674  51.123  22.078  1.00 91.70           O  
ATOM    466  CG1 VAL B  61     -30.585  46.571  22.620  1.00 91.70           C  
ATOM    467  CG2 VAL B  61     -29.260  48.035  21.069  1.00 91.70           C  
ATOM    468  N   ARG B  62     -28.918  50.514  24.078  1.00 89.53           N  
ATOM    469  CA  ARG B  62     -28.028  51.657  24.255  1.00 89.53           C  
ATOM    470  C   ARG B  62     -26.639  51.207  24.693  1.00 89.53           C  
ATOM    471  CB  ARG B  62     -28.608  52.638  25.276  1.00 89.53           C  
ATOM    472  O   ARG B  62     -26.506  50.329  25.549  1.00 89.53           O  
ATOM    473  CG  ARG B  62     -27.862  53.960  25.353  1.00 89.53           C  
ATOM    474  CD  ARG B  62     -28.487  54.902  26.372  1.00 89.53           C  
ATOM    475  NE  ARG B  62     -29.487  55.773  25.760  1.00 89.53           N  
ATOM    476  NH1 ARG B  62     -29.693  57.169  27.589  1.00 89.53           N  
ATOM    477  NH2 ARG B  62     -30.936  57.553  25.702  1.00 89.53           N  
ATOM    478  CZ  ARG B  62     -30.036  56.830  26.352  1.00 89.53           C  
ATOM    479  N   CYS B  63     -25.603  51.859  24.097  1.00 85.80           N  
ATOM    480  CA  CYS B  63     -24.230  51.520  24.456  1.00 85.80           C  
ATOM    481  C   CYS B  63     -23.884  52.045  25.845  1.00 85.80           C  
ATOM    482  CB  CYS B  63     -23.251  52.087  23.428  1.00 85.80           C  
ATOM    483  O   CYS B  63     -24.261  53.163  26.202  1.00 85.80           O  
ATOM    484  SG  CYS B  63     -21.516  51.828  23.856  1.00 85.80           S  
ATOM    485  N   PHE B  64     -23.199  51.231  26.613  1.00 82.60           N  
ATOM    486  CA  PHE B  64     -22.847  51.613  27.975  1.00 82.60           C  
ATOM    487  C   PHE B  64     -21.758  52.679  27.974  1.00 82.60           C  
ATOM    488  CB  PHE B  64     -22.384  50.391  28.775  1.00 82.60           C  
ATOM    489  O   PHE B  64     -21.632  53.446  28.931  1.00 82.60           O  
ATOM    490  CG  PHE B  64     -20.971  49.968  28.475  1.00 82.60           C  
ATOM    491  CD1 PHE B  64     -20.700  49.091  27.432  1.00 82.60           C  
ATOM    492  CD2 PHE B  64     -19.914  50.449  29.236  1.00 82.60           C  
ATOM    493  CE1 PHE B  64     -19.394  48.698  27.152  1.00 82.60           C  
ATOM    494  CE2 PHE B  64     -18.605  50.061  28.962  1.00 82.60           C  
ATOM    495  CZ  PHE B  64     -18.348  49.184  27.920  1.00 82.60           C  
ATOM    496  N   SER B  65     -20.993  52.704  26.845  1.00 75.16           N  
ATOM    497  CA  SER B  65     -19.852  53.611  26.774  1.00 75.16           C  
ATOM    498  C   SER B  65     -20.228  54.921  26.091  1.00 75.16           C  
ATOM    499  CB  SER B  65     -18.690  52.953  26.030  1.00 75.16           C  
ATOM    500  O   SER B  65     -20.219  55.981  26.720  1.00 75.16           O  
ATOM    501  OG  SER B  65     -17.602  53.852  25.900  1.00 75.16           O  
ATOM    502  N   CYS B  66     -20.803  54.944  24.894  1.00 77.98           N  
ATOM    503  CA  CYS B  66     -21.083  56.154  24.128  1.00 77.98           C  
ATOM    504  C   CYS B  66     -22.544  56.564  24.272  1.00 77.98           C  
ATOM    505  CB  CYS B  66     -20.746  55.944  22.652  1.00 77.98           C  
ATOM    506  O   CYS B  66     -22.925  57.666  23.873  1.00 77.98           O  
ATOM    507  SG  CYS B  66     -21.801  54.730  21.830  1.00 77.98           S  
ATOM    508  N   HIS B  67     -23.419  55.704  24.827  1.00 82.94           N  
ATOM    509  CA  HIS B  67     -24.826  55.922  25.142  1.00 82.94           C  
ATOM    510  C   HIS B  67     -25.656  56.082  23.872  1.00 82.94           C  
ATOM    511  CB  HIS B  67     -24.991  57.152  26.036  1.00 82.94           C  
ATOM    512  O   HIS B  67     -26.786  56.574  23.922  1.00 82.94           O  
ATOM    513  CG  HIS B  67     -24.262  57.050  27.337  1.00 82.94           C  
ATOM    514  CD2 HIS B  67     -23.187  57.725  27.809  1.00 82.94           C  
ATOM    515  ND1 HIS B  67     -24.625  56.163  28.327  1.00 82.94           N  
ATOM    516  CE1 HIS B  67     -23.803  56.297  29.354  1.00 82.94           C  
ATOM    517  NE2 HIS B  67     -22.921  57.238  29.065  1.00 82.94           N  
ATOM    518  N   ALA B  68     -25.067  55.660  22.734  1.00 85.86           N  
ATOM    519  CA  ALA B  68     -25.833  55.685  21.490  1.00 85.86           C  
ATOM    520  C   ALA B  68     -26.930  54.624  21.501  1.00 85.86           C  
ATOM    521  CB  ALA B  68     -24.910  55.478  20.292  1.00 85.86           C  
ATOM    522  O   ALA B  68     -26.708  53.497  21.949  1.00 85.86           O  
ATOM    523  N   ALA B  69     -28.135  55.029  21.154  1.00 89.33           N  
ATOM    524  CA  ALA B  69     -29.268  54.108  21.116  1.00 89.33           C  
ATOM    525  C   ALA B  69     -29.520  53.606  19.697  1.00 89.33           C  
ATOM    526  CB  ALA B  69     -30.521  54.784  21.668  1.00 89.33           C  
ATOM    527  O   ALA B  69     -29.473  54.382  18.740  1.00 89.33           O  
ATOM    528  N   VAL B  70     -29.648  52.268  19.573  1.00 88.88           N  
ATOM    529  CA  VAL B  70     -29.919  51.646  18.281  1.00 88.88           C  
ATOM    530  C   VAL B  70     -31.194  50.810  18.367  1.00 88.88           C  
ATOM    531  CB  VAL B  70     -28.736  50.768  17.814  1.00 88.88           C  
ATOM    532  O   VAL B  70     -31.430  50.128  19.367  1.00 88.88           O  
ATOM    533  CG1 VAL B  70     -28.991  50.220  16.411  1.00 88.88           C  
ATOM    534  CG2 VAL B  70     -27.434  51.566  17.851  1.00 88.88           C  
ATOM    535  N   ASP B  71     -32.150  50.983  17.447  1.00 89.21           N  
ATOM    536  CA  ASP B  71     -33.391  50.216  17.405  1.00 89.21           C  
ATOM    537  C   ASP B  71     -33.700  49.750  15.984  1.00 89.21           C  
ATOM    538  CB  ASP B  71     -34.555  51.045  17.951  1.00 89.21           C  
ATOM    539  O   ASP B  71     -32.852  49.847  15.094  1.00 89.21           O  
ATOM    540  CG  ASP B  71     -34.807  52.312  17.152  1.00 89.21           C  
ATOM    541  OD1 ASP B  71     -34.288  52.433  16.021  1.00 89.21           O  
ATOM    542  OD2 ASP B  71     -35.528  53.198  17.659  1.00 89.21           O  
ATOM    543  N   ARG B  72     -34.746  49.026  15.752  1.00 82.73           N  
ATOM    544  CA  ARG B  72     -35.237  48.527  14.472  1.00 82.73           C  
ATOM    545  C   ARG B  72     -34.247  47.548  13.850  1.00 82.73           C  
ATOM    546  CB  ARG B  72     -35.502  49.687  13.509  1.00 82.73           C  
ATOM    547  O   ARG B  72     -33.853  47.706  12.692  1.00 82.73           O  
ATOM    548  CG  ARG B  72     -36.670  50.570  13.915  1.00 82.73           C  
ATOM    549  CD  ARG B  72     -36.954  51.644  12.874  1.00 82.73           C  
ATOM    550  NE  ARG B  72     -37.986  52.573  13.326  1.00 82.73           N  
ATOM    551  NH1 ARG B  72     -37.533  54.178  11.727  1.00 82.73           N  
ATOM    552  NH2 ARG B  72     -39.200  54.522  13.262  1.00 82.73           N  
ATOM    553  CZ  ARG B  72     -38.237  53.756  12.771  1.00 82.73           C  
ATOM    554  N   TRP B  73     -33.889  46.530  14.633  1.00 80.11           N  
ATOM    555  CA  TRP B  73     -32.942  45.514  14.185  1.00 80.11           C  
ATOM    556  C   TRP B  73     -33.559  44.636  13.102  1.00 80.11           C  
ATOM    557  CB  TRP B  73     -32.484  44.649  15.362  1.00 80.11           C  
ATOM    558  O   TRP B  73     -34.727  44.251  13.196  1.00 80.11           O  
ATOM    559  CG  TRP B  73     -31.740  45.406  16.421  1.00 80.11           C  
ATOM    560  CD1 TRP B  73     -32.258  45.940  17.569  1.00 80.11           C  
ATOM    561  CD2 TRP B  73     -30.344  45.718  16.427  1.00 80.11           C  
ATOM    562  CE2 TRP B  73     -30.083  46.443  17.611  1.00 80.11           C  
ATOM    563  CE3 TRP B  73     -29.287  45.454  15.546  1.00 80.11           C  
ATOM    564  NE1 TRP B  73     -31.266  46.565  18.289  1.00 80.11           N  
ATOM    565  CH2 TRP B  73     -27.790  46.635  17.057  1.00 80.11           C  
ATOM    566  CZ2 TRP B  73     -28.806  46.907  17.936  1.00 80.11           C  
ATOM    567  CZ3 TRP B  73     -28.017  45.917  15.871  1.00 80.11           C  
ATOM    568  N   GLN B  74     -32.905  44.448  11.997  1.00 72.82           N  
ATOM    569  CA  GLN B  74     -33.338  43.606  10.887  1.00 72.82           C  
ATOM    570  C   GLN B  74     -32.500  42.333  10.804  1.00 72.82           C  
ATOM    571  CB  GLN B  74     -33.258  44.374   9.567  1.00 72.82           C  
ATOM    572  O   GLN B  74     -31.382  42.284  11.321  1.00 72.82           O  
ATOM    573  CG  GLN B  74     -34.232  45.541   9.474  1.00 72.82           C  
ATOM    574  CD  GLN B  74     -34.347  46.099   8.068  1.00 72.82           C  
ATOM    575  NE2 GLN B  74     -35.238  47.067   7.886  1.00 72.82           N  
ATOM    576  OE1 GLN B  74     -33.640  45.664   7.154  1.00 72.82           O  
ATOM    577  N   TYR B  75     -33.137  41.292  10.164  1.00 68.21           N  
ATOM    578  CA  TYR B  75     -32.392  40.058   9.935  1.00 68.21           C  
ATOM    579  C   TYR B  75     -31.153  40.319   9.088  1.00 68.21           C  
ATOM    580  CB  TYR B  75     -33.280  39.013   9.254  1.00 68.21           C  
ATOM    581  O   TYR B  75     -31.223  41.015   8.072  1.00 68.21           O  
ATOM    582  CG  TYR B  75     -34.005  38.109  10.221  1.00 68.21           C  
ATOM    583  CD1 TYR B  75     -33.379  36.986  10.758  1.00 68.21           C  
ATOM    584  CD2 TYR B  75     -35.316  38.375  10.599  1.00 68.21           C  
ATOM    585  CE1 TYR B  75     -34.044  36.149  11.649  1.00 68.21           C  
ATOM    586  CE2 TYR B  75     -35.991  37.546  11.489  1.00 68.21           C  
ATOM    587  OH  TYR B  75     -36.011  35.612  12.888  1.00 68.21           O  
ATOM    588  CZ  TYR B  75     -35.348  36.437  12.008  1.00 68.21           C  
ATOM    589  N   GLY B  76     -30.003  39.973   9.652  1.00 64.94           N  
ATOM    590  CA  GLY B  76     -28.753  40.185   8.939  1.00 64.94           C  
ATOM    591  C   GLY B  76     -27.939  41.340   9.492  1.00 64.94           C  
ATOM    592  O   GLY B  76     -26.785  41.534   9.104  1.00 64.94           O  
ATOM    593  N   ASP B  77     -28.523  42.027  10.462  1.00 68.15           N  
ATOM    594  CA  ASP B  77     -27.814  43.158  11.053  1.00 68.15           C  
ATOM    595  C   ASP B  77     -26.660  42.683  11.933  1.00 68.15           C  
ATOM    596  CB  ASP B  77     -28.775  44.026  11.868  1.00 68.15           C  
ATOM    597  O   ASP B  77     -26.777  41.671  12.627  1.00 68.15           O  
ATOM    598  CG  ASP B  77     -29.591  44.975  11.009  1.00 68.15           C  
ATOM    599  OD1 ASP B  77     -29.334  45.068   9.789  1.00 68.15           O  
ATOM    600  OD2 ASP B  77     -30.497  45.639  11.557  1.00 68.15           O  
ATOM    601  N   SER B  78     -25.453  43.405  11.747  1.00 70.46           N  
ATOM    602  CA  SER B  78     -24.330  43.232  12.663  1.00 70.46           C  
ATOM    603  C   SER B  78     -24.399  44.227  13.816  1.00 70.46           C  
ATOM    604  CB  SER B  78     -23.002  43.392  11.920  1.00 70.46           C  
ATOM    605  O   SER B  78     -24.444  45.439  13.596  1.00 70.46           O  
ATOM    606  OG  SER B  78     -21.927  43.519  12.834  1.00 70.46           O  
ATOM    607  N   ALA B  79     -24.460  43.676  15.025  1.00 75.82           N  
ATOM    608  CA  ALA B  79     -24.557  44.543  16.197  1.00 75.82           C  
ATOM    609  C   ALA B  79     -23.384  45.518  16.257  1.00 75.82           C  
ATOM    610  CB  ALA B  79     -24.616  43.708  17.473  1.00 75.82           C  
ATOM    611  O   ALA B  79     -23.579  46.722  16.435  1.00 75.82           O  
ATOM    612  N   VAL B  80     -22.221  45.049  16.102  1.00 71.06           N  
ATOM    613  CA  VAL B  80     -21.020  45.876  16.154  1.00 71.06           C  
ATOM    614  C   VAL B  80     -21.015  46.855  14.982  1.00 71.06           C  
ATOM    615  CB  VAL B  80     -19.737  45.016  16.134  1.00 71.06           C  
ATOM    616  O   VAL B  80     -20.656  48.023  15.142  1.00 71.06           O  
ATOM    617  CG1 VAL B  80     -18.495  45.900  16.046  1.00 71.06           C  
ATOM    618  CG2 VAL B  80     -19.674  44.124  17.373  1.00 71.06           C  
ATOM    619  N   GLY B  81     -21.385  46.368  13.848  1.00 73.58           N  
ATOM    620  CA  GLY B  81     -21.465  47.228  12.678  1.00 73.58           C  
ATOM    621  C   GLY B  81     -22.406  48.402  12.865  1.00 73.58           C  
ATOM    622  O   GLY B  81     -22.053  49.543  12.557  1.00 73.58           O  
ATOM    623  N   ARG B  82     -23.524  48.138  13.392  1.00 78.99           N  
ATOM    624  CA  ARG B  82     -24.501  49.199  13.616  1.00 78.99           C  
ATOM    625  C   ARG B  82     -24.029  50.157  14.705  1.00 78.99           C  
ATOM    626  CB  ARG B  82     -25.861  48.606  13.992  1.00 78.99           C  
ATOM    627  O   ARG B  82     -24.272  51.363  14.626  1.00 78.99           O  
ATOM    628  CG  ARG B  82     -26.646  48.066  12.808  1.00 78.99           C  
ATOM    629  CD  ARG B  82     -28.101  47.802  13.170  1.00 78.99           C  
ATOM    630  NE  ARG B  82     -28.894  49.028  13.145  1.00 78.99           N  
ATOM    631  NH1 ARG B  82     -30.932  47.961  13.353  1.00 78.99           N  
ATOM    632  NH2 ARG B  82     -30.840  50.246  13.200  1.00 78.99           N  
ATOM    633  CZ  ARG B  82     -30.220  49.076  13.233  1.00 78.99           C  
ATOM    634  N   HIS B  83     -23.367  49.608  15.701  1.00 80.00           N  
ATOM    635  CA  HIS B  83     -22.776  50.437  16.746  1.00 80.00           C  
ATOM    636  C   HIS B  83     -21.746  51.401  16.168  1.00 80.00           C  
ATOM    637  CB  HIS B  83     -22.130  49.562  17.821  1.00 80.00           C  
ATOM    638  O   HIS B  83     -21.769  52.596  16.472  1.00 80.00           O  
ATOM    639  CG  HIS B  83     -21.829  50.295  19.090  1.00 80.00           C  
ATOM    640  CD2 HIS B  83     -21.769  51.620  19.358  1.00 80.00           C  
ATOM    641  ND1 HIS B  83     -21.541  49.648  20.272  1.00 80.00           N  
ATOM    642  CE1 HIS B  83     -21.317  50.547  21.216  1.00 80.00           C  
ATOM    643  NE2 HIS B  83     -21.449  51.752  20.687  1.00 80.00           N  
ATOM    644  N   ARG B  84     -20.929  50.995  15.304  1.00 72.72           N  
ATOM    645  CA  ARG B  84     -19.878  51.801  14.691  1.00 72.72           C  
ATOM    646  C   ARG B  84     -20.470  52.881  13.791  1.00 72.72           C  
ATOM    647  CB  ARG B  84     -18.921  50.917  13.889  1.00 72.72           C  
ATOM    648  O   ARG B  84     -19.927  53.984  13.696  1.00 72.72           O  
ATOM    649  CG  ARG B  84     -17.490  51.429  13.857  1.00 72.72           C  
ATOM    650  CD  ARG B  84     -16.546  50.426  13.208  1.00 72.72           C  
ATOM    651  NE  ARG B  84     -16.019  49.475  14.181  1.00 72.72           N  
ATOM    652  NH1 ARG B  84     -14.602  48.420  12.692  1.00 72.72           N  
ATOM    653  NH2 ARG B  84     -14.698  47.729  14.875  1.00 72.72           N  
ATOM    654  CZ  ARG B  84     -15.108  48.543  13.914  1.00 72.72           C  
ATOM    655  N   LYS B  85     -21.495  52.500  13.146  1.00 77.22           N  
ATOM    656  CA  LYS B  85     -22.155  53.447  12.252  1.00 77.22           C  
ATOM    657  C   LYS B  85     -22.792  54.591  13.035  1.00 77.22           C  
ATOM    658  CB  LYS B  85     -23.214  52.738  11.406  1.00 77.22           C  
ATOM    659  O   LYS B  85     -22.713  55.751  12.625  1.00 77.22           O  
ATOM    660  CG  LYS B  85     -23.000  52.872   9.906  1.00 77.22           C  
ATOM    661  CD  LYS B  85     -24.075  52.134   9.119  1.00 77.22           C  
ATOM    662  CE  LYS B  85     -23.846  52.243   7.618  1.00 77.22           C  
ATOM    663  NZ  LYS B  85     -24.880  51.494   6.844  1.00 77.22           N  
ATOM    664  N   VAL B  86     -23.330  54.232  14.221  1.00 82.85           N  
ATOM    665  CA  VAL B  86     -24.056  55.217  15.016  1.00 82.85           C  
ATOM    666  C   VAL B  86     -23.074  56.019  15.867  1.00 82.85           C  
ATOM    667  CB  VAL B  86     -25.118  54.548  15.917  1.00 82.85           C  
ATOM    668  O   VAL B  86     -23.244  57.227  16.051  1.00 82.85           O  
ATOM    669  CG1 VAL B  86     -25.732  55.567  16.876  1.00 82.85           C  
ATOM    670  CG2 VAL B  86     -26.203  53.892  15.064  1.00 82.85           C  
ATOM    671  N   SER B  87     -22.052  55.349  16.386  1.00 80.23           N  
ATOM    672  CA  SER B  87     -21.039  56.018  17.197  1.00 80.23           C  
ATOM    673  C   SER B  87     -19.638  55.525  16.848  1.00 80.23           C  
ATOM    674  CB  SER B  87     -21.311  55.795  18.685  1.00 80.23           C  
ATOM    675  O   SER B  87     -19.090  54.660  17.535  1.00 80.23           O  
ATOM    676  OG  SER B  87     -20.453  56.597  19.478  1.00 80.23           O  
ATOM    677  N   PRO B  88     -18.988  56.093  15.738  1.00 72.99           N  
ATOM    678  CA  PRO B  88     -17.671  55.648  15.276  1.00 72.99           C  
ATOM    679  C   PRO B  88     -16.565  55.927  16.291  1.00 72.99           C  
ATOM    680  CB  PRO B  88     -17.454  56.457  13.995  1.00 72.99           C  
ATOM    681  O   PRO B  88     -15.548  55.228  16.310  1.00 72.99           O  
ATOM    682  CG  PRO B  88     -18.687  57.289  13.856  1.00 72.99           C  
ATOM    683  CD  PRO B  88     -19.590  57.003  15.021  1.00 72.99           C  
ATOM    684  N   ASN B  89     -16.807  56.855  17.111  1.00 65.12           N  
ATOM    685  CA  ASN B  89     -15.774  57.244  18.065  1.00 65.12           C  
ATOM    686  C   ASN B  89     -16.026  56.637  19.443  1.00 65.12           C  
ATOM    687  CB  ASN B  89     -15.681  58.768  18.165  1.00 65.12           C  
ATOM    688  O   ASN B  89     -15.463  57.094  20.439  1.00 65.12           O  
ATOM    689  CG  ASN B  89     -15.209  59.410  16.875  1.00 65.12           C  
ATOM    690  ND2 ASN B  89     -15.674  60.625  16.613  1.00 65.12           N  
ATOM    691  OD1 ASN B  89     -14.433  58.817  16.121  1.00 65.12           O  
ATOM    692  N   CYS B  90     -16.856  55.647  19.490  1.00 74.76           N  
ATOM    693  CA  CYS B  90     -17.144  55.013  20.771  1.00 74.76           C  
ATOM    694  C   CYS B  90     -15.908  54.310  21.322  1.00 74.76           C  
ATOM    695  CB  CYS B  90     -18.289  54.011  20.628  1.00 74.76           C  
ATOM    696  O   CYS B  90     -15.238  53.568  20.602  1.00 74.76           O  
ATOM    697  SG  CYS B  90     -18.715  53.167  22.167  1.00 74.76           S  
ATOM    698  N   ARG B  91     -15.591  54.656  22.521  1.00 63.97           N  
ATOM    699  CA  ARG B  91     -14.396  54.131  23.174  1.00 63.97           C  
ATOM    700  C   ARG B  91     -14.444  52.609  23.261  1.00 63.97           C  
ATOM    701  CB  ARG B  91     -14.240  54.731  24.573  1.00 63.97           C  
ATOM    702  O   ARG B  91     -13.416  51.942  23.126  1.00 63.97           O  
ATOM    703  CG  ARG B  91     -13.614  56.116  24.583  1.00 63.97           C  
ATOM    704  CD  ARG B  91     -13.361  56.611  26.000  1.00 63.97           C  
ATOM    705  NE  ARG B  91     -12.440  57.744  26.019  1.00 63.97           N  
ATOM    706  NH1 ARG B  91     -12.477  58.001  28.315  1.00 63.97           N  
ATOM    707  NH2 ARG B  91     -11.201  59.398  27.021  1.00 63.97           N  
ATOM    708  CZ  ARG B  91     -12.042  58.379  27.118  1.00 63.97           C  
ATOM    709  N   PHE B  92     -15.539  52.055  23.462  1.00 69.51           N  
ATOM    710  CA  PHE B  92     -15.719  50.613  23.580  1.00 69.51           C  
ATOM    711  C   PHE B  92     -15.485  49.927  22.239  1.00 69.51           C  
ATOM    712  CB  PHE B  92     -17.123  50.286  24.099  1.00 69.51           C  
ATOM    713  O   PHE B  92     -14.750  48.941  22.161  1.00 69.51           O  
ATOM    714  CG  PHE B  92     -17.391  48.811  24.237  1.00 69.51           C  
ATOM    715  CD1 PHE B  92     -18.098  48.124  23.258  1.00 69.51           C  
ATOM    716  CD2 PHE B  92     -16.935  48.112  25.347  1.00 69.51           C  
ATOM    717  CE1 PHE B  92     -18.347  46.759  23.383  1.00 69.51           C  
ATOM    718  CE2 PHE B  92     -17.180  46.748  25.479  1.00 69.51           C  
ATOM    719  CZ  PHE B  92     -17.887  46.074  24.497  1.00 69.51           C  
ATOM    720  N   ILE B  93     -16.039  50.530  21.238  1.00 61.56           N  
ATOM    721  CA  ILE B  93     -15.932  49.924  19.915  1.00 61.56           C  
ATOM    722  C   ILE B  93     -14.513  50.102  19.379  1.00 61.56           C  
ATOM    723  CB  ILE B  93     -16.957  50.532  18.931  1.00 61.56           C  
ATOM    724  O   ILE B  93     -14.008  49.247  18.648  1.00 61.56           O  
ATOM    725  CG1 ILE B  93     -18.225  49.674  18.882  1.00 61.56           C  
ATOM    726  CG2 ILE B  93     -16.342  50.681  17.536  1.00 61.56           C  
ATOM    727  CD1 ILE B  93     -19.075  49.894  17.638  1.00 61.56           C  
ATOM    728  N   ASN B  94     -13.856  51.287  19.734  1.00 51.00           N  
ATOM    729  CA  ASN B  94     -12.502  51.559  19.262  1.00 51.00           C  
ATOM    730  C   ASN B  94     -11.453  50.944  20.185  1.00 51.00           C  
ATOM    731  CB  ASN B  94     -12.273  53.066  19.127  1.00 51.00           C  
ATOM    732  O   ASN B  94     -10.253  51.123  19.973  1.00 51.00           O  
ATOM    733  CG  ASN B  94     -13.039  53.671  17.968  1.00 51.00           C  
ATOM    734  ND2 ASN B  94     -13.339  54.961  18.064  1.00 51.00           N  
ATOM    735  OD1 ASN B  94     -13.360  52.985  16.994  1.00 51.00           O  
ATOM    736  N   GLY B  95     -11.511  50.052  20.960  1.00 49.18           N  
ATOM    737  CA  GLY B  95     -10.594  49.243  21.748  1.00 49.18           C  
ATOM    738  C   GLY B  95     -10.023  49.983  22.944  1.00 49.18           C  
ATOM    739  O   GLY B  95      -9.084  49.507  23.584  1.00 49.18           O  
ATOM    740  N   PHE B  96     -10.113  51.238  23.027  1.00 34.82           N  
ATOM    741  CA  PHE B  96      -9.467  52.090  24.018  1.00 34.82           C  
ATOM    742  C   PHE B  96      -9.976  51.774  25.419  1.00 34.82           C  
ATOM    743  CB  PHE B  96      -9.706  53.569  23.694  1.00 34.82           C  
ATOM    744  O   PHE B  96      -9.731  52.531  26.360  1.00 34.82           O  
ATOM    745  CG  PHE B  96      -8.869  54.083  22.554  1.00 34.82           C  
ATOM    746  CD1 PHE B  96      -7.547  54.459  22.758  1.00 34.82           C  
ATOM    747  CD2 PHE B  96      -9.406  54.191  21.278  1.00 34.82           C  
ATOM    748  CE1 PHE B  96      -6.771  54.936  21.704  1.00 34.82           C  
ATOM    749  CE2 PHE B  96      -8.636  54.666  20.220  1.00 34.82           C  
ATOM    750  CZ  PHE B  96      -7.319  55.039  20.435  1.00 34.82           C  
ATOM    751  N   TYR B  97     -10.770  51.109  25.722  1.00 31.23           N  
ATOM    752  CA  TYR B  97     -11.118  51.171  27.137  1.00 31.23           C  
ATOM    753  C   TYR B  97      -9.982  50.637  28.002  1.00 31.23           C  
ATOM    754  CB  TYR B  97     -12.399  50.378  27.411  1.00 31.23           C  
ATOM    755  O   TYR B  97      -9.954  49.451  28.339  1.00 31.23           O  
ATOM    756  CG  TYR B  97     -13.660  51.102  27.003  1.00 31.23           C  
ATOM    757  CD1 TYR B  97     -14.269  52.017  27.858  1.00 31.23           C  
ATOM    758  CD2 TYR B  97     -14.243  50.871  25.762  1.00 31.23           C  
ATOM    759  CE1 TYR B  97     -15.432  52.684  27.487  1.00 31.23           C  
ATOM    760  CE2 TYR B  97     -15.406  51.533  25.380  1.00 31.23           C  
ATOM    761  OH  TYR B  97     -17.142  53.094  25.875  1.00 31.23           O  
ATOM    762  CZ  TYR B  97     -15.991  52.436  26.247  1.00 31.23           C  
ATOM    763  N   LEU B  98      -8.577  50.780  27.679  1.00 23.86           N  
ATOM    764  CA  LEU B  98      -7.967  50.798  29.004  1.00 23.86           C  
ATOM    765  C   LEU B  98      -8.380  52.047  29.776  1.00 23.86           C  
ATOM    766  CB  LEU B  98      -6.441  50.735  28.892  1.00 23.86           C  
ATOM    767  O   LEU B  98      -8.906  52.997  29.192  1.00 23.86           O  
ATOM    768  CG  LEU B  98      -5.812  49.344  28.982  1.00 23.86           C  
ATOM    769  CD1 LEU B  98      -5.039  49.029  27.705  1.00 23.86           C  
ATOM    770  CD2 LEU B  98      -4.903  49.246  30.202  1.00 23.86           C  
ATOM    771  N   GLU B  99      -7.629  52.472  31.066  1.00 19.82           N  
ATOM    772  CA  GLU B  99      -7.899  53.609  31.940  1.00 19.82           C  
ATOM    773  C   GLU B  99      -7.679  54.931  31.211  1.00 19.82           C  
ATOM    774  CB  GLU B  99      -7.020  53.545  33.192  1.00 19.82           C  
ATOM    775  O   GLU B  99      -6.757  55.053  30.402  1.00 19.82           O  
ATOM    776  CG  GLU B  99      -7.696  52.887  34.386  1.00 19.82           C  
ATOM    777  CD  GLU B  99      -6.835  52.889  35.639  1.00 19.82           C  
ATOM    778  OE1 GLU B  99      -7.312  52.433  36.703  1.00 19.82           O  
ATOM    779  OE2 GLU B  99      -5.675  53.351  35.556  1.00 19.82           O  
ATOM    780  N   ASN B 100      -8.417  56.093  31.470  1.00 21.46           N  
ATOM    781  CA  ASN B 100      -8.975  57.220  30.730  1.00 21.46           C  
ATOM    782  C   ASN B 100      -7.994  58.388  30.665  1.00 21.46           C  
ATOM    783  CB  ASN B 100     -10.296  57.671  31.356  1.00 21.46           C  
ATOM    784  O   ASN B 100      -8.390  59.522  30.390  1.00 21.46           O  
ATOM    785  CG  ASN B 100     -11.491  56.918  30.803  1.00 21.46           C  
ATOM    786  ND2 ASN B 100     -12.613  56.987  31.508  1.00 21.46           N  
ATOM    787  OD1 ASN B 100     -11.404  56.279  29.751  1.00 21.46           O  
ATOM    788  N   SER B 101      -6.579  58.459  31.146  1.00 18.65           N  
ATOM    789  CA  SER B 101      -6.531  59.817  31.676  1.00 18.65           C  
ATOM    790  C   SER B 101      -6.815  60.846  30.587  1.00 18.65           C  
ATOM    791  CB  SER B 101      -5.169  60.098  32.311  1.00 18.65           C  
ATOM    792  O   SER B 101      -6.719  60.540  29.396  1.00 18.65           O  
ATOM    793  OG  SER B 101      -5.125  59.614  33.643  1.00 18.65           O  
ATOM    794  N   ALA B 102      -6.905  62.230  30.958  1.00 18.32           N  
ATOM    795  CA  ALA B 102      -7.756  63.339  30.534  1.00 18.32           C  
ATOM    796  C   ALA B 102      -7.232  63.972  29.249  1.00 18.32           C  
ATOM    797  CB  ALA B 102      -7.854  64.387  31.639  1.00 18.32           C  
ATOM    798  O   ALA B 102      -7.960  64.078  28.259  1.00 18.32           O  
ATOM    799  N   THR B 103      -6.501  65.157  29.316  1.00 17.35           N  
ATOM    800  CA  THR B 103      -7.143  66.388  28.868  1.00 17.35           C  
ATOM    801  C   THR B 103      -6.647  66.782  27.479  1.00 17.35           C  
ATOM    802  CB  THR B 103      -6.888  67.542  29.854  1.00 17.35           C  
ATOM    803  O   THR B 103      -7.445  67.110  26.599  1.00 17.35           O  
ATOM    804  CG2 THR B 103      -7.959  67.585  30.939  1.00 17.35           C  
ATOM    805  OG1 THR B 103      -5.606  67.363  30.469  1.00 17.35           O  
ATOM    806  N   GLN B 104      -5.338  67.225  27.206  1.00 16.62           N  
ATOM    807  CA  GLN B 104      -5.302  68.661  26.949  1.00 16.62           C  
ATOM    808  C   GLN B 104      -5.406  68.955  25.455  1.00 16.62           C  
ATOM    809  CB  GLN B 104      -4.022  69.276  27.517  1.00 16.62           C  
ATOM    810  O   GLN B 104      -5.463  68.034  24.638  1.00 16.62           O  
ATOM    811  CG  GLN B 104      -4.103  69.602  29.002  1.00 16.62           C  
ATOM    812  CD  GLN B 104      -3.171  70.728  29.408  1.00 16.62           C  
ATOM    813  NE2 GLN B 104      -3.450  71.347  30.550  1.00 16.62           N  
ATOM    814  OE1 GLN B 104      -2.207  71.039  28.701  1.00 16.62           O  
ATOM    815  N   SER B 105      -4.328  69.630  24.788  1.00 16.84           N  
ATOM    816  CA  SER B 105      -4.415  70.984  24.250  1.00 16.84           C  
ATOM    817  C   SER B 105      -4.610  70.967  22.738  1.00 16.84           C  
ATOM    818  CB  SER B 105      -3.160  71.783  24.602  1.00 16.84           C  
ATOM    819  O   SER B 105      -4.479  69.919  22.102  1.00 16.84           O  
ATOM    820  OG  SER B 105      -2.116  71.510  23.683  1.00 16.84           O  
ATOM    821  N   THR B 106      -3.904  71.899  21.964  1.00 16.64           N  
ATOM    822  CA  THR B 106      -4.429  72.973  21.129  1.00 16.64           C  
ATOM    823  C   THR B 106      -4.399  72.578  19.656  1.00 16.64           C  
ATOM    824  CB  THR B 106      -3.635  74.277  21.331  1.00 16.64           C  
ATOM    825  O   THR B 106      -3.869  71.523  19.301  1.00 16.64           O  
ATOM    826  CG2 THR B 106      -3.924  74.892  22.696  1.00 16.64           C  
ATOM    827  OG1 THR B 106      -2.233  73.995  21.233  1.00 16.64           O  
ATOM    828  N   ASN B 107      -3.601  73.305  18.780  1.00 15.99           N  
ATOM    829  CA  ASN B 107      -4.155  74.207  17.776  1.00 15.99           C  
ATOM    830  C   ASN B 107      -4.052  73.616  16.373  1.00 15.99           C  
ATOM    831  CB  ASN B 107      -3.456  75.567  17.833  1.00 15.99           C  
ATOM    832  O   ASN B 107      -5.038  73.579  15.636  1.00 15.99           O  
ATOM    833  CG  ASN B 107      -4.094  76.510  18.833  1.00 15.99           C  
ATOM    834  ND2 ASN B 107      -3.364  77.552  19.215  1.00 15.99           N  
ATOM    835  OD1 ASN B 107      -5.233  76.305  19.260  1.00 15.99           O  
ATOM    836  N   SER B 108      -2.838  73.678  15.613  1.00 16.38           N  
ATOM    837  CA  SER B 108      -2.796  74.652  14.528  1.00 16.38           C  
ATOM    838  C   SER B 108      -3.093  73.995  13.184  1.00 16.38           C  
ATOM    839  CB  SER B 108      -1.431  75.340  14.477  1.00 16.38           C  
ATOM    840  O   SER B 108      -3.068  72.768  13.068  1.00 16.38           O  
ATOM    841  OG  SER B 108      -0.845  75.389  15.767  1.00 16.38           O  
ATOM    842  N   GLY B 109      -2.688  74.623  12.009  1.00 16.83           N  
ATOM    843  CA  GLY B 109      -3.384  75.074  10.814  1.00 16.83           C  
ATOM    844  C   GLY B 109      -3.195  74.147   9.628  1.00 16.83           C  
ATOM    845  O   GLY B 109      -4.169  73.735   8.995  1.00 16.83           O  
ATOM    846  N   ILE B 110      -1.977  74.001   9.035  1.00 16.05           N  
ATOM    847  CA  ILE B 110      -1.891  74.673   7.743  1.00 16.05           C  
ATOM    848  C   ILE B 110      -2.257  73.697   6.627  1.00 16.05           C  
ATOM    849  CB  ILE B 110      -0.481  75.258   7.503  1.00 16.05           C  
ATOM    850  O   ILE B 110      -2.264  72.481   6.836  1.00 16.05           O  
ATOM    851  CG1 ILE B 110      -0.115  76.246   8.616  1.00 16.05           C  
ATOM    852  CG2 ILE B 110      -0.400  75.927   6.128  1.00 16.05           C  
ATOM    853  CD1 ILE B 110       1.335  76.709   8.582  1.00 16.05           C  
ATOM    854  N   GLN B 111      -1.599  73.839   5.391  1.00 16.77           N  
ATOM    855  CA  GLN B 111      -2.166  74.219   4.101  1.00 16.77           C  
ATOM    856  C   GLN B 111      -2.271  73.014   3.170  1.00 16.77           C  
ATOM    857  CB  GLN B 111      -1.324  75.316   3.446  1.00 16.77           C  
ATOM    858  O   GLN B 111      -1.718  71.951   3.458  1.00 16.77           O  
ATOM    859  CG  GLN B 111      -1.591  76.709   4.001  1.00 16.77           C  
ATOM    860  CD  GLN B 111      -1.258  77.808   3.009  1.00 16.77           C  
ATOM    861  NE2 GLN B 111      -1.778  79.006   3.257  1.00 16.77           N  
ATOM    862  OE1 GLN B 111      -0.540  77.583   2.030  1.00 16.77           O  
ATOM    863  N   ASN B 112      -1.854  73.178   1.891  1.00 15.78           N  
ATOM    864  CA  ASN B 112      -2.600  73.090   0.640  1.00 15.78           C  
ATOM    865  C   ASN B 112      -2.320  71.779  -0.089  1.00 15.78           C  
ATOM    866  CB  ASN B 112      -2.274  74.281  -0.264  1.00 15.78           C  
ATOM    867  O   ASN B 112      -1.980  70.775   0.540  1.00 15.78           O  
ATOM    868  CG  ASN B 112      -3.324  75.372  -0.195  1.00 15.78           C  
ATOM    869  ND2 ASN B 112      -2.990  76.550  -0.709  1.00 15.78           N  
ATOM    870  OD1 ASN B 112      -4.426  75.159   0.318  1.00 15.78           O  
ATOM    871  N   GLY B 113      -1.652  71.822  -1.279  1.00 16.38           N  
ATOM    872  CA  GLY B 113      -2.273  71.614  -2.577  1.00 16.38           C  
ATOM    873  C   GLY B 113      -1.908  70.283  -3.207  1.00 16.38           C  
ATOM    874  O   GLY B 113      -2.770  69.592  -3.754  1.00 16.38           O  
ATOM    875  N   GLN B 114      -0.666  69.873  -3.300  1.00 15.96           N  
ATOM    876  CA  GLN B 114      -0.199  69.837  -4.682  1.00 15.96           C  
ATOM    877  C   GLN B 114      -0.619  68.543  -5.372  1.00 15.96           C  
ATOM    878  CB  GLN B 114       1.322  69.994  -4.739  1.00 15.96           C  
ATOM    879  O   GLN B 114      -1.014  67.581  -4.710  1.00 15.96           O  
ATOM    880  CG  GLN B 114       1.788  71.439  -4.846  1.00 15.96           C  
ATOM    881  CD  GLN B 114       3.280  71.558  -5.093  1.00 15.96           C  
ATOM    882  NE2 GLN B 114       3.716  72.734  -5.533  1.00 15.96           N  
ATOM    883  OE1 GLN B 114       4.034  70.602  -4.890  1.00 15.96           O  
ATOM    884  N   TYR B 115       0.188  67.984  -6.332  1.00 16.22           N  
ATOM    885  CA  TYR B 115       0.011  67.875  -7.775  1.00 16.22           C  
ATOM    886  C   TYR B 115      -0.324  66.444  -8.177  1.00 16.22           C  
ATOM    887  CB  TYR B 115       1.273  68.341  -8.508  1.00 16.22           C  
ATOM    888  O   TYR B 115      -0.250  65.528  -7.355  1.00 16.22           O  
ATOM    889  CG  TYR B 115       1.285  69.819  -8.816  1.00 16.22           C  
ATOM    890  CD1 TYR B 115       0.745  70.307 -10.004  1.00 16.22           C  
ATOM    891  CD2 TYR B 115       1.836  70.730  -7.922  1.00 16.22           C  
ATOM    892  CE1 TYR B 115       0.755  71.667 -10.294  1.00 16.22           C  
ATOM    893  CE2 TYR B 115       1.852  72.092  -8.201  1.00 16.22           C  
ATOM    894  OH  TYR B 115       1.323  73.899  -9.668  1.00 16.22           O  
ATOM    895  CZ  TYR B 115       1.310  72.551  -9.387  1.00 16.22           C  
ATOM    896  N   LYS B 116       0.484  65.728  -9.066  1.00 16.77           N  
ATOM    897  CA  LYS B 116       0.260  65.388 -10.468  1.00 16.77           C  
ATOM    898  C   LYS B 116       0.020  63.890 -10.639  1.00 16.77           C  
ATOM    899  CB  LYS B 116       1.448  65.829 -11.324  1.00 16.77           C  
ATOM    900  O   LYS B 116       0.321  63.102  -9.741  1.00 16.77           O  
ATOM    901  CG  LYS B 116       1.274  67.199 -11.965  1.00 16.77           C  
ATOM    902  CD  LYS B 116       2.425  67.525 -12.907  1.00 16.77           C  
ATOM    903  CE  LYS B 116       2.256  68.899 -13.543  1.00 16.77           C  
ATOM    904  NZ  LYS B 116       3.389  69.228 -14.459  1.00 16.77           N  
ATOM    905  N   VAL B 117       0.223  63.322 -11.909  1.00 17.05           N  
ATOM    906  CA  VAL B 117      -0.600  62.643 -12.904  1.00 17.05           C  
ATOM    907  C   VAL B 117      -0.275  61.151 -12.913  1.00 17.05           C  
ATOM    908  CB  VAL B 117      -0.395  63.242 -14.314  1.00 17.05           C  
ATOM    909  O   VAL B 117      -1.174  60.313 -12.810  1.00 17.05           O  
ATOM    910  CG1 VAL B 117      -1.063  62.368 -15.374  1.00 17.05           C  
ATOM    911  CG2 VAL B 117      -0.940  64.668 -14.372  1.00 17.05           C  
ATOM    912  N   GLU B 118       0.710  60.616 -13.827  1.00 16.34           N  
ATOM    913  CA  GLU B 118       0.330  59.915 -15.050  1.00 16.34           C  
ATOM    914  C   GLU B 118       0.397  58.402 -14.864  1.00 16.34           C  
ATOM    915  CB  GLU B 118       1.227  60.341 -16.216  1.00 16.34           C  
ATOM    916  O   GLU B 118       0.880  57.919 -13.838  1.00 16.34           O  
ATOM    917  CG  GLU B 118       0.727  61.573 -16.958  1.00 16.34           C  
ATOM    918  CD  GLU B 118       1.563  61.916 -18.180  1.00 16.34           C  
ATOM    919  OE1 GLU B 118       1.180  62.835 -18.939  1.00 16.34           O  
ATOM    920  OE2 GLU B 118       2.610  61.261 -18.382  1.00 16.34           O  
ATOM    921  N   ASN B 119       1.249  57.572 -15.773  1.00 17.01           N  
ATOM    922  CA  ASN B 119       0.937  56.712 -16.910  1.00 17.01           C  
ATOM    923  C   ASN B 119       1.070  55.236 -16.550  1.00 17.01           C  
ATOM    924  CB  ASN B 119       1.834  57.051 -18.102  1.00 17.01           C  
ATOM    925  O   ASN B 119       1.635  54.895 -15.509  1.00 17.01           O  
ATOM    926  CG  ASN B 119       1.146  57.943 -19.116  1.00 17.01           C  
ATOM    927  ND2 ASN B 119       1.932  58.570 -19.984  1.00 17.01           N  
ATOM    928  OD1 ASN B 119      -0.081  58.069 -19.119  1.00 17.01           O  
ATOM    929  N   TYR B 120       1.452  54.209 -17.652  1.00 17.65           N  
ATOM    930  CA  TYR B 120       0.834  53.090 -18.354  1.00 17.65           C  
ATOM    931  C   TYR B 120       1.384  51.760 -17.853  1.00 17.65           C  
ATOM    932  CB  TYR B 120       1.059  53.213 -19.864  1.00 17.65           C  
ATOM    933  O   TYR B 120       2.379  51.728 -17.126  1.00 17.65           O  
ATOM    934  CG  TYR B 120      -0.117  53.797 -20.608  1.00 17.65           C  
ATOM    935  CD1 TYR B 120      -1.124  52.977 -21.112  1.00 17.65           C  
ATOM    936  CD2 TYR B 120      -0.223  55.169 -20.810  1.00 17.65           C  
ATOM    937  CE1 TYR B 120      -2.209  53.511 -21.800  1.00 17.65           C  
ATOM    938  CE2 TYR B 120      -1.303  55.714 -21.496  1.00 17.65           C  
ATOM    939  OH  TYR B 120      -3.361  55.412 -22.667  1.00 17.65           O  
ATOM    940  CZ  TYR B 120      -2.290  54.879 -21.986  1.00 17.65           C  
ATOM    941  N   LEU B 121       1.733  50.685 -18.897  1.00 17.73           N  
ATOM    942  CA  LEU B 121       1.116  49.423 -19.288  1.00 17.73           C  
ATOM    943  C   LEU B 121       1.988  48.241 -18.877  1.00 17.73           C  
ATOM    944  CB  LEU B 121       0.872  49.391 -20.799  1.00 17.73           C  
ATOM    945  O   LEU B 121       1.480  47.143 -18.637  1.00 17.73           O  
ATOM    946  CG  LEU B 121      -0.450  49.987 -21.285  1.00 17.73           C  
ATOM    947  CD1 LEU B 121      -0.322  50.450 -22.733  1.00 17.73           C  
ATOM    948  CD2 LEU B 121      -1.579  48.973 -21.141  1.00 17.73           C  
ATOM    949  N   GLY B 122       3.255  48.153 -19.247  1.00 15.22           N  
ATOM    950  CA  GLY B 122       3.678  47.092 -20.147  1.00 15.22           C  
ATOM    951  C   GLY B 122       3.712  45.727 -19.487  1.00 15.22           C  
ATOM    952  O   GLY B 122       2.857  44.880 -19.755  1.00 15.22           O  
ATOM    953  N   SER B 123       4.840  45.095 -19.051  1.00 15.34           N  
ATOM    954  CA  SER B 123       5.551  44.011 -19.721  1.00 15.34           C  
ATOM    955  C   SER B 123       5.196  42.658 -19.114  1.00 15.34           C  
ATOM    956  CB  SER B 123       7.062  44.233 -19.644  1.00 15.34           C  
ATOM    957  O   SER B 123       4.621  42.592 -18.025  1.00 15.34           O  
ATOM    958  OG  SER B 123       7.756  43.229 -20.365  1.00 15.34           O  
ATOM    959  N   ARG B 124       5.980  41.473 -19.281  1.00 16.28           N  
ATOM    960  CA  ARG B 124       6.077  40.204 -19.996  1.00 16.28           C  
ATOM    961  C   ARG B 124       6.024  39.025 -19.030  1.00 16.28           C  
ATOM    962  CB  ARG B 124       7.365  40.149 -20.820  1.00 16.28           C  
ATOM    963  O   ARG B 124       5.304  38.054 -19.267  1.00 16.28           O  
ATOM    964  CG  ARG B 124       7.148  39.774 -22.278  1.00 16.28           C  
ATOM    965  CD  ARG B 124       8.442  39.844 -23.077  1.00 16.28           C  
ATOM    966  NE  ARG B 124       8.267  39.328 -24.432  1.00 16.28           N  
ATOM    967  NH1 ARG B 124      10.182  40.309 -25.274  1.00 16.28           N  
ATOM    968  NH2 ARG B 124       8.843  39.042 -26.636  1.00 16.28           N  
ATOM    969  CZ  ARG B 124       9.098  39.561 -25.444  1.00 16.28           C  
ATOM    970  N   ASP B 125       7.008  38.716 -18.110  1.00 15.80           N  
ATOM    971  CA  ASP B 125       7.878  37.577 -18.387  1.00 15.80           C  
ATOM    972  C   ASP B 125       7.314  36.294 -17.780  1.00 15.80           C  
ATOM    973  CB  ASP B 125       9.288  37.836 -17.853  1.00 15.80           C  
ATOM    974  O   ASP B 125       6.404  36.342 -16.950  1.00 15.80           O  
ATOM    975  CG  ASP B 125      10.258  38.283 -18.933  1.00 15.80           C  
ATOM    976  OD1 ASP B 125       9.973  38.076 -20.132  1.00 15.80           O  
ATOM    977  OD2 ASP B 125      11.319  38.843 -18.580  1.00 15.80           O  
ATOM    978  N   HIS B 126       8.144  35.158 -17.251  1.00 16.98           N  
ATOM    979  CA  HIS B 126       8.645  33.862 -17.696  1.00 16.98           C  
ATOM    980  C   HIS B 126       8.136  32.737 -16.801  1.00 16.98           C  
ATOM    981  CB  HIS B 126      10.175  33.860 -17.723  1.00 16.98           C  
ATOM    982  O   HIS B 126       7.788  31.660 -17.289  1.00 16.98           O  
ATOM    983  CG  HIS B 126      10.751  34.092 -19.083  1.00 16.98           C  
ATOM    984  CD2 HIS B 126      11.621  35.027 -19.533  1.00 16.98           C  
ATOM    985  ND1 HIS B 126      10.436  33.303 -20.169  1.00 16.98           N  
ATOM    986  CE1 HIS B 126      11.091  33.744 -21.230  1.00 16.98           C  
ATOM    987  NE2 HIS B 126      11.817  34.789 -20.871  1.00 16.98           N  
ATOM    988  N   PHE B 127       8.180  32.642 -15.350  1.00 16.33           N  
ATOM    989  CA  PHE B 127       9.073  31.664 -14.739  1.00 16.33           C  
ATOM    990  C   PHE B 127       8.320  30.383 -14.399  1.00 16.33           C  
ATOM    991  CB  PHE B 127       9.723  32.242 -13.478  1.00 16.33           C  
ATOM    992  O   PHE B 127       7.254  30.428 -13.783  1.00 16.33           O  
ATOM    993  CG  PHE B 127      10.951  33.067 -13.753  1.00 16.33           C  
ATOM    994  CD1 PHE B 127      12.184  32.459 -13.953  1.00 16.33           C  
ATOM    995  CD2 PHE B 127      10.872  34.453 -13.811  1.00 16.33           C  
ATOM    996  CE1 PHE B 127      13.322  33.221 -14.207  1.00 16.33           C  
ATOM    997  CE2 PHE B 127      12.005  35.221 -14.064  1.00 16.33           C  
ATOM    998  CZ  PHE B 127      13.229  34.603 -14.261  1.00 16.33           C  
ATOM    999  N   ALA B 128       8.714  29.150 -14.965  1.00 17.80           N  
ATOM   1000  CA  ALA B 128       8.210  27.810 -15.255  1.00 17.80           C  
ATOM   1001  C   ALA B 128       8.396  26.883 -14.057  1.00 17.80           C  
ATOM   1002  CB  ALA B 128       8.909  27.232 -16.484  1.00 17.80           C  
ATOM   1003  O   ALA B 128       9.522  26.504 -13.727  1.00 17.80           O  
ATOM   1004  N   LEU B 129       7.819  26.992 -12.806  1.00 18.25           N  
ATOM   1005  CA  LEU B 129       8.283  26.417 -11.548  1.00 18.25           C  
ATOM   1006  C   LEU B 129       7.818  24.972 -11.407  1.00 18.25           C  
ATOM   1007  CB  LEU B 129       7.780  27.246 -10.363  1.00 18.25           C  
ATOM   1008  O   LEU B 129       6.615  24.704 -11.364  1.00 18.25           O  
ATOM   1009  CG  LEU B 129       8.415  28.625 -10.182  1.00 18.25           C  
ATOM   1010  CD1 LEU B 129       7.591  29.465  -9.211  1.00 18.25           C  
ATOM   1011  CD2 LEU B 129       9.854  28.493  -9.694  1.00 18.25           C  
ATOM   1012  N   ASP B 130       8.592  23.767 -11.807  1.00 20.49           N  
ATOM   1013  CA  ASP B 130       8.150  22.408 -12.101  1.00 20.49           C  
ATOM   1014  C   ASP B 130       8.070  21.569 -10.827  1.00 20.49           C  
ATOM   1015  CB  ASP B 130       9.090  21.744 -13.109  1.00 20.49           C  
ATOM   1016  O   ASP B 130       7.611  20.426 -10.858  1.00 20.49           O  
ATOM   1017  CG  ASP B 130       8.584  21.831 -14.538  1.00 20.49           C  
ATOM   1018  OD1 ASP B 130       7.374  22.069 -14.743  1.00 20.49           O  
ATOM   1019  OD2 ASP B 130       9.402  21.657 -15.467  1.00 20.49           O  
ATOM   1020  N   ARG B 131       8.528  21.746  -9.467  1.00 24.47           N  
ATOM   1021  CA  ARG B 131       9.267  20.692  -8.779  1.00 24.47           C  
ATOM   1022  C   ARG B 131       8.329  19.816  -7.955  1.00 24.47           C  
ATOM   1023  CB  ARG B 131      10.349  21.292  -7.879  1.00 24.47           C  
ATOM   1024  O   ARG B 131       8.767  19.128  -7.029  1.00 24.47           O  
ATOM   1025  CG  ARG B 131      11.718  21.377  -8.535  1.00 24.47           C  
ATOM   1026  CD  ARG B 131      12.786  21.841  -7.554  1.00 24.47           C  
ATOM   1027  NE  ARG B 131      14.077  22.024  -8.210  1.00 24.47           N  
ATOM   1028  NH1 ARG B 131      14.379  24.191  -7.468  1.00 24.47           N  
ATOM   1029  NH2 ARG B 131      15.966  23.196  -8.789  1.00 24.47           N  
ATOM   1030  CZ  ARG B 131      14.805  23.137  -8.155  1.00 24.47           C  
ATOM   1031  N   PRO B 132       7.040  19.370  -7.968  1.00 25.97           N  
ATOM   1032  CA  PRO B 132       6.136  19.197  -6.828  1.00 25.97           C  
ATOM   1033  C   PRO B 132       6.231  17.807  -6.205  1.00 25.97           C  
ATOM   1034  CB  PRO B 132       4.751  19.428  -7.439  1.00 25.97           C  
ATOM   1035  O   PRO B 132       5.418  17.454  -5.347  1.00 25.97           O  
ATOM   1036  CG  PRO B 132       5.005  19.624  -8.899  1.00 25.97           C  
ATOM   1037  CD  PRO B 132       6.481  19.501  -9.147  1.00 25.97           C  
ATOM   1038  N   SER B 133       6.830  16.533  -6.501  1.00 27.75           N  
ATOM   1039  CA  SER B 133       6.023  15.319  -6.571  1.00 27.75           C  
ATOM   1040  C   SER B 133       6.071  14.547  -5.257  1.00 27.75           C  
ATOM   1041  CB  SER B 133       6.499  14.424  -7.716  1.00 27.75           C  
ATOM   1042  O   SER B 133       5.299  13.607  -5.054  1.00 27.75           O  
ATOM   1043  OG  SER B 133       5.460  13.560  -8.144  1.00 27.75           O  
ATOM   1044  N   GLU B 134       7.036  14.656  -4.276  1.00 27.46           N  
ATOM   1045  CA  GLU B 134       7.484  13.564  -3.416  1.00 27.46           C  
ATOM   1046  C   GLU B 134       6.535  13.364  -2.238  1.00 27.46           C  
ATOM   1047  CB  GLU B 134       8.904  13.828  -2.908  1.00 27.46           C  
ATOM   1048  O   GLU B 134       6.242  12.229  -1.856  1.00 27.46           O  
ATOM   1049  CG  GLU B 134       9.774  12.582  -2.839  1.00 27.46           C  
ATOM   1050  CD  GLU B 134      11.217  12.877  -2.460  1.00 27.46           C  
ATOM   1051  OE1 GLU B 134      12.019  11.924  -2.335  1.00 27.46           O  
ATOM   1052  OE2 GLU B 134      11.547  14.071  -2.285  1.00 27.46           O  
ATOM   1053  N   THR B 135       5.972  14.403  -1.543  1.00 29.25           N  
ATOM   1054  CA  THR B 135       5.287  14.376  -0.255  1.00 29.25           C  
ATOM   1055  C   THR B 135       3.952  13.644  -0.368  1.00 29.25           C  
ATOM   1056  CB  THR B 135       5.051  15.800   0.282  1.00 29.25           C  
ATOM   1057  O   THR B 135       3.438  13.124   0.624  1.00 29.25           O  
ATOM   1058  CG2 THR B 135       6.243  16.283   1.102  1.00 29.25           C  
ATOM   1059  OG1 THR B 135       4.850  16.693  -0.820  1.00 29.25           O  
ATOM   1060  N   HIS B 136       3.418  13.603  -1.491  1.00 30.49           N  
ATOM   1061  CA  HIS B 136       2.138  12.985  -1.818  1.00 30.49           C  
ATOM   1062  C   HIS B 136       2.172  11.481  -1.564  1.00 30.49           C  
ATOM   1063  CB  HIS B 136       1.767  13.263  -3.276  1.00 30.49           C  
ATOM   1064  O   HIS B 136       1.211  10.915  -1.039  1.00 30.49           O  
ATOM   1065  CG  HIS B 136       0.408  12.763  -3.654  1.00 30.49           C  
ATOM   1066  CD2 HIS B 136       0.027  11.782  -4.506  1.00 30.49           C  
ATOM   1067  ND1 HIS B 136      -0.751  13.295  -3.133  1.00 30.49           N  
ATOM   1068  CE1 HIS B 136      -1.790  12.659  -3.649  1.00 30.49           C  
ATOM   1069  NE2 HIS B 136      -1.345  11.737  -4.485  1.00 30.49           N  
ATOM   1070  N   ALA B 137       3.324  10.957  -1.654  1.00 29.09           N  
ATOM   1071  CA  ALA B 137       3.536   9.513  -1.612  1.00 29.09           C  
ATOM   1072  C   ALA B 137       3.314   8.966  -0.204  1.00 29.09           C  
ATOM   1073  CB  ALA B 137       4.941   9.167  -2.098  1.00 29.09           C  
ATOM   1074  O   ALA B 137       2.666   7.932  -0.028  1.00 29.09           O  
ATOM   1075  N   ASP B 138       3.764   9.771   0.800  1.00 27.15           N  
ATOM   1076  CA  ASP B 138       3.766   9.291   2.179  1.00 27.15           C  
ATOM   1077  C   ASP B 138       2.342   9.106   2.698  1.00 27.15           C  
ATOM   1078  CB  ASP B 138       4.533  10.258   3.083  1.00 27.15           C  
ATOM   1079  O   ASP B 138       2.041   8.110   3.360  1.00 27.15           O  
ATOM   1080  CG  ASP B 138       5.629   9.578   3.884  1.00 27.15           C  
ATOM   1081  OD1 ASP B 138       5.961   8.408   3.593  1.00 27.15           O  
ATOM   1082  OD2 ASP B 138       6.164  10.216   4.816  1.00 27.15           O  
ATOM   1083  N   TYR B 139       1.493  10.126   2.448  1.00 29.05           N  
ATOM   1084  CA  TYR B 139       0.109  10.140   2.908  1.00 29.05           C  
ATOM   1085  C   TYR B 139      -0.658   8.939   2.369  1.00 29.05           C  
ATOM   1086  CB  TYR B 139      -0.586  11.437   2.481  1.00 29.05           C  
ATOM   1087  O   TYR B 139      -1.367   8.261   3.116  1.00 29.05           O  
ATOM   1088  CG  TYR B 139      -2.055  11.479   2.824  1.00 29.05           C  
ATOM   1089  CD1 TYR B 139      -3.023  11.202   1.861  1.00 29.05           C  
ATOM   1090  CD2 TYR B 139      -2.479  11.797   4.109  1.00 29.05           C  
ATOM   1091  CE1 TYR B 139      -4.378  11.241   2.171  1.00 29.05           C  
ATOM   1092  CE2 TYR B 139      -3.831  11.840   4.431  1.00 29.05           C  
ATOM   1093  OH  TYR B 139      -6.112  11.601   3.770  1.00 29.05           O  
ATOM   1094  CZ  TYR B 139      -4.772  11.560   3.457  1.00 29.05           C  
ATOM   1095  N   LEU B 140      -0.401   8.733   1.148  1.00 31.36           N  
ATOM   1096  CA  LEU B 140      -1.102   7.657   0.455  1.00 31.36           C  
ATOM   1097  C   LEU B 140      -0.705   6.298   1.021  1.00 31.36           C  
ATOM   1098  CB  LEU B 140      -0.806   7.705  -1.046  1.00 31.36           C  
ATOM   1099  O   LEU B 140      -1.504   5.358   1.008  1.00 31.36           O  
ATOM   1100  CG  LEU B 140      -1.390   8.890  -1.815  1.00 31.36           C  
ATOM   1101  CD1 LEU B 140      -0.877   8.896  -3.251  1.00 31.36           C  
ATOM   1102  CD2 LEU B 140      -2.915   8.847  -1.788  1.00 31.36           C  
ATOM   1103  N   LEU B 141       0.504   6.332   1.494  1.00 27.78           N  
ATOM   1104  CA  LEU B 141       1.038   5.124   2.113  1.00 27.78           C  
ATOM   1105  C   LEU B 141       0.142   4.658   3.256  1.00 27.78           C  
ATOM   1106  CB  LEU B 141       2.459   5.367   2.628  1.00 27.78           C  
ATOM   1107  O   LEU B 141      -0.124   3.462   3.394  1.00 27.78           O  
ATOM   1108  CG  LEU B 141       3.587   5.209   1.608  1.00 27.78           C  
ATOM   1109  CD1 LEU B 141       4.835   5.946   2.079  1.00 27.78           C  
ATOM   1110  CD2 LEU B 141       3.889   3.733   1.369  1.00 27.78           C  
ATOM   1111  N   ARG B 142      -0.352   5.592   4.010  1.00 24.57           N  
ATOM   1112  CA  ARG B 142      -1.055   5.267   5.247  1.00 24.57           C  
ATOM   1113  C   ARG B 142      -2.381   4.570   4.956  1.00 24.57           C  
ATOM   1114  CB  ARG B 142      -1.298   6.530   6.075  1.00 24.57           C  
ATOM   1115  O   ARG B 142      -2.797   3.682   5.702  1.00 24.57           O  
ATOM   1116  CG  ARG B 142      -0.680   6.485   7.463  1.00 24.57           C  
ATOM   1117  CD  ARG B 142      -0.860   7.803   8.204  1.00 24.57           C  
ATOM   1118  NE  ARG B 142      -0.404   7.710   9.588  1.00 24.57           N  
ATOM   1119  NH1 ARG B 142      -1.148   9.812  10.192  1.00 24.57           N  
ATOM   1120  NH2 ARG B 142      -0.098   8.477  11.731  1.00 24.57           N  
ATOM   1121  CZ  ARG B 142      -0.551   8.666  10.501  1.00 24.57           C  
ATOM   1122  N   THR B 143      -2.966   4.995   3.877  1.00 25.65           N  
ATOM   1123  CA  THR B 143      -4.336   4.527   3.695  1.00 25.65           C  
ATOM   1124  C   THR B 143      -4.365   3.258   2.848  1.00 25.65           C  
ATOM   1125  CB  THR B 143      -5.213   5.607   3.037  1.00 25.65           C  
ATOM   1126  O   THR B 143      -5.413   2.624   2.707  1.00 25.65           O  
ATOM   1127  CG2 THR B 143      -5.329   6.839   3.928  1.00 25.65           C  
ATOM   1128  OG1 THR B 143      -4.629   5.991   1.785  1.00 25.65           O  
ATOM   1129  N   GLY B 144      -3.269   2.530   2.691  1.00 32.48           N  
ATOM   1130  CA  GLY B 144      -3.149   1.251   2.008  1.00 32.48           C  
ATOM   1131  C   GLY B 144      -3.939   1.188   0.715  1.00 32.48           C  
ATOM   1132  O   GLY B 144      -4.241   0.101   0.218  1.00 32.48           O  
ATOM   1133  N   GLN B 145      -4.703   2.174   0.271  1.00 32.91           N  
ATOM   1134  CA  GLN B 145      -5.587   2.207  -0.889  1.00 32.91           C  
ATOM   1135  C   GLN B 145      -4.798   2.420  -2.177  1.00 32.91           C  
ATOM   1136  CB  GLN B 145      -6.640   3.305  -0.730  1.00 32.91           C  
ATOM   1137  O   GLN B 145      -3.672   2.923  -2.145  1.00 32.91           O  
ATOM   1138  CG  GLN B 145      -7.645   3.038   0.382  1.00 32.91           C  
ATOM   1139  CD  GLN B 145      -8.664   4.152   0.532  1.00 32.91           C  
ATOM   1140  NE2 GLN B 145      -9.588   3.987   1.473  1.00 32.91           N  
ATOM   1141  OE1 GLN B 145      -8.620   5.153  -0.190  1.00 32.91           O  
ATOM   1142  N   VAL B 146      -5.045   1.485  -3.305  1.00 38.77           N  
ATOM   1143  CA  VAL B 146      -4.485   1.890  -4.590  1.00 38.77           C  
ATOM   1144  C   VAL B 146      -4.636   3.399  -4.768  1.00 38.77           C  
ATOM   1145  CB  VAL B 146      -5.159   1.144  -5.764  1.00 38.77           C  
ATOM   1146  O   VAL B 146      -5.734   3.941  -4.618  1.00 38.77           O  
ATOM   1147  CG1 VAL B 146      -4.557   1.581  -7.098  1.00 38.77           C  
ATOM   1148  CG2 VAL B 146      -5.025  -0.367  -5.583  1.00 38.77           C  
ATOM   1149  N   VAL B 147      -3.534   4.015  -4.750  1.00 41.90           N  
ATOM   1150  CA  VAL B 147      -3.542   5.469  -4.622  1.00 41.90           C  
ATOM   1151  C   VAL B 147      -3.722   6.107  -5.998  1.00 41.90           C  
ATOM   1152  CB  VAL B 147      -2.247   5.987  -3.959  1.00 41.90           C  
ATOM   1153  O   VAL B 147      -3.095   5.684  -6.972  1.00 41.90           O  
ATOM   1154  CG1 VAL B 147      -2.376   7.468  -3.607  1.00 41.90           C  
ATOM   1155  CG2 VAL B 147      -1.919   5.165  -2.714  1.00 41.90           C  
ATOM   1156  N   ASP B 148      -4.820   6.964  -6.105  1.00 34.15           N  
ATOM   1157  CA  ASP B 148      -5.075   7.778  -7.290  1.00 34.15           C  
ATOM   1158  C   ASP B 148      -3.974   8.816  -7.492  1.00 34.15           C  
ATOM   1159  CB  ASP B 148      -6.436   8.469  -7.182  1.00 34.15           C  
ATOM   1160  O   ASP B 148      -3.550   9.472  -6.538  1.00 34.15           O  
ATOM   1161  CG  ASP B 148      -7.015   8.854  -8.533  1.00 34.15           C  
ATOM   1162  OD1 ASP B 148      -6.267   8.868  -9.535  1.00 34.15           O  
ATOM   1163  OD2 ASP B 148      -8.228   9.147  -8.595  1.00 34.15           O  
ATOM   1164  N   ILE B 149      -3.349   8.900  -8.715  1.00 36.98           N  
ATOM   1165  CA  ILE B 149      -2.297   9.853  -9.055  1.00 36.98           C  
ATOM   1166  C   ILE B 149      -2.740  11.265  -8.682  1.00 36.98           C  
ATOM   1167  CB  ILE B 149      -1.935   9.782 -10.556  1.00 36.98           C  
ATOM   1168  O   ILE B 149      -1.928  12.081  -8.241  1.00 36.98           O  
ATOM   1169  CG1 ILE B 149      -0.518   9.227 -10.738  1.00 36.98           C  
ATOM   1170  CG2 ILE B 149      -2.072  11.161 -11.209  1.00 36.98           C  
ATOM   1171  CD1 ILE B 149      -0.353   8.341 -11.965  1.00 36.98           C  
ATOM   1172  N   SER B 150      -3.944  11.749  -9.045  1.00 35.52           N  
ATOM   1173  CA  SER B 150      -4.462  13.089  -8.792  1.00 35.52           C  
ATOM   1174  C   SER B 150      -4.351  13.456  -7.316  1.00 35.52           C  
ATOM   1175  CB  SER B 150      -5.920  13.195  -9.243  1.00 35.52           C  
ATOM   1176  O   SER B 150      -4.283  14.636  -6.967  1.00 35.52           O  
ATOM   1177  OG  SER B 150      -6.626  12.003  -8.944  1.00 35.52           O  
ATOM   1178  N   ASP B 151      -4.489  12.495  -6.556  1.00 37.01           N  
ATOM   1179  CA  ASP B 151      -4.467  12.703  -5.111  1.00 37.01           C  
ATOM   1180  C   ASP B 151      -3.074  13.109  -4.636  1.00 37.01           C  
ATOM   1181  CB  ASP B 151      -4.925  11.439  -4.380  1.00 37.01           C  
ATOM   1182  O   ASP B 151      -2.921  13.651  -3.539  1.00 37.01           O  
ATOM   1183  CG  ASP B 151      -6.435  11.273  -4.371  1.00 37.01           C  
ATOM   1184  OD1 ASP B 151      -7.158  12.255  -4.648  1.00 37.01           O  
ATOM   1185  OD2 ASP B 151      -6.906  10.152  -4.082  1.00 37.01           O  
ATOM   1186  N   THR B 152      -2.077  12.897  -5.554  1.00 38.01           N  
ATOM   1187  CA  THR B 152      -0.685  13.064  -5.149  1.00 38.01           C  
ATOM   1188  C   THR B 152      -0.199  14.478  -5.451  1.00 38.01           C  
ATOM   1189  CB  THR B 152       0.228  12.043  -5.853  1.00 38.01           C  
ATOM   1190  O   THR B 152       0.937  14.832  -5.129  1.00 38.01           O  
ATOM   1191  CG2 THR B 152       0.305  10.739  -5.066  1.00 38.01           C  
ATOM   1192  OG1 THR B 152      -0.292  11.769  -7.161  1.00 38.01           O  
ATOM   1193  N   ILE B 153      -1.019  15.405  -6.070  1.00 39.42           N  
ATOM   1194  CA  ILE B 153      -0.452  16.671  -6.520  1.00 39.42           C  
ATOM   1195  C   ILE B 153      -0.657  17.739  -5.448  1.00 39.42           C  
ATOM   1196  CB  ILE B 153      -1.078  17.127  -7.857  1.00 39.42           C  
ATOM   1197  O   ILE B 153      -1.793  18.051  -5.084  1.00 39.42           O  
ATOM   1198  CG1 ILE B 153      -0.889  16.048  -8.930  1.00 39.42           C  
ATOM   1199  CG2 ILE B 153      -0.474  18.460  -8.309  1.00 39.42           C  
ATOM   1200  CD1 ILE B 153      -1.650  16.320 -10.221  1.00 39.42           C  
ATOM   1201  N   TYR B 154       0.206  17.782  -4.497  1.00 42.81           N  
ATOM   1202  CA  TYR B 154       0.235  18.897  -3.556  1.00 42.81           C  
ATOM   1203  C   TYR B 154       1.270  19.935  -3.973  1.00 42.81           C  
ATOM   1204  CB  TYR B 154       0.536  18.398  -2.140  1.00 42.81           C  
ATOM   1205  O   TYR B 154       2.327  19.588  -4.505  1.00 42.81           O  
ATOM   1206  CG  TYR B 154      -0.596  17.618  -1.517  1.00 42.81           C  
ATOM   1207  CD1 TYR B 154      -1.623  18.268  -0.837  1.00 42.81           C  
ATOM   1208  CD2 TYR B 154      -0.640  16.231  -1.607  1.00 42.81           C  
ATOM   1209  CE1 TYR B 154      -2.668  17.553  -0.259  1.00 42.81           C  
ATOM   1210  CE2 TYR B 154      -1.680  15.506  -1.033  1.00 42.81           C  
ATOM   1211  OH  TYR B 154      -3.719  15.462   0.206  1.00 42.81           O  
ATOM   1212  CZ  TYR B 154      -2.687  16.175  -0.363  1.00 42.81           C  
ATOM   1213  N   PRO B 155       0.908  21.313  -3.846  1.00 53.00           N  
ATOM   1214  CA  PRO B 155      -0.377  21.837  -3.378  1.00 53.00           C  
ATOM   1215  C   PRO B 155      -1.457  21.802  -4.457  1.00 53.00           C  
ATOM   1216  CB  PRO B 155      -0.048  23.279  -2.982  1.00 53.00           C  
ATOM   1217  O   PRO B 155      -1.143  21.814  -5.650  1.00 53.00           O  
ATOM   1218  CG  PRO B 155       1.306  23.534  -3.563  1.00 53.00           C  
ATOM   1219  CD  PRO B 155       1.883  22.225  -4.020  1.00 53.00           C  
ATOM   1220  N   ARG B 156      -2.609  21.676  -4.111  1.00 63.41           N  
ATOM   1221  CA  ARG B 156      -3.749  21.650  -5.021  1.00 63.41           C  
ATOM   1222  C   ARG B 156      -3.867  22.962  -5.790  1.00 63.41           C  
ATOM   1223  CB  ARG B 156      -5.044  21.374  -4.254  1.00 63.41           C  
ATOM   1224  O   ARG B 156      -4.308  22.976  -6.941  1.00 63.41           O  
ATOM   1225  CG  ARG B 156      -5.296  19.900  -3.980  1.00 63.41           C  
ATOM   1226  CD  ARG B 156      -6.750  19.522  -4.223  1.00 63.41           C  
ATOM   1227  NE  ARG B 156      -7.005  18.122  -3.894  1.00 63.41           N  
ATOM   1228  NH1 ARG B 156      -8.784  17.889  -5.350  1.00 63.41           N  
ATOM   1229  NH2 ARG B 156      -8.109  16.115  -4.064  1.00 63.41           N  
ATOM   1230  CZ  ARG B 156      -7.965  17.379  -4.437  1.00 63.41           C  
ATOM   1231  N   ASN B 157      -3.424  24.146  -5.148  1.00 68.93           N  
ATOM   1232  CA  ASN B 157      -3.390  25.452  -5.799  1.00 68.93           C  
ATOM   1233  C   ASN B 157      -2.027  26.120  -5.644  1.00 68.93           C  
ATOM   1234  CB  ASN B 157      -4.491  26.357  -5.243  1.00 68.93           C  
ATOM   1235  O   ASN B 157      -1.843  26.971  -4.772  1.00 68.93           O  
ATOM   1236  CG  ASN B 157      -4.776  27.547  -6.138  1.00 68.93           C  
ATOM   1237  ND2 ASN B 157      -5.886  28.229  -5.884  1.00 68.93           N  
ATOM   1238  OD1 ASN B 157      -4.004  27.851  -7.052  1.00 68.93           O  
ATOM   1239  N   PRO B 158      -1.148  25.712  -6.609  1.00 63.99           N  
ATOM   1240  CA  PRO B 158       0.230  26.196  -6.504  1.00 63.99           C  
ATOM   1241  C   PRO B 158       0.327  27.718  -6.569  1.00 63.99           C  
ATOM   1242  CB  PRO B 158       0.923  25.552  -7.708  1.00 63.99           C  
ATOM   1243  O   PRO B 158       1.255  28.306  -6.007  1.00 63.99           O  
ATOM   1244  CG  PRO B 158      -0.076  24.579  -8.248  1.00 63.99           C  
ATOM   1245  CD  PRO B 158      -1.402  24.845  -7.596  1.00 63.99           C  
ATOM   1246  N   ALA B 159      -0.630  28.320  -7.232  1.00 66.57           N  
ATOM   1247  CA  ALA B 159      -0.631  29.775  -7.363  1.00 66.57           C  
ATOM   1248  C   ALA B 159      -0.795  30.448  -6.004  1.00 66.57           C  
ATOM   1249  CB  ALA B 159      -1.740  30.223  -8.313  1.00 66.57           C  
ATOM   1250  O   ALA B 159      -0.424  31.611  -5.831  1.00 66.57           O  
ATOM   1251  N   MET B 160      -1.320  29.769  -4.988  1.00 74.43           N  
ATOM   1252  CA  MET B 160      -1.587  30.314  -3.660  1.00 74.43           C  
ATOM   1253  C   MET B 160      -0.573  29.798  -2.645  1.00 74.43           C  
ATOM   1254  CB  MET B 160      -3.005  29.961  -3.209  1.00 74.43           C  
ATOM   1255  O   MET B 160      -0.851  29.766  -1.445  1.00 74.43           O  
ATOM   1256  CG  MET B 160      -4.093  30.532  -4.104  1.00 74.43           C  
ATOM   1257  SD  MET B 160      -4.086  32.366  -4.139  1.00 74.43           S  
ATOM   1258  CE  MET B 160      -5.396  32.669  -5.356  1.00 74.43           C  
ATOM   1259  N   TYR B 161       0.527  29.481  -3.140  1.00 66.20           N  
ATOM   1260  CA  TYR B 161       1.551  28.870  -2.300  1.00 66.20           C  
ATOM   1261  C   TYR B 161       2.091  29.870  -1.284  1.00 66.20           C  
ATOM   1262  CB  TYR B 161       2.698  28.328  -3.159  1.00 66.20           C  
ATOM   1263  O   TYR B 161       2.310  29.526  -0.121  1.00 66.20           O  
ATOM   1264  CG  TYR B 161       3.769  27.621  -2.364  1.00 66.20           C  
ATOM   1265  CD1 TYR B 161       4.970  28.257  -2.056  1.00 66.20           C  
ATOM   1266  CD2 TYR B 161       3.584  26.316  -1.922  1.00 66.20           C  
ATOM   1267  CE1 TYR B 161       5.960  27.608  -1.326  1.00 66.20           C  
ATOM   1268  CE2 TYR B 161       4.567  25.657  -1.191  1.00 66.20           C  
ATOM   1269  OH  TYR B 161       6.727  25.664  -0.175  1.00 66.20           O  
ATOM   1270  CZ  TYR B 161       5.750  26.311  -0.898  1.00 66.20           C  
ATOM   1271  N   SER B 162       2.276  31.092  -1.755  1.00 65.61           N  
ATOM   1272  CA  SER B 162       2.828  32.116  -0.874  1.00 65.61           C  
ATOM   1273  C   SER B 162       1.733  32.786  -0.051  1.00 65.61           C  
ATOM   1274  CB  SER B 162       3.585  33.170  -1.684  1.00 65.61           C  
ATOM   1275  O   SER B 162       0.617  32.983  -0.536  1.00 65.61           O  
ATOM   1276  OG  SER B 162       2.688  34.107  -2.253  1.00 65.61           O  
ATOM   1277  N   GLU B 163       2.092  33.011   1.257  1.00 69.73           N  
ATOM   1278  CA  GLU B 163       1.140  33.688   2.132  1.00 69.73           C  
ATOM   1279  C   GLU B 163       0.692  35.019   1.534  1.00 69.73           C  
ATOM   1280  CB  GLU B 163       1.749  33.914   3.518  1.00 69.73           C  
ATOM   1281  O   GLU B 163      -0.475  35.398   1.656  1.00 69.73           O  
ATOM   1282  CG  GLU B 163       0.771  34.484   4.534  1.00 69.73           C  
ATOM   1283  CD  GLU B 163       1.351  34.581   5.937  1.00 69.73           C  
ATOM   1284  OE1 GLU B 163       0.736  35.244   6.803  1.00 69.73           O  
ATOM   1285  OE2 GLU B 163       2.429  33.991   6.170  1.00 69.73           O  
ATOM   1286  N   GLU B 164       1.600  35.708   0.865  1.00 70.45           N  
ATOM   1287  CA  GLU B 164       1.279  36.985   0.235  1.00 70.45           C  
ATOM   1288  C   GLU B 164       0.218  36.814  -0.849  1.00 70.45           C  
ATOM   1289  CB  GLU B 164       2.538  37.624  -0.358  1.00 70.45           C  
ATOM   1290  O   GLU B 164      -0.705  37.623  -0.954  1.00 70.45           O  
ATOM   1291  CG  GLU B 164       2.885  38.976   0.248  1.00 70.45           C  
ATOM   1292  CD  GLU B 164       3.454  38.875   1.655  1.00 70.45           C  
ATOM   1293  OE1 GLU B 164       3.549  39.913   2.347  1.00 70.45           O  
ATOM   1294  OE2 GLU B 164       3.808  37.748   2.067  1.00 70.45           O  
ATOM   1295  N   ALA B 165       0.417  35.800  -1.615  1.00 76.29           N  
ATOM   1296  CA  ALA B 165      -0.557  35.510  -2.663  1.00 76.29           C  
ATOM   1297  C   ALA B 165      -1.934  35.224  -2.069  1.00 76.29           C  
ATOM   1298  CB  ALA B 165      -0.091  34.328  -3.510  1.00 76.29           C  
ATOM   1299  O   ALA B 165      -2.951  35.683  -2.594  1.00 76.29           O  
ATOM   1300  N   ARG B 166      -1.950  34.554  -0.998  1.00 85.76           N  
ATOM   1301  CA  ARG B 166      -3.211  34.252  -0.329  1.00 85.76           C  
ATOM   1302  C   ARG B 166      -3.861  35.520   0.213  1.00 85.76           C  
ATOM   1303  CB  ARG B 166      -2.991  33.249   0.806  1.00 85.76           C  
ATOM   1304  O   ARG B 166      -5.073  35.707   0.083  1.00 85.76           O  
ATOM   1305  CG  ARG B 166      -2.619  31.854   0.332  1.00 85.76           C  
ATOM   1306  CD  ARG B 166      -2.483  30.880   1.495  1.00 85.76           C  
ATOM   1307  NE  ARG B 166      -1.201  31.032   2.177  1.00 85.76           N  
ATOM   1308  NH1 ARG B 166      -1.921  30.117   4.173  1.00 85.76           N  
ATOM   1309  NH2 ARG B 166       0.240  30.849   3.956  1.00 85.76           N  
ATOM   1310  CZ  ARG B 166      -0.964  30.666   3.434  1.00 85.76           C  
ATOM   1311  N   LEU B 167      -3.056  36.317   0.788  1.00 82.53           N  
ATOM   1312  CA  LEU B 167      -3.547  37.561   1.370  1.00 82.53           C  
ATOM   1313  C   LEU B 167      -4.173  38.451   0.302  1.00 82.53           C  
ATOM   1314  CB  LEU B 167      -2.410  38.309   2.072  1.00 82.53           C  
ATOM   1315  O   LEU B 167      -5.169  39.131   0.560  1.00 82.53           O  
ATOM   1316  CG  LEU B 167      -2.755  38.967   3.409  1.00 82.53           C  
ATOM   1317  CD1 LEU B 167      -2.193  38.145   4.565  1.00 82.53           C  
ATOM   1318  CD2 LEU B 167      -2.226  40.396   3.455  1.00 82.53           C  
ATOM   1319  N   LYS B 168      -3.646  38.368  -0.860  1.00 82.84           N  
ATOM   1320  CA  LYS B 168      -4.141  39.193  -1.958  1.00 82.84           C  
ATOM   1321  C   LYS B 168      -5.528  38.739  -2.405  1.00 82.84           C  
ATOM   1322  CB  LYS B 168      -3.170  39.152  -3.139  1.00 82.84           C  
ATOM   1323  O   LYS B 168      -6.281  39.517  -2.994  1.00 82.84           O  
ATOM   1324  CG  LYS B 168      -2.007  40.125  -3.018  1.00 82.84           C  
ATOM   1325  CD  LYS B 168      -1.096  40.063  -4.237  1.00 82.84           C  
ATOM   1326  CE  LYS B 168       0.138  40.938  -4.060  1.00 82.84           C  
ATOM   1327  NZ  LYS B 168       1.078  40.808  -5.213  1.00 82.84           N  
ATOM   1328  N   SER B 169      -5.931  37.618  -2.131  1.00 86.07           N  
ATOM   1329  CA  SER B 169      -7.222  37.072  -2.536  1.00 86.07           C  
ATOM   1330  C   SER B 169      -8.354  37.639  -1.687  1.00 86.07           C  
ATOM   1331  CB  SER B 169      -7.213  35.546  -2.435  1.00 86.07           C  
ATOM   1332  O   SER B 169      -9.526  37.531  -2.054  1.00 86.07           O  
ATOM   1333  OG  SER B 169      -7.196  35.131  -1.080  1.00 86.07           O  
ATOM   1334  N   PHE B 170      -8.015  38.330  -0.622  1.00 86.31           N  
ATOM   1335  CA  PHE B 170      -9.005  38.785   0.347  1.00 86.31           C  
ATOM   1336  C   PHE B 170      -9.400  40.232   0.079  1.00 86.31           C  
ATOM   1337  CB  PHE B 170      -8.468  38.643   1.774  1.00 86.31           C  
ATOM   1338  O   PHE B 170      -9.867  40.931   0.981  1.00 86.31           O  
ATOM   1339  CG  PHE B 170      -8.422  37.221   2.267  1.00 86.31           C  
ATOM   1340  CD1 PHE B 170      -9.528  36.650   2.885  1.00 86.31           C  
ATOM   1341  CD2 PHE B 170      -7.274  36.457   2.111  1.00 86.31           C  
ATOM   1342  CE1 PHE B 170      -9.488  35.334   3.342  1.00 86.31           C  
ATOM   1343  CE2 PHE B 170      -7.227  35.142   2.565  1.00 86.31           C  
ATOM   1344  CZ  PHE B 170      -8.335  34.583   3.181  1.00 86.31           C  
ATOM   1345  N   GLN B 171      -9.348  40.844  -1.008  1.00 78.95           N  
ATOM   1346  CA  GLN B 171      -9.689  42.223  -1.342  1.00 78.95           C  
ATOM   1347  C   GLN B 171     -11.149  42.522  -1.018  1.00 78.95           C  
ATOM   1348  CB  GLN B 171      -9.411  42.502  -2.820  1.00 78.95           C  
ATOM   1349  O   GLN B 171     -11.466  43.585  -0.480  1.00 78.95           O  
ATOM   1350  CG  GLN B 171      -7.999  42.999  -3.098  1.00 78.95           C  
ATOM   1351  CD  GLN B 171      -7.732  43.213  -4.576  1.00 78.95           C  
ATOM   1352  NE2 GLN B 171      -6.489  43.542  -4.912  1.00 78.95           N  
ATOM   1353  OE1 GLN B 171      -8.635  43.084  -5.409  1.00 78.95           O  
ATOM   1354  N   ASN B 172     -12.157  41.682  -1.309  1.00 76.93           N  
ATOM   1355  CA  ASN B 172     -13.576  41.874  -1.032  1.00 76.93           C  
ATOM   1356  C   ASN B 172     -14.062  40.942   0.074  1.00 76.93           C  
ATOM   1357  CB  ASN B 172     -14.404  41.668  -2.302  1.00 76.93           C  
ATOM   1358  O   ASN B 172     -15.157  40.383  -0.015  1.00 76.93           O  
ATOM   1359  CG  ASN B 172     -14.154  42.741  -3.343  1.00 76.93           C  
ATOM   1360  ND2 ASN B 172     -14.350  42.396  -4.610  1.00 76.93           N  
ATOM   1361  OD1 ASN B 172     -13.787  43.872  -3.011  1.00 76.93           O  
ATOM   1362  N   TRP B 173     -13.198  40.756   1.100  1.00 85.16           N  
ATOM   1363  CA  TRP B 173     -13.556  39.919   2.241  1.00 85.16           C  
ATOM   1364  C   TRP B 173     -14.677  40.557   3.054  1.00 85.16           C  
ATOM   1365  CB  TRP B 173     -12.335  39.676   3.133  1.00 85.16           C  
ATOM   1366  O   TRP B 173     -14.638  41.756   3.343  1.00 85.16           O  
ATOM   1367  CG  TRP B 173     -12.597  38.752   4.284  1.00 85.16           C  
ATOM   1368  CD1 TRP B 173     -12.632  39.078   5.612  1.00 85.16           C  
ATOM   1369  CD2 TRP B 173     -12.856  37.347   4.210  1.00 85.16           C  
ATOM   1370  CE2 TRP B 173     -13.040  36.885   5.532  1.00 85.16           C  
ATOM   1371  CE3 TRP B 173     -12.951  36.433   3.152  1.00 85.16           C  
ATOM   1372  NE1 TRP B 173     -12.898  37.960   6.367  1.00 85.16           N  
ATOM   1373  CH2 TRP B 173     -13.402  34.673   4.770  1.00 85.16           C  
ATOM   1374  CZ2 TRP B 173     -13.314  35.546   5.824  1.00 85.16           C  
ATOM   1375  CZ3 TRP B 173     -13.224  35.101   3.444  1.00 85.16           C  
ATOM   1376  N   PRO B 174     -15.728  39.917   3.269  1.00 79.22           N  
ATOM   1377  CA  PRO B 174     -16.904  40.497   3.922  1.00 79.22           C  
ATOM   1378  C   PRO B 174     -16.587  41.086   5.294  1.00 79.22           C  
ATOM   1379  CB  PRO B 174     -17.861  39.308   4.046  1.00 79.22           C  
ATOM   1380  O   PRO B 174     -15.854  40.476   6.077  1.00 79.22           O  
ATOM   1381  CG  PRO B 174     -17.177  38.191   3.327  1.00 79.22           C  
ATOM   1382  CD  PRO B 174     -15.782  38.628   2.982  1.00 79.22           C  
ATOM   1383  N   ASP B 175     -17.166  42.148   5.537  1.00 72.51           N  
ATOM   1384  CA  ASP B 175     -16.916  42.897   6.764  1.00 72.51           C  
ATOM   1385  C   ASP B 175     -17.527  42.192   7.973  1.00 72.51           C  
ATOM   1386  CB  ASP B 175     -17.470  44.318   6.648  1.00 72.51           C  
ATOM   1387  O   ASP B 175     -17.032  42.327   9.093  1.00 72.51           O  
ATOM   1388  CG  ASP B 175     -16.700  45.176   5.660  1.00 72.51           C  
ATOM   1389  OD1 ASP B 175     -15.520  44.875   5.380  1.00 72.51           O  
ATOM   1390  OD2 ASP B 175     -17.278  46.165   5.158  1.00 72.51           O  
ATOM   1391  N   TYR B 176     -18.529  41.382   7.664  1.00 71.07           N  
ATOM   1392  CA  TYR B 176     -19.217  40.716   8.765  1.00 71.07           C  
ATOM   1393  C   TYR B 176     -18.374  39.575   9.322  1.00 71.07           C  
ATOM   1394  CB  TYR B 176     -20.577  40.184   8.305  1.00 71.07           C  
ATOM   1395  O   TYR B 176     -18.630  39.088  10.426  1.00 71.07           O  
ATOM   1396  CG  TYR B 176     -20.491  39.203   7.161  1.00 71.07           C  
ATOM   1397  CD1 TYR B 176     -20.658  39.624   5.843  1.00 71.07           C  
ATOM   1398  CD2 TYR B 176     -20.243  37.855   7.394  1.00 71.07           C  
ATOM   1399  CE1 TYR B 176     -20.581  38.723   4.786  1.00 71.07           C  
ATOM   1400  CE2 TYR B 176     -20.164  36.945   6.345  1.00 71.07           C  
ATOM   1401  OH  TYR B 176     -20.256  36.493   4.003  1.00 71.07           O  
ATOM   1402  CZ  TYR B 176     -20.333  37.389   5.046  1.00 71.07           C  
ATOM   1403  N   ALA B 177     -17.427  39.099   8.514  1.00 72.21           N  
ATOM   1404  CA  ALA B 177     -16.589  37.981   8.940  1.00 72.21           C  
ATOM   1405  C   ALA B 177     -15.639  38.402  10.058  1.00 72.21           C  
ATOM   1406  CB  ALA B 177     -15.800  37.427   7.756  1.00 72.21           C  
ATOM   1407  O   ALA B 177     -15.047  39.482  10.004  1.00 72.21           O  
ATOM   1408  N   HIS B 178     -15.587  37.652  11.143  1.00 67.69           N  
ATOM   1409  CA  HIS B 178     -14.851  38.002  12.352  1.00 67.69           C  
ATOM   1410  C   HIS B 178     -13.365  37.691  12.202  1.00 67.69           C  
ATOM   1411  CB  HIS B 178     -15.422  37.260  13.562  1.00 67.69           C  
ATOM   1412  O   HIS B 178     -12.529  38.291  12.881  1.00 67.69           O  
ATOM   1413  CG  HIS B 178     -16.864  37.562  13.824  1.00 67.69           C  
ATOM   1414  CD2 HIS B 178     -17.980  36.829  13.603  1.00 67.69           C  
ATOM   1415  ND1 HIS B 178     -17.285  38.750  14.381  1.00 67.69           N  
ATOM   1416  CE1 HIS B 178     -18.603  38.734  14.492  1.00 67.69           C  
ATOM   1417  NE2 HIS B 178     -19.049  37.579  14.027  1.00 67.69           N  
ATOM   1418  N   LEU B 179     -12.973  36.890  11.290  1.00 79.57           N  
ATOM   1419  CA  LEU B 179     -11.573  36.516  11.121  1.00 79.57           C  
ATOM   1420  C   LEU B 179     -10.868  37.471  10.164  1.00 79.57           C  
ATOM   1421  CB  LEU B 179     -11.460  35.080  10.603  1.00 79.57           C  
ATOM   1422  O   LEU B 179     -11.461  37.925   9.183  1.00 79.57           O  
ATOM   1423  CG  LEU B 179     -11.717  33.969  11.622  1.00 79.57           C  
ATOM   1424  CD1 LEU B 179     -12.141  32.687  10.914  1.00 79.57           C  
ATOM   1425  CD2 LEU B 179     -10.477  33.729  12.476  1.00 79.57           C  
ATOM   1426  N   THR B 180      -9.619  37.734  10.500  1.00 76.43           N  
ATOM   1427  CA  THR B 180      -8.847  38.644   9.660  1.00 76.43           C  
ATOM   1428  C   THR B 180      -8.225  37.897   8.484  1.00 76.43           C  
ATOM   1429  CB  THR B 180      -7.740  39.346  10.469  1.00 76.43           C  
ATOM   1430  O   THR B 180      -7.862  36.725   8.607  1.00 76.43           O  
ATOM   1431  CG2 THR B 180      -8.326  40.130  11.638  1.00 76.43           C  
ATOM   1432  OG1 THR B 180      -6.830  38.362  10.976  1.00 76.43           O  
ATOM   1433  N   PRO B 181      -8.135  38.592   7.378  1.00 85.31           N  
ATOM   1434  CA  PRO B 181      -7.474  38.000   6.213  1.00 85.31           C  
ATOM   1435  C   PRO B 181      -6.075  37.477   6.530  1.00 85.31           C  
ATOM   1436  CB  PRO B 181      -7.411  39.160   5.216  1.00 85.31           C  
ATOM   1437  O   PRO B 181      -5.679  36.420   6.032  1.00 85.31           O  
ATOM   1438  CG  PRO B 181      -8.559  40.043   5.585  1.00 85.31           C  
ATOM   1439  CD  PRO B 181      -8.765  39.962   7.070  1.00 85.31           C  
ATOM   1440  N   ARG B 182      -5.358  38.161   7.327  1.00 75.25           N  
ATOM   1441  CA  ARG B 182      -4.007  37.751   7.698  1.00 75.25           C  
ATOM   1442  C   ARG B 182      -4.025  36.424   8.449  1.00 75.25           C  
ATOM   1443  CB  ARG B 182      -3.334  38.827   8.553  1.00 75.25           C  
ATOM   1444  O   ARG B 182      -3.178  35.560   8.213  1.00 75.25           O  
ATOM   1445  CG  ARG B 182      -1.889  39.104   8.169  1.00 75.25           C  
ATOM   1446  CD  ARG B 182      -1.323  40.297   8.927  1.00 75.25           C  
ATOM   1447  NE  ARG B 182       0.112  40.446   8.702  1.00 75.25           N  
ATOM   1448  NH1 ARG B 182       0.201  42.648   9.396  1.00 75.25           N  
ATOM   1449  NH2 ARG B 182       2.106  41.586   8.690  1.00 75.25           N  
ATOM   1450  CZ  ARG B 182       0.803  41.560   8.930  1.00 75.25           C  
ATOM   1451  N   GLU B 183      -4.954  36.295   9.378  1.00 75.89           N  
ATOM   1452  CA  GLU B 183      -5.108  35.051  10.126  1.00 75.89           C  
ATOM   1453  C   GLU B 183      -5.468  33.892   9.201  1.00 75.89           C  
ATOM   1454  CB  GLU B 183      -6.172  35.205  11.215  1.00 75.89           C  
ATOM   1455  O   GLU B 183      -4.928  32.792   9.335  1.00 75.89           O  
ATOM   1456  CG  GLU B 183      -6.285  34.002  12.140  1.00 75.89           C  
ATOM   1457  CD  GLU B 183      -7.346  34.170  13.216  1.00 75.89           C  
ATOM   1458  OE1 GLU B 183      -7.546  33.233  14.022  1.00 75.89           O  
ATOM   1459  OE2 GLU B 183      -7.983  35.246  13.252  1.00 75.89           O  
ATOM   1460  N   LEU B 184      -6.276  34.070   8.299  1.00 86.97           N  
ATOM   1461  CA  LEU B 184      -6.717  33.054   7.350  1.00 86.97           C  
ATOM   1462  C   LEU B 184      -5.592  32.681   6.390  1.00 86.97           C  
ATOM   1463  CB  LEU B 184      -7.934  33.547   6.563  1.00 86.97           C  
ATOM   1464  O   LEU B 184      -5.327  31.498   6.168  1.00 86.97           O  
ATOM   1465  CG  LEU B 184      -9.248  33.647   7.338  1.00 86.97           C  
ATOM   1466  CD1 LEU B 184     -10.249  34.509   6.576  1.00 86.97           C  
ATOM   1467  CD2 LEU B 184      -9.822  32.258   7.600  1.00 86.97           C  
ATOM   1468  N   ALA B 185      -4.908  33.695   5.872  1.00 81.23           N  
ATOM   1469  CA  ALA B 185      -3.806  33.464   4.941  1.00 81.23           C  
ATOM   1470  C   ALA B 185      -2.667  32.706   5.617  1.00 81.23           C  
ATOM   1471  CB  ALA B 185      -3.299  34.788   4.377  1.00 81.23           C  
ATOM   1472  O   ALA B 185      -2.081  31.797   5.025  1.00 81.23           O  
ATOM   1473  N   SER B 186      -2.415  33.032   6.847  1.00 74.10           N  
ATOM   1474  CA  SER B 186      -1.365  32.371   7.615  1.00 74.10           C  
ATOM   1475  C   SER B 186      -1.705  30.906   7.869  1.00 74.10           C  
ATOM   1476  CB  SER B 186      -1.142  33.089   8.946  1.00 74.10           C  
ATOM   1477  O   SER B 186      -0.809  30.074   8.029  1.00 74.10           O  
ATOM   1478  OG  SER B 186      -2.188  32.798   9.857  1.00 74.10           O  
ATOM   1479  N   ALA B 187      -3.006  30.617   7.871  1.00 77.12           N  
ATOM   1480  CA  ALA B 187      -3.477  29.255   8.113  1.00 77.12           C  
ATOM   1481  C   ALA B 187      -3.554  28.462   6.811  1.00 77.12           C  
ATOM   1482  CB  ALA B 187      -4.839  29.277   8.801  1.00 77.12           C  
ATOM   1483  O   ALA B 187      -4.103  27.358   6.781  1.00 77.12           O  
ATOM   1484  N   GLY B 188      -3.044  29.048   5.760  1.00 83.14           N  
ATOM   1485  CA  GLY B 188      -2.950  28.378   4.473  1.00 83.14           C  
ATOM   1486  C   GLY B 188      -4.208  28.515   3.636  1.00 83.14           C  
ATOM   1487  O   GLY B 188      -4.391  27.788   2.657  1.00 83.14           O  
ATOM   1488  N   LEU B 189      -5.058  29.439   4.003  1.00 87.75           N  
ATOM   1489  CA  LEU B 189      -6.363  29.570   3.364  1.00 87.75           C  
ATOM   1490  C   LEU B 189      -6.420  30.823   2.497  1.00 87.75           C  
ATOM   1491  CB  LEU B 189      -7.473  29.614   4.418  1.00 87.75           C  
ATOM   1492  O   LEU B 189      -5.884  31.868   2.872  1.00 87.75           O  
ATOM   1493  CG  LEU B 189      -7.548  28.423   5.374  1.00 87.75           C  
ATOM   1494  CD1 LEU B 189      -8.378  28.780   6.602  1.00 87.75           C  
ATOM   1495  CD2 LEU B 189      -8.129  27.204   4.666  1.00 87.75           C  
ATOM   1496  N   TYR B 190      -6.935  30.712   1.319  1.00 89.54           N  
ATOM   1497  CA  TYR B 190      -7.182  31.873   0.472  1.00 89.54           C  
ATOM   1498  C   TYR B 190      -8.672  32.042   0.199  1.00 89.54           C  
ATOM   1499  CB  TYR B 190      -6.420  31.745  -0.851  1.00 89.54           C  
ATOM   1500  O   TYR B 190      -9.441  31.084   0.303  1.00 89.54           O  
ATOM   1501  CG  TYR B 190      -6.912  30.620  -1.728  1.00 89.54           C  
ATOM   1502  CD1 TYR B 190      -6.395  29.332  -1.598  1.00 89.54           C  
ATOM   1503  CD2 TYR B 190      -7.893  30.841  -2.689  1.00 89.54           C  
ATOM   1504  CE1 TYR B 190      -6.844  28.292  -2.406  1.00 89.54           C  
ATOM   1505  CE2 TYR B 190      -8.349  29.808  -3.502  1.00 89.54           C  
ATOM   1506  OH  TYR B 190      -8.267  27.514  -4.155  1.00 89.54           O  
ATOM   1507  CZ  TYR B 190      -7.820  28.539  -3.353  1.00 89.54           C  
ATOM   1508  N   TYR B 191      -9.084  33.226  -0.075  1.00 92.10           N  
ATOM   1509  CA  TYR B 191     -10.488  33.583  -0.250  1.00 92.10           C  
ATOM   1510  C   TYR B 191     -10.993  33.153  -1.622  1.00 92.10           C  
ATOM   1511  CB  TYR B 191     -10.685  35.091  -0.070  1.00 92.10           C  
ATOM   1512  O   TYR B 191     -10.337  33.398  -2.637  1.00 92.10           O  
ATOM   1513  CG  TYR B 191     -12.123  35.534  -0.197  1.00 92.10           C  
ATOM   1514  CD1 TYR B 191     -12.470  36.613  -1.008  1.00 92.10           C  
ATOM   1515  CD2 TYR B 191     -13.135  34.877   0.493  1.00 92.10           C  
ATOM   1516  CE1 TYR B 191     -13.793  37.026  -1.127  1.00 92.10           C  
ATOM   1517  CE2 TYR B 191     -14.461  35.282   0.382  1.00 92.10           C  
ATOM   1518  OH  TYR B 191     -16.091  36.760  -0.544  1.00 92.10           O  
ATOM   1519  CZ  TYR B 191     -14.780  36.355  -0.430  1.00 92.10           C  
ATOM   1520  N   THR B 192     -12.189  32.496  -1.770  1.00 83.89           N  
ATOM   1521  CA  THR B 192     -12.748  31.969  -3.010  1.00 83.89           C  
ATOM   1522  C   THR B 192     -13.592  33.026  -3.715  1.00 83.89           C  
ATOM   1523  CB  THR B 192     -13.604  30.716  -2.748  1.00 83.89           C  
ATOM   1524  O   THR B 192     -13.870  32.910  -4.911  1.00 83.89           O  
ATOM   1525  CG2 THR B 192     -12.772  29.604  -2.116  1.00 83.89           C  
ATOM   1526  OG1 THR B 192     -14.679  31.055  -1.863  1.00 83.89           O  
ATOM   1527  N   GLY B 193     -13.998  34.119  -2.916  1.00 80.93           N  
ATOM   1528  CA  GLY B 193     -14.830  35.175  -3.470  1.00 80.93           C  
ATOM   1529  C   GLY B 193     -16.310  34.966  -3.211  1.00 80.93           C  
ATOM   1530  O   GLY B 193     -17.134  35.809  -3.572  1.00 80.93           O  
ATOM   1531  N   ILE B 194     -16.685  33.888  -2.634  1.00 79.10           N  
ATOM   1532  CA  ILE B 194     -18.083  33.564  -2.371  1.00 79.10           C  
ATOM   1533  C   ILE B 194     -18.358  33.643  -0.871  1.00 79.10           C  
ATOM   1534  CB  ILE B 194     -18.450  32.163  -2.910  1.00 79.10           C  
ATOM   1535  O   ILE B 194     -17.862  32.818  -0.099  1.00 79.10           O  
ATOM   1536  CG1 ILE B 194     -18.104  32.058  -4.400  1.00 79.10           C  
ATOM   1537  CG2 ILE B 194     -19.932  31.863  -2.669  1.00 79.10           C  
ATOM   1538  CD1 ILE B 194     -18.204  30.646  -4.960  1.00 79.10           C  
ATOM   1539  N   GLY B 195     -19.206  34.651  -0.521  1.00 78.32           N  
ATOM   1540  CA  GLY B 195     -19.490  34.811   0.896  1.00 78.32           C  
ATOM   1541  C   GLY B 195     -18.238  34.948   1.743  1.00 78.32           C  
ATOM   1542  O   GLY B 195     -17.400  35.814   1.486  1.00 78.32           O  
ATOM   1543  N   ASP B 196     -18.155  34.085   2.808  1.00 83.15           N  
ATOM   1544  CA  ASP B 196     -16.966  34.063   3.655  1.00 83.15           C  
ATOM   1545  C   ASP B 196     -16.184  32.764   3.470  1.00 83.15           C  
ATOM   1546  CB  ASP B 196     -17.351  34.240   5.125  1.00 83.15           C  
ATOM   1547  O   ASP B 196     -15.573  32.262   4.415  1.00 83.15           O  
ATOM   1548  CG  ASP B 196     -18.279  33.150   5.631  1.00 83.15           C  
ATOM   1549  OD1 ASP B 196     -18.788  32.354   4.812  1.00 83.15           O  
ATOM   1550  OD2 ASP B 196     -18.504  33.087   6.859  1.00 83.15           O  
ATOM   1551  N   GLN B 197     -16.224  32.176   2.336  1.00 85.37           N  
ATOM   1552  CA  GLN B 197     -15.620  30.882   2.038  1.00 85.37           C  
ATOM   1553  C   GLN B 197     -14.134  31.029   1.723  1.00 85.37           C  
ATOM   1554  CB  GLN B 197     -16.340  30.209   0.869  1.00 85.37           C  
ATOM   1555  O   GLN B 197     -13.736  31.933   0.986  1.00 85.37           O  
ATOM   1556  CG  GLN B 197     -15.850  28.797   0.575  1.00 85.37           C  
ATOM   1557  CD  GLN B 197     -16.621  28.131  -0.549  1.00 85.37           C  
ATOM   1558  NE2 GLN B 197     -17.577  27.281  -0.191  1.00 85.37           N  
ATOM   1559  OE1 GLN B 197     -16.359  28.379  -1.731  1.00 85.37           O  
ATOM   1560  N   VAL B 198     -13.368  30.201   2.383  1.00 89.54           N  
ATOM   1561  CA  VAL B 198     -11.932  30.142   2.132  1.00 89.54           C  
ATOM   1562  C   VAL B 198     -11.534  28.722   1.738  1.00 89.54           C  
ATOM   1563  CB  VAL B 198     -11.121  30.601   3.364  1.00 89.54           C  
ATOM   1564  O   VAL B 198     -12.276  27.769   1.992  1.00 89.54           O  
ATOM   1565  CG1 VAL B 198     -11.384  32.075   3.666  1.00 89.54           C  
ATOM   1566  CG2 VAL B 198     -11.458  29.735   4.577  1.00 89.54           C  
ATOM   1567  N   GLN B 199     -10.401  28.539   1.067  1.00 86.78           N  
ATOM   1568  CA  GLN B 199      -9.911  27.243   0.608  1.00 86.78           C  
ATOM   1569  C   GLN B 199      -8.424  27.079   0.910  1.00 86.78           C  
ATOM   1570  CB  GLN B 199     -10.165  27.072  -0.890  1.00 86.78           C  
ATOM   1571  O   GLN B 199      -7.654  28.036   0.800  1.00 86.78           O  
ATOM   1572  CG  GLN B 199      -9.810  25.690  -1.420  1.00 86.78           C  
ATOM   1573  CD  GLN B 199     -10.288  25.466  -2.843  1.00 86.78           C  
ATOM   1574  NE2 GLN B 199     -10.043  24.271  -3.370  1.00 86.78           N  
ATOM   1575  OE1 GLN B 199     -10.875  26.359  -3.462  1.00 86.78           O  
ATOM   1576  N   CYS B 200      -8.067  25.830   1.296  1.00 84.45           N  
ATOM   1577  CA  CYS B 200      -6.659  25.558   1.566  1.00 84.45           C  
ATOM   1578  C   CYS B 200      -5.880  25.376   0.269  1.00 84.45           C  
ATOM   1579  CB  CYS B 200      -6.512  24.313   2.439  1.00 84.45           C  
ATOM   1580  O   CYS B 200      -6.337  24.685  -0.643  1.00 84.45           O  
ATOM   1581  SG  CYS B 200      -4.799  23.803   2.698  1.00 84.45           S  
ATOM   1582  N   PHE B 201      -4.729  26.008   0.179  1.00 80.06           N  
ATOM   1583  CA  PHE B 201      -3.925  25.936  -1.035  1.00 80.06           C  
ATOM   1584  C   PHE B 201      -3.324  24.547  -1.206  1.00 80.06           C  
ATOM   1585  CB  PHE B 201      -2.814  26.990  -1.009  1.00 80.06           C  
ATOM   1586  O   PHE B 201      -3.026  24.127  -2.326  1.00 80.06           O  
ATOM   1587  CG  PHE B 201      -1.655  26.627  -0.120  1.00 80.06           C  
ATOM   1588  CD1 PHE B 201      -1.671  26.946   1.232  1.00 80.06           C  
ATOM   1589  CD2 PHE B 201      -0.548  25.967  -0.638  1.00 80.06           C  
ATOM   1590  CE1 PHE B 201      -0.600  26.611   2.057  1.00 80.06           C  
ATOM   1591  CE2 PHE B 201       0.527  25.630   0.181  1.00 80.06           C  
ATOM   1592  CZ  PHE B 201       0.499  25.953   1.527  1.00 80.06           C  
ATOM   1593  N   CYS B 202      -3.145  23.830  -0.082  1.00 72.45           N  
ATOM   1594  CA  CYS B 202      -2.432  22.558  -0.080  1.00 72.45           C  
ATOM   1595  C   CYS B 202      -3.390  21.395  -0.310  1.00 72.45           C  
ATOM   1596  CB  CYS B 202      -1.686  22.363   1.240  1.00 72.45           C  
ATOM   1597  O   CYS B 202      -3.300  20.702  -1.325  1.00 72.45           O  
ATOM   1598  SG  CYS B 202      -0.526  20.979   1.223  1.00 72.45           S  
ATOM   1599  N   CYS B 203      -4.439  21.228   0.460  1.00 66.90           N  
ATOM   1600  CA  CYS B 203      -5.319  20.067   0.398  1.00 66.90           C  
ATOM   1601  C   CYS B 203      -6.574  20.376  -0.410  1.00 66.90           C  
ATOM   1602  CB  CYS B 203      -5.707  19.612   1.804  1.00 66.90           C  
ATOM   1603  O   CYS B 203      -7.280  19.463  -0.843  1.00 66.90           O  
ATOM   1604  SG  CYS B 203      -6.756  20.787   2.687  1.00 66.90           S  
ATOM   1605  N   GLY B 204      -6.856  21.669  -0.549  1.00 73.37           N  
ATOM   1606  CA  GLY B 204      -8.020  22.098  -1.307  1.00 73.37           C  
ATOM   1607  C   GLY B 204      -9.291  22.133  -0.480  1.00 73.37           C  
ATOM   1608  O   GLY B 204     -10.386  22.302  -1.021  1.00 73.37           O  
ATOM   1609  N   GLY B 205      -9.174  21.905   0.820  1.00 78.60           N  
ATOM   1610  CA  GLY B 205     -10.338  21.948   1.690  1.00 78.60           C  
ATOM   1611  C   GLY B 205     -10.983  23.319   1.755  1.00 78.60           C  
ATOM   1612  O   GLY B 205     -10.290  24.339   1.743  1.00 78.60           O  
ATOM   1613  N   LYS B 206     -12.351  23.380   1.813  1.00 80.57           N  
ATOM   1614  CA  LYS B 206     -13.092  24.636   1.868  1.00 80.57           C  
ATOM   1615  C   LYS B 206     -13.773  24.814   3.222  1.00 80.57           C  
ATOM   1616  CB  LYS B 206     -14.131  24.697   0.748  1.00 80.57           C  
ATOM   1617  O   LYS B 206     -14.323  23.860   3.776  1.00 80.57           O  
ATOM   1618  CG  LYS B 206     -13.533  24.691  -0.652  1.00 80.57           C  
ATOM   1619  CD  LYS B 206     -14.615  24.765  -1.722  1.00 80.57           C  
ATOM   1620  CE  LYS B 206     -14.021  24.700  -3.123  1.00 80.57           C  
ATOM   1621  NZ  LYS B 206     -15.079  24.769  -4.176  1.00 80.57           N  
ATOM   1622  N   LEU B 207     -13.626  25.995   3.764  1.00 83.33           N  
ATOM   1623  CA  LEU B 207     -14.278  26.352   5.019  1.00 83.33           C  
ATOM   1624  C   LEU B 207     -15.131  27.605   4.851  1.00 83.33           C  
ATOM   1625  CB  LEU B 207     -13.238  26.572   6.120  1.00 83.33           C  
ATOM   1626  O   LEU B 207     -14.770  28.509   4.094  1.00 83.33           O  
ATOM   1627  CG  LEU B 207     -12.422  25.347   6.537  1.00 83.33           C  
ATOM   1628  CD1 LEU B 207     -11.199  25.773   7.341  1.00 83.33           C  
ATOM   1629  CD2 LEU B 207     -13.285  24.378   7.339  1.00 83.33           C  
ATOM   1630  N   LYS B 208     -16.334  27.625   5.479  1.00 82.15           N  
ATOM   1631  CA  LYS B 208     -17.234  28.774   5.442  1.00 82.15           C  
ATOM   1632  C   LYS B 208     -18.022  28.897   6.744  1.00 82.15           C  
ATOM   1633  CB  LYS B 208     -18.195  28.666   4.257  1.00 82.15           C  
ATOM   1634  O   LYS B 208     -17.877  28.067   7.644  1.00 82.15           O  
ATOM   1635  CG  LYS B 208     -19.209  27.539   4.383  1.00 82.15           C  
ATOM   1636  CD  LYS B 208     -20.149  27.497   3.185  1.00 82.15           C  
ATOM   1637  CE  LYS B 208     -21.253  26.465   3.375  1.00 82.15           C  
ATOM   1638  NZ  LYS B 208     -22.183  26.427   2.207  1.00 82.15           N  
ATOM   1639  N   ASN B 209     -18.765  29.962   6.874  1.00 74.97           N  
ATOM   1640  CA  ASN B 209     -19.618  30.235   8.026  1.00 74.97           C  
ATOM   1641  C   ASN B 209     -18.805  30.341   9.313  1.00 74.97           C  
ATOM   1642  CB  ASN B 209     -20.694  29.157   8.164  1.00 74.97           C  
ATOM   1643  O   ASN B 209     -19.120  29.683  10.307  1.00 74.97           O  
ATOM   1644  CG  ASN B 209     -21.673  29.156   7.007  1.00 74.97           C  
ATOM   1645  ND2 ASN B 209     -22.172  27.978   6.652  1.00 74.97           N  
ATOM   1646  OD1 ASN B 209     -21.978  30.207   6.435  1.00 74.97           O  
ATOM   1647  N   TRP B 210     -17.955  31.255   9.393  1.00 78.04           N  
ATOM   1648  CA  TRP B 210     -17.046  31.465  10.515  1.00 78.04           C  
ATOM   1649  C   TRP B 210     -17.780  32.075  11.704  1.00 78.04           C  
ATOM   1650  CB  TRP B 210     -15.880  32.367  10.102  1.00 78.04           C  
ATOM   1651  O   TRP B 210     -18.562  33.016  11.543  1.00 78.04           O  
ATOM   1652  CG  TRP B 210     -15.042  31.808   8.991  1.00 78.04           C  
ATOM   1653  CD1 TRP B 210     -15.186  32.041   7.652  1.00 78.04           C  
ATOM   1654  CD2 TRP B 210     -13.930  30.917   9.126  1.00 78.04           C  
ATOM   1655  CE2 TRP B 210     -13.447  30.652   7.825  1.00 78.04           C  
ATOM   1656  CE3 TRP B 210     -13.294  30.318  10.221  1.00 78.04           C  
ATOM   1657  NE1 TRP B 210     -14.230  31.349   6.945  1.00 78.04           N  
ATOM   1658  CH2 TRP B 210     -11.753  29.238   8.680  1.00 78.04           C  
ATOM   1659  CZ2 TRP B 210     -12.356  29.812   7.591  1.00 78.04           C  
ATOM   1660  CZ3 TRP B 210     -12.209  29.482   9.986  1.00 78.04           C  
ATOM   1661  N   GLU B 211     -17.668  31.527  12.864  1.00 68.14           N  
ATOM   1662  CA  GLU B 211     -18.233  32.034  14.111  1.00 68.14           C  
ATOM   1663  C   GLU B 211     -17.224  32.895  14.865  1.00 68.14           C  
ATOM   1664  CB  GLU B 211     -18.704  30.877  14.996  1.00 68.14           C  
ATOM   1665  O   GLU B 211     -16.015  32.753  14.675  1.00 68.14           O  
ATOM   1666  CG  GLU B 211     -19.871  30.092  14.414  1.00 68.14           C  
ATOM   1667  CD  GLU B 211     -20.326  28.947  15.304  1.00 68.14           C  
ATOM   1668  OE1 GLU B 211     -21.363  28.315  14.997  1.00 68.14           O  
ATOM   1669  OE2 GLU B 211     -19.642  28.679  16.317  1.00 68.14           O  
ATOM   1670  N   PRO B 212     -17.614  33.840  15.744  1.00 64.94           N  
ATOM   1671  CA  PRO B 212     -16.751  34.812  16.420  1.00 64.94           C  
ATOM   1672  C   PRO B 212     -15.634  34.149  17.224  1.00 64.94           C  
ATOM   1673  CB  PRO B 212     -17.716  35.561  17.341  1.00 64.94           C  
ATOM   1674  O   PRO B 212     -14.526  34.685  17.305  1.00 64.94           O  
ATOM   1675  CG  PRO B 212     -19.076  35.250  16.804  1.00 64.94           C  
ATOM   1676  CD  PRO B 212     -18.982  34.016  15.954  1.00 64.94           C  
ATOM   1677  N   CYS B 213     -15.747  32.925  17.648  1.00 66.66           N  
ATOM   1678  CA  CYS B 213     -14.737  32.283  18.482  1.00 66.66           C  
ATOM   1679  C   CYS B 213     -13.870  31.338  17.658  1.00 66.66           C  
ATOM   1680  CB  CYS B 213     -15.397  31.516  19.628  1.00 66.66           C  
ATOM   1681  O   CYS B 213     -12.971  30.687  18.194  1.00 66.66           O  
ATOM   1682  SG  CYS B 213     -16.417  32.549  20.702  1.00 66.66           S  
ATOM   1683  N   ASP B 214     -14.068  31.452  16.386  1.00 74.66           N  
ATOM   1684  CA  ASP B 214     -13.308  30.558  15.517  1.00 74.66           C  
ATOM   1685  C   ASP B 214     -11.891  31.082  15.295  1.00 74.66           C  
ATOM   1686  CB  ASP B 214     -14.020  30.380  14.175  1.00 74.66           C  
ATOM   1687  O   ASP B 214     -11.680  32.293  15.197  1.00 74.66           O  
ATOM   1688  CG  ASP B 214     -15.203  29.432  14.252  1.00 74.66           C  
ATOM   1689  OD1 ASP B 214     -15.367  28.743  15.282  1.00 74.66           O  
ATOM   1690  OD2 ASP B 214     -15.978  29.371  13.272  1.00 74.66           O  
ATOM   1691  N   ARG B 215     -10.901  30.260  15.347  1.00 70.59           N  
ATOM   1692  CA  ARG B 215      -9.531  30.533  14.924  1.00 70.59           C  
ATOM   1693  C   ARG B 215      -9.186  29.763  13.654  1.00 70.59           C  
ATOM   1694  CB  ARG B 215      -8.544  30.177  16.038  1.00 70.59           C  
ATOM   1695  O   ARG B 215      -9.491  28.574  13.541  1.00 70.59           O  
ATOM   1696  CG  ARG B 215      -8.688  31.033  17.286  1.00 70.59           C  
ATOM   1697  CD  ARG B 215      -7.335  31.378  17.892  1.00 70.59           C  
ATOM   1698  NE  ARG B 215      -6.738  30.230  18.568  1.00 70.59           N  
ATOM   1699  NH1 ARG B 215      -5.901  31.447  20.344  1.00 70.59           N  
ATOM   1700  NH2 ARG B 215      -5.569  29.181  20.243  1.00 70.59           N  
ATOM   1701  CZ  ARG B 215      -6.071  30.289  19.717  1.00 70.59           C  
ATOM   1702  N   ALA B 216      -8.599  30.356  12.705  1.00 78.31           N  
ATOM   1703  CA  ALA B 216      -8.382  29.818  11.364  1.00 78.31           C  
ATOM   1704  C   ALA B 216      -7.592  28.514  11.417  1.00 78.31           C  
ATOM   1705  CB  ALA B 216      -7.657  30.840  10.492  1.00 78.31           C  
ATOM   1706  O   ALA B 216      -8.017  27.500  10.857  1.00 78.31           O  
ATOM   1707  N   TRP B 217      -6.446  28.527  12.160  1.00 71.82           N  
ATOM   1708  CA  TRP B 217      -5.588  27.351  12.253  1.00 71.82           C  
ATOM   1709  C   TRP B 217      -6.329  26.187  12.903  1.00 71.82           C  
ATOM   1710  CB  TRP B 217      -4.319  27.672  13.047  1.00 71.82           C  
ATOM   1711  O   TRP B 217      -6.271  25.056  12.415  1.00 71.82           O  
ATOM   1712  CG  TRP B 217      -3.145  28.046  12.193  1.00 71.82           C  
ATOM   1713  CD1 TRP B 217      -2.635  29.300  11.997  1.00 71.82           C  
ATOM   1714  CD2 TRP B 217      -2.337  27.159  11.414  1.00 71.82           C  
ATOM   1715  CE2 TRP B 217      -1.354  27.943  10.772  1.00 71.82           C  
ATOM   1716  CE3 TRP B 217      -2.349  25.774  11.198  1.00 71.82           C  
ATOM   1717  NE1 TRP B 217      -1.558  29.244  11.144  1.00 71.82           N  
ATOM   1718  CH2 TRP B 217      -0.424  26.031   9.732  1.00 71.82           C  
ATOM   1719  CZ2 TRP B 217      -0.390  27.387   9.926  1.00 71.82           C  
ATOM   1720  CZ3 TRP B 217      -1.389  25.223  10.356  1.00 71.82           C  
ATOM   1721  N   SER B 218      -7.029  26.419  13.963  1.00 69.10           N  
ATOM   1722  CA  SER B 218      -7.762  25.389  14.692  1.00 69.10           C  
ATOM   1723  C   SER B 218      -8.852  24.767  13.826  1.00 69.10           C  
ATOM   1724  CB  SER B 218      -8.380  25.970  15.965  1.00 69.10           C  
ATOM   1725  O   SER B 218      -9.018  23.546  13.811  1.00 69.10           O  
ATOM   1726  OG  SER B 218      -7.376  26.488  16.820  1.00 69.10           O  
ATOM   1727  N   GLU B 219      -9.492  25.583  13.104  1.00 72.55           N  
ATOM   1728  CA  GLU B 219     -10.574  25.099  12.253  1.00 72.55           C  
ATOM   1729  C   GLU B 219     -10.032  24.291  11.076  1.00 72.55           C  
ATOM   1730  CB  GLU B 219     -11.421  26.267  11.743  1.00 72.55           C  
ATOM   1731  O   GLU B 219     -10.601  23.262  10.709  1.00 72.55           O  
ATOM   1732  CG  GLU B 219     -12.305  26.897  12.809  1.00 72.55           C  
ATOM   1733  CD  GLU B 219     -13.284  25.916  13.434  1.00 72.55           C  
ATOM   1734  OE1 GLU B 219     -13.260  25.740  14.673  1.00 72.55           O  
ATOM   1735  OE2 GLU B 219     -14.082  25.319  12.677  1.00 72.55           O  
ATOM   1736  N   HIS B 220      -8.936  24.780  10.506  1.00 79.42           N  
ATOM   1737  CA  HIS B 220      -8.287  24.034   9.434  1.00 79.42           C  
ATOM   1738  C   HIS B 220      -7.878  22.641   9.901  1.00 79.42           C  
ATOM   1739  CB  HIS B 220      -7.064  24.794   8.915  1.00 79.42           C  
ATOM   1740  O   HIS B 220      -8.160  21.648   9.227  1.00 79.42           O  
ATOM   1741  CG  HIS B 220      -6.565  24.298   7.596  1.00 79.42           C  
ATOM   1742  CD2 HIS B 220      -6.907  23.209   6.868  1.00 79.42           C  
ATOM   1743  ND1 HIS B 220      -5.587  24.951   6.877  1.00 79.42           N  
ATOM   1744  CE1 HIS B 220      -5.350  24.284   5.760  1.00 79.42           C  
ATOM   1745  NE2 HIS B 220      -6.138  23.223   5.730  1.00 79.42           N  
ATOM   1746  N   ARG B 221      -7.336  22.510  10.990  1.00 67.84           N  
ATOM   1747  CA  ARG B 221      -6.872  21.254  11.571  1.00 67.84           C  
ATOM   1748  C   ARG B 221      -8.045  20.341  11.910  1.00 67.84           C  
ATOM   1749  CB  ARG B 221      -6.034  21.518  12.824  1.00 67.84           C  
ATOM   1750  O   ARG B 221      -7.975  19.128  11.699  1.00 67.84           O  
ATOM   1751  CG  ARG B 221      -5.298  20.293  13.342  1.00 67.84           C  
ATOM   1752  CD  ARG B 221      -4.355  20.643  14.485  1.00 67.84           C  
ATOM   1753  NE  ARG B 221      -4.821  20.095  15.756  1.00 67.84           N  
ATOM   1754  NH1 ARG B 221      -3.492  21.457  17.066  1.00 67.84           N  
ATOM   1755  NH2 ARG B 221      -4.891  19.928  18.045  1.00 67.84           N  
ATOM   1756  CZ  ARG B 221      -4.400  20.494  16.953  1.00 67.84           C  
ATOM   1757  N   ARG B 222      -9.035  20.961  12.419  1.00 70.75           N  
ATOM   1758  CA  ARG B 222     -10.209  20.203  12.842  1.00 70.75           C  
ATOM   1759  C   ARG B 222     -10.892  19.541  11.651  1.00 70.75           C  
ATOM   1760  CB  ARG B 222     -11.199  21.111  13.576  1.00 70.75           C  
ATOM   1761  O   ARG B 222     -11.239  18.359  11.706  1.00 70.75           O  
ATOM   1762  CG  ARG B 222     -12.367  20.367  14.204  1.00 70.75           C  
ATOM   1763  CD  ARG B 222     -13.324  21.316  14.912  1.00 70.75           C  
ATOM   1764  NE  ARG B 222     -14.646  21.309  14.292  1.00 70.75           N  
ATOM   1765  NH1 ARG B 222     -15.744  20.498  16.156  1.00 70.75           N  
ATOM   1766  NH2 ARG B 222     -16.915  20.955  14.239  1.00 70.75           N  
ATOM   1767  CZ  ARG B 222     -15.765  20.921  14.897  1.00 70.75           C  
ATOM   1768  N   HIS B 223     -11.029  20.304  10.551  1.00 71.92           N  
ATOM   1769  CA  HIS B 223     -11.822  19.836   9.420  1.00 71.92           C  
ATOM   1770  C   HIS B 223     -10.959  19.076   8.419  1.00 71.92           C  
ATOM   1771  CB  HIS B 223     -12.516  21.012   8.729  1.00 71.92           C  
ATOM   1772  O   HIS B 223     -11.450  18.187   7.719  1.00 71.92           O  
ATOM   1773  CG  HIS B 223     -13.666  21.570   9.505  1.00 71.92           C  
ATOM   1774  CD2 HIS B 223     -13.749  22.647  10.321  1.00 71.92           C  
ATOM   1775  ND1 HIS B 223     -14.920  20.999   9.491  1.00 71.92           N  
ATOM   1776  CE1 HIS B 223     -15.727  21.704  10.266  1.00 71.92           C  
ATOM   1777  NE2 HIS B 223     -15.041  22.709  10.782  1.00 71.92           N  
ATOM   1778  N   PHE B 224      -9.633  19.454   8.334  1.00 71.61           N  
ATOM   1779  CA  PHE B 224      -8.708  18.801   7.415  1.00 71.61           C  
ATOM   1780  C   PHE B 224      -7.432  18.383   8.137  1.00 71.61           C  
ATOM   1781  CB  PHE B 224      -8.368  19.727   6.243  1.00 71.61           C  
ATOM   1782  O   PHE B 224      -6.348  18.886   7.834  1.00 71.61           O  
ATOM   1783  CG  PHE B 224      -9.576  20.264   5.524  1.00 71.61           C  
ATOM   1784  CD1 PHE B 224     -10.281  19.469   4.629  1.00 71.61           C  
ATOM   1785  CD2 PHE B 224     -10.007  21.566   5.744  1.00 71.61           C  
ATOM   1786  CE1 PHE B 224     -11.399  19.963   3.962  1.00 71.61           C  
ATOM   1787  CE2 PHE B 224     -11.124  22.068   5.081  1.00 71.61           C  
ATOM   1788  CZ  PHE B 224     -11.818  21.265   4.190  1.00 71.61           C  
ATOM   1789  N   PRO B 225      -7.526  17.397   9.071  1.00 61.95           N  
ATOM   1790  CA  PRO B 225      -6.413  17.004   9.938  1.00 61.95           C  
ATOM   1791  C   PRO B 225      -5.255  16.377   9.164  1.00 61.95           C  
ATOM   1792  CB  PRO B 225      -7.049  15.986  10.889  1.00 61.95           C  
ATOM   1793  O   PRO B 225      -4.122  16.357   9.651  1.00 61.95           O  
ATOM   1794  CG  PRO B 225      -8.277  15.515  10.178  1.00 61.95           C  
ATOM   1795  CD  PRO B 225      -8.719  16.589   9.227  1.00 61.95           C  
ATOM   1796  N   ASN B 226      -5.584  16.002   7.926  1.00 55.95           N  
ATOM   1797  CA  ASN B 226      -4.556  15.319   7.149  1.00 55.95           C  
ATOM   1798  C   ASN B 226      -3.918  16.250   6.121  1.00 55.95           C  
ATOM   1799  CB  ASN B 226      -5.137  14.083   6.457  1.00 55.95           C  
ATOM   1800  O   ASN B 226      -3.146  15.806   5.270  1.00 55.95           O  
ATOM   1801  CG  ASN B 226      -5.594  13.024   7.441  1.00 55.95           C  
ATOM   1802  ND2 ASN B 226      -6.664  12.317   7.096  1.00 55.95           N  
ATOM   1803  OD1 ASN B 226      -4.991  12.844   8.502  1.00 55.95           O  
ATOM   1804  N   CYS B 227      -4.187  17.502   6.132  1.00 64.85           N  
ATOM   1805  CA  CYS B 227      -3.572  18.481   5.243  1.00 64.85           C  
ATOM   1806  C   CYS B 227      -2.084  18.629   5.539  1.00 64.85           C  
ATOM   1807  CB  CYS B 227      -4.265  19.837   5.377  1.00 64.85           C  
ATOM   1808  O   CYS B 227      -1.691  18.802   6.694  1.00 64.85           O  
ATOM   1809  SG  CYS B 227      -3.522  21.138   4.369  1.00 64.85           S  
ATOM   1810  N   PHE B 228      -1.354  18.608   4.445  1.00 59.76           N  
ATOM   1811  CA  PHE B 228       0.093  18.662   4.618  1.00 59.76           C  
ATOM   1812  C   PHE B 228       0.515  19.993   5.231  1.00 59.76           C  
ATOM   1813  CB  PHE B 228       0.805  18.452   3.278  1.00 59.76           C  
ATOM   1814  O   PHE B 228       1.478  20.051   5.998  1.00 59.76           O  
ATOM   1815  CG  PHE B 228       0.813  17.021   2.813  1.00 59.76           C  
ATOM   1816  CD1 PHE B 228       1.402  16.028   3.587  1.00 59.76           C  
ATOM   1817  CD2 PHE B 228       0.232  16.668   1.603  1.00 59.76           C  
ATOM   1818  CE1 PHE B 228       1.411  14.702   3.159  1.00 59.76           C  
ATOM   1819  CE2 PHE B 228       0.237  15.346   1.168  1.00 59.76           C  
ATOM   1820  CZ  PHE B 228       0.828  14.364   1.947  1.00 59.76           C  
ATOM   1821  N   PHE B 229      -0.196  21.014   4.932  1.00 64.46           N  
ATOM   1822  CA  PHE B 229       0.090  22.334   5.483  1.00 64.46           C  
ATOM   1823  C   PHE B 229      -0.165  22.360   6.985  1.00 64.46           C  
ATOM   1824  CB  PHE B 229      -0.758  23.403   4.787  1.00 64.46           C  
ATOM   1825  O   PHE B 229       0.653  22.875   7.750  1.00 64.46           O  
ATOM   1826  CG  PHE B 229      -0.420  24.810   5.200  1.00 64.46           C  
ATOM   1827  CD1 PHE B 229      -1.217  25.492   6.111  1.00 64.46           C  
ATOM   1828  CD2 PHE B 229       0.696  25.450   4.678  1.00 64.46           C  
ATOM   1829  CE1 PHE B 229      -0.907  26.795   6.495  1.00 64.46           C  
ATOM   1830  CE2 PHE B 229       1.013  26.752   5.057  1.00 64.46           C  
ATOM   1831  CZ  PHE B 229       0.210  27.422   5.965  1.00 64.46           C  
ATOM   1832  N   VAL B 230      -1.270  21.775   7.439  1.00 63.52           N  
ATOM   1833  CA  VAL B 230      -1.649  21.733   8.847  1.00 63.52           C  
ATOM   1834  C   VAL B 230      -0.669  20.854   9.621  1.00 63.52           C  
ATOM   1835  CB  VAL B 230      -3.092  21.211   9.031  1.00 63.52           C  
ATOM   1836  O   VAL B 230      -0.320  21.160  10.764  1.00 63.52           O  
ATOM   1837  CG1 VAL B 230      -3.399  20.982  10.509  1.00 63.52           C  
ATOM   1838  CG2 VAL B 230      -4.094  22.189   8.419  1.00 63.52           C  
ATOM   1839  N   LEU B 231      -0.125  19.899   8.977  1.00 49.57           N  
ATOM   1840  CA  LEU B 231       0.782  18.955   9.621  1.00 49.57           C  
ATOM   1841  C   LEU B 231       2.196  19.521   9.689  1.00 49.57           C  
ATOM   1842  CB  LEU B 231       0.789  17.621   8.869  1.00 49.57           C  
ATOM   1843  O   LEU B 231       3.059  18.967  10.375  1.00 49.57           O  
ATOM   1844  CG  LEU B 231      -0.494  16.793   8.946  1.00 49.57           C  
ATOM   1845  CD1 LEU B 231      -0.423  15.614   7.982  1.00 49.57           C  
ATOM   1846  CD2 LEU B 231      -0.734  16.309  10.373  1.00 49.57           C  
ATOM   1847  N   GLY B 232       2.466  20.927   9.367  1.00 48.43           N  
ATOM   1848  CA  GLY B 232       3.752  21.602   9.433  1.00 48.43           C  
ATOM   1849  C   GLY B 232       4.768  21.050   8.452  1.00 48.43           C  
ATOM   1850  O   GLY B 232       5.975  21.115   8.698  1.00 48.43           O  
ATOM   1851  N   ARG B 233       4.405  20.566   7.541  1.00 38.16           N  
ATOM   1852  CA  ARG B 233       5.316  19.966   6.571  1.00 38.16           C  
ATOM   1853  C   ARG B 233       5.758  20.989   5.530  1.00 38.16           C  
ATOM   1854  CB  ARG B 233       4.658  18.769   5.883  1.00 38.16           C  
ATOM   1855  O   ARG B 233       4.971  21.845   5.120  1.00 38.16           O  
ATOM   1856  CG  ARG B 233       4.530  17.542   6.771  1.00 38.16           C  
ATOM   1857  CD  ARG B 233       4.068  16.322   5.986  1.00 38.16           C  
ATOM   1858  NE  ARG B 233       3.829  15.177   6.860  1.00 38.16           N  
ATOM   1859  NH1 ARG B 233       3.671  13.638   5.144  1.00 38.16           N  
ATOM   1860  NH2 ARG B 233       3.436  12.962   7.321  1.00 38.16           N  
ATOM   1861  CZ  ARG B 233       3.646  13.928   6.440  1.00 38.16           C  
ATOM   1862  N   ASN B 234       7.254  21.443   5.668  1.00 31.40           N  
ATOM   1863  CA  ASN B 234       7.846  22.398   4.738  1.00 31.40           C  
ATOM   1864  C   ASN B 234       7.335  22.185   3.316  1.00 31.40           C  
ATOM   1865  CB  ASN B 234       9.373  22.306   4.773  1.00 31.40           C  
ATOM   1866  O   ASN B 234       7.404  21.075   2.786  1.00 31.40           O  
ATOM   1867  CG  ASN B 234      10.004  23.389   5.626  1.00 31.40           C  
ATOM   1868  ND2 ASN B 234      11.247  23.172   6.036  1.00 31.40           N  
ATOM   1869  OD1 ASN B 234       9.378  24.413   5.914  1.00 31.40           O  
ATOM   1870  N   LEU B 235       6.509  23.174   3.043  1.00 31.66           N  
ATOM   1871  CA  LEU B 235       6.095  23.178   1.644  1.00 31.66           C  
ATOM   1872  C   LEU B 235       7.210  23.706   0.748  1.00 31.66           C  
ATOM   1873  CB  LEU B 235       4.833  24.025   1.461  1.00 31.66           C  
ATOM   1874  O   LEU B 235       7.649  24.847   0.903  1.00 31.66           O  
ATOM   1875  CG  LEU B 235       3.577  23.536   2.184  1.00 31.66           C  
ATOM   1876  CD1 LEU B 235       2.479  24.592   2.113  1.00 31.66           C  
ATOM   1877  CD2 LEU B 235       3.096  22.217   1.588  1.00 31.66           C  
ATOM   1878  N   ASN B 236       8.482  23.178   0.766  1.00 26.73           N  
ATOM   1879  CA  ASN B 236       9.691  23.630   0.086  1.00 26.73           C  
ATOM   1880  C   ASN B 236       9.380  24.182  -1.302  1.00 26.73           C  
ATOM   1881  CB  ASN B 236      10.711  22.494  -0.011  1.00 26.73           C  
ATOM   1882  O   ASN B 236       9.077  23.422  -2.223  1.00 26.73           O  
ATOM   1883  CG  ASN B 236      11.638  22.437   1.187  1.00 26.73           C  
ATOM   1884  ND2 ASN B 236      12.291  21.297   1.379  1.00 26.73           N  
ATOM   1885  OD1 ASN B 236      11.766  23.410   1.935  1.00 26.73           O  
ATOM   1886  N   ILE B 237       8.925  25.482  -1.343  1.00 26.41           N  
ATOM   1887  CA  ILE B 237       8.786  26.051  -2.679  1.00 26.41           C  
ATOM   1888  C   ILE B 237      10.116  26.652  -3.126  1.00 26.41           C  
ATOM   1889  CB  ILE B 237       7.672  27.121  -2.724  1.00 26.41           C  
ATOM   1890  O   ILE B 237      10.684  27.502  -2.436  1.00 26.41           O  
ATOM   1891  CG1 ILE B 237       6.341  26.528  -2.248  1.00 26.41           C  
ATOM   1892  CG2 ILE B 237       7.539  27.703  -4.134  1.00 26.41           C  
ATOM   1893  CD1 ILE B 237       5.236  27.558  -2.059  1.00 26.41           C  
ATOM   1894  N   ARG B 238      11.028  26.071  -3.806  1.00 21.96           N  
ATOM   1895  CA  ARG B 238      12.262  26.640  -4.339  1.00 21.96           C  
ATOM   1896  C   ARG B 238      11.973  27.863  -5.203  1.00 21.96           C  
ATOM   1897  CB  ARG B 238      13.029  25.595  -5.151  1.00 21.96           C  
ATOM   1898  O   ARG B 238      11.167  27.796  -6.133  1.00 21.96           O  
ATOM   1899  CG  ARG B 238      14.284  25.079  -4.463  1.00 21.96           C  
ATOM   1900  CD  ARG B 238      14.999  24.032  -5.305  1.00 21.96           C  
ATOM   1901  NE  ARG B 238      16.403  23.904  -4.928  1.00 21.96           N  
ATOM   1902  NH1 ARG B 238      16.871  22.223  -6.442  1.00 21.96           N  
ATOM   1903  NH2 ARG B 238      18.517  23.015  -5.057  1.00 21.96           N  
ATOM   1904  CZ  ARG B 238      17.261  23.048  -5.477  1.00 21.96           C  
ATOM   1905  N   SER B 239      12.153  29.115  -4.709  1.00 23.22           N  
ATOM   1906  CA  SER B 239      12.164  30.406  -5.390  1.00 23.22           C  
ATOM   1907  C   SER B 239      13.230  30.447  -6.480  1.00 23.22           C  
ATOM   1908  CB  SER B 239      12.402  31.538  -4.390  1.00 23.22           C  
ATOM   1909  O   SER B 239      14.389  30.108  -6.235  1.00 23.22           O  
ATOM   1910  OG  SER B 239      11.652  32.687  -4.744  1.00 23.22           O  
ATOM   1911  N   GLU B 240      12.895  30.237  -7.744  1.00 22.47           N  
ATOM   1912  CA  GLU B 240      13.786  30.302  -8.899  1.00 22.47           C  
ATOM   1913  C   GLU B 240      14.510  31.644  -8.962  1.00 22.47           C  
ATOM   1914  CB  GLU B 240      13.005  30.064 -10.194  1.00 22.47           C  
ATOM   1915  O   GLU B 240      15.463  31.805  -9.727  1.00 22.47           O  
ATOM   1916  CG  GLU B 240      12.730  28.596 -10.486  1.00 22.47           C  
ATOM   1917  CD  GLU B 240      12.433  28.321 -11.951  1.00 22.47           C  
ATOM   1918  OE1 GLU B 240      12.385  27.135 -12.348  1.00 22.47           O  
ATOM   1919  OE2 GLU B 240      12.249  29.300 -12.709  1.00 22.47           O  
ATOM   1920  N   SER B 241      13.943  32.878  -8.622  1.00 24.65           N  
ATOM   1921  CA  SER B 241      14.360  34.151  -9.200  1.00 24.65           C  
ATOM   1922  C   SER B 241      15.738  34.563  -8.694  1.00 24.65           C  
ATOM   1923  CB  SER B 241      13.342  35.246  -8.879  1.00 24.65           C  
ATOM   1924  O   SER B 241      15.850  35.367  -7.767  1.00 24.65           O  
ATOM   1925  OG  SER B 241      13.159  35.367  -7.479  1.00 24.65           O  
ATOM   1926  N   ASP B 242      16.707  33.682  -8.382  1.00 22.96           N  
ATOM   1927  CA  ASP B 242      17.831  34.399  -7.787  1.00 22.96           C  
ATOM   1928  C   ASP B 242      18.515  35.297  -8.815  1.00 22.96           C  
ATOM   1929  CB  ASP B 242      18.841  33.415  -7.193  1.00 22.96           C  
ATOM   1930  O   ASP B 242      19.647  35.738  -8.606  1.00 22.96           O  
ATOM   1931  CG  ASP B 242      18.612  33.151  -5.715  1.00 22.96           C  
ATOM   1932  OD1 ASP B 242      17.932  33.961  -5.048  1.00 22.96           O  
ATOM   1933  OD2 ASP B 242      19.120  32.126  -5.211  1.00 22.96           O  
ATOM   1934  N   ALA B 243      18.194  35.274 -10.157  1.00 22.10           N  
ATOM   1935  CA  ALA B 243      19.257  35.935 -10.909  1.00 22.10           C  
ATOM   1936  C   ALA B 243      19.451  37.373 -10.437  1.00 22.10           C  
ATOM   1937  CB  ALA B 243      18.947  35.907 -12.404  1.00 22.10           C  
ATOM   1938  O   ALA B 243      20.567  37.897 -10.466  1.00 22.10           O  
ATOM   1939  N   VAL B 244      18.391  38.283 -10.546  1.00 21.68           N  
ATOM   1940  CA  VAL B 244      18.790  39.686 -10.570  1.00 21.68           C  
ATOM   1941  C   VAL B 244      19.577  40.020  -9.304  1.00 21.68           C  
ATOM   1942  CB  VAL B 244      17.568  40.622 -10.701  1.00 21.68           C  
ATOM   1943  O   VAL B 244      19.103  39.783  -8.191  1.00 21.68           O  
ATOM   1944  CG1 VAL B 244      18.011  42.083 -10.759  1.00 21.68           C  
ATOM   1945  CG2 VAL B 244      16.749  40.259 -11.938  1.00 21.68           C  
ATOM   1946  N   SER B 245      20.898  39.987  -9.408  1.00 21.87           N  
ATOM   1947  CA  SER B 245      21.831  40.370  -8.354  1.00 21.87           C  
ATOM   1948  C   SER B 245      21.492  41.746  -7.790  1.00 21.87           C  
ATOM   1949  CB  SER B 245      23.267  40.366  -8.881  1.00 21.87           C  
ATOM   1950  O   SER B 245      22.216  42.269  -6.940  1.00 21.87           O  
ATOM   1951  OG  SER B 245      23.453  41.391  -9.841  1.00 21.87           O  
ATOM   1952  N   SER B 246      20.954  42.721  -8.693  1.00 21.03           N  
ATOM   1953  CA  SER B 246      21.472  43.980  -8.169  1.00 21.03           C  
ATOM   1954  C   SER B 246      21.262  44.080  -6.662  1.00 21.03           C  
ATOM   1955  CB  SER B 246      20.802  45.166  -8.864  1.00 21.03           C  
ATOM   1956  O   SER B 246      20.629  43.210  -6.059  1.00 21.03           O  
ATOM   1957  OG  SER B 246      19.407  44.952  -8.993  1.00 21.03           O  
ATOM   1958  N   ASP B 247      20.991  45.394  -6.268  1.00 19.46           N  
ATOM   1959  CA  ASP B 247      21.111  46.026  -4.958  1.00 19.46           C  
ATOM   1960  C   ASP B 247      20.056  45.492  -3.992  1.00 19.46           C  
ATOM   1961  CB  ASP B 247      20.988  47.546  -5.082  1.00 19.46           C  
ATOM   1962  O   ASP B 247      19.083  46.183  -3.682  1.00 19.46           O  
ATOM   1963  CG  ASP B 247      22.334  48.250  -5.098  1.00 19.46           C  
ATOM   1964  OD1 ASP B 247      23.352  47.629  -4.724  1.00 19.46           O  
ATOM   1965  OD2 ASP B 247      22.376  49.438  -5.486  1.00 19.46           O  
ATOM   1966  N   ARG B 248      19.591  44.297  -4.272  1.00 21.87           N  
ATOM   1967  CA  ARG B 248      18.393  44.070  -3.470  1.00 21.87           C  
ATOM   1968  C   ARG B 248      18.686  44.249  -1.984  1.00 21.87           C  
ATOM   1969  CB  ARG B 248      17.830  42.671  -3.728  1.00 21.87           C  
ATOM   1970  O   ARG B 248      19.188  43.332  -1.330  1.00 21.87           O  
ATOM   1971  CG  ARG B 248      17.077  42.543  -5.043  1.00 21.87           C  
ATOM   1972  CD  ARG B 248      16.304  41.234  -5.126  1.00 21.87           C  
ATOM   1973  NE  ARG B 248      15.526  41.144  -6.358  1.00 21.87           N  
ATOM   1974  NH1 ARG B 248      14.736  39.012  -5.947  1.00 21.87           N  
ATOM   1975  NH2 ARG B 248      14.129  40.116  -7.863  1.00 21.87           N  
ATOM   1976  CZ  ARG B 248      14.799  40.091  -6.720  1.00 21.87           C  
ATOM   1977  N   ASN B 249      19.406  45.264  -1.701  1.00 20.44           N  
ATOM   1978  CA  ASN B 249      19.436  45.259  -0.242  1.00 20.44           C  
ATOM   1979  C   ASN B 249      18.029  45.223   0.347  1.00 20.44           C  
ATOM   1980  CB  ASN B 249      20.200  46.476   0.283  1.00 20.44           C  
ATOM   1981  O   ASN B 249      17.495  46.256   0.755  1.00 20.44           O  
ATOM   1982  CG  ASN B 249      21.649  46.163   0.601  1.00 20.44           C  
ATOM   1983  ND2 ASN B 249      22.405  47.183   0.989  1.00 20.44           N  
ATOM   1984  OD1 ASN B 249      22.085  45.013   0.499  1.00 20.44           O  
ATOM   1985  N   PHE B 250      16.967  44.810  -0.476  1.00 19.99           N  
ATOM   1986  CA  PHE B 250      15.839  45.132   0.391  1.00 19.99           C  
ATOM   1987  C   PHE B 250      16.010  44.489   1.763  1.00 19.99           C  
ATOM   1988  CB  PHE B 250      14.523  44.673  -0.243  1.00 19.99           C  
ATOM   1989  O   PHE B 250      16.457  43.345   1.867  1.00 19.99           O  
ATOM   1990  CG  PHE B 250      13.782  45.767  -0.964  1.00 19.99           C  
ATOM   1991  CD1 PHE B 250      12.878  46.575  -0.287  1.00 19.99           C  
ATOM   1992  CD2 PHE B 250      13.992  45.987  -2.319  1.00 19.99           C  
ATOM   1993  CE1 PHE B 250      12.191  47.589  -0.952  1.00 19.99           C  
ATOM   1994  CE2 PHE B 250      13.309  46.997  -2.990  1.00 19.99           C  
ATOM   1995  CZ  PHE B 250      12.408  47.797  -2.305  1.00 19.99           C  
ATOM   1996  N   PRO B 251      15.970  45.253   2.706  1.00 20.71           N  
ATOM   1997  CA  PRO B 251      16.028  44.686   4.056  1.00 20.71           C  
ATOM   1998  C   PRO B 251      14.979  43.600   4.285  1.00 20.71           C  
ATOM   1999  CB  PRO B 251      15.768  45.895   4.958  1.00 20.71           C  
ATOM   2000  O   PRO B 251      13.935  43.597   3.629  1.00 20.71           O  
ATOM   2001  CG  PRO B 251      15.241  46.950   4.040  1.00 20.71           C  
ATOM   2002  CD  PRO B 251      15.387  46.468   2.625  1.00 20.71           C  
ATOM   2003  N   ASN B 252      15.258  42.267   4.302  1.00 23.91           N  
ATOM   2004  CA  ASN B 252      14.550  41.105   4.828  1.00 23.91           C  
ATOM   2005  C   ASN B 252      13.569  41.498   5.929  1.00 23.91           C  
ATOM   2006  CB  ASN B 252      15.540  40.061   5.346  1.00 23.91           C  
ATOM   2007  O   ASN B 252      13.952  41.610   7.095  1.00 23.91           O  
ATOM   2008  CG  ASN B 252      15.973  39.082   4.272  1.00 23.91           C  
ATOM   2009  ND2 ASN B 252      17.091  38.405   4.503  1.00 23.91           N  
ATOM   2010  OD1 ASN B 252      15.308  38.937   3.243  1.00 23.91           O  
ATOM   2011  N   SER B 253      12.703  42.387   5.581  1.00 28.01           N  
ATOM   2012  CA  SER B 253      11.814  42.714   6.692  1.00 28.01           C  
ATOM   2013  C   SER B 253      11.118  41.467   7.228  1.00 28.01           C  
ATOM   2014  CB  SER B 253      10.771  43.744   6.258  1.00 28.01           C  
ATOM   2015  O   SER B 253      10.563  41.485   8.329  1.00 28.01           O  
ATOM   2016  OG  SER B 253       9.629  43.105   5.712  1.00 28.01           O  
ATOM   2017  N   THR B 254      10.630  40.599   6.198  1.00 33.61           N  
ATOM   2018  CA  THR B 254       9.674  39.622   6.707  1.00 33.61           C  
ATOM   2019  C   THR B 254      10.326  38.719   7.750  1.00 33.61           C  
ATOM   2020  CB  THR B 254       9.095  38.761   5.569  1.00 33.61           C  
ATOM   2021  O   THR B 254       9.665  37.856   8.332  1.00 33.61           O  
ATOM   2022  CG2 THR B 254       7.896  39.443   4.919  1.00 33.61           C  
ATOM   2023  OG1 THR B 254      10.106  38.550   4.576  1.00 33.61           O  
ATOM   2024  N   ASN B 255      11.620  38.587   7.642  1.00 41.42           N  
ATOM   2025  CA  ASN B 255      12.434  37.838   8.594  1.00 41.42           C  
ATOM   2026  C   ASN B 255      12.465  38.516   9.960  1.00 41.42           C  
ATOM   2027  CB  ASN B 255      13.855  37.656   8.058  1.00 41.42           C  
ATOM   2028  O   ASN B 255      13.297  38.181  10.805  1.00 41.42           O  
ATOM   2029  CG  ASN B 255      13.991  36.441   7.161  1.00 41.42           C  
ATOM   2030  ND2 ASN B 255      15.041  36.418   6.349  1.00 41.42           N  
ATOM   2031  OD1 ASN B 255      13.159  35.531   7.199  1.00 41.42           O  
ATOM   2032  N   LEU B 256      11.585  39.436  10.053  1.00 46.57           N  
ATOM   2033  CA  LEU B 256      11.793  40.208  11.273  1.00 46.57           C  
ATOM   2034  C   LEU B 256      10.911  39.687  12.403  1.00 46.57           C  
ATOM   2035  CB  LEU B 256      11.503  41.691  11.025  1.00 46.57           C  
ATOM   2036  O   LEU B 256       9.762  39.305  12.173  1.00 46.57           O  
ATOM   2037  CG  LEU B 256      12.721  42.606  10.885  1.00 46.57           C  
ATOM   2038  CD1 LEU B 256      13.211  42.618   9.440  1.00 46.57           C  
ATOM   2039  CD2 LEU B 256      12.386  44.017  11.353  1.00 46.57           C  
ATOM   2040  N   PRO B 257      11.452  39.352  13.455  1.00 66.09           N  
ATOM   2041  CA  PRO B 257      10.680  38.996  14.648  1.00 66.09           C  
ATOM   2042  C   PRO B 257       9.495  39.929  14.883  1.00 66.09           C  
ATOM   2043  CB  PRO B 257      11.703  39.116  15.780  1.00 66.09           C  
ATOM   2044  O   PRO B 257       9.573  41.122  14.577  1.00 66.09           O  
ATOM   2045  CG  PRO B 257      12.983  39.483  15.100  1.00 66.09           C  
ATOM   2046  CD  PRO B 257      12.701  39.710  13.643  1.00 66.09           C  
ATOM   2047  N   ARG B 258       8.308  39.412  15.057  1.00 67.69           N  
ATOM   2048  CA  ARG B 258       7.113  40.192  15.361  1.00 67.69           C  
ATOM   2049  C   ARG B 258       7.396  41.227  16.446  1.00 67.69           C  
ATOM   2050  CB  ARG B 258       5.968  39.276  15.797  1.00 67.69           C  
ATOM   2051  O   ARG B 258       6.842  42.327  16.421  1.00 67.69           O  
ATOM   2052  CG  ARG B 258       4.914  39.053  14.723  1.00 67.69           C  
ATOM   2053  CD  ARG B 258       3.631  38.475  15.303  1.00 67.69           C  
ATOM   2054  NE  ARG B 258       2.477  38.772  14.461  1.00 67.69           N  
ATOM   2055  NH1 ARG B 258       1.253  36.931  15.131  1.00 67.69           N  
ATOM   2056  NH2 ARG B 258       0.382  38.395  13.597  1.00 67.69           N  
ATOM   2057  CZ  ARG B 258       1.373  38.032  14.398  1.00 67.69           C  
ATOM   2058  N   ASN B 259       8.189  40.787  17.398  1.00 78.77           N  
ATOM   2059  CA  ASN B 259       8.650  41.715  18.425  1.00 78.77           C  
ATOM   2060  C   ASN B 259      10.174  41.786  18.473  1.00 78.77           C  
ATOM   2061  CB  ASN B 259       8.094  41.321  19.795  1.00 78.77           C  
ATOM   2062  O   ASN B 259      10.802  41.166  19.333  1.00 78.77           O  
ATOM   2063  CG  ASN B 259       8.169  42.450  20.803  1.00 78.77           C  
ATOM   2064  ND2 ASN B 259       7.483  42.288  21.928  1.00 78.77           N  
ATOM   2065  OD1 ASN B 259       8.838  43.461  20.573  1.00 78.77           O  
ATOM   2066  N   PRO B 260      10.650  42.620  17.569  1.00 80.09           N  
ATOM   2067  CA  PRO B 260      12.106  42.714  17.437  1.00 80.09           C  
ATOM   2068  C   PRO B 260      12.788  43.154  18.731  1.00 80.09           C  
ATOM   2069  CB  PRO B 260      12.293  43.762  16.337  1.00 80.09           C  
ATOM   2070  O   PRO B 260      13.948  42.808  18.970  1.00 80.09           O  
ATOM   2071  CG  PRO B 260      10.912  44.047  15.841  1.00 80.09           C  
ATOM   2072  CD  PRO B 260       9.930  43.352  16.740  1.00 80.09           C  
ATOM   2073  N   SER B 261      12.065  43.925  19.522  1.00 78.62           N  
ATOM   2074  CA  SER B 261      12.629  44.388  20.786  1.00 78.62           C  
ATOM   2075  C   SER B 261      12.895  43.222  21.732  1.00 78.62           C  
ATOM   2076  CB  SER B 261      11.691  45.393  21.455  1.00 78.62           C  
ATOM   2077  O   SER B 261      13.702  43.338  22.657  1.00 78.62           O  
ATOM   2078  OG  SER B 261      10.428  44.806  21.718  1.00 78.62           O  
ATOM   2079  N   MET B 262      12.267  42.095  21.445  1.00 86.97           N  
ATOM   2080  CA  MET B 262      12.419  40.916  22.293  1.00 86.97           C  
ATOM   2081  C   MET B 262      13.314  39.877  21.626  1.00 86.97           C  
ATOM   2082  CB  MET B 262      11.054  40.303  22.612  1.00 86.97           C  
ATOM   2083  O   MET B 262      13.370  38.727  22.064  1.00 86.97           O  
ATOM   2084  CG  MET B 262      10.144  41.217  23.416  1.00 86.97           C  
ATOM   2085  SD  MET B 262      10.855  41.655  25.051  1.00 86.97           S  
ATOM   2086  CE  MET B 262       9.558  42.758  25.678  1.00 86.97           C  
ATOM   2087  N   ALA B 263      13.978  40.261  20.636  1.00 86.30           N  
ATOM   2088  CA  ALA B 263      14.802  39.329  19.871  1.00 86.30           C  
ATOM   2089  C   ALA B 263      15.994  38.849  20.694  1.00 86.30           C  
ATOM   2090  CB  ALA B 263      15.282  39.982  18.577  1.00 86.30           C  
ATOM   2091  O   ALA B 263      16.408  37.692  20.583  1.00 86.30           O  
ATOM   2092  N   ASP B 264      16.456  39.652  21.640  1.00 84.95           N  
ATOM   2093  CA  ASP B 264      17.594  39.328  22.495  1.00 84.95           C  
ATOM   2094  C   ASP B 264      17.147  38.556  23.735  1.00 84.95           C  
ATOM   2095  CB  ASP B 264      18.336  40.601  22.907  1.00 84.95           C  
ATOM   2096  O   ASP B 264      16.143  38.904  24.360  1.00 84.95           O  
ATOM   2097  CG  ASP B 264      19.789  40.349  23.271  1.00 84.95           C  
ATOM   2098  OD1 ASP B 264      20.349  39.310  22.859  1.00 84.95           O  
ATOM   2099  OD2 ASP B 264      20.377  41.195  23.978  1.00 84.95           O  
ATOM   2100  N   TYR B 265      17.917  37.465  24.037  1.00 90.02           N  
ATOM   2101  CA  TYR B 265      17.602  36.635  25.194  1.00 90.02           C  
ATOM   2102  C   TYR B 265      17.467  37.484  26.453  1.00 90.02           C  
ATOM   2103  CB  TYR B 265      18.679  35.566  25.398  1.00 90.02           C  
ATOM   2104  O   TYR B 265      16.526  37.307  27.230  1.00 90.02           O  
ATOM   2105  CG  TYR B 265      18.503  34.760  26.663  1.00 90.02           C  
ATOM   2106  CD1 TYR B 265      19.203  35.085  27.822  1.00 90.02           C  
ATOM   2107  CD2 TYR B 265      17.638  33.672  26.700  1.00 90.02           C  
ATOM   2108  CE1 TYR B 265      19.045  34.345  28.989  1.00 90.02           C  
ATOM   2109  CE2 TYR B 265      17.472  32.924  27.861  1.00 90.02           C  
ATOM   2110  OH  TYR B 265      18.019  32.531  30.151  1.00 90.02           O  
ATOM   2111  CZ  TYR B 265      18.179  33.268  28.999  1.00 90.02           C  
ATOM   2112  N   GLU B 266      18.387  38.432  26.681  1.00 84.63           N  
ATOM   2113  CA  GLU B 266      18.405  39.262  27.882  1.00 84.63           C  
ATOM   2114  C   GLU B 266      17.133  40.097  27.994  1.00 84.63           C  
ATOM   2115  CB  GLU B 266      19.635  40.173  27.888  1.00 84.63           C  
ATOM   2116  O   GLU B 266      16.609  40.296  29.092  1.00 84.63           O  
ATOM   2117  CG  GLU B 266      20.938  39.445  28.185  1.00 84.63           C  
ATOM   2118  CD  GLU B 266      20.943  38.750  29.537  1.00 84.63           C  
ATOM   2119  OE1 GLU B 266      21.672  37.746  29.701  1.00 84.63           O  
ATOM   2120  OE2 GLU B 266      20.211  39.214  30.440  1.00 84.63           O  
ATOM   2121  N   ALA B 267      16.706  40.545  26.817  1.00 86.99           N  
ATOM   2122  CA  ALA B 267      15.472  41.325  26.804  1.00 86.99           C  
ATOM   2123  C   ALA B 267      14.278  40.471  27.222  1.00 86.99           C  
ATOM   2124  CB  ALA B 267      15.235  41.923  25.419  1.00 86.99           C  
ATOM   2125  O   ALA B 267      13.412  40.927  27.972  1.00 86.99           O  
ATOM   2126  N   ARG B 268      14.257  39.251  26.799  1.00 91.63           N  
ATOM   2127  CA  ARG B 268      13.153  38.348  27.108  1.00 91.63           C  
ATOM   2128  C   ARG B 268      13.159  37.960  28.583  1.00 91.63           C  
ATOM   2129  CB  ARG B 268      13.223  37.093  26.236  1.00 91.63           C  
ATOM   2130  O   ARG B 268      12.122  38.013  29.248  1.00 91.63           O  
ATOM   2131  CG  ARG B 268      13.006  37.359  24.754  1.00 91.63           C  
ATOM   2132  CD  ARG B 268      12.816  36.067  23.971  1.00 91.63           C  
ATOM   2133  NE  ARG B 268      14.048  35.286  23.913  1.00 91.63           N  
ATOM   2134  NH1 ARG B 268      14.636  35.988  21.792  1.00 91.63           N  
ATOM   2135  NH2 ARG B 268      15.977  34.519  22.931  1.00 91.63           N  
ATOM   2136  CZ  ARG B 268      14.884  35.266  22.879  1.00 91.63           C  
ATOM   2137  N   ILE B 269      14.330  37.558  29.071  1.00 87.41           N  
ATOM   2138  CA  ILE B 269      14.440  37.071  30.442  1.00 87.41           C  
ATOM   2139  C   ILE B 269      14.074  38.187  31.418  1.00 87.41           C  
ATOM   2140  CB  ILE B 269      15.861  36.542  30.741  1.00 87.41           C  
ATOM   2141  O   ILE B 269      13.530  37.926  32.493  1.00 87.41           O  
ATOM   2142  CG1 ILE B 269      15.841  35.618  31.964  1.00 87.41           C  
ATOM   2143  CG2 ILE B 269      16.837  37.704  30.948  1.00 87.41           C  
ATOM   2144  CD1 ILE B 269      15.099  34.308  31.738  1.00 87.41           C  
ATOM   2145  N   PHE B 270      14.312  39.418  30.981  1.00 85.54           N  
ATOM   2146  CA  PHE B 270      13.995  40.569  31.818  1.00 85.54           C  
ATOM   2147  C   PHE B 270      12.493  40.666  32.059  1.00 85.54           C  
ATOM   2148  CB  PHE B 270      14.507  41.861  31.173  1.00 85.54           C  
ATOM   2149  O   PHE B 270      12.058  41.087  33.133  1.00 85.54           O  
ATOM   2150  CG  PHE B 270      14.350  43.078  32.045  1.00 85.54           C  
ATOM   2151  CD1 PHE B 270      13.280  43.945  31.865  1.00 85.54           C  
ATOM   2152  CD2 PHE B 270      15.274  43.354  33.044  1.00 85.54           C  
ATOM   2153  CE1 PHE B 270      13.132  45.072  32.670  1.00 85.54           C  
ATOM   2154  CE2 PHE B 270      15.133  44.479  33.852  1.00 85.54           C  
ATOM   2155  CZ  PHE B 270      14.062  45.337  33.663  1.00 85.54           C  
ATOM   2156  N   THR B 271      11.644  40.302  31.187  1.00 87.69           N  
ATOM   2157  CA  THR B 271      10.191  40.401  31.281  1.00 87.69           C  
ATOM   2158  C   THR B 271       9.651  39.437  32.333  1.00 87.69           C  
ATOM   2159  CB  THR B 271       9.523  40.112  29.924  1.00 87.69           C  
ATOM   2160  O   THR B 271       8.515  39.582  32.790  1.00 87.69           O  
ATOM   2161  CG2 THR B 271       9.991  41.098  28.859  1.00 87.69           C  
ATOM   2162  OG1 THR B 271       9.856  38.782  29.507  1.00 87.69           O  
ATOM   2163  N   PHE B 272      10.495  38.481  32.684  1.00 85.52           N  
ATOM   2164  CA  PHE B 272      10.060  37.475  33.645  1.00 85.52           C  
ATOM   2165  C   PHE B 272      10.422  37.892  35.066  1.00 85.52           C  
ATOM   2166  CB  PHE B 272      10.685  36.114  33.322  1.00 85.52           C  
ATOM   2167  O   PHE B 272      10.466  37.056  35.971  1.00 85.52           O  
ATOM   2168  CG  PHE B 272      10.144  35.480  32.069  1.00 85.52           C  
ATOM   2169  CD1 PHE B 272       8.933  34.800  32.085  1.00 85.52           C  
ATOM   2170  CD2 PHE B 272      10.848  35.565  30.874  1.00 85.52           C  
ATOM   2171  CE1 PHE B 272       8.430  34.212  30.926  1.00 85.52           C  
ATOM   2172  CE2 PHE B 272      10.351  34.980  29.713  1.00 85.52           C  
ATOM   2173  CZ  PHE B 272       9.143  34.304  29.741  1.00 85.52           C  
ATOM   2174  N   GLY B 273      10.728  39.075  35.409  1.00 75.79           N  
ATOM   2175  CA  GLY B 273      11.136  39.594  36.705  1.00 75.79           C  
ATOM   2176  C   GLY B 273      10.165  39.248  37.818  1.00 75.79           C  
ATOM   2177  O   GLY B 273      10.581  38.910  38.928  1.00 75.79           O  
ATOM   2178  N   THR B 274       8.864  39.295  37.549  1.00 70.79           N  
ATOM   2179  CA  THR B 274       7.832  39.018  38.543  1.00 70.79           C  
ATOM   2180  C   THR B 274       7.250  37.621  38.344  1.00 70.79           C  
ATOM   2181  CB  THR B 274       6.702  40.062  38.480  1.00 70.79           C  
ATOM   2182  O   THR B 274       6.146  37.331  38.808  1.00 70.79           O  
ATOM   2183  CG2 THR B 274       7.183  41.424  38.967  1.00 70.79           C  
ATOM   2184  OG1 THR B 274       6.247  40.184  37.126  1.00 70.79           O  
ATOM   2185  N   TRP B 275       8.009  36.713  37.615  1.00 79.35           N  
ATOM   2186  CA  TRP B 275       7.539  35.383  37.243  1.00 79.35           C  
ATOM   2187  C   TRP B 275       7.524  34.453  38.452  1.00 79.35           C  
ATOM   2188  CB  TRP B 275       8.419  34.791  36.139  1.00 79.35           C  
ATOM   2189  O   TRP B 275       8.560  34.229  39.083  1.00 79.35           O  
ATOM   2190  CG  TRP B 275       7.860  33.546  35.517  1.00 79.35           C  
ATOM   2191  CD1 TRP B 275       8.291  32.263  35.711  1.00 79.35           C  
ATOM   2192  CD2 TRP B 275       6.769  33.467  34.595  1.00 79.35           C  
ATOM   2193  CE2 TRP B 275       6.592  32.104  34.272  1.00 79.35           C  
ATOM   2194  CE3 TRP B 275       5.921  34.419  34.011  1.00 79.35           C  
ATOM   2195  NE1 TRP B 275       7.532  31.391  34.965  1.00 79.35           N  
ATOM   2196  CH2 TRP B 275       4.785  32.619  32.832  1.00 79.35           C  
ATOM   2197  CZ2 TRP B 275       5.600  31.668  33.390  1.00 79.35           C  
ATOM   2198  CZ3 TRP B 275       4.936  33.983  33.133  1.00 79.35           C  
ATOM   2199  N   ILE B 276       6.380  34.023  39.001  1.00 71.37           N  
ATOM   2200  CA  ILE B 276       6.255  33.224  40.215  1.00 71.37           C  
ATOM   2201  C   ILE B 276       5.677  31.852  39.874  1.00 71.37           C  
ATOM   2202  CB  ILE B 276       5.373  33.930  41.269  1.00 71.37           C  
ATOM   2203  O   ILE B 276       5.406  31.046  40.766  1.00 71.37           O  
ATOM   2204  CG1 ILE B 276       4.004  34.279  40.672  1.00 71.37           C  
ATOM   2205  CG2 ILE B 276       6.071  35.183  41.806  1.00 71.37           C  
ATOM   2206  CD1 ILE B 276       2.957  34.665  41.708  1.00 71.37           C  
ATOM   2207  N   TYR B 277       5.530  31.492  38.574  1.00 78.29           N  
ATOM   2208  CA  TYR B 277       4.850  30.271  38.157  1.00 78.29           C  
ATOM   2209  C   TYR B 277       5.838  29.119  38.012  1.00 78.29           C  
ATOM   2210  CB  TYR B 277       4.110  30.493  36.834  1.00 78.29           C  
ATOM   2211  O   TYR B 277       7.053  29.326  38.054  1.00 78.29           O  
ATOM   2212  CG  TYR B 277       3.118  31.629  36.877  1.00 78.29           C  
ATOM   2213  CD1 TYR B 277       1.865  31.464  37.465  1.00 78.29           C  
ATOM   2214  CD2 TYR B 277       3.429  32.869  36.330  1.00 78.29           C  
ATOM   2215  CE1 TYR B 277       0.947  32.508  37.505  1.00 78.29           C  
ATOM   2216  CE2 TYR B 277       2.518  33.920  36.364  1.00 78.29           C  
ATOM   2217  OH  TYR B 277       0.376  34.766  36.990  1.00 78.29           O  
ATOM   2218  CZ  TYR B 277       1.282  33.730  36.953  1.00 78.29           C  
ATOM   2219  N   SER B 278       5.317  27.964  37.940  1.00 73.66           N  
ATOM   2220  CA  SER B 278       6.075  26.730  38.118  1.00 73.66           C  
ATOM   2221  C   SER B 278       7.020  26.488  36.945  1.00 73.66           C  
ATOM   2222  CB  SER B 278       5.130  25.538  38.276  1.00 73.66           C  
ATOM   2223  O   SER B 278       8.100  25.920  37.119  1.00 73.66           O  
ATOM   2224  OG  SER B 278       4.191  25.497  37.215  1.00 73.66           O  
ATOM   2225  N   VAL B 279       6.775  26.932  35.809  1.00 76.29           N  
ATOM   2226  CA  VAL B 279       7.607  26.680  34.637  1.00 76.29           C  
ATOM   2227  C   VAL B 279       8.845  27.573  34.681  1.00 76.29           C  
ATOM   2228  CB  VAL B 279       6.826  26.915  33.325  1.00 76.29           C  
ATOM   2229  O   VAL B 279       8.763  28.739  35.075  1.00 76.29           O  
ATOM   2230  CG1 VAL B 279       7.732  26.710  32.113  1.00 76.29           C  
ATOM   2231  CG2 VAL B 279       5.614  25.988  33.253  1.00 76.29           C  
ATOM   2232  N   ASN B 280       9.984  26.967  34.362  1.00 81.45           N  
ATOM   2233  CA  ASN B 280      11.275  27.640  34.453  1.00 81.45           C  
ATOM   2234  C   ASN B 280      11.359  28.824  33.494  1.00 81.45           C  
ATOM   2235  CB  ASN B 280      12.415  26.656  34.183  1.00 81.45           C  
ATOM   2236  O   ASN B 280      11.182  28.662  32.285  1.00 81.45           O  
ATOM   2237  CG  ASN B 280      13.781  27.257  34.448  1.00 81.45           C  
ATOM   2238  ND2 ASN B 280      14.549  26.620  35.325  1.00 81.45           N  
ATOM   2239  OD1 ASN B 280      14.144  28.285  33.871  1.00 81.45           O  
ATOM   2240  N   LYS B 281      11.582  29.950  34.031  1.00 86.39           N  
ATOM   2241  CA  LYS B 281      11.595  31.191  33.261  1.00 86.39           C  
ATOM   2242  C   LYS B 281      12.735  31.195  32.246  1.00 86.39           C  
ATOM   2243  CB  LYS B 281      11.718  32.398  34.192  1.00 86.39           C  
ATOM   2244  O   LYS B 281      12.593  31.738  31.148  1.00 86.39           O  
ATOM   2245  CG  LYS B 281      12.977  32.396  35.047  1.00 86.39           C  
ATOM   2246  CD  LYS B 281      13.001  33.576  36.009  1.00 86.39           C  
ATOM   2247  CE  LYS B 281      14.240  33.552  36.894  1.00 86.39           C  
ATOM   2248  NZ  LYS B 281      14.264  34.703  37.845  1.00 86.39           N  
ATOM   2249  N   GLU B 282      13.863  30.566  32.660  1.00 87.26           N  
ATOM   2250  CA  GLU B 282      15.011  30.511  31.759  1.00 87.26           C  
ATOM   2251  C   GLU B 282      14.708  29.656  30.532  1.00 87.26           C  
ATOM   2252  CB  GLU B 282      16.242  29.967  32.489  1.00 87.26           C  
ATOM   2253  O   GLU B 282      15.094  30.006  29.414  1.00 87.26           O  
ATOM   2254  CG  GLU B 282      16.808  30.919  33.532  1.00 87.26           C  
ATOM   2255  CD  GLU B 282      16.073  30.857  34.862  1.00 87.26           C  
ATOM   2256  OE1 GLU B 282      16.333  31.711  35.740  1.00 87.26           O  
ATOM   2257  OE2 GLU B 282      15.231  29.947  35.028  1.00 87.26           O  
ATOM   2258  N   GLN B 283      13.910  28.604  30.754  1.00 88.53           N  
ATOM   2259  CA  GLN B 283      13.535  27.719  29.655  1.00 88.53           C  
ATOM   2260  C   GLN B 283      12.524  28.390  28.730  1.00 88.53           C  
ATOM   2261  CB  GLN B 283      12.965  26.406  30.193  1.00 88.53           C  
ATOM   2262  O   GLN B 283      12.584  28.221  27.510  1.00 88.53           O  
ATOM   2263  CG  GLN B 283      14.028  25.402  30.617  1.00 88.53           C  
ATOM   2264  CD  GLN B 283      13.454  24.029  30.912  1.00 88.53           C  
ATOM   2265  NE2 GLN B 283      14.330  23.058  31.147  1.00 88.53           N  
ATOM   2266  OE1 GLN B 283      12.233  23.842  30.929  1.00 88.53           O  
ATOM   2267  N   LEU B 284      11.666  29.125  29.221  1.00 90.54           N  
ATOM   2268  CA  LEU B 284      10.674  29.866  28.450  1.00 90.54           C  
ATOM   2269  C   LEU B 284      11.344  30.911  27.564  1.00 90.54           C  
ATOM   2270  CB  LEU B 284       9.665  30.542  29.383  1.00 90.54           C  
ATOM   2271  O   LEU B 284      11.040  31.008  26.373  1.00 90.54           O  
ATOM   2272  CG  LEU B 284       8.568  29.646  29.960  1.00 90.54           C  
ATOM   2273  CD1 LEU B 284       7.904  30.322  31.154  1.00 90.54           C  
ATOM   2274  CD2 LEU B 284       7.537  29.306  28.889  1.00 90.54           C  
ATOM   2275  N   ALA B 285      12.259  31.643  28.163  1.00 91.36           N  
ATOM   2276  CA  ALA B 285      12.965  32.685  27.423  1.00 91.36           C  
ATOM   2277  C   ALA B 285      13.818  32.085  26.309  1.00 91.36           C  
ATOM   2278  CB  ALA B 285      13.834  33.513  28.366  1.00 91.36           C  
ATOM   2279  O   ALA B 285      13.851  32.609  25.192  1.00 91.36           O  
ATOM   2280  N   ARG B 286      14.445  30.947  26.632  1.00 91.13           N  
ATOM   2281  CA  ARG B 286      15.287  30.278  25.646  1.00 91.13           C  
ATOM   2282  C   ARG B 286      14.455  29.760  24.477  1.00 91.13           C  
ATOM   2283  CB  ARG B 286      16.058  29.125  26.291  1.00 91.13           C  
ATOM   2284  O   ARG B 286      14.919  29.746  23.335  1.00 91.13           O  
ATOM   2285  CG  ARG B 286      17.500  29.464  26.634  1.00 91.13           C  
ATOM   2286  CD  ARG B 286      18.222  28.283  27.267  1.00 91.13           C  
ATOM   2287  NE  ARG B 286      19.477  28.691  27.893  1.00 91.13           N  
ATOM   2288  NH1 ARG B 286      19.812  26.694  29.005  1.00 91.13           N  
ATOM   2289  NH2 ARG B 286      21.329  28.399  29.219  1.00 91.13           N  
ATOM   2290  CZ  ARG B 286      20.203  27.927  28.704  1.00 91.13           C  
ATOM   2291  N   ALA B 287      13.214  29.367  24.789  1.00 91.50           N  
ATOM   2292  CA  ALA B 287      12.323  28.834  23.762  1.00 91.50           C  
ATOM   2293  C   ALA B 287      11.700  29.958  22.939  1.00 91.50           C  
ATOM   2294  CB  ALA B 287      11.232  27.976  24.399  1.00 91.50           C  
ATOM   2295  O   ALA B 287      10.904  29.703  22.032  1.00 91.50           O  
ATOM   2296  N   GLY B 288      12.044  31.171  23.243  1.00 92.01           N  
ATOM   2297  CA  GLY B 288      11.665  32.319  22.434  1.00 92.01           C  
ATOM   2298  C   GLY B 288      10.489  33.089  23.004  1.00 92.01           C  
ATOM   2299  O   GLY B 288      10.006  34.041  22.387  1.00 92.01           O  
ATOM   2300  N   PHE B 289      10.120  32.749  24.279  1.00 91.80           N  
ATOM   2301  CA  PHE B 289       8.928  33.360  24.855  1.00 91.80           C  
ATOM   2302  C   PHE B 289       9.303  34.523  25.766  1.00 91.80           C  
ATOM   2303  CB  PHE B 289       8.115  32.323  25.637  1.00 91.80           C  
ATOM   2304  O   PHE B 289      10.354  34.501  26.410  1.00 91.80           O  
ATOM   2305  CG  PHE B 289       7.495  31.260  24.770  1.00 91.80           C  
ATOM   2306  CD1 PHE B 289       6.405  31.553  23.960  1.00 91.80           C  
ATOM   2307  CD2 PHE B 289       8.002  29.968  24.766  1.00 91.80           C  
ATOM   2308  CE1 PHE B 289       5.828  30.572  23.157  1.00 91.80           C  
ATOM   2309  CE2 PHE B 289       7.432  28.981  23.966  1.00 91.80           C  
ATOM   2310  CZ  PHE B 289       6.344  29.285  23.164  1.00 91.80           C  
ATOM   2311  N   TYR B 290       8.525  35.585  25.811  1.00 91.33           N  
ATOM   2312  CA  TYR B 290       8.594  36.655  26.800  1.00 91.33           C  
ATOM   2313  C   TYR B 290       7.274  36.789  27.551  1.00 91.33           C  
ATOM   2314  CB  TYR B 290       8.950  37.985  26.129  1.00 91.33           C  
ATOM   2315  O   TYR B 290       6.217  36.423  27.032  1.00 91.33           O  
ATOM   2316  CG  TYR B 290       7.899  38.479  25.164  1.00 91.33           C  
ATOM   2317  CD1 TYR B 290       7.900  38.068  23.833  1.00 91.33           C  
ATOM   2318  CD2 TYR B 290       6.905  39.358  25.581  1.00 91.33           C  
ATOM   2319  CE1 TYR B 290       6.935  38.522  22.940  1.00 91.33           C  
ATOM   2320  CE2 TYR B 290       5.935  39.818  24.696  1.00 91.33           C  
ATOM   2321  OH  TYR B 290       5.001  39.848  22.500  1.00 91.33           O  
ATOM   2322  CZ  TYR B 290       5.958  39.395  23.380  1.00 91.33           C  
ATOM   2323  N   ALA B 291       7.313  37.227  28.786  1.00 90.29           N  
ATOM   2324  CA  ALA B 291       6.141  37.295  29.655  1.00 90.29           C  
ATOM   2325  C   ALA B 291       5.304  38.535  29.350  1.00 90.29           C  
ATOM   2326  CB  ALA B 291       6.564  37.290  31.122  1.00 90.29           C  
ATOM   2327  O   ALA B 291       5.849  39.605  29.067  1.00 90.29           O  
ATOM   2328  N   LEU B 292       4.030  38.521  29.347  1.00 80.46           N  
ATOM   2329  CA  LEU B 292       3.113  39.618  29.058  1.00 80.46           C  
ATOM   2330  C   LEU B 292       2.685  40.321  30.343  1.00 80.46           C  
ATOM   2331  CB  LEU B 292       1.881  39.103  28.310  1.00 80.46           C  
ATOM   2332  O   LEU B 292       2.147  41.429  30.299  1.00 80.46           O  
ATOM   2333  CG  LEU B 292       2.111  38.620  26.877  1.00 80.46           C  
ATOM   2334  CD1 LEU B 292       0.850  37.955  26.333  1.00 80.46           C  
ATOM   2335  CD2 LEU B 292       2.538  39.780  25.983  1.00 80.46           C  
ATOM   2336  N   GLY B 293       2.994  39.736  31.532  1.00 77.80           N  
ATOM   2337  CA  GLY B 293       2.692  40.339  32.821  1.00 77.80           C  
ATOM   2338  C   GLY B 293       1.322  39.960  33.351  1.00 77.80           C  
ATOM   2339  O   GLY B 293       0.959  40.331  34.469  1.00 77.80           O  
ATOM   2340  N   GLU B 294       0.525  39.358  32.563  1.00 74.07           N  
ATOM   2341  CA  GLU B 294      -0.797  38.897  32.976  1.00 74.07           C  
ATOM   2342  C   GLU B 294      -0.802  37.393  33.233  1.00 74.07           C  
ATOM   2343  CB  GLU B 294      -1.846  39.254  31.920  1.00 74.07           C  
ATOM   2344  O   GLU B 294      -0.880  36.598  32.294  1.00 74.07           O  
ATOM   2345  CG  GLU B 294      -2.139  40.744  31.823  1.00 74.07           C  
ATOM   2346  CD  GLU B 294      -3.052  41.102  30.661  1.00 74.07           C  
ATOM   2347  OE1 GLU B 294      -3.196  42.306  30.351  1.00 74.07           O  
ATOM   2348  OE2 GLU B 294      -3.629  40.170  30.057  1.00 74.07           O  
ATOM   2349  N   GLY B 295      -0.758  37.073  34.563  1.00 76.66           N  
ATOM   2350  CA  GLY B 295      -0.719  35.660  34.906  1.00 76.66           C  
ATOM   2351  C   GLY B 295       0.525  34.957  34.398  1.00 76.66           C  
ATOM   2352  O   GLY B 295       1.639  35.461  34.559  1.00 76.66           O  
ATOM   2353  N   ASP B 296       0.280  33.645  33.763  1.00 81.57           N  
ATOM   2354  CA  ASP B 296       1.413  32.888  33.239  1.00 81.57           C  
ATOM   2355  C   ASP B 296       1.471  32.971  31.715  1.00 81.57           C  
ATOM   2356  CB  ASP B 296       1.333  31.426  33.684  1.00 81.57           C  
ATOM   2357  O   ASP B 296       1.933  32.038  31.055  1.00 81.57           O  
ATOM   2358  CG  ASP B 296       0.095  30.716  33.166  1.00 81.57           C  
ATOM   2359  OD1 ASP B 296      -0.825  31.388  32.653  1.00 81.57           O  
ATOM   2360  OD2 ASP B 296       0.038  29.472  33.275  1.00 81.57           O  
ATOM   2361  N   LYS B 297       0.870  34.018  31.114  1.00 82.74           N  
ATOM   2362  CA  LYS B 297       0.795  34.202  29.667  1.00 82.74           C  
ATOM   2363  C   LYS B 297       2.150  34.605  29.094  1.00 82.74           C  
ATOM   2364  CB  LYS B 297      -0.257  35.254  29.314  1.00 82.74           C  
ATOM   2365  O   LYS B 297       2.809  35.506  29.618  1.00 82.74           O  
ATOM   2366  CG  LYS B 297      -1.690  34.801  29.554  1.00 82.74           C  
ATOM   2367  CD  LYS B 297      -2.693  35.847  29.085  1.00 82.74           C  
ATOM   2368  CE  LYS B 297      -4.123  35.436  29.408  1.00 82.74           C  
ATOM   2369  NZ  LYS B 297      -5.112  36.453  28.940  1.00 82.74           N  
ATOM   2370  N   VAL B 298       2.564  33.892  28.058  1.00 88.68           N  
ATOM   2371  CA  VAL B 298       3.819  34.199  27.379  1.00 88.68           C  
ATOM   2372  C   VAL B 298       3.581  34.299  25.874  1.00 88.68           C  
ATOM   2373  CB  VAL B 298       4.901  33.138  27.678  1.00 88.68           C  
ATOM   2374  O   VAL B 298       2.596  33.765  25.358  1.00 88.68           O  
ATOM   2375  CG1 VAL B 298       5.238  33.116  29.168  1.00 88.68           C  
ATOM   2376  CG2 VAL B 298       4.439  31.759  27.212  1.00 88.68           C  
ATOM   2377  N   LYS B 299       4.426  34.987  25.162  1.00 84.51           N  
ATOM   2378  CA  LYS B 299       4.333  35.139  23.713  1.00 84.51           C  
ATOM   2379  C   LYS B 299       5.698  34.964  23.053  1.00 84.51           C  
ATOM   2380  CB  LYS B 299       3.749  36.506  23.353  1.00 84.51           C  
ATOM   2381  O   LYS B 299       6.716  35.395  23.598  1.00 84.51           O  
ATOM   2382  CG  LYS B 299       3.128  36.568  21.965  1.00 84.51           C  
ATOM   2383  CD  LYS B 299       2.391  37.881  21.740  1.00 84.51           C  
ATOM   2384  CE  LYS B 299       1.437  37.793  20.557  1.00 84.51           C  
ATOM   2385  NZ  LYS B 299       0.657  39.054  20.378  1.00 84.51           N  
ATOM   2386  N   CYS B 300       5.694  34.318  21.884  1.00 86.41           N  
ATOM   2387  CA  CYS B 300       6.943  34.162  21.147  1.00 86.41           C  
ATOM   2388  C   CYS B 300       7.307  35.447  20.412  1.00 86.41           C  
ATOM   2389  CB  CYS B 300       6.837  33.007  20.151  1.00 86.41           C  
ATOM   2390  O   CYS B 300       6.446  36.085  19.804  1.00 86.41           O  
ATOM   2391  SG  CYS B 300       8.281  32.836  19.079  1.00 86.41           S  
ATOM   2392  N   PHE B 301       8.563  35.816  20.406  1.00 87.14           N  
ATOM   2393  CA  PHE B 301       8.991  37.092  19.846  1.00 87.14           C  
ATOM   2394  C   PHE B 301       8.984  37.045  18.323  1.00 87.14           C  
ATOM   2395  CB  PHE B 301      10.388  37.462  20.354  1.00 87.14           C  
ATOM   2396  O   PHE B 301       8.839  38.078  17.665  1.00 87.14           O  
ATOM   2397  CG  PHE B 301      11.500  36.712  19.672  1.00 87.14           C  
ATOM   2398  CD1 PHE B 301      11.915  35.474  20.148  1.00 87.14           C  
ATOM   2399  CD2 PHE B 301      12.130  37.244  18.556  1.00 87.14           C  
ATOM   2400  CE1 PHE B 301      12.944  34.776  19.519  1.00 87.14           C  
ATOM   2401  CE2 PHE B 301      13.160  36.554  17.922  1.00 87.14           C  
ATOM   2402  CZ  PHE B 301      13.565  35.320  18.406  1.00 87.14           C  
ATOM   2403  N   HIS B 302       9.110  35.767  17.841  1.00 80.90           N  
ATOM   2404  CA  HIS B 302       9.283  35.659  16.397  1.00 80.90           C  
ATOM   2405  C   HIS B 302       7.945  35.445  15.696  1.00 80.90           C  
ATOM   2406  CB  HIS B 302      10.242  34.517  16.056  1.00 80.90           C  
ATOM   2407  O   HIS B 302       7.546  36.251  14.852  1.00 80.90           O  
ATOM   2408  CG  HIS B 302      10.743  34.554  14.648  1.00 80.90           C  
ATOM   2409  CD2 HIS B 302      11.924  34.975  14.135  1.00 80.90           C  
ATOM   2410  ND1 HIS B 302       9.990  34.123  13.577  1.00 80.90           N  
ATOM   2411  CE1 HIS B 302      10.688  34.277  12.465  1.00 80.90           C  
ATOM   2412  NE2 HIS B 302      11.865  34.793  12.776  1.00 80.90           N  
ATOM   2413  N   CYS B 303       7.152  34.444  16.133  1.00 69.59           N  
ATOM   2414  CA  CYS B 303       5.927  34.108  15.416  1.00 69.59           C  
ATOM   2415  C   CYS B 303       4.722  34.802  16.042  1.00 69.59           C  
ATOM   2416  CB  CYS B 303       5.708  32.596  15.407  1.00 69.59           C  
ATOM   2417  O   CYS B 303       3.670  34.916  15.411  1.00 69.59           O  
ATOM   2418  SG  CYS B 303       5.367  31.900  17.039  1.00 69.59           S  
ATOM   2419  N   GLY B 304       4.865  35.217  17.222  1.00 70.86           N  
ATOM   2420  CA  GLY B 304       3.800  35.915  17.922  1.00 70.86           C  
ATOM   2421  C   GLY B 304       2.805  34.979  18.582  1.00 70.86           C  
ATOM   2422  O   GLY B 304       1.757  35.416  19.062  1.00 70.86           O  
ATOM   2423  N   GLY B 305       3.182  33.706  18.631  1.00 71.15           N  
ATOM   2424  CA  GLY B 305       2.303  32.744  19.277  1.00 71.15           C  
ATOM   2425  C   GLY B 305       2.276  32.882  20.788  1.00 71.15           C  
ATOM   2426  O   GLY B 305       3.320  33.051  21.420  1.00 71.15           O  
ATOM   2427  N   GLY B 306       1.065  32.846  21.450  1.00 72.30           N  
ATOM   2428  CA  GLY B 306       0.913  32.960  22.892  1.00 72.30           C  
ATOM   2429  C   GLY B 306       0.491  31.662  23.552  1.00 72.30           C  
ATOM   2430  O   GLY B 306      -0.307  30.906  22.993  1.00 72.30           O  
ATOM   2431  N   LEU B 307       1.168  31.353  24.675  1.00 77.70           N  
ATOM   2432  CA  LEU B 307       0.814  30.168  25.449  1.00 77.70           C  
ATOM   2433  C   LEU B 307       0.472  30.541  26.887  1.00 77.70           C  
ATOM   2434  CB  LEU B 307       1.960  29.153  25.431  1.00 77.70           C  
ATOM   2435  O   LEU B 307       0.961  31.548  27.405  1.00 77.70           O  
ATOM   2436  CG  LEU B 307       2.318  28.559  24.067  1.00 77.70           C  
ATOM   2437  CD1 LEU B 307       3.610  27.755  24.163  1.00 77.70           C  
ATOM   2438  CD2 LEU B 307       1.178  27.690  23.546  1.00 77.70           C  
ATOM   2439  N   THR B 308      -0.504  29.845  27.475  1.00 73.67           N  
ATOM   2440  CA  THR B 308      -0.879  30.065  28.867  1.00 73.67           C  
ATOM   2441  C   THR B 308      -1.213  28.743  29.553  1.00 73.67           C  
ATOM   2442  CB  THR B 308      -2.081  31.021  28.978  1.00 73.67           C  
ATOM   2443  O   THR B 308      -1.093  27.676  28.948  1.00 73.67           O  
ATOM   2444  CG2 THR B 308      -3.349  30.378  28.426  1.00 73.67           C  
ATOM   2445  OG1 THR B 308      -2.291  31.359  30.355  1.00 73.67           O  
ATOM   2446  N   ASP B 309      -1.440  28.763  30.881  1.00 72.62           N  
ATOM   2447  CA  ASP B 309      -1.826  27.613  31.693  1.00 72.62           C  
ATOM   2448  C   ASP B 309      -0.732  26.547  31.692  1.00 72.62           C  
ATOM   2449  CB  ASP B 309      -3.142  27.017  31.189  1.00 72.62           C  
ATOM   2450  O   ASP B 309      -1.006  25.370  31.452  1.00 72.62           O  
ATOM   2451  CG  ASP B 309      -4.342  27.903  31.475  1.00 72.62           C  
ATOM   2452  OD1 ASP B 309      -4.395  28.528  32.556  1.00 72.62           O  
ATOM   2453  OD2 ASP B 309      -5.244  27.973  30.613  1.00 72.62           O  
ATOM   2454  N   TRP B 310       0.430  26.874  32.017  1.00 78.30           N  
ATOM   2455  CA  TRP B 310       1.602  26.005  32.020  1.00 78.30           C  
ATOM   2456  C   TRP B 310       1.542  25.014  33.178  1.00 78.30           C  
ATOM   2457  CB  TRP B 310       2.886  26.834  32.106  1.00 78.30           C  
ATOM   2458  O   TRP B 310       1.156  25.375  34.292  1.00 78.30           O  
ATOM   2459  CG  TRP B 310       3.161  27.661  30.886  1.00 78.30           C  
ATOM   2460  CD1 TRP B 310       2.764  28.949  30.659  1.00 78.30           C  
ATOM   2461  CD2 TRP B 310       3.888  27.253  29.724  1.00 78.30           C  
ATOM   2462  CE2 TRP B 310       3.894  28.347  28.830  1.00 78.30           C  
ATOM   2463  CE3 TRP B 310       4.537  26.068  29.351  1.00 78.30           C  
ATOM   2464  NE1 TRP B 310       3.203  29.368  29.423  1.00 78.30           N  
ATOM   2465  CH2 TRP B 310       5.152  27.118  27.245  1.00 78.30           C  
ATOM   2466  CZ2 TRP B 310       4.525  28.289  27.585  1.00 78.30           C  
ATOM   2467  CZ3 TRP B 310       5.164  26.013  28.112  1.00 78.30           C  
ATOM   2468  N   LYS B 311       1.789  23.761  32.884  1.00 68.83           N  
ATOM   2469  CA  LYS B 311       1.987  22.752  33.920  1.00 68.83           C  
ATOM   2470  C   LYS B 311       3.461  22.632  34.296  1.00 68.83           C  
ATOM   2471  CB  LYS B 311       1.451  21.396  33.460  1.00 68.83           C  
ATOM   2472  O   LYS B 311       4.340  22.913  33.479  1.00 68.83           O  
ATOM   2473  CG  LYS B 311      -0.054  21.367  33.239  1.00 68.83           C  
ATOM   2474  CD  LYS B 311      -0.535  19.976  32.846  1.00 68.83           C  
ATOM   2475  CE  LYS B 311      -2.029  19.963  32.551  1.00 68.83           C  
ATOM   2476  NZ  LYS B 311      -2.488  18.624  32.074  1.00 68.83           N  
ATOM   2477  N   PRO B 312       3.683  22.276  35.504  1.00 65.15           N  
ATOM   2478  CA  PRO B 312       5.059  22.257  36.006  1.00 65.15           C  
ATOM   2479  C   PRO B 312       5.966  21.326  35.204  1.00 65.15           C  
ATOM   2480  CB  PRO B 312       4.903  21.761  37.445  1.00 65.15           C  
ATOM   2481  O   PRO B 312       7.150  21.620  35.021  1.00 65.15           O  
ATOM   2482  CG  PRO B 312       3.428  21.757  37.690  1.00 65.15           C  
ATOM   2483  CD  PRO B 312       2.726  21.939  36.375  1.00 65.15           C  
ATOM   2484  N   SER B 313       5.484  20.362  34.541  1.00 69.54           N  
ATOM   2485  CA  SER B 313       6.297  19.364  33.852  1.00 69.54           C  
ATOM   2486  C   SER B 313       6.375  19.652  32.357  1.00 69.54           C  
ATOM   2487  CB  SER B 313       5.731  17.962  34.081  1.00 69.54           C  
ATOM   2488  O   SER B 313       7.039  18.925  31.613  1.00 69.54           O  
ATOM   2489  OG  SER B 313       4.390  17.880  33.629  1.00 69.54           O  
ATOM   2490  N   GLU B 314       5.821  20.764  31.990  1.00 78.05           N  
ATOM   2491  CA  GLU B 314       5.762  21.034  30.556  1.00 78.05           C  
ATOM   2492  C   GLU B 314       7.043  21.705  30.069  1.00 78.05           C  
ATOM   2493  CB  GLU B 314       4.551  21.909  30.223  1.00 78.05           C  
ATOM   2494  O   GLU B 314       7.592  22.575  30.748  1.00 78.05           O  
ATOM   2495  CG  GLU B 314       3.240  21.140  30.144  1.00 78.05           C  
ATOM   2496  CD  GLU B 314       2.060  22.005  29.730  1.00 78.05           C  
ATOM   2497  OE1 GLU B 314       1.088  21.469  29.152  1.00 78.05           O  
ATOM   2498  OE2 GLU B 314       2.110  23.229  29.985  1.00 78.05           O  
ATOM   2499  N   ASP B 315       7.642  21.156  28.923  1.00 84.60           N  
ATOM   2500  CA  ASP B 315       8.832  21.704  28.279  1.00 84.60           C  
ATOM   2501  C   ASP B 315       8.462  22.802  27.285  1.00 84.60           C  
ATOM   2502  CB  ASP B 315       9.618  20.598  27.572  1.00 84.60           C  
ATOM   2503  O   ASP B 315       7.695  22.567  26.349  1.00 84.60           O  
ATOM   2504  CG  ASP B 315      10.896  21.100  26.923  1.00 84.60           C  
ATOM   2505  OD1 ASP B 315      11.511  22.055  27.446  1.00 84.60           O  
ATOM   2506  OD2 ASP B 315      11.290  20.538  25.878  1.00 84.60           O  
ATOM   2507  N   PRO B 316       8.875  23.964  27.411  1.00 88.64           N  
ATOM   2508  CA  PRO B 316       8.525  25.110  26.569  1.00 88.64           C  
ATOM   2509  C   PRO B 316       8.819  24.866  25.090  1.00 88.64           C  
ATOM   2510  CB  PRO B 316       9.403  26.235  27.122  1.00 88.64           C  
ATOM   2511  O   PRO B 316       8.055  25.303  24.225  1.00 88.64           O  
ATOM   2512  CG  PRO B 316       9.684  25.841  28.536  1.00 88.64           C  
ATOM   2513  CD  PRO B 316       9.706  24.342  28.618  1.00 88.64           C  
ATOM   2514  N   TRP B 317       9.958  24.158  24.763  1.00 88.11           N  
ATOM   2515  CA  TRP B 317      10.275  23.853  23.372  1.00 88.11           C  
ATOM   2516  C   TRP B 317       9.247  22.898  22.775  1.00 88.11           C  
ATOM   2517  CB  TRP B 317      11.677  23.247  23.260  1.00 88.11           C  
ATOM   2518  O   TRP B 317       8.802  23.085  21.640  1.00 88.11           O  
ATOM   2519  CG  TRP B 317      12.786  24.236  23.465  1.00 88.11           C  
ATOM   2520  CD1 TRP B 317      13.600  24.346  24.558  1.00 88.11           C  
ATOM   2521  CD2 TRP B 317      13.198  25.258  22.553  1.00 88.11           C  
ATOM   2522  CE2 TRP B 317      14.269  25.951  23.158  1.00 88.11           C  
ATOM   2523  CE3 TRP B 317      12.764  25.655  21.281  1.00 88.11           C  
ATOM   2524  NE1 TRP B 317      14.495  25.376  24.379  1.00 88.11           N  
ATOM   2525  CH2 TRP B 317      14.471  27.389  21.288  1.00 88.11           C  
ATOM   2526  CZ2 TRP B 317      14.915  27.021  22.532  1.00 88.11           C  
ATOM   2527  CZ3 TRP B 317      13.408  26.720  20.660  1.00 88.11           C  
ATOM   2528  N   GLU B 318       8.867  21.898  23.588  1.00 80.10           N  
ATOM   2529  CA  GLU B 318       7.877  20.927  23.133  1.00 80.10           C  
ATOM   2530  C   GLU B 318       6.525  21.590  22.889  1.00 80.10           C  
ATOM   2531  CB  GLU B 318       7.730  19.791  24.150  1.00 80.10           C  
ATOM   2532  O   GLU B 318       5.870  21.323  21.879  1.00 80.10           O  
ATOM   2533  CG  GLU B 318       8.171  18.433  23.623  1.00 80.10           C  
ATOM   2534  CD  GLU B 318       7.907  17.297  24.598  1.00 80.10           C  
ATOM   2535  OE1 GLU B 318       8.113  16.119  24.228  1.00 80.10           O  
ATOM   2536  OE2 GLU B 318       7.489  17.587  25.741  1.00 80.10           O  
ATOM   2537  N   GLN B 319       6.157  22.483  23.788  1.00 77.41           N  
ATOM   2538  CA  GLN B 319       4.880  23.178  23.664  1.00 77.41           C  
ATOM   2539  C   GLN B 319       4.891  24.143  22.483  1.00 77.41           C  
ATOM   2540  CB  GLN B 319       4.551  23.930  24.954  1.00 77.41           C  
ATOM   2541  O   GLN B 319       3.892  24.275  21.773  1.00 77.41           O  
ATOM   2542  CG  GLN B 319       4.213  23.021  26.128  1.00 77.41           C  
ATOM   2543  CD  GLN B 319       3.053  22.088  25.833  1.00 77.41           C  
ATOM   2544  NE2 GLN B 319       3.256  20.796  26.069  1.00 77.41           N  
ATOM   2545  OE1 GLN B 319       1.983  22.525  25.398  1.00 77.41           O  
ATOM   2546  N   HIS B 320       6.028  24.802  22.309  1.00 80.96           N  
ATOM   2547  CA  HIS B 320       6.196  25.678  21.155  1.00 80.96           C  
ATOM   2548  C   HIS B 320       6.036  24.906  19.849  1.00 80.96           C  
ATOM   2549  CB  HIS B 320       7.563  26.362  21.196  1.00 80.96           C  
ATOM   2550  O   HIS B 320       5.326  25.350  18.944  1.00 80.96           O  
ATOM   2551  CG  HIS B 320       7.640  27.600  20.361  1.00 80.96           C  
ATOM   2552  CD2 HIS B 320       6.796  28.095  19.425  1.00 80.96           C  
ATOM   2553  ND1 HIS B 320       8.691  28.488  20.442  1.00 80.96           N  
ATOM   2554  CE1 HIS B 320       8.488  29.480  19.590  1.00 80.96           C  
ATOM   2555  NE2 HIS B 320       7.346  29.265  18.961  1.00 80.96           N  
ATOM   2556  N   ALA B 321       6.657  23.702  19.800  1.00 71.64           N  
ATOM   2557  CA  ALA B 321       6.620  22.852  18.613  1.00 71.64           C  
ATOM   2558  C   ALA B 321       5.219  22.293  18.382  1.00 71.64           C  
ATOM   2559  CB  ALA B 321       7.629  21.713  18.743  1.00 71.64           C  
ATOM   2560  O   ALA B 321       4.776  22.165  17.238  1.00 71.64           O  
ATOM   2561  N   LYS B 322       4.519  22.037  19.458  1.00 66.73           N  
ATOM   2562  CA  LYS B 322       3.181  21.457  19.393  1.00 66.73           C  
ATOM   2563  C   LYS B 322       2.179  22.451  18.811  1.00 66.73           C  
ATOM   2564  CB  LYS B 322       2.724  21.004  20.781  1.00 66.73           C  
ATOM   2565  O   LYS B 322       1.381  22.098  17.941  1.00 66.73           O  
ATOM   2566  CG  LYS B 322       1.441  20.186  20.773  1.00 66.73           C  
ATOM   2567  CD  LYS B 322       1.078  19.703  22.171  1.00 66.73           C  
ATOM   2568  CE  LYS B 322      -0.246  18.951  22.178  1.00 66.73           C  
ATOM   2569  NZ  LYS B 322      -0.586  18.439  23.539  1.00 66.73           N  
ATOM   2570  N   TRP B 323       2.306  23.770  19.267  1.00 66.04           N  
ATOM   2571  CA  TRP B 323       1.250  24.728  18.957  1.00 66.04           C  
ATOM   2572  C   TRP B 323       1.656  25.630  17.797  1.00 66.04           C  
ATOM   2573  CB  TRP B 323       0.915  25.576  20.187  1.00 66.04           C  
ATOM   2574  O   TRP B 323       0.803  26.101  17.040  1.00 66.04           O  
ATOM   2575  CG  TRP B 323       0.318  24.797  21.320  1.00 66.04           C  
ATOM   2576  CD1 TRP B 323       0.965  24.332  22.431  1.00 66.04           C  
ATOM   2577  CD2 TRP B 323      -1.047  24.389  21.450  1.00 66.04           C  
ATOM   2578  CE2 TRP B 323      -1.157  23.678  22.666  1.00 66.04           C  
ATOM   2579  CE3 TRP B 323      -2.189  24.555  20.655  1.00 66.04           C  
ATOM   2580  NE1 TRP B 323       0.083  23.658  23.245  1.00 66.04           N  
ATOM   2581  CH2 TRP B 323      -3.468  23.312  22.310  1.00 66.04           C  
ATOM   2582  CZ2 TRP B 323      -2.366  23.135  23.106  1.00 66.04           C  
ATOM   2583  CZ3 TRP B 323      -3.392  24.013  21.095  1.00 66.04           C  
ATOM   2584  N   TYR B 324       2.966  25.860  17.628  1.00 68.24           N  
ATOM   2585  CA  TYR B 324       3.436  26.746  16.568  1.00 68.24           C  
ATOM   2586  C   TYR B 324       4.592  26.114  15.802  1.00 68.24           C  
ATOM   2587  CB  TYR B 324       3.869  28.095  17.149  1.00 68.24           C  
ATOM   2588  O   TYR B 324       5.704  26.649  15.792  1.00 68.24           O  
ATOM   2589  CG  TYR B 324       2.785  28.795  17.932  1.00 68.24           C  
ATOM   2590  CD1 TYR B 324       1.771  29.495  17.282  1.00 68.24           C  
ATOM   2591  CD2 TYR B 324       2.774  28.760  19.322  1.00 68.24           C  
ATOM   2592  CE1 TYR B 324       0.771  30.143  18.000  1.00 68.24           C  
ATOM   2593  CE2 TYR B 324       1.779  29.404  20.050  1.00 68.24           C  
ATOM   2594  OH  TYR B 324      -0.204  30.732  20.096  1.00 68.24           O  
ATOM   2595  CZ  TYR B 324       0.783  30.092  19.381  1.00 68.24           C  
ATOM   2596  N   PRO B 325       4.411  24.981  15.105  1.00 63.42           N  
ATOM   2597  CA  PRO B 325       5.470  24.216  14.444  1.00 63.42           C  
ATOM   2598  C   PRO B 325       6.116  24.980  13.290  1.00 63.42           C  
ATOM   2599  CB  PRO B 325       4.740  22.971  13.934  1.00 63.42           C  
ATOM   2600  O   PRO B 325       7.225  24.643  12.867  1.00 63.42           O  
ATOM   2601  CG  PRO B 325       3.305  23.378  13.848  1.00 63.42           C  
ATOM   2602  CD  PRO B 325       3.067  24.498  14.820  1.00 63.42           C  
ATOM   2603  N   GLY B 326       5.483  26.008  12.845  1.00 62.09           N  
ATOM   2604  CA  GLY B 326       5.983  26.768  11.711  1.00 62.09           C  
ATOM   2605  C   GLY B 326       6.815  27.970  12.118  1.00 62.09           C  
ATOM   2606  O   GLY B 326       7.227  28.763  11.269  1.00 62.09           O  
ATOM   2607  N   CYS B 327       7.105  28.151  13.393  1.00 67.53           N  
ATOM   2608  CA  CYS B 327       7.883  29.286  13.875  1.00 67.53           C  
ATOM   2609  C   CYS B 327       9.329  29.197  13.401  1.00 67.53           C  
ATOM   2610  CB  CYS B 327       7.841  29.356  15.401  1.00 67.53           C  
ATOM   2611  O   CYS B 327      10.004  28.194  13.640  1.00 67.53           O  
ATOM   2612  SG  CYS B 327       8.816  30.709  16.095  1.00 67.53           S  
ATOM   2613  N   LYS B 328       9.729  30.193  12.708  1.00 69.63           N  
ATOM   2614  CA  LYS B 328      11.069  30.218  12.127  1.00 69.63           C  
ATOM   2615  C   LYS B 328      12.140  30.120  13.209  1.00 69.63           C  
ATOM   2616  CB  LYS B 328      11.272  31.489  11.301  1.00 69.63           C  
ATOM   2617  O   LYS B 328      13.165  29.463  13.018  1.00 69.63           O  
ATOM   2618  CG  LYS B 328      11.488  31.236   9.817  1.00 69.63           C  
ATOM   2619  CD  LYS B 328      11.890  32.509   9.085  1.00 69.63           C  
ATOM   2620  CE  LYS B 328      12.166  32.245   7.611  1.00 69.63           C  
ATOM   2621  NZ  LYS B 328      12.547  33.494   6.885  1.00 69.63           N  
ATOM   2622  N   TYR B 329      11.933  30.810  14.300  1.00 80.05           N  
ATOM   2623  CA  TYR B 329      12.874  30.734  15.412  1.00 80.05           C  
ATOM   2624  C   TYR B 329      12.990  29.307  15.933  1.00 80.05           C  
ATOM   2625  CB  TYR B 329      12.444  31.671  16.545  1.00 80.05           C  
ATOM   2626  O   TYR B 329      14.096  28.803  16.140  1.00 80.05           O  
ATOM   2627  CG  TYR B 329      13.315  31.575  17.774  1.00 80.05           C  
ATOM   2628  CD1 TYR B 329      12.860  30.938  18.926  1.00 80.05           C  
ATOM   2629  CD2 TYR B 329      14.593  32.123  17.787  1.00 80.05           C  
ATOM   2630  CE1 TYR B 329      13.658  30.849  20.062  1.00 80.05           C  
ATOM   2631  CE2 TYR B 329      15.400  32.041  18.917  1.00 80.05           C  
ATOM   2632  OH  TYR B 329      15.719  31.318  21.170  1.00 80.05           O  
ATOM   2633  CZ  TYR B 329      14.925  31.402  20.048  1.00 80.05           C  
ATOM   2634  N   LEU B 330      11.853  28.654  16.057  1.00 79.34           N  
ATOM   2635  CA  LEU B 330      11.817  27.267  16.508  1.00 79.34           C  
ATOM   2636  C   LEU B 330      12.527  26.353  15.515  1.00 79.34           C  
ATOM   2637  CB  LEU B 330      10.370  26.804  16.702  1.00 79.34           C  
ATOM   2638  O   LEU B 330      13.344  25.518  15.909  1.00 79.34           O  
ATOM   2639  CG  LEU B 330      10.177  25.360  17.165  1.00 79.34           C  
ATOM   2640  CD1 LEU B 330      10.705  25.183  18.585  1.00 79.34           C  
ATOM   2641  CD2 LEU B 330       8.707  24.963  17.083  1.00 79.34           C  
ATOM   2642  N   LEU B 331      12.302  26.540  14.275  1.00 71.42           N  
ATOM   2643  CA  LEU B 331      12.890  25.728  13.215  1.00 71.42           C  
ATOM   2644  C   LEU B 331      14.405  25.895  13.180  1.00 71.42           C  
ATOM   2645  CB  LEU B 331      12.291  26.104  11.857  1.00 71.42           C  
ATOM   2646  O   LEU B 331      15.138  24.917  13.012  1.00 71.42           O  
ATOM   2647  CG  LEU B 331      11.041  25.333  11.431  1.00 71.42           C  
ATOM   2648  CD1 LEU B 331      10.198  26.176  10.479  1.00 71.42           C  
ATOM   2649  CD2 LEU B 331      11.425  24.008  10.782  1.00 71.42           C  
ATOM   2650  N   GLU B 332      14.795  27.076  13.456  1.00 77.74           N  
ATOM   2651  CA  GLU B 332      16.223  27.378  13.431  1.00 77.74           C  
ATOM   2652  C   GLU B 332      16.933  26.791  14.648  1.00 77.74           C  
ATOM   2653  CB  GLU B 332      16.452  28.890  13.367  1.00 77.74           C  
ATOM   2654  O   GLU B 332      18.050  26.281  14.536  1.00 77.74           O  
ATOM   2655  CG  GLU B 332      16.315  29.474  11.969  1.00 77.74           C  
ATOM   2656  CD  GLU B 332      16.429  30.990  11.938  1.00 77.74           C  
ATOM   2657  OE1 GLU B 332      16.326  31.585  10.841  1.00 77.74           O  
ATOM   2658  OE2 GLU B 332      16.624  31.588  13.020  1.00 77.74           O  
ATOM   2659  N   GLN B 333      16.200  26.802  15.806  1.00 80.66           N  
ATOM   2660  CA  GLN B 333      16.834  26.390  17.054  1.00 80.66           C  
ATOM   2661  C   GLN B 333      16.777  24.874  17.225  1.00 80.66           C  
ATOM   2662  CB  GLN B 333      16.170  27.078  18.248  1.00 80.66           C  
ATOM   2663  O   GLN B 333      17.746  24.257  17.671  1.00 80.66           O  
ATOM   2664  CG  GLN B 333      16.491  28.562  18.358  1.00 80.66           C  
ATOM   2665  CD  GLN B 333      17.966  28.828  18.597  1.00 80.66           C  
ATOM   2666  NE2 GLN B 333      18.511  29.819  17.900  1.00 80.66           N  
ATOM   2667  OE1 GLN B 333      18.610  28.149  19.403  1.00 80.66           O  
ATOM   2668  N   LYS B 334      15.661  24.177  16.901  1.00 78.83           N  
ATOM   2669  CA  LYS B 334      15.479  22.765  17.226  1.00 78.83           C  
ATOM   2670  C   LYS B 334      15.479  21.907  15.964  1.00 78.83           C  
ATOM   2671  CB  LYS B 334      14.177  22.556  18.001  1.00 78.83           C  
ATOM   2672  O   LYS B 334      15.741  20.704  16.026  1.00 78.83           O  
ATOM   2673  CG  LYS B 334      14.194  23.139  19.407  1.00 78.83           C  
ATOM   2674  CD  LYS B 334      15.139  22.370  20.320  1.00 78.83           C  
ATOM   2675  CE  LYS B 334      14.912  22.720  21.784  1.00 78.83           C  
ATOM   2676  NZ  LYS B 334      15.854  21.987  22.682  1.00 78.83           N  
ATOM   2677  N   GLY B 335      15.240  22.496  14.796  1.00 71.74           N  
ATOM   2678  CA  GLY B 335      15.237  21.769  13.537  1.00 71.74           C  
ATOM   2679  C   GLY B 335      13.903  21.114  13.230  1.00 71.74           C  
ATOM   2680  O   GLY B 335      13.088  20.901  14.130  1.00 71.74           O  
ATOM   2681  N   GLN B 336      13.701  20.813  12.014  1.00 63.63           N  
ATOM   2682  CA  GLN B 336      12.459  20.231  11.515  1.00 63.63           C  
ATOM   2683  C   GLN B 336      12.242  18.830  12.078  1.00 63.63           C  
ATOM   2684  CB  GLN B 336      12.463  20.188   9.986  1.00 63.63           C  
ATOM   2685  O   GLN B 336      11.110  18.442  12.372  1.00 63.63           O  
ATOM   2686  CG  GLN B 336      11.117  19.817   9.378  1.00 63.63           C  
ATOM   2687  CD  GLN B 336      10.058  20.880   9.604  1.00 63.63           C  
ATOM   2688  NE2 GLN B 336       8.855  20.450   9.971  1.00 63.63           N  
ATOM   2689  OE1 GLN B 336      10.319  22.078   9.452  1.00 63.63           O  
ATOM   2690  N   GLU B 337      13.229  18.050  12.204  1.00 59.28           N  
ATOM   2691  CA  GLU B 337      13.145  16.692  12.733  1.00 59.28           C  
ATOM   2692  C   GLU B 337      12.550  16.683  14.139  1.00 59.28           C  
ATOM   2693  CB  GLU B 337      14.526  16.032  12.742  1.00 59.28           C  
ATOM   2694  O   GLU B 337      11.719  15.832  14.462  1.00 59.28           O  
ATOM   2695  CG  GLU B 337      14.482  14.513  12.650  1.00 59.28           C  
ATOM   2696  CD  GLU B 337      15.860  13.870  12.679  1.00 59.28           C  
ATOM   2697  OE1 GLU B 337      15.946  12.623  12.742  1.00 59.28           O  
ATOM   2698  OE2 GLU B 337      16.860  14.620  12.639  1.00 59.28           O  
ATOM   2699  N   TYR B 338      12.968  17.629  14.966  1.00 66.58           N  
ATOM   2700  CA  TYR B 338      12.445  17.776  16.320  1.00 66.58           C  
ATOM   2701  C   TYR B 338      10.942  18.027  16.300  1.00 66.58           C  
ATOM   2702  CB  TYR B 338      13.156  18.921  17.049  1.00 66.58           C  
ATOM   2703  O   TYR B 338      10.187  17.366  17.017  1.00 66.58           O  
ATOM   2704  CG  TYR B 338      12.626  19.176  18.439  1.00 66.58           C  
ATOM   2705  CD1 TYR B 338      11.701  20.191  18.678  1.00 66.58           C  
ATOM   2706  CD2 TYR B 338      13.049  18.406  19.517  1.00 66.58           C  
ATOM   2707  CE1 TYR B 338      11.212  20.431  19.958  1.00 66.58           C  
ATOM   2708  CE2 TYR B 338      12.567  18.637  20.800  1.00 66.58           C  
ATOM   2709  OH  TYR B 338      11.168  19.884  22.279  1.00 66.58           O  
ATOM   2710  CZ  TYR B 338      11.649  19.650  21.011  1.00 66.58           C  
ATOM   2711  N   ILE B 339      10.571  18.850  15.477  1.00 60.90           N  
ATOM   2712  CA  ILE B 339       9.167  19.230  15.375  1.00 60.90           C  
ATOM   2713  C   ILE B 339       8.343  18.038  14.894  1.00 60.90           C  
ATOM   2714  CB  ILE B 339       8.974  20.433  14.424  1.00 60.90           C  
ATOM   2715  O   ILE B 339       7.280  17.746  15.447  1.00 60.90           O  
ATOM   2716  CG1 ILE B 339       9.696  21.669  14.973  1.00 60.90           C  
ATOM   2717  CG2 ILE B 339       7.485  20.718  14.209  1.00 60.90           C  
ATOM   2718  CD1 ILE B 339       9.704  22.856  14.019  1.00 60.90           C  
ATOM   2719  N   ASN B 340       8.872  17.376  13.968  1.00 53.48           N  
ATOM   2720  CA  ASN B 340       8.184  16.205  13.434  1.00 53.48           C  
ATOM   2721  C   ASN B 340       8.001  15.128  14.500  1.00 53.48           C  
ATOM   2722  CB  ASN B 340       8.942  15.638  12.232  1.00 53.48           C  
ATOM   2723  O   ASN B 340       6.938  14.511  14.588  1.00 53.48           O  
ATOM   2724  CG  ASN B 340       8.833  16.520  11.004  1.00 53.48           C  
ATOM   2725  ND2 ASN B 340       9.729  16.316  10.046  1.00 53.48           N  
ATOM   2726  OD1 ASN B 340       7.952  17.379  10.918  1.00 53.48           O  
ATOM   2727  N   ASN B 341       9.029  14.941  15.241  1.00 54.78           N  
ATOM   2728  CA  ASN B 341       9.001  13.935  16.297  1.00 54.78           C  
ATOM   2729  C   ASN B 341       7.938  14.252  17.345  1.00 54.78           C  
ATOM   2730  CB  ASN B 341      10.376  13.808  16.956  1.00 54.78           C  
ATOM   2731  O   ASN B 341       7.271  13.348  17.852  1.00 54.78           O  
ATOM   2732  CG  ASN B 341      11.165  12.621  16.438  1.00 54.78           C  
ATOM   2733  ND2 ASN B 341      12.488  12.718  16.495  1.00 54.78           N  
ATOM   2734  OD1 ASN B 341      10.590  11.626  15.989  1.00 54.78           O  
ATOM   2735  N   ILE B 342       7.793  15.494  17.726  1.00 55.03           N  
ATOM   2736  CA  ILE B 342       6.814  15.928  18.716  1.00 55.03           C  
ATOM   2737  C   ILE B 342       5.403  15.660  18.199  1.00 55.03           C  
ATOM   2738  CB  ILE B 342       6.983  17.425  19.060  1.00 55.03           C  
ATOM   2739  O   ILE B 342       4.533  15.216  18.952  1.00 55.03           O  
ATOM   2740  CG1 ILE B 342       8.325  17.663  19.763  1.00 55.03           C  
ATOM   2741  CG2 ILE B 342       5.818  17.916  19.924  1.00 55.03           C  
ATOM   2742  CD1 ILE B 342       8.415  17.044  21.151  1.00 55.03           C  
ATOM   2743  N   HIS B 343       5.147  15.866  16.996  1.00 48.18           N  
ATOM   2744  CA  HIS B 343       3.818  15.710  16.416  1.00 48.18           C  
ATOM   2745  C   HIS B 343       3.511  14.245  16.126  1.00 48.18           C  
ATOM   2746  CB  HIS B 343       3.692  16.537  15.135  1.00 48.18           C  
ATOM   2747  O   HIS B 343       2.351  13.829  16.170  1.00 48.18           O  
ATOM   2748  CG  HIS B 343       3.379  17.979  15.379  1.00 48.18           C  
ATOM   2749  CD2 HIS B 343       2.195  18.631  15.452  1.00 48.18           C  
ATOM   2750  ND1 HIS B 343       4.357  18.929  15.579  1.00 48.18           N  
ATOM   2751  CE1 HIS B 343       3.786  20.107  15.766  1.00 48.18           C  
ATOM   2752  NE2 HIS B 343       2.475  19.954  15.694  1.00 48.18           N  
ATOM   2753  N   LEU B 344       4.571  13.515  15.982  1.00 40.13           N  
ATOM   2754  CA  LEU B 344       4.378  12.082  15.789  1.00 40.13           C  
ATOM   2755  C   LEU B 344       4.101  11.388  17.118  1.00 40.13           C  
ATOM   2756  CB  LEU B 344       5.607  11.461  15.121  1.00 40.13           C  
ATOM   2757  O   LEU B 344       3.288  10.463  17.183  1.00 40.13           O  
ATOM   2758  CG  LEU B 344       5.784  11.745  13.629  1.00 40.13           C  
ATOM   2759  CD1 LEU B 344       7.207  11.414  13.192  1.00 40.13           C  
ATOM   2760  CD2 LEU B 344       4.770  10.955  12.809  1.00 40.13           C  
ATOM   2761  N   THR B 345       4.888  11.754  18.151  1.00 40.15           N  
ATOM   2762  CA  THR B 345       4.776  11.134  19.466  1.00 40.15           C  
ATOM   2763  C   THR B 345       3.467  11.532  20.142  1.00 40.15           C  
ATOM   2764  CB  THR B 345       5.962  11.522  20.369  1.00 40.15           C  
ATOM   2765  O   THR B 345       2.806  10.699  20.766  1.00 40.15           O  
ATOM   2766  CG2 THR B 345       6.779  10.295  20.761  1.00 40.15           C  
ATOM   2767  OG1 THR B 345       6.807  12.442  19.668  1.00 40.15           O  
ATOM   2768  N   HIS B 346       3.136  12.738  20.292  1.00 37.04           N  
ATOM   2769  CA  HIS B 346       1.980  13.230  21.033  1.00 37.04           C  
ATOM   2770  C   HIS B 346       0.676  12.794  20.373  1.00 37.04           C  
ATOM   2771  CB  HIS B 346       2.026  14.755  21.147  1.00 37.04           C  
ATOM   2772  O   HIS B 346      -0.352  12.669  21.042  1.00 37.04           O  
ATOM   2773  CG  HIS B 346       2.931  15.248  22.231  1.00 37.04           C  
ATOM   2774  CD2 HIS B 346       4.117  15.900  22.170  1.00 37.04           C  
ATOM   2775  ND1 HIS B 346       2.649  15.083  23.569  1.00 37.04           N  
ATOM   2776  CE1 HIS B 346       3.624  15.615  24.287  1.00 37.04           C  
ATOM   2777  NE2 HIS B 346       4.527  16.117  23.462  1.00 37.04           N  
ATOM   2778  N   SER B 347       0.782  12.633  19.183  1.00 31.89           N  
ATOM   2779  CA  SER B 347      -0.425  12.109  18.551  1.00 31.89           C  
ATOM   2780  C   SER B 347      -0.857  10.794  19.191  1.00 31.89           C  
ATOM   2781  CB  SER B 347      -0.201  11.907  17.052  1.00 31.89           C  
ATOM   2782  O   SER B 347      -2.052  10.519  19.312  1.00 31.89           O  
ATOM   2783  OG  SER B 347      -0.020  13.152  16.398  1.00 31.89           O  
ATOM   2784  N   LEU B 348       0.167  10.089  19.669  1.00 27.41           N  
ATOM   2785  CA  LEU B 348      -0.162   8.794  20.256  1.00 27.41           C  
ATOM   2786  C   LEU B 348      -0.760   8.964  21.648  1.00 27.41           C  
ATOM   2787  CB  LEU B 348       1.084   7.907  20.328  1.00 27.41           C  
ATOM   2788  O   LEU B 348      -1.677   8.232  22.028  1.00 27.41           O  
ATOM   2789  CG  LEU B 348       1.030   6.598  19.538  1.00 27.41           C  
ATOM   2790  CD1 LEU B 348       1.855   6.715  18.261  1.00 27.41           C  
ATOM   2791  CD2 LEU B 348       1.523   5.436  20.394  1.00 27.41           C  
ATOM   2792  N   GLU B 349      -0.049   9.858  22.420  1.00 31.11           N  
ATOM   2793  CA  GLU B 349      -0.458  10.002  23.814  1.00 31.11           C  
ATOM   2794  C   GLU B 349      -1.886  10.528  23.919  1.00 31.11           C  
ATOM   2795  CB  GLU B 349       0.502  10.930  24.563  1.00 31.11           C  
ATOM   2796  O   GLU B 349      -2.634  10.134  24.817  1.00 31.11           O  
ATOM   2797  CG  GLU B 349       1.719  10.222  25.139  1.00 31.11           C  
ATOM   2798  CD  GLU B 349       2.684  11.163  25.843  1.00 31.11           C  
ATOM   2799  OE1 GLU B 349       3.699  10.687  26.399  1.00 31.11           O  
ATOM   2800  OE2 GLU B 349       2.421  12.387  25.839  1.00 31.11           O  
ATOM   2801  N   GLU B 350      -2.125  11.518  23.110  1.00 28.72           N  
ATOM   2802  CA  GLU B 350      -3.448  12.126  23.217  1.00 28.72           C  
ATOM   2803  C   GLU B 350      -4.549  11.095  22.983  1.00 28.72           C  
ATOM   2804  CB  GLU B 350      -3.591  13.282  22.224  1.00 28.72           C  
ATOM   2805  O   GLU B 350      -5.661  11.239  23.497  1.00 28.72           O  
ATOM   2806  CG  GLU B 350      -3.432  14.658  22.856  1.00 28.72           C  
ATOM   2807  CD  GLU B 350      -3.512  15.793  21.848  1.00 28.72           C  
ATOM   2808  OE1 GLU B 350      -3.308  16.966  22.237  1.00 28.72           O  
ATOM   2809  OE2 GLU B 350      -3.782  15.508  20.660  1.00 28.72           O  
ATOM   2810  N   CYS B 351      -4.166  10.138  22.205  1.00 23.45           N  
ATOM   2811  CA  CYS B 351      -5.244   9.195  21.931  1.00 23.45           C  
ATOM   2812  C   CYS B 351      -5.634   8.432  23.191  1.00 23.45           C  
ATOM   2813  CB  CYS B 351      -4.832   8.213  20.835  1.00 23.45           C  
ATOM   2814  O   CYS B 351      -6.804   8.100  23.384  1.00 23.45           O  
ATOM   2815  SG  CYS B 351      -5.747   8.419  19.292  1.00 23.45           S  
ATOM   2816  N   LEU B 352      -4.553   8.152  24.046  1.00 24.17           N  
ATOM   2817  CA  LEU B 352      -4.905   7.254  25.141  1.00 24.17           C  
ATOM   2818  C   LEU B 352      -5.801   7.959  26.155  1.00 24.17           C  
ATOM   2819  CB  LEU B 352      -3.644   6.733  25.834  1.00 24.17           C  
ATOM   2820  O   LEU B 352      -6.561   7.308  26.876  1.00 24.17           O  
ATOM   2821  CG  LEU B 352      -2.825   5.697  25.062  1.00 24.17           C  
ATOM   2822  CD1 LEU B 352      -1.473   5.481  25.733  1.00 24.17           C  
ATOM   2823  CD2 LEU B 352      -3.591   4.382  24.956  1.00 24.17           C  
ATOM   2824  N   VAL B 353      -5.434   9.245  26.433  1.00 26.23           N  
ATOM   2825  CA  VAL B 353      -6.023   9.854  27.621  1.00 26.23           C  
ATOM   2826  C   VAL B 353      -7.527  10.024  27.424  1.00 26.23           C  
ATOM   2827  CB  VAL B 353      -5.370  11.218  27.942  1.00 26.23           C  
ATOM   2828  O   VAL B 353      -8.261  10.276  28.383  1.00 26.23           O  
ATOM   2829  CG1 VAL B 353      -6.048  11.872  29.145  1.00 26.23           C  
ATOM   2830  CG2 VAL B 353      -3.874  11.046  28.197  1.00 26.23           C  
ATOM   2831  N   ARG B 354      -8.013   9.902  26.250  1.00 23.43           N  
ATOM   2832  CA  ARG B 354      -9.387  10.395  26.268  1.00 23.43           C  
ATOM   2833  C   ARG B 354     -10.241   9.601  27.250  1.00 23.43           C  
ATOM   2834  CB  ARG B 354     -10.000  10.330  24.868  1.00 23.43           C  
ATOM   2835  O   ARG B 354     -11.330  10.037  27.628  1.00 23.43           O  
ATOM   2836  CG  ARG B 354      -9.845  11.614  24.067  1.00 23.43           C  
ATOM   2837  CD  ARG B 354     -10.643  11.570  22.771  1.00 23.43           C  
ATOM   2838  NE  ARG B 354     -10.779  12.897  22.177  1.00 23.43           N  
ATOM   2839  NH1 ARG B 354     -11.855  12.159  20.271  1.00 23.43           N  
ATOM   2840  NH2 ARG B 354     -11.423  14.392  20.557  1.00 23.43           N  
ATOM   2841  CZ  ARG B 354     -11.352  13.146  21.003  1.00 23.43           C  
ATOM   2842  N   THR B 355      -9.880   8.314  27.496  1.00 22.58           N  
ATOM   2843  CA  THR B 355     -11.022   7.648  28.111  1.00 22.58           C  
ATOM   2844  C   THR B 355     -11.244   8.158  29.532  1.00 22.58           C  
ATOM   2845  CB  THR B 355     -10.832   6.120  28.135  1.00 22.58           C  
ATOM   2846  O   THR B 355     -12.385   8.280  29.982  1.00 22.58           O  
ATOM   2847  CG2 THR B 355     -11.874   5.423  27.266  1.00 22.58           C  
ATOM   2848  OG1 THR B 355      -9.525   5.799  27.644  1.00 22.58           O  
ATOM   2849  N   THR B 356     -10.107   8.198  30.328  1.00 24.11           N  
ATOM   2850  CA  THR B 356     -10.414   8.105  31.751  1.00 24.11           C  
ATOM   2851  C   THR B 356     -10.948   9.434  32.277  1.00 24.11           C  
ATOM   2852  CB  THR B 356      -9.174   7.688  32.564  1.00 24.11           C  
ATOM   2853  O   THR B 356     -11.016   9.645  33.490  1.00 24.11           O  
ATOM   2854  CG2 THR B 356      -9.559   6.776  33.724  1.00 24.11           C  
ATOM   2855  OG1 THR B 356      -8.259   6.994  31.707  1.00 24.11           O  
ATOM   2856  N   GLU B 357     -11.352  10.374  31.537  1.00 25.38           N  
ATOM   2857  CA  GLU B 357     -11.354  11.712  32.122  1.00 25.38           C  
ATOM   2858  C   GLU B 357     -12.227  11.766  33.373  1.00 25.38           C  
ATOM   2859  CB  GLU B 357     -11.834  12.745  31.100  1.00 25.38           C  
ATOM   2860  O   GLU B 357     -12.259  12.783  34.070  1.00 25.38           O  
ATOM   2861  CG  GLU B 357     -10.745  13.225  30.152  1.00 25.38           C  
ATOM   2862  CD  GLU B 357     -11.071  14.552  29.486  1.00 25.38           C  
ATOM   2863  OE1 GLU B 357     -10.166  15.162  28.872  1.00 25.38           O  
ATOM   2864  OE2 GLU B 357     -12.241  14.986  29.578  1.00 25.38           O  
ATOM   2865  N   LYS B 358     -13.304  11.009  33.570  1.00 25.25           N  
ATOM   2866  CA  LYS B 358     -14.217  11.858  34.331  1.00 25.25           C  
ATOM   2867  C   LYS B 358     -13.692  12.103  35.742  1.00 25.25           C  
ATOM   2868  CB  LYS B 358     -15.609  11.228  34.392  1.00 25.25           C  
ATOM   2869  O   LYS B 358     -13.934  13.162  36.325  1.00 25.25           O  
ATOM   2870  CG  LYS B 358     -16.542  11.678  33.277  1.00 25.25           C  
ATOM   2871  CD  LYS B 358     -17.948  11.124  33.466  1.00 25.25           C  
ATOM   2872  CE  LYS B 358     -18.866  11.523  32.319  1.00 25.25           C  
ATOM   2873  NZ  LYS B 358     -20.245  10.976  32.496  1.00 25.25           N  
ATOM   2874  N   THR B 359     -13.321  11.016  36.616  1.00 24.10           N  
ATOM   2875  CA  THR B 359     -13.651  11.270  38.014  1.00 24.10           C  
ATOM   2876  C   THR B 359     -12.619  12.192  38.655  1.00 24.10           C  
ATOM   2877  CB  THR B 359     -13.738   9.957  38.814  1.00 24.10           C  
ATOM   2878  O   THR B 359     -11.419  11.913  38.614  1.00 24.10           O  
ATOM   2879  CG2 THR B 359     -15.116   9.787  39.445  1.00 24.10           C  
ATOM   2880  OG1 THR B 359     -13.486   8.852  37.938  1.00 24.10           O  
ATOM   2881  N   PRO B 360     -12.842  13.508  38.951  1.00 25.42           N  
ATOM   2882  CA  PRO B 360     -12.033  14.584  39.529  1.00 25.42           C  
ATOM   2883  C   PRO B 360     -11.452  14.219  40.893  1.00 25.42           C  
ATOM   2884  CB  PRO B 360     -13.026  15.743  39.652  1.00 25.42           C  
ATOM   2885  O   PRO B 360     -12.198  13.884  41.817  1.00 25.42           O  
ATOM   2886  CG  PRO B 360     -14.360  15.136  39.360  1.00 25.42           C  
ATOM   2887  CD  PRO B 360     -14.159  13.691  39.004  1.00 25.42           C  
ATOM   2888  N   SER B 361     -10.382  13.372  41.019  1.00 25.94           N  
ATOM   2889  CA  SER B 361      -9.853  12.917  42.300  1.00 25.94           C  
ATOM   2890  C   SER B 361      -9.322  14.085  43.125  1.00 25.94           C  
ATOM   2891  CB  SER B 361      -8.743  11.887  42.087  1.00 25.94           C  
ATOM   2892  O   SER B 361      -8.787  15.049  42.573  1.00 25.94           O  
ATOM   2893  OG  SER B 361      -7.648  12.463  41.395  1.00 25.94           O  
ATOM   2894  N   LEU B 362      -9.765  14.369  44.382  1.00 23.65           N  
ATOM   2895  CA  LEU B 362      -9.552  15.284  45.498  1.00 23.65           C  
ATOM   2896  C   LEU B 362      -8.081  15.317  45.900  1.00 23.65           C  
ATOM   2897  CB  LEU B 362     -10.412  14.877  46.697  1.00 23.65           C  
ATOM   2898  O   LEU B 362      -7.652  16.215  46.629  1.00 23.65           O  
ATOM   2899  CG  LEU B 362     -11.581  15.802  47.039  1.00 23.65           C  
ATOM   2900  CD1 LEU B 362     -12.905  15.137  46.678  1.00 23.65           C  
ATOM   2901  CD2 LEU B 362     -11.550  16.179  48.516  1.00 23.65           C  
ATOM   2902  N   THR B 363      -7.305  14.207  45.763  1.00 26.50           N  
ATOM   2903  CA  THR B 363      -6.058  13.953  46.477  1.00 26.50           C  
ATOM   2904  C   THR B 363      -4.980  14.946  46.052  1.00 26.50           C  
ATOM   2905  CB  THR B 363      -5.560  12.516  46.237  1.00 26.50           C  
ATOM   2906  O   THR B 363      -3.933  15.046  46.694  1.00 26.50           O  
ATOM   2907  CG2 THR B 363      -4.479  12.133  47.242  1.00 26.50           C  
ATOM   2908  OG1 THR B 363      -6.660  11.607  46.366  1.00 26.50           O  
ATOM   2909  N   ARG B 364      -5.063  15.630  44.998  1.00 29.20           N  
ATOM   2910  CA  ARG B 364      -3.918  16.334  44.430  1.00 29.20           C  
ATOM   2911  C   ARG B 364      -3.494  17.498  45.320  1.00 29.20           C  
ATOM   2912  CB  ARG B 364      -4.243  16.842  43.024  1.00 29.20           C  
ATOM   2913  O   ARG B 364      -2.437  18.096  45.107  1.00 29.20           O  
ATOM   2914  CG  ARG B 364      -3.267  16.369  41.957  1.00 29.20           C  
ATOM   2915  CD  ARG B 364      -3.640  16.897  40.579  1.00 29.20           C  
ATOM   2916  NE  ARG B 364      -2.761  16.362  39.542  1.00 29.20           N  
ATOM   2917  NH1 ARG B 364      -4.075  17.065  37.776  1.00 29.20           N  
ATOM   2918  NH2 ARG B 364      -2.123  15.932  37.378  1.00 29.20           N  
ATOM   2919  CZ  ARG B 364      -2.988  16.454  38.235  1.00 29.20           C  
ATOM   2920  N   ARG B 365      -4.287  17.988  46.259  1.00 28.29           N  
ATOM   2921  CA  ARG B 365      -3.984  19.298  46.826  1.00 28.29           C  
ATOM   2922  C   ARG B 365      -2.765  19.230  47.741  1.00 28.29           C  
ATOM   2923  CB  ARG B 365      -5.188  19.842  47.597  1.00 28.29           C  
ATOM   2924  O   ARG B 365      -2.077  20.233  47.942  1.00 28.29           O  
ATOM   2925  CG  ARG B 365      -6.149  20.656  46.745  1.00 28.29           C  
ATOM   2926  CD  ARG B 365      -7.200  21.357  47.594  1.00 28.29           C  
ATOM   2927  NE  ARG B 365      -8.368  21.735  46.803  1.00 28.29           N  
ATOM   2928  NH1 ARG B 365      -9.518  22.678  48.571  1.00 28.29           N  
ATOM   2929  NH2 ARG B 365     -10.448  22.651  46.476  1.00 28.29           N  
ATOM   2930  CZ  ARG B 365      -9.442  22.354  47.285  1.00 28.29           C  
ATOM   2931  N   ILE B 366      -2.551  18.152  48.572  1.00 32.68           N  
ATOM   2932  CA  ILE B 366      -1.661  18.162  49.728  1.00 32.68           C  
ATOM   2933  C   ILE B 366      -0.208  18.206  49.260  1.00 32.68           C  
ATOM   2934  CB  ILE B 366      -1.896  16.932  50.633  1.00 32.68           C  
ATOM   2935  O   ILE B 366       0.682  18.605  50.015  1.00 32.68           O  
ATOM   2936  CG1 ILE B 366      -3.320  16.951  51.200  1.00 32.68           C  
ATOM   2937  CG2 ILE B 366      -0.859  16.885  51.759  1.00 32.68           C  
ATOM   2938  CD1 ILE B 366      -3.738  15.647  51.866  1.00 32.68           C  
ATOM   2939  N   ASP B 367       0.133  17.695  48.106  1.00 38.49           N  
ATOM   2940  CA  ASP B 367       1.497  17.414  47.668  1.00 38.49           C  
ATOM   2941  C   ASP B 367       2.318  18.698  47.571  1.00 38.49           C  
ATOM   2942  CB  ASP B 367       1.490  16.692  46.318  1.00 38.49           C  
ATOM   2943  O   ASP B 367       3.498  18.715  47.928  1.00 38.49           O  
ATOM   2944  CG  ASP B 367       1.703  15.194  46.446  1.00 38.49           C  
ATOM   2945  OD1 ASP B 367       2.114  14.727  47.530  1.00 38.49           O  
ATOM   2946  OD2 ASP B 367       1.460  14.475  45.453  1.00 38.49           O  
ATOM   2947  N   ASP B 368       1.714  19.802  47.205  1.00 36.94           N  
ATOM   2948  CA  ASP B 368       2.464  20.975  46.765  1.00 36.94           C  
ATOM   2949  C   ASP B 368       3.073  21.714  47.954  1.00 36.94           C  
ATOM   2950  CB  ASP B 368       1.565  21.918  45.963  1.00 36.94           C  
ATOM   2951  O   ASP B 368       4.169  22.270  47.852  1.00 36.94           O  
ATOM   2952  CG  ASP B 368       1.521  21.580  44.483  1.00 36.94           C  
ATOM   2953  OD1 ASP B 368       2.396  20.827  44.003  1.00 36.94           O  
ATOM   2954  OD2 ASP B 368       0.605  22.073  43.790  1.00 36.94           O  
ATOM   2955  N   THR B 369       2.485  21.724  49.149  1.00 45.05           N  
ATOM   2956  CA  THR B 369       2.866  22.600  50.251  1.00 45.05           C  
ATOM   2957  C   THR B 369       4.142  22.100  50.922  1.00 45.05           C  
ATOM   2958  CB  THR B 369       1.741  22.706  51.296  1.00 45.05           C  
ATOM   2959  O   THR B 369       5.000  22.897  51.308  1.00 45.05           O  
ATOM   2960  CG2 THR B 369       1.494  24.158  51.694  1.00 45.05           C  
ATOM   2961  OG1 THR B 369       0.534  22.162  50.747  1.00 45.05           O  
ATOM   2962  N   ILE B 370       4.409  20.792  50.971  1.00 51.88           N  
ATOM   2963  CA  ILE B 370       5.513  20.196  51.715  1.00 51.88           C  
ATOM   2964  C   ILE B 370       6.831  20.479  50.999  1.00 51.88           C  
ATOM   2965  CB  ILE B 370       5.317  18.673  51.894  1.00 51.88           C  
ATOM   2966  O   ILE B 370       7.838  20.793  51.639  1.00 51.88           O  
ATOM   2967  CG1 ILE B 370       4.096  18.392  52.777  1.00 51.88           C  
ATOM   2968  CG2 ILE B 370       6.578  18.032  52.482  1.00 51.88           C  
ATOM   2969  CD1 ILE B 370       3.735  16.917  52.882  1.00 51.88           C  
ATOM   2970  N   PHE B 371       6.777  20.522  49.703  1.00 52.22           N  
ATOM   2971  CA  PHE B 371       7.982  20.670  48.897  1.00 52.22           C  
ATOM   2972  C   PHE B 371       8.572  22.066  49.055  1.00 52.22           C  
ATOM   2973  CB  PHE B 371       7.681  20.391  47.421  1.00 52.22           C  
ATOM   2974  O   PHE B 371       9.793  22.232  49.067  1.00 52.22           O  
ATOM   2975  CG  PHE B 371       8.902  20.067  46.603  1.00 52.22           C  
ATOM   2976  CD1 PHE B 371       9.509  21.040  45.819  1.00 52.22           C  
ATOM   2977  CD2 PHE B 371       9.442  18.788  46.617  1.00 52.22           C  
ATOM   2978  CE1 PHE B 371      10.639  20.743  45.061  1.00 52.22           C  
ATOM   2979  CE2 PHE B 371      10.572  18.483  45.862  1.00 52.22           C  
ATOM   2980  CZ  PHE B 371      11.168  19.462  45.084  1.00 52.22           C  
ATOM   2981  N   GLN B 372       7.682  23.011  49.316  1.00 53.42           N  
ATOM   2982  CA  GLN B 372       8.143  24.394  49.354  1.00 53.42           C  
ATOM   2983  C   GLN B 372       8.741  24.738  50.715  1.00 53.42           C  
ATOM   2984  CB  GLN B 372       6.995  25.352  49.029  1.00 53.42           C  
ATOM   2985  O   GLN B 372       9.301  25.821  50.898  1.00 53.42           O  
ATOM   2986  CG  GLN B 372       6.639  25.405  47.549  1.00 53.42           C  
ATOM   2987  CD  GLN B 372       5.683  26.535  47.215  1.00 53.42           C  
ATOM   2988  NE2 GLN B 372       5.378  26.694  45.932  1.00 53.42           N  
ATOM   2989  OE1 GLN B 372       5.223  27.259  48.104  1.00 53.42           O  
ATOM   2990  N   ASN B 373       8.860  23.894  51.637  1.00 60.26           N  
ATOM   2991  CA  ASN B 373       9.411  24.098  52.972  1.00 60.26           C  
ATOM   2992  C   ASN B 373      10.930  24.242  52.935  1.00 60.26           C  
ATOM   2993  CB  ASN B 373       9.009  22.950  53.901  1.00 60.26           C  
ATOM   2994  O   ASN B 373      11.628  23.373  52.410  1.00 60.26           O  
ATOM   2995  CG  ASN B 373       9.288  23.254  55.359  1.00 60.26           C  
ATOM   2996  ND2 ASN B 373       8.516  22.644  56.251  1.00 60.26           N  
ATOM   2997  OD1 ASN B 373      10.190  24.032  55.683  1.00 60.26           O  
ATOM   2998  N   PRO B 374      11.455  25.393  53.205  1.00 66.85           N  
ATOM   2999  CA  PRO B 374      12.889  25.689  53.156  1.00 66.85           C  
ATOM   3000  C   PRO B 374      13.734  24.628  53.857  1.00 66.85           C  
ATOM   3001  CB  PRO B 374      12.996  27.035  53.876  1.00 66.85           C  
ATOM   3002  O   PRO B 374      14.851  24.335  53.421  1.00 66.85           O  
ATOM   3003  CG  PRO B 374      11.591  27.382  54.250  1.00 66.85           C  
ATOM   3004  CD  PRO B 374      10.687  26.276  53.784  1.00 66.85           C  
ATOM   3005  N   MET B 375      13.198  23.924  54.839  1.00 70.51           N  
ATOM   3006  CA  MET B 375      13.900  22.871  55.567  1.00 70.51           C  
ATOM   3007  C   MET B 375      14.080  21.633  54.695  1.00 70.51           C  
ATOM   3008  CB  MET B 375      13.145  22.504  56.846  1.00 70.51           C  
ATOM   3009  O   MET B 375      15.135  20.997  54.722  1.00 70.51           O  
ATOM   3010  CG  MET B 375      13.944  22.736  58.118  1.00 70.51           C  
ATOM   3011  SD  MET B 375      12.993  22.320  59.631  1.00 70.51           S  
ATOM   3012  CE  MET B 375      12.923  20.513  59.478  1.00 70.51           C  
ATOM   3013  N   VAL B 376      13.115  21.406  53.843  1.00 71.85           N  
ATOM   3014  CA  VAL B 376      13.131  20.240  52.965  1.00 71.85           C  
ATOM   3015  C   VAL B 376      14.158  20.444  51.853  1.00 71.85           C  
ATOM   3016  CB  VAL B 376      11.736  19.967  52.359  1.00 71.85           C  
ATOM   3017  O   VAL B 376      14.927  19.534  51.536  1.00 71.85           O  
ATOM   3018  CG1 VAL B 376      11.808  18.847  51.323  1.00 71.85           C  
ATOM   3019  CG2 VAL B 376      10.736  19.617  53.460  1.00 71.85           C  
ATOM   3020  N   GLN B 377      14.153  21.626  51.433  1.00 66.74           N  
ATOM   3021  CA  GLN B 377      15.098  21.933  50.364  1.00 66.74           C  
ATOM   3022  C   GLN B 377      16.538  21.828  50.857  1.00 66.74           C  
ATOM   3023  CB  GLN B 377      14.836  23.331  49.802  1.00 66.74           C  
ATOM   3024  O   GLN B 377      17.412  21.338  50.138  1.00 66.74           O  
ATOM   3025  CG  GLN B 377      13.581  23.424  48.945  1.00 66.74           C  
ATOM   3026  CD  GLN B 377      13.736  22.741  47.600  1.00 66.74           C  
ATOM   3027  NE2 GLN B 377      12.636  22.213  47.073  1.00 66.74           N  
ATOM   3028  OE1 GLN B 377      14.835  22.689  47.038  1.00 66.74           O  
ATOM   3029  N   GLU B 378      16.649  22.261  52.070  1.00 68.50           N  
ATOM   3030  CA  GLU B 378      17.974  22.216  52.679  1.00 68.50           C  
ATOM   3031  C   GLU B 378      18.407  20.778  52.952  1.00 68.50           C  
ATOM   3032  CB  GLU B 378      17.999  23.028  53.976  1.00 68.50           C  
ATOM   3033  O   GLU B 378      19.574  20.428  52.762  1.00 68.50           O  
ATOM   3034  CG  GLU B 378      19.400  23.350  54.474  1.00 68.50           C  
ATOM   3035  CD  GLU B 378      20.236  24.116  53.461  1.00 68.50           C  
ATOM   3036  OE1 GLU B 378      21.473  24.197  53.632  1.00 68.50           O  
ATOM   3037  OE2 GLU B 378      19.648  24.640  52.488  1.00 68.50           O  
ATOM   3038  N   ALA B 379      17.520  19.965  53.295  1.00 73.21           N  
ATOM   3039  CA  ALA B 379      17.814  18.554  53.526  1.00 73.21           C  
ATOM   3040  C   ALA B 379      18.142  17.840  52.217  1.00 73.21           C  
ATOM   3041  CB  ALA B 379      16.638  17.872  54.220  1.00 73.21           C  
ATOM   3042  O   ALA B 379      19.024  16.979  52.176  1.00 73.21           O  
ATOM   3043  N   ILE B 380      17.491  18.325  51.216  1.00 70.89           N  
ATOM   3044  CA  ILE B 380      17.757  17.770  49.894  1.00 70.89           C  
ATOM   3045  C   ILE B 380      19.162  18.163  49.442  1.00 70.89           C  
ATOM   3046  CB  ILE B 380      16.710  18.243  48.861  1.00 70.89           C  
ATOM   3047  O   ILE B 380      19.902  17.336  48.905  1.00 70.89           O  
ATOM   3048  CG1 ILE B 380      15.333  17.652  49.188  1.00 70.89           C  
ATOM   3049  CG2 ILE B 380      17.144  17.867  47.441  1.00 70.89           C  
ATOM   3050  CD1 ILE B 380      14.214  18.154  48.285  1.00 70.89           C  
ATOM   3051  N   ARG B 381      19.463  19.292  49.856  1.00 61.96           N  
ATOM   3052  CA  ARG B 381      20.784  19.788  49.484  1.00 61.96           C  
ATOM   3053  C   ARG B 381      21.880  19.049  50.244  1.00 61.96           C  
ATOM   3054  CB  ARG B 381      20.887  21.292  49.746  1.00 61.96           C  
ATOM   3055  O   ARG B 381      23.001  18.911  49.750  1.00 61.96           O  
ATOM   3056  CG  ARG B 381      20.983  22.132  48.482  1.00 61.96           C  
ATOM   3057  CD  ARG B 381      21.176  23.608  48.800  1.00 61.96           C  
ATOM   3058  NE  ARG B 381      19.959  24.206  49.341  1.00 61.96           N  
ATOM   3059  NH1 ARG B 381      20.954  26.210  49.919  1.00 61.96           N  
ATOM   3060  NH2 ARG B 381      18.723  25.874  50.324  1.00 61.96           N  
ATOM   3061  CZ  ARG B 381      19.881  25.429  49.860  1.00 61.96           C  
ATOM   3062  N   MET B 382      21.582  18.490  51.493  1.00 69.68           N  
ATOM   3063  CA  MET B 382      22.526  17.742  52.319  1.00 69.68           C  
ATOM   3064  C   MET B 382      22.665  16.307  51.822  1.00 69.68           C  
ATOM   3065  CB  MET B 382      22.084  17.749  53.783  1.00 69.68           C  
ATOM   3066  O   MET B 382      23.515  15.558  52.306  1.00 69.68           O  
ATOM   3067  CG  MET B 382      22.191  19.111  54.449  1.00 69.68           C  
ATOM   3068  SD  MET B 382      21.801  19.049  56.241  1.00 69.68           S  
ATOM   3069  CE  MET B 382      23.166  18.009  56.830  1.00 69.68           C  
ATOM   3070  N   GLY B 383      21.890  15.938  50.826  1.00 67.90           N  
ATOM   3071  CA  GLY B 383      22.062  14.650  50.172  1.00 67.90           C  
ATOM   3072  C   GLY B 383      20.987  13.645  50.541  1.00 67.90           C  
ATOM   3073  O   GLY B 383      21.065  12.476  50.157  1.00 67.90           O  
ATOM   3074  N   PHE B 384      19.882  14.109  51.106  1.00 71.54           N  
ATOM   3075  CA  PHE B 384      18.806  13.197  51.477  1.00 71.54           C  
ATOM   3076  C   PHE B 384      17.744  13.141  50.385  1.00 71.54           C  
ATOM   3077  CB  PHE B 384      18.171  13.624  52.804  1.00 71.54           C  
ATOM   3078  O   PHE B 384      17.470  14.146  49.726  1.00 71.54           O  
ATOM   3079  CG  PHE B 384      19.104  13.526  53.982  1.00 71.54           C  
ATOM   3080  CD1 PHE B 384      19.346  12.302  54.594  1.00 71.54           C  
ATOM   3081  CD2 PHE B 384      19.737  14.658  54.477  1.00 71.54           C  
ATOM   3082  CE1 PHE B 384      20.209  12.208  55.684  1.00 71.54           C  
ATOM   3083  CE2 PHE B 384      20.600  14.572  55.565  1.00 71.54           C  
ATOM   3084  CZ  PHE B 384      20.834  13.347  56.168  1.00 71.54           C  
ATOM   3085  N   SER B 385      17.272  11.980  50.195  1.00 73.32           N  
ATOM   3086  CA  SER B 385      16.250  11.780  49.173  1.00 73.32           C  
ATOM   3087  C   SER B 385      14.910  12.363  49.609  1.00 73.32           C  
ATOM   3088  CB  SER B 385      16.090  10.292  48.858  1.00 73.32           C  
ATOM   3089  O   SER B 385      14.542  12.276  50.783  1.00 73.32           O  
ATOM   3090  OG  SER B 385      15.272   9.658  49.827  1.00 73.32           O  
ATOM   3091  N   PHE B 386      14.354  12.990  48.701  1.00 73.23           N  
ATOM   3092  CA  PHE B 386      13.063  13.621  48.953  1.00 73.23           C  
ATOM   3093  C   PHE B 386      12.057  12.603  49.476  1.00 73.23           C  
ATOM   3094  CB  PHE B 386      12.528  14.281  47.679  1.00 73.23           C  
ATOM   3095  O   PHE B 386      11.255  12.913  50.360  1.00 73.23           O  
ATOM   3096  CG  PHE B 386      11.247  15.044  47.883  1.00 73.23           C  
ATOM   3097  CD1 PHE B 386      10.040  14.542  47.412  1.00 73.23           C  
ATOM   3098  CD2 PHE B 386      11.250  16.265  48.546  1.00 73.23           C  
ATOM   3099  CE1 PHE B 386       8.853  15.247  47.599  1.00 73.23           C  
ATOM   3100  CE2 PHE B 386      10.068  16.974  48.737  1.00 73.23           C  
ATOM   3101  CZ  PHE B 386       8.871  16.464  48.262  1.00 73.23           C  
ATOM   3102  N   LYS B 387      12.140  11.518  48.981  1.00 71.60           N  
ATOM   3103  CA  LYS B 387      11.243  10.440  49.389  1.00 71.60           C  
ATOM   3104  C   LYS B 387      11.400  10.128  50.875  1.00 71.60           C  
ATOM   3105  CB  LYS B 387      11.502   9.182  48.559  1.00 71.60           C  
ATOM   3106  O   LYS B 387      10.408   9.976  51.591  1.00 71.60           O  
ATOM   3107  CG  LYS B 387      10.381   8.156  48.625  1.00 71.60           C  
ATOM   3108  CD  LYS B 387      10.690   6.935  47.768  1.00 71.60           C  
ATOM   3109  CE  LYS B 387       9.627   5.856  47.926  1.00 71.60           C  
ATOM   3110  NZ  LYS B 387       9.883   4.691  47.027  1.00 71.60           N  
ATOM   3111  N   ASP B 388      12.553  10.023  51.209  1.00 73.57           N  
ATOM   3112  CA  ASP B 388      12.844   9.713  52.606  1.00 73.57           C  
ATOM   3113  C   ASP B 388      12.431  10.863  53.521  1.00 73.57           C  
ATOM   3114  CB  ASP B 388      14.331   9.403  52.788  1.00 73.57           C  
ATOM   3115  O   ASP B 388      11.914  10.637  54.617  1.00 73.57           O  
ATOM   3116  CG  ASP B 388      14.739   8.075  52.176  1.00 73.57           C  
ATOM   3117  OD1 ASP B 388      13.861   7.219  51.932  1.00 73.57           O  
ATOM   3118  OD2 ASP B 388      15.951   7.880  51.937  1.00 73.57           O  
ATOM   3119  N   ILE B 389      12.614  12.033  53.025  1.00 74.82           N  
ATOM   3120  CA  ILE B 389      12.269  13.230  53.784  1.00 74.82           C  
ATOM   3121  C   ILE B 389      10.757  13.295  53.985  1.00 74.82           C  
ATOM   3122  CB  ILE B 389      12.772  14.511  53.081  1.00 74.82           C  
ATOM   3123  O   ILE B 389      10.282  13.547  55.095  1.00 74.82           O  
ATOM   3124  CG1 ILE B 389      14.302  14.504  52.989  1.00 74.82           C  
ATOM   3125  CG2 ILE B 389      12.273  15.760  53.812  1.00 74.82           C  
ATOM   3126  CD1 ILE B 389      14.876  15.618  52.125  1.00 74.82           C  
ATOM   3127  N   LYS B 390      10.186  13.048  52.963  1.00 72.09           N  
ATOM   3128  CA  LYS B 390       8.726  13.060  52.980  1.00 72.09           C  
ATOM   3129  C   LYS B 390       8.179  12.022  53.955  1.00 72.09           C  
ATOM   3130  CB  LYS B 390       8.171  12.806  51.578  1.00 72.09           C  
ATOM   3131  O   LYS B 390       7.250  12.305  54.715  1.00 72.09           O  
ATOM   3132  CG  LYS B 390       6.676  13.062  51.448  1.00 72.09           C  
ATOM   3133  CD  LYS B 390       6.185  12.799  50.030  1.00 72.09           C  
ATOM   3134  CE  LYS B 390       4.685  13.025  49.907  1.00 72.09           C  
ATOM   3135  NZ  LYS B 390       4.179  12.658  48.550  1.00 72.09           N  
ATOM   3136  N   LYS B 391       8.653  10.893  53.807  1.00 74.90           N  
ATOM   3137  CA  LYS B 391       8.228   9.776  54.646  1.00 74.90           C  
ATOM   3138  C   LYS B 391       8.386  10.109  56.126  1.00 74.90           C  
ATOM   3139  CB  LYS B 391       9.024   8.515  54.304  1.00 74.90           C  
ATOM   3140  O   LYS B 391       7.469   9.885  56.919  1.00 74.90           O  
ATOM   3141  CG  LYS B 391       8.469   7.244  54.929  1.00 74.90           C  
ATOM   3142  CD  LYS B 391       9.272   6.019  54.512  1.00 74.90           C  
ATOM   3143  CE  LYS B 391       8.764   4.757  55.195  1.00 74.90           C  
ATOM   3144  NZ  LYS B 391       9.583   3.562  54.833  1.00 74.90           N  
ATOM   3145  N   ILE B 392       9.470  10.604  56.411  1.00 72.48           N  
ATOM   3146  CA  ILE B 392       9.763  10.854  57.818  1.00 72.48           C  
ATOM   3147  C   ILE B 392       8.927  12.029  58.319  1.00 72.48           C  
ATOM   3148  CB  ILE B 392      11.267  11.132  58.041  1.00 72.48           C  
ATOM   3149  O   ILE B 392       8.486  12.038  59.470  1.00 72.48           O  
ATOM   3150  CG1 ILE B 392      11.720  10.568  59.392  1.00 72.48           C  
ATOM   3151  CG2 ILE B 392      11.558  12.633  57.949  1.00 72.48           C  
ATOM   3152  CD1 ILE B 392      13.228  10.401  59.519  1.00 72.48           C  
ATOM   3153  N   MET B 393       8.716  12.944  57.508  1.00 73.78           N  
ATOM   3154  CA  MET B 393       7.931  14.117  57.881  1.00 73.78           C  
ATOM   3155  C   MET B 393       6.465  13.749  58.085  1.00 73.78           C  
ATOM   3156  CB  MET B 393       8.053  15.208  56.816  1.00 73.78           C  
ATOM   3157  O   MET B 393       5.823  14.231  59.020  1.00 73.78           O  
ATOM   3158  CG  MET B 393       9.334  16.020  56.915  1.00 73.78           C  
ATOM   3159  SD  MET B 393       9.347  17.454  55.769  1.00 73.78           S  
ATOM   3160  CE  MET B 393       8.392  18.650  56.743  1.00 73.78           C  
ATOM   3161  N   GLU B 394       6.052  12.943  57.194  1.00 71.85           N  
ATOM   3162  CA  GLU B 394       4.673  12.477  57.296  1.00 71.85           C  
ATOM   3163  C   GLU B 394       4.460  11.654  58.563  1.00 71.85           C  
ATOM   3164  CB  GLU B 394       4.292  11.651  56.064  1.00 71.85           C  
ATOM   3165  O   GLU B 394       3.426  11.777  59.223  1.00 71.85           O  
ATOM   3166  CG  GLU B 394       3.815  12.489  54.886  1.00 71.85           C  
ATOM   3167  CD  GLU B 394       3.572  11.671  53.627  1.00 71.85           C  
ATOM   3168  OE1 GLU B 394       3.096  12.238  52.618  1.00 71.85           O  
ATOM   3169  OE2 GLU B 394       3.860  10.454  53.651  1.00 71.85           O  
ATOM   3170  N   GLU B 395       5.371  10.868  58.757  1.00 72.78           N  
ATOM   3171  CA  GLU B 395       5.313  10.026  59.948  1.00 72.78           C  
ATOM   3172  C   GLU B 395       5.305  10.868  61.220  1.00 72.78           C  
ATOM   3173  CB  GLU B 395       6.489   9.046  59.972  1.00 72.78           C  
ATOM   3174  O   GLU B 395       4.574  10.568  62.166  1.00 72.78           O  
ATOM   3175  CG  GLU B 395       6.217   7.740  59.240  1.00 72.78           C  
ATOM   3176  CD  GLU B 395       7.425   6.819  59.187  1.00 72.78           C  
ATOM   3177  OE1 GLU B 395       7.322   5.715  58.606  1.00 72.78           O  
ATOM   3178  OE2 GLU B 395       8.484   7.205  59.731  1.00 72.78           O  
ATOM   3179  N   LYS B 396       6.111  11.836  61.239  1.00 70.50           N  
ATOM   3180  CA  LYS B 396       6.179  12.729  62.391  1.00 70.50           C  
ATOM   3181  C   LYS B 396       4.854  13.458  62.600  1.00 70.50           C  
ATOM   3182  CB  LYS B 396       7.312  13.742  62.220  1.00 70.50           C  
ATOM   3183  O   LYS B 396       4.405  13.626  63.736  1.00 70.50           O  
ATOM   3184  CG  LYS B 396       7.666  14.496  63.494  1.00 70.50           C  
ATOM   3185  CD  LYS B 396       8.962  15.280  63.337  1.00 70.50           C  
ATOM   3186  CE  LYS B 396       9.301  16.061  64.600  1.00 70.50           C  
ATOM   3187  NZ  LYS B 396      10.722  16.519  64.603  1.00 70.50           N  
ATOM   3188  N   ILE B 397       4.380  13.888  61.539  1.00 67.44           N  
ATOM   3189  CA  ILE B 397       3.109  14.601  61.603  1.00 67.44           C  
ATOM   3190  C   ILE B 397       2.019  13.669  62.128  1.00 67.44           C  
ATOM   3191  CB  ILE B 397       2.710  15.168  60.222  1.00 67.44           C  
ATOM   3192  O   ILE B 397       1.167  14.083  62.918  1.00 67.44           O  
ATOM   3193  CG1 ILE B 397       3.677  16.281  59.801  1.00 67.44           C  
ATOM   3194  CG2 ILE B 397       1.265  15.678  60.244  1.00 67.44           C  
ATOM   3195  CD1 ILE B 397       3.482  16.763  58.370  1.00 67.44           C  
ATOM   3196  N   GLN B 398       2.091  12.509  61.700  1.00 66.37           N  
ATOM   3197  CA  GLN B 398       1.093  11.522  62.099  1.00 66.37           C  
ATOM   3198  C   GLN B 398       1.219  11.182  63.581  1.00 66.37           C  
ATOM   3199  CB  GLN B 398       1.225  10.253  61.256  1.00 66.37           C  
ATOM   3200  O   GLN B 398       0.212  11.028  64.276  1.00 66.37           O  
ATOM   3201  CG  GLN B 398      -0.095   9.528  61.026  1.00 66.37           C  
ATOM   3202  CD  GLN B 398      -0.102   8.715  59.746  1.00 66.37           C  
ATOM   3203  NE2 GLN B 398      -1.276   8.229  59.358  1.00 66.37           N  
ATOM   3204  OE1 GLN B 398       0.940   8.525  59.109  1.00 66.37           O  
ATOM   3205  N   ILE B 399       2.438  11.155  63.990  1.00 66.35           N  
ATOM   3206  CA  ILE B 399       2.678  10.715  65.360  1.00 66.35           C  
ATOM   3207  C   ILE B 399       2.596  11.910  66.307  1.00 66.35           C  
ATOM   3208  CB  ILE B 399       4.049  10.016  65.498  1.00 66.35           C  
ATOM   3209  O   ILE B 399       1.930  11.844  67.344  1.00 66.35           O  
ATOM   3210  CG1 ILE B 399       4.074   8.722  64.676  1.00 66.35           C  
ATOM   3211  CG2 ILE B 399       4.367   9.736  66.969  1.00 66.35           C  
ATOM   3212  CD1 ILE B 399       5.460   8.113  64.521  1.00 66.35           C  
ATOM   3213  N   SER B 400       3.284  12.947  66.010  1.00 59.74           N  
ATOM   3214  CA  SER B 400       3.461  14.043  66.957  1.00 59.74           C  
ATOM   3215  C   SER B 400       2.523  15.203  66.642  1.00 59.74           C  
ATOM   3216  CB  SER B 400       4.910  14.531  66.947  1.00 59.74           C  
ATOM   3217  O   SER B 400       2.225  16.022  67.514  1.00 59.74           O  
ATOM   3218  OG  SER B 400       5.149  15.376  65.835  1.00 59.74           O  
ATOM   3219  N   GLY B 401       1.709  15.014  65.455  1.00 60.71           N  
ATOM   3220  CA  GLY B 401       0.811  16.067  65.009  1.00 60.71           C  
ATOM   3221  C   GLY B 401       1.531  17.351  64.644  1.00 60.71           C  
ATOM   3222  O   GLY B 401       0.910  18.303  64.166  1.00 60.71           O  
ATOM   3223  N   SER B 402       2.701  17.508  64.966  1.00 61.63           N  
ATOM   3224  CA  SER B 402       3.451  18.714  64.629  1.00 61.63           C  
ATOM   3225  C   SER B 402       4.615  18.399  63.695  1.00 61.63           C  
ATOM   3226  CB  SER B 402       3.972  19.393  65.896  1.00 61.63           C  
ATOM   3227  O   SER B 402       5.107  17.269  63.668  1.00 61.63           O  
ATOM   3228  OG  SER B 402       4.952  18.589  66.530  1.00 61.63           O  
ATOM   3229  N   ASN B 403       4.971  19.395  62.821  1.00 65.00           N  
ATOM   3230  CA  ASN B 403       6.059  19.244  61.860  1.00 65.00           C  
ATOM   3231  C   ASN B 403       7.407  19.601  62.480  1.00 65.00           C  
ATOM   3232  CB  ASN B 403       5.802  20.102  60.619  1.00 65.00           C  
ATOM   3233  O   ASN B 403       7.470  20.041  63.629  1.00 65.00           O  
ATOM   3234  CG  ASN B 403       5.865  19.301  59.333  1.00 65.00           C  
ATOM   3235  ND2 ASN B 403       5.304  19.852  58.264  1.00 65.00           N  
ATOM   3236  OD1 ASN B 403       6.414  18.196  59.302  1.00 65.00           O  
ATOM   3237  N   TYR B 404       8.423  19.213  61.793  1.00 72.37           N  
ATOM   3238  CA  TYR B 404       9.769  19.498  62.276  1.00 72.37           C  
ATOM   3239  C   TYR B 404       9.994  20.999  62.409  1.00 72.37           C  
ATOM   3240  CB  TYR B 404      10.817  18.895  61.335  1.00 72.37           C  
ATOM   3241  O   TYR B 404       9.564  21.776  61.554  1.00 72.37           O  
ATOM   3242  CG  TYR B 404      10.919  17.392  61.423  1.00 72.37           C  
ATOM   3243  CD1 TYR B 404      11.721  16.784  62.386  1.00 72.37           C  
ATOM   3244  CD2 TYR B 404      10.214  16.577  60.544  1.00 72.37           C  
ATOM   3245  CE1 TYR B 404      11.819  15.399  62.470  1.00 72.37           C  
ATOM   3246  CE2 TYR B 404      10.305  15.191  60.618  1.00 72.37           C  
ATOM   3247  OH  TYR B 404      11.202  13.240  61.661  1.00 72.37           O  
ATOM   3248  CZ  TYR B 404      11.108  14.612  61.583  1.00 72.37           C  
ATOM   3249  N   LYS B 405      10.490  21.524  63.504  1.00 66.41           N  
ATOM   3250  CA  LYS B 405      10.698  22.941  63.784  1.00 66.41           C  
ATOM   3251  C   LYS B 405      12.108  23.378  63.394  1.00 66.41           C  
ATOM   3252  CB  LYS B 405      10.448  23.239  65.264  1.00 66.41           C  
ATOM   3253  O   LYS B 405      12.346  24.557  63.126  1.00 66.41           O  
ATOM   3254  CG  LYS B 405       8.991  23.114  65.682  1.00 66.41           C  
ATOM   3255  CD  LYS B 405       8.782  23.564  67.123  1.00 66.41           C  
ATOM   3256  CE  LYS B 405       7.333  23.397  67.557  1.00 66.41           C  
ATOM   3257  NZ  LYS B 405       7.126  23.825  68.974  1.00 66.41           N  
ATOM   3258  N   SER B 406      13.010  22.460  63.378  1.00 70.30           N  
ATOM   3259  CA  SER B 406      14.378  22.815  63.015  1.00 70.30           C  
ATOM   3260  C   SER B 406      14.995  21.768  62.094  1.00 70.30           C  
ATOM   3261  CB  SER B 406      15.240  22.975  64.268  1.00 70.30           C  
ATOM   3262  O   SER B 406      14.651  20.586  62.170  1.00 70.30           O  
ATOM   3263  OG  SER B 406      15.971  21.790  64.531  1.00 70.30           O  
ATOM   3264  N   LEU B 407      15.951  22.227  61.101  1.00 74.23           N  
ATOM   3265  CA  LEU B 407      16.666  21.368  60.163  1.00 74.23           C  
ATOM   3266  C   LEU B 407      17.533  20.357  60.906  1.00 74.23           C  
ATOM   3267  CB  LEU B 407      17.533  22.208  59.221  1.00 74.23           C  
ATOM   3268  O   LEU B 407      17.626  19.196  60.500  1.00 74.23           O  
ATOM   3269  CG  LEU B 407      18.316  21.439  58.155  1.00 74.23           C  
ATOM   3270  CD1 LEU B 407      17.358  20.764  57.179  1.00 74.23           C  
ATOM   3271  CD2 LEU B 407      19.271  22.371  57.417  1.00 74.23           C  
ATOM   3272  N   GLU B 408      17.979  20.711  62.014  1.00 70.17           N  
ATOM   3273  CA  GLU B 408      18.877  19.860  62.789  1.00 70.17           C  
ATOM   3274  C   GLU B 408      18.159  18.609  63.288  1.00 70.17           C  
ATOM   3275  CB  GLU B 408      19.467  20.634  63.970  1.00 70.17           C  
ATOM   3276  O   GLU B 408      18.707  17.507  63.229  1.00 70.17           O  
ATOM   3277  CG  GLU B 408      20.436  21.735  63.562  1.00 70.17           C  
ATOM   3278  CD  GLU B 408      20.139  23.071  64.224  1.00 70.17           C  
ATOM   3279  OE1 GLU B 408      20.789  24.081  63.870  1.00 70.17           O  
ATOM   3280  OE2 GLU B 408      19.251  23.108  65.104  1.00 70.17           O  
ATOM   3281  N   VAL B 409      16.897  18.843  63.697  1.00 76.11           N  
ATOM   3282  CA  VAL B 409      16.133  17.718  64.226  1.00 76.11           C  
ATOM   3283  C   VAL B 409      15.694  16.808  63.081  1.00 76.11           C  
ATOM   3284  CB  VAL B 409      14.903  18.195  65.031  1.00 76.11           C  
ATOM   3285  O   VAL B 409      15.698  15.582  63.217  1.00 76.11           O  
ATOM   3286  CG1 VAL B 409      14.122  17.002  65.580  1.00 76.11           C  
ATOM   3287  CG2 VAL B 409      15.335  19.123  66.165  1.00 76.11           C  
ATOM   3288  N   LEU B 410      15.365  17.460  61.947  1.00 77.00           N  
ATOM   3289  CA  LEU B 410      14.983  16.697  60.764  1.00 77.00           C  
ATOM   3290  C   LEU B 410      16.142  15.835  60.275  1.00 77.00           C  
ATOM   3291  CB  LEU B 410      14.522  17.636  59.646  1.00 77.00           C  
ATOM   3292  O   LEU B 410      15.971  14.639  60.029  1.00 77.00           O  
ATOM   3293  CG  LEU B 410      14.169  16.978  58.311  1.00 77.00           C  
ATOM   3294  CD1 LEU B 410      12.936  16.094  58.466  1.00 77.00           C  
ATOM   3295  CD2 LEU B 410      13.943  18.036  57.237  1.00 77.00           C  
ATOM   3296  N   VAL B 411      17.309  16.374  60.184  1.00 75.74           N  
ATOM   3297  CA  VAL B 411      18.488  15.678  59.679  1.00 75.74           C  
ATOM   3298  C   VAL B 411      18.901  14.582  60.659  1.00 75.74           C  
ATOM   3299  CB  VAL B 411      19.664  16.653  59.443  1.00 75.74           C  
ATOM   3300  O   VAL B 411      19.289  13.486  60.246  1.00 75.74           O  
ATOM   3301  CG1 VAL B 411      20.934  15.887  59.076  1.00 75.74           C  
ATOM   3302  CG2 VAL B 411      19.310  17.661  58.351  1.00 75.74           C  
ATOM   3303  N   ALA B 412      18.789  14.863  61.915  1.00 75.37           N  
ATOM   3304  CA  ALA B 412      19.092  13.857  62.929  1.00 75.37           C  
ATOM   3305  C   ALA B 412      18.196  12.632  62.772  1.00 75.37           C  
ATOM   3306  CB  ALA B 412      18.940  14.449  64.328  1.00 75.37           C  
ATOM   3307  O   ALA B 412      18.667  11.495  62.853  1.00 75.37           O  
ATOM   3308  N   ASP B 413      16.857  12.900  62.572  1.00 75.82           N  
ATOM   3309  CA  ASP B 413      15.908  11.802  62.412  1.00 75.82           C  
ATOM   3310  C   ASP B 413      16.147  11.056  61.101  1.00 75.82           C  
ATOM   3311  CB  ASP B 413      14.470  12.322  62.467  1.00 75.82           C  
ATOM   3312  O   ASP B 413      15.961   9.840  61.030  1.00 75.82           O  
ATOM   3313  CG  ASP B 413      13.990  12.589  63.883  1.00 75.82           C  
ATOM   3314  OD1 ASP B 413      14.720  12.268  64.846  1.00 75.82           O  
ATOM   3315  OD2 ASP B 413      12.871  13.123  64.038  1.00 75.82           O  
ATOM   3316  N   LEU B 414      16.614  11.862  60.147  1.00 77.17           N  
ATOM   3317  CA  LEU B 414      16.900  11.260  58.849  1.00 77.17           C  
ATOM   3318  C   LEU B 414      18.130  10.361  58.926  1.00 77.17           C  
ATOM   3319  CB  LEU B 414      17.112  12.345  57.791  1.00 77.17           C  
ATOM   3320  O   LEU B 414      18.150   9.277  58.338  1.00 77.17           O  
ATOM   3321  CG  LEU B 414      15.851  13.018  57.247  1.00 77.17           C  
ATOM   3322  CD1 LEU B 414      16.207  14.324  56.545  1.00 77.17           C  
ATOM   3323  CD2 LEU B 414      15.111  12.080  56.299  1.00 77.17           C  
ATOM   3324  N   VAL B 415      19.125  10.800  59.556  1.00 71.71           N  
ATOM   3325  CA  VAL B 415      20.355  10.035  59.735  1.00 71.71           C  
ATOM   3326  C   VAL B 415      20.083   8.821  60.620  1.00 71.71           C  
ATOM   3327  CB  VAL B 415      21.478  10.901  60.348  1.00 71.71           C  
ATOM   3328  O   VAL B 415      20.578   7.724  60.349  1.00 71.71           O  
ATOM   3329  CG1 VAL B 415      22.697  10.044  60.686  1.00 71.71           C  
ATOM   3330  CG2 VAL B 415      21.863  12.029  59.393  1.00 71.71           C  
ATOM   3331  N   ASN B 416      19.282   9.056  61.726  1.00 68.10           N  
ATOM   3332  CA  ASN B 416      18.931   7.955  62.617  1.00 68.10           C  
ATOM   3333  C   ASN B 416      18.089   6.902  61.903  1.00 68.10           C  
ATOM   3334  CB  ASN B 416      18.192   8.478  63.851  1.00 68.10           C  
ATOM   3335  O   ASN B 416      18.241   5.705  62.153  1.00 68.10           O  
ATOM   3336  CG  ASN B 416      19.135   8.900  64.961  1.00 68.10           C  
ATOM   3337  ND2 ASN B 416      18.655   9.760  65.851  1.00 68.10           N  
ATOM   3338  OD1 ASN B 416      20.285   8.458  65.017  1.00 68.10           O  
ATOM   3339  N   ALA B 417      17.100   7.417  61.139  1.00 66.40           N  
ATOM   3340  CA  ALA B 417      16.261   6.522  60.345  1.00 66.40           C  
ATOM   3341  C   ALA B 417      17.103   5.695  59.379  1.00 66.40           C  
ATOM   3342  CB  ALA B 417      15.208   7.320  59.580  1.00 66.40           C  
ATOM   3343  O   ALA B 417      16.781   4.537  59.099  1.00 66.40           O  
ATOM   3344  N   GLN B 418      18.145   6.413  58.862  1.00 58.45           N  
ATOM   3345  CA  GLN B 418      19.061   5.730  57.954  1.00 58.45           C  
ATOM   3346  C   GLN B 418      19.923   4.716  58.701  1.00 58.45           C  
ATOM   3347  CB  GLN B 418      19.950   6.740  57.227  1.00 58.45           C  
ATOM   3348  O   GLN B 418      20.237   3.649  58.170  1.00 58.45           O  
ATOM   3349  CG  GLN B 418      19.423   7.153  55.860  1.00 58.45           C  
ATOM   3350  CD  GLN B 418      20.359   8.097  55.129  1.00 58.45           C  
ATOM   3351  NE2 GLN B 418      20.220   8.167  53.810  1.00 58.45           N  
ATOM   3352  OE1 GLN B 418      21.201   8.758  55.746  1.00 58.45           O  
ATOM   3353  N   LYS B 419      20.398   5.179  59.821  1.00 53.06           N  
ATOM   3354  CA  LYS B 419      21.212   4.293  60.648  1.00 53.06           C  
ATOM   3355  C   LYS B 419      20.405   3.087  61.121  1.00 53.06           C  
ATOM   3356  CB  LYS B 419      21.778   5.049  61.850  1.00 53.06           C  
ATOM   3357  O   LYS B 419      20.924   1.971  61.182  1.00 53.06           O  
ATOM   3358  CG  LYS B 419      23.163   5.635  61.618  1.00 53.06           C  
ATOM   3359  CD  LYS B 419      23.711   6.291  62.878  1.00 53.06           C  
ATOM   3360  CE  LYS B 419      25.069   6.934  62.630  1.00 53.06           C  
ATOM   3361  NZ  LYS B 419      25.627   7.547  63.872  1.00 53.06           N  
ATOM   3362  N   ASP B 420      19.220   3.457  61.783  1.00 44.00           N  
ATOM   3363  CA  ASP B 420      18.411   2.350  62.283  1.00 44.00           C  
ATOM   3364  C   ASP B 420      18.107   1.346  61.174  1.00 44.00           C  
ATOM   3365  CB  ASP B 420      17.108   2.871  62.893  1.00 44.00           C  
ATOM   3366  O   ASP B 420      17.900   0.161  61.441  1.00 44.00           O  
ATOM   3367  CG  ASP B 420      17.275   3.358  64.322  1.00 44.00           C  
ATOM   3368  OD1 ASP B 420      18.247   2.953  64.995  1.00 44.00           O  
ATOM   3369  OD2 ASP B 420      16.425   4.152  64.780  1.00 44.00           O  
ATOM   3370  N   SER B 421      17.914   1.962  60.004  1.00 41.14           N  
ATOM   3371  CA  SER B 421      17.760   1.029  58.892  1.00 41.14           C  
ATOM   3372  C   SER B 421      19.043   0.242  58.650  1.00 41.14           C  
ATOM   3373  CB  SER B 421      17.362   1.776  57.618  1.00 41.14           C  
ATOM   3374  O   SER B 421      19.004  -0.871  58.120  1.00 41.14           O  
ATOM   3375  OG  SER B 421      18.481   2.437  57.052  1.00 41.14           O  
ATOM   3376  N   MET B 422      20.167   0.962  58.835  1.00 34.44           N  
ATOM   3377  CA  MET B 422      21.433   0.289  58.555  1.00 34.44           C  
ATOM   3378  C   MET B 422      21.720  -0.786  59.597  1.00 34.44           C  
ATOM   3379  CB  MET B 422      22.582   1.298  58.515  1.00 34.44           C  
ATOM   3380  O   MET B 422      22.611  -1.616  59.409  1.00 34.44           O  
ATOM   3381  CG  MET B 422      22.909   1.800  57.117  1.00 34.44           C  
ATOM   3382  SD  MET B 422      24.591   2.524  57.006  1.00 34.44           S  
ATOM   3383  CE  MET B 422      25.394   1.305  55.929  1.00 34.44           C  
ATOM   3384  N   GLN B 423      21.370  -0.670  60.777  1.00 32.63           N  
ATOM   3385  CA  GLN B 423      21.804  -1.842  61.530  1.00 32.63           C  
ATOM   3386  C   GLN B 423      21.323  -3.130  60.867  1.00 32.63           C  
ATOM   3387  CB  GLN B 423      21.297  -1.773  62.971  1.00 32.63           C  
ATOM   3388  O   GLN B 423      21.785  -4.221  61.210  1.00 32.63           O  
ATOM   3389  CG  GLN B 423      22.399  -1.881  64.017  1.00 32.63           C  
ATOM   3390  CD  GLN B 423      22.029  -1.219  65.330  1.00 32.63           C  
ATOM   3391  NE2 GLN B 423      22.984  -1.154  66.252  1.00 32.63           N  
ATOM   3392  OE1 GLN B 423      20.894  -0.768  65.516  1.00 32.63           O  
ATOM   3393  N   ASP B 424      20.279  -3.288  60.206  1.00 29.27           N  
ATOM   3394  CA  ASP B 424      20.269  -4.584  59.535  1.00 29.27           C  
ATOM   3395  C   ASP B 424      21.373  -4.666  58.483  1.00 29.27           C  
ATOM   3396  CB  ASP B 424      18.906  -4.843  58.888  1.00 29.27           C  
ATOM   3397  O   ASP B 424      21.786  -5.760  58.093  1.00 29.27           O  
ATOM   3398  CG  ASP B 424      18.121  -5.942  59.581  1.00 29.27           C  
ATOM   3399  OD1 ASP B 424      18.704  -6.687  60.398  1.00 29.27           O  
ATOM   3400  OD2 ASP B 424      16.908  -6.066  59.306  1.00 29.27           O  
ATOM   3401  N   GLU B 425      21.727  -3.574  57.677  1.00 29.73           N  
ATOM   3402  CA  GLU B 425      22.666  -3.971  56.632  1.00 29.73           C  
ATOM   3403  C   GLU B 425      24.081  -4.113  57.186  1.00 29.73           C  
ATOM   3404  CB  GLU B 425      22.650  -2.960  55.483  1.00 29.73           C  
ATOM   3405  O   GLU B 425      24.721  -3.117  57.531  1.00 29.73           O  
ATOM   3406  CG  GLU B 425      21.471  -3.126  54.535  1.00 29.73           C  
ATOM   3407  CD  GLU B 425      21.709  -4.172  53.458  1.00 29.73           C  
ATOM   3408  OE1 GLU B 425      20.755  -4.897  53.094  1.00 29.73           O  
ATOM   3409  OE2 GLU B 425      22.859  -4.270  52.975  1.00 29.73           O  
ATOM   3410  N   SER B 426      24.514  -4.684  58.211  1.00 28.54           N  
ATOM   3411  CA  SER B 426      25.833  -5.164  58.607  1.00 28.54           C  
ATOM   3412  C   SER B 426      26.599  -5.726  57.414  1.00 28.54           C  
ATOM   3413  CB  SER B 426      25.711  -6.233  59.694  1.00 28.54           C  
ATOM   3414  O   SER B 426      27.773  -5.405  57.216  1.00 28.54           O  
ATOM   3415  OG  SER B 426      25.298  -7.470  59.139  1.00 28.54           O  
ATOM   3416  N   SER B 427      26.488  -7.140  57.012  1.00 25.87           N  
ATOM   3417  CA  SER B 427      27.666  -7.725  56.380  1.00 25.87           C  
ATOM   3418  C   SER B 427      28.059  -6.955  55.124  1.00 25.87           C  
ATOM   3419  CB  SER B 427      27.414  -9.192  56.030  1.00 25.87           C  
ATOM   3420  O   SER B 427      29.204  -7.033  54.674  1.00 25.87           O  
ATOM   3421  OG  SER B 427      26.038  -9.509  56.148  1.00 25.87           O  
ATOM   3422  N   GLN B 428      27.073  -6.519  54.183  1.00 26.43           N  
ATOM   3423  CA  GLN B 428      27.514  -6.595  52.794  1.00 26.43           C  
ATOM   3424  C   GLN B 428      28.531  -5.503  52.479  1.00 26.43           C  
ATOM   3425  CB  GLN B 428      26.319  -6.490  51.844  1.00 26.43           C  
ATOM   3426  O   GLN B 428      28.948  -5.348  51.329  1.00 26.43           O  
ATOM   3427  CG  GLN B 428      25.637  -7.823  51.565  1.00 26.43           C  
ATOM   3428  CD  GLN B 428      24.692  -7.760  50.380  1.00 26.43           C  
ATOM   3429  NE2 GLN B 428      24.284  -8.924  49.885  1.00 26.43           N  
ATOM   3430  OE1 GLN B 428      24.330  -6.675  49.913  1.00 26.43           O  
ATOM   3431  N   THR B 429      28.770  -4.651  53.207  1.00 26.82           N  
ATOM   3432  CA  THR B 429      29.264  -3.610  52.314  1.00 26.82           C  
ATOM   3433  C   THR B 429      30.434  -4.123  51.480  1.00 26.82           C  
ATOM   3434  CB  THR B 429      29.700  -2.360  53.100  1.00 26.82           C  
ATOM   3435  O   THR B 429      30.999  -3.383  50.672  1.00 26.82           O  
ATOM   3436  CG2 THR B 429      28.511  -1.449  53.389  1.00 26.82           C  
ATOM   3437  OG1 THR B 429      30.290  -2.765  54.341  1.00 26.82           O  
ATOM   3438  N   SER B 430      31.285  -4.919  51.939  1.00 26.50           N  
ATOM   3439  CA  SER B 430      32.402  -5.026  51.006  1.00 26.50           C  
ATOM   3440  C   SER B 430      31.911  -5.272  49.583  1.00 26.50           C  
ATOM   3441  CB  SER B 430      33.349  -6.149  51.429  1.00 26.50           C  
ATOM   3442  O   SER B 430      32.521  -4.802  48.620  1.00 26.50           O  
ATOM   3443  OG  SER B 430      34.433  -5.635  52.184  1.00 26.50           O  
ATOM   3444  N   LEU B 431      30.982  -6.410  49.294  1.00 23.76           N  
ATOM   3445  CA  LEU B 431      31.201  -7.021  47.987  1.00 23.76           C  
ATOM   3446  C   LEU B 431      30.674  -6.123  46.872  1.00 23.76           C  
ATOM   3447  CB  LEU B 431      30.525  -8.393  47.916  1.00 23.76           C  
ATOM   3448  O   LEU B 431      29.503  -5.737  46.881  1.00 23.76           O  
ATOM   3449  CG  LEU B 431      31.308  -9.566  48.507  1.00 23.76           C  
ATOM   3450  CD1 LEU B 431      30.366 -10.719  48.837  1.00 23.76           C  
ATOM   3451  CD2 LEU B 431      32.399 -10.020  47.543  1.00 23.76           C  
ATOM   3452  N   GLN B 432      31.136  -5.176  46.349  1.00 28.44           N  
ATOM   3453  CA  GLN B 432      30.755  -4.807  44.990  1.00 28.44           C  
ATOM   3454  C   GLN B 432      30.570  -6.043  44.115  1.00 28.44           C  
ATOM   3455  CB  GLN B 432      31.801  -3.877  44.372  1.00 28.44           C  
ATOM   3456  O   GLN B 432      31.412  -6.339  43.264  1.00 28.44           O  
ATOM   3457  CG  GLN B 432      31.432  -2.402  44.444  1.00 28.44           C  
ATOM   3458  CD  GLN B 432      32.559  -1.492  43.993  1.00 28.44           C  
ATOM   3459  NE2 GLN B 432      32.320  -0.186  44.033  1.00 28.44           N  
ATOM   3460  OE1 GLN B 432      33.637  -1.960  43.612  1.00 28.44           O  
ATOM   3461  N   LYS B 433      30.072  -7.279  44.513  1.00 29.41           N  
ATOM   3462  CA  LYS B 433      30.393  -8.542  43.853  1.00 29.41           C  
ATOM   3463  C   LYS B 433      29.838  -8.576  42.432  1.00 29.41           C  
ATOM   3464  CB  LYS B 433      29.846  -9.722  44.657  1.00 29.41           C  
ATOM   3465  O   LYS B 433      28.872  -7.876  42.120  1.00 29.41           O  
ATOM   3466  CG  LYS B 433      30.917 -10.686  45.148  1.00 29.41           C  
ATOM   3467  CD  LYS B 433      30.324 -11.780  46.026  1.00 29.41           C  
ATOM   3468  CE  LYS B 433      31.394 -12.744  46.519  1.00 29.41           C  
ATOM   3469  NZ  LYS B 433      30.812 -13.841  47.350  1.00 29.41           N  
ATOM   3470  N   GLU B 434      30.423  -9.316  41.388  1.00 31.61           N  
ATOM   3471  CA  GLU B 434      29.960 -10.000  40.184  1.00 31.61           C  
ATOM   3472  C   GLU B 434      28.677 -10.781  40.452  1.00 31.61           C  
ATOM   3473  CB  GLU B 434      31.045 -10.938  39.647  1.00 31.61           C  
ATOM   3474  O   GLU B 434      28.538 -11.416  41.499  1.00 31.61           O  
ATOM   3475  CG  GLU B 434      31.750 -10.416  38.404  1.00 31.61           C  
ATOM   3476  CD  GLU B 434      32.779 -11.385  37.846  1.00 31.61           C  
ATOM   3477  OE1 GLU B 434      33.398 -11.079  36.802  1.00 31.61           O  
ATOM   3478  OE2 GLU B 434      32.966 -12.461  38.456  1.00 31.61           O  
ATOM   3479  N   ILE B 435      27.411 -10.400  39.956  1.00 41.41           N  
ATOM   3480  CA  ILE B 435      26.123 -11.019  40.252  1.00 41.41           C  
ATOM   3481  C   ILE B 435      26.294 -12.532  40.372  1.00 41.41           C  
ATOM   3482  CB  ILE B 435      25.073 -10.683  39.169  1.00 41.41           C  
ATOM   3483  O   ILE B 435      26.770 -13.185  39.441  1.00 41.41           O  
ATOM   3484  CG1 ILE B 435      24.857  -9.167  39.088  1.00 41.41           C  
ATOM   3485  CG2 ILE B 435      23.755 -11.410  39.452  1.00 41.41           C  
ATOM   3486  CD1 ILE B 435      24.027  -8.724  37.890  1.00 41.41           C  
ATOM   3487  N   SER B 436      26.479 -13.088  41.398  1.00 42.15           N  
ATOM   3488  CA  SER B 436      26.828 -14.504  41.443  1.00 42.15           C  
ATOM   3489  C   SER B 436      25.804 -15.350  40.696  1.00 42.15           C  
ATOM   3490  CB  SER B 436      26.939 -14.983  42.891  1.00 42.15           C  
ATOM   3491  O   SER B 436      24.661 -14.927  40.506  1.00 42.15           O  
ATOM   3492  OG  SER B 436      26.931 -16.399  42.954  1.00 42.15           O  
ATOM   3493  N   THR B 437      26.108 -16.281  39.913  1.00 46.45           N  
ATOM   3494  CA  THR B 437      25.398 -17.290  39.134  1.00 46.45           C  
ATOM   3495  C   THR B 437      24.238 -17.874  39.936  1.00 46.45           C  
ATOM   3496  CB  THR B 437      26.343 -18.423  38.694  1.00 46.45           C  
ATOM   3497  O   THR B 437      23.169 -18.143  39.384  1.00 46.45           O  
ATOM   3498  CG2 THR B 437      27.074 -18.060  37.406  1.00 46.45           C  
ATOM   3499  OG1 THR B 437      27.307 -18.662  39.726  1.00 46.45           O  
ATOM   3500  N   GLU B 438      24.461 -17.850  41.284  1.00 50.54           N  
ATOM   3501  CA  GLU B 438      23.474 -18.500  42.141  1.00 50.54           C  
ATOM   3502  C   GLU B 438      22.220 -17.643  42.289  1.00 50.54           C  
ATOM   3503  CB  GLU B 438      24.073 -18.798  43.519  1.00 50.54           C  
ATOM   3504  O   GLU B 438      21.101 -18.159  42.249  1.00 50.54           O  
ATOM   3505  CG  GLU B 438      24.640 -20.204  43.651  1.00 50.54           C  
ATOM   3506  CD  GLU B 438      25.364 -20.437  44.968  1.00 50.54           C  
ATOM   3507  OE1 GLU B 438      25.840 -21.570  45.207  1.00 50.54           O  
ATOM   3508  OE2 GLU B 438      25.455 -19.479  45.767  1.00 50.54           O  
ATOM   3509  N   GLU B 439      22.476 -16.401  42.442  1.00 52.69           N  
ATOM   3510  CA  GLU B 439      21.350 -15.492  42.638  1.00 52.69           C  
ATOM   3511  C   GLU B 439      20.541 -15.330  41.355  1.00 52.69           C  
ATOM   3512  CB  GLU B 439      21.839 -14.127  43.128  1.00 52.69           C  
ATOM   3513  O   GLU B 439      19.311 -15.253  41.395  1.00 52.69           O  
ATOM   3514  CG  GLU B 439      20.721 -13.197  43.575  1.00 52.69           C  
ATOM   3515  CD  GLU B 439      19.933 -13.732  44.760  1.00 52.69           C  
ATOM   3516  OE1 GLU B 439      18.898 -13.128  45.123  1.00 52.69           O  
ATOM   3517  OE2 GLU B 439      20.354 -14.763  45.330  1.00 52.69           O  
ATOM   3518  N   GLN B 440      21.191 -15.238  40.288  1.00 52.40           N  
ATOM   3519  CA  GLN B 440      20.530 -15.237  38.987  1.00 52.40           C  
ATOM   3520  C   GLN B 440      19.667 -16.483  38.808  1.00 52.40           C  
ATOM   3521  CB  GLN B 440      21.561 -15.147  37.861  1.00 52.40           C  
ATOM   3522  O   GLN B 440      18.550 -16.401  38.291  1.00 52.40           O  
ATOM   3523  CG  GLN B 440      21.348 -13.965  36.925  1.00 52.40           C  
ATOM   3524  CD  GLN B 440      22.506 -13.757  35.968  1.00 52.40           C  
ATOM   3525  NE2 GLN B 440      22.388 -12.757  35.101  1.00 52.40           N  
ATOM   3526  OE1 GLN B 440      23.500 -14.490  36.007  1.00 52.40           O  
ATOM   3527  N   LEU B 441      20.286 -17.579  39.292  1.00 56.47           N  
ATOM   3528  CA  LEU B 441      19.568 -18.847  39.236  1.00 56.47           C  
ATOM   3529  C   LEU B 441      18.329 -18.810  40.124  1.00 56.47           C  
ATOM   3530  CB  LEU B 441      20.481 -20.000  39.662  1.00 56.47           C  
ATOM   3531  O   LEU B 441      17.264 -19.295  39.733  1.00 56.47           O  
ATOM   3532  CG  LEU B 441      20.165 -21.372  39.064  1.00 56.47           C  
ATOM   3533  CD1 LEU B 441      20.808 -21.510  37.687  1.00 56.47           C  
ATOM   3534  CD2 LEU B 441      20.638 -22.483  39.994  1.00 56.47           C  
ATOM   3535  N   ARG B 442      18.458 -18.186  41.239  1.00 56.11           N  
ATOM   3536  CA  ARG B 442      17.345 -18.086  42.178  1.00 56.11           C  
ATOM   3537  C   ARG B 442      16.197 -17.279  41.582  1.00 56.11           C  
ATOM   3538  CB  ARG B 442      17.805 -17.451  43.492  1.00 56.11           C  
ATOM   3539  O   ARG B 442      15.034 -17.678  41.679  1.00 56.11           O  
ATOM   3540  CG  ARG B 442      16.831 -17.643  44.643  1.00 56.11           C  
ATOM   3541  CD  ARG B 442      17.239 -16.837  45.868  1.00 56.11           C  
ATOM   3542  NE  ARG B 442      17.164 -15.400  45.617  1.00 56.11           N  
ATOM   3543  NH1 ARG B 442      18.238 -14.794  47.571  1.00 56.11           N  
ATOM   3544  NH2 ARG B 442      17.518 -13.184  46.106  1.00 56.11           N  
ATOM   3545  CZ  ARG B 442      17.640 -14.463  46.432  1.00 56.11           C  
ATOM   3546  N   ARG B 443      16.588 -16.214  40.922  1.00 56.15           N  
ATOM   3547  CA  ARG B 443      15.570 -15.360  40.319  1.00 56.15           C  
ATOM   3548  C   ARG B 443      14.867 -16.076  39.170  1.00 56.15           C  
ATOM   3549  CB  ARG B 443      16.190 -14.053  39.821  1.00 56.15           C  
ATOM   3550  O   ARG B 443      13.651 -15.954  39.007  1.00 56.15           O  
ATOM   3551  CG  ARG B 443      16.296 -12.976  40.889  1.00 56.15           C  
ATOM   3552  CD  ARG B 443      16.641 -11.620  40.289  1.00 56.15           C  
ATOM   3553  NE  ARG B 443      16.643 -10.567  41.302  1.00 56.15           N  
ATOM   3554  NH1 ARG B 443      16.831  -8.829  39.792  1.00 56.15           N  
ATOM   3555  NH2 ARG B 443      16.725  -8.394  42.040  1.00 56.15           N  
ATOM   3556  CZ  ARG B 443      16.733  -9.266  41.042  1.00 56.15           C  
ATOM   3557  N   LEU B 444      15.684 -16.701  38.508  1.00 61.50           N  
ATOM   3558  CA  LEU B 444      15.144 -17.432  37.367  1.00 61.50           C  
ATOM   3559  C   LEU B 444      14.230 -18.562  37.829  1.00 61.50           C  
ATOM   3560  CB  LEU B 444      16.278 -17.997  36.508  1.00 61.50           C  
ATOM   3561  O   LEU B 444      13.201 -18.829  37.204  1.00 61.50           O  
ATOM   3562  CG  LEU B 444      16.304 -17.556  35.044  1.00 61.50           C  
ATOM   3563  CD1 LEU B 444      17.301 -16.417  34.851  1.00 61.50           C  
ATOM   3564  CD2 LEU B 444      16.646 -18.732  34.136  1.00 61.50           C  
ATOM   3565  N   GLN B 445      14.583 -19.088  38.959  1.00 61.03           N  
ATOM   3566  CA  GLN B 445      13.790 -20.177  39.520  1.00 61.03           C  
ATOM   3567  C   GLN B 445      12.456 -19.666  40.056  1.00 61.03           C  
ATOM   3568  CB  GLN B 445      14.564 -20.889  40.631  1.00 61.03           C  
ATOM   3569  O   GLN B 445      11.424 -20.320  39.893  1.00 61.03           O  
ATOM   3570  CG  GLN B 445      15.415 -22.052  40.139  1.00 61.03           C  
ATOM   3571  CD  GLN B 445      16.200 -22.718  41.254  1.00 61.03           C  
ATOM   3572  NE2 GLN B 445      16.699 -23.921  40.991  1.00 61.03           N  
ATOM   3573  OE1 GLN B 445      16.357 -22.155  42.342  1.00 61.03           O  
ATOM   3574  N   GLU B 446      12.537 -18.522  40.579  1.00 64.77           N  
ATOM   3575  CA  GLU B 446      11.341 -17.924  41.165  1.00 64.77           C  
ATOM   3576  C   GLU B 446      10.336 -17.529  40.087  1.00 64.77           C  
ATOM   3577  CB  GLU B 446      11.710 -16.704  42.013  1.00 64.77           C  
ATOM   3578  O   GLU B 446       9.124 -17.605  40.303  1.00 64.77           O  
ATOM   3579  CG  GLU B 446      11.905 -17.016  43.489  1.00 64.77           C  
ATOM   3580  CD  GLU B 446      12.354 -15.813  44.303  1.00 64.77           C  
ATOM   3581  OE1 GLU B 446      12.553 -15.951  45.531  1.00 64.77           O  
ATOM   3582  OE2 GLU B 446      12.508 -14.723  43.707  1.00 64.77           O  
ATOM   3583  N   GLU B 447      10.900 -17.194  38.945  1.00 67.70           N  
ATOM   3584  CA  GLU B 447      10.035 -16.800  37.838  1.00 67.70           C  
ATOM   3585  C   GLU B 447       9.250 -17.992  37.298  1.00 67.70           C  
ATOM   3586  CB  GLU B 447      10.856 -16.159  36.716  1.00 67.70           C  
ATOM   3587  O   GLU B 447       8.155 -17.828  36.758  1.00 67.70           O  
ATOM   3588  CG  GLU B 447      10.447 -14.729  36.393  1.00 67.70           C  
ATOM   3589  CD  GLU B 447      11.247 -14.119  35.253  1.00 67.70           C  
ATOM   3590  OE1 GLU B 447      10.927 -12.987  34.826  1.00 67.70           O  
ATOM   3591  OE2 GLU B 447      12.200 -14.780  34.782  1.00 67.70           O  
ATOM   3592  N   LYS B 448       9.753 -19.091  37.636  1.00 73.00           N  
ATOM   3593  CA  LYS B 448       9.143 -20.308  37.108  1.00 73.00           C  
ATOM   3594  C   LYS B 448       8.181 -20.924  38.120  1.00 73.00           C  
ATOM   3595  CB  LYS B 448      10.219 -21.323  36.722  1.00 73.00           C  
ATOM   3596  O   LYS B 448       7.554 -21.949  37.844  1.00 73.00           O  
ATOM   3597  CG  LYS B 448      10.956 -20.985  35.434  1.00 73.00           C  
ATOM   3598  CD  LYS B 448      11.888 -22.112  35.010  1.00 73.00           C  
ATOM   3599  CE  LYS B 448      12.578 -21.802  33.689  1.00 73.00           C  
ATOM   3600  NZ  LYS B 448      13.517 -22.891  33.285  1.00 73.00           N  
ATOM   3601  N   LEU B 449       8.050 -20.276  39.156  1.00 73.11           N  
ATOM   3602  CA  LEU B 449       7.217 -20.815  40.225  1.00 73.11           C  
ATOM   3603  C   LEU B 449       5.767 -20.369  40.062  1.00 73.11           C  
ATOM   3604  CB  LEU B 449       7.747 -20.376  41.592  1.00 73.11           C  
ATOM   3605  O   LEU B 449       5.502 -19.289  39.530  1.00 73.11           O  
ATOM   3606  CG  LEU B 449       8.869 -21.227  42.189  1.00 73.11           C  
ATOM   3607  CD1 LEU B 449       9.735 -20.385  43.120  1.00 73.11           C  
ATOM   3608  CD2 LEU B 449       8.293 -22.430  42.928  1.00 73.11           C  
ATOM   3609  N   CYS B 450       4.753 -21.232  40.495  1.00 73.59           N  
ATOM   3610  CA  CYS B 450       3.322 -20.948  40.500  1.00 73.59           C  
ATOM   3611  C   CYS B 450       3.018 -19.696  41.315  1.00 73.59           C  
ATOM   3612  CB  CYS B 450       2.542 -22.135  41.063  1.00 73.59           C  
ATOM   3613  O   CYS B 450       3.551 -19.519  42.411  1.00 73.59           O  
ATOM   3614  SG  CYS B 450       0.754 -21.880  41.100  1.00 73.59           S  
ATOM   3615  N   LYS B 451       2.220 -18.837  40.752  1.00 70.53           N  
ATOM   3616  CA  LYS B 451       1.942 -17.547  41.377  1.00 70.53           C  
ATOM   3617  C   LYS B 451       0.855 -17.674  42.440  1.00 70.53           C  
ATOM   3618  CB  LYS B 451       1.528 -16.518  40.324  1.00 70.53           C  
ATOM   3619  O   LYS B 451       0.620 -16.740  43.210  1.00 70.53           O  
ATOM   3620  CG  LYS B 451       2.604 -16.224  39.289  1.00 70.53           C  
ATOM   3621  CD  LYS B 451       3.795 -15.505  39.910  1.00 70.53           C  
ATOM   3622  CE  LYS B 451       4.891 -15.248  38.884  1.00 70.53           C  
ATOM   3623  NZ  LYS B 451       6.156 -14.785  39.529  1.00 70.53           N  
ATOM   3624  N   ILE B 452       0.369 -18.750  42.552  1.00 69.92           N  
ATOM   3625  CA  ILE B 452      -0.666 -18.959  43.558  1.00 69.92           C  
ATOM   3626  C   ILE B 452      -0.085 -19.723  44.746  1.00 69.92           C  
ATOM   3627  CB  ILE B 452      -1.878 -19.719  42.973  1.00 69.92           C  
ATOM   3628  O   ILE B 452      -0.051 -19.209  45.866  1.00 69.92           O  
ATOM   3629  CG1 ILE B 452      -2.527 -18.904  41.849  1.00 69.92           C  
ATOM   3630  CG2 ILE B 452      -2.894 -20.044  44.072  1.00 69.92           C  
ATOM   3631  CD1 ILE B 452      -3.723 -19.587  41.200  1.00 69.92           C  
ATOM   3632  N   CYS B 453       0.533 -20.873  44.585  1.00 70.14           N  
ATOM   3633  CA  CYS B 453       1.038 -21.701  45.674  1.00 70.14           C  
ATOM   3634  C   CYS B 453       2.499 -21.385  45.969  1.00 70.14           C  
ATOM   3635  CB  CYS B 453       0.887 -23.184  45.334  1.00 70.14           C  
ATOM   3636  O   CYS B 453       2.978 -21.623  47.079  1.00 70.14           O  
ATOM   3637  SG  CYS B 453       1.957 -23.734  43.987  1.00 70.14           S  
ATOM   3638  N   MET B 454       3.195 -20.788  45.057  1.00 69.16           N  
ATOM   3639  CA  MET B 454       4.606 -20.420  45.128  1.00 69.16           C  
ATOM   3640  C   MET B 454       5.464 -21.624  45.505  1.00 69.16           C  
ATOM   3641  CB  MET B 454       4.818 -19.290  46.137  1.00 69.16           C  
ATOM   3642  O   MET B 454       6.537 -21.468  46.091  1.00 69.16           O  
ATOM   3643  CG  MET B 454       4.149 -17.984  45.743  1.00 69.16           C  
ATOM   3644  SD  MET B 454       5.199 -16.960  44.640  1.00 69.16           S  
ATOM   3645  CE  MET B 454       6.214 -16.100  45.873  1.00 69.16           C  
ATOM   3646  N   ASP B 455       4.965 -22.842  45.288  1.00 68.17           N  
ATOM   3647  CA  ASP B 455       5.669 -24.074  45.631  1.00 68.17           C  
ATOM   3648  C   ASP B 455       5.999 -24.885  44.380  1.00 68.17           C  
ATOM   3649  CB  ASP B 455       4.837 -24.916  46.600  1.00 68.17           C  
ATOM   3650  O   ASP B 455       7.087 -25.453  44.270  1.00 68.17           O  
ATOM   3651  CG  ASP B 455       4.362 -24.131  47.810  1.00 68.17           C  
ATOM   3652  OD1 ASP B 455       4.881 -23.022  48.060  1.00 68.17           O  
ATOM   3653  OD2 ASP B 455       3.461 -24.627  48.521  1.00 68.17           O  
ATOM   3654  N   ARG B 456       5.175 -24.970  43.485  1.00 76.15           N  
ATOM   3655  CA  ARG B 456       5.330 -25.773  42.277  1.00 76.15           C  
ATOM   3656  C   ARG B 456       5.607 -24.892  41.064  1.00 76.15           C  
ATOM   3657  CB  ARG B 456       4.081 -26.623  42.032  1.00 76.15           C  
ATOM   3658  O   ARG B 456       5.383 -23.680  41.107  1.00 76.15           O  
ATOM   3659  CG  ARG B 456       3.861 -27.709  43.073  1.00 76.15           C  
ATOM   3660  CD  ARG B 456       2.566 -28.471  42.829  1.00 76.15           C  
ATOM   3661  NE  ARG B 456       1.517 -28.062  43.760  1.00 76.15           N  
ATOM   3662  NH1 ARG B 456       1.824 -29.836  45.207  1.00 76.15           N  
ATOM   3663  NH2 ARG B 456       0.218 -28.260  45.643  1.00 76.15           N  
ATOM   3664  CZ  ARG B 456       1.189 -28.720  44.868  1.00 76.15           C  
ATOM   3665  N   ASN B 457       6.212 -25.499  40.008  1.00 77.92           N  
ATOM   3666  CA  ASN B 457       6.506 -24.786  38.769  1.00 77.92           C  
ATOM   3667  C   ASN B 457       5.244 -24.547  37.946  1.00 77.92           C  
ATOM   3668  CB  ASN B 457       7.542 -25.552  37.943  1.00 77.92           C  
ATOM   3669  O   ASN B 457       4.325 -25.368  37.958  1.00 77.92           O  
ATOM   3670  CG  ASN B 457       8.938 -25.460  38.526  1.00 77.92           C  
ATOM   3671  ND2 ASN B 457       9.805 -26.387  38.136  1.00 77.92           N  
ATOM   3672  OD1 ASN B 457       9.235 -24.564  39.320  1.00 77.92           O  
ATOM   3673  N   ILE B 458       5.266 -23.424  37.283  1.00 79.74           N  
ATOM   3674  CA  ILE B 458       4.150 -23.067  36.414  1.00 79.74           C  
ATOM   3675  C   ILE B 458       4.011 -24.103  35.301  1.00 79.74           C  
ATOM   3676  CB  ILE B 458       4.331 -21.655  35.812  1.00 79.74           C  
ATOM   3677  O   ILE B 458       5.007 -24.524  34.708  1.00 79.74           O  
ATOM   3678  CG1 ILE B 458       4.517 -20.620  36.927  1.00 79.74           C  
ATOM   3679  CG2 ILE B 458       3.141 -21.292  34.920  1.00 79.74           C  
ATOM   3680  CD1 ILE B 458       5.049 -19.278  36.443  1.00 79.74           C  
ATOM   3681  N   ALA B 459       2.777 -24.594  35.037  1.00 81.32           N  
ATOM   3682  CA  ALA B 459       2.625 -25.677  34.068  1.00 81.32           C  
ATOM   3683  C   ALA B 459       1.349 -25.504  33.249  1.00 81.32           C  
ATOM   3684  CB  ALA B 459       2.619 -27.029  34.778  1.00 81.32           C  
ATOM   3685  O   ALA B 459       1.117 -26.240  32.287  1.00 81.32           O  
ATOM   3686  N   ILE B 460       0.500 -24.553  33.494  1.00 80.41           N  
ATOM   3687  CA  ILE B 460      -0.803 -24.489  32.839  1.00 80.41           C  
ATOM   3688  C   ILE B 460      -0.981 -23.125  32.177  1.00 80.41           C  
ATOM   3689  CB  ILE B 460      -1.951 -24.754  33.838  1.00 80.41           C  
ATOM   3690  O   ILE B 460      -0.739 -22.089  32.801  1.00 80.41           O  
ATOM   3691  CG1 ILE B 460      -1.842 -26.171  34.415  1.00 80.41           C  
ATOM   3692  CG2 ILE B 460      -3.311 -24.539  33.167  1.00 80.41           C  
ATOM   3693  CD1 ILE B 460      -2.170 -27.272  33.416  1.00 80.41           C  
ATOM   3694  N   VAL B 461      -1.450 -23.085  30.963  1.00 79.62           N  
ATOM   3695  CA  VAL B 461      -1.824 -21.865  30.256  1.00 79.62           C  
ATOM   3696  C   VAL B 461      -3.345 -21.772  30.154  1.00 79.62           C  
ATOM   3697  CB  VAL B 461      -1.192 -21.809  28.847  1.00 79.62           C  
ATOM   3698  O   VAL B 461      -4.012 -22.752  29.815  1.00 79.62           O  
ATOM   3699  CG1 VAL B 461      -1.749 -20.630  28.051  1.00 79.62           C  
ATOM   3700  CG2 VAL B 461       0.330 -21.718  28.949  1.00 79.62           C  
ATOM   3701  N   PHE B 462      -3.777 -20.586  30.448  1.00 80.00           N  
ATOM   3702  CA  PHE B 462      -5.221 -20.386  30.448  1.00 80.00           C  
ATOM   3703  C   PHE B 462      -5.700 -19.900  29.085  1.00 80.00           C  
ATOM   3704  CB  PHE B 462      -5.627 -19.384  31.534  1.00 80.00           C  
ATOM   3705  O   PHE B 462      -5.078 -19.026  28.478  1.00 80.00           O  
ATOM   3706  CG  PHE B 462      -5.380 -19.875  32.935  1.00 80.00           C  
ATOM   3707  CD1 PHE B 462      -5.790 -21.144  33.324  1.00 80.00           C  
ATOM   3708  CD2 PHE B 462      -4.737 -19.066  33.863  1.00 80.00           C  
ATOM   3709  CE1 PHE B 462      -5.563 -21.600  34.620  1.00 80.00           C  
ATOM   3710  CE2 PHE B 462      -4.507 -19.515  35.160  1.00 80.00           C  
ATOM   3711  CZ  PHE B 462      -4.921 -20.782  35.537  1.00 80.00           C  
ATOM   3712  N   VAL B 463      -6.823 -20.554  28.654  1.00 77.56           N  
ATOM   3713  CA  VAL B 463      -7.509 -20.152  27.430  1.00 77.56           C  
ATOM   3714  C   VAL B 463      -8.878 -19.570  27.772  1.00 77.56           C  
ATOM   3715  CB  VAL B 463      -7.662 -21.337  26.451  1.00 77.56           C  
ATOM   3716  O   VAL B 463      -9.636 -20.162  28.544  1.00 77.56           O  
ATOM   3717  CG1 VAL B 463      -8.360 -20.890  25.168  1.00 77.56           C  
ATOM   3718  CG2 VAL B 463      -6.298 -21.949  26.136  1.00 77.56           C  
ATOM   3719  N   PRO B 464      -9.024 -18.299  27.149  1.00 74.28           N  
ATOM   3720  CA  PRO B 464      -8.394 -17.785  25.931  1.00 74.28           C  
ATOM   3721  C   PRO B 464      -7.284 -16.777  26.221  1.00 74.28           C  
ATOM   3722  CB  PRO B 464      -9.554 -17.121  25.186  1.00 74.28           C  
ATOM   3723  O   PRO B 464      -6.581 -16.347  25.303  1.00 74.28           O  
ATOM   3724  CG  PRO B 464     -10.512 -16.712  26.258  1.00 74.28           C  
ATOM   3725  CD  PRO B 464     -10.318 -17.616  27.441  1.00 74.28           C  
ATOM   3726  N   CYS B 465      -7.023 -16.403  27.425  1.00 70.07           N  
ATOM   3727  CA  CYS B 465      -6.170 -15.258  27.722  1.00 70.07           C  
ATOM   3728  C   CYS B 465      -4.702 -15.596  27.491  1.00 70.07           C  
ATOM   3729  CB  CYS B 465      -6.375 -14.796  29.165  1.00 70.07           C  
ATOM   3730  O   CYS B 465      -3.889 -14.707  27.235  1.00 70.07           O  
ATOM   3731  SG  CYS B 465      -5.859 -16.011  30.398  1.00 70.07           S  
ATOM   3732  N   GLY B 466      -4.409 -16.790  27.539  1.00 76.32           N  
ATOM   3733  CA  GLY B 466      -3.067 -17.255  27.231  1.00 76.32           C  
ATOM   3734  C   GLY B 466      -2.089 -17.056  28.374  1.00 76.32           C  
ATOM   3735  O   GLY B 466      -0.886 -17.275  28.215  1.00 76.32           O  
ATOM   3736  N   HIS B 467      -2.444 -16.744  29.503  1.00 74.97           N  
ATOM   3737  CA  HIS B 467      -1.556 -16.471  30.628  1.00 74.97           C  
ATOM   3738  C   HIS B 467      -1.106 -17.764  31.300  1.00 74.97           C  
ATOM   3739  CB  HIS B 467      -2.245 -15.562  31.646  1.00 74.97           C  
ATOM   3740  O   HIS B 467      -1.915 -18.669  31.518  1.00 74.97           O  
ATOM   3741  CG  HIS B 467      -2.380 -14.144  31.190  1.00 74.97           C  
ATOM   3742  CD2 HIS B 467      -1.448 -13.242  30.804  1.00 74.97           C  
ATOM   3743  ND1 HIS B 467      -3.598 -13.505  31.097  1.00 74.97           N  
ATOM   3744  CE1 HIS B 467      -3.407 -12.268  30.671  1.00 74.97           C  
ATOM   3745  NE2 HIS B 467      -2.111 -12.082  30.486  1.00 74.97           N  
ATOM   3746  N   LEU B 468       0.280 -17.801  31.534  1.00 79.36           N  
ATOM   3747  CA  LEU B 468       0.916 -18.913  32.232  1.00 79.36           C  
ATOM   3748  C   LEU B 468       1.242 -18.535  33.673  1.00 79.36           C  
ATOM   3749  CB  LEU B 468       2.192 -19.343  31.504  1.00 79.36           C  
ATOM   3750  O   LEU B 468       2.323 -18.010  33.952  1.00 79.36           O  
ATOM   3751  CG  LEU B 468       2.463 -20.847  31.443  1.00 79.36           C  
ATOM   3752  CD1 LEU B 468       1.888 -21.438  30.160  1.00 79.36           C  
ATOM   3753  CD2 LEU B 468       3.959 -21.126  31.542  1.00 79.36           C  
ATOM   3754  N   VAL B 469       0.415 -18.978  34.618  1.00 76.45           N  
ATOM   3755  CA  VAL B 469       0.620 -18.381  35.933  1.00 76.45           C  
ATOM   3756  C   VAL B 469       0.507 -19.455  37.012  1.00 76.45           C  
ATOM   3757  CB  VAL B 469      -0.391 -17.244  36.204  1.00 76.45           C  
ATOM   3758  O   VAL B 469       1.016 -19.284  38.123  1.00 76.45           O  
ATOM   3759  CG1 VAL B 469       0.295 -15.882  36.125  1.00 76.45           C  
ATOM   3760  CG2 VAL B 469      -1.554 -17.319  35.216  1.00 76.45           C  
ATOM   3761  N   THR B 470      -0.056 -20.505  36.642  1.00 83.03           N  
ATOM   3762  CA  THR B 470      -0.380 -21.430  37.722  1.00 83.03           C  
ATOM   3763  C   THR B 470       0.190 -22.817  37.435  1.00 83.03           C  
ATOM   3764  CB  THR B 470      -1.902 -21.532  37.932  1.00 83.03           C  
ATOM   3765  O   THR B 470       0.512 -23.137  36.289  1.00 83.03           O  
ATOM   3766  CG2 THR B 470      -2.499 -20.176  38.294  1.00 83.03           C  
ATOM   3767  OG1 THR B 470      -2.515 -22.005  36.727  1.00 83.03           O  
ATOM   3768  N   CYS B 471       0.359 -23.691  38.603  1.00 79.69           N  
ATOM   3769  CA  CYS B 471       0.681 -25.109  38.493  1.00 79.69           C  
ATOM   3770  C   CYS B 471      -0.568 -25.931  38.199  1.00 79.69           C  
ATOM   3771  CB  CYS B 471       1.341 -25.611  39.777  1.00 79.69           C  
ATOM   3772  O   CYS B 471      -1.674 -25.389  38.142  1.00 79.69           O  
ATOM   3773  SG  CYS B 471       0.226 -25.664  41.196  1.00 79.69           S  
ATOM   3774  N   LYS B 472      -0.489 -27.220  37.911  1.00 81.60           N  
ATOM   3775  CA  LYS B 472      -1.585 -28.114  37.550  1.00 81.60           C  
ATOM   3776  C   LYS B 472      -2.635 -28.171  38.655  1.00 81.60           C  
ATOM   3777  CB  LYS B 472      -1.057 -29.519  37.256  1.00 81.60           C  
ATOM   3778  O   LYS B 472      -3.836 -28.112  38.382  1.00 81.60           O  
ATOM   3779  CG  LYS B 472      -2.090 -30.452  36.640  1.00 81.60           C  
ATOM   3780  CD  LYS B 472      -1.503 -31.830  36.363  1.00 81.60           C  
ATOM   3781  CE  LYS B 472      -2.567 -32.803  35.873  1.00 81.60           C  
ATOM   3782  NZ  LYS B 472      -1.988 -34.142  35.553  1.00 81.60           N  
ATOM   3783  N   GLN B 473      -2.203 -28.130  39.892  1.00 80.52           N  
ATOM   3784  CA  GLN B 473      -3.103 -28.283  41.031  1.00 80.52           C  
ATOM   3785  C   GLN B 473      -3.892 -27.002  41.285  1.00 80.52           C  
ATOM   3786  CB  GLN B 473      -2.321 -28.676  42.285  1.00 80.52           C  
ATOM   3787  O   GLN B 473      -5.101 -27.048  41.522  1.00 80.52           O  
ATOM   3788  CG  GLN B 473      -2.039 -30.168  42.392  1.00 80.52           C  
ATOM   3789  CD  GLN B 473      -0.978 -30.493  43.427  1.00 80.52           C  
ATOM   3790  NE2 GLN B 473      -0.845 -31.772  43.758  1.00 80.52           N  
ATOM   3791  OE1 GLN B 473      -0.284 -29.600  43.925  1.00 80.52           O  
ATOM   3792  N   CYS B 474      -3.190 -25.932  41.183  1.00 81.42           N  
ATOM   3793  CA  CYS B 474      -3.832 -24.655  41.468  1.00 81.42           C  
ATOM   3794  C   CYS B 474      -4.761 -24.245  40.331  1.00 81.42           C  
ATOM   3795  CB  CYS B 474      -2.784 -23.567  41.699  1.00 81.42           C  
ATOM   3796  O   CYS B 474      -5.765 -23.568  40.557  1.00 81.42           O  
ATOM   3797  SG  CYS B 474      -1.800 -23.809  43.194  1.00 81.42           S  
ATOM   3798  N   ALA B 475      -4.519 -24.691  39.170  1.00 81.58           N  
ATOM   3799  CA  ALA B 475      -5.295 -24.320  37.990  1.00 81.58           C  
ATOM   3800  C   ALA B 475      -6.707 -24.896  38.059  1.00 81.58           C  
ATOM   3801  CB  ALA B 475      -4.593 -24.795  36.720  1.00 81.58           C  
ATOM   3802  O   ALA B 475      -7.658 -24.286  37.564  1.00 81.58           O  
ATOM   3803  N   GLU B 476      -6.896 -25.961  38.723  1.00 81.91           N  
ATOM   3804  CA  GLU B 476      -8.182 -26.647  38.805  1.00 81.91           C  
ATOM   3805  C   GLU B 476      -9.163 -25.878  39.686  1.00 81.91           C  
ATOM   3806  CB  GLU B 476      -8.000 -28.070  39.339  1.00 81.91           C  
ATOM   3807  O   GLU B 476     -10.375 -25.932  39.468  1.00 81.91           O  
ATOM   3808  CG  GLU B 476      -7.599 -29.080  38.274  1.00 81.91           C  
ATOM   3809  CD  GLU B 476      -7.413 -30.487  38.820  1.00 81.91           C  
ATOM   3810  OE1 GLU B 476      -7.114 -31.410  38.030  1.00 81.91           O  
ATOM   3811  OE2 GLU B 476      -7.569 -30.667  40.049  1.00 81.91           O  
ATOM   3812  N   ALA B 477      -8.601 -25.037  40.475  1.00 76.59           N  
ATOM   3813  CA  ALA B 477      -9.429 -24.357  41.467  1.00 76.59           C  
ATOM   3814  C   ALA B 477      -9.838 -22.969  40.983  1.00 76.59           C  
ATOM   3815  CB  ALA B 477      -8.689 -24.256  42.799  1.00 76.59           C  
ATOM   3816  O   ALA B 477     -10.692 -22.319  41.590  1.00 76.59           O  
ATOM   3817  N   VAL B 478      -9.287 -22.549  39.866  1.00 81.28           N  
ATOM   3818  CA  VAL B 478      -9.558 -21.178  39.446  1.00 81.28           C  
ATOM   3819  C   VAL B 478     -10.436 -21.184  38.197  1.00 81.28           C  
ATOM   3820  CB  VAL B 478      -8.252 -20.399  39.176  1.00 81.28           C  
ATOM   3821  O   VAL B 478     -10.235 -21.999  37.293  1.00 81.28           O  
ATOM   3822  CG1 VAL B 478      -7.568 -20.019  40.489  1.00 81.28           C  
ATOM   3823  CG2 VAL B 478      -7.311 -21.222  38.299  1.00 81.28           C  
ATOM   3824  N   ASP B 479     -11.480 -20.379  38.091  1.00 82.86           N  
ATOM   3825  CA  ASP B 479     -12.375 -20.280  36.942  1.00 82.86           C  
ATOM   3826  C   ASP B 479     -12.097 -19.013  36.137  1.00 82.86           C  
ATOM   3827  CB  ASP B 479     -13.836 -20.306  37.396  1.00 82.86           C  
ATOM   3828  O   ASP B 479     -12.461 -18.925  34.963  1.00 82.86           O  
ATOM   3829  CG  ASP B 479     -14.220 -21.604  38.085  1.00 82.86           C  
ATOM   3830  OD1 ASP B 479     -13.673 -22.669  37.727  1.00 82.86           O  
ATOM   3831  OD2 ASP B 479     -15.080 -21.561  38.991  1.00 82.86           O  
ATOM   3832  N   LYS B 480     -11.441 -18.149  36.697  1.00 79.25           N  
ATOM   3833  CA  LYS B 480     -11.027 -16.908  36.048  1.00 79.25           C  
ATOM   3834  C   LYS B 480      -9.521 -16.696  36.177  1.00 79.25           C  
ATOM   3835  CB  LYS B 480     -11.776 -15.715  36.644  1.00 79.25           C  
ATOM   3836  O   LYS B 480      -8.928 -17.028  37.205  1.00 79.25           O  
ATOM   3837  CG  LYS B 480     -13.265 -15.699  36.328  1.00 79.25           C  
ATOM   3838  CD  LYS B 480     -13.942 -14.454  36.886  1.00 79.25           C  
ATOM   3839  CE  LYS B 480     -15.442 -14.467  36.626  1.00 79.25           C  
ATOM   3840  NZ  LYS B 480     -16.114 -13.262  37.198  1.00 79.25           N  
ATOM   3841  N   CYS B 481      -8.759 -16.189  35.211  1.00 75.11           N  
ATOM   3842  CA  CYS B 481      -7.319 -15.960  35.199  1.00 75.11           C  
ATOM   3843  C   CYS B 481      -6.917 -14.959  36.276  1.00 75.11           C  
ATOM   3844  CB  CYS B 481      -6.867 -15.458  33.828  1.00 75.11           C  
ATOM   3845  O   CYS B 481      -7.477 -13.864  36.351  1.00 75.11           O  
ATOM   3846  SG  CYS B 481      -5.103 -15.078  33.737  1.00 75.11           S  
ATOM   3847  N   PRO B 482      -6.082 -15.312  37.091  1.00 71.89           N  
ATOM   3848  CA  PRO B 482      -5.653 -14.450  38.194  1.00 71.89           C  
ATOM   3849  C   PRO B 482      -4.923 -13.198  37.715  1.00 71.89           C  
ATOM   3850  CB  PRO B 482      -4.717 -15.352  39.003  1.00 71.89           C  
ATOM   3851  O   PRO B 482      -4.849 -12.205  38.443  1.00 71.89           O  
ATOM   3852  CG  PRO B 482      -4.698 -16.648  38.258  1.00 71.89           C  
ATOM   3853  CD  PRO B 482      -5.532 -16.498  37.019  1.00 71.89           C  
ATOM   3854  N   MET B 483      -4.558 -13.229  36.486  1.00 64.27           N  
ATOM   3855  CA  MET B 483      -3.815 -12.097  35.940  1.00 64.27           C  
ATOM   3856  C   MET B 483      -4.751 -11.121  35.234  1.00 64.27           C  
ATOM   3857  CB  MET B 483      -2.735 -12.580  34.971  1.00 64.27           C  
ATOM   3858  O   MET B 483      -4.664  -9.910  35.444  1.00 64.27           O  
ATOM   3859  CG  MET B 483      -1.436 -12.981  35.650  1.00 64.27           C  
ATOM   3860  SD  MET B 483      -0.374 -11.537  36.046  1.00 64.27           S  
ATOM   3861  CE  MET B 483       0.377 -11.238  34.421  1.00 64.27           C  
ATOM   3862  N   CYS B 484      -5.765 -11.656  34.364  1.00 64.30           N  
ATOM   3863  CA  CYS B 484      -6.581 -10.760  33.553  1.00 64.30           C  
ATOM   3864  C   CYS B 484      -8.059 -10.906  33.897  1.00 64.30           C  
ATOM   3865  CB  CYS B 484      -6.365 -11.037  32.065  1.00 64.30           C  
ATOM   3866  O   CYS B 484      -8.897 -10.165  33.381  1.00 64.30           O  
ATOM   3867  SG  CYS B 484      -6.976 -12.650  31.529  1.00 64.30           S  
ATOM   3868  N   TYR B 485      -8.415 -11.784  34.706  1.00 70.54           N  
ATOM   3869  CA  TYR B 485      -9.751 -12.050  35.227  1.00 70.54           C  
ATOM   3870  C   TYR B 485     -10.676 -12.551  34.124  1.00 70.54           C  
ATOM   3871  CB  TYR B 485     -10.338 -10.790  35.869  1.00 70.54           C  
ATOM   3872  O   TYR B 485     -11.896 -12.594  34.301  1.00 70.54           O  
ATOM   3873  CG  TYR B 485     -10.386 -10.844  37.377  1.00 70.54           C  
ATOM   3874  CD1 TYR B 485     -11.514 -11.318  38.042  1.00 70.54           C  
ATOM   3875  CD2 TYR B 485      -9.303 -10.419  38.140  1.00 70.54           C  
ATOM   3876  CE1 TYR B 485     -11.563 -11.367  39.431  1.00 70.54           C  
ATOM   3877  CE2 TYR B 485      -9.341 -10.464  39.530  1.00 70.54           C  
ATOM   3878  OH  TYR B 485     -10.516 -10.985  41.541  1.00 70.54           O  
ATOM   3879  CZ  TYR B 485     -10.473 -10.939  40.165  1.00 70.54           C  
ATOM   3880  N   THR B 486     -10.141 -12.876  33.071  1.00 73.49           N  
ATOM   3881  CA  THR B 486     -10.922 -13.480  31.998  1.00 73.49           C  
ATOM   3882  C   THR B 486     -11.371 -14.887  32.381  1.00 73.49           C  
ATOM   3883  CB  THR B 486     -10.119 -13.534  30.685  1.00 73.49           C  
ATOM   3884  O   THR B 486     -10.624 -15.629  33.024  1.00 73.49           O  
ATOM   3885  CG2 THR B 486     -11.022 -13.869  29.502  1.00 73.49           C  
ATOM   3886  OG1 THR B 486      -9.504 -12.260  30.455  1.00 73.49           O  
ATOM   3887  N   VAL B 487     -12.599 -15.160  32.074  1.00 82.46           N  
ATOM   3888  CA  VAL B 487     -13.164 -16.469  32.385  1.00 82.46           C  
ATOM   3889  C   VAL B 487     -12.398 -17.554  31.633  1.00 82.46           C  
ATOM   3890  CB  VAL B 487     -14.667 -16.536  32.034  1.00 82.46           C  
ATOM   3891  O   VAL B 487     -12.213 -17.463  30.417  1.00 82.46           O  
ATOM   3892  CG1 VAL B 487     -15.243 -17.906  32.387  1.00 82.46           C  
ATOM   3893  CG2 VAL B 487     -15.434 -15.429  32.755  1.00 82.46           C  
ATOM   3894  N   ILE B 488     -11.997 -18.582  32.351  1.00 79.52           N  
ATOM   3895  CA  ILE B 488     -11.179 -19.657  31.800  1.00 79.52           C  
ATOM   3896  C   ILE B 488     -12.076 -20.704  31.143  1.00 79.52           C  
ATOM   3897  CB  ILE B 488     -10.300 -20.313  32.889  1.00 79.52           C  
ATOM   3898  O   ILE B 488     -12.957 -21.271  31.793  1.00 79.52           O  
ATOM   3899  CG1 ILE B 488      -9.414 -19.260  33.565  1.00 79.52           C  
ATOM   3900  CG2 ILE B 488      -9.452 -21.440  32.292  1.00 79.52           C  
ATOM   3901  CD1 ILE B 488      -8.786 -19.726  34.872  1.00 79.52           C  
ATOM   3902  N   THR B 489     -11.989 -20.826  29.871  1.00 79.46           N  
ATOM   3903  CA  THR B 489     -12.797 -21.781  29.121  1.00 79.46           C  
ATOM   3904  C   THR B 489     -12.083 -23.126  29.012  1.00 79.46           C  
ATOM   3905  CB  THR B 489     -13.123 -21.253  27.712  1.00 79.46           C  
ATOM   3906  O   THR B 489     -12.719 -24.179  29.079  1.00 79.46           O  
ATOM   3907  CG2 THR B 489     -14.272 -20.251  27.751  1.00 79.46           C  
ATOM   3908  OG1 THR B 489     -11.962 -20.612  27.169  1.00 79.46           O  
ATOM   3909  N   PHE B 490     -10.731 -23.041  28.882  1.00 80.07           N  
ATOM   3910  CA  PHE B 490      -9.924 -24.242  28.703  1.00 80.07           C  
ATOM   3911  C   PHE B 490      -8.579 -24.100  29.405  1.00 80.07           C  
ATOM   3912  CB  PHE B 490      -9.710 -24.530  27.214  1.00 80.07           C  
ATOM   3913  O   PHE B 490      -7.990 -23.017  29.418  1.00 80.07           O  
ATOM   3914  CG  PHE B 490      -9.330 -25.957  26.920  1.00 80.07           C  
ATOM   3915  CD1 PHE B 490      -8.005 -26.303  26.683  1.00 80.07           C  
ATOM   3916  CD2 PHE B 490     -10.298 -26.952  26.882  1.00 80.07           C  
ATOM   3917  CE1 PHE B 490      -7.650 -27.622  26.412  1.00 80.07           C  
ATOM   3918  CE2 PHE B 490      -9.951 -28.272  26.611  1.00 80.07           C  
ATOM   3919  CZ  PHE B 490      -8.627 -28.605  26.375  1.00 80.07           C  
ATOM   3920  N   LYS B 491      -8.078 -25.096  30.135  1.00 80.79           N  
ATOM   3921  CA  LYS B 491      -6.782 -25.159  30.804  1.00 80.79           C  
ATOM   3922  C   LYS B 491      -5.852 -26.148  30.109  1.00 80.79           C  
ATOM   3923  CB  LYS B 491      -6.955 -25.546  32.274  1.00 80.79           C  
ATOM   3924  O   LYS B 491      -6.146 -27.343  30.040  1.00 80.79           O  
ATOM   3925  CG  LYS B 491      -7.870 -24.615  33.056  1.00 80.79           C  
ATOM   3926  CD  LYS B 491      -8.155 -25.154  34.452  1.00 80.79           C  
ATOM   3927  CE  LYS B 491      -9.143 -24.272  35.202  1.00 80.79           C  
ATOM   3928  NZ  LYS B 491      -9.462 -24.822  36.554  1.00 80.79           N  
ATOM   3929  N   GLN B 492      -4.746 -25.595  29.572  1.00 76.06           N  
ATOM   3930  CA  GLN B 492      -3.833 -26.447  28.817  1.00 76.06           C  
ATOM   3931  C   GLN B 492      -2.510 -26.627  29.556  1.00 76.06           C  
ATOM   3932  CB  GLN B 492      -3.582 -25.865  27.425  1.00 76.06           C  
ATOM   3933  O   GLN B 492      -1.844 -25.647  29.895  1.00 76.06           O  
ATOM   3934  CG  GLN B 492      -2.681 -26.728  26.551  1.00 76.06           C  
ATOM   3935  CD  GLN B 492      -3.401 -27.932  25.974  1.00 76.06           C  
ATOM   3936  NE2 GLN B 492      -2.649 -28.986  25.677  1.00 76.06           N  
ATOM   3937  OE1 GLN B 492      -4.623 -27.915  25.797  1.00 76.06           O  
ATOM   3938  N   LYS B 493      -2.028 -27.857  29.777  1.00 76.01           N  
ATOM   3939  CA  LYS B 493      -0.750 -28.180  30.405  1.00 76.01           C  
ATOM   3940  C   LYS B 493       0.407 -27.990  29.428  1.00 76.01           C  
ATOM   3941  CB  LYS B 493      -0.759 -29.615  30.935  1.00 76.01           C  
ATOM   3942  O   LYS B 493       0.345 -28.453  28.287  1.00 76.01           O  
ATOM   3943  CG  LYS B 493       0.272 -29.880  32.022  1.00 76.01           C  
ATOM   3944  CD  LYS B 493       0.149 -31.294  32.575  1.00 76.01           C  
ATOM   3945  CE  LYS B 493       1.209 -31.576  33.632  1.00 76.01           C  
ATOM   3946  NZ  LYS B 493       1.039 -32.930  34.239  1.00 76.01           N  
ATOM   3947  N   ILE B 494       1.432 -27.170  29.881  1.00 62.40           N  
ATOM   3948  CA  ILE B 494       2.579 -26.935  29.011  1.00 62.40           C  
ATOM   3949  C   ILE B 494       3.796 -27.688  29.546  1.00 62.40           C  
ATOM   3950  CB  ILE B 494       2.894 -25.428  28.886  1.00 62.40           C  
ATOM   3951  O   ILE B 494       3.921 -27.898  30.755  1.00 62.40           O  
ATOM   3952  CG1 ILE B 494       2.870 -24.761  30.267  1.00 62.40           C  
ATOM   3953  CG2 ILE B 494       1.909 -24.747  27.932  1.00 62.40           C  
ATOM   3954  CD1 ILE B 494       3.449 -23.353  30.284  1.00 62.40           C  
ATOM   3955  N   PHE B 495       4.654 -28.387  28.828  1.00 53.96           N  
ATOM   3956  CA  PHE B 495       5.862 -29.092  29.240  1.00 53.96           C  
ATOM   3957  C   PHE B 495       7.101 -28.242  28.980  1.00 53.96           C  
ATOM   3958  CB  PHE B 495       5.982 -30.432  28.507  1.00 53.96           C  
ATOM   3959  O   PHE B 495       7.283 -27.722  27.878  1.00 53.96           O  
ATOM   3960  CG  PHE B 495       5.052 -31.494  29.028  1.00 53.96           C  
ATOM   3961  CD1 PHE B 495       5.400 -32.259  30.135  1.00 53.96           C  
ATOM   3962  CD2 PHE B 495       3.830 -31.728  28.411  1.00 53.96           C  
ATOM   3963  CE1 PHE B 495       4.541 -33.243  30.620  1.00 53.96           C  
ATOM   3964  CE2 PHE B 495       2.967 -32.710  28.890  1.00 53.96           C  
ATOM   3965  CZ  PHE B 495       3.325 -33.467  29.994  1.00 53.96           C  
ATOM   3966  N   MET B 496       7.662 -27.656  30.052  1.00 44.84           N  
ATOM   3967  CA  MET B 496       8.838 -26.819  29.836  1.00 44.84           C  
ATOM   3968  C   MET B 496      10.087 -27.673  29.646  1.00 44.84           C  
ATOM   3969  CB  MET B 496       9.037 -25.857  31.009  1.00 44.84           C  
ATOM   3970  O   MET B 496      10.324 -28.612  30.408  1.00 44.84           O  
ATOM   3971  CG  MET B 496       8.125 -24.642  30.966  1.00 44.84           C  
ATOM   3972  SD  MET B 496       8.994 -23.093  31.428  1.00 44.84           S  
ATOM   3973  CE  MET B 496       7.592 -22.099  32.008  1.00 44.84           C  
ATOM   3974  N   SER B 497      10.511 -27.819  28.394  1.00 33.79           N  
ATOM   3975  CA  SER B 497      11.769 -28.538  28.224  1.00 33.79           C  
ATOM   3976  C   SER B 497      12.885 -27.902  29.046  1.00 33.79           C  
ATOM   3977  CB  SER B 497      12.170 -28.578  26.749  1.00 33.79           C  
ATOM   3978  O   SER B 497      12.875 -26.692  29.284  1.00 33.79           O  
ATOM   3979  OG  SER B 497      11.930 -27.326  26.129  1.00 33.79           O  
TER    3980      SER B 497                                                      
ATOM   3981  N   MET C   1      32.063 -11.703   2.974  1.00 74.57           N  
ATOM   3982  CA  MET C   1      32.722 -12.295   1.813  1.00 74.57           C  
ATOM   3983  C   MET C   1      32.588 -11.392   0.592  1.00 74.57           C  
ATOM   3984  CB  MET C   1      32.140 -13.676   1.509  1.00 74.57           C  
ATOM   3985  O   MET C   1      31.555 -10.747   0.402  1.00 74.57           O  
ATOM   3986  CG  MET C   1      32.965 -14.486   0.522  1.00 74.57           C  
ATOM   3987  SD  MET C   1      32.420 -16.235   0.419  1.00 74.57           S  
ATOM   3988  CE  MET C   1      31.678 -16.437   2.062  1.00 74.57           C  
ATOM   3989  N   ASP C   2      33.696 -11.169  -0.168  1.00 74.03           N  
ATOM   3990  CA  ASP C   2      33.646 -10.342  -1.370  1.00 74.03           C  
ATOM   3991  C   ASP C   2      32.653 -10.906  -2.384  1.00 74.03           C  
ATOM   3992  CB  ASP C   2      35.035 -10.228  -2.001  1.00 74.03           C  
ATOM   3993  O   ASP C   2      32.404 -12.113  -2.411  1.00 74.03           O  
ATOM   3994  CG  ASP C   2      36.021  -9.468  -1.132  1.00 74.03           C  
ATOM   3995  OD1 ASP C   2      35.587  -8.698  -0.247  1.00 74.03           O  
ATOM   3996  OD2 ASP C   2      37.243  -9.639  -1.334  1.00 74.03           O  
ATOM   3997  N   GLU C   3      32.030 -10.024  -3.123  1.00 76.17           N  
ATOM   3998  CA  GLU C   3      30.987 -10.384  -4.080  1.00 76.17           C  
ATOM   3999  C   GLU C   3      31.488 -11.425  -5.077  1.00 76.17           C  
ATOM   4000  CB  GLU C   3      30.487  -9.142  -4.822  1.00 76.17           C  
ATOM   4001  O   GLU C   3      30.742 -12.324  -5.471  1.00 76.17           O  
ATOM   4002  CG  GLU C   3      29.214  -9.375  -5.623  1.00 76.17           C  
ATOM   4003  CD  GLU C   3      28.049  -9.854  -4.773  1.00 76.17           C  
ATOM   4004  OE1 GLU C   3      27.082 -10.420  -5.331  1.00 76.17           O  
ATOM   4005  OE2 GLU C   3      28.103  -9.661  -3.538  1.00 76.17           O  
ATOM   4006  N   ALA C   4      32.711 -11.321  -5.468  1.00 77.68           N  
ATOM   4007  CA  ALA C   4      33.295 -12.279  -6.402  1.00 77.68           C  
ATOM   4008  C   ALA C   4      33.317 -13.684  -5.806  1.00 77.68           C  
ATOM   4009  CB  ALA C   4      34.707 -11.848  -6.793  1.00 77.68           C  
ATOM   4010  O   ALA C   4      32.986 -14.659  -6.484  1.00 77.68           O  
ATOM   4011  N   ASP C   5      33.592 -13.795  -4.566  1.00 84.99           N  
ATOM   4012  CA  ASP C   5      33.645 -15.074  -3.865  1.00 84.99           C  
ATOM   4013  C   ASP C   5      32.242 -15.625  -3.621  1.00 84.99           C  
ATOM   4014  CB  ASP C   5      34.391 -14.928  -2.537  1.00 84.99           C  
ATOM   4015  O   ASP C   5      32.016 -16.832  -3.728  1.00 84.99           O  
ATOM   4016  CG  ASP C   5      35.895 -14.815  -2.711  1.00 84.99           C  
ATOM   4017  OD1 ASP C   5      36.395 -15.007  -3.841  1.00 84.99           O  
ATOM   4018  OD2 ASP C   5      36.588 -14.535  -1.709  1.00 84.99           O  
ATOM   4019  N   ARG C   6      31.317 -14.812  -3.275  1.00 81.69           N  
ATOM   4020  CA  ARG C   6      29.930 -15.223  -3.081  1.00 81.69           C  
ATOM   4021  C   ARG C   6      29.347 -15.807  -4.363  1.00 81.69           C  
ATOM   4022  CB  ARG C   6      29.080 -14.042  -2.609  1.00 81.69           C  
ATOM   4023  O   ARG C   6      28.695 -16.853  -4.335  1.00 81.69           O  
ATOM   4024  CG  ARG C   6      29.143 -13.798  -1.109  1.00 81.69           C  
ATOM   4025  CD  ARG C   6      28.191 -12.691  -0.678  1.00 81.69           C  
ATOM   4026  NE  ARG C   6      28.373 -12.341   0.728  1.00 81.69           N  
ATOM   4027  NH1 ARG C   6      27.730 -10.136   0.476  1.00 81.69           N  
ATOM   4028  NH2 ARG C   6      28.349 -10.926   2.537  1.00 81.69           N  
ATOM   4029  CZ  ARG C   6      28.150 -11.135   1.244  1.00 81.69           C  
ATOM   4030  N   ARG C   7      29.630 -15.119  -5.487  1.00 76.86           N  
ATOM   4031  CA  ARG C   7      29.155 -15.570  -6.791  1.00 76.86           C  
ATOM   4032  C   ARG C   7      29.752 -16.926  -7.152  1.00 76.86           C  
ATOM   4033  CB  ARG C   7      29.495 -14.543  -7.873  1.00 76.86           C  
ATOM   4034  O   ARG C   7      29.071 -17.776  -7.731  1.00 76.86           O  
ATOM   4035  CG  ARG C   7      28.405 -13.509  -8.105  1.00 76.86           C  
ATOM   4036  CD  ARG C   7      28.725 -12.610  -9.292  1.00 76.86           C  
ATOM   4037  NE  ARG C   7      28.705 -11.198  -8.919  1.00 76.86           N  
ATOM   4038  NH1 ARG C   7      28.311 -10.426 -11.060  1.00 76.86           N  
ATOM   4039  NH2 ARG C   7      28.511  -8.946  -9.321  1.00 76.86           N  
ATOM   4040  CZ  ARG C   7      28.509 -10.193  -9.768  1.00 76.86           C  
ATOM   4041  N   LEU C   8      30.970 -17.050  -6.818  1.00 81.63           N  
ATOM   4042  CA  LEU C   8      31.648 -18.317  -7.070  1.00 81.63           C  
ATOM   4043  C   LEU C   8      30.975 -19.454  -6.308  1.00 81.63           C  
ATOM   4044  CB  LEU C   8      33.123 -18.224  -6.674  1.00 81.63           C  
ATOM   4045  O   LEU C   8      30.697 -20.511  -6.880  1.00 81.63           O  
ATOM   4046  CG  LEU C   8      33.970 -19.476  -6.913  1.00 81.63           C  
ATOM   4047  CD1 LEU C   8      34.506 -19.488  -8.340  1.00 81.63           C  
ATOM   4048  CD2 LEU C   8      35.113 -19.549  -5.906  1.00 81.63           C  
ATOM   4049  N   LEU C   9      30.610 -19.275  -5.027  1.00 85.55           N  
ATOM   4050  CA  LEU C   9      29.967 -20.298  -4.209  1.00 85.55           C  
ATOM   4051  C   LEU C   9      28.585 -20.641  -4.754  1.00 85.55           C  
ATOM   4052  CB  LEU C   9      29.855 -19.831  -2.756  1.00 85.55           C  
ATOM   4053  O   LEU C   9      28.200 -21.811  -4.790  1.00 85.55           O  
ATOM   4054  CG  LEU C   9      31.115 -19.967  -1.900  1.00 85.55           C  
ATOM   4055  CD1 LEU C   9      30.954 -19.198  -0.593  1.00 85.55           C  
ATOM   4056  CD2 LEU C   9      31.420 -21.436  -1.627  1.00 85.55           C  
ATOM   4057  N   ARG C  10      27.895 -19.653  -5.182  1.00 77.47           N  
ATOM   4058  CA  ARG C  10      26.553 -19.859  -5.717  1.00 77.47           C  
ATOM   4059  C   ARG C  10      26.599 -20.648  -7.021  1.00 77.47           C  
ATOM   4060  CB  ARG C  10      25.852 -18.518  -5.940  1.00 77.47           C  
ATOM   4061  O   ARG C  10      25.784 -21.547  -7.238  1.00 77.47           O  
ATOM   4062  CG  ARG C  10      25.341 -17.870  -4.664  1.00 77.47           C  
ATOM   4063  CD  ARG C  10      24.656 -16.539  -4.942  1.00 77.47           C  
ATOM   4064  NE  ARG C  10      24.678 -15.666  -3.771  1.00 77.47           N  
ATOM   4065  NH1 ARG C  10      23.660 -13.881  -4.826  1.00 77.47           N  
ATOM   4066  NH2 ARG C  10      24.276 -13.718  -2.624  1.00 77.47           N  
ATOM   4067  CZ  ARG C  10      24.205 -14.424  -3.743  1.00 77.47           C  
ATOM   4068  N   ARG C  11      27.648 -20.349  -7.867  1.00 73.47           N  
ATOM   4069  CA  ARG C  11      27.819 -21.030  -9.146  1.00 73.47           C  
ATOM   4070  C   ARG C  11      28.210 -22.490  -8.941  1.00 73.47           C  
ATOM   4071  CB  ARG C  11      28.874 -20.320  -9.997  1.00 73.47           C  
ATOM   4072  O   ARG C  11      27.852 -23.353  -9.745  1.00 73.47           O  
ATOM   4073  CG  ARG C  11      28.292 -19.421 -11.076  1.00 73.47           C  
ATOM   4074  CD  ARG C  11      29.379 -18.818 -11.955  1.00 73.47           C  
ATOM   4075  NE  ARG C  11      29.546 -17.390 -11.701  1.00 73.47           N  
ATOM   4076  NH1 ARG C  11      31.117 -17.068 -13.364  1.00 73.47           N  
ATOM   4077  NH2 ARG C  11      30.442 -15.306 -12.062  1.00 73.47           N  
ATOM   4078  CZ  ARG C  11      30.368 -16.591 -12.376  1.00 73.47           C  
ATOM   4079  N   CYS C  12      28.864 -22.717  -7.809  1.00 81.21           N  
ATOM   4080  CA  CYS C  12      29.412 -24.047  -7.569  1.00 81.21           C  
ATOM   4081  C   CYS C  12      28.560 -24.816  -6.566  1.00 81.21           C  
ATOM   4082  CB  CYS C  12      30.851 -23.951  -7.062  1.00 81.21           C  
ATOM   4083  O   CYS C  12      28.938 -25.904  -6.129  1.00 81.21           O  
ATOM   4084  SG  CYS C  12      31.979 -23.150  -8.223  1.00 81.21           S  
ATOM   4085  N   ARG C  13      27.421 -24.345  -6.227  1.00 80.45           N  
ATOM   4086  CA  ARG C  13      26.591 -24.871  -5.148  1.00 80.45           C  
ATOM   4087  C   ARG C  13      26.187 -26.316  -5.422  1.00 80.45           C  
ATOM   4088  CB  ARG C  13      25.344 -24.005  -4.957  1.00 80.45           C  
ATOM   4089  O   ARG C  13      26.249 -27.164  -4.530  1.00 80.45           O  
ATOM   4090  CG  ARG C  13      24.573 -24.307  -3.682  1.00 80.45           C  
ATOM   4091  CD  ARG C  13      23.509 -23.256  -3.404  1.00 80.45           C  
ATOM   4092  NE  ARG C  13      22.489 -23.751  -2.484  1.00 80.45           N  
ATOM   4093  NH1 ARG C  13      22.599 -21.937  -1.057  1.00 80.45           N  
ATOM   4094  NH2 ARG C  13      21.146 -23.656  -0.623  1.00 80.45           N  
ATOM   4095  CZ  ARG C  13      22.080 -23.114  -1.390  1.00 80.45           C  
ATOM   4096  N   LEU C  14      25.748 -26.635  -6.598  1.00 72.20           N  
ATOM   4097  CA  LEU C  14      25.292 -27.976  -6.944  1.00 72.20           C  
ATOM   4098  C   LEU C  14      26.398 -29.002  -6.717  1.00 72.20           C  
ATOM   4099  CB  LEU C  14      24.827 -28.025  -8.402  1.00 72.20           C  
ATOM   4100  O   LEU C  14      26.179 -30.022  -6.060  1.00 72.20           O  
ATOM   4101  CG  LEU C  14      23.389 -27.577  -8.670  1.00 72.20           C  
ATOM   4102  CD1 LEU C  14      23.173 -27.355 -10.163  1.00 72.20           C  
ATOM   4103  CD2 LEU C  14      22.399 -28.602  -8.127  1.00 72.20           C  
ATOM   4104  N   ARG C  15      27.532 -28.696  -7.199  1.00 79.62           N  
ATOM   4105  CA  ARG C  15      28.663 -29.607  -7.055  1.00 79.62           C  
ATOM   4106  C   ARG C  15      29.084 -29.732  -5.594  1.00 79.62           C  
ATOM   4107  CB  ARG C  15      29.846 -29.134  -7.902  1.00 79.62           C  
ATOM   4108  O   ARG C  15      29.390 -30.828  -5.123  1.00 79.62           O  
ATOM   4109  CG  ARG C  15      30.912 -30.196  -8.120  1.00 79.62           C  
ATOM   4110  CD  ARG C  15      31.898 -29.791  -9.206  1.00 79.62           C  
ATOM   4111  NE  ARG C  15      32.985 -30.757  -9.335  1.00 79.62           N  
ATOM   4112  NH1 ARG C  15      34.154 -29.544 -10.916  1.00 79.62           N  
ATOM   4113  NH2 ARG C  15      34.964 -31.559 -10.182  1.00 79.62           N  
ATOM   4114  CZ  ARG C  15      34.032 -30.618 -10.144  1.00 79.62           C  
ATOM   4115  N   LEU C  16      29.098 -28.696  -4.898  1.00 88.38           N  
ATOM   4116  CA  LEU C  16      29.503 -28.702  -3.497  1.00 88.38           C  
ATOM   4117  C   LEU C  16      28.534 -29.524  -2.654  1.00 88.38           C  
ATOM   4118  CB  LEU C  16      29.581 -27.272  -2.956  1.00 88.38           C  
ATOM   4119  O   LEU C  16      28.958 -30.338  -1.831  1.00 88.38           O  
ATOM   4120  CG  LEU C  16      30.766 -26.430  -3.433  1.00 88.38           C  
ATOM   4121  CD1 LEU C  16      30.558 -24.965  -3.065  1.00 88.38           C  
ATOM   4122  CD2 LEU C  16      32.069 -26.956  -2.840  1.00 88.38           C  
ATOM   4123  N   VAL C  17      27.258 -29.397  -2.870  1.00 83.92           N  
ATOM   4124  CA  VAL C  17      26.242 -30.105  -2.099  1.00 83.92           C  
ATOM   4125  C   VAL C  17      26.307 -31.599  -2.408  1.00 83.92           C  
ATOM   4126  CB  VAL C  17      24.826 -29.561  -2.390  1.00 83.92           C  
ATOM   4127  O   VAL C  17      26.131 -32.432  -1.516  1.00 83.92           O  
ATOM   4128  CG1 VAL C  17      23.763 -30.456  -1.756  1.00 83.92           C  
ATOM   4129  CG2 VAL C  17      24.692 -28.126  -1.885  1.00 83.92           C  
ATOM   4130  N   GLU C  18      26.664 -31.977  -3.623  1.00 80.70           N  
ATOM   4131  CA  GLU C  18      26.707 -33.369  -4.060  1.00 80.70           C  
ATOM   4132  C   GLU C  18      27.952 -34.076  -3.532  1.00 80.70           C  
ATOM   4133  CB  GLU C  18      26.662 -33.455  -5.588  1.00 80.70           C  
ATOM   4134  O   GLU C  18      27.892 -35.245  -3.145  1.00 80.70           O  
ATOM   4135  CG  GLU C  18      25.296 -33.831  -6.143  1.00 80.70           C  
ATOM   4136  CD  GLU C  18      25.246 -33.837  -7.663  1.00 80.70           C  
ATOM   4137  OE1 GLU C  18      24.171 -34.128  -8.234  1.00 80.70           O  
ATOM   4138  OE2 GLU C  18      26.292 -33.551  -8.287  1.00 80.70           O  
ATOM   4139  N   GLU C  19      29.029 -33.382  -3.427  1.00 85.41           N  
ATOM   4140  CA  GLU C  19      30.303 -34.066  -3.225  1.00 85.41           C  
ATOM   4141  C   GLU C  19      30.888 -33.749  -1.852  1.00 85.41           C  
ATOM   4142  CB  GLU C  19      31.299 -33.682  -4.323  1.00 85.41           C  
ATOM   4143  O   GLU C  19      31.717 -34.501  -1.336  1.00 85.41           O  
ATOM   4144  CG  GLU C  19      30.902 -34.166  -5.710  1.00 85.41           C  
ATOM   4145  CD  GLU C  19      31.914 -33.804  -6.785  1.00 85.41           C  
ATOM   4146  OE1 GLU C  19      31.556 -33.814  -7.984  1.00 85.41           O  
ATOM   4147  OE2 GLU C  19      33.075 -33.508  -6.424  1.00 85.41           O  
ATOM   4148  N   LEU C  20      30.439 -32.699  -1.163  1.00 91.07           N  
ATOM   4149  CA  LEU C  20      31.037 -32.234   0.085  1.00 91.07           C  
ATOM   4150  C   LEU C  20      30.808 -33.243   1.206  1.00 91.07           C  
ATOM   4151  CB  LEU C  20      30.459 -30.873   0.482  1.00 91.07           C  
ATOM   4152  O   LEU C  20      29.678 -33.685   1.428  1.00 91.07           O  
ATOM   4153  CG  LEU C  20      31.307 -30.028   1.434  1.00 91.07           C  
ATOM   4154  CD1 LEU C  20      32.377 -29.268   0.657  1.00 91.07           C  
ATOM   4155  CD2 LEU C  20      30.427 -29.065   2.223  1.00 91.07           C  
ATOM   4156  N   GLN C  21      31.886 -33.667   1.824  1.00 91.14           N  
ATOM   4157  CA  GLN C  21      31.807 -34.512   3.011  1.00 91.14           C  
ATOM   4158  C   GLN C  21      31.876 -33.678   4.286  1.00 91.14           C  
ATOM   4159  CB  GLN C  21      32.927 -35.554   3.004  1.00 91.14           C  
ATOM   4160  O   GLN C  21      32.965 -33.387   4.786  1.00 91.14           O  
ATOM   4161  CG  GLN C  21      32.897 -36.481   1.796  1.00 91.14           C  
ATOM   4162  CD  GLN C  21      31.728 -37.447   1.827  1.00 91.14           C  
ATOM   4163  NE2 GLN C  21      31.258 -37.846   0.650  1.00 91.14           N  
ATOM   4164  OE1 GLN C  21      31.251 -37.832   2.899  1.00 91.14           O  
ATOM   4165  N   VAL C  22      30.788 -33.365   4.904  1.00 91.69           N  
ATOM   4166  CA  VAL C  22      30.648 -32.378   5.970  1.00 91.69           C  
ATOM   4167  C   VAL C  22      31.120 -32.976   7.293  1.00 91.69           C  
ATOM   4168  CB  VAL C  22      29.190 -31.883   6.098  1.00 91.69           C  
ATOM   4169  O   VAL C  22      31.648 -32.264   8.150  1.00 91.69           O  
ATOM   4170  CG1 VAL C  22      28.965 -30.638   5.242  1.00 91.69           C  
ATOM   4171  CG2 VAL C  22      28.215 -32.991   5.702  1.00 91.69           C  
ATOM   4172  N   ASP C  23      31.060 -34.282   7.446  1.00 89.53           N  
ATOM   4173  CA  ASP C  23      31.373 -34.940   8.711  1.00 89.53           C  
ATOM   4174  C   ASP C  23      32.843 -34.749   9.080  1.00 89.53           C  
ATOM   4175  CB  ASP C  23      31.038 -36.431   8.638  1.00 89.53           C  
ATOM   4176  O   ASP C  23      33.180 -34.616  10.258  1.00 89.53           O  
ATOM   4177  CG  ASP C  23      30.553 -36.864   7.266  1.00 89.53           C  
ATOM   4178  OD1 ASP C  23      29.945 -36.041   6.547  1.00 89.53           O  
ATOM   4179  OD2 ASP C  23      30.777 -38.038   6.902  1.00 89.53           O  
ATOM   4180  N   GLN C  24      33.666 -34.578   8.087  1.00 87.01           N  
ATOM   4181  CA  GLN C  24      35.104 -34.492   8.319  1.00 87.01           C  
ATOM   4182  C   GLN C  24      35.552 -33.040   8.465  1.00 87.01           C  
ATOM   4183  CB  GLN C  24      35.873 -35.166   7.182  1.00 87.01           C  
ATOM   4184  O   GLN C  24      36.669 -32.772   8.912  1.00 87.01           O  
ATOM   4185  CG  GLN C  24      35.588 -36.656   7.046  1.00 87.01           C  
ATOM   4186  CD  GLN C  24      36.320 -37.289   5.877  1.00 87.01           C  
ATOM   4187  NE2 GLN C  24      35.891 -38.484   5.486  1.00 87.01           N  
ATOM   4188  OE1 GLN C  24      37.263 -36.708   5.330  1.00 87.01           O  
ATOM   4189  N   LEU C  25      34.632 -32.073   8.211  1.00 90.81           N  
ATOM   4190  CA  LEU C  25      35.004 -30.668   8.089  1.00 90.81           C  
ATOM   4191  C   LEU C  25      34.783 -29.931   9.406  1.00 90.81           C  
ATOM   4192  CB  LEU C  25      34.202 -29.995   6.973  1.00 90.81           C  
ATOM   4193  O   LEU C  25      35.377 -28.876   9.639  1.00 90.81           O  
ATOM   4194  CG  LEU C  25      34.897 -29.875   5.616  1.00 90.81           C  
ATOM   4195  CD1 LEU C  25      33.906 -30.141   4.487  1.00 90.81           C  
ATOM   4196  CD2 LEU C  25      35.533 -28.498   5.461  1.00 90.81           C  
ATOM   4197  N   TRP C  26      34.020 -30.473  10.354  1.00 93.02           N  
ATOM   4198  CA  TRP C  26      33.537 -29.720  11.507  1.00 93.02           C  
ATOM   4199  C   TRP C  26      34.698 -29.260  12.382  1.00 93.02           C  
ATOM   4200  CB  TRP C  26      32.564 -30.567  12.333  1.00 93.02           C  
ATOM   4201  O   TRP C  26      34.779 -28.086  12.750  1.00 93.02           O  
ATOM   4202  CG  TRP C  26      31.418 -31.122  11.542  1.00 93.02           C  
ATOM   4203  CD1 TRP C  26      30.913 -32.391  11.601  1.00 93.02           C  
ATOM   4204  CD2 TRP C  26      30.636 -30.424  10.567  1.00 93.02           C  
ATOM   4205  CE2 TRP C  26      29.672 -31.333  10.076  1.00 93.02           C  
ATOM   4206  CE3 TRP C  26      30.655 -29.117  10.062  1.00 93.02           C  
ATOM   4207  NE1 TRP C  26      29.863 -32.525  10.722  1.00 93.02           N  
ATOM   4208  CH2 TRP C  26      28.778 -29.691   8.625  1.00 93.02           C  
ATOM   4209  CZ2 TRP C  26      28.737 -30.976   9.103  1.00 93.02           C  
ATOM   4210  CZ3 TRP C  26      29.723 -28.764   9.093  1.00 93.02           C  
ATOM   4211  N   ASP C  27      35.645 -30.138  12.639  1.00 90.25           N  
ATOM   4212  CA  ASP C  27      36.775 -29.807  13.501  1.00 90.25           C  
ATOM   4213  C   ASP C  27      37.657 -28.735  12.864  1.00 90.25           C  
ATOM   4214  CB  ASP C  27      37.603 -31.058  13.803  1.00 90.25           C  
ATOM   4215  O   ASP C  27      38.118 -27.818  13.545  1.00 90.25           O  
ATOM   4216  CG  ASP C  27      36.931 -31.988  14.797  1.00 90.25           C  
ATOM   4217  OD1 ASP C  27      36.089 -31.523  15.595  1.00 90.25           O  
ATOM   4218  OD2 ASP C  27      37.248 -33.197  14.784  1.00 90.25           O  
ATOM   4219  N   ALA C  28      37.831 -28.878  11.556  1.00 90.14           N  
ATOM   4220  CA  ALA C  28      38.666 -27.926  10.828  1.00 90.14           C  
ATOM   4221  C   ALA C  28      38.024 -26.542  10.802  1.00 90.14           C  
ATOM   4222  CB  ALA C  28      38.919 -28.419   9.405  1.00 90.14           C  
ATOM   4223  O   ALA C  28      38.712 -25.529  10.951  1.00 90.14           O  
ATOM   4224  N   LEU C  29      36.742 -26.461  10.686  1.00 91.16           N  
ATOM   4225  CA  LEU C  29      36.013 -25.198  10.637  1.00 91.16           C  
ATOM   4226  C   LEU C  29      36.062 -24.489  11.986  1.00 91.16           C  
ATOM   4227  CB  LEU C  29      34.558 -25.434  10.223  1.00 91.16           C  
ATOM   4228  O   LEU C  29      36.157 -23.261  12.044  1.00 91.16           O  
ATOM   4229  CG  LEU C  29      34.328 -25.882   8.779  1.00 91.16           C  
ATOM   4230  CD1 LEU C  29      32.870 -26.282   8.574  1.00 91.16           C  
ATOM   4231  CD2 LEU C  29      34.726 -24.777   7.807  1.00 91.16           C  
ATOM   4232  N   LEU C  30      36.034 -25.277  13.036  1.00 86.61           N  
ATOM   4233  CA  LEU C  30      36.110 -24.729  14.386  1.00 86.61           C  
ATOM   4234  C   LEU C  30      37.519 -24.234  14.694  1.00 86.61           C  
ATOM   4235  CB  LEU C  30      35.690 -25.781  15.416  1.00 86.61           C  
ATOM   4236  O   LEU C  30      37.692 -23.159  15.272  1.00 86.61           O  
ATOM   4237  CG  LEU C  30      34.186 -26.020  15.566  1.00 86.61           C  
ATOM   4238  CD1 LEU C  30      33.929 -27.334  16.296  1.00 86.61           C  
ATOM   4239  CD2 LEU C  30      33.531 -24.856  16.303  1.00 86.61           C  
ATOM   4240  N   SER C  31      38.538 -24.981  14.251  1.00 85.33           N  
ATOM   4241  CA  SER C  31      39.937 -24.670  14.525  1.00 85.33           C  
ATOM   4242  C   SER C  31      40.363 -23.381  13.830  1.00 85.33           C  
ATOM   4243  CB  SER C  31      40.840 -25.821  14.080  1.00 85.33           C  
ATOM   4244  O   SER C  31      41.162 -22.613  14.370  1.00 85.33           O  
ATOM   4245  OG  SER C  31      40.897 -25.898  12.666  1.00 85.33           O  
ATOM   4246  N   ARG C  32      39.753 -23.092  12.651  1.00 86.09           N  
ATOM   4247  CA  ARG C  32      40.108 -21.894  11.896  1.00 86.09           C  
ATOM   4248  C   ARG C  32      39.189 -20.730  12.254  1.00 86.09           C  
ATOM   4249  CB  ARG C  32      40.045 -22.167  10.392  1.00 86.09           C  
ATOM   4250  O   ARG C  32      39.278 -19.656  11.656  1.00 86.09           O  
ATOM   4251  CG  ARG C  32      41.097 -23.149   9.900  1.00 86.09           C  
ATOM   4252  CD  ARG C  32      41.816 -22.632   8.662  1.00 86.09           C  
ATOM   4253  NE  ARG C  32      42.794 -23.596   8.165  1.00 86.09           N  
ATOM   4254  NH1 ARG C  32      44.380 -22.011   7.609  1.00 86.09           N  
ATOM   4255  NH2 ARG C  32      44.801 -24.236   7.251  1.00 86.09           N  
ATOM   4256  CZ  ARG C  32      43.989 -23.279   7.676  1.00 86.09           C  
ATOM   4257  N   GLU C  33      38.332 -21.025  13.169  1.00 81.07           N  
ATOM   4258  CA  GLU C  33      37.416 -20.028  13.713  1.00 81.07           C  
ATOM   4259  C   GLU C  33      36.508 -19.461  12.626  1.00 81.07           C  
ATOM   4260  CB  GLU C  33      38.193 -18.898  14.393  1.00 81.07           C  
ATOM   4261  O   GLU C  33      36.198 -18.268  12.629  1.00 81.07           O  
ATOM   4262  CG  GLU C  33      38.925 -19.327  15.655  1.00 81.07           C  
ATOM   4263  CD  GLU C  33      39.610 -18.175  16.374  1.00 81.07           C  
ATOM   4264  OE1 GLU C  33      40.225 -18.404  17.440  1.00 81.07           O  
ATOM   4265  OE2 GLU C  33      39.530 -17.034  15.866  1.00 81.07           O  
ATOM   4266  N   LEU C  34      36.168 -20.287  11.590  1.00 83.68           N  
ATOM   4267  CA  LEU C  34      35.207 -19.885  10.569  1.00 83.68           C  
ATOM   4268  C   LEU C  34      33.781 -19.955  11.106  1.00 83.68           C  
ATOM   4269  CB  LEU C  34      35.341 -20.772   9.328  1.00 83.68           C  
ATOM   4270  O   LEU C  34      32.941 -19.123  10.758  1.00 83.68           O  
ATOM   4271  CG  LEU C  34      36.209 -20.225   8.194  1.00 83.68           C  
ATOM   4272  CD1 LEU C  34      36.805 -21.371   7.382  1.00 83.68           C  
ATOM   4273  CD2 LEU C  34      35.397 -19.295   7.300  1.00 83.68           C  
ATOM   4274  N   PHE C  35      33.616 -21.010  12.002  1.00 85.29           N  
ATOM   4275  CA  PHE C  35      32.328 -21.196  12.658  1.00 85.29           C  
ATOM   4276  C   PHE C  35      32.512 -21.454  14.149  1.00 85.29           C  
ATOM   4277  CB  PHE C  35      31.558 -22.355  12.017  1.00 85.29           C  
ATOM   4278  O   PHE C  35      33.536 -21.998  14.569  1.00 85.29           O  
ATOM   4279  CG  PHE C  35      31.036 -22.048  10.639  1.00 85.29           C  
ATOM   4280  CD1 PHE C  35      29.783 -21.473  10.467  1.00 85.29           C  
ATOM   4281  CD2 PHE C  35      31.800 -22.334   9.515  1.00 85.29           C  
ATOM   4282  CE1 PHE C  35      29.297 -21.188   9.193  1.00 85.29           C  
ATOM   4283  CE2 PHE C  35      31.322 -22.051   8.238  1.00 85.29           C  
ATOM   4284  CZ  PHE C  35      30.070 -21.479   8.080  1.00 85.29           C  
ATOM   4285  N   ARG C  36      31.543 -21.050  14.956  1.00 75.08           N  
ATOM   4286  CA  ARG C  36      31.490 -21.366  16.380  1.00 75.08           C  
ATOM   4287  C   ARG C  36      30.733 -22.667  16.624  1.00 75.08           C  
ATOM   4288  CB  ARG C  36      30.835 -20.225  17.161  1.00 75.08           C  
ATOM   4289  O   ARG C  36      29.980 -23.125  15.761  1.00 75.08           O  
ATOM   4290  CG  ARG C  36      31.609 -18.917  17.105  1.00 75.08           C  
ATOM   4291  CD  ARG C  36      31.248 -17.999  18.265  1.00 75.08           C  
ATOM   4292  NE  ARG C  36      31.931 -16.712  18.165  1.00 75.08           N  
ATOM   4293  NH1 ARG C  36      31.338 -16.001  20.282  1.00 75.08           N  
ATOM   4294  NH2 ARG C  36      32.609 -14.655  18.930  1.00 75.08           N  
ATOM   4295  CZ  ARG C  36      31.958 -15.792  19.126  1.00 75.08           C  
ATOM   4296  N   PRO C  37      30.989 -23.313  17.712  1.00 79.98           N  
ATOM   4297  CA  PRO C  37      30.383 -24.615  18.000  1.00 79.98           C  
ATOM   4298  C   PRO C  37      28.861 -24.596  17.882  1.00 79.98           C  
ATOM   4299  CB  PRO C  37      30.816 -24.895  19.441  1.00 79.98           C  
ATOM   4300  O   PRO C  37      28.268 -25.530  17.336  1.00 79.98           O  
ATOM   4301  CG  PRO C  37      31.997 -24.007  19.664  1.00 79.98           C  
ATOM   4302  CD  PRO C  37      31.922 -22.860  18.698  1.00 79.98           C  
ATOM   4303  N   HIS C  38      28.184 -23.483  18.400  1.00 78.07           N  
ATOM   4304  CA  HIS C  38      26.728 -23.419  18.338  1.00 78.07           C  
ATOM   4305  C   HIS C  38      26.242 -23.312  16.897  1.00 78.07           C  
ATOM   4306  CB  HIS C  38      26.208 -22.236  19.157  1.00 78.07           C  
ATOM   4307  O   HIS C  38      25.171 -23.823  16.559  1.00 78.07           O  
ATOM   4308  CG  HIS C  38      26.519 -20.905  18.551  1.00 78.07           C  
ATOM   4309  CD2 HIS C  38      25.746 -20.047  17.844  1.00 78.07           C  
ATOM   4310  ND1 HIS C  38      27.763 -20.319  18.639  1.00 78.07           N  
ATOM   4311  CE1 HIS C  38      27.741 -19.155  18.012  1.00 78.07           C  
ATOM   4312  NE2 HIS C  38      26.528 -18.966  17.521  1.00 78.07           N  
ATOM   4313  N   MET C  39      27.031 -22.698  15.971  1.00 80.36           N  
ATOM   4314  CA  MET C  39      26.695 -22.557  14.557  1.00 80.36           C  
ATOM   4315  C   MET C  39      26.776 -23.902  13.842  1.00 80.36           C  
ATOM   4316  CB  MET C  39      27.624 -21.548  13.881  1.00 80.36           C  
ATOM   4317  O   MET C  39      25.933 -24.214  13.000  1.00 80.36           O  
ATOM   4318  CG  MET C  39      27.455 -20.125  14.387  1.00 80.36           C  
ATOM   4319  SD  MET C  39      28.690 -18.973  13.668  1.00 80.36           S  
ATOM   4320  CE  MET C  39      28.055 -18.839  11.974  1.00 80.36           C  
ATOM   4321  N   ILE C  40      27.726 -24.668  14.200  1.00 82.97           N  
ATOM   4322  CA  ILE C  40      27.912 -25.989  13.611  1.00 82.97           C  
ATOM   4323  C   ILE C  40      26.757 -26.902  14.017  1.00 82.97           C  
ATOM   4324  CB  ILE C  40      29.262 -26.612  14.033  1.00 82.97           C  
ATOM   4325  O   ILE C  40      26.245 -27.667  13.196  1.00 82.97           O  
ATOM   4326  CG1 ILE C  40      30.427 -25.827  13.420  1.00 82.97           C  
ATOM   4327  CG2 ILE C  40      29.324 -28.088  13.633  1.00 82.97           C  
ATOM   4328  CD1 ILE C  40      31.762 -26.558  13.474  1.00 82.97           C  
ATOM   4329  N   GLU C  41      26.329 -26.836  15.245  1.00 80.41           N  
ATOM   4330  CA  GLU C  41      25.193 -27.622  15.717  1.00 80.41           C  
ATOM   4331  C   GLU C  41      23.932 -27.306  14.917  1.00 80.41           C  
ATOM   4332  CB  GLU C  41      24.947 -27.369  17.207  1.00 80.41           C  
ATOM   4333  O   GLU C  41      23.177 -28.211  14.556  1.00 80.41           O  
ATOM   4334  CG  GLU C  41      25.878 -28.148  18.125  1.00 80.41           C  
ATOM   4335  CD  GLU C  41      25.671 -27.833  19.597  1.00 80.41           C  
ATOM   4336  OE1 GLU C  41      26.436 -28.350  20.443  1.00 80.41           O  
ATOM   4337  OE2 GLU C  41      24.735 -27.063  19.909  1.00 80.41           O  
ATOM   4338  N   ASP C  42      23.772 -26.023  14.638  1.00 78.78           N  
ATOM   4339  CA  ASP C  42      22.617 -25.605  13.849  1.00 78.78           C  
ATOM   4340  C   ASP C  42      22.680 -26.179  12.436  1.00 78.78           C  
ATOM   4341  CB  ASP C  42      22.530 -24.078  13.794  1.00 78.78           C  
ATOM   4342  O   ASP C  42      21.662 -26.605  11.887  1.00 78.78           O  
ATOM   4343  CG  ASP C  42      22.121 -23.459  15.119  1.00 78.78           C  
ATOM   4344  OD1 ASP C  42      21.623 -24.187  16.004  1.00 78.78           O  
ATOM   4345  OD2 ASP C  42      22.297 -22.232  15.278  1.00 78.78           O  
ATOM   4346  N   ILE C  43      23.876 -26.245  11.858  1.00 84.38           N  
ATOM   4347  CA  ILE C  43      24.065 -26.765  10.508  1.00 84.38           C  
ATOM   4348  C   ILE C  43      23.811 -28.271  10.494  1.00 84.38           C  
ATOM   4349  CB  ILE C  43      25.483 -26.457   9.977  1.00 84.38           C  
ATOM   4350  O   ILE C  43      23.173 -28.791   9.576  1.00 84.38           O  
ATOM   4351  CG1 ILE C  43      25.683 -24.943   9.836  1.00 84.38           C  
ATOM   4352  CG2 ILE C  43      25.727 -27.168   8.643  1.00 84.38           C  
ATOM   4353  CD1 ILE C  43      27.113 -24.536   9.508  1.00 84.38           C  
ATOM   4354  N   GLN C  44      24.118 -28.954  11.567  1.00 86.64           N  
ATOM   4355  CA  GLN C  44      23.970 -30.401  11.673  1.00 86.64           C  
ATOM   4356  C   GLN C  44      22.502 -30.796  11.811  1.00 86.64           C  
ATOM   4357  CB  GLN C  44      24.772 -30.938  12.860  1.00 86.64           C  
ATOM   4358  O   GLN C  44      22.112 -31.900  11.427  1.00 86.64           O  
ATOM   4359  CG  GLN C  44      26.279 -30.899  12.652  1.00 86.64           C  
ATOM   4360  CD  GLN C  44      27.052 -31.381  13.865  1.00 86.64           C  
ATOM   4361  NE2 GLN C  44      28.254 -31.898  13.636  1.00 86.64           N  
ATOM   4362  OE1 GLN C  44      26.573 -31.288  15.000  1.00 86.64           O  
ATOM   4363  N   ARG C  45      21.689 -29.851  12.247  1.00 76.48           N  
ATOM   4364  CA  ARG C  45      20.268 -30.118  12.445  1.00 76.48           C  
ATOM   4365  C   ARG C  45      19.442 -29.578  11.282  1.00 76.48           C  
ATOM   4366  CB  ARG C  45      19.783 -29.505  13.761  1.00 76.48           C  
ATOM   4367  O   ARG C  45      18.210 -29.606  11.323  1.00 76.48           O  
ATOM   4368  CG  ARG C  45      20.222 -30.275  14.996  1.00 76.48           C  
ATOM   4369  CD  ARG C  45      19.589 -29.715  16.263  1.00 76.48           C  
ATOM   4370  NE  ARG C  45      20.468 -28.756  16.926  1.00 76.48           N  
ATOM   4371  NH1 ARG C  45      19.034 -26.961  16.684  1.00 76.48           N  
ATOM   4372  NH2 ARG C  45      21.056 -26.686  17.727  1.00 76.48           N  
ATOM   4373  CZ  ARG C  45      20.184 -27.470  17.111  1.00 76.48           C  
ATOM   4374  N   ALA C  46      20.205 -29.124  10.255  1.00 73.08           N  
ATOM   4375  CA  ALA C  46      19.523 -28.501   9.124  1.00 73.08           C  
ATOM   4376  C   ALA C  46      18.716 -29.529   8.336  1.00 73.08           C  
ATOM   4377  CB  ALA C  46      20.531 -27.807   8.211  1.00 73.08           C  
ATOM   4378  O   ALA C  46      19.215 -30.612   8.024  1.00 73.08           O  
ATOM   4379  N   GLY C  47      17.435 -29.247   7.982  1.00 63.80           N  
ATOM   4380  CA  GLY C  47      16.549 -30.154   7.271  1.00 63.80           C  
ATOM   4381  C   GLY C  47      16.340 -31.472   7.994  1.00 63.80           C  
ATOM   4382  O   GLY C  47      15.971 -31.489   9.170  1.00 63.80           O  
ATOM   4383  N   SER C  48      16.517 -32.597   7.292  1.00 69.56           N  
ATOM   4384  CA  SER C  48      16.379 -33.934   7.859  1.00 69.56           C  
ATOM   4385  C   SER C  48      17.666 -34.378   8.548  1.00 69.56           C  
ATOM   4386  CB  SER C  48      15.999 -34.942   6.773  1.00 69.56           C  
ATOM   4387  O   SER C  48      17.699 -35.424   9.199  1.00 69.56           O  
ATOM   4388  OG  SER C  48      17.006 -35.012   5.778  1.00 69.56           O  
ATOM   4389  N   GLY C  49      18.701 -33.492   8.556  1.00 77.99           N  
ATOM   4390  CA  GLY C  49      19.990 -33.857   9.122  1.00 77.99           C  
ATOM   4391  C   GLY C  49      20.834 -34.701   8.186  1.00 77.99           C  
ATOM   4392  O   GLY C  49      21.830 -35.295   8.605  1.00 77.99           O  
ATOM   4393  N   SER C  50      20.332 -34.829   6.928  1.00 76.75           N  
ATOM   4394  CA  SER C  50      21.077 -35.594   5.932  1.00 76.75           C  
ATOM   4395  C   SER C  50      22.355 -34.870   5.521  1.00 76.75           C  
ATOM   4396  CB  SER C  50      20.211 -35.856   4.699  1.00 76.75           C  
ATOM   4397  O   SER C  50      22.471 -33.656   5.700  1.00 76.75           O  
ATOM   4398  OG  SER C  50      20.239 -34.746   3.819  1.00 76.75           O  
ATOM   4399  N   ARG C  51      23.265 -35.548   5.032  1.00 87.79           N  
ATOM   4400  CA  ARG C  51      24.535 -34.984   4.587  1.00 87.79           C  
ATOM   4401  C   ARG C  51      24.311 -33.834   3.610  1.00 87.79           C  
ATOM   4402  CB  ARG C  51      25.404 -36.062   3.936  1.00 87.79           C  
ATOM   4403  O   ARG C  51      24.915 -32.768   3.749  1.00 87.79           O  
ATOM   4404  CG  ARG C  51      26.779 -35.572   3.512  1.00 87.79           C  
ATOM   4405  CD  ARG C  51      27.374 -36.441   2.413  1.00 87.79           C  
ATOM   4406  NE  ARG C  51      26.578 -36.384   1.190  1.00 87.79           N  
ATOM   4407  NH1 ARG C  51      27.600 -34.483   0.367  1.00 87.79           N  
ATOM   4408  NH2 ARG C  51      25.927 -35.498  -0.826  1.00 87.79           N  
ATOM   4409  CZ  ARG C  51      26.704 -35.455   0.247  1.00 87.79           C  
ATOM   4410  N   ARG C  52      23.425 -34.018   2.659  1.00 79.31           N  
ATOM   4411  CA  ARG C  52      23.168 -33.018   1.628  1.00 79.31           C  
ATOM   4412  C   ARG C  52      22.545 -31.761   2.226  1.00 79.31           C  
ATOM   4413  CB  ARG C  52      22.256 -33.588   0.540  1.00 79.31           C  
ATOM   4414  O   ARG C  52      22.897 -30.644   1.843  1.00 79.31           O  
ATOM   4415  CG  ARG C  52      22.990 -34.392  -0.521  1.00 79.31           C  
ATOM   4416  CD  ARG C  52      22.067 -34.794  -1.663  1.00 79.31           C  
ATOM   4417  NE  ARG C  52      22.763 -35.603  -2.660  1.00 79.31           N  
ATOM   4418  NH1 ARG C  52      20.857 -36.637  -3.455  1.00 79.31           N  
ATOM   4419  NH2 ARG C  52      22.902 -37.145  -4.356  1.00 79.31           N  
ATOM   4420  CZ  ARG C  52      22.173 -36.460  -3.488  1.00 79.31           C  
ATOM   4421  N   ASP C  53      21.663 -31.890   3.177  1.00 77.74           N  
ATOM   4422  CA  ASP C  53      21.039 -30.753   3.846  1.00 77.74           C  
ATOM   4423  C   ASP C  53      22.059 -29.975   4.675  1.00 77.74           C  
ATOM   4424  CB  ASP C  53      19.886 -31.221   4.736  1.00 77.74           C  
ATOM   4425  O   ASP C  53      22.028 -28.743   4.709  1.00 77.74           O  
ATOM   4426  CG  ASP C  53      18.642 -31.596   3.949  1.00 77.74           C  
ATOM   4427  OD1 ASP C  53      18.483 -31.126   2.801  1.00 77.74           O  
ATOM   4428  OD2 ASP C  53      17.813 -32.365   4.481  1.00 77.74           O  
ATOM   4429  N   GLN C  54      22.919 -30.668   5.314  1.00 87.93           N  
ATOM   4430  CA  GLN C  54      23.981 -30.036   6.090  1.00 87.93           C  
ATOM   4431  C   GLN C  54      24.946 -29.276   5.184  1.00 87.93           C  
ATOM   4432  CB  GLN C  54      24.742 -31.081   6.908  1.00 87.93           C  
ATOM   4433  O   GLN C  54      25.336 -28.148   5.492  1.00 87.93           O  
ATOM   4434  CG  GLN C  54      23.904 -31.741   7.995  1.00 87.93           C  
ATOM   4435  CD  GLN C  54      24.655 -32.832   8.734  1.00 87.93           C  
ATOM   4436  NE2 GLN C  54      23.946 -33.571   9.581  1.00 87.93           N  
ATOM   4437  OE1 GLN C  54      25.862 -33.011   8.544  1.00 87.93           O  
ATOM   4438  N   ALA C  55      25.289 -29.890   4.088  1.00 87.97           N  
ATOM   4439  CA  ALA C  55      26.187 -29.258   3.125  1.00 87.97           C  
ATOM   4440  C   ALA C  55      25.568 -27.988   2.549  1.00 87.97           C  
ATOM   4441  CB  ALA C  55      26.535 -30.233   2.002  1.00 87.97           C  
ATOM   4442  O   ALA C  55      26.234 -26.955   2.450  1.00 87.97           O  
ATOM   4443  N   ARG C  56      24.348 -28.135   2.178  1.00 85.27           N  
ATOM   4444  CA  ARG C  56      23.629 -26.992   1.626  1.00 85.27           C  
ATOM   4445  C   ARG C  56      23.618 -25.826   2.608  1.00 85.27           C  
ATOM   4446  CB  ARG C  56      22.195 -27.383   1.260  1.00 85.27           C  
ATOM   4447  O   ARG C  56      23.941 -24.694   2.241  1.00 85.27           O  
ATOM   4448  CG  ARG C  56      21.431 -26.297   0.518  1.00 85.27           C  
ATOM   4449  CD  ARG C  56      20.007 -26.730   0.197  1.00 85.27           C  
ATOM   4450  NE  ARG C  56      19.982 -27.842  -0.748  1.00 85.27           N  
ATOM   4451  NH1 ARG C  56      18.185 -28.909   0.237  1.00 85.27           N  
ATOM   4452  NH2 ARG C  56      19.184 -29.812  -1.618  1.00 85.27           N  
ATOM   4453  CZ  ARG C  56      19.117 -28.852  -0.707  1.00 85.27           C  
ATOM   4454  N   GLN C  57      23.291 -26.129   3.866  1.00 84.37           N  
ATOM   4455  CA  GLN C  57      23.230 -25.094   4.893  1.00 84.37           C  
ATOM   4456  C   GLN C  57      24.615 -24.518   5.177  1.00 84.37           C  
ATOM   4457  CB  GLN C  57      22.619 -25.649   6.180  1.00 84.37           C  
ATOM   4458  O   GLN C  57      24.756 -23.318   5.420  1.00 84.37           O  
ATOM   4459  CG  GLN C  57      22.194 -24.575   7.173  1.00 84.37           C  
ATOM   4460  CD  GLN C  57      21.157 -23.626   6.603  1.00 84.37           C  
ATOM   4461  NE2 GLN C  57      21.349 -22.331   6.832  1.00 84.37           N  
ATOM   4462  OE1 GLN C  57      20.192 -24.053   5.962  1.00 84.37           O  
ATOM   4463  N   LEU C  58      25.621 -25.255   5.173  1.00 90.16           N  
ATOM   4464  CA  LEU C  58      26.994 -24.814   5.397  1.00 90.16           C  
ATOM   4465  C   LEU C  58      27.415 -23.794   4.345  1.00 90.16           C  
ATOM   4466  CB  LEU C  58      27.951 -26.009   5.378  1.00 90.16           C  
ATOM   4467  O   LEU C  58      27.971 -22.745   4.679  1.00 90.16           O  
ATOM   4468  CG  LEU C  58      29.437 -25.691   5.550  1.00 90.16           C  
ATOM   4469  CD1 LEU C  58      29.710 -25.189   6.964  1.00 90.16           C  
ATOM   4470  CD2 LEU C  58      30.286 -26.919   5.240  1.00 90.16           C  
ATOM   4471  N   ILE C  59      27.132 -24.070   3.090  1.00 88.07           N  
ATOM   4472  CA  ILE C  59      27.533 -23.208   1.983  1.00 88.07           C  
ATOM   4473  C   ILE C  59      26.801 -21.870   2.080  1.00 88.07           C  
ATOM   4474  CB  ILE C  59      27.253 -23.874   0.617  1.00 88.07           C  
ATOM   4475  O   ILE C  59      27.398 -20.813   1.867  1.00 88.07           O  
ATOM   4476  CG1 ILE C  59      28.080 -25.156   0.470  1.00 88.07           C  
ATOM   4477  CG2 ILE C  59      27.543 -22.900  -0.528  1.00 88.07           C  
ATOM   4478  CD1 ILE C  59      29.359 -24.979  -0.337  1.00 88.07           C  
ATOM   4479  N   ILE C  60      25.533 -21.990   2.465  1.00 81.70           N  
ATOM   4480  CA  ILE C  60      24.731 -20.783   2.634  1.00 81.70           C  
ATOM   4481  C   ILE C  60      25.300 -19.940   3.773  1.00 81.70           C  
ATOM   4482  CB  ILE C  60      23.248 -21.123   2.907  1.00 81.70           C  
ATOM   4483  O   ILE C  60      25.494 -18.732   3.623  1.00 81.70           O  
ATOM   4484  CG1 ILE C  60      22.604 -21.741   1.661  1.00 81.70           C  
ATOM   4485  CG2 ILE C  60      22.482 -19.875   3.358  1.00 81.70           C  
ATOM   4486  CD1 ILE C  60      21.191 -22.261   1.888  1.00 81.70           C  
ATOM   4487  N   ASP C  61      25.641 -20.591   4.845  1.00 80.08           N  
ATOM   4488  CA  ASP C  61      26.144 -19.889   6.022  1.00 80.08           C  
ATOM   4489  C   ASP C  61      27.559 -19.366   5.787  1.00 80.08           C  
ATOM   4490  CB  ASP C  61      26.119 -20.807   7.246  1.00 80.08           C  
ATOM   4491  O   ASP C  61      27.939 -18.325   6.326  1.00 80.08           O  
ATOM   4492  CG  ASP C  61      24.718 -21.038   7.785  1.00 80.08           C  
ATOM   4493  OD1 ASP C  61      23.756 -20.433   7.265  1.00 80.08           O  
ATOM   4494  OD2 ASP C  61      24.575 -21.831   8.741  1.00 80.08           O  
ATOM   4495  N   LEU C  62      28.292 -20.008   5.005  1.00 88.72           N  
ATOM   4496  CA  LEU C  62      29.659 -19.612   4.685  1.00 88.72           C  
ATOM   4497  C   LEU C  62      29.687 -18.239   4.023  1.00 88.72           C  
ATOM   4498  CB  LEU C  62      30.317 -20.647   3.769  1.00 88.72           C  
ATOM   4499  O   LEU C  62      30.616 -17.458   4.240  1.00 88.72           O  
ATOM   4500  CG  LEU C  62      31.845 -20.621   3.703  1.00 88.72           C  
ATOM   4501  CD1 LEU C  62      32.440 -21.314   4.924  1.00 88.72           C  
ATOM   4502  CD2 LEU C  62      32.336 -21.277   2.417  1.00 88.72           C  
ATOM   4503  N   GLU C  63      28.676 -17.966   3.230  1.00 82.18           N  
ATOM   4504  CA  GLU C  63      28.589 -16.710   2.492  1.00 82.18           C  
ATOM   4505  C   GLU C  63      28.476 -15.520   3.440  1.00 82.18           C  
ATOM   4506  CB  GLU C  63      27.397 -16.732   1.532  1.00 82.18           C  
ATOM   4507  O   GLU C  63      28.805 -14.391   3.070  1.00 82.18           O  
ATOM   4508  CG  GLU C  63      27.548 -17.723   0.386  1.00 82.18           C  
ATOM   4509  CD  GLU C  63      26.365 -17.720  -0.569  1.00 82.18           C  
ATOM   4510  OE1 GLU C  63      26.278 -18.625  -1.430  1.00 82.18           O  
ATOM   4511  OE2 GLU C  63      25.519 -16.805  -0.457  1.00 82.18           O  
ATOM   4512  N   THR C  64      28.098 -15.828   4.605  1.00 74.47           N  
ATOM   4513  CA  THR C  64      27.862 -14.766   5.577  1.00 74.47           C  
ATOM   4514  C   THR C  64      29.088 -14.563   6.464  1.00 74.47           C  
ATOM   4515  CB  THR C  64      26.635 -15.075   6.455  1.00 74.47           C  
ATOM   4516  O   THR C  64      29.103 -13.673   7.316  1.00 74.47           O  
ATOM   4517  CG2 THR C  64      25.373 -15.207   5.610  1.00 74.47           C  
ATOM   4518  OG1 THR C  64      26.856 -16.303   7.160  1.00 74.47           O  
ATOM   4519  N   ARG C  65      30.063 -15.279   6.037  1.00 76.72           N  
ATOM   4520  CA  ARG C  65      31.254 -15.190   6.876  1.00 76.72           C  
ATOM   4521  C   ARG C  65      32.226 -14.146   6.336  1.00 76.72           C  
ATOM   4522  CB  ARG C  65      31.947 -16.551   6.973  1.00 76.72           C  
ATOM   4523  O   ARG C  65      31.997 -13.568   5.272  1.00 76.72           O  
ATOM   4524  CG  ARG C  65      31.086 -17.637   7.597  1.00 76.72           C  
ATOM   4525  CD  ARG C  65      30.701 -17.298   9.031  1.00 76.72           C  
ATOM   4526  NE  ARG C  65      29.356 -17.764   9.353  1.00 76.72           N  
ATOM   4527  NH1 ARG C  65      29.377 -16.974  11.523  1.00 76.72           N  
ATOM   4528  NH2 ARG C  65      27.530 -18.063  10.714  1.00 76.72           N  
ATOM   4529  CZ  ARG C  65      28.757 -17.599  10.529  1.00 76.72           C  
ATOM   4530  N   GLY C  66      33.261 -13.626   6.892  1.00 74.21           N  
ATOM   4531  CA  GLY C  66      34.221 -12.569   6.614  1.00 74.21           C  
ATOM   4532  C   GLY C  66      34.930 -12.742   5.284  1.00 74.21           C  
ATOM   4533  O   GLY C  66      34.729 -13.743   4.593  1.00 74.21           O  
ATOM   4534  N   SER C  67      35.650 -11.764   4.739  1.00 78.09           N  
ATOM   4535  CA  SER C  67      36.309 -11.672   3.440  1.00 78.09           C  
ATOM   4536  C   SER C  67      37.323 -12.795   3.254  1.00 78.09           C  
ATOM   4537  CB  SER C  67      37.001 -10.317   3.286  1.00 78.09           C  
ATOM   4538  O   SER C  67      37.604 -13.204   2.125  1.00 78.09           O  
ATOM   4539  OG  SER C  67      37.960 -10.123   4.311  1.00 78.09           O  
ATOM   4540  N   GLN C  68      37.763 -13.368   4.299  1.00 80.87           N  
ATOM   4541  CA  GLN C  68      38.765 -14.426   4.223  1.00 80.87           C  
ATOM   4542  C   GLN C  68      38.122 -15.803   4.360  1.00 80.87           C  
ATOM   4543  CB  GLN C  68      39.831 -14.234   5.303  1.00 80.87           C  
ATOM   4544  O   GLN C  68      38.822 -16.815   4.438  1.00 80.87           O  
ATOM   4545  CG  GLN C  68      40.746 -13.041   5.060  1.00 80.87           C  
ATOM   4546  CD  GLN C  68      41.598 -13.199   3.814  1.00 80.87           C  
ATOM   4547  NE2 GLN C  68      41.803 -12.102   3.093  1.00 80.87           N  
ATOM   4548  OE1 GLN C  68      42.068 -14.298   3.503  1.00 80.87           O  
ATOM   4549  N   ALA C  69      36.795 -15.917   4.374  1.00 86.14           N  
ATOM   4550  CA  ALA C  69      36.064 -17.146   4.674  1.00 86.14           C  
ATOM   4551  C   ALA C  69      36.304 -18.201   3.598  1.00 86.14           C  
ATOM   4552  CB  ALA C  69      34.571 -16.858   4.810  1.00 86.14           C  
ATOM   4553  O   ALA C  69      36.534 -19.372   3.909  1.00 86.14           O  
ATOM   4554  N   LEU C  70      36.316 -17.804   2.311  1.00 90.37           N  
ATOM   4555  CA  LEU C  70      36.448 -18.768   1.224  1.00 90.37           C  
ATOM   4556  C   LEU C  70      37.851 -19.366   1.195  1.00 90.37           C  
ATOM   4557  CB  LEU C  70      36.135 -18.106  -0.121  1.00 90.37           C  
ATOM   4558  O   LEU C  70      38.008 -20.588   1.151  1.00 90.37           O  
ATOM   4559  CG  LEU C  70      36.132 -19.024  -1.344  1.00 90.37           C  
ATOM   4560  CD1 LEU C  70      35.078 -20.115  -1.185  1.00 90.37           C  
ATOM   4561  CD2 LEU C  70      35.888 -18.219  -2.616  1.00 90.37           C  
ATOM   4562  N   PRO C  71      38.952 -18.513   1.255  1.00 89.14           N  
ATOM   4563  CA  PRO C  71      40.297 -19.093   1.283  1.00 89.14           C  
ATOM   4564  C   PRO C  71      40.513 -20.024   2.474  1.00 89.14           C  
ATOM   4565  CB  PRO C  71      41.208 -17.866   1.376  1.00 89.14           C  
ATOM   4566  O   PRO C  71      41.179 -21.054   2.343  1.00 89.14           O  
ATOM   4567  CG  PRO C  71      40.330 -16.711   1.018  1.00 89.14           C  
ATOM   4568  CD  PRO C  71      38.898 -17.137   1.160  1.00 89.14           C  
ATOM   4569  N   LEU C  72      39.923 -19.696   3.601  1.00 90.39           N  
ATOM   4570  CA  LEU C  72      40.034 -20.538   4.787  1.00 90.39           C  
ATOM   4571  C   LEU C  72      39.256 -21.837   4.606  1.00 90.39           C  
ATOM   4572  CB  LEU C  72      39.524 -19.792   6.023  1.00 90.39           C  
ATOM   4573  O   LEU C  72      39.706 -22.900   5.040  1.00 90.39           O  
ATOM   4574  CG  LEU C  72      40.474 -18.760   6.632  1.00 90.39           C  
ATOM   4575  CD1 LEU C  72      39.721 -17.853   7.601  1.00 90.39           C  
ATOM   4576  CD2 LEU C  72      41.637 -19.452   7.334  1.00 90.39           C  
ATOM   4577  N   PHE C  73      38.109 -21.738   3.986  1.00 93.69           N  
ATOM   4578  CA  PHE C  73      37.297 -22.913   3.696  1.00 93.69           C  
ATOM   4579  C   PHE C  73      38.033 -23.862   2.758  1.00 93.69           C  
ATOM   4580  CB  PHE C  73      35.956 -22.503   3.079  1.00 93.69           C  
ATOM   4581  O   PHE C  73      38.022 -25.078   2.962  1.00 93.69           O  
ATOM   4582  CG  PHE C  73      35.067 -23.666   2.730  1.00 93.69           C  
ATOM   4583  CD1 PHE C  73      34.767 -23.955   1.404  1.00 93.69           C  
ATOM   4584  CD2 PHE C  73      34.530 -24.469   3.727  1.00 93.69           C  
ATOM   4585  CE1 PHE C  73      33.945 -25.031   1.078  1.00 93.69           C  
ATOM   4586  CE2 PHE C  73      33.708 -25.546   3.409  1.00 93.69           C  
ATOM   4587  CZ  PHE C  73      33.415 -25.825   2.084  1.00 93.69           C  
ATOM   4588  N   ILE C  74      38.719 -23.316   1.739  1.00 92.82           N  
ATOM   4589  CA  ILE C  74      39.503 -24.106   0.796  1.00 92.82           C  
ATOM   4590  C   ILE C  74      40.626 -24.828   1.537  1.00 92.82           C  
ATOM   4591  CB  ILE C  74      40.085 -23.225  -0.332  1.00 92.82           C  
ATOM   4592  O   ILE C  74      40.893 -26.004   1.277  1.00 92.82           O  
ATOM   4593  CG1 ILE C  74      38.958 -22.672  -1.212  1.00 92.82           C  
ATOM   4594  CG2 ILE C  74      41.095 -24.016  -1.168  1.00 92.82           C  
ATOM   4595  CD1 ILE C  74      39.425 -21.665  -2.254  1.00 92.82           C  
ATOM   4596  N   SER C  75      41.220 -24.114   2.493  1.00 92.27           N  
ATOM   4597  CA  SER C  75      42.262 -24.715   3.319  1.00 92.27           C  
ATOM   4598  C   SER C  75      41.709 -25.862   4.159  1.00 92.27           C  
ATOM   4599  CB  SER C  75      42.896 -23.664   4.231  1.00 92.27           C  
ATOM   4600  O   SER C  75      42.372 -26.887   4.333  1.00 92.27           O  
ATOM   4601  OG  SER C  75      43.881 -24.250   5.065  1.00 92.27           O  
ATOM   4602  N   CYS C  76      40.476 -25.702   4.651  1.00 92.64           N  
ATOM   4603  CA  CYS C  76      39.825 -26.751   5.427  1.00 92.64           C  
ATOM   4604  C   CYS C  76      39.575 -27.987   4.571  1.00 92.64           C  
ATOM   4605  CB  CYS C  76      38.505 -26.247   6.009  1.00 92.64           C  
ATOM   4606  O   CYS C  76      39.762 -29.115   5.032  1.00 92.64           O  
ATOM   4607  SG  CYS C  76      38.708 -25.020   7.319  1.00 92.64           S  
ATOM   4608  N   LEU C  77      39.236 -27.783   3.365  1.00 93.21           N  
ATOM   4609  CA  LEU C  77      39.008 -28.888   2.441  1.00 93.21           C  
ATOM   4610  C   LEU C  77      40.301 -29.654   2.180  1.00 93.21           C  
ATOM   4611  CB  LEU C  77      38.432 -28.371   1.120  1.00 93.21           C  
ATOM   4612  O   LEU C  77      40.302 -30.887   2.154  1.00 93.21           O  
ATOM   4613  CG  LEU C  77      36.992 -27.856   1.163  1.00 93.21           C  
ATOM   4614  CD1 LEU C  77      36.620 -27.211  -0.168  1.00 93.21           C  
ATOM   4615  CD2 LEU C  77      36.029 -28.988   1.502  1.00 93.21           C  
ATOM   4616  N   GLU C  78      41.378 -28.983   2.055  1.00 90.38           N  
ATOM   4617  CA  GLU C  78      42.680 -29.598   1.814  1.00 90.38           C  
ATOM   4618  C   GLU C  78      43.138 -30.411   3.022  1.00 90.38           C  
ATOM   4619  CB  GLU C  78      43.724 -28.531   1.472  1.00 90.38           C  
ATOM   4620  O   GLU C  78      43.653 -31.521   2.870  1.00 90.38           O  
ATOM   4621  CG  GLU C  78      43.535 -27.905   0.098  1.00 90.38           C  
ATOM   4622  CD  GLU C  78      44.463 -26.728  -0.157  1.00 90.38           C  
ATOM   4623  OE1 GLU C  78      44.528 -26.245  -1.311  1.00 90.38           O  
ATOM   4624  OE2 GLU C  78      45.131 -26.285   0.804  1.00 90.38           O  
ATOM   4625  N   ASP C  79      42.843 -29.893   4.204  1.00 89.19           N  
ATOM   4626  CA  ASP C  79      43.263 -30.545   5.440  1.00 89.19           C  
ATOM   4627  C   ASP C  79      42.451 -31.813   5.696  1.00 89.19           C  
ATOM   4628  CB  ASP C  79      43.129 -29.587   6.625  1.00 89.19           C  
ATOM   4629  O   ASP C  79      42.920 -32.730   6.373  1.00 89.19           O  
ATOM   4630  CG  ASP C  79      44.193 -28.504   6.636  1.00 89.19           C  
ATOM   4631  OD1 ASP C  79      45.150 -28.581   5.835  1.00 89.19           O  
ATOM   4632  OD2 ASP C  79      44.076 -27.566   7.454  1.00 89.19           O  
ATOM   4633  N   THR C  80      41.254 -31.879   5.123  1.00 87.92           N  
ATOM   4634  CA  THR C  80      40.373 -33.009   5.395  1.00 87.92           C  
ATOM   4635  C   THR C  80      40.386 -33.996   4.231  1.00 87.92           C  
ATOM   4636  CB  THR C  80      38.930 -32.542   5.660  1.00 87.92           C  
ATOM   4637  O   THR C  80      39.554 -34.904   4.171  1.00 87.92           O  
ATOM   4638  CG2 THR C  80      38.833 -31.775   6.975  1.00 87.92           C  
ATOM   4639  OG1 THR C  80      38.506 -31.689   4.589  1.00 87.92           O  
ATOM   4640  N   GLY C  81      41.292 -33.806   3.276  1.00 87.39           N  
ATOM   4641  CA  GLY C  81      41.505 -34.743   2.185  1.00 87.39           C  
ATOM   4642  C   GLY C  81      40.542 -34.544   1.030  1.00 87.39           C  
ATOM   4643  O   GLY C  81      40.412 -35.414   0.166  1.00 87.39           O  
ATOM   4644  N   GLN C  82      39.712 -33.481   0.981  1.00 90.80           N  
ATOM   4645  CA  GLN C  82      38.811 -33.192  -0.130  1.00 90.80           C  
ATOM   4646  C   GLN C  82      39.480 -32.284  -1.158  1.00 90.80           C  
ATOM   4647  CB  GLN C  82      37.520 -32.549   0.378  1.00 90.80           C  
ATOM   4648  O   GLN C  82      38.989 -31.188  -1.438  1.00 90.80           O  
ATOM   4649  CG  GLN C  82      36.731 -33.428   1.339  1.00 90.80           C  
ATOM   4650  CD  GLN C  82      35.422 -32.796   1.772  1.00 90.80           C  
ATOM   4651  NE2 GLN C  82      35.267 -32.586   3.075  1.00 90.80           N  
ATOM   4652  OE1 GLN C  82      34.556 -32.499   0.943  1.00 90.80           O  
ATOM   4653  N   ASP C  83      40.616 -32.753  -1.756  1.00 87.42           N  
ATOM   4654  CA  ASP C  83      41.547 -31.993  -2.585  1.00 87.42           C  
ATOM   4655  C   ASP C  83      40.927 -31.656  -3.939  1.00 87.42           C  
ATOM   4656  CB  ASP C  83      42.849 -32.773  -2.782  1.00 87.42           C  
ATOM   4657  O   ASP C  83      41.210 -30.601  -4.511  1.00 87.42           O  
ATOM   4658  CG  ASP C  83      43.638 -32.945  -1.496  1.00 87.42           C  
ATOM   4659  OD1 ASP C  83      43.869 -31.944  -0.784  1.00 87.42           O  
ATOM   4660  OD2 ASP C  83      44.034 -34.091  -1.193  1.00 87.42           O  
ATOM   4661  N   MET C  84      40.109 -32.554  -4.405  1.00 86.93           N  
ATOM   4662  CA  MET C  84      39.491 -32.308  -5.704  1.00 86.93           C  
ATOM   4663  C   MET C  84      38.574 -31.090  -5.649  1.00 86.93           C  
ATOM   4664  CB  MET C  84      38.704 -33.535  -6.168  1.00 86.93           C  
ATOM   4665  O   MET C  84      38.598 -30.248  -6.548  1.00 86.93           O  
ATOM   4666  CG  MET C  84      39.573 -34.635  -6.755  1.00 86.93           C  
ATOM   4667  SD  MET C  84      40.160 -34.239  -8.448  1.00 86.93           S  
ATOM   4668  CE  MET C  84      38.622 -34.474  -9.382  1.00 86.93           C  
ATOM   4669  N   LEU C  85      37.786 -31.076  -4.551  1.00 91.16           N  
ATOM   4670  CA  LEU C  85      36.884 -29.943  -4.375  1.00 91.16           C  
ATOM   4671  C   LEU C  85      37.667 -28.664  -4.098  1.00 91.16           C  
ATOM   4672  CB  LEU C  85      35.902 -30.212  -3.232  1.00 91.16           C  
ATOM   4673  O   LEU C  85      37.310 -27.593  -4.596  1.00 91.16           O  
ATOM   4674  CG  LEU C  85      34.505 -30.686  -3.636  1.00 91.16           C  
ATOM   4675  CD1 LEU C  85      34.012 -31.761  -2.673  1.00 91.16           C  
ATOM   4676  CD2 LEU C  85      33.533 -29.513  -3.679  1.00 91.16           C  
ATOM   4677  N   ALA C  86      38.703 -28.770  -3.326  1.00 90.07           N  
ATOM   4678  CA  ALA C  86      39.557 -27.625  -3.020  1.00 90.07           C  
ATOM   4679  C   ALA C  86      40.193 -27.061  -4.287  1.00 90.07           C  
ATOM   4680  CB  ALA C  86      40.638 -28.020  -2.016  1.00 90.07           C  
ATOM   4681  O   ALA C  86      40.175 -25.848  -4.512  1.00 90.07           O  
ATOM   4682  N   SER C  87      40.742 -27.898  -5.113  1.00 83.34           N  
ATOM   4683  CA  SER C  87      41.365 -27.482  -6.366  1.00 83.34           C  
ATOM   4684  C   SER C  87      40.347 -26.839  -7.302  1.00 83.34           C  
ATOM   4685  CB  SER C  87      42.025 -28.675  -7.058  1.00 83.34           C  
ATOM   4686  O   SER C  87      40.659 -25.867  -7.993  1.00 83.34           O  
ATOM   4687  OG  SER C  87      41.048 -29.567  -7.565  1.00 83.34           O  
ATOM   4688  N   PHE C  88      39.192 -27.473  -7.291  1.00 85.66           N  
ATOM   4689  CA  PHE C  88      38.099 -26.968  -8.114  1.00 85.66           C  
ATOM   4690  C   PHE C  88      37.751 -25.535  -7.732  1.00 85.66           C  
ATOM   4691  CB  PHE C  88      36.864 -27.863  -7.978  1.00 85.66           C  
ATOM   4692  O   PHE C  88      37.629 -24.668  -8.599  1.00 85.66           O  
ATOM   4693  CG  PHE C  88      35.664 -27.361  -8.735  1.00 85.66           C  
ATOM   4694  CD1 PHE C  88      34.625 -26.719  -8.071  1.00 85.66           C  
ATOM   4695  CD2 PHE C  88      35.575 -27.531 -10.110  1.00 85.66           C  
ATOM   4696  CE1 PHE C  88      33.513 -26.253  -8.769  1.00 85.66           C  
ATOM   4697  CE2 PHE C  88      34.467 -27.068 -10.814  1.00 85.66           C  
ATOM   4698  CZ  PHE C  88      33.437 -26.430 -10.142  1.00 85.66           C  
ATOM   4699  N   LEU C  89      37.636 -25.237  -6.470  1.00 89.16           N  
ATOM   4700  CA  LEU C  89      37.289 -23.907  -5.981  1.00 89.16           C  
ATOM   4701  C   LEU C  89      38.441 -22.932  -6.196  1.00 89.16           C  
ATOM   4702  CB  LEU C  89      36.920 -23.961  -4.496  1.00 89.16           C  
ATOM   4703  O   LEU C  89      38.221 -21.777  -6.569  1.00 89.16           O  
ATOM   4704  CG  LEU C  89      35.548 -24.547  -4.159  1.00 89.16           C  
ATOM   4705  CD1 LEU C  89      35.391 -24.696  -2.650  1.00 89.16           C  
ATOM   4706  CD2 LEU C  89      34.437 -23.674  -4.734  1.00 89.16           C  
ATOM   4707  N   ARG C  90      39.634 -23.341  -6.022  1.00 83.99           N  
ATOM   4708  CA  ARG C  90      40.818 -22.507  -6.201  1.00 83.99           C  
ATOM   4709  C   ARG C  90      40.980 -22.091  -7.659  1.00 83.99           C  
ATOM   4710  CB  ARG C  90      42.072 -23.242  -5.723  1.00 83.99           C  
ATOM   4711  O   ARG C  90      41.261 -20.927  -7.951  1.00 83.99           O  
ATOM   4712  CG  ARG C  90      43.034 -22.370  -4.933  1.00 83.99           C  
ATOM   4713  CD  ARG C  90      44.223 -23.167  -4.416  1.00 83.99           C  
ATOM   4714  NE  ARG C  90      44.309 -23.124  -2.959  1.00 83.99           N  
ATOM   4715  NH1 ARG C  90      44.615 -25.399  -2.703  1.00 83.99           N  
ATOM   4716  NH2 ARG C  90      44.555 -24.032  -0.864  1.00 83.99           N  
ATOM   4717  CZ  ARG C  90      44.493 -24.185  -2.178  1.00 83.99           C  
ATOM   4718  N   THR C  91      40.843 -23.065  -8.537  1.00 77.98           N  
ATOM   4719  CA  THR C  91      40.988 -22.799  -9.964  1.00 77.98           C  
ATOM   4720  C   THR C  91      39.925 -21.814 -10.442  1.00 77.98           C  
ATOM   4721  CB  THR C  91      40.894 -24.098 -10.787  1.00 77.98           C  
ATOM   4722  O   THR C  91      40.222 -20.897 -11.212  1.00 77.98           O  
ATOM   4723  CG2 THR C  91      41.215 -23.843 -12.256  1.00 77.98           C  
ATOM   4724  OG1 THR C  91      41.825 -25.054 -10.265  1.00 77.98           O  
ATOM   4725  N   ASN C  92      38.696 -22.024 -10.007  1.00 78.31           N  
ATOM   4726  CA  ASN C  92      37.595 -21.158 -10.413  1.00 78.31           C  
ATOM   4727  C   ASN C  92      37.715 -19.769  -9.792  1.00 78.31           C  
ATOM   4728  CB  ASN C  92      36.251 -21.790 -10.044  1.00 78.31           C  
ATOM   4729  O   ASN C  92      37.281 -18.780 -10.384  1.00 78.31           O  
ATOM   4730  CG  ASN C  92      35.757 -22.766 -11.093  1.00 78.31           C  
ATOM   4731  ND2 ASN C  92      35.035 -23.791 -10.656  1.00 78.31           N  
ATOM   4732  OD1 ASN C  92      36.024 -22.602 -12.287  1.00 78.31           O  
ATOM   4733  N   ARG C  93      38.303 -19.745  -8.626  1.00 80.78           N  
ATOM   4734  CA  ARG C  93      38.539 -18.466  -7.965  1.00 80.78           C  
ATOM   4735  C   ARG C  93      39.602 -17.657  -8.701  1.00 80.78           C  
ATOM   4736  CB  ARG C  93      38.959 -18.682  -6.510  1.00 80.78           C  
ATOM   4737  O   ARG C  93      39.470 -16.441  -8.852  1.00 80.78           O  
ATOM   4738  CG  ARG C  93      38.970 -17.410  -5.676  1.00 80.78           C  
ATOM   4739  CD  ARG C  93      39.377 -17.684  -4.235  1.00 80.78           C  
ATOM   4740  NE  ARG C  93      39.560 -16.446  -3.483  1.00 80.78           N  
ATOM   4741  NH1 ARG C  93      41.471 -17.150  -2.391  1.00 80.78           N  
ATOM   4742  NH2 ARG C  93      40.623 -15.058  -1.993  1.00 80.78           N  
ATOM   4743  CZ  ARG C  93      40.551 -16.221  -2.624  1.00 80.78           C  
ATOM   4744  N   GLN C  94      40.703 -18.248  -9.115  1.00 70.49           N  
ATOM   4745  CA  GLN C  94      41.770 -17.604  -9.874  1.00 70.49           C  
ATOM   4746  C   GLN C  94      41.267 -17.125 -11.233  1.00 70.49           C  
ATOM   4747  CB  GLN C  94      42.951 -18.558 -10.058  1.00 70.49           C  
ATOM   4748  O   GLN C  94      41.650 -16.049 -11.698  1.00 70.49           O  
ATOM   4749  CG  GLN C  94      43.915 -18.579  -8.880  1.00 70.49           C  
ATOM   4750  CD  GLN C  94      45.043 -19.576  -9.061  1.00 70.49           C  
ATOM   4751  NE2 GLN C  94      45.852 -19.753  -8.022  1.00 70.49           N  
ATOM   4752  OE1 GLN C  94      45.187 -20.184 -10.127  1.00 70.49           O  
ATOM   4753  N   ALA C  95      40.451 -17.991 -11.878  1.00 61.97           N  
ATOM   4754  CA  ALA C  95      39.880 -17.633 -13.174  1.00 61.97           C  
ATOM   4755  C   ALA C  95      39.014 -16.381 -13.065  1.00 61.97           C  
ATOM   4756  CB  ALA C  95      39.062 -18.794 -13.734  1.00 61.97           C  
ATOM   4757  O   ALA C  95      39.007 -15.543 -13.970  1.00 61.97           O  
ATOM   4758  N   ALA C  96      38.334 -16.246 -11.966  1.00 58.95           N  
ATOM   4759  CA  ALA C  96      37.446 -15.112 -11.728  1.00 58.95           C  
ATOM   4760  C   ALA C  96      38.242 -13.841 -11.448  1.00 58.95           C  
ATOM   4761  CB  ALA C  96      36.501 -15.411 -10.566  1.00 58.95           C  
ATOM   4762  O   ALA C  96      37.834 -12.746 -11.843  1.00 58.95           O  
ATOM   4763  N   LYS C  97      39.326 -13.886 -10.756  1.00 50.72           N  
ATOM   4764  CA  LYS C  97      40.170 -12.743 -10.421  1.00 50.72           C  
ATOM   4765  C   LYS C  97      40.879 -12.201 -11.659  1.00 50.72           C  
ATOM   4766  CB  LYS C  97      41.197 -13.128  -9.355  1.00 50.72           C  
ATOM   4767  O   LYS C  97      41.100 -10.994 -11.776  1.00 50.72           O  
ATOM   4768  CG  LYS C  97      40.704 -12.947  -7.927  1.00 50.72           C  
ATOM   4769  CD  LYS C  97      41.804 -13.241  -6.914  1.00 50.72           C  
ATOM   4770  CE  LYS C  97      41.301 -13.098  -5.484  1.00 50.72           C  
ATOM   4771  NZ  LYS C  97      42.360 -13.441  -4.488  1.00 50.72           N  
ATOM   4772  N   LEU C  98      41.350 -13.028 -12.677  1.00 38.34           N  
ATOM   4773  CA  LEU C  98      42.107 -12.583 -13.843  1.00 38.34           C  
ATOM   4774  C   LEU C  98      41.237 -11.735 -14.764  1.00 38.34           C  
ATOM   4775  CB  LEU C  98      42.663 -13.785 -14.610  1.00 38.34           C  
ATOM   4776  O   LEU C  98      41.744 -11.097 -15.690  1.00 38.34           O  
ATOM   4777  CG  LEU C  98      44.084 -14.221 -14.250  1.00 38.34           C  
ATOM   4778  CD1 LEU C  98      44.104 -15.695 -13.859  1.00 38.34           C  
ATOM   4779  CD2 LEU C  98      45.036 -13.958 -15.412  1.00 38.34           C  
ATOM   4780  N   SER C  99      39.998 -11.902 -14.718  1.00 36.42           N  
ATOM   4781  CA  SER C  99      39.168 -11.145 -15.649  1.00 36.42           C  
ATOM   4782  C   SER C  99      39.161  -9.660 -15.302  1.00 36.42           C  
ATOM   4783  CB  SER C  99      37.736 -11.683 -15.652  1.00 36.42           C  
ATOM   4784  O   SER C  99      38.337  -8.900 -15.817  1.00 36.42           O  
ATOM   4785  OG  SER C  99      37.300 -11.956 -14.331  1.00 36.42           O  
ATOM   4786  N   LYS C 100      40.032  -9.229 -14.478  1.00 30.12           N  
ATOM   4787  CA  LYS C 100      39.940  -7.801 -14.191  1.00 30.12           C  
ATOM   4788  C   LYS C 100      40.348  -6.969 -15.404  1.00 30.12           C  
ATOM   4789  CB  LYS C 100      40.814  -7.438 -12.989  1.00 30.12           C  
ATOM   4790  O   LYS C 100      41.406  -7.198 -15.993  1.00 30.12           O  
ATOM   4791  CG  LYS C 100      40.075  -7.459 -11.659  1.00 30.12           C  
ATOM   4792  CD  LYS C 100      40.959  -6.962 -10.521  1.00 30.12           C  
ATOM   4793  CE  LYS C 100      40.247  -7.055  -9.178  1.00 30.12           C  
ATOM   4794  NZ  LYS C 100      41.129  -6.622  -8.053  1.00 30.12           N  
ATOM   4795  N   PRO C 101      39.468  -6.268 -16.159  1.00 23.85           N  
ATOM   4796  CA  PRO C 101      39.837  -5.426 -17.300  1.00 23.85           C  
ATOM   4797  C   PRO C 101      40.886  -4.376 -16.943  1.00 23.85           C  
ATOM   4798  CB  PRO C 101      38.514  -4.764 -17.692  1.00 23.85           C  
ATOM   4799  O   PRO C 101      40.868  -3.831 -15.836  1.00 23.85           O  
ATOM   4800  CG  PRO C 101      37.589  -5.055 -16.555  1.00 23.85           C  
ATOM   4801  CD  PRO C 101      38.297  -5.953 -15.582  1.00 23.85           C  
ATOM   4802  N   THR C 102      42.083  -4.563 -17.369  1.00 22.12           N  
ATOM   4803  CA  THR C 102      43.171  -3.593 -17.315  1.00 22.12           C  
ATOM   4804  C   THR C 102      42.748  -2.269 -17.946  1.00 22.12           C  
ATOM   4805  CB  THR C 102      44.430  -4.124 -18.025  1.00 22.12           C  
ATOM   4806  O   THR C 102      42.340  -2.233 -19.109  1.00 22.12           O  
ATOM   4807  CG2 THR C 102      45.686  -3.427 -17.513  1.00 22.12           C  
ATOM   4808  OG1 THR C 102      44.547  -5.532 -17.786  1.00 22.12           O  
ATOM   4809  N   LEU C 103      42.262  -1.267 -17.269  1.00 22.55           N  
ATOM   4810  CA  LEU C 103      42.011   0.098 -17.718  1.00 22.55           C  
ATOM   4811  C   LEU C 103      43.293   0.745 -18.232  1.00 22.55           C  
ATOM   4812  CB  LEU C 103      41.423   0.937 -16.581  1.00 22.55           C  
ATOM   4813  O   LEU C 103      44.194   1.056 -17.449  1.00 22.55           O  
ATOM   4814  CG  LEU C 103      39.922   1.220 -16.654  1.00 22.55           C  
ATOM   4815  CD1 LEU C 103      39.213   0.635 -15.437  1.00 22.55           C  
ATOM   4816  CD2 LEU C 103      39.664   2.719 -16.760  1.00 22.55           C  
ATOM   4817  N   GLU C 104      44.030   0.173 -19.230  1.00 19.93           N  
ATOM   4818  CA  GLU C 104      45.279   0.790 -19.666  1.00 19.93           C  
ATOM   4819  C   GLU C 104      45.074   2.261 -20.018  1.00 19.93           C  
ATOM   4820  CB  GLU C 104      45.860   0.038 -20.866  1.00 19.93           C  
ATOM   4821  O   GLU C 104      43.952   2.688 -20.295  1.00 19.93           O  
ATOM   4822  CG  GLU C 104      46.901  -1.007 -20.492  1.00 19.93           C  
ATOM   4823  CD  GLU C 104      47.536  -1.681 -21.698  1.00 19.93           C  
ATOM   4824  OE1 GLU C 104      48.457  -2.508 -21.516  1.00 19.93           O  
ATOM   4825  OE2 GLU C 104      47.108  -1.379 -22.834  1.00 19.93           O  
ATOM   4826  N   ASN C 105      46.179   3.056 -20.038  1.00 18.17           N  
ATOM   4827  CA  ASN C 105      46.616   4.448 -19.998  1.00 18.17           C  
ATOM   4828  C   ASN C 105      46.348   5.158 -21.322  1.00 18.17           C  
ATOM   4829  CB  ASN C 105      48.100   4.534 -19.639  1.00 18.17           C  
ATOM   4830  O   ASN C 105      46.727   4.662 -22.384  1.00 18.17           O  
ATOM   4831  CG  ASN C 105      48.333   4.682 -18.148  1.00 18.17           C  
ATOM   4832  ND2 ASN C 105      49.560   4.422 -17.711  1.00 18.17           N  
ATOM   4833  OD1 ASN C 105      47.418   5.026 -17.396  1.00 18.17           O  
ATOM   4834  N   LEU C 106      45.393   6.033 -21.398  1.00 19.57           N  
ATOM   4835  CA  LEU C 106      44.937   6.905 -22.475  1.00 19.57           C  
ATOM   4836  C   LEU C 106      46.053   7.843 -22.923  1.00 19.57           C  
ATOM   4837  CB  LEU C 106      43.719   7.717 -22.028  1.00 19.57           C  
ATOM   4838  O   LEU C 106      46.379   8.805 -22.224  1.00 19.57           O  
ATOM   4839  CG  LEU C 106      42.376   6.986 -22.039  1.00 19.57           C  
ATOM   4840  CD1 LEU C 106      41.383   7.688 -21.118  1.00 19.57           C  
ATOM   4841  CD2 LEU C 106      41.826   6.898 -23.458  1.00 19.57           C  
ATOM   4842  N   THR C 107      47.201   7.234 -23.314  1.00 17.81           N  
ATOM   4843  CA  THR C 107      48.177   8.288 -23.565  1.00 17.81           C  
ATOM   4844  C   THR C 107      47.749   9.152 -24.748  1.00 17.81           C  
ATOM   4845  CB  THR C 107      49.576   7.702 -23.833  1.00 17.81           C  
ATOM   4846  O   THR C 107      47.097   8.666 -25.674  1.00 17.81           O  
ATOM   4847  CG2 THR C 107      50.419   7.687 -22.563  1.00 17.81           C  
ATOM   4848  OG1 THR C 107      49.440   6.360 -24.319  1.00 17.81           O  
ATOM   4849  N   PRO C 108      48.159  10.588 -24.801  1.00 17.74           N  
ATOM   4850  CA  PRO C 108      47.659  11.735 -25.563  1.00 17.74           C  
ATOM   4851  C   PRO C 108      48.228  11.797 -26.978  1.00 17.74           C  
ATOM   4852  CB  PRO C 108      48.120  12.937 -24.735  1.00 17.74           C  
ATOM   4853  O   PRO C 108      49.446  11.721 -27.161  1.00 17.74           O  
ATOM   4854  CG  PRO C 108      48.996  12.355 -23.673  1.00 17.74           C  
ATOM   4855  CD  PRO C 108      49.080  10.871 -23.883  1.00 17.74           C  
ATOM   4856  N   VAL C 109      47.973  10.960 -27.954  1.00 19.28           N  
ATOM   4857  CA  VAL C 109      48.710  11.185 -29.194  1.00 19.28           C  
ATOM   4858  C   VAL C 109      48.497  12.621 -29.668  1.00 19.28           C  
ATOM   4859  CB  VAL C 109      48.283  10.191 -30.296  1.00 19.28           C  
ATOM   4860  O   VAL C 109      47.359  13.081 -29.784  1.00 19.28           O  
ATOM   4861  CG1 VAL C 109      49.087  10.423 -31.574  1.00 19.28           C  
ATOM   4862  CG2 VAL C 109      48.449   8.753 -29.810  1.00 19.28           C  
ATOM   4863  N   VAL C 110      49.404  13.559 -29.420  1.00 17.95           N  
ATOM   4864  CA  VAL C 110      49.455  14.910 -29.966  1.00 17.95           C  
ATOM   4865  C   VAL C 110      49.458  14.851 -31.492  1.00 17.95           C  
ATOM   4866  CB  VAL C 110      50.694  15.681 -29.460  1.00 17.95           C  
ATOM   4867  O   VAL C 110      48.702  15.571 -32.149  1.00 17.95           O  
ATOM   4868  CG1 VAL C 110      50.713  17.102 -30.021  1.00 17.95           C  
ATOM   4869  CG2 VAL C 110      50.720  15.705 -27.933  1.00 17.95           C  
ATOM   4870  N   LEU C 111      50.527  14.284 -32.093  1.00 18.42           N  
ATOM   4871  CA  LEU C 111      51.338  15.156 -32.936  1.00 18.42           C  
ATOM   4872  C   LEU C 111      50.650  15.413 -34.272  1.00 18.42           C  
ATOM   4873  CB  LEU C 111      52.720  14.542 -33.170  1.00 18.42           C  
ATOM   4874  O   LEU C 111      50.421  16.566 -34.646  1.00 18.42           O  
ATOM   4875  CG  LEU C 111      53.741  14.721 -32.045  1.00 18.42           C  
ATOM   4876  CD1 LEU C 111      54.819  13.645 -32.130  1.00 18.42           C  
ATOM   4877  CD2 LEU C 111      54.362  16.113 -32.103  1.00 18.42           C  
ATOM   4878  N   ARG C 112      51.240  14.768 -35.397  1.00 16.26           N  
ATOM   4879  CA  ARG C 112      51.831  15.629 -36.416  1.00 16.26           C  
ATOM   4880  C   ARG C 112      50.818  15.962 -37.507  1.00 16.26           C  
ATOM   4881  CB  ARG C 112      53.065  14.965 -37.032  1.00 16.26           C  
ATOM   4882  O   ARG C 112      50.726  17.110 -37.946  1.00 16.26           O  
ATOM   4883  CG  ARG C 112      54.357  15.731 -36.799  1.00 16.26           C  
ATOM   4884  CD  ARG C 112      55.559  15.001 -37.383  1.00 16.26           C  
ATOM   4885  NE  ARG C 112      56.809  15.693 -37.081  1.00 16.26           N  
ATOM   4886  NH1 ARG C 112      58.052  14.578 -38.678  1.00 16.26           N  
ATOM   4887  NH2 ARG C 112      59.041  16.162 -37.348  1.00 16.26           N  
ATOM   4888  CZ  ARG C 112      57.964  15.476 -37.703  1.00 16.26           C  
ATOM   4889  N   PRO C 113      50.488  15.152 -38.478  1.00 19.51           N  
ATOM   4890  CA  PRO C 113      50.759  15.281 -39.912  1.00 19.51           C  
ATOM   4891  C   PRO C 113      49.633  15.987 -40.664  1.00 19.51           C  
ATOM   4892  CB  PRO C 113      50.899  13.829 -40.376  1.00 19.51           C  
ATOM   4893  O   PRO C 113      48.455  15.739 -40.394  1.00 19.51           O  
ATOM   4894  CG  PRO C 113      50.246  13.020 -39.303  1.00 19.51           C  
ATOM   4895  CD  PRO C 113      49.863  13.939 -38.179  1.00 19.51           C  
ATOM   4896  N   GLU C 114      50.056  16.906 -41.651  1.00 20.08           N  
ATOM   4897  CA  GLU C 114      49.462  18.084 -42.275  1.00 20.08           C  
ATOM   4898  C   GLU C 114      48.413  17.690 -43.311  1.00 20.08           C  
ATOM   4899  CB  GLU C 114      50.543  18.951 -42.926  1.00 20.08           C  
ATOM   4900  O   GLU C 114      48.533  16.647 -43.958  1.00 20.08           O  
ATOM   4901  CG  GLU C 114      51.015  20.104 -42.052  1.00 20.08           C  
ATOM   4902  CD  GLU C 114      51.953  21.058 -42.773  1.00 20.08           C  
ATOM   4903  OE1 GLU C 114      52.312  22.110 -42.194  1.00 20.08           O  
ATOM   4904  OE2 GLU C 114      52.333  20.753 -43.925  1.00 20.08           O  
ATOM   4905  N   ILE C 115      47.400  18.677 -43.701  1.00 21.53           N  
ATOM   4906  CA  ILE C 115      45.954  18.705 -43.892  1.00 21.53           C  
ATOM   4907  C   ILE C 115      45.626  18.555 -45.375  1.00 21.53           C  
ATOM   4908  CB  ILE C 115      45.335  20.007 -43.335  1.00 21.53           C  
ATOM   4909  O   ILE C 115      44.464  18.372 -45.745  1.00 21.53           O  
ATOM   4910  CG1 ILE C 115      45.626  20.138 -41.836  1.00 21.53           C  
ATOM   4911  CG2 ILE C 115      43.829  20.048 -43.607  1.00 21.53           C  
ATOM   4912  CD1 ILE C 115      45.238  21.487 -41.246  1.00 21.53           C  
ATOM   4913  N   ARG C 116      46.763  18.616 -46.320  1.00 19.59           N  
ATOM   4914  CA  ARG C 116      46.134  19.638 -47.151  1.00 19.59           C  
ATOM   4915  C   ARG C 116      45.051  19.032 -48.037  1.00 19.59           C  
ATOM   4916  CB  ARG C 116      47.180  20.349 -48.012  1.00 19.59           C  
ATOM   4917  O   ARG C 116      44.950  17.809 -48.155  1.00 19.59           O  
ATOM   4918  CG  ARG C 116      47.990  21.393 -47.261  1.00 19.59           C  
ATOM   4919  CD  ARG C 116      48.877  22.201 -48.199  1.00 19.59           C  
ATOM   4920  NE  ARG C 116      49.626  23.228 -47.481  1.00 19.59           N  
ATOM   4921  NH1 ARG C 116      50.594  24.136 -49.372  1.00 19.59           N  
ATOM   4922  NH2 ARG C 116      51.058  25.015 -47.306  1.00 19.59           N  
ATOM   4923  CZ  ARG C 116      50.424  24.124 -48.054  1.00 19.59           C  
ATOM   4924  N   LYS C 117      44.989  19.350 -49.380  1.00 19.67           N  
ATOM   4925  CA  LYS C 117      43.997  20.178 -50.060  1.00 19.67           C  
ATOM   4926  C   LYS C 117      43.061  19.326 -50.913  1.00 19.67           C  
ATOM   4927  CB  LYS C 117      44.683  21.233 -50.929  1.00 19.67           C  
ATOM   4928  O   LYS C 117      43.312  18.137 -51.121  1.00 19.67           O  
ATOM   4929  CG  LYS C 117      44.937  22.553 -50.215  1.00 19.67           C  
ATOM   4930  CD  LYS C 117      45.567  23.580 -51.147  1.00 19.67           C  
ATOM   4931  CE  LYS C 117      45.870  24.884 -50.420  1.00 19.67           C  
ATOM   4932  NZ  LYS C 117      46.506  25.887 -51.325  1.00 19.67           N  
ATOM   4933  N   PRO C 118      43.069  19.504 -52.256  1.00 18.79           N  
ATOM   4934  CA  PRO C 118      41.903  20.059 -52.948  1.00 18.79           C  
ATOM   4935  C   PRO C 118      41.039  18.984 -53.603  1.00 18.79           C  
ATOM   4936  CB  PRO C 118      42.524  20.978 -54.003  1.00 18.79           C  
ATOM   4937  O   PRO C 118      39.820  18.966 -53.411  1.00 18.79           O
[truncated: 185,815 more chars]
