# Supplementary material for: AI-guided pipeline for protein–protein interaction drug discovery identifies a SARS-CoV-2 inhibitor
Source: Mol Syst Biol. 2024 Mar 11;20(4):428–57. doi: 10.1038/s44320-024-00019-8 (PMC10987651; doi:10.1038/s44320-024-00019-8)
Supplement: Supplementary file 12 — Source Data Fig. 2 [file 44320_2024_19_MOESM12_ESM.zip › Source Data Figure EV3-EV4/ColabFold/NF2_HGS_unrelaxed_rank_4_model_3.pdb]

MODEL     1                                                                     
ATOM      1  N   MET B   1      57.160  23.705 -29.017  1.00 26.36           N  
ATOM      2  CA  MET B   1      57.330  24.365 -27.726  1.00 26.36           C  
ATOM      3  C   MET B   1      55.983  24.580 -27.043  1.00 26.36           C  
ATOM      4  CB  MET B   1      58.050  25.704 -27.897  1.00 26.36           C  
ATOM      5  O   MET B   1      55.919  24.736 -25.823  1.00 26.36           O  
ATOM      6  CG  MET B   1      59.560  25.612 -27.748  1.00 26.36           C  
ATOM      7  SD  MET B   1      60.220  26.808 -26.524  1.00 26.36           S  
ATOM      8  CE  MET B   1      60.873  28.081 -27.640  1.00 26.36           C  
ATOM      9  N   ALA B   2      54.967  24.981 -27.840  1.00 27.96           N  
ATOM     10  CA  ALA B   2      53.593  25.311 -27.469  1.00 27.96           C  
ATOM     11  C   ALA B   2      52.888  24.108 -26.850  1.00 27.96           C  
ATOM     12  CB  ALA B   2      52.818  25.809 -28.687  1.00 27.96           C  
ATOM     13  O   ALA B   2      51.892  24.262 -26.139  1.00 27.96           O  
ATOM     14  N   GLY B   3      53.225  22.831 -27.311  1.00 29.24           N  
ATOM     15  CA  GLY B   3      52.547  21.592 -26.964  1.00 29.24           C  
ATOM     16  C   GLY B   3      52.539  21.313 -25.473  1.00 29.24           C  
ATOM     17  O   GLY B   3      51.739  20.509 -24.991  1.00 29.24           O  
ATOM     18  N   ALA B   4      53.608  21.788 -24.771  1.00 29.62           N  
ATOM     19  CA  ALA B   4      53.968  21.354 -23.424  1.00 29.62           C  
ATOM     20  C   ALA B   4      53.016  21.941 -22.385  1.00 29.62           C  
ATOM     21  CB  ALA B   4      55.408  21.748 -23.104  1.00 29.62           C  
ATOM     22  O   ALA B   4      53.007  21.512 -21.229  1.00 29.62           O  
ATOM     23  N   ILE B   5      52.473  23.163 -22.719  1.00 27.64           N  
ATOM     24  CA  ILE B   5      51.872  23.935 -21.637  1.00 27.64           C  
ATOM     25  C   ILE B   5      50.568  23.275 -21.194  1.00 27.64           C  
ATOM     26  CB  ILE B   5      51.615  25.398 -22.062  1.00 27.64           C  
ATOM     27  O   ILE B   5      49.998  23.643 -20.164  1.00 27.64           O  
ATOM     28  CG1 ILE B   5      52.931  26.077 -22.460  1.00 27.64           C  
ATOM     29  CG2 ILE B   5      50.917  26.172 -20.940  1.00 27.64           C  
ATOM     30  CD1 ILE B   5      52.760  27.495 -22.990  1.00 27.64           C  
ATOM     31  N   ALA B   6      49.964  22.521 -22.217  1.00 28.72           N  
ATOM     32  CA  ALA B   6      48.584  22.116 -21.965  1.00 28.72           C  
ATOM     33  C   ALA B   6      48.501  21.162 -20.776  1.00 28.72           C  
ATOM     34  CB  ALA B   6      47.984  21.464 -23.208  1.00 28.72           C  
ATOM     35  O   ALA B   6      47.407  20.831 -20.313  1.00 28.72           O  
ATOM     36  N   SER B   7      49.632  20.425 -20.514  1.00 27.53           N  
ATOM     37  CA  SER B   7      49.481  19.277 -19.626  1.00 27.53           C  
ATOM     38  C   SER B   7      49.139  19.718 -18.207  1.00 27.53           C  
ATOM     39  CB  SER B   7      50.759  18.437 -19.614  1.00 27.53           C  
ATOM     40  O   SER B   7      48.578  18.943 -17.429  1.00 27.53           O  
ATOM     41  OG  SER B   7      51.902  19.257 -19.784  1.00 27.53           O  
ATOM     42  N   ARG B   8      49.859  20.852 -17.746  1.00 29.14           N  
ATOM     43  CA  ARG B   8      49.924  21.029 -16.299  1.00 29.14           C  
ATOM     44  C   ARG B   8      48.615  21.591 -15.756  1.00 29.14           C  
ATOM     45  CB  ARG B   8      51.087  21.950 -15.921  1.00 29.14           C  
ATOM     46  O   ARG B   8      48.535  21.976 -14.588  1.00 29.14           O  
ATOM     47  CG  ARG B   8      52.388  21.216 -15.640  1.00 29.14           C  
ATOM     48  CD  ARG B   8      53.453  22.149 -15.081  1.00 29.14           C  
ATOM     49  NE  ARG B   8      54.629  21.414 -14.625  1.00 29.14           N  
ATOM     50  NH1 ARG B   8      55.802  23.291 -13.964  1.00 29.14           N  
ATOM     51  NH2 ARG B   8      56.730  21.209 -13.722  1.00 29.14           N  
ATOM     52  CZ  ARG B   8      55.718  21.973 -14.104  1.00 29.14           C  
ATOM     53  N   MET B   9      47.779  22.205 -16.679  1.00 27.25           N  
ATOM     54  CA  MET B   9      46.673  22.766 -15.908  1.00 27.25           C  
ATOM     55  C   MET B   9      45.944  21.677 -15.129  1.00 27.25           C  
ATOM     56  CB  MET B   9      45.693  23.497 -16.827  1.00 27.25           C  
ATOM     57  O   MET B   9      45.488  20.691 -15.711  1.00 27.25           O  
ATOM     58  CG  MET B   9      46.152  24.889 -17.230  1.00 27.25           C  
ATOM     59  SD  MET B   9      44.865  26.165 -16.938  1.00 27.25           S  
ATOM     60  CE  MET B   9      45.267  27.334 -18.267  1.00 27.25           C  
ATOM     61  N   SER B  10      46.528  21.381 -13.994  1.00 26.95           N  
ATOM     62  CA  SER B  10      46.066  20.459 -12.961  1.00 26.95           C  
ATOM     63  C   SER B  10      44.594  20.689 -12.633  1.00 26.95           C  
ATOM     64  CB  SER B  10      46.908  20.607 -11.694  1.00 26.95           C  
ATOM     65  O   SER B  10      44.133  21.832 -12.595  1.00 26.95           O  
ATOM     66  OG  SER B  10      47.687  21.791 -11.743  1.00 26.95           O  
ATOM     67  N   PHE B  11      43.728  19.950 -13.257  1.00 35.16           N  
ATOM     68  CA  PHE B  11      42.361  19.580 -12.911  1.00 35.16           C  
ATOM     69  C   PHE B  11      42.213  19.402 -11.405  1.00 35.16           C  
ATOM     70  CB  PHE B  11      41.951  18.293 -13.635  1.00 35.16           C  
ATOM     71  O   PHE B  11      41.639  18.412 -10.945  1.00 35.16           O  
ATOM     72  CG  PHE B  11      41.331  18.528 -14.986  1.00 35.16           C  
ATOM     73  CD1 PHE B  11      39.966  18.760 -15.109  1.00 35.16           C  
ATOM     74  CD2 PHE B  11      42.113  18.516 -16.133  1.00 35.16           C  
ATOM     75  CE1 PHE B  11      39.389  18.977 -16.358  1.00 35.16           C  
ATOM     76  CE2 PHE B  11      41.543  18.732 -17.385  1.00 35.16           C  
ATOM     77  CZ  PHE B  11      40.181  18.962 -17.495  1.00 35.16           C  
ATOM     78  N   SER B  12      43.212  19.946 -10.614  1.00 32.97           N  
ATOM     79  CA  SER B  12      43.057  19.648  -9.194  1.00 32.97           C  
ATOM     80  C   SER B  12      41.713  20.142  -8.669  1.00 32.97           C  
ATOM     81  CB  SER B  12      44.192  20.280  -8.387  1.00 32.97           C  
ATOM     82  O   SER B  12      41.245  19.687  -7.623  1.00 32.97           O  
ATOM     83  OG  SER B  12      43.692  20.896  -7.213  1.00 32.97           O  
ATOM     84  N   SER B  13      41.340  21.384  -9.100  1.00 34.14           N  
ATOM     85  CA  SER B  13      40.442  22.018  -8.139  1.00 34.14           C  
ATOM     86  C   SER B  13      39.146  21.228  -7.989  1.00 34.14           C  
ATOM     87  CB  SER B  13      40.128  23.453  -8.565  1.00 34.14           C  
ATOM     88  O   SER B  13      38.500  21.280  -6.941  1.00 34.14           O  
ATOM     89  OG  SER B  13      39.453  24.148  -7.531  1.00 34.14           O  
ATOM     90  N   LEU B  14      38.492  20.992  -9.161  1.00 36.05           N  
ATOM     91  CA  LEU B  14      37.099  20.696  -8.844  1.00 36.05           C  
ATOM     92  C   LEU B  14      36.970  19.328  -8.184  1.00 36.05           C  
ATOM     93  CB  LEU B  14      36.238  20.749 -10.108  1.00 36.05           C  
ATOM     94  O   LEU B  14      36.820  18.314  -8.870  1.00 36.05           O  
ATOM     95  CG  LEU B  14      35.168  21.842 -10.155  1.00 36.05           C  
ATOM     96  CD1 LEU B  14      35.538  22.900 -11.189  1.00 36.05           C  
ATOM     97  CD2 LEU B  14      33.802  21.240 -10.464  1.00 36.05           C  
ATOM     98  N   LYS B  15      37.991  18.877  -7.496  1.00 38.47           N  
ATOM     99  CA  LYS B  15      37.634  17.681  -6.737  1.00 38.47           C  
ATOM    100  C   LYS B  15      36.381  17.915  -5.899  1.00 38.47           C  
ATOM    101  CB  LYS B  15      38.794  17.251  -5.837  1.00 38.47           C  
ATOM    102  O   LYS B  15      36.389  18.731  -4.975  1.00 38.47           O  
ATOM    103  CG  LYS B  15      39.728  16.233  -6.476  1.00 38.47           C  
ATOM    104  CD  LYS B  15      40.720  15.673  -5.464  1.00 38.47           C  
ATOM    105  CE  LYS B  15      41.645  14.644  -6.098  1.00 38.47           C  
ATOM    106  NZ  LYS B  15      42.670  14.150  -5.130  1.00 38.47           N  
ATOM    107  N   ARG B  16      35.183  18.072  -6.546  1.00 45.80           N  
ATOM    108  CA  ARG B  16      33.917  18.036  -5.820  1.00 45.80           C  
ATOM    109  C   ARG B  16      33.951  16.988  -4.713  1.00 45.80           C  
ATOM    110  CB  ARG B  16      32.757  17.751  -6.776  1.00 45.80           C  
ATOM    111  O   ARG B  16      34.521  15.910  -4.889  1.00 45.80           O  
ATOM    112  CG  ARG B  16      31.987  18.993  -7.198  1.00 45.80           C  
ATOM    113  CD  ARG B  16      30.775  18.643  -8.050  1.00 45.80           C  
ATOM    114  NE  ARG B  16      30.145  19.836  -8.606  1.00 45.80           N  
ATOM    115  NH1 ARG B  16      28.625  18.680  -9.906  1.00 45.80           N  
ATOM    116  NH2 ARG B  16      28.639  20.972  -9.918  1.00 45.80           N  
ATOM    117  CZ  ARG B  16      29.138  19.827  -9.475  1.00 45.80           C  
ATOM    118  N   LYS B  17      34.056  17.390  -3.462  1.00 51.49           N  
ATOM    119  CA  LYS B  17      33.955  16.498  -2.311  1.00 51.49           C  
ATOM    120  C   LYS B  17      32.922  15.401  -2.553  1.00 51.49           C  
ATOM    121  CB  LYS B  17      33.596  17.287  -1.051  1.00 51.49           C  
ATOM    122  O   LYS B  17      31.783  15.686  -2.928  1.00 51.49           O  
ATOM    123  CG  LYS B  17      34.802  17.802  -0.278  1.00 51.49           C  
ATOM    124  CD  LYS B  17      34.385  18.481   1.020  1.00 51.49           C  
ATOM    125  CE  LYS B  17      35.588  19.031   1.775  1.00 51.49           C  
ATOM    126  NZ  LYS B  17      35.180  19.739   3.026  1.00 51.49           N  
ATOM    127  N   GLN B  18      33.343  14.240  -3.109  1.00 59.41           N  
ATOM    128  CA  GLN B  18      32.466  13.084  -3.267  1.00 59.41           C  
ATOM    129  C   GLN B  18      31.561  12.910  -2.052  1.00 59.41           C  
ATOM    130  CB  GLN B  18      33.288  11.815  -3.496  1.00 59.41           C  
ATOM    131  O   GLN B  18      32.035  12.899  -0.914  1.00 59.41           O  
ATOM    132  CG  GLN B  18      33.714  11.610  -4.943  1.00 59.41           C  
ATOM    133  CD  GLN B  18      33.780  10.146  -5.334  1.00 59.41           C  
ATOM    134  NE2 GLN B  18      33.892   9.883  -6.632  1.00 59.41           N  
ATOM    135  OE1 GLN B  18      33.732   9.258  -4.477  1.00 59.41           O  
ATOM    136  N   PRO B  19      30.223  13.132  -2.213  1.00 65.20           N  
ATOM    137  CA  PRO B  19      29.321  12.951  -1.073  1.00 65.20           C  
ATOM    138  C   PRO B  19      29.589  11.657  -0.308  1.00 65.20           C  
ATOM    139  CB  PRO B  19      27.935  12.924  -1.723  1.00 65.20           C  
ATOM    140  O   PRO B  19      30.074  10.682  -0.887  1.00 65.20           O  
ATOM    141  CG  PRO B  19      28.202  12.803  -3.188  1.00 65.20           C  
ATOM    142  CD  PRO B  19      29.672  12.997  -3.423  1.00 65.20           C  
ATOM    143  N   LYS B  20      29.650  11.706   1.000  1.00 80.87           N  
ATOM    144  CA  LYS B  20      29.794  10.545   1.873  1.00 80.87           C  
ATOM    145  C   LYS B  20      28.694   9.520   1.609  1.00 80.87           C  
ATOM    146  CB  LYS B  20      29.773  10.970   3.342  1.00 80.87           C  
ATOM    147  O   LYS B  20      27.513   9.869   1.554  1.00 80.87           O  
ATOM    148  CG  LYS B  20      31.073  11.595   3.824  1.00 80.87           C  
ATOM    149  CD  LYS B  20      31.031  11.892   5.317  1.00 80.87           C  
ATOM    150  CE  LYS B  20      32.306  12.579   5.788  1.00 80.87           C  
ATOM    151  NZ  LYS B  20      32.240  12.936   7.237  1.00 80.87           N  
ATOM    152  N   THR B  21      29.049   8.366   1.088  1.00 85.19           N  
ATOM    153  CA  THR B  21      28.093   7.329   0.718  1.00 85.19           C  
ATOM    154  C   THR B  21      28.181   6.145   1.677  1.00 85.19           C  
ATOM    155  CB  THR B  21      28.327   6.843  -0.725  1.00 85.19           C  
ATOM    156  O   THR B  21      29.173   5.992   2.392  1.00 85.19           O  
ATOM    157  CG2 THR B  21      28.185   7.989  -1.721  1.00 85.19           C  
ATOM    158  OG1 THR B  21      29.646   6.294  -0.830  1.00 85.19           O  
ATOM    159  N   PHE B  22      27.051   5.414   1.886  1.00 87.31           N  
ATOM    160  CA  PHE B  22      27.028   4.160   2.630  1.00 87.31           C  
ATOM    161  C   PHE B  22      26.483   3.028   1.767  1.00 87.31           C  
ATOM    162  CB  PHE B  22      26.186   4.303   3.901  1.00 87.31           C  
ATOM    163  O   PHE B  22      25.808   3.274   0.765  1.00 87.31           O  
ATOM    164  CG  PHE B  22      24.718   4.504   3.638  1.00 87.31           C  
ATOM    165  CD1 PHE B  22      24.221   5.761   3.318  1.00 87.31           C  
ATOM    166  CD2 PHE B  22      23.835   3.435   3.711  1.00 87.31           C  
ATOM    167  CE1 PHE B  22      22.863   5.950   3.074  1.00 87.31           C  
ATOM    168  CE2 PHE B  22      22.476   3.616   3.469  1.00 87.31           C  
ATOM    169  CZ  PHE B  22      21.992   4.875   3.151  1.00 87.31           C  
ATOM    170  N   THR B  23      26.813   1.782   2.108  1.00 92.14           N  
ATOM    171  CA  THR B  23      26.492   0.636   1.265  1.00 92.14           C  
ATOM    172  C   THR B  23      25.235  -0.070   1.766  1.00 92.14           C  
ATOM    173  CB  THR B  23      27.661  -0.365   1.215  1.00 92.14           C  
ATOM    174  O   THR B  23      25.085  -0.302   2.967  1.00 92.14           O  
ATOM    175  CG2 THR B  23      27.462  -1.388   0.102  1.00 92.14           C  
ATOM    176  OG1 THR B  23      28.883   0.347   0.983  1.00 92.14           O  
ATOM    177  N   VAL B  24      24.316  -0.377   0.798  1.00 93.29           N  
ATOM    178  CA  VAL B  24      23.065  -1.056   1.118  1.00 93.29           C  
ATOM    179  C   VAL B  24      22.967  -2.358   0.325  1.00 93.29           C  
ATOM    180  CB  VAL B  24      21.841  -0.160   0.824  1.00 93.29           C  
ATOM    181  O   VAL B  24      23.261  -2.387  -0.872  1.00 93.29           O  
ATOM    182  CG1 VAL B  24      20.541  -0.925   1.065  1.00 93.29           C  
ATOM    183  CG2 VAL B  24      21.888   1.104   1.680  1.00 93.29           C  
ATOM    184  N   ARG B  25      22.639  -3.394   1.002  1.00 94.44           N  
ATOM    185  CA  ARG B  25      22.410  -4.681   0.354  1.00 94.44           C  
ATOM    186  C   ARG B  25      20.919  -4.980   0.243  1.00 94.44           C  
ATOM    187  CB  ARG B  25      23.114  -5.802   1.121  1.00 94.44           C  
ATOM    188  O   ARG B  25      20.201  -4.966   1.246  1.00 94.44           O  
ATOM    189  CG  ARG B  25      22.924  -7.181   0.508  1.00 94.44           C  
ATOM    190  CD  ARG B  25      23.559  -8.270   1.362  1.00 94.44           C  
ATOM    191  NE  ARG B  25      25.007  -8.107   1.453  1.00 94.44           N  
ATOM    192  NH1 ARG B  25      25.320  -9.867   2.917  1.00 94.44           N  
ATOM    193  NH2 ARG B  25      27.114  -8.634   2.200  1.00 94.44           N  
ATOM    194  CZ  ARG B  25      25.810  -8.870   2.190  1.00 94.44           C  
ATOM    195  N   ILE B  26      20.434  -5.220  -1.037  1.00 94.65           N  
ATOM    196  CA  ILE B  26      19.030  -5.536  -1.275  1.00 94.65           C  
ATOM    197  C   ILE B  26      18.889  -7.010  -1.649  1.00 94.65           C  
ATOM    198  CB  ILE B  26      18.430  -4.642  -2.383  1.00 94.65           C  
ATOM    199  O   ILE B  26      19.494  -7.471  -2.619  1.00 94.65           O  
ATOM    200  CG1 ILE B  26      18.564  -3.162  -2.007  1.00 94.65           C  
ATOM    201  CG2 ILE B  26      16.966  -5.012  -2.641  1.00 94.65           C  
ATOM    202  CD1 ILE B  26      17.713  -2.747  -0.814  1.00 94.65           C  
ATOM    203  N   VAL B  27      18.115  -7.682  -0.921  1.00 93.64           N  
ATOM    204  CA  VAL B  27      17.898  -9.101  -1.181  1.00 93.64           C  
ATOM    205  C   VAL B  27      16.508  -9.312  -1.776  1.00 93.64           C  
ATOM    206  CB  VAL B  27      18.062  -9.945   0.103  1.00 93.64           C  
ATOM    207  O   VAL B  27      15.499  -9.013  -1.132  1.00 93.64           O  
ATOM    208  CG1 VAL B  27      17.878 -11.431  -0.200  1.00 93.64           C  
ATOM    209  CG2 VAL B  27      19.429  -9.691   0.737  1.00 93.64           C  
ATOM    210  N   THR B  28      16.416  -9.750  -3.006  1.00 88.79           N  
ATOM    211  CA  THR B  28      15.152 -10.120  -3.633  1.00 88.79           C  
ATOM    212  C   THR B  28      14.925 -11.626  -3.544  1.00 88.79           C  
ATOM    213  CB  THR B  28      15.109  -9.678  -5.108  1.00 88.79           C  
ATOM    214  O   THR B  28      15.738 -12.349  -2.964  1.00 88.79           O  
ATOM    215  CG2 THR B  28      15.462  -8.201  -5.250  1.00 88.79           C  
ATOM    216  OG1 THR B  28      16.048 -10.456  -5.861  1.00 88.79           O  
ATOM    217  N   MET B  29      13.869 -12.118  -4.100  1.00 86.53           N  
ATOM    218  CA  MET B  29      13.566 -13.545  -4.051  1.00 86.53           C  
ATOM    219  C   MET B  29      14.549 -14.340  -4.904  1.00 86.53           C  
ATOM    220  CB  MET B  29      12.134 -13.808  -4.521  1.00 86.53           C  
ATOM    221  O   MET B  29      14.817 -15.509  -4.622  1.00 86.53           O  
ATOM    222  CG  MET B  29      11.071 -13.287  -3.567  1.00 86.53           C  
ATOM    223  SD  MET B  29      11.243 -13.980  -1.876  1.00 86.53           S  
ATOM    224  CE  MET B  29      10.729 -15.694  -2.179  1.00 86.53           C  
ATOM    225  N   ASP B  30      15.120 -13.681  -5.896  1.00 82.03           N  
ATOM    226  CA  ASP B  30      15.957 -14.463  -6.801  1.00 82.03           C  
ATOM    227  C   ASP B  30      17.345 -13.842  -6.940  1.00 82.03           C  
ATOM    228  CB  ASP B  30      15.295 -14.585  -8.175  1.00 82.03           C  
ATOM    229  O   ASP B  30      18.201 -14.376  -7.649  1.00 82.03           O  
ATOM    230  CG  ASP B  30      14.978 -13.238  -8.801  1.00 82.03           C  
ATOM    231  OD1 ASP B  30      15.138 -12.198  -8.126  1.00 82.03           O  
ATOM    232  OD2 ASP B  30      14.562 -13.217  -9.980  1.00 82.03           O  
ATOM    233  N   ALA B  31      17.550 -12.664  -6.291  1.00 84.09           N  
ATOM    234  CA  ALA B  31      18.846 -12.025  -6.506  1.00 84.09           C  
ATOM    235  C   ALA B  31      19.250 -11.185  -5.298  1.00 84.09           C  
ATOM    236  CB  ALA B  31      18.812 -11.161  -7.764  1.00 84.09           C  
ATOM    237  O   ALA B  31      18.418 -10.880  -4.440  1.00 84.09           O  
ATOM    238  N   GLU B  32      20.597 -10.945  -5.141  1.00 86.98           N  
ATOM    239  CA  GLU B  32      21.171 -10.021  -4.167  1.00 86.98           C  
ATOM    240  C   GLU B  32      21.922  -8.887  -4.858  1.00 86.98           C  
ATOM    241  CB  GLU B  32      22.105 -10.763  -3.208  1.00 86.98           C  
ATOM    242  O   GLU B  32      22.743  -9.129  -5.746  1.00 86.98           O  
ATOM    243  CG  GLU B  32      21.389 -11.734  -2.280  1.00 86.98           C  
ATOM    244  CD  GLU B  32      22.322 -12.423  -1.297  1.00 86.98           C  
ATOM    245  OE1 GLU B  32      21.854 -13.285  -0.518  1.00 86.98           O  
ATOM    246  OE2 GLU B  32      23.530 -12.098  -1.305  1.00 86.98           O  
ATOM    247  N   MET B  33      21.556  -7.626  -4.511  1.00 87.51           N  
ATOM    248  CA  MET B  33      22.180  -6.464  -5.137  1.00 87.51           C  
ATOM    249  C   MET B  33      22.740  -5.514  -4.083  1.00 87.51           C  
ATOM    250  CB  MET B  33      21.176  -5.727  -6.025  1.00 87.51           C  
ATOM    251  O   MET B  33      22.191  -5.404  -2.986  1.00 87.51           O  
ATOM    252  CG  MET B  33      19.895  -5.335  -5.307  1.00 87.51           C  
ATOM    253  SD  MET B  33      18.650  -4.605  -6.440  1.00 87.51           S  
ATOM    254  CE  MET B  33      18.242  -6.058  -7.447  1.00 87.51           C  
ATOM    255  N   GLU B  34      23.841  -4.889  -4.424  1.00 90.32           N  
ATOM    256  CA  GLU B  34      24.457  -3.898  -3.547  1.00 90.32           C  
ATOM    257  C   GLU B  34      24.465  -2.516  -4.194  1.00 90.32           C  
ATOM    258  CB  GLU B  34      25.884  -4.316  -3.181  1.00 90.32           C  
ATOM    259  O   GLU B  34      24.723  -2.388  -5.393  1.00 90.32           O  
ATOM    260  CG  GLU B  34      25.954  -5.523  -2.258  1.00 90.32           C  
ATOM    261  CD  GLU B  34      27.371  -5.866  -1.824  1.00 90.32           C  
ATOM    262  OE1 GLU B  34      27.547  -6.803  -1.014  1.00 90.32           O  
ATOM    263  OE2 GLU B  34      28.311  -5.190  -2.299  1.00 90.32           O  
ATOM    264  N   PHE B  35      24.080  -1.520  -3.442  1.00 88.16           N  
ATOM    265  CA  PHE B  35      24.040  -0.147  -3.933  1.00 88.16           C  
ATOM    266  C   PHE B  35      24.847   0.775  -3.027  1.00 88.16           C  
ATOM    267  CB  PHE B  35      22.594   0.348  -4.032  1.00 88.16           C  
ATOM    268  O   PHE B  35      24.916   0.559  -1.815  1.00 88.16           O  
ATOM    269  CG  PHE B  35      21.729  -0.483  -4.941  1.00 88.16           C  
ATOM    270  CD1 PHE B  35      21.689  -0.231  -6.307  1.00 88.16           C  
ATOM    271  CD2 PHE B  35      20.955  -1.516  -4.428  1.00 88.16           C  
ATOM    272  CE1 PHE B  35      20.889  -0.999  -7.150  1.00 88.16           C  
ATOM    273  CE2 PHE B  35      20.154  -2.288  -5.265  1.00 88.16           C  
ATOM    274  CZ  PHE B  35      20.121  -2.027  -6.625  1.00 88.16           C  
ATOM    275  N   ASN B  36      25.423   1.792  -3.591  1.00 88.75           N  
ATOM    276  CA  ASN B  36      26.037   2.881  -2.838  1.00 88.75           C  
ATOM    277  C   ASN B  36      25.110   4.089  -2.742  1.00 88.75           C  
ATOM    278  CB  ASN B  36      27.371   3.284  -3.470  1.00 88.75           C  
ATOM    279  O   ASN B  36      24.843   4.753  -3.746  1.00 88.75           O  
ATOM    280  CG  ASN B  36      28.446   2.230  -3.288  1.00 88.75           C  
ATOM    281  ND2 ASN B  36      29.252   2.020  -4.323  1.00 88.75           N  
ATOM    282  OD1 ASN B  36      28.550   1.608  -2.228  1.00 88.75           O  
ATOM    283  N   CYS B  37      24.678   4.331  -1.485  1.00 88.19           N  
ATOM    284  CA  CYS B  37      23.681   5.377  -1.289  1.00 88.19           C  
ATOM    285  C   CYS B  37      24.299   6.602  -0.625  1.00 88.19           C  
ATOM    286  CB  CYS B  37      22.520   4.858  -0.442  1.00 88.19           C  
ATOM    287  O   CYS B  37      25.202   6.475   0.204  1.00 88.19           O  
ATOM    288  SG  CYS B  37      21.700   3.408  -1.140  1.00 88.19           S  
ATOM    289  N   GLU B  38      23.808   7.774  -1.027  1.00 88.26           N  
ATOM    290  CA  GLU B  38      24.230   9.013  -0.381  1.00 88.26           C  
ATOM    291  C   GLU B  38      23.636   9.135   1.020  1.00 88.26           C  
ATOM    292  CB  GLU B  38      23.832  10.225  -1.228  1.00 88.26           C  
ATOM    293  O   GLU B  38      22.555   8.607   1.289  1.00 88.26           O  
ATOM    294  CG  GLU B  38      24.548  10.300  -2.568  1.00 88.26           C  
ATOM    295  CD  GLU B  38      24.163  11.522  -3.387  1.00 88.26           C  
ATOM    296  OE1 GLU B  38      24.544  11.600  -4.577  1.00 88.26           O  
ATOM    297  OE2 GLU B  38      23.475  12.408  -2.833  1.00 88.26           O  
ATOM    298  N   MET B  39      24.254   9.818   1.944  1.00 85.34           N  
ATOM    299  CA  MET B  39      23.866   9.926   3.348  1.00 85.34           C  
ATOM    300  C   MET B  39      22.526  10.639   3.489  1.00 85.34           C  
ATOM    301  CB  MET B  39      24.939  10.666   4.148  1.00 85.34           C  
ATOM    302  O   MET B  39      21.769  10.367   4.423  1.00 85.34           O  
ATOM    303  CG  MET B  39      26.244   9.898   4.281  1.00 85.34           C  
ATOM    304  SD  MET B  39      26.074   8.401   5.329  1.00 85.34           S  
ATOM    305  CE  MET B  39      26.447   9.107   6.958  1.00 85.34           C  
ATOM    306  N   LYS B  40      22.069  11.401   2.484  1.00 87.80           N  
ATOM    307  CA  LYS B  40      20.861  12.218   2.545  1.00 87.80           C  
ATOM    308  C   LYS B  40      19.685  11.511   1.879  1.00 87.80           C  
ATOM    309  CB  LYS B  40      21.099  13.577   1.884  1.00 87.80           C  
ATOM    310  O   LYS B  40      18.560  12.015   1.897  1.00 87.80           O  
ATOM    311  CG  LYS B  40      22.127  14.442   2.598  1.00 87.80           C  
ATOM    312  CD  LYS B  40      22.308  15.784   1.901  1.00 87.80           C  
ATOM    313  CE  LYS B  40      23.345  16.646   2.609  1.00 87.80           C  
ATOM    314  NZ  LYS B  40      23.550  17.951   1.911  1.00 87.80           N  
ATOM    315  N   TRP B  41      19.856  10.269   1.505  1.00 88.75           N  
ATOM    316  CA  TRP B  41      18.821   9.586   0.734  1.00 88.75           C  
ATOM    317  C   TRP B  41      17.635   9.220   1.620  1.00 88.75           C  
ATOM    318  CB  TRP B  41      19.387   8.328   0.070  1.00 88.75           C  
ATOM    319  O   TRP B  41      17.815   8.756   2.749  1.00 88.75           O  
ATOM    320  CG  TRP B  41      20.000   8.572  -1.276  1.00 88.75           C  
ATOM    321  CD1 TRP B  41      20.458   9.763  -1.768  1.00 88.75           C  
ATOM    322  CD2 TRP B  41      20.218   7.602  -2.304  1.00 88.75           C  
ATOM    323  CE2 TRP B  41      20.814   8.274  -3.394  1.00 88.75           C  
ATOM    324  CE3 TRP B  41      19.969   6.227  -2.409  1.00 88.75           C  
ATOM    325  NE1 TRP B  41      20.949   9.590  -3.042  1.00 88.75           N  
ATOM    326  CH2 TRP B  41      20.908   6.272  -4.653  1.00 88.75           C  
ATOM    327  CZ2 TRP B  41      21.163   7.617  -4.576  1.00 88.75           C  
ATOM    328  CZ3 TRP B  41      20.317   5.575  -3.587  1.00 88.75           C  
ATOM    329  N   LYS B  42      16.494   9.473   1.012  1.00 89.18           N  
ATOM    330  CA  LYS B  42      15.250   9.039   1.642  1.00 89.18           C  
ATOM    331  C   LYS B  42      14.849   7.647   1.164  1.00 89.18           C  
ATOM    332  CB  LYS B  42      14.127  10.036   1.354  1.00 89.18           C  
ATOM    333  O   LYS B  42      15.433   7.117   0.217  1.00 89.18           O  
ATOM    334  CG  LYS B  42      14.359  11.418   1.947  1.00 89.18           C  
ATOM    335  CD  LYS B  42      13.173  12.340   1.697  1.00 89.18           C  
ATOM    336  CE  LYS B  42      13.405  13.725   2.286  1.00 89.18           C  
ATOM    337  NZ  LYS B  42      12.243  14.632   2.046  1.00 89.18           N  
ATOM    338  N   GLY B  43      13.925   7.028   1.849  1.00 91.43           N  
ATOM    339  CA  GLY B  43      13.450   5.706   1.472  1.00 91.43           C  
ATOM    340  C   GLY B  43      12.953   5.637   0.040  1.00 91.43           C  
ATOM    341  O   GLY B  43      13.170   4.640  -0.651  1.00 91.43           O  
ATOM    342  N   LYS B  44      12.396   6.722  -0.539  1.00 91.70           N  
ATOM    343  CA  LYS B  44      11.845   6.794  -1.889  1.00 91.70           C  
ATOM    344  C   LYS B  44      12.948   6.700  -2.939  1.00 91.70           C  
ATOM    345  CB  LYS B  44      11.051   8.088  -2.077  1.00 91.70           C  
ATOM    346  O   LYS B  44      12.785   6.029  -3.960  1.00 91.70           O  
ATOM    347  CG  LYS B  44      10.320   8.178  -3.408  1.00 91.70           C  
ATOM    348  CD  LYS B  44       9.496   9.455  -3.508  1.00 91.70           C  
ATOM    349  CE  LYS B  44       8.772   9.552  -4.844  1.00 91.70           C  
ATOM    350  NZ  LYS B  44       8.036  10.844  -4.983  1.00 91.70           N  
ATOM    351  N   ASP B  45      14.038   7.367  -2.619  1.00 93.81           N  
ATOM    352  CA  ASP B  45      15.164   7.374  -3.548  1.00 93.81           C  
ATOM    353  C   ASP B  45      15.754   5.975  -3.707  1.00 93.81           C  
ATOM    354  CB  ASP B  45      16.243   8.351  -3.077  1.00 93.81           C  
ATOM    355  O   ASP B  45      16.006   5.524  -4.826  1.00 93.81           O  
ATOM    356  CG  ASP B  45      15.751   9.785  -2.995  1.00 93.81           C  
ATOM    357  OD1 ASP B  45      14.999  10.224  -3.892  1.00 93.81           O  
ATOM    358  OD2 ASP B  45      16.120  10.483  -2.026  1.00 93.81           O  
ATOM    359  N   LEU B  46      15.932   5.324  -2.577  1.00 93.63           N  
ATOM    360  CA  LEU B  46      16.473   3.969  -2.598  1.00 93.63           C  
ATOM    361  C   LEU B  46      15.498   3.005  -3.265  1.00 93.63           C  
ATOM    362  CB  LEU B  46      16.787   3.495  -1.177  1.00 93.63           C  
ATOM    363  O   LEU B  46      15.891   2.215  -4.127  1.00 93.63           O  
ATOM    364  CG  LEU B  46      17.295   2.059  -1.038  1.00 93.63           C  
ATOM    365  CD1 LEU B  46      18.605   1.885  -1.798  1.00 93.63           C  
ATOM    366  CD2 LEU B  46      17.471   1.694   0.432  1.00 93.63           C  
ATOM    367  N   PHE B  47      14.200   3.104  -2.942  1.00 96.06           N  
ATOM    368  CA  PHE B  47      13.161   2.228  -3.471  1.00 96.06           C  
ATOM    369  C   PHE B  47      13.030   2.394  -4.980  1.00 96.06           C  
ATOM    370  CB  PHE B  47      11.818   2.515  -2.792  1.00 96.06           C  
ATOM    371  O   PHE B  47      12.960   1.406  -5.714  1.00 96.06           O  
ATOM    372  CG  PHE B  47      10.697   1.629  -3.266  1.00 96.06           C  
ATOM    373  CD1 PHE B  47       9.729   2.116  -4.136  1.00 96.06           C  
ATOM    374  CD2 PHE B  47      10.613   0.310  -2.842  1.00 96.06           C  
ATOM    375  CE1 PHE B  47       8.690   1.298  -4.576  1.00 96.06           C  
ATOM    376  CE2 PHE B  47       9.578  -0.513  -3.278  1.00 96.06           C  
ATOM    377  CZ  PHE B  47       8.617  -0.017  -4.144  1.00 96.06           C  
ATOM    378  N   ASP B  48      13.021   3.625  -5.461  1.00 93.78           N  
ATOM    379  CA  ASP B  48      12.898   3.912  -6.887  1.00 93.78           C  
ATOM    380  C   ASP B  48      14.095   3.367  -7.662  1.00 93.78           C  
ATOM    381  CB  ASP B  48      12.762   5.418  -7.122  1.00 93.78           C  
ATOM    382  O   ASP B  48      13.941   2.851  -8.772  1.00 93.78           O  
ATOM    383  CG  ASP B  48      11.398   5.958  -6.728  1.00 93.78           C  
ATOM    384  OD1 ASP B  48      10.459   5.157  -6.527  1.00 93.78           O  
ATOM    385  OD2 ASP B  48      11.260   7.196  -6.621  1.00 93.78           O  
ATOM    386  N   LEU B  49      15.325   3.502  -6.982  1.00 90.75           N  
ATOM    387  CA  LEU B  49      16.533   2.978  -7.610  1.00 90.75           C  
ATOM    388  C   LEU B  49      16.449   1.465  -7.773  1.00 90.75           C  
ATOM    389  CB  LEU B  49      17.769   3.347  -6.784  1.00 90.75           C  
ATOM    390  O   LEU B  49      16.786   0.931  -8.832  1.00 90.75           O  
ATOM    391  CG  LEU B  49      19.116   2.872  -7.331  1.00 90.75           C  
ATOM    392  CD1 LEU B  49      19.396   3.518  -8.683  1.00 90.75           C  
ATOM    393  CD2 LEU B  49      20.234   3.182  -6.342  1.00 90.75           C  
ATOM    394  N   VAL B  50      15.949   0.805  -6.795  1.00 92.57           N  
ATOM    395  CA  VAL B  50      15.828  -0.649  -6.822  1.00 92.57           C  
ATOM    396  C   VAL B  50      14.811  -1.063  -7.883  1.00 92.57           C  
ATOM    397  CB  VAL B  50      15.419  -1.210  -5.442  1.00 92.57           C  
ATOM    398  O   VAL B  50      15.065  -1.975  -8.673  1.00 92.57           O  
ATOM    399  CG1 VAL B  50      15.177  -2.717  -5.522  1.00 92.57           C  
ATOM    400  CG2 VAL B  50      16.488  -0.892  -4.399  1.00 92.57           C  
ATOM    401  N   CYS B  51      13.621  -0.418  -8.016  1.00 93.23           N  
ATOM    402  CA  CYS B  51      12.563  -0.724  -8.972  1.00 93.23           C  
ATOM    403  C   CYS B  51      13.035  -0.489 -10.402  1.00 93.23           C  
ATOM    404  CB  CYS B  51      11.323   0.124  -8.689  1.00 93.23           C  
ATOM    405  O   CYS B  51      12.749  -1.290 -11.294  1.00 93.23           O  
ATOM    406  SG  CYS B  51      10.467  -0.324  -7.163  1.00 93.23           S  
ATOM    407  N   ARG B  52      13.812   0.537 -10.605  1.00 92.26           N  
ATOM    408  CA  ARG B  52      14.360   0.827 -11.926  1.00 92.26           C  
ATOM    409  C   ARG B  52      15.364  -0.239 -12.349  1.00 92.26           C  
ATOM    410  CB  ARG B  52      15.022   2.207 -11.943  1.00 92.26           C  
ATOM    411  O   ARG B  52      15.384  -0.656 -13.509  1.00 92.26           O  
ATOM    412  CG  ARG B  52      14.040   3.360 -12.078  1.00 92.26           C  
ATOM    413  CD  ARG B  52      14.755   4.689 -12.275  1.00 92.26           C  
ATOM    414  NE  ARG B  52      15.304   5.196 -11.020  1.00 92.26           N  
ATOM    415  NH1 ARG B  52      17.389   5.682 -11.889  1.00 92.26           N  
ATOM    416  NH2 ARG B  52      16.939   6.094  -9.680  1.00 92.26           N  
ATOM    417  CZ  ARG B  52      16.543   5.656 -10.866  1.00 92.26           C  
ATOM    418  N   THR B  53      16.202  -0.649 -11.356  1.00 87.60           N  
ATOM    419  CA  THR B  53      17.216  -1.659 -11.639  1.00 87.60           C  
ATOM    420  C   THR B  53      16.567  -2.998 -11.976  1.00 87.60           C  
ATOM    421  CB  THR B  53      18.176  -1.836 -10.448  1.00 87.60           C  
ATOM    422  O   THR B  53      17.043  -3.723 -12.852  1.00 87.60           O  
ATOM    423  CG2 THR B  53      19.334  -2.761 -10.807  1.00 87.60           C  
ATOM    424  OG1 THR B  53      18.701  -0.557 -10.071  1.00 87.60           O  
ATOM    425  N   LEU B  54      15.447  -3.293 -11.410  1.00 87.51           N  
ATOM    426  CA  LEU B  54      14.741  -4.549 -11.641  1.00 87.51           C  
ATOM    427  C   LEU B  54      13.845  -4.451 -12.871  1.00 87.51           C  
ATOM    428  CB  LEU B  54      13.906  -4.927 -10.415  1.00 87.51           C  
ATOM    429  O   LEU B  54      13.432  -5.472 -13.426  1.00 87.51           O  
ATOM    430  CG  LEU B  54      14.684  -5.350  -9.168  1.00 87.51           C  
ATOM    431  CD1 LEU B  54      13.737  -5.518  -7.984  1.00 87.51           C  
ATOM    432  CD2 LEU B  54      15.455  -6.639  -9.430  1.00 87.51           C  
ATOM    433  N   GLY B  55      13.564  -3.214 -13.361  1.00 85.78           N  
ATOM    434  CA  GLY B  55      12.647  -2.992 -14.467  1.00 85.78           C  
ATOM    435  C   GLY B  55      11.192  -3.181 -14.084  1.00 85.78           C  
ATOM    436  O   GLY B  55      10.402  -3.711 -14.868  1.00 85.78           O  
ATOM    437  N   LEU B  56      10.859  -2.867 -12.833  1.00 91.36           N  
ATOM    438  CA  LEU B  56       9.519  -3.051 -12.287  1.00 91.36           C  
ATOM    439  C   LEU B  56       8.704  -1.767 -12.402  1.00 91.36           C  
ATOM    440  CB  LEU B  56       9.593  -3.492 -10.823  1.00 91.36           C  
ATOM    441  O   LEU B  56       9.106  -0.723 -11.883  1.00 91.36           O  
ATOM    442  CG  LEU B  56       8.270  -3.893 -10.168  1.00 91.36           C  
ATOM    443  CD1 LEU B  56       7.859  -5.292 -10.615  1.00 91.36           C  
ATOM    444  CD2 LEU B  56       8.381  -3.823  -8.649  1.00 91.36           C  
ATOM    445  N   ARG B  57       7.594  -1.800 -13.085  1.00 91.16           N  
ATOM    446  CA  ARG B  57       6.721  -0.639 -13.228  1.00 91.16           C  
ATOM    447  C   ARG B  57       5.572  -0.692 -12.226  1.00 91.16           C  
ATOM    448  CB  ARG B  57       6.170  -0.552 -14.652  1.00 91.16           C  
ATOM    449  O   ARG B  57       5.076   0.348 -11.787  1.00 91.16           O  
ATOM    450  CG  ARG B  57       7.218  -0.208 -15.698  1.00 91.16           C  
ATOM    451  CD  ARG B  57       6.584   0.173 -17.029  1.00 91.16           C  
ATOM    452  NE  ARG B  57       7.585   0.309 -18.083  1.00 91.16           N  
ATOM    453  NH1 ARG B  57       6.289   1.676 -19.422  1.00 91.16           N  
ATOM    454  NH2 ARG B  57       8.398   1.076 -20.090  1.00 91.16           N  
ATOM    455  CZ  ARG B  57       7.421   1.020 -19.196  1.00 91.16           C  
ATOM    456  N   GLU B  58       5.111  -1.936 -11.821  1.00 93.40           N  
ATOM    457  CA  GLU B  58       4.072  -2.100 -10.808  1.00 93.40           C  
ATOM    458  C   GLU B  58       4.655  -2.007  -9.401  1.00 93.40           C  
ATOM    459  CB  GLU B  58       3.350  -3.438 -10.991  1.00 93.40           C  
ATOM    460  O   GLU B  58       4.617  -2.978  -8.642  1.00 93.40           O  
ATOM    461  CG  GLU B  58       2.661  -3.586 -12.340  1.00 93.40           C  
ATOM    462  CD  GLU B  58       2.039  -4.957 -12.549  1.00 93.40           C  
ATOM    463  OE1 GLU B  58       0.806  -5.039 -12.751  1.00 93.40           O  
ATOM    464  OE2 GLU B  58       2.790  -5.957 -12.509  1.00 93.40           O  
ATOM    465  N   THR B  59       5.023  -0.813  -8.967  1.00 94.00           N  
ATOM    466  CA  THR B  59       5.777  -0.583  -7.739  1.00 94.00           C  
ATOM    467  C   THR B  59       4.856  -0.625  -6.523  1.00 94.00           C  
ATOM    468  CB  THR B  59       6.515   0.767  -7.781  1.00 94.00           C  
ATOM    469  O   THR B  59       5.313  -0.843  -5.399  1.00 94.00           O  
ATOM    470  CG2 THR B  59       7.521   0.809  -8.927  1.00 94.00           C  
ATOM    471  OG1 THR B  59       5.561   1.822  -7.960  1.00 94.00           O  
ATOM    472  N   TRP B  60       3.530  -0.499  -6.727  1.00 93.97           N  
ATOM    473  CA  TRP B  60       2.591  -0.283  -5.631  1.00 93.97           C  
ATOM    474  C   TRP B  60       2.348  -1.576  -4.859  1.00 93.97           C  
ATOM    475  CB  TRP B  60       1.263   0.266  -6.161  1.00 93.97           C  
ATOM    476  O   TRP B  60       1.745  -1.560  -3.784  1.00 93.97           O  
ATOM    477  CG  TRP B  60       0.728  -0.474  -7.350  1.00 93.97           C  
ATOM    478  CD1 TRP B  60      -0.009  -1.625  -7.341  1.00 93.97           C  
ATOM    479  CD2 TRP B  60       0.894  -0.115  -8.725  1.00 93.97           C  
ATOM    480  CE2 TRP B  60       0.230  -1.094  -9.496  1.00 93.97           C  
ATOM    481  CE3 TRP B  60       1.540   0.942  -9.381  1.00 93.97           C  
ATOM    482  NE1 TRP B  60      -0.312  -2.004  -8.628  1.00 93.97           N  
ATOM    483  CH2 TRP B  60       0.834  -0.004 -11.508  1.00 93.97           C  
ATOM    484  CZ2 TRP B  60       0.194  -1.048 -10.892  1.00 93.97           C  
ATOM    485  CZ3 TRP B  60       1.503   0.986 -10.770  1.00 93.97           C  
ATOM    486  N   PHE B  61       2.872  -2.720  -5.264  1.00 97.28           N  
ATOM    487  CA  PHE B  61       2.691  -3.970  -4.535  1.00 97.28           C  
ATOM    488  C   PHE B  61       3.885  -4.247  -3.630  1.00 97.28           C  
ATOM    489  CB  PHE B  61       2.488  -5.136  -5.508  1.00 97.28           C  
ATOM    490  O   PHE B  61       3.806  -5.083  -2.728  1.00 97.28           O  
ATOM    491  CG  PHE B  61       1.181  -5.085  -6.252  1.00 97.28           C  
ATOM    492  CD1 PHE B  61      -0.023  -5.257  -5.582  1.00 97.28           C  
ATOM    493  CD2 PHE B  61       1.158  -4.866  -7.624  1.00 97.28           C  
ATOM    494  CE1 PHE B  61      -1.235  -5.211  -6.269  1.00 97.28           C  
ATOM    495  CE2 PHE B  61      -0.048  -4.818  -8.316  1.00 97.28           C  
ATOM    496  CZ  PHE B  61      -1.243  -4.992  -7.637  1.00 97.28           C  
ATOM    497  N   PHE B  62       5.002  -3.546  -3.888  1.00 97.68           N  
ATOM    498  CA  PHE B  62       6.264  -3.970  -3.294  1.00 97.68           C  
ATOM    499  C   PHE B  62       6.757  -2.945  -2.279  1.00 97.68           C  
ATOM    500  CB  PHE B  62       7.324  -4.187  -4.378  1.00 97.68           C  
ATOM    501  O   PHE B  62       6.299  -1.801  -2.273  1.00 97.68           O  
ATOM    502  CG  PHE B  62       7.003  -5.312  -5.325  1.00 97.68           C  
ATOM    503  CD1 PHE B  62       7.390  -6.615  -5.035  1.00 97.68           C  
ATOM    504  CD2 PHE B  62       6.314  -5.067  -6.505  1.00 97.68           C  
ATOM    505  CE1 PHE B  62       7.094  -7.658  -5.909  1.00 97.68           C  
ATOM    506  CE2 PHE B  62       6.015  -6.104  -7.384  1.00 97.68           C  
ATOM    507  CZ  PHE B  62       6.407  -7.399  -7.084  1.00 97.68           C  
ATOM    508  N   GLY B  63       7.625  -3.394  -1.402  1.00 96.76           N  
ATOM    509  CA  GLY B  63       8.291  -2.562  -0.413  1.00 96.76           C  
ATOM    510  C   GLY B  63       9.615  -3.135   0.056  1.00 96.76           C  
ATOM    511  O   GLY B  63      10.020  -4.214  -0.382  1.00 96.76           O  
ATOM    512  N   LEU B  64      10.393  -2.393   0.813  1.00 97.16           N  
ATOM    513  CA  LEU B  64      11.653  -2.835   1.401  1.00 97.16           C  
ATOM    514  C   LEU B  64      11.485  -3.132   2.888  1.00 97.16           C  
ATOM    515  CB  LEU B  64      12.740  -1.776   1.200  1.00 97.16           C  
ATOM    516  O   LEU B  64      11.255  -2.219   3.685  1.00 97.16           O  
ATOM    517  CG  LEU B  64      13.182  -1.523  -0.242  1.00 97.16           C  
ATOM    518  CD1 LEU B  64      14.033  -0.261  -0.322  1.00 97.16           C  
ATOM    519  CD2 LEU B  64      13.947  -2.726  -0.785  1.00 97.16           C  
ATOM    520  N   GLN B  65      11.623  -4.366   3.225  1.00 95.51           N  
ATOM    521  CA  GLN B  65      11.387  -4.819   4.592  1.00 95.51           C  
ATOM    522  C   GLN B  65      12.700  -4.977   5.354  1.00 95.51           C  
ATOM    523  CB  GLN B  65      10.616  -6.140   4.595  1.00 95.51           C  
ATOM    524  O   GLN B  65      13.716  -5.367   4.775  1.00 95.51           O  
ATOM    525  CG  GLN B  65      10.239  -6.629   5.987  1.00 95.51           C  
ATOM    526  CD  GLN B  65       9.551  -7.981   5.967  1.00 95.51           C  
ATOM    527  NE2 GLN B  65       8.433  -8.088   6.678  1.00 95.51           N  
ATOM    528  OE1 GLN B  65      10.019  -8.922   5.318  1.00 95.51           O  
ATOM    529  N   TYR B  66      12.735  -4.655   6.620  1.00 92.07           N  
ATOM    530  CA  TYR B  66      13.893  -4.883   7.478  1.00 92.07           C  
ATOM    531  C   TYR B  66      13.463  -5.359   8.860  1.00 92.07           C  
ATOM    532  CB  TYR B  66      14.730  -3.607   7.602  1.00 92.07           C  
ATOM    533  O   TYR B  66      12.309  -5.174   9.256  1.00 92.07           O  
ATOM    534  CG  TYR B  66      13.996  -2.460   8.252  1.00 92.07           C  
ATOM    535  CD1 TYR B  66      13.142  -1.645   7.511  1.00 92.07           C  
ATOM    536  CD2 TYR B  66      14.154  -2.188   9.606  1.00 92.07           C  
ATOM    537  CE1 TYR B  66      12.464  -0.586   8.105  1.00 92.07           C  
ATOM    538  CE2 TYR B  66      13.481  -1.131  10.211  1.00 92.07           C  
ATOM    539  OH  TYR B  66      11.971   0.710  10.047  1.00 92.07           O  
ATOM    540  CZ  TYR B  66      12.639  -0.337   9.454  1.00 92.07           C  
ATOM    541  N   THR B  67      14.314  -6.081   9.623  1.00 86.93           N  
ATOM    542  CA  THR B  67      13.985  -6.682  10.911  1.00 86.93           C  
ATOM    543  C   THR B  67      14.430  -5.781  12.059  1.00 86.93           C  
ATOM    544  CB  THR B  67      14.637  -8.070  11.062  1.00 86.93           C  
ATOM    545  O   THR B  67      15.527  -5.219  12.025  1.00 86.93           O  
ATOM    546  CG2 THR B  67      13.866  -9.127  10.279  1.00 86.93           C  
ATOM    547  OG1 THR B  67      15.982  -8.015  10.572  1.00 86.93           O  
ATOM    548  N   ILE B  68      13.496  -5.537  12.916  1.00 79.55           N  
ATOM    549  CA  ILE B  68      13.785  -4.814  14.150  1.00 79.55           C  
ATOM    550  C   ILE B  68      13.529  -5.721  15.352  1.00 79.55           C  
ATOM    551  CB  ILE B  68      12.940  -3.526  14.261  1.00 79.55           C  
ATOM    552  O   ILE B  68      12.377  -6.018  15.679  1.00 79.55           O  
ATOM    553  CG1 ILE B  68      13.140  -2.648  13.020  1.00 79.55           C  
ATOM    554  CG2 ILE B  68      13.291  -2.757  15.538  1.00 79.55           C  
ATOM    555  CD1 ILE B  68      12.163  -1.484  12.921  1.00 79.55           C  
ATOM    556  N   LYS B  69      14.499  -6.092  16.083  1.00 74.33           N  
ATOM    557  CA  LYS B  69      14.416  -6.989  17.233  1.00 74.33           C  
ATOM    558  C   LYS B  69      13.618  -8.245  16.894  1.00 74.33           C  
ATOM    559  CB  LYS B  69      13.784  -6.274  18.428  1.00 74.33           C  
ATOM    560  O   LYS B  69      14.083  -9.095  16.131  1.00 74.33           O  
ATOM    561  CG  LYS B  69      14.628  -5.136  18.985  1.00 74.33           C  
ATOM    562  CD  LYS B  69      13.988  -4.522  20.224  1.00 74.33           C  
ATOM    563  CE  LYS B  69      14.826  -3.376  20.776  1.00 74.33           C  
ATOM    564  NZ  LYS B  69      14.148  -2.696  21.920  1.00 74.33           N  
ATOM    565  N   ASP B  70      12.305  -8.240  17.311  1.00 74.21           N  
ATOM    566  CA  ASP B  70      11.512  -9.445  17.092  1.00 74.21           C  
ATOM    567  C   ASP B  70      10.350  -9.174  16.139  1.00 74.21           C  
ATOM    568  CB  ASP B  70      10.985  -9.990  18.422  1.00 74.21           C  
ATOM    569  O   ASP B  70       9.447 -10.002  16.000  1.00 74.21           O  
ATOM    570  CG  ASP B  70      12.091 -10.458  19.351  1.00 74.21           C  
ATOM    571  OD1 ASP B  70      13.137 -10.936  18.862  1.00 74.21           O  
ATOM    572  OD2 ASP B  70      11.913 -10.351  20.584  1.00 74.21           O  
ATOM    573  N   THR B  71      10.359  -8.019  15.448  1.00 76.68           N  
ATOM    574  CA  THR B  71       9.280  -7.677  14.528  1.00 76.68           C  
ATOM    575  C   THR B  71       9.839  -7.203  13.190  1.00 76.68           C  
ATOM    576  CB  THR B  71       8.365  -6.589  15.120  1.00 76.68           C  
ATOM    577  O   THR B  71      11.054  -7.068  13.032  1.00 76.68           O  
ATOM    578  CG2 THR B  71       7.440  -7.167  16.186  1.00 76.68           C  
ATOM    579  OG1 THR B  71       9.173  -5.563  15.710  1.00 76.68           O  
ATOM    580  N   VAL B  72       8.940  -7.087  12.227  1.00 86.83           N  
ATOM    581  CA  VAL B  72       9.341  -6.627  10.902  1.00 86.83           C  
ATOM    582  C   VAL B  72       8.761  -5.239  10.639  1.00 86.83           C  
ATOM    583  CB  VAL B  72       8.890  -7.611   9.799  1.00 86.83           C  
ATOM    584  O   VAL B  72       7.703  -4.891  11.169  1.00 86.83           O  
ATOM    585  CG1 VAL B  72       9.654  -8.929   9.906  1.00 86.83           C  
ATOM    586  CG2 VAL B  72       7.384  -7.854   9.885  1.00 86.83           C  
ATOM    587  N   ALA B  73       9.566  -4.454   9.966  1.00 89.82           N  
ATOM    588  CA  ALA B  73       9.100  -3.125   9.581  1.00 89.82           C  
ATOM    589  C   ALA B  73       9.384  -2.850   8.107  1.00 89.82           C  
ATOM    590  CB  ALA B  73       9.755  -2.057  10.454  1.00 89.82           C  
ATOM    591  O   ALA B  73      10.181  -3.552   7.481  1.00 89.82           O  
ATOM    592  N   TRP B  74       8.687  -1.909   7.517  1.00 93.40           N  
ATOM    593  CA  TRP B  74       8.858  -1.521   6.121  1.00 93.40           C  
ATOM    594  C   TRP B  74       9.464  -0.125   6.014  1.00 93.40           C  
ATOM    595  CB  TRP B  74       7.519  -1.568   5.380  1.00 93.40           C  
ATOM    596  O   TRP B  74       9.144   0.759   6.811  1.00 93.40           O  
ATOM    597  CG  TRP B  74       6.920  -2.940   5.292  1.00 93.40           C  
ATOM    598  CD1 TRP B  74       6.105  -3.544   6.208  1.00 93.40           C  
ATOM    599  CD2 TRP B  74       7.093  -3.880   4.227  1.00 93.40           C  
ATOM    600  CE2 TRP B  74       6.354  -5.035   4.566  1.00 93.40           C  
ATOM    601  CE3 TRP B  74       7.802  -3.858   3.019  1.00 93.40           C  
ATOM    602  NE1 TRP B  74       5.761  -4.804   5.778  1.00 93.40           N  
ATOM    603  CH2 TRP B  74       7.006  -6.111   2.561  1.00 93.40           C  
ATOM    604  CZ2 TRP B  74       6.303  -6.159   3.737  1.00 93.40           C  
ATOM    605  CZ3 TRP B  74       7.751  -4.977   2.196  1.00 93.40           C  
ATOM    606  N   LEU B  75      10.294   0.072   5.052  1.00 92.97           N  
ATOM    607  CA  LEU B  75      10.943   1.360   4.833  1.00 92.97           C  
ATOM    608  C   LEU B  75       9.919   2.430   4.472  1.00 92.97           C  
ATOM    609  CB  LEU B  75      11.995   1.248   3.726  1.00 92.97           C  
ATOM    610  O   LEU B  75       9.101   2.234   3.570  1.00 92.97           O  
ATOM    611  CG  LEU B  75      12.945   2.437   3.572  1.00 92.97           C  
ATOM    612  CD1 LEU B  75      13.958   2.457   4.711  1.00 92.97           C  
ATOM    613  CD2 LEU B  75      13.652   2.384   2.222  1.00 92.97           C  
ATOM    614  N   LYS B  76       9.982   3.527   5.220  1.00 89.25           N  
ATOM    615  CA  LYS B  76       9.115   4.659   4.908  1.00 89.25           C  
ATOM    616  C   LYS B  76       9.697   5.503   3.777  1.00 89.25           C  
ATOM    617  CB  LYS B  76       8.896   5.526   6.149  1.00 89.25           C  
ATOM    618  O   LYS B  76      10.902   5.764   3.747  1.00 89.25           O  
ATOM    619  CG  LYS B  76       8.118   4.833   7.258  1.00 89.25           C  
ATOM    620  CD  LYS B  76       7.889   5.762   8.444  1.00 89.25           C  
ATOM    621  CE  LYS B  76       7.210   5.038   9.599  1.00 89.25           C  
ATOM    622  NZ  LYS B  76       7.038   5.928  10.786  1.00 89.25           N  
ATOM    623  N   MET B  77       8.941   6.009   2.900  1.00 87.46           N  
ATOM    624  CA  MET B  77       9.378   6.684   1.682  1.00 87.46           C  
ATOM    625  C   MET B  77       9.819   8.113   1.979  1.00 87.46           C  
ATOM    626  CB  MET B  77       8.260   6.688   0.638  1.00 87.46           C  
ATOM    627  O   MET B  77      10.694   8.652   1.299  1.00 87.46           O  
ATOM    628  CG  MET B  77       7.795   5.299   0.233  1.00 87.46           C  
ATOM    629  SD  MET B  77       9.134   4.303  -0.530  1.00 87.46           S  
ATOM    630  CE  MET B  77       8.459   2.634  -0.307  1.00 87.46           C  
ATOM    631  N   ASP B  78       9.323   8.746   3.025  1.00 84.39           N  
ATOM    632  CA  ASP B  78       9.558  10.160   3.303  1.00 84.39           C  
ATOM    633  C   ASP B  78      10.663  10.339   4.342  1.00 84.39           C  
ATOM    634  CB  ASP B  78       8.271  10.834   3.783  1.00 84.39           C  
ATOM    635  O   ASP B  78      11.163  11.449   4.538  1.00 84.39           O  
ATOM    636  CG  ASP B  78       7.577  10.064   4.893  1.00 84.39           C  
ATOM    637  OD1 ASP B  78       7.531   8.816   4.834  1.00 84.39           O  
ATOM    638  OD2 ASP B  78       7.068  10.711   5.834  1.00 84.39           O  
ATOM    639  N   LYS B  79      11.186   9.216   4.960  1.00 86.43           N  
ATOM    640  CA  LYS B  79      12.209   9.263   6.000  1.00 86.43           C  
ATOM    641  C   LYS B  79      13.572   8.853   5.449  1.00 86.43           C  
ATOM    642  CB  LYS B  79      11.825   8.361   7.174  1.00 86.43           C  
ATOM    643  O   LYS B  79      13.660   7.983   4.580  1.00 86.43           O  
ATOM    644  CG  LYS B  79      12.654   8.591   8.429  1.00 86.43           C  
ATOM    645  CD  LYS B  79      12.143   7.757   9.597  1.00 86.43           C  
ATOM    646  CE  LYS B  79      13.003   7.946  10.839  1.00 86.43           C  
ATOM    647  NZ  LYS B  79      12.482   7.162  11.998  1.00 86.43           N  
ATOM    648  N   LYS B  80      14.588   9.525   5.992  1.00 88.23           N  
ATOM    649  CA  LYS B  80      15.938   9.152   5.578  1.00 88.23           C  
ATOM    650  C   LYS B  80      16.235   7.695   5.921  1.00 88.23           C  
ATOM    651  CB  LYS B  80      16.973  10.067   6.236  1.00 88.23           C  
ATOM    652  O   LYS B  80      15.837   7.207   6.981  1.00 88.23           O  
ATOM    653  CG  LYS B  80      16.955  11.496   5.715  1.00 88.23           C  
ATOM    654  CD  LYS B  80      18.054  12.337   6.351  1.00 88.23           C  
ATOM    655  CE  LYS B  80      18.001  13.782   5.874  1.00 88.23           C  
ATOM    656  NZ  LYS B  80      19.065  14.615   6.510  1.00 88.23           N  
ATOM    657  N   VAL B  81      16.929   7.020   5.139  1.00 90.52           N  
ATOM    658  CA  VAL B  81      17.175   5.588   5.264  1.00 90.52           C  
ATOM    659  C   VAL B  81      17.915   5.302   6.569  1.00 90.52           C  
ATOM    660  CB  VAL B  81      17.982   5.043   4.064  1.00 90.52           C  
ATOM    661  O   VAL B  81      17.570   4.366   7.294  1.00 90.52           O  
ATOM    662  CG1 VAL B  81      18.321   3.568   4.266  1.00 90.52           C  
ATOM    663  CG2 VAL B  81      17.204   5.243   2.765  1.00 90.52           C  
ATOM    664  N   LEU B  82      18.819   6.208   6.962  1.00 87.96           N  
ATOM    665  CA  LEU B  82      19.668   6.006   8.131  1.00 87.96           C  
ATOM    666  C   LEU B  82      18.934   6.395   9.410  1.00 87.96           C  
ATOM    667  CB  LEU B  82      20.959   6.819   8.003  1.00 87.96           C  
ATOM    668  O   LEU B  82      19.354   6.026  10.509  1.00 87.96           O  
ATOM    669  CG  LEU B  82      21.967   6.330   6.962  1.00 87.96           C  
ATOM    670  CD1 LEU B  82      23.112   7.328   6.824  1.00 87.96           C  
ATOM    671  CD2 LEU B  82      22.497   4.950   7.336  1.00 87.96           C  
ATOM    672  N   ASP B  83      17.847   7.080   9.238  1.00 85.10           N  
ATOM    673  CA  ASP B  83      17.074   7.515  10.397  1.00 85.10           C  
ATOM    674  C   ASP B  83      16.159   6.399  10.898  1.00 85.10           C  
ATOM    675  CB  ASP B  83      16.249   8.758  10.056  1.00 85.10           C  
ATOM    676  O   ASP B  83      15.547   6.521  11.961  1.00 85.10           O  
ATOM    677  CG  ASP B  83      17.096  10.011   9.918  1.00 85.10           C  
ATOM    678  OD1 ASP B  83      18.288   9.986  10.291  1.00 85.10           O  
ATOM    679  OD2 ASP B  83      16.564  11.034   9.433  1.00 85.10           O  
ATOM    680  N   HIS B  84      16.129   5.259  10.125  1.00 80.82           N  
ATOM    681  CA  HIS B  84      15.334   4.115  10.556  1.00 80.82           C  
ATOM    682  C   HIS B  84      16.078   3.288  11.600  1.00 80.82           C  
ATOM    683  CB  HIS B  84      14.964   3.238   9.358  1.00 80.82           C  
ATOM    684  O   HIS B  84      17.302   3.379  11.712  1.00 80.82           O  
ATOM    685  CG  HIS B  84      14.007   3.889   8.411  1.00 80.82           C  
ATOM    686  CD2 HIS B  84      12.687   3.680   8.197  1.00 80.82           C  
ATOM    687  ND1 HIS B  84      14.386   4.888   7.541  1.00 80.82           N  
ATOM    688  CE1 HIS B  84      13.336   5.267   6.831  1.00 80.82           C  
ATOM    689  NE2 HIS B  84      12.293   4.549   7.210  1.00 80.82           N  
ATOM    690  N   ASP B  85      15.412   2.633  12.485  1.00 78.94           N  
ATOM    691  CA  ASP B  85      16.023   1.785  13.503  1.00 78.94           C  
ATOM    692  C   ASP B  85      16.655   0.544  12.877  1.00 78.94           C  
ATOM    693  CB  ASP B  85      14.987   1.375  14.552  1.00 78.94           C  
ATOM    694  O   ASP B  85      16.206  -0.578  13.121  1.00 78.94           O  
ATOM    695  CG  ASP B  85      14.646   2.496  15.518  1.00 78.94           C  
ATOM    696  OD1 ASP B  85      15.468   3.422  15.693  1.00 78.94           O  
ATOM    697  OD2 ASP B  85      13.548   2.452  16.113  1.00 78.94           O  
ATOM    698  N   VAL B  86      17.572   0.783  11.893  1.00 77.97           N  
ATOM    699  CA  VAL B  86      18.238  -0.313  11.197  1.00 77.97           C  
ATOM    700  C   VAL B  86      19.652  -0.490  11.743  1.00 77.97           C  
ATOM    701  CB  VAL B  86      18.282  -0.072   9.671  1.00 77.97           C  
ATOM    702  O   VAL B  86      20.248   0.457  12.262  1.00 77.97           O  
ATOM    703  CG1 VAL B  86      18.813  -1.306   8.945  1.00 77.97           C  
ATOM    704  CG2 VAL B  86      16.896   0.303   9.150  1.00 77.97           C  
ATOM    705  N   SER B  87      20.180  -1.669  11.747  1.00 74.80           N  
ATOM    706  CA  SER B  87      21.562  -1.899  12.156  1.00 74.80           C  
ATOM    707  C   SER B  87      22.534  -1.100  11.295  1.00 74.80           C  
ATOM    708  CB  SER B  87      21.904  -3.387  12.078  1.00 74.80           C  
ATOM    709  O   SER B  87      22.461  -1.141  10.065  1.00 74.80           O  
ATOM    710  OG  SER B  87      23.299  -3.591  12.227  1.00 74.80           O  
ATOM    711  N   LYS B  88      23.306  -0.216  11.911  1.00 72.47           N  
ATOM    712  CA  LYS B  88      24.194   0.702  11.203  1.00 72.47           C  
ATOM    713  C   LYS B  88      25.463  -0.008  10.741  1.00 72.47           C  
ATOM    714  CB  LYS B  88      24.554   1.893  12.092  1.00 72.47           C  
ATOM    715  O   LYS B  88      26.405   0.635  10.272  1.00 72.47           O  
ATOM    716  CG  LYS B  88      23.363   2.755  12.484  1.00 72.47           C  
ATOM    717  CD  LYS B  88      23.796   3.972  13.291  1.00 72.47           C  
ATOM    718  CE  LYS B  88      22.603   4.826  13.700  1.00 72.47           C  
ATOM    719  NZ  LYS B  88      23.017   5.996  14.531  1.00 72.47           N  
ATOM    720  N   GLU B  89      25.358  -1.336  10.818  1.00 79.32           N  
ATOM    721  CA  GLU B  89      26.493  -2.104  10.315  1.00 79.32           C  
ATOM    722  C   GLU B  89      26.436  -2.242   8.796  1.00 79.32           C  
ATOM    723  CB  GLU B  89      26.537  -3.487  10.968  1.00 79.32           C  
ATOM    724  O   GLU B  89      25.434  -2.704   8.247  1.00 79.32           O  
ATOM    725  CG  GLU B  89      26.976  -3.466  12.425  1.00 79.32           C  
ATOM    726  CD  GLU B  89      27.072  -4.851  13.043  1.00 79.32           C  
ATOM    727  OE1 GLU B  89      27.469  -4.962  14.225  1.00 79.32           O  
ATOM    728  OE2 GLU B  89      26.748  -5.834  12.340  1.00 79.32           O  
ATOM    729  N   GLU B  90      27.429  -1.736   8.119  1.00 80.96           N  
ATOM    730  CA  GLU B  90      27.496  -1.807   6.663  1.00 80.96           C  
ATOM    731  C   GLU B  90      27.919  -3.198   6.197  1.00 80.96           C  
ATOM    732  CB  GLU B  90      28.462  -0.753   6.116  1.00 80.96           C  
ATOM    733  O   GLU B  90      28.831  -3.798   6.768  1.00 80.96           O  
ATOM    734  CG  GLU B  90      27.941   0.673   6.223  1.00 80.96           C  
ATOM    735  CD  GLU B  90      28.828   1.690   5.524  1.00 80.96           C  
ATOM    736  OE1 GLU B  90      28.538   2.905   5.605  1.00 80.96           O  
ATOM    737  OE2 GLU B  90      29.820   1.268   4.889  1.00 80.96           O  
ATOM    738  N   PRO B  91      27.261  -3.833   5.262  1.00 87.61           N  
ATOM    739  CA  PRO B  91      26.186  -3.152   4.536  1.00 87.61           C  
ATOM    740  C   PRO B  91      24.836  -3.266   5.240  1.00 87.61           C  
ATOM    741  CB  PRO B  91      26.161  -3.873   3.186  1.00 87.61           C  
ATOM    742  O   PRO B  91      24.560  -4.273   5.897  1.00 87.61           O  
ATOM    743  CG  PRO B  91      26.728  -5.228   3.465  1.00 87.61           C  
ATOM    744  CD  PRO B  91      27.655  -5.123   4.642  1.00 87.61           C  
ATOM    745  N   VAL B  92      24.042  -2.237   5.098  1.00 90.24           N  
ATOM    746  CA  VAL B  92      22.680  -2.278   5.621  1.00 90.24           C  
ATOM    747  C   VAL B  92      21.804  -3.138   4.713  1.00 90.24           C  
ATOM    748  CB  VAL B  92      22.080  -0.861   5.754  1.00 90.24           C  
ATOM    749  O   VAL B  92      21.707  -2.883   3.510  1.00 90.24           O  
ATOM    750  CG1 VAL B  92      20.670  -0.924   6.339  1.00 90.24           C  
ATOM    751  CG2 VAL B  92      22.981   0.021   6.617  1.00 90.24           C  
ATOM    752  N   THR B  93      21.099  -4.062   5.222  1.00 93.28           N  
ATOM    753  CA  THR B  93      20.413  -5.057   4.406  1.00 93.28           C  
ATOM    754  C   THR B  93      18.903  -4.843   4.447  1.00 93.28           C  
ATOM    755  CB  THR B  93      20.745  -6.487   4.873  1.00 93.28           C  
ATOM    756  O   THR B  93      18.321  -4.695   5.524  1.00 93.28           O  
ATOM    757  CG2 THR B  93      20.129  -7.526   3.942  1.00 93.28           C  
ATOM    758  OG1 THR B  93      22.167  -6.660   4.889  1.00 93.28           O  
ATOM    759  N   PHE B  94      18.300  -4.822   3.285  1.00 95.54           N  
ATOM    760  CA  PHE B  94      16.851  -4.752   3.140  1.00 95.54           C  
ATOM    761  C   PHE B  94      16.340  -5.881   2.253  1.00 95.54           C  
ATOM    762  CB  PHE B  94      16.433  -3.398   2.559  1.00 95.54           C  
ATOM    763  O   PHE B  94      17.042  -6.329   1.344  1.00 95.54           O  
ATOM    764  CG  PHE B  94      16.758  -2.228   3.449  1.00 95.54           C  
ATOM    765  CD1 PHE B  94      15.946  -1.915   4.533  1.00 95.54           C  
ATOM    766  CD2 PHE B  94      17.875  -1.442   3.202  1.00 95.54           C  
ATOM    767  CE1 PHE B  94      16.245  -0.834   5.358  1.00 95.54           C  
ATOM    768  CE2 PHE B  94      18.180  -0.360   4.022  1.00 95.54           C  
ATOM    769  CZ  PHE B  94      17.363  -0.057   5.099  1.00 95.54           C  
ATOM    770  N   HIS B  95      15.126  -6.359   2.523  1.00 96.84           N  
ATOM    771  CA  HIS B  95      14.494  -7.380   1.696  1.00 96.84           C  
ATOM    772  C   HIS B  95      13.414  -6.777   0.804  1.00 96.84           C  
ATOM    773  CB  HIS B  95      13.896  -8.484   2.571  1.00 96.84           C  
ATOM    774  O   HIS B  95      12.460  -6.173   1.299  1.00 96.84           O  
ATOM    775  CG  HIS B  95      14.917  -9.255   3.345  1.00 96.84           C  
ATOM    776  CD2 HIS B  95      15.408  -9.076   4.593  1.00 96.84           C  
ATOM    777  ND1 HIS B  95      15.559 -10.362   2.832  1.00 96.84           N  
ATOM    778  CE1 HIS B  95      16.403 -10.831   3.736  1.00 96.84           C  
ATOM    779  NE2 HIS B  95      16.331 -10.069   4.814  1.00 96.84           N  
ATOM    780  N   PHE B  96      13.593  -6.934  -0.528  1.00 97.52           N  
ATOM    781  CA  PHE B  96      12.573  -6.481  -1.466  1.00 97.52           C  
ATOM    782  C   PHE B  96      11.479  -7.530  -1.624  1.00 97.52           C  
ATOM    783  CB  PHE B  96      13.197  -6.163  -2.829  1.00 97.52           C  
ATOM    784  O   PHE B  96      11.695  -8.570  -2.250  1.00 97.52           O  
ATOM    785  CG  PHE B  96      12.231  -5.559  -3.813  1.00 97.52           C  
ATOM    786  CD1 PHE B  96      11.575  -6.357  -4.742  1.00 97.52           C  
ATOM    787  CD2 PHE B  96      11.979  -4.194  -3.807  1.00 97.52           C  
ATOM    788  CE1 PHE B  96      10.680  -5.801  -5.654  1.00 97.52           C  
ATOM    789  CE2 PHE B  96      11.086  -3.631  -4.715  1.00 97.52           C  
ATOM    790  CZ  PHE B  96      10.439  -4.436  -5.638  1.00 97.52           C  
ATOM    791  N   LEU B  97      10.258  -7.251  -1.146  1.00 97.55           N  
ATOM    792  CA  LEU B  97       9.190  -8.244  -1.101  1.00 97.55           C  
ATOM    793  C   LEU B  97       7.848  -7.616  -1.463  1.00 97.55           C  
ATOM    794  CB  LEU B  97       9.109  -8.882   0.288  1.00 97.55           C  
ATOM    795  O   LEU B  97       7.710  -6.391  -1.459  1.00 97.55           O  
ATOM    796  CG  LEU B  97      10.362  -9.615   0.771  1.00 97.55           C  
ATOM    797  CD1 LEU B  97      10.238  -9.956   2.253  1.00 97.55           C  
ATOM    798  CD2 LEU B  97      10.595 -10.876  -0.054  1.00 97.55           C  
ATOM    799  N   ALA B  98       6.905  -8.561  -1.813  1.00 97.54           N  
ATOM    800  CA  ALA B  98       5.530  -8.103  -1.997  1.00 97.54           C  
ATOM    801  C   ALA B  98       4.879  -7.769  -0.658  1.00 97.54           C  
ATOM    802  CB  ALA B  98       4.711  -9.161  -2.734  1.00 97.54           C  
ATOM    803  O   ALA B  98       4.727  -8.641   0.200  1.00 97.54           O  
ATOM    804  N   LYS B  99       4.509  -6.533  -0.565  1.00 96.09           N  
ATOM    805  CA  LYS B  99       3.889  -6.040   0.662  1.00 96.09           C  
ATOM    806  C   LYS B  99       2.370  -6.172   0.601  1.00 96.09           C  
ATOM    807  CB  LYS B  99       4.279  -4.582   0.912  1.00 96.09           C  
ATOM    808  O   LYS B  99       1.739  -6.593   1.573  1.00 96.09           O  
ATOM    809  CG  LYS B  99       3.707  -4.001   2.197  1.00 96.09           C  
ATOM    810  CD  LYS B  99       4.155  -2.560   2.405  1.00 96.09           C  
ATOM    811  CE  LYS B  99       3.560  -1.967   3.676  1.00 96.09           C  
ATOM    812  NZ  LYS B  99       4.009  -0.559   3.893  1.00 96.09           N  
ATOM    813  N   PHE B 100       1.793  -5.812  -0.526  1.00 97.58           N  
ATOM    814  CA  PHE B 100       0.354  -5.858  -0.754  1.00 97.58           C  
ATOM    815  C   PHE B 100       0.009  -6.880  -1.831  1.00 97.58           C  
ATOM    816  CB  PHE B 100      -0.173  -4.476  -1.155  1.00 97.58           C  
ATOM    817  O   PHE B 100       0.685  -6.959  -2.859  1.00 97.58           O  
ATOM    818  CG  PHE B 100       0.187  -3.385  -0.184  1.00 97.58           C  
ATOM    819  CD1 PHE B 100      -0.405  -3.329   1.072  1.00 97.58           C  
ATOM    820  CD2 PHE B 100       1.118  -2.413  -0.527  1.00 97.58           C  
ATOM    821  CE1 PHE B 100      -0.074  -2.320   1.973  1.00 97.58           C  
ATOM    822  CE2 PHE B 100       1.454  -1.401   0.369  1.00 97.58           C  
ATOM    823  CZ  PHE B 100       0.856  -1.356   1.618  1.00 97.58           C  
ATOM    824  N   TYR B 101      -1.017  -7.641  -1.585  1.00 97.60           N  
ATOM    825  CA  TYR B 101      -1.411  -8.705  -2.501  1.00 97.60           C  
ATOM    826  C   TYR B 101      -2.632  -8.297  -3.317  1.00 97.60           C  
ATOM    827  CB  TYR B 101      -1.706  -9.996  -1.730  1.00 97.60           C  
ATOM    828  O   TYR B 101      -3.481  -7.540  -2.841  1.00 97.60           O  
ATOM    829  CG  TYR B 101      -0.467 -10.729  -1.279  1.00 97.60           C  
ATOM    830  CD1 TYR B 101      -0.129 -11.967  -1.822  1.00 97.60           C  
ATOM    831  CD2 TYR B 101       0.369 -10.187  -0.308  1.00 97.60           C  
ATOM    832  CE1 TYR B 101       1.011 -12.648  -1.407  1.00 97.60           C  
ATOM    833  CE2 TYR B 101       1.511 -10.859   0.114  1.00 97.60           C  
ATOM    834  OH  TYR B 101       2.953 -12.756  -0.026  1.00 97.60           O  
ATOM    835  CZ  TYR B 101       1.824 -12.087  -0.441  1.00 97.60           C  
ATOM    836  N   PRO B 102      -2.715  -8.775  -4.587  1.00 95.88           N  
ATOM    837  CA  PRO B 102      -3.892  -8.498  -5.413  1.00 95.88           C  
ATOM    838  C   PRO B 102      -5.113  -9.315  -4.994  1.00 95.88           C  
ATOM    839  CB  PRO B 102      -3.434  -8.886  -6.821  1.00 95.88           C  
ATOM    840  O   PRO B 102      -4.970 -10.371  -4.372  1.00 95.88           O  
ATOM    841  CG  PRO B 102      -2.418  -9.961  -6.610  1.00 95.88           C  
ATOM    842  CD  PRO B 102      -1.698  -9.691  -5.320  1.00 95.88           C  
ATOM    843  N   GLU B 103      -6.339  -8.793  -5.314  1.00 91.87           N  
ATOM    844  CA  GLU B 103      -7.551  -9.582  -5.115  1.00 91.87           C  
ATOM    845  C   GLU B 103      -7.644 -10.716  -6.132  1.00 91.87           C  
ATOM    846  CB  GLU B 103      -8.794  -8.692  -5.205  1.00 91.87           C  
ATOM    847  O   GLU B 103      -7.995 -11.844  -5.782  1.00 91.87           O  
ATOM    848  CG  GLU B 103      -8.958  -7.744  -4.025  1.00 91.87           C  
ATOM    849  CD  GLU B 103     -10.262  -6.964  -4.059  1.00 91.87           C  
ATOM    850  OE1 GLU B 103     -10.450  -6.059  -3.215  1.00 91.87           O  
ATOM    851  OE2 GLU B 103     -11.104  -7.262  -4.936  1.00 91.87           O  
ATOM    852  N   ASN B 104      -7.359 -10.347  -7.332  1.00 91.60           N  
ATOM    853  CA  ASN B 104      -7.279 -11.297  -8.436  1.00 91.60           C  
ATOM    854  C   ASN B 104      -5.933 -11.214  -9.151  1.00 91.60           C  
ATOM    855  CB  ASN B 104      -8.422 -11.067  -9.427  1.00 91.60           C  
ATOM    856  O   ASN B 104      -5.673 -10.258  -9.884  1.00 91.60           O  
ATOM    857  CG  ASN B 104      -8.558 -12.192 -10.434  1.00 91.60           C  
ATOM    858  ND2 ASN B 104      -9.794 -12.572 -10.735  1.00 91.60           N  
ATOM    859  OD1 ASN B 104      -7.560 -12.716 -10.937  1.00 91.60           O  
ATOM    860  N   ALA B 105      -5.119 -12.245  -8.999  1.00 93.89           N  
ATOM    861  CA  ALA B 105      -3.745 -12.243  -9.495  1.00 93.89           C  
ATOM    862  C   ALA B 105      -3.711 -12.103 -11.014  1.00 93.89           C  
ATOM    863  CB  ALA B 105      -3.021 -13.516  -9.063  1.00 93.89           C  
ATOM    864  O   ALA B 105      -2.951 -11.295 -11.552  1.00 93.89           O  
ATOM    865  N   GLU B 106      -4.529 -12.757 -11.788  1.00 89.91           N  
ATOM    866  CA  GLU B 106      -4.534 -12.788 -13.248  1.00 89.91           C  
ATOM    867  C   GLU B 106      -4.898 -11.424 -13.827  1.00 89.91           C  
ATOM    868  CB  GLU B 106      -5.506 -13.854 -13.761  1.00 89.91           C  
ATOM    869  O   GLU B 106      -4.306 -10.985 -14.815  1.00 89.91           O  
ATOM    870  CG  GLU B 106      -5.456 -14.058 -15.268  1.00 89.91           C  
ATOM    871  CD  GLU B 106      -6.361 -15.179 -15.752  1.00 89.91           C  
ATOM    872  OE1 GLU B 106      -6.146 -15.691 -16.874  1.00 89.91           O  
ATOM    873  OE2 GLU B 106      -7.293 -15.548 -15.003  1.00 89.91           O  
ATOM    874  N   GLU B 107      -5.751 -10.696 -13.163  1.00 87.63           N  
ATOM    875  CA  GLU B 107      -6.245  -9.424 -13.682  1.00 87.63           C  
ATOM    876  C   GLU B 107      -5.362  -8.264 -13.229  1.00 87.63           C  
ATOM    877  CB  GLU B 107      -7.691  -9.188 -13.239  1.00 87.63           C  
ATOM    878  O   GLU B 107      -5.151  -7.309 -13.979  1.00 87.63           O  
ATOM    879  CG  GLU B 107      -8.694 -10.132 -13.886  1.00 87.63           C  
ATOM    880  CD  GLU B 107     -10.126  -9.885 -13.438  1.00 87.63           C  
ATOM    881  OE1 GLU B 107     -11.033 -10.635 -13.865  1.00 87.63           O  
ATOM    882  OE2 GLU B 107     -10.342  -8.934 -12.655  1.00 87.63           O  
ATOM    883  N   GLU B 108      -4.712  -8.380 -12.074  1.00 92.50           N  
ATOM    884  CA  GLU B 108      -4.046  -7.228 -11.474  1.00 92.50           C  
ATOM    885  C   GLU B 108      -2.541  -7.267 -11.725  1.00 92.50           C  
ATOM    886  CB  GLU B 108      -4.326  -7.169  -9.970  1.00 92.50           C  
ATOM    887  O   GLU B 108      -1.905  -6.222 -11.878  1.00 92.50           O  
ATOM    888  CG  GLU B 108      -5.773  -6.843  -9.627  1.00 92.50           C  
ATOM    889  CD  GLU B 108      -6.016  -6.694  -8.133  1.00 92.50           C  
ATOM    890  OE1 GLU B 108      -6.938  -7.352  -7.600  1.00 92.50           O  
ATOM    891  OE2 GLU B 108      -5.279  -5.912  -7.492  1.00 92.50           O  
ATOM    892  N   LEU B 109      -1.998  -8.413 -11.811  1.00 95.55           N  
ATOM    893  CA  LEU B 109      -0.565  -8.514 -12.063  1.00 95.55           C  
ATOM    894  C   LEU B 109      -0.277  -8.548 -13.560  1.00 95.55           C  
ATOM    895  CB  LEU B 109       0.011  -9.763 -11.392  1.00 95.55           C  
ATOM    896  O   LEU B 109      -0.357  -9.607 -14.188  1.00 95.55           O  
ATOM    897  CG  LEU B 109      -0.258  -9.913  -9.894  1.00 95.55           C  
ATOM    898  CD1 LEU B 109       0.319 -11.228  -9.380  1.00 95.55           C  
ATOM    899  CD2 LEU B 109       0.324  -8.732  -9.125  1.00 95.55           C  
ATOM    900  N   VAL B 110       0.236  -7.472 -14.126  1.00 93.44           N  
ATOM    901  CA  VAL B 110       0.299  -7.303 -15.574  1.00 93.44           C  
ATOM    902  C   VAL B 110       1.694  -7.668 -16.077  1.00 93.44           C  
ATOM    903  CB  VAL B 110      -0.058  -5.859 -15.993  1.00 93.44           C  
ATOM    904  O   VAL B 110       1.838  -8.498 -16.978  1.00 93.44           O  
ATOM    905  CG1 VAL B 110       0.044  -5.696 -17.509  1.00 93.44           C  
ATOM    906  CG2 VAL B 110      -1.458  -5.493 -15.506  1.00 93.44           C  
ATOM    907  N   GLN B 111       2.765  -7.202 -15.338  1.00 91.84           N  
ATOM    908  CA  GLN B 111       4.134  -7.420 -15.794  1.00 91.84           C  
ATOM    909  C   GLN B 111       4.609  -8.829 -15.452  1.00 91.84           C  
ATOM    910  CB  GLN B 111       5.077  -6.384 -15.180  1.00 91.84           C  
ATOM    911  O   GLN B 111       4.263  -9.368 -14.398  1.00 91.84           O  
ATOM    912  CG  GLN B 111       4.880  -4.976 -15.723  1.00 91.84           C  
ATOM    913  CD  GLN B 111       5.911  -3.995 -15.198  1.00 91.84           C  
ATOM    914  NE2 GLN B 111       6.372  -3.098 -16.064  1.00 91.84           N  
ATOM    915  OE1 GLN B 111       6.291  -4.042 -14.024  1.00 91.84           O  
ATOM    916  N   GLU B 112       5.445  -9.393 -16.294  1.00 89.36           N  
ATOM    917  CA  GLU B 112       5.974 -10.738 -16.088  1.00 89.36           C  
ATOM    918  C   GLU B 112       6.885 -10.792 -14.865  1.00 89.36           C  
ATOM    919  CB  GLU B 112       6.732 -11.214 -17.330  1.00 89.36           C  
ATOM    920  O   GLU B 112       6.850 -11.759 -14.101  1.00 89.36           O  
ATOM    921  CG  GLU B 112       7.084 -12.694 -17.306  1.00 89.36           C  
ATOM    922  CD  GLU B 112       7.794 -13.163 -18.566  1.00 89.36           C  
ATOM    923  OE1 GLU B 112       8.322 -14.298 -18.579  1.00 89.36           O  
ATOM    924  OE2 GLU B 112       7.824 -12.388 -19.548  1.00 89.36           O  
ATOM    925  N   ILE B 113       7.690  -9.743 -14.768  1.00 92.23           N  
ATOM    926  CA  ILE B 113       8.622  -9.715 -13.646  1.00 92.23           C  
ATOM    927  C   ILE B 113       7.845  -9.680 -12.332  1.00 92.23           C  
ATOM    928  CB  ILE B 113       9.579  -8.506 -13.736  1.00 92.23           C  
ATOM    929  O   ILE B 113       8.255 -10.295 -11.344  1.00 92.23           O  
ATOM    930  CG1 ILE B 113      10.640  -8.581 -12.632  1.00 92.23           C  
ATOM    931  CG2 ILE B 113       8.798  -7.191 -13.655  1.00 92.23           C  
ATOM    932  CD1 ILE B 113      11.687  -9.665 -12.853  1.00 92.23           C  
ATOM    933  N   THR B 114       6.715  -8.881 -12.283  1.00 95.24           N  
ATOM    934  CA  THR B 114       5.874  -8.805 -11.094  1.00 95.24           C  
ATOM    935  C   THR B 114       5.301 -10.177 -10.748  1.00 95.24           C  
ATOM    936  CB  THR B 114       4.724  -7.799 -11.286  1.00 95.24           C  
ATOM    937  O   THR B 114       5.354 -10.604  -9.593  1.00 95.24           O  
ATOM    938  CG2 THR B 114       3.920  -7.632 -10.001  1.00 95.24           C  
ATOM    939  OG1 THR B 114       5.267  -6.529 -11.666  1.00 95.24           O  
ATOM    940  N   GLN B 115       4.784 -10.851 -11.761  1.00 97.08           N  
ATOM    941  CA  GLN B 115       4.236 -12.192 -11.591  1.00 97.08           C  
ATOM    942  C   GLN B 115       5.294 -13.155 -11.059  1.00 97.08           C  
ATOM    943  CB  GLN B 115       3.668 -12.713 -12.912  1.00 97.08           C  
ATOM    944  O   GLN B 115       5.027 -13.932 -10.139  1.00 97.08           O  
ATOM    945  CG  GLN B 115       2.486 -11.909 -13.433  1.00 97.08           C  
ATOM    946  CD  GLN B 115       2.065 -12.322 -14.831  1.00 97.08           C  
ATOM    947  NE2 GLN B 115       1.337 -11.446 -15.515  1.00 97.08           N  
ATOM    948  OE1 GLN B 115       2.392 -13.420 -15.293  1.00 97.08           O  
ATOM    949  N   HIS B 116       6.483 -13.066 -11.565  1.00 96.41           N  
ATOM    950  CA  HIS B 116       7.584 -13.947 -11.190  1.00 96.41           C  
ATOM    951  C   HIS B 116       7.969 -13.756  -9.727  1.00 96.41           C  
ATOM    952  CB  HIS B 116       8.796 -13.701 -12.090  1.00 96.41           C  
ATOM    953  O   HIS B 116       8.134 -14.731  -8.992  1.00 96.41           O  
ATOM    954  CG  HIS B 116       9.971 -14.569 -11.764  1.00 96.41           C  
ATOM    955  CD2 HIS B 116      11.223 -14.253 -11.358  1.00 96.41           C  
ATOM    956  ND1 HIS B 116       9.926 -15.943 -11.846  1.00 96.41           N  
ATOM    957  CE1 HIS B 116      11.103 -16.438 -11.502  1.00 96.41           C  
ATOM    958  NE2 HIS B 116      11.908 -15.433 -11.202  1.00 96.41           N  
ATOM    959  N   LEU B 117       8.070 -12.471  -9.346  1.00 96.88           N  
ATOM    960  CA  LEU B 117       8.459 -12.164  -7.974  1.00 96.88           C  
ATOM    961  C   LEU B 117       7.388 -12.621  -6.990  1.00 96.88           C  
ATOM    962  CB  LEU B 117       8.711 -10.663  -7.812  1.00 96.88           C  
ATOM    963  O   LEU B 117       7.706 -13.139  -5.917  1.00 96.88           O  
ATOM    964  CG  LEU B 117       9.956 -10.105  -8.503  1.00 96.88           C  
ATOM    965  CD1 LEU B 117       9.991  -8.585  -8.387  1.00 96.88           C  
ATOM    966  CD2 LEU B 117      11.219 -10.721  -7.909  1.00 96.88           C  
ATOM    967  N   PHE B 118       6.065 -12.458  -7.344  1.00 98.29           N  
ATOM    968  CA  PHE B 118       4.974 -12.956  -6.515  1.00 98.29           C  
ATOM    969  C   PHE B 118       5.021 -14.476  -6.415  1.00 98.29           C  
ATOM    970  CB  PHE B 118       3.622 -12.508  -7.077  1.00 98.29           C  
ATOM    971  O   PHE B 118       4.878 -15.037  -5.326  1.00 98.29           O  
ATOM    972  CG  PHE B 118       3.080 -11.260  -6.435  1.00 98.29           C  
ATOM    973  CD1 PHE B 118       2.306 -11.334  -5.283  1.00 98.29           C  
ATOM    974  CD2 PHE B 118       3.346 -10.012  -6.982  1.00 98.29           C  
ATOM    975  CE1 PHE B 118       1.804 -10.180  -4.686  1.00 98.29           C  
ATOM    976  CE2 PHE B 118       2.847  -8.854  -6.391  1.00 98.29           C  
ATOM    977  CZ  PHE B 118       2.076  -8.941  -5.244  1.00 98.29           C  
ATOM    978  N   PHE B 119       5.267 -15.099  -7.541  1.00 98.02           N  
ATOM    979  CA  PHE B 119       5.323 -16.555  -7.600  1.00 98.02           C  
ATOM    980  C   PHE B 119       6.384 -17.095  -6.648  1.00 98.02           C  
ATOM    981  CB  PHE B 119       5.612 -17.026  -9.029  1.00 98.02           C  
ATOM    982  O   PHE B 119       6.105 -17.983  -5.839  1.00 98.02           O  
ATOM    983  CG  PHE B 119       6.088 -18.451  -9.114  1.00 98.02           C  
ATOM    984  CD1 PHE B 119       7.420 -18.739  -9.382  1.00 98.02           C  
ATOM    985  CD2 PHE B 119       5.201 -19.504  -8.925  1.00 98.02           C  
ATOM    986  CE1 PHE B 119       7.863 -20.057  -9.462  1.00 98.02           C  
ATOM    987  CE2 PHE B 119       5.636 -20.823  -9.003  1.00 98.02           C  
ATOM    988  CZ  PHE B 119       6.967 -21.098  -9.272  1.00 98.02           C  
ATOM    989  N   LEU B 120       7.586 -16.534  -6.676  1.00 96.99           N  
ATOM    990  CA  LEU B 120       8.694 -17.010  -5.855  1.00 96.99           C  
ATOM    991  C   LEU B 120       8.399 -16.806  -4.373  1.00 96.99           C  
ATOM    992  CB  LEU B 120       9.990 -16.290  -6.234  1.00 96.99           C  
ATOM    993  O   LEU B 120       8.674 -17.686  -3.554  1.00 96.99           O  
ATOM    994  CG  LEU B 120      10.574 -16.622  -7.608  1.00 96.99           C  
ATOM    995  CD1 LEU B 120      11.809 -15.769  -7.880  1.00 96.99           C  
ATOM    996  CD2 LEU B 120      10.912 -18.106  -7.701  1.00 96.99           C  
ATOM    997  N   GLN B 121       7.818 -15.664  -4.086  1.00 98.13           N  
ATOM    998  CA  GLN B 121       7.518 -15.348  -2.694  1.00 98.13           C  
ATOM    999  C   GLN B 121       6.431 -16.266  -2.143  1.00 98.13           C  
ATOM   1000  CB  GLN B 121       7.092 -13.886  -2.554  1.00 98.13           C  
ATOM   1001  O   GLN B 121       6.563 -16.803  -1.041  1.00 98.13           O  
ATOM   1002  CG  GLN B 121       6.844 -13.452  -1.115  1.00 98.13           C  
ATOM   1003  CD  GLN B 121       6.727 -11.947  -0.968  1.00 98.13           C  
ATOM   1004  NE2 GLN B 121       5.959 -11.506   0.023  1.00 98.13           N  
ATOM   1005  OE1 GLN B 121       7.322 -11.186  -1.737  1.00 98.13           O  
ATOM   1006  N   VAL B 122       5.345 -16.425  -2.901  1.00 98.07           N  
ATOM   1007  CA  VAL B 122       4.224 -17.256  -2.474  1.00 98.07           C  
ATOM   1008  C   VAL B 122       4.674 -18.711  -2.362  1.00 98.07           C  
ATOM   1009  CB  VAL B 122       3.029 -17.141  -3.445  1.00 98.07           C  
ATOM   1010  O   VAL B 122       4.304 -19.411  -1.416  1.00 98.07           O  
ATOM   1011  CG1 VAL B 122       1.951 -18.168  -3.100  1.00 98.07           C  
ATOM   1012  CG2 VAL B 122       2.452 -15.727  -3.415  1.00 98.07           C  
ATOM   1013  N   LYS B 123       5.488 -19.191  -3.288  1.00 97.31           N  
ATOM   1014  CA  LYS B 123       6.033 -20.545  -3.250  1.00 97.31           C  
ATOM   1015  C   LYS B 123       6.822 -20.784  -1.966  1.00 97.31           C  
ATOM   1016  CB  LYS B 123       6.923 -20.799  -4.467  1.00 97.31           C  
ATOM   1017  O   LYS B 123       6.622 -21.793  -1.287  1.00 97.31           O  
ATOM   1018  CG  LYS B 123       7.504 -22.205  -4.527  1.00 97.31           C  
ATOM   1019  CD  LYS B 123       8.410 -22.384  -5.738  1.00 97.31           C  
ATOM   1020  CE  LYS B 123       9.791 -21.789  -5.497  1.00 97.31           C  
ATOM   1021  NZ  LYS B 123      10.730 -22.099  -6.616  1.00 97.31           N  
ATOM   1022  N   LYS B 124       7.655 -19.854  -1.634  1.00 96.98           N  
ATOM   1023  CA  LYS B 124       8.468 -19.967  -0.427  1.00 96.98           C  
ATOM   1024  C   LYS B 124       7.595 -19.977   0.825  1.00 96.98           C  
ATOM   1025  CB  LYS B 124       9.479 -18.822  -0.351  1.00 96.98           C  
ATOM   1026  O   LYS B 124       7.839 -20.752   1.752  1.00 96.98           O  
ATOM   1027  CG  LYS B 124      10.498 -18.969   0.769  1.00 96.98           C  
ATOM   1028  CD  LYS B 124      11.510 -17.830   0.757  1.00 96.98           C  
ATOM   1029  CE  LYS B 124      12.481 -17.932   1.926  1.00 96.98           C  
ATOM   1030  NZ  LYS B 124      13.508 -16.848   1.888  1.00 96.98           N  
ATOM   1031  N   GLN B 125       6.603 -19.114   0.850  1.00 97.61           N  
ATOM   1032  CA  GLN B 125       5.707 -19.009   1.997  1.00 97.61           C  
ATOM   1033  C   GLN B 125       4.921 -20.301   2.201  1.00 97.61           C  
ATOM   1034  CB  GLN B 125       4.747 -17.832   1.823  1.00 97.61           C  
ATOM   1035  O   GLN B 125       4.632 -20.685   3.336  1.00 97.61           O  
ATOM   1036  CG  GLN B 125       5.408 -16.470   1.985  1.00 97.61           C  
ATOM   1037  CD  GLN B 125       4.433 -15.320   1.813  1.00 97.61           C  
ATOM   1038  NE2 GLN B 125       4.863 -14.118   2.179  1.00 97.61           N  
ATOM   1039  OE1 GLN B 125       3.303 -15.511   1.353  1.00 97.61           O  
ATOM   1040  N   ILE B 126       4.525 -20.944   1.137  1.00 97.83           N  
ATOM   1041  CA  ILE B 126       3.819 -22.218   1.213  1.00 97.83           C  
ATOM   1042  C   ILE B 126       4.763 -23.300   1.734  1.00 97.83           C  
ATOM   1043  CB  ILE B 126       3.242 -22.627  -0.161  1.00 97.83           C  
ATOM   1044  O   ILE B 126       4.395 -24.082   2.614  1.00 97.83           O  
ATOM   1045  CG1 ILE B 126       2.090 -21.696  -0.555  1.00 97.83           C  
ATOM   1046  CG2 ILE B 126       2.783 -24.088  -0.140  1.00 97.83           C  
ATOM   1047  CD1 ILE B 126       1.561 -21.927  -1.964  1.00 97.83           C  
ATOM   1048  N   LEU B 127       5.996 -23.316   1.307  1.00 97.59           N  
ATOM   1049  CA  LEU B 127       6.980 -24.317   1.707  1.00 97.59           C  
ATOM   1050  C   LEU B 127       7.381 -24.132   3.166  1.00 97.59           C  
ATOM   1051  CB  LEU B 127       8.219 -24.239   0.811  1.00 97.59           C  
ATOM   1052  O   LEU B 127       7.617 -25.111   3.878  1.00 97.59           O  
ATOM   1053  CG  LEU B 127       8.029 -24.661  -0.647  1.00 97.59           C  
ATOM   1054  CD1 LEU B 127       9.310 -24.421  -1.439  1.00 97.59           C  
ATOM   1055  CD2 LEU B 127       7.609 -26.125  -0.730  1.00 97.59           C  
ATOM   1056  N   ASP B 128       7.427 -22.866   3.557  1.00 96.21           N  
ATOM   1057  CA  ASP B 128       7.779 -22.561   4.940  1.00 96.21           C  
ATOM   1058  C   ASP B 128       6.568 -22.703   5.860  1.00 96.21           C  
ATOM   1059  CB  ASP B 128       8.358 -21.148   5.048  1.00 96.21           C  
ATOM   1060  O   ASP B 128       6.668 -22.470   7.066  1.00 96.21           O  
ATOM   1061  CG  ASP B 128       9.720 -21.014   4.390  1.00 96.21           C  
ATOM   1062  OD1 ASP B 128      10.374 -22.045   4.125  1.00 96.21           O  
ATOM   1063  OD2 ASP B 128      10.144 -19.865   4.137  1.00 96.21           O  
ATOM   1064  N   GLU B 129       5.424 -23.017   5.340  1.00 94.30           N  
ATOM   1065  CA  GLU B 129       4.173 -23.300   6.038  1.00 94.30           C  
ATOM   1066  C   GLU B 129       3.596 -22.038   6.672  1.00 94.30           C  
ATOM   1067  CB  GLU B 129       4.385 -24.376   7.106  1.00 94.30           C  
ATOM   1068  O   GLU B 129       2.967 -22.101   7.730  1.00 94.30           O  
ATOM   1069  CG  GLU B 129       4.814 -25.724   6.545  1.00 94.30           C  
ATOM   1070  CD  GLU B 129       4.957 -26.800   7.610  1.00 94.30           C  
ATOM   1071  OE1 GLU B 129       5.354 -27.938   7.274  1.00 94.30           O  
ATOM   1072  OE2 GLU B 129       4.668 -26.501   8.790  1.00 94.30           O  
ATOM   1073  N   LYS B 130       3.972 -20.854   6.124  1.00 95.17           N  
ATOM   1074  CA  LYS B 130       3.317 -19.612   6.525  1.00 95.17           C  
ATOM   1075  C   LYS B 130       1.915 -19.513   5.931  1.00 95.17           C  
ATOM   1076  CB  LYS B 130       4.153 -18.403   6.100  1.00 95.17           C  
ATOM   1077  O   LYS B 130       1.035 -18.871   6.508  1.00 95.17           O  
ATOM   1078  CG  LYS B 130       5.459 -18.253   6.867  1.00 95.17           C  
ATOM   1079  CD  LYS B 130       6.202 -16.986   6.462  1.00 95.17           C  
ATOM   1080  CE  LYS B 130       7.522 -16.849   7.209  1.00 95.17           C  
ATOM   1081  NZ  LYS B 130       8.281 -15.639   6.773  1.00 95.17           N  
ATOM   1082  N   ILE B 131       1.826 -20.133   4.733  1.00 96.59           N  
ATOM   1083  CA  ILE B 131       0.520 -20.327   4.114  1.00 96.59           C  
ATOM   1084  C   ILE B 131       0.152 -21.809   4.140  1.00 96.59           C  
ATOM   1085  CB  ILE B 131       0.497 -19.795   2.664  1.00 96.59           C  
ATOM   1086  O   ILE B 131       0.875 -22.645   3.593  1.00 96.59           O  
ATOM   1087  CG1 ILE B 131       0.858 -18.305   2.637  1.00 96.59           C  
ATOM   1088  CG2 ILE B 131      -0.872 -20.038   2.021  1.00 96.59           C  
ATOM   1089  CD1 ILE B 131       1.051 -17.741   1.236  1.00 96.59           C  
ATOM   1090  N   TYR B 132      -0.922 -22.093   4.775  1.00 96.09           N  
ATOM   1091  CA  TYR B 132      -1.361 -23.483   4.825  1.00 96.09           C  
ATOM   1092  C   TYR B 132      -1.843 -23.952   3.458  1.00 96.09           C  
ATOM   1093  CB  TYR B 132      -2.476 -23.658   5.860  1.00 96.09           C  
ATOM   1094  O   TYR B 132      -2.659 -23.285   2.818  1.00 96.09           O  
ATOM   1095  CG  TYR B 132      -3.108 -25.029   5.846  1.00 96.09           C  
ATOM   1096  CD1 TYR B 132      -4.294 -25.263   5.155  1.00 96.09           C  
ATOM   1097  CD2 TYR B 132      -2.521 -26.091   6.525  1.00 96.09           C  
ATOM   1098  CE1 TYR B 132      -4.881 -26.524   5.141  1.00 96.09           C  
ATOM   1099  CE2 TYR B 132      -3.099 -27.356   6.517  1.00 96.09           C  
ATOM   1100  OH  TYR B 132      -4.853 -28.813   5.813  1.00 96.09           O  
ATOM   1101  CZ  TYR B 132      -4.277 -27.563   5.823  1.00 96.09           C  
ATOM   1102  N   CYS B 133      -1.328 -25.111   3.051  1.00 95.11           N  
ATOM   1103  CA  CYS B 133      -1.713 -25.690   1.769  1.00 95.11           C  
ATOM   1104  C   CYS B 133      -2.051 -27.168   1.917  1.00 95.11           C  
ATOM   1105  CB  CYS B 133      -0.593 -25.513   0.744  1.00 95.11           C  
ATOM   1106  O   CYS B 133      -1.225 -27.954   2.387  1.00 95.11           O  
ATOM   1107  SG  CYS B 133      -1.030 -26.076  -0.916  1.00 95.11           S  
ATOM   1108  N   PRO B 134      -3.243 -27.566   1.557  1.00 91.93           N  
ATOM   1109  CA  PRO B 134      -3.604 -28.984   1.619  1.00 91.93           C  
ATOM   1110  C   PRO B 134      -2.736 -29.855   0.714  1.00 91.93           C  
ATOM   1111  CB  PRO B 134      -5.063 -28.998   1.155  1.00 91.93           C  
ATOM   1112  O   PRO B 134      -2.222 -29.376  -0.300  1.00 91.93           O  
ATOM   1113  CG  PRO B 134      -5.220 -27.746   0.353  1.00 91.93           C  
ATOM   1114  CD  PRO B 134      -4.217 -26.739   0.839  1.00 91.93           C  
ATOM   1115  N   PRO B 135      -2.600 -31.118   1.067  1.00 91.18           N  
ATOM   1116  CA  PRO B 135      -1.676 -32.001   0.352  1.00 91.18           C  
ATOM   1117  C   PRO B 135      -1.988 -32.099  -1.139  1.00 91.18           C  
ATOM   1118  CB  PRO B 135      -1.875 -33.353   1.042  1.00 91.18           C  
ATOM   1119  O   PRO B 135      -1.077 -32.051  -1.969  1.00 91.18           O  
ATOM   1120  CG  PRO B 135      -2.379 -33.014   2.408  1.00 91.18           C  
ATOM   1121  CD  PRO B 135      -3.192 -31.756   2.318  1.00 91.18           C  
ATOM   1122  N   GLU B 136      -3.298 -32.216  -1.522  1.00 88.30           N  
ATOM   1123  CA  GLU B 136      -3.680 -32.349  -2.925  1.00 88.30           C  
ATOM   1124  C   GLU B 136      -3.290 -31.109  -3.723  1.00 88.30           C  
ATOM   1125  CB  GLU B 136      -5.184 -32.605  -3.051  1.00 88.30           C  
ATOM   1126  O   GLU B 136      -2.829 -31.216  -4.862  1.00 88.30           O  
ATOM   1127  CG  GLU B 136      -6.047 -31.517  -2.429  1.00 88.30           C  
ATOM   1128  CD  GLU B 136      -6.328 -31.745  -0.952  1.00 88.30           C  
ATOM   1129  OE1 GLU B 136      -7.292 -31.151  -0.418  1.00 88.30           O  
ATOM   1130  OE2 GLU B 136      -5.576 -32.523  -0.323  1.00 88.30           O  
ATOM   1131  N   ALA B 137      -3.543 -29.980  -3.086  1.00 92.01           N  
ATOM   1132  CA  ALA B 137      -3.188 -28.726  -3.746  1.00 92.01           C  
ATOM   1133  C   ALA B 137      -1.674 -28.548  -3.806  1.00 92.01           C  
ATOM   1134  CB  ALA B 137      -3.831 -27.544  -3.024  1.00 92.01           C  
ATOM   1135  O   ALA B 137      -1.145 -27.999  -4.776  1.00 92.01           O  
ATOM   1136  N   SER B 138      -0.973 -29.003  -2.799  1.00 94.77           N  
ATOM   1137  CA  SER B 138       0.480 -28.888  -2.733  1.00 94.77           C  
ATOM   1138  C   SER B 138       1.147 -29.634  -3.883  1.00 94.77           C  
ATOM   1139  CB  SER B 138       1.000 -29.423  -1.398  1.00 94.77           C  
ATOM   1140  O   SER B 138       2.094 -29.130  -4.491  1.00 94.77           O  
ATOM   1141  OG  SER B 138       0.548 -28.617  -0.323  1.00 94.77           O  
ATOM   1142  N   VAL B 139       0.622 -30.840  -4.266  1.00 94.42           N  
ATOM   1143  CA  VAL B 139       1.174 -31.651  -5.346  1.00 94.42           C  
ATOM   1144  C   VAL B 139       0.946 -30.953  -6.685  1.00 94.42           C  
ATOM   1145  CB  VAL B 139       0.553 -33.065  -5.370  1.00 94.42           C  
ATOM   1146  O   VAL B 139       1.846 -30.900  -7.526  1.00 94.42           O  
ATOM   1147  CG1 VAL B 139       1.056 -33.856  -6.576  1.00 94.42           C  
ATOM   1148  CG2 VAL B 139       0.866 -33.807  -4.072  1.00 94.42           C  
ATOM   1149  N   LEU B 140      -0.225 -30.461  -6.801  1.00 94.42           N  
ATOM   1150  CA  LEU B 140      -0.558 -29.742  -8.026  1.00 94.42           C  
ATOM   1151  C   LEU B 140       0.316 -28.503  -8.185  1.00 94.42           C  
ATOM   1152  CB  LEU B 140      -2.036 -29.342  -8.028  1.00 94.42           C  
ATOM   1153  O   LEU B 140       0.834 -28.239  -9.273  1.00 94.42           O  
ATOM   1154  CG  LEU B 140      -2.570 -28.726  -9.321  1.00 94.42           C  
ATOM   1155  CD1 LEU B 140      -2.428 -29.711 -10.476  1.00 94.42           C  
ATOM   1156  CD2 LEU B 140      -4.025 -28.301  -9.150  1.00 94.42           C  
ATOM   1157  N   LEU B 141       0.435 -27.705  -7.108  1.00 97.18           N  
ATOM   1158  CA  LEU B 141       1.281 -26.516  -7.130  1.00 97.18           C  
ATOM   1159  C   LEU B 141       2.725 -26.882  -7.454  1.00 97.18           C  
ATOM   1160  CB  LEU B 141       1.216 -25.787  -5.785  1.00 97.18           C  
ATOM   1161  O   LEU B 141       3.388 -26.187  -8.227  1.00 97.18           O  
ATOM   1162  CG  LEU B 141      -0.084 -25.041  -5.480  1.00 97.18           C  
ATOM   1163  CD1 LEU B 141      -0.052 -24.479  -4.063  1.00 97.18           C  
ATOM   1164  CD2 LEU B 141      -0.314 -23.929  -6.497  1.00 97.18           C  
ATOM   1165  N   ALA B 142       3.167 -27.969  -6.887  1.00 97.22           N  
ATOM   1166  CA  ALA B 142       4.523 -28.445  -7.148  1.00 97.22           C  
ATOM   1167  C   ALA B 142       4.714 -28.774  -8.626  1.00 97.22           C  
ATOM   1168  CB  ALA B 142       4.831 -29.670  -6.290  1.00 97.22           C  
ATOM   1169  O   ALA B 142       5.778 -28.515  -9.193  1.00 97.22           O  
ATOM   1170  N   SER B 143       3.684 -29.402  -9.273  1.00 95.67           N  
ATOM   1171  CA  SER B 143       3.741 -29.747 -10.690  1.00 95.67           C  
ATOM   1172  C   SER B 143       3.910 -28.503 -11.555  1.00 95.67           C  
ATOM   1173  CB  SER B 143       2.479 -30.502 -11.109  1.00 95.67           C  
ATOM   1174  O   SER B 143       4.673 -28.513 -12.524  1.00 95.67           O  
ATOM   1175  OG  SER B 143       1.357 -29.637 -11.122  1.00 95.67           O  
ATOM   1176  N   TYR B 144       3.212 -27.399 -11.165  1.00 96.87           N  
ATOM   1177  CA  TYR B 144       3.338 -26.150 -11.907  1.00 96.87           C  
ATOM   1178  C   TYR B 144       4.689 -25.495 -11.646  1.00 96.87           C  
ATOM   1179  CB  TYR B 144       2.209 -25.185 -11.532  1.00 96.87           C  
ATOM   1180  O   TYR B 144       5.266 -24.871 -12.540  1.00 96.87           O  
ATOM   1181  CG  TYR B 144       0.902 -25.480 -12.227  1.00 96.87           C  
ATOM   1182  CD1 TYR B 144       0.781 -25.348 -13.609  1.00 96.87           C  
ATOM   1183  CD2 TYR B 144      -0.213 -25.890 -11.505  1.00 96.87           C  
ATOM   1184  CE1 TYR B 144      -0.422 -25.616 -14.254  1.00 96.87           C  
ATOM   1185  CE2 TYR B 144      -1.421 -26.161 -12.139  1.00 96.87           C  
ATOM   1186  OH  TYR B 144      -2.708 -26.289 -14.145  1.00 96.87           O  
ATOM   1187  CZ  TYR B 144      -1.515 -26.022 -13.512  1.00 96.87           C  
ATOM   1188  N   ALA B 145       5.171 -25.582 -10.400  1.00 96.84           N  
ATOM   1189  CA  ALA B 145       6.483 -25.038 -10.059  1.00 96.84           C  
ATOM   1190  C   ALA B 145       7.584 -25.709 -10.875  1.00 96.84           C  
ATOM   1191  CB  ALA B 145       6.755 -25.204  -8.566  1.00 96.84           C  
ATOM   1192  O   ALA B 145       8.516 -25.045 -11.336  1.00 96.84           O  
ATOM   1193  N   VAL B 146       7.462 -27.060 -11.114  1.00 96.12           N  
ATOM   1194  CA  VAL B 146       8.437 -27.824 -11.884  1.00 96.12           C  
ATOM   1195  C   VAL B 146       8.368 -27.418 -13.354  1.00 96.12           C  
ATOM   1196  CB  VAL B 146       8.208 -29.345 -11.739  1.00 96.12           C  
ATOM   1197  O   VAL B 146       9.400 -27.266 -14.012  1.00 96.12           O  
ATOM   1198  CG1 VAL B 146       9.128 -30.122 -12.680  1.00 96.12           C  
ATOM   1199  CG2 VAL B 146       8.427 -29.782 -10.292  1.00 96.12           C  
ATOM   1200  N   GLN B 147       7.136 -27.261 -13.881  1.00 95.94           N  
ATOM   1201  CA  GLN B 147       6.942 -26.806 -15.254  1.00 95.94           C  
ATOM   1202  C   GLN B 147       7.579 -25.437 -15.474  1.00 95.94           C  
ATOM   1203  CB  GLN B 147       5.452 -26.754 -15.597  1.00 95.94           C  
ATOM   1204  O   GLN B 147       8.186 -25.190 -16.518  1.00 95.94           O  
ATOM   1205  CG  GLN B 147       5.159 -26.184 -16.978  1.00 95.94           C  
ATOM   1206  CD  GLN B 147       5.605 -27.103 -18.100  1.00 95.94           C  
ATOM   1207  NE2 GLN B 147       5.676 -26.568 -19.313  1.00 95.94           N  
ATOM   1208  OE1 GLN B 147       5.885 -28.286 -17.877  1.00 95.94           O  
ATOM   1209  N   ALA B 148       7.484 -24.572 -14.474  1.00 93.53           N  
ATOM   1210  CA  ALA B 148       8.033 -23.222 -14.569  1.00 93.53           C  
ATOM   1211  C   ALA B 148       9.559 -23.249 -14.577  1.00 93.53           C  
ATOM   1212  CB  ALA B 148       7.525 -22.358 -13.417  1.00 93.53           C  
ATOM   1213  O   ALA B 148      10.196 -22.489 -15.310  1.00 93.53           O  
ATOM   1214  N   LYS B 149      10.148 -24.195 -13.876  1.00 90.60           N  
ATOM   1215  CA  LYS B 149      11.601 -24.249 -13.734  1.00 90.60           C  
ATOM   1216  C   LYS B 149      12.236 -25.027 -14.883  1.00 90.60           C  
ATOM   1217  CB  LYS B 149      11.986 -24.882 -12.396  1.00 90.60           C  
ATOM   1218  O   LYS B 149      13.228 -24.583 -15.466  1.00 90.60           O  
ATOM   1219  CG  LYS B 149      13.471 -24.794 -12.074  1.00 90.60           C  
ATOM   1220  CD  LYS B 149      13.768 -25.290 -10.665  1.00 90.60           C  
ATOM   1221  CE  LYS B 149      15.253 -25.197 -10.340  1.00 90.60           C  
ATOM   1222  NZ  LYS B 149      15.542 -25.634  -8.942  1.00 90.60           N  
ATOM   1223  N   TYR B 150      11.663 -26.212 -15.347  1.00 89.89           N  
ATOM   1224  CA  TYR B 150      12.333 -27.121 -16.270  1.00 89.89           C  
ATOM   1225  C   TYR B 150      11.662 -27.100 -17.638  1.00 89.89           C  
ATOM   1226  CB  TYR B 150      12.338 -28.547 -15.712  1.00 89.89           C  
ATOM   1227  O   TYR B 150      12.208 -27.624 -18.612  1.00 89.89           O  
ATOM   1228  CG  TYR B 150      13.174 -28.709 -14.466  1.00 89.89           C  
ATOM   1229  CD1 TYR B 150      14.565 -28.744 -14.536  1.00 89.89           C  
ATOM   1230  CD2 TYR B 150      12.575 -28.827 -13.216  1.00 89.89           C  
ATOM   1231  CE1 TYR B 150      15.339 -28.895 -13.390  1.00 89.89           C  
ATOM   1232  CE2 TYR B 150      13.340 -28.978 -12.064  1.00 89.89           C  
ATOM   1233  OH  TYR B 150      15.480 -29.159 -11.024  1.00 89.89           O  
ATOM   1234  CZ  TYR B 150      14.719 -29.010 -12.161  1.00 89.89           C  
ATOM   1235  N   GLY B 151      10.517 -26.422 -17.759  1.00 87.38           N  
ATOM   1236  CA  GLY B 151       9.789 -26.421 -19.018  1.00 87.38           C  
ATOM   1237  C   GLY B 151       9.037 -27.714 -19.273  1.00 87.38           C  
ATOM   1238  O   GLY B 151       8.598 -28.379 -18.332  1.00 87.38           O  
ATOM   1239  N   ASP B 152       8.916 -28.139 -20.529  1.00 90.15           N  
ATOM   1240  CA  ASP B 152       8.112 -29.298 -20.905  1.00 90.15           C  
ATOM   1241  C   ASP B 152       8.794 -30.599 -20.488  1.00 90.15           C  
ATOM   1242  CB  ASP B 152       7.848 -29.302 -22.413  1.00 90.15           C  
ATOM   1243  O   ASP B 152      10.018 -30.719 -20.575  1.00 90.15           O  
ATOM   1244  CG  ASP B 152       6.894 -28.205 -22.851  1.00 90.15           C  
ATOM   1245  OD1 ASP B 152       6.154 -27.664 -22.001  1.00 90.15           O  
ATOM   1246  OD2 ASP B 152       6.880 -27.880 -24.058  1.00 90.15           O  
ATOM   1247  N   TYR B 153       8.021 -31.582 -20.045  1.00 91.07           N  
ATOM   1248  CA  TYR B 153       8.515 -32.874 -19.581  1.00 91.07           C  
ATOM   1249  C   TYR B 153       9.041 -33.706 -20.744  1.00 91.07           C  
ATOM   1250  CB  TYR B 153       7.411 -33.641 -18.847  1.00 91.07           C  
ATOM   1251  O   TYR B 153       8.367 -33.851 -21.767  1.00 91.07           O  
ATOM   1252  CG  TYR B 153       7.820 -35.029 -18.416  1.00 91.07           C  
ATOM   1253  CD1 TYR B 153       7.341 -36.155 -19.082  1.00 91.07           C  
ATOM   1254  CD2 TYR B 153       8.684 -35.217 -17.343  1.00 91.07           C  
ATOM   1255  CE1 TYR B 153       7.713 -37.436 -18.687  1.00 91.07           C  
ATOM   1256  CE2 TYR B 153       9.062 -36.493 -16.939  1.00 91.07           C  
ATOM   1257  OH  TYR B 153       8.944 -38.860 -17.222  1.00 91.07           O  
ATOM   1258  CZ  TYR B 153       8.573 -37.595 -17.617  1.00 91.07           C  
ATOM   1259  N   ASP B 154      10.299 -34.080 -20.690  1.00 87.56           N  
ATOM   1260  CA  ASP B 154      10.937 -34.981 -21.645  1.00 87.56           C  
ATOM   1261  C   ASP B 154      11.506 -36.212 -20.943  1.00 87.56           C  
ATOM   1262  CB  ASP B 154      12.043 -34.254 -22.412  1.00 87.56           C  
ATOM   1263  O   ASP B 154      12.447 -36.103 -20.154  1.00 87.56           O  
ATOM   1264  CG  ASP B 154      12.571 -35.053 -23.591  1.00 87.56           C  
ATOM   1265  OD1 ASP B 154      12.224 -36.246 -23.723  1.00 87.56           O  
ATOM   1266  OD2 ASP B 154      13.344 -34.485 -24.393  1.00 87.56           O  
ATOM   1267  N   PRO B 155      10.932 -37.327 -21.240  1.00 87.12           N  
ATOM   1268  CA  PRO B 155      11.353 -38.559 -20.568  1.00 87.12           C  
ATOM   1269  C   PRO B 155      12.827 -38.884 -20.799  1.00 87.12           C  
ATOM   1270  CB  PRO B 155      10.453 -39.627 -21.194  1.00 87.12           C  
ATOM   1271  O   PRO B 155      13.459 -39.531 -19.961  1.00 87.12           O  
ATOM   1272  CG  PRO B 155       9.753 -38.929 -22.315  1.00 87.12           C  
ATOM   1273  CD  PRO B 155       9.999 -37.453 -22.184  1.00 87.12           C  
ATOM   1274  N   SER B 156      13.427 -38.375 -21.862  1.00 85.83           N  
ATOM   1275  CA  SER B 156      14.830 -38.633 -22.169  1.00 85.83           C  
ATOM   1276  C   SER B 156      15.752 -37.796 -21.289  1.00 85.83           C  
ATOM   1277  CB  SER B 156      15.119 -38.344 -23.643  1.00 85.83           C  
ATOM   1278  O   SER B 156      16.835 -38.247 -20.910  1.00 85.83           O  
ATOM   1279  OG  SER B 156      14.048 -37.628 -24.234  1.00 85.83           O  
ATOM   1280  N   VAL B 157      15.304 -36.608 -20.887  1.00 80.39           N  
ATOM   1281  CA  VAL B 157      16.115 -35.677 -20.110  1.00 80.39           C  
ATOM   1282  C   VAL B 157      15.767 -35.801 -18.628  1.00 80.39           C  
ATOM   1283  CB  VAL B 157      15.918 -34.219 -20.584  1.00 80.39           C  
ATOM   1284  O   VAL B 157      16.656 -35.798 -17.773  1.00 80.39           O  
ATOM   1285  CG1 VAL B 157      16.765 -33.261 -19.749  1.00 80.39           C  
ATOM   1286  CG2 VAL B 157      16.262 -34.090 -22.066  1.00 80.39           C  
ATOM   1287  N   HIS B 158      14.486 -35.989 -18.342  1.00 84.83           N  
ATOM   1288  CA  HIS B 158      14.002 -35.999 -16.966  1.00 84.83           C  
ATOM   1289  C   HIS B 158      13.829 -37.425 -16.454  1.00 84.83           C  
ATOM   1290  CB  HIS B 158      12.680 -35.238 -16.857  1.00 84.83           C  
ATOM   1291  O   HIS B 158      12.704 -37.913 -16.331  1.00 84.83           O  
ATOM   1292  CG  HIS B 158      12.763 -33.820 -17.324  1.00 84.83           C  
ATOM   1293  CD2 HIS B 158      13.293 -32.721 -16.738  1.00 84.83           C  
ATOM   1294  ND1 HIS B 158      12.256 -33.405 -18.536  1.00 84.83           N  
ATOM   1295  CE1 HIS B 158      12.472 -32.107 -18.675  1.00 84.83           C  
ATOM   1296  NE2 HIS B 158      13.100 -31.668 -17.598  1.00 84.83           N  
ATOM   1297  N   LYS B 159      14.997 -38.045 -16.048  1.00 85.65           N  
ATOM   1298  CA  LYS B 159      14.996 -39.409 -15.528  1.00 85.65           C  
ATOM   1299  C   LYS B 159      14.609 -39.435 -14.052  1.00 85.65           C  
ATOM   1300  CB  LYS B 159      16.367 -40.059 -15.722  1.00 85.65           C  
ATOM   1301  O   LYS B 159      14.596 -38.395 -13.390  1.00 85.65           O  
ATOM   1302  CG  LYS B 159      16.778 -40.215 -17.179  1.00 85.65           C  
ATOM   1303  CD  LYS B 159      18.113 -40.936 -17.309  1.00 85.65           C  
ATOM   1304  CE  LYS B 159      18.534 -41.077 -18.765  1.00 85.65           C  
ATOM   1305  NZ  LYS B 159      19.866 -41.740 -18.895  1.00 85.65           N  
ATOM   1306  N   ARG B 160      14.277 -40.502 -13.650  1.00 85.28           N  
ATOM   1307  CA  ARG B 160      13.865 -40.653 -12.259  1.00 85.28           C  
ATOM   1308  C   ARG B 160      14.941 -40.137 -11.309  1.00 85.28           C  
ATOM   1309  CB  ARG B 160      13.551 -42.118 -11.947  1.00 85.28           C  
ATOM   1310  O   ARG B 160      16.118 -40.473 -11.455  1.00 85.28           O  
ATOM   1311  CG  ARG B 160      12.072 -42.398 -11.728  1.00 85.28           C  
ATOM   1312  CD  ARG B 160      11.805 -43.881 -11.510  1.00 85.28           C  
ATOM   1313  NE  ARG B 160      10.464 -44.115 -10.983  1.00 85.28           N  
ATOM   1314  NH1 ARG B 160      10.103 -46.050 -12.193  1.00 85.28           N  
ATOM   1315  NH2 ARG B 160       8.482 -45.257 -10.779  1.00 85.28           N  
ATOM   1316  CZ  ARG B 160       9.686 -45.140 -11.320  1.00 85.28           C  
ATOM   1317  N   GLY B 161      14.594 -39.200 -10.377  1.00 86.69           N  
ATOM   1318  CA  GLY B 161      15.499 -38.639  -9.386  1.00 86.69           C  
ATOM   1319  C   GLY B 161      15.957 -37.233  -9.725  1.00 86.69           C  
ATOM   1320  O   GLY B 161      16.708 -36.619  -8.964  1.00 86.69           O  
ATOM   1321  N   PHE B 162      15.437 -36.646 -10.888  1.00 86.83           N  
ATOM   1322  CA  PHE B 162      15.905 -35.335 -11.322  1.00 86.83           C  
ATOM   1323  C   PHE B 162      15.374 -34.240 -10.405  1.00 86.83           C  
ATOM   1324  CB  PHE B 162      15.478 -35.062 -12.768  1.00 86.83           C  
ATOM   1325  O   PHE B 162      15.942 -33.147 -10.341  1.00 86.83           O  
ATOM   1326  CG  PHE B 162      14.021 -34.719 -12.916  1.00 86.83           C  
ATOM   1327  CD1 PHE B 162      13.063 -35.720 -13.016  1.00 86.83           C  
ATOM   1328  CD2 PHE B 162      13.608 -33.393 -12.955  1.00 86.83           C  
ATOM   1329  CE1 PHE B 162      11.713 -35.405 -13.153  1.00 86.83           C  
ATOM   1330  CE2 PHE B 162      12.261 -33.070 -13.092  1.00 86.83           C  
ATOM   1331  CZ  PHE B 162      11.315 -34.078 -13.191  1.00 86.83           C  
ATOM   1332  N   LEU B 163      14.389 -34.614  -9.546  1.00 89.27           N  
ATOM   1333  CA  LEU B 163      13.793 -33.647  -8.631  1.00 89.27           C  
ATOM   1334  C   LEU B 163      14.320 -33.842  -7.214  1.00 89.27           C  
ATOM   1335  CB  LEU B 163      12.267 -33.770  -8.642  1.00 89.27           C  
ATOM   1336  O   LEU B 163      13.823 -33.222  -6.271  1.00 89.27           O  
ATOM   1337  CG  LEU B 163      11.567 -33.416  -9.955  1.00 89.27           C  
ATOM   1338  CD1 LEU B 163      10.071 -33.694  -9.850  1.00 89.27           C  
ATOM   1339  CD2 LEU B 163      11.820 -31.957 -10.319  1.00 89.27           C  
ATOM   1340  N   ALA B 164      15.278 -34.701  -6.951  1.00 84.18           N  
ATOM   1341  CA  ALA B 164      15.769 -35.134  -5.645  1.00 84.18           C  
ATOM   1342  C   ALA B 164      16.320 -33.956  -4.848  1.00 84.18           C  
ATOM   1343  CB  ALA B 164      16.840 -36.210  -5.809  1.00 84.18           C  
ATOM   1344  O   ALA B 164      16.140 -33.883  -3.630  1.00 84.18           O  
ATOM   1345  N   GLN B 165      16.837 -32.914  -5.489  1.00 81.60           N  
ATOM   1346  CA  GLN B 165      17.478 -31.800  -4.798  1.00 81.60           C  
ATOM   1347  C   GLN B 165      16.522 -30.620  -4.651  1.00 81.60           C  
ATOM   1348  CB  GLN B 165      18.741 -31.363  -5.541  1.00 81.60           C  
ATOM   1349  O   GLN B 165      16.842 -29.634  -3.982  1.00 81.60           O  
ATOM   1350  CG  GLN B 165      19.854 -32.402  -5.527  1.00 81.60           C  
ATOM   1351  CD  GLN B 165      21.085 -31.955  -6.294  1.00 81.60           C  
ATOM   1352  NE2 GLN B 165      22.086 -32.826  -6.368  1.00 81.60           N  
ATOM   1353  OE1 GLN B 165      21.135 -30.837  -6.816  1.00 81.60           O  
ATOM   1354  N   GLU B 166      15.308 -30.767  -5.058  1.00 85.32           N  
ATOM   1355  CA  GLU B 166      14.376 -29.644  -5.058  1.00 85.32           C  
ATOM   1356  C   GLU B 166      13.373 -29.760  -3.913  1.00 85.32           C  
ATOM   1357  CB  GLU B 166      13.638 -29.557  -6.396  1.00 85.32           C  
ATOM   1358  O   GLU B 166      12.888 -30.853  -3.614  1.00 85.32           O  
ATOM   1359  CG  GLU B 166      14.541 -29.220  -7.575  1.00 85.32           C  
ATOM   1360  CD  GLU B 166      14.857 -27.736  -7.683  1.00 85.32           C  
ATOM   1361  OE1 GLU B 166      15.803 -27.369  -8.415  1.00 85.32           O  
ATOM   1362  OE2 GLU B 166      14.152 -26.935  -7.029  1.00 85.32           O  
ATOM   1363  N   GLU B 167      13.197 -28.674  -3.218  1.00 91.10           N  
ATOM   1364  CA  GLU B 167      12.152 -28.624  -2.200  1.00 91.10           C  
ATOM   1365  C   GLU B 167      10.812 -28.214  -2.805  1.00 91.10           C  
ATOM   1366  CB  GLU B 167      12.539 -27.659  -1.077  1.00 91.10           C  
ATOM   1367  O   GLU B 167      10.592 -27.038  -3.100  1.00 91.10           O  
ATOM   1368  CG  GLU B 167      13.571 -28.222  -0.111  1.00 91.10           C  
ATOM   1369  CD  GLU B 167      13.923 -27.264   1.016  1.00 91.10           C  
ATOM   1370  OE1 GLU B 167      14.772 -27.614   1.867  1.00 91.10           O  
ATOM   1371  OE2 GLU B 167      13.344 -26.155   1.050  1.00 91.10           O  
ATOM   1372  N   LEU B 168       9.891 -29.127  -2.880  1.00 93.57           N  
ATOM   1373  CA  LEU B 168       8.671 -28.856  -3.632  1.00 93.57           C  
ATOM   1374  C   LEU B 168       7.444 -28.955  -2.732  1.00 93.57           C  
ATOM   1375  CB  LEU B 168       8.537 -29.829  -4.806  1.00 93.57           C  
ATOM   1376  O   LEU B 168       6.397 -28.381  -3.037  1.00 93.57           O  
ATOM   1377  CG  LEU B 168       9.570 -29.688  -5.925  1.00 93.57           C  
ATOM   1378  CD1 LEU B 168       9.518 -30.898  -6.851  1.00 93.57           C  
ATOM   1379  CD2 LEU B 168       9.340 -28.399  -6.707  1.00 93.57           C  
ATOM   1380  N   LEU B 169       7.587 -29.681  -1.650  1.00 95.88           N  
ATOM   1381  CA  LEU B 169       6.444 -29.880  -0.766  1.00 95.88           C  
ATOM   1382  C   LEU B 169       6.767 -29.418   0.651  1.00 95.88           C  
ATOM   1383  CB  LEU B 169       6.025 -31.352  -0.753  1.00 95.88           C  
ATOM   1384  O   LEU B 169       7.911 -29.525   1.098  1.00 95.88           O  
ATOM   1385  CG  LEU B 169       5.547 -31.933  -2.085  1.00 95.88           C  
ATOM   1386  CD1 LEU B 169       5.432 -33.450  -1.991  1.00 95.88           C  
ATOM   1387  CD2 LEU B 169       4.213 -31.314  -2.490  1.00 95.88           C  
ATOM   1388  N   PRO B 170       5.756 -28.896   1.353  1.00 95.97           N  
ATOM   1389  CA  PRO B 170       5.970 -28.555   2.761  1.00 95.97           C  
ATOM   1390  C   PRO B 170       6.310 -29.773   3.618  1.00 95.97           C  
ATOM   1391  CB  PRO B 170       4.630 -27.947   3.184  1.00 95.97           C  
ATOM   1392  O   PRO B 170       5.819 -30.873   3.356  1.00 95.97           O  
ATOM   1393  CG  PRO B 170       3.953 -27.587   1.901  1.00 95.97           C  
ATOM   1394  CD  PRO B 170       4.431 -28.524   0.830  1.00 95.97           C  
ATOM   1395  N   LYS B 171       7.081 -29.589   4.635  1.00 94.08           N  
ATOM   1396  CA  LYS B 171       7.501 -30.690   5.498  1.00 94.08           C  
ATOM   1397  C   LYS B 171       6.299 -31.361   6.156  1.00 94.08           C  
ATOM   1398  CB  LYS B 171       8.474 -30.193   6.568  1.00 94.08           C  
ATOM   1399  O   LYS B 171       6.286 -32.580   6.342  1.00 94.08           O  
ATOM   1400  CG  LYS B 171       9.840 -29.797   6.026  1.00 94.08           C  
ATOM   1401  CD  LYS B 171      10.785 -29.377   7.145  1.00 94.08           C  
ATOM   1402  CE  LYS B 171      12.137 -28.938   6.600  1.00 94.08           C  
ATOM   1403  NZ  LYS B 171      13.053 -28.487   7.690  1.00 94.08           N  
ATOM   1404  N   ARG B 172       5.363 -30.570   6.514  1.00 93.75           N  
ATOM   1405  CA  ARG B 172       4.137 -31.076   7.121  1.00 93.75           C  
ATOM   1406  C   ARG B 172       3.470 -32.115   6.227  1.00 93.75           C  
ATOM   1407  CB  ARG B 172       3.165 -29.928   7.405  1.00 93.75           C  
ATOM   1408  O   ARG B 172       3.037 -33.166   6.703  1.00 93.75           O  
ATOM   1409  CG  ARG B 172       1.833 -30.379   7.984  1.00 93.75           C  
ATOM   1410  CD  ARG B 172       0.859 -29.217   8.128  1.00 93.75           C  
ATOM   1411  NE  ARG B 172       0.549 -28.610   6.837  1.00 93.75           N  
ATOM   1412  NH1 ARG B 172      -1.085 -30.144   6.276  1.00 93.75           N  
ATOM   1413  NH2 ARG B 172      -0.569 -28.435   4.838  1.00 93.75           N  
ATOM   1414  CZ  ARG B 172      -0.368 -29.064   5.987  1.00 93.75           C  
ATOM   1415  N   VAL B 173       3.417 -31.880   4.897  1.00 93.22           N  
ATOM   1416  CA  VAL B 173       2.756 -32.751   3.931  1.00 93.22           C  
ATOM   1417  C   VAL B 173       3.554 -34.042   3.766  1.00 93.22           C  
ATOM   1418  CB  VAL B 173       2.583 -32.053   2.563  1.00 93.22           C  
ATOM   1419  O   VAL B 173       2.980 -35.131   3.703  1.00 93.22           O  
ATOM   1420  CG1 VAL B 173       2.045 -33.032   1.521  1.00 93.22           C  
ATOM   1421  CG2 VAL B 173       1.658 -30.845   2.694  1.00 93.22           C  
ATOM   1422  N   ILE B 174       4.845 -33.954   3.773  1.00 92.65           N  
ATOM   1423  CA  ILE B 174       5.711 -35.119   3.632  1.00 92.65           C  
ATOM   1424  C   ILE B 174       5.523 -36.051   4.828  1.00 92.65           C  
ATOM   1425  CB  ILE B 174       7.195 -34.708   3.502  1.00 92.65           C  
ATOM   1426  O   ILE B 174       5.451 -37.271   4.667  1.00 92.65           O  
ATOM   1427  CG1 ILE B 174       7.411 -33.882   2.229  1.00 92.65           C  
ATOM   1428  CG2 ILE B 174       8.101 -35.943   3.514  1.00 92.65           C  
ATOM   1429  CD1 ILE B 174       8.793 -33.254   2.125  1.00 92.65           C  
ATOM   1430  N   ASN B 175       5.362 -35.496   6.013  1.00 91.94           N  
ATOM   1431  CA  ASN B 175       5.263 -36.270   7.246  1.00 91.94           C  
ATOM   1432  C   ASN B 175       3.863 -36.848   7.433  1.00 91.94           C  
ATOM   1433  CB  ASN B 175       5.649 -35.411   8.452  1.00 91.94           C  
ATOM   1434  O   ASN B 175       3.680 -37.815   8.176  1.00 91.94           O  
ATOM   1435  CG  ASN B 175       7.114 -35.024   8.449  1.00 91.94           C  
ATOM   1436  ND2 ASN B 175       7.443 -33.940   9.141  1.00 91.94           N  
ATOM   1437  OD1 ASN B 175       7.944 -35.694   7.828  1.00 91.94           O  
ATOM   1438  N   LEU B 176       2.889 -36.388   6.776  1.00 91.31           N  
ATOM   1439  CA  LEU B 176       1.489 -36.766   6.935  1.00 91.31           C  
ATOM   1440  C   LEU B 176       1.190 -38.065   6.195  1.00 91.31           C  
ATOM   1441  CB  LEU B 176       0.572 -35.651   6.425  1.00 91.31           C  
ATOM   1442  O   LEU B 176       0.216 -38.753   6.509  1.00 91.31           O  
ATOM   1443  CG  LEU B 176      -0.923 -35.827   6.695  1.00 91.31           C  
ATOM   1444  CD1 LEU B 176      -1.193 -35.834   8.196  1.00 91.31           C  
ATOM   1445  CD2 LEU B 176      -1.724 -34.726   6.008  1.00 91.31           C  
ATOM   1446  N   TYR B 177       2.058 -38.481   5.215  1.00 90.90           N  
ATOM   1447  CA  TYR B 177       1.788 -39.650   4.386  1.00 90.90           C  
ATOM   1448  C   TYR B 177       2.949 -40.636   4.441  1.00 90.90           C  
ATOM   1449  CB  TYR B 177       1.525 -39.233   2.936  1.00 90.90           C  
ATOM   1450  O   TYR B 177       4.103 -40.237   4.613  1.00 90.90           O  
ATOM   1451  CG  TYR B 177       0.239 -38.464   2.750  1.00 90.90           C  
ATOM   1452  CD1 TYR B 177      -0.948 -39.120   2.432  1.00 90.90           C  
ATOM   1453  CD2 TYR B 177       0.209 -37.081   2.891  1.00 90.90           C  
ATOM   1454  CE1 TYR B 177      -2.135 -38.416   2.257  1.00 90.90           C  
ATOM   1455  CE2 TYR B 177      -0.972 -36.366   2.718  1.00 90.90           C  
ATOM   1456  OH  TYR B 177      -3.308 -36.339   2.231  1.00 90.90           O  
ATOM   1457  CZ  TYR B 177      -2.137 -37.041   2.403  1.00 90.90           C  
ATOM   1458  N   GLN B 178       2.551 -41.919   4.422  1.00 89.66           N  
ATOM   1459  CA  GLN B 178       3.566 -42.962   4.321  1.00 89.66           C  
ATOM   1460  C   GLN B 178       4.037 -43.133   2.879  1.00 89.66           C  
ATOM   1461  CB  GLN B 178       3.029 -44.289   4.858  1.00 89.66           C  
ATOM   1462  O   GLN B 178       3.724 -44.134   2.233  1.00 89.66           O  
ATOM   1463  CG  GLN B 178       4.096 -45.177   5.483  1.00 89.66           C  
ATOM   1464  CD  GLN B 178       3.514 -46.248   6.387  1.00 89.66           C  
ATOM   1465  NE2 GLN B 178       4.381 -46.955   7.104  1.00 89.66           N  
ATOM   1466  OE1 GLN B 178       2.295 -46.437   6.442  1.00 89.66           O  
ATOM   1467  N   MET B 179       4.666 -42.082   2.349  1.00 87.36           N  
ATOM   1468  CA  MET B 179       5.150 -42.078   0.971  1.00 87.36           C  
ATOM   1469  C   MET B 179       6.639 -41.757   0.919  1.00 87.36           C  
ATOM   1470  CB  MET B 179       4.367 -41.069   0.129  1.00 87.36           C  
ATOM   1471  O   MET B 179       7.130 -40.938   1.698  1.00 87.36           O  
ATOM   1472  CG  MET B 179       2.925 -41.475  -0.131  1.00 87.36           C  
ATOM   1473  SD  MET B 179       2.114 -40.417  -1.393  1.00 87.36           S  
ATOM   1474  CE  MET B 179       2.758 -41.177  -2.909  1.00 87.36           C  
ATOM   1475  N   THR B 180       7.365 -42.556   0.069  1.00 86.92           N  
ATOM   1476  CA  THR B 180       8.785 -42.295  -0.137  1.00 86.92           C  
ATOM   1477  C   THR B 180       8.987 -41.105  -1.071  1.00 86.92           C  
ATOM   1478  CB  THR B 180       9.502 -43.530  -0.713  1.00 86.92           C  
ATOM   1479  O   THR B 180       8.070 -40.717  -1.797  1.00 86.92           O  
ATOM   1480  CG2 THR B 180       9.398 -44.719   0.236  1.00 86.92           C  
ATOM   1481  OG1 THR B 180       8.904 -43.881  -1.968  1.00 86.92           O  
ATOM   1482  N   PRO B 181      10.098 -40.439  -1.035  1.00 87.35           N  
ATOM   1483  CA  PRO B 181      10.379 -39.323  -1.941  1.00 87.35           C  
ATOM   1484  C   PRO B 181      10.191 -39.693  -3.410  1.00 87.35           C  
ATOM   1485  CB  PRO B 181      11.843 -38.988  -1.645  1.00 87.35           C  
ATOM   1486  O   PRO B 181       9.767 -38.858  -4.212  1.00 87.35           O  
ATOM   1487  CG  PRO B 181      12.091 -39.538  -0.278  1.00 87.35           C  
ATOM   1488  CD  PRO B 181      11.158 -40.693  -0.051  1.00 87.35           C  
ATOM   1489  N   GLU B 182      10.467 -40.948  -3.729  1.00 88.47           N  
ATOM   1490  CA  GLU B 182      10.303 -41.425  -5.100  1.00 88.47           C  
ATOM   1491  C   GLU B 182       8.830 -41.477  -5.493  1.00 88.47           C  
ATOM   1492  CB  GLU B 182      10.942 -42.805  -5.270  1.00 88.47           C  
ATOM   1493  O   GLU B 182       8.473 -41.160  -6.629  1.00 88.47           O  
ATOM   1494  CG  GLU B 182      12.455 -42.808  -5.099  1.00 88.47           C  
ATOM   1495  CD  GLU B 182      12.908 -43.383  -3.767  1.00 88.47           C  
ATOM   1496  OE1 GLU B 182      14.117 -43.308  -3.453  1.00 88.47           O  
ATOM   1497  OE2 GLU B 182      12.046 -43.913  -3.030  1.00 88.47           O  
ATOM   1498  N   MET B 183       8.074 -41.924  -4.525  1.00 89.80           N  
ATOM   1499  CA  MET B 183       6.639 -42.000  -4.784  1.00 89.80           C  
ATOM   1500  C   MET B 183       6.051 -40.610  -5.003  1.00 89.80           C  
ATOM   1501  CB  MET B 183       5.919 -42.694  -3.626  1.00 89.80           C  
ATOM   1502  O   MET B 183       5.207 -40.419  -5.881  1.00 89.80           O  
ATOM   1503  CG  MET B 183       6.195 -44.187  -3.541  1.00 89.80           C  
ATOM   1504  SD  MET B 183       5.339 -44.980  -2.124  1.00 89.80           S  
ATOM   1505  CE  MET B 183       3.617 -44.866  -2.686  1.00 89.80           C  
ATOM   1506  N   TRP B 184       6.525 -39.567  -4.224  1.00 91.49           N  
ATOM   1507  CA  TRP B 184       6.070 -38.192  -4.400  1.00 91.49           C  
ATOM   1508  C   TRP B 184       6.482 -37.653  -5.766  1.00 91.49           C  
ATOM   1509  CB  TRP B 184       6.629 -37.294  -3.293  1.00 91.49           C  
ATOM   1510  O   TRP B 184       5.691 -36.992  -6.443  1.00 91.49           O  
ATOM   1511  CG  TRP B 184       5.877 -37.381  -1.999  1.00 91.49           C  
ATOM   1512  CD1 TRP B 184       6.357 -37.813  -0.794  1.00 91.49           C  
ATOM   1513  CD2 TRP B 184       4.506 -37.032  -1.783  1.00 91.49           C  
ATOM   1514  CE2 TRP B 184       4.222 -37.277  -0.422  1.00 91.49           C  
ATOM   1515  CE3 TRP B 184       3.490 -36.534  -2.610  1.00 91.49           C  
ATOM   1516  NE1 TRP B 184       5.367 -37.753   0.159  1.00 91.49           N  
ATOM   1517  CH2 TRP B 184       1.986 -36.553  -0.698  1.00 91.49           C  
ATOM   1518  CZ2 TRP B 184       2.962 -37.040   0.132  1.00 91.49           C  
ATOM   1519  CZ3 TRP B 184       2.236 -36.299  -2.056  1.00 91.49           C  
ATOM   1520  N   GLU B 185       7.720 -37.963  -6.145  1.00 92.29           N  
ATOM   1521  CA  GLU B 185       8.237 -37.519  -7.436  1.00 92.29           C  
ATOM   1522  C   GLU B 185       7.393 -38.062  -8.585  1.00 92.29           C  
ATOM   1523  CB  GLU B 185       9.697 -37.946  -7.607  1.00 92.29           C  
ATOM   1524  O   GLU B 185       7.099 -37.342  -9.541  1.00 92.29           O  
ATOM   1525  CG  GLU B 185      10.336 -37.450  -8.895  1.00 92.29           C  
ATOM   1526  CD  GLU B 185      11.799 -37.840  -9.028  1.00 92.29           C  
ATOM   1527  OE1 GLU B 185      12.391 -37.618 -10.109  1.00 92.29           O  
ATOM   1528  OE2 GLU B 185      12.359 -38.373  -8.044  1.00 92.29           O  
ATOM   1529  N   GLU B 186       6.993 -39.314  -8.467  1.00 90.39           N  
ATOM   1530  CA  GLU B 186       6.168 -39.946  -9.492  1.00 90.39           C  
ATOM   1531  C   GLU B 186       4.821 -39.242  -9.629  1.00 90.39           C  
ATOM   1532  CB  GLU B 186       5.957 -41.428  -9.175  1.00 90.39           C  
ATOM   1533  O   GLU B 186       4.352 -38.999 -10.743  1.00 90.39           O  
ATOM   1534  CG  GLU B 186       5.348 -42.222 -10.321  1.00 90.39           C  
ATOM   1535  CD  GLU B 186       5.158 -43.695  -9.997  1.00 90.39           C  
ATOM   1536  OE1 GLU B 186       4.546 -44.422 -10.812  1.00 90.39           O  
ATOM   1537  OE2 GLU B 186       5.624 -44.126  -8.918  1.00 90.39           O  
ATOM   1538  N   ARG B 187       4.260 -38.900  -8.508  1.00 88.50           N  
ATOM   1539  CA  ARG B 187       2.958 -38.240  -8.515  1.00 88.50           C  
ATOM   1540  C   ARG B 187       3.062 -36.830  -9.084  1.00 88.50           C  
ATOM   1541  CB  ARG B 187       2.372 -38.193  -7.102  1.00 88.50           C  
ATOM   1542  O   ARG B 187       2.208 -36.406  -9.866  1.00 88.50           O  
ATOM   1543  CG  ARG B 187       1.853 -39.533  -6.605  1.00 88.50           C  
ATOM   1544  CD  ARG B 187       1.173 -39.407  -5.249  1.00 88.50           C  
ATOM   1545  NE  ARG B 187       0.631 -40.685  -4.797  1.00 88.50           N  
ATOM   1546  NH1 ARG B 187       0.321 -40.015  -2.608  1.00 88.50           N  
ATOM   1547  NH2 ARG B 187      -0.241 -42.142  -3.250  1.00 88.50           N  
ATOM   1548  CZ  ARG B 187       0.238 -40.944  -3.553  1.00 88.50           C  
ATOM   1549  N   ILE B 188       4.084 -36.080  -8.747  1.00 93.36           N  
ATOM   1550  CA  ILE B 188       4.308 -34.724  -9.238  1.00 93.36           C  
ATOM   1551  C   ILE B 188       4.603 -34.760 -10.735  1.00 93.36           C  
ATOM   1552  CB  ILE B 188       5.464 -34.032  -8.480  1.00 93.36           C  
ATOM   1553  O   ILE B 188       4.072 -33.949 -11.498  1.00 93.36           O  
ATOM   1554  CG1 ILE B 188       5.084 -33.814  -7.011  1.00 93.36           C  
ATOM   1555  CG2 ILE B 188       5.834 -32.708  -9.154  1.00 93.36           C  
ATOM   1556  CD1 ILE B 188       6.241 -33.351  -6.135  1.00 93.36           C  
ATOM   1557  N   THR B 189       5.398 -35.746 -11.145  1.00 93.61           N  
ATOM   1558  CA  THR B 189       5.796 -35.873 -12.543  1.00 93.61           C  
ATOM   1559  C   THR B 189       4.597 -36.226 -13.417  1.00 93.61           C  
ATOM   1560  CB  THR B 189       6.893 -36.939 -12.716  1.00 93.61           C  
ATOM   1561  O   THR B 189       4.507 -35.786 -14.565  1.00 93.61           O  
ATOM   1562  CG2 THR B 189       7.484 -36.898 -14.121  1.00 93.61           C  
ATOM   1563  OG1 THR B 189       7.938 -36.701 -11.764  1.00 93.61           O  
ATOM   1564  N   ALA B 190       3.717 -37.080 -12.832  1.00 91.48           N  
ATOM   1565  CA  ALA B 190       2.515 -37.453 -13.574  1.00 91.48           C  
ATOM   1566  C   ALA B 190       1.714 -36.218 -13.978  1.00 91.48           C  
ATOM   1567  CB  ALA B 190       1.649 -38.397 -12.744  1.00 91.48           C  
ATOM   1568  O   ALA B 190       1.290 -36.095 -15.129  1.00 91.48           O  
ATOM   1569  N   TRP B 191       1.522 -35.253 -13.122  1.00 91.35           N  
ATOM   1570  CA  TRP B 191       0.777 -34.033 -13.414  1.00 91.35           C  
ATOM   1571  C   TRP B 191       1.636 -33.045 -14.197  1.00 91.35           C  
ATOM   1572  CB  TRP B 191       0.281 -33.383 -12.120  1.00 91.35           C  
ATOM   1573  O   TRP B 191       1.126 -32.302 -15.039  1.00 91.35           O  
ATOM   1574  CG  TRP B 191      -0.907 -34.066 -11.512  1.00 91.35           C  
ATOM   1575  CD1 TRP B 191      -0.902 -34.975 -10.490  1.00 91.35           C  
ATOM   1576  CD2 TRP B 191      -2.276 -33.898 -11.893  1.00 91.35           C  
ATOM   1577  CE2 TRP B 191      -3.048 -34.736 -11.058  1.00 91.35           C  
ATOM   1578  CE3 TRP B 191      -2.926 -33.119 -12.859  1.00 91.35           C  
ATOM   1579  NE1 TRP B 191      -2.187 -35.381 -10.212  1.00 91.35           N  
ATOM   1580  CH2 TRP B 191      -5.049 -34.044 -12.115  1.00 91.35           C  
ATOM   1581  CZ2 TRP B 191      -4.439 -34.817 -11.161  1.00 91.35           C  
ATOM   1582  CZ3 TRP B 191      -4.310 -33.201 -12.961  1.00 91.35           C  
ATOM   1583  N   TYR B 192       2.930 -33.001 -13.881  1.00 93.44           N  
ATOM   1584  CA  TYR B 192       3.891 -32.196 -14.627  1.00 93.44           C  
ATOM   1585  C   TYR B 192       3.822 -32.508 -16.117  1.00 93.44           C  
ATOM   1586  CB  TYR B 192       5.312 -32.435 -14.108  1.00 93.44           C  
ATOM   1587  O   TYR B 192       3.797 -31.597 -16.948  1.00 93.44           O  
ATOM   1588  CG  TYR B 192       6.385 -31.813 -14.969  1.00 93.44           C  
ATOM   1589  CD1 TYR B 192       7.536 -32.523 -15.303  1.00 93.44           C  
ATOM   1590  CD2 TYR B 192       6.251 -30.515 -15.448  1.00 93.44           C  
ATOM   1591  CE1 TYR B 192       8.528 -31.954 -16.094  1.00 93.44           C  
ATOM   1592  CE2 TYR B 192       7.237 -29.935 -16.240  1.00 93.44           C  
ATOM   1593  OH  TYR B 192       9.349 -30.093 -17.341  1.00 93.44           O  
ATOM   1594  CZ  TYR B 192       8.370 -30.661 -16.557  1.00 93.44           C  
ATOM   1595  N   ALA B 193       3.633 -33.796 -16.513  1.00 91.81           N  
ATOM   1596  CA  ALA B 193       3.580 -34.260 -17.897  1.00 91.81           C  
ATOM   1597  C   ALA B 193       2.334 -33.734 -18.604  1.00 91.81           C  
ATOM   1598  CB  ALA B 193       3.613 -35.785 -17.949  1.00 91.81           C  
ATOM   1599  O   ALA B 193       2.338 -33.540 -19.822  1.00 91.81           O  
ATOM   1600  N   GLU B 194       1.309 -33.399 -17.837  1.00 88.68           N  
ATOM   1601  CA  GLU B 194       0.045 -32.937 -18.402  1.00 88.68           C  
ATOM   1602  C   GLU B 194       0.102 -31.449 -18.739  1.00 88.68           C  
ATOM   1603  CB  GLU B 194      -1.109 -33.212 -17.434  1.00 88.68           C  
ATOM   1604  O   GLU B 194      -0.767 -30.933 -19.444  1.00 88.68           O  
ATOM   1605  CG  GLU B 194      -1.482 -34.684 -17.325  1.00 88.68           C  
ATOM   1606  CD  GLU B 194      -2.675 -34.934 -16.417  1.00 88.68           C  
ATOM   1607  OE1 GLU B 194      -2.994 -36.114 -16.145  1.00 88.68           O  
ATOM   1608  OE2 GLU B 194      -3.297 -33.943 -15.974  1.00 88.68           O  
ATOM   1609  N   HIS B 195       1.146 -30.718 -18.286  1.00 89.62           N  
ATOM   1610  CA  HIS B 195       1.243 -29.278 -18.499  1.00 89.62           C  
ATOM   1611  C   HIS B 195       2.030 -28.960 -19.766  1.00 89.62           C  
ATOM   1612  CB  HIS B 195       1.895 -28.601 -17.292  1.00 89.62           C  
ATOM   1613  O   HIS B 195       2.526 -27.843 -19.930  1.00 89.62           O  
ATOM   1614  CG  HIS B 195       1.176 -28.849 -16.004  1.00 89.62           C  
ATOM   1615  CD2 HIS B 195       1.643 -29.128 -14.765  1.00 89.62           C  
ATOM   1616  ND1 HIS B 195      -0.198 -28.825 -15.903  1.00 89.62           N  
ATOM   1617  CE1 HIS B 195      -0.546 -29.079 -14.652  1.00 89.62           C  
ATOM   1618  NE2 HIS B 195       0.553 -29.267 -13.942  1.00 89.62           N  
ATOM   1619  N   ARG B 196       2.151 -29.906 -20.647  1.00 87.68           N  
ATOM   1620  CA  ARG B 196       2.951 -29.738 -21.855  1.00 87.68           C  
ATOM   1621  C   ARG B 196       2.449 -28.561 -22.684  1.00 87.68           C  
ATOM   1622  CB  ARG B 196       2.931 -31.017 -22.696  1.00 87.68           C  
ATOM   1623  O   ARG B 196       1.241 -28.374 -22.840  1.00 87.68           O  
ATOM   1624  CG  ARG B 196       3.982 -31.049 -23.794  1.00 87.68           C  
ATOM   1625  CD  ARG B 196       3.954 -32.362 -24.563  1.00 87.68           C  
ATOM   1626  NE  ARG B 196       4.954 -32.384 -25.628  1.00 87.68           N  
ATOM   1627  NH1 ARG B 196       4.901 -34.676 -25.912  1.00 87.68           N  
ATOM   1628  NH2 ARG B 196       6.294 -33.389 -27.199  1.00 87.68           N  
ATOM   1629  CZ  ARG B 196       5.381 -33.483 -26.244  1.00 87.68           C  
ATOM   1630  N   GLY B 197       3.351 -27.692 -23.198  1.00 83.74           N  
ATOM   1631  CA  GLY B 197       3.010 -26.576 -24.066  1.00 83.74           C  
ATOM   1632  C   GLY B 197       2.838 -25.268 -23.317  1.00 83.74           C  
ATOM   1633  O   GLY B 197       2.688 -24.210 -23.932  1.00 83.74           O  
ATOM   1634  N   ARG B 198       2.884 -25.364 -22.054  1.00 87.03           N  
ATOM   1635  CA  ARG B 198       2.720 -24.146 -21.266  1.00 87.03           C  
ATOM   1636  C   ARG B 198       4.064 -23.469 -21.018  1.00 87.03           C  
ATOM   1637  CB  ARG B 198       2.035 -24.455 -19.933  1.00 87.03           C  
ATOM   1638  O   ARG B 198       5.031 -24.124 -20.622  1.00 87.03           O  
ATOM   1639  CG  ARG B 198       0.554 -24.772 -20.061  1.00 87.03           C  
ATOM   1640  CD  ARG B 198      -0.123 -24.862 -18.701  1.00 87.03           C  
ATOM   1641  NE  ARG B 198      -1.513 -25.293 -18.817  1.00 87.03           N  
ATOM   1642  NH1 ARG B 198      -1.687 -26.021 -16.632  1.00 87.03           N  
ATOM   1643  NH2 ARG B 198      -3.482 -26.190 -18.048  1.00 87.03           N  
ATOM   1644  CZ  ARG B 198      -2.224 -25.834 -17.832  1.00 87.03           C  
ATOM   1645  N   ALA B 199       4.050 -22.090 -21.249  1.00 87.05           N  
ATOM   1646  CA  ALA B 199       5.268 -21.318 -21.020  1.00 87.05           C  
ATOM   1647  C   ALA B 199       5.488 -21.069 -19.530  1.00 87.05           C  
ATOM   1648  CB  ALA B 199       5.209 -19.993 -21.775  1.00 87.05           C  
ATOM   1649  O   ALA B 199       4.605 -21.339 -18.713  1.00 87.05           O  
ATOM   1650  N   ARG B 200       6.659 -20.644 -19.148  1.00 91.26           N  
ATOM   1651  CA  ARG B 200       7.015 -20.390 -17.755  1.00 91.26           C  
ATOM   1652  C   ARG B 200       6.032 -19.420 -17.107  1.00 91.26           C  
ATOM   1653  CB  ARG B 200       8.438 -19.837 -17.656  1.00 91.26           C  
ATOM   1654  O   ARG B 200       5.527 -19.679 -16.013  1.00 91.26           O  
ATOM   1655  CG  ARG B 200       8.863 -19.481 -16.240  1.00 91.26           C  
ATOM   1656  CD  ARG B 200      10.210 -18.773 -16.217  1.00 91.26           C  
ATOM   1657  NE  ARG B 200      10.488 -18.184 -14.910  1.00 91.26           N  
ATOM   1658  NH1 ARG B 200      12.510 -17.254 -15.528  1.00 91.26           N  
ATOM   1659  NH2 ARG B 200      11.726 -16.987 -13.391  1.00 91.26           N  
ATOM   1660  CZ  ARG B 200      11.574 -17.476 -14.612  1.00 91.26           C  
ATOM   1661  N   ASP B 201       5.769 -18.270 -17.820  1.00 90.53           N  
ATOM   1662  CA  ASP B 201       4.901 -17.225 -17.287  1.00 90.53           C  
ATOM   1663  C   ASP B 201       3.481 -17.745 -17.074  1.00 90.53           C  
ATOM   1664  CB  ASP B 201       4.883 -16.014 -18.223  1.00 90.53           C  
ATOM   1665  O   ASP B 201       2.818 -17.374 -16.103  1.00 90.53           O  
ATOM   1666  CG  ASP B 201       4.541 -16.378 -19.657  1.00 90.53           C  
ATOM   1667  OD1 ASP B 201       5.133 -17.335 -20.201  1.00 90.53           O  
ATOM   1668  OD2 ASP B 201       3.674 -15.701 -20.249  1.00 90.53           O  
ATOM   1669  N   GLU B 202       3.031 -18.580 -17.911  1.00 91.30           N  
ATOM   1670  CA  GLU B 202       1.694 -19.155 -17.797  1.00 91.30           C  
ATOM   1671  C   GLU B 202       1.608 -20.124 -16.622  1.00 91.30           C  
ATOM   1672  CB  GLU B 202       1.302 -19.866 -19.095  1.00 91.30           C  
ATOM   1673  O   GLU B 202       0.605 -20.152 -15.906  1.00 91.30           O  
ATOM   1674  CG  GLU B 202       1.068 -18.923 -20.267  1.00 91.30           C  
ATOM   1675  CD  GLU B 202       0.707 -19.645 -21.555  1.00 91.30           C  
ATOM   1676  OE1 GLU B 202       0.496 -18.972 -22.589  1.00 91.30           O  
ATOM   1677  OE2 GLU B 202       0.633 -20.894 -21.529  1.00 91.30           O  
ATOM   1678  N   ALA B 203       2.720 -20.950 -16.500  1.00 95.40           N  
ATOM   1679  CA  ALA B 203       2.767 -21.891 -15.384  1.00 95.40           C  
ATOM   1680  C   ALA B 203       2.770 -21.156 -14.047  1.00 95.40           C  
ATOM   1681  CB  ALA B 203       3.997 -22.788 -15.497  1.00 95.40           C  
ATOM   1682  O   ALA B 203       2.068 -21.550 -13.113  1.00 95.40           O  
ATOM   1683  N   GLU B 204       3.584 -20.099 -13.994  1.00 97.01           N  
ATOM   1684  CA  GLU B 204       3.661 -19.297 -12.777  1.00 97.01           C  
ATOM   1685  C   GLU B 204       2.316 -18.652 -12.455  1.00 97.01           C  
ATOM   1686  CB  GLU B 204       4.742 -18.220 -12.910  1.00 97.01           C  
ATOM   1687  O   GLU B 204       1.914 -18.592 -11.291  1.00 97.01           O  
ATOM   1688  CG  GLU B 204       6.160 -18.773 -12.940  1.00 97.01           C  
ATOM   1689  CD  GLU B 204       7.222 -17.692 -13.061  1.00 97.01           C  
ATOM   1690  OE1 GLU B 204       8.430 -18.022 -13.029  1.00 97.01           O  
ATOM   1691  OE2 GLU B 204       6.844 -16.506 -13.189  1.00 97.01           O  
ATOM   1692  N   MET B 205       1.612 -18.166 -13.454  1.00 95.32           N  
ATOM   1693  CA  MET B 205       0.300 -17.553 -13.265  1.00 95.32           C  
ATOM   1694  C   MET B 205      -0.712 -18.577 -12.765  1.00 95.32           C  
ATOM   1695  CB  MET B 205      -0.192 -16.924 -14.570  1.00 95.32           C  
ATOM   1696  O   MET B 205      -1.536 -18.272 -11.901  1.00 95.32           O  
ATOM   1697  CG  MET B 205      -1.501 -16.163 -14.427  1.00 95.32           C  
ATOM   1698  SD  MET B 205      -1.409 -14.835 -13.165  1.00 95.32           S  
ATOM   1699  CE  MET B 205      -0.426 -13.604 -14.066  1.00 95.32           C  
ATOM   1700  N   GLU B 206      -0.672 -19.772 -13.327  1.00 94.52           N  
ATOM   1701  CA  GLU B 206      -1.578 -20.821 -12.867  1.00 94.52           C  
ATOM   1702  C   GLU B 206      -1.319 -21.171 -11.405  1.00 94.52           C  
ATOM   1703  CB  GLU B 206      -1.439 -22.070 -13.740  1.00 94.52           C  
ATOM   1704  O   GLU B 206      -2.256 -21.447 -10.652  1.00 94.52           O  
ATOM   1705  CG  GLU B 206      -2.030 -21.915 -15.134  1.00 94.52           C  
ATOM   1706  CD  GLU B 206      -3.513 -21.579 -15.124  1.00 94.52           C  
ATOM   1707  OE1 GLU B 206      -3.982 -20.875 -16.046  1.00 94.52           O  
ATOM   1708  OE2 GLU B 206      -4.211 -22.022 -14.185  1.00 94.52           O  
ATOM   1709  N   TYR B 207      -0.006 -21.209 -11.132  1.00 97.11           N  
ATOM   1710  CA  TYR B 207       0.383 -21.410  -9.740  1.00 97.11           C  
ATOM   1711  C   TYR B 207      -0.290 -20.388  -8.832  1.00 97.11           C  
ATOM   1712  CB  TYR B 207       1.904 -21.322  -9.589  1.00 97.11           C  
ATOM   1713  O   TYR B 207      -0.901 -20.750  -7.824  1.00 97.11           O  
ATOM   1714  CG  TYR B 207       2.402 -21.714  -8.219  1.00 97.11           C  
ATOM   1715  CD1 TYR B 207       2.329 -20.826  -7.149  1.00 97.11           C  
ATOM   1716  CD2 TYR B 207       2.947 -22.973  -7.992  1.00 97.11           C  
ATOM   1717  CE1 TYR B 207       2.788 -21.182  -5.885  1.00 97.11           C  
ATOM   1718  CE2 TYR B 207       3.409 -23.341  -6.733  1.00 97.11           C  
ATOM   1719  OH  TYR B 207       3.781 -22.798  -4.438  1.00 97.11           O  
ATOM   1720  CZ  TYR B 207       3.325 -22.440  -5.687  1.00 97.11           C  
ATOM   1721  N   LEU B 208      -0.255 -19.103  -9.189  1.00 97.70           N  
ATOM   1722  CA  LEU B 208      -0.780 -18.000  -8.391  1.00 97.70           C  
ATOM   1723  C   LEU B 208      -2.304 -18.041  -8.344  1.00 97.70           C  
ATOM   1724  CB  LEU B 208      -0.311 -16.658  -8.958  1.00 97.70           C  
ATOM   1725  O   LEU B 208      -2.907 -17.692  -7.327  1.00 97.70           O  
ATOM   1726  CG  LEU B 208       1.176 -16.338  -8.800  1.00 97.70           C  
ATOM   1727  CD1 LEU B 208       1.515 -15.030  -9.507  1.00 97.70           C  
ATOM   1728  CD2 LEU B 208       1.555 -16.267  -7.325  1.00 97.70           C  
ATOM   1729  N   LYS B 209      -2.927 -18.473  -9.410  1.00 93.83           N  
ATOM   1730  CA  LYS B 209      -4.382 -18.587  -9.459  1.00 93.83           C  
ATOM   1731  C   LYS B 209      -4.890 -19.596  -8.433  1.00 93.83           C  
ATOM   1732  CB  LYS B 209      -4.842 -18.988 -10.861  1.00 93.83           C  
ATOM   1733  O   LYS B 209      -5.907 -19.363  -7.776  1.00 93.83           O  
ATOM   1734  CG  LYS B 209      -4.776 -17.861 -11.881  1.00 93.83           C  
ATOM   1735  CD  LYS B 209      -5.270 -18.315 -13.249  1.00 93.83           C  
ATOM   1736  CE  LYS B 209      -5.093 -17.225 -14.298  1.00 93.83           C  
ATOM   1737  NZ  LYS B 209      -5.508 -17.690 -15.655  1.00 93.83           N  
ATOM   1738  N   ILE B 210      -4.142 -20.629  -8.263  1.00 93.22           N  
ATOM   1739  CA  ILE B 210      -4.520 -21.667  -7.309  1.00 93.22           C  
ATOM   1740  C   ILE B 210      -4.216 -21.197  -5.888  1.00 93.22           C  
ATOM   1741  CB  ILE B 210      -3.789 -22.996  -7.601  1.00 93.22           C  
ATOM   1742  O   ILE B 210      -5.039 -21.362  -4.984  1.00 93.22           O  
ATOM   1743  CG1 ILE B 210      -4.145 -23.504  -9.003  1.00 93.22           C  
ATOM   1744  CG2 ILE B 210      -4.129 -24.044  -6.537  1.00 93.22           C  
ATOM   1745  CD1 ILE B 210      -3.264 -24.647  -9.489  1.00 93.22           C  
ATOM   1746  N   ALA B 211      -3.074 -20.564  -5.764  1.00 95.95           N  
ATOM   1747  CA  ALA B 211      -2.596 -20.134  -4.452  1.00 95.95           C  
ATOM   1748  C   ALA B 211      -3.499 -19.052  -3.867  1.00 95.95           C  
ATOM   1749  CB  ALA B 211      -1.159 -19.629  -4.549  1.00 95.95           C  
ATOM   1750  O   ALA B 211      -3.692 -18.986  -2.651  1.00 95.95           O  
ATOM   1751  N   GLN B 212      -4.063 -18.157  -4.731  1.00 94.30           N  
ATOM   1752  CA  GLN B 212      -4.871 -17.033  -4.271  1.00 94.30           C  
ATOM   1753  C   GLN B 212      -6.124 -17.517  -3.547  1.00 94.30           C  
ATOM   1754  CB  GLN B 212      -5.259 -16.133  -5.446  1.00 94.30           C  
ATOM   1755  O   GLN B 212      -6.715 -16.778  -2.756  1.00 94.30           O  
ATOM   1756  CG  GLN B 212      -6.238 -16.777  -6.417  1.00 94.30           C  
ATOM   1757  CD  GLN B 212      -6.659 -15.841  -7.534  1.00 94.30           C  
ATOM   1758  NE2 GLN B 212      -7.389 -16.371  -8.509  1.00 94.30           N  
ATOM   1759  OE1 GLN B 212      -6.331 -14.650  -7.520  1.00 94.30           O  
ATOM   1760  N   ASP B 213      -6.536 -18.788  -3.747  1.00 90.20           N  
ATOM   1761  CA  ASP B 213      -7.742 -19.336  -3.134  1.00 90.20           C  
ATOM   1762  C   ASP B 213      -7.426 -19.992  -1.792  1.00 90.20           C  
ATOM   1763  CB  ASP B 213      -8.408 -20.346  -4.070  1.00 90.20           C  
ATOM   1764  O   ASP B 213      -8.335 -20.411  -1.071  1.00 90.20           O  
ATOM   1765  CG  ASP B 213      -9.036 -19.698  -5.292  1.00 90.20           C  
ATOM   1766  OD1 ASP B 213      -9.412 -18.508  -5.226  1.00 90.20           O  
ATOM   1767  OD2 ASP B 213      -9.159 -20.385  -6.329  1.00 90.20           O  
ATOM   1768  N   LEU B 214      -6.115 -20.103  -1.474  1.00 93.64           N  
ATOM   1769  CA  LEU B 214      -5.743 -20.643  -0.172  1.00 93.64           C  
ATOM   1770  C   LEU B 214      -6.166 -19.700   0.949  1.00 93.64           C  
ATOM   1771  CB  LEU B 214      -4.233 -20.890  -0.104  1.00 93.64           C  
ATOM   1772  O   LEU B 214      -6.113 -18.478   0.791  1.00 93.64           O  
ATOM   1773  CG  LEU B 214      -3.670 -21.918  -1.086  1.00 93.64           C  
ATOM   1774  CD1 LEU B 214      -2.147 -21.940  -1.015  1.00 93.64           C  
ATOM   1775  CD2 LEU B 214      -4.243 -23.302  -0.799  1.00 93.64           C  
ATOM   1776  N   GLU B 215      -6.567 -20.162   2.091  1.00 92.50           N  
ATOM   1777  CA  GLU B 215      -7.214 -19.425   3.172  1.00 92.50           C  
ATOM   1778  C   GLU B 215      -6.260 -18.411   3.797  1.00 92.50           C  
ATOM   1779  CB  GLU B 215      -7.734 -20.388   4.243  1.00 92.50           C  
ATOM   1780  O   GLU B 215      -6.667 -17.301   4.147  1.00 92.50           O  
ATOM   1781  CG  GLU B 215      -8.850 -21.302   3.759  1.00 92.50           C  
ATOM   1782  CD  GLU B 215      -8.355 -22.667   3.309  1.00 92.50           C  
ATOM   1783  OE1 GLU B 215      -9.180 -23.601   3.183  1.00 92.50           O  
ATOM   1784  OE2 GLU B 215      -7.133 -22.805   3.082  1.00 92.50           O  
ATOM   1785  N   MET B 216      -5.008 -18.695   3.930  1.00 96.07           N  
ATOM   1786  CA  MET B 216      -4.054 -17.833   4.620  1.00 96.07           C  
ATOM   1787  C   MET B 216      -3.284 -16.968   3.627  1.00 96.07           C  
ATOM   1788  CB  MET B 216      -3.078 -18.667   5.453  1.00 96.07           C  
ATOM   1789  O   MET B 216      -2.368 -16.240   4.012  1.00 96.07           O  
ATOM   1790  CG  MET B 216      -3.721 -19.349   6.649  1.00 96.07           C  
ATOM   1791  SD  MET B 216      -2.543 -20.415   7.568  1.00 96.07           S  
ATOM   1792  CE  MET B 216      -1.441 -19.151   8.260  1.00 96.07           C  
ATOM   1793  N   TYR B 217      -3.684 -17.018   2.292  1.00 96.50           N  
ATOM   1794  CA  TYR B 217      -3.006 -16.279   1.233  1.00 96.50           C  
ATOM   1795  C   TYR B 217      -3.120 -14.776   1.457  1.00 96.50           C  
ATOM   1796  CB  TYR B 217      -3.586 -16.648  -0.136  1.00 96.50           C  
ATOM   1797  O   TYR B 217      -4.224 -14.244   1.591  1.00 96.50           O  
ATOM   1798  CG  TYR B 217      -3.005 -15.847  -1.277  1.00 96.50           C  
ATOM   1799  CD1 TYR B 217      -3.632 -14.688  -1.730  1.00 96.50           C  
ATOM   1800  CD2 TYR B 217      -1.830 -16.248  -1.904  1.00 96.50           C  
ATOM   1801  CE1 TYR B 217      -3.102 -13.948  -2.781  1.00 96.50           C  
ATOM   1802  CE2 TYR B 217      -1.291 -15.515  -2.956  1.00 96.50           C  
ATOM   1803  OH  TYR B 217      -1.404 -13.640  -4.429  1.00 96.50           O  
ATOM   1804  CZ  TYR B 217      -1.933 -14.369  -3.387  1.00 96.50           C  
ATOM   1805  N   GLY B 218      -1.934 -14.064   1.565  1.00 96.43           N  
ATOM   1806  CA  GLY B 218      -1.856 -12.612   1.596  1.00 96.43           C  
ATOM   1807  C   GLY B 218      -2.357 -12.016   2.898  1.00 96.43           C  
ATOM   1808  O   GLY B 218      -2.645 -10.819   2.968  1.00 96.43           O  
ATOM   1809  N   VAL B 219      -2.556 -12.832   3.953  1.00 97.16           N  
ATOM   1810  CA  VAL B 219      -3.084 -12.315   5.211  1.00 97.16           C  
ATOM   1811  C   VAL B 219      -1.935 -12.045   6.181  1.00 97.16           C  
ATOM   1812  CB  VAL B 219      -4.098 -13.292   5.846  1.00 97.16           C  
ATOM   1813  O   VAL B 219      -1.102 -12.921   6.425  1.00 97.16           O  
ATOM   1814  CG1 VAL B 219      -4.712 -12.689   7.108  1.00 97.16           C  
ATOM   1815  CG2 VAL B 219      -5.188 -13.658   4.839  1.00 97.16           C  
ATOM   1816  N   ASN B 220      -1.845 -10.809   6.676  1.00 96.29           N  
ATOM   1817  CA  ASN B 220      -0.934 -10.483   7.768  1.00 96.29           C  
ATOM   1818  C   ASN B 220      -1.623 -10.597   9.125  1.00 96.29           C  
ATOM   1819  CB  ASN B 220      -0.355  -9.079   7.583  1.00 96.29           C  
ATOM   1820  O   ASN B 220      -2.581  -9.874   9.402  1.00 96.29           O  
ATOM   1821  CG  ASN B 220       0.508  -8.962   6.342  1.00 96.29           C  
ATOM   1822  ND2 ASN B 220       0.150  -8.041   5.455  1.00 96.29           N  
ATOM   1823  OD1 ASN B 220       1.488  -9.694   6.182  1.00 96.29           O  
ATOM   1824  N   TYR B 221      -1.140 -11.357  10.035  1.00 96.48           N  
ATOM   1825  CA  TYR B 221      -1.796 -11.640  11.307  1.00 96.48           C  
ATOM   1826  C   TYR B 221      -1.163 -10.838  12.438  1.00 96.48           C  
ATOM   1827  CB  TYR B 221      -1.725 -13.137  11.627  1.00 96.48           C  
ATOM   1828  O   TYR B 221       0.062 -10.722  12.515  1.00 96.48           O  
ATOM   1829  CG  TYR B 221      -2.477 -14.003  10.645  1.00 96.48           C  
ATOM   1830  CD1 TYR B 221      -3.844 -14.228  10.789  1.00 96.48           C  
ATOM   1831  CD2 TYR B 221      -1.821 -14.599   9.573  1.00 96.48           C  
ATOM   1832  CE1 TYR B 221      -4.540 -15.027   9.889  1.00 96.48           C  
ATOM   1833  CE2 TYR B 221      -2.508 -15.400   8.666  1.00 96.48           C  
ATOM   1834  OH  TYR B 221      -4.549 -16.399   7.937  1.00 96.48           O  
ATOM   1835  CZ  TYR B 221      -3.865 -15.607   8.832  1.00 96.48           C  
ATOM   1836  N   PHE B 222      -2.000 -10.294  13.362  1.00 95.24           N  
ATOM   1837  CA  PHE B 222      -1.538  -9.571  14.541  1.00 95.24           C  
ATOM   1838  C   PHE B 222      -2.322  -9.995  15.777  1.00 95.24           C  
ATOM   1839  CB  PHE B 222      -1.666  -8.059  14.330  1.00 95.24           C  
ATOM   1840  O   PHE B 222      -3.550 -10.092  15.737  1.00 95.24           O  
ATOM   1841  CG  PHE B 222      -0.914  -7.547  13.131  1.00 95.24           C  
ATOM   1842  CD1 PHE B 222       0.436  -7.232  13.223  1.00 95.24           C  
ATOM   1843  CD2 PHE B 222      -1.558  -7.381  11.912  1.00 95.24           C  
ATOM   1844  CE1 PHE B 222       1.134  -6.758  12.115  1.00 95.24           C  
ATOM   1845  CE2 PHE B 222      -0.867  -6.908  10.800  1.00 95.24           C  
ATOM   1846  CZ  PHE B 222       0.479  -6.596  10.904  1.00 95.24           C  
ATOM   1847  N   ALA B 223      -1.634 -10.196  16.902  1.00 95.31           N  
ATOM   1848  CA  ALA B 223      -2.289 -10.543  18.160  1.00 95.31           C  
ATOM   1849  C   ALA B 223      -2.997  -9.332  18.762  1.00 95.31           C  
ATOM   1850  CB  ALA B 223      -1.273 -11.108  19.150  1.00 95.31           C  
ATOM   1851  O   ALA B 223      -2.384  -8.279  18.955  1.00 95.31           O  
ATOM   1852  N   ILE B 224      -4.320  -9.493  19.107  1.00 94.28           N  
ATOM   1853  CA  ILE B 224      -5.089  -8.383  19.659  1.00 94.28           C  
ATOM   1854  C   ILE B 224      -5.957  -8.880  20.813  1.00 94.28           C  
ATOM   1855  CB  ILE B 224      -5.967  -7.712  18.579  1.00 94.28           C  
ATOM   1856  O   ILE B 224      -6.088 -10.088  21.024  1.00 94.28           O  
ATOM   1857  CG1 ILE B 224      -6.971  -8.719  18.005  1.00 94.28           C  
ATOM   1858  CG2 ILE B 224      -5.097  -7.113  17.470  1.00 94.28           C  
ATOM   1859  CD1 ILE B 224      -8.043  -8.091  17.125  1.00 94.28           C  
ATOM   1860  N   ARG B 225      -6.506  -7.891  21.553  1.00 94.14           N  
ATOM   1861  CA  ARG B 225      -7.423  -8.196  22.647  1.00 94.14           C  
ATOM   1862  C   ARG B 225      -8.664  -7.312  22.583  1.00 94.14           C  
ATOM   1863  CB  ARG B 225      -6.726  -8.023  23.998  1.00 94.14           C  
ATOM   1864  O   ARG B 225      -8.584  -6.147  22.189  1.00 94.14           O  
ATOM   1865  CG  ARG B 225      -5.583  -8.999  24.231  1.00 94.14           C  
ATOM   1866  CD  ARG B 225      -4.943  -8.802  25.598  1.00 94.14           C  
ATOM   1867  NE  ARG B 225      -3.817  -9.709  25.801  1.00 94.14           N  
ATOM   1868  NH1 ARG B 225      -3.502  -9.151  28.021  1.00 94.14           N  
ATOM   1869  NH2 ARG B 225      -2.148 -10.708  27.022  1.00 94.14           N  
ATOM   1870  CZ  ARG B 225      -3.158  -9.854  26.948  1.00 94.14           C  
ATOM   1871  N   ASN B 226      -9.819  -7.843  22.874  1.00 90.45           N  
ATOM   1872  CA  ASN B 226     -11.046  -7.056  22.944  1.00 90.45           C  
ATOM   1873  C   ASN B 226     -11.212  -6.399  24.311  1.00 90.45           C  
ATOM   1874  CB  ASN B 226     -12.261  -7.928  22.623  1.00 90.45           C  
ATOM   1875  O   ASN B 226     -10.328  -6.497  25.164  1.00 90.45           O  
ATOM   1876  CG  ASN B 226     -12.504  -9.000  23.668  1.00 90.45           C  
ATOM   1877  ND2 ASN B 226     -13.575  -9.766  23.494  1.00 90.45           N  
ATOM   1878  OD1 ASN B 226     -11.737  -9.137  24.624  1.00 90.45           O  
ATOM   1879  N   LYS B 227     -12.320  -5.692  24.603  1.00 84.09           N  
ATOM   1880  CA  LYS B 227     -12.586  -5.001  25.861  1.00 84.09           C  
ATOM   1881  C   LYS B 227     -12.622  -5.981  27.030  1.00 84.09           C  
ATOM   1882  CB  LYS B 227     -13.905  -4.231  25.782  1.00 84.09           C  
ATOM   1883  O   LYS B 227     -12.200  -5.648  28.139  1.00 84.09           O  
ATOM   1884  CG  LYS B 227     -13.830  -2.957  24.955  1.00 84.09           C  
ATOM   1885  CD  LYS B 227     -15.141  -2.183  24.999  1.00 84.09           C  
ATOM   1886  CE  LYS B 227     -15.084  -0.934  24.129  1.00 84.09           C  
ATOM   1887  NZ  LYS B 227     -16.382  -0.195  24.135  1.00 84.09           N  
ATOM   1888  N   LYS B 228     -12.985  -7.285  26.753  1.00 88.03           N  
ATOM   1889  CA  LYS B 228     -13.060  -8.325  27.775  1.00 88.03           C  
ATOM   1890  C   LYS B 228     -11.690  -8.950  28.025  1.00 88.03           C  
ATOM   1891  CB  LYS B 228     -14.062  -9.406  27.368  1.00 88.03           C  
ATOM   1892  O   LYS B 228     -11.522  -9.737  28.959  1.00 88.03           O  
ATOM   1893  CG  LYS B 228     -15.514  -8.952  27.413  1.00 88.03           C  
ATOM   1894  CD  LYS B 228     -16.467 -10.093  27.079  1.00 88.03           C  
ATOM   1895  CE  LYS B 228     -17.919  -9.636  27.108  1.00 88.03           C  
ATOM   1896  NZ  LYS B 228     -18.855 -10.744  26.752  1.00 88.03           N  
ATOM   1897  N   GLY B 229     -10.758  -8.607  27.193  1.00 86.18           N  
ATOM   1898  CA  GLY B 229      -9.398  -9.103  27.333  1.00 86.18           C  
ATOM   1899  C   GLY B 229      -9.184 -10.451  26.670  1.00 86.18           C  
ATOM   1900  O   GLY B 229      -8.217 -11.152  26.974  1.00 86.18           O  
ATOM   1901  N   THR B 230     -10.108 -10.898  25.788  1.00 91.74           N  
ATOM   1902  CA  THR B 230      -9.983 -12.160  25.068  1.00 91.74           C  
ATOM   1903  C   THR B 230      -8.900 -12.067  23.996  1.00 91.74           C  
ATOM   1904  CB  THR B 230     -11.318 -12.567  24.417  1.00 91.74           C  
ATOM   1905  O   THR B 230      -8.847 -11.093  23.243  1.00 91.74           O  
ATOM   1906  CG2 THR B 230     -11.265 -14.002  23.904  1.00 91.74           C  
ATOM   1907  OG1 THR B 230     -12.368 -12.456  25.386  1.00 91.74           O  
ATOM   1908  N   GLU B 231      -8.004 -13.045  23.966  1.00 93.88           N  
ATOM   1909  CA  GLU B 231      -6.928 -13.058  22.980  1.00 93.88           C  
ATOM   1910  C   GLU B 231      -7.442 -13.480  21.607  1.00 93.88           C  
ATOM   1911  CB  GLU B 231      -5.798 -13.989  23.428  1.00 93.88           C  
ATOM   1912  O   GLU B 231      -7.994 -14.572  21.454  1.00 93.88           O  
ATOM   1913  CG  GLU B 231      -4.998 -13.461  24.610  1.00 93.88           C  
ATOM   1914  CD  GLU B 231      -3.797 -14.326  24.957  1.00 93.88           C  
ATOM   1915  OE1 GLU B 231      -3.005 -13.938  25.845  1.00 93.88           O  
ATOM   1916  OE2 GLU B 231      -3.647 -15.401  24.334  1.00 93.88           O  
ATOM   1917  N   LEU B 232      -7.239 -12.601  20.584  1.00 96.65           N  
ATOM   1918  CA  LEU B 232      -7.683 -12.842  19.216  1.00 96.65           C  
ATOM   1919  C   LEU B 232      -6.594 -12.464  18.217  1.00 96.65           C  
ATOM   1920  CB  LEU B 232      -8.960 -12.052  18.919  1.00 96.65           C  
ATOM   1921  O   LEU B 232      -5.539 -11.957  18.604  1.00 96.65           O  
ATOM   1922  CG  LEU B 232     -10.167 -12.357  19.807  1.00 96.65           C  
ATOM   1923  CD1 LEU B 232     -11.191 -11.230  19.715  1.00 96.65           C  
ATOM   1924  CD2 LEU B 232     -10.796 -13.690  19.417  1.00 96.65           C  
ATOM   1925  N   LEU B 233      -6.859 -12.843  16.935  1.00 97.05           N  
ATOM   1926  CA  LEU B 233      -5.935 -12.450  15.876  1.00 97.05           C  
ATOM   1927  C   LEU B 233      -6.622 -11.536  14.867  1.00 97.05           C  
ATOM   1928  CB  LEU B 233      -5.376 -13.685  15.167  1.00 97.05           C  
ATOM   1929  O   LEU B 233      -7.736 -11.822  14.422  1.00 97.05           O  
ATOM   1930  CG  LEU B 233      -4.358 -14.515  15.951  1.00 97.05           C  
ATOM   1931  CD1 LEU B 233      -4.098 -15.841  15.244  1.00 97.05           C  
ATOM   1932  CD2 LEU B 233      -3.059 -13.736  16.132  1.00 97.05           C  
ATOM   1933  N   LEU B 234      -5.955 -10.458  14.591  1.00 97.04           N  
ATOM   1934  CA  LEU B 234      -6.428  -9.568  13.537  1.00 97.04           C  
ATOM   1935  C   LEU B 234      -5.757  -9.895  12.207  1.00 97.04           C  
ATOM   1936  CB  LEU B 234      -6.163  -8.107  13.909  1.00 97.04           C  
ATOM   1937  O   LEU B 234      -4.527  -9.919  12.117  1.00 97.04           O  
ATOM   1938  CG  LEU B 234      -6.519  -7.061  12.851  1.00 97.04           C  
ATOM   1939  CD1 LEU B 234      -8.033  -6.948  12.708  1.00 97.04           C  
ATOM   1940  CD2 LEU B 234      -5.908  -5.711  13.206  1.00 97.04           C  
ATOM   1941  N   GLY B 235      -6.512 -10.205  11.196  1.00 97.53           N  
ATOM   1942  CA  GLY B 235      -5.990 -10.415   9.855  1.00 97.53           C  
ATOM   1943  C   GLY B 235      -6.253  -9.247   8.923  1.00 97.53           C  
ATOM   1944  O   GLY B 235      -7.398  -8.823   8.757  1.00 97.53           O  
ATOM   1945  N   VAL B 236      -5.157  -8.736   8.314  1.00 97.29           N  
ATOM   1946  CA  VAL B 236      -5.276  -7.632   7.366  1.00 97.29           C  
ATOM   1947  C   VAL B 236      -4.911  -8.114   5.964  1.00 97.29           C  
ATOM   1948  CB  VAL B 236      -4.381  -6.439   7.770  1.00 97.29           C  
ATOM   1949  O   VAL B 236      -3.790  -8.572   5.730  1.00 97.29           O  
ATOM   1950  CG1 VAL B 236      -4.596  -5.259   6.824  1.00 97.29           C  
ATOM   1951  CG2 VAL B 236      -4.660  -6.028   9.214  1.00 97.29           C  
ATOM   1952  N   ASP B 237      -5.805  -7.971   4.980  1.00 96.30           N  
ATOM   1953  CA  ASP B 237      -5.512  -8.393   3.613  1.00 96.30           C  
ATOM   1954  C   ASP B 237      -6.182  -7.470   2.598  1.00 96.30           C  
ATOM   1955  CB  ASP B 237      -5.965  -9.838   3.389  1.00 96.30           C  
ATOM   1956  O   ASP B 237      -6.603  -6.363   2.941  1.00 96.30           O  
ATOM   1957  CG  ASP B 237      -7.474 -10.000   3.431  1.00 96.30           C  
ATOM   1958  OD1 ASP B 237      -8.192  -8.988   3.588  1.00 96.30           O  
ATOM   1959  OD2 ASP B 237      -7.950 -11.149   3.310  1.00 96.30           O  
ATOM   1960  N   ALA B 238      -6.199  -7.839   1.291  1.00 95.87           N  
ATOM   1961  CA  ALA B 238      -6.717  -7.016   0.200  1.00 95.87           C  
ATOM   1962  C   ALA B 238      -8.229  -6.843   0.314  1.00 95.87           C  
ATOM   1963  CB  ALA B 238      -6.356  -7.633  -1.149  1.00 95.87           C  
ATOM   1964  O   ALA B 238      -8.783  -5.848  -0.159  1.00 95.87           O  
ATOM   1965  N   LEU B 239      -8.948  -7.725   1.086  1.00 94.13           N  
ATOM   1966  CA  LEU B 239     -10.405  -7.731   1.143  1.00 94.13           C  
ATOM   1967  C   LEU B 239     -10.905  -6.944   2.350  1.00 94.13           C  
ATOM   1968  CB  LEU B 239     -10.934  -9.166   1.200  1.00 94.13           C  
ATOM   1969  O   LEU B 239     -12.031  -6.441   2.345  1.00 94.13           O  
ATOM   1970  CG  LEU B 239     -10.608 -10.057   0.000  1.00 94.13           C  
ATOM   1971  CD1 LEU B 239     -11.021 -11.498   0.283  1.00 94.13           C  
ATOM   1972  CD2 LEU B 239     -11.296  -9.535  -1.256  1.00 94.13           C  
ATOM   1973  N   GLY B 240     -10.141  -6.892   3.415  1.00 94.71           N  
ATOM   1974  CA  GLY B 240     -10.560  -6.139   4.586  1.00 94.71           C  
ATOM   1975  C   GLY B 240      -9.882  -6.596   5.864  1.00 94.71           C  
ATOM   1976  O   GLY B 240      -8.745  -7.072   5.833  1.00 94.71           O  
ATOM   1977  N   LEU B 241     -10.545  -6.312   7.006  1.00 95.76           N  
ATOM   1978  CA  LEU B 241     -10.064  -6.708   8.325  1.00 95.76           C  
ATOM   1979  C   LEU B 241     -10.817  -7.932   8.834  1.00 95.76           C  
ATOM   1980  CB  LEU B 241     -10.213  -5.553   9.320  1.00 95.76           C  
ATOM   1981  O   LEU B 241     -12.049  -7.967   8.800  1.00 95.76           O  
ATOM   1982  CG  LEU B 241      -9.462  -4.265   8.981  1.00 95.76           C  
ATOM   1983  CD1 LEU B 241      -9.850  -3.154   9.951  1.00 95.76           C  
ATOM   1984  CD2 LEU B 241      -7.955  -4.502   9.006  1.00 95.76           C  
ATOM   1985  N   HIS B 242     -10.097  -8.869   9.295  1.00 95.96           N  
ATOM   1986  CA  HIS B 242     -10.714 -10.121   9.718  1.00 95.96           C  
ATOM   1987  C   HIS B 242     -10.257 -10.515  11.119  1.00 95.96           C  
ATOM   1988  CB  HIS B 242     -10.390 -11.240   8.726  1.00 95.96           C  
ATOM   1989  O   HIS B 242      -9.087 -10.341  11.467  1.00 95.96           O  
ATOM   1990  CG  HIS B 242     -10.498 -10.822   7.294  1.00 95.96           C  
ATOM   1991  CD2 HIS B 242      -9.545 -10.584   6.363  1.00 95.96           C  
ATOM   1992  ND1 HIS B 242     -11.709 -10.600   6.674  1.00 95.96           N  
ATOM   1993  CE1 HIS B 242     -11.494 -10.243   5.418  1.00 95.96           C  
ATOM   1994  NE2 HIS B 242     -10.189 -10.225   5.205  1.00 95.96           N  
ATOM   1995  N   ILE B 243     -11.152 -10.995  11.904  1.00 96.20           N  
ATOM   1996  CA  ILE B 243     -10.847 -11.408  13.269  1.00 96.20           C  
ATOM   1997  C   ILE B 243     -10.837 -12.933  13.356  1.00 96.20           C  
ATOM   1998  CB  ILE B 243     -11.860 -10.821  14.277  1.00 96.20           C  
ATOM   1999  O   ILE B 243     -11.793 -13.591  12.939  1.00 96.20           O  
ATOM   2000  CG1 ILE B 243     -11.923  -9.295  14.143  1.00 96.20           C  
ATOM   2001  CG2 ILE B 243     -11.497 -11.230  15.708  1.00 96.20           C  
ATOM   2002  CD1 ILE B 243     -10.624  -8.588  14.507  1.00 96.20           C  
ATOM   2003  N   TYR B 244      -9.745 -13.451  13.893  1.00 96.08           N  
ATOM   2004  CA  TYR B 244      -9.574 -14.898  13.974  1.00 96.08           C  
ATOM   2005  C   TYR B 244      -9.409 -15.347  15.421  1.00 96.08           C  
ATOM   2006  CB  TYR B 244      -8.365 -15.344  13.148  1.00 96.08           C  
ATOM   2007  O   TYR B 244      -9.002 -14.560  16.279  1.00 96.08           O  
ATOM   2008  CG  TYR B 244      -8.491 -15.041  11.674  1.00 96.08           C  
ATOM   2009  CD1 TYR B 244      -8.973 -15.999  10.785  1.00 96.08           C  
ATOM   2010  CD2 TYR B 244      -8.127 -13.798  11.168  1.00 96.08           C  
ATOM   2011  CE1 TYR B 244      -9.089 -15.726   9.426  1.00 96.08           C  
ATOM   2012  CE2 TYR B 244      -8.239 -13.513   9.811  1.00 96.08           C  
ATOM   2013  OH  TYR B 244      -8.834 -14.205   7.606  1.00 96.08           O  
ATOM   2014  CZ  TYR B 244      -8.721 -14.482   8.950  1.00 96.08           C  
ATOM   2015  N   ASP B 245      -9.734 -16.629  15.627  1.00 94.90           N  
ATOM   2016  CA  ASP B 245      -9.298 -17.302  16.846  1.00 94.90           C  
ATOM   2017  C   ASP B 245      -7.823 -17.688  16.762  1.00 94.90           C  
ATOM   2018  CB  ASP B 245     -10.152 -18.544  17.108  1.00 94.90           C  
ATOM   2019  O   ASP B 245      -7.355 -18.151  15.719  1.00 94.90           O  
ATOM   2020  CG  ASP B 245     -10.014 -19.070  18.526  1.00 94.90           C  
ATOM   2021  OD1 ASP B 245      -8.872 -19.259  18.998  1.00 94.90           O  
ATOM   2022  OD2 ASP B 245     -11.056 -19.300  19.177  1.00 94.90           O  
ATOM   2023  N   PRO B 246      -7.063 -17.481  17.819  1.00 92.56           N  
ATOM   2024  CA  PRO B 246      -5.629 -17.779  17.784  1.00 92.56           C  
ATOM   2025  C   PRO B 246      -5.336 -19.221  17.375  1.00 92.56           C  
ATOM   2026  CB  PRO B 246      -5.178 -17.517  19.223  1.00 92.56           C  
ATOM   2027  O   PRO B 246      -4.286 -19.500  16.790  1.00 92.56           O  
ATOM   2028  CG  PRO B 246      -6.222 -16.610  19.791  1.00 92.56           C  
ATOM   2029  CD  PRO B 246      -7.507 -16.838  19.048  1.00 92.56           C  
ATOM   2030  N   GLU B 247      -6.293 -20.095  17.580  1.00 91.43           N  
ATOM   2031  CA  GLU B 247      -6.099 -21.508  17.269  1.00 91.43           C  
ATOM   2032  C   GLU B 247      -6.601 -21.839  15.867  1.00 91.43           C  
ATOM   2033  CB  GLU B 247      -6.808 -22.388  18.303  1.00 91.43           C  
ATOM   2034  O   GLU B 247      -6.342 -22.928  15.350  1.00 91.43           O  
ATOM   2035  CG  GLU B 247      -6.253 -22.249  19.713  1.00 91.43           C  
ATOM   2036  CD  GLU B 247      -6.930 -23.168  20.717  1.00 91.43           C  
ATOM   2037  OE1 GLU B 247      -6.473 -23.237  21.881  1.00 91.43           O  
ATOM   2038  OE2 GLU B 247      -7.924 -23.826  20.337  1.00 91.43           O  
ATOM   2039  N   ASN B 248      -7.354 -20.992  15.258  1.00 93.52           N  
ATOM   2040  CA  ASN B 248      -7.910 -21.197  13.925  1.00 93.52           C  
ATOM   2041  C   ASN B 248      -7.630 -20.007  13.012  1.00 93.52           C  
ATOM   2042  CB  ASN B 248      -9.415 -21.461  14.005  1.00 93.52           C  
ATOM   2043  O   ASN B 248      -8.448 -19.091  12.909  1.00 93.52           O  
ATOM   2044  CG  ASN B 248     -10.013 -21.846  12.666  1.00 93.52           C  
ATOM   2045  ND2 ASN B 248     -11.302 -22.164  12.662  1.00 93.52           N  
ATOM   2046  OD1 ASN B 248      -9.322 -21.857  11.644  1.00 93.52           O  
ATOM   2047  N   ARG B 249      -6.554 -20.109  12.255  1.00 94.24           N  
ATOM   2048  CA  ARG B 249      -6.135 -19.028  11.369  1.00 94.24           C  
ATOM   2049  C   ARG B 249      -6.766 -19.176   9.989  1.00 94.24           C  
ATOM   2050  CB  ARG B 249      -4.610 -18.994  11.248  1.00 94.24           C  
ATOM   2051  O   ARG B 249      -6.581 -18.320   9.121  1.00 94.24           O  
ATOM   2052  CG  ARG B 249      -3.897 -18.634  12.541  1.00 94.24           C  
ATOM   2053  CD  ARG B 249      -2.387 -18.576  12.356  1.00 94.24           C  
ATOM   2054  NE  ARG B 249      -1.700 -18.286  13.611  1.00 94.24           N  
ATOM   2055  NH1 ARG B 249       0.374 -17.971  12.644  1.00 94.24           N  
ATOM   2056  NH2 ARG B 249       0.117 -17.757  14.912  1.00 94.24           N  
ATOM   2057  CZ  ARG B 249      -0.405 -18.005  13.719  1.00 94.24           C  
ATOM   2058  N   LEU B 250      -7.543 -20.154   9.766  1.00 93.04           N  
ATOM   2059  CA  LEU B 250      -8.078 -20.466   8.446  1.00 93.04           C  
ATOM   2060  C   LEU B 250      -9.410 -19.759   8.218  1.00 93.04           C  
ATOM   2061  CB  LEU B 250      -8.256 -21.978   8.284  1.00 93.04           C  
ATOM   2062  O   LEU B 250      -9.653 -19.217   7.137  1.00 93.04           O  
ATOM   2063  CG  LEU B 250      -6.979 -22.819   8.317  1.00 93.04           C  
ATOM   2064  CD1 LEU B 250      -7.319 -24.303   8.240  1.00 93.04           C  
ATOM   2065  CD2 LEU B 250      -6.046 -22.419   7.179  1.00 93.04           C  
ATOM   2066  N   THR B 251     -10.226 -19.795   9.270  1.00 92.09           N  
ATOM   2067  CA  THR B 251     -11.571 -19.255   9.106  1.00 92.09           C  
ATOM   2068  C   THR B 251     -11.814 -18.104  10.078  1.00 92.09           C  
ATOM   2069  CB  THR B 251     -12.640 -20.343   9.317  1.00 92.09           C  
ATOM   2070  O   THR B 251     -11.836 -18.306  11.294  1.00 92.09           O  
ATOM   2071  CG2 THR B 251     -13.993 -19.899   8.772  1.00 92.09           C  
ATOM   2072  OG1 THR B 251     -12.235 -21.540   8.642  1.00 92.09           O  
ATOM   2073  N   PRO B 252     -11.996 -16.967   9.437  1.00 93.82           N  
ATOM   2074  CA  PRO B 252     -12.275 -15.821  10.305  1.00 93.82           C  
ATOM   2075  C   PRO B 252     -13.649 -15.902  10.966  1.00 93.82           C  
ATOM   2076  CB  PRO B 252     -12.198 -14.628   9.350  1.00 93.82           C  
ATOM   2077  O   PRO B 252     -14.596 -16.422  10.370  1.00 93.82           O  
ATOM   2078  CG  PRO B 252     -12.497 -15.199   8.001  1.00 93.82           C  
ATOM   2079  CD  PRO B 252     -12.078 -16.641   7.990  1.00 93.82           C  
ATOM   2080  N   LYS B 253     -13.735 -15.353  12.159  1.00 93.00           N  
ATOM   2081  CA  LYS B 253     -15.017 -15.304  12.857  1.00 93.00           C  
ATOM   2082  C   LYS B 253     -15.834 -14.091  12.423  1.00 93.00           C  
ATOM   2083  CB  LYS B 253     -14.802 -15.277  14.371  1.00 93.00           C  
ATOM   2084  O   LYS B 253     -17.060 -14.164  12.326  1.00 93.00           O  
ATOM   2085  CG  LYS B 253     -14.320 -16.598  14.952  1.00 93.00           C  
ATOM   2086  CD  LYS B 253     -14.411 -16.606  16.472  1.00 93.00           C  
ATOM   2087  CE  LYS B 253     -14.046 -17.968  17.048  1.00 93.00           C  
ATOM   2088  NZ  LYS B 253     -14.191 -17.999  18.534  1.00 93.00           N  
ATOM   2089  N   ILE B 254     -15.170 -13.022  12.204  1.00 93.39           N  
ATOM   2090  CA  ILE B 254     -15.779 -11.760  11.797  1.00 93.39           C  
ATOM   2091  C   ILE B 254     -14.942 -11.114  10.696  1.00 93.39           C  
ATOM   2092  CB  ILE B 254     -15.930 -10.794  12.993  1.00 93.39           C  
ATOM   2093  O   ILE B 254     -13.713 -11.224  10.697  1.00 93.39           O  
ATOM   2094  CG1 ILE B 254     -16.692 -11.474  14.136  1.00 93.39           C  
ATOM   2095  CG2 ILE B 254     -16.631  -9.503  12.559  1.00 93.39           C  
ATOM   2096  CD1 ILE B 254     -16.575 -10.754  15.473  1.00 93.39           C  
ATOM   2097  N   SER B 255     -15.666 -10.478   9.766  1.00 93.52           N  
ATOM   2098  CA  SER B 255     -14.933  -9.796   8.704  1.00 93.52           C  
ATOM   2099  C   SER B 255     -15.523  -8.419   8.421  1.00 93.52           C  
ATOM   2100  CB  SER B 255     -14.937 -10.635   7.425  1.00 93.52           C  
ATOM   2101  O   SER B 255     -16.744  -8.262   8.357  1.00 93.52           O  
ATOM   2102  OG  SER B 255     -14.076 -10.071   6.451  1.00 93.52           O  
ATOM   2103  N   PHE B 256     -14.623  -7.449   8.310  1.00 92.74           N  
ATOM   2104  CA  PHE B 256     -15.025  -6.097   7.940  1.00 92.74           C  
ATOM   2105  C   PHE B 256     -14.408  -5.694   6.606  1.00 92.74           C  
ATOM   2106  CB  PHE B 256     -14.622  -5.098   9.029  1.00 92.74           C  
ATOM   2107  O   PHE B 256     -13.223  -5.361   6.540  1.00 92.74           O  
ATOM   2108  CG  PHE B 256     -15.280  -5.350  10.358  1.00 92.74           C  
ATOM   2109  CD1 PHE B 256     -16.547  -4.847  10.629  1.00 92.74           C  
ATOM   2110  CD2 PHE B 256     -14.631  -6.090  11.338  1.00 92.74           C  
ATOM   2111  CE1 PHE B 256     -17.159  -5.079  11.858  1.00 92.74           C  
ATOM   2112  CE2 PHE B 256     -15.236  -6.325  12.570  1.00 92.74           C  
ATOM   2113  CZ  PHE B 256     -16.499  -5.818  12.828  1.00 92.74           C  
ATOM   2114  N   PRO B 257     -15.182  -5.657   5.520  1.00 91.37           N  
ATOM   2115  CA  PRO B 257     -14.656  -5.231   4.220  1.00 91.37           C  
ATOM   2116  C   PRO B 257     -14.242  -3.762   4.204  1.00 91.37           C  
ATOM   2117  CB  PRO B 257     -15.828  -5.479   3.267  1.00 91.37           C  
ATOM   2118  O   PRO B 257     -14.778  -2.957   4.970  1.00 91.37           O  
ATOM   2119  CG  PRO B 257     -17.043  -5.441   4.138  1.00 91.37           C  
ATOM   2120  CD  PRO B 257     -16.644  -5.836   5.531  1.00 91.37           C  
ATOM   2121  N   TRP B 258     -13.358  -3.385   3.309  1.00 92.25           N  
ATOM   2122  CA  TRP B 258     -12.823  -2.029   3.253  1.00 92.25           C  
ATOM   2123  C   TRP B 258     -13.919  -1.025   2.913  1.00 92.25           C  
ATOM   2124  CB  TRP B 258     -11.693  -1.939   2.223  1.00 92.25           C  
ATOM   2125  O   TRP B 258     -13.883   0.121   3.368  1.00 92.25           O  
ATOM   2126  CG  TRP B 258     -10.459  -2.699   2.605  1.00 92.25           C  
ATOM   2127  CD1 TRP B 258      -9.885  -3.735   1.922  1.00 92.25           C  
ATOM   2128  CD2 TRP B 258      -9.649  -2.485   3.765  1.00 92.25           C  
ATOM   2129  CE2 TRP B 258      -8.598  -3.428   3.721  1.00 92.25           C  
ATOM   2130  CE3 TRP B 258      -9.709  -1.586   4.838  1.00 92.25           C  
ATOM   2131  NE1 TRP B 258      -8.765  -4.178   2.588  1.00 92.25           N  
ATOM   2132  CH2 TRP B 258      -7.697  -2.606   5.749  1.00 92.25           C  
ATOM   2133  CZ2 TRP B 258      -7.614  -3.497   4.711  1.00 92.25           C  
ATOM   2134  CZ3 TRP B 258      -8.729  -1.656   5.822  1.00 92.25           C  
ATOM   2135  N   ASN B 259     -14.930  -1.466   2.141  1.00 86.79           N  
ATOM   2136  CA  ASN B 259     -16.008  -0.583   1.709  1.00 86.79           C  
ATOM   2137  C   ASN B 259     -16.902  -0.177   2.877  1.00 86.79           C  
ATOM   2138  CB  ASN B 259     -16.839  -1.249   0.610  1.00 86.79           C  
ATOM   2139  O   ASN B 259     -17.699   0.755   2.759  1.00 86.79           O  
ATOM   2140  CG  ASN B 259     -17.509  -2.526   1.077  1.00 86.79           C  
ATOM   2141  ND2 ASN B 259     -18.469  -3.011   0.299  1.00 86.79           N  
ATOM   2142  OD1 ASN B 259     -17.167  -3.071   2.130  1.00 86.79           O  
ATOM   2143  N   GLU B 260     -16.724  -0.734   4.094  1.00 86.05           N  
ATOM   2144  CA  GLU B 260     -17.545  -0.442   5.265  1.00 86.05           C  
ATOM   2145  C   GLU B 260     -16.759   0.348   6.308  1.00 86.05           C  
ATOM   2146  CB  GLU B 260     -18.084  -1.736   5.881  1.00 86.05           C  
ATOM   2147  O   GLU B 260     -17.303   0.725   7.348  1.00 86.05           O  
ATOM   2148  CG  GLU B 260     -19.073  -2.475   4.992  1.00 86.05           C  
ATOM   2149  CD  GLU B 260     -19.600  -3.757   5.617  1.00 86.05           C  
ATOM   2150  OE1 GLU B 260     -20.344  -4.502   4.939  1.00 86.05           O  
ATOM   2151  OE2 GLU B 260     -19.267  -4.018   6.794  1.00 86.05           O  
ATOM   2152  N   ILE B 261     -15.552   0.648   6.040  1.00 88.38           N  
ATOM   2153  CA  ILE B 261     -14.701   1.309   7.023  1.00 88.38           C  
ATOM   2154  C   ILE B 261     -14.447   2.754   6.598  1.00 88.38           C  
ATOM   2155  CB  ILE B 261     -13.362   0.561   7.206  1.00 88.38           C  
ATOM   2156  O   ILE B 261     -13.970   3.006   5.489  1.00 88.38           O  
ATOM   2157  CG1 ILE B 261     -13.614  -0.879   7.670  1.00 88.38           C  
ATOM   2158  CG2 ILE B 261     -12.458   1.304   8.195  1.00 88.38           C  
ATOM   2159  CD1 ILE B 261     -12.362  -1.745   7.708  1.00 88.38           C  
ATOM   2160  N   ARG B 262     -14.715   3.681   7.444  1.00 83.63           N  
ATOM   2161  CA  ARG B 262     -14.529   5.103   7.171  1.00 83.63           C  
ATOM   2162  C   ARG B 262     -13.142   5.566   7.603  1.00 83.63           C  
ATOM   2163  CB  ARG B 262     -15.603   5.932   7.881  1.00 83.63           C  
ATOM   2164  O   ARG B 262     -12.443   6.241   6.844  1.00 83.63           O  
ATOM   2165  CG  ARG B 262     -15.535   7.419   7.574  1.00 83.63           C  
ATOM   2166  CD  ARG B 262     -16.621   8.196   8.307  1.00 83.63           C  
ATOM   2167  NE  ARG B 262     -16.410   9.637   8.211  1.00 83.63           N  
ATOM   2168  NH1 ARG B 262     -18.342  10.204   9.344  1.00 83.63           N  
ATOM   2169  NH2 ARG B 262     -16.944  11.843   8.561  1.00 83.63           N  
ATOM   2170  CZ  ARG B 262     -17.233  10.558   8.705  1.00 83.63           C  
ATOM   2171  N   ASN B 263     -12.807   5.219   8.907  1.00 85.35           N  
ATOM   2172  CA  ASN B 263     -11.539   5.690   9.452  1.00 85.35           C  
ATOM   2173  C   ASN B 263     -10.934   4.679  10.421  1.00 85.35           C  
ATOM   2174  CB  ASN B 263     -11.721   7.044  10.142  1.00 85.35           C  
ATOM   2175  O   ASN B 263     -11.661   3.970  11.119  1.00 85.35           O  
ATOM   2176  CG  ASN B 263     -10.408   7.773  10.353  1.00 85.35           C  
ATOM   2177  ND2 ASN B 263     -10.480   9.089  10.510  1.00 85.35           N  
ATOM   2178  OD1 ASN B 263      -9.339   7.158  10.374  1.00 85.35           O  
ATOM   2179  N   ILE B 264      -9.593   4.687  10.426  1.00 88.65           N  
ATOM   2180  CA  ILE B 264      -8.859   3.851  11.369  1.00 88.65           C  
ATOM   2181  C   ILE B 264      -7.843   4.700  12.130  1.00 88.65           C  
ATOM   2182  CB  ILE B 264      -8.149   2.680  10.653  1.00 88.65           C  
ATOM   2183  O   ILE B 264      -7.090   5.467  11.527  1.00 88.65           O  
ATOM   2184  CG1 ILE B 264      -9.161   1.849   9.856  1.00 88.65           C  
ATOM   2185  CG2 ILE B 264      -7.396   1.807  11.661  1.00 88.65           C  
ATOM   2186  CD1 ILE B 264      -8.526   0.806   8.946  1.00 88.65           C  
ATOM   2187  N   SER B 265      -7.853   4.618  13.458  1.00 84.27           N  
ATOM   2188  CA  SER B 265      -6.906   5.361  14.283  1.00 84.27           C  
ATOM   2189  C   SER B 265      -6.513   4.567  15.525  1.00 84.27           C  
ATOM   2190  CB  SER B 265      -7.498   6.709  14.697  1.00 84.27           C  
ATOM   2191  O   SER B 265      -7.178   3.592  15.881  1.00 84.27           O  
ATOM   2192  OG  SER B 265      -8.656   6.527  15.493  1.00 84.27           O  
ATOM   2193  N   TYR B 266      -5.331   4.947  16.037  1.00 84.16           N  
ATOM   2194  CA  TYR B 266      -4.956   4.286  17.283  1.00 84.16           C  
ATOM   2195  C   TYR B 266      -4.398   5.289  18.285  1.00 84.16           C  
ATOM   2196  CB  TYR B 266      -3.926   3.184  17.018  1.00 84.16           C  
ATOM   2197  O   TYR B 266      -3.818   6.307  17.897  1.00 84.16           O  
ATOM   2198  CG  TYR B 266      -2.571   3.706  16.606  1.00 84.16           C  
ATOM   2199  CD1 TYR B 266      -2.231   3.832  15.261  1.00 84.16           C  
ATOM   2200  CD2 TYR B 266      -1.628   4.072  17.561  1.00 84.16           C  
ATOM   2201  CE1 TYR B 266      -0.983   4.311  14.877  1.00 84.16           C  
ATOM   2202  CE2 TYR B 266      -0.377   4.551  17.188  1.00 84.16           C  
ATOM   2203  OH  TYR B 266       1.173   5.142  15.472  1.00 84.16           O  
ATOM   2204  CZ  TYR B 266      -0.064   4.668  15.846  1.00 84.16           C  
ATOM   2205  N   SER B 267      -4.747   5.159  19.569  1.00 80.86           N  
ATOM   2206  CA  SER B 267      -4.194   5.882  20.710  1.00 80.86           C  
ATOM   2207  C   SER B 267      -3.569   4.926  21.720  1.00 80.86           C  
ATOM   2208  CB  SER B 267      -5.278   6.719  21.391  1.00 80.86           C  
ATOM   2209  O   SER B 267      -4.271   4.125  22.342  1.00 80.86           O  
ATOM   2210  OG  SER B 267      -4.747   7.422  22.501  1.00 80.86           O  
ATOM   2211  N   ASP B 268      -2.227   4.975  21.840  1.00 78.26           N  
ATOM   2212  CA  ASP B 268      -1.485   4.037  22.677  1.00 78.26           C  
ATOM   2213  C   ASP B 268      -1.629   2.608  22.160  1.00 78.26           C  
ATOM   2214  CB  ASP B 268      -1.959   4.122  24.129  1.00 78.26           C  
ATOM   2215  O   ASP B 268      -1.153   2.286  21.069  1.00 78.26           O  
ATOM   2216  CG  ASP B 268      -1.499   5.388  24.831  1.00 78.26           C  
ATOM   2217  OD1 ASP B 268      -0.434   5.933  24.469  1.00 78.26           O  
ATOM   2218  OD2 ASP B 268      -2.206   5.842  25.756  1.00 78.26           O  
ATOM   2219  N   LYS B 269      -2.366   1.785  22.927  1.00 80.40           N  
ATOM   2220  CA  LYS B 269      -2.518   0.395  22.507  1.00 80.40           C  
ATOM   2221  C   LYS B 269      -3.915   0.138  21.950  1.00 80.40           C  
ATOM   2222  CB  LYS B 269      -2.237  -0.553  23.674  1.00 80.40           C  
ATOM   2223  O   LYS B 269      -4.182  -0.930  21.396  1.00 80.40           O  
ATOM   2224  CG  LYS B 269      -0.781  -0.578  24.114  1.00 80.40           C  
ATOM   2225  CD  LYS B 269      -0.554  -1.582  25.237  1.00 80.40           C  
ATOM   2226  CE  LYS B 269       0.896  -1.583  25.703  1.00 80.40           C  
ATOM   2227  NZ  LYS B 269       1.122  -2.560  26.810  1.00 80.40           N  
ATOM   2228  N   GLU B 270      -4.728   1.170  21.905  1.00 86.76           N  
ATOM   2229  CA  GLU B 270      -6.121   0.988  21.507  1.00 86.76           C  
ATOM   2230  C   GLU B 270      -6.351   1.456  20.073  1.00 86.76           C  
ATOM   2231  CB  GLU B 270      -7.055   1.736  22.461  1.00 86.76           C  
ATOM   2232  O   GLU B 270      -6.051   2.602  19.733  1.00 86.76           O  
ATOM   2233  CG  GLU B 270      -8.533   1.486  22.196  1.00 86.76           C  
ATOM   2234  CD  GLU B 270      -9.446   2.162  23.206  1.00 86.76           C  
ATOM   2235  OE1 GLU B 270     -10.021   1.461  24.069  1.00 86.76           O  
ATOM   2236  OE2 GLU B 270      -9.589   3.403  23.132  1.00 86.76           O  
ATOM   2237  N   PHE B 271      -6.949   0.607  19.282  1.00 89.96           N  
ATOM   2238  CA  PHE B 271      -7.314   0.926  17.907  1.00 89.96           C  
ATOM   2239  C   PHE B 271      -8.810   1.193  17.792  1.00 89.96           C  
ATOM   2240  CB  PHE B 271      -6.911  -0.213  16.965  1.00 89.96           C  
ATOM   2241  O   PHE B 271      -9.620   0.500  18.411  1.00 89.96           O  
ATOM   2242  CG  PHE B 271      -5.512  -0.086  16.424  1.00 89.96           C  
ATOM   2243  CD1 PHE B 271      -5.286   0.436  15.157  1.00 89.96           C  
ATOM   2244  CD2 PHE B 271      -4.422  -0.490  17.185  1.00 89.96           C  
ATOM   2245  CE1 PHE B 271      -3.992   0.554  14.654  1.00 89.96           C  
ATOM   2246  CE2 PHE B 271      -3.126  -0.375  16.689  1.00 89.96           C  
ATOM   2247  CZ  PHE B 271      -2.914   0.146  15.423  1.00 89.96           C  
ATOM   2248  N   THR B 272      -9.079   2.177  17.021  1.00 89.04           N  
ATOM   2249  CA  THR B 272     -10.479   2.520  16.794  1.00 89.04           C  
ATOM   2250  C   THR B 272     -10.802   2.517  15.303  1.00 89.04           C  
ATOM   2251  CB  THR B 272     -10.821   3.897  17.393  1.00 89.04           C  
ATOM   2252  O   THR B 272     -10.192   3.257  14.528  1.00 89.04           O  
ATOM   2253  CG2 THR B 272     -12.322   4.162  17.343  1.00 89.04           C  
ATOM   2254  OG1 THR B 272     -10.385   3.940  18.758  1.00 89.04           O  
ATOM   2255  N   ILE B 273     -11.791   1.689  14.949  1.00 88.11           N  
ATOM   2256  CA  ILE B 273     -12.239   1.621  13.562  1.00 88.11           C  
ATOM   2257  C   ILE B 273     -13.653   2.185  13.448  1.00 88.11           C  
ATOM   2258  CB  ILE B 273     -12.195   0.173  13.025  1.00 88.11           C  
ATOM   2259  O   ILE B 273     -14.599   1.623  14.003  1.00 88.11           O  
ATOM   2260  CG1 ILE B 273     -10.785  -0.410  13.176  1.00 88.11           C  
ATOM   2261  CG2 ILE B 273     -12.653   0.125  11.564  1.00 88.11           C  
ATOM   2262  CD1 ILE B 273     -10.702  -1.907  12.909  1.00 88.11           C  
ATOM   2263  N   LYS B 274     -13.814   3.183  12.693  1.00 85.65           N  
ATOM   2264  CA  LYS B 274     -15.118   3.811  12.498  1.00 85.65           C  
ATOM   2265  C   LYS B 274     -15.781   3.314  11.216  1.00 85.65           C  
ATOM   2266  CB  LYS B 274     -14.981   5.334  12.460  1.00 85.65           C  
ATOM   2267  O   LYS B 274     -15.244   3.498  10.122  1.00 85.65           O  
ATOM   2268  CG  LYS B 274     -14.538   5.948  13.779  1.00 85.65           C  
ATOM   2269  CD  LYS B 274     -14.459   7.467  13.690  1.00 85.65           C  
ATOM   2270  CE  LYS B 274     -13.932   8.077  14.982  1.00 85.65           C  
ATOM   2271  NZ  LYS B 274     -13.771   9.558  14.870  1.00 85.65           N  
ATOM   2272  N   PRO B 275     -16.935   2.795  11.362  1.00 85.72           N  
ATOM   2273  CA  PRO B 275     -17.650   2.317  10.176  1.00 85.72           C  
ATOM   2274  C   PRO B 275     -18.200   3.456   9.320  1.00 85.72           C  
ATOM   2275  CB  PRO B 275     -18.787   1.478  10.765  1.00 85.72           C  
ATOM   2276  O   PRO B 275     -18.351   4.580   9.805  1.00 85.72           O  
ATOM   2277  CG  PRO B 275     -18.424   1.298  12.204  1.00 85.72           C  
ATOM   2278  CD  PRO B 275     -17.450   2.375  12.588  1.00 85.72           C  
ATOM   2279  N   LEU B 276     -18.488   3.250   8.125  1.00 77.80           N  
ATOM   2280  CA  LEU B 276     -19.024   4.253   7.211  1.00 77.80           C  
ATOM   2281  C   LEU B 276     -20.386   4.750   7.687  1.00 77.80           C  
ATOM   2282  CB  LEU B 276     -19.142   3.681   5.796  1.00 77.80           C  
ATOM   2283  O   LEU B 276     -20.674   5.947   7.615  1.00 77.80           O  
ATOM   2284  CG  LEU B 276     -18.547   4.528   4.670  1.00 77.80           C  
ATOM   2285  CD1 LEU B 276     -17.526   3.716   3.880  1.00 77.80           C  
ATOM   2286  CD2 LEU B 276     -19.648   5.050   3.754  1.00 77.80           C  
ATOM   2287  N   ASP B 277     -21.165   3.809   8.222  1.00 75.33           N  
ATOM   2288  CA  ASP B 277     -22.458   4.168   8.796  1.00 75.33           C  
ATOM   2289  C   ASP B 277     -22.297   4.718  10.211  1.00 75.33           C  
ATOM   2290  CB  ASP B 277     -23.396   2.959   8.804  1.00 75.33           C  
ATOM   2291  O   ASP B 277     -21.872   3.999  11.118  1.00 75.33           O  
ATOM   2292  CG  ASP B 277     -24.843   3.333   9.073  1.00 75.33           C  
ATOM   2293  OD1 ASP B 277     -25.105   4.464   9.535  1.00 75.33           O  
ATOM   2294  OD2 ASP B 277     -25.729   2.487   8.824  1.00 75.33           O  
ATOM   2295  N   LYS B 278     -22.621   5.917  10.440  1.00 74.26           N  
ATOM   2296  CA  LYS B 278     -22.417   6.613  11.707  1.00 74.26           C  
ATOM   2297  C   LYS B 278     -23.324   6.047  12.797  1.00 74.26           C  
ATOM   2298  CB  LYS B 278     -22.669   8.112  11.542  1.00 74.26           C  
ATOM   2299  O   LYS B 278     -23.060   6.229  13.987  1.00 74.26           O  
ATOM   2300  CG  LYS B 278     -21.664   8.813  10.640  1.00 74.26           C  
ATOM   2301  CD  LYS B 278     -21.932  10.311  10.561  1.00 74.26           C  
ATOM   2302  CE  LYS B 278     -20.957  11.005   9.620  1.00 74.26           C  
ATOM   2303  NZ  LYS B 278     -21.230  12.471   9.523  1.00 74.26           N  
ATOM   2304  N   LYS B 279     -24.355   5.256  12.354  1.00 74.18           N  
ATOM   2305  CA  LYS B 279     -25.311   4.691  13.302  1.00 74.18           C  
ATOM   2306  C   LYS B 279     -24.733   3.461  13.998  1.00 74.18           C  
ATOM   2307  CB  LYS B 279     -26.617   4.327  12.595  1.00 74.18           C  
ATOM   2308  O   LYS B 279     -25.212   3.061  15.061  1.00 74.18           O  
ATOM   2309  CG  LYS B 279     -27.373   5.524  12.037  1.00 74.18           C  
ATOM   2310  CD  LYS B 279     -28.697   5.106  11.409  1.00 74.18           C  
ATOM   2311  CE  LYS B 279     -29.433   6.297  10.809  1.00 74.18           C  
ATOM   2312  NZ  LYS B 279     -30.715   5.887  10.163  1.00 74.18           N  
ATOM   2313  N   ILE B 280     -23.590   3.013  13.363  1.00 76.12           N  
ATOM   2314  CA  ILE B 280     -22.978   1.799  13.892  1.00 76.12           C  
ATOM   2315  C   ILE B 280     -21.891   2.167  14.900  1.00 76.12           C  
ATOM   2316  CB  ILE B 280     -22.387   0.925  12.762  1.00 76.12           C  
ATOM   2317  O   ILE B 280     -21.178   3.157  14.720  1.00 76.12           O  
ATOM   2318  CG1 ILE B 280     -23.471   0.576  11.736  1.00 76.12           C  
ATOM   2319  CG2 ILE B 280     -21.749  -0.342  13.337  1.00 76.12           C  
ATOM   2320  CD1 ILE B 280     -22.933  -0.050  10.456  1.00 76.12           C  
ATOM   2321  N   ASP B 281     -21.807   1.447  16.000  1.00 81.10           N  
ATOM   2322  CA  ASP B 281     -20.802   1.682  17.032  1.00 81.10           C  
ATOM   2323  C   ASP B 281     -19.392   1.478  16.482  1.00 81.10           C  
ATOM   2324  CB  ASP B 281     -21.037   0.761  18.231  1.00 81.10           C  
ATOM   2325  O   ASP B 281     -19.197   0.729  15.522  1.00 81.10           O  
ATOM   2326  CG  ASP B 281     -22.293   1.111  19.010  1.00 81.10           C  
ATOM   2327  OD1 ASP B 281     -22.742   2.276  18.951  1.00 81.10           O  
ATOM   2328  OD2 ASP B 281     -22.836   0.215  19.692  1.00 81.10           O  
ATOM   2329  N   VAL B 282     -18.469   2.141  17.098  1.00 85.48           N  
ATOM   2330  CA  VAL B 282     -17.065   2.064  16.707  1.00 85.48           C  
ATOM   2331  C   VAL B 282     -16.485   0.715  17.125  1.00 85.48           C  
ATOM   2332  CB  VAL B 282     -16.239   3.214  17.327  1.00 85.48           C  
ATOM   2333  O   VAL B 282     -16.833   0.183  18.182  1.00 85.48           O  
ATOM   2334  CG1 VAL B 282     -14.795   3.170  16.831  1.00 85.48           C  
ATOM   2335  CG2 VAL B 282     -16.878   4.563  17.003  1.00 85.48           C  
ATOM   2336  N   PHE B 283     -15.658   0.092  16.255  1.00 87.24           N  
ATOM   2337  CA  PHE B 283     -14.949  -1.154  16.519  1.00 87.24           C  
ATOM   2338  C   PHE B 283     -13.594  -0.881  17.161  1.00 87.24           C  
ATOM   2339  CB  PHE B 283     -14.765  -1.953  15.225  1.00 87.24           C  
ATOM   2340  O   PHE B 283     -12.714  -0.286  16.536  1.00 87.24           O  
ATOM   2341  CG  PHE B 283     -13.961  -3.213  15.399  1.00 87.24           C  
ATOM   2342  CD1 PHE B 283     -12.663  -3.299  14.911  1.00 87.24           C  
ATOM   2343  CD2 PHE B 283     -14.504  -4.313  16.051  1.00 87.24           C  
ATOM   2344  CE1 PHE B 283     -11.916  -4.464  15.070  1.00 87.24           C  
ATOM   2345  CE2 PHE B 283     -13.764  -5.481  16.214  1.00 87.24           C  
ATOM   2346  CZ  PHE B 283     -12.471  -5.555  15.722  1.00 87.24           C  
ATOM   2347  N   LYS B 284     -13.428  -1.285  18.455  1.00 90.26           N  
ATOM   2348  CA  LYS B 284     -12.201  -1.002  19.193  1.00 90.26           C  
ATOM   2349  C   LYS B 284     -11.500  -2.292  19.610  1.00 90.26           C  
ATOM   2350  CB  LYS B 284     -12.501  -0.148  20.426  1.00 90.26           C  
ATOM   2351  O   LYS B 284     -12.154  -3.263  19.996  1.00 90.26           O  
ATOM   2352  CG  LYS B 284     -13.039   1.238  20.102  1.00 90.26           C  
ATOM   2353  CD  LYS B 284     -13.312   2.042  21.367  1.00 90.26           C  
ATOM   2354  CE  LYS B 284     -13.954   3.385  21.049  1.00 90.26           C  
ATOM   2355  NZ  LYS B 284     -14.240   4.169  22.288  1.00 90.26           N  
ATOM   2356  N   PHE B 285     -10.175  -2.309  19.433  1.00 92.15           N  
ATOM   2357  CA  PHE B 285      -9.382  -3.420  19.946  1.00 92.15           C  
ATOM   2358  C   PHE B 285      -8.032  -2.932  20.456  1.00 92.15           C  
ATOM   2359  CB  PHE B 285      -9.181  -4.483  18.862  1.00 92.15           C  
ATOM   2360  O   PHE B 285      -7.592  -1.833  20.111  1.00 92.15           O  
ATOM   2361  CG  PHE B 285      -8.408  -3.994  17.668  1.00 92.15           C  
ATOM   2362  CD1 PHE B 285      -9.068  -3.511  16.545  1.00 92.15           C  
ATOM   2363  CD2 PHE B 285      -7.019  -4.016  17.668  1.00 92.15           C  
ATOM   2364  CE1 PHE B 285      -8.355  -3.057  15.437  1.00 92.15           C  
ATOM   2365  CE2 PHE B 285      -6.300  -3.563  16.565  1.00 92.15           C  
ATOM   2366  CZ  PHE B 285      -6.970  -3.086  15.451  1.00 92.15           C  
ATOM   2367  N   ASN B 286      -7.389  -3.781  21.300  1.00 90.76           N  
ATOM   2368  CA  ASN B 286      -6.083  -3.443  21.854  1.00 90.76           C  
ATOM   2369  C   ASN B 286      -4.979  -4.312  21.258  1.00 90.76           C  
ATOM   2370  CB  ASN B 286      -6.096  -3.574  23.379  1.00 90.76           C  
ATOM   2371  O   ASN B 286      -5.096  -5.538  21.229  1.00 90.76           O  
ATOM   2372  CG  ASN B 286      -7.019  -2.571  24.042  1.00 90.76           C  
ATOM   2373  ND2 ASN B 286      -7.777  -3.027  25.033  1.00 90.76           N  
ATOM   2374  OD1 ASN B 286      -7.052  -1.396  23.668  1.00 90.76           O  
ATOM   2375  N   SER B 287      -3.935  -3.654  20.819  1.00 85.76           N  
ATOM   2376  CA  SER B 287      -2.788  -4.379  20.282  1.00 85.76           C  
ATOM   2377  C   SER B 287      -1.915  -4.939  21.400  1.00 85.76           C  
ATOM   2378  CB  SER B 287      -1.953  -3.470  19.380  1.00 85.76           C  
ATOM   2379  O   SER B 287      -1.918  -4.418  22.517  1.00 85.76           O  
ATOM   2380  OG  SER B 287      -1.263  -2.497  20.145  1.00 85.76           O  
ATOM   2381  N   SER B 288      -1.145  -5.959  21.148  1.00 79.40           N  
ATOM   2382  CA  SER B 288      -0.291  -6.609  22.137  1.00 79.40           C  
ATOM   2383  C   SER B 288       0.988  -5.812  22.372  1.00 79.40           C  
ATOM   2384  CB  SER B 288       0.058  -8.030  21.693  1.00 79.40           C  
ATOM   2385  O   SER B 288       1.429  -5.658  23.513  1.00 79.40           O  
ATOM   2386  OG  SER B 288       0.664  -8.021  20.412  1.00 79.40           O  
ATOM   2387  N   LYS B 289       1.499  -5.254  21.289  1.00 80.31           N  
ATOM   2388  CA  LYS B 289       2.741  -4.492  21.364  1.00 80.31           C  
ATOM   2389  C   LYS B 289       2.599  -3.139  20.672  1.00 80.31           C  
ATOM   2390  CB  LYS B 289       3.894  -5.281  20.740  1.00 80.31           C  
ATOM   2391  O   LYS B 289       2.011  -3.047  19.593  1.00 80.31           O  
ATOM   2392  CG  LYS B 289       4.198  -6.594  21.445  1.00 80.31           C  
ATOM   2393  CD  LYS B 289       5.347  -7.336  20.774  1.00 80.31           C  
ATOM   2394  CE  LYS B 289       5.609  -8.680  21.439  1.00 80.31           C  
ATOM   2395  NZ  LYS B 289       6.707  -9.430  20.758  1.00 80.31           N  
ATOM   2396  N   LEU B 290       3.206  -2.139  21.200  1.00 79.03           N  
ATOM   2397  CA  LEU B 290       3.110  -0.785  20.666  1.00 79.03           C  
ATOM   2398  C   LEU B 290       3.869  -0.664  19.349  1.00 79.03           C  
ATOM   2399  CB  LEU B 290       3.654   0.229  21.677  1.00 79.03           C  
ATOM   2400  O   LEU B 290       3.451   0.071  18.452  1.00 79.03           O  
ATOM   2401  CG  LEU B 290       2.617   0.947  22.542  1.00 79.03           C  
ATOM   2402  CD1 LEU B 290       2.902   0.705  24.020  1.00 79.03           C  
ATOM   2403  CD2 LEU B 290       2.603   2.440  22.232  1.00 79.03           C  
ATOM   2404  N   ARG B 291       4.825  -1.489  19.214  1.00 77.22           N  
ATOM   2405  CA  ARG B 291       5.729  -1.375  18.074  1.00 77.22           C  
ATOM   2406  C   ARG B 291       5.042  -1.813  16.785  1.00 77.22           C  
ATOM   2407  CB  ARG B 291       6.993  -2.206  18.304  1.00 77.22           C  
ATOM   2408  O   ARG B 291       5.421  -1.380  15.695  1.00 77.22           O  
ATOM   2409  CG  ARG B 291       8.040  -1.512  19.160  1.00 77.22           C  
ATOM   2410  CD  ARG B 291       9.329  -2.319  19.239  1.00 77.22           C  
ATOM   2411  NE  ARG B 291       9.881  -2.321  20.591  1.00 77.22           N  
ATOM   2412  NH1 ARG B 291      11.819  -3.441  20.019  1.00 77.22           N  
ATOM   2413  NH2 ARG B 291      11.458  -2.801  22.191  1.00 77.22           N  
ATOM   2414  CZ  ARG B 291      11.051  -2.854  20.931  1.00 77.22           C  
ATOM   2415  N   VAL B 292       3.995  -2.613  16.943  1.00 86.04           N  
ATOM   2416  CA  VAL B 292       3.358  -3.188  15.763  1.00 86.04           C  
ATOM   2417  C   VAL B 292       2.260  -2.253  15.261  1.00 86.04           C  
ATOM   2418  CB  VAL B 292       2.773  -4.587  16.059  1.00 86.04           C  
ATOM   2419  O   VAL B 292       1.758  -2.417  14.146  1.00 86.04           O  
ATOM   2420  CG1 VAL B 292       3.592  -5.673  15.362  1.00 86.04           C  
ATOM   2421  CG2 VAL B 292       2.721  -4.835  17.565  1.00 86.04           C  
ATOM   2422  N   ASN B 293       1.860  -1.280  16.022  1.00 85.89           N  
ATOM   2423  CA  ASN B 293       0.738  -0.399  15.722  1.00 85.89           C  
ATOM   2424  C   ASN B 293       0.964   0.376  14.426  1.00 85.89           C  
ATOM   2425  CB  ASN B 293       0.489   0.568  16.881  1.00 85.89           C  
ATOM   2426  O   ASN B 293       0.056   0.491  13.600  1.00 85.89           O  
ATOM   2427  CG  ASN B 293      -0.053  -0.127  18.115  1.00 85.89           C  
ATOM   2428  ND2 ASN B 293      -0.124   0.601  19.223  1.00 85.89           N  
ATOM   2429  OD1 ASN B 293      -0.404  -1.309  18.073  1.00 85.89           O  
ATOM   2430  N   LYS B 294       2.204   0.824  14.362  1.00 82.75           N  
ATOM   2431  CA  LYS B 294       2.525   1.581  13.155  1.00 82.75           C  
ATOM   2432  C   LYS B 294       2.433   0.699  11.913  1.00 82.75           C  
ATOM   2433  CB  LYS B 294       3.922   2.193  13.261  1.00 82.75           C  
ATOM   2434  O   LYS B 294       1.987   1.151  10.856  1.00 82.75           O  
ATOM   2435  CG  LYS B 294       4.006   3.383  14.206  1.00 82.75           C  
ATOM   2436  CD  LYS B 294       5.406   3.983  14.226  1.00 82.75           C  
ATOM   2437  CE  LYS B 294       5.516   5.116  15.238  1.00 82.75           C  
ATOM   2438  NZ  LYS B 294       6.903   5.666  15.306  1.00 82.75           N  
ATOM   2439  N   LEU B 295       2.859  -0.456  12.088  1.00 89.09           N  
ATOM   2440  CA  LEU B 295       2.823  -1.411  10.986  1.00 89.09           C  
ATOM   2441  C   LEU B 295       1.386  -1.736  10.594  1.00 89.09           C  
ATOM   2442  CB  LEU B 295       3.565  -2.695  11.364  1.00 89.09           C  
ATOM   2443  O   LEU B 295       1.050  -1.755   9.408  1.00 89.09           O  
ATOM   2444  CG  LEU B 295       3.552  -3.817  10.325  1.00 89.09           C  
ATOM   2445  CD1 LEU B 295       4.192  -3.343   9.025  1.00 89.09           C  
ATOM   2446  CD2 LEU B 295       4.269  -5.051  10.861  1.00 89.09           C  
ATOM   2447  N   ILE B 296       0.507  -2.006  11.581  1.00 92.34           N  
ATOM   2448  CA  ILE B 296      -0.898  -2.311  11.333  1.00 92.34           C  
ATOM   2449  C   ILE B 296      -1.548  -1.161  10.567  1.00 92.34           C  
ATOM   2450  CB  ILE B 296      -1.659  -2.576  12.651  1.00 92.34           C  
ATOM   2451  O   ILE B 296      -2.248  -1.383   9.576  1.00 92.34           O  
ATOM   2452  CG1 ILE B 296      -1.129  -3.845  13.328  1.00 92.34           C  
ATOM   2453  CG2 ILE B 296      -3.165  -2.682  12.392  1.00 92.34           C  
ATOM   2454  CD1 ILE B 296      -1.727  -4.109  14.703  1.00 92.34           C  
ATOM   2455  N   LEU B 297      -1.283   0.023  11.000  1.00 90.34           N  
ATOM   2456  CA  LEU B 297      -1.865   1.206  10.377  1.00 90.34           C  
ATOM   2457  C   LEU B 297      -1.387   1.354   8.937  1.00 90.34           C  
ATOM   2458  CB  LEU B 297      -1.510   2.463  11.176  1.00 90.34           C  
ATOM   2459  O   LEU B 297      -2.185   1.624   8.037  1.00 90.34           O  
ATOM   2460  CG  LEU B 297      -2.141   3.772  10.698  1.00 90.34           C  
ATOM   2461  CD1 LEU B 297      -3.661   3.691  10.788  1.00 90.34           C  
ATOM   2462  CD2 LEU B 297      -1.614   4.948  11.513  1.00 90.34           C  
ATOM   2463  N   GLN B 298      -0.072   1.124   8.700  1.00 89.60           N  
ATOM   2464  CA  GLN B 298       0.509   1.233   7.366  1.00 89.60           C  
ATOM   2465  C   GLN B 298      -0.109   0.216   6.411  1.00 89.60           C  
ATOM   2466  CB  GLN B 298       2.026   1.045   7.424  1.00 89.60           C  
ATOM   2467  O   GLN B 298      -0.412   0.540   5.261  1.00 89.60           O  
ATOM   2468  CG  GLN B 298       2.779   2.271   7.922  1.00 89.60           C  
ATOM   2469  CD  GLN B 298       4.274   2.037   8.031  1.00 89.60           C  
ATOM   2470  NE2 GLN B 298       5.022   3.100   8.309  1.00 89.60           N  
ATOM   2471  OE1 GLN B 298       4.753   0.911   7.866  1.00 89.60           O  
ATOM   2472  N   LEU B 299      -0.280  -0.992   6.875  1.00 94.18           N  
ATOM   2473  CA  LEU B 299      -0.867  -2.050   6.061  1.00 94.18           C  
ATOM   2474  C   LEU B 299      -2.328  -1.746   5.745  1.00 94.18           C  
ATOM   2475  CB  LEU B 299      -0.757  -3.400   6.775  1.00 94.18           C  
ATOM   2476  O   LEU B 299      -2.790  -1.992   4.629  1.00 94.18           O  
ATOM   2477  CG  LEU B 299       0.639  -4.023   6.835  1.00 94.18           C  
ATOM   2478  CD1 LEU B 299       0.622  -5.278   7.702  1.00 94.18           C  
ATOM   2479  CD2 LEU B 299       1.143  -4.343   5.432  1.00 94.18           C  
ATOM   2480  N   CYS B 300      -3.044  -1.190   6.738  1.00 92.23           N  
ATOM   2481  CA  CYS B 300      -4.442  -0.829   6.536  1.00 92.23           C  
ATOM   2482  C   CYS B 300      -4.575   0.278   5.497  1.00 92.23           C  
ATOM   2483  CB  CYS B 300      -5.077  -0.383   7.853  1.00 92.23           C  
ATOM   2484  O   CYS B 300      -5.397   0.182   4.583  1.00 92.23           O  
ATOM   2485  SG  CYS B 300      -5.309  -1.724   9.041  1.00 92.23           S  
ATOM   2486  N   ILE B 301      -3.683   1.246   5.597  1.00 90.19           N  
ATOM   2487  CA  ILE B 301      -3.720   2.381   4.680  1.00 90.19           C  
ATOM   2488  C   ILE B 301      -3.396   1.910   3.264  1.00 90.19           C  
ATOM   2489  CB  ILE B 301      -2.736   3.490   5.115  1.00 90.19           C  
ATOM   2490  O   ILE B 301      -4.112   2.239   2.315  1.00 90.19           O  
ATOM   2491  CG1 ILE B 301      -3.194   4.124   6.433  1.00 90.19           C  
ATOM   2492  CG2 ILE B 301      -2.597   4.549   4.017  1.00 90.19           C  
ATOM   2493  CD1 ILE B 301      -2.181   5.082   7.044  1.00 90.19           C  
ATOM   2494  N   GLY B 302      -2.379   1.112   3.144  1.00 91.82           N  
ATOM   2495  CA  GLY B 302      -1.947   0.620   1.846  1.00 91.82           C  
ATOM   2496  C   GLY B 302      -2.982  -0.256   1.165  1.00 91.82           C  
ATOM   2497  O   GLY B 302      -3.280  -0.070  -0.016  1.00 91.82           O  
ATOM   2498  N   ASN B 303      -3.539  -1.198   1.872  1.00 94.07           N  
ATOM   2499  CA  ASN B 303      -4.547  -2.099   1.323  1.00 94.07           C  
ATOM   2500  C   ASN B 303      -5.822  -1.350   0.945  1.00 94.07           C  
ATOM   2501  CB  ASN B 303      -4.863  -3.220   2.315  1.00 94.07           C  
ATOM   2502  O   ASN B 303      -6.439  -1.644  -0.080  1.00 94.07           O  
ATOM   2503  CG  ASN B 303      -3.859  -4.354   2.255  1.00 94.07           C  
ATOM   2504  ND2 ASN B 303      -3.261  -4.677   3.396  1.00 94.07           N  
ATOM   2505  OD1 ASN B 303      -3.622  -4.934   1.192  1.00 94.07           O  
ATOM   2506  N   HIS B 304      -6.210  -0.406   1.806  1.00 91.11           N  
ATOM   2507  CA  HIS B 304      -7.391   0.397   1.514  1.00 91.11           C  
ATOM   2508  C   HIS B 304      -7.185   1.246   0.265  1.00 91.11           C  
ATOM   2509  CB  HIS B 304      -7.739   1.291   2.706  1.00 91.11           C  
ATOM   2510  O   HIS B 304      -8.090   1.370  -0.564  1.00 91.11           O  
ATOM   2511  CG  HIS B 304      -8.986   2.094   2.509  1.00 91.11           C  
ATOM   2512  CD2 HIS B 304     -10.286   1.783   2.719  1.00 91.11           C  
ATOM   2513  ND1 HIS B 304      -8.970   3.389   2.037  1.00 91.11           N  
ATOM   2514  CE1 HIS B 304     -10.211   3.841   1.966  1.00 91.11           C  
ATOM   2515  NE2 HIS B 304     -11.029   2.885   2.374  1.00 91.11           N  
ATOM   2516  N   ASP B 305      -5.972   1.835   0.101  1.00 90.13           N  
ATOM   2517  CA  ASP B 305      -5.650   2.634  -1.077  1.00 90.13           C  
ATOM   2518  C   ASP B 305      -5.752   1.799  -2.352  1.00 90.13           C  
ATOM   2519  CB  ASP B 305      -4.247   3.234  -0.952  1.00 90.13           C  
ATOM   2520  O   ASP B 305      -6.313   2.251  -3.352  1.00 90.13           O  
ATOM   2521  CG  ASP B 305      -4.208   4.472  -0.074  1.00 90.13           C  
ATOM   2522  OD1 ASP B 305      -5.283   4.982   0.309  1.00 90.13           O  
ATOM   2523  OD2 ASP B 305      -3.092   4.942   0.236  1.00 90.13           O  
ATOM   2524  N   LEU B 306      -5.232   0.613  -2.281  1.00 92.81           N  
ATOM   2525  CA  LEU B 306      -5.296  -0.282  -3.431  1.00 92.81           C  
ATOM   2526  C   LEU B 306      -6.731  -0.724  -3.696  1.00 92.81           C  
ATOM   2527  CB  LEU B 306      -4.405  -1.507  -3.208  1.00 92.81           C  
ATOM   2528  O   LEU B 306      -7.127  -0.907  -4.850  1.00 92.81           O  
ATOM   2529  CG  LEU B 306      -2.903  -1.296  -3.402  1.00 92.81           C  
ATOM   2530  CD1 LEU B 306      -2.132  -2.533  -2.951  1.00 92.81           C  
ATOM   2531  CD2 LEU B 306      -2.592  -0.968  -4.858  1.00 92.81           C  
ATOM   2532  N   PHE B 307      -7.502  -0.908  -2.596  1.00 91.61           N  
ATOM   2533  CA  PHE B 307      -8.917  -1.241  -2.714  1.00 91.61           C  
ATOM   2534  C   PHE B 307      -9.666  -0.158  -3.481  1.00 91.61           C  
ATOM   2535  CB  PHE B 307      -9.543  -1.431  -1.329  1.00 91.61           C  
ATOM   2536  O   PHE B 307     -10.457  -0.459  -4.378  1.00 91.61           O  
ATOM   2537  CG  PHE B 307     -11.033  -1.638  -1.359  1.00 91.61           C  
ATOM   2538  CD1 PHE B 307     -11.900  -0.581  -1.112  1.00 91.61           C  
ATOM   2539  CD2 PHE B 307     -11.567  -2.890  -1.635  1.00 91.61           C  
ATOM   2540  CE1 PHE B 307     -13.280  -0.769  -1.139  1.00 91.61           C  
ATOM   2541  CE2 PHE B 307     -12.945  -3.086  -1.664  1.00 91.61           C  
ATOM   2542  CZ  PHE B 307     -13.799  -2.024  -1.415  1.00 91.61           C  
ATOM   2543  N   MET B 308      -9.337   1.044  -3.198  1.00 87.10           N  
ATOM   2544  CA  MET B 308      -9.990   2.172  -3.856  1.00 87.10           C  
ATOM   2545  C   MET B 308      -9.535   2.293  -5.307  1.00 87.10           C  
ATOM   2546  CB  MET B 308      -9.699   3.474  -3.107  1.00 87.10           C  
ATOM   2547  O   MET B 308     -10.345   2.560  -6.196  1.00 87.10           O  
ATOM   2548  CG  MET B 308     -10.356   3.553  -1.738  1.00 87.10           C  
ATOM   2549  SD  MET B 308     -12.184   3.426  -1.827  1.00 87.10           S  
ATOM   2550  CE  MET B 308     -12.583   5.046  -2.541  1.00 87.10           C  
ATOM   2551  N   ARG B 309      -8.304   2.024  -5.549  1.00 86.61           N  
ATOM   2552  CA  ARG B 309      -7.734   2.126  -6.888  1.00 86.61           C  
ATOM   2553  C   ARG B 309      -8.347   1.090  -7.825  1.00 86.61           C  
ATOM   2554  CB  ARG B 309      -6.214   1.954  -6.841  1.00 86.61           C  
ATOM   2555  O   ARG B 309      -8.553   1.361  -9.010  1.00 86.61           O  
ATOM   2556  CG  ARG B 309      -5.449   3.263  -6.734  1.00 86.61           C  
ATOM   2557  CD  ARG B 309      -3.944   3.043  -6.786  1.00 86.61           C  
ATOM   2558  NE  ARG B 309      -3.210   4.296  -6.631  1.00 86.61           N  
ATOM   2559  NH1 ARG B 309      -1.118   3.316  -6.677  1.00 86.61           N  
ATOM   2560  NH2 ARG B 309      -1.320   5.587  -6.440  1.00 86.61           N  
ATOM   2561  CZ  ARG B 309      -1.884   4.397  -6.583  1.00 86.61           C  
ATOM   2562  N   ARG B 310      -8.638  -0.065  -7.346  1.00 85.95           N  
ATOM   2563  CA  ARG B 310      -9.206  -1.160  -8.127  1.00 85.95           C  
ATOM   2564  C   ARG B 310     -10.602  -0.808  -8.629  1.00 85.95           C  
ATOM   2565  CB  ARG B 310      -9.256  -2.443  -7.295  1.00 85.95           C  
ATOM   2566  O   ARG B 310     -11.032  -1.297  -9.676  1.00 85.95           O  
ATOM   2567  CG  ARG B 310      -7.889  -3.034  -6.991  1.00 85.95           C  
ATOM   2568  CD  ARG B 310      -7.990  -4.258  -6.092  1.00 85.95           C  
ATOM   2569  NE  ARG B 310      -6.678  -4.691  -5.620  1.00 85.95           N  
ATOM   2570  NH1 ARG B 310      -7.286  -4.806  -3.395  1.00 85.95           N  
ATOM   2571  NH2 ARG B 310      -5.147  -5.330  -4.032  1.00 85.95           N  
ATOM   2572  CZ  ARG B 310      -6.373  -4.942  -4.350  1.00 85.95           C  
ATOM   2573  N   ARG B 311     -11.286   0.044  -7.918  1.00 84.22           N  
ATOM   2574  CA  ARG B 311     -12.676   0.360  -8.232  1.00 84.22           C  
ATOM   2575  C   ARG B 311     -12.780   1.679  -8.989  1.00 84.22           C  
ATOM   2576  CB  ARG B 311     -13.515   0.421  -6.954  1.00 84.22           C  
ATOM   2577  O   ARG B 311     -13.880   2.121  -9.328  1.00 84.22           O  
ATOM   2578  CG  ARG B 311     -13.747  -0.933  -6.304  1.00 84.22           C  
ATOM   2579  CD  ARG B 311     -14.264  -0.794  -4.879  1.00 84.22           C  
ATOM   2580  NE  ARG B 311     -14.588  -2.091  -4.293  1.00 84.22           N  
ATOM   2581  NH1 ARG B 311     -12.457  -2.496  -3.498  1.00 84.22           N  
ATOM   2582  NH2 ARG B 311     -14.124  -4.033  -3.157  1.00 84.22           N  
ATOM   2583  CZ  ARG B 311     -13.722  -2.870  -3.651  1.00 84.22           C  
ATOM   2584  N   LYS B 312     -11.614   2.233  -9.243  1.00 79.04           N  
ATOM   2585  CA  LYS B 312     -11.527   3.389 -10.131  1.00 79.04           C  
ATOM   2586  C   LYS B 312     -11.015   2.985 -11.510  1.00 79.04           C  
ATOM   2587  CB  LYS B 312     -10.620   4.462  -9.528  1.00 79.04           C  
ATOM   2588  O   LYS B 312     -10.473   1.891 -11.682  1.00 79.04           O  
ATOM   2589  CG  LYS B 312     -11.175   5.105  -8.266  1.00 79.04           C  
ATOM   2590  CD  LYS B 312     -10.239   6.179  -7.727  1.00 79.04           C  
ATOM   2591  CE  LYS B 312     -10.760   6.775  -6.426  1.00 79.04           C  
ATOM   2592  NZ  LYS B 312      -9.807   7.773  -5.854  1.00 79.04           N  
ATOM   2593  N   ALA B 313     -11.238   3.861 -12.471  1.00 81.40           N  
ATOM   2594  CA  ALA B 313     -10.732   3.581 -13.812  1.00 81.40           C  
ATOM   2595  C   ALA B 313      -9.207   3.535 -13.825  1.00 81.40           C  
ATOM   2596  CB  ALA B 313     -11.238   4.628 -14.801  1.00 81.40           C  
ATOM   2597  O   ALA B 313      -8.551   4.294 -13.108  1.00 81.40           O  
ATOM   2598  N   ASP B 314      -8.704   2.661 -14.573  1.00 80.76           N  
ATOM   2599  CA  ASP B 314      -7.255   2.501 -14.659  1.00 80.76           C  
ATOM   2600  C   ASP B 314      -6.591   3.776 -15.172  1.00 80.76           C  
ATOM   2601  CB  ASP B 314      -6.898   1.320 -15.564  1.00 80.76           C  
ATOM   2602  O   ASP B 314      -7.145   4.469 -16.028  1.00 80.76           O  
ATOM   2603  CG  ASP B 314      -7.260  -0.024 -14.957  1.00 80.76           C  
ATOM   2604  OD1 ASP B 314      -7.511  -0.093 -13.735  1.00 80.76           O  
ATOM   2605  OD2 ASP B 314      -7.292  -1.023 -15.707  1.00 80.76           O  
ATOM   2606  N   SER B 315      -5.480   4.110 -14.574  1.00 77.45           N  
ATOM   2607  CA  SER B 315      -4.672   5.213 -15.083  1.00 77.45           C  
ATOM   2608  C   SER B 315      -4.195   4.938 -16.506  1.00 77.45           C  
ATOM   2609  CB  SER B 315      -3.469   5.461 -14.173  1.00 77.45           C  
ATOM   2610  O   SER B 315      -4.230   3.796 -16.968  1.00 77.45           O  
ATOM   2611  OG  SER B 315      -2.409   6.068 -14.893  1.00 77.45           O  
ATOM   2612  N   LEU B 316      -3.835   5.930 -17.257  1.00 83.68           N  
ATOM   2613  CA  LEU B 316      -3.389   5.779 -18.638  1.00 83.68           C  
ATOM   2614  C   LEU B 316      -2.184   4.848 -18.723  1.00 83.68           C  
ATOM   2615  CB  LEU B 316      -3.039   7.142 -19.240  1.00 83.68           C  
ATOM   2616  O   LEU B 316      -2.072   4.054 -19.659  1.00 83.68           O  
ATOM   2617  CG  LEU B 316      -3.042   7.230 -20.767  1.00 83.68           C  
ATOM   2618  CD1 LEU B 316      -4.388   7.747 -21.266  1.00 83.68           C  
ATOM   2619  CD2 LEU B 316      -1.907   8.124 -21.254  1.00 83.68           C  
ATOM   2620  N   GLU B 317      -1.341   4.956 -17.817  1.00 81.74           N  
ATOM   2621  CA  GLU B 317      -0.146   4.118 -17.780  1.00 81.74           C  
ATOM   2622  C   GLU B 317      -0.511   2.643 -17.634  1.00 81.74           C  
ATOM   2623  CB  GLU B 317       0.776   4.548 -16.636  1.00 81.74           C  
ATOM   2624  O   GLU B 317       0.050   1.789 -18.324  1.00 81.74           O  
ATOM   2625  CG  GLU B 317       2.091   3.784 -16.587  1.00 81.74           C  
ATOM   2626  CD  GLU B 317       2.992   4.213 -15.439  1.00 81.74           C  
ATOM   2627  OE1 GLU B 317       4.099   3.648 -15.293  1.00 81.74           O  
ATOM   2628  OE2 GLU B 317       2.586   5.120 -14.680  1.00 81.74           O  
ATOM   2629  N   VAL B 318      -1.401   2.374 -16.778  1.00 84.85           N  
ATOM   2630  CA  VAL B 318      -1.821   1.000 -16.526  1.00 84.85           C  
ATOM   2631  C   VAL B 318      -2.580   0.461 -17.737  1.00 84.85           C  
ATOM   2632  CB  VAL B 318      -2.699   0.898 -15.258  1.00 84.85           C  
ATOM   2633  O   VAL B 318      -2.436  -0.710 -18.096  1.00 84.85           O  
ATOM   2634  CG1 VAL B 318      -3.246  -0.519 -15.093  1.00 84.85           C  
ATOM   2635  CG2 VAL B 318      -1.902   1.314 -14.023  1.00 84.85           C  
ATOM   2636  N   GLN B 319      -3.363   1.258 -18.361  1.00 87.21           N  
ATOM   2637  CA  GLN B 319      -4.062   0.868 -19.582  1.00 87.21           C  
ATOM   2638  C   GLN B 319      -3.076   0.464 -20.674  1.00 87.21           C  
ATOM   2639  CB  GLN B 319      -4.955   2.007 -20.076  1.00 87.21           C  
ATOM   2640  O   GLN B 319      -3.282  -0.537 -21.364  1.00 87.21           O  
ATOM   2641  CG  GLN B 319      -6.208   2.214 -19.235  1.00 87.21           C  
ATOM   2642  CD  GLN B 319      -7.075   3.351 -19.744  1.00 87.21           C  
ATOM   2643  NE2 GLN B 319      -8.151   3.645 -19.023  1.00 87.21           N  
ATOM   2644  OE1 GLN B 319      -6.779   3.961 -20.777  1.00 87.21           O  
ATOM   2645  N   GLN B 320      -2.040   1.277 -20.779  1.00 86.94           N  
ATOM   2646  CA  GLN B 320      -1.006   0.989 -21.768  1.00 86.94           C  
ATOM   2647  C   GLN B 320      -0.272  -0.307 -21.435  1.00 86.94           C  
ATOM   2648  CB  GLN B 320      -0.012   2.148 -21.860  1.00 86.94           C  
ATOM   2649  O   GLN B 320       0.024  -1.105 -22.327  1.00 86.94           O  
ATOM   2650  CG  GLN B 320      -0.541   3.353 -22.626  1.00 86.94           C  
ATOM   2651  CD  GLN B 320       0.434   4.515 -22.637  1.00 86.94           C  
ATOM   2652  NE2 GLN B 320       0.068   5.589 -23.328  1.00 86.94           N  
ATOM   2653  OE1 GLN B 320       1.506   4.449 -22.029  1.00 86.94           O  
ATOM   2654  N   MET B 321      -0.067  -0.432 -20.198  1.00 85.45           N  
ATOM   2655  CA  MET B 321       0.629  -1.637 -19.754  1.00 85.45           C  
ATOM   2656  C   MET B 321      -0.205  -2.882 -20.037  1.00 85.45           C  
ATOM   2657  CB  MET B 321       0.952  -1.553 -18.262  1.00 85.45           C  
ATOM   2658  O   MET B 321       0.324  -3.897 -20.494  1.00 85.45           O  
ATOM   2659  CG  MET B 321       2.135  -0.653 -17.941  1.00 85.45           C  
ATOM   2660  SD  MET B 321       2.643  -0.760 -16.181  1.00 85.45           S  
ATOM   2661  CE  MET B 321       1.015  -0.787 -15.379  1.00 85.45           C  
ATOM   2662  N   LYS B 322      -1.443  -2.854 -19.779  1.00 87.42           N  
ATOM   2663  CA  LYS B 322      -2.350  -3.974 -20.016  1.00 87.42           C  
ATOM   2664  C   LYS B 322      -2.460  -4.285 -21.506  1.00 87.42           C  
ATOM   2665  CB  LYS B 322      -3.734  -3.675 -19.439  1.00 87.42           C  
ATOM   2666  O   LYS B 322      -2.480  -5.452 -21.902  1.00 87.42           O  
ATOM   2667  CG  LYS B 322      -3.811  -3.791 -17.924  1.00 87.42           C  
ATOM   2668  CD  LYS B 322      -5.233  -3.577 -17.419  1.00 87.42           C  
ATOM   2669  CE  LYS B 322      -5.314  -3.706 -15.904  1.00 87.42           C  
ATOM   2670  NZ  LYS B 322      -6.702  -3.480 -15.402  1.00 87.42           N  
ATOM   2671  N   ALA B 323      -2.495  -3.213 -22.306  1.00 88.19           N  
ATOM   2672  CA  ALA B 323      -2.562  -3.383 -23.756  1.00 88.19           C  
ATOM   2673  C   ALA B 323      -1.286  -4.027 -24.292  1.00 88.19           C  
ATOM   2674  CB  ALA B 323      -2.803  -2.039 -24.438  1.00 88.19           C  
ATOM   2675  O   ALA B 323      -1.345  -4.935 -25.124  1.00 88.19           O  
ATOM   2676  N   GLN B 324      -0.203  -3.524 -23.775  1.00 85.75           N  
ATOM   2677  CA  GLN B 324       1.085  -4.064 -24.196  1.00 85.75           C  
ATOM   2678  C   GLN B 324       1.235  -5.522 -23.771  1.00 85.75           C  
ATOM   2679  CB  GLN B 324       2.231  -3.229 -23.623  1.00 85.75           C  
ATOM   2680  O   GLN B 324       1.733  -6.349 -24.538  1.00 85.75           O  
ATOM   2681  CG  GLN B 324       3.597  -3.588 -24.193  1.00 85.75           C  
ATOM   2682  CD  GLN B 324       4.710  -2.715 -23.643  1.00 85.75           C  
ATOM   2683  NE2 GLN B 324       5.927  -2.929 -24.130  1.00 85.75           N  
ATOM   2684  OE1 GLN B 324       4.477  -1.855 -22.788  1.00 85.75           O  
ATOM   2685  N   ALA B 325       0.818  -5.776 -22.596  1.00 86.25           N  
ATOM   2686  CA  ALA B 325       0.914  -7.140 -22.082  1.00 86.25           C  
ATOM   2687  C   ALA B 325       0.024  -8.090 -22.879  1.00 86.25           C  
ATOM   2688  CB  ALA B 325       0.539  -7.179 -20.603  1.00 86.25           C  
ATOM   2689  O   ALA B 325       0.416  -9.223 -23.166  1.00 86.25           O  
ATOM   2690  N   ARG B 326      -1.121  -7.660 -23.286  1.00 85.45           N  
ATOM   2691  CA  ARG B 326      -2.032  -8.467 -24.093  1.00 85.45           C  
ATOM   2692  C   ARG B 326      -1.451  -8.729 -25.478  1.00 85.45           C  
ATOM   2693  CB  ARG B 326      -3.393  -7.780 -24.217  1.00 85.45           C  
ATOM   2694  O   ARG B 326      -1.545  -9.844 -25.996  1.00 85.45           O  
ATOM   2695  CG  ARG B 326      -4.280  -7.944 -22.993  1.00 85.45           C  
ATOM   2696  CD  ARG B 326      -5.661  -7.342 -23.212  1.00 85.45           C  
ATOM   2697  NE  ARG B 326      -6.259  -6.892 -21.958  1.00 85.45           N  
ATOM   2698  NH1 ARG B 326      -7.597  -5.281 -22.933  1.00 85.45           N  
ATOM   2699  NH2 ARG B 326      -7.642  -5.594 -20.663  1.00 85.45           N  
ATOM   2700  CZ  ARG B 326      -7.164  -5.923 -21.854  1.00 85.45           C  
ATOM   2701  N   GLU B 327      -0.858  -7.675 -26.016  1.00 84.95           N  
ATOM   2702  CA  GLU B 327      -0.234  -7.809 -27.329  1.00 84.95           C  
ATOM   2703  C   GLU B 327       0.965  -8.752 -27.277  1.00 84.95           C  
ATOM   2704  CB  GLU B 327       0.196  -6.440 -27.862  1.00 84.95           C  
ATOM   2705  O   GLU B 327       1.148  -9.580 -28.171  1.00 84.95           O  
ATOM   2706  CG  GLU B 327       0.639  -6.459 -29.318  1.00 84.95           C  
ATOM   2707  CD  GLU B 327       1.006  -5.083 -29.851  1.00 84.95           C  
ATOM   2708  OE1 GLU B 327       1.417  -4.978 -31.029  1.00 84.95           O  
ATOM   2709  OE2 GLU B 327       0.882  -4.102 -29.084  1.00 84.95           O  
ATOM   2710  N   GLU B 328       1.688  -8.614 -26.243  1.00 82.30           N  
ATOM   2711  CA  GLU B 328       2.859  -9.470 -26.082  1.00 82.30           C  
ATOM   2712  C   GLU B 328       2.454 -10.926 -25.866  1.00 82.30           C  
ATOM   2713  CB  GLU B 328       3.724  -8.986 -24.916  1.00 82.30           C  
ATOM   2714  O   GLU B 328       3.066 -11.836 -26.428  1.00 82.30           O  
ATOM   2715  CG  GLU B 328       5.080  -9.672 -24.829  1.00 82.30           C  
ATOM   2716  CD  GLU B 328       5.983  -9.081 -23.758  1.00 82.30           C  
ATOM   2717  OE1 GLU B 328       7.093  -9.618 -23.537  1.00 82.30           O  
ATOM   2718  OE2 GLU B 328       5.578  -8.075 -23.135  1.00 82.30           O  
ATOM   2719  N   LYS B 329       1.451 -11.134 -25.093  1.00 82.61           N  
ATOM   2720  CA  LYS B 329       0.946 -12.483 -24.853  1.00 82.61           C  
ATOM   2721  C   LYS B 329       0.416 -13.109 -26.139  1.00 82.61           C  
ATOM   2722  CB  LYS B 329      -0.151 -12.463 -23.788  1.00 82.61           C  
ATOM   2723  O   LYS B 329       0.672 -14.282 -26.416  1.00 82.61           O  
ATOM   2724  CG  LYS B 329       0.372 -12.489 -22.359  1.00 82.61           C  
ATOM   2725  CD  LYS B 329      -0.765 -12.569 -21.348  1.00 82.61           C  
ATOM   2726  CE  LYS B 329      -0.251 -12.473 -19.918  1.00 82.61           C  
ATOM   2727  NZ  LYS B 329      -1.368 -12.483 -18.926  1.00 82.61           N  
ATOM   2728  N   ALA B 330      -0.274 -12.300 -26.853  1.00 86.16           N  
ATOM   2729  CA  ALA B 330      -0.810 -12.779 -28.124  1.00 86.16           C  
ATOM   2730  C   ALA B 330       0.312 -13.097 -29.108  1.00 86.16           C  
ATOM   2731  CB  ALA B 330      -1.761 -11.745 -28.723  1.00 86.16           C  
ATOM   2732  O   ALA B 330       0.247 -14.094 -29.831  1.00 86.16           O  
ATOM   2733  N   ARG B 331       1.284 -12.232 -29.060  1.00 84.19           N  
ATOM   2734  CA  ARG B 331       2.428 -12.448 -29.940  1.00 84.19           C  
ATOM   2735  C   ARG B 331       3.166 -13.732 -29.574  1.00 84.19           C  
ATOM   2736  CB  ARG B 331       3.387 -11.257 -29.879  1.00 84.19           C  
ATOM   2737  O   ARG B 331       3.506 -14.530 -30.450  1.00 84.19           O  
ATOM   2738  CG  ARG B 331       4.479 -11.290 -30.936  1.00 84.19           C  
ATOM   2739  CD  ARG B 331       5.501 -10.182 -30.726  1.00 84.19           C  
ATOM   2740  NE  ARG B 331       6.171 -10.306 -29.434  1.00 84.19           N  
ATOM   2741  NH1 ARG B 331       7.277  -8.283 -29.582  1.00 84.19           N  
ATOM   2742  NH2 ARG B 331       7.555  -9.614 -27.736  1.00 84.19           N  
ATOM   2743  CZ  ARG B 331       7.000  -9.400 -28.920  1.00 84.19           C  
ATOM   2744  N   LYS B 332       3.387 -13.907 -28.416  1.00 81.34           N  
ATOM   2745  CA  LYS B 332       4.093 -15.097 -27.951  1.00 81.34           C  
ATOM   2746  C   LYS B 332       3.279 -16.360 -28.221  1.00 81.34           C  
ATOM   2747  CB  LYS B 332       4.407 -14.986 -26.458  1.00 81.34           C  
ATOM   2748  O   LYS B 332       3.837 -17.399 -28.581  1.00 81.34           O  
ATOM   2749  CG  LYS B 332       5.539 -14.022 -26.134  1.00 81.34           C  
ATOM   2750  CD  LYS B 332       5.822 -13.975 -24.638  1.00 81.34           C  
ATOM   2751  CE  LYS B 332       6.908 -12.960 -24.306  1.00 81.34           C  
ATOM   2752  NZ  LYS B 332       7.113 -12.832 -22.832  1.00 81.34           N  
ATOM   2753  N   GLN B 333       1.966 -16.275 -28.031  1.00 83.07           N  
ATOM   2754  CA  GLN B 333       1.093 -17.415 -28.291  1.00 83.07           C  
ATOM   2755  C   GLN B 333       1.100 -17.787 -29.771  1.00 83.07           C  
ATOM   2756  CB  GLN B 333      -0.334 -17.114 -27.831  1.00 83.07           C  
ATOM   2757  O   GLN B 333       1.141 -18.969 -30.119  1.00 83.07           O  
ATOM   2758  CG  GLN B 333      -1.224 -18.346 -27.740  1.00 83.07           C  
ATOM   2759  CD  GLN B 333      -2.565 -18.055 -27.093  1.00 83.07           C  
ATOM   2760  NE2 GLN B 333      -3.379 -19.092 -26.925  1.00 83.07           N  
ATOM   2761  OE1 GLN B 333      -2.867 -16.909 -26.747  1.00 83.07           O  
ATOM   2762  N   MET B 334       1.125 -16.768 -30.597  1.00 85.88           N  
ATOM   2763  CA  MET B 334       1.155 -17.014 -32.036  1.00 85.88           C  
ATOM   2764  C   MET B 334       2.476 -17.654 -32.450  1.00 85.88           C  
ATOM   2765  CB  MET B 334       0.939 -15.712 -32.809  1.00 85.88           C  
ATOM   2766  O   MET B 334       2.498 -18.552 -33.294  1.00 85.88           O  
ATOM   2767  CG  MET B 334      -0.248 -15.752 -33.757  1.00 85.88           C  
ATOM   2768  SD  MET B 334      -0.186 -14.420 -35.018  1.00 85.88           S  
ATOM   2769  CE  MET B 334      -0.812 -13.025 -34.041  1.00 85.88           C  
ATOM   2770  N   GLU B 335       3.499 -17.081 -31.890  1.00 82.52           N  
ATOM   2771  CA  GLU B 335       4.814 -17.641 -32.190  1.00 82.52           C  
ATOM   2772  C   GLU B 335       4.919 -19.088 -31.718  1.00 82.52           C  
ATOM   2773  CB  GLU B 335       5.917 -16.796 -31.548  1.00 82.52           C  
ATOM   2774  O   GLU B 335       5.459 -19.940 -32.426  1.00 82.52           O  
ATOM   2775  CG  GLU B 335       7.323 -17.189 -31.980  1.00 82.52           C  
ATOM   2776  CD  GLU B 335       8.406 -16.325 -31.354  1.00 82.52           C  
ATOM   2777  OE1 GLU B 335       9.607 -16.593 -31.588  1.00 82.52           O  
ATOM   2778  OE2 GLU B 335       8.052 -15.373 -30.623  1.00 82.52           O  
ATOM   2779  N   ARG B 336       4.376 -19.358 -30.681  1.00 82.15           N  
ATOM   2780  CA  ARG B 336       4.408 -20.709 -30.131  1.00 82.15           C  
ATOM   2781  C   ARG B 336       3.567 -21.663 -30.972  1.00 82.15           C  
ATOM   2782  CB  ARG B 336       3.914 -20.713 -28.683  1.00 82.15           C  
ATOM   2783  O   ARG B 336       3.963 -22.806 -31.207  1.00 82.15           O  
ATOM   2784  CG  ARG B 336       4.989 -20.368 -27.664  1.00 82.15           C  
ATOM   2785  CD  ARG B 336       4.493 -20.551 -26.237  1.00 82.15           C  
ATOM   2786  NE  ARG B 336       3.912 -19.321 -25.706  1.00 82.15           N  
ATOM   2787  NH1 ARG B 336       3.324 -20.233 -23.667  1.00 82.15           N  
ATOM   2788  NH2 ARG B 336       2.872 -18.031 -24.116  1.00 82.15           N  
ATOM   2789  CZ  ARG B 336       3.371 -19.198 -24.498  1.00 82.15           C  
ATOM   2790  N   GLN B 337       2.431 -21.167 -31.374  1.00 83.12           N  
ATOM   2791  CA  GLN B 337       1.577 -21.977 -32.236  1.00 83.12           C  
ATOM   2792  C   GLN B 337       2.252 -22.255 -33.576  1.00 83.12           C  
ATOM   2793  CB  GLN B 337       0.230 -21.287 -32.459  1.00 83.12           C  
ATOM   2794  O   GLN B 337       2.152 -23.362 -34.110  1.00 83.12           O  
ATOM   2795  CG  GLN B 337      -0.968 -22.217 -32.323  1.00 83.12           C  
ATOM   2796  CD  GLN B 337      -2.292 -21.479 -32.372  1.00 83.12           C  
ATOM   2797  NE2 GLN B 337      -3.356 -22.139 -31.929  1.00 83.12           N  
ATOM   2798  OE1 GLN B 337      -2.359 -20.323 -32.804  1.00 83.12           O  
ATOM   2799  N   ARG B 338       2.918 -21.254 -34.071  1.00 82.87           N  
ATOM   2800  CA  ARG B 338       3.653 -21.424 -35.320  1.00 82.87           C  
ATOM   2801  C   ARG B 338       4.754 -22.469 -35.169  1.00 82.87           C  
ATOM   2802  CB  ARG B 338       4.254 -20.093 -35.776  1.00 82.87           C  
ATOM   2803  O   ARG B 338       4.901 -23.351 -36.018  1.00 82.87           O  
ATOM   2804  CG  ARG B 338       4.778 -20.111 -37.203  1.00 82.87           C  
ATOM   2805  CD  ARG B 338       5.475 -18.806 -37.564  1.00 82.87           C  
ATOM   2806  NE  ARG B 338       6.655 -19.037 -38.393  1.00 82.87           N  
ATOM   2807  NH1 ARG B 338       6.880 -16.833 -39.048  1.00 82.87           N  
ATOM   2808  NH2 ARG B 338       8.359 -18.415 -39.802  1.00 82.87           N  
ATOM   2809  CZ  ARG B 338       7.295 -18.094 -39.079  1.00 82.87           C  
ATOM   2810  N   LEU B 339       5.469 -22.303 -34.128  1.00 81.99           N  
ATOM   2811  CA  LEU B 339       6.553 -23.245 -33.875  1.00 81.99           C  
ATOM   2812  C   LEU B 339       6.009 -24.650 -33.638  1.00 81.99           C  
ATOM   2813  CB  LEU B 339       7.383 -22.796 -32.669  1.00 81.99           C  
ATOM   2814  O   LEU B 339       6.603 -25.633 -34.085  1.00 81.99           O  
ATOM   2815  CG  LEU B 339       8.902 -22.904 -32.813  1.00 81.99           C  
ATOM   2816  CD1 LEU B 339       9.536 -21.518 -32.793  1.00 81.99           C  
ATOM   2817  CD2 LEU B 339       9.483 -23.779 -31.707  1.00 81.99           C  
ATOM   2818  N   ALA B 340       4.909 -24.756 -33.001  1.00 81.26           N  
ATOM   2819  CA  ALA B 340       4.283 -26.050 -32.741  1.00 81.26           C  
ATOM   2820  C   ALA B 340       3.825 -26.708 -34.040  1.00 81.26           C  
ATOM   2821  CB  ALA B 340       3.103 -25.888 -31.786  1.00 81.26           C  
ATOM   2822  O   ALA B 340       3.993 -27.916 -34.224  1.00 81.26           O  
ATOM   2823  N   ARG B 341       3.301 -25.928 -34.957  1.00 84.98           N  
ATOM   2824  CA  ARG B 341       2.873 -26.436 -36.257  1.00 84.98           C  
ATOM   2825  C   ARG B 341       4.070 -26.882 -37.091  1.00 84.98           C  
ATOM   2826  CB  ARG B 341       2.074 -25.373 -37.013  1.00 84.98           C  
ATOM   2827  O   ARG B 341       4.022 -27.924 -37.747  1.00 84.98           O  
ATOM   2828  CG  ARG B 341       0.597 -25.342 -36.656  1.00 84.98           C  
ATOM   2829  CD  ARG B 341      -0.174 -24.359 -37.526  1.00 84.98           C  
ATOM   2830  NE  ARG B 341      -0.941 -23.413 -36.721  1.00 84.98           N  
ATOM   2831  NH1 ARG B 341      -1.684 -22.167 -38.519  1.00 84.98           N  
ATOM   2832  NH2 ARG B 341      -2.302 -21.594 -36.387  1.00 84.98           N  
ATOM   2833  CZ  ARG B 341      -1.641 -22.394 -37.211  1.00 84.98           C  
ATOM   2834  N   GLU B 342       5.025 -25.953 -37.040  1.00 81.07           N  
ATOM   2835  CA  GLU B 342       6.236 -26.294 -37.781  1.00 81.07           C  
ATOM   2836  C   GLU B 342       6.864 -27.579 -37.250  1.00 81.07           C  
ATOM   2837  CB  GLU B 342       7.248 -25.147 -37.715  1.00 81.07           C  
ATOM   2838  O   GLU B 342       7.324 -28.419 -38.026  1.00 81.07           O  
ATOM   2839  CG  GLU B 342       8.459 -25.344 -38.615  1.00 81.07           C  
ATOM   2840  CD  GLU B 342       9.463 -24.205 -38.527  1.00 81.07           C  
ATOM   2841  OE1 GLU B 342      10.575 -24.331 -39.089  1.00 81.07           O  
ATOM   2842  OE2 GLU B 342       9.135 -23.178 -37.891  1.00 81.07           O  
ATOM   2843  N   LYS B 343       6.843 -27.727 -35.991  1.00 78.59           N  
ATOM   2844  CA  LYS B 343       7.392 -28.932 -35.376  1.00 78.59           C  
ATOM   2845  C   LYS B 343       6.555 -30.159 -35.728  1.00 78.59           C  
ATOM   2846  CB  LYS B 343       7.471 -28.771 -33.857  1.00 78.59           C  
ATOM   2847  O   LYS B 343       7.100 -31.224 -36.027  1.00 78.59           O  
ATOM   2848  CG  LYS B 343       8.345 -29.810 -33.169  1.00 78.59           C  
ATOM   2849  CD  LYS B 343       8.392 -29.591 -31.662  1.00 78.59           C  
ATOM   2850  CE  LYS B 343       9.169 -30.696 -30.960  1.00 78.59           C  
ATOM   2851  NZ  LYS B 343       9.273 -30.452 -29.490  1.00 78.59           N  
ATOM   2852  N   GLN B 344       5.262 -29.989 -35.749  1.00 83.74           N  
ATOM   2853  CA  GLN B 344       4.371 -31.087 -36.109  1.00 83.74           C  
ATOM   2854  C   GLN B 344       4.556 -31.489 -37.570  1.00 83.74           C  
ATOM   2855  CB  GLN B 344       2.913 -30.703 -35.851  1.00 83.74           C  
ATOM   2856  O   GLN B 344       4.588 -32.678 -37.893  1.00 83.74           O  
ATOM   2857  CG  GLN B 344       1.951 -31.883 -35.884  1.00 83.74           C  
ATOM   2858  CD  GLN B 344       0.513 -31.476 -35.625  1.00 83.74           C  
ATOM   2859  NE2 GLN B 344      -0.392 -32.449 -35.645  1.00 83.74           N  
ATOM   2860  OE1 GLN B 344       0.218 -30.297 -35.406  1.00 83.74           O  
ATOM   2861  N   MET B 345       4.724 -30.526 -38.434  1.00 85.37           N  
ATOM   2862  CA  MET B 345       4.931 -30.801 -39.853  1.00 85.37           C  
ATOM   2863  C   MET B 345       6.269 -31.495 -40.083  1.00 85.37           C  
ATOM   2864  CB  MET B 345       4.867 -29.507 -40.667  1.00 85.37           C  
ATOM   2865  O   MET B 345       6.370 -32.397 -40.917  1.00 85.37           O  
ATOM   2866  CG  MET B 345       3.455 -29.095 -41.052  1.00 85.37           C  
ATOM   2867  SD  MET B 345       3.101 -29.377 -42.830  1.00 85.37           S  
ATOM   2868  CE  MET B 345       4.035 -28.005 -43.564  1.00 85.37           C  
ATOM   2869  N   ARG B 346       7.247 -31.011 -39.408  1.00 83.44           N  
ATOM   2870  CA  ARG B 346       8.564 -31.629 -39.520  1.00 83.44           C  
ATOM   2871  C   ARG B 346       8.538 -33.068 -39.015  1.00 83.44           C  
ATOM   2872  CB  ARG B 346       9.606 -30.821 -38.743  1.00 83.44           C  
ATOM   2873  O   ARG B 346       9.105 -33.963 -39.646  1.00 83.44           O  
ATOM   2874  CG  ARG B 346      11.041 -31.239 -39.020  1.00 83.44           C  
ATOM   2875  CD  ARG B 346      12.039 -30.311 -38.341  1.00 83.44           C  
ATOM   2876  NE  ARG B 346      13.377 -30.451 -38.909  1.00 83.44           N  
ATOM   2877  NH1 ARG B 346      13.440 -28.326 -39.813  1.00 83.44           N  
ATOM   2878  NH2 ARG B 346      15.228 -29.738 -40.067  1.00 83.44           N  
ATOM   2879  CZ  ARG B 346      14.012 -29.505 -39.595  1.00 83.44           C  
ATOM   2880  N   GLU B 347       7.837 -33.309 -37.935  1.00 83.68           N  
ATOM   2881  CA  GLU B 347       7.731 -34.655 -37.379  1.00 83.68           C  
ATOM   2882  C   GLU B 347       6.954 -35.578 -38.312  1.00 83.68           C  
ATOM   2883  CB  GLU B 347       7.065 -34.617 -36.001  1.00 83.68           C  
ATOM   2884  O   GLU B 347       7.316 -36.744 -38.484  1.00 83.68           O  
ATOM   2885  CG  GLU B 347       8.044 -34.446 -34.849  1.00 83.68           C  
ATOM   2886  CD  GLU B 347       7.362 -34.319 -33.496  1.00 83.68           C  
ATOM   2887  OE1 GLU B 347       8.068 -34.180 -32.471  1.00 83.68           O  
ATOM   2888  OE2 GLU B 347       6.112 -34.361 -33.460  1.00 83.68           O  
ATOM   2889  N   GLU B 348       5.960 -35.119 -39.024  1.00 85.73           N  
ATOM   2890  CA  GLU B 348       5.191 -35.900 -39.989  1.00 85.73           C  
ATOM   2891  C   GLU B 348       6.012 -36.191 -41.243  1.00 85.73           C  
ATOM   2892  CB  GLU B 348       3.898 -35.171 -40.364  1.00 85.73           C  
ATOM   2893  O   GLU B 348       5.956 -37.296 -41.785  1.00 85.73           O  
ATOM   2894  CG  GLU B 348       2.865 -36.060 -41.040  1.00 85.73           C  
ATOM   2895  CD  GLU B 348       1.575 -35.330 -41.378  1.00 85.73           C  
ATOM   2896  OE1 GLU B 348       0.706 -35.917 -42.063  1.00 85.73           O  
ATOM   2897  OE2 GLU B 348       1.432 -34.161 -40.956  1.00 85.73           O  
ATOM   2898  N   ALA B 349       6.742 -35.169 -41.651  1.00 85.42           N  
ATOM   2899  CA  ALA B 349       7.597 -35.356 -42.821  1.00 85.42           C  
ATOM   2900  C   ALA B 349       8.680 -36.395 -42.548  1.00 85.42           C  
ATOM   2901  CB  ALA B 349       8.229 -34.029 -43.235  1.00 85.42           C  
ATOM   2902  O   ALA B 349       8.983 -37.226 -43.407  1.00 85.42           O  
ATOM   2903  N   GLU B 350       9.187 -36.303 -41.309  1.00 83.85           N  
ATOM   2904  CA  GLU B 350      10.201 -37.284 -40.933  1.00 83.85           C  
ATOM   2905  C   GLU B 350       9.599 -38.681 -40.811  1.00 83.85           C  
ATOM   2906  CB  GLU B 350      10.872 -36.884 -39.616  1.00 83.85           C  
ATOM   2907  O   GLU B 350      10.220 -39.667 -41.214  1.00 83.85           O  
ATOM   2908  CG  GLU B 350      12.290 -37.415 -39.463  1.00 83.85           C  
ATOM   2909  CD  GLU B 350      12.967 -36.957 -38.181  1.00 83.85           C  
ATOM   2910  OE1 GLU B 350      14.083 -37.438 -37.879  1.00 83.85           O  
ATOM   2911  OE2 GLU B 350      12.377 -36.112 -37.473  1.00 83.85           O  
ATOM   2912  N   ARG B 351       8.389 -38.809 -40.363  1.00 85.73           N  
ATOM   2913  CA  ARG B 351       7.701 -40.093 -40.273  1.00 85.73           C  
ATOM   2914  C   ARG B 351       7.411 -40.656 -41.660  1.00 85.73           C  
ATOM   2915  CB  ARG B 351       6.399 -39.951 -39.482  1.00 85.73           C  
ATOM   2916  O   ARG B 351       7.585 -41.853 -41.899  1.00 85.73           O  
ATOM   2917  CG  ARG B 351       6.510 -40.392 -38.031  1.00 85.73           C  
ATOM   2918  CD  ARG B 351       5.150 -40.428 -37.347  1.00 85.73           C  
ATOM   2919  NE  ARG B 351       5.152 -39.665 -36.102  1.00 85.73           N  
ATOM   2920  NH1 ARG B 351       2.962 -38.956 -36.291  1.00 85.73           N  
ATOM   2921  NH2 ARG B 351       4.225 -38.324 -34.485  1.00 85.73           N  
ATOM   2922  CZ  ARG B 351       4.113 -38.983 -35.629  1.00 85.73           C  
ATOM   2923  N   THR B 352       7.002 -39.840 -42.517  1.00 86.90           N  
ATOM   2924  CA  THR B 352       6.717 -40.262 -43.884  1.00 86.90           C  
ATOM   2925  C   THR B 352       8.001 -40.653 -44.609  1.00 86.90           C  
ATOM   2926  CB  THR B 352       5.997 -39.152 -44.672  1.00 86.90           C  
ATOM   2927  O   THR B 352       8.022 -41.626 -45.365  1.00 86.90           O  
ATOM   2928  CG2 THR B 352       4.494 -39.180 -44.413  1.00 86.90           C  
ATOM   2929  OG1 THR B 352       6.515 -37.877 -44.273  1.00 86.90           O  
ATOM   2930  N   ARG B 353       9.030 -39.861 -44.359  1.00 83.35           N  
ATOM   2931  CA  ARG B 353      10.322 -40.203 -44.945  1.00 83.35           C  
ATOM   2932  C   ARG B 353      10.803 -41.565 -44.454  1.00 83.35           C  
ATOM   2933  CB  ARG B 353      11.363 -39.130 -44.617  1.00 83.35           C  
ATOM   2934  O   ARG B 353      11.282 -42.381 -45.244  1.00 83.35           O  
ATOM   2935  CG  ARG B 353      12.609 -39.195 -45.485  1.00 83.35           C  
ATOM   2936  CD  ARG B 353      13.698 -38.258 -44.980  1.00 83.35           C  
ATOM   2937  NE  ARG B 353      14.886 -38.306 -45.827  1.00 83.35           N  
ATOM   2938  NH1 ARG B 353      16.227 -37.119 -44.368  1.00 83.35           N  
ATOM   2939  NH2 ARG B 353      17.076 -37.866 -46.362  1.00 83.35           N  
ATOM   2940  CZ  ARG B 353      16.060 -37.764 -45.517  1.00 83.35           C  
ATOM   2941  N   ASP B 354      10.658 -41.821 -43.230  1.00 87.15           N  
ATOM   2942  CA  ASP B 354      11.076 -43.094 -42.651  1.00 87.15           C  
ATOM   2943  C   ASP B 354      10.239 -44.247 -43.199  1.00 87.15           C  
ATOM   2944  CB  ASP B 354      10.973 -43.048 -41.125  1.00 87.15           C  
ATOM   2945  O   ASP B 354      10.767 -45.327 -43.475  1.00 87.15           O  
ATOM   2946  CG  ASP B 354      12.144 -42.335 -40.472  1.00 87.15           C  
ATOM   2947  OD1 ASP B 354      13.176 -42.117 -41.143  1.00 87.15           O  
ATOM   2948  OD2 ASP B 354      12.036 -41.992 -39.275  1.00 87.15           O  
ATOM   2949  N   GLU B 355       9.007 -44.112 -43.464  1.00 87.70           N  
ATOM   2950  CA  GLU B 355       8.125 -45.129 -44.029  1.00 87.70           C  
ATOM   2951  C   GLU B 355       8.476 -45.415 -45.486  1.00 87.70           C  
ATOM   2952  CB  GLU B 355       6.661 -44.694 -43.917  1.00 87.70           C  
ATOM   2953  O   GLU B 355       8.515 -46.575 -45.904  1.00 87.70           O  
ATOM   2954  CG  GLU B 355       5.669 -45.842 -44.033  1.00 87.70           C  
ATOM   2955  CD  GLU B 355       4.349 -45.567 -43.331  1.00 87.70           C  
ATOM   2956  OE1 GLU B 355       3.466 -46.455 -43.328  1.00 87.70           O  
ATOM   2957  OE2 GLU B 355       4.196 -44.455 -42.779  1.00 87.70           O  
ATOM   2958  N   LEU B 356       8.708 -44.387 -46.209  1.00 87.07           N  
ATOM   2959  CA  LEU B 356       9.081 -44.555 -47.610  1.00 87.07           C  
ATOM   2960  C   LEU B 356      10.427 -45.261 -47.733  1.00 87.07           C  
ATOM   2961  CB  LEU B 356       9.135 -43.199 -48.317  1.00 87.07           C  
ATOM   2962  O   LEU B 356      10.609 -46.113 -48.605  1.00 87.07           O  
ATOM   2963  CG  LEU B 356       7.828 -42.704 -48.936  1.00 87.07           C  
ATOM   2964  CD1 LEU B 356       7.835 -41.182 -49.045  1.00 87.07           C  
ATOM   2965  CD2 LEU B 356       7.608 -43.341 -50.304  1.00 87.07           C  
ATOM   2966  N   GLU B 357      11.345 -44.867 -46.876  1.00 85.73           N  
ATOM   2967  CA  GLU B 357      12.650 -45.522 -46.871  1.00 85.73           C  
ATOM   2968  C   GLU B 357      12.522 -47.006 -46.538  1.00 85.73           C  
ATOM   2969  CB  GLU B 357      13.591 -44.839 -45.876  1.00 85.73           C  
ATOM   2970  O   GLU B 357      13.184 -47.845 -47.152  1.00 85.73           O  
ATOM   2971  CG  GLU B 357      15.066 -45.094 -46.150  1.00 85.73           C  
ATOM   2972  CD  GLU B 357      15.991 -44.325 -45.220  1.00 85.73           C  
ATOM   2973  OE1 GLU B 357      17.229 -44.466 -45.342  1.00 85.73           O  
ATOM   2974  OE2 GLU B 357      15.473 -43.576 -44.362  1.00 85.73           O  
ATOM   2975  N   ARG B 358      11.651 -47.277 -45.652  1.00 88.33           N  
ATOM   2976  CA  ARG B 358      11.406 -48.671 -45.298  1.00 88.33           C  
ATOM   2977  C   ARG B 358      10.772 -49.427 -46.461  1.00 88.33           C  
ATOM   2978  CB  ARG B 358      10.508 -48.762 -44.062  1.00 88.33           C  
ATOM   2979  O   ARG B 358      11.131 -50.575 -46.731  1.00 88.33           O  
ATOM   2980  CG  ARG B 358      11.266 -49.013 -42.768  1.00 88.33           C  
ATOM   2981  CD  ARG B 358      10.321 -49.253 -41.598  1.00 88.33           C  
ATOM   2982  NE  ARG B 358      10.858 -48.715 -40.352  1.00 88.33           N  
ATOM   2983  NH1 ARG B 358       8.823 -47.962 -39.559  1.00 88.33           N  
ATOM   2984  NH2 ARG B 358      10.725 -47.660 -38.316  1.00 88.33           N  
ATOM   2985  CZ  ARG B 358      10.134 -48.114 -39.412  1.00 88.33           C  
ATOM   2986  N   ARG B 359       9.960 -48.781 -47.154  1.00 85.68           N  
ATOM   2987  CA  ARG B 359       9.298 -49.393 -48.301  1.00 85.68           C  
ATOM   2988  C   ARG B 359      10.274 -49.592 -49.455  1.00 85.68           C  
ATOM   2989  CB  ARG B 359       8.114 -48.539 -48.758  1.00 85.68           C  
ATOM   2990  O   ARG B 359      10.232 -50.615 -50.142  1.00 85.68           O  
ATOM   2991  CG  ARG B 359       6.808 -49.308 -48.876  1.00 85.68           C  
ATOM   2992  CD  ARG B 359       5.629 -48.382 -49.142  1.00 85.68           C  
ATOM   2993  NE  ARG B 359       4.380 -49.125 -49.279  1.00 85.68           N  
ATOM   2994  NH1 ARG B 359       3.026 -47.376 -48.613  1.00 85.68           N  
ATOM   2995  NH2 ARG B 359       2.101 -49.395 -49.182  1.00 85.68           N  
ATOM   2996  CZ  ARG B 359       3.172 -48.630 -49.024  1.00 85.68           C  
ATOM   2997  N   LEU B 360      11.122 -48.619 -49.665  1.00 85.62           N  
ATOM   2998  CA  LEU B 360      12.133 -48.723 -50.712  1.00 85.62           C  
ATOM   2999  C   LEU B 360      13.108 -49.857 -50.416  1.00 85.62           C  
ATOM   3000  CB  LEU B 360      12.895 -47.403 -50.854  1.00 85.62           C  
ATOM   3001  O   LEU B 360      13.482 -50.611 -51.317  1.00 85.62           O  
ATOM   3002  CG  LEU B 360      13.262 -46.982 -52.278  1.00 85.62           C  
ATOM   3003  CD1 LEU B 360      12.777 -45.562 -52.552  1.00 85.62           C  
ATOM   3004  CD2 LEU B 360      14.767 -47.090 -52.497  1.00 85.62           C  
ATOM   3005  N   LEU B 361      13.405 -49.969 -49.203  1.00 88.02           N  
ATOM   3006  CA  LEU B 361      14.313 -51.044 -48.818  1.00 88.02           C  
ATOM   3007  C   LEU B 361      13.650 -52.406 -48.995  1.00 88.02           C  
ATOM   3008  CB  LEU B 361      14.765 -50.869 -47.366  1.00 88.02           C  
ATOM   3009  O   LEU B 361      14.288 -53.358 -49.450  1.00 88.02           O  
ATOM   3010  CG  LEU B 361      16.192 -51.313 -47.042  1.00 88.02           C  
ATOM   3011  CD1 LEU B 361      17.070 -50.102 -46.744  1.00 88.02           C  
ATOM   3012  CD2 LEU B 361      16.196 -52.285 -45.867  1.00 88.02           C  
ATOM   3013  N   GLN B 362      12.433 -52.555 -48.672  1.00 86.36           N  
ATOM   3014  CA  GLN B 362      11.676 -53.789 -48.848  1.00 86.36           C  
ATOM   3015  C   GLN B 362      11.562 -54.159 -50.325  1.00 86.36           C  
ATOM   3016  CB  GLN B 362      10.282 -53.657 -48.232  1.00 86.36           C  
ATOM   3017  O   GLN B 362      11.722 -55.325 -50.692  1.00 86.36           O  
ATOM   3018  CG  GLN B 362       9.616 -54.992 -47.926  1.00 86.36           C  
ATOM   3019  CD  GLN B 362       8.270 -54.834 -47.244  1.00 86.36           C  
ATOM   3020  NE2 GLN B 362       7.708 -55.944 -46.778  1.00 86.36           N  
ATOM   3021  OE1 GLN B 362       7.741 -53.723 -47.136  1.00 86.36           O  
ATOM   3022  N   MET B 363      11.324 -53.154 -51.109  1.00 81.71           N  
ATOM   3023  CA  MET B 363      11.202 -53.378 -52.546  1.00 81.71           C  
ATOM   3024  C   MET B 363      12.542 -53.783 -53.150  1.00 81.71           C  
ATOM   3025  CB  MET B 363      10.671 -52.124 -53.243  1.00 81.71           C  
ATOM   3026  O   MET B 363      12.596 -54.636 -54.037  1.00 81.71           O  
ATOM   3027  CG  MET B 363       9.166 -52.134 -53.461  1.00 81.71           C  
ATOM   3028  SD  MET B 363       8.693 -51.528 -55.127  1.00 81.71           S  
ATOM   3029  CE  MET B 363       8.968 -49.747 -54.909  1.00 81.71           C  
ATOM   3030  N   LYS B 364      13.630 -53.196 -52.718  1.00 82.01           N  
ATOM   3031  CA  LYS B 364      14.967 -53.555 -53.182  1.00 82.01           C  
ATOM   3032  C   LYS B 364      15.314 -54.991 -52.800  1.00 82.01           C  
ATOM   3033  CB  LYS B 364      16.010 -52.594 -52.608  1.00 82.01           C  
ATOM   3034  O   LYS B 364      15.881 -55.733 -53.606  1.00 82.01           O  
ATOM   3035  CG  LYS B 364      17.340 -52.611 -53.347  1.00 82.01           C  
ATOM   3036  CD  LYS B 364      18.337 -51.642 -52.724  1.00 82.01           C  
ATOM   3037  CE  LYS B 364      19.716 -51.775 -53.357  1.00 82.01           C  
ATOM   3038  NZ  LYS B 364      20.645 -50.703 -52.890  1.00 82.01           N  
ATOM   3039  N   GLU B 365      14.955 -55.347 -51.634  1.00 85.09           N  
ATOM   3040  CA  GLU B 365      15.197 -56.715 -51.184  1.00 85.09           C  
ATOM   3041  C   GLU B 365      14.378 -57.716 -51.994  1.00 85.09           C  
ATOM   3042  CB  GLU B 365      14.876 -56.855 -49.694  1.00 85.09           C  
ATOM   3043  O   GLU B 365      14.881 -58.774 -52.375  1.00 85.09           O  
ATOM   3044  CG  GLU B 365      16.105 -57.015 -48.812  1.00 85.09           C  
ATOM   3045  CD  GLU B 365      15.774 -57.096 -47.330  1.00 85.09           C  
ATOM   3046  OE1 GLU B 365      16.705 -57.254 -46.508  1.00 85.09           O  
ATOM   3047  OE2 GLU B 365      14.574 -57.002 -46.989  1.00 85.09           O  
ATOM   3048  N   GLU B 366      13.200 -57.454 -52.366  1.00 81.54           N  
ATOM   3049  CA  GLU B 366      12.332 -58.320 -53.159  1.00 81.54           C  
ATOM   3050  C   GLU B 366      12.826 -58.428 -54.599  1.00 81.54           C  
ATOM   3051  CB  GLU B 366      10.891 -57.806 -53.134  1.00 81.54           C  
ATOM   3052  O   GLU B 366      12.784 -59.505 -55.196  1.00 81.54           O  
ATOM   3053  CG  GLU B 366      10.089 -58.282 -51.931  1.00 81.54           C  
ATOM   3054  CD  GLU B 366       8.659 -57.765 -51.921  1.00 81.54           C  
ATOM   3055  OE1 GLU B 366       7.904 -58.085 -50.974  1.00 81.54           O  
ATOM   3056  OE2 GLU B 366       8.289 -57.036 -52.868  1.00 81.54           O  
ATOM   3057  N   ALA B 367      13.298 -57.300 -55.123  1.00 79.48           N  
ATOM   3058  CA  ALA B 367      13.825 -57.290 -56.485  1.00 79.48           C  
ATOM   3059  C   ALA B 367      15.103 -58.118 -56.584  1.00 79.48           C  
ATOM   3060  CB  ALA B 367      14.085 -55.857 -56.944  1.00 79.48           C  
ATOM   3061  O   ALA B 367      15.294 -58.862 -57.548  1.00 79.48           O  
ATOM   3062  N   THR B 368      15.912 -57.962 -55.562  1.00 85.58           N  
ATOM   3063  CA  THR B 368      17.149 -58.735 -55.540  1.00 85.58           C  
ATOM   3064  C   THR B 368      16.852 -60.228 -55.428  1.00 85.58           C  
ATOM   3065  CB  THR B 368      18.057 -58.301 -54.375  1.00 85.58           C  
ATOM   3066  O   THR B 368      17.496 -61.046 -56.089  1.00 85.58           O  
ATOM   3067  CG2 THR B 368      18.647 -56.917 -54.623  1.00 85.58           C  
ATOM   3068  OG1 THR B 368      17.291 -58.272 -53.164  1.00 85.58           O  
ATOM   3069  N   MET B 369      15.952 -60.676 -54.664  1.00 83.93           N  
ATOM   3070  CA  MET B 369      15.569 -62.077 -54.514  1.00 83.93           C  
ATOM   3071  C   MET B 369      14.973 -62.619 -55.809  1.00 83.93           C  
ATOM   3072  CB  MET B 369      14.569 -62.243 -53.369  1.00 83.93           C  
ATOM   3073  O   MET B 369      15.273 -63.744 -56.212  1.00 83.93           O  
ATOM   3074  CG  MET B 369      15.213 -62.267 -51.992  1.00 83.93           C  
ATOM   3075  SD  MET B 369      14.656 -63.693 -50.980  1.00 83.93           S  
ATOM   3076  CE  MET B 369      12.941 -63.200 -50.649  1.00 83.93           C  
ATOM   3077  N   ALA B 370      14.136 -61.834 -56.474  1.00 79.90           N  
ATOM   3078  CA  ALA B 370      13.527 -62.240 -57.738  1.00 79.90           C  
ATOM   3079  C   ALA B 370      14.578 -62.375 -58.835  1.00 79.90           C  
ATOM   3080  CB  ALA B 370      12.450 -61.241 -58.155  1.00 79.90           C  
ATOM   3081  O   ALA B 370      14.527 -63.306 -59.642  1.00 79.90           O  
ATOM   3082  N   ASN B 371      15.546 -61.428 -58.831  1.00 81.89           N  
ATOM   3083  CA  ASN B 371      16.631 -61.503 -59.803  1.00 81.89           C  
ATOM   3084  C   ASN B 371      17.503 -62.734 -59.576  1.00 81.89           C  
ATOM   3085  CB  ASN B 371      17.483 -60.233 -59.756  1.00 81.89           C  
ATOM   3086  O   ASN B 371      17.916 -63.393 -60.532  1.00 81.89           O  
ATOM   3087  CG  ASN B 371      18.172 -59.943 -61.075  1.00 81.89           C  
ATOM   3088  ND2 ASN B 371      19.246 -59.164 -61.024  1.00 81.89           N  
ATOM   3089  OD1 ASN B 371      17.742 -60.414 -62.131  1.00 81.89           O  
ATOM   3090  N   GLU B 372      17.839 -63.016 -58.316  1.00 82.18           N  
ATOM   3091  CA  GLU B 372      18.604 -64.215 -57.986  1.00 82.18           C  
ATOM   3092  C   GLU B 372      17.849 -65.479 -58.386  1.00 82.18           C  
ATOM   3093  CB  GLU B 372      18.932 -64.249 -56.491  1.00 82.18           C  
ATOM   3094  O   GLU B 372      18.448 -66.434 -58.885  1.00 82.18           O  
ATOM   3095  CG  GLU B 372      20.331 -63.753 -56.156  1.00 82.18           C  
ATOM   3096  CD  GLU B 372      20.635 -63.777 -54.667  1.00 82.18           C  
ATOM   3097  OE1 GLU B 372      21.767 -63.412 -54.273  1.00 82.18           O  
ATOM   3098  OE2 GLU B 372      19.736 -64.163 -53.887  1.00 82.18           O  
ATOM   3099  N   ALA B 373      16.610 -65.534 -58.222  1.00 81.66           N  
ATOM   3100  CA  ALA B 373      15.775 -66.670 -58.604  1.00 81.66           C  
ATOM   3101  C   ALA B 373      15.727 -66.830 -60.121  1.00 81.66           C  
ATOM   3102  CB  ALA B 373      14.365 -66.506 -58.044  1.00 81.66           C  
ATOM   3103  O   ALA B 373      15.748 -67.952 -60.634  1.00 81.66           O  
ATOM   3104  N   LEU B 374      15.640 -65.752 -60.946  1.00 78.90           N  
ATOM   3105  CA  LEU B 374      15.667 -65.774 -62.405  1.00 78.90           C  
ATOM   3106  C   LEU B 374      16.999 -66.311 -62.916  1.00 78.90           C  
ATOM   3107  CB  LEU B 374      15.419 -64.371 -62.967  1.00 78.90           C  
ATOM   3108  O   LEU B 374      17.032 -67.124 -63.842  1.00 78.90           O  
ATOM   3109  CG  LEU B 374      14.806 -64.300 -64.366  1.00 78.90           C  
ATOM   3110  CD1 LEU B 374      13.381 -63.762 -64.294  1.00 78.90           C  
ATOM   3111  CD2 LEU B 374      15.664 -63.435 -65.283  1.00 78.90           C  
ATOM   3112  N   MET B 375      17.996 -65.835 -62.321  1.00 81.92           N  
ATOM   3113  CA  MET B 375      19.323 -66.292 -62.724  1.00 81.92           C  
ATOM   3114  C   MET B 375      19.465 -67.797 -62.521  1.00 81.92           C  
ATOM   3115  CB  MET B 375      20.409 -65.554 -61.940  1.00 81.92           C  
ATOM   3116  O   MET B 375      20.001 -68.496 -63.381  1.00 81.92           O  
ATOM   3117  CG  MET B 375      20.785 -64.206 -62.535  1.00 81.92           C  
ATOM   3118  SD  MET B 375      21.612 -64.364 -64.165  1.00 81.92           S  
ATOM   3119  CE  MET B 375      23.217 -65.034 -63.647  1.00 81.92           C  
ATOM   3120  N   ARG B 376      19.077 -68.236 -61.429  1.00 82.18           N  
ATOM   3121  CA  ARG B 376      19.146 -69.661 -61.125  1.00 82.18           C  
ATOM   3122  C   ARG B 376      18.304 -70.472 -62.104  1.00 82.18           C  
ATOM   3123  CB  ARG B 376      18.683 -69.928 -59.690  1.00 82.18           C  
ATOM   3124  O   ARG B 376      18.730 -71.531 -62.569  1.00 82.18           O  
ATOM   3125  CG  ARG B 376      19.813 -70.267 -58.732  1.00 82.18           C  
ATOM   3126  CD  ARG B 376      19.288 -70.675 -57.362  1.00 82.18           C  
ATOM   3127  NE  ARG B 376      20.162 -70.211 -56.289  1.00 82.18           N  
ATOM   3128  NH1 ARG B 376      18.580 -68.838 -55.315  1.00 82.18           N  
ATOM   3129  NH2 ARG B 376      20.681 -68.994 -54.412  1.00 82.18           N  
ATOM   3130  CZ  ARG B 376      19.806 -69.348 -55.341  1.00 82.18           C  
ATOM   3131  N   SER B 377      17.114 -70.038 -62.373  1.00 75.29           N  
ATOM   3132  CA  SER B 377      16.209 -70.740 -63.278  1.00 75.29           C  
ATOM   3133  C   SER B 377      16.734 -70.719 -64.710  1.00 75.29           C  
ATOM   3134  CB  SER B 377      14.812 -70.119 -63.229  1.00 75.29           C  
ATOM   3135  O   SER B 377      16.658 -71.724 -65.419  1.00 75.29           O  
ATOM   3136  OG  SER B 377      13.939 -70.773 -64.133  1.00 75.29           O  
ATOM   3137  N   GLU B 378      17.325 -69.645 -65.190  1.00 80.26           N  
ATOM   3138  CA  GLU B 378      17.929 -69.545 -66.515  1.00 80.26           C  
ATOM   3139  C   GLU B 378      19.119 -70.491 -66.652  1.00 80.26           C  
ATOM   3140  CB  GLU B 378      18.366 -68.106 -66.800  1.00 80.26           C  
ATOM   3141  O   GLU B 378      19.275 -71.157 -67.677  1.00 80.26           O  
ATOM   3142  CG  GLU B 378      18.402 -67.756 -68.281  1.00 80.26           C  
ATOM   3143  CD  GLU B 378      18.863 -66.332 -68.550  1.00 80.26           C  
ATOM   3144  OE1 GLU B 378      19.078 -65.977 -69.731  1.00 80.26           O  
ATOM   3145  OE2 GLU B 378      19.011 -65.566 -67.572  1.00 80.26           O  
ATOM   3146  N   GLU B 379      19.944 -70.514 -65.616  1.00 81.86           N  
ATOM   3147  CA  GLU B 379      21.094 -71.413 -65.625  1.00 81.86           C  
ATOM   3148  C   GLU B 379      20.654 -72.871 -65.705  1.00 81.86           C  
ATOM   3149  CB  GLU B 379      21.958 -71.191 -64.381  1.00 81.86           C  
ATOM   3150  O   GLU B 379      21.248 -73.665 -66.438  1.00 81.86           O  
ATOM   3151  CG  GLU B 379      23.395 -71.668 -64.538  1.00 81.86           C  
ATOM   3152  CD  GLU B 379      24.239 -71.451 -63.291  1.00 81.86           C  
ATOM   3153  OE1 GLU B 379      25.396 -71.927 -63.251  1.00 81.86           O  
ATOM   3154  OE2 GLU B 379      23.737 -70.801 -62.346  1.00 81.86           O  
ATOM   3155  N   THR B 380      19.671 -73.229 -65.035  1.00 81.92           N  
ATOM   3156  CA  THR B 380      19.153 -74.592 -65.038  1.00 81.92           C  
ATOM   3157  C   THR B 380      18.514 -74.925 -66.384  1.00 81.92           C  
ATOM   3158  CB  THR B 380      18.122 -74.800 -63.913  1.00 81.92           C  
ATOM   3159  O   THR B 380      18.699 -76.025 -66.909  1.00 81.92           O  
ATOM   3160  CG2 THR B 380      18.707 -75.637 -62.780  1.00 81.92           C  
ATOM   3161  OG1 THR B 380      17.726 -73.525 -63.394  1.00 81.92           O  
ATOM   3162  N   ALA B 381      17.768 -74.099 -67.027  1.00 79.96           N  
ATOM   3163  CA  ALA B 381      17.132 -74.299 -68.327  1.00 79.96           C  
ATOM   3164  C   ALA B 381      18.175 -74.461 -69.428  1.00 79.96           C  
ATOM   3165  CB  ALA B 381      16.200 -73.132 -68.648  1.00 79.96           C  
ATOM   3166  O   ALA B 381      18.036 -75.320 -70.302  1.00 79.96           O  
ATOM   3167  N   ASP B 382      19.229 -73.658 -69.400  1.00 82.27           N  
ATOM   3168  CA  ASP B 382      20.303 -73.755 -70.384  1.00 82.27           C  
ATOM   3169  C   ASP B 382      21.026 -75.096 -70.277  1.00 82.27           C  
ATOM   3170  CB  ASP B 382      21.298 -72.606 -70.208  1.00 82.27           C  
ATOM   3171  O   ASP B 382      21.374 -75.702 -71.293  1.00 82.27           O  
ATOM   3172  CG  ASP B 382      20.834 -71.315 -70.860  1.00 82.27           C  
ATOM   3173  OD1 ASP B 382      19.903 -71.353 -71.693  1.00 82.27           O  
ATOM   3174  OD2 ASP B 382      21.407 -70.251 -70.540  1.00 82.27           O  
ATOM   3175  N   LEU B 383      21.300 -75.560 -69.120  1.00 85.76           N  
ATOM   3176  CA  LEU B 383      21.960 -76.843 -68.904  1.00 85.76           C  
ATOM   3177  C   LEU B 383      21.094 -77.992 -69.412  1.00 85.76           C  
ATOM   3178  CB  LEU B 383      22.272 -77.042 -67.419  1.00 85.76           C  
ATOM   3179  O   LEU B 383      21.593 -78.905 -70.073  1.00 85.76           O  
ATOM   3180  CG  LEU B 383      23.739 -77.291 -67.062  1.00 85.76           C  
ATOM   3181  CD1 LEU B 383      24.200 -76.304 -65.996  1.00 85.76           C  
ATOM   3182  CD2 LEU B 383      23.938 -78.728 -66.590  1.00 85.76           C  
ATOM   3183  N   LEU B 384      19.802 -77.992 -69.164  1.00 83.30           N  
ATOM   3184  CA  LEU B 384      18.887 -79.045 -69.588  1.00 83.30           C  
ATOM   3185  C   LEU B 384      18.702 -79.028 -71.102  1.00 83.30           C  
ATOM   3186  CB  LEU B 384      17.530 -78.888 -68.896  1.00 83.30           C  
ATOM   3187  O   LEU B 384      18.600 -80.083 -71.731  1.00 83.30           O  
ATOM   3188  CG  LEU B 384      17.416 -79.475 -67.488  1.00 83.30           C  
ATOM   3189  CD1 LEU B 384      16.239 -78.850 -66.747  1.00 83.30           C  
ATOM   3190  CD2 LEU B 384      17.270 -80.992 -67.551  1.00 83.30           C  
ATOM   3191  N   ALA B 385      18.679 -77.883 -71.774  1.00 82.29           N  
ATOM   3192  CA  ALA B 385      18.586 -77.746 -73.226  1.00 82.29           C  
ATOM   3193  C   ALA B 385      19.812 -78.340 -73.912  1.00 82.29           C  
ATOM   3194  CB  ALA B 385      18.422 -76.278 -73.613  1.00 82.29           C  
ATOM   3195  O   ALA B 385      19.693 -79.000 -74.947  1.00 82.29           O  
ATOM   3196  N   GLU B 386      20.952 -78.057 -73.294  1.00 81.16           N  
ATOM   3197  CA  GLU B 386      22.188 -78.629 -73.819  1.00 81.16           C  
ATOM   3198  C   GLU B 386      22.177 -80.152 -73.722  1.00 81.16           C  
ATOM   3199  CB  GLU B 386      23.401 -78.064 -73.076  1.00 81.16           C  
ATOM   3200  O   GLU B 386      22.581 -80.842 -74.660  1.00 81.16           O  
ATOM   3201  CG  GLU B 386      24.735 -78.410 -73.721  1.00 81.16           C  
ATOM   3202  CD  GLU B 386      25.926 -77.794 -73.006  1.00 81.16           C  
ATOM   3203  OE1 GLU B 386      27.082 -78.072 -73.400  1.00 81.16           O  
ATOM   3204  OE2 GLU B 386      25.703 -77.027 -72.042  1.00 81.16           O  
ATOM   3205  N   LYS B 387      21.688 -80.652 -72.692  1.00 80.71           N  
ATOM   3206  CA  LYS B 387      21.612 -82.096 -72.489  1.00 80.71           C  
ATOM   3207  C   LYS B 387      20.583 -82.728 -73.422  1.00 80.71           C  
ATOM   3208  CB  LYS B 387      21.267 -82.416 -71.034  1.00 80.71           C  
ATOM   3209  O   LYS B 387      20.811 -83.813 -73.961  1.00 80.71           O  
ATOM   3210  CG  LYS B 387      21.737 -83.788 -70.573  1.00 80.71           C  
ATOM   3211  CD  LYS B 387      21.435 -84.016 -69.098  1.00 80.71           C  
ATOM   3212  CE  LYS B 387      21.811 -85.426 -68.661  1.00 80.71           C  
ATOM   3213  NZ  LYS B 387      21.551 -85.643 -67.206  1.00 80.71           N  
ATOM   3214  N   ALA B 388      19.465 -82.137 -73.676  1.00 80.11           N  
ATOM   3215  CA  ALA B 388      18.424 -82.617 -74.581  1.00 80.11           C  
ATOM   3216  C   ALA B 388      18.918 -82.637 -76.024  1.00 80.11           C  
ATOM   3217  CB  ALA B 388      17.173 -81.749 -74.462  1.00 80.11           C  
ATOM   3218  O   ALA B 388      18.639 -83.579 -76.770  1.00 80.11           O  
ATOM   3219  N   GLN B 389      19.746 -81.661 -76.446  1.00 81.27           N  
ATOM   3220  CA  GLN B 389      20.309 -81.592 -77.790  1.00 81.27           C  
ATOM   3221  C   GLN B 389      21.309 -82.720 -78.026  1.00 81.27           C  
ATOM   3222  CB  GLN B 389      20.981 -80.238 -78.022  1.00 81.27           C  
ATOM   3223  O   GLN B 389      21.324 -83.328 -79.099  1.00 81.27           O  
ATOM   3224  CG  GLN B 389      20.812 -79.702 -79.437  1.00 81.27           C  
ATOM   3225  CD  GLN B 389      21.482 -78.355 -79.639  1.00 81.27           C  
ATOM   3226  NE2 GLN B 389      21.435 -77.847 -80.866  1.00 81.27           N  
ATOM   3227  OE1 GLN B 389      22.036 -77.776 -78.700  1.00 81.27           O  
ATOM   3228  N   ILE B 390      22.071 -83.004 -77.035  1.00 83.54           N  
ATOM   3229  CA  ILE B 390      23.078 -84.055 -77.141  1.00 83.54           C  
ATOM   3230  C   ILE B 390      22.394 -85.418 -77.212  1.00 83.54           C  
ATOM   3231  CB  ILE B 390      24.065 -84.012 -75.953  1.00 83.54           C  
ATOM   3232  O   ILE B 390      22.770 -86.266 -78.026  1.00 83.54           O  
ATOM   3233  CG1 ILE B 390      24.900 -82.727 -75.999  1.00 83.54           C  
ATOM   3234  CG2 ILE B 390      24.966 -85.251 -75.955  1.00 83.54           C  
ATOM   3235  CD1 ILE B 390      25.789 -82.523 -74.780  1.00 83.54           C  
ATOM   3236  N   THR B 391      21.384 -85.601 -76.489  1.00 79.26           N  
ATOM   3237  CA  THR B 391      20.671 -86.874 -76.459  1.00 79.26           C  
ATOM   3238  C   THR B 391      19.878 -87.080 -77.747  1.00 79.26           C  
ATOM   3239  CB  THR B 391      19.722 -86.955 -75.250  1.00 79.26           C  
ATOM   3240  O   THR B 391      19.800 -88.197 -78.262  1.00 79.26           O  
ATOM   3241  CG2 THR B 391      20.311 -87.826 -74.145  1.00 79.26           C  
ATOM   3242  OG1 THR B 391      19.499 -85.636 -74.735  1.00 79.26           O  
ATOM   3243  N   GLU B 392      19.356 -86.073 -78.316  1.00 78.18           N  
ATOM   3244  CA  GLU B 392      18.646 -86.129 -79.590  1.00 78.18           C  
ATOM   3245  C   GLU B 392      19.600 -86.439 -80.740  1.00 78.18           C  
ATOM   3246  CB  GLU B 392      17.913 -84.812 -79.856  1.00 78.18           C  
ATOM   3247  O   GLU B 392      19.274 -87.229 -81.629  1.00 78.18           O  
ATOM   3248  CG  GLU B 392      16.817 -84.919 -80.907  1.00 78.18           C  
ATOM   3249  CD  GLU B 392      16.069 -83.614 -81.129  1.00 78.18           C  
ATOM   3250  OE1 GLU B 392      15.176 -83.568 -82.004  1.00 78.18           O  
ATOM   3251  OE2 GLU B 392      16.380 -82.629 -80.422  1.00 78.18           O  
ATOM   3252  N   GLU B 393      20.762 -85.825 -80.699  1.00 80.57           N  
ATOM   3253  CA  GLU B 393      21.761 -86.076 -81.734  1.00 80.57           C  
ATOM   3254  C   GLU B 393      22.272 -87.512 -81.671  1.00 80.57           C  
ATOM   3255  CB  GLU B 393      22.929 -85.095 -81.603  1.00 80.57           C  
ATOM   3256  O   GLU B 393      22.506 -88.139 -82.706  1.00 80.57           O  
ATOM   3257  CG  GLU B 393      22.877 -83.940 -82.591  1.00 80.57           C  
ATOM   3258  CD  GLU B 393      24.075 -83.009 -82.491  1.00 80.57           C  
ATOM   3259  OE1 GLU B 393      24.184 -82.069 -83.311  1.00 80.57           O  
ATOM   3260  OE2 GLU B 393      24.912 -83.222 -81.585  1.00 80.57           O  
ATOM   3261  N   GLU B 394      22.283 -88.028 -80.546  1.00 81.37           N  
ATOM   3262  CA  GLU B 394      22.715 -89.410 -80.357  1.00 81.37           C  
ATOM   3263  C   GLU B 394      21.637 -90.391 -80.811  1.00 81.37           C  
ATOM   3264  CB  GLU B 394      23.075 -89.666 -78.892  1.00 81.37           C  
ATOM   3265  O   GLU B 394      21.944 -91.425 -81.409  1.00 81.37           O  
ATOM   3266  CG  GLU B 394      24.534 -90.041 -78.674  1.00 81.37           C  
ATOM   3267  CD  GLU B 394      24.879 -90.283 -77.213  1.00 81.37           C  
ATOM   3268  OE1 GLU B 394      26.002 -90.757 -76.926  1.00 81.37           O  
ATOM   3269  OE2 GLU B 394      24.020 -89.999 -76.350  1.00 81.37           O  
ATOM   3270  N   ALA B 395      20.431 -90.045 -80.583  1.00 80.01           N  
ATOM   3271  CA  ALA B 395      19.307 -90.875 -81.010  1.00 80.01           C  
ATOM   3272  C   ALA B 395      19.175 -90.881 -82.530  1.00 80.01           C  
ATOM   3273  CB  ALA B 395      18.011 -90.386 -80.368  1.00 80.01           C  
ATOM   3274  O   ALA B 395      18.912 -91.925 -83.132  1.00 80.01           O  
ATOM   3275  N   LYS B 396      19.458 -89.820 -83.150  1.00 78.83           N  
ATOM   3276  CA  LYS B 396      19.420 -89.722 -84.606  1.00 78.83           C  
ATOM   3277  C   LYS B 396      20.550 -90.529 -85.240  1.00 78.83           C  
ATOM   3278  CB  LYS B 396      19.507 -88.261 -85.048  1.00 78.83           C  
ATOM   3279  O   LYS B 396      20.350 -91.194 -86.258  1.00 78.83           O  
ATOM   3280  CG  LYS B 396      18.157 -87.568 -85.165  1.00 78.83           C  
ATOM   3281  CD  LYS B 396      18.306 -86.133 -85.652  1.00 78.83           C  
ATOM   3282  CE  LYS B 396      16.972 -85.399 -85.647  1.00 78.83           C  
ATOM   3283  NZ  LYS B 396      17.119 -83.979 -86.085  1.00 78.83           N  
ATOM   3284  N   LEU B 397      21.635 -90.484 -84.656  1.00 82.24           N  
ATOM   3285  CA  LEU B 397      22.772 -91.243 -85.163  1.00 82.24           C  
ATOM   3286  C   LEU B 397      22.531 -92.743 -85.023  1.00 82.24           C  
ATOM   3287  CB  LEU B 397      24.053 -90.850 -84.422  1.00 82.24           C  
ATOM   3288  O   LEU B 397      22.842 -93.514 -85.933  1.00 82.24           O  
ATOM   3289  CG  LEU B 397      25.330 -90.788 -85.261  1.00 82.24           C  
ATOM   3290  CD1 LEU B 397      25.821 -89.349 -85.374  1.00 82.24           C  
ATOM   3291  CD2 LEU B 397      26.410 -91.681 -84.658  1.00 82.24           C  
ATOM   3292  N   LEU B 398      21.961 -93.103 -83.943  1.00 78.18           N  
ATOM   3293  CA  LEU B 398      21.674 -94.515 -83.719  1.00 78.18           C  
ATOM   3294  C   LEU B 398      20.565 -94.998 -84.647  1.00 78.18           C  
ATOM   3295  CB  LEU B 398      21.277 -94.757 -82.260  1.00 78.18           C  
ATOM   3296  O   LEU B 398      20.614 -96.125 -85.146  1.00 78.18           O  
ATOM   3297  CG  LEU B 398      22.281 -95.529 -81.402  1.00 78.18           C  
ATOM   3298  CD1 LEU B 398      22.393 -94.896 -80.019  1.00 78.18           C  
ATOM   3299  CD2 LEU B 398      21.876 -96.995 -81.294  1.00 78.18           C  
ATOM   3300  N   ALA B 399      19.637 -94.187 -84.952  1.00 77.32           N  
ATOM   3301  CA  ALA B 399      18.558 -94.505 -85.883  1.00 77.32           C  
ATOM   3302  C   ALA B 399      19.085 -94.642 -87.308  1.00 77.32           C  
ATOM   3303  CB  ALA B 399      17.470 -93.435 -85.822  1.00 77.32           C  
ATOM   3304  O   ALA B 399      18.648 -95.519 -88.057  1.00 77.32           O  
ATOM   3305  N   GLN B 400      20.060 -93.776 -87.585  1.00 77.99           N  
ATOM   3306  CA  GLN B 400      20.705 -93.855 -88.891  1.00 77.99           C  
ATOM   3307  C   GLN B 400      21.520 -95.139 -89.025  1.00 77.99           C  
ATOM   3308  CB  GLN B 400      21.601 -92.638 -89.122  1.00 77.99           C  
ATOM   3309  O   GLN B 400      21.510 -95.779 -90.079  1.00 77.99           O  
ATOM   3310  CG  GLN B 400      21.522 -92.075 -90.535  1.00 77.99           C  
ATOM   3311  CD  GLN B 400      22.379 -90.837 -90.723  1.00 77.99           C  
ATOM   3312  NE2 GLN B 400      22.190 -90.150 -91.844  1.00 77.99           N  
ATOM   3313  OE1 GLN B 400      23.204 -90.502 -89.867  1.00 77.99           O  
ATOM   3314  N   LYS B 401      22.117 -95.493 -87.992  1.00 77.03           N  
ATOM   3315  CA  LYS B 401      22.910 -96.719 -87.996  1.00 77.03           C  
ATOM   3316  C   LYS B 401      22.013 -97.953 -88.052  1.00 77.03           C  
ATOM   3317  CB  LYS B 401      23.810 -96.781 -86.761  1.00 77.03           C  
ATOM   3318  O   LYS B 401      22.343 -98.937 -88.717  1.00 77.03           O  
ATOM   3319  CG  LYS B 401      25.209 -96.226 -86.987  1.00 77.03           C  
ATOM   3320  CD  LYS B 401      26.107 -96.467 -85.780  1.00 77.03           C  
ATOM   3321  CE  LYS B 401      27.492 -95.867 -85.984  1.00 77.03           C  
ATOM   3322  NZ  LYS B 401      28.353 -96.038 -84.776  1.00 77.03           N  
ATOM   3323  N   ALA B 402      20.897 -97.938 -87.431  1.00 75.50           N  
ATOM   3324  CA  ALA B 402      19.927 -99.029 -87.470  1.00 75.50           C  
ATOM   3325  C   ALA B 402      19.293 -99.150 -88.852  1.00 75.50           C  
ATOM   3326  CB  ALA B 402      18.849 -98.819 -86.409  1.00 75.50           C  
ATOM   3327  O   ALA B 402      19.106-100.258 -89.362  1.00 75.50           O  
ATOM   3328  N   ALA B 403      19.024 -98.053 -89.510  1.00 77.17           N  
ATOM   3329  CA  ALA B 403      18.474 -98.044 -90.863  1.00 77.17           C  
ATOM   3330  C   ALA B 403      19.492 -98.567 -91.872  1.00 77.17           C  
ATOM   3331  CB  ALA B 403      18.026 -96.635 -91.245  1.00 77.17           C  
ATOM   3332  O   ALA B 403      19.136 -99.295 -92.802  1.00 77.17           O  
ATOM   3333  N   GLU B 404      20.725 -98.295 -91.669  1.00 75.62           N  
ATOM   3334  CA  GLU B 404      21.800 -98.805 -92.515  1.00 75.62           C  
ATOM   3335  C   GLU B 404      21.986-100.308 -92.326  1.00 75.62           C  
ATOM   3336  CB  GLU B 404      23.110 -98.071 -92.221  1.00 75.62           C  
ATOM   3337  O   GLU B 404      22.224-101.036 -93.291  1.00 75.62           O  
ATOM   3338  CG  GLU B 404      23.446 -96.983 -93.231  1.00 75.62           C  
ATOM   3339  CD  GLU B 404      24.741 -96.252 -92.917  1.00 75.62           C  
ATOM   3340  OE1 GLU B 404      25.112 -95.323 -93.670  1.00 75.62           O  
ATOM   3341  OE2 GLU B 404      25.391 -96.611 -91.910  1.00 75.62           O  
ATOM   3342  N   ALA B 405      21.844-100.742 -91.096  1.00 74.00           N  
ATOM   3343  CA  ALA B 405      21.956-102.167 -90.799  1.00 74.00           C  
ATOM   3344  C   ALA B 405      20.781-102.944 -91.386  1.00 74.00           C  
ATOM   3345  CB  ALA B 405      22.040-102.393 -89.292  1.00 74.00           C  
ATOM   3346  O   ALA B 405      20.958-104.045 -91.914  1.00 74.00           O  
ATOM   3347  N   GLU B 406      19.661-102.377 -91.398  1.00 74.48           N  
ATOM   3348  CA  GLU B 406      18.482-102.997 -91.995  1.00 74.48           C  
ATOM   3349  C   GLU B 406      18.596-103.049 -93.516  1.00 74.48           C  
ATOM   3350  CB  GLU B 406      17.213-102.241 -91.589  1.00 74.48           C  
ATOM   3351  O   GLU B 406      18.208-104.039 -94.139  1.00 74.48           O  
ATOM   3352  CG  GLU B 406      16.040-103.149 -91.250  1.00 74.48           C  
ATOM   3353  CD  GLU B 406      14.875-102.409 -90.612  1.00 74.48           C  
ATOM   3354  OE1 GLU B 406      13.842-103.049 -90.309  1.00 74.48           O  
ATOM   3355  OE2 GLU B 406      14.995-101.179 -90.413  1.00 74.48           O  
ATOM   3356  N   GLN B 407      19.058-101.925 -94.086  1.00 75.58           N  
ATOM   3357  CA  GLN B 407      19.284-101.888 -95.527  1.00 75.58           C  
ATOM   3358  C   GLN B 407      20.330-102.917 -95.946  1.00 75.58           C  
ATOM   3359  CB  GLN B 407      19.717-100.489 -95.967  1.00 75.58           C  
ATOM   3360  O   GLN B 407      20.189-103.565 -96.986  1.00 75.58           O  
ATOM   3361  CG  GLN B 407      18.750 -99.823 -96.936  1.00 75.58           C  
ATOM   3362  CD  GLN B 407      19.182 -98.421 -97.326  1.00 75.58           C  
ATOM   3363  NE2 GLN B 407      18.385 -97.766 -98.163  1.00 75.58           N  
ATOM   3364  OE1 GLN B 407      20.223 -97.931 -96.877  1.00 75.58           O  
ATOM   3365  N   GLU B 408      21.276-103.050 -95.215  1.00 74.65           N  
ATOM   3366  CA  GLU B 408      22.310-104.047 -95.472  1.00 74.65           C  
ATOM   3367  C   GLU B 408      21.764-105.463 -95.305  1.00 74.65           C  
ATOM   3368  CB  GLU B 408      23.508-103.833 -94.543  1.00 74.65           C  
ATOM   3369  O   GLU B 408      22.118-106.364 -96.069  1.00 74.65           O  
ATOM   3370  CG  GLU B 408      24.776-104.537 -95.003  1.00 74.65           C  
ATOM   3371  CD  GLU B 408      25.270-104.059 -96.359  1.00 74.65           C  
ATOM   3372  OE1 GLU B 408      26.198-104.683 -96.922  1.00 74.65           O  
ATOM   3373  OE2 GLU B 408      24.725-103.051 -96.862  1.00 74.65           O  
ATOM   3374  N   MET B 409      20.905-105.635 -94.378  1.00 69.72           N  
ATOM   3375  CA  MET B 409      20.254-106.921 -94.143  1.00 69.72           C  
ATOM   3376  C   MET B 409      19.358-107.301 -95.317  1.00 69.72           C  
ATOM   3377  CB  MET B 409      19.436-106.881 -92.851  1.00 69.72           C  
ATOM   3378  O   MET B 409      19.354-108.453 -95.752  1.00 69.72           O  
ATOM   3379  CG  MET B 409      19.487-108.174 -92.053  1.00 69.72           C  
ATOM   3380  SD  MET B 409      18.294-108.188 -90.659  1.00 69.72           S  
ATOM   3381  CE  MET B 409      16.816-107.549 -91.497  1.00 69.72           C  
ATOM   3382  N   GLN B 410      18.631-106.356 -95.790  1.00 72.06           N  
ATOM   3383  CA  GLN B 410      17.744-106.580 -96.928  1.00 72.06           C  
ATOM   3384  C   GLN B 410      18.538-106.927 -98.184  1.00 72.06           C  
ATOM   3385  CB  GLN B 410      16.874-105.348 -97.180  1.00 72.06           C  
ATOM   3386  O   GLN B 410      18.116-107.770 -98.978  1.00 72.06           O  
ATOM   3387  CG  GLN B 410      15.455-105.476 -96.641  1.00 72.06           C  
ATOM   3388  CD  GLN B 410      14.610-104.247 -96.915  1.00 72.06           C  
ATOM   3389  NE2 GLN B 410      13.359-104.276 -96.468  1.00 72.06           N  
ATOM   3390  OE1 GLN B 410      15.077-103.279 -97.524  1.00 72.06           O  
ATOM   3391  N   ARG B 411      19.599-106.369 -98.378  1.00 70.48           N  
ATOM   3392  CA  ARG B 411      20.479-106.645 -99.510  1.00 70.48           C  
ATOM   3393  C   ARG B 411      21.001-108.076 -99.461  1.00 70.48           C  
ATOM   3394  CB  ARG B 411      21.650-105.660 -99.533  1.00 70.48           C  
ATOM   3395  O   ARG B 411      21.052-108.760-100.486  1.00 70.48           O  
ATOM   3396  CG  ARG B 411      22.250-105.449-100.914  1.00 70.48           C  
ATOM   3397  CD  ARG B 411      23.459-104.526-100.868  1.00 70.48           C  
ATOM   3398  NE  ARG B 411      24.712-105.275-100.923  1.00 70.48           N  
ATOM   3399  NH1 ARG B 411      25.982-103.498-101.676  1.00 70.48           N  
ATOM   3400  NH2 ARG B 411      26.958-105.541-101.318  1.00 70.48           N  
ATOM   3401  CZ  ARG B 411      25.881-104.770-101.305  1.00 70.48           C  
ATOM   3402  N   ILE B 412      21.344-108.447 -98.411  1.00 67.51           N  
ATOM   3403  CA  ILE B 412      21.866-109.796 -98.221  1.00 67.51           C  
ATOM   3404  C   ILE B 412      20.755-110.817 -98.454  1.00 67.51           C  
ATOM   3405  CB  ILE B 412      22.471-109.974 -96.810  1.00 67.51           C  
ATOM   3406  O   ILE B 412      20.983-111.862 -99.068  1.00 67.51           O  
ATOM   3407  CG1 ILE B 412      23.727-109.110 -96.654  1.00 67.51           C  
ATOM   3408  CG2 ILE B 412      22.784-111.449 -96.539  1.00 67.51           C  
ATOM   3409  CD1 ILE B 412      24.352-109.170 -95.268  1.00 67.51           C  
ATOM   3410  N   LYS B 413      19.647-110.563 -97.984  1.00 63.67           N  
ATOM   3411  CA  LYS B 413      18.516-111.468 -98.167  1.00 63.67           C  
ATOM   3412  C   LYS B 413      18.195-111.654 -99.648  1.00 63.67           C  
ATOM   3413  CB  LYS B 413      17.284-110.945 -97.426  1.00 63.67           C  
ATOM   3414  O   LYS B 413      17.835-112.752-100.077  1.00 63.67           O  
ATOM   3415  CG  LYS B 413      17.160-111.453 -95.997  1.00 63.67           C  
ATOM   3416  CD  LYS B 413      15.884-110.950 -95.334  1.00 63.67           C  
ATOM   3417  CE  LYS B 413      15.802-111.382 -93.877  1.00 63.67           C  
ATOM   3418  NZ  LYS B 413      14.599-110.816 -93.197  1.00 63.67           N  
ATOM   3419  N   ALA B 414      18.256-110.686-100.348  1.00 56.87           N  
ATOM   3420  CA  ALA B 414      17.931-110.757-101.770  1.00 56.87           C  
ATOM   3421  C   ALA B 414      18.909-111.663-102.512  1.00 56.87           C  
ATOM   3422  CB  ALA B 414      17.933-109.360-102.386  1.00 56.87           C  
ATOM   3423  O   ALA B 414      18.529-112.353-103.460  1.00 56.87           O  
ATOM   3424  N   THR B 415      20.092-111.606-102.212  1.00 54.55           N  
ATOM   3425  CA  THR B 415      21.095-112.346-102.969  1.00 54.55           C  
ATOM   3426  C   THR B 415      21.188-113.788-102.478  1.00 54.55           C  
ATOM   3427  CB  THR B 415      22.478-111.676-102.867  1.00 54.55           C  
ATOM   3428  O   THR B 415      22.085-114.530-102.884  1.00 54.55           O  
ATOM   3429  CG2 THR B 415      22.701-110.697-104.015  1.00 54.55           C  
ATOM   3430  OG1 THR B 415      22.569-110.967-101.625  1.00 54.55           O  
ATOM   3431  N   ALA B 416      20.287-114.250-101.732  1.00 49.65           N  
ATOM   3432  CA  ALA B 416      20.565-115.490-101.012  1.00 49.65           C  
ATOM   3433  C   ALA B 416      20.312-116.707-101.898  1.00 49.65           C  
ATOM   3434  CB  ALA B 416      19.716-115.572 -99.746  1.00 49.65           C  
ATOM   3435  O   ALA B 416      19.413-117.506-101.624  1.00 49.65           O  
ATOM   3436  N   ILE B 417      20.457-116.747-103.039  1.00 44.16           N  
ATOM   3437  CA  ILE B 417      20.060-118.041-103.583  1.00 44.16           C  
ATOM   3438  C   ILE B 417      20.873-119.151-102.920  1.00 44.16           C  
ATOM   3439  CB  ILE B 417      20.238-118.089-105.117  1.00 44.16           C  
ATOM   3440  O   ILE B 417      20.315-120.157-102.475  1.00 44.16           O  
ATOM   3441  CG1 ILE B 417      19.408-116.987-105.785  1.00 44.16           C  
ATOM   3442  CG2 ILE B 417      19.857-119.468-105.662  1.00 44.16           C  
ATOM   3443  CD1 ILE B 417      19.632-116.868-107.286  1.00 44.16           C  
ATOM   3444  N   ARG B 418      22.149-119.433-103.141  1.00 43.23           N  
ATOM   3445  CA  ARG B 418      22.655-120.710-103.632  1.00 43.23           C  
ATOM   3446  C   ARG B 418      22.863-121.694-102.486  1.00 43.23           C  
ATOM   3447  CB  ARG B 418      23.966-120.512-104.396  1.00 43.23           C  
ATOM   3448  O   ARG B 418      22.282-122.782-102.481  1.00 43.23           O  
ATOM   3449  CG  ARG B 418      23.787-120.372-105.900  1.00 43.23           C  
ATOM   3450  CD  ARG B 418      25.123-120.234-106.616  1.00 43.23           C  
ATOM   3451  NE  ARG B 418      25.452-121.434-107.380  1.00 43.23           N  
ATOM   3452  NH1 ARG B 418      26.791-120.341-108.913  1.00 43.23           N  
ATOM   3453  NH2 ARG B 418      26.469-122.605-109.074  1.00 43.23           N  
ATOM   3454  CZ  ARG B 418      26.236-121.457-108.454  1.00 43.23           C  
ATOM   3455  N   THR B 419      24.080-122.113-102.004  1.00 47.83           N  
ATOM   3456  CA  THR B 419      24.305-123.489-101.577  1.00 47.83           C  
ATOM   3457  C   THR B 419      23.836-123.693-100.139  1.00 47.83           C  
ATOM   3458  CB  THR B 419      25.791-123.875-101.694  1.00 47.83           C  
ATOM   3459  O   THR B 419      23.744-122.735 -99.369  1.00 47.83           O  
ATOM   3460  CG2 THR B 419      26.067-124.608-103.003  1.00 47.83           C  
ATOM   3461  OG1 THR B 419      26.592-122.687-101.646  1.00 47.83           O  
ATOM   3462  N   GLU B 420      23.248-124.840 -99.711  1.00 53.50           N  
ATOM   3463  CA  GLU B 420      22.417-125.328 -98.615  1.00 53.50           C  
ATOM   3464  C   GLU B 420      23.068-125.051 -97.263  1.00 53.50           C  
ATOM   3465  CB  GLU B 420      22.147-126.827 -98.770  1.00 53.50           C  
ATOM   3466  O   GLU B 420      22.390-124.663 -96.309  1.00 53.50           O  
ATOM   3467  CG  GLU B 420      20.726-127.237 -98.411  1.00 53.50           C  
ATOM   3468  CD  GLU B 420      20.237-128.450 -99.187  1.00 53.50           C  
ATOM   3469  OE1 GLU B 420      19.086-128.889 -98.964  1.00 53.50           O  
ATOM   3470  OE2 GLU B 420      21.012-128.966-100.023  1.00 53.50           O  
ATOM   3471  N   GLU B 421      24.368-125.425 -97.105  1.00 56.21           N  
ATOM   3472  CA  GLU B 421      25.122-125.332 -95.858  1.00 56.21           C  
ATOM   3473  C   GLU B 421      25.309-123.878 -95.433  1.00 56.21           C  
ATOM   3474  CB  GLU B 421      26.484-126.017 -96.001  1.00 56.21           C  
ATOM   3475  O   GLU B 421      25.203-123.554 -94.248  1.00 56.21           O  
ATOM   3476  CG  GLU B 421      26.560-127.380 -95.328  1.00 56.21           C  
ATOM   3477  CD  GLU B 421      27.925-128.037 -95.455  1.00 56.21           C  
ATOM   3478  OE1 GLU B 421      28.193-129.024 -94.733  1.00 56.21           O  
ATOM   3479  OE2 GLU B 421      28.734-127.560 -96.282  1.00 56.21           O  
ATOM   3480  N   GLU B 422      25.559-123.149 -96.366  1.00 58.49           N  
ATOM   3481  CA  GLU B 422      25.728-121.701 -96.297  1.00 58.49           C  
ATOM   3482  C   GLU B 422      24.432-121.014 -95.878  1.00 58.49           C  
ATOM   3483  CB  GLU B 422      26.205-121.150 -97.643  1.00 58.49           C  
ATOM   3484  O   GLU B 422      24.460-119.971 -95.221  1.00 58.49           O  
ATOM   3485  CG  GLU B 422      27.524-120.395 -97.566  1.00 58.49           C  
ATOM   3486  CD  GLU B 422      28.082-120.021 -98.930  1.00 58.49           C  
ATOM   3487  OE1 GLU B 422      29.070-119.255 -98.993  1.00 58.49           O  
ATOM   3488  OE2 GLU B 422      27.525-120.498 -99.945  1.00 58.49           O  
ATOM   3489  N   LYS B 423      23.409-121.610 -95.981  1.00 60.30           N  
ATOM   3490  CA  LYS B 423      22.053-121.243 -95.584  1.00 60.30           C  
ATOM   3491  C   LYS B 423      21.903-121.254 -94.065  1.00 60.30           C  
ATOM   3492  CB  LYS B 423      21.033-122.189 -96.218  1.00 60.30           C  
ATOM   3493  O   LYS B 423      21.300-120.347 -93.489  1.00 60.30           O  
ATOM   3494  CG  LYS B 423      19.700-121.532 -96.547  1.00 60.30           C  
ATOM   3495  CD  LYS B 423      18.740-122.515 -97.205  1.00 60.30           C  
ATOM   3496  CE  LYS B 423      17.376-121.885 -97.452  1.00 60.30           C  
ATOM   3497  NZ  LYS B 423      16.439-122.836 -98.120  1.00 60.30           N  
ATOM   3498  N   ARG B 424      22.417-122.309 -93.555  1.00 65.64           N  
ATOM   3499  CA  ARG B 424      22.340-122.479 -92.107  1.00 65.64           C  
ATOM   3500  C   ARG B 424      23.118-121.385 -91.385  1.00 65.64           C  
ATOM   3501  CB  ARG B 424      22.869-123.855 -91.699  1.00 65.64           C  
ATOM   3502  O   ARG B 424      22.645-120.833 -90.389  1.00 65.64           O  
ATOM   3503  CG  ARG B 424      22.002-124.569 -90.673  1.00 65.64           C  
ATOM   3504  CD  ARG B 424      22.599-125.909 -90.265  1.00 65.64           C  
ATOM   3505  NE  ARG B 424      22.581-126.088 -88.816  1.00 65.64           N  
ATOM   3506  NH1 ARG B 424      22.825-128.384 -88.889  1.00 65.64           N  
ATOM   3507  NH2 ARG B 424      22.661-127.307 -86.872  1.00 65.64           N  
ATOM   3508  CZ  ARG B 424      22.689-127.259 -88.195  1.00 65.64           C  
ATOM   3509  N   LEU B 425      24.343-121.210 -91.814  1.00 66.41           N  
ATOM   3510  CA  LEU B 425      25.212-120.177 -91.261  1.00 66.41           C  
ATOM   3511  C   LEU B 425      24.629-118.789 -91.504  1.00 66.41           C  
ATOM   3512  CB  LEU B 425      26.612-120.271 -91.872  1.00 66.41           C  
ATOM   3513  O   LEU B 425      24.685-117.925 -90.626  1.00 66.41           O  
ATOM   3514  CG  LEU B 425      27.778-119.890 -90.958  1.00 66.41           C  
ATOM   3515  CD1 LEU B 425      28.406-121.140 -90.352  1.00 66.41           C  
ATOM   3516  CD2 LEU B 425      28.817-119.081 -91.725  1.00 66.41           C  
ATOM   3517  N   MET B 426      24.098-118.709 -92.548  1.00 66.89           N  
ATOM   3518  CA  MET B 426      23.466-117.453 -92.940  1.00 66.89           C  
ATOM   3519  C   MET B 426      22.199-117.205 -92.128  1.00 66.89           C  
ATOM   3520  CB  MET B 426      23.137-117.458 -94.434  1.00 66.89           C  
ATOM   3521  O   MET B 426      21.905-116.066 -91.760  1.00 66.89           O  
ATOM   3522  CG  MET B 426      23.471-116.155 -95.140  1.00 66.89           C  
ATOM   3523  SD  MET B 426      22.627-115.997 -96.762  1.00 66.89           S  
ATOM   3524  CE  MET B 426      23.988-116.445 -97.875  1.00 66.89           C  
ATOM   3525  N   GLU B 427      21.559-118.222 -91.925  1.00 69.34           N  
ATOM   3526  CA  GLU B 427      20.391-118.170 -91.051  1.00 69.34           C  
ATOM   3527  C   GLU B 427      20.774-117.724 -89.643  1.00 69.34           C  
ATOM   3528  CB  GLU B 427      19.697-119.534 -91.000  1.00 69.34           C  
ATOM   3529  O   GLU B 427      20.046-116.955 -89.011  1.00 69.34           O  
ATOM   3530  CG  GLU B 427      18.484-119.641 -91.912  1.00 69.34           C  
ATOM   3531  CD  GLU B 427      17.860-121.028 -91.921  1.00 69.34           C  
ATOM   3532  OE1 GLU B 427      16.822-121.223 -92.593  1.00 69.34           O  
ATOM   3533  OE2 GLU B 427      18.414-121.927 -91.250  1.00 69.34           O  
ATOM   3534  N   GLN B 428      21.853-118.262 -89.221  1.00 69.89           N  
ATOM   3535  CA  GLN B 428      22.381-117.868 -87.919  1.00 69.89           C  
ATOM   3536  C   GLN B 428      22.784-116.396 -87.911  1.00 69.89           C  
ATOM   3537  CB  GLN B 428      23.577-118.742 -87.538  1.00 69.89           C  
ATOM   3538  O   GLN B 428      22.523-115.681 -86.941  1.00 69.89           O  
ATOM   3539  CG  GLN B 428      23.750-118.926 -86.036  1.00 69.89           C  
ATOM   3540  CD  GLN B 428      24.934-119.808 -85.685  1.00 69.89           C  
ATOM   3541  NE2 GLN B 428      25.067-120.141 -84.406  1.00 69.89           N  
ATOM   3542  OE1 GLN B 428      25.722-120.188 -86.557  1.00 69.89           O  
ATOM   3543  N   LYS B 429      23.382-116.052 -88.908  1.00 69.77           N  
ATOM   3544  CA  LYS B 429      23.805-114.662 -89.052  1.00 69.77           C  
ATOM   3545  C   LYS B 429      22.602-113.733 -89.193  1.00 69.77           C  
ATOM   3546  CB  LYS B 429      24.732-114.505 -90.259  1.00 69.77           C  
ATOM   3547  O   LYS B 429      22.611-112.615 -88.674  1.00 69.77           O  
ATOM   3548  CG  LYS B 429      26.211-114.624 -89.923  1.00 69.77           C  
ATOM   3549  CD  LYS B 429      27.085-114.324 -91.134  1.00 69.77           C  
ATOM   3550  CE  LYS B 429      28.565-114.479 -90.808  1.00 69.77           C  
ATOM   3551  NZ  LYS B 429      29.420-114.306 -92.021  1.00 69.77           N  
ATOM   3552  N   VAL B 430      21.630-114.229 -89.827  1.00 70.20           N  
ATOM   3553  CA  VAL B 430      20.369-113.508 -89.970  1.00 70.20           C  
ATOM   3554  C   VAL B 430      19.686-113.386 -88.610  1.00 70.20           C  
ATOM   3555  CB  VAL B 430      19.428-114.206 -90.978  1.00 70.20           C  
ATOM   3556  O   VAL B 430      19.166-112.323 -88.263  1.00 70.20           O  
ATOM   3557  CG1 VAL B 430      18.044-113.560 -90.960  1.00 70.20           C  
ATOM   3558  CG2 VAL B 430      20.024-114.160 -92.383  1.00 70.20           C  
ATOM   3559  N   LEU B 431      19.674-114.396 -87.968  1.00 72.02           N  
ATOM   3560  CA  LEU B 431      19.097-114.392 -86.628  1.00 72.02           C  
ATOM   3561  C   LEU B 431      19.876-113.465 -85.703  1.00 72.02           C  
ATOM   3562  CB  LEU B 431      19.075-115.810 -86.050  1.00 72.02           C  
ATOM   3563  O   LEU B 431      19.283-112.725 -84.915  1.00 72.02           O  
ATOM   3564  CG  LEU B 431      17.855-116.178 -85.203  1.00 72.02           C  
ATOM   3565  CD1 LEU B 431      17.016-117.234 -85.914  1.00 72.02           C  
ATOM   3566  CD2 LEU B 431      18.288-116.669 -83.826  1.00 72.02           C  
ATOM   3567  N   GLU B 432      21.155-113.614 -85.780  1.00 71.51           N  
ATOM   3568  CA  GLU B 432      22.002-112.725 -84.990  1.00 71.51           C  
ATOM   3569  C   GLU B 432      21.785-111.266 -85.378  1.00 71.51           C  
ATOM   3570  CB  GLU B 432      23.477-113.100 -85.155  1.00 71.51           C  
ATOM   3571  O   GLU B 432      21.740-110.388 -84.514  1.00 71.51           O  
ATOM   3572  CG  GLU B 432      24.334-112.771 -83.942  1.00 71.51           C  
ATOM   3573  CD  GLU B 432      25.793-113.165 -84.113  1.00 71.51           C  
ATOM   3574  OE1 GLU B 432      26.613-112.860 -83.218  1.00 71.51           O  
ATOM   3575  OE2 GLU B 432      26.117-113.784 -85.151  1.00 71.51           O  
ATOM   3576  N   ALA B 433      21.658-110.976 -86.532  1.00 70.97           N  
ATOM   3577  CA  ALA B 433      21.377-109.642 -87.055  1.00 70.97           C  
ATOM   3578  C   ALA B 433      19.986-109.172 -86.641  1.00 70.97           C  
ATOM   3579  CB  ALA B 433      21.509-109.627 -88.576  1.00 70.97           C  
ATOM   3580  O   ALA B 433      19.784-107.991 -86.347  1.00 70.97           O  
ATOM   3581  N   GLU B 434      19.092-110.127 -86.609  1.00 69.54           N  
ATOM   3582  CA  GLU B 434      17.739-109.848 -86.135  1.00 69.54           C  
ATOM   3583  C   GLU B 434      17.737-109.490 -84.651  1.00 69.54           C  
ATOM   3584  CB  GLU B 434      16.823-111.048 -86.387  1.00 69.54           C  
ATOM   3585  O   GLU B 434      17.036-108.567 -84.231  1.00 69.54           O  
ATOM   3586  CG  GLU B 434      15.346-110.688 -86.466  1.00 69.54           C  
ATOM   3587  CD  GLU B 434      14.456-111.877 -86.789  1.00 69.54           C  
ATOM   3588  OE1 GLU B 434      13.213-111.725 -86.779  1.00 69.54           O  
ATOM   3589  OE2 GLU B 434      15.005-112.970 -87.054  1.00 69.54           O  
ATOM   3590  N   VAL B 435      18.389-110.208 -83.897  1.00 73.40           N  
ATOM   3591  CA  VAL B 435      18.498-109.945 -82.466  1.00 73.40           C  
ATOM   3592  C   VAL B 435      19.199-108.608 -82.238  1.00 73.40           C  
ATOM   3593  CB  VAL B 435      19.257-111.077 -81.738  1.00 73.40           C  
ATOM   3594  O   VAL B 435      18.790-107.824 -81.378  1.00 73.40           O  
ATOM   3595  CG1 VAL B 435      19.520-110.700 -80.281  1.00 73.40           C  
ATOM   3596  CG2 VAL B 435      18.473-112.385 -81.821  1.00 73.40           C  
ATOM   3597  N   LEU B 436      20.222-108.446 -83.016  1.00 73.68           N  
ATOM   3598  CA  LEU B 436      20.938-107.179 -82.916  1.00 73.68           C  
ATOM   3599  C   LEU B 436      20.054-106.018 -83.360  1.00 73.68           C  
ATOM   3600  CB  LEU B 436      22.214-107.216 -83.762  1.00 73.68           C  
ATOM   3601  O   LEU B 436      20.072-104.949 -82.745  1.00 73.68           O  
ATOM   3602  CG  LEU B 436      23.411-106.433 -83.219  1.00 73.68           C  
ATOM   3603  CD1 LEU B 436      24.533-107.387 -82.823  1.00 73.68           C  
ATOM   3604  CD2 LEU B 436      23.900-105.422 -84.250  1.00 73.68           C  
ATOM   3605  N   ALA B 437      19.271-106.108 -84.329  1.00 71.79           N  
ATOM   3606  CA  ALA B 437      18.315-105.120 -84.824  1.00 71.79           C  
ATOM   3607  C   ALA B 437      17.239-104.827 -83.782  1.00 71.79           C  
ATOM   3608  CB  ALA B 437      17.675-105.604 -86.123  1.00 71.79           C  
ATOM   3609  O   ALA B 437      16.851-103.673 -83.589  1.00 71.79           O  
ATOM   3610  N   LEU B 438      16.746-105.830 -83.192  1.00 72.47           N  
ATOM   3611  CA  LEU B 438      15.755-105.677 -82.132  1.00 72.47           C  
ATOM   3612  C   LEU B 438      16.354-104.959 -80.928  1.00 72.47           C  
ATOM   3613  CB  LEU B 438      15.209-107.043 -81.708  1.00 72.47           C  
ATOM   3614  O   LEU B 438      15.700-104.111 -80.316  1.00 72.47           O  
ATOM   3615  CG  LEU B 438      13.938-107.515 -82.416  1.00 72.47           C  
ATOM   3616  CD1 LEU B 438      13.837-109.036 -82.364  1.00 72.47           C  
ATOM   3617  CD2 LEU B 438      12.706-106.870 -81.790  1.00 72.47           C  
ATOM   3618  N   LYS B 439      17.482-105.366 -80.565  1.00 71.44           N  
ATOM   3619  CA  LYS B 439      18.165-104.705 -79.456  1.00 71.44           C  
ATOM   3620  C   LYS B 439      18.429-103.236 -79.770  1.00 71.44           C  
ATOM   3621  CB  LYS B 439      19.480-105.417 -79.136  1.00 71.44           C  
ATOM   3622  O   LYS B 439      18.253-102.370 -78.910  1.00 71.44           O  
ATOM   3623  CG  LYS B 439      19.863-105.378 -77.664  1.00 71.44           C  
ATOM   3624  CD  LYS B 439      21.139-106.165 -77.397  1.00 71.44           C  
ATOM   3625  CE  LYS B 439      21.563-106.067 -75.937  1.00 71.44           C  
ATOM   3626  NZ  LYS B 439      22.766-106.905 -75.652  1.00 71.44           N  
ATOM   3627  N   MET B 440      18.837-102.998 -80.976  1.00 73.03           N  
ATOM   3628  CA  MET B 440      19.091-101.626 -81.405  1.00 73.03           C  
ATOM   3629  C   MET B 440      17.793-100.829 -81.477  1.00 73.03           C  
ATOM   3630  CB  MET B 440      19.791-101.609 -82.765  1.00 73.03           C  
ATOM   3631  O   MET B 440      17.765 -99.648 -81.124  1.00 73.03           O  
ATOM   3632  CG  MET B 440      21.288-101.857 -82.688  1.00 73.03           C  
ATOM   3633  SD  MET B 440      22.271-100.417 -83.260  1.00 73.03           S  
ATOM   3634  CE  MET B 440      21.600-100.217 -84.934  1.00 73.03           C  
ATOM   3635  N   ALA B 441      16.703-101.366 -81.858  1.00 73.85           N  
ATOM   3636  CA  ALA B 441      15.381-100.747 -81.881  1.00 73.85           C  
ATOM   3637  C   ALA B 441      14.901-100.424 -80.469  1.00 73.85           C  
ATOM   3638  CB  ALA B 441      14.379-101.658 -82.586  1.00 73.85           C  
ATOM   3639  O   ALA B 441      14.315 -99.365 -80.232  1.00 73.85           O  
ATOM   3640  N   GLU B 442      15.138-101.389 -79.635  1.00 75.71           N  
ATOM   3641  CA  GLU B 442      14.774-101.169 -78.239  1.00 75.71           C  
ATOM   3642  C   GLU B 442      15.594-100.038 -77.626  1.00 75.71           C  
ATOM   3643  CB  GLU B 442      14.960-102.453 -77.426  1.00 75.71           C  
ATOM   3644  O   GLU B 442      15.060 -99.207 -76.888  1.00 75.71           O  
ATOM   3645  CG  GLU B 442      14.163-102.483 -76.131  1.00 75.71           C  
ATOM   3646  CD  GLU B 442      14.351-103.767 -75.339  1.00 75.71           C  
ATOM   3647  OE1 GLU B 442      13.863-103.848 -74.189  1.00 75.71           O  
ATOM   3648  OE2 GLU B 442      14.993-104.700 -75.873  1.00 75.71           O  
ATOM   3649  N   GLU B 443      16.844-100.091 -77.878  1.00 75.44           N  
ATOM   3650  CA  GLU B 443      17.710 -99.029 -77.377  1.00 75.44           C  
ATOM   3651  C   GLU B 443      17.359 -97.685 -78.010  1.00 75.44           C  
ATOM   3652  CB  GLU B 443      19.181 -99.365 -77.638  1.00 75.44           C  
ATOM   3653  O   GLU B 443      17.403 -96.649 -77.344  1.00 75.44           O  
ATOM   3654  CG  GLU B 443      20.114 -98.968 -76.503  1.00 75.44           C  
ATOM   3655  CD  GLU B 443      21.556 -99.390 -76.737  1.00 75.44           C  
ATOM   3656  OE1 GLU B 443      22.437 -99.010 -75.932  1.00 75.44           O  
ATOM   3657  OE2 GLU B 443      21.807-100.104 -77.733  1.00 75.44           O  
ATOM   3658  N   SER B 444      17.005 -97.671 -79.228  1.00 72.54           N  
ATOM   3659  CA  SER B 444      16.546 -96.470 -79.917  1.00 72.54           C  
ATOM   3660  C   SER B 444      15.253 -95.941 -79.305  1.00 72.54           C  
ATOM   3661  CB  SER B 444      16.336 -96.752 -81.405  1.00 72.54           C  
ATOM   3662  O   SER B 444      15.104 -94.735 -79.102  1.00 72.54           O  
ATOM   3663  OG  SER B 444      15.718 -95.649 -82.045  1.00 72.54           O  
ATOM   3664  N   GLU B 445      14.406 -96.810 -79.015  1.00 75.85           N  
ATOM   3665  CA  GLU B 445      13.148 -96.429 -78.379  1.00 75.85           C  
ATOM   3666  C   GLU B 445      13.384 -95.882 -76.974  1.00 75.85           C  
ATOM   3667  CB  GLU B 445      12.190 -97.622 -78.326  1.00 75.85           C  
ATOM   3668  O   GLU B 445      12.744 -94.911 -76.565  1.00 75.85           O  
ATOM   3669  CG  GLU B 445      10.728 -97.229 -78.172  1.00 75.85           C  
ATOM   3670  CD  GLU B 445       9.784 -98.421 -78.174  1.00 75.85           C  
ATOM   3671  OE1 GLU B 445       8.561 -98.227 -77.984  1.00 75.85           O  
ATOM   3672  OE2 GLU B 445      10.270 -99.558 -78.364  1.00 75.85           O  
ATOM   3673  N   ARG B 446      14.196 -96.508 -76.255  1.00 78.36           N  
ATOM   3674  CA  ARG B 446      14.542 -96.053 -74.912  1.00 78.36           C  
ATOM   3675  C   ARG B 446      15.165 -94.661 -74.948  1.00 78.36           C  
ATOM   3676  CB  ARG B 446      15.501 -97.039 -74.241  1.00 78.36           C  
ATOM   3677  O   ARG B 446      14.809 -93.795 -74.147  1.00 78.36           O  
ATOM   3678  CG  ARG B 446      15.438 -97.023 -72.722  1.00 78.36           C  
ATOM   3679  CD  ARG B 446      16.441 -97.988 -72.105  1.00 78.36           C  
ATOM   3680  NE  ARG B 446      17.149 -97.384 -70.981  1.00 78.36           N  
ATOM   3681  NH1 ARG B 446      17.892 -99.388 -70.104  1.00 78.36           N  
ATOM   3682  NH2 ARG B 446      18.431 -97.411 -69.076  1.00 78.36           N  
ATOM   3683  CZ  ARG B 446      17.823 -98.062 -70.056  1.00 78.36           C  
ATOM   3684  N   ARG B 447      16.055 -94.522 -75.815  1.00 77.65           N  
ATOM   3685  CA  ARG B 447      16.721 -93.230 -75.938  1.00 77.65           C  
ATOM   3686  C   ARG B 447      15.761 -92.167 -76.462  1.00 77.65           C  
ATOM   3687  CB  ARG B 447      17.938 -93.337 -76.859  1.00 77.65           C  
ATOM   3688  O   ARG B 447      15.835 -91.004 -76.061  1.00 77.65           O  
ATOM   3689  CG  ARG B 447      19.177 -93.899 -76.179  1.00 77.65           C  
ATOM   3690  CD  ARG B 447      20.355 -92.939 -76.270  1.00 77.65           C  
ATOM   3691  NE  ARG B 447      21.593 -93.560 -75.807  1.00 77.65           N  
ATOM   3692  NH1 ARG B 447      22.949 -92.475 -77.330  1.00 77.65           N  
ATOM   3693  NH2 ARG B 447      23.857 -93.945 -75.824  1.00 77.65           N  
ATOM   3694  CZ  ARG B 447      22.797 -93.325 -76.321  1.00 77.65           C  
ATOM   3695  N   ALA B 448      14.824 -92.573 -77.297  1.00 78.43           N  
ATOM   3696  CA  ALA B 448      13.775 -91.675 -77.774  1.00 78.43           C  
ATOM   3697  C   ALA B 448      12.872 -91.229 -76.628  1.00 78.43           C  
ATOM   3698  CB  ALA B 448      12.951 -92.352 -78.865  1.00 78.43           C  
ATOM   3699  O   ALA B 448      12.474 -90.064 -76.559  1.00 78.43           O  
ATOM   3700  N   LYS B 449      12.575 -92.119 -75.793  1.00 80.03           N  
ATOM   3701  CA  LYS B 449      11.774 -91.787 -74.619  1.00 80.03           C  
ATOM   3702  C   LYS B 449      12.535 -90.853 -73.681  1.00 80.03           C  
ATOM   3703  CB  LYS B 449      11.362 -93.056 -73.873  1.00 80.03           C  
ATOM   3704  O   LYS B 449      11.950 -89.934 -73.104  1.00 80.03           O  
ATOM   3705  CG  LYS B 449      10.153 -93.760 -74.470  1.00 80.03           C  
ATOM   3706  CD  LYS B 449       9.751 -94.977 -73.647  1.00 80.03           C  
ATOM   3707  CE  LYS B 449       8.616 -95.749 -74.306  1.00 80.03           C  
ATOM   3708  NZ  LYS B 449       8.264 -96.980 -73.537  1.00 80.03           N  
ATOM   3709  N   GLU B 450      13.695 -91.222 -73.492  1.00 79.24           N  
ATOM   3710  CA  GLU B 450      14.536 -90.352 -72.675  1.00 79.24           C  
ATOM   3711  C   GLU B 450      14.637 -88.954 -73.281  1.00 79.24           C  
ATOM   3712  CB  GLU B 450      15.933 -90.955 -72.510  1.00 79.24           C  
ATOM   3713  O   GLU B 450      14.588 -87.955 -72.560  1.00 79.24           O  
ATOM   3714  CG  GLU B 450      16.719 -90.376 -71.343  1.00 79.24           C  
ATOM   3715  CD  GLU B 450      18.102 -90.988 -71.188  1.00 79.24           C  
ATOM   3716  OE1 GLU B 450      18.905 -90.476 -70.375  1.00 79.24           O  
ATOM   3717  OE2 GLU B 450      18.385 -91.988 -71.885  1.00 79.24           O  
ATOM   3718  N   ALA B 451      14.785 -88.808 -74.536  1.00 78.95           N  
ATOM   3719  CA  ALA B 451      14.809 -87.527 -75.238  1.00 78.95           C  
ATOM   3720  C   ALA B 451      13.493 -86.776 -75.054  1.00 78.95           C  
ATOM   3721  CB  ALA B 451      15.095 -87.738 -76.722  1.00 78.95           C  
ATOM   3722  O   ALA B 451      13.488 -85.561 -74.843  1.00 78.95           O  
ATOM   3723  N   ASP B 452      12.397 -87.450 -75.097  1.00 79.11           N  
ATOM   3724  CA  ASP B 452      11.084 -86.848 -74.890  1.00 79.11           C  
ATOM   3725  C   ASP B 452      10.931 -86.345 -73.456  1.00 79.11           C  
ATOM   3726  CB  ASP B 452       9.976 -87.851 -75.217  1.00 79.11           C  
ATOM   3727  O   ASP B 452      10.338 -85.289 -73.223  1.00 79.11           O  
ATOM   3728  CG  ASP B 452       9.516 -87.775 -76.662  1.00 79.11           C  
ATOM   3729  OD1 ASP B 452       9.734 -86.734 -77.318  1.00 79.11           O  
ATOM   3730  OD2 ASP B 452       8.927 -88.765 -77.149  1.00 79.11           O  
ATOM   3731  N   GLN B 453      11.349 -87.098 -72.520  1.00 82.10           N  
ATOM   3732  CA  GLN B 453      11.303 -86.700 -71.117  1.00 82.10           C  
ATOM   3733  C   GLN B 453      12.141 -85.448 -70.872  1.00 82.10           C  
ATOM   3734  CB  GLN B 453      11.788 -87.840 -70.219  1.00 82.10           C  
ATOM   3735  O   GLN B 453      11.719 -84.545 -70.147  1.00 82.10           O  
ATOM   3736  CG  GLN B 453      11.548 -87.598 -68.735  1.00 82.10           C  
ATOM   3737  CD  GLN B 453      10.074 -87.530 -68.382  1.00 82.10           C  
ATOM   3738  NE2 GLN B 453       9.750 -86.782 -67.333  1.00 82.10           N  
ATOM   3739  OE1 GLN B 453       9.234 -88.144 -69.047  1.00 82.10           O  
ATOM   3740  N   LEU B 454      13.298 -85.427 -71.359  1.00 80.40           N  
ATOM   3741  CA  LEU B 454      14.173 -84.269 -71.214  1.00 80.40           C  
ATOM   3742  C   LEU B 454      13.559 -83.039 -71.874  1.00 80.40           C  
ATOM   3743  CB  LEU B 454      15.548 -84.557 -71.824  1.00 80.40           C  
ATOM   3744  O   LEU B 454      13.679 -81.927 -71.354  1.00 80.40           O  
ATOM   3745  CG  LEU B 454      16.640 -85.006 -70.851  1.00 80.40           C  
ATOM   3746  CD1 LEU B 454      17.524 -86.065 -71.500  1.00 80.40           C  
ATOM   3747  CD2 LEU B 454      17.472 -83.813 -70.394  1.00 80.40           C  
ATOM   3748  N   LYS B 455      12.872 -83.209 -72.993  1.00 78.88           N  
ATOM   3749  CA  LYS B 455      12.129 -82.130 -73.636  1.00 78.88           C  
ATOM   3750  C   LYS B 455      11.023 -81.605 -72.725  1.00 78.88           C  
ATOM   3751  CB  LYS B 455      11.533 -82.604 -74.962  1.00 78.88           C  
ATOM   3752  O   LYS B 455      10.792 -80.396 -72.654  1.00 78.88           O  
ATOM   3753  CG  LYS B 455      12.238 -82.050 -76.191  1.00 78.88           C  
ATOM   3754  CD  LYS B 455      11.578 -82.527 -77.478  1.00 78.88           C  
ATOM   3755  CE  LYS B 455      12.330 -82.039 -78.708  1.00 78.88           C  
ATOM   3756  NZ  LYS B 455      11.742 -82.581 -79.969  1.00 78.88           N  
ATOM   3757  N   GLN B 456      10.405 -82.439 -72.103  1.00 81.10           N  
ATOM   3758  CA  GLN B 456       9.373 -82.042 -71.151  1.00 81.10           C  
ATOM   3759  C   GLN B 456       9.972 -81.261 -69.985  1.00 81.10           C  
ATOM   3760  CB  GLN B 456       8.621 -83.268 -70.632  1.00 81.10           C  
ATOM   3761  O   GLN B 456       9.406 -80.257 -69.547  1.00 81.10           O  
ATOM   3762  CG  GLN B 456       7.187 -82.976 -70.208  1.00 81.10           C  
ATOM   3763  CD  GLN B 456       6.430 -84.226 -69.800  1.00 81.10           C  
ATOM   3764  NE2 GLN B 456       5.138 -84.075 -69.531  1.00 81.10           N  
ATOM   3765  OE1 GLN B 456       7.002 -85.318 -69.727  1.00 81.10           O  
ATOM   3766  N   ASP B 457      11.021 -81.747 -69.509  1.00 78.86           N  
ATOM   3767  CA  ASP B 457      11.709 -81.062 -68.419  1.00 78.86           C  
ATOM   3768  C   ASP B 457      12.187 -79.679 -68.854  1.00 78.86           C  
ATOM   3769  CB  ASP B 457      12.892 -81.896 -67.924  1.00 78.86           C  
ATOM   3770  O   ASP B 457      12.154 -78.730 -68.068  1.00 78.86           O  
ATOM   3771  CG  ASP B 457      12.467 -83.093 -67.091  1.00 78.86           C  
ATOM   3772  OD1 ASP B 457      11.292 -83.156 -66.669  1.00 78.86           O  
ATOM   3773  OD2 ASP B 457      13.315 -83.980 -66.854  1.00 78.86           O  
ATOM   3774  N   LEU B 458      12.600 -79.510 -70.054  1.00 80.77           N  
ATOM   3775  CA  LEU B 458      12.991 -78.227 -70.627  1.00 80.77           C  
ATOM   3776  C   LEU B 458      11.799 -77.279 -70.701  1.00 80.77           C  
ATOM   3777  CB  LEU B 458      13.589 -78.423 -72.022  1.00 80.77           C  
ATOM   3778  O   LEU B 458      11.923 -76.093 -70.387  1.00 80.77           O  
ATOM   3779  CG  LEU B 458      14.414 -77.260 -72.576  1.00 80.77           C  
ATOM   3780  CD1 LEU B 458      15.896 -77.477 -72.288  1.00 80.77           C  
ATOM   3781  CD2 LEU B 458      14.173 -77.098 -74.073  1.00 80.77           C  
ATOM   3782  N   GLN B 459      10.712 -77.718 -71.114  1.00 81.63           N  
ATOM   3783  CA  GLN B 459       9.500 -76.908 -71.184  1.00 81.63           C  
ATOM   3784  C   GLN B 459       9.088 -76.414 -69.801  1.00 81.63           C  
ATOM   3785  CB  GLN B 459       8.359 -77.704 -71.819  1.00 81.63           C  
ATOM   3786  O   GLN B 459       8.664 -75.266 -69.647  1.00 81.63           O  
ATOM   3787  CG  GLN B 459       7.674 -76.984 -72.973  1.00 81.63           C  
ATOM   3788  CD  GLN B 459       6.578 -77.813 -73.615  1.00 81.63           C  
ATOM   3789  NE2 GLN B 459       5.769 -77.178 -74.456  1.00 81.63           N  
ATOM   3790  OE1 GLN B 459       6.459 -79.015 -73.357  1.00 81.63           O  
ATOM   3791  N   GLU B 460       9.193 -77.231 -68.857  1.00 80.78           N  
ATOM   3792  CA  GLU B 460       8.875 -76.850 -67.484  1.00 80.78           C  
ATOM   3793  C   GLU B 460       9.850 -75.799 -66.963  1.00 80.78           C  
ATOM   3794  CB  GLU B 460       8.886 -78.078 -66.569  1.00 80.78           C  
ATOM   3795  O   GLU B 460       9.446 -74.853 -66.283  1.00 80.78           O  
ATOM   3796  CG  GLU B 460       7.966 -77.954 -65.363  1.00 80.78           C  
ATOM   3797  CD  GLU B 460       7.950 -79.199 -64.491  1.00 80.78           C  
ATOM   3798  OE1 GLU B 460       7.329 -79.171 -63.404  1.00 80.78           O  
ATOM   3799  OE2 GLU B 460       8.564 -80.211 -64.897  1.00 80.78           O  
ATOM   3800  N   ALA B 461      11.110 -75.922 -67.164  1.00 77.33           N  
ATOM   3801  CA  ALA B 461      12.127 -74.950 -66.769  1.00 77.33           C  
ATOM   3802  C   ALA B 461      11.926 -73.622 -67.494  1.00 77.33           C  
ATOM   3803  CB  ALA B 461      13.524 -75.499 -67.047  1.00 77.33           C  
ATOM   3804  O   ALA B 461      12.098 -72.553 -66.903  1.00 77.33           O  
ATOM   3805  N   ARG B 462      11.518 -73.676 -68.744  1.00 80.05           N  
ATOM   3806  CA  ARG B 462      11.216 -72.467 -69.504  1.00 80.05           C  
ATOM   3807  C   ARG B 462       9.977 -71.769 -68.953  1.00 80.05           C  
ATOM   3808  CB  ARG B 462      11.016 -72.798 -70.984  1.00 80.05           C  
ATOM   3809  O   ARG B 462       9.919 -70.539 -68.909  1.00 80.05           O  
ATOM   3810  CG  ARG B 462      12.285 -72.694 -71.815  1.00 80.05           C  
ATOM   3811  CD  ARG B 462      11.991 -72.776 -73.307  1.00 80.05           C  
ATOM   3812  NE  ARG B 462      13.214 -72.714 -74.102  1.00 80.05           N  
ATOM   3813  NH1 ARG B 462      12.251 -73.550 -76.028  1.00 80.05           N  
ATOM   3814  NH2 ARG B 462      14.472 -72.984 -76.004  1.00 80.05           N  
ATOM   3815  CZ  ARG B 462      13.310 -73.083 -75.376  1.00 80.05           C  
ATOM   3816  N   GLU B 463       9.030 -72.432 -68.554  1.00 79.98           N  
ATOM   3817  CA  GLU B 463       7.847 -71.864 -67.916  1.00 79.98           C  
ATOM   3818  C   GLU B 463       8.197 -71.219 -66.578  1.00 79.98           C  
ATOM   3819  CB  GLU B 463       6.775 -72.939 -67.717  1.00 79.98           C  
ATOM   3820  O   GLU B 463       7.658 -70.167 -66.230  1.00 79.98           O  
ATOM   3821  CG  GLU B 463       5.842 -73.105 -68.908  1.00 79.98           C  
ATOM   3822  CD  GLU B 463       4.794 -74.188 -68.703  1.00 79.98           C  
ATOM   3823  OE1 GLU B 463       3.947 -74.390 -69.601  1.00 79.98           O  
ATOM   3824  OE2 GLU B 463       4.820 -74.838 -67.634  1.00 79.98           O  
ATOM   3825  N   ALA B 464       8.979 -71.846 -65.858  1.00 78.92           N  
ATOM   3826  CA  ALA B 464       9.450 -71.282 -64.595  1.00 78.92           C  
ATOM   3827  C   ALA B 464      10.232 -69.992 -64.829  1.00 78.92           C  
ATOM   3828  CB  ALA B 464      10.312 -72.296 -63.848  1.00 78.92           C  
ATOM   3829  O   ALA B 464      10.120 -69.042 -64.051  1.00 78.92           O  
ATOM   3830  N   GLU B 465      11.038 -69.912 -65.838  1.00 78.19           N  
ATOM   3831  CA  GLU B 465      11.722 -68.699 -66.273  1.00 78.19           C  
ATOM   3832  C   GLU B 465      10.725 -67.602 -66.635  1.00 78.19           C  
ATOM   3833  CB  GLU B 465      12.634 -68.994 -67.466  1.00 78.19           C  
ATOM   3834  O   GLU B 465      10.900 -66.444 -66.249  1.00 78.19           O  
ATOM   3835  CG  GLU B 465      13.480 -67.807 -67.903  1.00 78.19           C  
ATOM   3836  CD  GLU B 465      14.225 -68.047 -69.206  1.00 78.19           C  
ATOM   3837  OE1 GLU B 465      14.757 -67.076 -69.790  1.00 78.19           O  
ATOM   3838  OE2 GLU B 465      14.276 -69.217 -69.648  1.00 78.19           O  
ATOM   3839  N   ARG B 466       9.752 -67.911 -67.318  1.00 76.85           N  
ATOM   3840  CA  ARG B 466       8.715 -66.957 -67.696  1.00 76.85           C  
ATOM   3841  C   ARG B 466       7.995 -66.415 -66.466  1.00 76.85           C  
ATOM   3842  CB  ARG B 466       7.709 -67.605 -68.650  1.00 76.85           C  
ATOM   3843  O   ARG B 466       7.701 -65.220 -66.389  1.00 76.85           O  
ATOM   3844  CG  ARG B 466       7.973 -67.310 -70.118  1.00 76.85           C  
ATOM   3845  CD  ARG B 466       6.860 -67.843 -71.009  1.00 76.85           C  
ATOM   3846  NE  ARG B 466       7.375 -68.307 -72.295  1.00 76.85           N  
ATOM   3847  NH1 ARG B 466       6.568 -70.461 -72.074  1.00 76.85           N  
ATOM   3848  NH2 ARG B 466       7.734 -69.855 -73.953  1.00 76.85           N  
ATOM   3849  CZ  ARG B 466       7.225 -69.540 -72.771  1.00 76.85           C  
ATOM   3850  N   ARG B 467       7.751 -67.228 -65.612  1.00 76.61           N  
ATOM   3851  CA  ARG B 467       7.098 -66.809 -64.376  1.00 76.61           C  
ATOM   3852  C   ARG B 467       7.997 -65.876 -63.571  1.00 76.61           C  
ATOM   3853  CB  ARG B 467       6.713 -68.025 -63.531  1.00 76.61           C  
ATOM   3854  O   ARG B 467       7.525 -64.890 -63.001  1.00 76.61           O  
ATOM   3855  CG  ARG B 467       5.323 -68.565 -63.825  1.00 76.61           C  
ATOM   3856  CD  ARG B 467       4.927 -69.664 -62.850  1.00 76.61           C  
ATOM   3857  NE  ARG B 467       4.041 -70.644 -63.473  1.00 76.61           N  
ATOM   3858  NH1 ARG B 467       5.303 -72.480 -62.860  1.00 76.61           N  
ATOM   3859  NH2 ARG B 467       3.371 -72.760 -64.062  1.00 76.61           N  
ATOM   3860  CZ  ARG B 467       4.240 -71.959 -63.463  1.00 76.61           C  
ATOM   3861  N   ALA B 468       9.194 -66.235 -63.435  1.00 73.97           N  
ATOM   3862  CA  ALA B 468      10.159 -65.400 -62.724  1.00 73.97           C  
ATOM   3863  C   ALA B 468      10.338 -64.054 -63.421  1.00 73.97           C  
ATOM   3864  CB  ALA B 468      11.501 -66.118 -62.609  1.00 73.97           C  
ATOM   3865  O   ALA B 468      10.436 -63.016 -62.763  1.00 73.97           O  
ATOM   3866  N   LYS B 469      10.351 -63.995 -64.674  1.00 76.25           N  
ATOM   3867  CA  LYS B 469      10.421 -62.765 -65.457  1.00 76.25           C  
ATOM   3868  C   LYS B 469       9.158 -61.927 -65.279  1.00 76.25           C  
ATOM   3869  CB  LYS B 469      10.635 -63.082 -66.938  1.00 76.25           C  
ATOM   3870  O   LYS B 469       9.230 -60.701 -65.170  1.00 76.25           O  
ATOM   3871  CG  LYS B 469      11.991 -62.649 -67.474  1.00 76.25           C  
ATOM   3872  CD  LYS B 469      12.139 -62.979 -68.954  1.00 76.25           C  
ATOM   3873  CE  LYS B 469      13.510 -62.581 -69.482  1.00 76.25           C  
ATOM   3874  NZ  LYS B 469      13.689 -62.975 -70.912  1.00 76.25           N  
ATOM   3875  N   GLN B 470       8.146 -62.608 -65.265  1.00 74.54           N  
ATOM   3876  CA  GLN B 470       6.877 -61.923 -65.042  1.00 74.54           C  
ATOM   3877  C   GLN B 470       6.832 -61.285 -63.657  1.00 74.54           C  
ATOM   3878  CB  GLN B 470       5.706 -62.892 -65.212  1.00 74.54           C  
ATOM   3879  O   GLN B 470       6.327 -60.172 -63.496  1.00 74.54           O  
ATOM   3880  CG  GLN B 470       4.405 -62.218 -65.627  1.00 74.54           C  
ATOM   3881  CD  GLN B 470       3.384 -63.199 -66.174  1.00 74.54           C  
ATOM   3882  NE2 GLN B 470       2.365 -62.678 -66.849  1.00 74.54           N  
ATOM   3883  OE1 GLN B 470       3.511 -64.414 -65.991  1.00 74.54           O  
ATOM   3884  N   LYS B 471       7.310 -61.940 -62.851  1.00 71.25           N  
ATOM   3885  CA  LYS B 471       7.363 -61.409 -61.492  1.00 71.25           C  
ATOM   3886  C   LYS B 471       8.280 -60.192 -61.414  1.00 71.25           C  
ATOM   3887  CB  LYS B 471       7.836 -62.485 -60.514  1.00 71.25           C  
ATOM   3888  O   LYS B 471       7.982 -59.228 -60.705  1.00 71.25           O  
ATOM   3889  CG  LYS B 471       6.708 -63.176 -59.762  1.00 71.25           C  
ATOM   3890  CD  LYS B 471       7.244 -64.137 -58.709  1.00 71.25           C  
ATOM   3891  CE  LYS B 471       6.119 -64.887 -58.009  1.00 71.25           C  
ATOM   3892  NZ  LYS B 471       6.642 -65.852 -56.996  1.00 71.25           N  
ATOM   3893  N   LEU B 472       9.335 -60.188 -61.997  1.00 72.74           N  
ATOM   3894  CA  LEU B 472      10.240 -59.045 -62.057  1.00 72.74           C  
ATOM   3895  C   LEU B 472       9.573 -57.859 -62.746  1.00 72.74           C  
ATOM   3896  CB  LEU B 472      11.529 -59.420 -62.794  1.00 72.74           C  
ATOM   3897  O   LEU B 472       9.751 -56.713 -62.328  1.00 72.74           O  
ATOM   3898  CG  LEU B 472      12.810 -59.423 -61.959  1.00 72.74           C  
ATOM   3899  CD1 LEU B 472      13.672 -60.629 -62.316  1.00 72.74           C  
ATOM   3900  CD2 LEU B 472      13.586 -58.126 -62.164  1.00 72.74           C  
ATOM   3901  N   LEU B 473       8.905 -58.153 -63.813  1.00 70.68           N  
ATOM   3902  CA  LEU B 473       8.144 -57.118 -64.503  1.00 70.68           C  
ATOM   3903  C   LEU B 473       7.037 -56.570 -63.609  1.00 70.68           C  
ATOM   3904  CB  LEU B 473       7.544 -57.668 -65.800  1.00 70.68           C  
ATOM   3905  O   LEU B 473       6.747 -55.372 -63.636  1.00 70.68           O  
ATOM   3906  CG  LEU B 473       7.704 -56.794 -67.045  1.00 70.68           C  
ATOM   3907  CD1 LEU B 473       8.686 -57.436 -68.020  1.00 70.68           C  
ATOM   3908  CD2 LEU B 473       6.353 -56.562 -67.713  1.00 70.68           C  
ATOM   3909  N   GLU B 474       6.431 -57.420 -62.993  1.00 66.29           N  
ATOM   3910  CA  GLU B 474       5.400 -57.010 -62.044  1.00 66.29           C  
ATOM   3911  C   GLU B 474       5.974 -56.092 -60.969  1.00 66.29           C  
ATOM   3912  CB  GLU B 474       4.747 -58.234 -61.398  1.00 66.29           C  
ATOM   3913  O   GLU B 474       5.338 -55.109 -60.581  1.00 66.29           O  
ATOM   3914  CG  GLU B 474       3.329 -57.985 -60.903  1.00 66.29           C  
ATOM   3915  CD  GLU B 474       2.697 -59.207 -60.255  1.00 66.29           C  
ATOM   3916  OE1 GLU B 474       1.603 -59.080 -59.660  1.00 66.29           O  
ATOM   3917  OE2 GLU B 474       3.301 -60.299 -60.343  1.00 66.29           O  
ATOM   3918  N   ILE B 475       7.112 -56.595 -60.416  1.00 62.39           N  
ATOM   3919  CA  ILE B 475       7.769 -55.782 -59.398  1.00 62.39           C  
ATOM   3920  C   ILE B 475       8.196 -54.446 -60.001  1.00 62.39           C  
ATOM   3921  CB  ILE B 475       8.989 -56.512 -58.792  1.00 62.39           C  
ATOM   3922  O   ILE B 475       8.088 -53.402 -59.354  1.00 62.39           O  
ATOM   3923  CG1 ILE B 475       8.540 -57.773 -58.045  1.00 62.39           C  
ATOM   3924  CG2 ILE B 475       9.772 -55.577 -57.866  1.00 62.39           C  
ATOM   3925  CD1 ILE B 475       9.688 -58.657 -57.578  1.00 62.39           C  
ATOM   3926  N   ALA B 476       8.777 -54.579 -61.139  1.00 54.08           N  
ATOM   3927  CA  ALA B 476       9.248 -53.383 -61.833  1.00 54.08           C  
ATOM   3928  C   ALA B 476       8.082 -52.472 -62.208  1.00 54.08           C  
ATOM   3929  CB  ALA B 476      10.040 -53.769 -63.080  1.00 54.08           C  
ATOM   3930  O   ALA B 476       8.227 -51.247 -62.235  1.00 54.08           O  
ATOM   3931  N   THR B 477       6.983 -53.208 -62.642  1.00 48.24           N  
ATOM   3932  CA  THR B 477       5.800 -52.477 -63.081  1.00 48.24           C  
ATOM   3933  C   THR B 477       4.908 -52.128 -61.893  1.00 48.24           C  
ATOM   3934  CB  THR B 477       4.992 -53.287 -64.112  1.00 48.24           C  
ATOM   3935  O   THR B 477       3.809 -51.598 -62.070  1.00 48.24           O  
ATOM   3936  CG2 THR B 477       5.588 -53.147 -65.510  1.00 48.24           C  
ATOM   3937  OG1 THR B 477       5.001 -54.670 -63.738  1.00 48.24           O  
ATOM   3938  N   LYS B 478       5.238 -52.721 -60.780  1.00 42.49           N  
ATOM   3939  CA  LYS B 478       4.333 -52.357 -59.694  1.00 42.49           C  
ATOM   3940  C   LYS B 478       4.325 -50.849 -59.466  1.00 42.49           C  
ATOM   3941  CB  LYS B 478       4.725 -53.080 -58.404  1.00 42.49           C  
ATOM   3942  O   LYS B 478       5.372 -50.248 -59.215  1.00 42.49           O  
ATOM   3943  CG  LYS B 478       3.986 -54.391 -58.180  1.00 42.49           C  
ATOM   3944  CD  LYS B 478       4.351 -55.016 -56.840  1.00 42.49           C  
ATOM   3945  CE  LYS B 478       3.627 -56.338 -56.623  1.00 42.49           C  
ATOM   3946  NZ  LYS B 478       4.023 -56.982 -55.335  1.00 42.49           N  
ATOM   3947  N   PRO B 479       3.438 -50.144 -60.113  1.00 38.28           N  
ATOM   3948  CA  PRO B 479       3.275 -48.744 -59.714  1.00 38.28           C  
ATOM   3949  C   PRO B 479       3.189 -48.568 -58.200  1.00 38.28           C  
ATOM   3950  CB  PRO B 479       1.962 -48.336 -60.387  1.00 38.28           C  
ATOM   3951  O   PRO B 479       2.547 -49.370 -57.517  1.00 38.28           O  
ATOM   3952  CG  PRO B 479       1.344 -49.623 -60.829  1.00 38.28           C  
ATOM   3953  CD  PRO B 479       2.312 -50.737 -60.552  1.00 38.28           C  
ATOM   3954  N   THR B 480       4.254 -48.227 -57.543  1.00 36.77           N  
ATOM   3955  CA  THR B 480       4.001 -47.918 -56.140  1.00 36.77           C  
ATOM   3956  C   THR B 480       2.656 -47.216 -55.974  1.00 36.77           C  
ATOM   3957  CB  THR B 480       5.119 -47.038 -55.551  1.00 36.77           C  
ATOM   3958  O   THR B 480       1.846 -47.607 -55.131  1.00 36.77           O  
ATOM   3959  CG2 THR B 480       5.311 -47.315 -54.064  1.00 36.77           C  
ATOM   3960  OG1 THR B 480       6.346 -47.310 -56.239  1.00 36.77           O  
ATOM   3961  N   TYR B 481       2.761 -45.797 -56.006  1.00 31.37           N  
ATOM   3962  CA  TYR B 481       1.776 -44.917 -55.388  1.00 31.37           C  
ATOM   3963  C   TYR B 481       0.454 -44.960 -56.145  1.00 31.37           C  
ATOM   3964  CB  TYR B 481       2.300 -43.479 -55.332  1.00 31.37           C  
ATOM   3965  O   TYR B 481       0.430 -45.228 -57.349  1.00 31.37           O  
ATOM   3966  CG  TYR B 481       3.169 -43.195 -54.131  1.00 31.37           C  
ATOM   3967  CD1 TYR B 481       2.607 -42.826 -52.912  1.00 31.37           C  
ATOM   3968  CD2 TYR B 481       4.554 -43.295 -54.214  1.00 31.37           C  
ATOM   3969  CE1 TYR B 481       3.404 -42.562 -51.803  1.00 31.37           C  
ATOM   3970  CE2 TYR B 481       5.361 -43.033 -53.112  1.00 31.37           C  
ATOM   3971  OH  TYR B 481       5.572 -42.408 -50.818  1.00 31.37           O  
ATOM   3972  CZ  TYR B 481       4.778 -42.668 -51.912  1.00 31.37           C  
ATOM   3973  N   PRO B 482      -0.629 -45.246 -55.557  1.00 30.75           N  
ATOM   3974  CA  PRO B 482      -1.865 -44.928 -56.276  1.00 30.75           C  
ATOM   3975  C   PRO B 482      -1.794 -43.590 -57.008  1.00 30.75           C  
ATOM   3976  CB  PRO B 482      -2.918 -44.888 -55.166  1.00 30.75           C  
ATOM   3977  O   PRO B 482      -1.007 -42.718 -56.633  1.00 30.75           O  
ATOM   3978  CG  PRO B 482      -2.134 -44.784 -53.898  1.00 30.75           C  
ATOM   3979  CD  PRO B 482      -0.679 -44.972 -54.221  1.00 30.75           C  
ATOM   3980  N   PRO B 483      -2.075 -43.525 -58.243  1.00 26.15           N  
ATOM   3981  CA  PRO B 483      -2.112 -42.170 -58.799  1.00 26.15           C  
ATOM   3982  C   PRO B 483      -2.871 -41.189 -57.909  1.00 26.15           C  
ATOM   3983  CB  PRO B 483      -2.828 -42.358 -60.139  1.00 26.15           C  
ATOM   3984  O   PRO B 483      -3.846 -41.569 -57.255  1.00 26.15           O  
ATOM   3985  CG  PRO B 483      -3.466 -43.707 -60.045  1.00 26.15           C  
ATOM   3986  CD  PRO B 483      -3.029 -44.353 -58.762  1.00 26.15           C  
ATOM   3987  N   MET B 484      -2.325 -40.184 -57.293  1.00 25.36           N  
ATOM   3988  CA  MET B 484      -3.088 -39.015 -56.863  1.00 25.36           C  
ATOM   3989  C   MET B 484      -4.094 -38.599 -57.930  1.00 25.36           C  
ATOM   3990  CB  MET B 484      -2.151 -37.849 -56.543  1.00 25.36           C  
ATOM   3991  O   MET B 484      -3.845 -38.771 -59.125  1.00 25.36           O  
ATOM   3992  CG  MET B 484      -1.560 -37.903 -55.143  1.00 25.36           C  
ATOM   3993  SD  MET B 484      -1.176 -36.237 -54.478  1.00 25.36           S  
ATOM   3994  CE  MET B 484      -0.586 -36.683 -52.821  1.00 25.36           C  
ATOM   3995  N   ASN B 485      -5.382 -38.548 -57.638  1.00 26.40           N  
ATOM   3996  CA  ASN B 485      -6.620 -37.921 -58.088  1.00 26.40           C  
ATOM   3997  C   ASN B 485      -6.388 -36.481 -58.538  1.00 26.40           C  
ATOM   3998  CB  ASN B 485      -7.678 -37.968 -56.984  1.00 26.40           C  
ATOM   3999  O   ASN B 485      -5.846 -35.671 -57.785  1.00 26.40           O  
ATOM   4000  CG  ASN B 485      -8.538 -39.215 -57.051  1.00 26.40           C  
ATOM   4001  ND2 ASN B 485      -9.358 -39.426 -56.029  1.00 26.40           N  
ATOM   4002  OD1 ASN B 485      -8.464 -39.983 -58.014  1.00 26.40           O  
ATOM   4003  N   PRO B 486      -6.418 -36.260 -59.860  1.00 24.53           N  
ATOM   4004  CA  PRO B 486      -6.262 -35.007 -60.602  1.00 24.53           C  
ATOM   4005  C   PRO B 486      -7.104 -33.871 -60.026  1.00 24.53           C  
ATOM   4006  CB  PRO B 486      -6.730 -35.372 -62.013  1.00 24.53           C  
ATOM   4007  O   PRO B 486      -8.239 -34.095 -59.598  1.00 24.53           O  
ATOM   4008  CG  PRO B 486      -7.464 -36.664 -61.849  1.00 24.53           C  
ATOM   4009  CD  PRO B 486      -7.361 -37.093 -60.414  1.00 24.53           C  
ATOM   4010  N   ILE B 487      -6.563 -32.863 -59.397  1.00 26.11           N  
ATOM   4011  CA  ILE B 487      -7.220 -31.595 -59.101  1.00 26.11           C  
ATOM   4012  C   ILE B 487      -7.892 -31.056 -60.362  1.00 26.11           C  
ATOM   4013  CB  ILE B 487      -6.220 -30.558 -58.542  1.00 26.11           C  
ATOM   4014  O   ILE B 487      -7.380 -31.231 -61.470  1.00 26.11           O  
ATOM   4015  CG1 ILE B 487      -5.226 -31.233 -57.591  1.00 26.11           C  
ATOM   4016  CG2 ILE B 487      -6.963 -29.417 -57.839  1.00 26.11           C  
ATOM   4017  CD1 ILE B 487      -4.187 -30.286 -57.007  1.00 26.11           C  
ATOM   4018  N   PRO B 488      -9.221 -30.836 -60.345  1.00 26.00           N  
ATOM   4019  CA  PRO B 488     -10.119 -30.106 -61.243  1.00 26.00           C  
ATOM   4020  C   PRO B 488      -9.571 -28.736 -61.638  1.00 26.00           C  
ATOM   4021  CB  PRO B 488     -11.402 -29.964 -60.421  1.00 26.00           C  
ATOM   4022  O   PRO B 488      -9.157 -27.960 -60.773  1.00 26.00           O  
ATOM   4023  CG  PRO B 488     -11.018 -30.383 -59.038  1.00 26.00           C  
ATOM   4024  CD  PRO B 488      -9.575 -30.800 -59.050  1.00 26.00           C  
ATOM   4025  N   ALA B 489      -8.853 -28.642 -62.710  1.00 26.64           N  
ATOM   4026  CA  ALA B 489      -8.202 -27.463 -63.275  1.00 26.64           C  
ATOM   4027  C   ALA B 489      -9.231 -26.412 -63.684  1.00 26.64           C  
ATOM   4028  CB  ALA B 489      -7.340 -27.853 -64.472  1.00 26.64           C  
ATOM   4029  O   ALA B 489      -8.904 -25.458 -64.394  1.00 26.64           O  
ATOM   4030  N   PRO B 490     -10.484 -26.580 -63.413  1.00 26.59           N  
ATOM   4031  CA  PRO B 490     -11.229 -25.807 -64.409  1.00 26.59           C  
ATOM   4032  C   PRO B 490     -10.854 -24.327 -64.409  1.00 26.59           C  
ATOM   4033  CB  PRO B 490     -12.688 -26.000 -63.987  1.00 26.59           C  
ATOM   4034  O   PRO B 490     -10.486 -23.779 -63.367  1.00 26.59           O  
ATOM   4035  CG  PRO B 490     -12.613 -26.573 -62.608  1.00 26.59           C  
ATOM   4036  CD  PRO B 490     -11.171 -26.822 -62.273  1.00 26.59           C  
ATOM   4037  N   LEU B 491     -10.689 -23.765 -65.564  1.00 25.56           N  
ATOM   4038  CA  LEU B 491      -9.906 -22.683 -66.151  1.00 25.56           C  
ATOM   4039  C   LEU B 491     -10.380 -21.328 -65.635  1.00 25.56           C  
ATOM   4040  CB  LEU B 491      -9.998 -22.722 -67.678  1.00 25.56           C  
ATOM   4041  O   LEU B 491     -11.365 -21.250 -64.898  1.00 25.56           O  
ATOM   4042  CG  LEU B 491      -9.351 -23.925 -68.366  1.00 25.56           C  
ATOM   4043  CD1 LEU B 491      -9.882 -24.071 -69.789  1.00 25.56           C  
ATOM   4044  CD2 LEU B 491      -7.832 -23.787 -68.369  1.00 25.56           C  
ATOM   4045  N   PRO B 492     -10.583 -20.417 -66.531  1.00 26.79           N  
ATOM   4046  CA  PRO B 492      -9.951 -19.120 -66.782  1.00 26.79           C  
ATOM   4047  C   PRO B 492     -10.720 -17.958 -66.158  1.00 26.79           C  
ATOM   4048  CB  PRO B 492      -9.951 -19.018 -68.309  1.00 26.79           C  
ATOM   4049  O   PRO B 492     -10.160 -17.197 -65.365  1.00 26.79           O  
ATOM   4050  CG  PRO B 492     -10.846 -20.124 -68.766  1.00 26.79           C  
ATOM   4051  CD  PRO B 492     -11.260 -20.929 -67.568  1.00 26.79           C  
ATOM   4052  N   PRO B 493     -11.576 -17.299 -66.961  1.00 27.49           N  
ATOM   4053  CA  PRO B 493     -11.398 -15.861 -67.177  1.00 27.49           C  
ATOM   4054  C   PRO B 493     -12.116 -15.014 -66.129  1.00 27.49           C  
ATOM   4055  CB  PRO B 493     -11.999 -15.637 -68.567  1.00 27.49           C  
ATOM   4056  O   PRO B 493     -11.829 -13.822 -65.992  1.00 27.49           O  
ATOM   4057  CG  PRO B 493     -12.788 -16.875 -68.847  1.00 27.49           C  
ATOM   4058  CD  PRO B 493     -12.541 -17.858 -67.739  1.00 27.49           C  
ATOM   4059  N   ASP B 494     -13.258 -15.493 -65.681  1.00 28.02           N  
ATOM   4060  CA  ASP B 494     -14.274 -14.446 -65.620  1.00 28.02           C  
ATOM   4061  C   ASP B 494     -13.931 -13.409 -64.554  1.00 28.02           C  
ATOM   4062  CB  ASP B 494     -15.651 -15.051 -65.342  1.00 28.02           C  
ATOM   4063  O   ASP B 494     -13.866 -13.730 -63.365  1.00 28.02           O  
ATOM   4064  CG  ASP B 494     -16.452 -15.309 -66.607  1.00 28.02           C  
ATOM   4065  OD1 ASP B 494     -16.181 -14.663 -67.642  1.00 28.02           O  
ATOM   4066  OD2 ASP B 494     -17.365 -16.162 -66.566  1.00 28.02           O  
ATOM   4067  N   ILE B 495     -13.141 -12.401 -64.919  1.00 28.65           N  
ATOM   4068  CA  ILE B 495     -12.575 -11.265 -64.200  1.00 28.65           C  
ATOM   4069  C   ILE B 495     -13.699 -10.389 -63.652  1.00 28.65           C  
ATOM   4070  CB  ILE B 495     -11.640 -10.432 -65.105  1.00 28.65           C  
ATOM   4071  O   ILE B 495     -13.445  -9.322 -63.088  1.00 28.65           O  
ATOM   4072  CG1 ILE B 495     -10.557 -11.326 -65.720  1.00 28.65           C  
ATOM   4073  CG2 ILE B 495     -11.015  -9.277 -64.318  1.00 28.65           C  
ATOM   4074  CD1 ILE B 495      -9.629 -10.600 -66.684  1.00 28.65           C  
ATOM   4075  N   PRO B 496     -14.986 -10.654 -63.868  1.00 27.64           N  
ATOM   4076  CA  PRO B 496     -15.525  -9.293 -63.914  1.00 27.64           C  
ATOM   4077  C   PRO B 496     -15.245  -8.504 -62.637  1.00 27.64           C  
ATOM   4078  CB  PRO B 496     -17.029  -9.515 -64.100  1.00 27.64           C  
ATOM   4079  O   PRO B 496     -14.851  -9.085 -61.623  1.00 27.64           O  
ATOM   4080  CG  PRO B 496     -17.243 -10.961 -63.785  1.00 27.64           C  
ATOM   4081  CD  PRO B 496     -15.906 -11.599 -63.539  1.00 27.64           C  
ATOM   4082  N   SER B 497     -15.414  -7.188 -62.708  1.00 25.68           N  
ATOM   4083  CA  SER B 497     -15.277  -5.897 -62.042  1.00 25.68           C  
ATOM   4084  C   SER B 497     -16.116  -5.840 -60.769  1.00 25.68           C  
ATOM   4085  CB  SER B 497     -15.685  -4.762 -62.982  1.00 25.68           C  
ATOM   4086  O   SER B 497     -17.336  -6.011 -60.815  1.00 25.68           O  
ATOM   4087  OG  SER B 497     -15.329  -3.504 -62.435  1.00 25.68           O  
ATOM   4088  N   PHE B 498     -15.548  -6.359 -59.701  1.00 28.29           N  
ATOM   4089  CA  PHE B 498     -16.228  -6.393 -58.412  1.00 28.29           C  
ATOM   4090  C   PHE B 498     -16.713  -5.002 -58.019  1.00 28.29           C  
ATOM   4091  CB  PHE B 498     -15.302  -6.951 -57.328  1.00 28.29           C  
ATOM   4092  O   PHE B 498     -15.911  -4.078 -57.873  1.00 28.29           O  
ATOM   4093  CG  PHE B 498     -15.541  -8.404 -57.013  1.00 28.29           C  
ATOM   4094  CD1 PHE B 498     -16.487  -8.777 -56.067  1.00 28.29           C  
ATOM   4095  CD2 PHE B 498     -14.820  -9.395 -57.665  1.00 28.29           C  
ATOM   4096  CE1 PHE B 498     -16.711 -10.121 -55.774  1.00 28.29           C  
ATOM   4097  CE2 PHE B 498     -15.038 -10.740 -57.378  1.00 28.29           C  
ATOM   4098  CZ  PHE B 498     -15.983 -11.100 -56.432  1.00 28.29           C  
ATOM   4099  N   ASN B 499     -17.832  -4.642 -58.499  1.00 25.35           N  
ATOM   4100  CA  ASN B 499     -18.457  -3.362 -58.185  1.00 25.35           C  
ATOM   4101  C   ASN B 499     -18.522  -3.124 -56.679  1.00 25.35           C  
ATOM   4102  CB  ASN B 499     -19.858  -3.283 -58.796  1.00 25.35           C  
ATOM   4103  O   ASN B 499     -18.614  -4.074 -55.900  1.00 25.35           O  
ATOM   4104  CG  ASN B 499     -19.889  -2.484 -60.084  1.00 25.35           C  
ATOM   4105  ND2 ASN B 499     -21.036  -2.482 -60.752  1.00 25.35           N  
ATOM   4106  OD1 ASN B 499     -18.890  -1.875 -60.475  1.00 25.35           O  
ATOM   4107  N   LEU B 500     -18.240  -1.865 -56.215  1.00 24.91           N  
ATOM   4108  CA  LEU B 500     -18.059  -0.986 -55.065  1.00 24.91           C  
ATOM   4109  C   LEU B 500     -19.299  -0.991 -54.177  1.00 24.91           C  
ATOM   4110  CB  LEU B 500     -17.753   0.442 -55.525  1.00 24.91           C  
ATOM   4111  O   LEU B 500     -19.421  -0.165 -53.269  1.00 24.91           O  
ATOM   4112  CG  LEU B 500     -16.364   0.981 -55.184  1.00 24.91           C  
ATOM   4113  CD1 LEU B 500     -15.546   1.183 -56.455  1.00 24.91           C  
ATOM   4114  CD2 LEU B 500     -16.473   2.285 -54.400  1.00 24.91           C  
ATOM   4115  N   ILE B 501     -20.289  -1.793 -54.366  1.00 26.50           N  
ATOM   4116  CA  ILE B 501     -21.403  -1.015 -53.833  1.00 26.50           C  
ATOM   4117  C   ILE B 501     -21.207  -0.794 -52.335  1.00 26.50           C  
ATOM   4118  CB  ILE B 501     -22.757  -1.710 -54.100  1.00 26.50           C  
ATOM   4119  O   ILE B 501     -20.852  -1.723 -51.605  1.00 26.50           O  
ATOM   4120  CG1 ILE B 501     -22.977  -1.889 -55.606  1.00 26.50           C  
ATOM   4121  CG2 ILE B 501     -23.904  -0.917 -53.468  1.00 26.50           C  
ATOM   4122  CD1 ILE B 501     -24.207  -2.714 -55.958  1.00 26.50           C  
ATOM   4123  N   GLY B 502     -21.148   0.502 -51.862  1.00 27.16           N  
ATOM   4124  CA  GLY B 502     -21.073   1.328 -50.668  1.00 27.16           C  
ATOM   4125  C   GLY B 502     -22.099   0.950 -49.616  1.00 27.16           C  
ATOM   4126  O   GLY B 502     -22.490   1.783 -48.795  1.00 27.16           O  
ATOM   4127  N   ASP B 503     -22.676  -0.223 -49.628  1.00 28.91           N  
ATOM   4128  CA  ASP B 503     -23.912  -0.050 -48.871  1.00 28.91           C  
ATOM   4129  C   ASP B 503     -23.624   0.435 -47.452  1.00 28.91           C  
ATOM   4130  CB  ASP B 503     -24.704  -1.358 -48.830  1.00 28.91           C  
ATOM   4131  O   ASP B 503     -22.581   0.111 -46.880  1.00 28.91           O  
ATOM   4132  CG  ASP B 503     -25.889  -1.364 -49.779  1.00 28.91           C  
ATOM   4133  OD1 ASP B 503     -26.255  -0.291 -50.305  1.00 28.91           O  
ATOM   4134  OD2 ASP B 503     -26.466  -2.452 -49.999  1.00 28.91           O  
ATOM   4135  N   SER B 504     -24.318   1.501 -47.002  1.00 27.43           N  
ATOM   4136  CA  SER B 504     -24.431   2.387 -45.848  1.00 27.43           C  
ATOM   4137  C   SER B 504     -24.706   1.600 -44.571  1.00 27.43           C  
ATOM   4138  CB  SER B 504     -25.540   3.417 -46.070  1.00 27.43           C  
ATOM   4139  O   SER B 504     -25.713   0.896 -44.474  1.00 27.43           O  
ATOM   4140  OG  SER B 504     -25.140   4.694 -45.603  1.00 27.43           O  
ATOM   4141  N   LEU B 505     -23.644   1.109 -43.941  1.00 30.12           N  
ATOM   4142  CA  LEU B 505     -23.589   0.379 -42.680  1.00 30.12           C  
ATOM   4143  C   LEU B 505     -24.415   1.083 -41.608  1.00 30.12           C  
ATOM   4144  CB  LEU B 505     -22.140   0.231 -42.208  1.00 30.12           C  
ATOM   4145  O   LEU B 505     -24.066   2.181 -41.171  1.00 30.12           O  
ATOM   4146  CG  LEU B 505     -21.323  -0.881 -42.868  1.00 30.12           C  
ATOM   4147  CD1 LEU B 505     -19.832  -0.584 -42.748  1.00 30.12           C  
ATOM   4148  CD2 LEU B 505     -21.657  -2.232 -42.245  1.00 30.12           C  
ATOM   4149  N   SER B 506     -25.693   1.153 -41.884  1.00 27.70           N  
ATOM   4150  CA  SER B 506     -26.460   1.860 -40.863  1.00 27.70           C  
ATOM   4151  C   SER B 506     -26.339   1.174 -39.507  1.00 27.70           C  
ATOM   4152  CB  SER B 506     -27.932   1.953 -41.267  1.00 27.70           C  
ATOM   4153  O   SER B 506     -26.544  -0.036 -39.396  1.00 27.70           O  
ATOM   4154  OG  SER B 506     -28.705   2.521 -40.223  1.00 27.70           O  
ATOM   4155  N   PHE B 507     -25.358   1.622 -38.681  1.00 30.61           N  
ATOM   4156  CA  PHE B 507     -24.985   1.311 -37.306  1.00 30.61           C  
ATOM   4157  C   PHE B 507     -26.199   1.381 -36.387  1.00 30.61           C  
ATOM   4158  CB  PHE B 507     -23.898   2.270 -36.813  1.00 30.61           C  
ATOM   4159  O   PHE B 507     -26.679   2.470 -36.065  1.00 30.61           O  
ATOM   4160  CG  PHE B 507     -22.497   1.780 -37.063  1.00 30.61           C  
ATOM   4161  CD1 PHE B 507     -21.870   0.932 -36.157  1.00 30.61           C  
ATOM   4162  CD2 PHE B 507     -21.807   2.167 -38.204  1.00 30.61           C  
ATOM   4163  CE1 PHE B 507     -20.574   0.477 -36.386  1.00 30.61           C  
ATOM   4164  CE2 PHE B 507     -20.511   1.716 -38.440  1.00 30.61           C  
ATOM   4165  CZ  PHE B 507     -19.896   0.872 -37.529  1.00 30.61           C  
ATOM   4166  N   ASP B 508     -27.222   0.612 -36.685  1.00 32.62           N  
ATOM   4167  CA  ASP B 508     -28.278   0.728 -35.685  1.00 32.62           C  
ATOM   4168  C   ASP B 508     -27.806   0.216 -34.326  1.00 32.62           C  
ATOM   4169  CB  ASP B 508     -29.526  -0.038 -36.131  1.00 32.62           C  
ATOM   4170  O   ASP B 508     -27.450  -0.957 -34.188  1.00 32.62           O  
ATOM   4171  CG  ASP B 508     -30.701   0.872 -36.439  1.00 32.62           C  
ATOM   4172  OD1 ASP B 508     -30.674   2.059 -36.047  1.00 32.62           O  
ATOM   4173  OD2 ASP B 508     -31.665   0.398 -37.079  1.00 32.62           O  
ATOM   4174  N   PHE B 509     -27.155   0.996 -33.455  1.00 34.49           N  
ATOM   4175  CA  PHE B 509     -26.572   0.957 -32.119  1.00 34.49           C  
ATOM   4176  C   PHE B 509     -27.538   0.324 -31.125  1.00 34.49           C  
ATOM   4177  CB  PHE B 509     -26.191   2.367 -31.656  1.00 34.49           C  
ATOM   4178  O   PHE B 509     -27.158   0.014 -29.994  1.00 34.49           O  
ATOM   4179  CG  PHE B 509     -24.812   2.458 -31.060  1.00 34.49           C  
ATOM   4180  CD1 PHE B 509     -24.625   2.360 -29.687  1.00 34.49           C  
ATOM   4181  CD2 PHE B 509     -23.702   2.642 -31.875  1.00 34.49           C  
ATOM   4182  CE1 PHE B 509     -23.349   2.444 -29.133  1.00 34.49           C  
ATOM   4183  CE2 PHE B 509     -22.424   2.727 -31.328  1.00 34.49           C  
ATOM   4184  CZ  PHE B 509     -22.250   2.629 -29.957  1.00 34.49           C  
ATOM   4185  N   LYS B 510     -28.848   0.344 -31.353  1.00 34.91           N  
ATOM   4186  CA  LYS B 510     -29.550   0.404 -30.074  1.00 34.91           C  
ATOM   4187  C   LYS B 510     -29.306  -0.859 -29.253  1.00 34.91           C  
ATOM   4188  CB  LYS B 510     -31.050   0.606 -30.293  1.00 34.91           C  
ATOM   4189  O   LYS B 510     -28.876  -0.783 -28.100  1.00 34.91           O  
ATOM   4190  CG  LYS B 510     -31.474   2.065 -30.371  1.00 34.91           C  
ATOM   4191  CD  LYS B 510     -32.988   2.204 -30.459  1.00 34.91           C  
ATOM   4192  CE  LYS B 510     -33.412   3.663 -30.555  1.00 34.91           C  
ATOM   4193  NZ  LYS B 510     -34.894   3.802 -30.681  1.00 34.91           N  
ATOM   4194  N   ASP B 511     -30.294  -1.839 -29.081  1.00 43.72           N  
ATOM   4195  CA  ASP B 511     -30.643  -2.910 -28.153  1.00 43.72           C  
ATOM   4196  C   ASP B 511     -29.749  -4.131 -28.363  1.00 43.72           C  
ATOM   4197  CB  ASP B 511     -32.113  -3.301 -28.314  1.00 43.72           C  
ATOM   4198  O   ASP B 511     -29.571  -4.940 -27.450  1.00 43.72           O  
ATOM   4199  CG  ASP B 511     -32.973  -2.872 -27.138  1.00 43.72           C  
ATOM   4200  OD1 ASP B 511     -32.423  -2.586 -26.052  1.00 43.72           O  
ATOM   4201  OD2 ASP B 511     -34.212  -2.821 -27.298  1.00 43.72           O  
ATOM   4202  N   THR B 512     -29.125  -4.356 -29.439  1.00 47.06           N  
ATOM   4203  CA  THR B 512     -28.380  -5.543 -29.842  1.00 47.06           C  
ATOM   4204  C   THR B 512     -27.024  -5.594 -29.143  1.00 47.06           C  
ATOM   4205  CB  THR B 512     -28.175  -5.584 -31.368  1.00 47.06           C  
ATOM   4206  O   THR B 512     -26.545  -6.672 -28.784  1.00 47.06           O  
ATOM   4207  CG2 THR B 512     -28.806  -6.833 -31.974  1.00 47.06           C  
ATOM   4208  OG1 THR B 512     -28.778  -4.425 -31.956  1.00 47.06           O  
ATOM   4209  N   ASP B 513     -26.501  -4.401 -28.835  1.00 50.96           N  
ATOM   4210  CA  ASP B 513     -25.195  -4.320 -28.188  1.00 50.96           C  
ATOM   4211  C   ASP B 513     -25.250  -4.881 -26.769  1.00 50.96           C  
ATOM   4212  CB  ASP B 513     -24.697  -2.873 -28.163  1.00 50.96           C  
ATOM   4213  O   ASP B 513     -24.326  -5.570 -26.333  1.00 50.96           O  
ATOM   4214  CG  ASP B 513     -23.923  -2.490 -29.412  1.00 50.96           C  
ATOM   4215  OD1 ASP B 513     -23.409  -3.390 -30.111  1.00 50.96           O  
ATOM   4216  OD2 ASP B 513     -23.825  -1.278 -29.699  1.00 50.96           O  
ATOM   4217  N   MET B 514     -26.369  -4.632 -26.065  1.00 54.06           N  
ATOM   4218  CA  MET B 514     -26.543  -5.106 -24.695  1.00 54.06           C  
ATOM   4219  C   MET B 514     -26.632  -6.628 -24.652  1.00 54.06           C  
ATOM   4220  CB  MET B 514     -27.795  -4.491 -24.068  1.00 54.06           C  
ATOM   4221  O   MET B 514     -26.069  -7.262 -23.758  1.00 54.06           O  
ATOM   4222  CG  MET B 514     -27.753  -4.430 -22.549  1.00 54.06           C  
ATOM   4223  SD  MET B 514     -27.780  -2.708 -21.914  1.00 54.06           S  
ATOM   4224  CE  MET B 514     -29.440  -2.199 -22.440  1.00 54.06           C  
ATOM   4225  N   LYS B 515     -27.299  -7.234 -25.655  1.00 59.28           N  
ATOM   4226  CA  LYS B 515     -27.449  -8.685 -25.721  1.00 59.28           C  
ATOM   4227  C   LYS B 515     -26.109  -9.364 -25.990  1.00 59.28           C  
ATOM   4228  CB  LYS B 515     -28.459  -9.073 -26.801  1.00 59.28           C  
ATOM   4229  O   LYS B 515     -25.817 -10.419 -25.422  1.00 59.28           O  
ATOM   4230  CG  LYS B 515     -29.889  -9.196 -26.296  1.00 59.28           C  
ATOM   4231  CD  LYS B 515     -30.836  -9.644 -27.402  1.00 59.28           C  
ATOM   4232  CE  LYS B 515     -32.283  -9.661 -26.928  1.00 59.28           C  
ATOM   4233  NZ  LYS B 515     -33.224 -10.012 -28.033  1.00 59.28           N  
ATOM   4234  N   ARG B 516     -25.256  -8.692 -26.801  1.00 59.14           N  
ATOM   4235  CA  ARG B 516     -23.939  -9.234 -27.121  1.00 59.14           C  
ATOM   4236  C   ARG B 516     -23.026  -9.209 -25.900  1.00 59.14           C  
ATOM   4237  CB  ARG B 516     -23.300  -8.452 -28.270  1.00 59.14           C  
ATOM   4238  O   ARG B 516     -22.298 -10.170 -25.644  1.00 59.14           O  
ATOM   4239  CG  ARG B 516     -22.444  -9.303 -29.194  1.00 59.14           C  
ATOM   4240  CD  ARG B 516     -21.883  -8.490 -30.352  1.00 59.14           C  
ATOM   4241  NE  ARG B 516     -20.947  -9.271 -31.155  1.00 59.14           N  
ATOM   4242  NH1 ARG B 516     -20.508  -7.577 -32.664  1.00 59.14           N  
ATOM   4243  NH2 ARG B 516     -19.484  -9.615 -32.892  1.00 59.14           N  
ATOM   4244  CZ  ARG B 516     -20.315  -8.819 -32.235  1.00 59.14           C  
ATOM   4245  N   LEU B 517     -23.117  -8.030 -25.245  1.00 60.39           N  
ATOM   4246  CA  LEU B 517     -22.321  -7.915 -24.028  1.00 60.39           C  
ATOM   4247  C   LEU B 517     -22.771  -8.934 -22.986  1.00 60.39           C  
ATOM   4248  CB  LEU B 517     -22.423  -6.500 -23.453  1.00 60.39           C  
ATOM   4249  O   LEU B 517     -21.940  -9.542 -22.307  1.00 60.39           O  
ATOM   4250  CG  LEU B 517     -21.105  -5.834 -23.053  1.00 60.39           C  
ATOM   4251  CD1 LEU B 517     -20.727  -4.758 -24.065  1.00 60.39           C  
ATOM   4252  CD2 LEU B 517     -21.208  -5.244 -21.650  1.00 60.39           C  
ATOM   4253  N   SER B 518     -24.111  -9.105 -22.875  1.00 61.58           N  
ATOM   4254  CA  SER B 518     -24.660 -10.072 -21.931  1.00 61.58           C  
ATOM   4255  C   SER B 518     -24.229 -11.493 -22.281  1.00 61.58           C  
ATOM   4256  CB  SER B 518     -26.187  -9.987 -21.902  1.00 61.58           C  
ATOM   4257  O   SER B 518     -23.911 -12.287 -21.394  1.00 61.58           O  
ATOM   4258  OG  SER B 518     -26.615  -8.890 -21.114  1.00 61.58           O  
ATOM   4259  N   MET B 519     -24.072 -11.743 -23.572  1.00 67.15           N  
ATOM   4260  CA  MET B 519     -23.667 -13.069 -24.029  1.00 67.15           C  
ATOM   4261  C   MET B 519     -22.188 -13.312 -23.749  1.00 67.15           C  
ATOM   4262  CB  MET B 519     -23.950 -13.232 -25.523  1.00 67.15           C  
ATOM   4263  O   MET B 519     -21.796 -14.419 -23.375  1.00 67.15           O  
ATOM   4264  CG  MET B 519     -25.364 -13.699 -25.832  1.00 67.15           C  
ATOM   4265  SD  MET B 519     -25.489 -14.533 -27.462  1.00 67.15           S  
ATOM   4266  CE  MET B 519     -26.031 -13.141 -28.492  1.00 67.15           C  
ATOM   4267  N   GLU B 520     -21.462 -12.216 -23.933  1.00 61.40           N  
ATOM   4268  CA  GLU B 520     -20.029 -12.333 -23.679  1.00 61.40           C  
ATOM   4269  C   GLU B 520     -19.746 -12.533 -22.193  1.00 61.40           C  
ATOM   4270  CB  GLU B 520     -19.290 -11.095 -24.193  1.00 61.40           C  
ATOM   4271  O   GLU B 520     -18.863 -13.309 -21.822  1.00 61.40           O  
ATOM   4272  CG  GLU B 520     -17.982 -11.411 -24.904  1.00 61.40           C  
ATOM   4273  CD  GLU B 520     -17.776 -10.597 -26.171  1.00 61.40           C  
ATOM   4274  OE1 GLU B 520     -16.790 -10.849 -26.901  1.00 61.40           O  
ATOM   4275  OE2 GLU B 520     -18.606  -9.699 -26.436  1.00 61.40           O  
ATOM   4276  N   ILE B 521     -20.492 -11.833 -21.376  1.00 64.84           N  
ATOM   4277  CA  ILE B 521     -20.354 -11.964 -19.929  1.00 64.84           C  
ATOM   4278  C   ILE B 521     -20.731 -13.380 -19.501  1.00 64.84           C  
ATOM   4279  CB  ILE B 521     -21.224 -10.929 -19.182  1.00 64.84           C  
ATOM   4280  O   ILE B 521     -20.048 -13.987 -18.672  1.00 64.84           O  
ATOM   4281  CG1 ILE B 521     -20.692  -9.511 -19.422  1.00 64.84           C  
ATOM   4282  CG2 ILE B 521     -21.278 -11.248 -17.685  1.00 64.84           C  
ATOM   4283  CD1 ILE B 521     -21.603  -8.411 -18.896  1.00 64.84           C  
ATOM   4284  N   GLU B 522     -21.783 -13.827 -20.117  1.00 64.79           N  
ATOM   4285  CA  GLU B 522     -22.236 -15.177 -19.798  1.00 64.79           C  
ATOM   4286  C   GLU B 522     -21.224 -16.222 -20.258  1.00 64.79           C  
ATOM   4287  CB  GLU B 522     -23.601 -15.451 -20.434  1.00 64.79           C  
ATOM   4288  O   GLU B 522     -20.982 -17.209 -19.560  1.00 64.79           O  
ATOM   4289  CG  GLU B 522     -24.579 -16.162 -19.510  1.00 64.79           C  
ATOM   4290  CD  GLU B 522     -25.924 -15.461 -19.405  1.00 64.79           C  
ATOM   4291  OE1 GLU B 522     -26.784 -15.911 -18.614  1.00 64.79           O  
ATOM   4292  OE2 GLU B 522     -26.120 -14.453 -20.121  1.00 64.79           O  
ATOM   4293  N   LYS B 523     -20.577 -15.961 -21.390  1.00 64.89           N  
ATOM   4294  CA  LYS B 523     -19.559 -16.870 -21.908  1.00 64.89           C  
ATOM   4295  C   LYS B 523     -18.347 -16.923 -20.983  1.00 64.89           C  
ATOM   4296  CB  LYS B 523     -19.128 -16.449 -23.314  1.00 64.89           C  
ATOM   4297  O   LYS B 523     -17.820 -18.002 -20.702  1.00 64.89           O  
ATOM   4298  CG  LYS B 523     -18.307 -17.498 -24.049  1.00 64.89           C  
ATOM   4299  CD  LYS B 523     -17.913 -17.024 -25.443  1.00 64.89           C  
ATOM   4300  CE  LYS B 523     -16.986 -18.016 -26.131  1.00 64.89           C  
ATOM   4301  NZ  LYS B 523     -16.586 -17.549 -27.492  1.00 64.89           N  
ATOM   4302  N   GLU B 524     -18.005 -15.744 -20.529  1.00 61.78           N  
ATOM   4303  CA  GLU B 524     -16.866 -15.651 -19.620  1.00 61.78           C  
ATOM   4304  C   GLU B 524     -17.165 -16.336 -18.290  1.00 61.78           C  
ATOM   4305  CB  GLU B 524     -16.484 -14.188 -19.385  1.00 61.78           C  
ATOM   4306  O   GLU B 524     -16.292 -16.985 -17.710  1.00 61.78           O  
ATOM   4307  CG  GLU B 524     -14.997 -13.970 -19.150  1.00 61.78           C  
ATOM   4308  CD  GLU B 524     -14.614 -12.503 -19.044  1.00 61.78           C  
ATOM   4309  OE1 GLU B 524     -13.429 -12.203 -18.770  1.00 61.78           O  
ATOM   4310  OE2 GLU B 524     -15.506 -11.646 -19.235  1.00 61.78           O  
ATOM   4311  N   LYS B 525     -18.361 -16.175 -17.917  1.00 62.38           N  
ATOM   4312  CA  LYS B 525     -18.790 -16.823 -16.681  1.00 62.38           C  
ATOM   4313  C   LYS B 525     -18.768 -18.343 -16.821  1.00 62.38           C  
ATOM   4314  CB  LYS B 525     -20.191 -16.353 -16.288  1.00 62.38           C  
ATOM   4315  O   LYS B 525     -18.313 -19.048 -15.917  1.00 62.38           O  
ATOM   4316  CG  LYS B 525     -20.396 -16.206 -14.787  1.00 62.38           C  
ATOM   4317  CD  LYS B 525     -21.798 -15.709 -14.460  1.00 62.38           C  
ATOM   4318  CE  LYS B 525     -22.050 -15.690 -12.959  1.00 62.38           C  
ATOM   4319  NZ  LYS B 525     -23.432 -15.227 -12.634  1.00 62.38           N  
ATOM   4320  N   VAL B 526     -19.221 -18.760 -17.984  1.00 68.24           N  
ATOM   4321  CA  VAL B 526     -19.300 -20.195 -18.235  1.00 68.24           C  
ATOM   4322  C   VAL B 526     -17.894 -20.778 -18.351  1.00 68.24           C  
ATOM   4323  CB  VAL B 526     -20.112 -20.504 -19.513  1.00 68.24           C  
ATOM   4324  O   VAL B 526     -17.615 -21.854 -17.816  1.00 68.24           O  
ATOM   4325  CG1 VAL B 526     -20.024 -21.988 -19.863  1.00 68.24           C  
ATOM   4326  CG2 VAL B 526     -21.569 -20.079 -19.335  1.00 68.24           C  
ATOM   4327  N   GLU B 527     -17.025 -19.997 -18.954  1.00 66.83           N  
ATOM   4328  CA  GLU B 527     -15.645 -20.444 -19.118  1.00 66.83           C  
ATOM   4329  C   GLU B 527     -14.928 -20.526 -17.773  1.00 66.83           C  
ATOM   4330  CB  GLU B 527     -14.886 -19.510 -20.063  1.00 66.83           C  
ATOM   4331  O   GLU B 527     -14.179 -21.471 -17.520  1.00 66.83           O  
ATOM   4332  CG  GLU B 527     -13.739 -20.184 -20.803  1.00 66.83           C  
ATOM   4333  CD  GLU B 527     -13.023 -19.256 -21.772  1.00 66.83           C  
ATOM   4334  OE1 GLU B 527     -11.999 -19.669 -22.363  1.00 66.83           O  
ATOM   4335  OE2 GLU B 527     -13.489 -18.107 -21.941  1.00 66.83           O  
ATOM   4336  N   TYR B 528     -15.169 -19.529 -16.962  1.00 63.37           N  
ATOM   4337  CA  TYR B 528     -14.572 -19.500 -15.632  1.00 63.37           C  
ATOM   4338  C   TYR B 528     -15.057 -20.674 -14.790  1.00 63.37           C  
ATOM   4339  CB  TYR B 528     -14.898 -18.181 -14.925  1.00 63.37           C  
ATOM   4340  O   TYR B 528     -14.261 -21.341 -14.126  1.00 63.37           O  
ATOM   4341  CG  TYR B 528     -14.343 -18.090 -13.524  1.00 63.37           C  
ATOM   4342  CD1 TYR B 528     -15.145 -18.362 -12.418  1.00 63.37           C  
ATOM   4343  CD2 TYR B 528     -13.018 -17.730 -13.303  1.00 63.37           C  
ATOM   4344  CE1 TYR B 528     -14.639 -18.278 -11.125  1.00 63.37           C  
ATOM   4345  CE2 TYR B 528     -12.502 -17.643 -12.015  1.00 63.37           C  
ATOM   4346  OH  TYR B 528     -12.812 -17.833  -9.656  1.00 63.37           O  
ATOM   4347  CZ  TYR B 528     -13.318 -17.918 -10.934  1.00 63.37           C  
ATOM   4348  N   MET B 529     -16.361 -20.854 -14.954  1.00 66.22           N  
ATOM   4349  CA  MET B 529     -16.956 -21.935 -14.172  1.00 66.22           C  
ATOM   4350  C   MET B 529     -16.423 -23.290 -14.624  1.00 66.22           C  
ATOM   4351  CB  MET B 529     -18.481 -21.907 -14.289  1.00 66.22           C  
ATOM   4352  O   MET B 529     -16.174 -24.170 -13.798  1.00 66.22           O  
ATOM   4353  CG  MET B 529     -19.145 -20.864 -13.405  1.00 66.22           C  
ATOM   4354  SD  MET B 529     -19.815 -21.581 -11.854  1.00 66.22           S  
ATOM   4355  CE  MET B 529     -20.920 -22.847 -12.538  1.00 66.22           C  
ATOM   4356  N   GLU B 530     -16.212 -23.341 -15.888  1.00 71.34           N  
ATOM   4357  CA  GLU B 530     -15.712 -24.606 -16.419  1.00 71.34           C  
ATOM   4358  C   GLU B 530     -14.277 -24.865 -15.970  1.00 71.34           C  
ATOM   4359  CB  GLU B 530     -15.795 -24.617 -17.948  1.00 71.34           C  
ATOM   4360  O   GLU B 530     -13.934 -25.985 -15.585  1.00 71.34           O  
ATOM   4361  CG  GLU B 530     -15.912 -26.010 -18.548  1.00 71.34           C  
ATOM   4362  CD  GLU B 530     -16.104 -26.001 -20.056  1.00 71.34           C  
ATOM   4363  OE1 GLU B 530     -16.133 -27.090 -20.671  1.00 71.34           O  
ATOM   4364  OE2 GLU B 530     -16.226 -24.894 -20.627  1.00 71.34           O  
ATOM   4365  N   LYS B 531     -13.515 -23.820 -16.032  1.00 70.32           N  
ATOM   4366  CA  LYS B 531     -12.120 -23.955 -15.623  1.00 70.32           C  
ATOM   4367  C   LYS B 531     -12.011 -24.268 -14.134  1.00 70.32           C  
ATOM   4368  CB  LYS B 531     -11.339 -22.680 -15.949  1.00 70.32           C  
ATOM   4369  O   LYS B 531     -11.190 -25.092 -13.725  1.00 70.32           O  
ATOM   4370  CG  LYS B 531     -11.029 -22.506 -17.428  1.00 70.32           C  
ATOM   4371  CD  LYS B 531     -10.204 -21.251 -17.682  1.00 70.32           C  
ATOM   4372  CE  LYS B 531      -9.972 -21.024 -19.170  1.00 70.32           C  
ATOM   4373  NZ  LYS B 531      -9.226 -19.756 -19.427  1.00 70.32           N  
ATOM   4374  N   SER B 532     -12.853 -23.605 -13.436  1.00 70.79           N  
ATOM   4375  CA  SER B 532     -12.860 -23.813 -11.992  1.00 70.79           C  
ATOM   4376  C   SER B 532     -13.315 -25.224 -11.638  1.00 70.79           C  
ATOM   4377  CB  SER B 532     -13.766 -22.789 -11.307  1.00 70.79           C  
ATOM   4378  O   SER B 532     -12.757 -25.855 -10.738  1.00 70.79           O  
ATOM   4379  OG  SER B 532     -13.730 -22.948  -9.899  1.00 70.79           O  
ATOM   4380  N   LYS B 533     -14.290 -25.632 -12.398  1.00 75.85           N  
ATOM   4381  CA  LYS B 533     -14.783 -26.990 -12.182  1.00 75.85           C  
ATOM   4382  C   LYS B 533     -13.708 -28.023 -12.504  1.00 75.85           C  
ATOM   4383  CB  LYS B 533     -16.030 -27.249 -13.030  1.00 75.85           C  
ATOM   4384  O   LYS B 533     -13.536 -28.998 -11.769  1.00 75.85           O  
ATOM   4385  CG  LYS B 533     -16.908 -28.377 -12.510  1.00 75.85           C  
ATOM   4386  CD  LYS B 533     -18.144 -28.570 -13.379  1.00 75.85           C  
ATOM   4387  CE  LYS B 533     -18.954 -29.782 -12.940  1.00 75.85           C  
ATOM   4388  NZ  LYS B 533     -20.176 -29.965 -13.779  1.00 75.85           N  
ATOM   4389  N   HIS B 534     -12.927 -27.718 -13.561  1.00 80.36           N  
ATOM   4390  CA  HIS B 534     -11.859 -28.627 -13.961  1.00 80.36           C  
ATOM   4391  C   HIS B 534     -10.764 -28.692 -12.902  1.00 80.36           C  
ATOM   4392  CB  HIS B 534     -11.265 -28.199 -15.304  1.00 80.36           C  
ATOM   4393  O   HIS B 534     -10.262 -29.773 -12.587  1.00 80.36           O  
ATOM   4394  CG  HIS B 534     -10.243 -29.150 -15.839  1.00 80.36           C  
ATOM   4395  CD2 HIS B 534      -8.944 -28.965 -16.171  1.00 80.36           C  
ATOM   4396  ND1 HIS B 534     -10.521 -30.476 -16.093  1.00 80.36           N  
ATOM   4397  CE1 HIS B 534      -9.433 -31.066 -16.558  1.00 80.36           C  
ATOM   4398  NE2 HIS B 534      -8.462 -30.171 -16.615  1.00 80.36           N  
ATOM   4399  N   LEU B 535     -10.501 -27.636 -12.383  1.00 81.52           N  
ATOM   4400  CA  LEU B 535      -9.478 -27.568 -11.346  1.00 81.52           C  
ATOM   4401  C   LEU B 535      -9.914 -28.331 -10.100  1.00 81.52           C  
ATOM   4402  CB  LEU B 535      -9.176 -26.111 -10.986  1.00 81.52           C  
ATOM   4403  O   LEU B 535      -9.135 -29.102  -9.535  1.00 81.52           O  
ATOM   4404  CG  LEU B 535      -8.026 -25.879 -10.004  1.00 81.52           C  
ATOM   4405  CD1 LEU B 535      -6.687 -25.948 -10.731  1.00 81.52           C  
ATOM   4406  CD2 LEU B 535      -8.189 -24.537  -9.298  1.00 81.52           C  
ATOM   4407  N   GLN B 536     -11.173 -28.137  -9.737  1.00 80.00           N  
ATOM   4408  CA  GLN B 536     -11.709 -28.814  -8.562  1.00 80.00           C  
ATOM   4409  C   GLN B 536     -11.736 -30.327  -8.763  1.00 80.00           C  
ATOM   4410  CB  GLN B 536     -13.114 -28.302  -8.240  1.00 80.00           C  
ATOM   4411  O   GLN B 536     -11.471 -31.087  -7.829  1.00 80.00           O  
ATOM   4412  CG  GLN B 536     -13.454 -28.329  -6.756  1.00 80.00           C  
ATOM   4413  CD  GLN B 536     -13.761 -26.951  -6.200  1.00 80.00           C  
ATOM   4414  NE2 GLN B 536     -13.936 -26.868  -4.885  1.00 80.00           N  
ATOM   4415  OE1 GLN B 536     -13.840 -25.969  -6.945  1.00 80.00           O  
ATOM   4416  N   GLU B 537     -11.981 -30.732 -10.019  1.00 83.75           N  
ATOM   4417  CA  GLU B 537     -11.971 -32.155 -10.343  1.00 83.75           C  
ATOM   4418  C   GLU B 537     -10.568 -32.741 -10.213  1.00 83.75           C  
ATOM   4419  CB  GLU B 537     -12.510 -32.389 -11.756  1.00 83.75           C  
ATOM   4420  O   GLU B 537     -10.395 -33.839  -9.679  1.00 83.75           O  
ATOM   4421  CG  GLU B 537     -14.023 -32.266 -11.866  1.00 83.75           C  
ATOM   4422  CD  GLU B 537     -14.536 -32.409 -13.290  1.00 83.75           C  
ATOM   4423  OE1 GLU B 537     -15.766 -32.318 -13.505  1.00 83.75           O  
ATOM   4424  OE2 GLU B 537     -13.700 -32.615 -14.198  1.00 83.75           O  
ATOM   4425  N   GLN B 538      -9.623 -31.935 -10.663  1.00 81.27           N  
ATOM   4426  CA  GLN B 538      -8.236 -32.374 -10.554  1.00 81.27           C  
ATOM   4427  C   GLN B 538      -7.823 -32.536  -9.094  1.00 81.27           C  
ATOM   4428  CB  GLN B 538      -7.303 -31.386 -11.256  1.00 81.27           C  
ATOM   4429  O   GLN B 538      -7.179 -33.522  -8.731  1.00 81.27           O  
ATOM   4430  CG  GLN B 538      -7.431 -31.391 -12.774  1.00 81.27           C  
ATOM   4431  CD  GLN B 538      -6.489 -30.410 -13.446  1.00 81.27           C  
ATOM   4432  NE2 GLN B 538      -6.281 -30.585 -14.747  1.00 81.27           N  
ATOM   4433  OE1 GLN B 538      -5.954 -29.503 -12.802  1.00 81.27           O  
ATOM   4434  N   LEU B 539      -8.226 -31.682  -8.293  1.00 83.60           N  
ATOM   4435  CA  LEU B 539      -7.870 -31.693  -6.878  1.00 83.60           C  
ATOM   4436  C   LEU B 539      -8.539 -32.859  -6.158  1.00 83.60           C  
ATOM   4437  CB  LEU B 539      -8.269 -30.372  -6.215  1.00 83.60           C  
ATOM   4438  O   LEU B 539      -7.912 -33.527  -5.332  1.00 83.60           O  
ATOM   4439  CG  LEU B 539      -7.416 -29.152  -6.566  1.00 83.60           C  
ATOM   4440  CD1 LEU B 539      -8.057 -27.882  -6.018  1.00 83.60           C  
ATOM   4441  CD2 LEU B 539      -5.999 -29.317  -6.028  1.00 83.60           C  
ATOM   4442  N   ASN B 540      -9.804 -33.133  -6.548  1.00 82.83           N  
ATOM   4443  CA  ASN B 540     -10.537 -34.239  -5.942  1.00 82.83           C  
ATOM   4444  C   ASN B 540      -9.934 -35.588  -6.326  1.00 82.83           C  
ATOM   4445  CB  ASN B 540     -12.014 -34.186  -6.337  1.00 82.83           C  
ATOM   4446  O   ASN B 540      -9.859 -36.497  -5.498  1.00 82.83           O  
ATOM   4447  CG  ASN B 540     -12.788 -33.137  -5.564  1.00 82.83           C  
ATOM   4448  ND2 ASN B 540     -13.948 -32.752  -6.083  1.00 82.83           N  
ATOM   4449  OD1 ASN B 540     -12.346 -32.674  -4.508  1.00 82.83           O  
ATOM   4450  N   GLU B 541      -9.533 -35.638  -7.603  1.00 83.28           N  
ATOM   4451  CA  GLU B 541      -8.876 -36.856  -8.066  1.00 83.28           C  
ATOM   4452  C   GLU B 541      -7.589 -37.119  -7.290  1.00 83.28           C  
ATOM   4453  CB  GLU B 541      -8.577 -36.770  -9.565  1.00 83.28           C  
ATOM   4454  O   GLU B 541      -7.336 -38.246  -6.860  1.00 83.28           O  
ATOM   4455  CG  GLU B 541      -8.157 -38.094 -10.186  1.00 83.28           C  
ATOM   4456  CD  GLU B 541      -7.932 -38.009 -11.687  1.00 83.28           C  
ATOM   4457  OE1 GLU B 541      -7.524 -39.022 -12.299  1.00 83.28           O  
ATOM   4458  OE2 GLU B 541      -8.165 -36.919 -12.257  1.00 83.28           O  
ATOM   4459  N   LEU B 542      -6.865 -36.147  -7.006  1.00 84.18           N  
ATOM   4460  CA  LEU B 542      -5.609 -36.271  -6.275  1.00 84.18           C  
ATOM   4461  C   LEU B 542      -5.863 -36.600  -4.808  1.00 84.18           C  
ATOM   4462  CB  LEU B 542      -4.794 -34.980  -6.387  1.00 84.18           C  
ATOM   4463  O   LEU B 542      -5.118 -37.373  -4.202  1.00 84.18           O  
ATOM   4464  CG  LEU B 542      -3.412 -35.104  -7.032  1.00 84.18           C  
ATOM   4465  CD1 LEU B 542      -3.289 -34.144  -8.210  1.00 84.18           C  
ATOM   4466  CD2 LEU B 542      -2.317 -34.841  -6.005  1.00 84.18           C  
ATOM   4467  N   LYS B 543      -6.850 -36.017  -4.329  1.00 82.89           N  
ATOM   4468  CA  LYS B 543      -7.212 -36.277  -2.939  1.00 82.89           C  
ATOM   4469  C   LYS B 543      -7.553 -37.749  -2.726  1.00 82.89           C  
ATOM   4470  CB  LYS B 543      -8.392 -35.400  -2.519  1.00 82.89           C  
ATOM   4471  O   LYS B 543      -7.104 -38.361  -1.755  1.00 82.89           O  
ATOM   4472  CG  LYS B 543      -8.700 -35.448  -1.029  1.00 82.89           C  
ATOM   4473  CD  LYS B 543      -9.807 -34.471  -0.655  1.00 82.89           C  
ATOM   4474  CE  LYS B 543     -10.148 -34.552   0.827  1.00 82.89           C  
ATOM   4475  NZ  LYS B 543     -11.210 -33.572   1.205  1.00 82.89           N  
ATOM   4476  N   THR B 544      -8.270 -38.391  -3.652  1.00 84.37           N  
ATOM   4477  CA  THR B 544      -8.674 -39.790  -3.571  1.00 84.37           C  
ATOM   4478  C   THR B 544      -7.469 -40.712  -3.732  1.00 84.37           C  
ATOM   4479  CB  THR B 544      -9.730 -40.130  -4.639  1.00 84.37           C  
ATOM   4480  O   THR B 544      -7.376 -41.744  -3.063  1.00 84.37           O  
ATOM   4481  CG2 THR B 544     -11.111 -39.633  -4.225  1.00 84.37           C  
ATOM   4482  OG1 THR B 544      -9.363 -39.511  -5.878  1.00 84.37           O  
ATOM   4483  N   GLU B 545      -6.537 -40.255  -4.513  1.00 81.00           N  
ATOM   4484  CA  GLU B 545      -5.363 -41.063  -4.829  1.00 81.00           C  
ATOM   4485  C   GLU B 545      -4.426 -41.168  -3.630  1.00 81.00           C  
ATOM   4486  CB  GLU B 545      -4.616 -40.479  -6.031  1.00 81.00           C  
ATOM   4487  O   GLU B 545      -3.841 -42.225  -3.383  1.00 81.00           O  
ATOM   4488  CG  GLU B 545      -3.579 -41.420  -6.626  1.00 81.00           C  
ATOM   4489  CD  GLU B 545      -2.863 -40.837  -7.834  1.00 81.00           C  
ATOM   4490  OE1 GLU B 545      -1.888 -41.455  -8.319  1.00 81.00           O  
ATOM   4491  OE2 GLU B 545      -3.280 -39.753  -8.299  1.00 81.00           O  
ATOM   4492  N   ILE B 546      -4.421 -40.156  -2.776  1.00 83.61           N  
ATOM   4493  CA  ILE B 546      -3.388 -40.138  -1.745  1.00 83.61           C  
ATOM   4494  C   ILE B 546      -4.019 -40.391  -0.378  1.00 83.61           C  
ATOM   4495  CB  ILE B 546      -2.617 -38.799  -1.741  1.00 83.61           C  
ATOM   4496  O   ILE B 546      -3.323 -40.733   0.580  1.00 83.61           O  
ATOM   4497  CG1 ILE B 546      -3.592 -37.621  -1.832  1.00 83.61           C  
ATOM   4498  CG2 ILE B 546      -1.599 -38.758  -2.885  1.00 83.61           C  
ATOM   4499  CD1 ILE B 546      -2.935 -36.258  -1.659  1.00 83.61           C  
ATOM   4500  N   GLU B 547      -5.301 -40.380  -0.323  1.00 82.10           N  
ATOM   4501  CA  GLU B 547      -6.032 -40.466   0.938  1.00 82.10           C  
ATOM   4502  C   GLU B 547      -5.792 -41.807   1.624  1.00 82.10           C  
ATOM   4503  CB  GLU B 547      -7.530 -40.254   0.706  1.00 82.10           C  
ATOM   4504  O   GLU B 547      -5.735 -41.880   2.854  1.00 82.10           O  
ATOM   4505  CG  GLU B 547      -8.283 -39.784   1.942  1.00 82.10           C  
ATOM   4506  CD  GLU B 547      -9.739 -39.446   1.665  1.00 82.10           C  
ATOM   4507  OE1 GLU B 547     -10.459 -39.043   2.607  1.00 82.10           O  
ATOM   4508  OE2 GLU B 547     -10.164 -39.585   0.496  1.00 82.10           O  
ATOM   4509  N   ALA B 548      -5.510 -42.912   0.823  1.00 81.29           N  
ATOM   4510  CA  ALA B 548      -5.322 -44.259   1.355  1.00 81.29           C  
ATOM   4511  C   ALA B 548      -4.009 -44.366   2.125  1.00 81.29           C  
ATOM   4512  CB  ALA B 548      -5.360 -45.287   0.227  1.00 81.29           C  
ATOM   4513  O   ALA B 548      -3.885 -45.181   3.042  1.00 81.29           O  
ATOM   4514  N   LEU B 549      -3.119 -43.498   1.902  1.00 86.30           N  
ATOM   4515  CA  LEU B 549      -1.791 -43.576   2.501  1.00 86.30           C  
ATOM   4516  C   LEU B 549      -1.628 -42.532   3.601  1.00 86.30           C  
ATOM   4517  CB  LEU B 549      -0.709 -43.384   1.434  1.00 86.30           C  
ATOM   4518  O   LEU B 549      -0.529 -42.348   4.129  1.00 86.30           O  
ATOM   4519  CG  LEU B 549      -0.632 -44.457   0.347  1.00 86.30           C  
ATOM   4520  CD1 LEU B 549       0.281 -43.998  -0.786  1.00 86.30           C  
ATOM   4521  CD2 LEU B 549      -0.143 -45.777   0.932  1.00 86.30           C  
ATOM   4522  N   LYS B 550      -2.708 -41.927   3.987  1.00 87.45           N  
ATOM   4523  CA  LYS B 550      -2.674 -40.865   4.989  1.00 87.45           C  
ATOM   4524  C   LYS B 550      -2.553 -41.441   6.397  1.00 87.45           C  
ATOM   4525  CB  LYS B 550      -3.924 -39.990   4.886  1.00 87.45           C  
ATOM   4526  O   LYS B 550      -3.219 -42.423   6.731  1.00 87.45           O  
ATOM   4527  CG  LYS B 550      -3.870 -38.730   5.738  1.00 87.45           C  
ATOM   4528  CD  LYS B 550      -5.100 -37.858   5.525  1.00 87.45           C  
ATOM   4529  CE  LYS B 550      -5.048 -36.598   6.379  1.00 87.45           C  
ATOM   4530  NZ  LYS B 550      -6.229 -35.716   6.138  1.00 87.45           N  
ATOM   4531  N   LEU B 551      -1.604 -40.913   7.147  1.00 88.33           N  
ATOM   4532  CA  LEU B 551      -1.444 -41.291   8.547  1.00 88.33           C  
ATOM   4533  C   LEU B 551      -2.253 -40.371   9.454  1.00 88.33           C  
ATOM   4534  CB  LEU B 551       0.033 -41.253   8.947  1.00 88.33           C  
ATOM   4535  O   LEU B 551      -1.809 -39.268   9.781  1.00 88.33           O  
ATOM   4536  CG  LEU B 551       0.967 -42.194   8.184  1.00 88.33           C  
ATOM   4537  CD1 LEU B 551       2.423 -41.821   8.444  1.00 88.33           C  
ATOM   4538  CD2 LEU B 551       0.703 -43.644   8.576  1.00 88.33           C  
ATOM   4539  N   LYS B 552      -3.407 -40.767   9.900  1.00 83.32           N  
ATOM   4540  CA  LYS B 552      -4.362 -39.959  10.653  1.00 83.32           C  
ATOM   4541  C   LYS B 552      -3.756 -39.475  11.967  1.00 83.32           C  
ATOM   4542  CB  LYS B 552      -5.640 -40.753  10.926  1.00 83.32           C  
ATOM   4543  O   LYS B 552      -4.093 -38.392  12.451  1.00 83.32           O  
ATOM   4544  CG  LYS B 552      -6.574 -40.854   9.729  1.00 83.32           C  
ATOM   4545  CD  LYS B 552      -7.885 -41.536  10.098  1.00 83.32           C  
ATOM   4546  CE  LYS B 552      -8.800 -41.682   8.890  1.00 83.32           C  
ATOM   4547  NZ  LYS B 552     -10.075 -42.377   9.241  1.00 83.32           N  
ATOM   4548  N   GLU B 553      -2.711 -40.149  12.496  1.00 84.52           N  
ATOM   4549  CA  GLU B 553      -2.100 -39.824  13.782  1.00 84.52           C  
ATOM   4550  C   GLU B 553      -1.206 -38.592  13.673  1.00 84.52           C  
ATOM   4551  CB  GLU B 553      -1.294 -41.013  14.310  1.00 84.52           C  
ATOM   4552  O   GLU B 553      -0.965 -37.903  14.666  1.00 84.52           O  
ATOM   4553  CG  GLU B 553      -2.136 -42.247  14.599  1.00 84.52           C  
ATOM   4554  CD  GLU B 553      -1.320 -43.424  15.111  1.00 84.52           C  
ATOM   4555  OE1 GLU B 553      -1.910 -44.486  15.414  1.00 84.52           O  
ATOM   4556  OE2 GLU B 553      -0.081 -43.283  15.209  1.00 84.52           O  
ATOM   4557  N   ARG B 554      -0.844 -38.198  12.496  1.00 89.21           N  
ATOM   4558  CA  ARG B 554       0.103 -37.103  12.316  1.00 89.21           C  
ATOM   4559  C   ARG B 554      -0.594 -35.858  11.779  1.00 89.21           C  
ATOM   4560  CB  ARG B 554       1.233 -37.520  11.372  1.00 89.21           C  
ATOM   4561  O   ARG B 554       0.065 -34.898  11.374  1.00 89.21           O  
ATOM   4562  CG  ARG B 554       2.137 -38.606  11.934  1.00 89.21           C  
ATOM   4563  CD  ARG B 554       3.389 -38.792  11.088  1.00 89.21           C  
ATOM   4564  NE  ARG B 554       4.248 -39.846  11.621  1.00 89.21           N  
ATOM   4565  NH1 ARG B 554       5.855 -39.655   9.972  1.00 89.21           N  
ATOM   4566  NH2 ARG B 554       6.102 -41.201  11.646  1.00 89.21           N  
ATOM   4567  CZ  ARG B 554       5.400 -40.231  11.079  1.00 89.21           C  
ATOM   4568  N   GLU B 555      -1.889 -35.868  11.862  1.00 89.45           N  
ATOM   4569  CA  GLU B 555      -2.655 -34.719  11.387  1.00 89.45           C  
ATOM   4570  C   GLU B 555      -2.518 -33.534  12.338  1.00 89.45           C  
ATOM   4571  CB  GLU B 555      -4.131 -35.090  11.217  1.00 89.45           C  
ATOM   4572  O   GLU B 555      -2.635 -33.691  13.556  1.00 89.45           O  
ATOM   4573  CG  GLU B 555      -4.422 -35.890   9.956  1.00 89.45           C  
ATOM   4574  CD  GLU B 555      -5.900 -36.196   9.768  1.00 89.45           C  
ATOM   4575  OE1 GLU B 555      -6.280 -36.717   8.695  1.00 89.45           O  
ATOM   4576  OE2 GLU B 555      -6.683 -35.912  10.701  1.00 89.45           O  
ATOM   4577  N   THR B 556      -2.117 -32.380  11.730  1.00 89.74           N  
ATOM   4578  CA  THR B 556      -1.995 -31.165  12.527  1.00 89.74           C  
ATOM   4579  C   THR B 556      -3.365 -30.540  12.773  1.00 89.74           C  
ATOM   4580  CB  THR B 556      -1.075 -30.137  11.843  1.00 89.74           C  
ATOM   4581  O   THR B 556      -4.357 -30.945  12.164  1.00 89.74           O  
ATOM   4582  CG2 THR B 556       0.329 -30.701  11.646  1.00 89.74           C  
ATOM   4583  OG1 THR B 556      -1.622 -29.791  10.564  1.00 89.74           O  
ATOM   4584  N   ALA B 557      -3.433 -29.586  13.669  1.00 90.98           N  
ATOM   4585  CA  ALA B 557      -4.681 -28.906  14.006  1.00 90.98           C  
ATOM   4586  C   ALA B 557      -5.275 -28.213  12.783  1.00 90.98           C  
ATOM   4587  CB  ALA B 557      -4.451 -27.896  15.127  1.00 90.98           C  
ATOM   4588  O   ALA B 557      -6.491 -28.242  12.575  1.00 90.98           O  
ATOM   4589  N   LEU B 558      -4.438 -27.665  11.942  1.00 91.54           N  
ATOM   4590  CA  LEU B 558      -4.889 -26.947  10.755  1.00 91.54           C  
ATOM   4591  C   LEU B 558      -5.442 -27.914   9.713  1.00 91.54           C  
ATOM   4592  CB  LEU B 558      -3.741 -26.132  10.152  1.00 91.54           C  
ATOM   4593  O   LEU B 558      -6.392 -27.586   8.998  1.00 91.54           O  
ATOM   4594  CG  LEU B 558      -3.308 -24.891  10.934  1.00 91.54           C  
ATOM   4595  CD1 LEU B 558      -2.059 -24.280  10.309  1.00 91.54           C  
ATOM   4596  CD2 LEU B 558      -4.440 -23.870  10.985  1.00 91.54           C  
ATOM   4597  N   ASP B 559      -4.938 -29.105   9.690  1.00 91.67           N  
ATOM   4598  CA  ASP B 559      -5.437 -30.128   8.776  1.00 91.67           C  
ATOM   4599  C   ASP B 559      -6.864 -30.535   9.135  1.00 91.67           C  
ATOM   4600  CB  ASP B 559      -4.521 -31.353   8.790  1.00 91.67           C  
ATOM   4601  O   ASP B 559      -7.720 -30.658   8.256  1.00 91.67           O  
ATOM   4602  CG  ASP B 559      -3.169 -31.091   8.149  1.00 91.67           C  
ATOM   4603  OD1 ASP B 559      -3.081 -30.238   7.239  1.00 91.67           O  
ATOM   4604  OD2 ASP B 559      -2.184 -31.744   8.556  1.00 91.67           O  
ATOM   4605  N   ILE B 560      -7.023 -30.680  10.414  1.00 91.63           N  
ATOM   4606  CA  ILE B 560      -8.330 -31.097  10.911  1.00 91.63           C  
ATOM   4607  C   ILE B 560      -9.360 -30.004  10.635  1.00 91.63           C  
ATOM   4608  CB  ILE B 560      -8.283 -31.419  12.422  1.00 91.63           C  
ATOM   4609  O   ILE B 560     -10.461 -30.287  10.156  1.00 91.63           O  
ATOM   4610  CG1 ILE B 560      -7.339 -32.598  12.687  1.00 91.63           C  
ATOM   4611  CG2 ILE B 560      -9.688 -31.712  12.955  1.00 91.63           C  
ATOM   4612  CD1 ILE B 560      -7.068 -32.853  14.163  1.00 91.63           C  
ATOM   4613  N   LEU B 561      -8.892 -28.798  10.859  1.00 90.70           N  
ATOM   4614  CA  LEU B 561      -9.784 -27.662  10.651  1.00 90.70           C  
ATOM   4615  C   LEU B 561     -10.148 -27.520   9.177  1.00 90.70           C  
ATOM   4616  CB  LEU B 561      -9.134 -26.371  11.155  1.00 90.70           C  
ATOM   4617  O   LEU B 561     -11.313 -27.297   8.839  1.00 90.70           O  
ATOM   4618  CG  LEU B 561      -9.091 -26.181  12.672  1.00 90.70           C  
ATOM   4619  CD1 LEU B 561      -8.196 -25.000  13.033  1.00 90.70           C  
ATOM   4620  CD2 LEU B 561     -10.498 -25.981  13.226  1.00 90.70           C  
ATOM   4621  N   HIS B 562      -9.193 -27.691   8.352  1.00 90.95           N  
ATOM   4622  CA  HIS B 562      -9.422 -27.570   6.917  1.00 90.95           C  
ATOM   4623  C   HIS B 562     -10.381 -28.646   6.419  1.00 90.95           C  
ATOM   4624  CB  HIS B 562      -8.099 -27.653   6.154  1.00 90.95           C  
ATOM   4625  O   HIS B 562     -11.270 -28.366   5.612  1.00 90.95           O  
ATOM   4626  CG  HIS B 562      -8.256 -27.575   4.669  1.00 90.95           C  
ATOM   4627  CD2 HIS B 562      -8.220 -28.539   3.719  1.00 90.95           C  
ATOM   4628  ND1 HIS B 562      -8.477 -26.387   4.006  1.00 90.95           N  
ATOM   4629  CE1 HIS B 562      -8.572 -26.626   2.708  1.00 90.95           C  
ATOM   4630  NE2 HIS B 562      -8.420 -27.924   2.508  1.00 90.95           N  
ATOM   4631  N   ASN B 563     -10.182 -29.859   6.877  1.00 86.85           N  
ATOM   4632  CA  ASN B 563     -11.038 -30.969   6.472  1.00 86.85           C  
ATOM   4633  C   ASN B 563     -12.483 -30.754   6.916  1.00 86.85           C  
ATOM   4634  CB  ASN B 563     -10.504 -32.290   7.029  1.00 86.85           C  
ATOM   4635  O   ASN B 563     -13.417 -31.067   6.176  1.00 86.85           O  
ATOM   4636  CG  ASN B 563      -9.276 -32.782   6.289  1.00 86.85           C  
ATOM   4637  ND2 ASN B 563      -8.552 -33.716   6.895  1.00 86.85           N  
ATOM   4638  OD1 ASN B 563      -8.980 -32.326   5.181  1.00 86.85           O  
ATOM   4639  N   GLU B 564     -12.580 -30.183   8.081  1.00 85.43           N  
ATOM   4640  CA  GLU B 564     -13.914 -29.885   8.593  1.00 85.43           C  
ATOM   4641  C   GLU B 564     -14.605 -28.819   7.747  1.00 85.43           C  
ATOM   4642  CB  GLU B 564     -13.841 -29.431  10.054  1.00 85.43           C  
ATOM   4643  O   GLU B 564     -15.802 -28.918   7.469  1.00 85.43           O  
ATOM   4644  CG  GLU B 564     -13.568 -30.561  11.036  1.00 85.43           C  
ATOM   4645  CD  GLU B 564     -13.485 -30.093  12.480  1.00 85.43           C  
ATOM   4646  OE1 GLU B 564     -13.342 -30.945  13.386  1.00 85.43           O  
ATOM   4647  OE2 GLU B 564     -13.564 -28.865  12.707  1.00 85.43           O  
ATOM   4648  N   ASN B 565     -13.845 -27.862   7.305  1.00 82.79           N  
ATOM   4649  CA  ASN B 565     -14.381 -26.778   6.489  1.00 82.79           C  
ATOM   4650  C   ASN B 565     -14.745 -27.257   5.087  1.00 82.79           C  
ATOM   4651  CB  ASN B 565     -13.383 -25.620   6.412  1.00 82.79           C  
ATOM   4652  O   ASN B 565     -15.727 -26.795   4.503  1.00 82.79           O  
ATOM   4653  CG  ASN B 565     -13.267 -24.861   7.719  1.00 82.79           C  
ATOM   4654  ND2 ASN B 565     -12.201 -24.083   7.860  1.00 82.79           N  
ATOM   4655  OD1 ASN B 565     -14.128 -24.975   8.596  1.00 82.79           O  
ATOM   4656  N   SER B 566     -13.889 -28.143   4.571  1.00 77.90           N  
ATOM   4657  CA  SER B 566     -14.110 -28.676   3.231  1.00 77.90           C  
ATOM   4658  C   SER B 566     -15.363 -29.544   3.181  1.00 77.90           C  
ATOM   4659  CB  SER B 566     -12.899 -29.486   2.768  1.00 77.90           C  
ATOM   4660  O   SER B 566     -16.090 -29.538   2.186  1.00 77.90           O  
ATOM   4661  OG  SER B 566     -12.027 -29.752   3.854  1.00 77.90           O  
ATOM   4662  N   ASP B 567     -15.635 -30.308   4.271  1.00 72.94           N  
ATOM   4663  CA  ASP B 567     -16.804 -31.177   4.364  1.00 72.94           C  
ATOM   4664  C   ASP B 567     -18.091 -30.359   4.446  1.00 72.94           C  
ATOM   4665  CB  ASP B 567     -16.690 -32.102   5.578  1.00 72.94           C  
ATOM   4666  O   ASP B 567     -19.140 -30.793   3.965  1.00 72.94           O  
ATOM   4667  CG  ASP B 567     -15.649 -33.192   5.397  1.00 72.94           C  
ATOM   4668  OD1 ASP B 567     -15.242 -33.462   4.246  1.00 72.94           O  
ATOM   4669  OD2 ASP B 567     -15.235 -33.790   6.414  1.00 72.94           O  
ATOM   4670  N   ARG B 568     -18.001 -29.139   5.082  1.00 67.37           N  
ATOM   4671  CA  ARG B 568     -19.156 -28.263   5.252  1.00 67.37           C  
ATOM   4672  C   ARG B 568     -19.459 -27.500   3.967  1.00 67.37           C  
ATOM   4673  CB  ARG B 568     -18.922 -27.281   6.402  1.00 67.37           C  
ATOM   4674  O   ARG B 568     -20.356 -26.656   3.937  1.00 67.37           O  
ATOM   4675  CG  ARG B 568     -19.098 -27.895   7.782  1.00 67.37           C  
ATOM   4676  CD  ARG B 568     -18.954 -26.855   8.884  1.00 67.37           C  
ATOM   4677  NE  ARG B 568     -19.115 -27.448  10.209  1.00 67.37           N  
ATOM   4678  NH1 ARG B 568     -18.765 -25.477  11.361  1.00 67.37           N  
ATOM   4679  NH2 ARG B 568     -19.186 -27.419  12.504  1.00 67.37           N  
ATOM   4680  CZ  ARG B 568     -19.021 -26.780  11.355  1.00 67.37           C  
ATOM   4681  N   GLY B 569     -19.049 -27.968   2.676  1.00 60.48           N  
ATOM   4682  CA  GLY B 569     -19.403 -27.424   1.375  1.00 60.48           C  
ATOM   4683  C   GLY B 569     -18.301 -26.582   0.760  1.00 60.48           C  
ATOM   4684  O   GLY B 569     -18.532 -25.863  -0.215  1.00 60.48           O  
ATOM   4685  N   GLY B 570     -16.973 -27.026   0.653  1.00 58.98           N  
ATOM   4686  CA  GLY B 570     -15.824 -26.566  -0.110  1.00 58.98           C  
ATOM   4687  C   GLY B 570     -15.804 -25.063  -0.312  1.00 58.98           C  
ATOM   4688  O   GLY B 570     -16.137 -24.571  -1.392  1.00 58.98           O  
ATOM   4689  N   SER B 571     -15.668 -24.210   0.796  1.00 62.73           N  
ATOM   4690  CA  SER B 571     -15.799 -22.769   0.602  1.00 62.73           C  
ATOM   4691  C   SER B 571     -14.439 -22.116   0.378  1.00 62.73           C  
ATOM   4692  CB  SER B 571     -16.491 -22.126   1.804  1.00 62.73           C  
ATOM   4693  O   SER B 571     -13.437 -22.544   0.954  1.00 62.73           O  
ATOM   4694  OG  SER B 571     -17.041 -20.868   1.455  1.00 62.73           O  
ATOM   4695  N   SER B 572     -14.182 -21.509  -0.966  1.00 71.26           N  
ATOM   4696  CA  SER B 572     -13.055 -20.643  -1.298  1.00 71.26           C  
ATOM   4697  C   SER B 572     -12.926 -19.497  -0.301  1.00 71.26           C  
ATOM   4698  CB  SER B 572     -13.207 -20.085  -2.714  1.00 71.26           C  
ATOM   4699  O   SER B 572     -13.864 -19.208   0.445  1.00 71.26           O  
ATOM   4700  OG  SER B 572     -12.129 -19.221  -3.032  1.00 71.26           O  
ATOM   4701  N   LYS B 573     -11.717 -19.162  -0.008  1.00 81.23           N  
ATOM   4702  CA  LYS B 573     -11.459 -18.009   0.850  1.00 81.23           C  
ATOM   4703  C   LYS B 573     -12.458 -16.888   0.580  1.00 81.23           C  
ATOM   4704  CB  LYS B 573     -10.031 -17.499   0.648  1.00 81.23           C  
ATOM   4705  O   LYS B 573     -13.049 -16.338   1.511  1.00 81.23           O  
ATOM   4706  CG  LYS B 573      -9.692 -16.266   1.472  1.00 81.23           C  
ATOM   4707  CD  LYS B 573      -8.278 -15.776   1.189  1.00 81.23           C  
ATOM   4708  CE  LYS B 573      -7.982 -14.470   1.915  1.00 81.23           C  
ATOM   4709  NZ  LYS B 573      -6.571 -14.027   1.705  1.00 81.23           N  
ATOM   4710  N   HIS B 574     -12.732 -16.596  -0.698  1.00 82.76           N  
ATOM   4711  CA  HIS B 574     -13.602 -15.498  -1.105  1.00 82.76           C  
ATOM   4712  C   HIS B 574     -15.052 -15.774  -0.724  1.00 82.76           C  
ATOM   4713  CB  HIS B 574     -13.491 -15.257  -2.611  1.00 82.76           C  
ATOM   4714  O   HIS B 574     -15.750 -14.884  -0.232  1.00 82.76           O  
ATOM   4715  CG  HIS B 574     -12.180 -14.672  -3.031  1.00 82.76           C  
ATOM   4716  CD2 HIS B 574     -11.823 -13.395  -3.303  1.00 82.76           C  
ATOM   4717  ND1 HIS B 574     -11.049 -15.438  -3.216  1.00 82.76           N  
ATOM   4718  CE1 HIS B 574     -10.050 -14.653  -3.585  1.00 82.76           C  
ATOM   4719  NE2 HIS B 574     -10.493 -13.409  -3.645  1.00 82.76           N  
ATOM   4720  N   ASN B 575     -15.427 -17.002  -0.784  1.00 81.56           N  
ATOM   4721  CA  ASN B 575     -16.797 -17.377  -0.452  1.00 81.56           C  
ATOM   4722  C   ASN B 575     -17.044 -17.326   1.053  1.00 81.56           C  
ATOM   4723  CB  ASN B 575     -17.120 -18.770  -0.996  1.00 81.56           C  
ATOM   4724  O   ASN B 575     -18.112 -16.901   1.497  1.00 81.56           O  
ATOM   4725  CG  ASN B 575     -17.298 -18.782  -2.502  1.00 81.56           C  
ATOM   4726  ND2 ASN B 575     -17.371 -19.974  -3.081  1.00 81.56           N  
ATOM   4727  OD1 ASN B 575     -17.368 -17.728  -3.140  1.00 81.56           O  
ATOM   4728  N   THR B 576     -16.089 -17.725   1.758  1.00 84.88           N  
ATOM   4729  CA  THR B 576     -16.199 -17.696   3.212  1.00 84.88           C  
ATOM   4730  C   THR B 576     -16.325 -16.261   3.716  1.00 84.88           C  
ATOM   4731  CB  THR B 576     -14.986 -18.372   3.877  1.00 84.88           C  
ATOM   4732  O   THR B 576     -17.180 -15.965   4.554  1.00 84.88           O  
ATOM   4733  CG2 THR B 576     -15.154 -18.436   5.391  1.00 84.88           C  
ATOM   4734  OG1 THR B 576     -14.848 -19.704   3.366  1.00 84.88           O  
ATOM   4735  N   ILE B 577     -15.553 -15.401   3.148  1.00 85.91           N  
ATOM   4736  CA  ILE B 577     -15.544 -14.006   3.573  1.00 85.91           C  
ATOM   4737  C   ILE B 577     -16.843 -13.327   3.143  1.00 85.91           C  
ATOM   4738  CB  ILE B 577     -14.327 -13.247   2.999  1.00 85.91           C  
ATOM   4739  O   ILE B 577     -17.409 -12.526   3.890  1.00 85.91           O  
ATOM   4740  CG1 ILE B 577     -13.027 -13.780   3.614  1.00 85.91           C  
ATOM   4741  CG2 ILE B 577     -14.468 -11.741   3.236  1.00 85.91           C  
ATOM   4742  CD1 ILE B 577     -11.765 -13.185   3.005  1.00 85.91           C  
ATOM   4743  N   LYS B 578     -17.309 -13.659   1.986  1.00 82.15           N  
ATOM   4744  CA  LYS B 578     -18.571 -13.105   1.504  1.00 82.15           C  
ATOM   4745  C   LYS B 578     -19.734 -13.526   2.398  1.00 82.15           C  
ATOM   4746  CB  LYS B 578     -18.834 -13.542   0.062  1.00 82.15           C  
ATOM   4747  O   LYS B 578     -20.616 -12.719   2.700  1.00 82.15           O  
ATOM   4748  CG  LYS B 578     -18.124 -12.692  -0.981  1.00 82.15           C  
ATOM   4749  CD  LYS B 578     -18.504 -13.111  -2.396  1.00 82.15           C  
ATOM   4750  CE  LYS B 578     -17.693 -12.356  -3.440  1.00 82.15           C  
ATOM   4751  NZ  LYS B 578     -18.037 -12.788  -4.828  1.00 82.15           N  
ATOM   4752  N   LYS B 579     -19.724 -14.748   2.871  1.00 82.99           N  
ATOM   4753  CA  LYS B 579     -20.773 -15.267   3.744  1.00 82.99           C  
ATOM   4754  C   LYS B 579     -20.781 -14.540   5.086  1.00 82.99           C  
ATOM   4755  CB  LYS B 579     -20.594 -16.770   3.963  1.00 82.99           C  
ATOM   4756  O   LYS B 579     -21.846 -14.277   5.649  1.00 82.99           O  
ATOM   4757  CG  LYS B 579     -21.055 -17.626   2.793  1.00 82.99           C  
ATOM   4758  CD  LYS B 579     -20.917 -19.112   3.098  1.00 82.99           C  
ATOM   4759  CE  LYS B 579     -21.275 -19.967   1.890  1.00 82.99           C  
ATOM   4760  NZ  LYS B 579     -21.076 -21.422   2.163  1.00 82.99           N  
ATOM   4761  N   LEU B 580     -19.663 -14.183   5.546  1.00 85.62           N  
ATOM   4762  CA  LEU B 580     -19.533 -13.521   6.839  1.00 85.62           C  
ATOM   4763  C   LEU B 580     -19.965 -12.061   6.747  1.00 85.62           C  
ATOM   4764  CB  LEU B 580     -18.090 -13.607   7.343  1.00 85.62           C  
ATOM   4765  O   LEU B 580     -20.308 -11.446   7.759  1.00 85.62           O  
ATOM   4766  CG  LEU B 580     -17.617 -14.985   7.809  1.00 85.62           C  
ATOM   4767  CD1 LEU B 580     -16.111 -14.974   8.051  1.00 85.62           C  
ATOM   4768  CD2 LEU B 580     -18.363 -15.410   9.069  1.00 85.62           C  
ATOM   4769  N   THR B 581     -20.021 -11.544   5.549  1.00 83.93           N  
ATOM   4770  CA  THR B 581     -20.334 -10.133   5.348  1.00 83.93           C  
ATOM   4771  C   THR B 581     -21.824  -9.943   5.080  1.00 83.93           C  
ATOM   4772  CB  THR B 581     -19.520  -9.541   4.183  1.00 83.93           C  
ATOM   4773  O   THR B 581     -22.299  -8.812   4.962  1.00 83.93           O  
ATOM   4774  CG2 THR B 581     -18.060  -9.341   4.577  1.00 83.93           C  
ATOM   4775  OG1 THR B 581     -19.583 -10.432   3.062  1.00 83.93           O  
ATOM   4776  N   LEU B 582     -22.562 -11.053   5.083  1.00 79.60           N  
ATOM   4777  CA  LEU B 582     -23.996 -10.982   4.827  1.00 79.60           C  
ATOM   4778  C   LEU B 582     -24.737 -10.418   6.035  1.00 79.60           C  
ATOM   4779  CB  LEU B 582     -24.547 -12.367   4.477  1.00 79.60           C  
ATOM   4780  O   LEU B 582     -25.770  -9.762   5.884  1.00 79.60           O  
ATOM   4781  CG  LEU B 582     -24.194 -12.906   3.090  1.00 79.60           C  
ATOM   4782  CD1 LEU B 582     -24.439 -14.410   3.028  1.00 79.60           C  
ATOM   4783  CD2 LEU B 582     -24.998 -12.183   2.014  1.00 79.60           C  
ATOM   4784  N   GLN B 583     -24.129 -10.560   7.231  1.00 77.05           N  
ATOM   4785  CA  GLN B 583     -24.708  -9.989   8.442  1.00 77.05           C  
ATOM   4786  C   GLN B 583     -24.441  -8.489   8.526  1.00 77.05           C  
ATOM   4787  CB  GLN B 583     -24.156 -10.691   9.684  1.00 77.05           C  
ATOM   4788  O   GLN B 583     -23.499  -7.986   7.911  1.00 77.05           O  
ATOM   4789  CG  GLN B 583     -24.562 -12.155   9.795  1.00 77.05           C  
ATOM   4790  CD  GLN B 583     -23.952 -12.843  11.001  1.00 77.05           C  
ATOM   4791  NE2 GLN B 583     -24.322 -14.101  11.216  1.00 77.05           N  
ATOM   4792  OE1 GLN B 583     -23.152 -12.251  11.732  1.00 77.05           O  
ATOM   4793  N   SER B 584     -25.347  -7.777   9.235  1.00 80.13           N  
ATOM   4794  CA  SER B 584     -25.183  -6.334   9.369  1.00 80.13           C  
ATOM   4795  C   SER B 584     -23.923  -5.990  10.155  1.00 80.13           C  
ATOM   4796  CB  SER B 584     -26.404  -5.716  10.052  1.00 80.13           C  
ATOM   4797  O   SER B 584     -23.499  -6.755  11.024  1.00 80.13           O  
ATOM   4798  OG  SER B 584     -26.008  -4.802  11.059  1.00 80.13           O  
ATOM   4799  N   ALA B 585     -23.347  -4.896   9.804  1.00 81.10           N  
ATOM   4800  CA  ALA B 585     -22.138  -4.429  10.478  1.00 81.10           C  
ATOM   4801  C   ALA B 585     -22.369  -4.281  11.979  1.00 81.10           C  
ATOM   4802  CB  ALA B 585     -21.675  -3.102   9.881  1.00 81.10           C  
ATOM   4803  O   ALA B 585     -21.477  -4.567  12.782  1.00 81.10           O  
ATOM   4804  N   LYS B 586     -23.539  -3.870  12.379  1.00 82.40           N  
ATOM   4805  CA  LYS B 586     -23.900  -3.699  13.783  1.00 82.40           C  
ATOM   4806  C   LYS B 586     -23.836  -5.026  14.534  1.00 82.40           C  
ATOM   4807  CB  LYS B 586     -25.299  -3.093  13.908  1.00 82.40           C  
ATOM   4808  O   LYS B 586     -23.303  -5.093  15.643  1.00 82.40           O  
ATOM   4809  CG  LYS B 586     -25.657  -2.649  15.319  1.00 82.40           C  
ATOM   4810  CD  LYS B 586     -27.032  -1.995  15.367  1.00 82.40           C  
ATOM   4811  CE  LYS B 586     -27.429  -1.629  16.791  1.00 82.40           C  
ATOM   4812  NZ  LYS B 586     -28.756  -0.945  16.838  1.00 82.40           N  
ATOM   4813  N   SER B 587     -24.290  -6.008  13.878  1.00 85.00           N  
ATOM   4814  CA  SER B 587     -24.306  -7.338  14.479  1.00 85.00           C  
ATOM   4815  C   SER B 587     -22.895  -7.900  14.615  1.00 85.00           C  
ATOM   4816  CB  SER B 587     -25.165  -8.291  13.647  1.00 85.00           C  
ATOM   4817  O   SER B 587     -22.581  -8.570  15.601  1.00 85.00           O  
ATOM   4818  OG  SER B 587     -25.206  -9.578  14.240  1.00 85.00           O  
ATOM   4819  N   ARG B 588     -22.048  -7.544  13.702  1.00 88.93           N  
ATOM   4820  CA  ARG B 588     -20.678  -8.045  13.716  1.00 88.93           C  
ATOM   4821  C   ARG B 588     -19.863  -7.382  14.821  1.00 88.93           C  
ATOM   4822  CB  ARG B 588     -20.008  -7.815  12.360  1.00 88.93           C  
ATOM   4823  O   ARG B 588     -19.073  -8.042  15.499  1.00 88.93           O  
ATOM   4824  CG  ARG B 588     -20.541  -8.705  11.249  1.00 88.93           C  
ATOM   4825  CD  ARG B 588     -19.682  -8.620   9.996  1.00 88.93           C  
ATOM   4826  NE  ARG B 588     -19.878  -7.355   9.293  1.00 88.93           N  
ATOM   4827  NH1 ARG B 588     -18.684  -7.976   7.414  1.00 88.93           N  
ATOM   4828  NH2 ARG B 588     -19.638  -5.895   7.536  1.00 88.93           N  
ATOM   4829  CZ  ARG B 588     -19.400  -7.079   8.083  1.00 88.93           C  
ATOM   4830  N   VAL B 589     -20.140  -6.099  15.040  1.00 87.18           N  
ATOM   4831  CA  VAL B 589     -19.451  -5.373  16.102  1.00 87.18           C  
ATOM   4832  C   VAL B 589     -19.888  -5.911  17.463  1.00 87.18           C  
ATOM   4833  CB  VAL B 589     -19.720  -3.854  16.018  1.00 87.18           C  
ATOM   4834  O   VAL B 589     -19.058  -6.116  18.352  1.00 87.18           O  
ATOM   4835  CG1 VAL B 589     -19.113  -3.131  17.219  1.00 87.18           C  
ATOM   4836  CG2 VAL B 589     -19.166  -3.286  14.713  1.00 87.18           C  
ATOM   4837  N   ALA B 590     -21.208  -6.124  17.564  1.00 86.43           N  
ATOM   4838  CA  ALA B 590     -21.751  -6.662  18.809  1.00 86.43           C  
ATOM   4839  C   ALA B 590     -21.199  -8.057  19.089  1.00 86.43           C  
ATOM   4840  CB  ALA B 590     -23.276  -6.698  18.753  1.00 86.43           C  
ATOM   4841  O   ALA B 590     -20.857  -8.379  20.229  1.00 86.43           O  
ATOM   4842  N   PHE B 591     -21.105  -8.812  18.029  1.00 89.00           N  
ATOM   4843  CA  PHE B 591     -20.580 -10.167  18.150  1.00 89.00           C  
ATOM   4844  C   PHE B 591     -19.124 -10.146  18.600  1.00 89.00           C  
ATOM   4845  CB  PHE B 591     -20.708 -10.915  16.819  1.00 89.00           C  
ATOM   4846  O   PHE B 591     -18.717 -10.949  19.442  1.00 89.00           O  
ATOM   4847  CG  PHE B 591     -20.270 -12.353  16.887  1.00 89.00           C  
ATOM   4848  CD1 PHE B 591     -19.203 -12.807  16.120  1.00 89.00           C  
ATOM   4849  CD2 PHE B 591     -20.925 -13.253  17.718  1.00 89.00           C  
ATOM   4850  CE1 PHE B 591     -18.796 -14.137  16.181  1.00 89.00           C  
ATOM   4851  CE2 PHE B 591     -20.524 -14.584  17.784  1.00 89.00           C  
ATOM   4852  CZ  PHE B 591     -19.459 -15.024  17.014  1.00 89.00           C  
ATOM   4853  N   PHE B 592     -18.344  -9.208  18.108  1.00 89.82           N  
ATOM   4854  CA  PHE B 592     -16.938  -9.057  18.466  1.00 89.82           C  
ATOM   4855  C   PHE B 592     -16.787  -8.774  19.956  1.00 89.82           C  
ATOM   4856  CB  PHE B 592     -16.292  -7.933  17.650  1.00 89.82           C  
ATOM   4857  O   PHE B 592     -15.921  -9.350  20.617  1.00 89.82           O  
ATOM   4858  CG  PHE B 592     -14.887  -7.604  18.076  1.00 89.82           C  
ATOM   4859  CD1 PHE B 592     -14.622  -6.462  18.823  1.00 89.82           C  
ATOM   4860  CD2 PHE B 592     -13.831  -8.436  17.731  1.00 89.82           C  
ATOM   4861  CE1 PHE B 592     -13.323  -6.155  19.219  1.00 89.82           C  
ATOM   4862  CE2 PHE B 592     -12.529  -8.136  18.123  1.00 89.82           C  
ATOM   4863  CZ  PHE B 592     -12.277  -6.994  18.866  1.00 89.82           C  
ATOM   4864  N   GLU B 593     -17.634  -7.978  20.531  1.00 85.42           N  
ATOM   4865  CA  GLU B 593     -17.557  -7.578  21.933  1.00 85.42           C  
ATOM   4866  C   GLU B 593     -17.907  -8.741  22.858  1.00 85.42           C  
ATOM   4867  CB  GLU B 593     -18.483  -6.391  22.206  1.00 85.42           C  
ATOM   4868  O   GLU B 593     -17.391  -8.830  23.974  1.00 85.42           O  
ATOM   4869  CG  GLU B 593     -18.003  -5.083  21.595  1.00 85.42           C  
ATOM   4870  CD  GLU B 593     -18.927  -3.910  21.884  1.00 85.42           C  
ATOM   4871  OE1 GLU B 593     -18.590  -2.765  21.507  1.00 85.42           O  
ATOM   4872  OE2 GLU B 593     -19.995  -4.139  22.494  1.00 85.42           O  
ATOM   4873  N   GLU B 594     -18.671  -9.683  22.257  1.00 86.28           N  
ATOM   4874  CA  GLU B 594     -19.130 -10.807  23.066  1.00 86.28           C  
ATOM   4875  C   GLU B 594     -18.124 -11.954  23.039  1.00 86.28           C  
ATOM   4876  CB  GLU B 594     -20.498 -11.296  22.581  1.00 86.28           C  
ATOM   4877  O   GLU B 594     -18.204 -12.877  23.853  1.00 86.28           O  
ATOM   4878  CG  GLU B 594     -21.642 -10.347  22.911  1.00 86.28           C  
ATOM   4879  CD  GLU B 594     -22.993 -10.845  22.423  1.00 86.28           C  
ATOM   4880  OE1 GLU B 594     -24.013 -10.156  22.653  1.00 86.28           O  
ATOM   4881  OE2 GLU B 594     -23.032 -11.933  21.806  1.00 86.28           O  
ATOM   4882  N   LEU B 595     -17.154 -11.853  22.224  1.00 85.94           N  
ATOM   4883  CA  LEU B 595     -16.165 -12.921  22.127  1.00 85.94           C  
ATOM   4884  C   LEU B 595     -15.265 -12.941  23.358  1.00 85.94           C  
ATOM   4885  CB  LEU B 595     -15.318 -12.754  20.863  1.00 85.94           C  
ATOM   4886  O   LEU B 595     -14.893 -11.886  23.878  1.00 85.94           O  
ATOM   4887  CG  LEU B 595     -15.990 -13.132  19.542  1.00 85.94           C  
ATOM   4888  CD1 LEU B 595     -15.218 -12.541  18.367  1.00 85.94           C  
ATOM   4889  CD2 LEU B 595     -16.097 -14.647  19.411  1.00 85.94           C  
TER    4890      LEU B 595                                                      
ATOM   4891  N   MET C   1      18.336  45.964  28.027  1.00 32.18           N  
ATOM   4892  CA  MET C   1      16.891  46.135  28.144  1.00 32.18           C  
ATOM   4893  C   MET C   1      16.275  46.500  26.797  1.00 32.18           C  
ATOM   4894  CB  MET C   1      16.558  47.210  29.180  1.00 32.18           C  
ATOM   4895  O   MET C   1      15.077  46.774  26.712  1.00 32.18           O  
ATOM   4896  CG  MET C   1      16.224  46.654  30.555  1.00 32.18           C  
ATOM   4897  SD  MET C   1      15.471  47.912  31.658  1.00 32.18           S  
ATOM   4898  CE  MET C   1      14.759  46.834  32.933  1.00 32.18           C  
ATOM   4899  N   GLY C   2      17.194  47.092  25.950  1.00 39.05           N  
ATOM   4900  CA  GLY C   2      16.903  47.676  24.651  1.00 39.05           C  
ATOM   4901  C   GLY C   2      16.426  46.658  23.632  1.00 39.05           C  
ATOM   4902  O   GLY C   2      16.020  47.021  22.527  1.00 39.05           O  
ATOM   4903  N   ARG C   3      16.779  45.408  23.898  1.00 47.70           N  
ATOM   4904  CA  ARG C   3      16.531  44.412  22.860  1.00 47.70           C  
ATOM   4905  C   ARG C   3      15.042  44.106  22.741  1.00 47.70           C  
ATOM   4906  CB  ARG C   3      17.309  43.127  23.151  1.00 47.70           C  
ATOM   4907  O   ARG C   3      14.559  43.756  21.662  1.00 47.70           O  
ATOM   4908  CG  ARG C   3      18.476  42.887  22.206  1.00 47.70           C  
ATOM   4909  CD  ARG C   3      19.193  41.580  22.517  1.00 47.70           C  
ATOM   4910  NE  ARG C   3      20.403  41.426  21.715  1.00 47.70           N  
ATOM   4911  NH1 ARG C   3      21.166  39.564  22.850  1.00 47.70           N  
ATOM   4912  NH2 ARG C   3      22.378  40.424  21.104  1.00 47.70           N  
ATOM   4913  CZ  ARG C   3      21.313  40.472  21.891  1.00 47.70           C  
ATOM   4914  N   GLY C   4      14.287  44.220  23.907  1.00 51.82           N  
ATOM   4915  CA  GLY C   4      12.881  43.851  23.942  1.00 51.82           C  
ATOM   4916  C   GLY C   4      12.002  44.771  23.115  1.00 51.82           C  
ATOM   4917  O   GLY C   4      11.012  44.330  22.529  1.00 51.82           O  
ATOM   4918  N   SER C   5      12.425  46.034  22.922  1.00 63.63           N  
ATOM   4919  CA  SER C   5      11.622  47.044  22.241  1.00 63.63           C  
ATOM   4920  C   SER C   5      11.573  46.790  20.738  1.00 63.63           C  
ATOM   4921  CB  SER C   5      12.176  48.443  22.512  1.00 63.63           C  
ATOM   4922  O   SER C   5      10.533  46.982  20.104  1.00 63.63           O  
ATOM   4923  OG  SER C   5      11.476  49.417  21.757  1.00 63.63           O  
ATOM   4924  N   GLY C   6      12.581  46.006  20.339  1.00 79.79           N  
ATOM   4925  CA  GLY C   6      12.602  45.736  18.910  1.00 79.79           C  
ATOM   4926  C   GLY C   6      11.625  44.653  18.493  1.00 79.79           C  
ATOM   4927  O   GLY C   6      10.943  44.784  17.474  1.00 79.79           O  
ATOM   4928  N   THR C   7      11.501  43.677  19.407  1.00 87.55           N  
ATOM   4929  CA  THR C   7      10.617  42.555  19.113  1.00 87.55           C  
ATOM   4930  C   THR C   7       9.154  42.979  19.208  1.00 87.55           C  
ATOM   4931  CB  THR C   7      10.875  41.375  20.068  1.00 87.55           C  
ATOM   4932  O   THR C   7       8.325  42.554  18.400  1.00 87.55           O  
ATOM   4933  CG2 THR C   7      12.005  40.488  19.554  1.00 87.55           C  
ATOM   4934  OG1 THR C   7      11.231  41.883  21.360  1.00 87.55           O  
ATOM   4935  N   PHE C   8       8.880  43.871  20.163  1.00 90.02           N  
ATOM   4936  CA  PHE C   8       7.521  44.357  20.373  1.00 90.02           C  
ATOM   4937  C   PHE C   8       7.033  45.141  19.161  1.00 90.02           C
[truncated: 486,163 more chars]
