# Supplementary material for: AI-guided pipeline for protein–protein interaction drug discovery identifies a SARS-CoV-2 inhibitor
Source: Mol Syst Biol. 2024 Mar 11;20(4):428–57. doi: 10.1038/s44320-024-00019-8 (PMC10987651; doi:10.1038/s44320-024-00019-8)
Supplement: Supplementary file 12 — Source Data Fig. 2 [file 44320_2024_19_MOESM12_ESM.zip › Source Data Figure EV3-EV4/ColabFold/SERPINB3_DCTN6_unrelaxed_rank_1_model_2.pdb]

MODEL     1                                                                     
ATOM      1  N   MET B   1      16.604  -0.386 -20.260  1.00 37.53           N  
ATOM      2  CA  MET B   1      16.743  -1.826 -20.066  1.00 37.53           C  
ATOM      3  C   MET B   1      15.808  -2.320 -18.967  1.00 37.53           C  
ATOM      4  CB  MET B   1      18.189  -2.186 -19.722  1.00 37.53           C  
ATOM      5  O   MET B   1      15.823  -1.797 -17.851  1.00 37.53           O  
ATOM      6  CG  MET B   1      18.985  -2.721 -20.902  1.00 37.53           C  
ATOM      7  SD  MET B   1      20.690  -3.213 -20.435  1.00 37.53           S  
ATOM      8  CE  MET B   1      20.867  -4.727 -21.420  1.00 37.53           C  
ATOM      9  N   ASN B   2      14.908  -3.330 -19.339  1.00 56.14           N  
ATOM     10  CA  ASN B   2      13.815  -3.704 -18.447  1.00 56.14           C  
ATOM     11  C   ASN B   2      14.298  -4.610 -17.319  1.00 56.14           C  
ATOM     12  CB  ASN B   2      12.692  -4.384 -19.232  1.00 56.14           C  
ATOM     13  O   ASN B   2      15.081  -5.533 -17.550  1.00 56.14           O  
ATOM     14  CG  ASN B   2      11.793  -3.393 -19.943  1.00 56.14           C  
ATOM     15  ND2 ASN B   2      11.079  -3.863 -20.960  1.00 56.14           N  
ATOM     16  OD1 ASN B   2      11.741  -2.214 -19.584  1.00 56.14           O  
ATOM     17  N   SER B   3      14.176  -4.288 -16.159  1.00 78.58           N  
ATOM     18  CA  SER B   3      14.492  -4.963 -14.905  1.00 78.58           C  
ATOM     19  C   SER B   3      13.451  -6.026 -14.571  1.00 78.58           C  
ATOM     20  CB  SER B   3      14.586  -3.953 -13.760  1.00 78.58           C  
ATOM     21  O   SER B   3      12.410  -6.111 -15.228  1.00 78.58           O  
ATOM     22  OG  SER B   3      13.297  -3.500 -13.382  1.00 78.58           O  
ATOM     23  N   LEU B   4      13.831  -7.162 -14.056  1.00 85.56           N  
ATOM     24  CA  LEU B   4      12.905  -8.156 -13.525  1.00 85.56           C  
ATOM     25  C   LEU B   4      11.655  -7.488 -12.961  1.00 85.56           C  
ATOM     26  CB  LEU B   4      13.583  -8.995 -12.439  1.00 85.56           C  
ATOM     27  O   LEU B   4      10.545  -7.998 -13.125  1.00 85.56           O  
ATOM     28  CG  LEU B   4      12.748 -10.123 -11.833  1.00 85.56           C  
ATOM     29  CD1 LEU B   4      12.368 -11.137 -12.907  1.00 85.56           C  
ATOM     30  CD2 LEU B   4      13.507 -10.800 -10.696  1.00 85.56           C  
ATOM     31  N   SER B   5      11.877  -6.359 -12.509  1.00 86.11           N  
ATOM     32  CA  SER B   5      10.765  -5.612 -11.931  1.00 86.11           C  
ATOM     33  C   SER B   5       9.798  -5.138 -13.011  1.00 86.11           C  
ATOM     34  CB  SER B   5      11.281  -4.412 -11.135  1.00 86.11           C  
ATOM     35  O   SER B   5       8.580  -5.253 -12.854  1.00 86.11           O  
ATOM     36  OG  SER B   5      10.204  -3.660 -10.605  1.00 86.11           O  
ATOM     37  N   GLU B   6      10.300  -4.633 -14.046  1.00 88.05           N  
ATOM     38  CA  GLU B   6       9.463  -4.181 -15.153  1.00 88.05           C  
ATOM     39  C   GLU B   6       8.720  -5.349 -15.796  1.00 88.05           C  
ATOM     40  CB  GLU B   6      10.306  -3.453 -16.203  1.00 88.05           C  
ATOM     41  O   GLU B   6       7.532  -5.239 -16.109  1.00 88.05           O  
ATOM     42  CG  GLU B   6      10.718  -2.046 -15.793  1.00 88.05           C  
ATOM     43  CD  GLU B   6      11.625  -1.368 -16.807  1.00 88.05           C  
ATOM     44  OE1 GLU B   6      12.107  -0.244 -16.534  1.00 88.05           O  
ATOM     45  OE2 GLU B   6      11.857  -1.964 -17.882  1.00 88.05           O  
ATOM     46  N   ALA B   7       9.468  -6.450 -16.018  1.00 91.73           N  
ATOM     47  CA  ALA B   7       8.833  -7.651 -16.555  1.00 91.73           C  
ATOM     48  C   ALA B   7       7.712  -8.136 -15.640  1.00 91.73           C  
ATOM     49  CB  ALA B   7       9.867  -8.755 -16.755  1.00 91.73           C  
ATOM     50  O   ALA B   7       6.631  -8.497 -16.109  1.00 91.73           O  
ATOM     51  N   ASN B   8       7.973  -8.100 -14.392  1.00 92.34           N  
ATOM     52  CA  ASN B   8       6.993  -8.515 -13.394  1.00 92.34           C  
ATOM     53  C   ASN B   8       5.749  -7.632 -13.429  1.00 92.34           C  
ATOM     54  CB  ASN B   8       7.614  -8.504 -11.995  1.00 92.34           C  
ATOM     55  O   ASN B   8       4.627  -8.129 -13.320  1.00 92.34           O  
ATOM     56  CG  ASN B   8       6.683  -9.067 -10.939  1.00 92.34           C  
ATOM     57  ND2 ASN B   8       6.311  -8.237  -9.973  1.00 92.34           N  
ATOM     58  OD1 ASN B   8       6.303 -10.240 -10.991  1.00 92.34           O  
ATOM     59  N   THR B   9       5.938  -6.383 -13.578  1.00 92.05           N  
ATOM     60  CA  THR B   9       4.823  -5.445 -13.631  1.00 92.05           C  
ATOM     61  C   THR B   9       3.965  -5.695 -14.868  1.00 92.05           C  
ATOM     62  CB  THR B   9       5.318  -3.987 -13.633  1.00 92.05           C  
ATOM     63  O   THR B   9       2.734  -5.692 -14.788  1.00 92.05           O  
ATOM     64  CG2 THR B   9       4.149  -3.009 -13.685  1.00 92.05           C  
ATOM     65  OG1 THR B   9       6.076  -3.745 -12.441  1.00 92.05           O  
ATOM     66  N   LYS B  10       4.574  -5.923 -15.928  1.00 93.47           N  
ATOM     67  CA  LYS B  10       3.842  -6.216 -17.157  1.00 93.47           C  
ATOM     68  C   LYS B  10       3.049  -7.513 -17.028  1.00 93.47           C  
ATOM     69  CB  LYS B  10       4.801  -6.305 -18.345  1.00 93.47           C  
ATOM     70  O   LYS B  10       1.886  -7.579 -17.433  1.00 93.47           O  
ATOM     71  CG  LYS B  10       5.356  -4.961 -18.794  1.00 93.47           C  
ATOM     72  CD  LYS B  10       6.283  -5.111 -19.993  1.00 93.47           C  
ATOM     73  CE  LYS B  10       6.867  -3.772 -20.421  1.00 93.47           C  
ATOM     74  NZ  LYS B  10       7.849  -3.926 -21.536  1.00 93.47           N  
ATOM     75  N   PHE B  11       3.702  -8.548 -16.526  1.00 95.94           N  
ATOM     76  CA  PHE B  11       3.021  -9.816 -16.290  1.00 95.94           C  
ATOM     77  C   PHE B  11       1.843  -9.629 -15.342  1.00 95.94           C  
ATOM     78  CB  PHE B  11       3.995 -10.851 -15.718  1.00 95.94           C  
ATOM     79  O   PHE B  11       0.762 -10.177 -15.571  1.00 95.94           O  
ATOM     80  CG  PHE B  11       3.331 -12.123 -15.263  1.00 95.94           C  
ATOM     81  CD1 PHE B  11       3.195 -12.406 -13.909  1.00 95.94           C  
ATOM     82  CD2 PHE B  11       2.842 -13.035 -16.189  1.00 95.94           C  
ATOM     83  CE1 PHE B  11       2.580 -13.581 -13.484  1.00 95.94           C  
ATOM     84  CE2 PHE B  11       2.227 -14.212 -15.772  1.00 95.94           C  
ATOM     85  CZ  PHE B  11       2.098 -14.484 -14.420  1.00 95.94           C  
ATOM     86  N   MET B  12       2.072  -8.878 -14.314  1.00 95.23           N  
ATOM     87  CA  MET B  12       1.024  -8.585 -13.341  1.00 95.23           C  
ATOM     88  C   MET B  12      -0.219  -8.032 -14.031  1.00 95.23           C  
ATOM     89  CB  MET B  12       1.525  -7.592 -12.292  1.00 95.23           C  
ATOM     90  O   MET B  12      -1.332  -8.499 -13.781  1.00 95.23           O  
ATOM     91  CG  MET B  12       0.465  -7.174 -11.287  1.00 95.23           C  
ATOM     92  SD  MET B  12       0.763  -5.496 -10.606  1.00 95.23           S  
ATOM     93  CE  MET B  12       0.708  -4.517 -12.133  1.00 95.23           C  
ATOM     94  N   PHE B  13       0.097  -7.096 -14.881  1.00 95.25           N  
ATOM     95  CA  PHE B  13      -1.016  -6.436 -15.552  1.00 95.25           C  
ATOM     96  C   PHE B  13      -1.709  -7.391 -16.516  1.00 95.25           C  
ATOM     97  CB  PHE B  13      -0.531  -5.192 -16.304  1.00 95.25           C  
ATOM     98  O   PHE B  13      -2.937  -7.385 -16.629  1.00 95.25           O  
ATOM     99  CG  PHE B  13      -1.645  -4.330 -16.834  1.00 95.25           C  
ATOM    100  CD1 PHE B  13      -1.986  -4.360 -18.181  1.00 95.25           C  
ATOM    101  CD2 PHE B  13      -2.353  -3.490 -15.984  1.00 95.25           C  
ATOM    102  CE1 PHE B  13      -3.016  -3.564 -18.674  1.00 95.25           C  
ATOM    103  CE2 PHE B  13      -3.384  -2.691 -16.470  1.00 95.25           C  
ATOM    104  CZ  PHE B  13      -3.714  -2.729 -17.815  1.00 95.25           C  
ATOM    105  N   ASP B  14      -0.957  -8.183 -17.273  1.00 95.69           N  
ATOM    106  CA  ASP B  14      -1.547  -9.175 -18.165  1.00 95.69           C  
ATOM    107  C   ASP B  14      -2.445 -10.141 -17.395  1.00 95.69           C  
ATOM    108  CB  ASP B  14      -0.454  -9.949 -18.905  1.00 95.69           C  
ATOM    109  O   ASP B  14      -3.551 -10.457 -17.839  1.00 95.69           O  
ATOM    110  CG  ASP B  14       0.271  -9.107 -19.940  1.00 95.69           C  
ATOM    111  OD1 ASP B  14      -0.214  -8.007 -20.280  1.00 95.69           O  
ATOM    112  OD2 ASP B  14       1.336  -9.550 -20.422  1.00 95.69           O  
ATOM    113  N   LEU B  15      -1.960 -10.565 -16.288  1.00 95.27           N  
ATOM    114  CA  LEU B  15      -2.727 -11.472 -15.441  1.00 95.27           C  
ATOM    115  C   LEU B  15      -3.984 -10.789 -14.912  1.00 95.27           C  
ATOM    116  CB  LEU B  15      -1.871 -11.967 -14.273  1.00 95.27           C  
ATOM    117  O   LEU B  15      -5.061 -11.388 -14.895  1.00 95.27           O  
ATOM    118  CG  LEU B  15      -2.408 -13.175 -13.504  1.00 95.27           C  
ATOM    119  CD1 LEU B  15      -2.630 -14.350 -14.450  1.00 95.27           C  
ATOM    120  CD2 LEU B  15      -1.453 -13.561 -12.379  1.00 95.27           C  
ATOM    121  N   PHE B  16      -3.847  -9.605 -14.525  1.00 94.91           N  
ATOM    122  CA  PHE B  16      -4.982  -8.841 -14.022  1.00 94.91           C  
ATOM    123  C   PHE B  16      -6.076  -8.739 -15.078  1.00 94.91           C  
ATOM    124  CB  PHE B  16      -4.539  -7.440 -13.589  1.00 94.91           C  
ATOM    125  O   PHE B  16      -7.263  -8.857 -14.764  1.00 94.91           O  
ATOM    126  CG  PHE B  16      -5.672  -6.556 -13.142  1.00 94.91           C  
ATOM    127  CD1 PHE B  16      -6.061  -5.462 -13.905  1.00 94.91           C  
ATOM    128  CD2 PHE B  16      -6.349  -6.820 -11.959  1.00 94.91           C  
ATOM    129  CE1 PHE B  16      -7.110  -4.642 -13.494  1.00 94.91           C  
ATOM    130  CE2 PHE B  16      -7.398  -6.005 -11.541  1.00 94.91           C  
ATOM    131  CZ  PHE B  16      -7.776  -4.916 -12.310  1.00 94.91           C  
ATOM    132  N   GLN B  17      -5.694  -8.486 -16.289  1.00 92.63           N  
ATOM    133  CA  GLN B  17      -6.663  -8.401 -17.376  1.00 92.63           C  
ATOM    134  C   GLN B  17      -7.464  -9.694 -17.502  1.00 92.63           C  
ATOM    135  CB  GLN B  17      -5.961  -8.088 -18.698  1.00 92.63           C  
ATOM    136  O   GLN B  17      -8.647  -9.666 -17.846  1.00 92.63           O  
ATOM    137  CG  GLN B  17      -5.387  -6.679 -18.771  1.00 92.63           C  
ATOM    138  CD  GLN B  17      -6.446  -5.605 -18.603  1.00 92.63           C  
ATOM    139  NE2 GLN B  17      -6.071  -4.357 -18.865  1.00 92.63           N  
ATOM    140  OE1 GLN B  17      -7.591  -5.894 -18.242  1.00 92.63           O  
ATOM    141  N   GLN B  18      -6.796 -10.788 -17.209  1.00 92.70           N  
ATOM    142  CA  GLN B  18      -7.486 -12.073 -17.247  1.00 92.70           C  
ATOM    143  C   GLN B  18      -8.424 -12.230 -16.054  1.00 92.70           C  
ATOM    144  CB  GLN B  18      -6.478 -13.223 -17.277  1.00 92.70           C  
ATOM    145  O   GLN B  18      -9.565 -12.670 -16.209  1.00 92.70           O  
ATOM    146  CG  GLN B  18      -5.620 -13.257 -18.534  1.00 92.70           C  
ATOM    147  CD  GLN B  18      -6.442 -13.376 -19.803  1.00 92.70           C  
ATOM    148  NE2 GLN B  18      -6.155 -12.520 -20.779  1.00 92.70           N  
ATOM    149  OE1 GLN B  18      -7.328 -14.230 -19.907  1.00 92.70           O  
ATOM    150  N   PHE B  19      -8.036 -11.831 -14.918  1.00 92.06           N  
ATOM    151  CA  PHE B  19      -8.795 -12.005 -13.685  1.00 92.06           C  
ATOM    152  C   PHE B  19     -10.009 -11.084 -13.662  1.00 92.06           C  
ATOM    153  CB  PHE B  19      -7.909 -11.736 -12.464  1.00 92.06           C  
ATOM    154  O   PHE B  19     -11.044 -11.426 -13.087  1.00 92.06           O  
ATOM    155  CG  PHE B  19      -6.888 -12.811 -12.207  1.00 92.06           C  
ATOM    156  CD1 PHE B  19      -7.052 -14.086 -12.736  1.00 92.06           C  
ATOM    157  CD2 PHE B  19      -5.764 -12.547 -11.436  1.00 92.06           C  
ATOM    158  CE1 PHE B  19      -6.109 -15.083 -12.499  1.00 92.06           C  
ATOM    159  CE2 PHE B  19      -4.816 -13.538 -11.196  1.00 92.06           C  
ATOM    160  CZ  PHE B  19      -4.991 -14.806 -11.727  1.00 92.06           C  
ATOM    161  N   ARG B  20      -9.763  -9.937 -14.167  1.00 88.47           N  
ATOM    162  CA  ARG B  20     -10.820  -8.935 -14.068  1.00 88.47           C  
ATOM    163  C   ARG B  20     -12.041  -9.345 -14.885  1.00 88.47           C  
ATOM    164  CB  ARG B  20     -10.311  -7.569 -14.535  1.00 88.47           C  
ATOM    165  O   ARG B  20     -13.130  -8.798 -14.700  1.00 88.47           O  
ATOM    166  CG  ARG B  20     -10.051  -7.487 -16.030  1.00 88.47           C  
ATOM    167  CD  ARG B  20      -9.587  -6.098 -16.446  1.00 88.47           C  
ATOM    168  NE  ARG B  20      -9.361  -6.014 -17.887  1.00 88.47           N  
ATOM    169  NH1 ARG B  20     -10.998  -4.427 -18.260  1.00 88.47           N  
ATOM    170  NH2 ARG B  20      -9.749  -5.225 -20.008  1.00 88.47           N  
ATOM    171  CZ  ARG B  20     -10.037  -5.223 -18.715  1.00 88.47           C  
ATOM    172  N   LYS B  21     -11.902 -10.326 -15.778  1.00 83.78           N  
ATOM    173  CA  LYS B  21     -13.017 -10.830 -16.574  1.00 83.78           C  
ATOM    174  C   LYS B  21     -13.999 -11.616 -15.711  1.00 83.78           C  
ATOM    175  CB  LYS B  21     -12.507 -11.706 -17.719  1.00 83.78           C  
ATOM    176  O   LYS B  21     -15.175 -11.745 -16.058  1.00 83.78           O  
ATOM    177  CG  LYS B  21     -11.690 -10.954 -18.758  1.00 83.78           C  
ATOM    178  CD  LYS B  21     -11.183 -11.885 -19.852  1.00 83.78           C  
ATOM    179  CE  LYS B  21     -10.293 -11.149 -20.846  1.00 83.78           C  
ATOM    180  NZ  LYS B  21      -9.723 -12.075 -21.870  1.00 83.78           N  
ATOM    181  N   SER B  22     -13.448 -12.092 -14.677  1.00 72.06           N  
ATOM    182  CA  SER B  22     -14.270 -12.906 -13.787  1.00 72.06           C  
ATOM    183  C   SER B  22     -15.138 -12.034 -12.885  1.00 72.06           C  
ATOM    184  CB  SER B  22     -13.392 -13.821 -12.933  1.00 72.06           C  
ATOM    185  O   SER B  22     -14.798 -10.881 -12.614  1.00 72.06           O  
ATOM    186  OG  SER B  22     -13.374 -13.387 -11.585  1.00 72.06           O  
ATOM    187  N   LYS B  23     -16.425 -12.371 -12.657  1.00 60.15           N  
ATOM    188  CA  LYS B  23     -17.415 -11.670 -11.844  1.00 60.15           C  
ATOM    189  C   LYS B  23     -17.018 -11.673 -10.371  1.00 60.15           C  
ATOM    190  CB  LYS B  23     -18.797 -12.304 -12.016  1.00 60.15           C  
ATOM    191  O   LYS B  23     -17.833 -11.355  -9.502  1.00 60.15           O  
ATOM    192  CG  LYS B  23     -19.471 -11.970 -13.338  1.00 60.15           C  
ATOM    193  CD  LYS B  23     -20.897 -12.504 -13.389  1.00 60.15           C  
ATOM    194  CE  LYS B  23     -21.564 -12.193 -14.722  1.00 60.15           C  
ATOM    195  NZ  LYS B  23     -22.958 -12.725 -14.781  1.00 60.15           N  
ATOM    196  N   GLU B  24     -15.721 -12.148 -10.135  1.00 61.93           N  
ATOM    197  CA  GLU B  24     -15.348 -12.137  -8.723  1.00 61.93           C  
ATOM    198  C   GLU B  24     -15.154 -10.711  -8.215  1.00 61.93           C  
ATOM    199  CB  GLU B  24     -14.074 -12.954  -8.497  1.00 61.93           C  
ATOM    200  O   GLU B  24     -14.655  -9.850  -8.942  1.00 61.93           O  
ATOM    201  CG  GLU B  24     -14.263 -14.453  -8.680  1.00 61.93           C  
ATOM    202  CD  GLU B  24     -13.103 -15.275  -8.141  1.00 61.93           C  
ATOM    203  OE1 GLU B  24     -13.164 -16.524  -8.203  1.00 61.93           O  
ATOM    204  OE2 GLU B  24     -12.126 -14.665  -7.652  1.00 61.93           O  
ATOM    205  N   ASN B  25     -15.644 -10.467  -6.881  1.00 79.36           N  
ATOM    206  CA  ASN B  25     -15.623  -9.100  -6.371  1.00 79.36           C  
ATOM    207  C   ASN B  25     -14.219  -8.681  -5.947  1.00 79.36           C  
ATOM    208  CB  ASN B  25     -16.599  -8.947  -5.203  1.00 79.36           C  
ATOM    209  O   ASN B  25     -13.690  -7.681  -6.437  1.00 79.36           O  
ATOM    210  CG  ASN B  25     -18.048  -8.956  -5.647  1.00 79.36           C  
ATOM    211  ND2 ASN B  25     -18.947  -9.304  -4.733  1.00 79.36           N  
ATOM    212  OD1 ASN B  25     -18.358  -8.655  -6.802  1.00 79.36           O  
ATOM    213  N   ASN B  26     -13.471  -9.577  -5.215  1.00 91.90           N  
ATOM    214  CA  ASN B  26     -12.118  -9.234  -4.789  1.00 91.90           C  
ATOM    215  C   ASN B  26     -11.067  -9.973  -5.611  1.00 91.90           C  
ATOM    216  CB  ASN B  26     -11.933  -9.532  -3.299  1.00 91.90           C  
ATOM    217  O   ASN B  26     -11.297 -11.102  -6.050  1.00 91.90           O  
ATOM    218  CG  ASN B  26     -12.772  -8.632  -2.414  1.00 91.90           C  
ATOM    219  ND2 ASN B  26     -13.150  -9.134  -1.245  1.00 91.90           N  
ATOM    220  OD1 ASN B  26     -13.079  -7.494  -2.779  1.00 91.90           O  
ATOM    221  N   ILE B  27     -10.015  -9.447  -6.002  1.00 94.11           N  
ATOM    222  CA  ILE B  27      -8.842 -10.008  -6.662  1.00 94.11           C  
ATOM    223  C   ILE B  27      -7.600  -9.753  -5.810  1.00 94.11           C  
ATOM    224  CB  ILE B  27      -8.652  -9.417  -8.077  1.00 94.11           C  
ATOM    225  O   ILE B  27      -7.424  -8.659  -5.270  1.00 94.11           O  
ATOM    226  CG1 ILE B  27      -9.856  -9.755  -8.963  1.00 94.11           C  
ATOM    227  CG2 ILE B  27      -7.350  -9.925  -8.704  1.00 94.11           C  
ATOM    228  CD1 ILE B  27      -9.845  -9.056 -10.316  1.00 94.11           C  
ATOM    229  N   PHE B  28      -6.792 -10.771  -5.675  1.00 93.13           N  
ATOM    230  CA  PHE B  28      -5.551 -10.616  -4.925  1.00 93.13           C  
ATOM    231  C   PHE B  28      -4.559 -11.715  -5.288  1.00 93.13           C  
ATOM    232  CB  PHE B  28      -5.826 -10.633  -3.418  1.00 93.13           C  
ATOM    233  O   PHE B  28      -4.871 -12.902  -5.174  1.00 93.13           O  
ATOM    234  CG  PHE B  28      -4.629 -10.275  -2.579  1.00 93.13           C  
ATOM    235  CD1 PHE B  28      -4.001 -11.234  -1.794  1.00 93.13           C  
ATOM    236  CD2 PHE B  28      -4.132  -8.978  -2.575  1.00 93.13           C  
ATOM    237  CE1 PHE B  28      -2.893 -10.906  -1.016  1.00 93.13           C  
ATOM    238  CE2 PHE B  28      -3.025  -8.642  -1.801  1.00 93.13           C  
ATOM    239  CZ  PHE B  28      -2.408  -9.607  -1.021  1.00 93.13           C  
ATOM    240  N   TYR B  29      -3.413 -11.356  -5.682  1.00 93.09           N  
ATOM    241  CA  TYR B  29      -2.398 -12.334  -6.059  1.00 93.09           C  
ATOM    242  C   TYR B  29      -1.000 -11.735  -5.963  1.00 93.09           C  
ATOM    243  CB  TYR B  29      -2.649 -12.848  -7.480  1.00 93.09           C  
ATOM    244  O   TYR B  29      -0.847 -10.542  -5.689  1.00 93.09           O  
ATOM    245  CG  TYR B  29      -2.574 -11.772  -8.536  1.00 93.09           C  
ATOM    246  CD1 TYR B  29      -3.622 -10.872  -8.717  1.00 93.09           C  
ATOM    247  CD2 TYR B  29      -1.457 -11.655  -9.356  1.00 93.09           C  
ATOM    248  CE1 TYR B  29      -3.559  -9.881  -9.691  1.00 93.09           C  
ATOM    249  CE2 TYR B  29      -1.383 -10.667 -10.333  1.00 93.09           C  
ATOM    250  OH  TYR B  29      -2.368  -8.806 -11.457  1.00 93.09           O  
ATOM    251  CZ  TYR B  29      -2.436  -9.786 -10.492  1.00 93.09           C  
ATOM    252  N   SER B  30       0.036 -12.523  -6.029  1.00 94.96           N  
ATOM    253  CA  SER B  30       1.429 -12.088  -6.013  1.00 94.96           C  
ATOM    254  C   SER B  30       2.125 -12.413  -7.331  1.00 94.96           C  
ATOM    255  CB  SER B  30       2.182 -12.742  -4.854  1.00 94.96           C  
ATOM    256  O   SER B  30       2.620 -13.526  -7.519  1.00 94.96           O  
ATOM    257  OG  SER B  30       3.564 -12.431  -4.913  1.00 94.96           O  
ATOM    258  N   PRO B  31       2.183 -11.415  -8.150  1.00 94.53           N  
ATOM    259  CA  PRO B  31       2.812 -11.656  -9.451  1.00 94.53           C  
ATOM    260  C   PRO B  31       4.250 -12.155  -9.328  1.00 94.53           C  
ATOM    261  CB  PRO B  31       2.766 -10.282 -10.124  1.00 94.53           C  
ATOM    262  O   PRO B  31       4.669 -13.032 -10.087  1.00 94.53           O  
ATOM    263  CG  PRO B  31       2.528  -9.317  -9.007  1.00 94.53           C  
ATOM    264  CD  PRO B  31       1.760 -10.020  -7.925  1.00 94.53           C  
ATOM    265  N   ILE B  32       4.957 -11.605  -8.406  1.00 89.43           N  
ATOM    266  CA  ILE B  32       6.363 -11.968  -8.271  1.00 89.43           C  
ATOM    267  C   ILE B  32       6.479 -13.411  -7.783  1.00 89.43           C  
ATOM    268  CB  ILE B  32       7.103 -11.015  -7.306  1.00 89.43           C  
ATOM    269  O   ILE B  32       7.390 -14.137  -8.186  1.00 89.43           O  
ATOM    270  CG1 ILE B  32       8.620 -11.157  -7.474  1.00 89.43           C  
ATOM    271  CG2 ILE B  32       6.685 -11.282  -5.857  1.00 89.43           C  
ATOM    272  CD1 ILE B  32       9.156 -10.580  -8.777  1.00 89.43           C  
ATOM    273  N   SER B  33       5.647 -13.822  -6.928  1.00 90.08           N  
ATOM    274  CA  SER B  33       5.658 -15.198  -6.444  1.00 90.08           C  
ATOM    275  C   SER B  33       5.294 -16.178  -7.554  1.00 90.08           C  
ATOM    276  CB  SER B  33       4.691 -15.363  -5.271  1.00 90.08           C  
ATOM    277  O   SER B  33       5.891 -17.251  -7.663  1.00 90.08           O  
ATOM    278  OG  SER B  33       4.765 -16.673  -4.737  1.00 90.08           O  
ATOM    279  N   ILE B  34       4.385 -15.804  -8.372  1.00 93.89           N  
ATOM    280  CA  ILE B  34       3.966 -16.645  -9.488  1.00 93.89           C  
ATOM    281  C   ILE B  34       5.102 -16.761 -10.502  1.00 93.89           C  
ATOM    282  CB  ILE B  34       2.695 -16.088 -10.169  1.00 93.89           C  
ATOM    283  O   ILE B  34       5.442 -17.863 -10.938  1.00 93.89           O  
ATOM    284  CG1 ILE B  34       1.499 -16.165  -9.213  1.00 93.89           C  
ATOM    285  CG2 ILE B  34       2.405 -16.842 -11.470  1.00 93.89           C  
ATOM    286  CD1 ILE B  34       0.260 -15.434  -9.711  1.00 93.89           C  
ATOM    287  N   THR B  35       5.674 -15.622 -10.813  1.00 93.76           N  
ATOM    288  CA  THR B  35       6.756 -15.637 -11.792  1.00 93.76           C  
ATOM    289  C   THR B  35       7.956 -16.416 -11.260  1.00 93.76           C  
ATOM    290  CB  THR B  35       7.193 -14.208 -12.164  1.00 93.76           C  
ATOM    291  O   THR B  35       8.638 -17.109 -12.018  1.00 93.76           O  
ATOM    292  CG2 THR B  35       6.080 -13.467 -12.898  1.00 93.76           C  
ATOM    293  OG1 THR B  35       7.523 -13.489 -10.969  1.00 93.76           O  
ATOM    294  N   SER B  36       8.185 -16.286 -10.024  1.00 89.98           N  
ATOM    295  CA  SER B  36       9.265 -17.058  -9.418  1.00 89.98           C  
ATOM    296  C   SER B  36       9.000 -18.556  -9.523  1.00 89.98           C  
ATOM    297  CB  SER B  36       9.447 -16.665  -7.951  1.00 89.98           C  
ATOM    298  O   SER B  36       9.891 -19.325  -9.891  1.00 89.98           O  
ATOM    299  OG  SER B  36      10.415 -17.490  -7.326  1.00 89.98           O  
ATOM    300  N   ALA B  37       7.811 -18.945  -9.240  1.00 91.63           N  
ATOM    301  CA  ALA B  37       7.430 -20.351  -9.337  1.00 91.63           C  
ATOM    302  C   ALA B  37       7.565 -20.859 -10.769  1.00 91.63           C  
ATOM    303  CB  ALA B  37       6.000 -20.550  -8.838  1.00 91.63           C  
ATOM    304  O   ALA B  37       8.126 -21.932 -11.004  1.00 91.63           O  
ATOM    305  N   LEU B  38       7.149 -20.056 -11.666  1.00 95.23           N  
ATOM    306  CA  LEU B  38       7.221 -20.441 -13.072  1.00 95.23           C  
ATOM    307  C   LEU B  38       8.661 -20.406 -13.572  1.00 95.23           C  
ATOM    308  CB  LEU B  38       6.349 -19.517 -13.926  1.00 95.23           C  
ATOM    309  O   LEU B  38       8.989 -21.041 -14.577  1.00 95.23           O  
ATOM    310  CG  LEU B  38       4.837 -19.724 -13.823  1.00 95.23           C  
ATOM    311  CD1 LEU B  38       4.097 -18.564 -14.481  1.00 95.23           C  
ATOM    312  CD2 LEU B  38       4.435 -21.051 -14.459  1.00 95.23           C  
ATOM    313  N   GLY B  39       9.455 -19.624 -12.912  1.00 92.76           N  
ATOM    314  CA  GLY B  39      10.880 -19.655 -13.201  1.00 92.76           C  
ATOM    315  C   GLY B  39      11.500 -21.024 -12.997  1.00 92.76           C  
ATOM    316  O   GLY B  39      12.409 -21.416 -13.733  1.00 92.76           O  
ATOM    317  N   MET B  40      10.985 -21.748 -12.040  1.00 93.65           N  
ATOM    318  CA  MET B  40      11.456 -23.105 -11.779  1.00 93.65           C  
ATOM    319  C   MET B  40      11.143 -24.025 -12.955  1.00 93.65           C  
ATOM    320  CB  MET B  40      10.823 -23.658 -10.501  1.00 93.65           C  
ATOM    321  O   MET B  40      11.934 -24.911 -13.283  1.00 93.65           O  
ATOM    322  CG  MET B  40      11.265 -22.938  -9.237  1.00 93.65           C  
ATOM    323  SD  MET B  40      10.572 -23.696  -7.717  1.00 93.65           S  
ATOM    324  CE  MET B  40       8.849 -23.143  -7.840  1.00 93.65           C  
ATOM    325  N   VAL B  41      10.032 -23.775 -13.515  1.00 95.08           N  
ATOM    326  CA  VAL B  41       9.622 -24.573 -14.666  1.00 95.08           C  
ATOM    327  C   VAL B  41      10.446 -24.178 -15.889  1.00 95.08           C  
ATOM    328  CB  VAL B  41       8.114 -24.408 -14.963  1.00 95.08           C  
ATOM    329  O   VAL B  41      10.896 -25.041 -16.647  1.00 95.08           O  
ATOM    330  CG1 VAL B  41       7.714 -25.221 -16.193  1.00 95.08           C  
ATOM    331  CG2 VAL B  41       7.283 -24.822 -13.750  1.00 95.08           C  
ATOM    332  N   LEU B  42      10.676 -22.931 -15.988  1.00 94.93           N  
ATOM    333  CA  LEU B  42      11.466 -22.422 -17.103  1.00 94.93           C  
ATOM    334  C   LEU B  42      12.865 -23.028 -17.100  1.00 94.93           C  
ATOM    335  CB  LEU B  42      11.558 -20.895 -17.042  1.00 94.93           C  
ATOM    336  O   LEU B  42      13.427 -23.310 -18.160  1.00 94.93           O  
ATOM    337  CG  LEU B  42      12.408 -20.223 -18.122  1.00 94.93           C  
ATOM    338  CD1 LEU B  42      11.823 -20.496 -19.503  1.00 94.93           C  
ATOM    339  CD2 LEU B  42      12.512 -18.724 -17.865  1.00 94.93           C  
ATOM    340  N   LEU B  43      13.419 -23.239 -15.949  1.00 93.79           N  
ATOM    341  CA  LEU B  43      14.756 -23.801 -15.791  1.00 93.79           C  
ATOM    342  C   LEU B  43      14.864 -25.152 -16.490  1.00 93.79           C  
ATOM    343  CB  LEU B  43      15.102 -23.952 -14.307  1.00 93.79           C  
ATOM    344  O   LEU B  43      15.938 -25.523 -16.970  1.00 93.79           O  
ATOM    345  CG  LEU B  43      16.587 -24.084 -13.967  1.00 93.79           C  
ATOM    346  CD1 LEU B  43      17.180 -22.717 -13.640  1.00 93.79           C  
ATOM    347  CD2 LEU B  43      16.786 -25.051 -12.804  1.00 93.79           C  
ATOM    348  N   GLY B  44      13.739 -25.887 -16.575  1.00 94.67           N  
ATOM    349  CA  GLY B  44      13.754 -27.220 -17.155  1.00 94.67           C  
ATOM    350  C   GLY B  44      13.079 -27.289 -18.512  1.00 94.67           C  
ATOM    351  O   GLY B  44      13.049 -28.348 -19.143  1.00 94.67           O  
ATOM    352  N   ALA B  45      12.567 -26.188 -18.928  1.00 95.92           N  
ATOM    353  CA  ALA B  45      11.853 -26.149 -20.201  1.00 95.92           C  
ATOM    354  C   ALA B  45      12.812 -25.897 -21.361  1.00 95.92           C  
ATOM    355  CB  ALA B  45      10.767 -25.076 -20.169  1.00 95.92           C  
ATOM    356  O   ALA B  45      13.800 -25.174 -21.212  1.00 95.92           O  
ATOM    357  N   LYS B  46      12.527 -26.482 -22.488  1.00 95.44           N  
ATOM    358  CA  LYS B  46      13.365 -26.317 -23.673  1.00 95.44           C  
ATOM    359  C   LYS B  46      12.526 -25.949 -24.893  1.00 95.44           C  
ATOM    360  CB  LYS B  46      14.160 -27.594 -23.950  1.00 95.44           C  
ATOM    361  O   LYS B  46      11.300 -26.081 -24.873  1.00 95.44           O  
ATOM    362  CG  LYS B  46      15.141 -27.963 -22.847  1.00 95.44           C  
ATOM    363  CD  LYS B  46      16.062 -29.098 -23.276  1.00 95.44           C  
ATOM    364  CE  LYS B  46      17.104 -29.408 -22.209  1.00 95.44           C  
ATOM    365  NZ  LYS B  46      17.999 -30.532 -22.618  1.00 95.44           N  
ATOM    366  N   ASP B  47      13.136 -25.397 -25.822  1.00 94.66           N  
ATOM    367  CA  ASP B  47      12.601 -25.115 -27.151  1.00 94.66           C  
ATOM    368  C   ASP B  47      11.339 -24.260 -27.065  1.00 94.66           C  
ATOM    369  CB  ASP B  47      12.305 -26.417 -27.897  1.00 94.66           C  
ATOM    370  O   ASP B  47      11.333 -23.217 -26.409  1.00 94.66           O  
ATOM    371  CG  ASP B  47      13.552 -27.237 -28.178  1.00 94.66           C  
ATOM    372  OD1 ASP B  47      14.590 -26.656 -28.563  1.00 94.66           O  
ATOM    373  OD2 ASP B  47      13.496 -28.475 -28.015  1.00 94.66           O  
ATOM    374  N   ASN B  48      10.244 -24.682 -27.811  1.00 95.56           N  
ATOM    375  CA  ASN B  48       9.039 -23.866 -27.911  1.00 95.56           C  
ATOM    376  C   ASN B  48       8.384 -23.665 -26.548  1.00 95.56           C  
ATOM    377  CB  ASN B  48       8.045 -24.494 -28.891  1.00 95.56           C  
ATOM    378  O   ASN B  48       7.828 -22.600 -26.273  1.00 95.56           O  
ATOM    379  CG  ASN B  48       6.951 -23.532 -29.309  1.00 95.56           C  
ATOM    380  ND2 ASN B  48       5.725 -24.034 -29.403  1.00 95.56           N  
ATOM    381  OD1 ASN B  48       7.205 -22.348 -29.546  1.00 95.56           O  
ATOM    382  N   THR B  49       8.461 -24.650 -25.723  1.00 95.69           N  
ATOM    383  CA  THR B  49       7.905 -24.543 -24.379  1.00 95.69           C  
ATOM    384  C   THR B  49       8.594 -23.429 -23.596  1.00 95.69           C  
ATOM    385  CB  THR B  49       8.036 -25.871 -23.612  1.00 95.69           C  
ATOM    386  O   THR B  49       7.930 -22.592 -22.981  1.00 95.69           O  
ATOM    387  CG2 THR B  49       7.417 -25.767 -22.222  1.00 95.69           C  
ATOM    388  OG1 THR B  49       7.369 -26.907 -24.344  1.00 95.69           O  
ATOM    389  N   ALA B  50       9.891 -23.366 -23.653  1.00 95.75           N  
ATOM    390  CA  ALA B  50      10.665 -22.333 -22.970  1.00 95.75           C  
ATOM    391  C   ALA B  50      10.373 -20.953 -23.552  1.00 95.75           C  
ATOM    392  CB  ALA B  50      12.158 -22.640 -23.060  1.00 95.75           C  
ATOM    393  O   ALA B  50      10.214 -19.981 -22.810  1.00 95.75           O  
ATOM    394  N   GLN B  51      10.256 -20.863 -24.822  1.00 95.42           N  
ATOM    395  CA  GLN B  51       9.988 -19.594 -25.489  1.00 95.42           C  
ATOM    396  C   GLN B  51       8.624 -19.039 -25.089  1.00 95.42           C  
ATOM    397  CB  GLN B  51      10.062 -19.759 -27.008  1.00 95.42           C  
ATOM    398  O   GLN B  51       8.482 -17.838 -24.849  1.00 95.42           O  
ATOM    399  CG  GLN B  51      11.484 -19.846 -27.548  1.00 95.42           C  
ATOM    400  CD  GLN B  51      11.552 -19.665 -29.053  1.00 95.42           C  
ATOM    401  NE2 GLN B  51      12.692 -19.188 -29.541  1.00 95.42           N  
ATOM    402  OE1 GLN B  51      10.588 -19.952 -29.770  1.00 95.42           O  
ATOM    403  N   GLN B  52       7.656 -19.937 -24.991  1.00 96.36           N  
ATOM    404  CA  GLN B  52       6.315 -19.518 -24.597  1.00 96.36           C  
ATOM    405  C   GLN B  52       6.306 -18.972 -23.172  1.00 96.36           C  
ATOM    406  CB  GLN B  52       5.330 -20.682 -24.719  1.00 96.36           C  
ATOM    407  O   GLN B  52       5.685 -17.942 -22.900  1.00 96.36           O  
ATOM    408  CG  GLN B  52       5.016 -21.074 -26.156  1.00 96.36           C  
ATOM    409  CD  GLN B  52       4.129 -22.301 -26.250  1.00 96.36           C  
ATOM    410  NE2 GLN B  52       3.653 -22.599 -27.454  1.00 96.36           N  
ATOM    411  OE1 GLN B  52       3.875 -22.977 -25.248  1.00 96.36           O  
ATOM    412  N   ILE B  53       7.044 -19.630 -22.285  1.00 96.32           N  
ATOM    413  CA  ILE B  53       7.116 -19.192 -20.896  1.00 96.32           C  
ATOM    414  C   ILE B  53       7.784 -17.821 -20.820  1.00 96.32           C  
ATOM    415  CB  ILE B  53       7.881 -20.210 -20.021  1.00 96.32           C  
ATOM    416  O   ILE B  53       7.272 -16.909 -20.167  1.00 96.32           O  
ATOM    417  CG1 ILE B  53       7.134 -21.548 -19.982  1.00 96.32           C  
ATOM    418  CG2 ILE B  53       8.090 -19.658 -18.608  1.00 96.32           C  
ATOM    419  CD1 ILE B  53       7.883 -22.654 -19.251  1.00 96.32           C  
ATOM    420  N   LYS B  54       8.852 -17.633 -21.535  1.00 95.12           N  
ATOM    421  CA  LYS B  54       9.595 -16.376 -21.527  1.00 95.12           C  
ATOM    422  C   LYS B  54       8.742 -15.229 -22.063  1.00 95.12           C  
ATOM    423  CB  LYS B  54      10.877 -16.505 -22.352  1.00 95.12           C  
ATOM    424  O   LYS B  54       8.774 -14.121 -21.525  1.00 95.12           O  
ATOM    425  CG  LYS B  54      11.970 -17.317 -21.673  1.00 95.12           C  
ATOM    426  CD  LYS B  54      13.224 -17.397 -22.534  1.00 95.12           C  
ATOM    427  CE  LYS B  54      14.262 -18.331 -21.927  1.00 95.12           C  
ATOM    428  NZ  LYS B  54      15.460 -18.474 -22.807  1.00 95.12           N  
ATOM    429  N   LYS B  55       7.996 -15.505 -23.031  1.00 94.91           N  
ATOM    430  CA  LYS B  55       7.153 -14.480 -23.641  1.00 94.91           C  
ATOM    431  C   LYS B  55       6.041 -14.046 -22.692  1.00 94.91           C  
ATOM    432  CB  LYS B  55       6.553 -14.990 -24.953  1.00 94.91           C  
ATOM    433  O   LYS B  55       5.830 -12.849 -22.480  1.00 94.91           O  
ATOM    434  CG  LYS B  55       5.826 -13.922 -25.757  1.00 94.91           C  
ATOM    435  CD  LYS B  55       5.346 -14.463 -27.098  1.00 94.91           C  
ATOM    436  CE  LYS B  55       4.571 -13.411 -27.880  1.00 94.91           C  
ATOM    437  NZ  LYS B  55       4.117 -13.929 -29.205  1.00 94.91           N  
ATOM    438  N   VAL B  56       5.377 -15.020 -22.126  1.00 96.61           N  
ATOM    439  CA  VAL B  56       4.257 -14.736 -21.235  1.00 96.61           C  
ATOM    440  C   VAL B  56       4.754 -13.983 -20.003  1.00 96.61           C  
ATOM    441  CB  VAL B  56       3.527 -16.030 -20.810  1.00 96.61           C  
ATOM    442  O   VAL B  56       4.097 -13.054 -19.528  1.00 96.61           O  
ATOM    443  CG1 VAL B  56       2.599 -15.762 -19.626  1.00 96.61           C  
ATOM    444  CG2 VAL B  56       2.744 -16.611 -21.986  1.00 96.61           C  
ATOM    445  N   LEU B  57       5.926 -14.327 -19.522  1.00 95.24           N  
ATOM    446  CA  LEU B  57       6.467 -13.726 -18.307  1.00 95.24           C  
ATOM    447  C   LEU B  57       7.263 -12.466 -18.632  1.00 95.24           C  
ATOM    448  CB  LEU B  57       7.356 -14.726 -17.564  1.00 95.24           C  
ATOM    449  O   LEU B  57       7.731 -11.771 -17.727  1.00 95.24           O  
ATOM    450  CG  LEU B  57       6.679 -16.016 -17.095  1.00 95.24           C  
ATOM    451  CD1 LEU B  57       7.674 -16.893 -16.343  1.00 95.24           C  
ATOM    452  CD2 LEU B  57       5.471 -15.699 -16.221  1.00 95.24           C  
ATOM    453  N   HIS B  58       7.411 -12.195 -19.898  1.00 93.92           N  
ATOM    454  CA  HIS B  58       8.140 -11.032 -20.391  1.00 93.92           C  
ATOM    455  C   HIS B  58       9.621 -11.117 -20.035  1.00 93.92           C  
ATOM    456  CB  HIS B  58       7.538  -9.743 -19.828  1.00 93.92           C  
ATOM    457  O   HIS B  58      10.259 -10.097 -19.768  1.00 93.92           O  
ATOM    458  CG  HIS B  58       6.141  -9.480 -20.293  1.00 93.92           C  
ATOM    459  CD2 HIS B  58       4.948  -9.702 -19.693  1.00 93.92           C  
ATOM    460  ND1 HIS B  58       5.859  -8.923 -21.521  1.00 93.92           N  
ATOM    461  CE1 HIS B  58       4.548  -8.812 -21.656  1.00 93.92           C  
ATOM    462  NE2 HIS B  58       3.972  -9.278 -20.561  1.00 93.92           N  
ATOM    463  N   PHE B  59      10.120 -12.301 -19.916  1.00 90.42           N  
ATOM    464  CA  PHE B  59      11.528 -12.496 -19.590  1.00 90.42           C  
ATOM    465  C   PHE B  59      12.402 -12.294 -20.823  1.00 90.42           C  
ATOM    466  CB  PHE B  59      11.758 -13.895 -19.008  1.00 90.42           C  
ATOM    467  O   PHE B  59      13.621 -12.150 -20.709  1.00 90.42           O  
ATOM    468  CG  PHE B  59      11.288 -14.045 -17.587  1.00 90.42           C  
ATOM    469  CD1 PHE B  59      10.867 -12.939 -16.858  1.00 90.42           C  
ATOM    470  CD2 PHE B  59      11.267 -15.293 -16.978  1.00 90.42           C  
ATOM    471  CE1 PHE B  59      10.431 -13.075 -15.542  1.00 90.42           C  
ATOM    472  CE2 PHE B  59      10.833 -15.437 -15.664  1.00 90.42           C  
ATOM    473  CZ  PHE B  59      10.417 -14.327 -14.947  1.00 90.42           C  
ATOM    474  N   ASP B  60      11.814 -12.402 -21.968  1.00 85.34           N  
ATOM    475  CA  ASP B  60      12.563 -12.187 -23.202  1.00 85.34           C  
ATOM    476  C   ASP B  60      13.086 -10.754 -23.285  1.00 85.34           C  
ATOM    477  CB  ASP B  60      11.691 -12.499 -24.420  1.00 85.34           C  
ATOM    478  O   ASP B  60      14.037 -10.476 -24.018  1.00 85.34           O  
ATOM    479  CG  ASP B  60      10.337 -11.814 -24.371  1.00 85.34           C  
ATOM    480  OD1 ASP B  60       9.715 -11.769 -23.288  1.00 85.34           O  
ATOM    481  OD2 ASP B  60       9.886 -11.318 -25.426  1.00 85.34           O  
ATOM    482  N   GLN B  61      12.554  -9.892 -22.477  1.00 77.74           N  
ATOM    483  CA  GLN B  61      12.908  -8.476 -22.482  1.00 77.74           C  
ATOM    484  C   GLN B  61      13.907  -8.155 -21.375  1.00 77.74           C  
ATOM    485  CB  GLN B  61      11.657  -7.609 -22.329  1.00 77.74           C  
ATOM    486  O   GLN B  61      14.374  -7.019 -21.263  1.00 77.74           O  
ATOM    487  CG  GLN B  61      10.632  -7.807 -23.438  1.00 77.74           C  
ATOM    488  CD  GLN B  61       9.345  -7.041 -23.191  1.00 77.74           C  
ATOM    489  NE2 GLN B  61       8.355  -7.253 -24.051  1.00 77.74           N  
ATOM    490  OE1 GLN B  61       9.242  -6.266 -22.235  1.00 77.74           O  
ATOM    491  N   VAL B  62      14.111  -9.092 -20.496  1.00 74.42           N  
ATOM    492  CA  VAL B  62      14.985  -8.863 -19.350  1.00 74.42           C  
ATOM    493  C   VAL B  62      16.444  -9.019 -19.774  1.00 74.42           C  
ATOM    494  CB  VAL B  62      14.662  -9.828 -18.187  1.00 74.42           C  
ATOM    495  O   VAL B  62      16.816 -10.025 -20.383  1.00 74.42           O  
ATOM    496  CG1 VAL B  62      15.606  -9.590 -17.010  1.00 74.42           C  
ATOM    497  CG2 VAL B  62      13.207  -9.667 -17.750  1.00 74.42           C  
ATOM    498  N   THR B  63      17.079  -7.720 -19.994  1.00 59.49           N  
ATOM    499  CA  THR B  63      18.464  -7.679 -20.449  1.00 59.49           C  
ATOM    500  C   THR B  63      19.401  -8.234 -19.381  1.00 59.49           C  
ATOM    501  CB  THR B  63      18.890  -6.245 -20.814  1.00 59.49           C  
ATOM    502  O   THR B  63      19.103  -8.161 -18.187  1.00 59.49           O  
ATOM    503  CG2 THR B  63      18.285  -5.814 -22.147  1.00 59.49           C  
ATOM    504  OG1 THR B  63      18.448  -5.346 -19.789  1.00 59.49           O  
ATOM    505  N   GLU B  64      20.368  -8.976 -19.810  1.00 48.94           N  
ATOM    506  CA  GLU B  64      21.470  -9.457 -18.982  1.00 48.94           C  
ATOM    507  C   GLU B  64      22.405  -8.316 -18.590  1.00 48.94           C  
ATOM    508  CB  GLU B  64      22.254 -10.551 -19.712  1.00 48.94           C  
ATOM    509  O   GLU B  64      22.733  -7.463 -19.417  1.00 48.94           O  
ATOM    510  CG  GLU B  64      21.694 -11.951 -19.504  1.00 48.94           C  
ATOM    511  CD  GLU B  64      22.504 -13.031 -20.204  1.00 48.94           C  
ATOM    512  OE1 GLU B  64      22.149 -14.226 -20.089  1.00 48.94           O  
ATOM    513  OE2 GLU B  64      23.501 -12.679 -20.873  1.00 48.94           O  
ATOM    514  N   ASN B  65      22.237  -7.675 -17.421  1.00 43.75           N  
ATOM    515  CA  ASN B  65      23.358  -6.812 -17.061  1.00 43.75           C  
ATOM    516  C   ASN B  65      24.694  -7.436 -17.455  1.00 43.75           C  
ATOM    517  CB  ASN B  65      23.338  -6.503 -15.563  1.00 43.75           C  
ATOM    518  O   ASN B  65      25.312  -8.144 -16.659  1.00 43.75           O  
ATOM    519  CG  ASN B  65      22.451  -5.321 -15.223  1.00 43.75           C  
ATOM    520  ND2 ASN B  65      22.066  -5.214 -13.957  1.00 43.75           N  
ATOM    521  OD1 ASN B  65      22.114  -4.512 -16.091  1.00 43.75           O  
ATOM    522  N   THR B  66      24.807  -8.077 -18.526  1.00 39.73           N  
ATOM    523  CA  THR B  66      26.153  -8.609 -18.706  1.00 39.73           C  
ATOM    524  C   THR B  66      27.152  -7.482 -18.953  1.00 39.73           C  
ATOM    525  CB  THR B  66      26.206  -9.610 -19.875  1.00 39.73           C  
ATOM    526  O   THR B  66      26.985  -6.690 -19.883  1.00 39.73           O  
ATOM    527  CG2 THR B  66      25.899 -11.027 -19.400  1.00 39.73           C  
ATOM    528  OG1 THR B  66      25.242  -9.231 -20.865  1.00 39.73           O  
ATOM    529  N   THR B  67      27.513  -6.645 -17.967  1.00 36.49           N  
ATOM    530  CA  THR B  67      28.664  -5.818 -18.310  1.00 36.49           C  
ATOM    531  C   THR B  67      29.706  -6.630 -19.075  1.00 36.49           C  
ATOM    532  CB  THR B  67      29.308  -5.208 -17.051  1.00 36.49           C  
ATOM    533  O   THR B  67      30.462  -6.079 -19.878  1.00 36.49           O  
ATOM    534  CG2 THR B  67      28.504  -4.015 -16.545  1.00 36.49           C  
ATOM    535  OG1 THR B  67      29.366  -6.202 -16.021  1.00 36.49           O  
ATOM    536  N   GLY B  68      30.429  -7.526 -18.343  1.00 34.03           N  
ATOM    537  CA  GLY B  68      31.741  -7.961 -18.794  1.00 34.03           C  
ATOM    538  C   GLY B  68      31.706  -8.678 -20.131  1.00 34.03           C  
ATOM    539  O   GLY B  68      30.637  -9.072 -20.601  1.00 34.03           O  
ATOM    540  N   LYS B  69      32.605  -8.302 -21.105  1.00 33.95           N  
ATOM    541  CA  LYS B  69      32.994  -8.708 -22.453  1.00 33.95           C  
ATOM    542  C   LYS B  69      32.984 -10.228 -22.593  1.00 33.95           C  
ATOM    543  CB  LYS B  69      34.378  -8.159 -22.801  1.00 33.95           C  
ATOM    544  O   LYS B  69      33.447 -10.766 -23.601  1.00 33.95           O  
ATOM    545  CG  LYS B  69      34.354  -6.779 -23.441  1.00 33.95           C  
ATOM    546  CD  LYS B  69      35.741  -6.353 -23.903  1.00 33.95           C  
ATOM    547  CE  LYS B  69      35.724  -4.959 -24.516  1.00 33.95           C  
ATOM    548  NZ  LYS B  69      37.099  -4.486 -24.857  1.00 33.95           N  
ATOM    549  N   ALA B  70      33.172 -11.043 -21.536  1.00 33.42           N  
ATOM    550  CA  ALA B  70      33.579 -12.380 -21.961  1.00 33.42           C  
ATOM    551  C   ALA B  70      32.551 -12.990 -22.909  1.00 33.42           C  
ATOM    552  CB  ALA B  70      33.782 -13.285 -20.748  1.00 33.42           C  
ATOM    553  O   ALA B  70      31.368 -13.086 -22.575  1.00 33.42           O  
ATOM    554  N   ALA B  71      32.644 -12.732 -24.261  1.00 34.37           N  
ATOM    555  CA  ALA B  71      31.914 -13.085 -25.475  1.00 34.37           C  
ATOM    556  C   ALA B  71      31.482 -14.548 -25.450  1.00 34.37           C  
ATOM    557  CB  ALA B  71      32.768 -12.807 -26.710  1.00 34.37           C  
ATOM    558  O   ALA B  71      30.560 -14.942 -26.169  1.00 34.37           O  
ATOM    559  N   THR B  72      32.488 -15.471 -25.258  1.00 32.67           N  
ATOM    560  CA  THR B  72      32.349 -16.693 -26.041  1.00 32.67           C  
ATOM    561  C   THR B  72      31.088 -17.453 -25.638  1.00 32.67           C  
ATOM    562  CB  THR B  72      33.577 -17.607 -25.873  1.00 32.67           C  
ATOM    563  O   THR B  72      30.533 -18.213 -26.435  1.00 32.67           O  
ATOM    564  CG2 THR B  72      34.662 -17.261 -26.887  1.00 32.67           C  
ATOM    565  OG1 THR B  72      34.106 -17.448 -24.551  1.00 32.67           O  
ATOM    566  N   TYR B  73      31.075 -17.816 -24.261  1.00 30.93           N  
ATOM    567  CA  TYR B  73      30.231 -18.969 -23.968  1.00 30.93           C  
ATOM    568  C   TYR B  73      28.755 -18.608 -24.087  1.00 30.93           C  
ATOM    569  CB  TYR B  73      30.525 -19.510 -22.566  1.00 30.93           C  
ATOM    570  O   TYR B  73      28.362 -17.474 -23.805  1.00 30.93           O  
ATOM    571  CG  TYR B  73      31.691 -20.468 -22.517  1.00 30.93           C  
ATOM    572  CD1 TYR B  73      31.518 -21.821 -22.799  1.00 30.93           C  
ATOM    573  CD2 TYR B  73      32.966 -20.022 -22.187  1.00 30.93           C  
ATOM    574  CE1 TYR B  73      32.588 -22.708 -22.753  1.00 30.93           C  
ATOM    575  CE2 TYR B  73      34.044 -20.900 -22.138  1.00 30.93           C  
ATOM    576  OH  TYR B  73      34.909 -23.112 -22.375  1.00 30.93           O  
ATOM    577  CZ  TYR B  73      33.846 -22.239 -22.423  1.00 30.93           C  
ATOM    578  N   HIS B  74      28.073 -19.053 -25.107  1.00 34.10           N  
ATOM    579  CA  HIS B  74      26.618 -19.092 -25.194  1.00 34.10           C  
ATOM    580  C   HIS B  74      25.986 -19.194 -23.809  1.00 34.10           C  
ATOM    581  CB  HIS B  74      26.164 -20.265 -26.065  1.00 34.10           C  
ATOM    582  O   HIS B  74      25.875 -20.288 -23.252  1.00 34.10           O  
ATOM    583  CG  HIS B  74      26.178 -19.964 -27.530  1.00 34.10           C  
ATOM    584  CD2 HIS B  74      26.970 -20.426 -28.525  1.00 34.10           C  
ATOM    585  ND1 HIS B  74      25.295 -19.083 -28.117  1.00 34.10           N  
ATOM    586  CE1 HIS B  74      25.545 -19.018 -29.414  1.00 34.10           C  
ATOM    587  NE2 HIS B  74      26.557 -19.823 -29.688  1.00 34.10           N  
ATOM    588  N   VAL B  75      26.568 -18.421 -22.823  1.00 35.63           N  
ATOM    589  CA  VAL B  75      25.866 -18.555 -21.551  1.00 35.63           C  
ATOM    590  C   VAL B  75      24.384 -18.245 -21.744  1.00 35.63           C  
ATOM    591  CB  VAL B  75      26.468 -17.630 -20.470  1.00 35.63           C  
ATOM    592  O   VAL B  75      24.028 -17.286 -22.432  1.00 35.63           O  
ATOM    593  CG1 VAL B  75      25.725 -17.792 -19.145  1.00 35.63           C  
ATOM    594  CG2 VAL B  75      27.957 -17.920 -20.289  1.00 35.63           C  
ATOM    595  N   ASP B  76      23.560 -19.250 -21.738  1.00 38.84           N  
ATOM    596  CA  ASP B  76      22.103 -19.162 -21.696  1.00 38.84           C  
ATOM    597  C   ASP B  76      21.650 -17.880 -21.002  1.00 38.84           C  
ATOM    598  CB  ASP B  76      21.512 -20.382 -20.986  1.00 38.84           C  
ATOM    599  O   ASP B  76      22.004 -17.634 -19.847  1.00 38.84           O  
ATOM    600  CG  ASP B  76      20.638 -21.230 -21.892  1.00 38.84           C  
ATOM    601  OD1 ASP B  76      20.360 -20.813 -23.037  1.00 38.84           O  
ATOM    602  OD2 ASP B  76      20.221 -22.326 -21.456  1.00 38.84           O  
ATOM    603  N   ARG B  77      21.640 -16.717 -21.726  1.00 43.89           N  
ATOM    604  CA  ARG B  77      20.978 -15.484 -21.313  1.00 43.89           C  
ATOM    605  C   ARG B  77      19.961 -15.752 -20.209  1.00 43.89           C  
ATOM    606  CB  ARG B  77      20.291 -14.817 -22.507  1.00 43.89           C  
ATOM    607  O   ARG B  77      19.560 -14.834 -19.490  1.00 43.89           O  
ATOM    608  CG  ARG B  77      21.241 -14.057 -23.418  1.00 43.89           C  
ATOM    609  CD  ARG B  77      20.493 -13.292 -24.501  1.00 43.89           C  
ATOM    610  NE  ARG B  77      21.408 -12.570 -25.381  1.00 43.89           N  
ATOM    611  NH1 ARG B  77      19.756 -11.769 -26.783  1.00 43.89           N  
ATOM    612  NH2 ARG B  77      21.953 -11.246 -27.176  1.00 43.89           N  
ATOM    613  CZ  ARG B  77      21.037 -11.863 -26.445  1.00 43.89           C  
ATOM    614  N   SER B  78      19.453 -17.038 -20.263  1.00 48.25           N  
ATOM    615  CA  SER B  78      18.468 -17.435 -19.262  1.00 48.25           C  
ATOM    616  C   SER B  78      19.073 -17.443 -17.863  1.00 48.25           C  
ATOM    617  CB  SER B  78      17.898 -18.816 -19.588  1.00 48.25           C  
ATOM    618  O   SER B  78      18.348 -17.413 -16.866  1.00 48.25           O  
ATOM    619  OG  SER B  78      18.936 -19.723 -19.918  1.00 48.25           O  
ATOM    620  N   GLY B  79      20.484 -17.424 -17.765  1.00 54.83           N  
ATOM    621  CA  GLY B  79      21.142 -17.514 -16.472  1.00 54.83           C  
ATOM    622  C   GLY B  79      21.063 -16.227 -15.672  1.00 54.83           C  
ATOM    623  O   GLY B  79      21.102 -16.252 -14.440  1.00 54.83           O  
ATOM    624  N   ASN B  80      20.466 -15.226 -16.332  1.00 77.59           N  
ATOM    625  CA  ASN B  80      20.435 -13.925 -15.672  1.00 77.59           C  
ATOM    626  C   ASN B  80      19.167 -13.747 -14.843  1.00 77.59           C  
ATOM    627  CB  ASN B  80      20.561 -12.798 -16.700  1.00 77.59           C  
ATOM    628  O   ASN B  80      19.224 -13.269 -13.708  1.00 77.59           O  
ATOM    629  CG  ASN B  80      20.724 -11.435 -16.055  1.00 77.59           C  
ATOM    630  ND2 ASN B  80      21.204 -10.468 -16.828  1.00 77.59           N  
ATOM    631  OD1 ASN B  80      20.422 -11.254 -14.873  1.00 77.59           O  
ATOM    632  N   VAL B  81      18.048 -14.424 -15.284  1.00 86.13           N  
ATOM    633  CA  VAL B  81      16.793 -14.238 -14.563  1.00 86.13           C  
ATOM    634  C   VAL B  81      16.796 -15.086 -13.293  1.00 86.13           C  
ATOM    635  CB  VAL B  81      15.575 -14.599 -15.442  1.00 86.13           C  
ATOM    636  O   VAL B  81      16.334 -14.639 -12.240  1.00 86.13           O  
ATOM    637  CG1 VAL B  81      14.309 -14.708 -14.593  1.00 86.13           C  
ATOM    638  CG2 VAL B  81      15.391 -13.563 -16.550  1.00 86.13           C  
ATOM    639  N   HIS B  82      17.410 -16.267 -13.406  1.00 90.39           N  
ATOM    640  CA  HIS B  82      17.447 -17.180 -12.269  1.00 90.39           C  
ATOM    641  C   HIS B  82      18.297 -16.615 -11.136  1.00 90.39           C  
ATOM    642  CB  HIS B  82      17.983 -18.547 -12.697  1.00 90.39           C  
ATOM    643  O   HIS B  82      17.933 -16.731  -9.964  1.00 90.39           O  
ATOM    644  CG  HIS B  82      17.186 -19.191 -13.786  1.00 90.39           C  
ATOM    645  CD2 HIS B  82      17.545 -19.609 -15.022  1.00 90.39           C  
ATOM    646  ND1 HIS B  82      15.841 -19.467 -13.660  1.00 90.39           N  
ATOM    647  CE1 HIS B  82      15.408 -20.030 -14.775  1.00 90.39           C  
ATOM    648  NE2 HIS B  82      16.422 -20.128 -15.618  1.00 90.39           N  
ATOM    649  N   HIS B  83      19.377 -15.916 -11.488  1.00 88.55           N  
ATOM    650  CA  HIS B  83      20.205 -15.267 -10.478  1.00 88.55           C  
ATOM    651  C   HIS B  83      19.461 -14.114  -9.814  1.00 88.55           C  
ATOM    652  CB  HIS B  83      21.509 -14.762 -11.099  1.00 88.55           C  
ATOM    653  O   HIS B  83      19.610 -13.884  -8.611  1.00 88.55           O  
ATOM    654  CG  HIS B  83      22.576 -15.807 -11.185  1.00 88.55           C  
ATOM    655  CD2 HIS B  83      23.605 -16.098 -10.354  1.00 88.55           C  
ATOM    656  ND1 HIS B  83      22.661 -16.699 -12.232  1.00 88.55           N  
ATOM    657  CE1 HIS B  83      23.698 -17.497 -12.040  1.00 88.55           C  
ATOM    658  NE2 HIS B  83      24.288 -17.153 -10.908  1.00 88.55           N  
ATOM    659  N   GLN B  84      18.670 -13.469 -10.592  1.00 86.83           N  
ATOM    660  CA  GLN B  84      17.877 -12.369 -10.053  1.00 86.83           C  
ATOM    661  C   GLN B  84      16.834 -12.876  -9.062  1.00 86.83           C  
ATOM    662  CB  GLN B  84      17.196 -11.594 -11.181  1.00 86.83           C  
ATOM    663  O   GLN B  84      16.606 -12.257  -8.020  1.00 86.83           O  
ATOM    664  CG  GLN B  84      18.160 -10.795 -12.048  1.00 86.83           C  
ATOM    665  CD  GLN B  84      17.451  -9.945 -13.086  1.00 86.83           C  
ATOM    666  NE2 GLN B  84      17.949  -9.975 -14.317  1.00 86.83           N  
ATOM    667  OE1 GLN B  84      16.463  -9.268 -12.783  1.00 86.83           O  
ATOM    668  N   PHE B  85      16.227 -13.959  -9.382  1.00 88.41           N  
ATOM    669  CA  PHE B  85      15.262 -14.538  -8.455  1.00 88.41           C  
ATOM    670  C   PHE B  85      15.954 -15.020  -7.185  1.00 88.41           C  
ATOM    671  CB  PHE B  85      14.509 -15.698  -9.115  1.00 88.41           C  
ATOM    672  O   PHE B  85      15.399 -14.909  -6.090  1.00 88.41           O  
ATOM    673  CG  PHE B  85      13.344 -15.261  -9.961  1.00 88.41           C  
ATOM    674  CD1 PHE B  85      12.318 -14.498  -9.416  1.00 88.41           C  
ATOM    675  CD2 PHE B  85      13.274 -15.614 -11.303  1.00 88.41           C  
ATOM    676  CE1 PHE B  85      11.238 -14.093 -10.197  1.00 88.41           C  
ATOM    677  CE2 PHE B  85      12.198 -15.212 -12.089  1.00 88.41           C  
ATOM    678  CZ  PHE B  85      11.181 -14.453 -11.534  1.00 88.41           C  
ATOM    679  N   GLN B  86      17.157 -15.571  -7.381  1.00 89.42           N  
ATOM    680  CA  GLN B  86      17.930 -15.986  -6.215  1.00 89.42           C  
ATOM    681  C   GLN B  86      18.147 -14.819  -5.255  1.00 89.42           C  
ATOM    682  CB  GLN B  86      19.277 -16.571  -6.643  1.00 89.42           C  
ATOM    683  O   GLN B  86      17.910 -14.945  -4.052  1.00 89.42           O  
ATOM    684  CG  GLN B  86      20.149 -17.023  -5.480  1.00 89.42           C  
ATOM    685  CD  GLN B  86      21.519 -17.500  -5.924  1.00 89.42           C  
ATOM    686  NE2 GLN B  86      22.223 -18.191  -5.034  1.00 89.42           N  
ATOM    687  OE1 GLN B  86      21.941 -17.249  -7.057  1.00 89.42           O  
ATOM    688  N   LYS B  87      18.516 -13.715  -5.790  1.00 85.95           N  
ATOM    689  CA  LYS B  87      18.758 -12.521  -4.984  1.00 85.95           C  
ATOM    690  C   LYS B  87      17.474 -12.041  -4.314  1.00 85.95           C  
ATOM    691  CB  LYS B  87      19.350 -11.404  -5.844  1.00 85.95           C  
ATOM    692  O   LYS B  87      17.477 -11.694  -3.131  1.00 85.95           O  
ATOM    693  CG  LYS B  87      20.808 -11.620  -6.224  1.00 85.95           C  
ATOM    694  CD  LYS B  87      21.358 -10.447  -7.024  1.00 85.95           C  
ATOM    695  CE  LYS B  87      22.788 -10.701  -7.481  1.00 85.95           C  
ATOM    696  NZ  LYS B  87      23.312  -9.576  -8.311  1.00 85.95           N  
ATOM    697  N   LEU B  88      16.446 -12.093  -5.070  1.00 83.40           N  
ATOM    698  CA  LEU B  88      15.152 -11.647  -4.566  1.00 83.40           C  
ATOM    699  C   LEU B  88      14.685 -12.528  -3.412  1.00 83.40           C  
ATOM    700  CB  LEU B  88      14.108 -11.657  -5.685  1.00 83.40           C  
ATOM    701  O   LEU B  88      14.293 -12.021  -2.358  1.00 83.40           O  
ATOM    702  CG  LEU B  88      12.813 -10.890  -5.412  1.00 83.40           C  
ATOM    703  CD1 LEU B  88      12.363 -10.146  -6.665  1.00 83.40           C  
ATOM    704  CD2 LEU B  88      11.722 -11.838  -4.926  1.00 83.40           C  
ATOM    705  N   LEU B  89      14.732 -13.801  -3.627  1.00 85.78           N  
ATOM    706  CA  LEU B  89      14.261 -14.742  -2.617  1.00 85.78           C  
ATOM    707  C   LEU B  89      15.128 -14.675  -1.365  1.00 85.78           C  
ATOM    708  CB  LEU B  89      14.257 -16.169  -3.173  1.00 85.78           C  
ATOM    709  O   LEU B  89      14.628 -14.830  -0.248  1.00 85.78           O  
ATOM    710  CG  LEU B  89      13.185 -16.486  -4.217  1.00 85.78           C  
ATOM    711  CD1 LEU B  89      13.423 -17.868  -4.817  1.00 85.78           C  
ATOM    712  CD2 LEU B  89      11.794 -16.398  -3.599  1.00 85.78           C  
ATOM    713  N   THR B  90      16.412 -14.412  -1.536  1.00 86.15           N  
ATOM    714  CA  THR B  90      17.314 -14.243  -0.403  1.00 86.15           C  
ATOM    715  C   THR B  90      16.929 -13.013   0.415  1.00 86.15           C  
ATOM    716  CB  THR B  90      18.777 -14.116  -0.866  1.00 86.15           C  
ATOM    717  O   THR B  90      16.922 -13.058   1.647  1.00 86.15           O  
ATOM    718  CG2 THR B  90      19.717 -13.939   0.322  1.00 86.15           C  
ATOM    719  OG1 THR B  90      19.149 -15.300  -1.583  1.00 86.15           O  
ATOM    720  N   GLU B  91      16.543 -12.036  -0.302  1.00 82.03           N  
ATOM    721  CA  GLU B  91      16.128 -10.807   0.367  1.00 82.03           C  
ATOM    722  C   GLU B  91      14.827 -11.010   1.139  1.00 82.03           C  
ATOM    723  CB  GLU B  91      15.967  -9.671  -0.646  1.00 82.03           C  
ATOM    724  O   GLU B  91      14.683 -10.524   2.262  1.00 82.03           O  
ATOM    725  CG  GLU B  91      15.784  -8.300  -0.010  1.00 82.03           C  
ATOM    726  CD  GLU B  91      15.904  -7.156  -1.004  1.00 82.03           C  
ATOM    727  OE1 GLU B  91      15.675  -5.988  -0.616  1.00 82.03           O  
ATOM    728  OE2 GLU B  91      16.230  -7.431  -2.181  1.00 82.03           O  
ATOM    729  N   PHE B  92      13.936 -11.743   0.577  1.00 77.85           N  
ATOM    730  CA  PHE B  92      12.637 -11.994   1.190  1.00 77.85           C  
ATOM    731  C   PHE B  92      12.785 -12.863   2.434  1.00 77.85           C  
ATOM    732  CB  PHE B  92      11.690 -12.665   0.191  1.00 77.85           C  
ATOM    733  O   PHE B  92      11.965 -12.786   3.352  1.00 77.85           O  
ATOM    734  CG  PHE B  92      11.101 -11.717  -0.818  1.00 77.85           C  
ATOM    735  CD1 PHE B  92      11.159 -10.343  -0.618  1.00 77.85           C  
ATOM    736  CD2 PHE B  92      10.488 -12.199  -1.967  1.00 77.85           C  
ATOM    737  CE1 PHE B  92      10.615  -9.462  -1.550  1.00 77.85           C  
ATOM    738  CE2 PHE B  92       9.941 -11.325  -2.903  1.00 77.85           C  
ATOM    739  CZ  PHE B  92      10.005  -9.958  -2.692  1.00 77.85           C  
ATOM    740  N   ASN B  93      13.800 -13.639   2.440  1.00 78.68           N  
ATOM    741  CA  ASN B  93      13.988 -14.582   3.537  1.00 78.68           C  
ATOM    742  C   ASN B  93      14.756 -13.951   4.694  1.00 78.68           C  
ATOM    743  CB  ASN B  93      14.707 -15.841   3.045  1.00 78.68           C  
ATOM    744  O   ASN B  93      14.913 -14.567   5.750  1.00 78.68           O  
ATOM    745  CG  ASN B  93      13.793 -16.771   2.273  1.00 78.68           C  
ATOM    746  ND2 ASN B  93      14.374 -17.576   1.391  1.00 78.68           N  
ATOM    747  OD1 ASN B  93      12.574 -16.767   2.466  1.00 78.68           O  
ATOM    748  N   LYS B  94      15.154 -12.685   4.533  1.00 81.20           N  
ATOM    749  CA  LYS B  94      15.836 -12.001   5.627  1.00 81.20           C  
ATOM    750  C   LYS B  94      14.876 -11.710   6.777  1.00 81.20           C  
ATOM    751  CB  LYS B  94      16.472 -10.700   5.135  1.00 81.20           C  
ATOM    752  O   LYS B  94      13.714 -11.366   6.551  1.00 81.20           O  
ATOM    753  CG  LYS B  94      17.745 -10.901   4.326  1.00 81.20           C  
ATOM    754  CD  LYS B  94      18.373  -9.570   3.932  1.00 81.20           C  
ATOM    755  CE  LYS B  94      19.590  -9.768   3.038  1.00 81.20           C  
ATOM    756  NZ  LYS B  94      20.146  -8.466   2.562  1.00 81.20           N  
ATOM    757  N   SER B  95      15.393 -11.949   7.916  1.00 77.33           N  
ATOM    758  CA  SER B  95      14.607 -11.705   9.121  1.00 77.33           C  
ATOM    759  C   SER B  95      14.353 -10.215   9.323  1.00 77.33           C  
ATOM    760  CB  SER B  95      15.315 -12.281  10.349  1.00 77.33           C  
ATOM    761  O   SER B  95      15.254  -9.395   9.137  1.00 77.33           O  
ATOM    762  OG  SER B  95      14.467 -12.238  11.484  1.00 77.33           O  
ATOM    763  N   THR B  96      13.027  -9.863   9.500  1.00 81.04           N  
ATOM    764  CA  THR B  96      12.656  -8.482   9.789  1.00 81.04           C  
ATOM    765  C   THR B  96      11.473  -8.429  10.751  1.00 81.04           C  
ATOM    766  CB  THR B  96      12.307  -7.716   8.499  1.00 81.04           C  
ATOM    767  O   THR B  96      10.649  -9.345  10.780  1.00 81.04           O  
ATOM    768  CG2 THR B  96      11.160  -8.388   7.753  1.00 81.04           C  
ATOM    769  OG1 THR B  96      11.924  -6.376   8.835  1.00 81.04           O  
ATOM    770  N   ASP B  97      11.453  -7.397  11.479  1.00 80.72           N  
ATOM    771  CA  ASP B  97      10.321  -7.195  12.378  1.00 80.72           C  
ATOM    772  C   ASP B  97       9.276  -6.276  11.748  1.00 80.72           C  
ATOM    773  CB  ASP B  97      10.793  -6.616  13.714  1.00 80.72           C  
ATOM    774  O   ASP B  97       8.249  -5.983  12.362  1.00 80.72           O  
ATOM    775  CG  ASP B  97      11.515  -5.288  13.562  1.00 80.72           C  
ATOM    776  OD1 ASP B  97      11.849  -4.902  12.421  1.00 80.72           O  
ATOM    777  OD2 ASP B  97      11.755  -4.624  14.594  1.00 80.72           O  
ATOM    778  N   ALA B  98       9.560  -5.914  10.550  1.00 84.64           N  
ATOM    779  CA  ALA B  98       8.687  -4.960   9.870  1.00 84.64           C  
ATOM    780  C   ALA B  98       7.474  -5.662   9.266  1.00 84.64           C  
ATOM    781  CB  ALA B  98       9.459  -4.211   8.786  1.00 84.64           C  
ATOM    782  O   ALA B  98       6.375  -5.101   9.237  1.00 84.64           O  
ATOM    783  N   TYR B  99       7.675  -6.834   8.832  1.00 84.65           N  
ATOM    784  CA  TYR B  99       6.577  -7.576   8.222  1.00 84.65           C  
ATOM    785  C   TYR B  99       6.827  -9.078   8.295  1.00 84.65           C  
ATOM    786  CB  TYR B  99       6.385  -7.150   6.763  1.00 84.65           C  
ATOM    787  O   TYR B  99       7.952  -9.515   8.549  1.00 84.65           O  
ATOM    788  CG  TYR B  99       7.622  -7.317   5.914  1.00 84.65           C  
ATOM    789  CD1 TYR B  99       8.508  -6.259   5.724  1.00 84.65           C  
ATOM    790  CD2 TYR B  99       7.905  -8.531   5.299  1.00 84.65           C  
ATOM    791  CE1 TYR B  99       9.648  -6.408   4.940  1.00 84.65           C  
ATOM    792  CE2 TYR B  99       9.042  -8.692   4.513  1.00 84.65           C  
ATOM    793  OH  TYR B  99      11.033  -7.779   3.564  1.00 84.65           O  
ATOM    794  CZ  TYR B  99       9.906  -7.626   4.341  1.00 84.65           C  
ATOM    795  N   GLU B 100       5.746  -9.747   8.186  1.00 83.59           N  
ATOM    796  CA  GLU B 100       5.782 -11.199   8.038  1.00 83.59           C  
ATOM    797  C   GLU B 100       5.468 -11.616   6.605  1.00 83.59           C  
ATOM    798  CB  GLU B 100       4.800 -11.863   9.007  1.00 83.59           C  
ATOM    799  O   GLU B 100       4.394 -11.308   6.084  1.00 83.59           O  
ATOM    800  CG  GLU B 100       4.901 -13.381   9.041  1.00 83.59           C  
ATOM    801  CD  GLU B 100       3.882 -14.029   9.964  1.00 83.59           C  
ATOM    802  OE1 GLU B 100       3.789 -15.278   9.985  1.00 83.59           O  
ATOM    803  OE2 GLU B 100       3.170 -13.283  10.672  1.00 83.59           O  
ATOM    804  N   LEU B 101       6.361 -12.182   5.989  1.00 84.30           N  
ATOM    805  CA  LEU B 101       6.216 -12.697   4.632  1.00 84.30           C  
ATOM    806  C   LEU B 101       6.536 -14.187   4.579  1.00 84.30           C  
ATOM    807  CB  LEU B 101       7.126 -11.933   3.668  1.00 84.30           C  
ATOM    808  O   LEU B 101       7.659 -14.596   4.881  1.00 84.30           O  
ATOM    809  CG  LEU B 101       7.016 -12.309   2.189  1.00 84.30           C  
ATOM    810  CD1 LEU B 101       5.638 -11.942   1.650  1.00 84.30           C  
ATOM    811  CD2 LEU B 101       8.112 -11.624   1.380  1.00 84.30           C  
ATOM    812  N   LYS B 102       5.544 -14.982   4.274  1.00 82.21           N  
ATOM    813  CA  LYS B 102       5.708 -16.427   4.147  1.00 82.21           C  
ATOM    814  C   LYS B 102       5.416 -16.891   2.723  1.00 82.21           C  
ATOM    815  CB  LYS B 102       4.797 -17.159   5.133  1.00 82.21           C  
ATOM    816  O   LYS B 102       4.309 -16.700   2.217  1.00 82.21           O  
ATOM    817  CG  LYS B 102       5.002 -16.753   6.585  1.00 82.21           C  
ATOM    818  CD  LYS B 102       6.360 -17.207   7.105  1.00 82.21           C  
ATOM    819  CE  LYS B 102       6.539 -16.863   8.578  1.00 82.21           C  
ATOM    820  NZ  LYS B 102       7.913 -17.193   9.061  1.00 82.21           N  
ATOM    821  N   ILE B 103       6.359 -17.527   2.143  1.00 83.33           N  
ATOM    822  CA  ILE B 103       6.233 -17.987   0.764  1.00 83.33           C  
ATOM    823  C   ILE B 103       6.378 -19.506   0.711  1.00 83.33           C  
ATOM    824  CB  ILE B 103       7.280 -17.316  -0.153  1.00 83.33           C  
ATOM    825  O   ILE B 103       7.280 -20.072   1.333  1.00 83.33           O  
ATOM    826  CG1 ILE B 103       7.150 -15.790  -0.086  1.00 83.33           C  
ATOM    827  CG2 ILE B 103       7.135 -17.815  -1.594  1.00 83.33           C  
ATOM    828  CD1 ILE B 103       8.278 -15.041  -0.783  1.00 83.33           C  
ATOM    829  N   ALA B 104       5.482 -20.140   0.081  1.00 81.94           N  
ATOM    830  CA  ALA B 104       5.566 -21.571  -0.195  1.00 81.94           C  
ATOM    831  C   ALA B 104       5.550 -21.843  -1.697  1.00 81.94           C  
ATOM    832  CB  ALA B 104       4.421 -22.313   0.489  1.00 81.94           C  
ATOM    833  O   ALA B 104       4.516 -21.686  -2.351  1.00 81.94           O  
ATOM    834  N   ASN B 105       6.633 -22.223  -2.135  1.00 87.03           N  
ATOM    835  CA  ASN B 105       6.791 -22.575  -3.542  1.00 87.03           C  
ATOM    836  C   ASN B 105       7.415 -23.958  -3.707  1.00 87.03           C  
ATOM    837  CB  ASN B 105       7.633 -21.523  -4.267  1.00 87.03           C  
ATOM    838  O   ASN B 105       8.513 -24.212  -3.207  1.00 87.03           O  
ATOM    839  CG  ASN B 105       6.937 -20.178  -4.355  1.00 87.03           C  
ATOM    840  ND2 ASN B 105       7.718 -19.117  -4.520  1.00 87.03           N  
ATOM    841  OD1 ASN B 105       5.709 -20.094  -4.274  1.00 87.03           O  
ATOM    842  N   LYS B 106       6.756 -24.829  -4.412  1.00 92.15           N  
ATOM    843  CA  LYS B 106       7.308 -26.171  -4.575  1.00 92.15           C  
ATOM    844  C   LYS B 106       6.701 -26.873  -5.787  1.00 92.15           C  
ATOM    845  CB  LYS B 106       7.073 -27.005  -3.315  1.00 92.15           C  
ATOM    846  O   LYS B 106       5.552 -26.612  -6.151  1.00 92.15           O  
ATOM    847  CG  LYS B 106       7.931 -28.259  -3.233  1.00 92.15           C  
ATOM    848  CD  LYS B 106       7.915 -28.858  -1.833  1.00 92.15           C  
ATOM    849  CE  LYS B 106       9.055 -29.847  -1.633  1.00 92.15           C  
ATOM    850  NZ  LYS B 106       9.342 -30.076  -0.185  1.00 92.15           N  
ATOM    851  N   LEU B 107       7.460 -27.714  -6.388  1.00 93.68           N  
ATOM    852  CA  LEU B 107       6.992 -28.611  -7.438  1.00 93.68           C  
ATOM    853  C   LEU B 107       6.750 -30.013  -6.888  1.00 93.68           C  
ATOM    854  CB  LEU B 107       8.004 -28.669  -8.585  1.00 93.68           C  
ATOM    855  O   LEU B 107       7.558 -30.527  -6.110  1.00 93.68           O  
ATOM    856  CG  LEU B 107       8.038 -27.460  -9.521  1.00 93.68           C  
ATOM    857  CD1 LEU B 107       9.349 -27.427 -10.299  1.00 93.68           C  
ATOM    858  CD2 LEU B 107       6.846 -27.487 -10.473  1.00 93.68           C  
ATOM    859  N   PHE B 108       5.635 -30.560  -7.161  1.00 93.70           N  
ATOM    860  CA  PHE B 108       5.314 -31.946  -6.840  1.00 93.70           C  
ATOM    861  C   PHE B 108       5.184 -32.779  -8.109  1.00 93.70           C  
ATOM    862  CB  PHE B 108       4.019 -32.024  -6.025  1.00 93.70           C  
ATOM    863  O   PHE B 108       4.362 -32.476  -8.975  1.00 93.70           O  
ATOM    864  CG  PHE B 108       4.124 -31.403  -4.658  1.00 93.70           C  
ATOM    865  CD1 PHE B 108       4.402 -32.185  -3.544  1.00 93.70           C  
ATOM    866  CD2 PHE B 108       3.943 -30.037  -4.488  1.00 93.70           C  
ATOM    867  CE1 PHE B 108       4.499 -31.612  -2.277  1.00 93.70           C  
ATOM    868  CE2 PHE B 108       4.038 -29.458  -3.226  1.00 93.70           C  
ATOM    869  CZ  PHE B 108       4.315 -30.247  -2.122  1.00 93.70           C  
ATOM    870  N   GLY B 109       5.977 -33.765  -8.256  1.00 93.39           N  
ATOM    871  CA  GLY B 109       5.995 -34.601  -9.445  1.00 93.39           C  
ATOM    872  C   GLY B 109       5.577 -36.034  -9.174  1.00 93.39           C  
ATOM    873  O   GLY B 109       5.827 -36.564  -8.090  1.00 93.39           O  
ATOM    874  N   GLU B 110       4.973 -36.617 -10.163  1.00 93.14           N  
ATOM    875  CA  GLU B 110       4.625 -38.031 -10.070  1.00 93.14           C  
ATOM    876  C   GLU B 110       5.867 -38.893  -9.857  1.00 93.14           C  
ATOM    877  CB  GLU B 110       3.879 -38.485 -11.327  1.00 93.14           C  
ATOM    878  O   GLU B 110       6.877 -38.714 -10.541  1.00 93.14           O  
ATOM    879  CG  GLU B 110       3.210 -39.845 -11.188  1.00 93.14           C  
ATOM    880  CD  GLU B 110       3.637 -40.599  -9.938  1.00 93.14           C  
ATOM    881  OE1 GLU B 110       3.096 -41.698  -9.678  1.00 93.14           O  
ATOM    882  OE2 GLU B 110       4.518 -40.085  -9.213  1.00 93.14           O  
ATOM    883  N   LYS B 111       5.901 -39.828  -8.970  1.00 92.78           N  
ATOM    884  CA  LYS B 111       7.049 -40.571  -8.458  1.00 92.78           C  
ATOM    885  C   LYS B 111       7.703 -41.399  -9.561  1.00 92.78           C  
ATOM    886  CB  LYS B 111       6.630 -41.478  -7.300  1.00 92.78           C  
ATOM    887  O   LYS B 111       8.883 -41.744  -9.468  1.00 92.78           O  
ATOM    888  CG  LYS B 111       5.665 -42.585  -7.699  1.00 92.78           C  
ATOM    889  CD  LYS B 111       5.280 -43.448  -6.505  1.00 92.78           C  
ATOM    890  CE  LYS B 111       4.343 -44.578  -6.909  1.00 92.78           C  
ATOM    891  NZ  LYS B 111       3.986 -45.445  -5.746  1.00 92.78           N  
ATOM    892  N   THR B 112       7.040 -41.715 -10.627  1.00 90.37           N  
ATOM    893  CA  THR B 112       7.586 -42.535 -11.703  1.00 90.37           C  
ATOM    894  C   THR B 112       8.589 -41.739 -12.533  1.00 90.37           C  
ATOM    895  CB  THR B 112       6.469 -43.072 -12.617  1.00 90.37           C  
ATOM    896  O   THR B 112       9.380 -42.317 -13.282  1.00 90.37           O  
ATOM    897  CG2 THR B 112       5.502 -43.959 -11.841  1.00 90.37           C  
ATOM    898  OG1 THR B 112       5.745 -41.968 -13.176  1.00 90.37           O  
ATOM    899  N   TYR B 113       8.558 -40.486 -12.409  1.00 91.03           N  
ATOM    900  CA  TYR B 113       9.508 -39.649 -13.134  1.00 91.03           C  
ATOM    901  C   TYR B 113      10.759 -39.397 -12.300  1.00 91.03           C  
ATOM    902  CB  TYR B 113       8.863 -38.316 -13.524  1.00 91.03           C  
ATOM    903  O   TYR B 113      10.666 -39.031 -11.126  1.00 91.03           O  
ATOM    904  CG  TYR B 113       7.814 -38.442 -14.601  1.00 91.03           C  
ATOM    905  CD1 TYR B 113       8.160 -38.369 -15.949  1.00 91.03           C  
ATOM    906  CD2 TYR B 113       6.476 -38.632 -14.275  1.00 91.03           C  
ATOM    907  CE1 TYR B 113       7.196 -38.482 -16.946  1.00 91.03           C  
ATOM    908  CE2 TYR B 113       5.504 -38.747 -15.263  1.00 91.03           C  
ATOM    909  OH  TYR B 113       4.915 -38.784 -17.576  1.00 91.03           O  
ATOM    910  CZ  TYR B 113       5.873 -38.671 -16.594  1.00 91.03           C  
ATOM    911  N   LEU B 114      11.873 -39.608 -12.918  1.00 90.05           N  
ATOM    912  CA  LEU B 114      13.145 -39.327 -12.262  1.00 90.05           C  
ATOM    913  C   LEU B 114      13.702 -37.980 -12.710  1.00 90.05           C  
ATOM    914  CB  LEU B 114      14.158 -40.436 -12.560  1.00 90.05           C  
ATOM    915  O   LEU B 114      13.927 -37.762 -13.903  1.00 90.05           O  
ATOM    916  CG  LEU B 114      13.967 -41.751 -11.804  1.00 90.05           C  
ATOM    917  CD1 LEU B 114      14.278 -42.935 -12.712  1.00 90.05           C  
ATOM    918  CD2 LEU B 114      14.842 -41.783 -10.556  1.00 90.05           C  
ATOM    919  N   PHE B 115      13.956 -37.164 -11.754  1.00 93.12           N  
ATOM    920  CA  PHE B 115      14.444 -35.824 -12.057  1.00 93.12           C  
ATOM    921  C   PHE B 115      15.967 -35.799 -12.094  1.00 93.12           C  
ATOM    922  CB  PHE B 115      13.927 -34.816 -11.026  1.00 93.12           C  
ATOM    923  O   PHE B 115      16.624 -36.485 -11.308  1.00 93.12           O  
ATOM    924  CG  PHE B 115      12.454 -34.532 -11.140  1.00 93.12           C  
ATOM    925  CD1 PHE B 115      11.996 -33.451 -11.883  1.00 93.12           C  
ATOM    926  CD2 PHE B 115      11.526 -35.348 -10.505  1.00 93.12           C  
ATOM    927  CE1 PHE B 115      10.632 -33.186 -11.991  1.00 93.12           C  
ATOM    928  CE2 PHE B 115      10.162 -35.089 -10.608  1.00 93.12           C  
ATOM    929  CZ  PHE B 115       9.718 -34.007 -11.351  1.00 93.12           C  
ATOM    930  N   LEU B 116      16.480 -35.014 -12.985  1.00 93.58           N  
ATOM    931  CA  LEU B 116      17.925 -34.876 -13.132  1.00 93.58           C  
ATOM    932  C   LEU B 116      18.528 -34.160 -11.929  1.00 93.58           C  
ATOM    933  CB  LEU B 116      18.263 -34.115 -14.417  1.00 93.58           C  
ATOM    934  O   LEU B 116      17.966 -33.177 -11.440  1.00 93.58           O  
ATOM    935  CG  LEU B 116      17.812 -34.763 -15.727  1.00 93.58           C  
ATOM    936  CD1 LEU B 116      18.011 -33.798 -16.891  1.00 93.58           C  
ATOM    937  CD2 LEU B 116      18.568 -36.065 -15.969  1.00 93.58           C  
ATOM    938  N   GLN B 117      19.663 -34.672 -11.516  1.00 94.38           N  
ATOM    939  CA  GLN B 117      20.348 -34.064 -10.380  1.00 94.38           C  
ATOM    940  C   GLN B 117      20.743 -32.622 -10.684  1.00 94.38           C  
ATOM    941  CB  GLN B 117      21.585 -34.879 -10.000  1.00 94.38           C  
ATOM    942  O   GLN B 117      20.676 -31.757  -9.808  1.00 94.38           O  
ATOM    943  CG  GLN B 117      22.188 -34.492  -8.657  1.00 94.38           C  
ATOM    944  CD  GLN B 117      21.207 -34.639  -7.509  1.00 94.38           C  
ATOM    945  NE2 GLN B 117      21.092 -33.600  -6.690  1.00 94.38           N  
ATOM    946  OE1 GLN B 117      20.556 -35.679  -7.360  1.00 94.38           O  
ATOM    947  N   GLU B 118      21.112 -32.378 -11.879  1.00 93.22           N  
ATOM    948  CA  GLU B 118      21.486 -31.025 -12.281  1.00 93.22           C  
ATOM    949  C   GLU B 118      20.321 -30.055 -12.103  1.00 93.22           C  
ATOM    950  CB  GLU B 118      21.966 -31.010 -13.734  1.00 93.22           C  
ATOM    951  O   GLU B 118      20.515 -28.916 -11.673  1.00 93.22           O  
ATOM    952  CG  GLU B 118      23.304 -31.702 -13.947  1.00 93.22           C  
ATOM    953  CD  GLU B 118      23.637 -31.928 -15.413  1.00 93.22           C  
ATOM    954  OE1 GLU B 118      24.665 -32.579 -15.710  1.00 93.22           O  
ATOM    955  OE2 GLU B 118      22.863 -31.450 -16.273  1.00 93.22           O  
ATOM    956  N   TYR B 119      19.170 -30.513 -12.468  1.00 93.89           N  
ATOM    957  CA  TYR B 119      17.976 -29.692 -12.300  1.00 93.89           C  
ATOM    958  C   TYR B 119      17.672 -29.469 -10.823  1.00 93.89           C  
ATOM    959  CB  TYR B 119      16.773 -30.344 -12.988  1.00 93.89           C  
ATOM    960  O   TYR B 119      17.424 -28.338 -10.398  1.00 93.89           O  
ATOM    961  CG  TYR B 119      15.470 -29.619 -12.748  1.00 93.89           C  
ATOM    962  CD1 TYR B 119      14.524 -30.123 -11.859  1.00 93.89           C  
ATOM    963  CD2 TYR B 119      15.184 -28.431 -13.411  1.00 93.89           C  
ATOM    964  CE1 TYR B 119      13.321 -29.460 -11.637  1.00 93.89           C  
ATOM    965  CE2 TYR B 119      13.984 -27.759 -13.196  1.00 93.89           C  
ATOM    966  OH  TYR B 119      11.873 -27.620 -12.092  1.00 93.89           O  
ATOM    967  CZ  TYR B 119      13.061 -28.281 -12.309  1.00 93.89           C  
ATOM    968  N   LEU B 120      17.752 -30.550 -10.083  1.00 94.69           N  
ATOM    969  CA  LEU B 120      17.471 -30.466  -8.654  1.00 94.69           C  
ATOM    970  C   LEU B 120      18.449 -29.524  -7.961  1.00 94.69           C  
ATOM    971  CB  LEU B 120      17.539 -31.854  -8.011  1.00 94.69           C  
ATOM    972  O   LEU B 120      18.054 -28.735  -7.099  1.00 94.69           O  
ATOM    973  CG  LEU B 120      16.490 -32.867  -8.472  1.00 94.69           C  
ATOM    974  CD1 LEU B 120      16.754 -34.229  -7.839  1.00 94.69           C  
ATOM    975  CD2 LEU B 120      15.087 -32.376  -8.132  1.00 94.69           C  
ATOM    976  N   ASP B 121      19.709 -29.534  -8.348  1.00 94.67           N  
ATOM    977  CA  ASP B 121      20.721 -28.651  -7.778  1.00 94.67           C  
ATOM    978  C   ASP B 121      20.441 -27.193  -8.134  1.00 94.67           C  
ATOM    979  CB  ASP B 121      22.116 -29.051  -8.262  1.00 94.67           C  
ATOM    980  O   ASP B 121      20.604 -26.301  -7.298  1.00 94.67           O  
ATOM    981  CG  ASP B 121      22.594 -30.367  -7.672  1.00 94.67           C  
ATOM    982  OD1 ASP B 121      22.033 -30.815  -6.649  1.00 94.67           O  
ATOM    983  OD2 ASP B 121      23.541 -30.958  -8.233  1.00 94.67           O  
ATOM    984  N   ALA B 122      19.998 -26.982  -9.297  1.00 92.81           N  
ATOM    985  CA  ALA B 122      19.728 -25.630  -9.779  1.00 92.81           C  
ATOM    986  C   ALA B 122      18.542 -25.013  -9.043  1.00 92.81           C  
ATOM    987  CB  ALA B 122      19.468 -25.643 -11.283  1.00 92.81           C  
ATOM    988  O   ALA B 122      18.593 -23.850  -8.635  1.00 92.81           O  
ATOM    989  N   ILE B 123      17.473 -25.738  -8.885  1.00 93.31           N  
ATOM    990  CA  ILE B 123      16.291 -25.212  -8.211  1.00 93.31           C  
ATOM    991  C   ILE B 123      16.618 -24.921  -6.748  1.00 93.31           C  
ATOM    992  CB  ILE B 123      15.101 -26.193  -8.309  1.00 93.31           C  
ATOM    993  O   ILE B 123      16.109 -23.956  -6.172  1.00 93.31           O  
ATOM    994  CG1 ILE B 123      14.548 -26.219  -9.739  1.00 93.31           C  
ATOM    995  CG2 ILE B 123      14.008 -25.818  -7.305  1.00 93.31           C  
ATOM    996  CD1 ILE B 123      13.422 -27.222  -9.948  1.00 93.31           C  
ATOM    997  N   LYS B 124      17.413 -25.761  -6.145  1.00 93.56           N  
ATOM    998  CA  LYS B 124      17.863 -25.509  -4.779  1.00 93.56           C  
ATOM    999  C   LYS B 124      18.694 -24.232  -4.701  1.00 93.56           C  
ATOM   1000  CB  LYS B 124      18.673 -26.695  -4.253  1.00 93.56           C  
ATOM   1001  O   LYS B 124      18.508 -23.417  -3.794  1.00 93.56           O  
ATOM   1002  CG  LYS B 124      18.955 -26.638  -2.759  1.00 93.56           C  
ATOM   1003  CD  LYS B 124      19.647 -27.905  -2.272  1.00 93.56           C  
ATOM   1004  CE  LYS B 124      19.948 -27.840  -0.781  1.00 93.56           C  
ATOM   1005  NZ  LYS B 124      20.610 -29.088  -0.296  1.00 93.56           N  
ATOM   1006  N   LYS B 125      19.531 -24.091  -5.630  1.00 91.90           N  
ATOM   1007  CA  LYS B 125      20.441 -22.950  -5.647  1.00 91.90           C  
ATOM   1008  C   LYS B 125      19.690 -21.651  -5.926  1.00 91.90           C  
ATOM   1009  CB  LYS B 125      21.539 -23.155  -6.692  1.00 91.90           C  
ATOM   1010  O   LYS B 125      19.806 -20.686  -5.168  1.00 91.90           O  
ATOM   1011  CG  LYS B 125      22.515 -21.992  -6.800  1.00 91.90           C  
ATOM   1012  CD  LYS B 125      23.571 -22.246  -7.868  1.00 91.90           C  
ATOM   1013  CE  LYS B 125      24.495 -21.048  -8.039  1.00 91.90           C  
ATOM   1014  NZ  LYS B 125      25.540 -21.298  -9.075  1.00 91.90           N  
ATOM   1015  N   PHE B 126      18.890 -21.651  -6.943  1.00 91.09           N  
ATOM   1016  CA  PHE B 126      18.319 -20.401  -7.432  1.00 91.09           C  
ATOM   1017  C   PHE B 126      16.984 -20.115  -6.754  1.00 91.09           C  
ATOM   1018  CB  PHE B 126      18.136 -20.450  -8.952  1.00 91.09           C  
ATOM   1019  O   PHE B 126      16.597 -18.954  -6.600  1.00 91.09           O  
ATOM   1020  CG  PHE B 126      19.430 -20.517  -9.717  1.00 91.09           C  
ATOM   1021  CD1 PHE B 126      20.374 -19.504  -9.603  1.00 91.09           C  
ATOM   1022  CD2 PHE B 126      19.702 -21.594 -10.551  1.00 91.09           C  
ATOM   1023  CE1 PHE B 126      21.573 -19.563 -10.310  1.00 91.09           C  
ATOM   1024  CE2 PHE B 126      20.898 -21.660 -11.261  1.00 91.09           C  
ATOM   1025  CZ  PHE B 126      21.831 -20.643 -11.140  1.00 91.09           C  
ATOM   1026  N   TYR B 127      16.214 -21.044  -6.368  1.00 91.52           N  
ATOM   1027  CA  TYR B 127      14.844 -20.827  -5.916  1.00 91.52           C  
ATOM   1028  C   TYR B 127      14.652 -21.337  -4.494  1.00 91.52           C  
ATOM   1029  CB  TYR B 127      13.852 -21.516  -6.857  1.00 91.52           C  
ATOM   1030  O   TYR B 127      13.554 -21.249  -3.939  1.00 91.52           O  
ATOM   1031  CG  TYR B 127      13.808 -20.913  -8.241  1.00 91.52           C  
ATOM   1032  CD1 TYR B 127      13.020 -19.796  -8.510  1.00 91.52           C  
ATOM   1033  CD2 TYR B 127      14.552 -21.460  -9.280  1.00 91.52           C  
ATOM   1034  CE1 TYR B 127      12.975 -19.239  -9.784  1.00 91.52           C  
ATOM   1035  CE2 TYR B 127      14.515 -20.911 -10.558  1.00 91.52           C  
ATOM   1036  OH  TYR B 127      13.684 -19.254 -12.062  1.00 91.52           O  
ATOM   1037  CZ  TYR B 127      13.725 -19.802 -10.799  1.00 91.52           C  
ATOM   1038  N   GLN B 128      15.750 -21.949  -3.940  1.00 90.39           N  
ATOM   1039  CA  GLN B 128      15.785 -22.359  -2.540  1.00 90.39           C  
ATOM   1040  C   GLN B 128      14.643 -23.319  -2.219  1.00 90.39           C  
ATOM   1041  CB  GLN B 128      15.719 -21.139  -1.620  1.00 90.39           C  
ATOM   1042  O   GLN B 128      13.940 -23.144  -1.222  1.00 90.39           O  
ATOM   1043  CG  GLN B 128      16.834 -20.129  -1.857  1.00 90.39           C  
ATOM   1044  CD  GLN B 128      16.681 -18.877  -1.015  1.00 90.39           C  
ATOM   1045  NE2 GLN B 128      17.356 -17.805  -1.417  1.00 90.39           N  
ATOM   1046  OE1 GLN B 128      15.960 -18.872  -0.012  1.00 90.39           O  
ATOM   1047  N   THR B 129      14.395 -24.169  -3.135  1.00 91.05           N  
ATOM   1048  CA  THR B 129      13.365 -25.184  -2.938  1.00 91.05           C  
ATOM   1049  C   THR B 129      13.793 -26.514  -3.552  1.00 91.05           C  
ATOM   1050  CB  THR B 129      12.022 -24.742  -3.548  1.00 91.05           C  
ATOM   1051  O   THR B 129      14.961 -26.694  -3.904  1.00 91.05           O  
ATOM   1052  CG2 THR B 129      12.075 -24.768  -5.072  1.00 91.05           C  
ATOM   1053  OG1 THR B 129      10.988 -25.628  -3.102  1.00 91.05           O  
ATOM   1054  N   SER B 130      12.880 -27.517  -3.508  1.00 90.87           N  
ATOM   1055  CA  SER B 130      13.113 -28.848  -4.057  1.00 90.87           C  
ATOM   1056  C   SER B 130      11.871 -29.379  -4.767  1.00 90.87           C  
ATOM   1057  CB  SER B 130      13.532 -29.819  -2.952  1.00 90.87           C  
ATOM   1058  O   SER B 130      10.837 -28.708  -4.804  1.00 90.87           O  
ATOM   1059  OG  SER B 130      12.480 -30.006  -2.021  1.00 90.87           O  
ATOM   1060  N   VAL B 131      12.095 -30.461  -5.431  1.00 92.66           N  
ATOM   1061  CA  VAL B 131      10.970 -31.177  -6.024  1.00 92.66           C  
ATOM   1062  C   VAL B 131      10.607 -32.379  -5.156  1.00 92.66           C  
ATOM   1063  CB  VAL B 131      11.284 -31.635  -7.465  1.00 92.66           C  
ATOM   1064  O   VAL B 131      11.483 -33.150  -4.756  1.00 92.66           O  
ATOM   1065  CG1 VAL B 131      10.114 -32.426  -8.048  1.00 92.66           C  
ATOM   1066  CG2 VAL B 131      11.612 -30.432  -8.348  1.00 92.66           C  
ATOM   1067  N   GLU B 132       9.368 -32.439  -4.811  1.00 93.72           N  
ATOM   1068  CA  GLU B 132       8.919 -33.568  -4.002  1.00 93.72           C  
ATOM   1069  C   GLU B 132       8.171 -34.593  -4.850  1.00 93.72           C  
ATOM   1070  CB  GLU B 132       8.030 -33.087  -2.852  1.00 93.72           C  
ATOM   1071  O   GLU B 132       7.280 -34.235  -5.622  1.00 93.72           O  
ATOM   1072  CG  GLU B 132       7.705 -34.167  -1.831  1.00 93.72           C  
ATOM   1073  CD  GLU B 132       7.057 -33.624  -0.568  1.00 93.72           C  
ATOM   1074  OE1 GLU B 132       6.469 -34.417   0.202  1.00 93.72           O  
ATOM   1075  OE2 GLU B 132       7.138 -32.395  -0.347  1.00 93.72           O  
ATOM   1076  N   SER B 133       8.552 -35.834  -4.686  1.00 94.28           N  
ATOM   1077  CA  SER B 133       7.901 -36.925  -5.403  1.00 94.28           C  
ATOM   1078  C   SER B 133       6.675 -37.429  -4.648  1.00 94.28           C  
ATOM   1079  CB  SER B 133       8.880 -38.078  -5.630  1.00 94.28           C  
ATOM   1080  O   SER B 133       6.745 -37.691  -3.446  1.00 94.28           O  
ATOM   1081  OG  SER B 133       9.924 -37.686  -6.505  1.00 94.28           O  
ATOM   1082  N   VAL B 134       5.555 -37.546  -5.393  1.00 94.93           N  
ATOM   1083  CA  VAL B 134       4.308 -38.051  -4.829  1.00 94.93           C  
ATOM   1084  C   VAL B 134       3.683 -39.068  -5.783  1.00 94.93           C  
ATOM   1085  CB  VAL B 134       3.310 -36.907  -4.542  1.00 94.93           C  
ATOM   1086  O   VAL B 134       4.074 -39.155  -6.949  1.00 94.93           O  
ATOM   1087  CG1 VAL B 134       3.842 -35.990  -3.442  1.00 94.93           C  
ATOM   1088  CG2 VAL B 134       3.029 -36.112  -5.816  1.00 94.93           C  
ATOM   1089  N   ASP B 135       2.759 -39.868  -5.313  1.00 94.63           N  
ATOM   1090  CA  ASP B 135       2.138 -40.921  -6.111  1.00 94.63           C  
ATOM   1091  C   ASP B 135       0.782 -40.472  -6.651  1.00 94.63           C  
ATOM   1092  CB  ASP B 135       1.978 -42.198  -5.285  1.00 94.63           C  
ATOM   1093  O   ASP B 135      -0.259 -40.983  -6.232  1.00 94.63           O  
ATOM   1094  CG  ASP B 135       1.654 -43.416  -6.132  1.00 94.63           C  
ATOM   1095  OD1 ASP B 135       1.508 -43.280  -7.366  1.00 94.63           O  
ATOM   1096  OD2 ASP B 135       1.541 -44.522  -5.560  1.00 94.63           O  
ATOM   1097  N   PHE B 136       0.774 -39.617  -7.612  1.00 92.45           N  
ATOM   1098  CA  PHE B 136      -0.464 -39.126  -8.206  1.00 92.45           C  
ATOM   1099  C   PHE B 136      -1.238 -40.262  -8.862  1.00 92.45           C  
ATOM   1100  CB  PHE B 136      -0.170 -38.028  -9.233  1.00 92.45           C  
ATOM   1101  O   PHE B 136      -2.465 -40.325  -8.762  1.00 92.45           O  
ATOM   1102  CG  PHE B 136       0.285 -36.731  -8.622  1.00 92.45           C  
ATOM   1103  CD1 PHE B 136      -0.488 -36.089  -7.663  1.00 92.45           C  
ATOM   1104  CD2 PHE B 136       1.488 -36.153  -9.008  1.00 92.45           C  
ATOM   1105  CE1 PHE B 136      -0.068 -34.887  -7.095  1.00 92.45           C  
ATOM   1106  CE2 PHE B 136       1.914 -34.952  -8.445  1.00 92.45           C  
ATOM   1107  CZ  PHE B 136       1.134 -34.321  -7.490  1.00 92.45           C  
ATOM   1108  N   ALA B 137      -0.575 -41.193  -9.449  1.00 91.01           N  
ATOM   1109  CA  ALA B 137      -1.152 -42.239 -10.289  1.00 91.01           C  
ATOM   1110  C   ALA B 137      -1.984 -43.213  -9.459  1.00 91.01           C  
ATOM   1111  CB  ALA B 137      -0.052 -42.987 -11.038  1.00 91.01           C  
ATOM   1112  O   ALA B 137      -3.111 -43.549  -9.830  1.00 91.01           O  
ATOM   1113  N   ASN B 138      -1.439 -43.521  -8.291  1.00 94.37           N  
ATOM   1114  CA  ASN B 138      -2.089 -44.577  -7.522  1.00 94.37           C  
ATOM   1115  C   ASN B 138      -2.736 -44.029  -6.253  1.00 94.37           C  
ATOM   1116  CB  ASN B 138      -1.089 -45.682  -7.175  1.00 94.37           C  
ATOM   1117  O   ASN B 138      -3.587 -44.687  -5.651  1.00 94.37           O  
ATOM   1118  CG  ASN B 138      -0.539 -46.379  -8.404  1.00 94.37           C  
ATOM   1119  ND2 ASN B 138       0.781 -46.507  -8.472  1.00 94.37           N  
ATOM   1120  OD1 ASN B 138      -1.294 -46.798  -9.285  1.00 94.37           O  
ATOM   1121  N   ALA B 139      -2.306 -42.845  -5.869  1.00 94.62           N  
ATOM   1122  CA  ALA B 139      -2.839 -42.288  -4.628  1.00 94.62           C  
ATOM   1123  C   ALA B 139      -3.027 -40.778  -4.741  1.00 94.62           C  
ATOM   1124  CB  ALA B 139      -1.917 -42.620  -3.457  1.00 94.62           C  
ATOM   1125  O   ALA B 139      -2.452 -40.015  -3.962  1.00 94.62           O  
ATOM   1126  N   PRO B 140      -3.897 -40.394  -5.637  1.00 91.85           N  
ATOM   1127  CA  PRO B 140      -4.086 -38.962  -5.882  1.00 91.85           C  
ATOM   1128  C   PRO B 140      -4.596 -38.215  -4.652  1.00 91.85           C  
ATOM   1129  CB  PRO B 140      -5.122 -38.931  -7.008  1.00 91.85           C  
ATOM   1130  O   PRO B 140      -4.135 -37.109  -4.362  1.00 91.85           O  
ATOM   1131  CG  PRO B 140      -5.769 -40.278  -6.969  1.00 91.85           C  
ATOM   1132  CD  PRO B 140      -4.769 -41.274  -6.457  1.00 91.85           C  
ATOM   1133  N   GLU B 141      -5.497 -38.776  -3.956  1.00 91.79           N  
ATOM   1134  CA  GLU B 141      -6.059 -38.101  -2.790  1.00 91.79           C  
ATOM   1135  C   GLU B 141      -5.023 -37.968  -1.677  1.00 91.79           C  
ATOM   1136  CB  GLU B 141      -7.290 -38.850  -2.275  1.00 91.79           C  
ATOM   1137  O   GLU B 141      -4.947 -36.932  -1.013  1.00 91.79           O  
ATOM   1138  CG  GLU B 141      -8.087 -38.081  -1.232  1.00 91.79           C  
ATOM   1139  CD  GLU B 141      -8.549 -36.715  -1.716  1.00 91.79           C  
ATOM   1140  OE1 GLU B 141      -8.830 -35.835  -0.872  1.00 91.79           O  
ATOM   1141  OE2 GLU B 141      -8.630 -36.525  -2.950  1.00 91.79           O  
ATOM   1142  N   GLU B 142      -4.245 -38.988  -1.449  1.00 93.80           N  
ATOM   1143  CA  GLU B 142      -3.167 -38.911  -0.468  1.00 93.80           C  
ATOM   1144  C   GLU B 142      -2.130 -37.865  -0.868  1.00 93.80           C  
ATOM   1145  CB  GLU B 142      -2.497 -40.277  -0.295  1.00 93.80           C  
ATOM   1146  O   GLU B 142      -1.585 -37.165  -0.012  1.00 93.80           O  
ATOM   1147  CG  GLU B 142      -3.257 -41.223   0.623  1.00 93.80           C  
ATOM   1148  CD  GLU B 142      -2.349 -42.039   1.528  1.00 93.80           C  
ATOM   1149  OE1 GLU B 142      -2.821 -42.531   2.579  1.00 93.80           O  
ATOM   1150  OE2 GLU B 142      -1.155 -42.188   1.185  1.00 93.80           O  
ATOM   1151  N   SER B 143      -1.893 -37.807  -2.070  1.00 94.23           N  
ATOM   1152  CA  SER B 143      -0.964 -36.809  -2.588  1.00 94.23           C  
ATOM   1153  C   SER B 143      -1.493 -35.395  -2.372  1.00 94.23           C  
ATOM   1154  CB  SER B 143      -0.701 -37.042  -4.076  1.00 94.23           C  
ATOM   1155  O   SER B 143      -0.750 -34.505  -1.953  1.00 94.23           O  
ATOM   1156  OG  SER B 143      -0.067 -38.292  -4.285  1.00 94.23           O  
ATOM   1157  N   ARG B 144      -2.725 -35.189  -2.654  1.00 93.12           N  
ATOM   1158  CA  ARG B 144      -3.361 -33.895  -2.425  1.00 93.12           C  
ATOM   1159  C   ARG B 144      -3.210 -33.462  -0.971  1.00 93.12           C  
ATOM   1160  CB  ARG B 144      -4.842 -33.949  -2.805  1.00 93.12           C  
ATOM   1161  O   ARG B 144      -2.823 -32.324  -0.693  1.00 93.12           O  
ATOM   1162  CG  ARG B 144      -5.559 -32.614  -2.679  1.00 93.12           C  
ATOM   1163  CD  ARG B 144      -7.070 -32.775  -2.770  1.00 93.12           C  
ATOM   1164  NE  ARG B 144      -7.604 -33.503  -1.622  1.00 93.12           N  
ATOM   1165  NH1 ARG B 144      -7.510 -31.705  -0.175  1.00 93.12           N  
ATOM   1166  NH2 ARG B 144      -8.292 -33.732   0.557  1.00 93.12           N  
ATOM   1167  CZ  ARG B 144      -7.801 -32.978  -0.416  1.00 93.12           C  
ATOM   1168  N   LYS B 145      -3.530 -34.319  -0.036  1.00 93.33           N  
ATOM   1169  CA  LYS B 145      -3.442 -34.035   1.394  1.00 93.33           C  
ATOM   1170  C   LYS B 145      -2.010 -33.700   1.800  1.00 93.33           C  
ATOM   1171  CB  LYS B 145      -3.953 -35.224   2.209  1.00 93.33           C  
ATOM   1172  O   LYS B 145      -1.786 -32.824   2.639  1.00 93.33           O  
ATOM   1173  CG  LYS B 145      -5.461 -35.420   2.138  1.00 93.33           C  
ATOM   1174  CD  LYS B 145      -5.910 -36.603   2.985  1.00 93.33           C  
ATOM   1175  CE  LYS B 145      -7.407 -36.850   2.853  1.00 93.33           C  
ATOM   1176  NZ  LYS B 145      -7.836 -38.071   3.599  1.00 93.33           N  
ATOM   1177  N   LYS B 146      -1.116 -34.433   1.185  1.00 93.62           N  
ATOM   1178  CA  LYS B 146       0.295 -34.179   1.461  1.00 93.62           C  
ATOM   1179  C   LYS B 146       0.696 -32.772   1.027  1.00 93.62           C  
ATOM   1180  CB  LYS B 146       1.175 -35.214   0.760  1.00 93.62           C  
ATOM   1181  O   LYS B 146       1.394 -32.066   1.757  1.00 93.62           O  
ATOM   1182  CG  LYS B 146       2.644 -35.142   1.147  1.00 93.62           C  
ATOM   1183  CD  LYS B 146       3.436 -36.301   0.554  1.00 93.62           C  
ATOM   1184  CE  LYS B 146       4.908 -36.228   0.938  1.00 93.62           C  
ATOM   1185  NZ  LYS B 146       5.678 -37.391   0.405  1.00 93.62           N  
ATOM   1186  N   ILE B 147       0.269 -32.400  -0.105  1.00 92.77           N  
ATOM   1187  CA  ILE B 147       0.570 -31.072  -0.629  1.00 92.77           C  
ATOM   1188  C   ILE B 147      -0.056 -30.009   0.270  1.00 92.77           C  
ATOM   1189  CB  ILE B 147       0.069 -30.910  -2.081  1.00 92.77           C  
ATOM   1190  O   ILE B 147       0.617 -29.062   0.685  1.00 92.77           O  
ATOM   1191  CG1 ILE B 147       0.786 -31.899  -3.007  1.00 92.77           C  
ATOM   1192  CG2 ILE B 147       0.265 -29.469  -2.562  1.00 92.77           C  
ATOM   1193  CD1 ILE B 147       0.229 -31.936  -4.424  1.00 92.77           C  
ATOM   1194  N   ASN B 148      -1.315 -30.134   0.580  1.00 91.73           N  
ATOM   1195  CA  ASN B 148      -2.010 -29.181   1.439  1.00 91.73           C  
ATOM   1196  C   ASN B 148      -1.345 -29.071   2.808  1.00 91.73           C  
ATOM   1197  CB  ASN B 148      -3.482 -29.572   1.593  1.00 91.73           C  
ATOM   1198  O   ASN B 148      -1.200 -27.972   3.346  1.00 91.73           O  
ATOM   1199  CG  ASN B 148      -4.323 -29.165   0.399  1.00 91.73           C  
ATOM   1200  ND2 ASN B 148      -5.481 -29.795   0.248  1.00 91.73           N  
ATOM   1201  OD1 ASN B 148      -3.934 -28.292  -0.381  1.00 91.73           O  
ATOM   1202  N   SER B 149      -0.954 -30.211   3.332  1.00 92.27           N  
ATOM   1203  CA  SER B 149      -0.281 -30.230   4.627  1.00 92.27           C  
ATOM   1204  C   SER B 149       1.054 -29.494   4.566  1.00 92.27           C  
ATOM   1205  CB  SER B 149      -0.059 -31.668   5.095  1.00 92.27           C  
ATOM   1206  O   SER B 149       1.418 -28.780   5.503  1.00 92.27           O  
ATOM   1207  OG  SER B 149      -1.283 -32.262   5.494  1.00 92.27           O  
ATOM   1208  N   TRP B 150       1.738 -29.713   3.540  1.00 92.05           N  
ATOM   1209  CA  TRP B 150       3.017 -29.032   3.365  1.00 92.05           C  
ATOM   1210  C   TRP B 150       2.824 -27.521   3.296  1.00 92.05           C  
ATOM   1211  CB  TRP B 150       3.723 -29.528   2.100  1.00 92.05           C  
ATOM   1212  O   TRP B 150       3.548 -26.766   3.949  1.00 92.05           O  
ATOM   1213  CG  TRP B 150       5.035 -28.856   1.831  1.00 92.05           C  
ATOM   1214  CD1 TRP B 150       6.252 -29.180   2.365  1.00 92.05           C  
ATOM   1215  CD2 TRP B 150       5.261 -27.739   0.965  1.00 92.05           C  
ATOM   1216  CE2 TRP B 150       6.641 -27.439   1.022  1.00 92.05           C  
ATOM   1217  CE3 TRP B 150       4.431 -26.963   0.146  1.00 92.05           C  
ATOM   1218  NE1 TRP B 150       7.221 -28.332   1.882  1.00 92.05           N  
ATOM   1219  CH2 TRP B 150       6.373 -25.651  -0.506  1.00 92.05           C  
ATOM   1220  CZ2 TRP B 150       7.208 -26.395   0.288  1.00 92.05           C  
ATOM   1221  CZ3 TRP B 150       4.998 -25.924  -0.583  1.00 92.05           C  
ATOM   1222  N   VAL B 151       1.878 -27.063   2.533  1.00 88.91           N  
ATOM   1223  CA  VAL B 151       1.594 -25.640   2.385  1.00 88.91           C  
ATOM   1224  C   VAL B 151       1.225 -25.042   3.741  1.00 88.91           C  
ATOM   1225  CB  VAL B 151       0.460 -25.390   1.366  1.00 88.91           C  
ATOM   1226  O   VAL B 151       1.721 -23.976   4.112  1.00 88.91           O  
ATOM   1227  CG1 VAL B 151       0.011 -23.930   1.404  1.00 88.91           C  
ATOM   1228  CG2 VAL B 151       0.912 -25.777  -0.041  1.00 88.91           C  
ATOM   1229  N   GLU B 152       0.403 -25.727   4.450  1.00 89.19           N  
ATOM   1230  CA  GLU B 152      -0.017 -25.266   5.770  1.00 89.19           C  
ATOM   1231  C   GLU B 152       1.178 -25.107   6.705  1.00 89.19           C  
ATOM   1232  CB  GLU B 152      -1.036 -26.234   6.378  1.00 89.19           C  
ATOM   1233  O   GLU B 152       1.257 -24.137   7.461  1.00 89.19           O  
ATOM   1234  CG  GLU B 152      -2.382 -26.235   5.669  1.00 89.19           C  
ATOM   1235  CD  GLU B 152      -3.360 -27.249   6.241  1.00 89.19           C  
ATOM   1236  OE1 GLU B 152      -4.381 -27.547   5.579  1.00 89.19           O  
ATOM   1237  OE2 GLU B 152      -3.104 -27.749   7.359  1.00 89.19           O  
ATOM   1238  N   SER B 153       2.054 -26.041   6.602  1.00 89.64           N  
ATOM   1239  CA  SER B 153       3.239 -25.995   7.452  1.00 89.64           C  
ATOM   1240  C   SER B 153       4.157 -24.842   7.060  1.00 89.64           C  
ATOM   1241  CB  SER B 153       4.006 -27.316   7.375  1.00 89.64           C  
ATOM   1242  O   SER B 153       4.781 -24.218   7.921  1.00 89.64           O  
ATOM   1243  OG  SER B 153       4.708 -27.420   6.148  1.00 89.64           O  
ATOM   1244  N   GLN B 154       4.218 -24.500   5.749  1.00 85.44           N  
ATOM   1245  CA  GLN B 154       5.109 -23.455   5.255  1.00 85.44           C  
ATOM   1246  C   GLN B 154       4.530 -22.069   5.521  1.00 85.44           C  
ATOM   1247  CB  GLN B 154       5.372 -23.636   3.759  1.00 85.44           C  
ATOM   1248  O   GLN B 154       5.267 -21.082   5.569  1.00 85.44           O  
ATOM   1249  CG  GLN B 154       6.130 -24.912   3.418  1.00 85.44           C  
ATOM   1250  CD  GLN B 154       7.481 -24.993   4.104  1.00 85.44           C  
ATOM   1251  NE2 GLN B 154       7.739 -26.109   4.776  1.00 85.44           N  
ATOM   1252  OE1 GLN B 154       8.287 -24.059   4.030  1.00 85.44           O  
ATOM   1253  N   THR B 155       3.222 -21.997   5.723  1.00 83.20           N  
ATOM   1254  CA  THR B 155       2.550 -20.714   5.899  1.00 83.20           C  
ATOM   1255  C   THR B 155       2.049 -20.559   7.332  1.00 83.20           C  
ATOM   1256  CB  THR B 155       1.371 -20.561   4.921  1.00 83.20           C  
ATOM   1257  O   THR B 155       1.124 -19.786   7.591  1.00 83.20           O  
ATOM   1258  CG2 THR B 155       1.853 -20.570   3.474  1.00 83.20           C  
ATOM   1259  OG1 THR B 155       0.454 -21.645   5.114  1.00 83.20           O  
ATOM   1260  N   ASN B 156       2.595 -21.376   8.221  1.00 81.08           N  
ATOM   1261  CA  ASN B 156       2.212 -21.342   9.628  1.00 81.08           C  
ATOM   1262  C   ASN B 156       0.700 -21.453   9.800  1.00 81.08           C  
ATOM   1263  CB  ASN B 156       2.731 -20.066  10.295  1.00 81.08           C  
ATOM   1264  O   ASN B 156       0.100 -20.690  10.561  1.00 81.08           O  
ATOM   1265  CG  ASN B 156       4.229 -20.094  10.522  1.00 81.08           C  
ATOM   1266  ND2 ASN B 156       4.805 -18.935  10.822  1.00 81.08           N  
ATOM   1267  OD1 ASN B 156       4.865 -21.147  10.428  1.00 81.08           O  
ATOM   1268  N   GLU B 157       0.080 -22.218   8.967  1.00 84.27           N  
ATOM   1269  CA  GLU B 157      -1.328 -22.594   9.035  1.00 84.27           C  
ATOM   1270  C   GLU B 157      -2.228 -21.448   8.582  1.00 84.27           C  
ATOM   1271  CB  GLU B 157      -1.702 -23.027  10.455  1.00 84.27           C  
ATOM   1272  O   GLU B 157      -3.434 -21.460   8.839  1.00 84.27           O  
ATOM   1273  CG  GLU B 157      -1.008 -24.301  10.912  1.00 84.27           C  
ATOM   1274  CD  GLU B 157      -1.457 -24.769  12.288  1.00 84.27           C  
ATOM   1275  OE1 GLU B 157      -0.865 -25.733  12.824  1.00 84.27           O  
ATOM   1276  OE2 GLU B 157      -2.409 -24.167  12.832  1.00 84.27           O  
ATOM   1277  N   LYS B 158      -1.608 -20.504   7.929  1.00 79.65           N  
ATOM   1278  CA  LYS B 158      -2.391 -19.369   7.449  1.00 79.65           C  
ATOM   1279  C   LYS B 158      -3.123 -19.715   6.156  1.00 79.65           C  
ATOM   1280  CB  LYS B 158      -1.493 -18.150   7.233  1.00 79.65           C  
ATOM   1281  O   LYS B 158      -4.209 -19.193   5.893  1.00 79.65           O  
ATOM   1282  CG  LYS B 158      -0.885 -17.595   8.513  1.00 79.65           C  
ATOM   1283  CD  LYS B 158      -1.952 -17.014   9.432  1.00 79.65           C  
ATOM   1284  CE  LYS B 158      -1.337 -16.384  10.675  1.00 79.65           C  
ATOM   1285  NZ  LYS B 158      -2.382 -15.845  11.596  1.00 79.65           N  
ATOM   1286  N   ILE B 159      -2.561 -20.481   5.375  1.00 81.31           N  
ATOM   1287  CA  ILE B 159      -3.192 -20.938   4.142  1.00 81.31           C  
ATOM   1288  C   ILE B 159      -3.529 -22.423   4.254  1.00 81.31           C  
ATOM   1289  CB  ILE B 159      -2.287 -20.685   2.916  1.00 81.31           C  
ATOM   1290  O   ILE B 159      -2.633 -23.263   4.364  1.00 81.31           O  
ATOM   1291  CG1 ILE B 159      -2.037 -19.183   2.738  1.00 81.31           C  
ATOM   1292  CG2 ILE B 159      -2.906 -21.290   1.653  1.00 81.31           C  
ATOM   1293  CD1 ILE B 159      -1.077 -18.845   1.605  1.00 81.31           C  
ATOM   1294  N   LYS B 160      -4.796 -22.667   4.149  1.00 82.65           N  
ATOM   1295  CA  LYS B 160      -5.268 -24.044   4.261  1.00 82.65           C  
ATOM   1296  C   LYS B 160      -6.041 -24.463   3.014  1.00 82.65           C  
ATOM   1297  CB  LYS B 160      -6.146 -24.212   5.502  1.00 82.65           C  
ATOM   1298  O   LYS B 160      -6.591 -23.618   2.304  1.00 82.65           O  
ATOM   1299  CG  LYS B 160      -5.429 -23.918   6.812  1.00 82.65           C  
ATOM   1300  CD  LYS B 160      -6.338 -24.152   8.011  1.00 82.65           C  
ATOM   1301  CE  LYS B 160      -5.629 -23.836   9.321  1.00 82.65           C  
ATOM   1302  NZ  LYS B 160      -6.520 -24.055  10.500  1.00 82.65           N  
ATOM   1303  N   ASN B 161      -5.933 -25.798   2.766  1.00 82.49           N  
ATOM   1304  CA  ASN B 161      -6.720 -26.408   1.700  1.00 82.49           C  
ATOM   1305  C   ASN B 161      -6.508 -25.694   0.368  1.00 82.49           C  
ATOM   1306  CB  ASN B 161      -8.206 -26.418   2.067  1.00 82.49           C  
ATOM   1307  O   ASN B 161      -7.473 -25.321  -0.301  1.00 82.49           O  
ATOM   1308  CG  ASN B 161      -8.777 -27.820   2.151  1.00 82.49           C  
ATOM   1309  ND2 ASN B 161     -10.043 -27.922   2.537  1.00 82.49           N  
ATOM   1310  OD1 ASN B 161      -8.085 -28.803   1.873  1.00 82.49           O  
ATOM   1311  N   LEU B 162      -5.275 -25.502   0.042  1.00 84.22           N  
ATOM   1312  CA  LEU B 162      -4.929 -24.871  -1.227  1.00 84.22           C  
ATOM   1313  C   LEU B 162      -5.576 -25.607  -2.395  1.00 84.22           C  
ATOM   1314  CB  LEU B 162      -3.410 -24.833  -1.410  1.00 84.22           C  
ATOM   1315  O   LEU B 162      -6.132 -24.980  -3.299  1.00 84.22           O  
ATOM   1316  CG  LEU B 162      -2.901 -24.283  -2.743  1.00 84.22           C  
ATOM   1317  CD1 LEU B 162      -3.189 -22.788  -2.844  1.00 84.22           C  
ATOM   1318  CD2 LEU B 162      -1.410 -24.557  -2.902  1.00 84.22           C  
ATOM   1319  N   ILE B 163      -5.507 -26.987  -2.338  1.00 85.85           N  
ATOM   1320  CA  ILE B 163      -6.085 -27.794  -3.407  1.00 85.85           C  
ATOM   1321  C   ILE B 163      -7.358 -28.474  -2.910  1.00 85.85           C  
ATOM   1322  CB  ILE B 163      -5.081 -28.848  -3.925  1.00 85.85           C  
ATOM   1323  O   ILE B 163      -7.299 -29.396  -2.094  1.00 85.85           O  
ATOM   1324  CG1 ILE B 163      -3.761 -28.178  -4.323  1.00 85.85           C  
ATOM   1325  CG2 ILE B 163      -5.675 -29.629  -5.100  1.00 85.85           C  
ATOM   1326  CD1 ILE B 163      -2.669 -29.157  -4.734  1.00 85.85           C  
ATOM   1327  N   PRO B 164      -8.436 -27.985  -3.513  1.00 81.25           N  
ATOM   1328  CA  PRO B 164      -9.695 -28.611  -3.103  1.00 81.25           C  
ATOM   1329  C   PRO B 164      -9.787 -30.078  -3.517  1.00 81.25           C  
ATOM   1330  CB  PRO B 164     -10.755 -27.773  -3.822  1.00 81.25           C  
ATOM   1331  O   PRO B 164      -9.048 -30.521  -4.400  1.00 81.25           O  
ATOM   1332  CG  PRO B 164     -10.030 -26.549  -4.278  1.00 81.25           C  
ATOM   1333  CD  PRO B 164      -8.567 -26.871  -4.380  1.00 81.25           C  
ATOM   1334  N   GLU B 165     -10.736 -30.756  -2.951  1.00 81.88           N  
ATOM   1335  CA  GLU B 165     -10.963 -32.164  -3.262  1.00 81.88           C  
ATOM   1336  C   GLU B 165     -11.350 -32.350  -4.727  1.00 81.88           C  
ATOM   1337  CB  GLU B 165     -12.048 -32.747  -2.354  1.00 81.88           C  
ATOM   1338  O   GLU B 165     -12.109 -31.553  -5.280  1.00 81.88           O  
ATOM   1339  CG  GLU B 165     -11.531 -33.219  -1.002  1.00 81.88           C  
ATOM   1340  CD  GLU B 165     -12.616 -33.813  -0.119  1.00 81.88           C  
ATOM   1341  OE1 GLU B 165     -12.329 -34.148   1.053  1.00 81.88           O  
ATOM   1342  OE2 GLU B 165     -13.762 -33.947  -0.602  1.00 81.88           O  
ATOM   1343  N   GLY B 166     -10.705 -33.313  -5.325  1.00 72.80           N  
ATOM   1344  CA  GLY B 166     -11.080 -33.665  -6.685  1.00 72.80           C  
ATOM   1345  C   GLY B 166     -10.242 -32.963  -7.736  1.00 72.80           C  
ATOM   1346  O   GLY B 166     -10.372 -33.242  -8.930  1.00 72.80           O  
ATOM   1347  N   ASN B 167      -9.239 -32.136  -7.327  1.00 78.33           N  
ATOM   1348  CA  ASN B 167      -8.477 -31.337  -8.280  1.00 78.33           C  
ATOM   1349  C   ASN B 167      -7.183 -32.036  -8.689  1.00 78.33           C  
ATOM   1350  CB  ASN B 167      -8.173 -29.954  -7.700  1.00 78.33           C  
ATOM   1351  O   ASN B 167      -6.493 -31.587  -9.606  1.00 78.33           O  
ATOM   1352  CG  ASN B 167      -9.268 -28.946  -7.989  1.00 78.33           C  
ATOM   1353  ND2 ASN B 167      -9.361 -27.916  -7.156  1.00 78.33           N  
ATOM   1354  OD1 ASN B 167     -10.026 -29.093  -8.952  1.00 78.33           O  
ATOM   1355  N   ILE B 168      -6.881 -33.032  -7.989  1.00 85.72           N  
ATOM   1356  CA  ILE B 168      -5.738 -33.861  -8.353  1.00 85.72           C  
ATOM   1357  C   ILE B 168      -6.223 -35.235  -8.812  1.00 85.72           C  
ATOM   1358  CB  ILE B 168      -4.748 -34.008  -7.176  1.00 85.72           C  
ATOM   1359  O   ILE B 168      -7.012 -35.884  -8.123  1.00 85.72           O  
ATOM   1360  CG1 ILE B 168      -4.137 -32.648  -6.820  1.00 85.72           C  
ATOM   1361  CG2 ILE B 168      -3.656 -35.027  -7.513  1.00 85.72           C  
ATOM   1362  CD1 ILE B 168      -2.781 -32.739  -6.133  1.00 85.72           C  
ATOM   1363  N   GLY B 169      -5.781 -35.671  -9.995  1.00 83.11           N  
ATOM   1364  CA  GLY B 169      -6.197 -36.955 -10.535  1.00 83.11           C  
ATOM   1365  C   GLY B 169      -5.034 -37.887 -10.819  1.00 83.11           C  
ATOM   1366  O   GLY B 169      -3.874 -37.522 -10.615  1.00 83.11           O  
ATOM   1367  N   SER B 170      -5.418 -39.051 -11.260  1.00 85.79           N  
ATOM   1368  CA  SER B 170      -4.426 -40.088 -11.525  1.00 85.79           C  
ATOM   1369  C   SER B 170      -3.580 -39.744 -12.746  1.00 85.79           C  
ATOM   1370  CB  SER B 170      -5.106 -41.442 -11.730  1.00 85.79           C  
ATOM   1371  O   SER B 170      -2.491 -40.293 -12.929  1.00 85.79           O  
ATOM   1372  OG  SER B 170      -6.083 -41.364 -12.754  1.00 85.79           O  
ATOM   1373  N   ASN B 171      -4.029 -38.852 -13.519  1.00 83.04           N  
ATOM   1374  CA  ASN B 171      -3.302 -38.460 -14.722  1.00 83.04           C  
ATOM   1375  C   ASN B 171      -2.373 -37.279 -14.457  1.00 83.04           C  
ATOM   1376  CB  ASN B 171      -4.278 -38.125 -15.853  1.00 83.04           C  
ATOM   1377  O   ASN B 171      -1.619 -36.867 -15.340  1.00 83.04           O  
ATOM   1378  CG  ASN B 171      -5.276 -37.052 -15.463  1.00 83.04           C  
ATOM   1379  ND2 ASN B 171      -5.901 -36.434 -16.459  1.00 83.04           N  
ATOM   1380  OD1 ASN B 171      -5.483 -36.780 -14.278  1.00 83.04           O  
ATOM   1381  N   THR B 172      -2.410 -36.841 -13.267  1.00 85.08           N  
ATOM   1382  CA  THR B 172      -1.543 -35.729 -12.890  1.00 85.08           C  
ATOM   1383  C   THR B 172      -0.080 -36.162 -12.885  1.00 85.08           C  
ATOM   1384  CB  THR B 172      -1.921 -35.171 -11.505  1.00 85.08           C  
ATOM   1385  O   THR B 172       0.253 -37.238 -12.383  1.00 85.08           O  
ATOM   1386  CG2 THR B 172      -1.030 -33.993 -11.126  1.00 85.08           C  
ATOM   1387  OG1 THR B 172      -3.286 -34.736 -11.528  1.00 85.08           O  
ATOM   1388  N   THR B 173       0.748 -35.333 -13.428  1.00 87.77           N  
ATOM   1389  CA  THR B 173       2.159 -35.698 -13.480  1.00 87.77           C  
ATOM   1390  C   THR B 173       3.011 -34.675 -12.734  1.00 87.77           C  
ATOM   1391  CB  THR B 173       2.652 -35.817 -14.935  1.00 87.77           C  
ATOM   1392  O   THR B 173       3.978 -35.037 -12.061  1.00 87.77           O  
ATOM   1393  CG2 THR B 173       1.946 -36.956 -15.663  1.00 87.77           C  
ATOM   1394  OG1 THR B 173       2.389 -34.588 -15.624  1.00 87.77           O  
ATOM   1395  N   LEU B 174       2.724 -33.410 -12.838  1.00 88.90           N  
ATOM   1396  CA  LEU B 174       3.501 -32.340 -12.221  1.00 88.90           C  
ATOM   1397  C   LEU B 174       2.598 -31.182 -11.809  1.00 88.90           C  
ATOM   1398  CB  LEU B 174       4.584 -31.841 -13.180  1.00 88.90           C  
ATOM   1399  O   LEU B 174       1.783 -30.711 -12.605  1.00 88.90           O  
ATOM   1400  CG  LEU B 174       5.594 -30.847 -12.605  1.00 88.90           C  
ATOM   1401  CD1 LEU B 174       6.465 -31.525 -11.553  1.00 88.90           C  
ATOM   1402  CD2 LEU B 174       6.454 -30.255 -13.717  1.00 88.90           C  
ATOM   1403  N   VAL B 175       2.711 -30.709 -10.532  1.00 88.45           N  
ATOM   1404  CA  VAL B 175       1.909 -29.604 -10.017  1.00 88.45           C  
ATOM   1405  C   VAL B 175       2.820 -28.552  -9.390  1.00 88.45           C  
ATOM   1406  CB  VAL B 175       0.867 -30.092  -8.985  1.00 88.45           C  
ATOM   1407  O   VAL B 175       3.738 -28.886  -8.637  1.00 88.45           O  
ATOM   1408  CG1 VAL B 175       0.175 -28.906  -8.315  1.00 88.45           C  
ATOM   1409  CG2 VAL B 175      -0.158 -31.006  -9.653  1.00 88.45           C  
ATOM   1410  N   LEU B 176       2.612 -27.312  -9.749  1.00 86.41           N  
ATOM   1411  CA  LEU B 176       3.314 -26.177  -9.160  1.00 86.41           C  
ATOM   1412  C   LEU B 176       2.427 -25.451  -8.154  1.00 86.41           C  
ATOM   1413  CB  LEU B 176       3.771 -25.204 -10.251  1.00 86.41           C  
ATOM   1414  O   LEU B 176       1.354 -24.959  -8.508  1.00 86.41           O  
ATOM   1415  CG  LEU B 176       4.483 -23.937  -9.775  1.00 86.41           C  
ATOM   1416  CD1 LEU B 176       5.782 -24.296  -9.061  1.00 86.41           C  
ATOM   1417  CD2 LEU B 176       4.752 -23.002 -10.948  1.00 86.41           C  
ATOM   1418  N   VAL B 177       2.914 -25.410  -6.939  1.00 86.76           N  
ATOM   1419  CA  VAL B 177       2.158 -24.751  -5.879  1.00 86.76           C  
ATOM   1420  C   VAL B 177       2.879 -23.477  -5.446  1.00 86.76           C  
ATOM   1421  CB  VAL B 177       1.948 -25.684  -4.666  1.00 86.76           C  
ATOM   1422  O   VAL B 177       4.098 -23.479  -5.259  1.00 86.76           O  
ATOM   1423  CG1 VAL B 177       1.254 -24.941  -3.526  1.00 86.76           C  
ATOM   1424  CG2 VAL B 177       1.142 -26.916  -5.074  1.00 86.76           C  
ATOM   1425  N   ASN B 178       2.109 -22.452  -5.322  1.00 83.13           N  
ATOM   1426  CA  ASN B 178       2.598 -21.145  -4.897  1.00 83.13           C  
ATOM   1427  C   ASN B 178       1.645 -20.486  -3.904  1.00 83.13           C  
ATOM   1428  CB  ASN B 178       2.817 -20.234  -6.107  1.00 83.13           C  
ATOM   1429  O   ASN B 178       0.499 -20.185  -4.242  1.00 83.13           O  
ATOM   1430  CG  ASN B 178       3.259 -18.838  -5.714  1.00 83.13           C  
ATOM   1431  ND2 ASN B 178       4.551 -18.675  -5.456  1.00 83.13           N  
ATOM   1432  OD1 ASN B 178       2.445 -17.913  -5.643  1.00 83.13           O  
ATOM   1433  N   ALA B 179       2.064 -20.381  -2.723  1.00 85.38           N  
ATOM   1434  CA  ALA B 179       1.287 -19.722  -1.677  1.00 85.38           C  
ATOM   1435  C   ALA B 179       2.109 -18.641  -0.982  1.00 85.38           C  
ATOM   1436  CB  ALA B 179       0.790 -20.745  -0.658  1.00 85.38           C  
ATOM   1437  O   ALA B 179       3.293 -18.839  -0.697  1.00 85.38           O  
ATOM   1438  N   ILE B 180       1.413 -17.544  -0.718  1.00 88.67           N  
ATOM   1439  CA  ILE B 180       2.144 -16.437  -0.111  1.00 88.67           C  
ATOM   1440  C   ILE B 180       1.241 -15.700   0.875  1.00 88.67           C  
ATOM   1441  CB  ILE B 180       2.680 -15.459  -1.180  1.00 88.67           C  
ATOM   1442  O   ILE B 180       0.054 -15.496   0.607  1.00 88.67           O  
ATOM   1443  CG1 ILE B 180       3.584 -14.403  -0.533  1.00 88.67           C  
ATOM   1444  CG2 ILE B 180       1.524 -14.801  -1.938  1.00 88.67           C  
ATOM   1445  CD1 ILE B 180       4.450 -13.638  -1.524  1.00 88.67           C  
ATOM   1446  N   TYR B 181       1.849 -15.411   1.986  1.00 85.34           N  
ATOM   1447  CA  TYR B 181       1.172 -14.691   3.059  1.00 85.34           C  
ATOM   1448  C   TYR B 181       1.935 -13.425   3.432  1.00 85.34           C  
ATOM   1449  CB  TYR B 181       1.013 -15.587   4.291  1.00 85.34           C  
ATOM   1450  O   TYR B 181       3.161 -13.447   3.559  1.00 85.34           O  
ATOM   1451  CG  TYR B 181       0.576 -14.843   5.529  1.00 85.34           C  
ATOM   1452  CD1 TYR B 181       1.509 -14.387   6.457  1.00 85.34           C  
ATOM   1453  CD2 TYR B 181      -0.771 -14.597   5.775  1.00 85.34           C  
ATOM   1454  CE1 TYR B 181       1.111 -13.703   7.601  1.00 85.34           C  
ATOM   1455  CE2 TYR B 181      -1.180 -13.914   6.916  1.00 85.34           C  
ATOM   1456  OH  TYR B 181      -0.634 -12.795   8.952  1.00 85.34           O  
ATOM   1457  CZ  TYR B 181      -0.234 -13.471   7.821  1.00 85.34           C  
ATOM   1458  N   PHE B 182       1.111 -12.360   3.627  1.00 89.65           N  
ATOM   1459  CA  PHE B 182       1.754 -11.107   4.006  1.00 89.65           C  
ATOM   1460  C   PHE B 182       0.981 -10.418   5.124  1.00 89.65           C  
ATOM   1461  CB  PHE B 182       1.873 -10.175   2.797  1.00 89.65           C  
ATOM   1462  O   PHE B 182      -0.249 -10.343   5.080  1.00 89.65           O  
ATOM   1463  CG  PHE B 182       2.422  -8.814   3.131  1.00 89.65           C  
ATOM   1464  CD1 PHE B 182       1.572  -7.727   3.293  1.00 89.65           C  
ATOM   1465  CD2 PHE B 182       3.789  -8.622   3.283  1.00 89.65           C  
ATOM   1466  CE1 PHE B 182       2.077  -6.466   3.603  1.00 89.65           C  
ATOM   1467  CE2 PHE B 182       4.301  -7.365   3.592  1.00 89.65           C  
ATOM   1468  CZ  PHE B 182       3.444  -6.289   3.750  1.00 89.65           C  
ATOM   1469  N   LYS B 183       1.700  -9.921   6.126  1.00 84.95           N  
ATOM   1470  CA  LYS B 183       1.238  -9.021   7.179  1.00 84.95           C  
ATOM   1471  C   LYS B 183       2.325  -8.023   7.565  1.00 84.95           C  
ATOM   1472  CB  LYS B 183       0.797  -9.816   8.409  1.00 84.95           C  
ATOM   1473  O   LYS B 183       3.408  -8.414   8.006  1.00 84.95           O  
ATOM   1474  CG  LYS B 183       0.160  -8.967   9.499  1.00 84.95           C  
ATOM   1475  CD  LYS B 183      -0.331  -9.824  10.660  1.00 84.95           C  
ATOM   1476  CE  LYS B 183      -0.995  -8.978  11.738  1.00 84.95           C  
ATOM   1477  NZ  LYS B 183      -1.492  -9.815  12.870  1.00 84.95           N  
ATOM   1478  N   GLY B 184       2.040  -6.845   7.369  1.00 88.44           N  
ATOM   1479  CA  GLY B 184       3.039  -5.829   7.657  1.00 88.44           C  
ATOM   1480  C   GLY B 184       2.634  -4.895   8.782  1.00 88.44           C  
ATOM   1481  O   GLY B 184       1.468  -4.866   9.182  1.00 88.44           O  
ATOM   1482  N   GLN B 185       3.633  -4.229   9.279  1.00 88.84           N  
ATOM   1483  CA  GLN B 185       3.431  -3.165  10.257  1.00 88.84           C  
ATOM   1484  C   GLN B 185       3.600  -1.790   9.617  1.00 88.84           C  
ATOM   1485  CB  GLN B 185       4.401  -3.321  11.429  1.00 88.84           C  
ATOM   1486  O   GLN B 185       4.595  -1.535   8.935  1.00 88.84           O  
ATOM   1487  CG  GLN B 185       4.292  -4.662  12.143  1.00 88.84           C  
ATOM   1488  CD  GLN B 185       3.088  -4.742  13.062  1.00 88.84           C  
ATOM   1489  NE2 GLN B 185       2.500  -5.929  13.166  1.00 88.84           N  
ATOM   1490  OE1 GLN B 185       2.691  -3.746  13.675  1.00 88.84           O  
ATOM   1491  N   TRP B 186       2.574  -0.982   9.858  1.00 90.39           N  
ATOM   1492  CA  TRP B 186       2.637   0.348   9.262  1.00 90.39           C  
ATOM   1493  C   TRP B 186       3.782   1.159   9.859  1.00 90.39           C  
ATOM   1494  CB  TRP B 186       1.312   1.090   9.461  1.00 90.39           C  
ATOM   1495  O   TRP B 186       4.116   1.000  11.036  1.00 90.39           O  
ATOM   1496  CG  TRP B 186       0.120   0.366   8.910  1.00 90.39           C  
ATOM   1497  CD1 TRP B 186      -0.959  -0.098   9.609  1.00 90.39           C  
ATOM   1498  CD2 TRP B 186      -0.110   0.018   7.541  1.00 90.39           C  
ATOM   1499  CE2 TRP B 186      -1.350  -0.655   7.483  1.00 90.39           C  
ATOM   1500  CE3 TRP B 186       0.613   0.212   6.356  1.00 90.39           C  
ATOM   1501  NE1 TRP B 186      -1.847  -0.712   8.757  1.00 90.39           N  
ATOM   1502  CH2 TRP B 186      -1.156  -0.933   5.141  1.00 90.39           C  
ATOM   1503  CZ2 TRP B 186      -1.884  -1.136   6.285  1.00 90.39           C  
ATOM   1504  CZ3 TRP B 186       0.080  -0.267   5.165  1.00 90.39           C  
ATOM   1505  N   GLU B 187       4.407   1.988   9.076  1.00 87.49           N  
ATOM   1506  CA  GLU B 187       5.359   2.954   9.616  1.00 87.49           C  
ATOM   1507  C   GLU B 187       4.723   3.802  10.713  1.00 87.49           C  
ATOM   1508  CB  GLU B 187       5.901   3.855   8.503  1.00 87.49           C  
ATOM   1509  O   GLU B 187       5.297   3.961  11.793  1.00 87.49           O  
ATOM   1510  CG  GLU B 187       6.877   4.916   8.991  1.00 87.49           C  
ATOM   1511  CD  GLU B 187       8.184   4.336   9.508  1.00 87.49           C  
ATOM   1512  OE1 GLU B 187       8.942   5.062  10.190  1.00 87.49           O  
ATOM   1513  OE2 GLU B 187       8.453   3.146   9.227  1.00 87.49           O  
ATOM   1514  N   LYS B 188       3.552   4.287  10.399  1.00 81.60           N  
ATOM   1515  CA  LYS B 188       2.698   4.969  11.367  1.00 81.60           C  
ATOM   1516  C   LYS B 188       1.405   4.194  11.602  1.00 81.60           C  
ATOM   1517  CB  LYS B 188       2.380   6.389  10.895  1.00 81.60           C  
ATOM   1518  O   LYS B 188       0.480   4.258  10.788  1.00 81.60           O  
ATOM   1519  CG  LYS B 188       3.598   7.295  10.795  1.00 81.60           C  
ATOM   1520  CD  LYS B 188       3.216   8.697  10.337  1.00 81.60           C  
ATOM   1521  CE  LYS B 188       4.443   9.576  10.139  1.00 81.60           C  
ATOM   1522  NZ  LYS B 188       4.081  10.920   9.599  1.00 81.60           N  
ATOM   1523  N   LYS B 189       1.245   3.622  12.721  1.00 83.28           N  
ATOM   1524  CA  LYS B 189       0.104   2.770  13.042  1.00 83.28           C  
ATOM   1525  C   LYS B 189      -1.172   3.593  13.190  1.00 83.28           C  
ATOM   1526  CB  LYS B 189       0.369   1.978  14.324  1.00 83.28           C  
ATOM   1527  O   LYS B 189      -1.118   4.773  13.542  1.00 83.28           O  
ATOM   1528  CG  LYS B 189       1.521   0.991  14.215  1.00 83.28           C  
ATOM   1529  CD  LYS B 189       1.730   0.229  15.517  1.00 83.28           C  
ATOM   1530  CE  LYS B 189       2.928  -0.707  15.433  1.00 83.28           C  
ATOM   1531  NZ  LYS B 189       3.167  -1.419  16.724  1.00 83.28           N  
ATOM   1532  N   PHE B 190      -2.293   2.926  12.931  1.00 82.64           N  
ATOM   1533  CA  PHE B 190      -3.601   3.518  13.188  1.00 82.64           C  
ATOM   1534  C   PHE B 190      -3.984   3.368  14.655  1.00 82.64           C  
ATOM   1535  CB  PHE B 190      -4.669   2.873  12.298  1.00 82.64           C  
ATOM   1536  O   PHE B 190      -3.693   2.343  15.277  1.00 82.64           O  
ATOM   1537  CG  PHE B 190      -4.490   3.158  10.832  1.00 82.64           C  
ATOM   1538  CD1 PHE B 190      -5.276   4.110  10.193  1.00 82.64           C  
ATOM   1539  CD2 PHE B 190      -3.535   2.474  10.091  1.00 82.64           C  
ATOM   1540  CE1 PHE B 190      -5.112   4.376   8.836  1.00 82.64           C  
ATOM   1541  CE2 PHE B 190      -3.366   2.735   8.734  1.00 82.64           C  
ATOM   1542  CZ  PHE B 190      -4.156   3.685   8.108  1.00 82.64           C  
ATOM   1543  N   ASN B 191      -4.615   4.330  15.179  1.00 76.02           N  
ATOM   1544  CA  ASN B 191      -5.154   4.231  16.532  1.00 76.02           C  
ATOM   1545  C   ASN B 191      -6.459   3.439  16.559  1.00 76.02           C  
ATOM   1546  CB  ASN B 191      -5.366   5.624  17.129  1.00 76.02           C  
ATOM   1547  O   ASN B 191      -7.439   3.829  15.922  1.00 76.02           O  
ATOM   1548  CG  ASN B 191      -5.636   5.585  18.620  1.00 76.02           C  
ATOM   1549  ND2 ASN B 191      -5.409   6.707  19.293  1.00 76.02           N  
ATOM   1550  OD1 ASN B 191      -6.045   4.555  19.163  1.00 76.02           O  
ATOM   1551  N   LYS B 192      -6.454   2.397  17.325  1.00 81.63           N  
ATOM   1552  CA  LYS B 192      -7.609   1.506  17.399  1.00 81.63           C  
ATOM   1553  C   LYS B 192      -8.856   2.260  17.852  1.00 81.63           C  
ATOM   1554  CB  LYS B 192      -7.328   0.340  18.348  1.00 81.63           C  
ATOM   1555  O   LYS B 192      -9.972   1.922  17.451  1.00 81.63           O  
ATOM   1556  CG  LYS B 192      -6.398  -0.717  17.771  1.00 81.63           C  
ATOM   1557  CD  LYS B 192      -6.232  -1.894  18.724  1.00 81.63           C  
ATOM   1558  CE  LYS B 192      -5.256  -2.926  18.173  1.00 81.63           C  
ATOM   1559  NZ  LYS B 192      -5.056  -4.061  19.123  1.00 81.63           N  
ATOM   1560  N   GLU B 193      -8.706   3.246  18.653  1.00 73.07           N  
ATOM   1561  CA  GLU B 193      -9.821   4.018  19.193  1.00 73.07           C  
ATOM   1562  C   GLU B 193     -10.485   4.861  18.109  1.00 73.07           C  
ATOM   1563  CB  GLU B 193      -9.350   4.914  20.341  1.00 73.07           C  
ATOM   1564  O   GLU B 193     -11.633   5.286  18.260  1.00 73.07           O  
ATOM   1565  CG  GLU B 193      -8.850   4.145  21.556  1.00 73.07           C  
ATOM   1566  CD  GLU B 193      -8.489   5.044  22.728  1.00 73.07           C  
ATOM   1567  OE1 GLU B 193      -8.154   4.519  23.815  1.00 73.07           O  
ATOM   1568  OE2 GLU B 193      -8.542   6.282  22.558  1.00 73.07           O  
ATOM   1569  N   ASP B 194      -9.690   5.052  17.083  1.00 77.07           N  
ATOM   1570  CA  ASP B 194     -10.222   5.871  15.998  1.00 77.07           C  
ATOM   1571  C   ASP B 194     -10.917   5.007  14.948  1.00 77.07           C  
ATOM   1572  CB  ASP B 194      -9.106   6.693  15.349  1.00 77.07           C  
ATOM   1573  O   ASP B 194     -11.506   5.529  13.999  1.00 77.07           O  
ATOM   1574  CG  ASP B 194      -8.557   7.773  16.263  1.00 77.07           C  
ATOM   1575  OD1 ASP B 194      -9.251   8.172  17.223  1.00 77.07           O  
ATOM   1576  OD2 ASP B 194      -7.419   8.232  16.020  1.00 77.07           O  
ATOM   1577  N   THR B 195     -10.805   3.698  15.073  1.00 86.20           N  
ATOM   1578  CA  THR B 195     -11.488   2.781  14.167  1.00 86.20           C  
ATOM   1579  C   THR B 195     -12.970   2.682  14.514  1.00 86.20           C  
ATOM   1580  CB  THR B 195     -10.853   1.379  14.208  1.00 86.20           C  
ATOM   1581  O   THR B 195     -13.327   2.383  15.656  1.00 86.20           O  
ATOM   1582  CG2 THR B 195     -11.535   0.437  13.221  1.00 86.20           C  
ATOM   1583  OG1 THR B 195      -9.463   1.479  13.873  1.00 86.20           O  
ATOM   1584  N   LYS B 196     -13.834   2.938  13.524  1.00 88.54           N  
ATOM   1585  CA  LYS B 196     -15.279   2.922  13.730  1.00 88.54           C  
ATOM   1586  C   LYS B 196     -15.987   2.169  12.607  1.00 88.54           C  
ATOM   1587  CB  LYS B 196     -15.823   4.348  13.827  1.00 88.54           C  
ATOM   1588  O   LYS B 196     -15.445   2.030  11.508  1.00 88.54           O  
ATOM   1589  CG  LYS B 196     -15.239   5.156  14.977  1.00 88.54           C  
ATOM   1590  CD  LYS B 196     -15.847   6.551  15.046  1.00 88.54           C  
ATOM   1591  CE  LYS B 196     -15.293   7.346  16.220  1.00 88.54           C  
ATOM   1592  NZ  LYS B 196     -15.866   8.724  16.275  1.00 88.54           N  
ATOM   1593  N   GLU B 197     -17.095   1.758  13.022  1.00 94.81           N  
ATOM   1594  CA  GLU B 197     -17.939   1.140  12.004  1.00 94.81           C  
ATOM   1595  C   GLU B 197     -18.468   2.179  11.020  1.00 94.81           C  
ATOM   1596  CB  GLU B 197     -19.105   0.390  12.654  1.00 94.81           C  
ATOM   1597  O   GLU B 197     -18.964   3.232  11.427  1.00 94.81           O  
ATOM   1598  CG  GLU B 197     -19.820  -0.568  11.714  1.00 94.81           C  
ATOM   1599  CD  GLU B 197     -20.859  -1.431  12.413  1.00 94.81           C  
ATOM   1600  OE1 GLU B 197     -21.729  -2.011  11.725  1.00 94.81           O  
ATOM   1601  OE2 GLU B 197     -20.801  -1.528  13.660  1.00 94.81           O  
ATOM   1602  N   GLU B 198     -18.229   1.936   9.728  1.00 94.25           N  
ATOM   1603  CA  GLU B 198     -18.700   2.804   8.653  1.00 94.25           C  
ATOM   1604  C   GLU B 198     -19.346   1.994   7.533  1.00 94.25           C  
ATOM   1605  CB  GLU B 198     -17.548   3.645   8.097  1.00 94.25           C  
ATOM   1606  O   GLU B 198     -19.288   0.763   7.537  1.00 94.25           O  
ATOM   1607  CG  GLU B 198     -17.011   4.678   9.078  1.00 94.25           C  
ATOM   1608  CD  GLU B 198     -15.998   5.626   8.457  1.00 94.25           C  
ATOM   1609  OE1 GLU B 198     -15.226   6.265   9.206  1.00 94.25           O  
ATOM   1610  OE2 GLU B 198     -15.977   5.731   7.210  1.00 94.25           O  
ATOM   1611  N   LYS B 199     -20.025   2.730   6.644  1.00 95.51           N  
ATOM   1612  CA  LYS B 199     -20.648   2.095   5.486  1.00 95.51           C  
ATOM   1613  C   LYS B 199     -19.657   1.961   4.334  1.00 95.51           C  
ATOM   1614  CB  LYS B 199     -21.874   2.890   5.033  1.00 95.51           C  
ATOM   1615  O   LYS B 199     -18.940   2.910   4.010  1.00 95.51           O  
ATOM   1616  CG  LYS B 199     -23.000   2.925   6.055  1.00 95.51           C  
ATOM   1617  CD  LYS B 199     -24.174   3.762   5.564  1.00 95.51           C  
ATOM   1618  CE  LYS B 199     -25.308   3.789   6.581  1.00 95.51           C  
ATOM   1619  NZ  LYS B 199     -26.429   4.669   6.138  1.00 95.51           N  
ATOM   1620  N   PHE B 200     -19.502   0.795   3.754  1.00 96.09           N  
ATOM   1621  CA  PHE B 200     -18.769   0.538   2.520  1.00 96.09           C  
ATOM   1622  C   PHE B 200     -19.728   0.276   1.365  1.00 96.09           C  
ATOM   1623  CB  PHE B 200     -17.820  -0.651   2.694  1.00 96.09           C  
ATOM   1624  O   PHE B 200     -20.617  -0.572   1.470  1.00 96.09           O  
ATOM   1625  CG  PHE B 200     -16.890  -0.862   1.530  1.00 96.09           C  
ATOM   1626  CD1 PHE B 200     -17.267  -1.661   0.457  1.00 96.09           C  
ATOM   1627  CD2 PHE B 200     -15.638  -0.261   1.508  1.00 96.09           C  
ATOM   1628  CE1 PHE B 200     -16.408  -1.858  -0.622  1.00 96.09           C  
ATOM   1629  CE2 PHE B 200     -14.775  -0.453   0.433  1.00 96.09           C  
ATOM   1630  CZ  PHE B 200     -15.161  -1.253  -0.630  1.00 96.09           C  
ATOM   1631  N   TRP B 201     -19.555   0.888   0.301  1.00 95.78           N  
ATOM   1632  CA  TRP B 201     -20.478   0.832  -0.828  1.00 95.78           C  
ATOM   1633  C   TRP B 201     -19.878   0.037  -1.983  1.00 95.78           C  
ATOM   1634  CB  TRP B 201     -20.840   2.244  -1.298  1.00 95.78           C  
ATOM   1635  O   TRP B 201     -19.249   0.607  -2.877  1.00 95.78           O  
ATOM   1636  CG  TRP B 201     -21.450   3.103  -0.231  1.00 95.78           C  
ATOM   1637  CD1 TRP B 201     -20.789   3.831   0.719  1.00 95.78           C  
ATOM   1638  CD2 TRP B 201     -22.846   3.319  -0.003  1.00 95.78           C  
ATOM   1639  CE2 TRP B 201     -22.959   4.191   1.103  1.00 95.78           C  
ATOM   1640  CE3 TRP B 201     -24.013   2.860  -0.627  1.00 95.78           C  
ATOM   1641  NE1 TRP B 201     -21.691   4.488   1.524  1.00 95.78           N  
ATOM   1642  CH2 TRP B 201     -25.321   4.149   0.968  1.00 95.78           C  
ATOM   1643  CZ2 TRP B 201     -24.195   4.613   1.597  1.00 95.78           C  
ATOM   1644  CZ3 TRP B 201     -25.243   3.282  -0.133  1.00 95.78           C  
ATOM   1645  N   PRO B 202     -20.219  -1.239  -2.012  1.00 92.80           N  
ATOM   1646  CA  PRO B 202     -19.722  -2.011  -3.154  1.00 92.80           C  
ATOM   1647  C   PRO B 202     -20.275  -1.514  -4.488  1.00 92.80           C  
ATOM   1648  CB  PRO B 202     -20.209  -3.432  -2.856  1.00 92.80           C  
ATOM   1649  O   PRO B 202     -19.650  -1.714  -5.532  1.00 92.80           O  
ATOM   1650  CG  PRO B 202     -20.406  -3.466  -1.375  1.00 92.80           C  
ATOM   1651  CD  PRO B 202     -20.838  -2.102  -0.920  1.00 92.80           C  
ATOM   1652  N   ASN B 203     -21.465  -0.961  -4.386  1.00 90.04           N  
ATOM   1653  CA  ASN B 203     -22.131  -0.300  -5.503  1.00 90.04           C  
ATOM   1654  C   ASN B 203     -23.021   0.844  -5.027  1.00 90.04           C  
ATOM   1655  CB  ASN B 203     -22.950  -1.309  -6.312  1.00 90.04           C  
ATOM   1656  O   ASN B 203     -23.102   1.117  -3.828  1.00 90.04           O  
ATOM   1657  CG  ASN B 203     -23.991  -2.023  -5.472  1.00 90.04           C  
ATOM   1658  ND2 ASN B 203     -23.918  -3.349  -5.439  1.00 90.04           N  
ATOM   1659  OD1 ASN B 203     -24.853  -1.390  -4.858  1.00 90.04           O  
ATOM   1660  N   LYS B 204     -23.715   1.499  -5.910  1.00 90.02           N  
ATOM   1661  CA  LYS B 204     -24.485   2.696  -5.587  1.00 90.02           C  
ATOM   1662  C   LYS B 204     -25.763   2.342  -4.833  1.00 90.02           C  
ATOM   1663  CB  LYS B 204     -24.826   3.475  -6.859  1.00 90.02           C  
ATOM   1664  O   LYS B 204     -26.371   3.201  -4.192  1.00 90.02           O  
ATOM   1665  CG  LYS B 204     -23.643   4.213  -7.468  1.00 90.02           C  
ATOM   1666  CD  LYS B 204     -24.070   5.071  -8.653  1.00 90.02           C  
ATOM   1667  CE  LYS B 204     -22.891   5.828  -9.250  1.00 90.02           C  
ATOM   1668  NZ  LYS B 204     -23.302   6.661 -10.419  1.00 90.02           N  
ATOM   1669  N   ASN B 205     -26.072   1.111  -4.804  1.00 91.34           N  
ATOM   1670  CA  ASN B 205     -27.398   0.737  -4.324  1.00 91.34           C  
ATOM   1671  C   ASN B 205     -27.329   0.052  -2.962  1.00 91.34           C  
ATOM   1672  CB  ASN B 205     -28.101  -0.168  -5.338  1.00 91.34           C  
ATOM   1673  O   ASN B 205     -28.306   0.053  -2.211  1.00 91.34           O  
ATOM   1674  CG  ASN B 205     -28.343   0.521  -6.667  1.00 91.34           C  
ATOM   1675  ND2 ASN B 205     -28.204  -0.225  -7.756  1.00 91.34           N  
ATOM   1676  OD1 ASN B 205     -28.651   1.715  -6.713  1.00 91.34           O  
ATOM   1677  N   THR B 206     -26.284  -0.519  -2.629  1.00 92.20           N  
ATOM   1678  CA  THR B 206     -26.181  -1.306  -1.405  1.00 92.20           C  
ATOM   1679  C   THR B 206     -24.891  -0.980  -0.659  1.00 92.20           C  
ATOM   1680  CB  THR B 206     -26.237  -2.815  -1.705  1.00 92.20           C  
ATOM   1681  O   THR B 206     -23.920  -0.516  -1.261  1.00 92.20           O  
ATOM   1682  CG2 THR B 206     -27.533  -3.186  -2.419  1.00 92.20           C  
ATOM   1683  OG1 THR B 206     -25.127  -3.172  -2.538  1.00 92.20           O  
ATOM   1684  N   TYR B 207     -25.024  -1.078   0.643  1.00 93.16           N  
ATOM   1685  CA  TYR B 207     -23.828  -0.876   1.454  1.00 93.16           C  
ATOM   1686  C   TYR B 207     -23.646  -2.015   2.450  1.00 93.16           C  
ATOM   1687  CB  TYR B 207     -23.901   0.461   2.197  1.00 93.16           C  
ATOM   1688  O   TYR B 207     -24.589  -2.758   2.732  1.00 93.16           O  
ATOM   1689  CG  TYR B 207     -24.933   0.487   3.299  1.00 93.16           C  
ATOM   1690  CD1 TYR B 207     -26.224   0.952   3.060  1.00 93.16           C  
ATOM   1691  CD2 TYR B 207     -24.618   0.048   4.580  1.00 93.16           C  
ATOM   1692  CE1 TYR B 207     -27.177   0.980   4.072  1.00 93.16           C  
ATOM   1693  CE2 TYR B 207     -25.564   0.072   5.601  1.00 93.16           C  
ATOM   1694  OH  TYR B 207     -27.778   0.564   6.343  1.00 93.16           O  
ATOM   1695  CZ  TYR B 207     -26.838   0.538   5.337  1.00 93.16           C  
ATOM   1696  N   LYS B 208     -22.410  -2.229   2.935  1.00 93.84           N  
ATOM   1697  CA  LYS B 208     -22.038  -3.158   3.998  1.00 93.84           C  
ATOM   1698  C   LYS B 208     -21.284  -2.442   5.115  1.00 93.84           C  
ATOM   1699  CB  LYS B 208     -21.188  -4.300   3.440  1.00 93.84           C  
ATOM   1700  O   LYS B 208     -20.556  -1.479   4.862  1.00 93.84           O  
ATOM   1701  CG  LYS B 208     -21.918  -5.185   2.441  1.00 93.84           C  
ATOM   1702  CD  LYS B 208     -21.064  -6.373   2.017  1.00 93.84           C  
ATOM   1703  CE  LYS B 208     -21.783  -7.243   0.995  1.00 93.84           C  
ATOM   1704  NZ  LYS B 208     -20.940  -8.396   0.558  1.00 93.84           N  
ATOM   1705  N   SER B 209     -21.561  -2.909   6.317  1.00 95.53           N  
ATOM   1706  CA  SER B 209     -20.840  -2.353   7.458  1.00 95.53           C  
ATOM   1707  C   SER B 209     -19.411  -2.883   7.520  1.00 95.53           C  
ATOM   1708  CB  SER B 209     -21.569  -2.676   8.763  1.00 95.53           C  
ATOM   1709  O   SER B 209     -19.172  -4.068   7.279  1.00 95.53           O  
ATOM   1710  OG  SER B 209     -21.000  -1.962   9.847  1.00 95.53           O  
ATOM   1711  N   ILE B 210     -18.452  -1.990   7.826  1.00 94.48           N  
ATOM   1712  CA  ILE B 210     -17.050  -2.387   7.899  1.00 94.48           C  
ATOM   1713  C   ILE B 210     -16.331  -1.549   8.955  1.00 94.48           C  
ATOM   1714  CB  ILE B 210     -16.348  -2.240   6.530  1.00 94.48           C  
ATOM   1715  O   ILE B 210     -16.707  -0.403   9.208  1.00 94.48           O  
ATOM   1716  CG1 ILE B 210     -14.991  -2.952   6.547  1.00 94.48           C  
ATOM   1717  CG2 ILE B 210     -16.187  -0.762   6.161  1.00 94.48           C  
ATOM   1718  CD1 ILE B 210     -14.427  -3.241   5.162  1.00 94.48           C  
ATOM   1719  N   GLN B 211     -15.325  -2.150   9.562  1.00 94.84           N  
ATOM   1720  CA  GLN B 211     -14.470  -1.382  10.462  1.00 94.84           C  
ATOM   1721  C   GLN B 211     -13.512  -0.488   9.681  1.00 94.84           C  
ATOM   1722  CB  GLN B 211     -13.684  -2.316  11.383  1.00 94.84           C  
ATOM   1723  O   GLN B 211     -12.692  -0.979   8.902  1.00 94.84           O  
ATOM   1724  CG  GLN B 211     -14.557  -3.113  12.343  1.00 94.84           C  
ATOM   1725  CD  GLN B 211     -15.297  -2.232  13.332  1.00 94.84           C  
ATOM   1726  NE2 GLN B 211     -16.587  -2.493  13.510  1.00 94.84           N  
ATOM   1727  OE1 GLN B 211     -14.713  -1.324  13.933  1.00 94.84           O  
ATOM   1728  N   MET B 212     -13.670   0.776   9.815  1.00 94.71           N  
ATOM   1729  CA  MET B 212     -12.897   1.757   9.058  1.00 94.71           C  
ATOM   1730  C   MET B 212     -11.833   2.407   9.937  1.00 94.71           C  
ATOM   1731  CB  MET B 212     -13.816   2.829   8.471  1.00 94.71           C  
ATOM   1732  O   MET B 212     -12.159   3.108  10.897  1.00 94.71           O  
ATOM   1733  CG  MET B 212     -13.108   3.799   7.538  1.00 94.71           C  
ATOM   1734  SD  MET B 212     -12.552   3.000   5.983  1.00 94.71           S  
ATOM   1735  CE  MET B 212     -14.153   2.720   5.177  1.00 94.71           C  
ATOM   1736  N   MET B 213     -10.609   2.126   9.629  1.00 89.77           N  
ATOM   1737  CA  MET B 213      -9.497   2.748  10.342  1.00 89.77           C  
ATOM   1738  C   MET B 213      -9.289   4.185   9.878  1.00 89.77           C  
ATOM   1739  CB  MET B 213      -8.212   1.942  10.142  1.00 89.77           C  
ATOM   1740  O   MET B 213      -9.581   4.519   8.728  1.00 89.77           O  
ATOM   1741  CG  MET B 213      -8.357   0.465  10.467  1.00 89.77           C  
ATOM   1742  SD  MET B 213      -6.813  -0.478  10.161  1.00 89.77           S  
ATOM   1743  CE  MET B 213      -6.729  -0.376   8.352  1.00 89.77           C  
ATOM   1744  N   ARG B 214      -8.703   5.021  10.776  1.00 85.63           N  
ATOM   1745  CA  ARG B 214      -8.530   6.430  10.440  1.00 85.63           C  
ATOM   1746  C   ARG B 214      -7.196   6.957  10.958  1.00 85.63           C  
ATOM   1747  CB  ARG B 214      -9.679   7.264  11.010  1.00 85.63           C  
ATOM   1748  O   ARG B 214      -6.769   6.605  12.060  1.00 85.63           O  
ATOM   1749  CG  ARG B 214      -9.631   8.731  10.615  1.00 85.63           C  
ATOM   1750  CD  ARG B 214     -10.803   9.511  11.195  1.00 85.63           C  
ATOM   1751  NE  ARG B 214     -10.748  10.922  10.824  1.00 85.63           N  
ATOM   1752  NH1 ARG B 214     -12.667  11.510  11.969  1.00 85.63           N  
ATOM   1753  NH2 ARG B 214     -11.489  13.095  10.805  1.00 85.63           N  
ATOM   1754  CZ  ARG B 214     -11.635  11.839  11.200  1.00 85.63           C  
ATOM   1755  N   GLN B 215      -6.553   7.724  10.112  1.00 82.60           N  
ATOM   1756  CA  GLN B 215      -5.340   8.422  10.523  1.00 82.60           C  
ATOM   1757  C   GLN B 215      -5.149   9.709   9.727  1.00 82.60           C  
ATOM   1758  CB  GLN B 215      -4.118   7.517  10.359  1.00 82.60           C  
ATOM   1759  O   GLN B 215      -5.565   9.797   8.570  1.00 82.60           O  
ATOM   1760  CG  GLN B 215      -2.818   8.146  10.842  1.00 82.60           C  
ATOM   1761  CD  GLN B 215      -1.619   7.235  10.653  1.00 82.60           C  
ATOM   1762  NE2 GLN B 215      -0.536   7.525  11.365  1.00 82.60           N  
ATOM   1763  OE1 GLN B 215      -1.667   6.279   9.873  1.00 82.60           O  
ATOM   1764  N   TYR B 216      -4.618  10.667  10.419  1.00 72.10           N  
ATOM   1765  CA  TYR B 216      -4.339  11.962   9.810  1.00 72.10           C  
ATOM   1766  C   TYR B 216      -2.857  12.304   9.910  1.00 72.10           C  
ATOM   1767  CB  TYR B 216      -5.174  13.060  10.475  1.00 72.10           C  
ATOM   1768  O   TYR B 216      -2.378  12.712  10.970  1.00 72.10           O  
ATOM   1769  CG  TYR B 216      -5.074  14.400   9.787  1.00 72.10           C  
ATOM   1770  CD1 TYR B 216      -4.426  15.472  10.398  1.00 72.10           C  
ATOM   1771  CD2 TYR B 216      -5.627  14.598   8.527  1.00 72.10           C  
ATOM   1772  CE1 TYR B 216      -4.333  16.709   9.769  1.00 72.10           C  
ATOM   1773  CE2 TYR B 216      -5.539  15.831   7.889  1.00 72.10           C  
ATOM   1774  OH  TYR B 216      -4.802  18.101   7.889  1.00 72.10           O  
ATOM   1775  CZ  TYR B 216      -4.891  16.878   8.516  1.00 72.10           C  
ATOM   1776  N   THR B 217      -2.109  12.125   8.865  1.00 73.21           N  
ATOM   1777  CA  THR B 217      -0.676  12.396   8.810  1.00 73.21           C  
ATOM   1778  C   THR B 217      -0.231  12.663   7.375  1.00 73.21           C  
ATOM   1779  CB  THR B 217       0.136  11.225   9.393  1.00 73.21           C  
ATOM   1780  O   THR B 217      -1.063  12.782   6.473  1.00 73.21           O  
ATOM   1781  CG2 THR B 217       0.025   9.986   8.511  1.00 73.21           C  
ATOM   1782  OG1 THR B 217       1.514  11.608   9.488  1.00 73.21           O  
ATOM   1783  N   SER B 218       1.043  12.859   7.226  1.00 74.72           N  
ATOM   1784  CA  SER B 218       1.578  13.155   5.901  1.00 74.72           C  
ATOM   1785  C   SER B 218       1.866  11.875   5.123  1.00 74.72           C  
ATOM   1786  CB  SER B 218       2.854  13.991   6.013  1.00 74.72           C  
ATOM   1787  O   SER B 218       2.430  10.924   5.668  1.00 74.72           O  
ATOM   1788  OG  SER B 218       2.565  15.286   6.511  1.00 74.72           O  
ATOM   1789  N   PHE B 219       1.368  11.868   3.904  1.00 86.08           N  
ATOM   1790  CA  PHE B 219       1.605  10.775   2.969  1.00 86.08           C  
ATOM   1791  C   PHE B 219       2.001  11.311   1.598  1.00 86.08           C  
ATOM   1792  CB  PHE B 219       0.360   9.891   2.847  1.00 86.08           C  
ATOM   1793  O   PHE B 219       1.777  12.485   1.297  1.00 86.08           O  
ATOM   1794  CG  PHE B 219      -0.033   9.215   4.133  1.00 86.08           C  
ATOM   1795  CD1 PHE B 219       0.641   8.084   4.575  1.00 86.08           C  
ATOM   1796  CD2 PHE B 219      -1.079   9.713   4.901  1.00 86.08           C  
ATOM   1797  CE1 PHE B 219       0.279   7.457   5.765  1.00 86.08           C  
ATOM   1798  CE2 PHE B 219      -1.446   9.092   6.091  1.00 86.08           C  
ATOM   1799  CZ  PHE B 219      -0.766   7.963   6.521  1.00 86.08           C  
ATOM   1800  N   HIS B 220       2.669  10.446   0.830  1.00 88.75           N  
ATOM   1801  CA  HIS B 220       2.780  10.740  -0.594  1.00 88.75           C  
ATOM   1802  C   HIS B 220       1.444  10.548  -1.303  1.00 88.75           C  
ATOM   1803  CB  HIS B 220       3.850   9.858  -1.241  1.00 88.75           C  
ATOM   1804  O   HIS B 220       0.833   9.481  -1.205  1.00 88.75           O  
ATOM   1805  CG  HIS B 220       5.246  10.217  -0.843  1.00 88.75           C  
ATOM   1806  CD2 HIS B 220       5.968  11.343  -1.050  1.00 88.75           C  
ATOM   1807  ND1 HIS B 220       6.064   9.357  -0.142  1.00 88.75           N  
ATOM   1808  CE1 HIS B 220       7.232   9.941   0.065  1.00 88.75           C  
ATOM   1809  NE2 HIS B 220       7.200  11.147  -0.476  1.00 88.75           N  
ATOM   1810  N   PHE B 221       0.976  11.575  -1.963  1.00 89.23           N  
ATOM   1811  CA  PHE B 221      -0.378  11.660  -2.497  1.00 89.23           C  
ATOM   1812  C   PHE B 221      -0.377  12.314  -3.873  1.00 89.23           C  
ATOM   1813  CB  PHE B 221      -1.286  12.444  -1.544  1.00 89.23           C  
ATOM   1814  O   PHE B 221       0.426  13.210  -4.140  1.00 89.23           O  
ATOM   1815  CG  PHE B 221      -2.637  12.768  -2.121  1.00 89.23           C  
ATOM   1816  CD1 PHE B 221      -2.842  13.944  -2.831  1.00 89.23           C  
ATOM   1817  CD2 PHE B 221      -3.704  11.894  -1.952  1.00 89.23           C  
ATOM   1818  CE1 PHE B 221      -4.092  14.246  -3.366  1.00 89.23           C  
ATOM   1819  CE2 PHE B 221      -4.956  12.189  -2.484  1.00 89.23           C  
ATOM   1820  CZ  PHE B 221      -5.148  13.366  -3.190  1.00 89.23           C  
ATOM   1821  N   ALA B 222      -1.286  11.803  -4.736  1.00 87.31           N  
ATOM   1822  CA  ALA B 222      -1.503  12.457  -6.024  1.00 87.31           C  
ATOM   1823  C   ALA B 222      -2.956  12.325  -6.468  1.00 87.31           C  
ATOM   1824  CB  ALA B 222      -0.571  11.870  -7.081  1.00 87.31           C  
ATOM   1825  O   ALA B 222      -3.589  11.290  -6.246  1.00 87.31           O  
ATOM   1826  N   SER B 223      -3.459  13.398  -6.984  1.00 89.44           N  
ATOM   1827  CA  SER B 223      -4.739  13.361  -7.683  1.00 89.44           C  
ATOM   1828  C   SER B 223      -4.548  13.105  -9.174  1.00 89.44           C  
ATOM   1829  CB  SER B 223      -5.502  14.670  -7.475  1.00 89.44           C  
ATOM   1830  O   SER B 223      -3.713  13.746  -9.817  1.00 89.44           O  
ATOM   1831  OG  SER B 223      -6.837  14.553  -7.936  1.00 89.44           O  
ATOM   1832  N   LEU B 224      -5.278  12.081  -9.660  1.00 89.97           N  
ATOM   1833  CA  LEU B 224      -5.198  11.727 -11.073  1.00 89.97           C  
ATOM   1834  C   LEU B 224      -6.407  12.259 -11.836  1.00 89.97           C  
ATOM   1835  CB  LEU B 224      -5.102  10.209 -11.241  1.00 89.97           C  
ATOM   1836  O   LEU B 224      -7.417  11.564 -11.970  1.00 89.97           O  
ATOM   1837  CG  LEU B 224      -4.056   9.497 -10.382  1.00 89.97           C  
ATOM   1838  CD1 LEU B 224      -4.213   7.984 -10.501  1.00 89.97           C  
ATOM   1839  CD2 LEU B 224      -2.649   9.926 -10.786  1.00 89.97           C  
ATOM   1840  N   GLU B 225      -6.361  13.340 -12.377  1.00 84.10           N  
ATOM   1841  CA  GLU B 225      -7.486  14.060 -12.966  1.00 84.10           C  
ATOM   1842  C   GLU B 225      -7.987  13.362 -14.227  1.00 84.10           C  
ATOM   1843  CB  GLU B 225      -7.093  15.504 -13.286  1.00 84.10           C  
ATOM   1844  O   GLU B 225      -9.195  13.294 -14.467  1.00 84.10           O  
ATOM   1845  CG  GLU B 225      -6.887  16.373 -12.053  1.00 84.10           C  
ATOM   1846  CD  GLU B 225      -6.560  17.820 -12.387  1.00 84.10           C  
ATOM   1847  OE1 GLU B 225      -6.363  18.628 -11.451  1.00 84.10           O  
ATOM   1848  OE2 GLU B 225      -6.502  18.148 -13.593  1.00 84.10           O  
ATOM   1849  N   ASP B 226      -7.156  12.775 -14.995  1.00 86.39           N  
ATOM   1850  CA  ASP B 226      -7.503  12.147 -16.266  1.00 86.39           C  
ATOM   1851  C   ASP B 226      -8.382  10.918 -16.049  1.00 86.39           C  
ATOM   1852  CB  ASP B 226      -6.240  11.761 -17.037  1.00 86.39           C  
ATOM   1853  O   ASP B 226      -9.243  10.609 -16.876  1.00 86.39           O  
ATOM   1854  CG  ASP B 226      -5.440  12.965 -17.505  1.00 86.39           C  
ATOM   1855  OD1 ASP B 226      -6.009  14.072 -17.611  1.00 86.39           O  
ATOM   1856  OD2 ASP B 226      -4.229  12.803 -17.773  1.00 86.39           O  
ATOM   1857  N   VAL B 227      -8.220  10.234 -14.896  1.00 90.88           N  
ATOM   1858  CA  VAL B 227      -8.965   8.999 -14.678  1.00 90.88           C  
ATOM   1859  C   VAL B 227      -9.877   9.152 -13.463  1.00 90.88           C  
ATOM   1860  CB  VAL B 227      -8.019   7.792 -14.486  1.00 90.88           C  
ATOM   1861  O   VAL B 227     -10.517   8.190 -13.034  1.00 90.88           O  
ATOM   1862  CG1 VAL B 227      -7.329   7.432 -15.800  1.00 90.88           C  
ATOM   1863  CG2 VAL B 227      -6.987   8.092 -13.401  1.00 90.88           C  
ATOM   1864  N   GLN B 228      -9.969  10.342 -12.938  1.00 93.96           N  
ATOM   1865  CA  GLN B 228     -10.841  10.655 -11.811  1.00 93.96           C  
ATOM   1866  C   GLN B 228     -10.607   9.691 -10.651  1.00 93.96           C  
ATOM   1867  CB  GLN B 228     -12.308  10.614 -12.239  1.00 93.96           C  
ATOM   1868  O   GLN B 228     -11.548   9.068 -10.155  1.00 93.96           O  
ATOM   1869  CG  GLN B 228     -12.658  11.615 -13.332  1.00 93.96           C  
ATOM   1870  CD  GLN B 228     -12.636  13.051 -12.843  1.00 93.96           C  
ATOM   1871  NE2 GLN B 228     -12.133  13.954 -13.677  1.00 93.96           N  
ATOM   1872  OE1 GLN B 228     -13.068  13.346 -11.724  1.00 93.96           O  
ATOM   1873  N   ALA B 229      -9.379   9.678 -10.219  1.00 96.32           N  
ATOM   1874  CA  ALA B 229      -8.961   8.837  -9.101  1.00 96.32           C  
ATOM   1875  C   ALA B 229      -7.843   9.501  -8.302  1.00 96.32           C  
ATOM   1876  CB  ALA B 229      -8.509   7.468  -9.605  1.00 96.32           C  
ATOM   1877  O   ALA B 229      -7.343  10.561  -8.685  1.00 96.32           O  
ATOM   1878  N   LYS B 230      -7.559   9.008  -7.184  1.00 95.60           N  
ATOM   1879  CA  LYS B 230      -6.447   9.440  -6.343  1.00 95.60           C  
ATOM   1880  C   LYS B 230      -5.555   8.262  -5.962  1.00 95.60           C  
ATOM   1881  CB  LYS B 230      -6.965  10.134  -5.082  1.00 95.60           C  
ATOM   1882  O   LYS B 230      -6.012   7.117  -5.926  1.00 95.60           O  
ATOM   1883  CG  LYS B 230      -7.926  11.281  -5.358  1.00 95.60           C  
ATOM   1884  CD  LYS B 230      -8.561  11.799  -4.074  1.00 95.60           C  
ATOM   1885  CE  LYS B 230      -9.631  12.844  -4.360  1.00 95.60           C  
ATOM   1886  NZ  LYS B 230     -10.303  13.307  -3.109  1.00 95.60           N  
ATOM   1887  N   VAL B 231      -4.347   8.564  -5.725  1.00 95.78           N  
ATOM   1888  CA  VAL B 231      -3.397   7.530  -5.326  1.00 95.78           C  
ATOM   1889  C   VAL B 231      -2.690   7.947  -4.039  1.00 95.78           C  
ATOM   1890  CB  VAL B 231      -2.361   7.252  -6.438  1.00 95.78           C  
ATOM   1891  O   VAL B 231      -2.376   9.125  -3.848  1.00 95.78           O  
ATOM   1892  CG1 VAL B 231      -1.518   8.495  -6.713  1.00 95.78           C  
ATOM   1893  CG2 VAL B 231      -1.470   6.072  -6.052  1.00 95.78           C  
ATOM   1894  N   LEU B 232      -2.452   6.998  -3.201  1.00 96.01           N  
ATOM   1895  CA  LEU B 232      -1.815   7.239  -1.910  1.00 96.01           C  
ATOM   1896  C   LEU B 232      -0.817   6.134  -1.582  1.00 96.01           C  
ATOM   1897  CB  LEU B 232      -2.868   7.338  -0.803  1.00 96.01           C  
ATOM   1898  O   LEU B 232      -1.092   4.954  -1.813  1.00 96.01           O  
ATOM   1899  CG  LEU B 232      -2.367   7.783   0.571  1.00 96.01           C  
ATOM   1900  CD1 LEU B 232      -2.106   9.285   0.579  1.00 96.01           C  
ATOM   1901  CD2 LEU B 232      -3.371   7.404   1.655  1.00 96.01           C  
ATOM   1902  N   GLU B 233       0.310   6.494  -1.103  1.00 94.64           N  
ATOM   1903  CA  GLU B 233       1.322   5.545  -0.648  1.00 94.64           C  
ATOM   1904  C   GLU B 233       1.379   5.486   0.876  1.00 94.64           C  
ATOM   1905  CB  GLU B 233       2.697   5.912  -1.212  1.00 94.64           C  
ATOM   1906  O   GLU B 233       1.597   6.506   1.533  1.00 94.64           O  
ATOM   1907  CG  GLU B 233       3.812   4.974  -0.773  1.00 94.64           C  
ATOM   1908  CD  GLU B 233       5.188   5.417  -1.245  1.00 94.64           C  
ATOM   1909  OE1 GLU B 233       6.191   4.753  -0.897  1.00 94.64           O  
ATOM   1910  OE2 GLU B 233       5.264   6.435  -1.968  1.00 94.64           O  
ATOM   1911  N   ILE B 234       1.235   4.323   1.438  1.00 95.10           N  
ATOM   1912  CA  ILE B 234       1.286   4.104   2.879  1.00 95.10           C  
ATOM   1913  C   ILE B 234       2.476   3.211   3.224  1.00 95.10           C  
ATOM   1914  CB  ILE B 234      -0.025   3.475   3.402  1.00 95.10           C  
ATOM   1915  O   ILE B 234       2.419   1.993   3.042  1.00 95.10           O  
ATOM   1916  CG1 ILE B 234      -1.238   4.157   2.759  1.00 95.10           C  
ATOM   1917  CG2 ILE B 234      -0.094   3.562   4.929  1.00 95.10           C  
ATOM   1918  CD1 ILE B 234      -2.554   3.428   2.993  1.00 95.10           C  
ATOM   1919  N   PRO B 235       3.442   3.729   3.827  1.00 93.04           N  
ATOM   1920  CA  PRO B 235       4.661   2.962   4.093  1.00 93.04           C  
ATOM   1921  C   PRO B 235       4.505   1.994   5.264  1.00 93.04           C  
ATOM   1922  CB  PRO B 235       5.696   4.044   4.412  1.00 93.04           C  
ATOM   1923  O   PRO B 235       3.806   2.300   6.233  1.00 93.04           O  
ATOM   1924  CG  PRO B 235       4.890   5.235   4.820  1.00 93.04           C  
ATOM   1925  CD  PRO B 235       3.525   5.122   4.203  1.00 93.04           C  
ATOM   1926  N   TYR B 236       5.065   0.845   5.098  1.00 92.06           N  
ATOM   1927  CA  TYR B 236       5.225  -0.070   6.222  1.00 92.06           C  
ATOM   1928  C   TYR B 236       6.466   0.277   7.036  1.00 92.06           C  
ATOM   1929  CB  TYR B 236       5.311  -1.518   5.729  1.00 92.06           C  
ATOM   1930  O   TYR B 236       7.274   1.112   6.622  1.00 92.06           O  
ATOM   1931  CG  TYR B 236       4.023  -2.036   5.138  1.00 92.06           C  
ATOM   1932  CD1 TYR B 236       3.023  -2.563   5.952  1.00 92.06           C  
ATOM   1933  CD2 TYR B 236       3.802  -2.000   3.766  1.00 92.06           C  
ATOM   1934  CE1 TYR B 236       1.835  -3.044   5.412  1.00 92.06           C  
ATOM   1935  CE2 TYR B 236       2.618  -2.478   3.215  1.00 92.06           C  
ATOM   1936  OH  TYR B 236       0.467  -3.471   3.505  1.00 92.06           O  
ATOM   1937  CZ  TYR B 236       1.641  -2.997   4.045  1.00 92.06           C  
ATOM   1938  N   LYS B 237       6.623  -0.305   8.120  1.00 88.10           N  
ATOM   1939  CA  LYS B 237       7.751  -0.058   9.013  1.00 88.10           C  
ATOM   1940  C   LYS B 237       9.079  -0.232   8.283  1.00 88.10           C  
ATOM   1941  CB  LYS B 237       7.692  -0.991  10.223  1.00 88.10           C  
ATOM   1942  O   LYS B 237       9.269  -1.208   7.554  1.00 88.10           O  
ATOM   1943  CG  LYS B 237       8.725  -0.680  11.296  1.00 88.10           C  
ATOM   1944  CD  LYS B 237       8.572  -1.597  12.503  1.00 88.10           C  
ATOM   1945  CE  LYS B 237       9.612  -1.293  13.573  1.00 88.10           C  
ATOM   1946  NZ  LYS B 237       9.434  -2.156  14.779  1.00 88.10           N  
ATOM   1947  N   GLY B 238       9.966   0.686   8.368  1.00 86.03           N  
ATOM   1948  CA  GLY B 238      11.267   0.638   7.720  1.00 86.03           C  
ATOM   1949  C   GLY B 238      11.245   1.162   6.297  1.00 86.03           C  
ATOM   1950  O   GLY B 238      12.297   1.352   5.683  1.00 86.03           O  
ATOM   1951  N   LYS B 239      10.069   1.335   5.718  1.00 87.87           N  
ATOM   1952  CA  LYS B 239       9.804   1.965   4.428  1.00 87.87           C  
ATOM   1953  C   LYS B 239      10.409   1.154   3.286  1.00 87.87           C  
ATOM   1954  CB  LYS B 239      10.352   3.393   4.405  1.00 87.87           C  
ATOM   1955  O   LYS B 239      10.684   1.694   2.212  1.00 87.87           O  
ATOM   1956  CG  LYS B 239       9.670   4.334   5.387  1.00 87.87           C  
ATOM   1957  CD  LYS B 239      10.176   5.762   5.236  1.00 87.87           C  
ATOM   1958  CE  LYS B 239       9.548   6.691   6.267  1.00 87.87           C  
ATOM   1959  NZ  LYS B 239      10.030   8.096   6.112  1.00 87.87           N  
ATOM   1960  N   ASP B 240      10.715  -0.061   3.656  1.00 89.30           N  
ATOM   1961  CA  ASP B 240      11.154  -0.959   2.593  1.00 89.30           C  
ATOM   1962  C   ASP B 240       9.994  -1.328   1.671  1.00 89.30           C  
ATOM   1963  CB  ASP B 240      11.779  -2.225   3.183  1.00 89.30           C  
ATOM   1964  O   ASP B 240      10.181  -1.492   0.464  1.00 89.30           O  
ATOM   1965  CG  ASP B 240      13.133  -1.974   3.823  1.00 89.30           C  
ATOM   1966  OD1 ASP B 240      13.772  -0.945   3.515  1.00 89.30           O  
ATOM   1967  OD2 ASP B 240      13.566  -2.815   4.641  1.00 89.30           O  
ATOM   1968  N   LEU B 241       8.846  -1.490   2.322  1.00 91.96           N  
ATOM   1969  CA  LEU B 241       7.620  -1.794   1.592  1.00 91.96           C  
ATOM   1970  C   LEU B 241       6.577  -0.701   1.802  1.00 91.96           C  
ATOM   1971  CB  LEU B 241       7.054  -3.147   2.034  1.00 91.96           C  
ATOM   1972  O   LEU B 241       6.559  -0.047   2.847  1.00 91.96           O  
ATOM   1973  CG  LEU B 241       7.985  -4.351   1.888  1.00 91.96           C  
ATOM   1974  CD1 LEU B 241       7.294  -5.618   2.383  1.00 91.96           C  
ATOM   1975  CD2 LEU B 241       8.429  -4.511   0.438  1.00 91.96           C  
ATOM   1976  N   SER B 242       5.753  -0.534   0.838  1.00 94.53           N  
ATOM   1977  CA  SER B 242       4.617   0.376   0.938  1.00 94.53           C  
ATOM   1978  C   SER B 242       3.375  -0.216   0.280  1.00 94.53           C  
ATOM   1979  CB  SER B 242       4.951   1.724   0.296  1.00 94.53           C  
ATOM   1980  O   SER B 242       3.477  -0.933  -0.718  1.00 94.53           O  
ATOM   1981  OG  SER B 242       5.979   2.382   1.015  1.00 94.53           O  
ATOM   1982  N   MET B 243       2.297   0.093   0.897  1.00 96.20           N  
ATOM   1983  CA  MET B 243       1.028  -0.144   0.213  1.00 96.20           C  
ATOM   1984  C   MET B 243       0.614   1.077  -0.602  1.00 96.20           C  
ATOM   1985  CB  MET B 243      -0.068  -0.498   1.219  1.00 96.20           C  
ATOM   1986  O   MET B 243       0.617   2.199  -0.092  1.00 96.20           O  
ATOM   1987  CG  MET B 243      -1.431  -0.723   0.586  1.00 96.20           C  
ATOM   1988  SD  MET B 243      -2.722  -1.133   1.825  1.00 96.20           S  
ATOM   1989  CE  MET B 243      -2.245  -2.835   2.234  1.00 96.20           C  
ATOM   1990  N   ILE B 244       0.310   0.852  -1.803  1.00 97.10           N  
ATOM   1991  CA  ILE B 244      -0.207   1.895  -2.682  1.00 97.10           C  
ATOM   1992  C   ILE B 244      -1.689   1.648  -2.958  1.00 97.10           C  
ATOM   1993  CB  ILE B 244       0.582   1.959  -4.008  1.00 97.10           C  
ATOM   1994  O   ILE B 244      -2.079   0.545  -3.346  1.00 97.10           O  
ATOM   1995  CG1 ILE B 244       2.067   2.226  -3.734  1.00 97.10           C  
ATOM   1996  CG2 ILE B 244      -0.004   3.029  -4.934  1.00 97.10           C  
ATOM   1997  CD1 ILE B 244       2.952   2.123  -4.968  1.00 97.10           C  
ATOM   1998  N   VAL B 245      -2.489   2.667  -2.783  1.00 97.64           N  
ATOM   1999  CA  VAL B 245      -3.930   2.538  -2.971  1.00 97.64           C  
ATOM   2000  C   VAL B 245      -4.398   3.501  -4.060  1.00 97.64           C  
ATOM   2001  CB  VAL B 245      -4.699   2.804  -1.658  1.00 97.64           C  
ATOM   2002  O   VAL B 245      -4.068   4.689  -4.029  1.00 97.64           O  
ATOM   2003  CG1 VAL B 245      -6.194   2.550  -1.847  1.00 97.64           C  
ATOM   2004  CG2 VAL B 245      -4.145   1.936  -0.530  1.00 97.64           C  
ATOM   2005  N   LEU B 246      -5.098   2.999  -5.030  1.00 97.68           N  
ATOM   2006  CA  LEU B 246      -5.766   3.785  -6.061  1.00 97.68           C  
ATOM   2007  C   LEU B 246      -7.273   3.817  -5.829  1.00 97.68           C  
ATOM   2008  CB  LEU B 246      -5.464   3.216  -7.450  1.00 97.68           C  
ATOM   2009  O   LEU B 246      -7.936   2.779  -5.885  1.00 97.68           O  
ATOM   2010  CG  LEU B 246      -4.059   3.474  -7.998  1.00 97.68           C  
ATOM   2011  CD1 LEU B 246      -3.084   2.427  -7.471  1.00 97.68           C  
ATOM   2012  CD2 LEU B 246      -4.073   3.481  -9.523  1.00 97.68           C  
ATOM   2013  N   LEU B 247      -7.769   5.008  -5.635  1.00 97.80           N  
ATOM   2014  CA  LEU B 247      -9.167   5.163  -5.249  1.00 97.80           C  
ATOM   2015  C   LEU B 247      -9.913   6.036  -6.252  1.00 97.80           C  
ATOM   2016  CB  LEU B 247      -9.273   5.770  -3.848  1.00 97.80           C  
ATOM   2017  O   LEU B 247      -9.604   7.221  -6.400  1.00 97.80           O  
ATOM   2018  CG  LEU B 247     -10.687   6.027  -3.326  1.00 97.80           C  
ATOM   2019  CD1 LEU B 247     -11.438   4.710  -3.159  1.00 97.80           C  
ATOM   2020  CD2 LEU B 247     -10.640   6.792  -2.007  1.00 97.80           C  
ATOM   2021  N   PRO B 248     -10.897   5.397  -6.929  1.00 97.29           N  
ATOM   2022  CA  PRO B 248     -11.730   6.243  -7.788  1.00 97.29           C  
ATOM   2023  C   PRO B 248     -12.510   7.295  -7.003  1.00 97.29           C  
ATOM   2024  CB  PRO B 248     -12.679   5.243  -8.454  1.00 97.29           C  
ATOM   2025  O   PRO B 248     -12.926   7.042  -5.870  1.00 97.29           O  
ATOM   2026  CG  PRO B 248     -12.022   3.913  -8.270  1.00 97.29           C  
ATOM   2027  CD  PRO B 248     -11.156   3.974  -7.044  1.00 97.29           C  
ATOM   2028  N   ASN B 249     -12.780   8.390  -7.627  1.00 94.53           N  
ATOM   2029  CA  ASN B 249     -13.516   9.459  -6.960  1.00 94.53           C  
ATOM   2030  C   ASN B 249     -14.971   9.068  -6.714  1.00 94.53           C  
ATOM   2031  CB  ASN B 249     -13.445  10.751  -7.777  1.00 94.53           C  
ATOM   2032  O   ASN B 249     -15.520   9.343  -5.646  1.00 94.53           O  
ATOM   2033  CG  ASN B 249     -12.053  11.351  -7.800  1.00 94.53           C  
ATOM   2034  ND2 ASN B 249     -11.825  12.286  -8.714  1.00 94.53           N  
ATOM   2035  OD1 ASN B 249     -11.189  10.976  -7.002  1.00 94.53           O  
ATOM   2036  N   GLU B 250     -15.502   8.325  -7.690  1.00 94.69           N  
ATOM   2037  CA  GLU B 250     -16.908   7.940  -7.601  1.00 94.69           C  
ATOM   2038  C   GLU B 250     -17.058   6.522  -7.056  1.00 94.69           C  
ATOM   2039  CB  GLU B 250     -17.584   8.053  -8.969  1.00 94.69           C  
ATOM   2040  O   GLU B 250     -16.185   5.677  -7.261  1.00 94.69           O  
ATOM   2041  CG  GLU B 250     -17.640   9.473  -9.513  1.00 94.69           C  
ATOM   2042  CD  GLU B 250     -18.436   9.591 -10.803  1.00 94.69           C  
ATOM   2043  OE1 GLU B 250     -18.684  10.729 -11.261  1.00 94.69           O  
ATOM   2044  OE2 GLU B 250     -18.816   8.536 -11.359  1.00 94.69           O  
ATOM   2045  N   ILE B 251     -18.168   6.198  -6.427  1.00 94.04           N  
ATOM   2046  CA  ILE B 251     -18.464   4.896  -5.839  1.00 94.04           C  
ATOM   2047  C   ILE B 251     -18.410   3.818  -6.919  1.00 94.04           C  
ATOM   2048  CB  ILE B 251     -19.845   4.891  -5.146  1.00 94.04           C  
ATOM   2049  O   ILE B 251     -17.891   2.723  -6.686  1.00 94.04           O  
ATOM   2050  CG1 ILE B 251     -19.813   5.763  -3.886  1.00 94.04           C  
ATOM   2051  CG2 ILE B 251     -20.275   3.460  -4.810  1.00 94.04           C  
ATOM   2052  CD1 ILE B 251     -21.171   5.941  -3.221  1.00 94.04           C  
ATOM   2053  N   ASP B 252     -18.807   4.135  -8.133  1.00 91.18           N  
ATOM   2054  CA  ASP B 252     -18.844   3.165  -9.224  1.00 91.18           C  
ATOM   2055  C   ASP B 252     -17.770   3.471 -10.266  1.00 91.18           C  
ATOM   2056  CB  ASP B 252     -20.225   3.148  -9.881  1.00 91.18           C  
ATOM   2057  O   ASP B 252     -17.933   3.149 -11.445  1.00 91.18           O  
ATOM   2058  CG  ASP B 252     -20.660   4.514 -10.383  1.00 91.18           C  
ATOM   2059  OD1 ASP B 252     -19.993   5.522 -10.064  1.00 91.18           O  
ATOM   2060  OD2 ASP B 252     -21.681   4.584 -11.101  1.00 91.18           O  
ATOM   2061  N   GLY B 253     -16.689   4.033  -9.830  1.00 93.52           N  
ATOM   2062  CA  GLY B 253     -15.683   4.514 -10.764  1.00 93.52           C  
ATOM   2063  C   GLY B 253     -14.571   3.512 -11.011  1.00 93.52           C  
ATOM   2064  O   GLY B 253     -13.675   3.759 -11.822  1.00 93.52           O  
ATOM   2065  N   LEU B 254     -14.581   2.328 -10.350  1.00 92.86           N  
ATOM   2066  CA  LEU B 254     -13.476   1.380 -10.435  1.00 92.86           C  
ATOM   2067  C   LEU B 254     -13.357   0.808 -11.843  1.00 92.86           C  
ATOM   2068  CB  LEU B 254     -13.665   0.245  -9.425  1.00 92.86           C  
ATOM   2069  O   LEU B 254     -12.248   0.619 -12.349  1.00 92.86           O  
ATOM   2070  CG  LEU B 254     -12.486  -0.716  -9.256  1.00 92.86           C  
ATOM   2071  CD1 LEU B 254     -11.261   0.034  -8.743  1.00 92.86           C  
ATOM   2072  CD2 LEU B 254     -12.856  -1.855  -8.312  1.00 92.86           C  
ATOM   2073  N   GLN B 255     -14.472   0.528 -12.411  1.00 90.45           N  
ATOM   2074  CA  GLN B 255     -14.466  -0.043 -13.754  1.00 90.45           C  
ATOM   2075  C   GLN B 255     -13.772   0.887 -14.744  1.00 90.45           C  
ATOM   2076  CB  GLN B 255     -15.893  -0.336 -14.220  1.00 90.45           C  
ATOM   2077  O   GLN B 255     -12.929   0.450 -15.529  1.00 90.45           O  
ATOM   2078  CG  GLN B 255     -15.966  -1.127 -15.519  1.00 90.45           C  
ATOM   2079  CD  GLN B 255     -17.387  -1.492 -15.905  1.00 90.45           C  
ATOM   2080  NE2 GLN B 255     -17.531  -2.253 -16.985  1.00 90.45           N  
ATOM   2081  OE1 GLN B 255     -18.347  -1.094 -15.238  1.00 90.45           O  
ATOM   2082  N   LYS B 256     -14.114   2.145 -14.710  1.00 91.83           N  
ATOM   2083  CA  LYS B 256     -13.498   3.140 -15.584  1.00 91.83           C  
ATOM   2084  C   LYS B 256     -11.997   3.245 -15.325  1.00 91.83           C  
ATOM   2085  CB  LYS B 256     -14.159   4.505 -15.393  1.00 91.83           C  
ATOM   2086  O   LYS B 256     -11.207   3.359 -16.264  1.00 91.83           O  
ATOM   2087  CG  LYS B 256     -13.797   5.523 -16.465  1.00 91.83           C  
ATOM   2088  CD  LYS B 256     -14.548   6.834 -16.268  1.00 91.83           C  
ATOM   2089  CE  LYS B 256     -14.132   7.878 -17.295  1.00 91.83           C  
ATOM   2090  NZ  LYS B 256     -14.879   9.159 -17.116  1.00 91.83           N  
ATOM   2091  N   LEU B 257     -11.631   3.201 -14.077  1.00 94.34           N  
ATOM   2092  CA  LEU B 257     -10.219   3.248 -13.714  1.00 94.34           C  
ATOM   2093  C   LEU B 257      -9.473   2.044 -14.279  1.00 94.34           C  
ATOM   2094  CB  LEU B 257     -10.058   3.295 -12.193  1.00 94.34           C  
ATOM   2095  O   LEU B 257      -8.411   2.196 -14.887  1.00 94.34           O  
ATOM   2096  CG  LEU B 257      -8.624   3.257 -11.661  1.00 94.34           C  
ATOM   2097  CD1 LEU B 257      -7.842   4.467 -12.158  1.00 94.34           C  
ATOM   2098  CD2 LEU B 257      -8.620   3.200 -10.137  1.00 94.34           C  
ATOM   2099  N   GLU B 258     -10.048   0.868 -14.151  1.00 93.24           N  
ATOM   2100  CA  GLU B 258      -9.422  -0.365 -14.617  1.00 93.24           C  
ATOM   2101  C   GLU B 258      -9.278  -0.372 -16.136  1.00 93.24           C  
ATOM   2102  CB  GLU B 258     -10.228  -1.584 -14.160  1.00 93.24           C  
ATOM   2103  O   GLU B 258      -8.291  -0.885 -16.669  1.00 93.24           O  
ATOM   2104  CG  GLU B 258     -10.095  -1.887 -12.674  1.00 93.24           C  
ATOM   2105  CD  GLU B 258     -10.897  -3.102 -12.236  1.00 93.24           C  
ATOM   2106  OE1 GLU B 258     -10.620  -3.651 -11.145  1.00 93.24           O  
ATOM   2107  OE2 GLU B 258     -11.809  -3.509 -12.989  1.00 93.24           O  
ATOM   2108  N   GLU B 259     -10.213   0.214 -16.850  1.00 92.01           N  
ATOM   2109  CA  GLU B 259     -10.192   0.258 -18.309  1.00 92.01           C  
ATOM   2110  C   GLU B 259      -9.060   1.145 -18.819  1.00 92.01           C  
ATOM   2111  CB  GLU B 259     -11.534   0.754 -18.852  1.00 92.01           C  
ATOM   2112  O   GLU B 259      -8.480   0.876 -19.873  1.00 92.01           O  
ATOM   2113  CG  GLU B 259     -12.652  -0.274 -18.763  1.00 92.01           C  
ATOM   2114  CD  GLU B 259     -14.016   0.288 -19.132  1.00 92.01           C  
ATOM   2115  OE1 GLU B 259     -15.014  -0.467 -19.096  1.00 92.01           O  
ATOM   2116  OE2 GLU B 259     -14.087   1.493 -19.461  1.00 92.01           O  
ATOM   2117  N   LYS B 260      -8.707   2.098 -18.062  1.00 92.75           N  
ATOM   2118  CA  LYS B 260      -7.695   3.058 -18.492  1.00 92.75           C  
ATOM   2119  C   LYS B 260      -6.325   2.705 -17.922  1.00 92.75           C  
ATOM   2120  CB  LYS B 260      -8.087   4.476 -18.074  1.00 92.75           C  
ATOM   2121  O   LYS B 260      -5.315   3.300 -18.305  1.00 92.75           O  
ATOM   2122  CG  LYS B 260      -9.272   5.043 -18.842  1.00 92.75           C  
ATOM   2123  CD  LYS B 260      -9.547   6.491 -18.457  1.00 92.75           C  
ATOM   2124  CE  LYS B 260     -10.721   7.065 -19.238  1.00 92.75           C  
ATOM   2125  NZ  LYS B 260     -11.021   8.471 -18.833  1.00 92.75           N  
ATOM   2126  N   LEU B 261      -6.330   1.748 -17.069  1.00 92.17           N  
ATOM   2127  CA  LEU B 261      -5.111   1.381 -16.357  1.00 92.17           C  
ATOM   2128  C   LEU B 261      -4.159   0.615 -17.269  1.00 92.17           C  
ATOM   2129  CB  LEU B 261      -5.443   0.538 -15.123  1.00 92.17           C  
ATOM   2130  O   LEU B 261      -4.584  -0.273 -18.012  1.00 92.17           O  
ATOM   2131  CG  LEU B 261      -4.270   0.182 -14.209  1.00 92.17           C  
ATOM   2132  CD1 LEU B 261      -3.702   1.440 -13.561  1.00 92.17           C  
ATOM   2133  CD2 LEU B 261      -4.705  -0.823 -13.147  1.00 92.17           C  
ATOM   2134  N   THR B 262      -2.902   1.061 -17.314  1.00 91.18           N  
ATOM   2135  CA  THR B 262      -1.807   0.349 -17.963  1.00 91.18           C  
ATOM   2136  C   THR B 262      -0.606   0.237 -17.028  1.00 91.18           C  
ATOM   2137  CB  THR B 262      -1.382   1.048 -19.267  1.00 91.18           C  
ATOM   2138  O   THR B 262      -0.523   0.951 -16.027  1.00 91.18           O  
ATOM   2139  CG2 THR B 262      -2.575   1.250 -20.196  1.00 91.18           C  
ATOM   2140  OG1 THR B 262      -0.812   2.325 -18.955  1.00 91.18           O  
ATOM   2141  N   ALA B 263       0.253  -0.690 -17.389  1.00 87.25           N  
ATOM   2142  CA  ALA B 263       1.467  -0.836 -16.590  1.00 87.25           C  
ATOM   2143  C   ALA B 263       2.268   0.463 -16.565  1.00 87.25           C  
ATOM   2144  CB  ALA B 263       2.326  -1.977 -17.131  1.00 87.25           C  
ATOM   2145  O   ALA B 263       2.755   0.879 -15.512  1.00 87.25           O  
ATOM   2146  N   GLU B 264       2.382   1.125 -17.626  1.00 87.81           N  
ATOM   2147  CA  GLU B 264       3.135   2.369 -17.754  1.00 87.81           C  
ATOM   2148  C   GLU B 264       2.505   3.484 -16.924  1.00 87.81           C  
ATOM   2149  CB  GLU B 264       3.227   2.793 -19.222  1.00 87.81           C  
ATOM   2150  O   GLU B 264       3.209   4.224 -16.234  1.00 87.81           O  
ATOM   2151  CG  GLU B 264       4.065   1.857 -20.081  1.00 87.81           C  
ATOM   2152  CD  GLU B 264       3.290   0.650 -20.584  1.00 87.81           C  
ATOM   2153  OE1 GLU B 264       3.913  -0.278 -21.149  1.00 87.81           O  
ATOM   2154  OE2 GLU B 264       2.051   0.632 -20.413  1.00 87.81           O  
ATOM   2155  N   LYS B 265       1.210   3.574 -16.991  1.00 90.06           N  
ATOM   2156  CA  LYS B 265       0.505   4.604 -16.233  1.00 90.06           C  
ATOM   2157  C   LYS B 265       0.631   4.364 -14.731  1.00 90.06           C  
ATOM   2158  CB  LYS B 265      -0.970   4.651 -16.634  1.00 90.06           C  
ATOM   2159  O   LYS B 265       0.811   5.309 -13.960  1.00 90.06           O  
ATOM   2160  CG  LYS B 265      -1.231   5.366 -17.952  1.00 90.06           C  
ATOM   2161  CD  LYS B 265      -2.721   5.450 -18.257  1.00 90.06           C  
ATOM   2162  CE  LYS B 265      -2.987   6.227 -19.540  1.00 90.06           C  
ATOM   2163  NZ  LYS B 265      -4.438   6.237 -19.890  1.00 90.06           N  
ATOM   2164  N   LEU B 266       0.472   3.132 -14.412  1.00 90.09           N  
ATOM   2165  CA  LEU B 266       0.603   2.787 -13.000  1.00 90.09           C  
ATOM   2166  C   LEU B 266       1.967   3.208 -12.462  1.00 90.09           C  
ATOM   2167  CB  LEU B 266       0.403   1.283 -12.796  1.00 90.09           C  
ATOM   2168  O   LEU B 266       2.055   3.832 -11.403  1.00 90.09           O  
ATOM   2169  CG  LEU B 266       0.363   0.795 -11.346  1.00 90.09           C  
ATOM   2170  CD1 LEU B 266      -0.880   1.328 -10.642  1.00 90.09           C  
ATOM   2171  CD2 LEU B 266       0.403  -0.728 -11.293  1.00 90.09           C  
ATOM   2172  N   MET B 267       3.001   2.894 -13.174  1.00 86.33           N  
ATOM   2173  CA  MET B 267       4.356   3.252 -12.766  1.00 86.33           C  
ATOM   2174  C   MET B 267       4.525   4.766 -12.706  1.00 86.33           C  
ATOM   2175  CB  MET B 267       5.384   2.649 -13.725  1.00 86.33           C  
ATOM   2176  O   MET B 267       5.160   5.289 -11.789  1.00 86.33           O  
ATOM   2177  CG  MET B 267       5.519   1.139 -13.608  1.00 86.33           C  
ATOM   2178  SD  MET B 267       7.008   0.498 -14.468  1.00 86.33           S  
ATOM   2179  CE  MET B 267       6.505   0.730 -16.196  1.00 86.33           C  
ATOM   2180  N   GLU B 268       3.954   5.417 -13.604  1.00 86.55           N  
ATOM   2181  CA  GLU B 268       4.035   6.874 -13.667  1.00 86.55           C  
ATOM   2182  C   GLU B 268       3.295   7.518 -12.497  1.00 86.55           C  
ATOM   2183  CB  GLU B 268       3.470   7.387 -14.993  1.00 86.55           C  
ATOM   2184  O   GLU B 268       3.840   8.390 -11.816  1.00 86.55           O  
ATOM   2185  CG  GLU B 268       3.597   8.893 -15.174  1.00 86.55           C  
ATOM   2186  CD  GLU B 268       2.924   9.405 -16.438  1.00 86.55           C  
ATOM   2187  OE1 GLU B 268       2.810  10.640 -16.607  1.00 86.55           O  
ATOM   2188  OE2 GLU B 268       2.507   8.563 -17.265  1.00 86.55           O  
ATOM   2189  N   TRP B 269       2.089   7.027 -12.249  1.00 89.84           N  
ATOM   2190  CA  TRP B 269       1.231   7.609 -11.222  1.00 89.84           C  
ATOM   2191  C   TRP B 269       1.836   7.418  -9.835  1.00 89.84           C  
ATOM   2192  CB  TRP B 269      -0.168   6.988 -11.273  1.00 89.84           C  
ATOM   2193  O   TRP B 269       1.602   8.225  -8.932  1.00 89.84           O  
ATOM   2194  CG  TRP B 269      -0.920   7.284 -12.536  1.00 89.84           C  
ATOM   2195  CD1 TRP B 269      -0.722   8.337 -13.385  1.00 89.84           C  
ATOM   2196  CD2 TRP B 269      -1.994   6.519 -13.089  1.00 89.84           C  
ATOM   2197  CE2 TRP B 269      -2.400   7.166 -14.277  1.00 89.84           C  
ATOM   2198  CE3 TRP B 269      -2.654   5.346 -12.696  1.00 89.84           C  
ATOM   2199  NE1 TRP B 269      -1.609   8.272 -14.434  1.00 89.84           N  
ATOM   2200  CH2 TRP B 269      -4.066   5.531 -14.668  1.00 89.84           C  
ATOM   2201  CZ2 TRP B 269      -3.438   6.679 -15.076  1.00 89.84           C  
ATOM   2202  CZ3 TRP B 269      -3.686   4.863 -13.492  1.00 89.84           C  
ATOM   2203  N   THR B 270       2.573   6.353  -9.652  1.00 88.24           N  
ATOM   2204  CA  THR B 270       3.023   5.978  -8.316  1.00 88.24           C  
ATOM   2205  C   THR B 270       4.498   6.322  -8.126  1.00 88.24           C  
ATOM   2206  CB  THR B 270       2.805   4.476  -8.054  1.00 88.24           C  
ATOM   2207  O   THR B 270       5.105   5.940  -7.124  1.00 88.24           O  
ATOM   2208  CG2 THR B 270       1.324   4.116  -8.117  1.00 88.24           C  
ATOM   2209  OG1 THR B 270       3.512   3.717  -9.043  1.00 88.24           O  
ATOM   2210  N   SER B 271       5.056   7.003  -9.087  1.00 84.59           N  
ATOM   2211  CA  SER B 271       6.443   7.440  -8.962  1.00 84.59           C  
ATOM   2212  C   SER B 271       6.569   8.611  -7.994  1.00 84.59           C  
ATOM   2213  CB  SER B 271       7.006   7.834 -10.328  1.00 84.59           C  
ATOM   2214  O   SER B 271       5.673   9.454  -7.912  1.00 84.59           O  
ATOM   2215  OG  SER B 271       6.513   9.100 -10.729  1.00 84.59           O  
ATOM   2216  N   LEU B 272       7.620   8.652  -7.273  1.00 73.39           N  
ATOM   2217  CA  LEU B 272       7.851   9.702  -6.287  1.00 73.39           C  
ATOM   2218  C   LEU B 272       7.902  11.073  -6.954  1.00 73.39           C  
ATOM   2219  CB  LEU B 272       9.152   9.444  -5.523  1.00 73.39           C  
ATOM   2220  O   LEU B 272       7.596  12.087  -6.322  1.00 73.39           O  
ATOM   2221  CG  LEU B 272       9.119   8.317  -4.489  1.00 73.39           C  
ATOM   2222  CD1 LEU B 272      10.534   7.970  -4.038  1.00 73.39           C  
ATOM   2223  CD2 LEU B 272       8.254   8.711  -3.296  1.00 73.39           C  
ATOM   2224  N   GLN B 273       8.242  11.131  -8.161  1.00 71.20           N  
ATOM   2225  CA  GLN B 273       8.318  12.385  -8.903  1.00 71.20           C  
ATOM   2226  C   GLN B 273       6.926  12.946  -9.178  1.00 71.20           C  
ATOM   2227  CB  GLN B 273       9.073  12.186 -10.218  1.00 71.20           C  
ATOM   2228  O   GLN B 273       6.759  14.158  -9.332  1.00 71.20           O  
ATOM   2229  CG  GLN B 273      10.550  11.864 -10.036  1.00 71.20           C  
ATOM   2230  CD  GLN B 273      11.276  11.676 -11.355  1.00 71.20           C  
ATOM   2231  NE2 GLN B 273      12.581  11.434 -11.285  1.00 71.20           N  
ATOM   2232  OE1 GLN B 273      10.670  11.747 -12.429  1.00 71.20           O  
ATOM   2233  N   ASN B 274       5.978  12.052  -9.172  1.00 78.56           N  
ATOM   2234  CA  ASN B 274       4.632  12.477  -9.543  1.00 78.56           C  
ATOM   2235  C   ASN B 274       3.719  12.572  -8.324  1.00 78.56           C  
ATOM   2236  CB  ASN B 274       4.035  11.525 -10.581  1.00 78.56           C  
ATOM   2237  O   ASN B 274       2.557  12.966  -8.443  1.00 78.56           O  
ATOM   2238  CG  ASN B 274       4.706  11.644 -11.936  1.00 78.56           C  
ATOM   2239  ND2 ASN B 274       4.785  10.532 -12.657  1.00 78.56           N  
ATOM   2240  OD1 ASN B 274       5.149  12.725 -12.330  1.00 78.56           O  
ATOM   2241  N   MET B 275       4.245  12.133  -7.220  1.00 80.15           N  
ATOM   2242  CA  MET B 275       3.487  12.252  -5.979  1.00 80.15           C  
ATOM   2243  C   MET B 275       4.080  13.332  -5.080  1.00 80.15           C  
ATOM   2244  CB  MET B 275       3.455  10.915  -5.237  1.00 80.15           C  
ATOM   2245  O   MET B 275       5.277  13.614  -5.148  1.00 80.15           O  
ATOM   2246  CG  MET B 275       2.759   9.804  -6.007  1.00 80.15           C  
ATOM   2247  SD  MET B 275       2.602   8.261  -5.026  1.00 80.15           S  
ATOM   2248  CE  MET B 275       2.922   8.906  -3.361  1.00 80.15           C  
ATOM   2249  N   ARG B 276       3.237  13.929  -4.322  1.00 74.08           N  
ATOM   2250  CA  ARG B 276       3.691  14.943  -3.376  1.00 74.08           C  
ATOM   2251  C   ARG B 276       3.384  14.530  -1.941  1.00 74.08           C  
ATOM   2252  CB  ARG B 276       3.040  16.294  -3.683  1.00 74.08           C  
ATOM   2253  O   ARG B 276       2.379  13.865  -1.682  1.00 74.08           O  
ATOM   2254  CG  ARG B 276       1.537  16.319  -3.459  1.00 74.08           C  
ATOM   2255  CD  ARG B 276       0.940  17.681  -3.784  1.00 74.08           C  
ATOM   2256  NE  ARG B 276      -0.503  17.705  -3.560  1.00 74.08           N  
ATOM   2257  NH1 ARG B 276      -0.726  19.979  -3.901  1.00 74.08           N  
ATOM   2258  NH2 ARG B 276      -2.564  18.704  -3.400  1.00 74.08           N  
ATOM   2259  CZ  ARG B 276      -1.261  18.796  -3.621  1.00 74.08           C  
ATOM   2260  N   GLU B 277       4.251  14.902  -1.063  1.00 75.37           N  
ATOM   2261  CA  GLU B 277       3.987  14.683   0.356  1.00 75.37           C  
ATOM   2262  C   GLU B 277       3.007  15.718   0.900  1.00 75.37           C  
ATOM   2263  CB  GLU B 277       5.290  14.719   1.158  1.00 75.37           C  
ATOM   2264  O   GLU B 277       3.241  16.923   0.786  1.00 75.37           O  
ATOM   2265  CG  GLU B 277       5.157  14.174   2.572  1.00 75.37           C  
ATOM   2266  CD  GLU B 277       6.495  13.963   3.262  1.00 75.37           C  
ATOM   2267  OE1 GLU B 277       6.522  13.377   4.368  1.00 75.37           O  
ATOM   2268  OE2 GLU B 277       7.525  14.388   2.693  1.00 75.37           O  
ATOM   2269  N   THR B 278       1.869  15.230   1.409  1.00 69.67           N  
ATOM   2270  CA  THR B 278       0.834  16.125   1.915  1.00 69.67           C  
ATOM   2271  C   THR B 278       0.085  15.482   3.079  1.00 69.67           C  
ATOM   2272  CB  THR B 278      -0.165  16.506   0.807  1.00 69.67           C  
ATOM   2273  O   THR B 278       0.097  14.259   3.233  1.00 69.67           O  
ATOM   2274  CG2 THR B 278      -1.001  15.304   0.382  1.00 69.67           C  
ATOM   2275  OG1 THR B 278      -1.037  17.534   1.292  1.00 69.67           O  
ATOM   2276  N   ARG B 279      -0.483  16.284   3.864  1.00 71.76           N  
ATOM   2277  CA  ARG B 279      -1.331  15.778   4.939  1.00 71.76           C  
ATOM   2278  C   ARG B 279      -2.632  15.204   4.387  1.00 71.76           C  
ATOM   2279  CB  ARG B 279      -1.635  16.886   5.950  1.00 71.76           C  
ATOM   2280  O   ARG B 279      -3.323  15.860   3.605  1.00 71.76           O  
ATOM   2281  CG  ARG B 279      -0.489  17.180   6.905  1.00 71.76           C  
ATOM   2282  CD  ARG B 279      -0.903  18.152   8.001  1.00 71.76           C  
ATOM   2283  NE  ARG B 279       0.164  18.350   8.977  1.00 71.76           N  
ATOM   2284  NH1 ARG B 279      -0.764  20.246   9.916  1.00 71.76           N  
ATOM   2285  NH2 ARG B 279       1.225  19.424  10.708  1.00 71.76           N  
ATOM   2286  CZ  ARG B 279       0.206  19.339   9.865  1.00 71.76           C  
ATOM   2287  N   VAL B 280      -2.903  14.035   4.817  1.00 80.37           N  
ATOM   2288  CA  VAL B 280      -4.063  13.328   4.282  1.00 80.37           C  
ATOM   2289  C   VAL B 280      -4.909  12.781   5.428  1.00 80.37           C  
ATOM   2290  CB  VAL B 280      -3.642  12.182   3.335  1.00 80.37           C  
ATOM   2291  O   VAL B 280      -4.376  12.223   6.391  1.00 80.37           O  
ATOM   2292  CG1 VAL B 280      -4.868  11.444   2.802  1.00 80.37           C  
ATOM   2293  CG2 VAL B 280      -2.798  12.725   2.183  1.00 80.37           C  
ATOM   2294  N   ASP B 281      -6.228  13.068   5.415  1.00 81.87           N  
ATOM   2295  CA  ASP B 281      -7.181  12.349   6.256  1.00 81.87           C  
ATOM   2296  C   ASP B 281      -7.523  10.987   5.657  1.00 81.87           C  
ATOM   2297  CB  ASP B 281      -8.455  13.174   6.449  1.00 81.87           C  
ATOM   2298  O   ASP B 281      -8.412  10.881   4.810  1.00 81.87           O  
ATOM   2299  CG  ASP B 281      -9.417  12.553   7.446  1.00 81.87           C  
ATOM   2300  OD1 ASP B 281      -9.048  11.565   8.117  1.00 81.87           O  
ATOM   2301  OD2 ASP B 281     -10.556  13.055   7.561  1.00 81.87           O  
ATOM   2302  N   LEU B 282      -6.825   9.974   6.138  1.00 89.84           N  
ATOM   2303  CA  LEU B 282      -6.907   8.647   5.539  1.00 89.84           C  
ATOM   2304  C   LEU B 282      -7.929   7.783   6.271  1.00 89.84           C  
ATOM   2305  CB  LEU B 282      -5.537   7.964   5.558  1.00 89.84           C  
ATOM   2306  O   LEU B 282      -7.884   7.665   7.497  1.00 89.84           O  
ATOM   2307  CG  LEU B 282      -5.517   6.474   5.214  1.00 89.84           C  
ATOM   2308  CD1 LEU B 282      -6.012   6.252   3.789  1.00 89.84           C  
ATOM   2309  CD2 LEU B 282      -4.115   5.902   5.393  1.00 89.84           C  
ATOM   2310  N   HIS B 283      -8.861   7.207   5.525  1.00 92.30           N  
ATOM   2311  CA  HIS B 283      -9.788   6.167   5.958  1.00 92.30           C  
ATOM   2312  C   HIS B 283      -9.574   4.877   5.174  1.00 92.30           C  
ATOM   2313  CB  HIS B 283     -11.234   6.641   5.805  1.00 92.30           C  
ATOM   2314  O   HIS B 283      -9.873   4.815   3.980  1.00 92.30           O  
ATOM   2315  CG  HIS B 283     -11.546   7.879   6.584  1.00 92.30           C  
ATOM   2316  CD2 HIS B 283     -11.069   9.142   6.475  1.00 92.30           C  
ATOM   2317  ND1 HIS B 283     -12.450   7.896   7.624  1.00 92.30           N  
ATOM   2318  CE1 HIS B 283     -12.517   9.120   8.121  1.00 92.30           C  
ATOM   2319  NE2 HIS B 283     -11.688   9.895   7.442  1.00 92.30           N  
ATOM   2320  N   LEU B 284      -9.140   3.921   5.859  1.00 95.48           N  
ATOM   2321  CA  LEU B 284      -8.811   2.639   5.247  1.00 95.48           C  
ATOM   2322  C   LEU B 284      -9.528   1.497   5.960  1.00 95.48           C  
ATOM   2323  CB  LEU B 284      -7.299   2.404   5.274  1.00 95.48           C  
ATOM   2324  O   LEU B 284      -9.450   1.378   7.185  1.00 95.48           O  
ATOM   2325  CG  LEU B 284      -6.789   1.177   4.516  1.00 95.48           C  
ATOM   2326  CD1 LEU B 284      -6.985   1.362   3.015  1.00 95.48           C  
ATOM   2327  CD2 LEU B 284      -5.322   0.919   4.841  1.00 95.48           C  
ATOM   2328  N   PRO B 285     -10.215   0.689   5.214  1.00 96.38           N  
ATOM   2329  CA  PRO B 285     -10.921  -0.420   5.860  1.00 96.38           C  
ATOM   2330  C   PRO B 285      -9.972  -1.438   6.488  1.00 96.38           C  
ATOM   2331  CB  PRO B 285     -11.716  -1.049   4.713  1.00 96.38           C  
ATOM   2332  O   PRO B 285      -8.885  -1.683   5.958  1.00 96.38           O  
ATOM   2333  CG  PRO B 285     -11.713  -0.014   3.634  1.00 96.38           C  
ATOM   2334  CD  PRO B 285     -10.500   0.855   3.810  1.00 96.38           C  
ATOM   2335  N   ARG B 286     -10.398  -1.878   7.633  1.00 93.11           N  
ATOM   2336  CA  ARG B 286      -9.821  -3.127   8.119  1.00 93.11           C  
ATOM   2337  C   ARG B 286     -10.336  -4.317   7.316  1.00 93.11           C  
ATOM   2338  CB  ARG B 286     -10.134  -3.322   9.604  1.00 93.11           C  
ATOM   2339  O   ARG B 286     -11.547  -4.520   7.204  1.00 93.11           O  
ATOM   2340  CG  ARG B 286      -9.360  -4.459  10.253  1.00 93.11           C  
ATOM   2341  CD  ARG B 286      -9.704  -4.605  11.729  1.00 93.11           C  
ATOM   2342  NE  ARG B 286      -8.940  -5.679  12.356  1.00 93.11           N  
ATOM   2343  NH1 ARG B 286     -10.146  -5.665  14.327  1.00 93.11           N  
ATOM   2344  NH2 ARG B 286      -8.411  -7.138  14.050  1.00 93.11           N  
ATOM   2345  CZ  ARG B 286      -9.168  -6.158  13.576  1.00 93.11           C  
ATOM   2346  N   PHE B 287      -9.336  -5.134   6.692  1.00 91.06           N  
ATOM   2347  CA  PHE B 287      -9.868  -6.224   5.883  1.00 91.06           C  
ATOM   2348  C   PHE B 287      -8.836  -7.333   5.723  1.00 91.06           C  
ATOM   2349  CB  PHE B 287     -10.304  -5.710   4.507  1.00 91.06           C  
ATOM   2350  O   PHE B 287      -7.660  -7.145   6.042  1.00 91.06           O  
ATOM   2351  CG  PHE B 287      -9.174  -5.167   3.676  1.00 91.06           C  
ATOM   2352  CD1 PHE B 287      -8.807  -3.830   3.764  1.00 91.06           C  
ATOM   2353  CD2 PHE B 287      -8.477  -5.995   2.805  1.00 91.06           C  
ATOM   2354  CE1 PHE B 287      -7.761  -3.324   2.996  1.00 91.06           C  
ATOM   2355  CE2 PHE B 287      -7.430  -5.497   2.034  1.00 91.06           C  
ATOM   2356  CZ  PHE B 287      -7.075  -4.161   2.130  1.00 91.06           C  
ATOM   2357  N   LYS B 288      -9.383  -8.465   5.397  1.00 86.46           N  
ATOM   2358  CA  LYS B 288      -8.625  -9.654   5.019  1.00 86.46           C  
ATOM   2359  C   LYS B 288      -9.071 -10.180   3.658  1.00 86.46           C  
ATOM   2360  CB  LYS B 288      -8.776 -10.746   6.079  1.00 86.46           C  
ATOM   2361  O   LYS B 288     -10.270 -10.288   3.390  1.00 86.46           O  
ATOM   2362  CG  LYS B 288      -7.939 -11.988   5.810  1.00 86.46           C  
ATOM   2363  CD  LYS B 288      -8.108 -13.025   6.913  1.00 86.46           C  
ATOM   2364  CE  LYS B 288      -7.354 -14.309   6.595  1.00 86.46           C  
ATOM   2365  NZ  LYS B 288      -7.501 -15.322   7.683  1.00 86.46           N  
ATOM   2366  N   VAL B 289      -8.113 -10.377   2.827  1.00 87.51           N  
ATOM   2367  CA  VAL B 289      -8.428 -10.938   1.518  1.00 87.51           C  
ATOM   2368  C   VAL B 289      -7.601 -12.201   1.285  1.00 87.51           C  
ATOM   2369  CB  VAL B 289      -8.173  -9.918   0.386  1.00 87.51           C  
ATOM   2370  O   VAL B 289      -6.397 -12.219   1.550  1.00 87.51           O  
ATOM   2371  CG1 VAL B 289      -8.436 -10.549  -0.980  1.00 87.51           C  
ATOM   2372  CG2 VAL B 289      -9.043  -8.677   0.581  1.00 87.51           C  
ATOM   2373  N   GLU B 290      -8.258 -13.242   0.917  1.00 84.00           N  
ATOM   2374  CA  GLU B 290      -7.668 -14.528   0.555  1.00 84.00           C  
ATOM   2375  C   GLU B 290      -8.221 -15.034  -0.774  1.00 84.00           C  
ATOM   2376  CB  GLU B 290      -7.917 -15.562   1.656  1.00 84.00           C  
ATOM   2377  O   GLU B 290      -9.431 -15.219  -0.919  1.00 84.00           O  
ATOM   2378  CG  GLU B 290      -7.293 -16.921   1.375  1.00 84.00           C  
ATOM   2379  CD  GLU B 290      -7.575 -17.947   2.461  1.00 84.00           C  
ATOM   2380  OE1 GLU B 290      -7.157 -19.118   2.313  1.00 84.00           O  
ATOM   2381  OE2 GLU B 290      -8.220 -17.577   3.467  1.00 84.00           O  
ATOM   2382  N   GLU B 291      -7.352 -15.202  -1.732  1.00 86.96           N  
ATOM   2383  CA  GLU B 291      -7.801 -15.649  -3.047  1.00 86.96           C  
ATOM   2384  C   GLU B 291      -6.959 -16.818  -3.550  1.00 86.96           C  
ATOM   2385  CB  GLU B 291      -7.753 -14.496  -4.052  1.00 86.96           C  
ATOM   2386  O   GLU B 291      -5.753 -16.873  -3.302  1.00 86.96           O  
ATOM   2387  CG  GLU B 291      -8.722 -13.365  -3.738  1.00 86.96           C  
ATOM   2388  CD  GLU B 291     -10.180 -13.758  -3.914  1.00 86.96           C  
ATOM   2389  OE1 GLU B 291     -11.051 -13.186  -3.219  1.00 86.96           O  
ATOM   2390  OE2 GLU B 291     -10.454 -14.645  -4.753  1.00 86.96           O  
ATOM   2391  N   SER B 292      -7.628 -17.745  -4.202  1.00 84.23           N  
ATOM   2392  CA  SER B 292      -6.987 -18.913  -4.796  1.00 84.23           C  
ATOM   2393  C   SER B 292      -7.234 -18.975  -6.300  1.00 84.23           C  
ATOM   2394  CB  SER B 292      -7.493 -20.196  -4.135  1.00 84.23           C  
ATOM   2395  O   SER B 292      -8.335 -18.676  -6.766  1.00 84.23           O  
ATOM   2396  OG  SER B 292      -7.102 -20.248  -2.774  1.00 84.23           O  
ATOM   2397  N   TYR B 293      -6.193 -19.353  -7.006  1.00 87.21           N  
ATOM   2398  CA  TYR B 293      -6.314 -19.414  -8.458  1.00 87.21           C  
ATOM   2399  C   TYR B 293      -5.714 -20.706  -9.000  1.00 87.21           C  
ATOM   2400  CB  TYR B 293      -5.627 -18.208  -9.106  1.00 87.21           C  
ATOM   2401  O   TYR B 293      -4.610 -21.096  -8.614  1.00 87.21           O  
ATOM   2402  CG  TYR B 293      -6.176 -16.879  -8.647  1.00 87.21           C  
ATOM   2403  CD1 TYR B 293      -7.319 -16.337  -9.229  1.00 87.21           C  
ATOM   2404  CD2 TYR B 293      -5.551 -16.162  -7.632  1.00 87.21           C  
ATOM   2405  CE1 TYR B 293      -7.827 -15.111  -8.811  1.00 87.21           C  
ATOM   2406  CE2 TYR B 293      -6.050 -14.936  -7.206  1.00 87.21           C  
ATOM   2407  OH  TYR B 293      -7.685 -13.206  -7.382  1.00 87.21           O  
ATOM   2408  CZ  TYR B 293      -7.187 -14.419  -7.800  1.00 87.21           C  
ATOM   2409  N   ASP B 294      -6.428 -21.399  -9.800  1.00 87.13           N  
ATOM   2410  CA  ASP B 294      -5.871 -22.363 -10.744  1.00 87.13           C  
ATOM   2411  C   ASP B 294      -5.507 -21.691 -12.066  1.00 87.13           C  
ATOM   2412  CB  ASP B 294      -6.858 -23.506 -10.989  1.00 87.13           C  
ATOM   2413  O   ASP B 294      -6.388 -21.357 -12.862  1.00 87.13           O  
ATOM   2414  CG  ASP B 294      -6.271 -24.628 -11.827  1.00 87.13           C  
ATOM   2415  OD1 ASP B 294      -5.250 -24.406 -12.514  1.00 87.13           O  
ATOM   2416  OD2 ASP B 294      -6.835 -25.743 -11.802  1.00 87.13           O  
ATOM   2417  N   LEU B 295      -4.265 -21.633 -12.366  1.00 92.31           N  
ATOM   2418  CA  LEU B 295      -3.792 -20.720 -13.401  1.00 92.31           C  
ATOM   2419  C   LEU B 295      -3.610 -21.449 -14.728  1.00 92.31           C  
ATOM   2420  CB  LEU B 295      -2.472 -20.068 -12.978  1.00 92.31           C  
ATOM   2421  O   LEU B 295      -3.161 -20.855 -15.711  1.00 92.31           O  
ATOM   2422  CG  LEU B 295      -2.530 -19.150 -11.756  1.00 92.31           C  
ATOM   2423  CD1 LEU B 295      -1.129 -18.683 -11.377  1.00 92.31           C  
ATOM   2424  CD2 LEU B 295      -3.442 -17.958 -12.026  1.00 92.31           C  
ATOM   2425  N   LYS B 296      -3.879 -22.679 -14.811  1.00 89.12           N  
ATOM   2426  CA  LYS B 296      -3.628 -23.452 -16.024  1.00 89.12           C  
ATOM   2427  C   LYS B 296      -4.306 -22.814 -17.233  1.00 89.12           C  
ATOM   2428  CB  LYS B 296      -4.111 -24.893 -15.852  1.00 89.12           C  
ATOM   2429  O   LYS B 296      -3.644 -22.477 -18.216  1.00 89.12           O  
ATOM   2430  CG  LYS B 296      -3.914 -25.763 -17.084  1.00 89.12           C  
ATOM   2431  CD  LYS B 296      -4.393 -27.189 -16.844  1.00 89.12           C  
ATOM   2432  CE  LYS B 296      -4.239 -28.049 -18.091  1.00 89.12           C  
ATOM   2433  NZ  LYS B 296      -4.637 -29.467 -17.839  1.00 89.12           N  
ATOM   2434  N   ASP B 297      -5.629 -22.630 -17.152  1.00 88.65           N  
ATOM   2435  CA  ASP B 297      -6.387 -22.094 -18.279  1.00 88.65           C  
ATOM   2436  C   ASP B 297      -5.990 -20.649 -18.570  1.00 88.65           C  
ATOM   2437  CB  ASP B 297      -7.890 -22.181 -18.005  1.00 88.65           C  
ATOM   2438  O   ASP B 297      -5.865 -20.256 -19.732  1.00 88.65           O  
ATOM   2439  CG  ASP B 297      -8.414 -23.607 -18.022  1.00 88.65           C  
ATOM   2440  OD1 ASP B 297      -7.814 -24.469 -18.699  1.00 88.65           O  
ATOM   2441  OD2 ASP B 297      -9.438 -23.869 -17.354  1.00 88.65           O  
ATOM   2442  N   THR B 298      -5.783 -19.957 -17.514  1.00 92.61           N  
ATOM   2443  CA  THR B 298      -5.390 -18.559 -17.651  1.00 92.61           C  
ATOM   2444  C   THR B 298      -4.056 -18.441 -18.382  1.00 92.61           C  
ATOM   2445  CB  THR B 298      -5.288 -17.871 -16.277  1.00 92.61           C  
ATOM   2446  O   THR B 298      -3.931 -17.672 -19.337  1.00 92.61           O  
ATOM   2447  CG2 THR B 298      -4.893 -16.405 -16.424  1.00 92.61           C  
ATOM   2448  OG1 THR B 298      -6.556 -17.948 -15.615  1.00 92.61           O  
ATOM   2449  N   LEU B 299      -3.087 -19.187 -17.980  1.00 95.16           N  
ATOM   2450  CA  LEU B 299      -1.763 -19.144 -18.591  1.00 95.16           C  
ATOM   2451  C   LEU B 299      -1.813 -19.640 -20.032  1.00 95.16           C  
ATOM   2452  CB  LEU B 299      -0.771 -19.985 -17.783  1.00 95.16           C  
ATOM   2453  O   LEU B 299      -1.097 -19.128 -20.895  1.00 95.16           O  
ATOM   2454  CG  LEU B 299      -0.402 -19.454 -16.397  1.00 95.16           C  
ATOM   2455  CD1 LEU B 299       0.399 -20.497 -15.626  1.00 95.16           C  
ATOM   2456  CD2 LEU B 299       0.380 -18.151 -16.515  1.00 95.16           C  
ATOM   2457  N   ARG B 300      -2.623 -20.611 -20.304  1.00 92.52           N  
ATOM   2458  CA  ARG B 300      -2.807 -21.086 -21.671  1.00 92.52           C  
ATOM   2459  C   ARG B 300      -3.341 -19.975 -22.569  1.00 92.52           C  
ATOM   2460  CB  ARG B 300      -3.756 -22.286 -21.701  1.00 92.52           C  
ATOM   2461  O   ARG B 300      -2.830 -19.760 -23.670  1.00 92.52           O  
ATOM   2462  CG  ARG B 300      -3.091 -23.607 -21.348  1.00 92.52           C  
ATOM   2463  CD  ARG B 300      -4.047 -24.780 -21.510  1.00 92.52           C  
ATOM   2464  NE  ARG B 300      -4.370 -25.023 -22.913  1.00 92.52           N  
ATOM   2465  NH1 ARG B 300      -5.342 -27.087 -22.546  1.00 92.52           N  
ATOM   2466  NH2 ARG B 300      -5.224 -26.231 -24.669  1.00 92.52           N  
ATOM   2467  CZ  ARG B 300      -4.978 -26.113 -23.373  1.00 92.52           C  
ATOM   2468  N   THR B 301      -4.325 -19.253 -22.068  1.00 92.09           N  
ATOM   2469  CA  THR B 301      -4.932 -18.157 -22.816  1.00 92.09           C  
ATOM   2470  C   THR B 301      -3.911 -17.056 -23.085  1.00 92.09           C  
ATOM   2471  CB  THR B 301      -6.140 -17.569 -22.063  1.00 92.09           C  
ATOM   2472  O   THR B 301      -3.981 -16.374 -24.110  1.00 92.09           O  
ATOM   2473  CG2 THR B 301      -6.742 -16.392 -22.823  1.00 92.09           C  
ATOM   2474  OG1 THR B 301      -7.139 -18.584 -21.907  1.00 92.09           O  
ATOM   2475  N   MET B 302      -2.964 -16.975 -22.225  1.00 96.56           N  
ATOM   2476  CA  MET B 302      -1.964 -15.917 -22.340  1.00 96.56           C  
ATOM   2477  C   MET B 302      -0.845 -16.327 -23.291  1.00 96.56           C  
ATOM   2478  CB  MET B 302      -1.384 -15.573 -20.967  1.00 96.56           C  
ATOM   2479  O   MET B 302       0.015 -15.513 -23.632  1.00 96.56           O  
ATOM   2480  CG  MET B 302      -2.354 -14.836 -20.058  1.00 96.56           C  
ATOM   2481  SD  MET B 302      -1.670 -14.554 -18.379  1.00 96.56           S  
ATOM   2482  CE  MET B 302      -0.299 -13.433 -18.776  1.00 96.56           C  
ATOM   2483  N   GLY B 303      -0.841 -17.650 -23.655  1.00 96.06           N  
ATOM   2484  CA  GLY B 303       0.114 -18.045 -24.678  1.00 96.06           C  
ATOM   2485  C   GLY B 303       1.013 -19.187 -24.245  1.00 96.06           C  
ATOM   2486  O   GLY B 303       1.805 -19.697 -25.041  1.00 96.06           O  
ATOM   2487  N   MET B 304       0.984 -19.650 -22.970  1.00 95.49           N  
ATOM   2488  CA  MET B 304       1.743 -20.797 -22.480  1.00 95.49           C  
ATOM   2489  C   MET B 304       0.989 -22.097 -22.735  1.00 95.49           C  
ATOM   2490  CB  MET B 304       2.038 -20.648 -20.986  1.00 95.49           C  
ATOM   2491  O   MET B 304       0.515 -22.740 -21.797  1.00 95.49           O  
ATOM   2492  CG  MET B 304       3.212 -21.485 -20.507  1.00 95.49           C  
ATOM   2493  SD  MET B 304       3.575 -21.234 -18.726  1.00 95.49           S  
ATOM   2494  CE  MET B 304       4.380 -19.609 -18.789  1.00 95.49           C  
ATOM   2495  N   VAL B 305       1.007 -22.619 -23.941  1.00 95.29           N  
ATOM   2496  CA  VAL B 305       0.109 -23.678 -24.388  1.00 95.29           C  
ATOM   2497  C   VAL B 305       0.811 -25.030 -24.282  1.00 95.29           C  
ATOM   2498  CB  VAL B 305      -0.372 -23.440 -25.838  1.00 95.29           C  
ATOM   2499  O   VAL B 305       0.320 -25.940 -23.609  1.00 95.29           O  
ATOM   2500  CG1 VAL B 305      -1.280 -24.578 -26.299  1.00 95.29           C  
ATOM   2501  CG2 VAL B 305      -1.094 -22.098 -25.946  1.00 95.29           C  
ATOM   2502  N   ASP B 306       2.026 -25.191 -24.718  1.00 94.65           N  
ATOM   2503  CA  ASP B 306       2.739 -26.454 -24.883  1.00 94.65           C  
ATOM   2504  C   ASP B 306       2.981 -27.129 -23.535  1.00 94.65           C  
ATOM   2505  CB  ASP B 306       4.070 -26.229 -25.604  1.00 94.65           C  
ATOM   2506  O   ASP B 306       2.892 -28.353 -23.423  1.00 94.65           O  
ATOM   2507  CG  ASP B 306       3.902 -25.963 -27.090  1.00 94.65           C  
ATOM   2508  OD1 ASP B 306       2.752 -25.946 -27.580  1.00 94.65           O  
ATOM   2509  OD2 ASP B 306       4.928 -25.773 -27.777  1.00 94.65           O  
ATOM   2510  N   ILE B 307       3.217 -26.346 -22.491  1.00 94.50           N  
ATOM   2511  CA  ILE B 307       3.645 -26.872 -21.199  1.00 94.50           C  
ATOM   2512  C   ILE B 307       2.523 -27.705 -20.583  1.00 94.50           C  
ATOM   2513  CB  ILE B 307       4.061 -25.737 -20.236  1.00 94.50           C  
ATOM   2514  O   ILE B 307       2.762 -28.508 -19.678  1.00 94.50           O  
ATOM   2515  CG1 ILE B 307       4.838 -26.306 -19.044  1.00 94.50           C  
ATOM   2516  CG2 ILE B 307       2.833 -24.952 -19.766  1.00 94.50           C  
ATOM   2517  CD1 ILE B 307       5.571 -25.253 -18.224  1.00 94.50           C  
ATOM   2518  N   PHE B 308       1.267 -27.546 -21.093  1.00 91.57           N  
ATOM   2519  CA  PHE B 308       0.120 -28.187 -20.460  1.00 91.57           C  
ATOM   2520  C   PHE B 308      -0.398 -29.338 -21.316  1.00 91.57           C  
ATOM   2521  CB  PHE B 308      -0.999 -27.170 -20.216  1.00 91.57           C  
ATOM   2522  O   PHE B 308      -1.454 -29.904 -21.029  1.00 91.57           O  
ATOM   2523  CG  PHE B 308      -0.634 -26.090 -19.234  1.00 91.57           C  
ATOM   2524  CD1 PHE B 308      -0.502 -26.377 -17.881  1.00 91.57           C  
ATOM   2525  CD2 PHE B 308      -0.421 -24.786 -19.664  1.00 91.57           C  
ATOM   2526  CE1 PHE B 308      -0.164 -25.379 -16.969  1.00 91.57           C  
ATOM   2527  CE2 PHE B 308      -0.083 -23.784 -18.759  1.00 91.57           C  
ATOM   2528  CZ  PHE B 308       0.044 -24.083 -17.412  1.00 91.57           C  
ATOM   2529  N   ASN B 309       0.241 -29.626 -22.414  1.00 89.62           N  
ATOM   2530  CA  ASN B 309      -0.232 -30.719 -23.255  1.00 89.62           C  
ATOM   2531  C   ASN B 309       0.922 -31.584 -23.753  1.00 89.62           C  
ATOM   2532  CB  ASN B 309      -1.038 -30.177 -24.438  1.00 89.62           C  
ATOM   2533  O   ASN B 309       2.041 -31.486 -23.245  1.00 89.62           O  
ATOM   2534  CG  ASN B 309      -0.234 -29.230 -25.307  1.00 89.62           C  
ATOM   2535  ND2 ASN B 309      -0.882 -28.180 -25.798  1.00 89.62           N  
ATOM   2536  OD1 ASN B 309       0.960 -29.440 -25.536  1.00 89.62           O  
ATOM   2537  N   GLY B 310       0.677 -32.488 -24.626  1.00 87.58           N  
ATOM   2538  CA  GLY B 310       1.632 -33.483 -25.088  1.00 87.58           C  
ATOM   2539  C   GLY B 310       2.829 -32.877 -25.796  1.00 87.58           C  
ATOM   2540  O   GLY B 310       3.856 -33.538 -25.965  1.00 87.58           O  
ATOM   2541  N   ASP B 311       2.849 -31.631 -26.059  1.00 90.99           N  
ATOM   2542  CA  ASP B 311       3.936 -30.954 -26.760  1.00 90.99           C  
ATOM   2543  C   ASP B 311       4.930 -30.345 -25.773  1.00 90.99           C  
ATOM   2544  CB  ASP B 311       3.384 -29.870 -27.687  1.00 90.99           C  
ATOM   2545  O   ASP B 311       5.916 -29.725 -26.180  1.00 90.99           O  
ATOM   2546  CG  ASP B 311       2.599 -30.434 -28.858  1.00 90.99           C  
ATOM   2547  OD1 ASP B 311       2.952 -31.523 -29.361  1.00 90.99           O  
ATOM   2548  OD2 ASP B 311       1.621 -29.783 -29.284  1.00 90.99           O  
ATOM   2549  N   ALA B 312       4.638 -30.635 -24.527  1.00 94.04           N  
ATOM   2550  CA  ALA B 312       5.507 -30.064 -23.501  1.00 94.04           C  
ATOM   2551  C   ALA B 312       6.922 -30.627 -23.606  1.00 94.04           C  
ATOM   2552  CB  ALA B 312       4.934 -30.329 -22.111  1.00 94.04           C  
ATOM   2553  O   ALA B 312       7.105 -31.835 -23.769  1.00 94.04           O  
ATOM   2554  N   ASP B 313       7.912 -29.718 -23.572  1.00 96.31           N  
ATOM   2555  CA  ASP B 313       9.310 -30.130 -23.497  1.00 96.31           C  
ATOM   2556  C   ASP B 313       9.928 -29.733 -22.158  1.00 96.31           C  
ATOM   2557  CB  ASP B 313      10.112 -29.520 -24.648  1.00 96.31           C  
ATOM   2558  O   ASP B 313      10.508 -28.653 -22.032  1.00 96.31           O  
ATOM   2559  CG  ASP B 313      11.502 -30.115 -24.784  1.00 96.31           C  
ATOM   2560  OD1 ASP B 313      11.992 -30.746 -23.822  1.00 96.31           O  
ATOM   2561  OD2 ASP B 313      12.115 -29.950 -25.861  1.00 96.31           O  
ATOM   2562  N   LEU B 314       9.833 -30.603 -21.252  1.00 95.25           N  
ATOM   2563  CA  LEU B 314      10.416 -30.422 -19.927  1.00 95.25           C  
ATOM   2564  C   LEU B 314      11.586 -31.377 -19.713  1.00 95.25           C  
ATOM   2565  CB  LEU B 314       9.359 -30.640 -18.841  1.00 95.25           C  
ATOM   2566  O   LEU B 314      11.812 -31.848 -18.596  1.00 95.25           O  
ATOM   2567  CG  LEU B 314       8.165 -29.684 -18.856  1.00 95.25           C  
ATOM   2568  CD1 LEU B 314       7.151 -30.087 -17.791  1.00 95.25           C  
ATOM   2569  CD2 LEU B 314       8.628 -28.246 -18.644  1.00 95.25           C  
ATOM   2570  N   SER B 315      12.179 -31.684 -20.742  1.00 95.05           N  
ATOM   2571  CA  SER B 315      13.279 -32.644 -20.739  1.00 95.05           C  
ATOM   2572  C   SER B 315      14.456 -32.133 -19.914  1.00 95.05           C  
ATOM   2573  CB  SER B 315      13.736 -32.939 -22.167  1.00 95.05           C  
ATOM   2574  O   SER B 315      15.325 -32.911 -19.516  1.00 95.05           O  
ATOM   2575  OG  SER B 315      14.159 -31.752 -22.816  1.00 95.05           O  
ATOM   2576  N   GLY B 316      14.510 -30.874 -19.671  1.00 93.79           N  
ATOM   2577  CA  GLY B 316      15.522 -30.326 -18.782  1.00 93.79           C  
ATOM   2578  C   GLY B 316      15.336 -30.745 -17.336  1.00 93.79           C  
ATOM   2579  O   GLY B 316      16.264 -30.645 -16.531  1.00 93.79           O  
ATOM   2580  N   MET B 317      14.165 -31.221 -17.008  1.00 94.15           N  
ATOM   2581  CA  MET B 317      13.863 -31.669 -15.652  1.00 94.15           C  
ATOM   2582  C   MET B 317      14.137 -33.161 -15.497  1.00 94.15           C  
ATOM   2583  CB  MET B 317      12.406 -31.365 -15.297  1.00 94.15           C  
ATOM   2584  O   MET B 317      14.678 -33.594 -14.478  1.00 94.15           O  
ATOM   2585  CG  MET B 317      12.069 -29.883 -15.305  1.00 94.15           C  
ATOM   2586  SD  MET B 317      10.313 -29.559 -14.884  1.00 94.15           S  
ATOM   2587  CE  MET B 317      10.314 -27.744 -14.882  1.00 94.15           C  
ATOM   2588  N   THR B 318      13.771 -33.979 -16.518  1.00 93.26           N  
ATOM   2589  CA  THR B 318      13.764 -35.428 -16.344  1.00 93.26           C  
ATOM   2590  C   THR B 318      14.678 -36.100 -17.365  1.00 93.26           C  
ATOM   2591  CB  THR B 318      12.340 -35.999 -16.471  1.00 93.26           C  
ATOM   2592  O   THR B 318      14.956 -37.296 -17.264  1.00 93.26           O  
ATOM   2593  CG2 THR B 318      11.427 -35.449 -15.380  1.00 93.26           C  
ATOM   2594  OG1 THR B 318      11.802 -35.646 -17.751  1.00 93.26           O  
ATOM   2595  N   GLY B 319      15.208 -35.367 -18.408  1.00 91.42           N  
ATOM   2596  CA  GLY B 319      16.068 -35.934 -19.435  1.00 91.42           C  
ATOM   2597  C   GLY B 319      15.301 -36.460 -20.633  1.00 91.42           C  
ATOM   2598  O   GLY B 319      15.899 -36.837 -21.643  1.00 91.42           O  
ATOM   2599  N   SER B 320      14.030 -36.634 -20.497  1.00 89.34           N  
ATOM   2600  CA  SER B 320      13.201 -37.119 -21.595  1.00 89.34           C  
ATOM   2601  C   SER B 320      11.892 -36.341 -21.684  1.00 89.34           C  
ATOM   2602  CB  SER B 320      12.906 -38.610 -21.427  1.00 89.34           C  
ATOM   2603  O   SER B 320      11.541 -35.600 -20.764  1.00 89.34           O  
ATOM   2604  OG  SER B 320      12.167 -38.847 -20.242  1.00 89.34           O  
ATOM   2605  N   ARG B 321      11.255 -36.576 -22.892  1.00 87.44           N  
ATOM   2606  CA  ARG B 321       9.946 -35.955 -23.072  1.00 87.44           C  
ATOM   2607  C   ARG B 321       8.851 -36.788 -22.414  1.00 87.44           C  
ATOM   2608  CB  ARG B 321       9.639 -35.766 -24.559  1.00 87.44           C  
ATOM   2609  O   ARG B 321       9.110 -37.889 -21.925  1.00 87.44           O  
ATOM   2610  CG  ARG B 321      10.536 -34.750 -25.248  1.00 87.44           C  
ATOM   2611  CD  ARG B 321       9.955 -34.299 -26.582  1.00 87.44           C  
ATOM   2612  NE  ARG B 321      10.783 -33.274 -27.211  1.00 87.44           N  
ATOM   2613  NH1 ARG B 321       9.317 -32.862 -28.947  1.00 87.44           N  
ATOM   2614  NH2 ARG B 321      11.288 -31.701 -28.806  1.00 87.44           N  
ATOM   2615  CZ  ARG B 321      10.461 -32.615 -28.320  1.00 87.44           C  
ATOM   2616  N   GLY B 322       7.746 -36.263 -22.007  1.00 83.51           N  
ATOM   2617  CA  GLY B 322       6.611 -36.986 -21.456  1.00 83.51           C  
ATOM   2618  C   GLY B 322       5.995 -36.301 -20.251  1.00 83.51           C  
ATOM   2619  O   GLY B 322       4.817 -36.504 -19.949  1.00 83.51           O  
ATOM   2620  N   LEU B 323       6.855 -35.531 -19.614  1.00 90.06           N  
ATOM   2621  CA  LEU B 323       6.358 -34.812 -18.445  1.00 90.06           C  
ATOM   2622  C   LEU B 323       5.565 -33.578 -18.863  1.00 90.06           C  
ATOM   2623  CB  LEU B 323       7.518 -34.404 -17.534  1.00 90.06           C  
ATOM   2624  O   LEU B 323       5.989 -32.834 -19.749  1.00 90.06           O  
ATOM   2625  CG  LEU B 323       7.138 -33.747 -16.206  1.00 90.06           C  
ATOM   2626  CD1 LEU B 323       6.430 -34.751 -15.302  1.00 90.06           C  
ATOM   2627  CD2 LEU B 323       8.374 -33.178 -15.517  1.00 90.06           C  
ATOM   2628  N   VAL B 324       4.427 -33.387 -18.232  1.00 89.79           N  
ATOM   2629  CA  VAL B 324       3.577 -32.236 -18.517  1.00 89.79           C  
ATOM   2630  C   VAL B 324       3.176 -31.554 -17.211  1.00 89.79           C  
ATOM   2631  CB  VAL B 324       2.317 -32.644 -19.313  1.00 89.79           C  
ATOM   2632  O   VAL B 324       2.961 -32.220 -16.196  1.00 89.79           O  
ATOM   2633  CG1 VAL B 324       1.404 -31.440 -19.534  1.00 89.79           C  
ATOM   2634  CG2 VAL B 324       2.712 -33.271 -20.649  1.00 89.79           C  
ATOM   2635  N   LEU B 325       3.099 -30.299 -17.259  1.00 91.45           N  
ATOM   2636  CA  LEU B 325       2.579 -29.561 -16.113  1.00 91.45           C  
ATOM   2637  C   LEU B 325       1.058 -29.647 -16.056  1.00 91.45           C  
ATOM   2638  CB  LEU B 325       3.018 -28.096 -16.175  1.00 91.45           C  
ATOM   2639  O   LEU B 325       0.369 -29.128 -16.937  1.00 91.45           O  
ATOM   2640  CG  LEU B 325       2.707 -27.243 -14.944  1.00 91.45           C  
ATOM   2641  CD1 LEU B 325       3.445 -27.785 -13.724  1.00 91.45           C  
ATOM   2642  CD2 LEU B 325       3.079 -25.785 -15.195  1.00 91.45           C  
ATOM   2643  N   SER B 326       0.620 -30.240 -15.008  1.00 88.59           N  
ATOM   2644  CA  SER B 326      -0.807 -30.532 -14.925  1.00 88.59           C  
ATOM   2645  C   SER B 326      -1.572 -29.378 -14.286  1.00 88.59           C  
ATOM   2646  CB  SER B 326      -1.047 -31.815 -14.129  1.00 88.59           C  
ATOM   2647  O   SER B 326      -2.775 -29.225 -14.509  1.00 88.59           O  
ATOM   2648  OG  SER B 326      -0.433 -32.924 -14.764  1.00 88.59           O  
ATOM   2649  N   GLY B 327      -0.871 -28.654 -13.507  1.00 87.11           N  
ATOM   2650  CA  GLY B 327      -1.562 -27.562 -12.839  1.00 87.11           C  
ATOM   2651  C   GLY B 327      -0.618 -26.568 -12.188  1.00 87.11           C  
ATOM   2652  O   GLY B 327       0.496 -26.925 -11.799  1.00 87.11           O  
ATOM   2653  N   VAL B 328      -1.073 -25.348 -12.109  1.00 90.43           N  
ATOM   2654  CA  VAL B 328      -0.418 -24.271 -11.375  1.00 90.43           C  
ATOM   2655  C   VAL B 328      -1.404 -23.640 -10.394  1.00 90.43           C  
ATOM   2656  CB  VAL B 328       0.147 -23.195 -12.329  1.00 90.43           C  
ATOM   2657  O   VAL B 328      -2.325 -22.928 -10.801  1.00 90.43           O  
ATOM   2658  CG1 VAL B 328       0.918 -22.132 -11.548  1.00 90.43           C  
ATOM   2659  CG2 VAL B 328       1.041 -23.838 -13.388  1.00 90.43           C  
ATOM   2660  N   LEU B 329      -1.126 -23.882  -9.141  1.00 89.49           N  
ATOM   2661  CA  LEU B 329      -2.033 -23.389  -8.110  1.00 89.49           C  
ATOM   2662  C   LEU B 329      -1.391 -22.255  -7.319  1.00 89.49           C  
ATOM   2663  CB  LEU B 329      -2.436 -24.523  -7.163  1.00 89.49           C  
ATOM   2664  O   LEU B 329      -0.262 -22.386  -6.841  1.00 89.49           O  
ATOM   2665  CG  LEU B 329      -3.060 -25.759  -7.812  1.00 89.49           C  
ATOM   2666  CD1 LEU B 329      -3.146 -26.901  -6.805  1.00 89.49           C  
ATOM   2667  CD2 LEU B 329      -4.438 -25.430  -8.374  1.00 89.49           C  
ATOM   2668  N   HIS B 330      -2.147 -21.184  -7.202  1.00 89.71           N  
ATOM   2669  CA  HIS B 330      -1.659 -20.011  -6.486  1.00 89.71           C  
ATOM   2670  C   HIS B 330      -2.675 -19.534  -5.453  1.00 89.71           C  
ATOM   2671  CB  HIS B 330      -1.336 -18.881  -7.465  1.00 89.71           C  
ATOM   2672  O   HIS B 330      -3.876 -19.497  -5.729  1.00 89.71           O  
ATOM   2673  CG  HIS B 330      -0.983 -17.590  -6.797  1.00 89.71           C  
ATOM   2674  CD2 HIS B 330      -1.672 -16.431  -6.684  1.00 89.71           C  
ATOM   2675  ND1 HIS B 330       0.215 -17.393  -6.145  1.00 89.71           N  
ATOM   2676  CE1 HIS B 330       0.246 -16.164  -5.658  1.00 89.71           C  
ATOM   2677  NE2 HIS B 330      -0.886 -15.559  -5.971  1.00 89.71           N  
ATOM   2678  N   LYS B 331      -2.183 -19.252  -4.299  1.00 86.38           N  
ATOM   2679  CA  LYS B 331      -3.008 -18.675  -3.242  1.00 86.38           C  
ATOM   2680  C   LYS B 331      -2.270 -17.552  -2.518  1.00 86.38           C  
ATOM   2681  CB  LYS B 331      -3.431 -19.753  -2.242  1.00 86.38           C  
ATOM   2682  O   LYS B 331      -1.079 -17.675  -2.223  1.00 86.38           O  
ATOM   2683  CG  LYS B 331      -4.511 -19.305  -1.269  1.00 86.38           C  
ATOM   2684  CD  LYS B 331      -5.109 -20.486  -0.515  1.00 86.38           C  
ATOM   2685  CE  LYS B 331      -6.306 -20.065   0.327  1.00 86.38           C  
ATOM   2686  NZ  LYS B 331      -6.973 -21.237   0.968  1.00 86.38           N  
ATOM   2687  N   ALA B 332      -2.946 -16.495  -2.352  1.00 88.55           N  
ATOM   2688  CA  ALA B 332      -2.363 -15.348  -1.659  1.00 88.55           C  
ATOM   2689  C   ALA B 332      -3.288 -14.848  -0.554  1.00 88.55           C  
ATOM   2690  CB  ALA B 332      -2.064 -14.225  -2.648  1.00 88.55           C  
ATOM   2691  O   ALA B 332      -4.513 -14.919  -0.680  1.00 88.55           O  
ATOM   2692  N   PHE B 333      -2.621 -14.362   0.462  1.00 87.36           N  
ATOM   2693  CA  PHE B 333      -3.344 -13.884   1.634  1.00 87.36           C  
ATOM   2694  C   PHE B 333      -2.737 -12.586   2.152  1.00 87.36           C  
ATOM   2695  CB  PHE B 333      -3.338 -14.944   2.740  1.00 87.36           C  
ATOM   2696  O   PHE B 333      -1.514 -12.444   2.204  1.00 87.36           O  
ATOM   2697  CG  PHE B 333      -4.108 -14.543   3.970  1.00 87.36           C  
ATOM   2698  CD1 PHE B 333      -3.514 -13.764   4.955  1.00 87.36           C  
ATOM   2699  CD2 PHE B 333      -5.426 -14.947   4.141  1.00 87.36           C  
ATOM   2700  CE1 PHE B 333      -4.223 -13.391   6.094  1.00 87.36           C  
ATOM   2701  CE2 PHE B 333      -6.141 -14.578   5.276  1.00 87.36           C  
ATOM   2702  CZ  PHE B 333      -5.538 -13.801   6.252  1.00 87.36           C  
ATOM   2703  N   VAL B 334      -3.643 -11.581   2.488  1.00 88.52           N  
ATOM   2704  CA  VAL B 334      -3.188 -10.340   3.106  1.00 88.52           C  
ATOM   2705  C   VAL B 334      -4.147  -9.939   4.225  1.00 88.52           C  
ATOM   2706  CB  VAL B 334      -3.072  -9.200   2.070  1.00 88.52           C  
ATOM   2707  O   VAL B 334      -5.360 -10.127   4.110  1.00 88.52           O  
ATOM   2708  CG1 VAL B 334      -4.445  -8.839   1.507  1.00 88.52           C  
ATOM   2709  CG2 VAL B 334      -2.410  -7.975   2.698  1.00 88.52           C  
ATOM   2710  N   GLU B 335      -3.597  -9.423   5.233  1.00 87.21           N  
ATOM   2711  CA  GLU B 335      -4.377  -8.889   6.345  1.00 87.21           C  
ATOM   2712  C   GLU B 335      -3.998  -7.440   6.639  1.00 87.21           C  
ATOM   2713  CB  GLU B 335      -4.185  -9.747   7.598  1.00 87.21           C  
ATOM   2714  O   GLU B 335      -2.817  -7.121   6.793  1.00 87.21           O  
ATOM   2715  CG  GLU B 335      -5.103  -9.368   8.751  1.00 87.21           C  
ATOM   2716  CD  GLU B 335      -4.982 -10.299   9.947  1.00 87.21           C  
ATOM   2717  OE1 GLU B 335      -5.831 -10.223  10.864  1.00 87.21           O  
ATOM   2718  OE2 GLU B 335      -4.029 -11.109   9.967  1.00 87.21           O  
ATOM   2719  N   VAL B 336      -4.976  -6.585   6.722  1.00 89.39           N  
ATOM   2720  CA  VAL B 336      -4.781  -5.167   7.006  1.00 89.39           C  
ATOM   2721  C   VAL B 336      -5.488  -4.798   8.308  1.00 89.39           C  
ATOM   2722  CB  VAL B 336      -5.296  -4.281   5.850  1.00 89.39           C  
ATOM   2723  O   VAL B 336      -6.715  -4.886   8.402  1.00 89.39           O  
ATOM   2724  CG1 VAL B 336      -5.169  -2.800   6.206  1.00 89.39           C  
ATOM   2725  CG2 VAL B 336      -4.536  -4.590   4.561  1.00 89.39           C  
ATOM   2726  N   THR B 337      -4.785  -4.342   9.283  1.00 89.06           N  
ATOM   2727  CA  THR B 337      -5.278  -3.934  10.594  1.00 89.06           C  
ATOM   2728  C   THR B 337      -4.622  -2.629  11.036  1.00 89.06           C  
ATOM   2729  CB  THR B 337      -5.023  -5.024  11.651  1.00 89.06           C  
ATOM   2730  O   THR B 337      -3.851  -2.030  10.285  1.00 89.06           O  
ATOM   2731  CG2 THR B 337      -5.542  -6.379  11.181  1.00 89.06           C  
ATOM   2732  OG1 THR B 337      -3.615  -5.123  11.896  1.00 89.06           O  
ATOM   2733  N   GLU B 338      -5.030  -2.149  12.215  1.00 81.55           N  
ATOM   2734  CA  GLU B 338      -4.475  -0.916  12.765  1.00 81.55           C  
ATOM   2735  C   GLU B 338      -2.966  -1.029  12.960  1.00 81.55           C  
ATOM   2736  CB  GLU B 338      -5.152  -0.568  14.094  1.00 81.55           C  
ATOM   2737  O   GLU B 338      -2.250  -0.027  12.892  1.00 81.55           O  
ATOM   2738  CG  GLU B 338      -6.620  -0.191  13.956  1.00 81.55           C  
ATOM   2739  CD  GLU B 338      -7.555  -1.389  14.011  1.00 81.55           C  
ATOM   2740  OE1 GLU B 338      -8.775  -1.198  14.214  1.00 81.55           O  
ATOM   2741  OE2 GLU B 338      -7.062  -2.528  13.852  1.00 81.55           O  
ATOM   2742  N   GLU B 339      -2.625  -2.060  13.603  1.00 69.91           N  
ATOM   2743  CA  GLU B 339      -1.218  -2.294  13.913  1.00 69.91           C  
ATOM   2744  C   GLU B 339      -0.368  -2.303  12.646  1.00 69.91           C  
ATOM   2745  CB  GLU B 339      -1.046  -3.612  14.672  1.00 69.91           C  
ATOM   2746  O   GLU B 339       0.793  -1.888  12.669  1.00 69.91           O  
ATOM   2747  CG  GLU B 339      -1.615  -3.588  16.083  1.00 69.91           C  
ATOM   2748  CD  GLU B 339      -0.669  -4.172  17.121  1.00 69.91           C  
ATOM   2749  OE1 GLU B 339      -0.864  -3.918  18.331  1.00 69.91           O  
ATOM   2750  OE2 GLU B 339       0.275  -4.889  16.720  1.00 69.91           O  
ATOM   2751  N   GLY B 340      -0.983  -1.981  12.042  1.00 58.56           N  
ATOM   2752  CA  GLY B 340      -0.276  -2.545  10.903  1.00 58.56           C  
ATOM   2753  C   GLY B 340      -0.070  -4.044  11.011  1.00 58.56           C  
ATOM   2754  O   GLY B 340      -0.852  -4.738  11.664  1.00 58.56           O  
ATOM   2755  N   ALA B 341       1.160  -4.542  11.245  1.00 38.26           N  
ATOM   2756  CA  ALA B 341       1.403  -5.754  12.024  1.00 38.26           C  
ATOM   2757  C   ALA B 341       1.253  -5.485  13.518  1.00 38.26           C  
ATOM   2758  CB  ALA B 341       2.792  -6.311  11.723  1.00 38.26           C  
ATOM   2759  O   ALA B 341       1.248  -4.330  13.950  1.00 38.26           O  
ATOM   2760  N   GLU B 342       1.340  -6.180  14.885  1.00 30.55           N  
ATOM   2761  CA  GLU B 342       1.037  -5.986  16.300  1.00 30.55           C  
ATOM   2762  C   GLU B 342       1.796  -4.791  16.868  1.00 30.55           C  
ATOM   2763  CB  GLU B 342       1.371  -7.249  17.099  1.00 30.55           C  
ATOM   2764  O   GLU B 342       1.843  -4.600  18.085  1.00 30.55           O  
ATOM   2765  CG  GLU B 342       0.258  -7.696  18.035  1.00 30.55           C  
ATOM   2766  CD  GLU B 342       0.582  -8.981  18.781  1.00 30.55           C  
ATOM   2767  OE1 GLU B 342      -0.251  -9.434  19.599  1.00 30.55           O  
ATOM   2768  OE2 GLU B 342       1.677  -9.538  18.547  1.00 30.55           O  
ATOM   2769  N   ALA B 343       2.706  -4.110  16.391  1.00 24.85           N  
ATOM   2770  CA  ALA B 343       3.682  -3.466  17.265  1.00 24.85           C  
ATOM   2771  C   ALA B 343       3.009  -2.456  18.191  1.00 24.85           C  
ATOM   2772  CB  ALA B 343       4.768  -2.783  16.438  1.00 24.85           C  
ATOM   2773  O   ALA B 343       1.838  -2.118  18.003  1.00 24.85           O  
ATOM   2774  N   ALA B 344       3.889  -1.337  18.564  1.00 24.02           N  
ATOM   2775  CA  ALA B 344       4.344  -0.382  19.570  1.00 24.02           C  
ATOM   2776  C   ALA B 344       3.473   0.872  19.569  1.00 24.02           C  
ATOM   2777  CB  ALA B 344       5.805  -0.011  19.330  1.00 24.02           C  
ATOM   2778  O   ALA B 344       3.293   1.509  18.529  1.00 24.02           O  
ATOM   2779  N   ALA B 345       2.456   0.950  20.411  1.00 24.93           N  
ATOM   2780  CA  ALA B 345       1.496   2.051  20.444  1.00 24.93           C  
ATOM   2781  C   ALA B 345       2.210   3.398  20.500  1.00 24.93           C  
ATOM   2782  CB  ALA B 345       0.555   1.901  21.637  1.00 24.93           C  
ATOM   2783  O   ALA B 345       1.746   4.378  19.912  1.00 24.93           O  
ATOM   2784  N   ALA B 346       3.139   3.642  21.483  1.00 22.86           N  
ATOM   2785  CA  ALA B 346       2.924   4.913  22.170  1.00 22.86           C  
ATOM   2786  C   ALA B 346       3.286   6.091  21.269  1.00 22.86           C  
ATOM   2787  CB  ALA B 346       3.737   4.964  23.461  1.00 22.86           C  
ATOM   2788  O   ALA B 346       2.785   7.202  21.458  1.00 22.86           O  
ATOM   2789  N   THR B 347       4.548   6.112  20.645  1.00 24.87           N  
ATOM   2790  CA  THR B 347       5.356   7.327  20.681  1.00 24.87           C  
ATOM   2791  C   THR B 347       4.832   8.354  19.682  1.00 24.87           C  
ATOM   2792  CB  THR B 347       6.835   7.023  20.380  1.00 24.87           C  
ATOM   2793  O   THR B 347       5.260   9.510  19.690  1.00 24.87           O  
ATOM   2794  CG2 THR B 347       7.713   7.308  21.594  1.00 24.87           C  
ATOM   2795  OG1 THR B 347       6.970   5.642  20.021  1.00 24.87           O  
ATOM   2796  N   ALA B 348       4.115   7.987  18.589  1.00 27.55           N  
ATOM   2797  CA  ALA B 348       4.489   8.721  17.383  1.00 27.55           C  
ATOM   2798  C   ALA B 348       3.931  10.141  17.411  1.00 27.55           C  
ATOM   2799  CB  ALA B 348       4.000   7.985  16.138  1.00 27.55           C  
ATOM   2800  O   ALA B 348       3.848  10.803  16.373  1.00 27.55           O  
ATOM   2801  N   VAL B 349       3.420  10.646  18.557  1.00 27.00           N  
ATOM   2802  CA  VAL B 349       2.670  11.851  18.220  1.00 27.00           C  
ATOM   2803  C   VAL B 349       3.608  12.892  17.614  1.00 27.00           C  
ATOM   2804  CB  VAL B 349       1.952  12.437  19.457  1.00 27.00           C  
ATOM   2805  O   VAL B 349       3.245  14.063  17.484  1.00 27.00           O  
ATOM   2806  CG1 VAL B 349       1.101  13.644  19.065  1.00 27.00           C  
ATOM   2807  CG2 VAL B 349       1.092  11.368  20.130  1.00 27.00           C  
ATOM   2808  N   VAL B 350       4.984  12.553  17.510  1.00 27.29           N  
ATOM   2809  CA  VAL B 350       5.925  13.668  17.536  1.00 27.29           C  
ATOM   2810  C   VAL B 350       5.623  14.625  16.386  1.00 27.29           C  
ATOM   2811  CB  VAL B 350       7.388  13.178  17.453  1.00 27.29           C  
ATOM   2812  O   VAL B 350       5.546  15.840  16.585  1.00 27.29           O  
ATOM   2813  CG1 VAL B 350       8.358  14.353  17.561  1.00 27.29           C  
ATOM   2814  CG2 VAL B 350       7.668  12.147  18.545  1.00 27.29           C  
ATOM   2815  N   GLY B 351       6.068  14.256  15.145  1.00 27.89           N  
ATOM   2816  CA  GLY B 351       6.696  15.085  14.128  1.00 27.89           C  
ATOM   2817  C   GLY B 351       5.700  15.889  13.314  1.00 27.89           C  
ATOM   2818  O   GLY B 351       5.266  15.452  12.246  1.00 27.89           O  
ATOM   2819  N   PHE B 352       4.670  16.467  13.948  1.00 27.84           N  
ATOM   2820  CA  PHE B 352       3.754  17.095  13.003  1.00 27.84           C  
ATOM   2821  C   PHE B 352       4.456  18.198  12.220  1.00 27.84           C  
ATOM   2822  CB  PHE B 352       2.534  17.665  13.734  1.00 27.84           C  
ATOM   2823  O   PHE B 352       4.829  19.228  12.787  1.00 27.84           O  
ATOM   2824  CG  PHE B 352       1.468  16.644  14.023  1.00 27.84           C  
ATOM   2825  CD1 PHE B 352       0.535  16.298  13.053  1.00 27.84           C  
ATOM   2826  CD2 PHE B 352       1.399  16.028  15.266  1.00 27.84           C  
ATOM   2827  CE1 PHE B 352      -0.453  15.352  13.319  1.00 27.84           C  
ATOM   2828  CE2 PHE B 352       0.415  15.082  15.539  1.00 27.84           C  
ATOM   2829  CZ  PHE B 352      -0.511  14.747  14.564  1.00 27.84           C  
ATOM   2830  N   GLY B 353       5.593  17.931  11.542  1.00 26.80           N  
ATOM   2831  CA  GLY B 353       6.218  18.929  10.689  1.00 26.80           C  
ATOM   2832  C   GLY B 353       5.236  19.622   9.763  1.00 26.80           C  
ATOM   2833  O   GLY B 353       4.272  19.008   9.301  1.00 26.80           O  
ATOM   2834  N   SER B 354       4.922  20.871  10.169  1.00 28.65           N  
ATOM   2835  CA  SER B 354       3.982  21.725   9.449  1.00 28.65           C  
ATOM   2836  C   SER B 354       4.341  21.817   7.970  1.00 28.65           C  
ATOM   2837  CB  SER B 354       3.950  23.125  10.063  1.00 28.65           C  
ATOM   2838  O   SER B 354       5.383  22.369   7.612  1.00 28.65           O  
ATOM   2839  OG  SER B 354       5.262  23.646  10.196  1.00 28.65           O  
ATOM   2840  N   SER B 355       4.389  20.835   7.125  1.00 29.38           N  
ATOM   2841  CA  SER B 355       4.698  20.977   5.706  1.00 29.38           C  
ATOM   2842  C   SER B 355       3.889  22.106   5.075  1.00 29.38           C  
ATOM   2843  CB  SER B 355       4.427  19.668   4.964  1.00 29.38           C  
ATOM   2844  O   SER B 355       2.904  22.569   5.654  1.00 29.38           O  
ATOM   2845  OG  SER B 355       3.129  19.182   5.260  1.00 29.38           O  
ATOM   2846  N   PRO B 356       4.077  22.608   3.870  1.00 29.20           N  
ATOM   2847  CA  PRO B 356       3.454  23.661   3.064  1.00 29.20           C  
ATOM   2848  C   PRO B 356       1.940  23.725   3.247  1.00 29.20           C  
ATOM   2849  CB  PRO B 356       3.815  23.267   1.629  1.00 29.20           C  
ATOM   2850  O   PRO B 356       1.350  22.832   3.860  1.00 29.20           O  
ATOM   2851  CG  PRO B 356       4.485  21.937   1.755  1.00 29.20           C  
ATOM   2852  CD  PRO B 356       4.546  21.569   3.210  1.00 29.20           C  
ATOM   2853  N   THR B 357       1.241  24.792   2.655  1.00 31.30           N  
ATOM   2854  CA  THR B 357      -0.198  24.972   2.499  1.00 31.30           C  
ATOM   2855  C   THR B 357      -0.904  23.624   2.388  1.00 31.30           C  
ATOM   2856  CB  THR B 357      -0.523  25.828   1.261  1.00 31.30           C  
ATOM   2857  O   THR B 357      -1.021  23.067   1.294  1.00 31.30           O  
ATOM   2858  CG2 THR B 357      -0.273  27.308   1.534  1.00 31.30           C  
ATOM   2859  OG1 THR B 357       0.304  25.409   0.168  1.00 31.30           O  
ATOM   2860  N   SER B 358      -0.507  22.628   3.177  1.00 35.79           N  
ATOM   2861  CA  SER B 358      -0.922  21.264   2.864  1.00 35.79           C  
ATOM   2862  C   SER B 358      -2.441  21.130   2.886  1.00 35.79           C  
ATOM   2863  CB  SER B 358      -0.300  20.275   3.850  1.00 35.79           C  
ATOM   2864  O   SER B 358      -3.092  21.536   3.851  1.00 35.79           O  
ATOM   2865  OG  SER B 358      -1.050  20.223   5.052  1.00 35.79           O  
ATOM   2866  N   THR B 359      -2.976  21.577   1.721  1.00 42.21           N  
ATOM   2867  CA  THR B 359      -4.363  21.184   1.500  1.00 42.21           C  
ATOM   2868  C   THR B 359      -4.651  19.831   2.144  1.00 42.21           C  
ATOM   2869  CB  THR B 359      -4.694  21.122  -0.003  1.00 42.21           C  
ATOM   2870  O   THR B 359      -3.788  18.950   2.161  1.00 42.21           O  
ATOM   2871  CG2 THR B 359      -4.730  22.517  -0.617  1.00 42.21           C  
ATOM   2872  OG1 THR B 359      -3.696  20.342  -0.674  1.00 42.21           O  
ATOM   2873  N   ASN B 360      -5.370  19.965   3.239  1.00 54.64           N  
ATOM   2874  CA  ASN B 360      -5.912  18.749   3.837  1.00 54.64           C  
ATOM   2875  C   ASN B 360      -6.698  17.926   2.821  1.00 54.64           C  
ATOM   2876  CB  ASN B 360      -6.794  19.091   5.040  1.00 54.64           C  
ATOM   2877  O   ASN B 360      -7.653  18.422   2.220  1.00 54.64           O  
ATOM   2878  CG  ASN B 360      -5.991  19.546   6.243  1.00 54.64           C  
ATOM   2879  ND2 ASN B 360      -6.628  20.303   7.128  1.00 54.64           N  
ATOM   2880  OD1 ASN B 360      -4.809  19.220   6.375  1.00 54.64           O  
ATOM   2881  N   GLU B 361      -5.962  16.853   2.297  1.00 70.72           N  
ATOM   2882  CA  GLU B 361      -6.618  15.944   1.363  1.00 70.72           C  
ATOM   2883  C   GLU B 361      -7.383  14.849   2.102  1.00 70.72           C  
ATOM   2884  CB  GLU B 361      -5.595  15.319   0.411  1.00 70.72           C  
ATOM   2885  O   GLU B 361      -7.008  14.465   3.212  1.00 70.72           O  
ATOM   2886  CG  GLU B 361      -4.816  16.338  -0.409  1.00 70.72           C  
ATOM   2887  CD  GLU B 361      -5.666  17.044  -1.453  1.00 70.72           C  
ATOM   2888  OE1 GLU B 361      -5.207  18.061  -2.022  1.00 70.72           O  
ATOM   2889  OE2 GLU B 361      -6.799  16.578  -1.704  1.00 70.72           O  
ATOM   2890  N   GLU B 362      -8.480  14.545   1.528  1.00 84.08           N  
ATOM   2891  CA  GLU B 362      -9.256  13.422   2.046  1.00 84.08           C  
ATOM   2892  C   GLU B 362      -9.052  12.172   1.195  1.00 84.08           C  
ATOM   2893  CB  GLU B 362     -10.743  13.780   2.108  1.00 84.08           C  
ATOM   2894  O   GLU B 362      -9.053  12.245  -0.036  1.00 84.08           O  
ATOM   2895  CG  GLU B 362     -11.599  12.731   2.804  1.00 84.08           C  
ATOM   2896  CD  GLU B 362     -13.078  13.085   2.830  1.00 84.08           C  
ATOM   2897  OE1 GLU B 362     -13.862  12.366   3.490  1.00 84.08           O  
ATOM   2898  OE2 GLU B 362     -13.455  14.088   2.185  1.00 84.08           O  
ATOM   2899  N   PHE B 363      -8.780  11.089   1.753  1.00 93.54           N  
ATOM   2900  CA  PHE B 363      -8.685   9.772   1.136  1.00 93.54           C  
ATOM   2901  C   PHE B 363      -9.557   8.763   1.874  1.00 93.54           C  
ATOM   2902  CB  PHE B 363      -7.230   9.291   1.114  1.00 93.54           C  
ATOM   2903  O   PHE B 363      -9.121   8.160   2.857  1.00 93.54           O  
ATOM   2904  CG  PHE B 363      -6.933   8.308   0.014  1.00 93.54           C  
ATOM   2905  CD1 PHE B 363      -7.199   6.955   0.181  1.00 93.54           C  
ATOM   2906  CD2 PHE B 363      -6.385   8.738  -1.188  1.00 93.54           C  
ATOM   2907  CE1 PHE B 363      -6.925   6.043  -0.836  1.00 93.54           C  
ATOM   2908  CE2 PHE B 363      -6.108   7.833  -2.209  1.00 93.54           C  
ATOM   2909  CZ  PHE B 363      -6.378   6.486  -2.030  1.00 93.54           C  
ATOM   2910  N   HIS B 364     -10.724   8.575   1.416  1.00 95.51           N  
ATOM   2911  CA  HIS B 364     -11.747   7.786   2.092  1.00 95.51           C  
ATOM   2912  C   HIS B 364     -12.098   6.537   1.292  1.00 95.51           C  
ATOM   2913  CB  HIS B 364     -13.003   8.628   2.329  1.00 95.51           C  
ATOM   2914  O   HIS B 364     -12.913   6.594   0.369  1.00 95.51           O  
ATOM   2915  CG  HIS B 364     -13.911   8.068   3.377  1.00 95.51           C  
ATOM   2916  CD2 HIS B 364     -13.934   6.854   3.978  1.00 95.51           C  
ATOM   2917  ND1 HIS B 364     -14.952   8.788   3.922  1.00 95.51           N  
ATOM   2918  CE1 HIS B 364     -15.577   8.040   4.815  1.00 95.51           C  
ATOM   2919  NE2 HIS B 364     -14.980   6.862   4.868  1.00 95.51           N  
ATOM   2920  N   CYS B 365     -11.568   5.328   1.697  1.00 97.26           N  
ATOM   2921  CA  CYS B 365     -11.748   4.064   0.993  1.00 97.26           C  
ATOM   2922  C   CYS B 365     -13.040   3.380   1.423  1.00 97.26           C  
ATOM   2923  CB  CYS B 365     -10.561   3.135   1.247  1.00 97.26           C  
ATOM   2924  O   CYS B 365     -13.011   2.282   1.981  1.00 97.26           O  
ATOM   2925  SG  CYS B 365      -8.986   3.788   0.651  1.00 97.26           S  
ATOM   2926  N   ASN B 366     -14.180   3.993   1.125  1.00 96.48           N  
ATOM   2927  CA  ASN B 366     -15.476   3.437   1.498  1.00 96.48           C  
ATOM   2928  C   ASN B 366     -16.171   2.787   0.305  1.00 96.48           C  
ATOM   2929  CB  ASN B 366     -16.369   4.520   2.107  1.00 96.48           C  
ATOM   2930  O   ASN B 366     -17.383   2.563   0.334  1.00 96.48           O  
ATOM   2931  CG  ASN B 366     -16.715   5.616   1.119  1.00 96.48           C  
ATOM   2932  ND2 ASN B 366     -17.723   6.415   1.447  1.00 96.48           N  
ATOM   2933  OD1 ASN B 366     -16.082   5.744   0.067  1.00 96.48           O  
ATOM   2934  N   HIS B 367     -15.470   2.642  -0.806  1.00 96.61           N  
ATOM   2935  CA  HIS B 367     -15.922   1.963  -2.016  1.00 96.61           C  
ATOM   2936  C   HIS B 367     -14.765   1.264  -2.721  1.00 96.61           C  
ATOM   2937  CB  HIS B 367     -16.595   2.955  -2.967  1.00 96.61           C  
ATOM   2938  O   HIS B 367     -13.608   1.411  -2.320  1.00 96.61           O  
ATOM   2939  CG  HIS B 367     -15.706   4.082  -3.386  1.00 96.61           C  
ATOM   2940  CD2 HIS B 367     -15.072   4.326  -4.557  1.00 96.61           C  
ATOM   2941  ND1 HIS B 367     -15.380   5.124  -2.545  1.00 96.61           N  
ATOM   2942  CE1 HIS B 367     -14.582   5.964  -3.184  1.00 96.61           C  
ATOM   2943  NE2 HIS B 367     -14.380   5.503  -4.407  1.00 96.61           N  
ATOM   2944  N   PRO B 368     -15.066   0.421  -3.688  1.00 95.92           N  
ATOM   2945  CA  PRO B 368     -14.048  -0.435  -4.300  1.00 95.92           C  
ATOM   2946  C   PRO B 368     -12.817   0.345  -4.756  1.00 95.92           C  
ATOM   2947  CB  PRO B 368     -14.778  -1.050  -5.497  1.00 95.92           C  
ATOM   2948  O   PRO B 368     -12.945   1.448  -5.294  1.00 95.92           O  
ATOM   2949  CG  PRO B 368     -16.206  -1.145  -5.066  1.00 95.92           C  
ATOM   2950  CD  PRO B 368     -16.544   0.078  -4.263  1.00 95.92           C  
ATOM   2951  N   PHE B 369     -11.607  -0.247  -4.561  1.00 97.19           N  
ATOM   2952  CA  PHE B 369     -10.335   0.376  -4.907  1.00 97.19           C  
ATOM   2953  C   PHE B 369      -9.301  -0.678  -5.287  1.00 97.19           C  
ATOM   2954  CB  PHE B 369      -9.816   1.224  -3.742  1.00 97.19           C  
ATOM   2955  O   PHE B 369      -9.510  -1.871  -5.057  1.00 97.19           O  
ATOM   2956  CG  PHE B 369      -9.667   0.460  -2.454  1.00 97.19           C  
ATOM   2957  CD1 PHE B 369     -10.726   0.366  -1.559  1.00 97.19           C  
ATOM   2958  CD2 PHE B 369      -8.467  -0.163  -2.138  1.00 97.19           C  
ATOM   2959  CE1 PHE B 369     -10.591  -0.341  -0.366  1.00 97.19           C  
ATOM   2960  CE2 PHE B 369      -8.325  -0.871  -0.948  1.00 97.19           C  
ATOM   2961  CZ  PHE B 369      -9.387  -0.958  -0.063  1.00 97.19           C  
ATOM   2962  N   LEU B 370      -8.310  -0.253  -5.933  1.00 97.07           N  
ATOM   2963  CA  LEU B 370      -7.155  -1.094  -6.228  1.00 97.07           C  
ATOM   2964  C   LEU B 370      -6.026  -0.835  -5.236  1.00 97.07           C  
ATOM   2965  CB  LEU B 370      -6.663  -0.847  -7.656  1.00 97.07           C  
ATOM   2966  O   LEU B 370      -5.911   0.267  -4.694  1.00 97.07           O  
ATOM   2967  CG  LEU B 370      -7.673  -1.103  -8.776  1.00 97.07           C  
ATOM   2968  CD1 LEU B 370      -7.090  -0.685 -10.121  1.00 97.07           C  
ATOM   2969  CD2 LEU B 370      -8.085  -2.571  -8.799  1.00 97.07           C  
ATOM   2970  N   PHE B 371      -5.255  -1.841  -4.967  1.00 97.21           N  
ATOM   2971  CA  PHE B 371      -4.104  -1.645  -4.092  1.00 97.21           C  
ATOM   2972  C   PHE B 371      -2.994  -2.633  -4.430  1.00 97.21           C  
ATOM   2973  CB  PHE B 371      -4.512  -1.796  -2.623  1.00 97.21           C  
ATOM   2974  O   PHE B 371      -3.250  -3.688  -5.013  1.00 97.21           O  
ATOM   2975  CG  PHE B 371      -4.831  -3.211  -2.224  1.00 97.21           C  
ATOM   2976  CD1 PHE B 371      -6.042  -3.793  -2.581  1.00 97.21           C  
ATOM   2977  CD2 PHE B 371      -3.920  -3.960  -1.491  1.00 97.21           C  
ATOM   2978  CE1 PHE B 371      -6.340  -5.103  -2.212  1.00 97.21           C  
ATOM   2979  CE2 PHE B 371      -4.211  -5.270  -1.119  1.00 97.21           C  
ATOM   2980  CZ  PHE B 371      -5.422  -5.839  -1.480  1.00 97.21           C  
ATOM   2981  N   PHE B 372      -1.825  -2.277  -4.123  1.00 96.39           N  
ATOM   2982  CA  PHE B 372      -0.712  -3.205  -4.279  1.00 96.39           C  
ATOM   2983  C   PHE B 372       0.389  -2.904  -3.269  1.00 96.39           C  
ATOM   2984  CB  PHE B 372      -0.151  -3.141  -5.703  1.00 96.39           C  
ATOM   2985  O   PHE B 372       0.426  -1.818  -2.688  1.00 96.39           O  
ATOM   2986  CG  PHE B 372       0.319  -1.770  -6.108  1.00 96.39           C  
ATOM   2987  CD1 PHE B 372      -0.566  -0.850  -6.657  1.00 96.39           C  
ATOM   2988  CD2 PHE B 372       1.648  -1.401  -5.941  1.00 96.39           C  
ATOM   2989  CE1 PHE B 372      -0.134   0.419  -7.033  1.00 96.39           C  
ATOM   2990  CE2 PHE B 372       2.087  -0.135  -6.315  1.00 96.39           C  
ATOM   2991  CZ  PHE B 372       1.195   0.774  -6.861  1.00 96.39           C  
ATOM   2992  N   ILE B 373       1.204  -3.829  -2.984  1.00 94.51           N  
ATOM   2993  CA  ILE B 373       2.361  -3.713  -2.103  1.00 94.51           C  
ATOM   2994  C   ILE B 373       3.645  -3.764  -2.929  1.00 94.51           C  
ATOM   2995  CB  ILE B 373       2.369  -4.824  -1.030  1.00 94.51           C  
ATOM   2996  O   ILE B 373       3.858  -4.704  -3.699  1.00 94.51           O  
ATOM   2997  CG1 ILE B 373       1.094  -4.757  -0.182  1.00 94.51           C  
ATOM   2998  CG2 ILE B 373       3.618  -4.717  -0.150  1.00 94.51           C  
ATOM   2999  CD1 ILE B 373       0.944  -5.908   0.803  1.00 94.51           C  
ATOM   3000  N   ARG B 374       4.401  -2.832  -2.712  1.00 92.81           N  
ATOM   3001  CA  ARG B 374       5.595  -2.675  -3.537  1.00 92.81           C  
ATOM   3002  C   ARG B 374       6.850  -2.597  -2.675  1.00 92.81           C  
ATOM   3003  CB  ARG B 374       5.482  -1.426  -4.414  1.00 92.81           C  
ATOM   3004  O   ARG B 374       6.833  -1.999  -1.596  1.00 92.81           O  
ATOM   3005  CG  ARG B 374       6.734  -1.127  -5.223  1.00 92.81           C  
ATOM   3006  CD  ARG B 374       6.683   0.260  -5.849  1.00 92.81           C  
ATOM   3007  NE  ARG B 374       6.825   1.310  -4.845  1.00 92.81           N  
ATOM   3008  NH1 ARG B 374       6.395   3.049  -6.303  1.00 92.81           N  
ATOM   3009  NH2 ARG B 374       6.836   3.481  -4.096  1.00 92.81           N  
ATOM   3010  CZ  ARG B 374       6.685   2.611  -5.084  1.00 92.81           C  
ATOM   3011  N   GLN B 375       7.897  -3.234  -3.130  1.00 88.71           N  
ATOM   3012  CA  GLN B 375       9.225  -2.976  -2.584  1.00 88.71           C  
ATOM   3013  C   GLN B 375       9.817  -1.692  -3.159  1.00 88.71           C  
ATOM   3014  CB  GLN B 375      10.159  -4.155  -2.863  1.00 88.71           C  
ATOM   3015  O   GLN B 375      10.077  -1.607  -4.361  1.00 88.71           O  
ATOM   3016  CG  GLN B 375      11.492  -4.070  -2.131  1.00 88.71           C  
ATOM   3017  CD  GLN B 375      12.494  -5.102  -2.615  1.00 88.71           C  
ATOM   3018  NE2 GLN B 375      13.370  -5.543  -1.720  1.00 88.71           N  
ATOM   3019  OE1 GLN B 375      12.479  -5.500  -3.784  1.00 88.71           O  
ATOM   3020  N   ASN B 376      10.104  -0.782  -2.325  1.00 87.76           N  
ATOM   3021  CA  ASN B 376      10.387   0.590  -2.734  1.00 87.76           C  
ATOM   3022  C   ASN B 376      11.738   0.698  -3.435  1.00 87.76           C  
ATOM   3023  CB  ASN B 376      10.337   1.531  -1.529  1.00 87.76           C  
ATOM   3024  O   ASN B 376      11.880   1.437  -4.410  1.00 87.76           O  
ATOM   3025  CG  ASN B 376       8.940   1.675  -0.958  1.00 87.76           C  
ATOM   3026  ND2 ASN B 376       8.854   1.943   0.340  1.00 87.76           N  
ATOM   3027  OD1 ASN B 376       7.946   1.545  -1.677  1.00 87.76           O  
ATOM   3028  N   LYS B 377      12.684  -0.054  -3.002  1.00 83.79           N  
ATOM   3029  CA  LYS B 377      14.034   0.035  -3.552  1.00 83.79           C  
ATOM   3030  C   LYS B 377      14.055  -0.370  -5.023  1.00 83.79           C  
ATOM   3031  CB  LYS B 377      14.998  -0.842  -2.753  1.00 83.79           C  
ATOM   3032  O   LYS B 377      14.706   0.282  -5.843  1.00 83.79           O  
ATOM   3033  CG  LYS B 377      16.460  -0.661  -3.135  1.00 83.79           C  
ATOM   3034  CD  LYS B 377      17.375  -1.515  -2.266  1.00 83.79           C  
ATOM   3035  CE  LYS B 377      18.825  -1.425  -2.721  1.00 83.79           C  
ATOM   3036  NZ  LYS B 377      19.728  -2.244  -1.859  1.00 83.79           N  
ATOM   3037  N   THR B 378      13.296  -1.366  -5.396  1.00 82.50           N  
ATOM   3038  CA  THR B 378      13.345  -1.909  -6.749  1.00 82.50           C  
ATOM   3039  C   THR B 378      12.063  -1.583  -7.509  1.00 82.50           C  
ATOM   3040  CB  THR B 378      13.562  -3.433  -6.731  1.00 82.50           C  
ATOM   3041  O   THR B 378      11.981  -1.802  -8.720  1.00 82.50           O  
ATOM   3042  CG2 THR B 378      14.861  -3.796  -6.019  1.00 82.50           C  
ATOM   3043  OG1 THR B 378      12.467  -4.058  -6.050  1.00 82.50           O  
ATOM   3044  N   ASN B 379      11.076  -1.108  -6.834  1.00 85.76           N  
ATOM   3045  CA  ASN B 379       9.761  -0.833  -7.402  1.00 85.76           C  
ATOM   3046  C   ASN B 379       9.055  -2.117  -7.830  1.00 85.76           C  
ATOM   3047  CB  ASN B 379       9.878   0.128  -8.587  1.00 85.76           C  
ATOM   3048  O   ASN B 379       8.198  -2.094  -8.715  1.00 85.76           O  
ATOM   3049  CG  ASN B 379      10.155   1.555  -8.156  1.00 85.76           C  
ATOM   3050  ND2 ASN B 379      10.920   2.280  -8.962  1.00 85.76           N  
ATOM   3051  OD1 ASN B 379       9.685   2.001  -7.106  1.00 85.76           O  
ATOM   3052  N   SER B 380       9.494  -3.254  -7.276  1.00 87.49           N  
ATOM   3053  CA  SER B 380       8.858  -4.537  -7.558  1.00 87.49           C  
ATOM   3054  C   SER B 380       7.512  -4.653  -6.851  1.00 87.49           C  
ATOM   3055  CB  SER B 380       9.767  -5.691  -7.136  1.00 87.49           C  
ATOM   3056  O   SER B 380       7.415  -4.413  -5.645  1.00 87.49           O  
ATOM   3057  OG  SER B 380      10.938  -5.727  -7.933  1.00 87.49           O  
ATOM   3058  N   ILE B 381       6.544  -5.019  -7.626  1.00 92.54           N  
ATOM   3059  CA  ILE B 381       5.213  -5.218  -7.062  1.00 92.54           C  
ATOM   3060  C   ILE B 381       5.089  -6.641  -6.524  1.00 92.54           C  
ATOM   3061  CB  ILE B 381       4.109  -4.940  -8.106  1.00 92.54           C  
ATOM   3062  O   ILE B 381       5.079  -7.604  -7.295  1.00 92.54           O  
ATOM   3063  CG1 ILE B 381       4.164  -3.479  -8.566  1.00 92.54           C  
ATOM   3064  CG2 ILE B 381       2.729  -5.284  -7.537  1.00 92.54           C  
ATOM   3065  CD1 ILE B 381       3.178  -3.142  -9.676  1.00 92.54           C  
ATOM   3066  N   LEU B 382       4.889  -6.726  -5.278  1.00 91.95           N  
ATOM   3067  CA  LEU B 382       4.814  -8.026  -4.620  1.00 91.95           C  
ATOM   3068  C   LEU B 382       3.389  -8.568  -4.648  1.00 91.95           C  
ATOM   3069  CB  LEU B 382       5.305  -7.924  -3.174  1.00 91.95           C  
ATOM   3070  O   LEU B 382       3.180  -9.767  -4.848  1.00 91.95           O  
ATOM   3071  CG  LEU B 382       6.751  -7.466  -2.979  1.00 91.95           C  
ATOM   3072  CD1 LEU B 382       7.099  -7.425  -1.495  1.00 91.95           C  
ATOM   3073  CD2 LEU B 382       7.708  -8.382  -3.734  1.00 91.95           C  
ATOM   3074  N   PHE B 383       2.470  -7.688  -4.403  1.00 95.17           N  
ATOM   3075  CA  PHE B 383       1.058  -8.053  -4.397  1.00 95.17           C  
ATOM   3076  C   PHE B 383       0.232  -7.034  -5.171  1.00 95.17           C  
ATOM   3077  CB  PHE B 383       0.537  -8.168  -2.960  1.00 95.17           C  
ATOM   3078  O   PHE B 383       0.551  -5.843  -5.176  1.00 95.17           O  
ATOM   3079  CG  PHE B 383       1.226  -9.232  -2.149  1.00 95.17           C  
ATOM   3080  CD1 PHE B 383       0.738 -10.533  -2.125  1.00 95.17           C  
ATOM   3081  CD2 PHE B 383       2.362  -8.931  -1.409  1.00 95.17           C  
ATOM   3082  CE1 PHE B 383       1.374 -11.520  -1.375  1.00 95.17           C  
ATOM   3083  CE2 PHE B 383       3.003  -9.911  -0.657  1.00 95.17           C  
ATOM   3084  CZ  PHE B 383       2.506 -11.205  -0.640  1.00 95.17           C  
ATOM   3085  N   TYR B 384      -0.764  -7.524  -5.737  1.00 95.92           N  
ATOM   3086  CA  TYR B 384      -1.727  -6.679  -6.434  1.00 95.92           C  
ATOM   3087  C   TYR B 384      -3.154  -7.149  -6.175  1.00 95.92           C  
ATOM   3088  CB  TYR B 384      -1.446  -6.671  -7.939  1.00 95.92           C  
ATOM   3089  O   TYR B 384      -3.429  -8.351  -6.182  1.00 95.92           O  
ATOM   3090  CG  TYR B 384      -2.252  -5.649  -8.702  1.00 95.92           C  
ATOM   3091  CD1 TYR B 384      -3.491  -5.977  -9.249  1.00 95.92           C  
ATOM   3092  CD2 TYR B 384      -1.777  -4.354  -8.879  1.00 95.92           C  
ATOM   3093  CE1 TYR B 384      -4.237  -5.039  -9.955  1.00 95.92           C  
ATOM   3094  CE2 TYR B 384      -2.515  -3.407  -9.583  1.00 95.92           C  
ATOM   3095  OH  TYR B 384      -4.476  -2.826 -10.814  1.00 95.92           O  
ATOM   3096  CZ  TYR B 384      -3.741  -3.759 -10.116  1.00 95.92           C  
ATOM   3097  N   GLY B 385      -4.030  -6.170  -5.940  1.00 94.19           N  
ATOM   3098  CA  GLY B 385      -5.379  -6.612  -5.628  1.00 94.19           C  
ATOM   3099  C   GLY B 385      -6.432  -5.553  -5.899  1.00 94.19           C  
ATOM   3100  O   GLY B 385      -6.103  -4.383  -6.106  1.00 94.19           O  
ATOM   3101  N   ARG B 386      -7.617  -6.021  -6.029  1.00 95.06           N  
ATOM   3102  CA  ARG B 386      -8.858  -5.253  -6.047  1.00 95.06           C  
ATOM   3103  C   ARG B 386      -9.723  -5.582  -4.835  1.00 95.06           C  
ATOM   3104  CB  ARG B 386      -9.638  -5.523  -7.336  1.00 95.06           C  
ATOM   3105  O   ARG B 386     -10.024  -6.750  -4.579  1.00 95.06           O  
ATOM   3106  CG  ARG B 386     -11.012  -4.874  -7.371  1.00 95.06           C  
ATOM   3107  CD  ARG B 386     -11.835  -5.358  -8.556  1.00 95.06           C  
ATOM   3108  NE  ARG B 386     -11.145  -5.126  -9.822  1.00 95.06           N  
ATOM   3109  NH1 ARG B 386     -12.755  -6.149 -11.125  1.00 95.06           N  
ATOM   3110  NH2 ARG B 386     -10.888  -5.244 -12.101  1.00 95.06           N  
ATOM   3111  CZ  ARG B 386     -11.597  -5.507 -11.013  1.00 95.06           C  
ATOM   3112  N   PHE B 387     -10.037  -4.536  -4.097  1.00 95.23           N  
ATOM   3113  CA  PHE B 387     -10.971  -4.712  -2.991  1.00 95.23           C  
ATOM   3114  C   PHE B 387     -12.349  -4.175  -3.356  1.00 95.23           C  
ATOM   3115  CB  PHE B 387     -10.451  -4.012  -1.731  1.00 95.23           C  
ATOM   3116  O   PHE B 387     -12.555  -2.960  -3.407  1.00 95.23           O  
ATOM   3117  CG  PHE B 387     -11.235  -4.339  -0.489  1.00 95.23           C  
ATOM   3118  CD1 PHE B 387     -12.110  -3.411   0.062  1.00 95.23           C  
ATOM   3119  CD2 PHE B 387     -11.097  -5.575   0.129  1.00 95.23           C  
ATOM   3120  CE1 PHE B 387     -12.837  -3.710   1.212  1.00 95.23           C  
ATOM   3121  CE2 PHE B 387     -11.820  -5.882   1.278  1.00 95.23           C  
ATOM   3122  CZ  PHE B 387     -12.689  -4.948   1.819  1.00 95.23           C  
ATOM   3123  N   SER B 388     -13.285  -5.015  -3.479  1.00 92.08           N  
ATOM   3124  CA  SER B 388     -14.603  -4.626  -3.970  1.00 92.08           C  
ATOM   3125  C   SER B 388     -15.663  -4.771  -2.883  1.00 92.08           C  
ATOM   3126  CB  SER B 388     -14.992  -5.466  -5.187  1.00 92.08           C  
ATOM   3127  O   SER B 388     -16.646  -4.027  -2.863  1.00 92.08           O  
ATOM   3128  OG  SER B 388     -14.127  -5.199  -6.279  1.00 92.08           O  
ATOM   3129  N   SER B 389     -15.453  -5.733  -2.130  1.00 88.54           N  
ATOM   3130  CA  SER B 389     -16.465  -5.966  -1.105  1.00 88.54           C  
ATOM   3131  C   SER B 389     -15.851  -6.577   0.149  1.00 88.54           C  
ATOM   3132  CB  SER B 389     -17.569  -6.879  -1.639  1.00 88.54           C  
ATOM   3133  O   SER B 389     -14.965  -7.430   0.061  1.00 88.54           O  
ATOM   3134  OG  SER B 389     -18.602  -7.034  -0.681  1.00 88.54           O  
ATOM   3135  N   PRO B 390     -16.313  -6.136   1.340  1.00 85.51           N  
ATOM   3136  CA  PRO B 390     -15.837  -6.731   2.591  1.00 85.51           C  
ATOM   3137  C   PRO B 390     -16.316  -8.169   2.781  1.00 85.51           C  
ATOM   3138  CB  PRO B 390     -16.426  -5.813   3.665  1.00 85.51           C  
ATOM   3139  O   PRO B 390     -17.348  -8.557   2.228  1.00 85.51           O  
ATOM   3140  CG  PRO B 390     -17.430  -4.975   2.942  1.00 85.51           C  
ATOM   3141  CD  PRO B 390     -17.240  -5.171   1.465  1.00 85.51           C  
TER    3142      PRO B 390                                                      
ATOM   3143  N   MET C   1       2.908  53.256  41.069  1.00 25.58           N  
ATOM   3144  CA  MET C   1       2.263  51.951  41.177  1.00 25.58           C  
ATOM   3145  C   MET C   1       2.774  51.001  40.099  1.00 25.58           C  
ATOM   3146  CB  MET C   1       0.743  52.091  41.073  1.00 25.58           C  
ATOM   3147  O   MET C   1       2.471  51.174  38.918  1.00 25.58           O  
ATOM   3148  CG  MET C   1       0.014  51.849  42.385  1.00 25.58           C  
ATOM   3149  SD  MET C   1      -1.810  51.867  42.189  1.00 25.58           S  
ATOM   3150  CE  MET C   1      -2.289  50.767  43.550  1.00 25.58           C  
ATOM   3151  N   ALA C   2       4.086  50.785  40.045  1.00 31.63           N  
ATOM   3152  CA  ALA C   2       4.714  49.883  39.083  1.00 31.63           C  
ATOM   3153  C   ALA C   2       4.001  48.535  39.048  1.00 31.63           C  
ATOM   3154  CB  ALA C   2       6.191  49.692  39.419  1.00 31.63           C  
ATOM   3155  O   ALA C   2       3.770  47.921  40.093  1.00 31.63           O  
ATOM   3156  N   GLU C   3       2.869  48.587  38.320  1.00 32.44           N  
ATOM   3157  CA  GLU C   3       2.132  47.347  38.096  1.00 32.44           C  
ATOM   3158  C   GLU C   3       3.081  46.166  37.915  1.00 32.44           C  
ATOM   3159  CB  GLU C   3       1.218  47.479  36.875  1.00 32.44           C  
ATOM   3160  O   GLU C   3       3.969  46.202  37.060  1.00 32.44           O  
ATOM   3161  CG  GLU C   3      -0.229  47.090  37.146  1.00 32.44           C  
ATOM   3162  CD  GLU C   3      -1.136  47.277  35.940  1.00 32.44           C  
ATOM   3163  OE1 GLU C   3      -2.339  46.941  36.027  1.00 32.44           O  
ATOM   3164  OE2 GLU C   3      -0.639  47.762  34.899  1.00 32.44           O  
ATOM   3165  N   LYS C   4       3.622  45.652  38.994  1.00 37.83           N  
ATOM   3166  CA  LYS C   4       4.253  44.336  38.943  1.00 37.83           C  
ATOM   3167  C   LYS C   4       3.551  43.428  37.937  1.00 37.83           C  
ATOM   3168  CB  LYS C   4       4.249  43.685  40.327  1.00 37.83           C  
ATOM   3169  O   LYS C   4       2.343  43.203  38.033  1.00 37.83           O  
ATOM   3170  CG  LYS C   4       5.511  43.944  41.137  1.00 37.83           C  
ATOM   3171  CD  LYS C   4       5.505  43.164  42.445  1.00 37.83           C  
ATOM   3172  CE  LYS C   4       6.731  43.482  43.292  1.00 37.83           C  
ATOM   3173  NZ  LYS C   4       6.678  42.802  44.620  1.00 37.83           N  
ATOM   3174  N   THR C   5       3.789  43.729  36.557  1.00 43.19           N  
ATOM   3175  CA  THR C   5       3.312  42.770  35.567  1.00 43.19           C  
ATOM   3176  C   THR C   5       3.324  41.354  36.136  1.00 43.19           C  
ATOM   3177  CB  THR C   5       4.165  42.819  34.285  1.00 43.19           C  
ATOM   3178  O   THR C   5       4.375  40.851  36.540  1.00 43.19           O  
ATOM   3179  CG2 THR C   5       3.286  42.932  33.044  1.00 43.19           C  
ATOM   3180  OG1 THR C   5       5.040  43.952  34.343  1.00 43.19           O  
ATOM   3181  N   GLN C   6       2.343  41.065  36.929  1.00 45.53           N  
ATOM   3182  CA  GLN C   6       2.177  39.694  37.402  1.00 45.53           C  
ATOM   3183  C   GLN C   6       2.450  38.690  36.286  1.00 45.53           C  
ATOM   3184  CB  GLN C   6       0.770  39.486  37.963  1.00 45.53           C  
ATOM   3185  O   GLN C   6       1.933  38.833  35.176  1.00 45.53           O  
ATOM   3186  CG  GLN C   6       0.742  39.169  39.452  1.00 45.53           C  
ATOM   3187  CD  GLN C   6      -0.668  39.073  40.006  1.00 45.53           C  
ATOM   3188  NE2 GLN C   6      -0.782  39.001  41.328  1.00 45.53           N  
ATOM   3189  OE1 GLN C   6      -1.646  39.065  39.252  1.00 45.53           O  
ATOM   3190  N   LYS C   7       3.772  38.167  36.073  1.00 64.38           N  
ATOM   3191  CA  LYS C   7       4.188  37.026  35.263  1.00 64.38           C  
ATOM   3192  C   LYS C   7       3.185  35.881  35.369  1.00 64.38           C  
ATOM   3193  CB  LYS C   7       5.578  36.546  35.684  1.00 64.38           C  
ATOM   3194  O   LYS C   7       3.319  35.009  36.230  1.00 64.38           O  
ATOM   3195  CG  LYS C   7       6.689  37.549  35.412  1.00 64.38           C  
ATOM   3196  CD  LYS C   7       8.061  36.956  35.701  1.00 64.38           C  
ATOM   3197  CE  LYS C   7       9.172  37.967  35.454  1.00 64.38           C  
ATOM   3198  NZ  LYS C   7      10.515  37.412  35.800  1.00 64.38           N  
ATOM   3199  N   SER C   8       1.952  36.026  34.684  1.00 84.53           N  
ATOM   3200  CA  SER C   8       0.941  34.982  34.817  1.00 84.53           C  
ATOM   3201  C   SER C   8       0.567  34.397  33.459  1.00 84.53           C  
ATOM   3202  CB  SER C   8      -0.309  35.531  35.506  1.00 84.53           C  
ATOM   3203  O   SER C   8       0.617  35.093  32.443  1.00 84.53           O  
ATOM   3204  OG  SER C   8      -0.969  36.472  34.676  1.00 84.53           O  
ATOM   3205  N   VAL C   9       0.567  33.137  33.331  1.00 92.37           N  
ATOM   3206  CA  VAL C   9       0.080  32.367  32.191  1.00 92.37           C  
ATOM   3207  C   VAL C   9      -1.403  32.054  32.374  1.00 92.37           C  
ATOM   3208  CB  VAL C   9       0.882  31.059  32.006  1.00 92.37           C  
ATOM   3209  O   VAL C   9      -1.793  31.418  33.355  1.00 92.37           O  
ATOM   3210  CG1 VAL C   9       0.317  30.238  30.849  1.00 92.37           C  
ATOM   3211  CG2 VAL C   9       2.360  31.369  31.774  1.00 92.37           C  
ATOM   3212  N   LYS C  10      -2.256  32.661  31.516  1.00 95.21           N  
ATOM   3213  CA  LYS C  10      -3.695  32.414  31.518  1.00 95.21           C  
ATOM   3214  C   LYS C  10      -4.103  31.536  30.339  1.00 95.21           C  
ATOM   3215  CB  LYS C  10      -4.466  33.734  31.480  1.00 95.21           C  
ATOM   3216  O   LYS C  10      -3.964  31.937  29.181  1.00 95.21           O  
ATOM   3217  CG  LYS C  10      -4.193  34.645  32.667  1.00 95.21           C  
ATOM   3218  CD  LYS C  10      -4.901  35.986  32.518  1.00 95.21           C  
ATOM   3219  CE  LYS C  10      -4.509  36.953  33.627  1.00 95.21           C  
ATOM   3220  NZ  LYS C  10      -5.074  38.316  33.399  1.00 95.21           N  
ATOM   3221  N   ILE C  11      -4.620  30.447  30.656  1.00 95.62           N  
ATOM   3222  CA  ILE C  11      -5.030  29.483  29.640  1.00 95.62           C  
ATOM   3223  C   ILE C  11      -6.548  29.315  29.672  1.00 95.62           C  
ATOM   3224  CB  ILE C  11      -4.335  28.118  29.843  1.00 95.62           C  
ATOM   3225  O   ILE C  11      -7.110  28.889  30.683  1.00 95.62           O  
ATOM   3226  CG1 ILE C  11      -2.812  28.287  29.829  1.00 95.62           C  
ATOM   3227  CG2 ILE C  11      -4.785  27.119  28.773  1.00 95.62           C  
ATOM   3228  CD1 ILE C  11      -2.046  27.028  30.213  1.00 95.62           C  
ATOM   3229  N   ALA C  12      -7.188  29.643  28.584  1.00 95.27           N  
ATOM   3230  CA  ALA C  12      -8.644  29.569  28.502  1.00 95.27           C  
ATOM   3231  C   ALA C  12      -9.122  28.120  28.526  1.00 95.27           C  
ATOM   3232  CB  ALA C  12      -9.143  30.269  27.240  1.00 95.27           C  
ATOM   3233  O   ALA C  12      -8.423  27.221  28.053  1.00 95.27           O  
ATOM   3234  N   PRO C  13     -10.326  27.882  29.067  1.00 92.99           N  
ATOM   3235  CA  PRO C  13     -10.910  26.542  28.969  1.00 92.99           C  
ATOM   3236  C   PRO C  13     -11.029  26.055  27.527  1.00 92.99           C  
ATOM   3237  CB  PRO C  13     -12.292  26.713  29.604  1.00 92.99           C  
ATOM   3238  O   PRO C  13     -11.402  26.826  26.639  1.00 92.99           O  
ATOM   3239  CG  PRO C  13     -12.169  27.926  30.468  1.00 92.99           C  
ATOM   3240  CD  PRO C  13     -11.165  28.854  29.846  1.00 92.99           C  
ATOM   3241  N   GLY C  14     -10.614  24.880  27.359  1.00 92.04           N  
ATOM   3242  CA  GLY C  14     -10.687  24.295  26.030  1.00 92.04           C  
ATOM   3243  C   GLY C  14      -9.357  24.302  25.301  1.00 92.04           C  
ATOM   3244  O   GLY C  14      -9.184  23.593  24.307  1.00 92.04           O  
ATOM   3245  N   ALA C  15      -8.464  25.148  25.740  1.00 94.77           N  
ATOM   3246  CA  ALA C  15      -7.122  25.128  25.164  1.00 94.77           C  
ATOM   3247  C   ALA C  15      -6.333  23.916  25.653  1.00 94.77           C  
ATOM   3248  CB  ALA C  15      -6.378  26.416  25.506  1.00 94.77           C  
ATOM   3249  O   ALA C  15      -6.548  23.437  26.769  1.00 94.77           O  
ATOM   3250  N   VAL C  16      -5.538  23.366  24.795  1.00 93.35           N  
ATOM   3251  CA  VAL C  16      -4.668  22.246  25.136  1.00 93.35           C  
ATOM   3252  C   VAL C  16      -3.208  22.688  25.074  1.00 93.35           C  
ATOM   3253  CB  VAL C  16      -4.900  21.040  24.198  1.00 93.35           C  
ATOM   3254  O   VAL C  16      -2.678  22.953  23.992  1.00 93.35           O  
ATOM   3255  CG1 VAL C  16      -3.873  19.942  24.465  1.00 93.35           C  
ATOM   3256  CG2 VAL C  16      -6.320  20.500  24.365  1.00 93.35           C  
ATOM   3257  N   VAL C  17      -2.626  22.783  26.208  1.00 95.08           N  
ATOM   3258  CA  VAL C  17      -1.245  23.239  26.324  1.00 95.08           C  
ATOM   3259  C   VAL C  17      -0.410  22.183  27.045  1.00 95.08           C  
ATOM   3260  CB  VAL C  17      -1.153  24.590  27.068  1.00 95.08           C  
ATOM   3261  O   VAL C  17      -0.614  21.928  28.234  1.00 95.08           O  
ATOM   3262  CG1 VAL C  17       0.286  25.103  27.083  1.00 95.08           C  
ATOM   3263  CG2 VAL C  17      -2.083  25.618  26.424  1.00 95.08           C  
ATOM   3264  N   CYS C  18       0.536  21.685  26.314  1.00 89.11           N  
ATOM   3265  CA  CYS C  18       1.354  20.619  26.880  1.00 89.11           C  
ATOM   3266  C   CYS C  18       2.359  21.175  27.881  1.00 89.11           C  
ATOM   3267  CB  CYS C  18       2.088  19.862  25.773  1.00 89.11           C  
ATOM   3268  O   CYS C  18       2.973  22.215  27.638  1.00 89.11           O  
ATOM   3269  SG  CYS C  18       0.990  19.008  24.622  1.00 89.11           S  
ATOM   3270  N   VAL C  19       2.610  20.460  28.940  1.00 89.29           N  
ATOM   3271  CA  VAL C  19       3.489  20.889  30.023  1.00 89.29           C  
ATOM   3272  C   VAL C  19       4.926  20.989  29.514  1.00 89.29           C  
ATOM   3273  CB  VAL C  19       3.417  19.925  31.228  1.00 89.29           C  
ATOM   3274  O   VAL C  19       5.722  21.773  30.035  1.00 89.29           O  
ATOM   3275  CG1 VAL C  19       2.078  20.064  31.951  1.00 89.29           C  
ATOM   3276  CG2 VAL C  19       3.634  18.484  30.772  1.00 89.29           C  
ATOM   3277  N   GLU C  20       5.142  20.277  28.494  1.00 86.45           N  
ATOM   3278  CA  GLU C  20       6.487  20.269  27.926  1.00 86.45           C  
ATOM   3279  C   GLU C  20       6.756  21.541  27.128  1.00 86.45           C  
ATOM   3280  CB  GLU C  20       6.689  19.038  27.039  1.00 86.45           C  
ATOM   3281  O   GLU C  20       7.897  21.811  26.746  1.00 86.45           O  
ATOM   3282  CG  GLU C  20       6.668  17.721  27.800  1.00 86.45           C  
ATOM   3283  CD  GLU C  20       5.286  17.092  27.874  1.00 86.45           C  
ATOM   3284  OE1 GLU C  20       5.183  15.889  28.206  1.00 86.45           O  
ATOM   3285  OE2 GLU C  20       4.297  17.808  27.598  1.00 86.45           O  
ATOM   3286  N   SER C  21       5.747  22.337  26.878  1.00 91.70           N  
ATOM   3287  CA  SER C  21       5.969  23.629  26.236  1.00 91.70           C  
ATOM   3288  C   SER C  21       6.563  24.637  27.214  1.00 91.70           C  
ATOM   3289  CB  SER C  21       4.661  24.174  25.660  1.00 91.70           C  
ATOM   3290  O   SER C  21       6.463  24.463  28.430  1.00 91.70           O  
ATOM   3291  OG  SER C  21       3.754  24.505  26.697  1.00 91.70           O  
ATOM   3292  N   GLU C  22       7.296  25.628  26.723  1.00 94.81           N  
ATOM   3293  CA  GLU C  22       7.843  26.710  27.537  1.00 94.81           C  
ATOM   3294  C   GLU C  22       7.034  27.992  27.366  1.00 94.81           C  
ATOM   3295  CB  GLU C  22       9.311  26.962  27.180  1.00 94.81           C  
ATOM   3296  O   GLU C  22       7.029  28.590  26.288  1.00 94.81           O  
ATOM   3297  CG  GLU C  22       9.977  28.030  28.036  1.00 94.81           C  
ATOM   3298  CD  GLU C  22      11.381  28.381  27.571  1.00 94.81           C  
ATOM   3299  OE1 GLU C  22      11.979  29.336  28.116  1.00 94.81           O  
ATOM   3300  OE2 GLU C  22      11.887  27.696  26.654  1.00 94.81           O  
ATOM   3301  N   ILE C  23       6.348  28.333  28.369  1.00 95.81           N  
ATOM   3302  CA  ILE C  23       5.597  29.583  28.372  1.00 95.81           C  
ATOM   3303  C   ILE C  23       6.099  30.485  29.497  1.00 95.81           C  
ATOM   3304  CB  ILE C  23       4.080  29.330  28.524  1.00 95.81           C  
ATOM   3305  O   ILE C  23       5.977  30.143  30.676  1.00 95.81           O  
ATOM   3306  CG1 ILE C  23       3.597  28.331  27.467  1.00 95.81           C  
ATOM   3307  CG2 ILE C  23       3.301  30.646  28.431  1.00 95.81           C  
ATOM   3308  CD1 ILE C  23       2.107  28.025  27.540  1.00 95.81           C  
ATOM   3309  N   ARG C  24       6.671  31.616  29.129  1.00 94.24           N  
ATOM   3310  CA  ARG C  24       7.268  32.532  30.095  1.00 94.24           C  
ATOM   3311  C   ARG C  24       6.680  33.933  29.957  1.00 94.24           C  
ATOM   3312  CB  ARG C  24       8.788  32.582  29.922  1.00 94.24           C  
ATOM   3313  O   ARG C  24       6.519  34.437  28.843  1.00 94.24           O  
ATOM   3314  CG  ARG C  24       9.491  31.281  30.274  1.00 94.24           C  
ATOM   3315  CD  ARG C  24      11.005  31.422  30.208  1.00 94.24           C  
ATOM   3316  NE  ARG C  24      11.676  30.143  30.426  1.00 94.24           N  
ATOM   3317  NH1 ARG C  24      13.812  31.021  30.376  1.00 94.24           N  
ATOM   3318  NH2 ARG C  24      13.498  28.773  30.702  1.00 94.24           N  
ATOM   3319  CZ  ARG C  24      12.994  29.982  30.500  1.00 94.24           C  
ATOM   3320  N   GLY C  25       6.407  34.528  31.090  1.00 93.10           N  
ATOM   3321  CA  GLY C  25       5.906  35.893  31.081  1.00 93.10           C  
ATOM   3322  C   GLY C  25       4.391  35.972  31.101  1.00 93.10           C  
ATOM   3323  O   GLY C  25       3.719  35.010  31.477  1.00 93.10           O  
ATOM   3324  N   ASP C  26       3.856  37.139  30.818  1.00 95.00           N  
ATOM   3325  CA  ASP C  26       2.418  37.381  30.762  1.00 95.00           C  
ATOM   3326  C   ASP C  26       1.834  36.921  29.428  1.00 95.00           C  
ATOM   3327  CB  ASP C  26       2.114  38.864  30.986  1.00 95.00           C  
ATOM   3328  O   ASP C  26       1.908  37.642  28.431  1.00 95.00           O  
ATOM   3329  CG  ASP C  26       0.633  39.145  31.172  1.00 95.00           C  
ATOM   3330  OD1 ASP C  26      -0.176  38.192  31.152  1.00 95.00           O  
ATOM   3331  OD2 ASP C  26       0.271  40.330  31.338  1.00 95.00           O  
ATOM   3332  N   VAL C  27       1.278  35.717  29.486  1.00 96.50           N  
ATOM   3333  CA  VAL C  27       0.778  35.107  28.259  1.00 96.50           C  
ATOM   3334  C   VAL C  27      -0.683  34.700  28.442  1.00 96.50           C  
ATOM   3335  CB  VAL C  27       1.625  33.882  27.848  1.00 96.50           C  
ATOM   3336  O   VAL C  27      -1.043  34.094  29.454  1.00 96.50           O  
ATOM   3337  CG1 VAL C  27       1.042  33.216  26.603  1.00 96.50           C  
ATOM   3338  CG2 VAL C  27       3.076  34.293  27.609  1.00 96.50           C  
ATOM   3339  N   THR C  28      -1.508  35.053  27.536  1.00 96.96           N  
ATOM   3340  CA  THR C  28      -2.901  34.627  27.476  1.00 96.96           C  
ATOM   3341  C   THR C  28      -3.142  33.733  26.263  1.00 96.96           C  
ATOM   3342  CB  THR C  28      -3.854  35.836  27.424  1.00 96.96           C  
ATOM   3343  O   THR C  28      -2.827  34.113  25.134  1.00 96.96           O  
ATOM   3344  CG2 THR C  28      -5.312  35.389  27.465  1.00 96.96           C  
ATOM   3345  OG1 THR C  28      -3.595  36.689  28.546  1.00 96.96           O  
ATOM   3346  N   ILE C  29      -3.692  32.579  26.504  1.00 97.30           N  
ATOM   3347  CA  ILE C  29      -3.966  31.612  25.447  1.00 97.30           C  
ATOM   3348  C   ILE C  29      -5.474  31.434  25.289  1.00 97.30           C  
ATOM   3349  CB  ILE C  29      -3.294  30.251  25.738  1.00 97.30           C  
ATOM   3350  O   ILE C  29      -6.159  31.023  26.228  1.00 97.30           O  
ATOM   3351  CG1 ILE C  29      -1.775  30.422  25.862  1.00 97.30           C  
ATOM   3352  CG2 ILE C  29      -3.643  29.233  24.649  1.00 97.30           C  
ATOM   3353  CD1 ILE C  29      -1.049  29.171  26.338  1.00 97.30           C  
ATOM   3354  N   GLY C  30      -5.947  31.659  24.105  1.00 96.74           N  
ATOM   3355  CA  GLY C  30      -7.374  31.585  23.834  1.00 96.74           C  
ATOM   3356  C   GLY C  30      -7.890  30.161  23.743  1.00 96.74           C  
ATOM   3357  O   GLY C  30      -7.105  29.213  23.677  1.00 96.74           O  
ATOM   3358  N   PRO C  31      -9.193  29.957  23.767  1.00 95.92           N  
ATOM   3359  CA  PRO C  31      -9.803  28.628  23.690  1.00 95.92           C  
ATOM   3360  C   PRO C  31      -9.483  27.906  22.383  1.00 95.92           C  
ATOM   3361  CB  PRO C  31     -11.302  28.921  23.799  1.00 95.92           C  
ATOM   3362  O   PRO C  31      -9.211  28.552  21.368  1.00 95.92           O  
ATOM   3363  CG  PRO C  31     -11.446  30.342  23.359  1.00 95.92           C  
ATOM   3364  CD  PRO C  31     -10.154  31.058  23.627  1.00 95.92           C  
ATOM   3365  N   ARG C  32      -9.453  26.675  22.529  1.00 94.52           N  
ATOM   3366  CA  ARG C  32      -9.288  25.780  21.388  1.00 94.52           C  
ATOM   3367  C   ARG C  32      -7.931  25.986  20.722  1.00 94.52           C  
ATOM   3368  CB  ARG C  32     -10.409  25.996  20.369  1.00 94.52           C  
ATOM   3369  O   ARG C  32      -7.802  25.836  19.506  1.00 94.52           O  
ATOM   3370  CG  ARG C  32     -11.782  25.571  20.864  1.00 94.52           C  
ATOM   3371  CD  ARG C  32     -12.804  25.540  19.737  1.00 94.52           C  
ATOM   3372  NE  ARG C  32     -12.431  24.586  18.697  1.00 94.52           N  
ATOM   3373  NH1 ARG C  32     -14.593  24.217  17.970  1.00 94.52           N  
ATOM   3374  NH2 ARG C  32     -12.842  23.128  16.970  1.00 94.52           N  
ATOM   3375  CZ  ARG C  32     -13.290  23.979  17.881  1.00 94.52           C  
ATOM   3376  N   THR C  33      -7.031  26.563  21.414  1.00 96.27           N  
ATOM   3377  CA  THR C  33      -5.650  26.677  20.957  1.00 96.27           C  
ATOM   3378  C   THR C  33      -4.815  25.503  21.459  1.00 96.27           C  
ATOM   3379  CB  THR C  33      -5.014  28.000  21.425  1.00 96.27           C  
ATOM   3380  O   THR C  33      -4.952  25.084  22.610  1.00 96.27           O  
ATOM   3381  CG2 THR C  33      -3.535  28.059  21.058  1.00 96.27           C  
ATOM   3382  OG1 THR C  33      -5.695  29.097  20.802  1.00 96.27           O  
ATOM   3383  N   VAL C  34      -4.085  24.938  20.542  1.00 93.60           N  
ATOM   3384  CA  VAL C  34      -3.243  23.801  20.899  1.00 93.60           C  
ATOM   3385  C   VAL C  34      -1.773  24.210  20.848  1.00 93.60           C  
ATOM   3386  CB  VAL C  34      -3.493  22.595  19.966  1.00 93.60           C  
ATOM   3387  O   VAL C  34      -1.304  24.740  19.838  1.00 93.60           O  
ATOM   3388  CG1 VAL C  34      -2.468  21.492  20.222  1.00 93.60           C  
ATOM   3389  CG2 VAL C  34      -4.913  22.062  20.152  1.00 93.60           C  
ATOM   3390  N   ILE C  35      -1.088  23.995  21.870  1.00 95.18           N  
ATOM   3391  CA  ILE C  35       0.351  24.222  21.949  1.00 95.18           C  
ATOM   3392  C   ILE C  35       1.073  22.894  22.163  1.00 95.18           C  
ATOM   3393  CB  ILE C  35       0.705  25.213  23.081  1.00 95.18           C  
ATOM   3394  O   ILE C  35       0.932  22.266  23.215  1.00 95.18           O  
ATOM   3395  CG1 ILE C  35      -0.003  26.554  22.858  1.00 95.18           C  
ATOM   3396  CG2 ILE C  35       2.222  25.403  23.177  1.00 95.18           C  
ATOM   3397  CD1 ILE C  35       0.332  27.612  23.900  1.00 95.18           C  
ATOM   3398  N   HIS C  36       1.871  22.555  21.183  1.00 87.65           N  
ATOM   3399  CA  HIS C  36       2.559  21.269  21.188  1.00 87.65           C  
ATOM   3400  C   HIS C  36       3.707  21.262  22.192  1.00 87.65           C  
ATOM   3401  CB  HIS C  36       3.083  20.937  19.789  1.00 87.65           C  
ATOM   3402  O   HIS C  36       4.131  22.319  22.664  1.00 87.65           O  
ATOM   3403  CG  HIS C  36       2.029  20.426  18.860  1.00 87.65           C  
ATOM   3404  CD2 HIS C  36       0.696  20.662  18.811  1.00 87.65           C  
ATOM   3405  ND1 HIS C  36       2.305  19.556  17.827  1.00 87.65           N  
ATOM   3406  CE1 HIS C  36       1.185  19.279  17.181  1.00 87.65           C  
ATOM   3407  NE2 HIS C  36       0.194  19.937  17.758  1.00 87.65           N  
ATOM   3408  N   PRO C  37       4.141  19.995  22.501  1.00 82.41           N  
ATOM   3409  CA  PRO C  37       5.352  19.904  23.321  1.00 82.41           C  
ATOM   3410  C   PRO C  37       6.558  20.575  22.668  1.00 82.41           C  
ATOM   3411  CB  PRO C  37       5.573  18.395  23.457  1.00 82.41           C  
ATOM   3412  O   PRO C  37       6.675  20.584  21.440  1.00 82.41           O  
ATOM   3413  CG  PRO C  37       4.234  17.787  23.193  1.00 82.41           C  
ATOM   3414  CD  PRO C  37       3.486  18.676  22.241  1.00 82.41           C  
ATOM   3415  N   LYS C  38       7.279  21.308  23.436  1.00 84.20           N  
ATOM   3416  CA  LYS C  38       8.549  21.906  23.036  1.00 84.20           C  
ATOM   3417  C   LYS C  38       8.329  23.226  22.303  1.00 84.20           C  
ATOM   3418  CB  LYS C  38       9.343  20.942  22.153  1.00 84.20           C  
ATOM   3419  O   LYS C  38       9.280  23.834  21.808  1.00 84.20           O  
ATOM   3420  CG  LYS C  38       9.815  19.688  22.874  1.00 84.20           C  
ATOM   3421  CD  LYS C  38      10.752  18.862  22.002  1.00 84.20           C  
ATOM   3422  CE  LYS C  38      11.264  17.632  22.740  1.00 84.20           C  
ATOM   3423  NZ  LYS C  38      12.162  16.805  21.881  1.00 84.20           N  
ATOM   3424  N   ALA C  39       7.083  23.585  22.053  1.00 93.17           N  
ATOM   3425  CA  ALA C  39       6.829  24.949  21.597  1.00 93.17           C  
ATOM   3426  C   ALA C  39       7.212  25.966  22.667  1.00 93.17           C  
ATOM   3427  CB  ALA C  39       5.361  25.116  21.210  1.00 93.17           C  
ATOM   3428  O   ALA C  39       7.164  25.667  23.863  1.00 93.17           O  
ATOM   3429  N   ARG C  40       7.639  27.190  22.272  1.00 96.23           N  
ATOM   3430  CA  ARG C  40       8.055  28.214  23.225  1.00 96.23           C  
ATOM   3431  C   ARG C  40       7.338  29.533  22.957  1.00 96.23           C  
ATOM   3432  CB  ARG C  40       9.570  28.420  23.166  1.00 96.23           C  
ATOM   3433  O   ARG C  40       7.329  30.023  21.826  1.00 96.23           O  
ATOM   3434  CG  ARG C  40      10.374  27.200  23.587  1.00 96.23           C  
ATOM   3435  CD  ARG C  40      11.871  27.430  23.432  1.00 96.23           C  
ATOM   3436  NE  ARG C  40      12.228  27.744  22.051  1.00 96.23           N  
ATOM   3437  NH1 ARG C  40      14.497  27.903  22.455  1.00 96.23           N  
ATOM   3438  NH2 ARG C  40      13.678  28.239  20.341  1.00 96.23           N  
ATOM   3439  CZ  ARG C  40      13.467  27.961  21.619  1.00 96.23           C  
ATOM   3440  N   ILE C  41       6.700  30.010  23.934  1.00 97.48           N  
ATOM   3441  CA  ILE C  41       6.063  31.322  23.926  1.00 97.48           C  
ATOM   3442  C   ILE C  41       6.653  32.189  25.036  1.00 97.48           C  
ATOM   3443  CB  ILE C  41       4.531  31.207  24.094  1.00 97.48           C  
ATOM   3444  O   ILE C  41       6.432  31.928  26.221  1.00 97.48           O  
ATOM   3445  CG1 ILE C  41       3.951  30.240  23.056  1.00 97.48           C  
ATOM   3446  CG2 ILE C  41       3.871  32.585  23.988  1.00 97.48           C  
ATOM   3447  CD1 ILE C  41       2.457  29.989  23.209  1.00 97.48           C  
ATOM   3448  N   ILE C  42       7.359  33.252  24.634  1.00 96.51           N  
ATOM   3449  CA  ILE C  42       8.156  34.007  25.594  1.00 96.51           C  
ATOM   3450  C   ILE C  42       7.735  35.475  25.574  1.00 96.51           C  
ATOM   3451  CB  ILE C  42       9.667  33.879  25.298  1.00 96.51           C  
ATOM   3452  O   ILE C  42       8.003  36.191  24.607  1.00 96.51           O  
ATOM   3453  CG1 ILE C  42      10.050  32.408  25.101  1.00 96.51           C  
ATOM   3454  CG2 ILE C  42      10.493  34.515  26.420  1.00 96.51           C  
ATOM   3455  CD1 ILE C  42       9.831  31.541  26.333  1.00 96.51           C  
ATOM   3456  N   ALA C  43       7.092  35.949  26.603  1.00 95.63           N  
ATOM   3457  CA  ALA C  43       6.674  37.340  26.757  1.00 95.63           C  
ATOM   3458  C   ALA C  43       7.686  38.129  27.582  1.00 95.63           C  
ATOM   3459  CB  ALA C  43       5.293  37.413  27.404  1.00 95.63           C  
ATOM   3460  O   ALA C  43       7.413  38.495  28.727  1.00 95.63           O  
ATOM   3461  N   GLU C  44       8.783  38.548  27.001  1.00 90.22           N  
ATOM   3462  CA  GLU C  44       9.889  39.216  27.680  1.00 90.22           C  
ATOM   3463  C   GLU C  44       9.664  40.724  27.750  1.00 90.22           C  
ATOM   3464  CB  GLU C  44      11.214  38.914  26.974  1.00 90.22           C  
ATOM   3465  O   GLU C  44       9.880  41.341  28.795  1.00 90.22           O  
ATOM   3466  CG  GLU C  44      11.802  37.555  27.324  1.00 90.22           C  
ATOM   3467  CD  GLU C  44      13.115  37.269  26.614  1.00 90.22           C  
ATOM   3468  OE1 GLU C  44      13.749  36.229  26.906  1.00 90.22           O  
ATOM   3469  OE2 GLU C  44      13.514  38.091  25.759  1.00 90.22           O  
ATOM   3470  N   ALA C  45       9.243  41.332  26.724  1.00 90.70           N  
ATOM   3471  CA  ALA C  45       9.172  42.784  26.590  1.00 90.70           C  
ATOM   3472  C   ALA C  45       7.748  43.287  26.814  1.00 90.70           C  
ATOM   3473  CB  ALA C  45       9.675  43.217  25.215  1.00 90.70           C  
ATOM   3474  O   ALA C  45       7.531  44.483  27.019  1.00 90.70           O  
ATOM   3475  N   GLY C  46       6.845  42.490  26.829  1.00 92.72           N  
ATOM   3476  CA  GLY C  46       5.432  42.791  26.988  1.00 92.72           C  
ATOM   3477  C   GLY C  46       4.547  41.562  26.906  1.00 92.72           C  
ATOM   3478  O   GLY C  46       5.020  40.470  26.584  1.00 92.72           O  
ATOM   3479  N   PRO C  47       3.320  41.692  27.255  1.00 95.08           N  
ATOM   3480  CA  PRO C  47       2.398  40.553  27.245  1.00 95.08           C  
ATOM   3481  C   PRO C  47       2.173  39.990  25.843  1.00 95.08           C  
ATOM   3482  CB  PRO C  47       1.104  41.143  27.811  1.00 95.08           C  
ATOM   3483  O   PRO C  47       2.311  40.713  24.853  1.00 95.08           O  
ATOM   3484  CG  PRO C  47       1.212  42.612  27.561  1.00 95.08           C  
ATOM   3485  CD  PRO C  47       2.667  42.985  27.532  1.00 95.08           C  
ATOM   3486  N   ILE C  48       1.896  38.704  25.741  1.00 96.94           N  
ATOM   3487  CA  ILE C  48       1.476  38.032  24.516  1.00 96.94           C  
ATOM   3488  C   ILE C  48       0.033  37.553  24.659  1.00 96.94           C  
ATOM   3489  CB  ILE C  48       2.404  36.844  24.176  1.00 96.94           C  
ATOM   3490  O   ILE C  48      -0.304  36.857  25.619  1.00 96.94           O  
ATOM   3491  CG1 ILE C  48       3.850  37.326  24.011  1.00 96.94           C  
ATOM   3492  CG2 ILE C  48       1.919  36.124  22.914  1.00 96.94           C  
ATOM   3493  CD1 ILE C  48       4.850  36.208  23.754  1.00 96.94           C  
ATOM   3494  N   VAL C  49      -0.802  37.910  23.727  1.00 97.90           N  
ATOM   3495  CA  VAL C  49      -2.200  37.490  23.708  1.00 97.90           C  
ATOM   3496  C   VAL C  49      -2.479  36.681  22.444  1.00 97.90           C  
ATOM   3497  CB  VAL C  49      -3.157  38.701  23.788  1.00 97.90           C  
ATOM   3498  O   VAL C  49      -2.445  37.218  21.334  1.00 97.90           O  
ATOM   3499  CG1 VAL C  49      -4.612  38.238  23.805  1.00 97.90           C  
ATOM   3500  CG2 VAL C  49      -2.846  39.545  25.022  1.00 97.90           C  
ATOM   3501  N   ILE C  50      -2.782  35.451  22.659  1.00 97.89           N  
ATOM   3502  CA  ILE C  50      -3.074  34.549  21.550  1.00 97.89           C  
ATOM   3503  C   ILE C  50      -4.571  34.254  21.504  1.00 97.89           C  
ATOM   3504  CB  ILE C  50      -2.272  33.233  21.666  1.00 97.89           C  
ATOM   3505  O   ILE C  50      -5.145  33.769  22.483  1.00 97.89           O  
ATOM   3506  CG1 ILE C  50      -0.768  33.527  21.714  1.00 97.89           C  
ATOM   3507  CG2 ILE C  50      -2.609  32.291  20.506  1.00 97.89           C  
ATOM   3508  CD1 ILE C  50       0.093  32.305  22.004  1.00 97.89           C  
ATOM   3509  N   GLY C  51      -5.130  34.464  20.382  1.00 97.28           N  
ATOM   3510  CA  GLY C  51      -6.567  34.297  20.234  1.00 97.28           C  
ATOM   3511  C   GLY C  51      -6.999  32.843  20.208  1.00 97.28           C  
ATOM   3512  O   GLY C  51      -6.322  31.979  20.768  1.00 97.28           O  
ATOM   3513  N   GLU C  52      -8.106  32.556  19.517  1.00 96.71           N  
ATOM   3514  CA  GLU C  52      -8.787  31.264  19.526  1.00 96.71           C  
ATOM   3515  C   GLU C  52      -8.359  30.407  18.338  1.00 96.71           C  
ATOM   3516  CB  GLU C  52     -10.305  31.457  19.516  1.00 96.71           C  
ATOM   3517  O   GLU C  52      -8.150  30.922  17.237  1.00 96.71           O  
ATOM   3518  CG  GLU C  52     -11.090  30.154  19.472  1.00 96.71           C  
ATOM   3519  CD  GLU C  52     -12.591  30.361  19.344  1.00 96.71           C  
ATOM   3520  OE1 GLU C  52     -13.317  29.381  19.060  1.00 96.71           O  
ATOM   3521  OE2 GLU C  52     -13.044  31.513  19.527  1.00 96.71           O  
ATOM   3522  N   GLY C  53      -8.202  29.169  18.644  1.00 96.66           N  
ATOM   3523  CA  GLY C  53      -8.112  28.178  17.584  1.00 96.66           C  
ATOM   3524  C   GLY C  53      -6.773  28.188  16.870  1.00 96.66           C  
ATOM   3525  O   GLY C  53      -6.707  27.958  15.661  1.00 96.66           O  
ATOM   3526  N   ASN C  54      -5.723  28.622  17.572  1.00 96.44           N  
ATOM   3527  CA  ASN C  54      -4.390  28.615  16.979  1.00 96.44           C  
ATOM   3528  C   ASN C  54      -3.692  27.274  17.186  1.00 96.44           C  
ATOM   3529  CB  ASN C  54      -3.541  29.751  17.553  1.00 96.44           C  
ATOM   3530  O   ASN C  54      -3.989  26.556  18.142  1.00 96.44           O  
ATOM   3531  CG  ASN C  54      -4.051  31.121  17.154  1.00 96.44           C  
ATOM   3532  ND2 ASN C  54      -4.737  31.790  18.073  1.00 96.44           N  
ATOM   3533  OD1 ASN C  54      -3.831  31.575  16.028  1.00 96.44           O  
ATOM   3534  N   LEU C  55      -2.903  26.931  16.277  1.00 93.23           N  
ATOM   3535  CA  LEU C  55      -2.060  25.746  16.390  1.00 93.23           C  
ATOM   3536  C   LEU C  55      -0.584  26.131  16.426  1.00 93.23           C  
ATOM   3537  CB  LEU C  55      -2.321  24.789  15.224  1.00 93.23           C  
ATOM   3538  O   LEU C  55      -0.051  26.653  15.444  1.00 93.23           O  
ATOM   3539  CG  LEU C  55      -1.452  23.532  15.171  1.00 93.23           C  
ATOM   3540  CD1 LEU C  55      -1.649  22.698  16.434  1.00 93.23           C  
ATOM   3541  CD2 LEU C  55      -1.774  22.711  13.927  1.00 93.23           C  
ATOM   3542  N   ILE C  56       0.016  25.836  17.526  1.00 95.89           N  
ATOM   3543  CA  ILE C  56       1.442  26.093  17.696  1.00 95.89           C  
ATOM   3544  C   ILE C  56       2.197  24.769  17.795  1.00 95.89           C  
ATOM   3545  CB  ILE C  56       1.716  26.961  18.944  1.00 95.89           C  
ATOM   3546  O   ILE C  56       2.190  24.121  18.845  1.00 95.89           O  
ATOM   3547  CG1 ILE C  56       0.901  28.258  18.882  1.00 95.89           C  
ATOM   3548  CG2 ILE C  56       3.212  27.260  19.077  1.00 95.89           C  
ATOM   3549  CD1 ILE C  56       0.844  29.017  20.200  1.00 95.89           C  
ATOM   3550  N   GLU C  57       2.939  24.489  16.711  1.00 88.05           N  
ATOM   3551  CA  GLU C  57       3.555  23.171  16.599  1.00 88.05           C  
ATOM   3552  C   GLU C  57       4.909  23.133  17.301  1.00 88.05           C  
ATOM   3553  CB  GLU C  57       3.713  22.774  15.129  1.00 88.05           C  
ATOM   3554  O   GLU C  57       5.371  24.148  17.826  1.00 88.05           O  
ATOM   3555  CG  GLU C  57       2.393  22.506  14.420  1.00 88.05           C  
ATOM   3556  CD  GLU C  57       2.569  21.948  13.016  1.00 88.05           C  
ATOM   3557  OE1 GLU C  57       1.560  21.551  12.390  1.00 88.05           O  
ATOM   3558  OE2 GLU C  57       3.725  21.907  12.540  1.00 88.05           O  
ATOM   3559  N   GLU C  58       5.471  22.006  17.320  1.00 80.79           N  
ATOM   3560  CA  GLU C  58       6.698  21.721  18.058  1.00 80.79           C  
ATOM   3561  C   GLU C  58       7.839  22.626  17.601  1.00 80.79           C  
ATOM   3562  CB  GLU C  58       7.095  20.252  17.897  1.00 80.79           C  
ATOM   3563  O   GLU C  58       7.988  22.891  16.406  1.00 80.79           O  
ATOM   3564  CG  GLU C  58       8.193  19.803  18.850  1.00 80.79           C  
ATOM   3565  CD  GLU C  58       8.481  18.312  18.773  1.00 80.79           C  
ATOM   3566  OE1 GLU C  58       9.422  17.840  19.451  1.00 80.79           O  
ATOM   3567  OE2 GLU C  58       7.761  17.610  18.028  1.00 80.79           O  
ATOM   3568  N   GLN C  59       8.533  23.175  18.569  1.00 85.84           N  
ATOM   3569  CA  GLN C  59       9.761  23.937  18.364  1.00 85.84           C  
ATOM   3570  C   GLN C  59       9.462  25.313  17.775  1.00 85.84           C  
ATOM   3571  CB  GLN C  59      10.723  23.173  17.453  1.00 85.84           C  
ATOM   3572  O   GLN C  59      10.381  26.058  17.429  1.00 85.84           O  
ATOM   3573  CG  GLN C  59      11.263  21.889  18.068  1.00 85.84           C  
ATOM   3574  CD  GLN C  59      12.256  21.179  17.167  1.00 85.84           C  
ATOM   3575  NE2 GLN C  59      12.886  20.132  17.688  1.00 85.84           N  
ATOM   3576  OE1 GLN C  59      12.454  21.569  16.012  1.00 85.84           O  
ATOM   3577  N   ALA C  60       8.195  25.611  17.538  1.00 93.68           N  
ATOM   3578  CA  ALA C  60       7.857  26.985  17.175  1.00 93.68           C  
ATOM   3579  C   ALA C  60       8.205  27.951  18.303  1.00 93.68           C  
ATOM   3580  CB  ALA C  60       6.376  27.093  16.823  1.00 93.68           C  
ATOM   3581  O   ALA C  60       8.046  27.623  19.481  1.00 93.68           O  
ATOM   3582  N   LEU C  61       8.735  29.065  17.963  1.00 97.77           N  
ATOM   3583  CA  LEU C  61       9.075  30.087  18.948  1.00 97.77           C  
ATOM   3584  C   LEU C  61       8.347  31.393  18.649  1.00 97.77           C  
ATOM   3585  CB  LEU C  61      10.586  30.325  18.973  1.00 97.77           C  
ATOM   3586  O   LEU C  61       8.522  31.975  17.576  1.00 97.77           O  
ATOM   3587  CG  LEU C  61      11.079  31.459  19.874  1.00 97.77           C  
ATOM   3588  CD1 LEU C  61      10.696  31.187  21.325  1.00 97.77           C  
ATOM   3589  CD2 LEU C  61      12.587  31.634  19.738  1.00 97.77           C  
ATOM   3590  N   ILE C  62       7.530  31.818  19.552  1.00 98.32           N  
ATOM   3591  CA  ILE C  62       6.873  33.120  19.558  1.00 98.32           C  
ATOM   3592  C   ILE C  62       7.433  33.975  20.692  1.00 98.32           C  
ATOM   3593  CB  ILE C  62       5.340  32.979  19.698  1.00 98.32           C  
ATOM   3594  O   ILE C  62       7.346  33.598  21.863  1.00 98.32           O  
ATOM   3595  CG1 ILE C  62       4.779  32.104  18.572  1.00 98.32           C  
ATOM   3596  CG2 ILE C  62       4.670  34.357  19.708  1.00 98.32           C  
ATOM   3597  CD1 ILE C  62       3.308  31.750  18.738  1.00 98.32           C  
ATOM   3598  N   ILE C  63       7.947  35.142  20.347  1.00 97.17           N  
ATOM   3599  CA  ILE C  63       8.631  35.877  21.406  1.00 97.17           C  
ATOM   3600  C   ILE C  63       8.355  37.372  21.259  1.00 97.17           C  
ATOM   3601  CB  ILE C  63      10.152  35.609  21.390  1.00 97.17           C  
ATOM   3602  O   ILE C  63       8.387  37.908  20.149  1.00 97.17           O  
ATOM   3603  CG1 ILE C  63      10.837  36.347  22.545  1.00 97.17           C  
ATOM   3604  CG2 ILE C  63      10.758  36.017  20.043  1.00 97.17           C  
ATOM   3605  CD1 ILE C  63      12.265  35.889  22.813  1.00 97.17           C  
ATOM   3606  N   ASN C  64       7.863  37.983  22.254  1.00 96.35           N  
ATOM   3607  CA  ASN C  64       7.847  39.434  22.403  1.00 96.35           C  
ATOM   3608  C   ASN C  64       9.120  39.943  23.075  1.00 96.35           C  
ATOM   3609  CB  ASN C  64       6.615  39.878  23.195  1.00 96.35           C  
ATOM   3610  O   ASN C  64       9.204  39.986  24.303  1.00 96.35           O  
ATOM   3611  CG  ASN C  64       6.451  41.385  23.222  1.00 96.35           C  
ATOM   3612  ND2 ASN C  64       5.318  41.849  23.737  1.00 96.35           N  
ATOM   3613  OD1 ASN C  64       7.334  42.126  22.783  1.00 96.35           O  
ATOM   3614  N   ALA C  65      10.123  40.235  22.264  1.00 90.11           N  
ATOM   3615  CA  ALA C  65      11.451  40.597  22.753  1.00 90.11           C  
ATOM   3616  C   ALA C  65      11.672  42.105  22.678  1.00 90.11           C  
ATOM   3617  CB  ALA C  65      12.529  39.865  21.957  1.00 90.11           C  
ATOM   3618  O   ALA C  65      10.943  42.811  21.977  1.00 90.11           O  
ATOM   3619  N   TYR C  66      12.674  42.522  23.420  1.00 85.52           N  
ATOM   3620  CA  TYR C  66      13.081  43.921  23.359  1.00 85.52           C  
ATOM   3621  C   TYR C  66      13.704  44.249  22.007  1.00 85.52           C  
ATOM   3622  CB  TYR C  66      14.071  44.243  24.482  1.00 85.52           C  
ATOM   3623  O   TYR C  66      14.404  43.420  21.422  1.00 85.52           O  
ATOM   3624  CG  TYR C  66      13.476  44.133  25.865  1.00 85.52           C  
ATOM   3625  CD1 TYR C  66      12.651  45.135  26.371  1.00 85.52           C  
ATOM   3626  CD2 TYR C  66      13.739  43.029  26.669  1.00 85.52           C  
ATOM   3627  CE1 TYR C  66      12.102  45.039  27.646  1.00 85.52           C  
ATOM   3628  CE2 TYR C  66      13.196  42.923  27.945  1.00 85.52           C  
ATOM   3629  OH  TYR C  66      11.839  43.832  29.686  1.00 85.52           O  
ATOM   3630  CZ  TYR C  66      12.380  43.931  28.424  1.00 85.52           C  
ATOM   3631  N   PRO C  67      13.391  45.380  21.528  1.00 74.74           N  
ATOM   3632  CA  PRO C  67      14.043  45.777  20.278  1.00 74.74           C  
ATOM   3633  C   PRO C  67      15.553  45.942  20.426  1.00 74.74           C  
ATOM   3634  CB  PRO C  67      13.377  47.114  19.943  1.00 74.74           C  
ATOM   3635  O   PRO C  67      16.038  46.279  21.510  1.00 74.74           O  
ATOM   3636  CG  PRO C  67      12.434  47.366  21.074  1.00 74.74           C  
ATOM   3637  CD  PRO C  67      12.576  46.251  22.070  1.00 74.74           C  
ATOM   3638  N   ASP C  68      16.507  45.264  19.751  1.00 63.32           N  
ATOM   3639  CA  ASP C  68      17.959  45.295  19.888  1.00 63.32           C  
ATOM   3640  C   ASP C  68      18.455  46.712  20.167  1.00 63.32           C  
ATOM   3641  CB  ASP C  68      18.630  44.741  18.629  1.00 63.32           C  
ATOM   3642  O   ASP C  68      19.375  46.909  20.964  1.00 63.32           O  
ATOM   3643  CG  ASP C  68      18.439  43.244  18.466  1.00 63.32           C  
ATOM   3644  OD1 ASP C  68      18.155  42.552  19.468  1.00 63.32           O  
ATOM   3645  OD2 ASP C  68      18.576  42.750  17.325  1.00 63.32           O  
ATOM   3646  N   ASN C  69      18.496  47.706  19.214  1.00 55.16           N  
ATOM   3647  CA  ASN C  69      19.261  48.947  19.162  1.00 55.16           C  
ATOM   3648  C   ASN C  69      18.467  50.119  19.731  1.00 55.16           C  
ATOM   3649  CB  ASN C  69      19.699  49.249  17.728  1.00 55.16           C  
ATOM   3650  O   ASN C  69      18.863  51.276  19.578  1.00 55.16           O  
ATOM   3651  CG  ASN C  69      20.846  48.369  17.270  1.00 55.16           C  
ATOM   3652  ND2 ASN C  69      21.155  48.422  15.979  1.00 55.16           N  
ATOM   3653  OD1 ASN C  69      21.447  47.647  18.069  1.00 55.16           O  
ATOM   3654  N   ILE C  70      17.366  49.975  20.260  1.00 49.47           N  
ATOM   3655  CA  ILE C  70      16.708  51.216  20.654  1.00 49.47           C  
ATOM   3656  C   ILE C  70      16.731  51.352  22.175  1.00 49.47           C  
ATOM   3657  CB  ILE C  70      15.254  51.274  20.133  1.00 49.47           C  
ATOM   3658  O   ILE C  70      16.598  50.360  22.895  1.00 49.47           O  
ATOM   3659  CG1 ILE C  70      15.179  50.738  18.699  1.00 49.47           C  
ATOM   3660  CG2 ILE C  70      14.709  52.703  20.213  1.00 49.47           C  
ATOM   3661  CD1 ILE C  70      13.761  50.466  18.214  1.00 49.47           C  
ATOM   3662  N   THR C  71      17.729  52.199  22.692  1.00 46.12           N  
ATOM   3663  CA  THR C  71      17.488  52.689  24.044  1.00 46.12           C  
ATOM   3664  C   THR C  71      16.006  52.604  24.395  1.00 46.12           C  
ATOM   3665  CB  THR C  71      17.974  54.142  24.206  1.00 46.12           C  
ATOM   3666  O   THR C  71      15.148  52.919  23.567  1.00 46.12           O  
ATOM   3667  CG2 THR C  71      19.419  54.188  24.691  1.00 46.12           C  
ATOM   3668  OG1 THR C  71      17.884  54.813  22.943  1.00 46.12           O  
ATOM   3669  N   PRO C  72      15.663  51.745  25.419  1.00 42.37           N  
ATOM   3670  CA  PRO C  72      14.226  51.848  25.681  1.00 42.37           C  
ATOM   3671  C   PRO C  72      13.653  53.213  25.305  1.00 42.37           C  
ATOM   3672  CB  PRO C  72      14.124  51.610  27.190  1.00 42.37           C  
ATOM   3673  O   PRO C  72      14.293  54.241  25.541  1.00 42.37           O  
ATOM   3674  CG  PRO C  72      15.525  51.325  27.627  1.00 42.37           C  
ATOM   3675  CD  PRO C  72      16.442  51.541  26.458  1.00 42.37           C  
ATOM   3676  N   ASP C  73      13.186  53.337  24.061  1.00 43.92           N  
ATOM   3677  CA  ASP C  73      12.529  54.627  23.878  1.00 43.92           C  
ATOM   3678  C   ASP C  73      12.053  55.196  25.212  1.00 43.92           C  
ATOM   3679  CB  ASP C  73      11.350  54.497  22.911  1.00 43.92           C  
ATOM   3680  O   ASP C  73      11.350  54.520  25.966  1.00 43.92           O  
ATOM   3681  CG  ASP C  73      11.774  54.521  21.453  1.00 43.92           C  
ATOM   3682  OD1 ASP C  73      12.894  54.984  21.150  1.00 43.92           O  
ATOM   3683  OD2 ASP C  73      10.978  54.074  20.598  1.00 43.92           O  
ATOM   3684  N   THR C  74      12.968  55.854  25.941  1.00 47.20           N  
ATOM   3685  CA  THR C  74      12.565  56.533  27.167  1.00 47.20           C  
ATOM   3686  C   THR C  74      11.118  57.008  27.072  1.00 47.20           C  
ATOM   3687  CB  THR C  74      13.483  57.732  27.468  1.00 47.20           C  
ATOM   3688  O   THR C  74      10.528  57.422  28.072  1.00 47.20           O  
ATOM   3689  CG2 THR C  74      14.766  57.282  28.160  1.00 47.20           C  
ATOM   3690  OG1 THR C  74      13.820  58.389  26.240  1.00 47.20           O  
ATOM   3691  N   GLU C  75      10.676  57.154  25.755  1.00 47.97           N  
ATOM   3692  CA  GLU C  75       9.374  57.789  25.933  1.00 47.97           C  
ATOM   3693  C   GLU C  75       8.361  56.815  26.528  1.00 47.97           C  
ATOM   3694  CB  GLU C  75       8.856  58.337  24.600  1.00 47.97           C  
ATOM   3695  O   GLU C  75       7.611  57.171  27.439  1.00 47.97           O  
ATOM   3696  CG  GLU C  75       9.380  59.725  24.261  1.00 47.97           C  
ATOM   3697  CD  GLU C  75       8.764  60.306  22.998  1.00 47.97           C  
ATOM   3698  OE1 GLU C  75       9.068  61.471  22.655  1.00 47.97           O  
ATOM   3699  OE2 GLU C  75       7.969  59.591  22.347  1.00 47.97           O  
ATOM   3700  N   ASP C  76       7.781  55.801  25.566  1.00 52.80           N  
ATOM   3701  CA  ASP C  76       6.609  55.102  26.083  1.00 52.80           C  
ATOM   3702  C   ASP C  76       7.016  53.914  26.952  1.00 52.80           C  
ATOM   3703  CB  ASP C  76       5.714  54.631  24.934  1.00 52.80           C  
ATOM   3704  O   ASP C  76       7.469  52.889  26.439  1.00 52.80           O  
ATOM   3705  CG  ASP C  76       4.250  54.971  25.145  1.00 52.80           C  
ATOM   3706  OD1 ASP C  76       3.875  55.389  26.262  1.00 52.80           O  
ATOM   3707  OD2 ASP C  76       3.462  54.817  24.187  1.00 52.80           O  
ATOM   3708  N   PRO C  77       7.348  54.058  28.191  1.00 55.76           N  
ATOM   3709  CA  PRO C  77       7.730  53.057  29.189  1.00 55.76           C  
ATOM   3710  C   PRO C  77       6.749  51.889  29.261  1.00 55.76           C  
ATOM   3711  CB  PRO C  77       7.732  53.849  30.499  1.00 55.76           C  
ATOM   3712  O   PRO C  77       7.036  50.875  29.902  1.00 55.76           O  
ATOM   3713  CG  PRO C  77       7.062  55.142  30.165  1.00 55.76           C  
ATOM   3714  CD  PRO C  77       6.898  55.223  28.674  1.00 55.76           C  
ATOM   3715  N   GLU C  78       5.624  51.995  28.488  1.00 70.42           N  
ATOM   3716  CA  GLU C  78       4.667  50.950  28.840  1.00 70.42           C  
ATOM   3717  C   GLU C  78       4.849  49.717  27.960  1.00 70.42           C  
ATOM   3718  CB  GLU C  78       3.233  51.473  28.723  1.00 70.42           C  
ATOM   3719  O   GLU C  78       5.044  49.835  26.748  1.00 70.42           O  
ATOM   3720  CG  GLU C  78       2.729  52.172  29.977  1.00 70.42           C  
ATOM   3721  CD  GLU C  78       1.229  52.420  29.965  1.00 70.42           C  
ATOM   3722  OE1 GLU C  78       0.676  52.845  31.004  1.00 70.42           O  
ATOM   3723  OE2 GLU C  78       0.602  52.185  28.907  1.00 70.42           O  
ATOM   3724  N   PRO C  79       5.146  48.528  28.440  1.00 82.03           N  
ATOM   3725  CA  PRO C  79       5.245  47.279  27.680  1.00 82.03           C  
ATOM   3726  C   PRO C  79       4.137  47.131  26.641  1.00 82.03           C  
ATOM   3727  CB  PRO C  79       5.129  46.200  28.760  1.00 82.03           C  
ATOM   3728  O   PRO C  79       2.957  47.297  26.962  1.00 82.03           O  
ATOM   3729  CG  PRO C  79       4.872  46.952  30.026  1.00 82.03           C  
ATOM   3730  CD  PRO C  79       4.885  48.422  29.718  1.00 82.03           C  
ATOM   3731  N   LYS C  80       4.469  46.993  25.314  1.00 89.33           N  
ATOM   3732  CA  LYS C  80       3.507  46.840  24.225  1.00 89.33           C  
ATOM   3733  C   LYS C  80       3.113  45.378  24.041  1.00 89.33           C  
ATOM   3734  CB  LYS C  80       4.080  47.398  22.921  1.00 89.33           C  
ATOM   3735  O   LYS C  80       3.978  44.503  23.951  1.00 89.33           O  
ATOM   3736  CG  LYS C  80       4.226  48.912  22.906  1.00 89.33           C  
ATOM   3737  CD  LYS C  80       4.727  49.412  21.558  1.00 89.33           C  
ATOM   3738  CE  LYS C  80       4.948  50.919  21.566  1.00 89.33           C  
ATOM   3739  NZ  LYS C  80       5.527  51.401  20.277  1.00 89.33           N  
ATOM   3740  N   PRO C  81       1.828  45.142  24.053  1.00 94.70           N  
ATOM   3741  CA  PRO C  81       1.374  43.755  23.924  1.00 94.70           C  
ATOM   3742  C   PRO C  81       1.536  43.211  22.507  1.00 94.70           C  
ATOM   3743  CB  PRO C  81      -0.105  43.830  24.314  1.00 94.70           C  
ATOM   3744  O   PRO C  81       1.372  43.952  21.534  1.00 94.70           O  
ATOM   3745  CG  PRO C  81      -0.518  45.227  23.977  1.00 94.70           C  
ATOM   3746  CD  PRO C  81       0.673  46.128  24.135  1.00 94.70           C  
ATOM   3747  N   MET C  82       2.005  41.986  22.293  1.00 96.67           N  
ATOM   3748  CA  MET C  82       1.943  41.202  21.062  1.00 96.67           C  
ATOM   3749  C   MET C  82       0.576  40.545  20.904  1.00 96.67           C  
ATOM   3750  CB  MET C  82       3.041  40.136  21.047  1.00 96.67           C  
ATOM   3751  O   MET C  82       0.130  39.809  21.786  1.00 96.67           O  
ATOM   3752  CG  MET C  82       2.972  39.203  19.850  1.00 96.67           C  
ATOM   3753  SD  MET C  82       4.209  37.851  19.940  1.00 96.67           S  
ATOM   3754  CE  MET C  82       5.738  38.799  19.703  1.00 96.67           C  
ATOM   3755  N   ILE C  83      -0.061  40.816  19.779  1.00 98.20           N  
ATOM   3756  CA  ILE C  83      -1.421  40.324  19.589  1.00 98.20           C  
ATOM   3757  C   ILE C  83      -1.460  39.357  18.407  1.00 98.20           C  
ATOM   3758  CB  ILE C  83      -2.417  41.484  19.365  1.00 98.20           C  
ATOM   3759  O   ILE C  83      -1.139  39.735  17.278  1.00 98.20           O  
ATOM   3760  CG1 ILE C  83      -2.304  42.510  20.499  1.00 98.20           C  
ATOM   3761  CG2 ILE C  83      -3.848  40.953  19.247  1.00 98.20           C  
ATOM   3762  CD1 ILE C  83      -2.728  41.977  21.861  1.00 98.20           C  
ATOM   3763  N   ILE C  84      -1.883  38.171  18.672  1.00 98.40           N  
ATOM   3764  CA  ILE C  84      -2.061  37.135  17.661  1.00 98.40           C  
ATOM   3765  C   ILE C  84      -3.542  36.786  17.534  1.00 98.40           C  
ATOM   3766  CB  ILE C  84      -1.239  35.871  17.997  1.00 98.40           C  
ATOM   3767  O   ILE C  84      -4.177  36.382  18.511  1.00 98.40           O  
ATOM   3768  CG1 ILE C  84       0.256  36.205  18.053  1.00 98.40           C  
ATOM   3769  CG2 ILE C  84      -1.514  34.761  16.977  1.00 98.40           C  
ATOM   3770  CD1 ILE C  84       1.127  35.061  18.555  1.00 98.40           C  
ATOM   3771  N   GLY C  85      -4.069  36.896  16.384  1.00 97.93           N  
ATOM   3772  CA  GLY C  85      -5.488  36.679  16.150  1.00 97.93           C  
ATOM   3773  C   GLY C  85      -5.896  35.223  16.266  1.00 97.93           C  
ATOM   3774  O   GLY C  85      -5.415  34.506  17.146  1.00 97.93           O  
ATOM   3775  N   THR C  86      -6.880  34.759  15.342  1.00 97.75           N  
ATOM   3776  CA  THR C  86      -7.488  33.436  15.433  1.00 97.75           C  
ATOM   3777  C   THR C  86      -7.079  32.570  14.246  1.00 97.75           C  
ATOM   3778  CB  THR C  86      -9.024  33.531  15.498  1.00 97.75           C  
ATOM   3779  O   THR C  86      -6.764  33.087  13.172  1.00 97.75           O  
ATOM   3780  CG2 THR C  86      -9.472  34.403  16.666  1.00 97.75           C  
ATOM   3781  OG1 THR C  86      -9.514  34.098  14.277  1.00 97.75           O  
ATOM   3782  N   ASN C  87      -6.980  31.350  14.554  1.00 96.54           N  
ATOM   3783  CA  ASN C  87      -6.848  30.311  13.538  1.00 96.54           C  
ATOM   3784  C   ASN C  87      -5.528  30.432  12.782  1.00 96.54           C  
ATOM   3785  CB  ASN C  87      -8.025  30.361  12.562  1.00 96.54           C  
ATOM   3786  O   ASN C  87      -5.490  30.268  11.561  1.00 96.54           O  
ATOM   3787  CG  ASN C  87      -9.347  30.028  13.225  1.00 96.54           C  
ATOM   3788  ND2 ASN C  87     -10.391  30.770  12.873  1.00 96.54           N  
ATOM   3789  OD1 ASN C  87      -9.430  29.112  14.048  1.00 96.54           O  
ATOM   3790  N   ASN C  88      -4.474  30.908  13.534  1.00 96.54           N  
ATOM   3791  CA  ASN C  88      -3.136  30.924  12.952  1.00 96.54           C  
ATOM   3792  C   ASN C  88      -2.399  29.613  13.207  1.00 96.54           C  
ATOM   3793  CB  ASN C  88      -2.327  32.103  13.498  1.00 96.54           C  
ATOM   3794  O   ASN C  88      -2.674  28.921  14.188  1.00 96.54           O  
ATOM   3795  CG  ASN C  88      -2.943  33.444  13.151  1.00 96.54           C  
ATOM   3796  ND2 ASN C  88      -3.436  34.150  14.161  1.00 96.54           N  
ATOM   3797  OD1 ASN C  88      -2.975  33.842  11.983  1.00 96.54           O  
ATOM   3798  N   VAL C  89      -1.551  29.306  12.283  1.00 93.64           N  
ATOM   3799  CA  VAL C  89      -0.759  28.088  12.422  1.00 93.64           C  
ATOM   3800  C   VAL C  89       0.728  28.436  12.431  1.00 93.64           C  
ATOM   3801  CB  VAL C  89      -1.064  27.080  11.291  1.00 93.64           C  
ATOM   3802  O   VAL C  89       1.224  29.089  11.510  1.00 93.64           O  
ATOM   3803  CG1 VAL C  89      -0.223  25.815  11.454  1.00 93.64           C  
ATOM   3804  CG2 VAL C  89      -2.552  26.737  11.270  1.00 93.64           C  
ATOM   3805  N   PHE C  90       1.371  28.032  13.471  1.00 94.82           N  
ATOM   3806  CA  PHE C  90       2.824  28.095  13.577  1.00 94.82           C  
ATOM   3807  C   PHE C  90       3.438  26.708  13.429  1.00 94.82           C  
ATOM   3808  CB  PHE C  90       3.241  28.713  14.916  1.00 94.82           C  
ATOM   3809  O   PHE C  90       3.450  25.924  14.380  1.00 94.82           O  
ATOM   3810  CG  PHE C  90       2.769  30.130  15.103  1.00 94.82           C  
ATOM   3811  CD1 PHE C  90       3.638  31.197  14.910  1.00 94.82           C  
ATOM   3812  CD2 PHE C  90       1.457  30.394  15.472  1.00 94.82           C  
ATOM   3813  CE1 PHE C  90       3.204  32.510  15.082  1.00 94.82           C  
ATOM   3814  CE2 PHE C  90       1.016  31.703  15.646  1.00 94.82           C  
ATOM   3815  CZ  PHE C  90       1.892  32.760  15.452  1.00 94.82           C  
ATOM   3816  N   GLU C  91       4.013  26.551  12.274  1.00 87.01           N  
ATOM   3817  CA  GLU C  91       4.495  25.210  11.957  1.00 87.01           C  
ATOM   3818  C   GLU C  91       5.846  24.939  12.615  1.00 87.01           C  
ATOM   3819  CB  GLU C  91       4.600  25.021  10.442  1.00 87.01           C  
ATOM   3820  O   GLU C  91       6.408  25.816  13.274  1.00 87.01           O  
ATOM   3821  CG  GLU C  91       3.254  24.928   9.739  1.00 87.01           C  
ATOM   3822  CD  GLU C  91       3.365  24.504   8.283  1.00 87.01           C  
ATOM   3823  OE1 GLU C  91       2.318  24.348   7.614  1.00 87.01           O  
ATOM   3824  OE2 GLU C  91       4.509  24.325   7.807  1.00 87.01           O  
ATOM   3825  N   VAL C  92       6.344  23.773  12.481  1.00 80.01           N  
ATOM   3826  CA  VAL C  92       7.479  23.225  13.215  1.00 80.01           C  
ATOM   3827  C   VAL C  92       8.706  24.109  13.005  1.00 80.01           C  
ATOM   3828  CB  VAL C  92       7.787  21.774  12.783  1.00 80.01           C  
ATOM   3829  O   VAL C  92       9.073  24.413  11.868  1.00 80.01           O  
ATOM   3830  CG1 VAL C  92       9.024  21.246  13.508  1.00 80.01           C  
ATOM   3831  CG2 VAL C  92       6.584  20.872  13.048  1.00 80.01           C  
ATOM   3832  N   GLY C  93       9.192  24.615  14.105  1.00 87.04           N  
ATOM   3833  CA  GLY C  93      10.487  25.275  14.103  1.00 87.04           C  
ATOM   3834  C   GLY C  93      10.430  26.700  13.586  1.00 87.04           C  
ATOM   3835  O   GLY C  93      11.466  27.344  13.407  1.00 87.04           O  
ATOM   3836  N   CYS C  94       9.236  27.262  13.375  1.00 92.19           N  
ATOM   3837  CA  CYS C  94       9.170  28.642  12.909  1.00 92.19           C  
ATOM   3838  C   CYS C  94       9.479  29.616  14.039  1.00 92.19           C  
ATOM   3839  CB  CYS C  94       7.790  28.945  12.326  1.00 92.19           C  
ATOM   3840  O   CYS C  94       9.470  29.236  15.212  1.00 92.19           O  
ATOM   3841  SG  CYS C  94       6.484  29.062  13.568  1.00 92.19           S  
ATOM   3842  N   TYR C  95       9.833  30.828  13.639  1.00 96.85           N  
ATOM   3843  CA  TYR C  95      10.190  31.901  14.560  1.00 96.85           C  
ATOM   3844  C   TYR C  95       9.390  33.164  14.263  1.00 96.85           C  
ATOM   3845  CB  TYR C  95      11.690  32.202  14.480  1.00 96.85           C  
ATOM   3846  O   TYR C  95       9.462  33.706  13.157  1.00 96.85           O  
ATOM   3847  CG  TYR C  95      12.168  33.186  15.520  1.00 96.85           C  
ATOM   3848  CD1 TYR C  95      11.938  34.552  15.372  1.00 96.85           C  
ATOM   3849  CD2 TYR C  95      12.850  32.753  16.651  1.00 96.85           C  
ATOM   3850  CE1 TYR C  95      12.379  35.463  16.326  1.00 96.85           C  
ATOM   3851  CE2 TYR C  95      13.295  33.655  17.612  1.00 96.85           C  
ATOM   3852  OH  TYR C  95      13.493  35.903  18.390  1.00 96.85           O  
ATOM   3853  CZ  TYR C  95      13.055  35.006  17.441  1.00 96.85           C  
ATOM   3854  N   SER C  96       8.656  33.640  15.314  1.00 97.96           N  
ATOM   3855  CA  SER C  96       7.880  34.849  15.060  1.00 97.96           C  
ATOM   3856  C   SER C  96       8.056  35.865  16.184  1.00 97.96           C  
ATOM   3857  CB  SER C  96       6.397  34.511  14.896  1.00 97.96           C  
ATOM   3858  O   SER C  96       7.881  35.536  17.359  1.00 97.96           O  
ATOM   3859  OG  SER C  96       5.627  35.689  14.736  1.00 97.96           O  
ATOM   3860  N   GLN C  97       8.357  37.091  15.787  1.00 96.74           N  
ATOM   3861  CA  GLN C  97       8.400  38.242  16.683  1.00 96.74           C  
ATOM   3862  C   GLN C  97       7.402  39.313  16.252  1.00 96.74           C  
ATOM   3863  CB  GLN C  97       9.811  38.829  16.736  1.00 96.74           C  
ATOM   3864  O   GLN C  97       7.493  40.464  16.683  1.00 96.74           O  
ATOM   3865  CG  GLN C  97      10.745  38.101  17.693  1.00 96.74           C  
ATOM   3866  CD  GLN C  97      12.108  38.760  17.797  1.00 96.74           C  
ATOM   3867  NE2 GLN C  97      12.912  38.310  18.754  1.00 96.74           N  
ATOM   3868  OE1 GLN C  97      12.436  39.664  17.023  1.00 96.74           O  
ATOM   3869  N   ALA C  98       6.547  38.935  15.363  1.00 96.01           N  
ATOM   3870  CA  ALA C  98       5.560  39.894  14.870  1.00 96.01           C  
ATOM   3871  C   ALA C  98       4.643  40.364  15.995  1.00 96.01           C  
ATOM   3872  CB  ALA C  98       4.738  39.278  13.740  1.00 96.01           C  
ATOM   3873  O   ALA C  98       4.069  39.548  16.719  1.00 96.01           O  
ATOM   3874  N   MET C  99       4.503  41.588  16.109  1.00 95.17           N  
ATOM   3875  CA  MET C  99       3.764  42.165  17.228  1.00 95.17           C  
ATOM   3876  C   MET C  99       2.263  42.131  16.964  1.00 95.17           C  
ATOM   3877  CB  MET C  99       4.217  43.603  17.489  1.00 95.17           C  
ATOM   3878  O   MET C  99       1.463  42.110  17.902  1.00 95.17           O  
ATOM   3879  CG  MET C  99       5.642  43.712  18.007  1.00 95.17           C  
ATOM   3880  SD  MET C  99       5.913  42.728  19.532  1.00 95.17           S  
ATOM   3881  CE  MET C  99       4.871  43.649  20.697  1.00 95.17           C  
ATOM   3882  N   LYS C 100       1.962  42.199  15.734  1.00 97.30           N  
ATOM   3883  CA  LYS C 100       0.559  42.158  15.334  1.00 97.30           C  
ATOM   3884  C   LYS C 100       0.339  41.157  14.203  1.00 97.30           C  
ATOM   3885  CB  LYS C 100       0.082  43.546  14.905  1.00 97.30           C  
ATOM   3886  O   LYS C 100       0.928  41.288  13.128  1.00 97.30           O  
ATOM   3887  CG  LYS C 100      -1.431  43.679  14.811  1.00 97.30           C  
ATOM   3888  CD  LYS C 100      -1.849  45.116  14.525  1.00 97.30           C  
ATOM   3889  CE  LYS C 100      -3.361  45.243  14.391  1.00 97.30           C  
ATOM   3890  NZ  LYS C 100      -3.778  46.656  14.145  1.00 97.30           N  
ATOM   3891  N   MET C 101      -0.509  40.221  14.445  1.00 97.57           N  
ATOM   3892  CA  MET C 101      -0.870  39.186  13.480  1.00 97.57           C  
ATOM   3893  C   MET C 101      -2.381  38.986  13.437  1.00 97.57           C  
ATOM   3894  CB  MET C 101      -0.177  37.866  13.822  1.00 97.57           C  
ATOM   3895  O   MET C 101      -3.019  38.813  14.477  1.00 97.57           O  
ATOM   3896  CG  MET C 101      -0.443  36.756  12.818  1.00 97.57           C  
ATOM   3897  SD  MET C 101       0.388  35.184  13.272  1.00 97.57           S  
ATOM   3898  CE  MET C 101       2.121  35.646  12.995  1.00 97.57           C  
ATOM   3899  N   GLY C 102      -2.994  39.079  12.273  1.00 97.76           N  
ATOM   3900  CA  GLY C 102      -4.424  38.865  12.121  1.00 97.76           C  
ATOM   3901  C   GLY C 102      -4.825  37.407  12.237  1.00 97.76           C  
ATOM   3902  O   GLY C 102      -4.383  36.706  13.150  1.00 97.76           O  
ATOM   3903  N   ASP C 103      -5.709  36.949  11.283  1.00 97.62           N  
ATOM   3904  CA  ASP C 103      -6.307  35.619  11.363  1.00 97.62           C  
ATOM   3905  C   ASP C 103      -5.896  34.760  10.169  1.00 97.62           C  
ATOM   3906  CB  ASP C 103      -7.832  35.720  11.438  1.00 97.62           C  
ATOM   3907  O   ASP C 103      -5.542  35.286   9.112  1.00 97.62           O  
ATOM   3908  CG  ASP C 103      -8.311  36.667  12.525  1.00 97.62           C  
ATOM   3909  OD1 ASP C 103      -7.734  36.664  13.634  1.00 97.62           O  
ATOM   3910  OD2 ASP C 103      -9.275  37.421  12.271  1.00 97.62           O  
ATOM   3911  N   ASN C 104      -5.885  33.511  10.413  1.00 96.62           N  
ATOM   3912  CA  ASN C 104      -5.760  32.509   9.360  1.00 96.62           C  
ATOM   3913  C   ASN C 104      -4.426  32.629   8.628  1.00 96.62           C  
ATOM   3914  CB  ASN C 104      -6.921  32.624   8.369  1.00 96.62           C  
ATOM   3915  O   ASN C 104      -4.376  32.532   7.400  1.00 96.62           O  
ATOM   3916  CG  ASN C 104      -8.266  32.343   9.011  1.00 96.62           C  
ATOM   3917  ND2 ASN C 104      -8.771  31.130   8.822  1.00 96.62           N  
ATOM   3918  OD1 ASN C 104      -8.846  33.210   9.670  1.00 96.62           O  
ATOM   3919  N   ASN C 105      -3.396  33.018   9.363  1.00 96.18           N  
ATOM   3920  CA  ASN C 105      -2.050  33.028   8.800  1.00 96.18           C  
ATOM   3921  C   ASN C 105      -1.326  31.709   9.057  1.00 96.18           C  
ATOM   3922  CB  ASN C 105      -1.240  34.197   9.365  1.00 96.18           C  
ATOM   3923  O   ASN C 105      -1.644  30.997  10.010  1.00 96.18           O  
ATOM   3924  CG  ASN C 105      -1.847  35.544   9.029  1.00 96.18           C  
ATOM   3925  ND2 ASN C 105      -2.206  36.305  10.056  1.00 96.18           N  
ATOM   3926  OD1 ASN C 105      -1.994  35.898   7.856  1.00 96.18           O  
ATOM   3927  N   VAL C 106      -0.443  31.403   8.202  1.00 92.51           N  
ATOM   3928  CA  VAL C 106       0.402  30.229   8.388  1.00 92.51           C  
ATOM   3929  C   VAL C 106       1.873  30.634   8.317  1.00 92.51           C  
ATOM   3930  CB  VAL C 106       0.098  29.139   7.335  1.00 92.51           C  
ATOM   3931  O   VAL C 106       2.321  31.195   7.315  1.00 92.51           O  
ATOM   3932  CG1 VAL C 106       1.010  27.929   7.532  1.00 92.51           C  
ATOM   3933  CG2 VAL C 106      -1.370  28.723   7.407  1.00 92.51           C  
ATOM   3934  N   ILE C 107       2.561  30.425   9.399  1.00 95.26           N  
ATOM   3935  CA  ILE C 107       4.017  30.513   9.377  1.00 95.26           C  
ATOM   3936  C   ILE C 107       4.616  29.117   9.225  1.00 95.26           C  
ATOM   3937  CB  ILE C 107       4.561  31.194  10.652  1.00 95.26           C  
ATOM   3938  O   ILE C 107       4.660  28.345  10.186  1.00 95.26           O  
ATOM   3939  CG1 ILE C 107       3.813  32.505  10.918  1.00 95.26           C  
ATOM   3940  CG2 ILE C 107       6.068  31.437  10.533  1.00 95.26           C  
ATOM   3941  CD1 ILE C 107       4.326  33.277  12.126  1.00 95.26           C  
ATOM   3942  N   GLU C 108       5.166  28.891   8.035  1.00 86.11           N  
ATOM   3943  CA  GLU C 108       5.579  27.534   7.689  1.00 86.11           C  
ATOM   3944  C   GLU C 108       6.899  27.170   8.364  1.00 86.11           C  
ATOM   3945  CB  GLU C 108       5.705  27.380   6.171  1.00 86.11           C  
ATOM   3946  O   GLU C 108       7.515  28.008   9.027  1.00 86.11           O  
ATOM   3947  CG  GLU C 108       4.369  27.364   5.442  1.00 86.11           C  
ATOM   3948  CD  GLU C 108       4.495  27.032   3.964  1.00 86.11           C  
ATOM   3949  OE1 GLU C 108       3.462  26.757   3.313  1.00 86.11           O  
ATOM   3950  OE2 GLU C 108       5.638  27.046   3.453  1.00 86.11           O  
ATOM   3951  N   SER C 109       7.320  25.954   8.214  1.00 82.34           N  
ATOM   3952  CA  SER C 109       8.437  25.351   8.935  1.00 82.34           C  
ATOM   3953  C   SER C 109       9.716  26.162   8.752  1.00 82.34           C  
ATOM   3954  CB  SER C 109       8.664  23.913   8.466  1.00 82.34           C  
ATOM   3955  O   SER C 109      10.085  26.503   7.626  1.00 82.34           O  
ATOM   3956  OG  SER C 109       7.528  23.110   8.738  1.00 82.34           O  
ATOM   3957  N   LYS C 110      10.258  26.554   9.898  1.00 85.26           N  
ATOM   3958  CA  LYS C 110      11.566  27.198   9.968  1.00 85.26           C  
ATOM   3959  C   LYS C 110      11.532  28.583   9.327  1.00 85.26           C  
ATOM   3960  CB  LYS C 110      12.628  26.333   9.288  1.00 85.26           C  
ATOM   3961  O   LYS C 110      12.572  29.120   8.941  1.00 85.26           O  
ATOM   3962  CG  LYS C 110      12.873  24.998   9.977  1.00 85.26           C  
ATOM   3963  CD  LYS C 110      14.051  24.257   9.358  1.00 85.26           C  
ATOM   3964  CE  LYS C 110      14.299  22.923  10.049  1.00 85.26           C  
ATOM   3965  NZ  LYS C 110      15.435  22.179   9.426  1.00 85.26           N  
ATOM   3966  N   ALA C 111      10.314  29.125   9.118  1.00 92.80           N  
ATOM   3967  CA  ALA C 111      10.199  30.504   8.651  1.00 92.80           C  
ATOM   3968  C   ALA C 111      10.466  31.491   9.783  1.00 92.80           C  
ATOM   3969  CB  ALA C 111       8.817  30.749   8.050  1.00 92.80           C  
ATOM   3970  O   ALA C 111      10.313  31.152  10.959  1.00 92.80           O  
ATOM   3971  N   TYR C 112      10.914  32.665   9.396  1.00 96.54           N  
ATOM   3972  CA  TYR C 112      11.227  33.724  10.349  1.00 96.54           C  
ATOM   3973  C   TYR C 112      10.430  34.987  10.042  1.00 96.54           C  
ATOM   3974  CB  TYR C 112      12.726  34.036  10.334  1.00 96.54           C  
ATOM   3975  O   TYR C 112      10.449  35.480   8.912  1.00 96.54           O  
ATOM   3976  CG  TYR C 112      13.130  35.124  11.300  1.00 96.54           C  
ATOM   3977  CD1 TYR C 112      13.044  36.467  10.942  1.00 96.54           C  
ATOM   3978  CD2 TYR C 112      13.597  34.810  12.572  1.00 96.54           C  
ATOM   3979  CE1 TYR C 112      13.417  37.473  11.828  1.00 96.54           C  
ATOM   3980  CE2 TYR C 112      13.973  35.807  13.466  1.00 96.54           C  
ATOM   3981  OH  TYR C 112      14.249  38.125  13.967  1.00 96.54           O  
ATOM   3982  CZ  TYR C 112      13.879  37.133  13.086  1.00 96.54           C  
ATOM   3983  N   VAL C 113       9.749  35.477  11.034  1.00 97.37           N  
ATOM   3984  CA  VAL C 113       9.024  36.736  10.901  1.00 97.37           C  
ATOM   3985  C   VAL C 113       9.540  37.741  11.929  1.00 97.37           C  
ATOM   3986  CB  VAL C 113       7.501  36.535  11.069  1.00 97.37           C  
ATOM   3987  O   VAL C 113       9.428  37.515  13.136  1.00 97.37           O  
ATOM   3988  CG1 VAL C 113       6.758  37.857  10.879  1.00 97.37           C  
ATOM   3989  CG2 VAL C 113       6.990  35.485  10.084  1.00 97.37           C  
ATOM   3990  N   GLY C 114       9.991  38.838  11.497  1.00 95.93           N  
ATOM   3991  CA  GLY C 114      10.620  39.836  12.347  1.00 95.93           C  
ATOM   3992  C   GLY C 114       9.620  40.698  13.095  1.00 95.93           C  
ATOM   3993  O   GLY C 114       8.437  40.726  12.751  1.00 95.93           O  
ATOM   3994  N   ARG C 115      10.147  41.455  13.987  1.00 94.59           N  
ATOM   3995  CA  ARG C 115       9.363  42.242  14.934  1.00 94.59           C  
ATOM   3996  C   ARG C 115       8.581  43.338  14.218  1.00 94.59           C  
ATOM   3997  CB  ARG C 115      10.270  42.858  16.002  1.00 94.59           C  
ATOM   3998  O   ARG C 115       7.485  43.706  14.646  1.00 94.59           O  
ATOM   3999  CG  ARG C 115       9.537  43.752  16.990  1.00 94.59           C  
ATOM   4000  CD  ARG C 115      10.478  44.313  18.047  1.00 94.59           C  
ATOM   4001  NE  ARG C 115       9.751  45.039  19.084  1.00 94.59           N  
ATOM   4002  NH1 ARG C 115       9.295  43.171  20.364  1.00 94.59           N  
ATOM   4003  NH2 ARG C 115       8.566  45.236  21.042  1.00 94.59           N  
ATOM   4004  CZ  ARG C 115       9.206  44.480  20.161  1.00 94.59           C  
ATOM   4005  N   ASN C 116       9.156  43.825  13.101  1.00 92.42           N  
ATOM   4006  CA  ASN C 116       8.575  44.987  12.438  1.00 92.42           C  
ATOM   4007  C   ASN C 116       7.636  44.577  11.307  1.00 92.42           C  
ATOM   4008  CB  ASN C 116       9.675  45.909  11.907  1.00 92.42           C  
ATOM   4009  O   ASN C 116       7.126  45.429  10.578  1.00 92.42           O  
ATOM   4010  CG  ASN C 116      10.515  46.513  13.015  1.00 92.42           C  
ATOM   4011  ND2 ASN C 116      11.830  46.508  12.833  1.00 92.42           N  
ATOM   4012  OD1 ASN C 116       9.986  46.981  14.027  1.00 92.42           O  
ATOM   4013  N   VAL C 117       7.441  43.360  11.226  1.00 95.45           N  
ATOM   4014  CA  VAL C 117       6.489  42.855  10.242  1.00 95.45           C  
ATOM   4015  C   VAL C 117       5.099  42.764  10.866  1.00 95.45           C  
ATOM   4016  CB  VAL C 117       6.918  41.476   9.692  1.00 95.45           C  
ATOM   4017  O   VAL C 117       4.947  42.282  11.992  1.00 95.45           O  
ATOM   4018  CG1 VAL C 117       5.835  40.896   8.785  1.00 95.45           C  
ATOM   4019  CG2 VAL C 117       8.244  41.591   8.942  1.00 95.45           C  
ATOM   4020  N   ILE C 118       4.149  43.297  10.305  1.00 96.85           N  
ATOM   4021  CA  ILE C 118       2.752  43.113  10.685  1.00 96.85           C  
ATOM   4022  C   ILE C 118       2.072  42.158   9.706  1.00 96.85           C  
ATOM   4023  CB  ILE C 118       1.997  44.460  10.732  1.00 96.85           C  
ATOM   4024  O   ILE C 118       2.042  42.414   8.500  1.00 96.85           O  
ATOM   4025  CG1 ILE C 118       2.571  45.356  11.836  1.00 96.85           C  
ATOM   4026  CG2 ILE C 118       0.497  44.232  10.936  1.00 96.85           C  
ATOM   4027  CD1 ILE C 118       1.988  46.762  11.858  1.00 96.85           C  
ATOM   4028  N   LEU C 119       1.596  41.084  10.168  1.00 96.76           N  
ATOM   4029  CA  LEU C 119       0.868  40.138   9.329  1.00 96.76           C  
ATOM   4030  C   LEU C 119      -0.635  40.376   9.420  1.00 96.76           C  
ATOM   4031  CB  LEU C 119       1.195  38.699   9.736  1.00 96.76           C  
ATOM   4032  O   LEU C 119      -1.226  40.238  10.493  1.00 96.76           O  
ATOM   4033  CG  LEU C 119       2.482  38.107   9.160  1.00 96.76           C  
ATOM   4034  CD1 LEU C 119       3.007  36.998  10.066  1.00 96.76           C  
ATOM   4035  CD2 LEU C 119       2.244  37.582   7.748  1.00 96.76           C  
ATOM   4036  N   THR C 120      -1.170  40.754   8.329  1.00 97.29           N  
ATOM   4037  CA  THR C 120      -2.623  40.883   8.295  1.00 97.29           C  
ATOM   4038  C   THR C 120      -3.289  39.511   8.352  1.00 97.29           C  
ATOM   4039  CB  THR C 120      -3.088  41.631   7.032  1.00 97.29           C  
ATOM   4040  O   THR C 120      -2.913  38.666   9.167  1.00 97.29           O  
ATOM   4041  CG2 THR C 120      -2.554  43.059   7.010  1.00 97.29           C  
ATOM   4042  OG1 THR C 120      -2.613  40.937   5.871  1.00 97.29           O  
ATOM   4043  N   SER C 121      -4.268  39.245   7.563  1.00 97.56           N  
ATOM   4044  CA  SER C 121      -4.958  37.961   7.626  1.00 97.56           C  
ATOM   4045  C   SER C 121      -4.796  37.183   6.324  1.00 97.56           C  
ATOM   4046  CB  SER C 121      -6.444  38.164   7.926  1.00 97.56           C  
ATOM   4047  O   SER C 121      -4.669  37.776   5.251  1.00 97.56           O  
ATOM   4048  OG  SER C 121      -6.621  38.807   9.177  1.00 97.56           O  
ATOM   4049  N   GLY C 122      -4.732  35.933   6.470  1.00 96.12           N  
ATOM   4050  CA  GLY C 122      -4.741  35.053   5.312  1.00 96.12           C  
ATOM   4051  C   GLY C 122      -3.386  34.938   4.640  1.00 96.12           C  
ATOM   4052  O   GLY C 122      -3.302  34.633   3.448  1.00 96.12           O  
ATOM   4053  N   CYS C 123      -2.265  35.257   5.334  1.00 95.29           N  
ATOM   4054  CA  CYS C 123      -0.924  35.245   4.759  1.00 95.29           C  
ATOM   4055  C   CYS C 123      -0.223  33.921   5.039  1.00 95.29           C  
ATOM   4056  CB  CYS C 123      -0.092  36.400   5.315  1.00 95.29           C  
ATOM   4057  O   CYS C 123      -0.496  33.271   6.050  1.00 95.29           O  
ATOM   4058  SG  CYS C 123      -0.841  38.024   5.062  1.00 95.29           S  
ATOM   4059  N   ILE C 124       0.601  33.574   4.129  1.00 92.40           N  
ATOM   4060  CA  ILE C 124       1.463  32.410   4.304  1.00 92.40           C  
ATOM   4061  C   ILE C 124       2.926  32.828   4.177  1.00 92.40           C  
ATOM   4062  CB  ILE C 124       1.131  31.302   3.279  1.00 92.40           C  
ATOM   4063  O   ILE C 124       3.324  33.419   3.170  1.00 92.40           O  
ATOM   4064  CG1 ILE C 124      -0.300  30.792   3.489  1.00 92.40           C  
ATOM   4065  CG2 ILE C 124       2.141  30.155   3.377  1.00 92.40           C  
ATOM   4066  CD1 ILE C 124      -0.754  29.777   2.450  1.00 92.40           C  
ATOM   4067  N   ILE C 125       3.650  32.559   5.211  1.00 94.74           N  
ATOM   4068  CA  ILE C 125       5.100  32.697   5.139  1.00 94.74           C  
ATOM   4069  C   ILE C 125       5.734  31.342   4.831  1.00 94.74           C  
ATOM   4070  CB  ILE C 125       5.679  33.274   6.450  1.00 94.74           C  
ATOM   4071  O   ILE C 125       5.748  30.449   5.682  1.00 94.74           O  
ATOM   4072  CG1 ILE C 125       4.882  34.509   6.888  1.00 94.74           C  
ATOM   4073  CG2 ILE C 125       7.163  33.611   6.283  1.00 94.74           C  
ATOM   4074  CD1 ILE C 125       4.794  35.596   5.826  1.00 94.74           C  
ATOM   4075  N   GLY C 126       6.326  31.261   3.661  1.00 87.21           N  
ATOM   4076  CA  GLY C 126       6.836  29.995   3.161  1.00 87.21           C  
ATOM   4077  C   GLY C 126       7.925  29.403   4.036  1.00 87.21           C  
ATOM   4078  O   GLY C 126       8.578  30.122   4.795  1.00 87.21           O  
ATOM   4079  N   ALA C 127       8.109  28.156   3.919  1.00 81.31           N  
ATOM   4080  CA  ALA C 127       9.134  27.453   4.687  1.00 81.31           C  
ATOM   4081  C   ALA C 127      10.504  28.095   4.491  1.00 81.31           C  
ATOM   4082  CB  ALA C 127       9.179  25.979   4.289  1.00 81.31           C  
ATOM   4083  O   ALA C 127      10.878  28.444   3.369  1.00 81.31           O  
ATOM   4084  N   CYS C 128      11.154  28.423   5.566  1.00 87.56           N  
ATOM   4085  CA  CYS C 128      12.534  28.895   5.599  1.00 87.56           C  
ATOM   4086  C   CYS C 128      12.633  30.326   5.083  1.00 87.56           C  
ATOM   4087  CB  CYS C 128      13.434  27.981   4.769  1.00 87.56           C  
ATOM   4088  O   CYS C 128      13.733  30.856   4.918  1.00 87.56           O  
ATOM   4089  SG  CYS C 128      13.565  26.301   5.420  1.00 87.56           S  
ATOM   4090  N   CYS C 129      11.471  30.933   4.867  1.00 91.34           N  
ATOM   4091  CA  CYS C 129      11.515  32.340   4.486  1.00 91.34           C  
ATOM   4092  C   CYS C 129      11.899  33.215   5.673  1.00 91.34           C  
ATOM   4093  CB  CYS C 129      10.164  32.787   3.927  1.00 91.34           C  
ATOM   4094  O   CYS C 129      11.514  32.931   6.809  1.00 91.34           O  
ATOM   4095  SG  CYS C 129       9.829  32.178   2.260  1.00 91.34           S  
ATOM   4096  N   ASN C 130      12.682  34.163   5.396  1.00 95.51           N  
ATOM   4097  CA  ASN C 130      13.105  35.139   6.395  1.00 95.51           C  
ATOM   4098  C   ASN C 130      12.553  36.529   6.090  1.00 95.51           C  
ATOM   4099  CB  ASN C 130      14.631  35.183   6.489  1.00 95.51           C  
ATOM   4100  O   ASN C 130      13.039  37.210   5.185  1.00 95.51           O  
ATOM   4101  CG  ASN C 130      15.120  35.986   7.678  1.00 95.51           C  
ATOM   4102  ND2 ASN C 130      16.156  35.490   8.344  1.00 95.51           N  
ATOM   4103  OD1 ASN C 130      14.570  37.044   7.997  1.00 95.51           O  
ATOM   4104  N   LEU C 131      11.591  36.848   6.838  1.00 94.83           N  
ATOM   4105  CA  LEU C 131      10.947  38.144   6.652  1.00 94.83           C  
ATOM   4106  C   LEU C 131      11.306  39.098   7.786  1.00 94.83           C  
ATOM   4107  CB  LEU C 131       9.427  37.981   6.569  1.00 94.83           C  
ATOM   4108  O   LEU C 131      10.790  38.969   8.899  1.00 94.83           O  
ATOM   4109  CG  LEU C 131       8.656  39.130   5.918  1.00 94.83           C  
ATOM   4110  CD1 LEU C 131       8.801  39.074   4.401  1.00 94.83           C  
ATOM   4111  CD2 LEU C 131       7.187  39.085   6.322  1.00 94.83           C  
ATOM   4112  N   ASN C 132      12.226  39.975   7.579  1.00 90.79           N  
ATOM   4113  CA  ASN C 132      12.681  40.941   8.573  1.00 90.79           C  
ATOM   4114  C   ASN C 132      12.654  42.365   8.024  1.00 90.79           C  
ATOM   4115  CB  ASN C 132      14.087  40.587   9.062  1.00 90.79           C  
ATOM   4116  O   ASN C 132      13.678  43.050   8.015  1.00 90.79           O  
ATOM   4117  CG  ASN C 132      14.452  41.294  10.352  1.00 90.79           C  
ATOM   4118  ND2 ASN C 132      15.747  41.399  10.625  1.00 90.79           N  
ATOM   4119  OD1 ASN C 132      13.577  41.741  11.098  1.00 90.79           O  
ATOM   4120  N   THR C 133      11.525  42.768   7.546  1.00 90.87           N  
ATOM   4121  CA  THR C 133      11.330  44.084   6.948  1.00 90.87           C  
ATOM   4122  C   THR C 133      10.331  44.904   7.759  1.00 90.87           C  
ATOM   4123  CB  THR C 133      10.842  43.969   5.492  1.00 90.87           C  
ATOM   4124  O   THR C 133       9.606  44.360   8.593  1.00 90.87           O  
ATOM   4125  CG2 THR C 133      11.854  43.221   4.630  1.00 90.87           C  
ATOM   4126  OG1 THR C 133       9.595  43.264   5.466  1.00 90.87           O  
ATOM   4127  N   PHE C 134      10.406  46.245   7.564  1.00 92.01           N  
ATOM   4128  CA  PHE C 134       9.416  47.144   8.144  1.00 92.01           C  
ATOM   4129  C   PHE C 134       8.204  47.278   7.231  1.00 92.01           C  
ATOM   4130  CB  PHE C 134      10.029  48.523   8.408  1.00 92.01           C  
ATOM   4131  O   PHE C 134       8.104  48.234   6.459  1.00 92.01           O  
ATOM   4132  CG  PHE C 134      11.025  48.539   9.536  1.00 92.01           C  
ATOM   4133  CD1 PHE C 134      10.638  48.910  10.818  1.00 92.01           C  
ATOM   4134  CD2 PHE C 134      12.349  48.183   9.314  1.00 92.01           C  
ATOM   4135  CE1 PHE C 134      11.558  48.926  11.864  1.00 92.01           C  
ATOM   4136  CE2 PHE C 134      13.274  48.196  10.355  1.00 92.01           C  
ATOM   4137  CZ  PHE C 134      12.876  48.569  11.629  1.00 92.01           C  
ATOM   4138  N   GLU C 135       7.338  46.323   7.362  1.00 93.85           N  
ATOM   4139  CA  GLU C 135       6.231  46.355   6.410  1.00 93.85           C  
ATOM   4140  C   GLU C 135       4.991  45.674   6.983  1.00 93.85           C  
ATOM   4141  CB  GLU C 135       6.635  45.689   5.093  1.00 93.85           C  
ATOM   4142  O   GLU C 135       5.094  44.852   7.896  1.00 93.85           O  
ATOM   4143  CG  GLU C 135       6.786  44.178   5.188  1.00 93.85           C  
ATOM   4144  CD  GLU C 135       7.071  43.517   3.849  1.00 93.85           C  
ATOM   4145  OE1 GLU C 135       7.803  42.502   3.816  1.00 93.85           O  
ATOM   4146  OE2 GLU C 135       6.560  44.020   2.823  1.00 93.85           O  
ATOM   4147  N   VAL C 136       3.882  46.122   6.469  1.00 96.81           N  
ATOM   4148  CA  VAL C 136       2.606  45.444   6.670  1.00 96.81           C  
ATOM   4149  C   VAL C 136       2.322  44.517   5.490  1.00 96.81           C  
ATOM   4150  CB  VAL C 136       1.449  46.454   6.845  1.00 96.81           C  
ATOM   4151  O   VAL C 136       2.212  44.970   4.348  1.00 96.81           O  
ATOM   4152  CG1 VAL C 136       0.123  45.724   7.056  1.00 96.81           C  
ATOM   4153  CG2 VAL C 136       1.736  47.395   8.013  1.00 96.81           C  
ATOM   4154  N   ILE C 137       2.264  43.277   5.726  1.00 96.85           N  
ATOM   4155  CA  ILE C 137       1.977  42.316   4.667  1.00 96.85           C  
ATOM   4156  C   ILE C 137       0.489  42.349   4.330  1.00 96.85           C  
ATOM   4157  CB  ILE C 137       2.404  40.886   5.070  1.00 96.85           C  
ATOM   4158  O   ILE C 137      -0.354  42.070   5.186  1.00 96.85           O  
ATOM   4159  CG1 ILE C 137       3.879  40.868   5.490  1.00 96.85           C  
ATOM   4160  CG2 ILE C 137       2.149  39.903   3.924  1.00 96.85           C  
ATOM   4161  CD1 ILE C 137       4.843  41.261   4.380  1.00 96.85           C  
ATOM   4162  N   PRO C 138       0.193  42.687   3.094  1.00 96.48           N  
ATOM   4163  CA  PRO C 138      -1.217  42.786   2.708  1.00 96.48           C  
ATOM   4164  C   PRO C 138      -1.962  41.461   2.853  1.00 96.48           C  
ATOM   4165  CB  PRO C 138      -1.152  43.219   1.241  1.00 96.48           C  
ATOM   4166  O   PRO C 138      -1.345  40.394   2.813  1.00 96.48           O  
ATOM   4167  CG  PRO C 138       0.219  43.789   1.072  1.00 96.48           C  
ATOM   4168  CD  PRO C 138       1.149  43.084   2.016  1.00 96.48           C  
ATOM   4169  N   GLU C 139      -3.223  41.515   2.979  1.00 96.62           N  
ATOM   4170  CA  GLU C 139      -4.080  40.345   3.149  1.00 96.62           C  
ATOM   4171  C   GLU C 139      -3.852  39.327   2.035  1.00 96.62           C  
ATOM   4172  CB  GLU C 139      -5.553  40.759   3.190  1.00 96.62           C  
ATOM   4173  O   GLU C 139      -3.645  39.701   0.879  1.00 96.62           O  
ATOM   4174  CG  GLU C 139      -5.946  41.509   4.454  1.00 96.62           C  
ATOM   4175  CD  GLU C 139      -7.450  41.650   4.626  1.00 96.62           C  
ATOM   4176  OE1 GLU C 139      -7.908  41.937   5.755  1.00 96.62           O  
ATOM   4177  OE2 GLU C 139      -8.177  41.471   3.623  1.00 96.62           O  
ATOM   4178  N   ASN C 140      -3.801  38.067   2.421  1.00 94.95           N  
ATOM   4179  CA  ASN C 140      -3.802  36.939   1.496  1.00 94.95           C  
ATOM   4180  C   ASN C 140      -2.499  36.859   0.707  1.00 94.95           C  
ATOM   4181  CB  ASN C 140      -4.996  37.027   0.543  1.00 94.95           C  
ATOM   4182  O   ASN C 140      -2.477  36.344  -0.413  1.00 94.95           O  
ATOM   4183  CG  ASN C 140      -6.326  36.917   1.262  1.00 94.95           C  
ATOM   4184  ND2 ASN C 140      -7.301  37.710   0.831  1.00 94.95           N  
ATOM   4185  OD1 ASN C 140      -6.477  36.128   2.198  1.00 94.95           O  
ATOM   4186  N   THR C 141      -1.427  37.424   1.278  1.00 94.62           N  
ATOM   4187  CA  THR C 141      -0.121  37.392   0.631  1.00 94.62           C  
ATOM   4188  C   THR C 141       0.602  36.083   0.936  1.00 94.62           C  
ATOM   4189  CB  THR C 141       0.753  38.579   1.076  1.00 94.62           C  
ATOM   4190  O   THR C 141       0.604  35.621   2.079  1.00 94.62           O  
ATOM   4191  CG2 THR C 141       2.113  38.549   0.387  1.00 94.62           C  
ATOM   4192  OG1 THR C 141       0.088  39.804   0.744  1.00 94.62           O  
ATOM   4193  N   VAL C 142       1.112  35.487  -0.104  1.00 90.34           N  
ATOM   4194  CA  VAL C 142       1.962  34.312   0.057  1.00 90.34           C  
ATOM   4195  C   VAL C 142       3.415  34.681  -0.238  1.00 90.34           C  
ATOM   4196  CB  VAL C 142       1.510  33.154  -0.859  1.00 90.34           C  
ATOM   4197  O   VAL C 142       3.727  35.181  -1.321  1.00 90.34           O  
ATOM   4198  CG1 VAL C 142       2.450  31.958  -0.722  1.00 90.34           C  
ATOM   4199  CG2 VAL C 142       0.073  32.748  -0.535  1.00 90.34           C  
ATOM   4200  N   ILE C 143       4.214  34.499   0.721  1.00 92.05           N  
ATOM   4201  CA  ILE C 143       5.650  34.698   0.563  1.00 92.05           C  
ATOM   4202  C   ILE C 143       6.345  33.348   0.402  1.00 92.05           C  
ATOM   4203  CB  ILE C 143       6.249  35.470   1.760  1.00 92.05           C  
ATOM   4204  O   ILE C 143       6.136  32.436   1.206  1.00 92.05           O  
ATOM   4205  CG1 ILE C 143       5.585  36.844   1.896  1.00 92.05           C  
ATOM   4206  CG2 ILE C 143       7.767  35.608   1.609  1.00 92.05           C  
ATOM   4207  CD1 ILE C 143       6.076  37.655   3.087  1.00 92.05           C  
ATOM   4208  N   TYR C 144       7.089  33.254  -0.652  1.00 83.05           N  
ATOM   4209  CA  TYR C 144       7.676  31.947  -0.927  1.00 83.05           C  
ATOM   4210  C   TYR C 144       9.048  32.091  -1.574  1.00 83.05           C  
ATOM   4211  CB  TYR C 144       6.755  31.124  -1.833  1.00 83.05           C  
ATOM   4212  O   TYR C 144       9.411  33.173  -2.041  1.00 83.05           O  
ATOM   4213  CG  TYR C 144       6.591  31.702  -3.218  1.00 83.05           C  
ATOM   4214  CD1 TYR C 144       5.680  32.728  -3.462  1.00 83.05           C  
ATOM   4215  CD2 TYR C 144       7.344  31.223  -4.284  1.00 83.05           C  
ATOM   4216  CE1 TYR C 144       5.524  33.262  -4.736  1.00 83.05           C  
ATOM   4217  CE2 TYR C 144       7.196  31.750  -5.563  1.00 83.05           C  
ATOM   4218  OH  TYR C 144       6.134  33.293  -7.043  1.00 83.05           O  
ATOM   4219  CZ  TYR C 144       6.285  32.768  -5.779  1.00 83.05           C  
ATOM   4220  N   GLY C 145       9.881  31.139  -1.504  1.00 79.86           N  
ATOM   4221  CA  GLY C 145      11.177  31.091  -2.162  1.00 79.86           C  
ATOM   4222  C   GLY C 145      12.293  31.689  -1.325  1.00 79.86           C  
ATOM   4223  O   GLY C 145      12.033  32.401  -0.353  1.00 79.86           O  
ATOM   4224  N   ALA C 146      13.502  31.465  -1.701  1.00 80.94           N  
ATOM   4225  CA  ALA C 146      14.693  31.942  -1.002  1.00 80.94           C  
ATOM   4226  C   ALA C 146      14.775  33.466  -1.035  1.00 80.94           C  
ATOM   4227  CB  ALA C 146      15.950  31.331  -1.616  1.00 80.94           C  
ATOM   4228  O   ALA C 146      15.286  34.086  -0.101  1.00 80.94           O  
ATOM   4229  N   ASP C 147      14.103  33.979  -2.043  1.00 88.09           N  
ATOM   4230  CA  ASP C 147      14.162  35.429  -2.198  1.00 88.09           C  
ATOM   4231  C   ASP C 147      12.898  36.092  -1.653  1.00 88.09           C  
ATOM   4232  CB  ASP C 147      14.360  35.804  -3.668  1.00 88.09           C  
ATOM   4233  O   ASP C 147      12.683  37.289  -1.854  1.00 88.09           O  
ATOM   4234  CG  ASP C 147      15.711  35.373  -4.212  1.00 88.09           C  
ATOM   4235  OD1 ASP C 147      16.709  35.400  -3.460  1.00 88.09           O  
ATOM   4236  OD2 ASP C 147      15.779  35.007  -5.406  1.00 88.09           O  
ATOM   4237  N   CYS C 148      12.055  35.302  -0.937  1.00 90.55           N  
ATOM   4238  CA  CYS C 148      10.830  35.798  -0.320  1.00 90.55           C  
ATOM   4239  C   CYS C 148       9.954  36.511  -1.343  1.00 90.55           C  
ATOM   4240  CB  CYS C 148      11.157  36.746   0.833  1.00 90.55           C  
ATOM   4241  O   CYS C 148       9.489  37.626  -1.099  1.00 90.55           O  
ATOM   4242  SG  CYS C 148      11.960  35.937   2.234  1.00 90.55           S  
ATOM   4243  N   LEU C 149       9.775  35.842  -2.536  1.00 89.85           N  
ATOM   4244  CA  LEU C 149       8.870  36.372  -3.550  1.00 89.85           C  
ATOM   4245  C   LEU C 149       7.439  36.432  -3.024  1.00 89.85           C  
ATOM   4246  CB  LEU C 149       8.924  35.515  -4.818  1.00 89.85           C  
ATOM   4247  O   LEU C 149       7.093  35.728  -2.073  1.00 89.85           O  
ATOM   4248  CG  LEU C 149      10.284  35.414  -5.510  1.00 89.85           C  
ATOM   4249  CD1 LEU C 149      10.241  34.362  -6.613  1.00 89.85           C  
ATOM   4250  CD2 LEU C 149      10.700  36.769  -6.072  1.00 89.85           C  
ATOM   4251  N   ARG C 150       6.644  37.304  -3.663  1.00 91.14           N  
ATOM   4252  CA  ARG C 150       5.299  37.536  -3.147  1.00 91.14           C  
ATOM   4253  C   ARG C 150       4.248  37.288  -4.224  1.00 91.14           C  
ATOM   4254  CB  ARG C 150       5.169  38.962  -2.606  1.00 91.14           C  
ATOM   4255  O   ARG C 150       4.480  37.571  -5.401  1.00 91.14           O  
ATOM   4256  CG  ARG C 150       6.147  39.289  -1.490  1.00 91.14           C  
ATOM   4257  CD  ARG C 150       5.937  40.697  -0.950  1.00 91.14           C  
ATOM   4258  NE  ARG C 150       6.895  41.019   0.103  1.00 91.14           N  
ATOM   4259  NH1 ARG C 150       6.099  43.159   0.458  1.00 91.14           N  
ATOM   4260  NH2 ARG C 150       7.863  42.368   1.690  1.00 91.14           N  
ATOM   4261  CZ  ARG C 150       6.950  42.181   0.748  1.00 91.14           C  
ATOM   4262  N   ARG C 151       3.191  36.687  -3.817  1.00 88.43           N  
ATOM   4263  CA  ARG C 151       1.987  36.567  -4.634  1.00 88.43           C  
ATOM   4264  C   ARG C 151       0.731  36.694  -3.778  1.00 88.43           C  
ATOM   4265  CB  ARG C 151       1.977  35.234  -5.385  1.00 88.43           C  
ATOM   4266  O   ARG C 151       0.788  36.548  -2.556  1.00 88.43           O  
ATOM   4267  CG  ARG C 151       1.722  34.028  -4.495  1.00 88.43           C  
ATOM   4268  CD  ARG C 151       1.669  32.736  -5.298  1.00 88.43           C  
ATOM   4269  NE  ARG C 151       1.475  31.573  -4.437  1.00 88.43           N  
ATOM   4270  NH1 ARG C 151       1.633  30.023  -6.143  1.00 88.43           N  
ATOM   4271  NH2 ARG C 151       1.278  29.329  -3.987  1.00 88.43           N  
ATOM   4272  CZ  ARG C 151       1.463  30.311  -4.858  1.00 88.43           C  
ATOM   4273  N   VAL C 152      -0.411  36.984  -4.429  1.00 89.96           N  
ATOM   4274  CA  VAL C 152      -1.683  37.102  -3.725  1.00 89.96           C  
ATOM   4275  C   VAL C 152      -2.540  35.868  -3.996  1.00 89.96           C  
ATOM   4276  CB  VAL C 152      -2.444  38.381  -4.139  1.00 89.96           C  
ATOM   4277  O   VAL C 152      -2.616  35.394  -5.132  1.00 89.96           O  
ATOM   4278  CG1 VAL C 152      -3.797  38.457  -3.432  1.00 89.96           C  
ATOM   4279  CG2 VAL C 152      -1.608  39.622  -3.833  1.00 89.96           C  
ATOM   4280  N   GLN C 153      -3.067  35.252  -2.998  1.00 83.56           N  
ATOM   4281  CA  GLN C 153      -3.969  34.116  -3.159  1.00 83.56           C  
ATOM   4282  C   GLN C 153      -5.426  34.546  -3.016  1.00 83.56           C  
ATOM   4283  CB  GLN C 153      -3.642  33.022  -2.142  1.00 83.56           C  
ATOM   4284  O   GLN C 153      -5.719  35.566  -2.388  1.00 83.56           O  
ATOM   4285  CG  GLN C 153      -3.835  33.451  -0.694  1.00 83.56           C  
ATOM   4286  CD  GLN C 153      -3.430  32.375   0.296  1.00 83.56           C  
ATOM   4287  NE2 GLN C 153      -3.106  32.785   1.518  1.00 83.56           N  
ATOM   4288  OE1 GLN C 153      -3.410  31.185  -0.034  1.00 83.56           O  
ATOM   4289  N   THR C 154      -6.322  33.854  -3.649  1.00 83.15           N  
ATOM   4290  CA  THR C 154      -7.731  34.224  -3.722  1.00 83.15           C  
ATOM   4291  C   THR C 154      -8.456  33.848  -2.433  1.00 83.15           C  
ATOM   4292  CB  THR C 154      -8.424  33.549  -4.920  1.00 83.15           C  
ATOM   4293  O   THR C 154      -9.320  34.591  -1.961  1.00 83.15           O  
ATOM   4294  CG2 THR C 154      -7.997  34.191  -6.236  1.00 83.15           C  
ATOM   4295  OG1 THR C 154      -8.077  32.159  -4.945  1.00 83.15           O  
ATOM   4296  N   GLU C 155      -8.013  32.787  -1.818  1.00 80.86           N  
ATOM   4297  CA  GLU C 155      -8.693  32.310  -0.617  1.00 80.86           C  
ATOM   4298  C   GLU C 155      -7.730  32.217   0.563  1.00 80.86           C  
ATOM   4299  CB  GLU C 155      -9.346  30.949  -0.873  1.00 80.86           C  
ATOM   4300  O   GLU C 155      -6.563  31.861   0.391  1.00 80.86           O  
ATOM   4301  CG  GLU C 155     -10.567  31.013  -1.779  1.00 80.86           C  
ATOM   4302  CD  GLU C 155     -11.237  29.663  -1.978  1.00 80.86           C  
ATOM   4303  OE1 GLU C 155     -12.271  29.596  -2.682  1.00 80.86           O  
ATOM   4304  OE2 GLU C 155     -10.726  28.664  -1.426  1.00 80.86           O  
ATOM   4305  N   ARG C 156      -8.239  32.457   1.775  1.00 84.87           N  
ATOM   4306  CA  ARG C 156      -7.453  32.331   2.998  1.00 84.87           C  
ATOM   4307  C   ARG C 156      -7.221  30.866   3.352  1.00 84.87           C  
ATOM   4308  CB  ARG C 156      -8.147  33.047   4.159  1.00 84.87           C  
ATOM   4309  O   ARG C 156      -8.027  30.002   3.000  1.00 84.87           O  
ATOM   4310  CG  ARG C 156      -8.331  34.540   3.941  1.00 84.87           C  
ATOM   4311  CD  ARG C 156      -9.088  35.190   5.091  1.00 84.87           C  
ATOM   4312  NE  ARG C 156      -9.261  36.624   4.880  1.00 84.87           N  
ATOM   4313  NH1 ARG C 156     -10.561  36.953   6.762  1.00 84.87           N  
ATOM   4314  NH2 ARG C 156     -10.050  38.719   5.393  1.00 84.87           N  
ATOM   4315  CZ  ARG C 156      -9.957  37.429   5.679  1.00 84.87           C  
ATOM   4316  N   PRO C 157      -6.089  30.595   4.068  1.00 82.34           N  
ATOM   4317  CA  PRO C 157      -5.935  29.247   4.618  1.00 82.34           C  
ATOM   4318  C   PRO C 157      -7.108  28.833   5.503  1.00 82.34           C  
ATOM   4319  CB  PRO C 157      -4.643  29.344   5.434  1.00 82.34           C  
ATOM   4320  O   PRO C 157      -7.655  29.661   6.237  1.00 82.34           O  
ATOM   4321  CG  PRO C 157      -3.870  30.451   4.793  1.00 82.34           C  
ATOM   4322  CD  PRO C 157      -4.836  31.503   4.330  1.00 82.34           C  
ATOM   4323  N   GLN C 158      -7.487  27.634   5.380  1.00 76.96           N  
ATOM   4324  CA  GLN C 158      -8.629  27.147   6.146  1.00 76.96           C  
ATOM   4325  C   GLN C 158      -8.247  26.887   7.600  1.00 76.96           C  
ATOM   4326  CB  GLN C 158      -9.194  25.872   5.517  1.00 76.96           C  
ATOM   4327  O   GLN C 158      -7.135  26.436   7.884  1.00 76.96           O  
ATOM   4328  CG  GLN C 158      -9.762  26.076   4.118  1.00 76.96           C  
ATOM   4329  CD  GLN C 158     -11.006  26.944   4.111  1.00 76.96           C  
ATOM   4330  NE2 GLN C 158     -11.152  27.763   3.075  1.00 76.96           N  
ATOM   4331  OE1 GLN C 158     -11.830  26.878   5.029  1.00 76.96           O  
ATOM   4332  N   PRO C 159      -9.244  27.216   8.467  1.00 82.56           N  
ATOM   4333  CA  PRO C 159      -8.995  26.830   9.858  1.00 82.56           C  
ATOM   4334  C   PRO C 159      -8.742  25.333  10.019  1.00 82.56           C  
ATOM   4335  CB  PRO C 159     -10.283  27.246  10.574  1.00 82.56           C  
ATOM   4336  O   PRO C 159      -9.335  24.522   9.302  1.00 82.56           O  
ATOM   4337  CG  PRO C 159     -10.901  28.274   9.682  1.00 82.56           C  
ATOM   4338  CD  PRO C 159     -10.505  27.975   8.265  1.00 82.56           C  
ATOM   4339  N   GLN C 160      -7.810  24.921  10.827  1.00 77.49           N  
ATOM   4340  CA  GLN C 160      -7.446  23.528  11.063  1.00 77.49           C  
ATOM   4341  C   GLN C 160      -8.317  22.908  12.151  1.00 77.49           C  
ATOM   4342  CB  GLN C 160      -5.969  23.416  11.445  1.00 77.49           C  
ATOM   4343  O   GLN C 160      -7.807  22.260  13.068  1.00 77.49           O  
ATOM   4344  CG  GLN C 160      -5.020  23.998  10.406  1.00 77.49           C  
ATOM   4345  CD  GLN C 160      -4.830  23.086   9.208  1.00 77.49           C  
ATOM   4346  NE2 GLN C 160      -4.476  23.671   8.069  1.00 77.49           N  
ATOM   4347  OE1 GLN C 160      -4.999  21.867   9.307  1.00 77.49           O  
ATOM   4348  N   THR C 161      -9.683  23.075  11.988  1.00 76.31           N  
ATOM   4349  CA  THR C 161     -10.635  22.660  13.013  1.00 76.31           C  
ATOM   4350  C   THR C 161     -10.542  21.157  13.259  1.00 76.31           C  
ATOM   4351  CB  THR C 161     -12.076  23.030  12.618  1.00 76.31           C  
ATOM   4352  O   THR C 161     -10.488  20.713  14.408  1.00 76.31           O  
ATOM   4353  CG2 THR C 161     -13.021  22.907  13.809  1.00 76.31           C  
ATOM   4354  OG1 THR C 161     -12.102  24.381  12.139  1.00 76.31           O  
ATOM   4355  N   LEU C 162     -10.462  20.406  12.219  1.00 61.84           N  
ATOM   4356  CA  LEU C 162     -10.423  18.952  12.340  1.00 61.84           C  
ATOM   4357  C   LEU C 162      -9.144  18.498  13.036  1.00 61.84           C  
ATOM   4358  CB  LEU C 162     -10.528  18.297  10.961  1.00 61.84           C  
ATOM   4359  O   LEU C 162      -9.183  17.628  13.908  1.00 61.84           O  
ATOM   4360  CG  LEU C 162     -11.918  18.278  10.323  1.00 61.84           C  
ATOM   4361  CD1 LEU C 162     -11.819  17.904   8.848  1.00 61.84           C  
ATOM   4362  CD2 LEU C 162     -12.834  17.311  11.065  1.00 61.84           C  
ATOM   4363  N   GLN C 163      -8.090  19.111  12.602  1.00 73.19           N  
ATOM   4364  CA  GLN C 163      -6.809  18.797  13.224  1.00 73.19           C  
ATOM   4365  C   GLN C 163      -6.817  19.149  14.709  1.00 73.19           C  
ATOM   4366  CB  GLN C 163      -5.672  19.536  12.516  1.00 73.19           C  
ATOM   4367  O   GLN C 163      -6.332  18.377  15.538  1.00 73.19           O  
ATOM   4368  CG  GLN C 163      -4.284  19.139  13.000  1.00 73.19           C  
ATOM   4369  CD  GLN C 163      -3.183  19.584  12.056  1.00 73.19           C  
ATOM   4370  NE2 GLN C 163      -1.975  19.075  12.272  1.00 73.19           N  
ATOM   4371  OE1 GLN C 163      -3.417  20.378  11.139  1.00 73.19           O  
ATOM   4372  N   LEU C 164      -7.354  20.304  14.983  1.00 85.14           N  
ATOM   4373  CA  LEU C 164      -7.432  20.724  16.378  1.00 85.14           C  
ATOM   4374  C   LEU C 164      -8.285  19.755  17.190  1.00 85.14           C  
ATOM   4375  CB  LEU C 164      -8.009  22.139  16.481  1.00 85.14           C  
ATOM   4376  O   LEU C 164      -7.902  19.357  18.292  1.00 85.14           O  
ATOM   4377  CG  LEU C 164      -7.097  23.277  16.022  1.00 85.14           C  
ATOM   4378  CD1 LEU C 164      -7.856  24.600  16.027  1.00 85.14           C  
ATOM   4379  CD2 LEU C 164      -5.859  23.362  16.908  1.00 85.14           C  
ATOM   4380  N   ASP C 165      -9.402  19.358  16.616  1.00 74.11           N  
ATOM   4381  CA  ASP C 165     -10.276  18.407  17.297  1.00 74.11           C  
ATOM   4382  C   ASP C 165      -9.539  17.106  17.605  1.00 74.11           C  
ATOM   4383  CB  ASP C 165     -11.519  18.120  16.451  1.00 74.11           C  
ATOM   4384  O   ASP C 165      -9.649  16.571  18.710  1.00 74.11           O  
ATOM   4385  CG  ASP C 165     -12.503  19.276  16.431  1.00 74.11           C  
ATOM   4386  OD1 ASP C 165     -12.411  20.171  17.299  1.00 74.11           O  
ATOM   4387  OD2 ASP C 165     -13.380  19.292  15.540  1.00 74.11           O  
ATOM   4388  N   PHE C 166      -8.792  16.690  16.720  1.00 62.46           N  
ATOM   4389  CA  PHE C 166      -8.041  15.450  16.875  1.00 62.46           C  
ATOM   4390  C   PHE C 166      -6.986  15.589  17.967  1.00 62.46           C  
ATOM   4391  CB  PHE C 166      -7.378  15.052  15.553  1.00 62.46           C  
ATOM   4392  O   PHE C 166      -6.890  14.741  18.856  1.00 62.46           O  
ATOM   4393  CG  PHE C 166      -6.560  13.792  15.638  1.00 62.46           C  
ATOM   4394  CD1 PHE C 166      -5.177  13.851  15.753  1.00 62.46           C  
ATOM   4395  CD2 PHE C 166      -7.176  12.547  15.604  1.00 62.46           C  
ATOM   4396  CE1 PHE C 166      -4.417  12.686  15.833  1.00 62.46           C  
ATOM   4397  CE2 PHE C 166      -6.423  11.379  15.683  1.00 62.46           C  
ATOM   4398  CZ  PHE C 166      -5.044  11.450  15.796  1.00 62.46           C  
ATOM   4399  N   LEU C 167      -6.246  16.628  17.878  1.00 77.68           N  
ATOM   4400  CA  LEU C 167      -5.163  16.852  18.830  1.00 77.68           C  
ATOM   4401  C   LEU C 167      -5.709  17.030  20.242  1.00 77.68           C  
ATOM   4402  CB  LEU C 167      -4.342  18.080  18.428  1.00 77.68           C  
ATOM   4403  O   LEU C 167      -5.120  16.538  21.207  1.00 77.68           O  
ATOM   4404  CG  LEU C 167      -3.477  17.937  17.175  1.00 77.68           C  
ATOM   4405  CD1 LEU C 167      -2.876  19.285  16.790  1.00 77.68           C  
ATOM   4406  CD2 LEU C 167      -2.380  16.901  17.397  1.00 77.68           C  
ATOM   4407  N   MET C 168      -6.809  17.732  20.342  1.00 82.91           N  
ATOM   4408  CA  MET C 168      -7.407  17.992  21.648  1.00 82.91           C  
ATOM   4409  C   MET C 168      -7.860  16.693  22.308  1.00 82.91           C  
ATOM   4410  CB  MET C 168      -8.590  18.952  21.517  1.00 82.91           C  
ATOM   4411  O   MET C 168      -7.895  16.595  23.535  1.00 82.91           O  
ATOM   4412  CG  MET C 168      -8.185  20.388  21.228  1.00 82.91           C  
ATOM   4413  SD  MET C 168      -9.624  21.525  21.164  1.00 82.91           S  
ATOM   4414  CE  MET C 168      -8.820  23.024  20.530  1.00 82.91           C  
ATOM   4415  N   LYS C 169      -8.080  15.673  21.505  1.00 66.96           N  
ATOM   4416  CA  LYS C 169      -8.518  14.380  22.021  1.00 66.96           C  
ATOM   4417  C   LYS C 169      -7.326  13.481  22.339  1.00 66.96           C  
ATOM   4418  CB  LYS C 169      -9.444  13.687  21.019  1.00 66.96           C  
ATOM   4419  O   LYS C 169      -7.344  12.744  23.327  1.00 66.96           O  
ATOM   4420  CG  LYS C 169     -10.882  14.183  21.060  1.00 66.96           C  
ATOM   4421  CD  LYS C 169     -11.767  13.410  20.091  1.00 66.96           C  
ATOM   4422  CE  LYS C 169     -13.187  13.958  20.071  1.00 66.96           C  
ATOM   4423  NZ  LYS C 169     -14.011  13.324  18.999  1.00 66.96           N  
ATOM   4424  N   ILE C 170      -6.266  13.643  21.547  1.00 63.24           N  
ATOM   4425  CA  ILE C 170      -5.218  12.630  21.610  1.00 63.24           C  
ATOM   4426  C   ILE C 170      -4.094  13.106  22.527  1.00 63.24           C  
ATOM   4427  CB  ILE C 170      -4.662  12.304  20.205  1.00 63.24           C  
ATOM   4428  O   ILE C 170      -3.470  12.303  23.224  1.00 63.24           O  
ATOM   4429  CG1 ILE C 170      -4.011  10.916  20.198  1.00 63.24           C  
ATOM   4430  CG2 ILE C 170      -3.667  13.378  19.755  1.00 63.24           C  
ATOM   4431  CD1 ILE C 170      -5.003   9.768  20.072  1.00 63.24           C  
ATOM   4432  N   LEU C 171      -3.776  14.358  22.517  1.00 74.44           N  
ATOM   4433  CA  LEU C 171      -2.620  14.872  23.243  1.00 74.44           C  
ATOM   4434  C   LEU C 171      -2.739  14.579  24.735  1.00 74.44           C  
ATOM   4435  CB  LEU C 171      -2.472  16.379  23.017  1.00 74.44           C  
ATOM   4436  O   LEU C 171      -1.772  14.149  25.367  1.00 74.44           O  
ATOM   4437  CG  LEU C 171      -1.804  16.806  21.709  1.00 74.44           C  
ATOM   4438  CD1 LEU C 171      -1.850  18.324  21.562  1.00 74.44           C  
ATOM   4439  CD2 LEU C 171      -0.366  16.302  21.653  1.00 74.44           C  
ATOM   4440  N   PRO C 172      -3.920  14.734  25.316  1.00 74.05           N  
ATOM   4441  CA  PRO C 172      -4.058  14.480  26.752  1.00 74.05           C  
ATOM   4442  C   PRO C 172      -3.758  13.031  27.126  1.00 74.05           C  
ATOM   4443  CB  PRO C 172      -5.524  14.824  27.030  1.00 74.05           C  
ATOM   4444  O   PRO C 172      -3.490  12.734  28.293  1.00 74.05           O  
ATOM   4445  CG  PRO C 172      -5.910  15.766  25.937  1.00 74.05           C  
ATOM   4446  CD  PRO C 172      -5.143  15.401  24.699  1.00 74.05           C  
ATOM   4447  N   ASN C 173      -3.765  12.131  26.186  1.00 57.22           N  
ATOM   4448  CA  ASN C 173      -3.494  10.720  26.438  1.00 57.22           C  
ATOM   4449  C   ASN C 173      -2.003  10.462  26.636  1.00 57.22           C  
ATOM   4450  CB  ASN C 173      -4.035   9.856  25.297  1.00 57.22           C  
ATOM   4451  O   ASN C 173      -1.617   9.468  27.255  1.00 57.22           O  
ATOM   4452  CG  ASN C 173      -5.549   9.878  25.215  1.00 57.22           C  
ATOM   4453  ND2 ASN C 173      -6.086   9.512  24.057  1.00 57.22           N  
ATOM   4454  OD1 ASN C 173      -6.230  10.222  26.185  1.00 57.22           O  
ATOM   4455  N   TYR C 174      -1.229  11.401  26.147  1.00 61.92           N  
ATOM   4456  CA  TYR C 174       0.201  11.114  26.138  1.00 61.92           C  
ATOM   4457  C   TYR C 174       0.983  12.213  26.847  1.00 61.92           C  
ATOM   4458  CB  TYR C 174       0.708  10.956  24.701  1.00 61.92           C  
ATOM   4459  O   TYR C 174       2.173  12.054  27.128  1.00 61.92           O  
ATOM   4460  CG  TYR C 174       0.052   9.825  23.947  1.00 61.92           C  
ATOM   4461  CD1 TYR C 174       0.482   8.510  24.111  1.00 61.92           C  
ATOM   4462  CD2 TYR C 174      -0.998  10.069  23.068  1.00 61.92           C  
ATOM   4463  CE1 TYR C 174      -0.119   7.466  23.416  1.00 61.92           C  
ATOM   4464  CE2 TYR C 174      -1.606   9.032  22.368  1.00 61.92           C  
ATOM   4465  OH  TYR C 174      -1.758   6.705  21.858  1.00 61.92           O  
ATOM   4466  CZ  TYR C 174      -1.160   7.736  22.549  1.00 61.92           C  
ATOM   4467  N   HIS C 175       0.296  13.316  27.072  1.00 73.77           N  
ATOM   4468  CA  HIS C 175       0.979  14.457  27.673  1.00 73.77           C  
ATOM   4469  C   HIS C 175       0.171  15.036  28.829  1.00 73.77           C  
ATOM   4470  CB  HIS C 175       1.242  15.537  26.623  1.00 73.77           C  
ATOM   4471  O   HIS C 175      -1.061  15.063  28.779  1.00 73.77           O  
ATOM   4472  CG  HIS C 175       2.101  15.076  25.489  1.00 73.77           C  
ATOM   4473  CD2 HIS C 175       1.776  14.568  24.277  1.00 73.77           C  
ATOM   4474  ND1 HIS C 175       3.478  15.108  25.537  1.00 73.77           N  
ATOM   4475  CE1 HIS C 175       3.964  14.640  24.400  1.00 73.77           C  
ATOM   4476  NE2 HIS C 175       2.952  14.304  23.618  1.00 73.77           N  
ATOM   4477  N   HIS C 176       0.959  15.371  29.864  1.00 80.79           N  
ATOM   4478  CA  HIS C 176       0.300  16.185  30.879  1.00 80.79           C  
ATOM   4479  C   HIS C 176       0.027  17.594  30.363  1.00 80.79           C  
ATOM   4480  CB  HIS C 176       1.147  16.246  32.151  1.00 80.79           C  
ATOM   4481  O   HIS C 176       0.806  18.132  29.574  1.00 80.79           O  
ATOM   4482  CG  HIS C 176       1.327  14.918  32.816  1.00 80.79           C  
ATOM   4483  CD2 HIS C 176       2.428  14.146  32.977  1.00 80.79           C  
ATOM   4484  ND1 HIS C 176       0.287  14.237  33.411  1.00 80.79           N  
ATOM   4485  CE1 HIS C 176       0.742  13.100  33.911  1.00 80.79           C  
ATOM   4486  NE2 HIS C 176       2.038  13.021  33.661  1.00 80.79           N  
ATOM   4487  N   LEU C 177      -1.045  18.153  30.722  1.00 89.99           N  
ATOM   4488  CA  LEU C 177      -1.445  19.463  30.219  1.00 89.99           C  
ATOM   4489  C   LEU C 177      -1.312  20.526  31.304  1.00 89.99           C  
ATOM   4490  CB  LEU C 177      -2.886  19.421  29.703  1.00 89.99           C  
ATOM   4491  O   LEU C 177      -1.472  20.231  32.490  1.00 89.99           O  
ATOM   4492  CG  LEU C 177      -3.199  18.358  28.649  1.00 89.99           C  
ATOM   4493  CD1 LEU C 177      -4.667  18.429  28.243  1.00 89.99           C  
ATOM   4494  CD2 LEU C 177      -2.294  18.527  27.433  1.00 89.99           C  
ATOM   4495  N   LYS C 178      -0.999  21.715  30.883  1.00 91.25           N  
ATOM   4496  CA  LYS C 178      -1.035  22.844  31.807  1.00 91.25           C  
ATOM   4497  C   LYS C 178      -2.466  23.162  32.232  1.00 91.25           C  
ATOM   4498  CB  LYS C 178      -0.392  24.078  31.173  1.00 91.25           C  
ATOM   4499  O   LYS C 178      -3.406  22.970  31.458  1.00 91.25           O  
ATOM   4500  CG  LYS C 178       1.105  23.941  30.933  1.00 91.25           C  
ATOM   4501  CD  LYS C 178       1.712  25.245  30.432  1.00 91.25           C  
ATOM   4502  CE  LYS C 178       3.208  25.107  30.182  1.00 91.25           C  
ATOM   4503  NZ  LYS C 178       4.010  25.558  31.358  1.00 91.25           N  
ATOM   4504  N   LYS C 179      -2.639  23.647  33.440  1.00 83.93           N  
ATOM   4505  CA  LYS C 179      -3.950  23.887  34.035  1.00 83.93           C  
ATOM   4506  C   LYS C 179      -4.629  25.096  33.399  1.00 83.93           C  
ATOM   4507  CB  LYS C 179      -3.826  24.091  35.546  1.00 83.93           C  
ATOM   4508  O   LYS C 179      -3.994  26.131  33.186  1.00 83.93           O  
ATOM   4509  CG  LYS C 179      -3.643  22.800  36.331  1.00 83.93           C  
ATOM   4510  CD  LYS C 179      -3.685  23.050  37.833  1.00 83.93           C  
ATOM   4511  CE  LYS C 179      -3.426  21.772  38.621  1.00 83.93           C  
ATOM   4512  NZ  LYS C 179      -3.389  22.026  40.092  1.00 83.93           N  
ATOM   4513  N   THR C 180      -5.885  25.045  33.160  1.00 81.53           N  
ATOM   4514  CA  THR C 180      -6.679  26.120  32.574  1.00 81.53           C  
ATOM   4515  C   THR C 180      -7.337  26.962  33.663  1.00 81.53           C  
ATOM   4516  CB  THR C 180      -7.759  25.564  31.627  1.00 81.53           C  
ATOM   4517  O   THR C 180      -7.437  26.530  34.813  1.00 81.53           O  
ATOM   4518  CG2 THR C 180      -7.133  24.783  30.476  1.00 81.53           C  
ATOM   4519  OG1 THR C 180      -8.629  24.695  32.363  1.00 81.53           O  
ATOM   4520  N   MET C 181      -7.555  28.235  33.427  1.00 74.79           N  
ATOM   4521  CA  MET C 181      -8.267  29.098  34.365  1.00 74.79           C  
ATOM   4522  C   MET C 181      -9.689  28.598  34.594  1.00 74.79           C  
ATOM   4523  CB  MET C 181      -8.295  30.540  33.854  1.00 74.79           C  
ATOM   4524  O   MET C 181     -10.263  27.931  33.732  1.00 74.79           O  
ATOM   4525  CG  MET C 181      -6.937  31.222  33.868  1.00 74.79           C  
ATOM   4526  SD  MET C 181      -6.768  32.425  35.243  1.00 74.79           S  
ATOM   4527  CE  MET C 181      -7.799  33.778  34.612  1.00 74.79           C  
ATOM   4528  N   LYS C 182     -10.183  28.497  35.853  1.00 62.41           N  
ATOM   4529  CA  LYS C 182     -11.545  28.102  36.198  1.00 62.41           C  
ATOM   4530  C   LYS C 182     -12.569  28.991  35.498  1.00 62.41           C  
ATOM   4531  CB  LYS C 182     -11.752  28.157  37.713  1.00 62.41           C  
ATOM   4532  O   LYS C 182     -12.354  30.196  35.348  1.00 62.41           O  
ATOM   4533  CG  LYS C 182     -11.335  26.888  38.441  1.00 62.41           C  
ATOM   4534  CD  LYS C 182     -11.711  26.940  39.916  1.00 62.41           C  
ATOM   4535  CE  LYS C 182     -11.238  25.698  40.659  1.00 62.41           C  
ATOM   4536  NZ  LYS C 182     -11.539  25.778  42.120  1.00 62.41           N  
ATOM   4537  N   GLY C 183     -13.252  28.505  34.615  1.00 49.96           N  
ATOM   4538  CA  GLY C 183     -14.352  29.213  33.979  1.00 49.96           C  
ATOM   4539  C   GLY C 183     -15.234  29.954  34.965  1.00 49.96           C  
ATOM   4540  O   GLY C 183     -15.579  29.420  36.021  1.00 49.96           O  
ATOM   4541  N   SER C 184     -14.958  31.268  35.268  1.00 40.58           N  
ATOM   4542  CA  SER C 184     -15.952  31.963  36.079  1.00 40.58           C  
ATOM   4543  C   SER C 184     -17.344  31.850  35.467  1.00 40.58           C  
ATOM   4544  CB  SER C 184     -15.576  33.437  36.241  1.00 40.58           C  
ATOM   4545  O   SER C 184     -17.523  32.089  34.271  1.00 40.58           O  
ATOM   4546  OG  SER C 184     -15.072  33.964  35.025  1.00 40.58           O  
ATOM   4547  N   SER C 185     -18.131  30.842  35.746  1.00 37.15           N  
ATOM   4548  CA  SER C 185     -19.526  30.752  35.328  1.00 37.15           C  
ATOM   4549  C   SER C 185     -20.309  31.993  35.745  1.00 37.15           C  
ATOM   4550  CB  SER C 185     -20.183  29.503  35.917  1.00 37.15           C  
ATOM   4551  O   SER C 185     -21.542  31.990  35.726  1.00 37.15           O  
ATOM   4552  OG  SER C 185     -19.900  29.390  37.301  1.00 37.15           O  
ATOM   4553  N   THR C 186     -19.736  33.121  36.103  1.00 34.16           N  
ATOM   4554  CA  THR C 186     -20.806  34.035  36.486  1.00 34.16           C  
ATOM   4555  C   THR C 186     -21.726  34.316  35.302  1.00 34.16           C  
ATOM   4556  CB  THR C 186     -20.240  35.361  37.027  1.00 34.16           C  
ATOM   4557  O   THR C 186     -21.262  34.696  34.224  1.00 34.16           O  
ATOM   4558  CG2 THR C 186     -21.155  35.955  38.093  1.00 34.16           C  
ATOM   4559  OG1 THR C 186     -18.948  35.125  37.599  1.00 34.16           O  
ATOM   4560  N   PRO C 187     -23.001  33.794  35.274  1.00 31.79           N  
ATOM   4561  CA  PRO C 187     -24.024  34.168  34.295  1.00 31.79           C  
ATOM   4562  C   PRO C 187     -24.174  35.680  34.146  1.00 31.79           C  
ATOM   4563  CB  PRO C 187     -25.302  33.546  34.864  1.00 31.79           C  
ATOM   4564  O   PRO C 187     -24.210  36.402  35.146  1.00 31.79           O  
ATOM   4565  CG  PRO C 187     -24.897  32.988  36.190  1.00 31.79           C  
ATOM   4566  CD  PRO C 187     -23.446  33.302  36.417  1.00 31.79           C  
ATOM   4567  N   VAL C 188     -23.456  36.335  33.309  1.00 28.14           N  
ATOM   4568  CA  VAL C 188     -23.748  37.734  33.014  1.00 28.14           C  
ATOM   4569  C   VAL C 188     -25.229  37.893  32.680  1.00 28.14           C  
ATOM   4570  CB  VAL C 188     -22.879  38.263  31.851  1.00 28.14           C  
ATOM   4571  O   VAL C 188     -25.746  37.221  31.784  1.00 28.14           O  
ATOM   4572  CG1 VAL C 188     -23.173  39.738  31.585  1.00 28.14           C  
ATOM   4573  CG2 VAL C 188     -21.397  38.057  32.158  1.00 28.14           C  
ATOM   4574  N   LYS C 189     -26.079  38.138  33.699  1.00 27.70           N  
ATOM   4575  CA  LYS C 189     -27.469  38.507  33.445  1.00 27.70           C  
ATOM   4576  C   LYS C 189     -27.559  39.644  32.431  1.00 27.70           C  
ATOM   4577  CB  LYS C 189     -28.165  38.909  34.746  1.00 27.70           C  
ATOM   4578  O   LYS C 189     -27.036  40.735  32.666  1.00 27.70           O  
ATOM   4579  CG  LYS C 189     -28.924  37.774  35.418  1.00 27.70           C  
ATOM   4580  CD  LYS C 189     -29.703  38.264  36.632  1.00 27.70           C  
ATOM   4581  CE  LYS C 189     -30.415  37.120  37.340  1.00 27.70           C  
ATOM   4582  NZ  LYS C 189     -31.099  37.579  38.586  1.00 27.70           N  
ATOM   4583  N   ASN C 190     -27.253  39.335  31.159  1.00 21.50           N  
ATOM   4584  CA  ASN C 190     -27.970  40.254  30.282  1.00 21.50           C  
ATOM   4585  C   ASN C 190     -29.479  40.039  30.359  1.00 21.50           C  
ATOM   4586  CB  ASN C 190     -27.486  40.107  28.838  1.00 21.50           C  
ATOM   4587  O   ASN C 190     -29.948  38.900  30.384  1.00 21.50           O  
ATOM   4588  CG  ASN C 190     -26.363  41.067  28.499  1.00 21.50           C  
ATOM   4589  ND2 ASN C 190     -25.700  40.830  27.372  1.00 21.50           N  
ATOM   4590  OD1 ASN C 190     -26.092  42.013  29.243  1.00 21.50           O  
TER    4591      ASN C 190                                                      
ENDMDL                                                                          
END                                                                             
