# Supplementary material for: AI-guided pipeline for protein–protein interaction drug discovery identifies a SARS-CoV-2 inhibitor
Source: Mol Syst Biol. 2024 Mar 11;20(4):428–57. doi: 10.1038/s44320-024-00019-8 (PMC10987651; doi:10.1038/s44320-024-00019-8)
Supplement: Supplementary file 12 — Source Data Fig. 2 [file 44320_2024_19_MOESM12_ESM.zip › Source Data Figure EV3-EV4/ColabFold/XIAP_CASP7_unrelaxed_rank_3_model_1.pdb]

MODEL     1                                                                     
ATOM      1  N   MET B   1     -18.936 -18.938 -77.854  1.00 21.79           N  
ATOM      2  CA  MET B   1     -18.337 -20.236 -78.153  1.00 21.79           C  
ATOM      3  C   MET B   1     -17.916 -20.949 -76.873  1.00 21.79           C  
ATOM      4  CB  MET B   1     -17.133 -20.072 -79.082  1.00 21.79           C  
ATOM      5  O   MET B   1     -17.867 -20.337 -75.804  1.00 21.79           O  
ATOM      6  CG  MET B   1     -17.495 -20.053 -80.558  1.00 21.79           C  
ATOM      7  SD  MET B   1     -16.047 -20.369 -81.641  1.00 21.79           S  
ATOM      8  CE  MET B   1     -16.856 -20.368 -83.265  1.00 21.79           C  
ATOM      9  N   THR B   2     -16.778 -21.799 -76.792  1.00 20.40           N  
ATOM     10  CA  THR B   2     -16.755 -22.939 -75.881  1.00 20.40           C  
ATOM     11  C   THR B   2     -16.670 -22.470 -74.431  1.00 20.40           C  
ATOM     12  CB  THR B   2     -15.574 -23.877 -76.191  1.00 20.40           C  
ATOM     13  O   THR B   2     -15.625 -21.988 -73.990  1.00 20.40           O  
ATOM     14  CG2 THR B   2     -16.050 -25.151 -76.881  1.00 20.40           C  
ATOM     15  OG1 THR B   2     -14.646 -23.201 -77.047  1.00 20.40           O  
ATOM     16  N   PHE B   3     -17.665 -21.756 -73.877  1.00 23.29           N  
ATOM     17  CA  PHE B   3     -17.616 -20.790 -72.785  1.00 23.29           C  
ATOM     18  C   PHE B   3     -17.447 -21.496 -71.445  1.00 23.29           C  
ATOM     19  CB  PHE B   3     -18.883 -19.929 -72.769  1.00 23.29           C  
ATOM     20  O   PHE B   3     -18.269 -22.335 -71.072  1.00 23.29           O  
ATOM     21  CG  PHE B   3     -18.716 -18.591 -73.437  1.00 23.29           C  
ATOM     22  CD1 PHE B   3     -18.206 -17.506 -72.734  1.00 23.29           C  
ATOM     23  CD2 PHE B   3     -19.069 -18.417 -74.769  1.00 23.29           C  
ATOM     24  CE1 PHE B   3     -18.050 -16.266 -73.349  1.00 23.29           C  
ATOM     25  CE2 PHE B   3     -18.916 -17.181 -75.391  1.00 23.29           C  
ATOM     26  CZ  PHE B   3     -18.408 -16.107 -74.679  1.00 23.29           C  
ATOM     27  N   ASN B   4     -16.154 -21.644 -71.076  1.00 21.80           N  
ATOM     28  CA  ASN B   4     -15.488 -22.562 -70.158  1.00 21.80           C  
ATOM     29  C   ASN B   4     -15.922 -22.325 -68.714  1.00 21.80           C  
ATOM     30  CB  ASN B   4     -13.968 -22.438 -70.283  1.00 21.80           C  
ATOM     31  O   ASN B   4     -15.528 -21.333 -68.098  1.00 21.80           O  
ATOM     32  CG  ASN B   4     -13.382 -23.421 -71.278  1.00 21.80           C  
ATOM     33  ND2 ASN B   4     -12.141 -23.182 -71.686  1.00 21.80           N  
ATOM     34  OD1 ASN B   4     -14.039 -24.386 -71.677  1.00 21.80           O  
ATOM     35  N   SER B   5     -17.216 -22.735 -68.412  1.00 21.77           N  
ATOM     36  CA  SER B   5     -18.023 -22.412 -67.240  1.00 21.77           C  
ATOM     37  C   SER B   5     -17.390 -22.958 -65.964  1.00 21.77           C  
ATOM     38  CB  SER B   5     -19.439 -22.969 -67.395  1.00 21.77           C  
ATOM     39  O   SER B   5     -17.136 -24.159 -65.856  1.00 21.77           O  
ATOM     40  OG  SER B   5     -19.477 -23.979 -68.388  1.00 21.77           O  
ATOM     41  N   PHE B   6     -16.376 -22.212 -65.467  1.00 23.24           N  
ATOM     42  CA  PHE B   6     -15.446 -22.594 -64.411  1.00 23.24           C  
ATOM     43  C   PHE B   6     -16.194 -22.916 -63.122  1.00 23.24           C  
ATOM     44  CB  PHE B   6     -14.426 -21.479 -64.161  1.00 23.24           C  
ATOM     45  O   PHE B   6     -16.831 -22.041 -62.533  1.00 23.24           O  
ATOM     46  CG  PHE B   6     -12.999 -21.902 -64.381  1.00 23.24           C  
ATOM     47  CD1 PHE B   6     -12.256 -22.457 -63.345  1.00 23.24           C  
ATOM     48  CD2 PHE B   6     -12.399 -21.744 -65.623  1.00 23.24           C  
ATOM     49  CE1 PHE B   6     -10.935 -22.849 -63.546  1.00 23.24           C  
ATOM     50  CE2 PHE B   6     -11.078 -22.134 -65.831  1.00 23.24           C  
ATOM     51  CZ  PHE B   6     -10.348 -22.685 -64.791  1.00 23.24           C  
ATOM     52  N   GLU B   7     -16.963 -24.046 -63.197  1.00 23.78           N  
ATOM     53  CA  GLU B   7     -17.908 -24.493 -62.178  1.00 23.78           C  
ATOM     54  C   GLU B   7     -17.222 -24.662 -60.825  1.00 23.78           C  
ATOM     55  CB  GLU B   7     -18.573 -25.806 -62.599  1.00 23.78           C  
ATOM     56  O   GLU B   7     -16.237 -25.393 -60.710  1.00 23.78           O  
ATOM     57  CG  GLU B   7     -19.958 -25.627 -63.204  1.00 23.78           C  
ATOM     58  CD  GLU B   7     -20.639 -26.944 -63.541  1.00 23.78           C  
ATOM     59  OE1 GLU B   7     -21.821 -26.928 -63.953  1.00 23.78           O  
ATOM     60  OE2 GLU B   7     -19.986 -28.001 -63.390  1.00 23.78           O  
ATOM     61  N   GLY B   8     -17.194 -23.579 -60.062  1.00 26.15           N  
ATOM     62  CA  GLY B   8     -16.648 -23.425 -58.723  1.00 26.15           C  
ATOM     63  C   GLY B   8     -17.103 -24.510 -57.765  1.00 26.15           C  
ATOM     64  O   GLY B   8     -18.269 -24.910 -57.781  1.00 26.15           O  
ATOM     65  N   SER B   9     -16.311 -25.633 -57.665  1.00 25.68           N  
ATOM     66  CA  SER B   9     -16.474 -26.891 -56.944  1.00 25.68           C  
ATOM     67  C   SER B   9     -16.823 -26.648 -55.480  1.00 25.68           C  
ATOM     68  CB  SER B   9     -15.201 -27.733 -57.041  1.00 25.68           C  
ATOM     69  O   SER B   9     -16.065 -26.001 -54.755  1.00 25.68           O  
ATOM     70  OG  SER B   9     -14.081 -27.008 -56.564  1.00 25.68           O  
ATOM     71  N   LYS B  10     -18.065 -26.195 -55.209  1.00 27.03           N  
ATOM     72  CA  LYS B  10     -18.570 -25.970 -53.858  1.00 27.03           C  
ATOM     73  C   LYS B  10     -18.453 -27.233 -53.010  1.00 27.03           C  
ATOM     74  CB  LYS B  10     -20.025 -25.500 -53.900  1.00 27.03           C  
ATOM     75  O   LYS B  10     -18.921 -28.301 -53.409  1.00 27.03           O  
ATOM     76  CG  LYS B  10     -20.185 -23.993 -54.032  1.00 27.03           C  
ATOM     77  CD  LYS B  10     -21.646 -23.575 -53.933  1.00 27.03           C  
ATOM     78  CE  LYS B  10     -21.812 -22.071 -54.106  1.00 27.03           C  
ATOM     79  NZ  LYS B  10     -23.246 -21.659 -54.031  1.00 27.03           N  
ATOM     80  N   THR B  11     -17.329 -27.509 -52.375  1.00 28.69           N  
ATOM     81  CA  THR B  11     -17.013 -28.650 -51.523  1.00 28.69           C  
ATOM     82  C   THR B  11     -18.115 -28.875 -50.492  1.00 28.69           C  
ATOM     83  CB  THR B  11     -15.666 -28.454 -50.804  1.00 28.69           C  
ATOM     84  O   THR B  11     -18.248 -28.104 -49.539  1.00 28.69           O  
ATOM     85  CG2 THR B  11     -14.551 -29.224 -51.505  1.00 28.69           C  
ATOM     86  OG1 THR B  11     -15.334 -27.060 -50.793  1.00 28.69           O  
ATOM     87  N   CYS B  12     -19.399 -28.823 -50.820  1.00 31.24           N  
ATOM     88  CA  CYS B  12     -20.512 -29.037 -49.902  1.00 31.24           C  
ATOM     89  C   CYS B  12     -20.441 -30.424 -49.274  1.00 31.24           C  
ATOM     90  CB  CYS B  12     -21.846 -28.864 -50.628  1.00 31.24           C  
ATOM     91  O   CYS B  12     -19.860 -31.343 -49.853  1.00 31.24           O  
ATOM     92  SG  CYS B  12     -22.134 -27.186 -51.232  1.00 31.24           S  
ATOM     93  N   VAL B  13     -20.468 -30.520 -47.960  1.00 39.09           N  
ATOM     94  CA  VAL B  13     -20.547 -31.786 -47.239  1.00 39.09           C  
ATOM     95  C   VAL B  13     -21.625 -32.670 -47.861  1.00 39.09           C  
ATOM     96  CB  VAL B  13     -20.839 -31.566 -45.737  1.00 39.09           C  
ATOM     97  O   VAL B  13     -22.770 -32.242 -48.023  1.00 39.09           O  
ATOM     98  CG1 VAL B  13     -20.770 -32.888 -44.975  1.00 39.09           C  
ATOM     99  CG2 VAL B  13     -19.861 -30.553 -45.147  1.00 39.09           C  
ATOM    100  N   PRO B  14     -21.297 -33.463 -48.853  1.00 34.54           N  
ATOM    101  CA  PRO B  14     -22.307 -34.328 -49.467  1.00 34.54           C  
ATOM    102  C   PRO B  14     -23.292 -34.900 -48.450  1.00 34.54           C  
ATOM    103  CB  PRO B  14     -21.476 -35.442 -50.109  1.00 34.54           C  
ATOM    104  O   PRO B  14     -22.960 -35.028 -47.269  1.00 34.54           O  
ATOM    105  CG  PRO B  14     -20.059 -35.094 -49.786  1.00 34.54           C  
ATOM    106  CD  PRO B  14     -20.053 -33.864 -48.924  1.00 34.54           C  
ATOM    107  N   ALA B  15     -24.532 -34.577 -48.642  1.00 36.02           N  
ATOM    108  CA  ALA B  15     -25.668 -35.151 -47.927  1.00 36.02           C  
ATOM    109  C   ALA B  15     -25.411 -36.613 -47.571  1.00 36.02           C  
ATOM    110  CB  ALA B  15     -26.941 -35.026 -48.761  1.00 36.02           C  
ATOM    111  O   ALA B  15     -25.958 -37.125 -46.591  1.00 36.02           O  
ATOM    112  N   ASP B  16     -24.870 -37.404 -48.545  1.00 34.98           N  
ATOM    113  CA  ASP B  16     -24.904 -38.841 -48.289  1.00 34.98           C  
ATOM    114  C   ASP B  16     -23.932 -39.224 -47.175  1.00 34.98           C  
ATOM    115  CB  ASP B  16     -24.576 -39.620 -49.564  1.00 34.98           C  
ATOM    116  O   ASP B  16     -22.733 -39.378 -47.416  1.00 34.98           O  
ATOM    117  CG  ASP B  16     -25.778 -40.348 -50.140  1.00 34.98           C  
ATOM    118  OD1 ASP B  16     -26.813 -40.458 -49.448  1.00 34.98           O  
ATOM    119  OD2 ASP B  16     -25.689 -40.817 -51.295  1.00 34.98           O  
ATOM    120  N   ILE B  17     -23.961 -38.587 -46.035  1.00 40.72           N  
ATOM    121  CA  ILE B  17     -23.117 -38.736 -44.854  1.00 40.72           C  
ATOM    122  C   ILE B  17     -23.060 -40.206 -44.443  1.00 40.72           C  
ATOM    123  CB  ILE B  17     -23.629 -37.871 -43.681  1.00 40.72           C  
ATOM    124  O   ILE B  17     -22.856 -40.521 -43.268  1.00 40.72           O  
ATOM    125  CG1 ILE B  17     -23.600 -36.386 -44.060  1.00 40.72           C  
ATOM    126  CG2 ILE B  17     -22.803 -38.130 -42.418  1.00 40.72           C  
ATOM    127  CD1 ILE B  17     -24.583 -35.527 -43.276  1.00 40.72           C  
ATOM    128  N   ASN B  18     -23.498 -41.148 -45.269  1.00 40.42           N  
ATOM    129  CA  ASN B  18     -23.389 -42.498 -44.727  1.00 40.42           C  
ATOM    130  C   ASN B  18     -21.957 -42.821 -44.310  1.00 40.42           C  
ATOM    131  CB  ASN B  18     -23.890 -43.526 -45.743  1.00 40.42           C  
ATOM    132  O   ASN B  18     -21.669 -43.937 -43.875  1.00 40.42           O  
ATOM    133  CG  ASN B  18     -25.358 -43.859 -45.561  1.00 40.42           C  
ATOM    134  ND2 ASN B  18     -25.956 -44.476 -46.573  1.00 40.42           N  
ATOM    135  OD1 ASN B  18     -25.950 -43.562 -44.520  1.00 40.42           O  
ATOM    136  N   LYS B  19     -20.989 -42.005 -44.761  1.00 46.84           N  
ATOM    137  CA  LYS B  19     -19.670 -42.476 -44.351  1.00 46.84           C  
ATOM    138  C   LYS B  19     -19.343 -42.028 -42.929  1.00 46.84           C  
ATOM    139  CB  LYS B  19     -18.596 -41.976 -45.318  1.00 46.84           C  
ATOM    140  O   LYS B  19     -18.515 -41.136 -42.729  1.00 46.84           O  
ATOM    141  CG  LYS B  19     -18.535 -42.747 -46.628  1.00 46.84           C  
ATOM    142  CD  LYS B  19     -17.366 -42.291 -47.492  1.00 46.84           C  
ATOM    143  CE  LYS B  19     -17.342 -43.017 -48.830  1.00 46.84           C  
ATOM    144  NZ  LYS B  19     -16.195 -42.575 -49.679  1.00 46.84           N  
ATOM    145  N   GLU B  20     -20.168 -42.117 -41.919  1.00 55.33           N  
ATOM    146  CA  GLU B  20     -20.051 -41.811 -40.496  1.00 55.33           C  
ATOM    147  C   GLU B  20     -18.717 -42.297 -39.936  1.00 55.33           C  
ATOM    148  CB  GLU B  20     -21.209 -42.436 -39.714  1.00 55.33           C  
ATOM    149  O   GLU B  20     -18.114 -41.633 -39.091  1.00 55.33           O  
ATOM    150  CG  GLU B  20     -22.461 -41.573 -39.675  1.00 55.33           C  
ATOM    151  CD  GLU B  20     -23.608 -42.213 -38.909  1.00 55.33           C  
ATOM    152  OE1 GLU B  20     -24.695 -41.598 -38.817  1.00 55.33           O  
ATOM    153  OE2 GLU B  20     -23.417 -43.338 -38.395  1.00 55.33           O  
ATOM    154  N   GLU B  21     -18.070 -43.306 -40.597  1.00 61.21           N  
ATOM    155  CA  GLU B  21     -16.852 -43.902 -40.055  1.00 61.21           C  
ATOM    156  C   GLU B  21     -15.645 -42.998 -40.287  1.00 61.21           C  
ATOM    157  CB  GLU B  21     -16.606 -45.279 -40.675  1.00 61.21           C  
ATOM    158  O   GLU B  21     -14.728 -42.956 -39.465  1.00 61.21           O  
ATOM    159  CG  GLU B  21     -17.212 -46.428 -39.882  1.00 61.21           C  
ATOM    160  CD  GLU B  21     -17.364 -47.704 -40.696  1.00 61.21           C  
ATOM    161  OE1 GLU B  21     -17.913 -48.698 -40.168  1.00 61.21           O  
ATOM    162  OE2 GLU B  21     -16.931 -47.709 -41.869  1.00 61.21           O  
ATOM    163  N   GLU B  22     -15.747 -42.115 -41.326  1.00 64.79           N  
ATOM    164  CA  GLU B  22     -14.627 -41.249 -41.681  1.00 64.79           C  
ATOM    165  C   GLU B  22     -14.497 -40.085 -40.703  1.00 64.79           C  
ATOM    166  CB  GLU B  22     -14.788 -40.721 -43.109  1.00 64.79           C  
ATOM    167  O   GLU B  22     -13.392 -39.605 -40.444  1.00 64.79           O  
ATOM    168  CG  GLU B  22     -13.509 -40.145 -43.699  1.00 64.79           C  
ATOM    169  CD  GLU B  22     -13.677 -39.648 -45.126  1.00 64.79           C  
ATOM    170  OE1 GLU B  22     -12.701 -39.115 -45.702  1.00 64.79           O  
ATOM    171  OE2 GLU B  22     -14.794 -39.791 -45.672  1.00 64.79           O  
ATOM    172  N   PHE B  23     -15.559 -39.690 -39.918  1.00 78.15           N  
ATOM    173  CA  PHE B  23     -15.519 -38.484 -39.100  1.00 78.15           C  
ATOM    174  C   PHE B  23     -15.377 -38.835 -37.624  1.00 78.15           C  
ATOM    175  CB  PHE B  23     -16.779 -37.641 -39.321  1.00 78.15           C  
ATOM    176  O   PHE B  23     -15.518 -37.968 -36.758  1.00 78.15           O  
ATOM    177  CG  PHE B  23     -16.862 -37.021 -40.690  1.00 78.15           C  
ATOM    178  CD1 PHE B  23     -15.962 -36.037 -41.079  1.00 78.15           C  
ATOM    179  CD2 PHE B  23     -17.842 -37.424 -41.589  1.00 78.15           C  
ATOM    180  CE1 PHE B  23     -16.036 -35.462 -42.346  1.00 78.15           C  
ATOM    181  CE2 PHE B  23     -17.923 -36.853 -42.856  1.00 78.15           C  
ATOM    182  CZ  PHE B  23     -17.020 -35.872 -43.232  1.00 78.15           C  
ATOM    183  N   VAL B  24     -14.996 -40.109 -37.452  1.00 71.81           N  
ATOM    184  CA  VAL B  24     -14.723 -40.506 -36.075  1.00 71.81           C  
ATOM    185  C   VAL B  24     -13.436 -39.841 -35.591  1.00 71.81           C  
ATOM    186  CB  VAL B  24     -14.612 -42.041 -35.939  1.00 71.81           C  
ATOM    187  O   VAL B  24     -13.340 -39.431 -34.432  1.00 71.81           O  
ATOM    188  CG1 VAL B  24     -14.179 -42.428 -34.526  1.00 71.81           C  
ATOM    189  CG2 VAL B  24     -15.942 -42.705 -36.294  1.00 71.81           C  
ATOM    190  N   GLU B  25     -12.506 -39.576 -36.573  1.00 71.27           N  
ATOM    191  CA  GLU B  25     -11.242 -38.932 -36.227  1.00 71.27           C  
ATOM    192  C   GLU B  25     -11.377 -37.412 -36.235  1.00 71.27           C  
ATOM    193  CB  GLU B  25     -10.136 -39.367 -37.191  1.00 71.27           C  
ATOM    194  O   GLU B  25     -11.944 -36.838 -37.167  1.00 71.27           O  
ATOM    195  CG  GLU B  25      -9.576 -40.752 -36.901  1.00 71.27           C  
ATOM    196  CD  GLU B  25      -8.340 -41.084 -37.721  1.00 71.27           C  
ATOM    197  OE1 GLU B  25      -7.746 -42.166 -37.513  1.00 71.27           O  
ATOM    198  OE2 GLU B  25      -7.961 -40.254 -38.577  1.00 71.27           O  
ATOM    199  N   GLU B  26     -11.001 -36.744 -35.194  1.00 77.67           N  
ATOM    200  CA  GLU B  26     -11.081 -35.297 -35.019  1.00 77.67           C  
ATOM    201  C   GLU B  26     -10.479 -34.563 -36.214  1.00 77.67           C  
ATOM    202  CB  GLU B  26     -10.373 -34.872 -33.730  1.00 77.67           C  
ATOM    203  O   GLU B  26     -11.026 -33.556 -36.670  1.00 77.67           O  
ATOM    204  CG  GLU B  26     -10.419 -33.373 -33.469  1.00 77.67           C  
ATOM    205  CD  GLU B  26      -9.677 -32.961 -32.208  1.00 77.67           C  
ATOM    206  OE1 GLU B  26      -9.312 -31.770 -32.080  1.00 77.67           O  
ATOM    207  OE2 GLU B  26      -9.457 -33.836 -31.341  1.00 77.67           O  
ATOM    208  N   PHE B  27      -9.310 -35.108 -36.682  1.00 75.17           N  
ATOM    209  CA  PHE B  27      -8.602 -34.477 -37.790  1.00 75.17           C  
ATOM    210  C   PHE B  27      -9.511 -34.341 -39.006  1.00 75.17           C  
ATOM    211  CB  PHE B  27      -7.351 -35.281 -38.157  1.00 75.17           C  
ATOM    212  O   PHE B  27      -9.497 -33.313 -39.685  1.00 75.17           O  
ATOM    213  CG  PHE B  27      -6.565 -34.693 -39.298  1.00 75.17           C  
ATOM    214  CD1 PHE B  27      -6.689 -35.206 -40.583  1.00 75.17           C  
ATOM    215  CD2 PHE B  27      -5.701 -33.627 -39.084  1.00 75.17           C  
ATOM    216  CE1 PHE B  27      -5.963 -34.664 -41.641  1.00 75.17           C  
ATOM    217  CE2 PHE B  27      -4.972 -33.080 -40.136  1.00 75.17           C  
ATOM    218  CZ  PHE B  27      -5.103 -33.601 -41.414  1.00 75.17           C  
ATOM    219  N   ASN B  28     -10.240 -35.335 -39.262  1.00 78.70           N  
ATOM    220  CA  ASN B  28     -11.152 -35.316 -40.400  1.00 78.70           C  
ATOM    221  C   ASN B  28     -12.277 -34.304 -40.201  1.00 78.70           C  
ATOM    222  CB  ASN B  28     -11.731 -36.711 -40.648  1.00 78.70           C  
ATOM    223  O   ASN B  28     -12.696 -33.641 -41.150  1.00 78.70           O  
ATOM    224  CG  ASN B  28     -10.684 -37.704 -41.113  1.00 78.70           C  
ATOM    225  ND2 ASN B  28     -10.882 -38.974 -40.782  1.00 78.70           N  
ATOM    226  OD1 ASN B  28      -9.703 -37.332 -41.763  1.00 78.70           O  
ATOM    227  N   ARG B  29     -12.699 -34.187 -38.968  1.00 85.46           N  
ATOM    228  CA  ARG B  29     -13.714 -33.181 -38.672  1.00 85.46           C  
ATOM    229  C   ARG B  29     -13.171 -31.774 -38.895  1.00 85.46           C  
ATOM    230  CB  ARG B  29     -14.213 -33.329 -37.233  1.00 85.46           C  
ATOM    231  O   ARG B  29     -13.855 -30.922 -39.467  1.00 85.46           O  
ATOM    232  CG  ARG B  29     -14.958 -34.628 -36.970  1.00 85.46           C  
ATOM    233  CD  ARG B  29     -15.647 -34.617 -35.612  1.00 85.46           C  
ATOM    234  NE  ARG B  29     -14.680 -34.602 -34.517  1.00 85.46           N  
ATOM    235  NH1 ARG B  29     -14.713 -36.887 -34.181  1.00 85.46           N  
ATOM    236  NH2 ARG B  29     -13.377 -35.552 -32.883  1.00 85.46           N  
ATOM    237  CZ  ARG B  29     -14.259 -35.680 -33.863  1.00 85.46           C  
ATOM    238  N   LEU B  30     -12.029 -31.486 -38.471  1.00 83.83           N  
ATOM    239  CA  LEU B  30     -11.383 -30.181 -38.558  1.00 83.83           C  
ATOM    240  C   LEU B  30     -11.261 -29.730 -40.010  1.00 83.83           C  
ATOM    241  CB  LEU B  30      -9.998 -30.224 -37.907  1.00 83.83           C  
ATOM    242  O   LEU B  30     -11.362 -28.537 -40.305  1.00 83.83           O  
ATOM    243  CG  LEU B  30      -9.443 -28.890 -37.405  1.00 83.83           C  
ATOM    244  CD1 LEU B  30      -9.983 -28.581 -36.012  1.00 83.83           C  
ATOM    245  CD2 LEU B  30      -7.918 -28.913 -37.400  1.00 83.83           C  
ATOM    246  N   LYS B  31     -11.130 -30.674 -40.872  1.00 78.99           N  
ATOM    247  CA  LYS B  31     -10.979 -30.364 -42.291  1.00 78.99           C  
ATOM    248  C   LYS B  31     -12.237 -29.703 -42.846  1.00 78.99           C  
ATOM    249  CB  LYS B  31     -10.660 -31.631 -43.086  1.00 78.99           C  
ATOM    250  O   LYS B  31     -12.162 -28.894 -43.774  1.00 78.99           O  
ATOM    251  CG  LYS B  31      -9.213 -32.088 -42.968  1.00 78.99           C  
ATOM    252  CD  LYS B  31      -8.946 -33.325 -43.815  1.00 78.99           C  
ATOM    253  CE  LYS B  31      -7.522 -33.832 -43.632  1.00 78.99           C  
ATOM    254  NZ  LYS B  31      -7.268 -35.069 -44.430  1.00 78.99           N  
ATOM    255  N   THR B  32     -13.306 -29.947 -42.276  1.00 86.08           N  
ATOM    256  CA  THR B  32     -14.562 -29.384 -42.760  1.00 86.08           C  
ATOM    257  C   THR B  32     -14.657 -27.900 -42.417  1.00 86.08           C  
ATOM    258  CB  THR B  32     -15.773 -30.129 -42.170  1.00 86.08           C  
ATOM    259  O   THR B  32     -15.498 -27.184 -42.964  1.00 86.08           O  
ATOM    260  CG2 THR B  32     -15.719 -31.617 -42.502  1.00 86.08           C  
ATOM    261  OG1 THR B  32     -15.777 -29.970 -40.745  1.00 86.08           O  
ATOM    262  N   PHE B  33     -13.879 -27.379 -41.519  1.00 86.56           N  
ATOM    263  CA  PHE B  33     -13.944 -26.010 -41.021  1.00 86.56           C  
ATOM    264  C   PHE B  33     -13.072 -25.086 -41.863  1.00 86.56           C  
ATOM    265  CB  PHE B  33     -13.510 -25.949 -39.553  1.00 86.56           C  
ATOM    266  O   PHE B  33     -12.785 -23.957 -41.460  1.00 86.56           O  
ATOM    267  CG  PHE B  33     -14.549 -26.458 -38.591  1.00 86.56           C  
ATOM    268  CD1 PHE B  33     -15.437 -25.582 -37.978  1.00 86.56           C  
ATOM    269  CD2 PHE B  33     -14.639 -27.813 -38.300  1.00 86.56           C  
ATOM    270  CE1 PHE B  33     -16.400 -26.050 -37.087  1.00 86.56           C  
ATOM    271  CE2 PHE B  33     -15.598 -28.288 -37.411  1.00 86.56           C  
ATOM    272  CZ  PHE B  33     -16.477 -27.405 -36.805  1.00 86.56           C  
ATOM    273  N   ALA B  34     -12.562 -25.451 -43.030  1.00 79.22           N  
ATOM    274  CA  ALA B  34     -11.688 -24.665 -43.898  1.00 79.22           C  
ATOM    275  C   ALA B  34     -12.306 -23.306 -44.213  1.00 79.22           C  
ATOM    276  CB  ALA B  34     -11.397 -25.426 -45.189  1.00 79.22           C  
ATOM    277  O   ALA B  34     -11.609 -22.289 -44.229  1.00 79.22           O  
ATOM    278  N   ASN B  35     -13.659 -23.180 -44.312  1.00 77.38           N  
ATOM    279  CA  ASN B  35     -14.327 -21.924 -44.635  1.00 77.38           C  
ATOM    280  C   ASN B  35     -15.192 -21.435 -43.477  1.00 77.38           C  
ATOM    281  CB  ASN B  35     -15.172 -22.076 -45.901  1.00 77.38           C  
ATOM    282  O   ASN B  35     -16.172 -20.718 -43.688  1.00 77.38           O  
ATOM    283  CG  ASN B  35     -14.329 -22.282 -47.145  1.00 77.38           C  
ATOM    284  ND2 ASN B  35     -14.898 -22.946 -48.144  1.00 77.38           N  
ATOM    285  OD1 ASN B  35     -13.176 -21.848 -47.206  1.00 77.38           O  
ATOM    286  N   PHE B  36     -14.879 -21.874 -42.285  1.00 85.08           N  
ATOM    287  CA  PHE B  36     -15.607 -21.450 -41.095  1.00 85.08           C  
ATOM    288  C   PHE B  36     -15.380 -19.968 -40.821  1.00 85.08           C  
ATOM    289  CB  PHE B  36     -15.183 -22.280 -39.880  1.00 85.08           C  
ATOM    290  O   PHE B  36     -14.257 -19.474 -40.944  1.00 85.08           O  
ATOM    291  CG  PHE B  36     -16.097 -22.131 -38.694  1.00 85.08           C  
ATOM    292  CD1 PHE B  36     -15.658 -21.502 -37.535  1.00 85.08           C  
ATOM    293  CD2 PHE B  36     -17.396 -22.620 -38.738  1.00 85.08           C  
ATOM    294  CE1 PHE B  36     -16.502 -21.363 -36.435  1.00 85.08           C  
ATOM    295  CE2 PHE B  36     -18.245 -22.484 -37.643  1.00 85.08           C  
ATOM    296  CZ  PHE B  36     -17.796 -21.856 -36.493  1.00 85.08           C  
ATOM    297  N   PRO B  37     -16.331 -19.154 -40.487  1.00 81.96           N  
ATOM    298  CA  PRO B  37     -16.213 -17.708 -40.287  1.00 81.96           C  
ATOM    299  C   PRO B  37     -15.215 -17.344 -39.190  1.00 81.96           C  
ATOM    300  CB  PRO B  37     -17.632 -17.289 -39.895  1.00 81.96           C  
ATOM    301  O   PRO B  37     -15.247 -17.925 -38.103  1.00 81.96           O  
ATOM    302  CG  PRO B  37     -18.463 -18.514 -40.102  1.00 81.96           C  
ATOM    303  CD  PRO B  37     -17.545 -19.684 -40.308  1.00 81.96           C  
ATOM    304  N   SER B  38     -14.354 -16.456 -39.483  1.00 76.73           N  
ATOM    305  CA  SER B  38     -13.330 -16.005 -38.546  1.00 76.73           C  
ATOM    306  C   SER B  38     -13.946 -15.224 -37.389  1.00 76.73           C  
ATOM    307  CB  SER B  38     -12.292 -15.140 -39.261  1.00 76.73           C  
ATOM    308  O   SER B  38     -13.373 -15.164 -36.299  1.00 76.73           O  
ATOM    309  OG  SER B  38     -12.923 -14.149 -40.054  1.00 76.73           O  
ATOM    310  N   GLY B  39     -15.135 -14.815 -37.520  1.00 73.06           N  
ATOM    311  CA  GLY B  39     -15.790 -14.009 -36.503  1.00 73.06           C  
ATOM    312  C   GLY B  39     -16.592 -14.833 -35.513  1.00 73.06           C  
ATOM    313  O   GLY B  39     -17.190 -14.287 -34.584  1.00 73.06           O  
ATOM    314  N   SER B  40     -16.500 -16.059 -35.551  1.00 78.08           N  
ATOM    315  CA  SER B  40     -17.275 -16.899 -34.643  1.00 78.08           C  
ATOM    316  C   SER B  40     -16.663 -16.915 -33.247  1.00 78.08           C  
ATOM    317  CB  SER B  40     -17.371 -18.326 -35.184  1.00 78.08           C  
ATOM    318  O   SER B  40     -15.441 -16.991 -33.100  1.00 78.08           O  
ATOM    319  OG  SER B  40     -18.200 -19.123 -34.355  1.00 78.08           O  
ATOM    320  N   PRO B  41     -17.453 -16.784 -32.236  1.00 79.10           N  
ATOM    321  CA  PRO B  41     -16.970 -16.742 -30.854  1.00 79.10           C  
ATOM    322  C   PRO B  41     -16.297 -18.044 -30.424  1.00 79.10           C  
ATOM    323  CB  PRO B  41     -18.245 -16.493 -30.043  1.00 79.10           C  
ATOM    324  O   PRO B  41     -15.456 -18.039 -29.522  1.00 79.10           O  
ATOM    325  CG  PRO B  41     -19.287 -16.162 -31.061  1.00 79.10           C  
ATOM    326  CD  PRO B  41     -18.757 -16.519 -32.420  1.00 79.10           C  
ATOM    327  N   VAL B  42     -16.567 -19.179 -31.016  1.00 79.83           N  
ATOM    328  CA  VAL B  42     -15.986 -20.475 -30.682  1.00 79.83           C  
ATOM    329  C   VAL B  42     -15.081 -20.944 -31.819  1.00 79.83           C  
ATOM    330  CB  VAL B  42     -17.077 -21.531 -30.399  1.00 79.83           C  
ATOM    331  O   VAL B  42     -15.462 -20.881 -32.990  1.00 79.83           O  
ATOM    332  CG1 VAL B  42     -16.451 -22.840 -29.921  1.00 79.83           C  
ATOM    333  CG2 VAL B  42     -18.075 -21.004 -29.370  1.00 79.83           C  
ATOM    334  N   SER B  43     -13.895 -21.333 -31.487  1.00 79.44           N  
ATOM    335  CA  SER B  43     -12.892 -21.682 -32.487  1.00 79.44           C  
ATOM    336  C   SER B  43     -13.253 -22.979 -33.203  1.00 79.44           C  
ATOM    337  CB  SER B  43     -11.513 -21.814 -31.841  1.00 79.44           C  
ATOM    338  O   SER B  43     -13.946 -23.831 -32.643  1.00 79.44           O  
ATOM    339  OG  SER B  43     -11.453 -22.962 -31.012  1.00 79.44           O  
ATOM    340  N   ALA B  44     -12.740 -23.156 -34.370  1.00 82.22           N  
ATOM    341  CA  ALA B  44     -12.947 -24.347 -35.188  1.00 82.22           C  
ATOM    342  C   ALA B  44     -12.435 -25.597 -34.478  1.00 82.22           C  
ATOM    343  CB  ALA B  44     -12.260 -24.189 -36.542  1.00 82.22           C  
ATOM    344  O   ALA B  44     -13.101 -26.634 -34.475  1.00 82.22           O  
ATOM    345  N   SER B  45     -11.270 -25.421 -33.894  1.00 76.57           N  
ATOM    346  CA  SER B  45     -10.659 -26.548 -33.198  1.00 76.57           C  
ATOM    347  C   SER B  45     -11.538 -27.030 -32.049  1.00 76.57           C  
ATOM    348  CB  SER B  45      -9.277 -26.165 -32.667  1.00 76.57           C  
ATOM    349  O   SER B  45     -11.692 -28.236 -31.841  1.00 76.57           O  
ATOM    350  OG  SER B  45      -9.333 -24.944 -31.950  1.00 76.57           O  
ATOM    351  N   THR B  46     -12.143 -26.136 -31.337  1.00 79.51           N  
ATOM    352  CA  THR B  46     -13.017 -26.447 -30.211  1.00 79.51           C  
ATOM    353  C   THR B  46     -14.284 -27.152 -30.687  1.00 79.51           C  
ATOM    354  CB  THR B  46     -13.397 -25.174 -29.431  1.00 79.51           C  
ATOM    355  O   THR B  46     -14.713 -28.140 -30.088  1.00 79.51           O  
ATOM    356  CG2 THR B  46     -14.264 -25.509 -28.222  1.00 79.51           C  
ATOM    357  OG1 THR B  46     -12.202 -24.522 -28.982  1.00 79.51           O  
ATOM    358  N   LEU B  47     -14.809 -26.741 -31.721  1.00 89.02           N  
ATOM    359  CA  LEU B  47     -16.029 -27.319 -32.273  1.00 89.02           C  
ATOM    360  C   LEU B  47     -15.767 -28.716 -32.826  1.00 89.02           C  
ATOM    361  CB  LEU B  47     -16.597 -26.420 -33.375  1.00 89.02           C  
ATOM    362  O   LEU B  47     -16.557 -29.636 -32.600  1.00 89.02           O  
ATOM    363  CG  LEU B  47     -17.213 -25.096 -32.919  1.00 89.02           C  
ATOM    364  CD1 LEU B  47     -17.484 -24.197 -34.121  1.00 89.02           C  
ATOM    365  CD2 LEU B  47     -18.495 -25.346 -32.132  1.00 89.02           C  
ATOM    366  N   ALA B  48     -14.646 -28.905 -33.485  1.00 83.73           N  
ATOM    367  CA  ALA B  48     -14.282 -30.214 -34.020  1.00 83.73           C  
ATOM    368  C   ALA B  48     -14.074 -31.227 -32.897  1.00 83.73           C  
ATOM    369  CB  ALA B  48     -13.023 -30.108 -34.876  1.00 83.73           C  
ATOM    370  O   ALA B  48     -14.517 -32.373 -32.997  1.00 83.73           O  
ATOM    371  N   ARG B  49     -13.475 -30.791 -31.800  1.00 78.51           N  
ATOM    372  CA  ARG B  49     -13.221 -31.647 -30.646  1.00 78.51           C  
ATOM    373  C   ARG B  49     -14.526 -32.074 -29.983  1.00 78.51           C  
ATOM    374  CB  ARG B  49     -12.327 -30.931 -29.631  1.00 78.51           C  
ATOM    375  O   ARG B  49     -14.610 -33.161 -29.408  1.00 78.51           O  
ATOM    376  CG  ARG B  49     -11.645 -31.865 -28.644  1.00 78.51           C  
ATOM    377  CD  ARG B  49     -10.692 -31.115 -27.724  1.00 78.51           C  
ATOM    378  NE  ARG B  49      -9.543 -30.587 -28.453  1.00 78.51           N  
ATOM    379  NH1 ARG B  49      -9.129 -28.867 -26.968  1.00 78.51           N  
ATOM    380  NH2 ARG B  49      -7.800 -29.136 -28.816  1.00 78.51           N  
ATOM    381  CZ  ARG B  49      -8.827 -29.531 -28.077  1.00 78.51           C  
ATOM    382  N   ALA B  50     -15.472 -31.235 -30.103  1.00 84.66           N  
ATOM    383  CA  ALA B  50     -16.769 -31.524 -29.498  1.00 84.66           C  
ATOM    384  C   ALA B  50     -17.623 -32.392 -30.419  1.00 84.66           C  
ATOM    385  CB  ALA B  50     -17.502 -30.226 -29.166  1.00 84.66           C  
ATOM    386  O   ALA B  50     -18.810 -32.602 -30.160  1.00 84.66           O  
ATOM    387  N   GLY B  51     -17.031 -32.861 -31.457  1.00 87.27           N  
ATOM    388  CA  GLY B  51     -17.675 -33.820 -32.340  1.00 87.27           C  
ATOM    389  C   GLY B  51     -18.433 -33.165 -33.480  1.00 87.27           C  
ATOM    390  O   GLY B  51     -19.163 -33.836 -34.213  1.00 87.27           O  
ATOM    391  N   PHE B  52     -18.207 -31.892 -33.718  1.00 90.62           N  
ATOM    392  CA  PHE B  52     -19.002 -31.165 -34.701  1.00 90.62           C  
ATOM    393  C   PHE B  52     -18.291 -31.123 -36.048  1.00 90.62           C  
ATOM    394  CB  PHE B  52     -19.288 -29.741 -34.214  1.00 90.62           C  
ATOM    395  O   PHE B  52     -17.060 -31.114 -36.106  1.00 90.62           O  
ATOM    396  CG  PHE B  52     -20.304 -29.671 -33.105  1.00 90.62           C  
ATOM    397  CD1 PHE B  52     -21.610 -30.095 -33.313  1.00 90.62           C  
ATOM    398  CD2 PHE B  52     -19.951 -29.181 -31.855  1.00 90.62           C  
ATOM    399  CE1 PHE B  52     -22.552 -30.031 -32.289  1.00 90.62           C  
ATOM    400  CE2 PHE B  52     -20.886 -29.114 -30.826  1.00 90.62           C  
ATOM    401  CZ  PHE B  52     -22.187 -29.539 -31.046  1.00 90.62           C  
ATOM    402  N   LEU B  53     -19.058 -31.092 -37.099  1.00 90.82           N  
ATOM    403  CA  LEU B  53     -18.656 -30.796 -38.469  1.00 90.82           C  
ATOM    404  C   LEU B  53     -19.260 -29.476 -38.940  1.00 90.82           C  
ATOM    405  CB  LEU B  53     -19.080 -31.928 -39.409  1.00 90.82           C  
ATOM    406  O   LEU B  53     -20.414 -29.171 -38.630  1.00 90.82           O  
ATOM    407  CG  LEU B  53     -18.684 -33.343 -38.987  1.00 90.82           C  
ATOM    408  CD1 LEU B  53     -19.600 -34.369 -39.646  1.00 90.82           C  
ATOM    409  CD2 LEU B  53     -17.225 -33.618 -39.338  1.00 90.82           C  
ATOM    410  N   TYR B  54     -18.565 -28.751 -39.692  1.00 91.68           N  
ATOM    411  CA  TYR B  54     -19.098 -27.507 -40.235  1.00 91.68           C  
ATOM    412  C   TYR B  54     -19.992 -27.777 -41.439  1.00 91.68           C  
ATOM    413  CB  TYR B  54     -17.961 -26.561 -40.631  1.00 91.68           C  
ATOM    414  O   TYR B  54     -19.607 -28.508 -42.354  1.00 91.68           O  
ATOM    415  CG  TYR B  54     -18.435 -25.239 -41.185  1.00 91.68           C  
ATOM    416  CD1 TYR B  54     -17.970 -24.769 -42.411  1.00 91.68           C  
ATOM    417  CD2 TYR B  54     -19.347 -24.458 -40.484  1.00 91.68           C  
ATOM    418  CE1 TYR B  54     -18.403 -23.551 -42.925  1.00 91.68           C  
ATOM    419  CE2 TYR B  54     -19.787 -23.239 -40.988  1.00 91.68           C  
ATOM    420  OH  TYR B  54     -19.742 -21.588 -42.712  1.00 91.68           O  
ATOM    421  CZ  TYR B  54     -19.310 -22.795 -42.208  1.00 91.68           C  
ATOM    422  N   THR B  55     -21.156 -27.235 -41.548  1.00 87.87           N  
ATOM    423  CA  THR B  55     -22.171 -27.505 -42.560  1.00 87.87           C  
ATOM    424  C   THR B  55     -21.964 -26.616 -43.783  1.00 87.87           C  
ATOM    425  CB  THR B  55     -23.589 -27.292 -42.000  1.00 87.87           C  
ATOM    426  O   THR B  55     -22.479 -26.910 -44.864  1.00 87.87           O  
ATOM    427  CG2 THR B  55     -23.868 -28.233 -40.833  1.00 87.87           C  
ATOM    428  OG1 THR B  55     -23.720 -25.938 -41.549  1.00 87.87           O  
ATOM    429  N   GLY B  56     -21.202 -25.540 -43.618  1.00 84.70           N  
ATOM    430  CA  GLY B  56     -20.994 -24.605 -44.712  1.00 84.70           C  
ATOM    431  C   GLY B  56     -21.943 -23.422 -44.675  1.00 84.70           C  
ATOM    432  O   GLY B  56     -21.806 -22.485 -45.464  1.00 84.70           O  
ATOM    433  N   GLU B  57     -22.912 -23.382 -43.806  1.00 85.99           N  
ATOM    434  CA  GLU B  57     -23.881 -22.295 -43.708  1.00 85.99           C  
ATOM    435  C   GLU B  57     -23.692 -21.501 -42.418  1.00 85.99           C  
ATOM    436  CB  GLU B  57     -25.310 -22.839 -43.786  1.00 85.99           C  
ATOM    437  O   GLU B  57     -23.907 -22.025 -41.323  1.00 85.99           O  
ATOM    438  CG  GLU B  57     -26.030 -22.492 -45.081  1.00 85.99           C  
ATOM    439  CD  GLU B  57     -27.441 -23.055 -45.152  1.00 85.99           C  
ATOM    440  OE1 GLU B  57     -28.139 -22.817 -46.163  1.00 85.99           O  
ATOM    441  OE2 GLU B  57     -27.851 -23.739 -44.188  1.00 85.99           O  
ATOM    442  N   GLY B  58     -23.358 -20.219 -42.626  1.00 84.52           N  
ATOM    443  CA  GLY B  58     -23.137 -19.383 -41.456  1.00 84.52           C  
ATOM    444  C   GLY B  58     -22.155 -19.984 -40.469  1.00 84.52           C  
ATOM    445  O   GLY B  58     -21.031 -20.333 -40.837  1.00 84.52           O  
ATOM    446  N   ASP B  59     -22.568 -20.041 -39.185  1.00 88.78           N  
ATOM    447  CA  ASP B  59     -21.759 -20.654 -38.136  1.00 88.78           C  
ATOM    448  C   ASP B  59     -22.373 -21.971 -37.668  1.00 88.78           C  
ATOM    449  CB  ASP B  59     -21.601 -19.698 -36.952  1.00 88.78           C  
ATOM    450  O   ASP B  59     -22.113 -22.422 -36.551  1.00 88.78           O  
ATOM    451  CG  ASP B  59     -22.918 -19.381 -36.266  1.00 88.78           C  
ATOM    452  OD1 ASP B  59     -23.989 -19.685 -36.832  1.00 88.78           O  
ATOM    453  OD2 ASP B  59     -22.883 -18.818 -35.150  1.00 88.78           O  
ATOM    454  N   THR B  60     -23.163 -22.558 -38.483  1.00 90.54           N  
ATOM    455  CA  THR B  60     -23.909 -23.762 -38.136  1.00 90.54           C  
ATOM    456  C   THR B  60     -23.015 -24.996 -38.220  1.00 90.54           C  
ATOM    457  CB  THR B  60     -25.130 -23.947 -39.056  1.00 90.54           C  
ATOM    458  O   THR B  60     -22.306 -25.189 -39.209  1.00 90.54           O  
ATOM    459  CG2 THR B  60     -26.022 -25.083 -38.565  1.00 90.54           C  
ATOM    460  OG1 THR B  60     -25.892 -22.733 -39.079  1.00 90.54           O  
ATOM    461  N   VAL B  61     -22.982 -25.804 -37.184  1.00 92.56           N  
ATOM    462  CA  VAL B  61     -22.226 -27.051 -37.132  1.00 92.56           C  
ATOM    463  C   VAL B  61     -23.169 -28.216 -36.843  1.00 92.56           C  
ATOM    464  CB  VAL B  61     -21.108 -26.992 -36.067  1.00 92.56           C  
ATOM    465  O   VAL B  61     -24.265 -28.018 -36.312  1.00 92.56           O  
ATOM    466  CG1 VAL B  61     -20.084 -25.915 -36.417  1.00 92.56           C  
ATOM    467  CG2 VAL B  61     -21.703 -26.739 -34.683  1.00 92.56           C  
ATOM    468  N   ARG B  62     -22.785 -29.436 -37.124  1.00 91.50           N  
ATOM    469  CA  ARG B  62     -23.575 -30.644 -36.911  1.00 91.50           C  
ATOM    470  C   ARG B  62     -22.711 -31.775 -36.364  1.00 91.50           C  
ATOM    471  CB  ARG B  62     -24.250 -31.083 -38.212  1.00 91.50           C  
ATOM    472  O   ARG B  62     -21.589 -31.987 -36.830  1.00 91.50           O  
ATOM    473  CG  ARG B  62     -25.202 -32.256 -38.048  1.00 91.50           C  
ATOM    474  CD  ARG B  62     -25.813 -32.678 -39.377  1.00 91.50           C  
ATOM    475  NE  ARG B  62     -26.878 -31.769 -39.793  1.00 91.50           N  
ATOM    476  NH1 ARG B  62     -27.668 -33.136 -41.479  1.00 91.50           N  
ATOM    477  NH2 ARG B  62     -28.664 -31.111 -41.077  1.00 91.50           N  
ATOM    478  CZ  ARG B  62     -27.734 -32.008 -40.782  1.00 91.50           C  
ATOM    479  N   CYS B  63     -23.282 -32.476 -35.400  1.00 89.50           N  
ATOM    480  CA  CYS B  63     -22.550 -33.601 -34.830  1.00 89.50           C  
ATOM    481  C   CYS B  63     -22.458 -34.752 -35.825  1.00 89.50           C  
ATOM    482  CB  CYS B  63     -23.220 -34.080 -33.543  1.00 89.50           C  
ATOM    483  O   CYS B  63     -23.435 -35.069 -36.506  1.00 89.50           O  
ATOM    484  SG  CYS B  63     -22.483 -35.577 -32.852  1.00 89.50           S  
ATOM    485  N   PHE B  64     -21.300 -35.388 -35.875  1.00 85.73           N  
ATOM    486  CA  PHE B  64     -21.100 -36.493 -36.805  1.00 85.73           C  
ATOM    487  C   PHE B  64     -21.832 -37.741 -36.329  1.00 85.73           C  
ATOM    488  CB  PHE B  64     -19.607 -36.792 -36.973  1.00 85.73           C  
ATOM    489  O   PHE B  64     -22.153 -38.623 -37.129  1.00 85.73           O  
ATOM    490  CG  PHE B  64     -19.001 -37.528 -35.809  1.00 85.73           C  
ATOM    491  CD1 PHE B  64     -18.478 -36.833 -34.725  1.00 85.73           C  
ATOM    492  CD2 PHE B  64     -18.954 -38.916 -35.798  1.00 85.73           C  
ATOM    493  CE1 PHE B  64     -17.916 -37.512 -33.646  1.00 85.73           C  
ATOM    494  CE2 PHE B  64     -18.394 -39.601 -34.724  1.00 85.73           C  
ATOM    495  CZ  PHE B  64     -17.875 -38.897 -33.649  1.00 85.73           C  
ATOM    496  N   SER B  65     -22.087 -37.845 -34.993  1.00 81.32           N  
ATOM    497  CA  SER B  65     -22.678 -39.043 -34.406  1.00 81.32           C  
ATOM    498  C   SER B  65     -24.193 -38.911 -34.286  1.00 81.32           C  
ATOM    499  CB  SER B  65     -22.072 -39.321 -33.030  1.00 81.32           C  
ATOM    500  O   SER B  65     -24.939 -39.681 -34.894  1.00 81.32           O  
ATOM    501  OG  SER B  65     -22.635 -40.489 -32.459  1.00 81.32           O  
ATOM    502  N   CYS B  66     -24.709 -37.849 -33.596  1.00 84.59           N  
ATOM    503  CA  CYS B  66     -26.136 -37.698 -33.334  1.00 84.59           C  
ATOM    504  C   CYS B  66     -26.793 -36.812 -34.385  1.00 84.59           C  
ATOM    505  CB  CYS B  66     -26.366 -37.110 -31.942  1.00 84.59           C  
ATOM    506  O   CYS B  66     -28.020 -36.715 -34.443  1.00 84.59           O  
ATOM    507  SG  CYS B  66     -25.800 -35.404 -31.770  1.00 84.59           S  
ATOM    508  N   HIS B  67     -25.978 -36.067 -35.190  1.00 87.13           N  
ATOM    509  CA  HIS B  67     -26.399 -35.232 -36.310  1.00 87.13           C  
ATOM    510  C   HIS B  67     -27.166 -34.006 -35.826  1.00 87.13           C  
ATOM    511  CB  HIS B  67     -27.259 -36.038 -37.285  1.00 87.13           C  
ATOM    512  O   HIS B  67     -27.842 -33.340 -36.614  1.00 87.13           O  
ATOM    513  CG  HIS B  67     -26.568 -37.244 -37.839  1.00 87.13           C  
ATOM    514  CD2 HIS B  67     -26.819 -38.564 -37.679  1.00 87.13           C  
ATOM    515  ND1 HIS B  67     -25.470 -37.157 -38.668  1.00 87.13           N  
ATOM    516  CE1 HIS B  67     -25.076 -38.376 -38.995  1.00 87.13           C  
ATOM    517  NE2 HIS B  67     -25.878 -39.248 -38.408  1.00 87.13           N  
ATOM    518  N   ALA B  68     -27.133 -33.716 -34.516  1.00 89.27           N  
ATOM    519  CA  ALA B  68     -27.750 -32.498 -33.999  1.00 89.27           C  
ATOM    520  C   ALA B  68     -27.034 -31.256 -34.522  1.00 89.27           C  
ATOM    521  CB  ALA B  68     -27.747 -32.506 -32.472  1.00 89.27           C  
ATOM    522  O   ALA B  68     -25.802 -31.215 -34.570  1.00 89.27           O  
ATOM    523  N   ALA B  69     -27.713 -30.280 -34.974  1.00 90.41           N  
ATOM    524  CA  ALA B  69     -27.151 -29.038 -35.498  1.00 90.41           C  
ATOM    525  C   ALA B  69     -27.223 -27.923 -34.459  1.00 90.41           C  
ATOM    526  CB  ALA B  69     -27.880 -28.620 -36.773  1.00 90.41           C  
ATOM    527  O   ALA B  69     -28.229 -27.780 -33.760  1.00 90.41           O  
ATOM    528  N   VAL B  70     -26.150 -27.203 -34.308  1.00 91.57           N  
ATOM    529  CA  VAL B  70     -26.066 -26.077 -33.385  1.00 91.57           C  
ATOM    530  C   VAL B  70     -25.584 -24.833 -34.128  1.00 91.57           C  
ATOM    531  CB  VAL B  70     -25.127 -26.385 -32.197  1.00 91.57           C  
ATOM    532  O   VAL B  70     -24.681 -24.914 -34.964  1.00 91.57           O  
ATOM    533  CG1 VAL B  70     -25.108 -25.222 -31.208  1.00 91.57           C  
ATOM    534  CG2 VAL B  70     -25.555 -27.676 -31.501  1.00 91.57           C  
ATOM    535  N   ASP B  71     -26.210 -23.684 -33.975  1.00 89.54           N  
ATOM    536  CA  ASP B  71     -25.829 -22.407 -34.572  1.00 89.54           C  
ATOM    537  C   ASP B  71     -25.956 -21.269 -33.562  1.00 89.54           C  
ATOM    538  CB  ASP B  71     -26.686 -22.115 -35.806  1.00 89.54           C  
ATOM    539  O   ASP B  71     -26.140 -21.510 -32.368  1.00 89.54           O  
ATOM    540  CG  ASP B  71     -28.164 -21.983 -35.483  1.00 89.54           C  
ATOM    541  OD1 ASP B  71     -28.519 -21.853 -34.292  1.00 89.54           O  
ATOM    542  OD2 ASP B  71     -28.981 -22.012 -36.429  1.00 89.54           O  
ATOM    543  N   ARG B  72     -25.627 -20.045 -33.960  1.00 83.63           N  
ATOM    544  CA  ARG B  72     -25.722 -18.827 -33.161  1.00 83.63           C  
ATOM    545  C   ARG B  72     -24.817 -18.903 -31.936  1.00 83.63           C  
ATOM    546  CB  ARG B  72     -27.169 -18.579 -32.729  1.00 83.63           C  
ATOM    547  O   ARG B  72     -25.269 -18.687 -30.810  1.00 83.63           O  
ATOM    548  CG  ARG B  72     -28.104 -18.231 -33.877  1.00 83.63           C  
ATOM    549  CD  ARG B  72     -29.504 -17.897 -33.383  1.00 83.63           C  
ATOM    550  NE  ARG B  72     -30.511 -18.134 -34.414  1.00 83.63           N  
ATOM    551  NH1 ARG B  72     -32.315 -17.650 -33.055  1.00 83.63           N  
ATOM    552  NH2 ARG B  72     -32.650 -18.252 -35.242  1.00 83.63           N  
ATOM    553  CZ  ARG B  72     -31.823 -18.012 -34.235  1.00 83.63           C  
ATOM    554  N   TRP B  73     -23.579 -19.176 -32.144  1.00 85.57           N  
ATOM    555  CA  TRP B  73     -22.594 -19.284 -31.073  1.00 85.57           C  
ATOM    556  C   TRP B  73     -22.322 -17.921 -30.444  1.00 85.57           C  
ATOM    557  CB  TRP B  73     -21.289 -19.887 -31.601  1.00 85.57           C  
ATOM    558  O   TRP B  73     -22.193 -16.919 -31.151  1.00 85.57           O  
ATOM    559  CG  TRP B  73     -21.418 -21.306 -32.066  1.00 85.57           C  
ATOM    560  CD1 TRP B  73     -21.662 -21.736 -33.340  1.00 85.57           C  
ATOM    561  CD2 TRP B  73     -21.314 -22.482 -31.258  1.00 85.57           C  
ATOM    562  CE2 TRP B  73     -21.506 -23.593 -32.110  1.00 85.57           C  
ATOM    563  CE3 TRP B  73     -21.077 -22.706 -29.895  1.00 85.57           C  
ATOM    564  NE1 TRP B  73     -21.716 -23.111 -33.373  1.00 85.57           N  
ATOM    565  CH2 TRP B  73     -21.233 -25.099 -30.304  1.00 85.57           C  
ATOM    566  CZ2 TRP B  73     -21.467 -24.908 -31.642  1.00 85.57           C  
ATOM    567  CZ3 TRP B  73     -21.039 -24.016 -29.431  1.00 85.57           C  
ATOM    568  N   GLN B  74     -22.308 -17.792 -29.176  1.00 80.33           N  
ATOM    569  CA  GLN B  74     -22.010 -16.580 -28.420  1.00 80.33           C  
ATOM    570  C   GLN B  74     -20.697 -16.718 -27.655  1.00 80.33           C  
ATOM    571  CB  GLN B  74     -23.149 -16.257 -27.453  1.00 80.33           C  
ATOM    572  O   GLN B  74     -20.252 -17.832 -27.370  1.00 80.33           O  
ATOM    573  CG  GLN B  74     -24.443 -15.844 -28.142  1.00 80.33           C  
ATOM    574  CD  GLN B  74     -25.520 -15.418 -27.163  1.00 80.33           C  
ATOM    575  NE2 GLN B  74     -26.648 -14.952 -27.688  1.00 80.33           N  
ATOM    576  OE1 GLN B  74     -25.340 -15.508 -25.944  1.00 80.33           O  
ATOM    577  N   TYR B  75     -20.117 -15.578 -27.408  1.00 71.81           N  
ATOM    578  CA  TYR B  75     -18.938 -15.580 -26.550  1.00 71.81           C  
ATOM    579  C   TYR B  75     -19.249 -16.208 -25.197  1.00 71.81           C  
ATOM    580  CB  TYR B  75     -18.412 -14.155 -26.356  1.00 71.81           C  
ATOM    581  O   TYR B  75     -20.273 -15.899 -24.583  1.00 71.81           O  
ATOM    582  CG  TYR B  75     -17.412 -13.729 -27.403  1.00 71.81           C  
ATOM    583  CD1 TYR B  75     -16.073 -14.103 -27.308  1.00 71.81           C  
ATOM    584  CD2 TYR B  75     -17.803 -12.951 -28.487  1.00 71.81           C  
ATOM    585  CE1 TYR B  75     -15.147 -13.711 -28.270  1.00 71.81           C  
ATOM    586  CE2 TYR B  75     -16.886 -12.554 -29.455  1.00 71.81           C  
ATOM    587  OH  TYR B  75     -14.650 -12.547 -30.292  1.00 71.81           O  
ATOM    588  CZ  TYR B  75     -15.563 -12.938 -29.338  1.00 71.81           C  
ATOM    589  N   GLY B  76     -18.488 -17.210 -24.802  1.00 67.14           N  
ATOM    590  CA  GLY B  76     -18.696 -17.889 -23.533  1.00 67.14           C  
ATOM    591  C   GLY B  76     -19.367 -19.241 -23.683  1.00 67.14           C  
ATOM    592  O   GLY B  76     -19.439 -20.014 -22.725  1.00 67.14           O  
ATOM    593  N   ASP B  77     -19.667 -19.509 -24.851  1.00 73.21           N  
ATOM    594  CA  ASP B  77     -20.326 -20.790 -25.090  1.00 73.21           C  
ATOM    595  C   ASP B  77     -19.331 -21.945 -24.996  1.00 73.21           C  
ATOM    596  CB  ASP B  77     -21.009 -20.795 -26.459  1.00 73.21           C  
ATOM    597  O   ASP B  77     -18.184 -21.820 -25.430  1.00 73.21           O  
ATOM    598  CG  ASP B  77     -22.365 -20.111 -26.447  1.00 73.21           C  
ATOM    599  OD1 ASP B  77     -22.845 -19.727 -25.359  1.00 73.21           O  
ATOM    600  OD2 ASP B  77     -22.960 -19.957 -27.536  1.00 73.21           O  
ATOM    601  N   SER B  78     -19.757 -23.079 -24.244  1.00 76.78           N  
ATOM    602  CA  SER B  78     -19.033 -24.347 -24.253  1.00 76.78           C  
ATOM    603  C   SER B  78     -19.538 -25.263 -25.363  1.00 76.78           C  
ATOM    604  CB  SER B  78     -19.165 -25.050 -22.902  1.00 76.78           C  
ATOM    605  O   SER B  78     -20.729 -25.575 -25.424  1.00 76.78           O  
ATOM    606  OG  SER B  78     -18.716 -26.391 -22.987  1.00 76.78           O  
ATOM    607  N   ALA B  79     -18.667 -25.598 -26.289  1.00 81.15           N  
ATOM    608  CA  ALA B  79     -19.053 -26.460 -27.403  1.00 81.15           C  
ATOM    609  C   ALA B  79     -19.663 -27.765 -26.901  1.00 81.15           C  
ATOM    610  CB  ALA B  79     -17.848 -26.748 -28.295  1.00 81.15           C  
ATOM    611  O   ALA B  79     -20.725 -28.182 -27.368  1.00 81.15           O  
ATOM    612  N   VAL B  80     -18.985 -28.418 -25.936  1.00 75.21           N  
ATOM    613  CA  VAL B  80     -19.466 -29.678 -25.381  1.00 75.21           C  
ATOM    614  C   VAL B  80     -20.781 -29.449 -24.639  1.00 75.21           C  
ATOM    615  CB  VAL B  80     -18.424 -30.315 -24.434  1.00 75.21           C  
ATOM    616  O   VAL B  80     -21.706 -30.258 -24.740  1.00 75.21           O  
ATOM    617  CG1 VAL B  80     -18.988 -31.574 -23.778  1.00 75.21           C  
ATOM    618  CG2 VAL B  80     -17.138 -30.635 -25.194  1.00 75.21           C  
ATOM    619  N   GLY B  81     -20.830 -28.318 -23.899  1.00 79.70           N  
ATOM    620  CA  GLY B  81     -22.048 -27.984 -23.177  1.00 79.70           C  
ATOM    621  C   GLY B  81     -23.256 -27.833 -24.083  1.00 79.70           C  
ATOM    622  O   GLY B  81     -24.313 -28.409 -23.817  1.00 79.70           O  
ATOM    623  N   ARG B  82     -23.053 -27.135 -25.129  1.00 85.25           N  
ATOM    624  CA  ARG B  82     -24.160 -26.908 -26.053  1.00 85.25           C  
ATOM    625  C   ARG B  82     -24.553 -28.199 -26.764  1.00 85.25           C  
ATOM    626  CB  ARG B  82     -23.792 -25.835 -27.080  1.00 85.25           C  
ATOM    627  O   ARG B  82     -25.736 -28.440 -27.014  1.00 85.25           O  
ATOM    628  CG  ARG B  82     -23.894 -24.414 -26.549  1.00 85.25           C  
ATOM    629  CD  ARG B  82     -24.119 -23.408 -27.669  1.00 85.25           C  
ATOM    630  NE  ARG B  82     -25.529 -23.317 -28.037  1.00 85.25           N  
ATOM    631  NH1 ARG B  82     -25.284 -21.413 -29.322  1.00 85.25           N  
ATOM    632  NH2 ARG B  82     -27.347 -22.383 -29.084  1.00 85.25           N  
ATOM    633  CZ  ARG B  82     -26.050 -22.371 -28.814  1.00 85.25           C  
ATOM    634  N   HIS B  83     -23.574 -28.997 -27.113  1.00 85.77           N  
ATOM    635  CA  HIS B  83     -23.845 -30.302 -27.704  1.00 85.77           C  
ATOM    636  C   HIS B  83     -24.696 -31.162 -26.776  1.00 85.77           C  
ATOM    637  CB  HIS B  83     -22.537 -31.023 -28.035  1.00 85.77           C  
ATOM    638  O   HIS B  83     -25.693 -31.747 -27.205  1.00 85.77           O  
ATOM    639  CG  HIS B  83     -22.716 -32.213 -28.922  1.00 85.77           C  
ATOM    640  CD2 HIS B  83     -23.802 -32.982 -29.171  1.00 85.77           C  
ATOM    641  ND1 HIS B  83     -21.690 -32.740 -29.677  1.00 85.77           N  
ATOM    642  CE1 HIS B  83     -22.140 -33.782 -30.355  1.00 85.77           C  
ATOM    643  NE2 HIS B  83     -23.419 -33.951 -30.065  1.00 85.77           N  
ATOM    644  N   ARG B  84     -24.439 -31.232 -25.506  1.00 78.33           N  
ATOM    645  CA  ARG B  84     -25.151 -32.028 -24.511  1.00 78.33           C  
ATOM    646  C   ARG B  84     -26.582 -31.533 -24.336  1.00 78.33           C  
ATOM    647  CB  ARG B  84     -24.416 -31.994 -23.169  1.00 78.33           C  
ATOM    648  O   ARG B  84     -27.502 -32.331 -24.140  1.00 78.33           O  
ATOM    649  CG  ARG B  84     -24.787 -33.135 -22.235  1.00 78.33           C  
ATOM    650  CD  ARG B  84     -23.891 -33.171 -21.005  1.00 78.33           C  
ATOM    651  NE  ARG B  84     -22.598 -33.781 -21.297  1.00 78.33           N  
ATOM    652  NH1 ARG B  84     -21.652 -33.246 -19.259  1.00 78.33           N  
ATOM    653  NH2 ARG B  84     -20.432 -34.386 -20.830  1.00 78.33           N  
ATOM    654  CZ  ARG B  84     -21.563 -33.803 -20.461  1.00 78.33           C  
ATOM    655  N   LYS B  85     -26.716 -30.253 -24.416  1.00 84.78           N  
ATOM    656  CA  LYS B  85     -28.039 -29.656 -24.255  1.00 84.78           C  
ATOM    657  C   LYS B  85     -28.955 -30.029 -25.417  1.00 84.78           C  
ATOM    658  CB  LYS B  85     -27.932 -28.135 -24.140  1.00 84.78           C  
ATOM    659  O   LYS B  85     -30.132 -30.336 -25.214  1.00 84.78           O  
ATOM    660  CG  LYS B  85     -28.909 -27.519 -23.150  1.00 84.78           C  
ATOM    661  CD  LYS B  85     -28.700 -26.016 -23.019  1.00 84.78           C  
ATOM    662  CE  LYS B  85     -29.681 -25.397 -22.033  1.00 84.78           C  
ATOM    663  NZ  LYS B  85     -29.448 -23.931 -21.865  1.00 84.78           N  
ATOM    664  N   VAL B  86     -28.396 -30.078 -26.593  1.00 88.36           N  
ATOM    665  CA  VAL B  86     -29.188 -30.321 -27.794  1.00 88.36           C  
ATOM    666  C   VAL B  86     -29.402 -31.822 -27.977  1.00 88.36           C  
ATOM    667  CB  VAL B  86     -28.515 -29.722 -29.049  1.00 88.36           C  
ATOM    668  O   VAL B  86     -30.474 -32.255 -28.403  1.00 88.36           O  
ATOM    669  CG1 VAL B  86     -29.304 -30.078 -30.307  1.00 88.36           C  
ATOM    670  CG2 VAL B  86     -28.380 -28.207 -28.910  1.00 88.36           C  
ATOM    671  N   SER B  87     -28.434 -32.656 -27.636  1.00 86.61           N  
ATOM    672  CA  SER B  87     -28.551 -34.105 -27.768  1.00 86.61           C  
ATOM    673  C   SER B  87     -27.903 -34.822 -26.589  1.00 86.61           C  
ATOM    674  CB  SER B  87     -27.913 -34.577 -29.075  1.00 86.61           C  
ATOM    675  O   SER B  87     -26.754 -35.260 -26.677  1.00 86.61           O  
ATOM    676  OG  SER B  87     -28.349 -35.885 -29.404  1.00 86.61           O  
ATOM    677  N   PRO B  88     -28.633 -35.014 -25.413  1.00 80.65           N  
ATOM    678  CA  PRO B  88     -28.087 -35.639 -24.206  1.00 80.65           C  
ATOM    679  C   PRO B  88     -27.778 -37.122 -24.397  1.00 80.65           C  
ATOM    680  CB  PRO B  88     -29.200 -35.442 -23.173  1.00 80.65           C  
ATOM    681  O   PRO B  88     -26.933 -37.676 -23.689  1.00 80.65           O  
ATOM    682  CG  PRO B  88     -30.286 -34.731 -23.914  1.00 80.65           C  
ATOM    683  CD  PRO B  88     -29.837 -34.518 -25.331  1.00 80.65           C  
ATOM    684  N   ASN B  89     -28.385 -37.698 -25.374  1.00 78.82           N  
ATOM    685  CA  ASN B  89     -28.215 -39.133 -25.570  1.00 78.82           C  
ATOM    686  C   ASN B  89     -27.254 -39.433 -26.717  1.00 78.82           C  
ATOM    687  CB  ASN B  89     -29.567 -39.805 -25.822  1.00 78.82           C  
ATOM    688  O   ASN B  89     -27.201 -40.561 -27.210  1.00 78.82           O  
ATOM    689  CG  ASN B  89     -30.494 -39.717 -24.626  1.00 78.82           C  
ATOM    690  ND2 ASN B  89     -31.795 -39.659 -24.886  1.00 78.82           N  
ATOM    691  OD1 ASN B  89     -30.045 -39.701 -23.477  1.00 78.82           O  
ATOM    692  N   CYS B  90     -26.488 -38.490 -27.155  1.00 80.92           N  
ATOM    693  CA  CYS B  90     -25.543 -38.697 -28.247  1.00 80.92           C  
ATOM    694  C   CYS B  90     -24.435 -39.658 -27.834  1.00 80.92           C  
ATOM    695  CB  CYS B  90     -24.937 -37.365 -28.690  1.00 80.92           C  
ATOM    696  O   CYS B  90     -23.804 -39.475 -26.792  1.00 80.92           O  
ATOM    697  SG  CYS B  90     -23.689 -37.529 -29.985  1.00 80.92           S  
ATOM    698  N   ARG B  91     -24.244 -40.728 -28.579  1.00 75.49           N  
ATOM    699  CA  ARG B  91     -23.253 -41.763 -28.298  1.00 75.49           C  
ATOM    700  C   ARG B  91     -21.853 -41.167 -28.199  1.00 75.49           C  
ATOM    701  CB  ARG B  91     -23.287 -42.847 -29.377  1.00 75.49           C  
ATOM    702  O   ARG B  91     -21.045 -41.600 -27.374  1.00 75.49           O  
ATOM    703  CG  ARG B  91     -24.371 -43.892 -29.166  1.00 75.49           C  
ATOM    704  CD  ARG B  91     -24.284 -45.010 -30.195  1.00 75.49           C  
ATOM    705  NE  ARG B  91     -25.341 -46.001 -30.006  1.00 75.49           N  
ATOM    706  NH1 ARG B  91     -24.701 -47.327 -31.786  1.00 75.49           N  
ATOM    707  NH2 ARG B  91     -26.509 -47.914 -30.504  1.00 75.49           N  
ATOM    708  CZ  ARG B  91     -25.515 -47.078 -30.766  1.00 75.49           C  
ATOM    709  N   PHE B  92     -21.471 -40.227 -28.980  1.00 74.35           N  
ATOM    710  CA  PHE B  92     -20.167 -39.573 -28.976  1.00 74.35           C  
ATOM    711  C   PHE B  92     -19.966 -38.774 -27.694  1.00 74.35           C  
ATOM    712  CB  PHE B  92     -20.021 -38.655 -30.194  1.00 74.35           C  
ATOM    713  O   PHE B  92     -18.923 -38.883 -27.046  1.00 74.35           O  
ATOM    714  CG  PHE B  92     -18.716 -37.907 -30.238  1.00 74.35           C  
ATOM    715  CD1 PHE B  92     -18.644 -36.584 -29.821  1.00 74.35           C  
ATOM    716  CD2 PHE B  92     -17.562 -38.528 -30.696  1.00 74.35           C  
ATOM    717  CE1 PHE B  92     -17.437 -35.889 -29.860  1.00 74.35           C  
ATOM    718  CE2 PHE B  92     -16.352 -37.840 -30.738  1.00 74.35           C  
ATOM    719  CZ  PHE B  92     -16.292 -36.520 -30.321  1.00 74.35           C  
ATOM    720  N   ILE B  93     -20.990 -38.109 -27.343  1.00 70.10           N  
ATOM    721  CA  ILE B  93     -20.886 -37.274 -26.151  1.00 70.10           C  
ATOM    722  C   ILE B  93     -20.891 -38.154 -24.903  1.00 70.10           C  
ATOM    723  CB  ILE B  93     -22.032 -36.241 -26.083  1.00 70.10           C  
ATOM    724  O   ILE B  93     -20.168 -37.883 -23.941  1.00 70.10           O  
ATOM    725  CG1 ILE B  93     -21.508 -34.839 -26.415  1.00 70.10           C  
ATOM    726  CG2 ILE B  93     -22.699 -36.264 -24.704  1.00 70.10           C  
ATOM    727  CD1 ILE B  93     -20.163 -34.834 -27.130  1.00 70.10           C  
ATOM    728  N   ASN B  94     -21.788 -39.242 -24.875  1.00 61.88           N  
ATOM    729  CA  ASN B  94     -21.849 -40.157 -23.740  1.00 61.88           C  
ATOM    730  C   ASN B  94     -20.620 -41.060 -23.680  1.00 61.88           C  
ATOM    731  CB  ASN B  94     -23.125 -41.000 -23.797  1.00 61.88           C  
ATOM    732  O   ASN B  94     -20.207 -41.484 -22.599  1.00 61.88           O  
ATOM    733  CG  ASN B  94     -24.358 -40.221 -23.383  1.00 61.88           C  
ATOM    734  ND2 ASN B  94     -25.530 -40.733 -23.741  1.00 61.88           N  
ATOM    735  OD1 ASN B  94     -24.258 -39.169 -22.747  1.00 61.88           O  
ATOM    736  N   GLY B  95     -20.208 -41.614 -24.864  1.00 48.23           N  
ATOM    737  CA  GLY B  95     -19.033 -42.467 -24.948  1.00 48.23           C  
ATOM    738  C   GLY B  95     -17.735 -41.723 -24.698  1.00 48.23           C  
ATOM    739  O   GLY B  95     -16.717 -42.334 -24.366  1.00 48.23           O  
ATOM    740  N   PHE B  96     -17.730 -40.472 -25.104  1.00 43.44           N  
ATOM    741  CA  PHE B  96     -16.568 -39.630 -24.848  1.00 43.44           C  
ATOM    742  C   PHE B  96     -16.137 -39.731 -23.390  1.00 43.44           C  
ATOM    743  CB  PHE B  96     -16.870 -38.171 -25.206  1.00 43.44           C  
ATOM    744  O   PHE B  96     -14.942 -39.702 -23.087  1.00 43.44           O  
ATOM    745  CG  PHE B  96     -16.046 -37.643 -26.349  1.00 43.44           C  
ATOM    746  CD1 PHE B  96     -14.810 -37.054 -26.119  1.00 43.44           C  
ATOM    747  CD2 PHE B  96     -16.510 -37.737 -27.655  1.00 43.44           C  
ATOM    748  CE1 PHE B  96     -14.045 -36.564 -27.176  1.00 43.44           C  
ATOM    749  CE2 PHE B  96     -15.751 -37.250 -28.716  1.00 43.44           C  
ATOM    750  CZ  PHE B  96     -14.520 -36.663 -28.474  1.00 43.44           C  
ATOM    751  N   TYR B  97     -17.020 -40.082 -22.345  1.00 33.95           N  
ATOM    752  CA  TYR B  97     -16.670 -40.294 -20.945  1.00 33.95           C  
ATOM    753  C   TYR B  97     -16.201 -41.725 -20.711  1.00 33.95           C  
ATOM    754  CB  TYR B  97     -17.864 -39.981 -20.038  1.00 33.95           C  
ATOM    755  O   TYR B  97     -15.364 -41.976 -19.841  1.00 33.95           O  
ATOM    756  CG  TYR B  97     -18.057 -38.507 -19.776  1.00 33.95           C  
ATOM    757  CD1 TYR B  97     -17.315 -37.850 -18.797  1.00 33.95           C  
ATOM    758  CD2 TYR B  97     -18.981 -37.768 -20.507  1.00 33.95           C  
ATOM    759  CE1 TYR B  97     -17.491 -36.493 -18.550  1.00 33.95           C  
ATOM    760  CE2 TYR B  97     -19.166 -36.410 -20.269  1.00 33.95           C  
ATOM    761  OH  TYR B  97     -18.595 -34.438 -19.051  1.00 33.95           O  
ATOM    762  CZ  TYR B  97     -18.417 -35.782 -19.291  1.00 33.95           C  
ATOM    763  N   LEU B  98     -16.807 -42.815 -21.245  1.00 29.35           N  
ATOM    764  CA  LEU B  98     -16.668 -44.184 -20.762  1.00 29.35           C  
ATOM    765  C   LEU B  98     -15.283 -44.735 -21.080  1.00 29.35           C  
ATOM    766  CB  LEU B  98     -17.742 -45.083 -21.380  1.00 29.35           C  
ATOM    767  O   LEU B  98     -14.968 -45.876 -20.732  1.00 29.35           O  
ATOM    768  CG  LEU B  98     -18.825 -45.598 -20.430  1.00 29.35           C  
ATOM    769  CD1 LEU B  98     -20.093 -44.763 -20.569  1.00 29.35           C  
ATOM    770  CD2 LEU B  98     -19.116 -47.071 -20.698  1.00 29.35           C  
ATOM    771  N   GLU B  99     -14.452 -44.292 -21.912  1.00 27.44           N  
ATOM    772  CA  GLU B  99     -13.362 -45.203 -22.248  1.00 27.44           C  
ATOM    773  C   GLU B  99     -12.561 -45.587 -21.007  1.00 27.44           C  
ATOM    774  CB  GLU B  99     -12.439 -44.575 -23.296  1.00 27.44           C  
ATOM    775  O   GLU B  99     -11.625 -46.386 -21.088  1.00 27.44           O  
ATOM    776  CG  GLU B  99     -12.750 -45.001 -24.724  1.00 27.44           C  
ATOM    777  CD  GLU B  99     -11.799 -44.404 -25.748  1.00 27.44           C  
ATOM    778  OE1 GLU B  99     -11.923 -44.726 -26.952  1.00 27.44           O  
ATOM    779  OE2 GLU B  99     -10.922 -43.608 -25.345  1.00 27.44           O  
ATOM    780  N   ASN B 100     -12.577 -44.873 -19.780  1.00 24.56           N  
ATOM    781  CA  ASN B 100     -11.605 -45.346 -18.800  1.00 24.56           C  
ATOM    782  C   ASN B 100     -11.979 -46.723 -18.258  1.00 24.56           C  
ATOM    783  CB  ASN B 100     -11.466 -44.343 -17.653  1.00 24.56           C  
ATOM    784  O   ASN B 100     -11.322 -47.237 -17.351  1.00 24.56           O  
ATOM    785  CG  ASN B 100     -10.390 -43.307 -17.910  1.00 24.56           C  
ATOM    786  ND2 ASN B 100     -10.338 -42.284 -17.065  1.00 24.56           N  
ATOM    787  OD1 ASN B 100      -9.612 -43.425 -18.860  1.00 24.56           O  
ATOM    788  N   SER B 101     -13.254 -47.134 -18.179  1.00 23.66           N  
ATOM    789  CA  SER B 101     -13.321 -48.216 -17.202  1.00 23.66           C  
ATOM    790  C   SER B 101     -12.623 -49.470 -17.717  1.00 23.66           C  
ATOM    791  CB  SER B 101     -14.776 -48.537 -16.857  1.00 23.66           C  
ATOM    792  O   SER B 101     -12.569 -50.487 -17.022  1.00 23.66           O  
ATOM    793  OG  SER B 101     -15.453 -47.378 -16.402  1.00 23.66           O  
ATOM    794  N   ALA B 102     -12.581 -49.703 -18.988  1.00 22.36           N  
ATOM    795  CA  ALA B 102     -12.635 -51.145 -19.218  1.00 22.36           C  
ATOM    796  C   ALA B 102     -11.314 -51.810 -18.841  1.00 22.36           C  
ATOM    797  CB  ALA B 102     -12.978 -51.438 -20.676  1.00 22.36           C  
ATOM    798  O   ALA B 102     -11.197 -53.037 -18.878  1.00 22.36           O  
ATOM    799  N   THR B 103     -10.131 -51.112 -18.730  1.00 21.43           N  
ATOM    800  CA  THR B 103      -9.040 -51.912 -19.277  1.00 21.43           C  
ATOM    801  C   THR B 103      -8.640 -53.018 -18.304  1.00 21.43           C  
ATOM    802  CB  THR B 103      -7.813 -51.038 -19.597  1.00 21.43           C  
ATOM    803  O   THR B 103      -7.857 -52.787 -17.381  1.00 21.43           O  
ATOM    804  CG2 THR B 103      -7.616 -50.899 -21.103  1.00 21.43           C  
ATOM    805  OG1 THR B 103      -7.999 -49.736 -19.028  1.00 21.43           O  
ATOM    806  N   GLN B 104      -9.590 -53.760 -17.542  1.00 21.52           N  
ATOM    807  CA  GLN B 104      -8.884 -54.638 -16.614  1.00 21.52           C  
ATOM    808  C   GLN B 104      -7.959 -55.596 -17.359  1.00 21.52           C  
ATOM    809  CB  GLN B 104      -9.878 -55.425 -15.759  1.00 21.52           C  
ATOM    810  O   GLN B 104      -7.225 -56.367 -16.737  1.00 21.52           O  
ATOM    811  CG  GLN B 104     -10.270 -54.722 -14.467  1.00 21.52           C  
ATOM    812  CD  GLN B 104     -11.277 -55.510 -13.651  1.00 21.52           C  
ATOM    813  NE2 GLN B 104     -11.857 -54.868 -12.643  1.00 21.52           N  
ATOM    814  OE1 GLN B 104     -11.533 -56.687 -13.926  1.00 21.52           O  
ATOM    815  N   SER B 105      -8.259 -56.179 -18.468  1.00 20.91           N  
ATOM    816  CA  SER B 105      -7.777 -57.543 -18.276  1.00 20.91           C  
ATOM    817  C   SER B 105      -6.253 -57.591 -18.246  1.00 20.91           C  
ATOM    818  CB  SER B 105      -8.302 -58.459 -19.382  1.00 20.91           C  
ATOM    819  O   SER B 105      -5.662 -58.669 -18.153  1.00 20.91           O  
ATOM    820  OG  SER B 105      -8.045 -57.902 -20.660  1.00 20.91           O  
ATOM    821  N   THR B 106      -5.560 -56.552 -18.673  1.00 18.61           N  
ATOM    822  CA  THR B 106      -4.519 -57.140 -19.508  1.00 18.61           C  
ATOM    823  C   THR B 106      -3.515 -57.912 -18.656  1.00 18.61           C  
ATOM    824  CB  THR B 106      -3.781 -56.063 -20.324  1.00 18.61           C  
ATOM    825  O   THR B 106      -3.185 -59.060 -18.963  1.00 18.61           O  
ATOM    826  CG2 THR B 106      -4.590 -55.652 -21.550  1.00 18.61           C  
ATOM    827  OG1 THR B 106      -3.567 -54.911 -19.499  1.00 18.61           O  
ATOM    828  N   ASN B 107      -2.251 -57.397 -18.569  1.00 18.58           N  
ATOM    829  CA  ASN B 107      -1.027 -57.902 -19.180  1.00 18.58           C  
ATOM    830  C   ASN B 107      -0.181 -58.684 -18.179  1.00 18.58           C  
ATOM    831  CB  ASN B 107      -0.213 -56.753 -19.780  1.00 18.58           C  
ATOM    832  O   ASN B 107      -0.468 -58.680 -16.981  1.00 18.58           O  
ATOM    833  CG  ASN B 107      -0.535 -56.510 -21.241  1.00 18.58           C  
ATOM    834  ND2 ASN B 107      -0.087 -55.375 -21.766  1.00 18.58           N  
ATOM    835  OD1 ASN B 107      -1.182 -57.334 -21.893  1.00 18.58           O  
ATOM    836  N   SER B 108       1.127 -58.322 -18.087  1.00 19.30           N  
ATOM    837  CA  SER B 108       2.391 -58.971 -18.420  1.00 19.30           C  
ATOM    838  C   SER B 108       3.062 -59.545 -17.176  1.00 19.30           C  
ATOM    839  CB  SER B 108       3.335 -57.985 -19.109  1.00 19.30           C  
ATOM    840  O   SER B 108       2.626 -59.284 -16.053  1.00 19.30           O  
ATOM    841  OG  SER B 108       2.609 -57.071 -19.913  1.00 19.30           O  
ATOM    842  N   GLY B 109       4.348 -59.213 -17.010  1.00 18.29           N  
ATOM    843  CA  GLY B 109       5.614 -59.925 -16.951  1.00 18.29           C  
ATOM    844  C   GLY B 109       6.142 -60.089 -15.538  1.00 18.29           C  
ATOM    845  O   GLY B 109       6.501 -61.195 -15.129  1.00 18.29           O  
ATOM    846  N   ILE B 110       6.893 -59.007 -15.062  1.00 18.01           N  
ATOM    847  CA  ILE B 110       8.342 -59.141 -14.962  1.00 18.01           C  
ATOM    848  C   ILE B 110       8.714 -59.714 -13.596  1.00 18.01           C  
ATOM    849  CB  ILE B 110       9.052 -57.787 -15.186  1.00 18.01           C  
ATOM    850  O   ILE B 110       7.915 -59.667 -12.658  1.00 18.01           O  
ATOM    851  CG1 ILE B 110       8.715 -57.231 -16.574  1.00 18.01           C  
ATOM    852  CG2 ILE B 110      10.566 -57.934 -15.007  1.00 18.01           C  
ATOM    853  CD1 ILE B 110       9.086 -55.766 -16.761  1.00 18.01           C  
ATOM    854  N   GLN B 111       9.823 -59.057 -12.944  1.00 17.24           N  
ATOM    855  CA  GLN B 111      11.203 -59.438 -12.662  1.00 17.24           C  
ATOM    856  C   GLN B 111      11.392 -59.765 -11.183  1.00 17.24           C  
ATOM    857  CB  GLN B 111      12.164 -58.324 -13.080  1.00 17.24           C  
ATOM    858  O   GLN B 111      11.932 -60.818 -10.839  1.00 17.24           O  
ATOM    859  CG  GLN B 111      12.562 -58.374 -14.549  1.00 17.24           C  
ATOM    860  CD  GLN B 111      13.818 -57.577 -14.844  1.00 17.24           C  
ATOM    861  NE2 GLN B 111      14.344 -57.726 -16.055  1.00 17.24           N  
ATOM    862  OE1 GLN B 111      14.312 -56.832 -13.991  1.00 17.24           O  
ATOM    863  N   ASN B 112      12.344 -58.944 -10.485  1.00 16.36           N  
ATOM    864  CA  ASN B 112      13.653 -59.284  -9.938  1.00 16.36           C  
ATOM    865  C   ASN B 112      13.600 -59.455  -8.422  1.00 16.36           C  
ATOM    866  CB  ASN B 112      14.686 -58.220 -10.316  1.00 16.36           C  
ATOM    867  O   ASN B 112      14.116 -60.437  -7.886  1.00 16.36           O  
ATOM    868  CG  ASN B 112      15.790 -58.766 -11.200  1.00 16.36           C  
ATOM    869  ND2 ASN B 112      16.621 -57.876 -11.730  1.00 16.36           N  
ATOM    870  OD1 ASN B 112      15.896 -59.978 -11.405  1.00 16.36           O  
ATOM    871  N   GLY B 113      14.114 -58.358  -7.682  1.00 16.51           N  
ATOM    872  CA  GLY B 113      15.334 -58.311  -6.893  1.00 16.51           C  
ATOM    873  C   GLY B 113      15.111 -58.644  -5.430  1.00 16.51           C  
ATOM    874  O   GLY B 113      13.988 -58.942  -5.019  1.00 16.51           O  
ATOM    875  N   GLN B 114      15.626 -57.587  -4.512  1.00 17.04           N  
ATOM    876  CA  GLN B 114      16.688 -57.533  -3.513  1.00 17.04           C  
ATOM    877  C   GLN B 114      16.144 -57.820  -2.116  1.00 17.04           C  
ATOM    878  CB  GLN B 114      17.380 -56.169  -3.537  1.00 17.04           C  
ATOM    879  O   GLN B 114      14.930 -57.802  -1.901  1.00 17.04           O  
ATOM    880  CG  GLN B 114      18.514 -56.073  -4.548  1.00 17.04           C  
ATOM    881  CD  GLN B 114      19.219 -54.729  -4.513  1.00 17.04           C  
ATOM    882  NE2 GLN B 114      20.451 -54.693  -5.009  1.00 17.04           N  
ATOM    883  OE1 GLN B 114      18.660 -53.732  -4.045  1.00 17.04           O  
ATOM    884  N   TYR B 115      16.673 -56.949  -1.092  1.00 16.79           N  
ATOM    885  CA  TYR B 115      17.586 -57.084   0.037  1.00 16.79           C  
ATOM    886  C   TYR B 115      16.827 -57.054   1.359  1.00 16.79           C  
ATOM    887  CB  TYR B 115      18.639 -55.972   0.014  1.00 16.79           C  
ATOM    888  O   TYR B 115      16.997 -57.940   2.199  1.00 16.79           O  
ATOM    889  CG  TYR B 115      19.909 -56.353  -0.707  1.00 16.79           C  
ATOM    890  CD1 TYR B 115      20.943 -57.004  -0.038  1.00 16.79           C  
ATOM    891  CD2 TYR B 115      20.078 -56.063  -2.056  1.00 16.79           C  
ATOM    892  CE1 TYR B 115      22.117 -57.355  -0.698  1.00 16.79           C  
ATOM    893  CE2 TYR B 115      21.247 -56.410  -2.726  1.00 16.79           C  
ATOM    894  OH  TYR B 115      23.418 -57.401  -2.697  1.00 16.79           O  
ATOM    895  CZ  TYR B 115      22.259 -57.055  -2.039  1.00 16.79           C  
ATOM    896  N   LYS B 116      17.023 -55.849   2.130  1.00 16.54           N  
ATOM    897  CA  LYS B 116      17.722 -55.611   3.390  1.00 16.54           C  
ATOM    898  C   LYS B 116      16.751 -55.622   4.567  1.00 16.54           C  
ATOM    899  CB  LYS B 116      18.475 -54.281   3.343  1.00 16.54           C  
ATOM    900  O   LYS B 116      15.564 -55.336   4.402  1.00 16.54           O  
ATOM    901  CG  LYS B 116      19.916 -54.402   2.870  1.00 16.54           C  
ATOM    902  CD  LYS B 116      20.649 -53.069   2.963  1.00 16.54           C  
ATOM    903  CE  LYS B 116      22.076 -53.178   2.444  1.00 16.54           C  
ATOM    904  NZ  LYS B 116      22.811 -51.884   2.571  1.00 16.54           N  
ATOM    905  N   VAL B 117      17.354 -55.599   5.830  1.00 17.99           N  
ATOM    906  CA  VAL B 117      17.267 -56.174   7.169  1.00 17.99           C  
ATOM    907  C   VAL B 117      16.504 -55.224   8.090  1.00 17.99           C  
ATOM    908  CB  VAL B 117      18.667 -56.471   7.751  1.00 17.99           C  
ATOM    909  O   VAL B 117      15.773 -55.667   8.980  1.00 17.99           O  
ATOM    910  CG1 VAL B 117      18.558 -56.972   9.190  1.00 17.99           C  
ATOM    911  CG2 VAL B 117      19.400 -57.490   6.881  1.00 17.99           C  
ATOM    912  N   GLU B 118      16.795 -53.920   8.011  1.00 16.08           N  
ATOM    913  CA  GLU B 118      17.361 -53.455   9.275  1.00 16.08           C  
ATOM    914  C   GLU B 118      16.268 -53.213  10.312  1.00 16.08           C  
ATOM    915  CB  GLU B 118      18.177 -52.178   9.061  1.00 16.08           C  
ATOM    916  O   GLU B 118      15.086 -53.138   9.971  1.00 16.08           O  
ATOM    917  CG  GLU B 118      19.563 -52.423   8.482  1.00 16.08           C  
ATOM    918  CD  GLU B 118      20.443 -51.183   8.487  1.00 16.08           C  
ATOM    919  OE1 GLU B 118      21.654 -51.297   8.190  1.00 16.08           O  
ATOM    920  OE2 GLU B 118      19.917 -50.089   8.791  1.00 16.08           O  
ATOM    921  N   ASN B 119      16.507 -52.051  11.194  1.00 16.93           N  
ATOM    922  CA  ASN B 119      16.776 -51.771  12.600  1.00 16.93           C  
ATOM    923  C   ASN B 119      15.547 -51.200  13.303  1.00 16.93           C  
ATOM    924  CB  ASN B 119      17.961 -50.814  12.740  1.00 16.93           C  
ATOM    925  O   ASN B 119      14.655 -50.651  12.654  1.00 16.93           O  
ATOM    926  CG  ASN B 119      19.264 -51.534  13.022  1.00 16.93           C  
ATOM    927  ND2 ASN B 119      20.376 -50.820  12.895  1.00 16.93           N  
ATOM    928  OD1 ASN B 119      19.272 -52.724  13.350  1.00 16.93           O  
ATOM    929  N   TYR B 120      15.748 -50.785  14.669  1.00 17.10           N  
ATOM    930  CA  TYR B 120      15.051 -50.862  15.948  1.00 17.10           C  
ATOM    931  C   TYR B 120      14.248 -49.593  16.208  1.00 17.10           C  
ATOM    932  CB  TYR B 120      16.045 -51.094  17.090  1.00 17.10           C  
ATOM    933  O   TYR B 120      13.291 -49.604  16.985  1.00 17.10           O  
ATOM    934  CG  TYR B 120      16.186 -52.544  17.486  1.00 17.10           C  
ATOM    935  CD1 TYR B 120      15.341 -53.112  18.436  1.00 17.10           C  
ATOM    936  CD2 TYR B 120      17.165 -53.347  16.911  1.00 17.10           C  
ATOM    937  CE1 TYR B 120      15.469 -54.447  18.806  1.00 17.10           C  
ATOM    938  CE2 TYR B 120      17.303 -54.683  17.273  1.00 17.10           C  
ATOM    939  OH  TYR B 120      16.582 -56.545  18.582  1.00 17.10           O  
ATOM    940  CZ  TYR B 120      16.451 -55.223  18.220  1.00 17.10           C  
ATOM    941  N   LEU B 121      14.784 -48.357  16.031  1.00 16.20           N  
ATOM    942  CA  LEU B 121      14.992 -47.579  17.247  1.00 16.20           C  
ATOM    943  C   LEU B 121      13.712 -46.858  17.657  1.00 16.20           C  
ATOM    944  CB  LEU B 121      16.122 -46.565  17.049  1.00 16.20           C  
ATOM    945  O   LEU B 121      12.804 -46.684  16.841  1.00 16.20           O  
ATOM    946  CG  LEU B 121      17.511 -46.997  17.522  1.00 16.20           C  
ATOM    947  CD1 LEU B 121      18.510 -46.918  16.372  1.00 16.20           C  
ATOM    948  CD2 LEU B 121      17.968 -46.136  18.695  1.00 16.20           C  
ATOM    949  N   GLY B 122      13.857 -45.628  18.306  1.00 17.16           N  
ATOM    950  CA  GLY B 122      13.560 -45.110  19.632  1.00 17.16           C  
ATOM    951  C   GLY B 122      12.346 -44.201  19.659  1.00 17.16           C  
ATOM    952  O   GLY B 122      11.708 -43.977  18.628  1.00 17.16           O  
ATOM    953  N   SER B 123      12.450 -42.910  20.270  1.00 17.05           N  
ATOM    954  CA  SER B 123      11.897 -42.396  21.518  1.00 17.05           C  
ATOM    955  C   SER B 123      10.809 -41.361  21.256  1.00 17.05           C  
ATOM    956  CB  SER B 123      13.001 -41.780  22.380  1.00 17.05           C  
ATOM    957  O   SER B 123       9.733 -41.418  21.856  1.00 17.05           O  
ATOM    958  OG  SER B 123      13.462 -42.710  23.346  1.00 17.05           O  
ATOM    959  N   ARG B 124      11.081 -40.057  20.995  1.00 16.15           N  
ATOM    960  CA  ARG B 124      10.931 -39.034  22.024  1.00 16.15           C  
ATOM    961  C   ARG B 124       9.638 -38.248  21.831  1.00 16.15           C  
ATOM    962  CB  ARG B 124      12.129 -38.082  22.015  1.00 16.15           C  
ATOM    963  O   ARG B 124       9.030 -38.297  20.760  1.00 16.15           O  
ATOM    964  CG  ARG B 124      13.053 -38.242  23.211  1.00 16.15           C  
ATOM    965  CD  ARG B 124      14.242 -37.295  23.137  1.00 16.15           C  
ATOM    966  NE  ARG B 124      15.054 -37.352  24.349  1.00 16.15           N  
ATOM    967  NH1 ARG B 124      16.725 -35.975  23.544  1.00 16.15           N  
ATOM    968  NH2 ARG B 124      16.870 -36.845  25.660  1.00 16.15           N  
ATOM    969  CZ  ARG B 124      16.214 -36.724  24.515  1.00 16.15           C  
ATOM    970  N   ASP B 125       9.588 -36.778  22.028  1.00 17.30           N  
ATOM    971  CA  ASP B 125       9.016 -35.884  23.031  1.00 17.30           C  
ATOM    972  C   ASP B 125       7.856 -35.079  22.450  1.00 17.30           C  
ATOM    973  CB  ASP B 125      10.087 -34.941  23.582  1.00 17.30           C  
ATOM    974  O   ASP B 125       6.778 -35.016  23.045  1.00 17.30           O  
ATOM    975  CG  ASP B 125      10.697 -35.433  24.883  1.00 17.30           C  
ATOM    976  OD1 ASP B 125      10.132 -36.352  25.513  1.00 17.30           O  
ATOM    977  OD2 ASP B 125      11.751 -34.894  25.284  1.00 17.30           O  
ATOM    978  N   HIS B 126       7.948 -33.719  22.149  1.00 17.43           N  
ATOM    979  CA  HIS B 126       7.466 -32.542  22.863  1.00 17.43           C  
ATOM    980  C   HIS B 126       6.282 -31.907  22.141  1.00 17.43           C  
ATOM    981  CB  HIS B 126       8.590 -31.518  23.030  1.00 17.43           C  
ATOM    982  O   HIS B 126       6.082 -32.137  20.946  1.00 17.43           O  
ATOM    983  CG  HIS B 126       9.462 -31.773  24.218  1.00 17.43           C  
ATOM    984  CD2 HIS B 126      10.782 -32.060  24.306  1.00 17.43           C  
ATOM    985  ND1 HIS B 126       8.985 -31.750  25.510  1.00 17.43           N  
ATOM    986  CE1 HIS B 126       9.977 -32.011  26.345  1.00 17.43           C  
ATOM    987  NE2 HIS B 126      11.079 -32.203  25.639  1.00 17.43           N  
ATOM    988  N   PHE B 127       5.557 -30.807  22.715  1.00 17.74           N  
ATOM    989  CA  PHE B 127       4.229 -30.287  23.020  1.00 17.74           C  
ATOM    990  C   PHE B 127       3.755 -29.337  21.926  1.00 17.74           C  
ATOM    991  CB  PHE B 127       4.229 -29.570  24.374  1.00 17.74           C  
ATOM    992  O   PHE B 127       2.577 -29.337  21.564  1.00 17.74           O  
ATOM    993  CG  PHE B 127       3.940 -30.476  25.540  1.00 17.74           C  
ATOM    994  CD1 PHE B 127       2.633 -30.815  25.868  1.00 17.74           C  
ATOM    995  CD2 PHE B 127       4.976 -30.991  26.309  1.00 17.74           C  
ATOM    996  CE1 PHE B 127       2.362 -31.653  26.947  1.00 17.74           C  
ATOM    997  CE2 PHE B 127       4.714 -31.829  27.388  1.00 17.74           C  
ATOM    998  CZ  PHE B 127       3.406 -32.158  27.706  1.00 17.74           C  
ATOM    999  N   ALA B 128       4.473 -28.340  21.431  1.00 18.47           N  
ATOM   1000  CA  ALA B 128       4.016 -26.964  21.610  1.00 18.47           C  
ATOM   1001  C   ALA B 128       3.102 -26.536  20.465  1.00 18.47           C  
ATOM   1002  CB  ALA B 128       5.208 -26.017  21.717  1.00 18.47           C  
ATOM   1003  O   ALA B 128       3.351 -26.873  19.305  1.00 18.47           O  
ATOM   1004  N   LEU B 129       1.903 -25.920  20.755  1.00 19.28           N  
ATOM   1005  CA  LEU B 129       0.546 -25.637  20.301  1.00 19.28           C  
ATOM   1006  C   LEU B 129       0.539 -24.504  19.281  1.00 19.28           C  
ATOM   1007  CB  LEU B 129      -0.353 -25.277  21.487  1.00 19.28           C  
ATOM   1008  O   LEU B 129       0.737 -23.340  19.639  1.00 19.28           O  
ATOM   1009  CG  LEU B 129      -0.872 -26.448  22.324  1.00 19.28           C  
ATOM   1010  CD1 LEU B 129      -1.213 -25.980  23.735  1.00 19.28           C  
ATOM   1011  CD2 LEU B 129      -2.087 -27.084  21.658  1.00 19.28           C  
ATOM   1012  N   ASP B 130       1.090 -24.756  18.084  1.00 20.00           N  
ATOM   1013  CA  ASP B 130       1.512 -23.672  17.202  1.00 20.00           C  
ATOM   1014  C   ASP B 130       0.306 -22.967  16.583  1.00 20.00           C  
ATOM   1015  CB  ASP B 130       2.433 -24.202  16.102  1.00 20.00           C  
ATOM   1016  O   ASP B 130      -0.625 -23.621  16.108  1.00 20.00           O  
ATOM   1017  CG  ASP B 130       3.902 -23.931  16.376  1.00 20.00           C  
ATOM   1018  OD1 ASP B 130       4.214 -23.090  17.246  1.00 20.00           O  
ATOM   1019  OD2 ASP B 130       4.754 -24.562  15.714  1.00 20.00           O  
ATOM   1020  N   ARG B 131      -0.055 -21.609  16.783  1.00 24.54           N  
ATOM   1021  CA  ARG B 131      -0.977 -20.497  16.573  1.00 24.54           C  
ATOM   1022  C   ARG B 131      -1.233 -20.270  15.087  1.00 24.54           C  
ATOM   1023  CB  ARG B 131      -0.431 -19.218  17.212  1.00 24.54           C  
ATOM   1024  O   ARG B 131      -0.296 -20.051  14.317  1.00 24.54           O  
ATOM   1025  CG  ARG B 131      -1.447 -18.469  18.059  1.00 24.54           C  
ATOM   1026  CD  ARG B 131      -0.826 -17.265  18.752  1.00 24.54           C  
ATOM   1027  NE  ARG B 131      -1.763 -16.633  19.677  1.00 24.54           N  
ATOM   1028  NH1 ARG B 131      -0.140 -15.521  20.887  1.00 24.54           N  
ATOM   1029  NH2 ARG B 131      -2.350 -15.299  21.452  1.00 24.54           N  
ATOM   1030  CZ  ARG B 131      -1.416 -15.819  20.670  1.00 24.54           C  
ATOM   1031  N   PRO B 132      -2.400 -20.735  14.497  1.00 27.97           N  
ATOM   1032  CA  PRO B 132      -2.693 -20.950  13.078  1.00 27.97           C  
ATOM   1033  C   PRO B 132      -2.636 -19.661  12.262  1.00 27.97           C  
ATOM   1034  CB  PRO B 132      -4.112 -21.524  13.094  1.00 27.97           C  
ATOM   1035  O   PRO B 132      -2.692 -18.565  12.826  1.00 27.97           O  
ATOM   1036  CG  PRO B 132      -4.524 -21.484  14.530  1.00 27.97           C  
ATOM   1037  CD  PRO B 132      -3.393 -20.912  15.335  1.00 27.97           C  
ATOM   1038  N   SER B 133      -2.693 -19.590  10.937  1.00 26.51           N  
ATOM   1039  CA  SER B 133      -2.064 -19.061   9.731  1.00 26.51           C  
ATOM   1040  C   SER B 133      -2.883 -17.920   9.136  1.00 26.51           C  
ATOM   1041  CB  SER B 133      -1.883 -20.167   8.690  1.00 26.51           C  
ATOM   1042  O   SER B 133      -3.947 -18.149   8.558  1.00 26.51           O  
ATOM   1043  OG  SER B 133      -3.114 -20.820   8.432  1.00 26.51           O  
ATOM   1044  N   GLU B 134      -3.425 -16.639   9.751  1.00 33.61           N  
ATOM   1045  CA  GLU B 134      -4.212 -15.471   9.367  1.00 33.61           C  
ATOM   1046  C   GLU B 134      -3.668 -14.834   8.091  1.00 33.61           C  
ATOM   1047  CB  GLU B 134      -4.235 -14.442  10.500  1.00 33.61           C  
ATOM   1048  O   GLU B 134      -2.470 -14.564   7.988  1.00 33.61           O  
ATOM   1049  CG  GLU B 134      -5.631 -13.960  10.865  1.00 33.61           C  
ATOM   1050  CD  GLU B 134      -5.638 -12.941  11.993  1.00 33.61           C  
ATOM   1051  OE1 GLU B 134      -6.730 -12.453  12.364  1.00 33.61           O  
ATOM   1052  OE2 GLU B 134      -4.543 -12.625  12.509  1.00 33.61           O  
ATOM   1053  N   THR B 135      -4.025 -14.900   7.008  1.00 37.32           N  
ATOM   1054  CA  THR B 135      -3.352 -14.330   5.846  1.00 37.32           C  
ATOM   1055  C   THR B 135      -3.243 -12.814   5.973  1.00 37.32           C  
ATOM   1056  CB  THR B 135      -4.090 -14.687   4.542  1.00 37.32           C  
ATOM   1057  O   THR B 135      -4.007 -12.191   6.714  1.00 37.32           O  
ATOM   1058  CG2 THR B 135      -3.804 -16.126   4.125  1.00 37.32           C  
ATOM   1059  OG1 THR B 135      -5.500 -14.530   4.740  1.00 37.32           O  
ATOM   1060  N   HIS B 136      -2.213 -12.099   5.350  1.00 34.74           N  
ATOM   1061  CA  HIS B 136      -1.709 -10.739   5.499  1.00 34.74           C  
ATOM   1062  C   HIS B 136      -2.768  -9.713   5.109  1.00 34.74           C  
ATOM   1063  CB  HIS B 136      -0.448 -10.539   4.656  1.00 34.74           C  
ATOM   1064  O   HIS B 136      -2.967  -8.721   5.814  1.00 34.74           O  
ATOM   1065  CG  HIS B 136       0.180  -9.192   4.826  1.00 34.74           C  
ATOM   1066  CD2 HIS B 136       0.387  -8.190   3.940  1.00 34.74           C  
ATOM   1067  ND1 HIS B 136       0.684  -8.753   6.031  1.00 34.74           N  
ATOM   1068  CE1 HIS B 136       1.175  -7.534   5.878  1.00 34.74           C  
ATOM   1069  NE2 HIS B 136       1.007  -7.170   4.618  1.00 34.74           N  
ATOM   1070  N   ALA B 137      -3.683  -9.730   3.741  1.00 37.30           N  
ATOM   1071  CA  ALA B 137      -4.708  -8.726   3.468  1.00 37.30           C  
ATOM   1072  C   ALA B 137      -5.690  -8.614   4.632  1.00 37.30           C  
ATOM   1073  CB  ALA B 137      -5.452  -9.063   2.179  1.00 37.30           C  
ATOM   1074  O   ALA B 137      -6.062  -7.509   5.033  1.00 37.30           O  
ATOM   1075  N   ASP B 138      -6.117  -9.754   5.397  1.00 38.11           N  
ATOM   1076  CA  ASP B 138      -7.318  -9.778   6.226  1.00 38.11           C  
ATOM   1077  C   ASP B 138      -7.079  -9.073   7.560  1.00 38.11           C  
ATOM   1078  CB  ASP B 138      -7.775 -11.218   6.468  1.00 38.11           C  
ATOM   1079  O   ASP B 138      -7.948  -8.348   8.049  1.00 38.11           O  
ATOM   1080  CG  ASP B 138      -9.282 -11.385   6.375  1.00 38.11           C  
ATOM   1081  OD1 ASP B 138      -9.935 -10.626   5.627  1.00 38.11           O  
ATOM   1082  OD2 ASP B 138      -9.821 -12.283   7.058  1.00 38.11           O  
ATOM   1083  N   TYR B 139      -5.772  -9.032   8.203  1.00 37.97           N  
ATOM   1084  CA  TYR B 139      -5.390  -8.177   9.322  1.00 37.97           C  
ATOM   1085  C   TYR B 139      -5.080  -6.763   8.847  1.00 37.97           C  
ATOM   1086  CB  TYR B 139      -4.177  -8.760  10.053  1.00 37.97           C  
ATOM   1087  O   TYR B 139      -5.508  -5.786   9.466  1.00 37.97           O  
ATOM   1088  CG  TYR B 139      -3.645  -7.870  11.151  1.00 37.97           C  
ATOM   1089  CD1 TYR B 139      -2.500  -7.100  10.957  1.00 37.97           C  
ATOM   1090  CD2 TYR B 139      -4.285  -7.799  12.383  1.00 37.97           C  
ATOM   1091  CE1 TYR B 139      -2.005  -6.280  11.966  1.00 37.97           C  
ATOM   1092  CE2 TYR B 139      -3.799  -6.982  13.400  1.00 37.97           C  
ATOM   1093  OH  TYR B 139      -2.175  -5.418  14.184  1.00 37.97           O  
ATOM   1094  CZ  TYR B 139      -2.661  -6.228  13.182  1.00 37.97           C  
ATOM   1095  N   LEU B 140      -4.099  -6.536   7.676  1.00 40.37           N  
ATOM   1096  CA  LEU B 140      -3.784  -5.130   7.449  1.00 40.37           C  
ATOM   1097  C   LEU B 140      -5.029  -4.262   7.602  1.00 40.37           C  
ATOM   1098  CB  LEU B 140      -3.180  -4.934   6.056  1.00 40.37           C  
ATOM   1099  O   LEU B 140      -4.936  -3.103   8.014  1.00 40.37           O  
ATOM   1100  CG  LEU B 140      -1.791  -5.532   5.829  1.00 40.37           C  
ATOM   1101  CD1 LEU B 140      -1.378  -5.376   4.369  1.00 40.37           C  
ATOM   1102  CD2 LEU B 140      -0.769  -4.877   6.752  1.00 40.37           C  
ATOM   1103  N   LEU B 141      -6.257  -5.120   7.242  1.00 43.04           N  
ATOM   1104  CA  LEU B 141      -7.520  -4.478   7.588  1.00 43.04           C  
ATOM   1105  C   LEU B 141      -7.728  -4.466   9.099  1.00 43.04           C  
ATOM   1106  CB  LEU B 141      -8.690  -5.193   6.907  1.00 43.04           C  
ATOM   1107  O   LEU B 141      -8.176  -3.464   9.661  1.00 43.04           O  
ATOM   1108  CG  LEU B 141      -9.066  -4.698   5.509  1.00 43.04           C  
ATOM   1109  CD1 LEU B 141      -9.783  -5.797   4.733  1.00 43.04           C  
ATOM   1110  CD2 LEU B 141      -9.934  -3.447   5.601  1.00 43.04           C  
ATOM   1111  N   ARG B 142      -7.891  -5.327   9.821  1.00 35.17           N  
ATOM   1112  CA  ARG B 142      -8.584  -5.336  11.105  1.00 35.17           C  
ATOM   1113  C   ARG B 142      -8.084  -4.210  12.005  1.00 35.17           C  
ATOM   1114  CB  ARG B 142      -8.403  -6.685  11.804  1.00 35.17           C  
ATOM   1115  O   ARG B 142      -8.876  -3.553  12.684  1.00 35.17           O  
ATOM   1116  CG  ARG B 142      -9.326  -6.891  12.994  1.00 35.17           C  
ATOM   1117  CD  ARG B 142      -9.102  -8.244  13.655  1.00 35.17           C  
ATOM   1118  NE  ARG B 142      -8.022  -8.191  14.637  1.00 35.17           N  
ATOM   1119  NH1 ARG B 142      -7.849 -10.483  14.875  1.00 35.17           N  
ATOM   1120  NH2 ARG B 142      -6.476  -9.094  16.076  1.00 35.17           N  
ATOM   1121  CZ  ARG B 142      -7.451  -9.256  15.193  1.00 35.17           C  
ATOM   1122  N   THR B 143      -7.025  -3.723  12.197  1.00 40.44           N  
ATOM   1123  CA  THR B 143      -6.709  -2.754  13.241  1.00 40.44           C  
ATOM   1124  C   THR B 143      -6.134  -1.476  12.636  1.00 40.44           C  
ATOM   1125  CB  THR B 143      -5.712  -3.336  14.260  1.00 40.44           C  
ATOM   1126  O   THR B 143      -5.833  -0.523  13.357  1.00 40.44           O  
ATOM   1127  CG2 THR B 143      -6.313  -4.528  14.998  1.00 40.44           C  
ATOM   1128  OG1 THR B 143      -4.528  -3.761  13.573  1.00 40.44           O  
ATOM   1129  N   GLY B 144      -6.282  -1.061  11.682  1.00 40.96           N  
ATOM   1130  CA  GLY B 144      -6.553   0.224  11.057  1.00 40.96           C  
ATOM   1131  C   GLY B 144      -5.311   0.887  10.492  1.00 40.96           C  
ATOM   1132  O   GLY B 144      -5.363   2.034  10.043  1.00 40.96           O  
ATOM   1133  N   GLN B 145      -4.281   1.205  10.536  1.00 39.81           N  
ATOM   1134  CA  GLN B 145      -3.446   2.339  10.154  1.00 39.81           C  
ATOM   1135  C   GLN B 145      -3.171   2.338   8.653  1.00 39.81           C  
ATOM   1136  CB  GLN B 145      -2.127   2.320  10.929  1.00 39.81           C  
ATOM   1137  O   GLN B 145      -2.897   3.387   8.066  1.00 39.81           O  
ATOM   1138  CG  GLN B 145      -2.268   2.724  12.391  1.00 39.81           C  
ATOM   1139  CD  GLN B 145      -0.946   2.701  13.136  1.00 39.81           C  
ATOM   1140  NE2 GLN B 145      -1.006   2.850  14.455  1.00 39.81           N  
ATOM   1141  OE1 GLN B 145       0.120   2.550  12.531  1.00 39.81           O  
ATOM   1142  N   VAL B 146      -3.038   2.236   7.803  1.00 43.53           N  
ATOM   1143  CA  VAL B 146      -2.496   1.770   6.531  1.00 43.53           C  
ATOM   1144  C   VAL B 146      -1.344   0.801   6.783  1.00 43.53           C  
ATOM   1145  CB  VAL B 146      -2.020   2.948   5.652  1.00 43.53           C  
ATOM   1146  O   VAL B 146      -0.362   1.152   7.442  1.00 43.53           O  
ATOM   1147  CG1 VAL B 146      -1.526   2.445   4.297  1.00 43.53           C  
ATOM   1148  CG2 VAL B 146      -3.143   3.967   5.471  1.00 43.53           C  
ATOM   1149  N   VAL B 147      -1.562  -0.405   7.151  1.00 45.13           N  
ATOM   1150  CA  VAL B 147      -0.639  -1.530   7.263  1.00 45.13           C  
ATOM   1151  C   VAL B 147      -0.249  -2.019   5.870  1.00 45.13           C  
ATOM   1152  CB  VAL B 147      -1.253  -2.687   8.083  1.00 45.13           C  
ATOM   1153  O   VAL B 147      -1.112  -2.232   5.016  1.00 45.13           O  
ATOM   1154  CG1 VAL B 147      -0.227  -3.799   8.299  1.00 45.13           C  
ATOM   1155  CG2 VAL B 147      -1.777  -2.172   9.422  1.00 45.13           C  
ATOM   1156  N   ASP B 148       0.485  -1.366   5.293  1.00 40.62           N  
ATOM   1157  CA  ASP B 148       1.073  -2.224   4.268  1.00 40.62           C  
ATOM   1158  C   ASP B 148       1.667  -3.488   4.886  1.00 40.62           C  
ATOM   1159  CB  ASP B 148       2.147  -1.466   3.485  1.00 40.62           C  
ATOM   1160  O   ASP B 148       2.727  -3.439   5.513  1.00 40.62           O  
ATOM   1161  CG  ASP B 148       2.667  -2.244   2.289  1.00 40.62           C  
ATOM   1162  OD1 ASP B 148       2.131  -3.332   1.988  1.00 40.62           O  
ATOM   1163  OD2 ASP B 148       3.625  -1.765   1.643  1.00 40.62           O  
ATOM   1164  N   ILE B 149       0.743  -4.046   6.087  1.00 35.15           N  
ATOM   1165  CA  ILE B 149       1.115  -5.425   6.384  1.00 35.15           C  
ATOM   1166  C   ILE B 149       1.071  -6.259   5.106  1.00 35.15           C  
ATOM   1167  CB  ILE B 149       0.190  -6.041   7.458  1.00 35.15           C  
ATOM   1168  O   ILE B 149       0.090  -6.213   4.360  1.00 35.15           O  
ATOM   1169  CG1 ILE B 149       0.471  -5.415   8.828  1.00 35.15           C  
ATOM   1170  CG2 ILE B 149       0.357  -7.563   7.506  1.00 35.15           C  
ATOM   1171  CD1 ILE B 149      -0.656  -5.598   9.835  1.00 35.15           C  
ATOM   1172  N   SER B 150       1.247  -6.413   4.078  1.00 32.40           N  
ATOM   1173  CA  SER B 150       0.559  -7.613   3.613  1.00 32.40           C  
ATOM   1174  C   SER B 150       0.379  -8.621   4.744  1.00 32.40           C  
ATOM   1175  CB  SER B 150       1.328  -8.260   2.460  1.00 32.40           C  
ATOM   1176  O   SER B 150       1.351  -9.012   5.394  1.00 32.40           O  
ATOM   1177  OG  SER B 150       2.726  -8.143   2.660  1.00 32.40           O  
ATOM   1178  N   ASP B 151      -0.762  -8.411   5.864  1.00 32.08           N  
ATOM   1179  CA  ASP B 151      -1.409  -9.496   6.595  1.00 32.08           C  
ATOM   1180  C   ASP B 151      -1.776 -10.646   5.660  1.00 32.08           C  
ATOM   1181  CB  ASP B 151      -2.658  -8.986   7.317  1.00 32.08           C  
ATOM   1182  O   ASP B 151      -2.593 -11.501   6.010  1.00 32.08           O  
ATOM   1183  CG  ASP B 151      -2.334  -8.116   8.519  1.00 32.08           C  
ATOM   1184  OD1 ASP B 151      -1.215  -8.223   9.066  1.00 32.08           O  
ATOM   1185  OD2 ASP B 151      -3.207  -7.319   8.925  1.00 32.08           O  
ATOM   1186  N   THR B 152      -1.989 -10.711   4.632  1.00 37.54           N  
ATOM   1187  CA  THR B 152      -2.624 -11.856   3.989  1.00 37.54           C  
ATOM   1188  C   THR B 152      -2.187 -13.159   4.653  1.00 37.54           C  
ATOM   1189  CB  THR B 152      -2.293 -11.907   2.486  1.00 37.54           C  
ATOM   1190  O   THR B 152      -0.991 -13.423   4.788  1.00 37.54           O  
ATOM   1191  CG2 THR B 152      -3.329 -11.141   1.669  1.00 37.54           C  
ATOM   1192  OG1 THR B 152      -1.002 -11.325   2.267  1.00 37.54           O  
ATOM   1193  N   ILE B 153      -3.121 -13.582   5.724  1.00 41.34           N  
ATOM   1194  CA  ILE B 153      -2.845 -14.833   6.422  1.00 41.34           C  
ATOM   1195  C   ILE B 153      -2.945 -16.003   5.446  1.00 41.34           C  
ATOM   1196  CB  ILE B 153      -3.810 -15.042   7.610  1.00 41.34           C  
ATOM   1197  O   ILE B 153      -3.940 -16.138   4.730  1.00 41.34           O  
ATOM   1198  CG1 ILE B 153      -3.749 -13.845   8.566  1.00 41.34           C  
ATOM   1199  CG2 ILE B 153      -3.487 -16.347   8.345  1.00 41.34           C  
ATOM   1200  CD1 ILE B 153      -4.858 -13.827   9.608  1.00 41.34           C  
ATOM   1201  N   TYR B 154      -2.042 -16.301   5.024  1.00 48.37           N  
ATOM   1202  CA  TYR B 154      -1.960 -17.589   4.345  1.00 48.37           C  
ATOM   1203  C   TYR B 154      -1.814 -18.727   5.349  1.00 48.37           C  
ATOM   1204  CB  TYR B 154      -0.784 -17.605   3.364  1.00 48.37           C  
ATOM   1205  O   TYR B 154      -1.187 -18.561   6.398  1.00 48.37           O  
ATOM   1206  CG  TYR B 154      -0.935 -16.631   2.220  1.00 48.37           C  
ATOM   1207  CD1 TYR B 154      -1.705 -16.951   1.104  1.00 48.37           C  
ATOM   1208  CD2 TYR B 154      -0.307 -15.391   2.253  1.00 48.37           C  
ATOM   1209  CE1 TYR B 154      -1.845 -16.058   0.047  1.00 48.37           C  
ATOM   1210  CE2 TYR B 154      -0.440 -14.490   1.201  1.00 48.37           C  
ATOM   1211  OH  TYR B 154      -1.345 -13.944  -0.939  1.00 48.37           O  
ATOM   1212  CZ  TYR B 154      -1.210 -14.832   0.105  1.00 48.37           C  
ATOM   1213  N   PRO B 155      -2.657 -19.903   5.185  1.00 63.99           N  
ATOM   1214  CA  PRO B 155      -3.534 -20.144   4.037  1.00 63.99           C  
ATOM   1215  C   PRO B 155      -4.939 -19.580   4.238  1.00 63.99           C  
ATOM   1216  CB  PRO B 155      -3.569 -21.671   3.934  1.00 63.99           C  
ATOM   1217  O   PRO B 155      -5.388 -19.424   5.377  1.00 63.99           O  
ATOM   1218  CG  PRO B 155      -3.131 -22.154   5.279  1.00 63.99           C  
ATOM   1219  CD  PRO B 155      -2.386 -21.046   5.965  1.00 63.99           C  
ATOM   1220  N   ARG B 156      -5.800 -19.146   3.279  1.00 70.60           N  
ATOM   1221  CA  ARG B 156      -7.161 -18.619   3.307  1.00 70.60           C  
ATOM   1222  C   ARG B 156      -8.143 -19.667   3.821  1.00 70.60           C  
ATOM   1223  CB  ARG B 156      -7.583 -18.143   1.916  1.00 70.60           C  
ATOM   1224  O   ARG B 156      -9.132 -19.331   4.476  1.00 70.60           O  
ATOM   1225  CG  ARG B 156      -7.056 -16.765   1.550  1.00 70.60           C  
ATOM   1226  CD  ARG B 156      -8.185 -15.802   1.210  1.00 70.60           C  
ATOM   1227  NE  ARG B 156      -7.679 -14.565   0.622  1.00 70.60           N  
ATOM   1228  NH1 ARG B 156      -9.310 -13.215   1.546  1.00 70.60           N  
ATOM   1229  NH2 ARG B 156      -7.682 -12.305   0.213  1.00 70.60           N  
ATOM   1230  CZ  ARG B 156      -8.225 -13.364   0.795  1.00 70.60           C  
ATOM   1231  N   ASN B 157      -7.909 -20.969   3.496  1.00 77.55           N  
ATOM   1232  CA  ASN B 157      -8.710 -22.077   4.004  1.00 77.55           C  
ATOM   1233  C   ASN B 157      -7.852 -23.092   4.753  1.00 77.55           C  
ATOM   1234  CB  ASN B 157      -9.467 -22.761   2.863  1.00 77.55           C  
ATOM   1235  O   ASN B 157      -7.487 -24.131   4.200  1.00 77.55           O  
ATOM   1236  CG  ASN B 157     -10.646 -23.579   3.352  1.00 77.55           C  
ATOM   1237  ND2 ASN B 157     -11.487 -24.019   2.424  1.00 77.55           N  
ATOM   1238  OD1 ASN B 157     -10.800 -23.812   4.553  1.00 77.55           O  
ATOM   1239  N   PRO B 158      -7.660 -22.804   6.000  1.00 73.83           N  
ATOM   1240  CA  PRO B 158      -6.744 -23.638   6.782  1.00 73.83           C  
ATOM   1241  C   PRO B 158      -7.215 -25.086   6.895  1.00 73.83           C  
ATOM   1242  CB  PRO B 158      -6.733 -22.958   8.154  1.00 73.83           C  
ATOM   1243  O   PRO B 158      -6.396 -25.995   7.055  1.00 73.83           O  
ATOM   1244  CG  PRO B 158      -7.522 -21.703   7.965  1.00 73.83           C  
ATOM   1245  CD  PRO B 158      -8.166 -21.744   6.609  1.00 73.83           C  
ATOM   1246  N   ALA B 159      -8.538 -25.306   6.841  1.00 77.30           N  
ATOM   1247  CA  ALA B 159      -9.096 -26.653   6.931  1.00 77.30           C  
ATOM   1248  C   ALA B 159      -8.650 -27.512   5.752  1.00 77.30           C  
ATOM   1249  CB  ALA B 159     -10.620 -26.594   6.996  1.00 77.30           C  
ATOM   1250  O   ALA B 159      -8.659 -28.742   5.833  1.00 77.30           O  
ATOM   1251  N   MET B 160      -8.280 -26.886   4.753  1.00 86.60           N  
ATOM   1252  CA  MET B 160      -7.879 -27.594   3.540  1.00 86.60           C  
ATOM   1253  C   MET B 160      -6.363 -27.585   3.381  1.00 86.60           C  
ATOM   1254  CB  MET B 160      -8.538 -26.969   2.309  1.00 86.60           C  
ATOM   1255  O   MET B 160      -5.849 -27.773   2.277  1.00 86.60           O  
ATOM   1256  CG  MET B 160     -10.057 -27.022   2.333  1.00 86.60           C  
ATOM   1257  SD  MET B 160     -10.699 -28.741   2.340  1.00 86.60           S  
ATOM   1258  CE  MET B 160     -12.482 -28.416   2.431  1.00 86.60           C  
ATOM   1259  N   TYR B 161      -5.746 -27.395   4.425  1.00 79.52           N  
ATOM   1260  CA  TYR B 161      -4.294 -27.255   4.402  1.00 79.52           C  
ATOM   1261  C   TYR B 161      -3.630 -28.542   3.926  1.00 79.52           C  
ATOM   1262  CB  TYR B 161      -3.769 -26.880   5.791  1.00 79.52           C  
ATOM   1263  O   TYR B 161      -2.696 -28.505   3.122  1.00 79.52           O  
ATOM   1264  CG  TYR B 161      -2.268 -26.729   5.851  1.00 79.52           C  
ATOM   1265  CD1 TYR B 161      -1.468 -27.736   6.387  1.00 79.52           C  
ATOM   1266  CD2 TYR B 161      -1.647 -25.580   5.374  1.00 79.52           C  
ATOM   1267  CE1 TYR B 161      -0.085 -27.601   6.446  1.00 79.52           C  
ATOM   1268  CE2 TYR B 161      -0.265 -25.434   5.429  1.00 79.52           C  
ATOM   1269  OH  TYR B 161       1.875 -26.309   6.022  1.00 79.52           O  
ATOM   1270  CZ  TYR B 161       0.507 -26.448   5.965  1.00 79.52           C  
ATOM   1271  N   SER B 162      -4.155 -29.636   4.409  1.00 78.54           N  
ATOM   1272  CA  SER B 162      -3.566 -30.918   4.037  1.00 78.54           C  
ATOM   1273  C   SER B 162      -4.102 -31.402   2.693  1.00 78.54           C  
ATOM   1274  CB  SER B 162      -3.843 -31.968   5.113  1.00 78.54           C  
ATOM   1275  O   SER B 162      -5.270 -31.182   2.369  1.00 78.54           O  
ATOM   1276  OG  SER B 162      -5.174 -32.447   5.019  1.00 78.54           O  
ATOM   1277  N   GLU B 163      -3.184 -31.945   1.887  1.00 81.18           N  
ATOM   1278  CA  GLU B 163      -3.594 -32.488   0.595  1.00 81.18           C  
ATOM   1279  C   GLU B 163      -4.722 -33.502   0.755  1.00 81.18           C  
ATOM   1280  CB  GLU B 163      -2.403 -33.133  -0.119  1.00 81.18           C  
ATOM   1281  O   GLU B 163      -5.644 -33.548  -0.062  1.00 81.18           O  
ATOM   1282  CG  GLU B 163      -2.713 -33.598  -1.534  1.00 81.18           C  
ATOM   1283  CD  GLU B 163      -1.488 -34.096  -2.284  1.00 81.18           C  
ATOM   1284  OE1 GLU B 163      -1.647 -34.782  -3.319  1.00 81.18           O  
ATOM   1285  OE2 GLU B 163      -0.360 -33.798  -1.832  1.00 81.18           O  
ATOM   1286  N   GLU B 164      -4.692 -34.269   1.824  1.00 83.51           N  
ATOM   1287  CA  GLU B 164      -5.726 -35.265   2.088  1.00 83.51           C  
ATOM   1288  C   GLU B 164      -7.092 -34.608   2.269  1.00 83.51           C  
ATOM   1289  CB  GLU B 164      -5.372 -36.092   3.326  1.00 83.51           C  
ATOM   1290  O   GLU B 164      -8.096 -35.097   1.746  1.00 83.51           O  
ATOM   1291  CG  GLU B 164      -4.516 -37.314   3.026  1.00 83.51           C  
ATOM   1292  CD  GLU B 164      -3.063 -36.972   2.736  1.00 83.51           C  
ATOM   1293  OE1 GLU B 164      -2.338 -37.825   2.176  1.00 83.51           O  
ATOM   1294  OE2 GLU B 164      -2.646 -35.841   3.074  1.00 83.51           O  
ATOM   1295  N   ALA B 165      -7.092 -33.599   3.039  1.00 87.60           N  
ATOM   1296  CA  ALA B 165      -8.336 -32.864   3.253  1.00 87.60           C  
ATOM   1297  C   ALA B 165      -8.911 -32.362   1.931  1.00 87.60           C  
ATOM   1298  CB  ALA B 165      -8.106 -31.695   4.207  1.00 87.60           C  
ATOM   1299  O   ALA B 165     -10.120 -32.442   1.703  1.00 87.60           O  
ATOM   1300  N   ARG B 166      -8.039 -31.873   1.140  1.00 90.68           N  
ATOM   1301  CA  ARG B 166      -8.480 -31.389  -0.164  1.00 90.68           C  
ATOM   1302  C   ARG B 166      -9.037 -32.529  -1.010  1.00 90.68           C  
ATOM   1303  CB  ARG B 166      -7.328 -30.703  -0.901  1.00 90.68           C  
ATOM   1304  O   ARG B 166     -10.077 -32.379  -1.656  1.00 90.68           O  
ATOM   1305  CG  ARG B 166      -6.878 -29.399  -0.264  1.00 90.68           C  
ATOM   1306  CD  ARG B 166      -5.781 -28.723  -1.075  1.00 90.68           C  
ATOM   1307  NE  ARG B 166      -4.477 -29.333  -0.831  1.00 90.68           N  
ATOM   1308  NH1 ARG B 166      -3.397 -28.196  -2.527  1.00 90.68           N  
ATOM   1309  NH2 ARG B 166      -2.240 -29.681  -1.218  1.00 90.68           N  
ATOM   1310  CZ  ARG B 166      -3.374 -29.068  -1.526  1.00 90.68           C  
ATOM   1311  N   LEU B 167      -8.382 -33.598  -1.044  1.00 90.29           N  
ATOM   1312  CA  LEU B 167      -8.796 -34.763  -1.819  1.00 90.29           C  
ATOM   1313  C   LEU B 167     -10.180 -35.237  -1.389  1.00 90.29           C  
ATOM   1314  CB  LEU B 167      -7.782 -35.899  -1.662  1.00 90.29           C  
ATOM   1315  O   LEU B 167     -10.992 -35.635  -2.227  1.00 90.29           O  
ATOM   1316  CG  LEU B 167      -7.645 -36.854  -2.848  1.00 90.29           C  
ATOM   1317  CD1 LEU B 167      -6.564 -36.361  -3.804  1.00 90.29           C  
ATOM   1318  CD2 LEU B 167      -7.334 -38.267  -2.365  1.00 90.29           C  
ATOM   1319  N   LYS B 168     -10.472 -35.114  -0.095  1.00 92.16           N  
ATOM   1320  CA  LYS B 168     -11.754 -35.557   0.446  1.00 92.16           C  
ATOM   1321  C   LYS B 168     -12.896 -34.679  -0.057  1.00 92.16           C  
ATOM   1322  CB  LYS B 168     -11.723 -35.550   1.975  1.00 92.16           C  
ATOM   1323  O   LYS B 168     -14.050 -35.111  -0.089  1.00 92.16           O  
ATOM   1324  CG  LYS B 168     -10.997 -36.740   2.585  1.00 92.16           C  
ATOM   1325  CD  LYS B 168     -11.020 -36.690   4.107  1.00 92.16           C  
ATOM   1326  CE  LYS B 168     -10.193 -37.813   4.718  1.00 92.16           C  
ATOM   1327  NZ  LYS B 168     -10.144 -37.719   6.207  1.00 92.16           N  
ATOM   1328  N   SER B 169     -12.700 -33.541  -0.401  1.00 92.03           N  
ATOM   1329  CA  SER B 169     -13.722 -32.612  -0.873  1.00 92.03           C  
ATOM   1330  C   SER B 169     -14.244 -33.016  -2.247  1.00 92.03           C  
ATOM   1331  CB  SER B 169     -13.168 -31.188  -0.927  1.00 92.03           C  
ATOM   1332  O   SER B 169     -15.308 -32.560  -2.672  1.00 92.03           O  
ATOM   1333  OG  SER B 169     -12.243 -31.048  -1.991  1.00 92.03           O  
ATOM   1334  N   PHE B 170     -13.565 -33.754  -2.948  1.00 91.27           N  
ATOM   1335  CA  PHE B 170     -13.881 -34.094  -4.331  1.00 91.27           C  
ATOM   1336  C   PHE B 170     -14.862 -35.259  -4.391  1.00 91.27           C  
ATOM   1337  CB  PHE B 170     -12.605 -34.442  -5.105  1.00 91.27           C  
ATOM   1338  O   PHE B 170     -14.910 -35.985  -5.386  1.00 91.27           O  
ATOM   1339  CG  PHE B 170     -11.763 -33.245  -5.455  1.00 91.27           C  
ATOM   1340  CD1 PHE B 170     -11.981 -32.546  -6.636  1.00 91.27           C  
ATOM   1341  CD2 PHE B 170     -10.752 -32.819  -4.603  1.00 91.27           C  
ATOM   1342  CE1 PHE B 170     -11.203 -31.438  -6.964  1.00 91.27           C  
ATOM   1343  CE2 PHE B 170      -9.971 -31.712  -4.924  1.00 91.27           C  
ATOM   1344  CZ  PHE B 170     -10.197 -31.024  -6.105  1.00 91.27           C  
ATOM   1345  N   GLN B 171     -15.762 -35.227  -3.401  1.00 86.18           N  
ATOM   1346  CA  GLN B 171     -16.869 -36.174  -3.483  1.00 86.18           C  
ATOM   1347  C   GLN B 171     -17.855 -35.774  -4.577  1.00 86.18           C  
ATOM   1348  CB  GLN B 171     -17.591 -36.276  -2.138  1.00 86.18           C  
ATOM   1349  O   GLN B 171     -18.290 -34.622  -4.638  1.00 86.18           O  
ATOM   1350  CG  GLN B 171     -16.874 -37.153  -1.121  1.00 86.18           C  
ATOM   1351  CD  GLN B 171     -17.598 -37.220   0.211  1.00 86.18           C  
ATOM   1352  NE2 GLN B 171     -17.012 -37.928   1.170  1.00 86.18           N  
ATOM   1353  OE1 GLN B 171     -18.675 -36.639   0.376  1.00 86.18           O  
ATOM   1354  N   ASN B 172     -18.150 -36.621  -5.544  1.00 86.32           N  
ATOM   1355  CA  ASN B 172     -19.071 -36.401  -6.655  1.00 86.32           C  
ATOM   1356  C   ASN B 172     -18.469 -35.475  -7.707  1.00 86.32           C  
ATOM   1357  CB  ASN B 172     -20.399 -35.835  -6.147  1.00 86.32           C  
ATOM   1358  O   ASN B 172     -19.166 -34.626  -8.265  1.00 86.32           O  
ATOM   1359  CG  ASN B 172     -21.137 -36.801  -5.241  1.00 86.32           C  
ATOM   1360  ND2 ASN B 172     -21.836 -36.266  -4.247  1.00 86.32           N  
ATOM   1361  OD1 ASN B 172     -21.079 -38.018  -5.433  1.00 86.32           O  
ATOM   1362  N   TRP B 173     -17.253 -35.369  -7.709  1.00 88.77           N  
ATOM   1363  CA  TRP B 173     -16.564 -34.638  -8.767  1.00 88.77           C  
ATOM   1364  C   TRP B 173     -17.073 -35.061 -10.141  1.00 88.77           C  
ATOM   1365  CB  TRP B 173     -15.052 -34.861  -8.678  1.00 88.77           C  
ATOM   1366  O   TRP B 173     -17.214 -36.255 -10.418  1.00 88.77           O  
ATOM   1367  CG  TRP B 173     -14.262 -34.094  -9.695  1.00 88.77           C  
ATOM   1368  CD1 TRP B 173     -13.569 -34.605 -10.757  1.00 88.77           C  
ATOM   1369  CD2 TRP B 173     -14.080 -32.675  -9.742  1.00 88.77           C  
ATOM   1370  CE2 TRP B 173     -13.265 -32.395 -10.862  1.00 88.77           C  
ATOM   1371  CE3 TRP B 173     -14.529 -31.613  -8.947  1.00 88.77           C  
ATOM   1372  NE1 TRP B 173     -12.967 -33.588 -11.463  1.00 88.77           N  
ATOM   1373  CH2 TRP B 173     -13.342 -30.073 -10.410  1.00 88.77           C  
ATOM   1374  CZ2 TRP B 173     -12.890 -31.094 -11.205  1.00 88.77           C  
ATOM   1375  CZ3 TRP B 173     -14.154 -30.319  -9.290  1.00 88.77           C  
ATOM   1376  N   PRO B 174     -17.445 -34.116 -10.912  1.00 88.72           N  
ATOM   1377  CA  PRO B 174     -18.078 -34.445 -12.191  1.00 88.72           C  
ATOM   1378  C   PRO B 174     -17.197 -35.321 -13.078  1.00 88.72           C  
ATOM   1379  CB  PRO B 174     -18.306 -33.074 -12.834  1.00 88.72           C  
ATOM   1380  O   PRO B 174     -15.997 -35.066 -13.208  1.00 88.72           O  
ATOM   1381  CG  PRO B 174     -17.889 -32.089 -11.790  1.00 88.72           C  
ATOM   1382  CD  PRO B 174     -17.183 -32.829 -10.691  1.00 88.72           C  
ATOM   1383  N   ASP B 175     -17.803 -36.205 -13.664  1.00 83.05           N  
ATOM   1384  CA  ASP B 175     -17.099 -37.179 -14.493  1.00 83.05           C  
ATOM   1385  C   ASP B 175     -16.604 -36.541 -15.789  1.00 83.05           C  
ATOM   1386  CB  ASP B 175     -18.005 -38.372 -14.806  1.00 83.05           C  
ATOM   1387  O   ASP B 175     -15.628 -37.005 -16.382  1.00 83.05           O  
ATOM   1388  CG  ASP B 175     -18.317 -39.217 -13.584  1.00 83.05           C  
ATOM   1389  OD1 ASP B 175     -17.568 -39.145 -12.586  1.00 83.05           O  
ATOM   1390  OD2 ASP B 175     -19.318 -39.965 -13.621  1.00 83.05           O  
ATOM   1391  N   TYR B 176     -17.260 -35.453 -16.163  1.00 78.31           N  
ATOM   1392  CA  TYR B 176     -16.887 -34.827 -17.427  1.00 78.31           C  
ATOM   1393  C   TYR B 176     -15.562 -34.084 -17.297  1.00 78.31           C  
ATOM   1394  CB  TYR B 176     -17.982 -33.863 -17.893  1.00 78.31           C  
ATOM   1395  O   TYR B 176     -14.924 -33.762 -18.302  1.00 78.31           O  
ATOM   1396  CG  TYR B 176     -18.257 -32.740 -16.921  1.00 78.31           C  
ATOM   1397  CD1 TYR B 176     -19.280 -32.841 -15.981  1.00 78.31           C  
ATOM   1398  CD2 TYR B 176     -17.495 -31.577 -16.942  1.00 78.31           C  
ATOM   1399  CE1 TYR B 176     -19.538 -31.809 -15.086  1.00 78.31           C  
ATOM   1400  CE2 TYR B 176     -17.744 -30.538 -16.051  1.00 78.31           C  
ATOM   1401  OH  TYR B 176     -19.017 -29.638 -14.243  1.00 78.31           O  
ATOM   1402  CZ  TYR B 176     -18.766 -30.663 -15.128  1.00 78.31           C  
ATOM   1403  N   ALA B 177     -15.202 -33.712 -16.068  1.00 78.93           N  
ATOM   1404  CA  ALA B 177     -13.946 -32.998 -15.857  1.00 78.93           C  
ATOM   1405  C   ALA B 177     -12.748 -33.913 -16.094  1.00 78.93           C  
ATOM   1406  CB  ALA B 177     -13.896 -32.415 -14.447  1.00 78.93           C  
ATOM   1407  O   ALA B 177     -12.724 -35.050 -15.618  1.00 78.93           O  
ATOM   1408  N   HIS B 178     -11.796 -33.576 -17.002  1.00 79.84           N  
ATOM   1409  CA  HIS B 178     -10.672 -34.413 -17.405  1.00 79.84           C  
ATOM   1410  C   HIS B 178      -9.595 -34.447 -16.326  1.00 79.84           C  
ATOM   1411  CB  HIS B 178     -10.078 -33.914 -18.724  1.00 79.84           C  
ATOM   1412  O   HIS B 178      -8.784 -35.375 -16.281  1.00 79.84           O  
ATOM   1413  CG  HIS B 178     -11.078 -33.812 -19.832  1.00 79.84           C  
ATOM   1414  CD2 HIS B 178     -11.640 -32.732 -20.424  1.00 79.84           C  
ATOM   1415  ND1 HIS B 178     -11.614 -34.918 -20.455  1.00 79.84           N  
ATOM   1416  CE1 HIS B 178     -12.465 -34.521 -21.386  1.00 79.84           C  
ATOM   1417  NE2 HIS B 178     -12.499 -33.200 -21.388  1.00 79.84           N  
ATOM   1418  N   LEU B 179      -9.491 -33.526 -15.433  1.00 87.18           N  
ATOM   1419  CA  LEU B 179      -8.474 -33.483 -14.389  1.00 87.18           C  
ATOM   1420  C   LEU B 179      -8.852 -34.391 -13.223  1.00 87.18           C  
ATOM   1421  CB  LEU B 179      -8.277 -32.048 -13.891  1.00 87.18           C  
ATOM   1422  O   LEU B 179     -10.022 -34.460 -12.839  1.00 87.18           O  
ATOM   1423  CG  LEU B 179      -7.569 -31.089 -14.848  1.00 87.18           C  
ATOM   1424  CD1 LEU B 179      -7.955 -29.647 -14.537  1.00 87.18           C  
ATOM   1425  CD2 LEU B 179      -6.057 -31.272 -14.767  1.00 87.18           C  
ATOM   1426  N   THR B 180      -7.872 -35.095 -12.729  1.00 88.14           N  
ATOM   1427  CA  THR B 180      -8.132 -35.992 -11.609  1.00 88.14           C  
ATOM   1428  C   THR B 180      -8.138 -35.223 -10.291  1.00 88.14           C  
ATOM   1429  CB  THR B 180      -7.086 -37.121 -11.543  1.00 88.14           C  
ATOM   1430  O   THR B 180      -7.418 -34.234 -10.140  1.00 88.14           O  
ATOM   1431  CG2 THR B 180      -7.011 -37.879 -12.865  1.00 88.14           C  
ATOM   1432  OG1 THR B 180      -5.801 -36.557 -11.255  1.00 88.14           O  
ATOM   1433  N   PRO B 181      -8.943 -35.702  -9.389  1.00 91.33           N  
ATOM   1434  CA  PRO B 181      -8.951 -35.088  -8.059  1.00 91.33           C  
ATOM   1435  C   PRO B 181      -7.558 -35.002  -7.440  1.00 91.33           C  
ATOM   1436  CB  PRO B 181      -9.853 -36.020  -7.246  1.00 91.33           C  
ATOM   1437  O   PRO B 181      -7.222 -34.001  -6.803  1.00 91.33           O  
ATOM   1438  CG  PRO B 181     -10.782 -36.624  -8.249  1.00 91.33           C  
ATOM   1439  CD  PRO B 181     -10.042 -36.789  -9.546  1.00 91.33           C  
ATOM   1440  N   ARG B 182      -6.807 -35.997  -7.591  1.00 85.01           N  
ATOM   1441  CA  ARG B 182      -5.459 -36.021  -7.034  1.00 85.01           C  
ATOM   1442  C   ARG B 182      -4.605 -34.900  -7.617  1.00 85.01           C  
ATOM   1443  CB  ARG B 182      -4.794 -37.374  -7.292  1.00 85.01           C  
ATOM   1444  O   ARG B 182      -3.852 -34.245  -6.894  1.00 85.01           O  
ATOM   1445  CG  ARG B 182      -3.668 -37.703  -6.324  1.00 85.01           C  
ATOM   1446  CD  ARG B 182      -3.344 -39.190  -6.320  1.00 85.01           C  
ATOM   1447  NE  ARG B 182      -2.512 -39.558  -5.178  1.00 85.01           N  
ATOM   1448  NH1 ARG B 182      -3.005 -41.812  -5.280  1.00 85.01           N  
ATOM   1449  NH2 ARG B 182      -1.587 -41.016  -3.665  1.00 85.01           N  
ATOM   1450  CZ  ARG B 182      -2.369 -40.794  -4.710  1.00 85.01           C  
ATOM   1451  N   GLU B 183      -4.642 -34.752  -8.954  1.00 84.69           N  
ATOM   1452  CA  GLU B 183      -3.918 -33.664  -9.605  1.00 84.69           C  
ATOM   1453  C   GLU B 183      -4.362 -32.306  -9.067  1.00 84.69           C  
ATOM   1454  CB  GLU B 183      -4.115 -33.719 -11.122  1.00 84.69           C  
ATOM   1455  O   GLU B 183      -3.530 -31.440  -8.790  1.00 84.69           O  
ATOM   1456  CG  GLU B 183      -3.281 -32.702 -11.887  1.00 84.69           C  
ATOM   1457  CD  GLU B 183      -3.523 -32.735 -13.388  1.00 84.69           C  
ATOM   1458  OE1 GLU B 183      -2.987 -31.863 -14.109  1.00 84.69           O  
ATOM   1459  OE2 GLU B 183      -4.255 -33.640 -13.847  1.00 84.69           O  
ATOM   1460  N   LEU B 184      -5.553 -32.096  -8.856  1.00 90.80           N  
ATOM   1461  CA  LEU B 184      -6.103 -30.835  -8.372  1.00 90.80           C  
ATOM   1462  C   LEU B 184      -5.712 -30.593  -6.918  1.00 90.80           C  
ATOM   1463  CB  LEU B 184      -7.628 -30.827  -8.510  1.00 90.80           C  
ATOM   1464  O   LEU B 184      -5.258 -29.501  -6.567  1.00 90.80           O  
ATOM   1465  CG  LEU B 184      -8.180 -30.688  -9.930  1.00 90.80           C  
ATOM   1466  CD1 LEU B 184      -9.650 -31.091  -9.969  1.00 90.80           C  
ATOM   1467  CD2 LEU B 184      -7.998 -29.261 -10.437  1.00 90.80           C  
ATOM   1468  N   ALA B 185      -5.875 -31.578  -6.106  1.00 89.43           N  
ATOM   1469  CA  ALA B 185      -5.534 -31.466  -4.691  1.00 89.43           C  
ATOM   1470  C   ALA B 185      -4.049 -31.165  -4.507  1.00 89.43           C  
ATOM   1471  CB  ALA B 185      -5.910 -32.746  -3.950  1.00 89.43           C  
ATOM   1472  O   ALA B 185      -3.677 -30.327  -3.682  1.00 89.43           O  
ATOM   1473  N   SER B 186      -3.225 -31.804  -5.312  1.00 83.10           N  
ATOM   1474  CA  SER B 186      -1.784 -31.582  -5.239  1.00 83.10           C  
ATOM   1475  C   SER B 186      -1.425 -30.150  -5.624  1.00 83.10           C  
ATOM   1476  CB  SER B 186      -1.044 -32.564  -6.148  1.00 83.10           C  
ATOM   1477  O   SER B 186      -0.393 -29.628  -5.197  1.00 83.10           O  
ATOM   1478  OG  SER B 186      -1.263 -32.250  -7.512  1.00 83.10           O  
ATOM   1479  N   ALA B 187      -2.188 -29.527  -6.445  1.00 84.52           N  
ATOM   1480  CA  ALA B 187      -1.961 -28.154  -6.889  1.00 84.52           C  
ATOM   1481  C   ALA B 187      -2.553 -27.153  -5.901  1.00 84.52           C  
ATOM   1482  CB  ALA B 187      -2.555 -27.939  -8.279  1.00 84.52           C  
ATOM   1483  O   ALA B 187      -2.651 -25.960  -6.199  1.00 84.52           O  
ATOM   1484  N   GLY B 188      -2.957 -27.634  -4.773  1.00 89.45           N  
ATOM   1485  CA  GLY B 188      -3.462 -26.798  -3.695  1.00 89.45           C  
ATOM   1486  C   GLY B 188      -4.942 -26.490  -3.821  1.00 89.45           C  
ATOM   1487  O   GLY B 188      -5.459 -25.610  -3.131  1.00 89.45           O  
ATOM   1488  N   LEU B 189      -5.684 -27.185  -4.614  1.00 93.16           N  
ATOM   1489  CA  LEU B 189      -7.070 -26.858  -4.932  1.00 93.16           C  
ATOM   1490  C   LEU B 189      -8.024 -27.863  -4.295  1.00 93.16           C  
ATOM   1491  CB  LEU B 189      -7.280 -26.828  -6.448  1.00 93.16           C  
ATOM   1492  O   LEU B 189      -7.747 -29.064  -4.278  1.00 93.16           O  
ATOM   1493  CG  LEU B 189      -6.416 -25.838  -7.232  1.00 93.16           C  
ATOM   1494  CD1 LEU B 189      -6.429 -26.184  -8.717  1.00 93.16           C  
ATOM   1495  CD2 LEU B 189      -6.900 -24.410  -7.006  1.00 93.16           C  
ATOM   1496  N   TYR B 190      -9.056 -27.469  -3.752  1.00 94.16           N  
ATOM   1497  CA  TYR B 190     -10.115 -28.348  -3.269  1.00 94.16           C  
ATOM   1498  C   TYR B 190     -11.427 -28.069  -3.994  1.00 94.16           C  
ATOM   1499  CB  TYR B 190     -10.307 -28.179  -1.759  1.00 94.16           C  
ATOM   1500  O   TYR B 190     -11.610 -26.993  -4.568  1.00 94.16           O  
ATOM   1501  CG  TYR B 190     -10.858 -26.831  -1.364  1.00 94.16           C  
ATOM   1502  CD1 TYR B 190     -10.010 -25.748  -1.143  1.00 94.16           C  
ATOM   1503  CD2 TYR B 190     -12.226 -26.637  -1.208  1.00 94.16           C  
ATOM   1504  CE1 TYR B 190     -10.513 -24.504  -0.777  1.00 94.16           C  
ATOM   1505  CE2 TYR B 190     -12.740 -25.398  -0.842  1.00 94.16           C  
ATOM   1506  OH  TYR B 190     -12.380 -23.109  -0.267  1.00 94.16           O  
ATOM   1507  CZ  TYR B 190     -11.877 -24.339  -0.630  1.00 94.16           C  
ATOM   1508  N   TYR B 191     -12.238 -29.024  -4.042  1.00 95.29           N  
ATOM   1509  CA  TYR B 191     -13.494 -28.956  -4.779  1.00 95.29           C  
ATOM   1510  C   TYR B 191     -14.546 -28.182  -3.994  1.00 95.29           C  
ATOM   1511  CB  TYR B 191     -14.009 -30.364  -5.094  1.00 95.29           C  
ATOM   1512  O   TYR B 191     -14.750 -28.431  -2.804  1.00 95.29           O  
ATOM   1513  CG  TYR B 191     -15.283 -30.376  -5.905  1.00 95.29           C  
ATOM   1514  CD1 TYR B 191     -16.356 -31.185  -5.540  1.00 95.29           C  
ATOM   1515  CD2 TYR B 191     -15.414 -29.581  -7.039  1.00 95.29           C  
ATOM   1516  CE1 TYR B 191     -17.531 -31.202  -6.285  1.00 95.29           C  
ATOM   1517  CE2 TYR B 191     -16.584 -29.590  -7.791  1.00 95.29           C  
ATOM   1518  OH  TYR B 191     -18.795 -30.415  -8.148  1.00 95.29           O  
ATOM   1519  CZ  TYR B 191     -17.635 -30.402  -7.407  1.00 95.29           C  
ATOM   1520  N   THR B 192     -15.368 -27.261  -4.534  1.00 89.90           N  
ATOM   1521  CA  THR B 192     -16.346 -26.403  -3.875  1.00 89.90           C  
ATOM   1522  C   THR B 192     -17.731 -27.044  -3.898  1.00 89.90           C  
ATOM   1523  CB  THR B 192     -16.409 -25.015  -4.540  1.00 89.90           C  
ATOM   1524  O   THR B 192     -18.615 -26.652  -3.133  1.00 89.90           O  
ATOM   1525  CG2 THR B 192     -15.057 -24.313  -4.475  1.00 89.90           C  
ATOM   1526  OG1 THR B 192     -16.792 -25.166  -5.913  1.00 89.90           O  
ATOM   1527  N   GLY B 193     -17.919 -28.081  -4.823  1.00 89.33           N  
ATOM   1528  CA  GLY B 193     -19.198 -28.758  -4.963  1.00 89.33           C  
ATOM   1529  C   GLY B 193     -20.063 -28.179  -6.066  1.00 89.33           C  
ATOM   1530  O   GLY B 193     -21.154 -28.685  -6.338  1.00 89.33           O  
ATOM   1531  N   ILE B 194     -19.670 -27.182  -6.624  1.00 86.18           N  
ATOM   1532  CA  ILE B 194     -20.440 -26.528  -7.677  1.00 86.18           C  
ATOM   1533  C   ILE B 194     -19.788 -26.791  -9.032  1.00 86.18           C  
ATOM   1534  CB  ILE B 194     -20.563 -25.008  -7.427  1.00 86.18           C  
ATOM   1535  O   ILE B 194     -18.703 -26.279  -9.316  1.00 86.18           O  
ATOM   1536  CG1 ILE B 194     -21.162 -24.742  -6.041  1.00 86.18           C  
ATOM   1537  CG2 ILE B 194     -21.402 -24.346  -8.523  1.00 86.18           C  
ATOM   1538  CD1 ILE B 194     -21.092 -23.284  -5.606  1.00 86.18           C  
ATOM   1539  N   GLY B 195     -20.581 -27.440  -9.808  1.00 84.60           N  
ATOM   1540  CA  GLY B 195     -20.008 -27.788 -11.098  1.00 84.60           C  
ATOM   1541  C   GLY B 195     -18.626 -28.405 -10.991  1.00 84.60           C  
ATOM   1542  O   GLY B 195     -18.437 -29.398 -10.285  1.00 84.60           O  
ATOM   1543  N   ASP B 196     -17.680 -27.801 -11.833  1.00 87.08           N  
ATOM   1544  CA  ASP B 196     -16.292 -28.247 -11.761  1.00 87.08           C  
ATOM   1545  C   ASP B 196     -15.414 -27.203 -11.075  1.00 87.08           C  
ATOM   1546  CB  ASP B 196     -15.752 -28.551 -13.160  1.00 87.08           C  
ATOM   1547  O   ASP B 196     -14.230 -27.073 -11.392  1.00 87.08           O  
ATOM   1548  CG  ASP B 196     -15.753 -27.337 -14.072  1.00 87.08           C  
ATOM   1549  OD1 ASP B 196     -16.415 -26.329 -13.745  1.00 87.08           O  
ATOM   1550  OD2 ASP B 196     -15.088 -27.391 -15.130  1.00 87.08           O  
ATOM   1551  N   GLN B 197     -15.930 -26.443 -10.256  1.00 89.15           N  
ATOM   1552  CA  GLN B 197     -15.237 -25.336  -9.605  1.00 89.15           C  
ATOM   1553  C   GLN B 197     -14.383 -25.829  -8.441  1.00 89.15           C  
ATOM   1554  CB  GLN B 197     -16.239 -24.289  -9.115  1.00 89.15           C  
ATOM   1555  O   GLN B 197     -14.842 -26.630  -7.624  1.00 89.15           O  
ATOM   1556  CG  GLN B 197     -15.589 -23.041  -8.533  1.00 89.15           C  
ATOM   1557  CD  GLN B 197     -16.602 -22.000  -8.096  1.00 89.15           C  
ATOM   1558  NE2 GLN B 197     -16.793 -20.975  -8.919  1.00 89.15           N  
ATOM   1559  OE1 GLN B 197     -17.210 -22.117  -7.027  1.00 89.15           O  
ATOM   1560  N   VAL B 198     -13.074 -25.355  -8.426  1.00 91.79           N  
ATOM   1561  CA  VAL B 198     -12.150 -25.633  -7.331  1.00 91.79           C  
ATOM   1562  C   VAL B 198     -11.648 -24.320  -6.734  1.00 91.79           C  
ATOM   1563  CB  VAL B 198     -10.957 -26.496  -7.801  1.00 91.79           C  
ATOM   1564  O   VAL B 198     -11.786 -23.259  -7.346  1.00 91.79           O  
ATOM   1565  CG1 VAL B 198     -11.437 -27.865  -8.280  1.00 91.79           C  
ATOM   1566  CG2 VAL B 198     -10.184 -25.780  -8.906  1.00 91.79           C  
ATOM   1567  N   GLN B 199     -11.073 -24.380  -5.588  1.00 90.21           N  
ATOM   1568  CA  GLN B 199     -10.557 -23.207  -4.890  1.00 90.21           C  
ATOM   1569  C   GLN B 199      -9.226 -23.513  -4.210  1.00 90.21           C  
ATOM   1570  CB  GLN B 199     -11.570 -22.706  -3.860  1.00 90.21           C  
ATOM   1571  O   GLN B 199      -9.033 -24.607  -3.675  1.00 90.21           O  
ATOM   1572  CG  GLN B 199     -11.154 -21.416  -3.165  1.00 90.21           C  
ATOM   1573  CD  GLN B 199     -12.266 -20.817  -2.325  1.00 90.21           C  
ATOM   1574  NE2 GLN B 199     -12.042 -19.608  -1.821  1.00 90.21           N  
ATOM   1575  OE1 GLN B 199     -13.318 -21.434  -2.132  1.00 90.21           O  
ATOM   1576  N   CYS B 200      -8.312 -22.562  -4.327  1.00 87.69           N  
ATOM   1577  CA  CYS B 200      -7.026 -22.741  -3.662  1.00 87.69           C  
ATOM   1578  C   CYS B 200      -7.161 -22.553  -2.155  1.00 87.69           C  
ATOM   1579  CB  CYS B 200      -5.994 -21.760  -4.217  1.00 87.69           C  
ATOM   1580  O   CYS B 200      -7.817 -21.616  -1.698  1.00 87.69           O  
ATOM   1581  SG  CYS B 200      -4.424 -21.773  -3.324  1.00 87.69           S  
ATOM   1582  N   PHE B 201      -6.425 -23.413  -1.384  1.00 85.47           N  
ATOM   1583  CA  PHE B 201      -6.509 -23.336   0.069  1.00 85.47           C  
ATOM   1584  C   PHE B 201      -5.721 -22.142   0.594  1.00 85.47           C  
ATOM   1585  CB  PHE B 201      -5.992 -24.628   0.709  1.00 85.47           C  
ATOM   1586  O   PHE B 201      -6.013 -21.625   1.674  1.00 85.47           O  
ATOM   1587  CG  PHE B 201      -4.491 -24.733   0.739  1.00 85.47           C  
ATOM   1588  CD1 PHE B 201      -3.794 -25.241  -0.351  1.00 85.47           C  
ATOM   1589  CD2 PHE B 201      -3.777 -24.322   1.857  1.00 85.47           C  
ATOM   1590  CE1 PHE B 201      -2.405 -25.338  -0.326  1.00 85.47           C  
ATOM   1591  CE2 PHE B 201      -2.389 -24.417   1.889  1.00 85.47           C  
ATOM   1592  CZ  PHE B 201      -1.704 -24.926   0.797  1.00 85.47           C  
ATOM   1593  N   CYS B 202      -4.737 -21.716  -0.160  1.00 76.95           N  
ATOM   1594  CA  CYS B 202      -3.801 -20.704   0.317  1.00 76.95           C  
ATOM   1595  C   CYS B 202      -4.255 -19.307  -0.087  1.00 76.95           C  
ATOM   1596  CB  CYS B 202      -2.398 -20.972  -0.228  1.00 76.95           C  
ATOM   1597  O   CYS B 202      -4.539 -18.470   0.771  1.00 76.95           O  
ATOM   1598  SG  CYS B 202      -1.134 -19.871   0.443  1.00 76.95           S  
ATOM   1599  N   CYS B 203      -4.418 -19.088  -1.333  1.00 65.83           N  
ATOM   1600  CA  CYS B 203      -4.727 -17.754  -1.836  1.00 65.83           C  
ATOM   1601  C   CYS B 203      -6.232 -17.560  -1.978  1.00 65.83           C  
ATOM   1602  CB  CYS B 203      -4.044 -17.518  -3.182  1.00 65.83           C  
ATOM   1603  O   CYS B 203      -6.709 -16.428  -2.077  1.00 65.83           O  
ATOM   1604  SG  CYS B 203      -4.736 -18.498  -4.532  1.00 65.83           S  
ATOM   1605  N   GLY B 204      -7.037 -18.716  -1.982  1.00 77.81           N  
ATOM   1606  CA  GLY B 204      -8.484 -18.653  -2.107  1.00 77.81           C  
ATOM   1607  C   GLY B 204      -8.953 -18.469  -3.538  1.00 77.81           C  
ATOM   1608  O   GLY B 204     -10.141 -18.253  -3.785  1.00 77.81           O  
ATOM   1609  N   GLY B 205      -8.052 -18.495  -4.443  1.00 77.50           N  
ATOM   1610  CA  GLY B 205      -8.420 -18.358  -5.843  1.00 77.50           C  
ATOM   1611  C   GLY B 205      -9.300 -19.488  -6.342  1.00 77.50           C  
ATOM   1612  O   GLY B 205      -9.094 -20.649  -5.981  1.00 77.50           O  
ATOM   1613  N   LYS B 206     -10.308 -19.255  -7.142  1.00 82.49           N  
ATOM   1614  CA  LYS B 206     -11.233 -20.242  -7.690  1.00 82.49           C  
ATOM   1615  C   LYS B 206     -10.988 -20.456  -9.181  1.00 82.49           C  
ATOM   1616  CB  LYS B 206     -12.681 -19.811  -7.453  1.00 82.49           C  
ATOM   1617  O   LYS B 206     -10.747 -19.499  -9.920  1.00 82.49           O  
ATOM   1618  CG  LYS B 206     -13.083 -19.771  -5.986  1.00 82.49           C  
ATOM   1619  CD  LYS B 206     -14.535 -19.345  -5.816  1.00 82.49           C  
ATOM   1620  CE  LYS B 206     -14.909 -19.203  -4.346  1.00 82.49           C  
ATOM   1621  NZ  LYS B 206     -16.324 -18.758  -4.175  1.00 82.49           N  
ATOM   1622  N   LEU B 207     -11.011 -21.649  -9.546  1.00 85.19           N  
ATOM   1623  CA  LEU B 207     -10.852 -22.031 -10.945  1.00 85.19           C  
ATOM   1624  C   LEU B 207     -11.992 -22.940 -11.393  1.00 85.19           C  
ATOM   1625  CB  LEU B 207      -9.509 -22.735 -11.159  1.00 85.19           C  
ATOM   1626  O   LEU B 207     -12.485 -23.756 -10.612  1.00 85.19           O  
ATOM   1627  CG  LEU B 207      -8.256 -21.883 -10.950  1.00 85.19           C  
ATOM   1628  CD1 LEU B 207      -7.021 -22.771 -10.852  1.00 85.19           C  
ATOM   1629  CD2 LEU B 207      -8.105 -20.869 -12.078  1.00 85.19           C  
ATOM   1630  N   LYS B 208     -12.492 -22.798 -12.581  1.00 84.89           N  
ATOM   1631  CA  LYS B 208     -13.537 -23.628 -13.173  1.00 84.89           C  
ATOM   1632  C   LYS B 208     -13.377 -23.716 -14.688  1.00 84.89           C  
ATOM   1633  CB  LYS B 208     -14.921 -23.078 -12.824  1.00 84.89           C  
ATOM   1634  O   LYS B 208     -12.448 -23.136 -15.254  1.00 84.89           O  
ATOM   1635  CG  LYS B 208     -15.213 -21.710 -13.424  1.00 84.89           C  
ATOM   1636  CD  LYS B 208     -16.605 -21.219 -13.046  1.00 84.89           C  
ATOM   1637  CE  LYS B 208     -16.950 -19.916 -13.754  1.00 84.89           C  
ATOM   1638  NZ  LYS B 208     -18.335 -19.460 -13.430  1.00 84.89           N  
ATOM   1639  N   ASN B 209     -14.260 -24.489 -15.228  1.00 77.24           N  
ATOM   1640  CA  ASN B 209     -14.298 -24.689 -16.673  1.00 77.24           C  
ATOM   1641  C   ASN B 209     -12.991 -25.281 -17.192  1.00 77.24           C  
ATOM   1642  CB  ASN B 209     -14.604 -23.371 -17.389  1.00 77.24           C  
ATOM   1643  O   ASN B 209     -12.397 -24.757 -18.135  1.00 77.24           O  
ATOM   1644  CG  ASN B 209     -15.997 -22.853 -17.088  1.00 77.24           C  
ATOM   1645  ND2 ASN B 209     -16.152 -21.535 -17.088  1.00 77.24           N  
ATOM   1646  OD1 ASN B 209     -16.925 -23.632 -16.856  1.00 77.24           O  
ATOM   1647  N   TRP B 210     -12.624 -26.354 -16.749  1.00 81.81           N  
ATOM   1648  CA  TRP B 210     -11.381 -27.047 -17.070  1.00 81.81           C  
ATOM   1649  C   TRP B 210     -11.435 -27.639 -18.474  1.00 81.81           C  
ATOM   1650  CB  TRP B 210     -11.101 -28.151 -16.047  1.00 81.81           C  
ATOM   1651  O   TRP B 210     -12.411 -28.299 -18.840  1.00 81.81           O  
ATOM   1652  CG  TRP B 210     -10.908 -27.650 -14.647  1.00 81.81           C  
ATOM   1653  CD1 TRP B 210     -11.860 -27.542 -13.672  1.00 81.81           C  
ATOM   1654  CD2 TRP B 210      -9.685 -27.183 -14.068  1.00 81.81           C  
ATOM   1655  CE2 TRP B 210      -9.970 -26.808 -12.737  1.00 81.81           C  
ATOM   1656  CE3 TRP B 210      -8.375 -27.046 -14.547  1.00 81.81           C  
ATOM   1657  NE1 TRP B 210     -11.302 -27.037 -12.520  1.00 81.81           N  
ATOM   1658  CH2 TRP B 210      -7.718 -26.181 -12.370  1.00 81.81           C  
ATOM   1659  CZ2 TRP B 210      -8.991 -26.305 -11.877  1.00 81.81           C  
ATOM   1660  CZ3 TRP B 210      -7.402 -26.545 -13.690  1.00 81.81           C  
ATOM   1661  N   GLU B 211     -10.419 -27.345 -19.268  1.00 71.80           N  
ATOM   1662  CA  GLU B 211     -10.287 -27.889 -20.616  1.00 71.80           C  
ATOM   1663  C   GLU B 211      -9.367 -29.107 -20.632  1.00 71.80           C  
ATOM   1664  CB  GLU B 211      -9.762 -26.820 -21.578  1.00 71.80           C  
ATOM   1665  O   GLU B 211      -8.532 -29.272 -19.740  1.00 71.80           O  
ATOM   1666  CG  GLU B 211     -10.711 -25.647 -21.772  1.00 71.80           C  
ATOM   1667  CD  GLU B 211     -10.260 -24.683 -22.858  1.00 71.80           C  
ATOM   1668  OE1 GLU B 211     -11.080 -23.853 -23.312  1.00 71.80           O  
ATOM   1669  OE2 GLU B 211      -9.077 -24.760 -23.259  1.00 71.80           O  
ATOM   1670  N   PRO B 212      -9.501 -30.133 -21.558  1.00 68.31           N  
ATOM   1671  CA  PRO B 212      -8.744 -31.386 -21.614  1.00 68.31           C  
ATOM   1672  C   PRO B 212      -7.234 -31.166 -21.560  1.00 68.31           C  
ATOM   1673  CB  PRO B 212      -9.160 -31.990 -22.958  1.00 68.31           C  
ATOM   1674  O   PRO B 212      -6.507 -31.989 -20.998  1.00 68.31           O  
ATOM   1675  CG  PRO B 212     -10.445 -31.308 -23.302  1.00 68.31           C  
ATOM   1676  CD  PRO B 212     -10.483 -29.980 -22.601  1.00 68.31           C  
ATOM   1677  N   CYS B 213      -6.634 -30.043 -21.909  1.00 70.06           N  
ATOM   1678  CA  CYS B 213      -5.189 -29.841 -21.937  1.00 70.06           C  
ATOM   1679  C   CYS B 213      -4.734 -28.995 -20.753  1.00 70.06           C  
ATOM   1680  CB  CYS B 213      -4.767 -29.172 -23.245  1.00 70.06           C  
ATOM   1681  O   CYS B 213      -3.543 -28.719 -20.604  1.00 70.06           O  
ATOM   1682  SG  CYS B 213      -5.082 -30.178 -24.712  1.00 70.06           S  
ATOM   1683  N   ASP B 214      -5.695 -28.879 -19.898  1.00 77.80           N  
ATOM   1684  CA  ASP B 214      -5.337 -28.079 -18.731  1.00 77.80           C  
ATOM   1685  C   ASP B 214      -4.566 -28.912 -17.710  1.00 77.80           C  
ATOM   1686  CB  ASP B 214      -6.589 -27.482 -18.085  1.00 77.80           C  
ATOM   1687  O   ASP B 214      -4.839 -30.102 -17.538  1.00 77.80           O  
ATOM   1688  CG  ASP B 214      -7.158 -26.310 -18.865  1.00 77.80           C  
ATOM   1689  OD1 ASP B 214      -6.467 -25.781 -19.762  1.00 77.80           O  
ATOM   1690  OD2 ASP B 214      -8.308 -25.911 -18.579  1.00 77.80           O  
ATOM   1691  N   ARG B 215      -3.551 -28.444 -17.149  1.00 76.88           N  
ATOM   1692  CA  ARG B 215      -2.853 -28.991 -15.990  1.00 76.88           C  
ATOM   1693  C   ARG B 215      -3.098 -28.139 -14.750  1.00 76.88           C  
ATOM   1694  CB  ARG B 215      -1.351 -29.095 -16.266  1.00 76.88           C  
ATOM   1695  O   ARG B 215      -3.006 -26.911 -14.806  1.00 76.88           O  
ATOM   1696  CG  ARG B 215      -0.995 -30.067 -17.379  1.00 76.88           C  
ATOM   1697  CD  ARG B 215      -0.447 -31.377 -16.830  1.00 76.88           C  
ATOM   1698  NE  ARG B 215       1.012 -31.376 -16.789  1.00 76.88           N  
ATOM   1699  NH1 ARG B 215       1.245 -33.498 -17.672  1.00 76.88           N  
ATOM   1700  NH2 ARG B 215       3.101 -32.277 -17.108  1.00 76.88           N  
ATOM   1701  CZ  ARG B 215       1.783 -32.384 -17.190  1.00 76.88           C  
ATOM   1702  N   ALA B 216      -3.449 -28.719 -13.689  1.00 84.58           N  
ATOM   1703  CA  ALA B 216      -3.889 -28.034 -12.476  1.00 84.58           C  
ATOM   1704  C   ALA B 216      -2.836 -27.038 -11.997  1.00 84.58           C  
ATOM   1705  CB  ALA B 216      -4.199 -29.046 -11.375  1.00 84.58           C  
ATOM   1706  O   ALA B 216      -3.145 -25.869 -11.754  1.00 84.58           O  
ATOM   1707  N   TRP B 217      -1.553 -27.453 -11.882  1.00 77.42           N  
ATOM   1708  CA  TRP B 217      -0.483 -26.586 -11.399  1.00 77.42           C  
ATOM   1709  C   TRP B 217      -0.272 -25.406 -12.342  1.00 77.42           C  
ATOM   1710  CB  TRP B 217       0.821 -27.374 -11.247  1.00 77.42           C  
ATOM   1711  O   TRP B 217      -0.150 -24.262 -11.897  1.00 77.42           O  
ATOM   1712  CG  TRP B 217       1.026 -27.954  -9.880  1.00 77.42           C  
ATOM   1713  CD1 TRP B 217       0.899 -29.265  -9.514  1.00 77.42           C  
ATOM   1714  CD2 TRP B 217       1.389 -27.239  -8.695  1.00 77.42           C  
ATOM   1715  CE2 TRP B 217       1.466 -28.182  -7.646  1.00 77.42           C  
ATOM   1716  CE3 TRP B 217       1.658 -25.892  -8.418  1.00 77.42           C  
ATOM   1717  NE1 TRP B 217       1.163 -29.409  -8.171  1.00 77.42           N  
ATOM   1718  CH2 TRP B 217       2.060 -26.495  -6.095  1.00 77.42           C  
ATOM   1719  CZ2 TRP B 217       1.802 -27.819  -6.339  1.00 77.42           C  
ATOM   1720  CZ3 TRP B 217       1.992 -25.534  -7.117  1.00 77.42           C  
ATOM   1721  N   SER B 218      -0.203 -25.670 -13.620  1.00 70.81           N  
ATOM   1722  CA  SER B 218       0.004 -24.621 -14.614  1.00 70.81           C  
ATOM   1723  C   SER B 218      -1.108 -23.579 -14.557  1.00 70.81           C  
ATOM   1724  CB  SER B 218       0.081 -25.221 -16.018  1.00 70.81           C  
ATOM   1725  O   SER B 218      -0.841 -22.376 -14.602  1.00 70.81           O  
ATOM   1726  OG  SER B 218       1.147 -26.150 -16.111  1.00 70.81           O  
ATOM   1727  N   GLU B 219      -2.267 -24.073 -14.413  1.00 77.42           N  
ATOM   1728  CA  GLU B 219      -3.402 -23.156 -14.378  1.00 77.42           C  
ATOM   1729  C   GLU B 219      -3.400 -22.324 -13.099  1.00 77.42           C  
ATOM   1730  CB  GLU B 219      -4.719 -23.926 -14.503  1.00 77.42           C  
ATOM   1731  O   GLU B 219      -3.680 -21.123 -13.133  1.00 77.42           O  
ATOM   1732  CG  GLU B 219      -4.983 -24.473 -15.898  1.00 77.42           C  
ATOM   1733  CD  GLU B 219      -5.058 -23.390 -16.963  1.00 77.42           C  
ATOM   1734  OE1 GLU B 219      -4.237 -23.409 -17.907  1.00 77.42           O  
ATOM   1735  OE2 GLU B 219      -5.945 -22.515 -16.851  1.00 77.42           O  
ATOM   1736  N   HIS B 220      -3.156 -22.947 -11.949  1.00 81.80           N  
ATOM   1737  CA  HIS B 220      -3.039 -22.210 -10.695  1.00 81.80           C  
ATOM   1738  C   HIS B 220      -1.990 -21.108 -10.800  1.00 81.80           C  
ATOM   1739  CB  HIS B 220      -2.690 -23.159  -9.547  1.00 81.80           C  
ATOM   1740  O   HIS B 220      -2.249 -19.962 -10.426  1.00 81.80           O  
ATOM   1741  CG  HIS B 220      -2.912 -22.568  -8.192  1.00 81.80           C  
ATOM   1742  CD2 HIS B 220      -3.215 -21.304  -7.812  1.00 81.80           C  
ATOM   1743  ND1 HIS B 220      -2.824 -23.309  -7.033  1.00 81.80           N  
ATOM   1744  CE1 HIS B 220      -3.065 -22.524  -5.996  1.00 81.80           C  
ATOM   1745  NE2 HIS B 220      -3.305 -21.302  -6.442  1.00 81.80           N  
ATOM   1746  N   ARG B 221      -0.902 -21.415 -11.304  1.00 70.53           N  
ATOM   1747  CA  ARG B 221       0.195 -20.464 -11.457  1.00 70.53           C  
ATOM   1748  C   ARG B 221      -0.186 -19.338 -12.413  1.00 70.53           C  
ATOM   1749  CB  ARG B 221       1.455 -21.173 -11.958  1.00 70.53           C  
ATOM   1750  O   ARG B 221       0.125 -18.172 -12.162  1.00 70.53           O  
ATOM   1751  CG  ARG B 221       2.685 -20.281 -12.008  1.00 70.53           C  
ATOM   1752  CD  ARG B 221       3.916 -21.043 -12.478  1.00 70.53           C  
ATOM   1753  NE  ARG B 221       4.454 -21.900 -11.426  1.00 70.53           N  
ATOM   1754  NH1 ARG B 221       6.630 -21.833 -12.198  1.00 70.53           N  
ATOM   1755  NH2 ARG B 221       6.112 -23.041 -10.320  1.00 70.53           N  
ATOM   1756  CZ  ARG B 221       5.731 -22.256 -11.317  1.00 70.53           C  
ATOM   1757  N   ARG B 222      -0.721 -19.693 -13.455  1.00 68.08           N  
ATOM   1758  CA  ARG B 222      -1.104 -18.723 -14.476  1.00 68.08           C  
ATOM   1759  C   ARG B 222      -2.078 -17.693 -13.914  1.00 68.08           C  
ATOM   1760  CB  ARG B 222      -1.726 -19.430 -15.682  1.00 68.08           C  
ATOM   1761  O   ARG B 222      -1.912 -16.491 -14.132  1.00 68.08           O  
ATOM   1762  CG  ARG B 222      -2.022 -18.505 -16.853  1.00 68.08           C  
ATOM   1763  CD  ARG B 222      -2.655 -19.254 -18.017  1.00 68.08           C  
ATOM   1764  NE  ARG B 222      -3.226 -18.338 -19.000  1.00 68.08           N  
ATOM   1765  NH1 ARG B 222      -3.478 -19.937 -20.649  1.00 68.08           N  
ATOM   1766  NH2 ARG B 222      -4.111 -17.769 -21.042  1.00 68.08           N  
ATOM   1767  CZ  ARG B 222      -3.603 -18.683 -20.228  1.00 68.08           C  
ATOM   1768  N   HIS B 223      -3.095 -18.204 -13.179  1.00 69.63           N  
ATOM   1769  CA  HIS B 223      -4.179 -17.318 -12.770  1.00 69.63           C  
ATOM   1770  C   HIS B 223      -3.884 -16.673 -11.420  1.00 69.63           C  
ATOM   1771  CB  HIS B 223      -5.502 -18.083 -12.708  1.00 69.63           C  
ATOM   1772  O   HIS B 223      -4.367 -15.575 -11.133  1.00 69.63           O  
ATOM   1773  CG  HIS B 223      -6.033 -18.473 -14.051  1.00 69.63           C  
ATOM   1774  CD2 HIS B 223      -6.008 -19.657 -14.707  1.00 69.63           C  
ATOM   1775  ND1 HIS B 223      -6.681 -17.585 -14.881  1.00 69.63           N  
ATOM   1776  CE1 HIS B 223      -7.034 -18.208 -15.993  1.00 69.63           C  
ATOM   1777  NE2 HIS B 223      -6.636 -19.466 -15.913  1.00 69.63           N  
ATOM   1778  N   PHE B 224      -3.175 -17.389 -10.542  1.00 69.14           N  
ATOM   1779  CA  PHE B 224      -2.823 -16.852  -9.232  1.00 69.14           C  
ATOM   1780  C   PHE B 224      -1.319 -16.937  -9.000  1.00 69.14           C  
ATOM   1781  CB  PHE B 224      -3.568 -17.602  -8.124  1.00 69.14           C  
ATOM   1782  O   PHE B 224      -0.861 -17.678  -8.128  1.00 69.14           O  
ATOM   1783  CG  PHE B 224      -5.061 -17.636  -8.312  1.00 69.14           C  
ATOM   1784  CD1 PHE B 224      -5.844 -16.541  -7.965  1.00 69.14           C  
ATOM   1785  CD2 PHE B 224      -5.682 -18.762  -8.836  1.00 69.14           C  
ATOM   1786  CE1 PHE B 224      -7.226 -16.569  -8.138  1.00 69.14           C  
ATOM   1787  CE2 PHE B 224      -7.062 -18.798  -9.011  1.00 69.14           C  
ATOM   1788  CZ  PHE B 224      -7.833 -17.700  -8.661  1.00 69.14           C  
ATOM   1789  N   PRO B 225      -0.509 -16.148  -9.740  1.00 62.59           N  
ATOM   1790  CA  PRO B 225       0.952 -16.246  -9.697  1.00 62.59           C  
ATOM   1791  C   PRO B 225       1.534 -15.813  -8.354  1.00 62.59           C  
ATOM   1792  CB  PRO B 225       1.402 -15.304 -10.817  1.00 62.59           C  
ATOM   1793  O   PRO B 225       2.663 -16.179  -8.018  1.00 62.59           O  
ATOM   1794  CG  PRO B 225       0.250 -14.372 -11.017  1.00 62.59           C  
ATOM   1795  CD  PRO B 225      -1.013 -15.085 -10.629  1.00 62.59           C  
ATOM   1796  N   ASN B 226       0.833 -15.146  -7.607  1.00 54.01           N  
ATOM   1797  CA  ASN B 226       1.348 -14.634  -6.341  1.00 54.01           C  
ATOM   1798  C   ASN B 226       0.888 -15.488  -5.163  1.00 54.01           C  
ATOM   1799  CB  ASN B 226       0.924 -13.178  -6.139  1.00 54.01           C  
ATOM   1800  O   ASN B 226       1.107 -15.126  -4.005  1.00 54.01           O  
ATOM   1801  CG  ASN B 226       1.516 -12.248  -7.179  1.00 54.01           C  
ATOM   1802  ND2 ASN B 226       0.747 -11.244  -7.583  1.00 54.01           N  
ATOM   1803  OD1 ASN B 226       2.655 -12.430  -7.616  1.00 54.01           O  
ATOM   1804  N   CYS B 227       0.228 -16.561  -5.393  1.00 66.78           N  
ATOM   1805  CA  CYS B 227      -0.196 -17.464  -4.329  1.00 66.78           C  
ATOM   1806  C   CYS B 227       1.006 -18.044  -3.594  1.00 66.78           C  
ATOM   1807  CB  CYS B 227      -1.054 -18.595  -4.895  1.00 66.78           C  
ATOM   1808  O   CYS B 227       1.937 -18.550  -4.222  1.00 66.78           O  
ATOM   1809  SG  CYS B 227      -1.504 -19.848  -3.675  1.00 66.78           S  
ATOM   1810  N   PHE B 228       1.018 -17.950  -2.280  1.00 64.05           N  
ATOM   1811  CA  PHE B 228       2.140 -18.435  -1.486  1.00 64.05           C  
ATOM   1812  C   PHE B 228       2.363 -19.925  -1.717  1.00 64.05           C  
ATOM   1813  CB  PHE B 228       1.904 -18.164   0.003  1.00 64.05           C  
ATOM   1814  O   PHE B 228       3.501 -20.397  -1.702  1.00 64.05           O  
ATOM   1815  CG  PHE B 228       2.093 -16.724   0.396  1.00 64.05           C  
ATOM   1816  CD1 PHE B 228       2.467 -15.775  -0.548  1.00 64.05           C  
ATOM   1817  CD2 PHE B 228       1.897 -16.319   1.710  1.00 64.05           C  
ATOM   1818  CE1 PHE B 228       2.643 -14.441  -0.187  1.00 64.05           C  
ATOM   1819  CE2 PHE B 228       2.071 -14.988   2.078  1.00 64.05           C  
ATOM   1820  CZ  PHE B 228       2.445 -14.051   1.128  1.00 64.05           C  
ATOM   1821  N   PHE B 229       1.343 -20.694  -1.974  1.00 71.65           N  
ATOM   1822  CA  PHE B 229       1.424 -22.123  -2.250  1.00 71.65           C  
ATOM   1823  C   PHE B 229       2.110 -22.378  -3.587  1.00 71.65           C  
ATOM   1824  CB  PHE B 229       0.028 -22.753  -2.247  1.00 71.65           C  
ATOM   1825  O   PHE B 229       3.010 -23.216  -3.679  1.00 71.65           O  
ATOM   1826  CG  PHE B 229       0.035 -24.246  -2.438  1.00 71.65           C  
ATOM   1827  CD1 PHE B 229      -0.274 -24.804  -3.672  1.00 71.65           C  
ATOM   1828  CD2 PHE B 229       0.351 -25.091  -1.382  1.00 71.65           C  
ATOM   1829  CE1 PHE B 229      -0.269 -26.185  -3.852  1.00 71.65           C  
ATOM   1830  CE2 PHE B 229       0.359 -26.472  -1.554  1.00 71.65           C  
ATOM   1831  CZ  PHE B 229       0.048 -27.017  -2.789  1.00 71.65           C  
ATOM   1832  N   VAL B 230       1.693 -21.543  -4.529  1.00 68.33           N  
ATOM   1833  CA  VAL B 230       2.274 -21.677  -5.860  1.00 68.33           C  
ATOM   1834  C   VAL B 230       3.747 -21.277  -5.824  1.00 68.33           C  
ATOM   1835  CB  VAL B 230       1.515 -20.822  -6.900  1.00 68.33           C  
ATOM   1836  O   VAL B 230       4.583 -21.900  -6.484  1.00 68.33           O  
ATOM   1837  CG1 VAL B 230       2.278 -20.779  -8.223  1.00 68.33           C  
ATOM   1838  CG2 VAL B 230       0.104 -21.368  -7.110  1.00 68.33           C  
ATOM   1839  N   LEU B 231       3.989 -20.342  -4.902  1.00 57.83           N  
ATOM   1840  CA  LEU B 231       5.346 -19.816  -4.801  1.00 57.83           C  
ATOM   1841  C   LEU B 231       6.207 -20.701  -3.907  1.00 57.83           C  
ATOM   1842  CB  LEU B 231       5.327 -18.385  -4.257  1.00 57.83           C  
ATOM   1843  O   LEU B 231       7.426 -20.522  -3.838  1.00 57.83           O  
ATOM   1844  CG  LEU B 231       4.725 -17.319  -5.174  1.00 57.83           C  
ATOM   1845  CD1 LEU B 231       4.572 -16.000  -4.423  1.00 57.83           C  
ATOM   1846  CD2 LEU B 231       5.588 -17.135  -6.418  1.00 57.83           C  
ATOM   1847  N   GLY B 232       5.687 -21.691  -3.273  1.00 58.53           N  
ATOM   1848  CA  GLY B 232       6.410 -22.601  -2.398  1.00 58.53           C  
ATOM   1849  C   GLY B 232       6.745 -21.992  -1.050  1.00 58.53           C  
ATOM   1850  O   GLY B 232       7.739 -22.366  -0.424  1.00 58.53           O  
ATOM   1851  N   ARG B 233       5.995 -20.994  -0.672  1.00 47.67           N  
ATOM   1852  CA  ARG B 233       6.273 -20.339   0.602  1.00 47.67           C  
ATOM   1853  C   ARG B 233       5.626 -21.093   1.759  1.00 47.67           C  
ATOM   1854  CB  ARG B 233       5.780 -18.890   0.581  1.00 47.67           C  
ATOM   1855  O   ARG B 233       4.553 -21.679   1.602  1.00 47.67           O  
ATOM   1856  CG  ARG B 233       6.619 -17.967  -0.288  1.00 47.67           C  
ATOM   1857  CD  ARG B 233       6.215 -16.509  -0.115  1.00 47.67           C  
ATOM   1858  NE  ARG B 233       6.965 -15.632  -1.010  1.00 47.67           N  
ATOM   1859  NH1 ARG B 233       5.911 -13.693  -0.330  1.00 47.67           N  
ATOM   1860  NH2 ARG B 233       7.540 -13.613  -1.940  1.00 47.67           N  
ATOM   1861  CZ  ARG B 233       6.804 -14.315  -1.091  1.00 47.67           C  
ATOM   1862  N   ASN B 234       6.414 -21.392   2.899  1.00 41.56           N  
ATOM   1863  CA  ASN B 234       5.933 -22.050   4.110  1.00 41.56           C  
ATOM   1864  C   ASN B 234       4.751 -21.304   4.721  1.00 41.56           C  
ATOM   1865  CB  ASN B 234       7.063 -22.183   5.133  1.00 41.56           C  
ATOM   1866  O   ASN B 234       4.807 -20.087   4.905  1.00 41.56           O  
ATOM   1867  CG  ASN B 234       7.581 -23.604   5.250  1.00 41.56           C  
ATOM   1868  ND2 ASN B 234       8.756 -23.759   5.848  1.00 41.56           N  
ATOM   1869  OD1 ASN B 234       6.930 -24.553   4.805  1.00 41.56           O  
ATOM   1870  N   LEU B 235       3.557 -21.901   4.662  1.00 43.31           N  
ATOM   1871  CA  LEU B 235       2.365 -21.316   5.265  1.00 43.31           C  
ATOM   1872  C   LEU B 235       2.292 -21.642   6.753  1.00 43.31           C  
ATOM   1873  CB  LEU B 235       1.104 -21.819   4.558  1.00 43.31           C  
ATOM   1874  O   LEU B 235       2.494 -22.792   7.151  1.00 43.31           O  
ATOM   1875  CG  LEU B 235       0.973 -21.470   3.075  1.00 43.31           C  
ATOM   1876  CD1 LEU B 235      -0.171 -22.256   2.444  1.00 43.31           C  
ATOM   1877  CD2 LEU B 235       0.762 -19.971   2.895  1.00 43.31           C  
ATOM   1878  N   ASN B 236       2.801 -20.908   7.647  1.00 32.43           N  
ATOM   1879  CA  ASN B 236       2.755 -21.111   9.091  1.00 32.43           C  
ATOM   1880  C   ASN B 236       1.338 -21.417   9.569  1.00 32.43           C  
ATOM   1881  CB  ASN B 236       3.308 -19.886   9.822  1.00 32.43           C  
ATOM   1882  O   ASN B 236       0.474 -20.539   9.567  1.00 32.43           O  
ATOM   1883  CG  ASN B 236       4.780 -20.023  10.158  1.00 32.43           C  
ATOM   1884  ND2 ASN B 236       5.370 -18.956  10.685  1.00 32.43           N  
ATOM   1885  OD1 ASN B 236       5.383 -21.078   9.946  1.00 32.43           O  
ATOM   1886  N   ILE B 237       0.751 -22.564   9.292  1.00 32.27           N  
ATOM   1887  CA  ILE B 237      -0.571 -22.877   9.824  1.00 32.27           C  
ATOM   1888  C   ILE B 237      -0.485 -23.077  11.335  1.00 32.27           C  
ATOM   1889  CB  ILE B 237      -1.167 -24.134   9.150  1.00 32.27           C  
ATOM   1890  O   ILE B 237       0.307 -23.890  11.816  1.00 32.27           O  
ATOM   1891  CG1 ILE B 237      -1.264 -23.932   7.634  1.00 32.27           C  
ATOM   1892  CG2 ILE B 237      -2.538 -24.466   9.747  1.00 32.27           C  
ATOM   1893  CD1 ILE B 237      -1.389 -25.227   6.844  1.00 32.27           C  
ATOM   1894  N   ARG B 238      -0.745 -22.093  12.088  1.00 25.38           N  
ATOM   1895  CA  ARG B 238      -0.932 -22.249  13.527  1.00 25.38           C  
ATOM   1896  C   ARG B 238      -1.954 -23.338  13.832  1.00 25.38           C  
ATOM   1897  CB  ARG B 238      -1.370 -20.926  14.159  1.00 25.38           C  
ATOM   1898  O   ARG B 238      -3.105 -23.256  13.398  1.00 25.38           O  
ATOM   1899  CG  ARG B 238      -0.216 -20.023  14.563  1.00 25.38           C  
ATOM   1900  CD  ARG B 238      -0.707 -18.733  15.204  1.00 25.38           C  
ATOM   1901  NE  ARG B 238       0.403 -17.858  15.573  1.00 25.38           N  
ATOM   1902  NH1 ARG B 238      -0.919 -16.007  15.977  1.00 25.38           N  
ATOM   1903  NH2 ARG B 238       1.354 -15.879  16.247  1.00 25.38           N  
ATOM   1904  CZ  ARG B 238       0.277 -16.583  15.932  1.00 25.38           C  
ATOM   1905  N   SER B 239      -1.630 -24.576  13.839  1.00 26.33           N  
ATOM   1906  CA  SER B 239      -2.499 -25.652  14.305  1.00 26.33           C  
ATOM   1907  C   SER B 239      -3.009 -25.379  15.716  1.00 26.33           C  
ATOM   1908  CB  SER B 239      -1.761 -26.990  14.271  1.00 26.33           C  
ATOM   1909  O   SER B 239      -2.220 -25.270  16.657  1.00 26.33           O  
ATOM   1910  OG  SER B 239      -1.192 -27.219  12.993  1.00 26.33           O  
ATOM   1911  N   GLU B 240      -3.910 -24.504  15.994  1.00 23.73           N  
ATOM   1912  CA  GLU B 240      -4.497 -24.432  17.329  1.00 23.73           C  
ATOM   1913  C   GLU B 240      -4.926 -25.812  17.818  1.00 23.73           C  
ATOM   1914  CB  GLU B 240      -5.691 -23.475  17.342  1.00 23.73           C  
ATOM   1915  O   GLU B 240      -5.178 -26.004  19.009  1.00 23.73           O  
ATOM   1916  CG  GLU B 240      -5.301 -22.006  17.430  1.00 23.73           C  
ATOM   1917  CD  GLU B 240      -6.464 -21.097  17.794  1.00 23.73           C  
ATOM   1918  OE1 GLU B 240      -6.237 -19.892  18.047  1.00 23.73           O  
ATOM   1919  OE2 GLU B 240      -7.612 -21.595  17.828  1.00 23.73           O  
ATOM   1920  N   SER B 241      -5.694 -26.625  17.036  1.00 23.51           N  
ATOM   1921  CA  SER B 241      -6.434 -27.684  17.715  1.00 23.51           C  
ATOM   1922  C   SER B 241      -5.490 -28.713  18.327  1.00 23.51           C  
ATOM   1923  CB  SER B 241      -7.394 -28.374  16.745  1.00 23.51           C  
ATOM   1924  O   SER B 241      -4.826 -29.461  17.606  1.00 23.51           O  
ATOM   1925  OG  SER B 241      -6.741 -28.680  15.524  1.00 23.51           O  
ATOM   1926  N   ASP B 242      -4.624 -28.236  19.240  1.00 24.41           N  
ATOM   1927  CA  ASP B 242      -3.903 -29.268  19.978  1.00 24.41           C  
ATOM   1928  C   ASP B 242      -4.868 -30.269  20.609  1.00 24.41           C  
ATOM   1929  CB  ASP B 242      -3.019 -28.638  21.056  1.00 24.41           C  
ATOM   1930  O   ASP B 242      -4.463 -31.103  21.421  1.00 24.41           O  
ATOM   1931  CG  ASP B 242      -1.625 -28.300  20.558  1.00 24.41           C  
ATOM   1932  OD1 ASP B 242      -1.202 -28.842  19.514  1.00 24.41           O  
ATOM   1933  OD2 ASP B 242      -0.943 -27.485  21.216  1.00 24.41           O  
ATOM   1934  N   ALA B 243      -6.132 -29.941  20.782  1.00 21.68           N  
ATOM   1935  CA  ALA B 243      -6.742 -30.741  21.840  1.00 21.68           C  
ATOM   1936  C   ALA B 243      -6.734 -32.224  21.481  1.00 21.68           C  
ATOM   1937  CB  ALA B 243      -8.169 -30.270  22.109  1.00 21.68           C  
ATOM   1938  O   ALA B 243      -6.857 -33.083  22.357  1.00 21.68           O  
ATOM   1939  N   VAL B 244      -7.362 -32.572  20.326  1.00 21.20           N  
ATOM   1940  CA  VAL B 244      -7.934 -33.914  20.339  1.00 21.20           C  
ATOM   1941  C   VAL B 244      -6.815 -34.953  20.340  1.00 21.20           C  
ATOM   1942  CB  VAL B 244      -8.873 -34.143  19.133  1.00 21.20           C  
ATOM   1943  O   VAL B 244      -5.969 -34.964  19.443  1.00 21.20           O  
ATOM   1944  CG1 VAL B 244      -9.760 -35.365  19.363  1.00 21.20           C  
ATOM   1945  CG2 VAL B 244      -9.725 -32.901  18.877  1.00 21.20           C  
ATOM   1946  N   SER B 245      -6.412 -35.427  21.499  1.00 21.31           N  
ATOM   1947  CA  SER B 245      -5.436 -36.400  21.979  1.00 21.31           C  
ATOM   1948  C   SER B 245      -5.439 -37.657  21.115  1.00 21.31           C  
ATOM   1949  CB  SER B 245      -5.720 -36.771  23.435  1.00 21.31           C  
ATOM   1950  O   SER B 245      -4.419 -38.340  21.000  1.00 21.31           O  
ATOM   1951  OG  SER B 245      -6.519 -35.782  24.060  1.00 21.31           O  
ATOM   1952  N   SER B 246      -6.488 -38.480  21.287  1.00 21.45           N  
ATOM   1953  CA  SER B 246      -6.343 -39.905  21.566  1.00 21.45           C  
ATOM   1954  C   SER B 246      -5.871 -40.665  20.331  1.00 21.45           C  
ATOM   1955  CB  SER B 246      -7.666 -40.492  22.061  1.00 21.45           C  
ATOM   1956  O   SER B 246      -5.029 -41.559  20.430  1.00 21.45           O  
ATOM   1957  OG  SER B 246      -8.752 -40.001  21.294  1.00 21.45           O  
ATOM   1958  N   ASP B 247      -6.821 -41.028  19.461  1.00 20.02           N  
ATOM   1959  CA  ASP B 247      -6.950 -42.404  18.991  1.00 20.02           C  
ATOM   1960  C   ASP B 247      -5.922 -42.710  17.904  1.00 20.02           C  
ATOM   1961  CB  ASP B 247      -8.363 -42.662  18.465  1.00 20.02           C  
ATOM   1962  O   ASP B 247      -5.229 -43.729  17.966  1.00 20.02           O  
ATOM   1963  CG  ASP B 247      -9.073 -43.786  19.199  1.00 20.02           C  
ATOM   1964  OD1 ASP B 247      -8.410 -44.544  19.940  1.00 20.02           O  
ATOM   1965  OD2 ASP B 247     -10.305 -43.917  19.033  1.00 20.02           O  
ATOM   1966  N   ARG B 248      -6.398 -42.837  16.608  1.00 19.81           N  
ATOM   1967  CA  ARG B 248      -6.170 -43.827  15.560  1.00 19.81           C  
ATOM   1968  C   ARG B 248      -4.922 -43.490  14.750  1.00 19.81           C  
ATOM   1969  CB  ARG B 248      -7.385 -43.921  14.634  1.00 19.81           C  
ATOM   1970  O   ARG B 248      -4.607 -42.316  14.545  1.00 19.81           O  
ATOM   1971  CG  ARG B 248      -8.545 -44.712  15.219  1.00 19.81           C  
ATOM   1972  CD  ARG B 248      -9.673 -44.887  14.211  1.00 19.81           C  
ATOM   1973  NE  ARG B 248     -10.791 -45.635  14.779  1.00 19.81           N  
ATOM   1974  NH1 ARG B 248     -12.116 -45.487  12.892  1.00 19.81           N  
ATOM   1975  NH2 ARG B 248     -12.878 -46.592  14.750  1.00 19.81           N  
ATOM   1976  CZ  ARG B 248     -11.926 -45.903  14.139  1.00 19.81           C  
ATOM   1977  N   ASN B 249      -3.920 -44.417  14.554  1.00 21.73           N  
ATOM   1978  CA  ASN B 249      -2.698 -44.747  13.828  1.00 21.73           C  
ATOM   1979  C   ASN B 249      -2.767 -44.287  12.375  1.00 21.73           C  
ATOM   1980  CB  ASN B 249      -2.423 -46.251  13.896  1.00 21.73           C  
ATOM   1981  O   ASN B 249      -2.841 -45.110  11.461  1.00 21.73           O  
ATOM   1982  CG  ASN B 249      -1.465 -46.620  15.011  1.00 21.73           C  
ATOM   1983  ND2 ASN B 249      -1.151 -47.905  15.123  1.00 21.73           N  
ATOM   1984  OD1 ASN B 249      -1.011 -45.757  15.767  1.00 21.73           O  
ATOM   1985  N   PHE B 250      -3.591 -43.303  12.015  1.00 21.96           N  
ATOM   1986  CA  PHE B 250      -3.609 -43.307  10.557  1.00 21.96           C  
ATOM   1987  C   PHE B 250      -2.224 -43.005   9.998  1.00 21.96           C  
ATOM   1988  CB  PHE B 250      -4.622 -42.288  10.028  1.00 21.96           C  
ATOM   1989  O   PHE B 250      -1.517 -42.136  10.512  1.00 21.96           O  
ATOM   1990  CG  PHE B 250      -5.992 -42.863   9.785  1.00 21.96           C  
ATOM   1991  CD1 PHE B 250      -6.324 -43.405   8.550  1.00 21.96           C  
ATOM   1992  CD2 PHE B 250      -6.947 -42.860  10.793  1.00 21.96           C  
ATOM   1993  CE1 PHE B 250      -7.591 -43.938   8.323  1.00 21.96           C  
ATOM   1994  CE2 PHE B 250      -8.215 -43.391  10.574  1.00 21.96           C  
ATOM   1995  CZ  PHE B 250      -8.535 -43.929   9.338  1.00 21.96           C  
ATOM   1996  N   PRO B 251      -1.576 -43.876   9.238  1.00 24.55           N  
ATOM   1997  CA  PRO B 251      -0.329 -43.722   8.484  1.00 24.55           C  
ATOM   1998  C   PRO B 251      -0.235 -42.378   7.766  1.00 24.55           C  
ATOM   1999  CB  PRO B 251      -0.381 -44.876   7.478  1.00 24.55           C  
ATOM   2000  O   PRO B 251      -1.239 -41.876   7.254  1.00 24.55           O  
ATOM   2001  CG  PRO B 251      -1.779 -45.397   7.567  1.00 24.55           C  
ATOM   2002  CD  PRO B 251      -2.482 -44.690   8.691  1.00 24.55           C  
ATOM   2003  N   ASN B 252       0.408 -41.355   8.333  1.00 28.00           N  
ATOM   2004  CA  ASN B 252       0.780 -40.107   7.677  1.00 28.00           C  
ATOM   2005  C   ASN B 252       1.124 -40.327   6.206  1.00 28.00           C  
ATOM   2006  CB  ASN B 252       1.955 -39.448   8.403  1.00 28.00           C  
ATOM   2007  O   ASN B 252       2.174 -40.886   5.887  1.00 28.00           O  
ATOM   2008  CG  ASN B 252       1.509 -38.402   9.406  1.00 28.00           C  
ATOM   2009  ND2 ASN B 252       2.429 -37.968  10.259  1.00 28.00           N  
ATOM   2010  OD1 ASN B 252       0.346 -37.989   9.415  1.00 28.00           O  
ATOM   2011  N   SER B 253       0.308 -40.703   5.278  1.00 32.06           N  
ATOM   2012  CA  SER B 253       0.374 -40.877   3.830  1.00 32.06           C  
ATOM   2013  C   SER B 253       0.948 -39.638   3.151  1.00 32.06           C  
ATOM   2014  CB  SER B 253      -1.012 -41.183   3.263  1.00 32.06           C  
ATOM   2015  O   SER B 253       1.291 -39.676   1.967  1.00 32.06           O  
ATOM   2016  OG  SER B 253      -1.927 -40.150   3.585  1.00 32.06           O  
ATOM   2017  N   THR B 254       0.834 -38.412   3.709  1.00 38.79           N  
ATOM   2018  CA  THR B 254       1.115 -37.250   2.872  1.00 38.79           C  
ATOM   2019  C   THR B 254       2.605 -37.161   2.554  1.00 38.79           C  
ATOM   2020  CB  THR B 254       0.654 -35.947   3.551  1.00 38.79           C  
ATOM   2021  O   THR B 254       2.996 -36.550   1.557  1.00 38.79           O  
ATOM   2022  CG2 THR B 254      -0.741 -35.547   3.081  1.00 38.79           C  
ATOM   2023  OG1 THR B 254       0.631 -36.138   4.971  1.00 38.79           O  
ATOM   2024  N   ASN B 255       3.604 -37.793   3.273  1.00 48.42           N  
ATOM   2025  CA  ASN B 255       5.053 -37.747   3.103  1.00 48.42           C  
ATOM   2026  C   ASN B 255       5.552 -38.903   2.240  1.00 48.42           C  
ATOM   2027  CB  ASN B 255       5.754 -37.759   4.463  1.00 48.42           C  
ATOM   2028  O   ASN B 255       6.757 -39.151   2.165  1.00 48.42           O  
ATOM   2029  CG  ASN B 255       5.902 -36.371   5.055  1.00 48.42           C  
ATOM   2030  ND2 ASN B 255       6.117 -36.304   6.363  1.00 48.42           N  
ATOM   2031  OD1 ASN B 255       5.824 -35.367   4.342  1.00 48.42           O  
ATOM   2032  N   LEU B 256       4.666 -39.591   1.496  1.00 57.18           N  
ATOM   2033  CA  LEU B 256       5.164 -40.747   0.759  1.00 57.18           C  
ATOM   2034  C   LEU B 256       5.409 -40.395  -0.704  1.00 57.18           C  
ATOM   2035  CB  LEU B 256       4.176 -41.912   0.858  1.00 57.18           C  
ATOM   2036  O   LEU B 256       4.670 -39.599  -1.287  1.00 57.18           O  
ATOM   2037  CG  LEU B 256       4.495 -42.986   1.899  1.00 57.18           C  
ATOM   2038  CD1 LEU B 256       3.901 -42.607   3.251  1.00 57.18           C  
ATOM   2039  CD2 LEU B 256       3.975 -44.345   1.442  1.00 57.18           C  
ATOM   2040  N   PRO B 257       6.577 -40.692  -1.204  1.00 74.64           N  
ATOM   2041  CA  PRO B 257       6.827 -40.517  -2.636  1.00 74.64           C  
ATOM   2042  C   PRO B 257       5.680 -41.032  -3.503  1.00 74.64           C  
ATOM   2043  CB  PRO B 257       8.101 -41.332  -2.874  1.00 74.64           C  
ATOM   2044  O   PRO B 257       5.029 -42.018  -3.148  1.00 74.64           O  
ATOM   2045  CG  PRO B 257       8.470 -41.865  -1.528  1.00 74.64           C  
ATOM   2046  CD  PRO B 257       7.383 -41.504  -0.557  1.00 74.64           C  
ATOM   2047  N   ARG B 258       5.242 -40.278  -4.517  1.00 71.59           N  
ATOM   2048  CA  ARG B 258       4.195 -40.676  -5.453  1.00 71.59           C  
ATOM   2049  C   ARG B 258       4.510 -42.027  -6.085  1.00 71.59           C  
ATOM   2050  CB  ARG B 258       4.017 -39.616  -6.543  1.00 71.59           C  
ATOM   2051  O   ARG B 258       3.603 -42.816  -6.361  1.00 71.59           O  
ATOM   2052  CG  ARG B 258       2.752 -38.786  -6.394  1.00 71.59           C  
ATOM   2053  CD  ARG B 258       2.474 -37.954  -7.638  1.00 71.59           C  
ATOM   2054  NE  ARG B 258       1.265 -37.149  -7.489  1.00 71.59           N  
ATOM   2055  NH1 ARG B 258       1.181 -36.492  -9.703  1.00 71.59           N  
ATOM   2056  NH2 ARG B 258      -0.419 -35.773  -8.227  1.00 71.59           N  
ATOM   2057  CZ  ARG B 258       0.679 -36.473  -8.473  1.00 71.59           C  
ATOM   2058  N   ASN B 259       5.770 -42.227  -6.357  1.00 80.50           N  
ATOM   2059  CA  ASN B 259       6.225 -43.518  -6.861  1.00 80.50           C  
ATOM   2060  C   ASN B 259       7.303 -44.122  -5.965  1.00 80.50           C  
ATOM   2061  CB  ASN B 259       6.740 -43.384  -8.295  1.00 80.50           C  
ATOM   2062  O   ASN B 259       8.494 -44.017  -6.264  1.00 80.50           O  
ATOM   2063  CG  ASN B 259       6.875 -44.721  -8.995  1.00 80.50           C  
ATOM   2064  ND2 ASN B 259       7.102 -44.686 -10.303  1.00 80.50           N  
ATOM   2065  OD1 ASN B 259       6.776 -45.778  -8.366  1.00 80.50           O  
ATOM   2066  N   PRO B 260       6.849 -44.756  -4.916  1.00 83.65           N  
ATOM   2067  CA  PRO B 260       7.783 -45.293  -3.924  1.00 83.65           C  
ATOM   2068  C   PRO B 260       8.764 -46.299  -4.522  1.00 83.65           C  
ATOM   2069  CB  PRO B 260       6.864 -45.967  -2.903  1.00 83.65           C  
ATOM   2070  O   PRO B 260       9.876 -46.460  -4.011  1.00 83.65           O  
ATOM   2071  CG  PRO B 260       5.479 -45.654  -3.370  1.00 83.65           C  
ATOM   2072  CD  PRO B 260       5.569 -44.961  -4.699  1.00 83.65           C  
ATOM   2073  N   SER B 261       8.312 -46.997  -5.573  1.00 82.82           N  
ATOM   2074  CA  SER B 261       9.194 -47.969  -6.212  1.00 82.82           C  
ATOM   2075  C   SER B 261      10.405 -47.287  -6.838  1.00 82.82           C  
ATOM   2076  CB  SER B 261       8.436 -48.760  -7.278  1.00 82.82           C  
ATOM   2077  O   SER B 261      11.425 -47.932  -7.092  1.00 82.82           O  
ATOM   2078  OG  SER B 261       7.961 -47.901  -8.301  1.00 82.82           O  
ATOM   2079  N   MET B 262      10.334 -46.018  -7.083  1.00 89.13           N  
ATOM   2080  CA  MET B 262      11.416 -45.261  -7.707  1.00 89.13           C  
ATOM   2081  C   MET B 262      12.176 -44.443  -6.669  1.00 89.13           C  
ATOM   2082  CB  MET B 262      10.869 -44.341  -8.799  1.00 89.13           C  
ATOM   2083  O   MET B 262      12.983 -43.581  -7.021  1.00 89.13           O  
ATOM   2084  CG  MET B 262      10.232 -45.083  -9.963  1.00 89.13           C  
ATOM   2085  SD  MET B 262      11.421 -46.174 -10.837  1.00 89.13           S  
ATOM   2086  CE  MET B 262      10.301 -47.003 -11.999  1.00 89.13           C  
ATOM   2087  N   ALA B 263      11.944 -44.647  -5.455  1.00 87.55           N  
ATOM   2088  CA  ALA B 263      12.566 -43.863  -4.391  1.00 87.55           C  
ATOM   2089  C   ALA B 263      14.074 -44.093  -4.351  1.00 87.55           C  
ATOM   2090  CB  ALA B 263      11.942 -44.209  -3.041  1.00 87.55           C  
ATOM   2091  O   ALA B 263      14.841 -43.172  -4.058  1.00 87.55           O  
ATOM   2092  N   ASP B 264      14.511 -45.255  -4.755  1.00 88.27           N  
ATOM   2093  CA  ASP B 264      15.929 -45.600  -4.781  1.00 88.27           C  
ATOM   2094  C   ASP B 264      16.588 -45.117  -6.072  1.00 88.27           C  
ATOM   2095  CB  ASP B 264      16.117 -47.111  -4.628  1.00 88.27           C  
ATOM   2096  O   ASP B 264      16.030 -45.281  -7.159  1.00 88.27           O  
ATOM   2097  CG  ASP B 264      17.493 -47.488  -4.107  1.00 88.27           C  
ATOM   2098  OD1 ASP B 264      18.114 -46.678  -3.384  1.00 88.27           O  
ATOM   2099  OD2 ASP B 264      17.961 -48.603  -4.423  1.00 88.27           O  
ATOM   2100  N   TYR B 265      17.764 -44.507  -5.903  1.00 91.69           N  
ATOM   2101  CA  TYR B 265      18.511 -44.008  -7.051  1.00 91.69           C  
ATOM   2102  C   TYR B 265      18.683 -45.095  -8.105  1.00 91.69           C  
ATOM   2103  CB  TYR B 265      19.882 -43.483  -6.614  1.00 91.69           C  
ATOM   2104  O   TYR B 265      18.464 -44.855  -9.295  1.00 91.69           O  
ATOM   2105  CG  TYR B 265      20.779 -43.095  -7.765  1.00 91.69           C  
ATOM   2106  CD1 TYR B 265      21.723 -43.987  -8.269  1.00 91.69           C  
ATOM   2107  CD2 TYR B 265      20.685 -41.837  -8.349  1.00 91.69           C  
ATOM   2108  CE1 TYR B 265      22.553 -43.633  -9.328  1.00 91.69           C  
ATOM   2109  CE2 TYR B 265      21.510 -41.472  -9.408  1.00 91.69           C  
ATOM   2110  OH  TYR B 265      23.257 -42.020 -10.938  1.00 91.69           O  
ATOM   2111  CZ  TYR B 265      22.439 -42.376  -9.890  1.00 91.69           C  
ATOM   2112  N   GLU B 266      19.064 -46.315  -7.680  1.00 88.48           N  
ATOM   2113  CA  GLU B 266      19.341 -47.414  -8.600  1.00 88.48           C  
ATOM   2114  C   GLU B 266      18.104 -47.772  -9.420  1.00 88.48           C  
ATOM   2115  CB  GLU B 266      19.838 -48.643  -7.835  1.00 88.48           C  
ATOM   2116  O   GLU B 266      18.211 -48.092 -10.606  1.00 88.48           O  
ATOM   2117  CG  GLU B 266      21.267 -48.514  -7.328  1.00 88.48           C  
ATOM   2118  CD  GLU B 266      22.286 -48.339  -8.442  1.00 88.48           C  
ATOM   2119  OE1 GLU B 266      23.364 -47.753  -8.193  1.00 88.48           O  
ATOM   2120  OE2 GLU B 266      22.004 -48.790  -9.575  1.00 88.48           O  
ATOM   2121  N   ALA B 267      16.987 -47.697  -8.745  1.00 89.07           N  
ATOM   2122  CA  ALA B 267      15.740 -47.985  -9.449  1.00 89.07           C  
ATOM   2123  C   ALA B 267      15.478 -46.954 -10.543  1.00 89.07           C  
ATOM   2124  CB  ALA B 267      14.572 -48.024  -8.467  1.00 89.07           C  
ATOM   2125  O   ALA B 267      15.052 -47.305 -11.646  1.00 89.07           O  
ATOM   2126  N   ARG B 268      15.759 -45.692 -10.238  1.00 92.95           N  
ATOM   2127  CA  ARG B 268      15.517 -44.618 -11.197  1.00 92.95           C  
ATOM   2128  C   ARG B 268      16.456 -44.730 -12.392  1.00 92.95           C  
ATOM   2129  CB  ARG B 268      15.680 -43.252 -10.527  1.00 92.95           C  
ATOM   2130  O   ARG B 268      16.020 -44.641 -13.542  1.00 92.95           O  
ATOM   2131  CG  ARG B 268      14.618 -42.946  -9.483  1.00 92.95           C  
ATOM   2132  CD  ARG B 268      14.653 -41.486  -9.054  1.00 92.95           C  
ATOM   2133  NE  ARG B 268      15.890 -41.161  -8.348  1.00 92.95           N  
ATOM   2134  NH1 ARG B 268      14.996 -41.428  -6.234  1.00 92.95           N  
ATOM   2135  NH2 ARG B 268      17.195 -40.832  -6.488  1.00 92.95           N  
ATOM   2136  CZ  ARG B 268      16.024 -41.141  -7.025  1.00 92.95           C  
ATOM   2137  N   ILE B 269      17.728 -44.870 -12.107  1.00 90.79           N  
ATOM   2138  CA  ILE B 269      18.741 -44.889 -13.156  1.00 90.79           C  
ATOM   2139  C   ILE B 269      18.482 -46.058 -14.104  1.00 90.79           C  
ATOM   2140  CB  ILE B 269      20.165 -44.985 -12.564  1.00 90.79           C  
ATOM   2141  O   ILE B 269      18.742 -45.960 -15.305  1.00 90.79           O  
ATOM   2142  CG1 ILE B 269      21.206 -44.558 -13.606  1.00 90.79           C  
ATOM   2143  CG2 ILE B 269      20.446 -46.403 -12.059  1.00 90.79           C  
ATOM   2144  CD1 ILE B 269      21.157 -43.077 -13.959  1.00 90.79           C  
ATOM   2145  N   PHE B 270      17.944 -47.148 -13.562  1.00 88.97           N  
ATOM   2146  CA  PHE B 270      17.647 -48.327 -14.366  1.00 88.97           C  
ATOM   2147  C   PHE B 270      16.633 -47.998 -15.455  1.00 88.97           C  
ATOM   2148  CB  PHE B 270      17.120 -49.463 -13.483  1.00 88.97           C  
ATOM   2149  O   PHE B 270      16.698 -48.547 -16.557  1.00 88.97           O  
ATOM   2150  CG  PHE B 270      17.027 -50.788 -14.190  1.00 88.97           C  
ATOM   2151  CD1 PHE B 270      15.827 -51.212 -14.747  1.00 88.97           C  
ATOM   2152  CD2 PHE B 270      18.141 -51.610 -14.297  1.00 88.97           C  
ATOM   2153  CE1 PHE B 270      15.738 -52.439 -15.401  1.00 88.97           C  
ATOM   2154  CE2 PHE B 270      18.060 -52.837 -14.950  1.00 88.97           C  
ATOM   2155  CZ  PHE B 270      16.858 -53.250 -15.501  1.00 88.97           C  
ATOM   2156  N   THR B 271      15.683 -47.141 -15.229  1.00 90.55           N  
ATOM   2157  CA  THR B 271      14.635 -46.796 -16.183  1.00 90.55           C  
ATOM   2158  C   THR B 271      15.221 -46.083 -17.397  1.00 90.55           C  
ATOM   2159  CB  THR B 271      13.558 -45.908 -15.532  1.00 90.55           C  
ATOM   2160  O   THR B 271      14.578 -46.000 -18.446  1.00 90.55           O  
ATOM   2161  CG2 THR B 271      12.931 -46.598 -14.325  1.00 90.55           C  
ATOM   2162  OG1 THR B 271      14.156 -44.677 -15.108  1.00 90.55           O  
ATOM   2163  N   PHE B 272      16.411 -45.556 -17.220  1.00 88.95           N  
ATOM   2164  CA  PHE B 272      17.045 -44.812 -18.302  1.00 88.95           C  
ATOM   2165  C   PHE B 272      17.849 -45.744 -19.201  1.00 88.95           C  
ATOM   2166  CB  PHE B 272      17.952 -43.713 -17.740  1.00 88.95           C  
ATOM   2167  O   PHE B 272      18.691 -45.291 -19.978  1.00 88.95           O  
ATOM   2168  CG  PHE B 272      17.203 -42.565 -17.119  1.00 88.95           C  
ATOM   2169  CD1 PHE B 272      16.683 -41.548 -17.910  1.00 88.95           C  
ATOM   2170  CD2 PHE B 272      17.017 -42.504 -15.744  1.00 88.95           C  
ATOM   2171  CE1 PHE B 272      15.989 -40.484 -17.338  1.00 88.95           C  
ATOM   2172  CE2 PHE B 272      16.324 -41.445 -15.165  1.00 88.95           C  
ATOM   2173  CZ  PHE B 272      15.812 -40.435 -15.964  1.00 88.95           C  
ATOM   2174  N   GLY B 273      17.809 -47.004 -19.185  1.00 80.79           N  
ATOM   2175  CA  GLY B 273      18.546 -47.999 -19.948  1.00 80.79           C  
ATOM   2176  C   GLY B 273      18.547 -47.725 -21.440  1.00 80.79           C  
ATOM   2177  O   GLY B 273      19.563 -47.919 -22.111  1.00 80.79           O  
ATOM   2178  N   THR B 274      17.424 -47.204 -22.025  1.00 75.10           N  
ATOM   2179  CA  THR B 274      17.309 -46.922 -23.451  1.00 75.10           C  
ATOM   2180  C   THR B 274      17.379 -45.420 -23.713  1.00 75.10           C  
ATOM   2181  CB  THR B 274      15.998 -47.486 -24.029  1.00 75.10           C  
ATOM   2182  O   THR B 274      16.935 -44.946 -24.761  1.00 75.10           O  
ATOM   2183  CG2 THR B 274      16.012 -49.011 -24.038  1.00 75.10           C  
ATOM   2184  OG1 THR B 274      14.898 -47.034 -23.230  1.00 75.10           O  
ATOM   2185  N   TRP B 275      18.017 -44.677 -22.777  1.00 81.47           N  
ATOM   2186  CA  TRP B 275      18.058 -43.219 -22.831  1.00 81.47           C  
ATOM   2187  C   TRP B 275      19.060 -42.741 -23.876  1.00 81.47           C  
ATOM   2188  CB  TRP B 275      18.416 -42.640 -21.459  1.00 81.47           C  
ATOM   2189  O   TRP B 275      20.250 -43.058 -23.796  1.00 81.47           O  
ATOM   2190  CG  TRP B 275      18.201 -41.161 -21.348  1.00 81.47           C  
ATOM   2191  CD1 TRP B 275      19.158 -40.185 -21.358  1.00 81.47           C  
ATOM   2192  CD2 TRP B 275      16.945 -40.489 -21.204  1.00 81.47           C  
ATOM   2193  CE2 TRP B 275      17.217 -39.105 -21.134  1.00 81.47           C  
ATOM   2194  CE3 TRP B 275      15.615 -40.924 -21.129  1.00 81.47           C  
ATOM   2195  NE1 TRP B 275      18.574 -38.947 -21.229  1.00 81.47           N  
ATOM   2196  CH2 TRP B 275      14.914 -38.604 -20.921  1.00 81.47           C  
ATOM   2197  CZ2 TRP B 275      16.206 -38.151 -20.992  1.00 81.47           C  
ATOM   2198  CZ3 TRP B 275      14.611 -39.974 -20.988  1.00 81.47           C  
ATOM   2199  N   ILE B 276      18.637 -42.084 -24.974  1.00 75.23           N  
ATOM   2200  CA  ILE B 276      19.505 -41.678 -26.073  1.00 75.23           C  
ATOM   2201  C   ILE B 276      19.518 -40.155 -26.186  1.00 75.23           C  
ATOM   2202  CB  ILE B 276      19.058 -42.311 -27.410  1.00 75.23           C  
ATOM   2203  O   ILE B 276      20.069 -39.601 -27.140  1.00 75.23           O  
ATOM   2204  CG1 ILE B 276      17.583 -41.996 -27.683  1.00 75.23           C  
ATOM   2205  CG2 ILE B 276      19.303 -43.822 -27.401  1.00 75.23           C  
ATOM   2206  CD1 ILE B 276      17.142 -42.283 -29.112  1.00 75.23           C  
ATOM   2207  N   TYR B 277      18.941 -39.441 -25.209  1.00 80.41           N  
ATOM   2208  CA  TYR B 277      18.784 -37.995 -25.315  1.00 80.41           C  
ATOM   2209  C   TYR B 277      19.965 -37.270 -24.679  1.00 80.41           C  
ATOM   2210  CB  TYR B 277      17.478 -37.545 -24.654  1.00 80.41           C  
ATOM   2211  O   TYR B 277      20.773 -37.884 -23.978  1.00 80.41           O  
ATOM   2212  CG  TYR B 277      16.250 -38.224 -25.211  1.00 80.41           C  
ATOM   2213  CD1 TYR B 277      15.694 -37.815 -26.421  1.00 80.41           C  
ATOM   2214  CD2 TYR B 277      15.644 -39.274 -24.530  1.00 80.41           C  
ATOM   2215  CE1 TYR B 277      14.561 -38.436 -26.938  1.00 80.41           C  
ATOM   2216  CE2 TYR B 277      14.512 -39.902 -25.038  1.00 80.41           C  
ATOM   2217  OH  TYR B 277      12.858 -40.095 -26.748  1.00 80.41           O  
ATOM   2218  CZ  TYR B 277      13.979 -39.477 -26.241  1.00 80.41           C  
ATOM   2219  N   SER B 278      20.093 -36.003 -25.004  1.00 77.11           N  
ATOM   2220  CA  SER B 278      21.294 -35.218 -24.736  1.00 77.11           C  
ATOM   2221  C   SER B 278      21.450 -34.939 -23.245  1.00 77.11           C  
ATOM   2222  CB  SER B 278      21.257 -33.899 -25.509  1.00 77.11           C  
ATOM   2223  O   SER B 278      22.569 -34.791 -22.750  1.00 77.11           O  
ATOM   2224  OG  SER B 278      20.052 -33.199 -25.251  1.00 77.11           O  
ATOM   2225  N   VAL B 279      20.467 -34.948 -22.516  1.00 82.48           N  
ATOM   2226  CA  VAL B 279      20.570 -34.629 -21.096  1.00 82.48           C  
ATOM   2227  C   VAL B 279      21.087 -35.844 -20.329  1.00 82.48           C  
ATOM   2228  CB  VAL B 279      19.212 -34.173 -20.517  1.00 82.48           C  
ATOM   2229  O   VAL B 279      20.692 -36.978 -20.610  1.00 82.48           O  
ATOM   2230  CG1 VAL B 279      19.333 -33.878 -19.023  1.00 82.48           C  
ATOM   2231  CG2 VAL B 279      18.698 -32.945 -21.267  1.00 82.48           C  
ATOM   2232  N   ASN B 280      22.002 -35.620 -19.428  1.00 88.11           N  
ATOM   2233  CA  ASN B 280      22.689 -36.673 -18.687  1.00 88.11           C  
ATOM   2234  C   ASN B 280      21.721 -37.463 -17.810  1.00 88.11           C  
ATOM   2235  CB  ASN B 280      23.815 -36.082 -17.836  1.00 88.11           C  
ATOM   2236  O   ASN B 280      21.057 -36.893 -16.942  1.00 88.11           O  
ATOM   2237  CG  ASN B 280      24.664 -37.148 -17.171  1.00 88.11           C  
ATOM   2238  ND2 ASN B 280      25.934 -37.219 -17.554  1.00 88.11           N  
ATOM   2239  OD1 ASN B 280      24.183 -37.901 -16.321  1.00 88.11           O  
ATOM   2240  N   LYS B 281      21.679 -38.696 -18.059  1.00 88.82           N  
ATOM   2241  CA  LYS B 281      20.743 -39.570 -17.356  1.00 88.82           C  
ATOM   2242  C   LYS B 281      21.063 -39.631 -15.865  1.00 88.82           C  
ATOM   2243  CB  LYS B 281      20.769 -40.977 -17.956  1.00 88.82           C  
ATOM   2244  O   LYS B 281      20.157 -39.721 -15.034  1.00 88.82           O  
ATOM   2245  CG  LYS B 281      22.140 -41.635 -17.933  1.00 88.82           C  
ATOM   2246  CD  LYS B 281      22.119 -42.995 -18.619  1.00 88.82           C  
ATOM   2247  CE  LYS B 281      23.497 -43.644 -18.617  1.00 88.82           C  
ATOM   2248  NZ  LYS B 281      23.479 -44.982 -19.280  1.00 88.82           N  
ATOM   2249  N   GLU B 282      22.326 -39.600 -15.535  1.00 91.29           N  
ATOM   2250  CA  GLU B 282      22.726 -39.641 -14.131  1.00 91.29           C  
ATOM   2251  C   GLU B 282      22.244 -38.400 -13.384  1.00 91.29           C  
ATOM   2252  CB  GLU B 282      24.246 -39.771 -14.009  1.00 91.29           C  
ATOM   2253  O   GLU B 282      21.778 -38.496 -12.247  1.00 91.29           O  
ATOM   2254  CG  GLU B 282      24.787 -41.118 -14.465  1.00 91.29           C  
ATOM   2255  CD  GLU B 282      24.951 -41.219 -15.974  1.00 91.29           C  
ATOM   2256  OE1 GLU B 282      25.205 -42.334 -16.483  1.00 91.29           O  
ATOM   2257  OE2 GLU B 282      24.826 -40.174 -16.651  1.00 91.29           O  
ATOM   2258  N   GLN B 283      22.267 -37.287 -14.082  1.00 92.22           N  
ATOM   2259  CA  GLN B 283      21.809 -36.042 -13.475  1.00 92.22           C  
ATOM   2260  C   GLN B 283      20.292 -36.041 -13.302  1.00 92.22           C  
ATOM   2261  CB  GLN B 283      22.243 -34.842 -14.317  1.00 92.22           C  
ATOM   2262  O   GLN B 283      19.778 -35.566 -12.288  1.00 92.22           O  
ATOM   2263  CG  GLN B 283      23.712 -34.476 -14.155  1.00 92.22           C  
ATOM   2264  CD  GLN B 283      24.082 -33.196 -14.881  1.00 92.22           C  
ATOM   2265  NE2 GLN B 283      25.283 -32.692 -14.619  1.00 92.22           N  
ATOM   2266  OE1 GLN B 283      23.295 -32.665 -15.671  1.00 92.22           O  
ATOM   2267  N   LEU B 284      19.629 -36.509 -14.210  1.00 92.90           N  
ATOM   2268  CA  LEU B 284      18.176 -36.609 -14.136  1.00 92.90           C  
ATOM   2269  C   LEU B 284      17.751 -37.493 -12.968  1.00 92.90           C  
ATOM   2270  CB  LEU B 284      17.608 -37.164 -15.445  1.00 92.90           C  
ATOM   2271  O   LEU B 284      16.884 -37.113 -12.179  1.00 92.90           O  
ATOM   2272  CG  LEU B 284      17.479 -36.172 -16.602  1.00 92.90           C  
ATOM   2273  CD1 LEU B 284      17.305 -36.918 -17.921  1.00 92.90           C  
ATOM   2274  CD2 LEU B 284      16.313 -35.219 -16.363  1.00 92.90           C  
ATOM   2275  N   ALA B 285      18.377 -38.627 -12.889  1.00 93.85           N  
ATOM   2276  CA  ALA B 285      18.046 -39.565 -11.819  1.00 93.85           C  
ATOM   2277  C   ALA B 285      18.356 -38.966 -10.450  1.00 93.85           C  
ATOM   2278  CB  ALA B 285      18.805 -40.876 -12.007  1.00 93.85           C  
ATOM   2279  O   ALA B 285      17.559 -39.090  -9.517  1.00 93.85           O  
ATOM   2280  N   ARG B 286      19.493 -38.255 -10.349  1.00 93.77           N  
ATOM   2281  CA  ARG B 286      19.882 -37.622  -9.092  1.00 93.77           C  
ATOM   2282  C   ARG B 286      18.882 -36.543  -8.691  1.00 93.77           C  
ATOM   2283  CB  ARG B 286      21.285 -37.022  -9.203  1.00 93.77           C  
ATOM   2284  O   ARG B 286      18.619 -36.343  -7.504  1.00 93.77           O  
ATOM   2285  CG  ARG B 286      22.382 -37.914  -8.644  1.00 93.77           C  
ATOM   2286  CD  ARG B 286      23.738 -37.223  -8.671  1.00 93.77           C  
ATOM   2287  NE  ARG B 286      24.593 -37.756  -9.728  1.00 93.77           N  
ATOM   2288  NH1 ARG B 286      26.030 -38.860  -8.295  1.00 93.77           N  
ATOM   2289  NH2 ARG B 286      26.369 -38.952 -10.560  1.00 93.77           N  
ATOM   2290  CZ  ARG B 286      25.662 -38.521  -9.525  1.00 93.77           C  
ATOM   2291  N   ALA B 287      18.318 -35.882  -9.679  1.00 94.02           N  
ATOM   2292  CA  ALA B 287      17.365 -34.809  -9.411  1.00 94.02           C  
ATOM   2293  C   ALA B 287      15.985 -35.370  -9.079  1.00 94.02           C  
ATOM   2294  CB  ALA B 287      17.277 -33.864 -10.607  1.00 94.02           C  
ATOM   2295  O   ALA B 287      15.038 -34.614  -8.853  1.00 94.02           O  
ATOM   2296  N   GLY B 288      15.883 -36.680  -9.083  1.00 93.73           N  
ATOM   2297  CA  GLY B 288      14.675 -37.345  -8.622  1.00 93.73           C  
ATOM   2298  C   GLY B 288      13.796 -37.839  -9.755  1.00 93.73           C  
ATOM   2299  O   GLY B 288      12.704 -38.359  -9.519  1.00 93.73           O  
ATOM   2300  N   PHE B 289      14.309 -37.784 -11.012  1.00 94.12           N  
ATOM   2301  CA  PHE B 289      13.482 -38.115 -12.166  1.00 94.12           C  
ATOM   2302  C   PHE B 289      13.726 -39.552 -12.613  1.00 94.12           C  
ATOM   2303  CB  PHE B 289      13.760 -37.151 -13.324  1.00 94.12           C  
ATOM   2304  O   PHE B 289      14.835 -40.071 -12.474  1.00 94.12           O  
ATOM   2305  CG  PHE B 289      13.308 -35.740 -13.060  1.00 94.12           C  
ATOM   2306  CD1 PHE B 289      11.956 -35.419 -13.048  1.00 94.12           C  
ATOM   2307  CD2 PHE B 289      14.235 -34.734 -12.824  1.00 94.12           C  
ATOM   2308  CE1 PHE B 289      11.534 -34.114 -12.804  1.00 94.12           C  
ATOM   2309  CE2 PHE B 289      13.822 -33.427 -12.580  1.00 94.12           C  
ATOM   2310  CZ  PHE B 289      12.471 -33.119 -12.571  1.00 94.12           C  
ATOM   2311  N   TYR B 290      12.751 -40.266 -13.100  1.00 93.24           N  
ATOM   2312  CA  TYR B 290      12.858 -41.537 -13.808  1.00 93.24           C  
ATOM   2313  C   TYR B 290      12.216 -41.448 -15.187  1.00 93.24           C  
ATOM   2314  CB  TYR B 290      12.205 -42.661 -12.999  1.00 93.24           C  
ATOM   2315  O   TYR B 290      11.343 -40.608 -15.420  1.00 93.24           O  
ATOM   2316  CG  TYR B 290      10.717 -42.490 -12.813  1.00 93.24           C  
ATOM   2317  CD1 TYR B 290      10.211 -41.715 -11.772  1.00 93.24           C  
ATOM   2318  CD2 TYR B 290       9.815 -43.102 -13.676  1.00 93.24           C  
ATOM   2319  CE1 TYR B 290       8.840 -41.556 -11.595  1.00 93.24           C  
ATOM   2320  CE2 TYR B 290       8.443 -42.950 -13.509  1.00 93.24           C  
ATOM   2321  OH  TYR B 290       6.608 -42.021 -12.297  1.00 93.24           O  
ATOM   2322  CZ  TYR B 290       7.966 -42.176 -12.468  1.00 93.24           C  
ATOM   2323  N   ALA B 291      12.656 -42.227 -16.123  1.00 91.66           N  
ATOM   2324  CA  ALA B 291      12.207 -42.170 -17.512  1.00 91.66           C  
ATOM   2325  C   ALA B 291      10.886 -42.911 -17.692  1.00 91.66           C  
ATOM   2326  CB  ALA B 291      13.271 -42.752 -18.439  1.00 91.66           C  
ATOM   2327  O   ALA B 291      10.667 -43.961 -17.082  1.00 91.66           O  
ATOM   2328  N   LEU B 292       9.991 -42.464 -18.431  1.00 84.05           N  
ATOM   2329  CA  LEU B 292       8.683 -43.059 -18.685  1.00 84.05           C  
ATOM   2330  C   LEU B 292       8.716 -43.932 -19.935  1.00 84.05           C  
ATOM   2331  CB  LEU B 292       7.619 -41.969 -18.838  1.00 84.05           C  
ATOM   2332  O   LEU B 292       7.781 -44.694 -20.190  1.00 84.05           O  
ATOM   2333  CG  LEU B 292       7.279 -41.171 -17.578  1.00 84.05           C  
ATOM   2334  CD1 LEU B 292       6.350 -40.011 -17.920  1.00 84.05           C  
ATOM   2335  CD2 LEU B 292       6.648 -42.076 -16.526  1.00 84.05           C  
ATOM   2336  N   GLY B 293       9.810 -43.874 -20.743  1.00 79.70           N  
ATOM   2337  CA  GLY B 293       9.978 -44.696 -21.930  1.00 79.70           C  
ATOM   2338  C   GLY B 293       9.408 -44.058 -23.183  1.00 79.70           C  
ATOM   2339  O   GLY B 293       9.527 -44.613 -24.277  1.00 79.70           O  
ATOM   2340  N   GLU B 294       8.683 -43.014 -23.048  1.00 75.62           N  
ATOM   2341  CA  GLU B 294       8.140 -42.285 -24.191  1.00 75.62           C  
ATOM   2342  C   GLU B 294       8.921 -41.000 -24.448  1.00 75.62           C  
ATOM   2343  CB  GLU B 294       6.659 -41.965 -23.971  1.00 75.62           C  
ATOM   2344  O   GLU B 294       8.750 -40.010 -23.734  1.00 75.62           O  
ATOM   2345  CG  GLU B 294       5.713 -42.870 -24.746  1.00 75.62           C  
ATOM   2346  CD  GLU B 294       4.245 -42.562 -24.492  1.00 75.62           C  
ATOM   2347  OE1 GLU B 294       3.373 -43.290 -25.018  1.00 75.62           O  
ATOM   2348  OE2 GLU B 294       3.967 -41.586 -23.761  1.00 75.62           O  
ATOM   2349  N   GLY B 295       9.725 -41.061 -25.526  1.00 78.15           N  
ATOM   2350  CA  GLY B 295      10.545 -39.897 -25.820  1.00 78.15           C  
ATOM   2351  C   GLY B 295      11.500 -39.540 -24.697  1.00 78.15           C  
ATOM   2352  O   GLY B 295      12.170 -40.414 -24.143  1.00 78.15           O  
ATOM   2353  N   ASP B 296      11.600 -38.179 -24.471  1.00 84.52           N  
ATOM   2354  CA  ASP B 296      12.490 -37.725 -23.407  1.00 84.52           C  
ATOM   2355  C   ASP B 296      11.705 -37.388 -22.141  1.00 84.52           C  
ATOM   2356  CB  ASP B 296      13.297 -36.509 -23.865  1.00 84.52           C  
ATOM   2357  O   ASP B 296      12.134 -36.552 -21.343  1.00 84.52           O  
ATOM   2358  CG  ASP B 296      12.430 -35.296 -24.154  1.00 84.52           C  
ATOM   2359  OD1 ASP B 296      11.198 -35.447 -24.295  1.00 84.52           O  
ATOM   2360  OD2 ASP B 296      12.985 -34.180 -24.244  1.00 84.52           O  
ATOM   2361  N   LYS B 297      10.509 -37.915 -21.937  1.00 85.44           N  
ATOM   2362  CA  LYS B 297       9.625 -37.622 -20.813  1.00 85.44           C  
ATOM   2363  C   LYS B 297      10.134 -38.271 -19.529  1.00 85.44           C  
ATOM   2364  CB  LYS B 297       8.202 -38.095 -21.111  1.00 85.44           C  
ATOM   2365  O   LYS B 297      10.468 -39.458 -19.517  1.00 85.44           O  
ATOM   2366  CG  LYS B 297       7.489 -37.278 -22.179  1.00 85.44           C  
ATOM   2367  CD  LYS B 297       6.054 -37.750 -22.378  1.00 85.44           C  
ATOM   2368  CE  LYS B 297       5.375 -37.009 -23.522  1.00 85.44           C  
ATOM   2369  NZ  LYS B 297       3.955 -37.439 -23.695  1.00 85.44           N  
ATOM   2370  N   VAL B 298      10.198 -37.504 -18.482  1.00 90.55           N  
ATOM   2371  CA  VAL B 298      10.612 -37.999 -17.173  1.00 90.55           C  
ATOM   2372  C   VAL B 298       9.602 -37.565 -16.113  1.00 90.55           C  
ATOM   2373  CB  VAL B 298      12.025 -37.500 -16.798  1.00 90.55           C  
ATOM   2374  O   VAL B 298       8.816 -36.641 -16.337  1.00 90.55           O  
ATOM   2375  CG1 VAL B 298      13.058 -37.995 -17.809  1.00 90.55           C  
ATOM   2376  CG2 VAL B 298      12.046 -35.976 -16.710  1.00 90.55           C  
ATOM   2377  N   LYS B 299       9.601 -38.188 -14.990  1.00 87.01           N  
ATOM   2378  CA  LYS B 299       8.727 -37.849 -13.872  1.00 87.01           C  
ATOM   2379  C   LYS B 299       9.472 -37.942 -12.543  1.00 87.01           C  
ATOM   2380  CB  LYS B 299       7.502 -38.766 -13.850  1.00 87.01           C  
ATOM   2381  O   LYS B 299      10.324 -38.815 -12.363  1.00 87.01           O  
ATOM   2382  CG  LYS B 299       6.262 -38.127 -13.243  1.00 87.01           C  
ATOM   2383  CD  LYS B 299       5.038 -39.020 -13.404  1.00 87.01           C  
ATOM   2384  CE  LYS B 299       3.752 -38.269 -13.086  1.00 87.01           C  
ATOM   2385  NZ  LYS B 299       2.551 -39.149 -13.213  1.00 87.01           N  
ATOM   2386  N   CYS B 300       9.133 -37.013 -11.661  1.00 89.00           N  
ATOM   2387  CA  CYS B 300       9.728 -37.072 -10.330  1.00 89.00           C  
ATOM   2388  C   CYS B 300       9.067 -38.155  -9.485  1.00 89.00           C  
ATOM   2389  CB  CYS B 300       9.608 -35.720  -9.628  1.00 89.00           C  
ATOM   2390  O   CYS B 300       7.840 -38.272  -9.468  1.00 89.00           O  
ATOM   2391  SG  CYS B 300      10.153 -35.742  -7.907  1.00 89.00           S  
ATOM   2392  N   PHE B 301       9.834 -38.866  -8.726  1.00 89.28           N  
ATOM   2393  CA  PHE B 301       9.298 -39.982  -7.954  1.00 89.28           C  
ATOM   2394  C   PHE B 301       8.521 -39.479  -6.744  1.00 89.28           C  
ATOM   2395  CB  PHE B 301      10.425 -40.916  -7.503  1.00 89.28           C  
ATOM   2396  O   PHE B 301       7.629 -40.166  -6.243  1.00 89.28           O  
ATOM   2397  CG  PHE B 301      11.209 -40.399  -6.327  1.00 89.28           C  
ATOM   2398  CD1 PHE B 301      12.312 -39.576  -6.517  1.00 89.28           C  
ATOM   2399  CD2 PHE B 301      10.841 -40.735  -5.031  1.00 89.28           C  
ATOM   2400  CE1 PHE B 301      13.040 -39.096  -5.431  1.00 89.28           C  
ATOM   2401  CE2 PHE B 301      11.563 -40.259  -3.940  1.00 89.28           C  
ATOM   2402  CZ  PHE B 301      12.662 -39.440  -4.142  1.00 89.28           C  
ATOM   2403  N   HIS B 302       8.860 -38.228  -6.313  1.00 85.29           N  
ATOM   2404  CA  HIS B 302       8.273 -37.754  -5.065  1.00 85.29           C  
ATOM   2405  C   HIS B 302       7.020 -36.924  -5.325  1.00 85.29           C  
ATOM   2406  CB  HIS B 302       9.291 -36.933  -4.271  1.00 85.29           C  
ATOM   2407  O   HIS B 302       5.946 -37.234  -4.804  1.00 85.29           O  
ATOM   2408  CG  HIS B 302       8.907 -36.720  -2.842  1.00 85.29           C  
ATOM   2409  CD2 HIS B 302       9.301 -37.353  -1.711  1.00 85.29           C  
ATOM   2410  ND1 HIS B 302       8.006 -35.754  -2.449  1.00 85.29           N  
ATOM   2411  CE1 HIS B 302       7.864 -35.802  -1.135  1.00 85.29           C  
ATOM   2412  NE2 HIS B 302       8.639 -36.763  -0.663  1.00 85.29           N  
ATOM   2413  N   CYS B 303       7.144 -35.875  -6.186  1.00 70.18           N  
ATOM   2414  CA  CYS B 303       6.027 -34.958  -6.377  1.00 70.18           C  
ATOM   2415  C   CYS B 303       5.165 -35.387  -7.559  1.00 70.18           C  
ATOM   2416  CB  CYS B 303       6.535 -33.533  -6.595  1.00 70.18           C  
ATOM   2417  O   CYS B 303       4.027 -34.936  -7.698  1.00 70.18           O  
ATOM   2418  SG  CYS B 303       7.442 -33.312  -8.141  1.00 70.18           S  
ATOM   2419  N   GLY B 304       5.695 -36.215  -8.384  1.00 71.90           N  
ATOM   2420  CA  GLY B 304       4.967 -36.690  -9.549  1.00 71.90           C  
ATOM   2421  C   GLY B 304       5.009 -35.720 -10.715  1.00 71.90           C  
ATOM   2422  O   GLY B 304       4.318 -35.916 -11.717  1.00 71.90           O  
ATOM   2423  N   GLY B 305       5.799 -34.648 -10.514  1.00 73.55           N  
ATOM   2424  CA  GLY B 305       5.919 -33.691 -11.603  1.00 73.55           C  
ATOM   2425  C   GLY B 305       6.637 -34.254 -12.815  1.00 73.55           C  
ATOM   2426  O   GLY B 305       7.656 -34.933 -12.680  1.00 73.55           O  
ATOM   2427  N   GLY B 306       6.112 -34.021 -14.061  1.00 75.92           N  
ATOM   2428  CA  GLY B 306       6.720 -34.493 -15.296  1.00 75.92           C  
ATOM   2429  C   GLY B 306       7.346 -33.381 -16.116  1.00 75.92           C  
ATOM   2430  O   GLY B 306       6.825 -32.264 -16.157  1.00 75.92           O  
ATOM   2431  N   LEU B 307       8.503 -33.670 -16.650  1.00 80.91           N  
ATOM   2432  CA  LEU B 307       9.171 -32.734 -17.547  1.00 80.91           C  
ATOM   2433  C   LEU B 307       9.492 -33.397 -18.883  1.00 80.91           C  
ATOM   2434  CB  LEU B 307      10.456 -32.201 -16.907  1.00 80.91           C  
ATOM   2435  O   LEU B 307       9.658 -34.617 -18.952  1.00 80.91           O  
ATOM   2436  CG  LEU B 307      10.282 -31.319 -15.671  1.00 80.91           C  
ATOM   2437  CD1 LEU B 307      11.623 -31.110 -14.975  1.00 80.91           C  
ATOM   2438  CD2 LEU B 307       9.657 -29.981 -16.052  1.00 80.91           C  
ATOM   2439  N   THR B 308       9.455 -32.641 -19.996  1.00 77.82           N  
ATOM   2440  CA  THR B 308       9.820 -33.118 -21.325  1.00 77.82           C  
ATOM   2441  C   THR B 308      10.527 -32.022 -22.118  1.00 77.82           C  
ATOM   2442  CB  THR B 308       8.582 -33.600 -22.104  1.00 77.82           C  
ATOM   2443  O   THR B 308      10.811 -30.947 -21.585  1.00 77.82           O  
ATOM   2444  CG2 THR B 308       7.631 -32.445 -22.396  1.00 77.82           C  
ATOM   2445  OG1 THR B 308       9.003 -34.184 -23.344  1.00 77.82           O  
ATOM   2446  N   ASP B 309      10.970 -32.369 -23.354  1.00 75.95           N  
ATOM   2447  CA  ASP B 309      11.614 -31.444 -24.282  1.00 75.95           C  
ATOM   2448  C   ASP B 309      12.893 -30.865 -23.681  1.00 75.95           C  
ATOM   2449  CB  ASP B 309      10.656 -30.315 -24.666  1.00 75.95           C  
ATOM   2450  O   ASP B 309      13.098 -29.650 -23.695  1.00 75.95           O  
ATOM   2451  CG  ASP B 309       9.518 -30.780 -25.556  1.00 75.95           C  
ATOM   2452  OD1 ASP B 309       9.727 -31.687 -26.391  1.00 75.95           O  
ATOM   2453  OD2 ASP B 309       8.401 -30.233 -25.424  1.00 75.95           O  
ATOM   2454  N   TRP B 310      13.784 -31.611 -23.286  1.00 81.61           N  
ATOM   2455  CA  TRP B 310      15.028 -31.231 -22.624  1.00 81.61           C  
ATOM   2456  C   TRP B 310      16.025 -30.658 -23.625  1.00 81.61           C  
ATOM   2457  CB  TRP B 310      15.643 -32.434 -21.904  1.00 81.61           C  
ATOM   2458  O   TRP B 310      16.194 -31.197 -24.721  1.00 81.61           O  
ATOM   2459  CG  TRP B 310      14.861 -32.895 -20.711  1.00 81.61           C  
ATOM   2460  CD1 TRP B 310      13.857 -33.823 -20.692  1.00 81.61           C  
ATOM   2461  CD2 TRP B 310      15.016 -32.445 -19.362  1.00 81.61           C  
ATOM   2462  CE2 TRP B 310      14.072 -33.144 -18.577  1.00 81.61           C  
ATOM   2463  CE3 TRP B 310      15.862 -31.517 -18.739  1.00 81.61           C  
ATOM   2464  NE1 TRP B 310      13.379 -33.977 -19.412  1.00 81.61           N  
ATOM   2465  CH2 TRP B 310      14.792 -32.031 -16.616  1.00 81.61           C  
ATOM   2466  CZ2 TRP B 310      13.952 -32.943 -17.199  1.00 81.61           C  
ATOM   2467  CZ3 TRP B 310      15.741 -31.320 -17.369  1.00 81.61           C  
ATOM   2468  N   LYS B 311      16.605 -29.553 -23.222  1.00 78.79           N  
ATOM   2469  CA  LYS B 311      17.747 -29.028 -23.965  1.00 78.79           C  
ATOM   2470  C   LYS B 311      19.063 -29.528 -23.376  1.00 78.79           C  
ATOM   2471  CB  LYS B 311      17.724 -27.498 -23.973  1.00 78.79           C  
ATOM   2472  O   LYS B 311      19.142 -29.825 -22.183  1.00 78.79           O  
ATOM   2473  CG  LYS B 311      16.516 -26.901 -24.679  1.00 78.79           C  
ATOM   2474  CD  LYS B 311      16.561 -25.378 -24.673  1.00 78.79           C  
ATOM   2475  CE  LYS B 311      15.320 -24.779 -25.319  1.00 78.79           C  
ATOM   2476  NZ  LYS B 311      15.320 -23.287 -25.241  1.00 78.79           N  
ATOM   2477  N   PRO B 312      20.027 -29.672 -24.249  1.00 74.15           N  
ATOM   2478  CA  PRO B 312      21.304 -30.237 -23.806  1.00 74.15           C  
ATOM   2479  C   PRO B 312      21.937 -29.442 -22.667  1.00 74.15           C  
ATOM   2480  CB  PRO B 312      22.173 -30.174 -25.065  1.00 74.15           C  
ATOM   2481  O   PRO B 312      22.566 -30.023 -21.779  1.00 74.15           O  
ATOM   2482  CG  PRO B 312      21.209 -29.943 -26.184  1.00 74.15           C  
ATOM   2483  CD  PRO B 312      19.918 -29.438 -25.605  1.00 74.15           C  
ATOM   2484  N   SER B 313      21.665 -28.245 -22.519  1.00 80.11           N  
ATOM   2485  CA  SER B 313      22.335 -27.392 -21.542  1.00 80.11           C  
ATOM   2486  C   SER B 313      21.500 -27.239 -20.276  1.00 80.11           C  
ATOM   2487  CB  SER B 313      22.623 -26.015 -22.142  1.00 80.11           C  
ATOM   2488  O   SER B 313      21.929 -26.594 -19.317  1.00 80.11           O  
ATOM   2489  OG  SER B 313      21.424 -25.390 -22.566  1.00 80.11           O  
ATOM   2490  N   GLU B 314      20.379 -27.883 -20.247  1.00 84.42           N  
ATOM   2491  CA  GLU B 314      19.488 -27.687 -19.107  1.00 84.42           C  
ATOM   2492  C   GLU B 314      19.912 -28.547 -17.920  1.00 84.42           C  
ATOM   2493  CB  GLU B 314      18.041 -28.003 -19.495  1.00 84.42           C  
ATOM   2494  O   GLU B 314      20.306 -29.702 -18.093  1.00 84.42           O  
ATOM   2495  CG  GLU B 314      17.364 -26.901 -20.297  1.00 84.42           C  
ATOM   2496  CD  GLU B 314      15.897 -27.180 -20.582  1.00 84.42           C  
ATOM   2497  OE1 GLU B 314      15.107 -26.216 -20.699  1.00 84.42           O  
ATOM   2498  OE2 GLU B 314      15.535 -28.373 -20.688  1.00 84.42           O  
ATOM   2499  N   ASP B 315      19.992 -27.970 -16.712  1.00 89.22           N  
ATOM   2500  CA  ASP B 315      20.278 -28.663 -15.460  1.00 89.22           C  
ATOM   2501  C   ASP B 315      19.003 -29.238 -14.846  1.00 89.22           C  
ATOM   2502  CB  ASP B 315      20.960 -27.719 -14.468  1.00 89.22           C  
ATOM   2503  O   ASP B 315      18.055 -28.500 -14.568  1.00 89.22           O  
ATOM   2504  CG  ASP B 315      21.318 -28.394 -13.156  1.00 89.22           C  
ATOM   2505  OD1 ASP B 315      21.506 -29.630 -13.137  1.00 89.22           O  
ATOM   2506  OD2 ASP B 315      21.410 -27.685 -12.130  1.00 89.22           O  
ATOM   2507  N   PRO B 316      18.891 -30.452 -14.617  1.00 91.95           N  
ATOM   2508  CA  PRO B 316      17.686 -31.108 -14.104  1.00 91.95           C  
ATOM   2509  C   PRO B 316      17.227 -30.535 -12.765  1.00 91.95           C  
ATOM   2510  CB  PRO B 316      18.117 -32.569 -13.953  1.00 91.95           C  
ATOM   2511  O   PRO B 316      16.024 -30.397 -12.528  1.00 91.95           O  
ATOM   2512  CG  PRO B 316      19.238 -32.739 -14.927  1.00 91.95           C  
ATOM   2513  CD  PRO B 316      19.972 -31.434 -15.042  1.00 91.95           C  
ATOM   2514  N   TRP B 317      18.141 -30.194 -11.882  1.00 92.24           N  
ATOM   2515  CA  TRP B 317      17.767 -29.605 -10.600  1.00 92.24           C  
ATOM   2516  C   TRP B 317      17.115 -28.241 -10.797  1.00 92.24           C  
ATOM   2517  CB  TRP B 317      18.992 -29.474  -9.691  1.00 92.24           C  
ATOM   2518  O   TRP B 317      16.107 -27.929 -10.159  1.00 92.24           O  
ATOM   2519  CG  TRP B 317      19.486 -30.778  -9.142  1.00 92.24           C  
ATOM   2520  CD1 TRP B 317      20.635 -31.435  -9.487  1.00 92.24           C  
ATOM   2521  CD2 TRP B 317      18.842 -31.588  -8.153  1.00 92.24           C  
ATOM   2522  CE2 TRP B 317      19.658 -32.722  -7.945  1.00 92.24           C  
ATOM   2523  CE3 TRP B 317      17.654 -31.463  -7.421  1.00 92.24           C  
ATOM   2524  NE1 TRP B 317      20.744 -32.605  -8.770  1.00 92.24           N  
ATOM   2525  CH2 TRP B 317      18.155 -33.580  -6.331  1.00 92.24           C  
ATOM   2526  CZ2 TRP B 317      19.323 -33.726  -7.034  1.00 92.24           C  
ATOM   2527  CZ3 TRP B 317      17.322 -32.464  -6.515  1.00 92.24           C  
ATOM   2528  N   GLU B 318      17.694 -27.477 -11.692  1.00 86.10           N  
ATOM   2529  CA  GLU B 318      17.147 -26.154 -11.977  1.00 86.10           C  
ATOM   2530  C   GLU B 318      15.735 -26.251 -12.548  1.00 86.10           C  
ATOM   2531  CB  GLU B 318      18.056 -25.394 -12.947  1.00 86.10           C  
ATOM   2532  O   GLU B 318      14.840 -25.513 -12.133  1.00 86.10           O  
ATOM   2533  CG  GLU B 318      18.939 -24.353 -12.276  1.00 86.10           C  
ATOM   2534  CD  GLU B 318      19.779 -23.554 -13.259  1.00 86.10           C  
ATOM   2535  OE1 GLU B 318      20.537 -22.659 -12.823  1.00 86.10           O  
ATOM   2536  OE2 GLU B 318      19.678 -23.826 -14.476  1.00 86.10           O  
ATOM   2537  N   GLN B 319      15.575 -27.158 -13.458  1.00 83.78           N  
ATOM   2538  CA  GLN B 319      14.267 -27.335 -14.081  1.00 83.78           C  
ATOM   2539  C   GLN B 319      13.242 -27.845 -13.072  1.00 83.78           C  
ATOM   2540  CB  GLN B 319      14.362 -28.297 -15.266  1.00 83.78           C  
ATOM   2541  O   GLN B 319      12.085 -27.419 -13.085  1.00 83.78           O  
ATOM   2542  CG  GLN B 319      15.119 -27.730 -16.459  1.00 83.78           C  
ATOM   2543  CD  GLN B 319      14.525 -26.430 -16.967  1.00 83.78           C  
ATOM   2544  NE2 GLN B 319      15.364 -25.409 -17.106  1.00 83.78           N  
ATOM   2545  OE1 GLN B 319      13.322 -26.344 -17.234  1.00 83.78           O  
ATOM   2546  N   HIS B 320      13.676 -28.725 -12.234  1.00 86.79           N  
ATOM   2547  CA  HIS B 320      12.805 -29.208 -11.168  1.00 86.79           C  
ATOM   2548  C   HIS B 320      12.350 -28.065 -10.267  1.00 86.79           C  
ATOM   2549  CB  HIS B 320      13.517 -30.278 -10.339  1.00 86.79           C  
ATOM   2550  O   HIS B 320      11.161 -27.944  -9.963  1.00 86.79           O  
ATOM   2551  CG  HIS B 320      12.585 -31.153  -9.561  1.00 86.79           C  
ATOM   2552  CD2 HIS B 320      11.272 -31.011  -9.266  1.00 86.79           C  
ATOM   2553  ND1 HIS B 320      12.986 -32.337  -8.981  1.00 86.79           N  
ATOM   2554  CE1 HIS B 320      11.956 -32.888  -8.362  1.00 86.79           C  
ATOM   2555  NE2 HIS B 320      10.903 -32.103  -8.520  1.00 86.79           N  
ATOM   2556  N   ALA B 321      13.298 -27.215  -9.888  1.00 80.61           N  
ATOM   2557  CA  ALA B 321      13.025 -26.076  -9.015  1.00 80.61           C  
ATOM   2558  C   ALA B 321      12.116 -25.062  -9.704  1.00 80.61           C  
ATOM   2559  CB  ALA B 321      14.330 -25.410  -8.585  1.00 80.61           C  
ATOM   2560  O   ALA B 321      11.232 -24.480  -9.070  1.00 80.61           O  
ATOM   2561  N   LYS B 322      12.302 -24.885 -10.986  1.00 72.31           N  
ATOM   2562  CA  LYS B 322      11.533 -23.916 -11.761  1.00 72.31           C  
ATOM   2563  C   LYS B 322      10.064 -24.319 -11.844  1.00 72.31           C  
ATOM   2564  CB  LYS B 322      12.116 -23.770 -13.168  1.00 72.31           C  
ATOM   2565  O   LYS B 322       9.175 -23.489 -11.641  1.00 72.31           O  
ATOM   2566  CG  LYS B 322      11.658 -22.518 -13.901  1.00 72.31           C  
ATOM   2567  CD  LYS B 322      12.334 -22.387 -15.260  1.00 72.31           C  
ATOM   2568  CE  LYS B 322      11.818 -21.177 -16.028  1.00 72.31           C  
ATOM   2569  NZ  LYS B 322      12.519 -21.012 -17.337  1.00 72.31           N  
ATOM   2570  N   TRP B 323       9.842 -25.657 -12.029  1.00 69.95           N  
ATOM   2571  CA  TRP B 323       8.487 -26.071 -12.379  1.00 69.95           C  
ATOM   2572  C   TRP B 323       7.788 -26.710 -11.184  1.00 69.95           C  
ATOM   2573  CB  TRP B 323       8.510 -27.049 -13.557  1.00 69.95           C  
ATOM   2574  O   TRP B 323       6.559 -26.678 -11.086  1.00 69.95           O  
ATOM   2575  CG  TRP B 323       9.023 -26.453 -14.833  1.00 69.95           C  
ATOM   2576  CD1 TRP B 323      10.271 -26.604 -15.370  1.00 69.95           C  
ATOM   2577  CD2 TRP B 323       8.300 -25.606 -15.732  1.00 69.95           C  
ATOM   2578  CE2 TRP B 323       9.173 -25.281 -16.793  1.00 69.95           C  
ATOM   2579  CE3 TRP B 323       6.997 -25.090 -15.742  1.00 69.95           C  
ATOM   2580  NE1 TRP B 323      10.368 -25.902 -16.549  1.00 69.95           N  
ATOM   2581  CH2 TRP B 323       7.504 -23.971 -17.842  1.00 69.95           C  
ATOM   2582  CZ2 TRP B 323       8.784 -24.462 -17.856  1.00 69.95           C  
ATOM   2583  CZ3 TRP B 323       6.612 -24.275 -16.801  1.00 69.95           C  
ATOM   2584  N   TYR B 324       8.534 -27.308 -10.260  1.00 72.36           N  
ATOM   2585  CA  TYR B 324       7.930 -27.964  -9.105  1.00 72.36           C  
ATOM   2586  C   TYR B 324       8.631 -27.553  -7.816  1.00 72.36           C  
ATOM   2587  CB  TYR B 324       7.980 -29.486  -9.264  1.00 72.36           C  
ATOM   2588  O   TYR B 324       9.224 -28.389  -7.131  1.00 72.36           O  
ATOM   2589  CG  TYR B 324       7.268 -29.992 -10.496  1.00 72.36           C  
ATOM   2590  CD1 TYR B 324       5.888 -30.178 -10.499  1.00 72.36           C  
ATOM   2591  CD2 TYR B 324       7.975 -30.284 -11.657  1.00 72.36           C  
ATOM   2592  CE1 TYR B 324       5.228 -30.646 -11.631  1.00 72.36           C  
ATOM   2593  CE2 TYR B 324       7.326 -30.752 -12.795  1.00 72.36           C  
ATOM   2594  OH  TYR B 324       5.307 -31.392 -13.896  1.00 72.36           O  
ATOM   2595  CZ  TYR B 324       5.954 -30.929 -12.773  1.00 72.36           C  
ATOM   2596  N   PRO B 325       8.578 -26.271  -7.425  1.00 69.17           N  
ATOM   2597  CA  PRO B 325       9.332 -25.746  -6.285  1.00 69.17           C  
ATOM   2598  C   PRO B 325       8.855 -26.313  -4.950  1.00 69.17           C  
ATOM   2599  CB  PRO B 325       9.080 -24.238  -6.359  1.00 69.17           C  
ATOM   2600  O   PRO B 325       9.578 -26.248  -3.953  1.00 69.17           O  
ATOM   2601  CG  PRO B 325       7.805 -24.101  -7.128  1.00 69.17           C  
ATOM   2602  CD  PRO B 325       7.665 -25.291  -8.034  1.00 69.17           C  
ATOM   2603  N   GLY B 326       7.762 -26.879  -4.945  1.00 64.06           N  
ATOM   2604  CA  GLY B 326       7.205 -27.403  -3.708  1.00 64.06           C  
ATOM   2605  C   GLY B 326       7.545 -28.863  -3.472  1.00 64.06           C  
ATOM   2606  O   GLY B 326       7.095 -29.460  -2.493  1.00 64.06           O  
ATOM   2607  N   CYS B 327       8.306 -29.493  -4.296  1.00 72.67           N  
ATOM   2608  CA  CYS B 327       8.660 -30.902  -4.158  1.00 72.67           C  
ATOM   2609  C   CYS B 327       9.511 -31.131  -2.915  1.00 72.67           C  
ATOM   2610  CB  CYS B 327       9.409 -31.390  -5.398  1.00 72.67           C  
ATOM   2611  O   CYS B 327      10.568 -30.516  -2.759  1.00 72.67           O  
ATOM   2612  SG  CYS B 327       9.988 -33.096  -5.274  1.00 72.67           S  
ATOM   2613  N   LYS B 328       9.080 -31.976  -2.100  1.00 76.83           N  
ATOM   2614  CA  LYS B 328       9.771 -32.246  -0.842  1.00 76.83           C  
ATOM   2615  C   LYS B 328      11.163 -32.818  -1.092  1.00 76.83           C  
ATOM   2616  CB  LYS B 328       8.956 -33.209   0.023  1.00 76.83           C  
ATOM   2617  O   LYS B 328      12.112 -32.491  -0.376  1.00 76.83           O  
ATOM   2618  CG  LYS B 328       8.122 -32.523   1.094  1.00 76.83           C  
ATOM   2619  CD  LYS B 328       7.509 -33.532   2.057  1.00 76.83           C  
ATOM   2620  CE  LYS B 328       6.667 -32.848   3.125  1.00 76.83           C  
ATOM   2621  NZ  LYS B 328       6.042 -33.835   4.055  1.00 76.83           N  
ATOM   2622  N   TYR B 329      11.250 -33.735  -2.030  1.00 85.36           N  
ATOM   2623  CA  TYR B 329      12.562 -34.277  -2.366  1.00 85.36           C  
ATOM   2624  C   TYR B 329      13.521 -33.168  -2.779  1.00 85.36           C  
ATOM   2625  CB  TYR B 329      12.444 -35.311  -3.490  1.00 85.36           C  
ATOM   2626  O   TYR B 329      14.660 -33.115  -2.308  1.00 85.36           O  
ATOM   2627  CG  TYR B 329      13.772 -35.867  -3.944  1.00 85.36           C  
ATOM   2628  CD1 TYR B 329      14.326 -35.489  -5.165  1.00 85.36           C  
ATOM   2629  CD2 TYR B 329      14.474 -36.772  -3.155  1.00 85.36           C  
ATOM   2630  CE1 TYR B 329      15.549 -36.000  -5.589  1.00 85.36           C  
ATOM   2631  CE2 TYR B 329      15.697 -37.289  -3.569  1.00 85.36           C  
ATOM   2632  OH  TYR B 329      17.436 -37.407  -5.200  1.00 85.36           O  
ATOM   2633  CZ  TYR B 329      16.226 -36.898  -4.785  1.00 85.36           C  
ATOM   2634  N   LEU B 330      13.049 -32.265  -3.611  1.00 84.34           N  
ATOM   2635  CA  LEU B 330      13.844 -31.127  -4.058  1.00 84.34           C  
ATOM   2636  C   LEU B 330      14.248 -30.249  -2.878  1.00 84.34           C  
ATOM   2637  CB  LEU B 330      13.064 -30.298  -5.083  1.00 84.34           C  
ATOM   2638  O   LEU B 330      15.418 -29.883  -2.744  1.00 84.34           O  
ATOM   2639  CG  LEU B 330      13.764 -29.047  -5.616  1.00 84.34           C  
ATOM   2640  CD1 LEU B 330      14.973 -29.435  -6.460  1.00 84.34           C  
ATOM   2641  CD2 LEU B 330      12.792 -28.194  -6.425  1.00 84.34           C  
ATOM   2642  N   LEU B 331      13.352 -29.942  -2.042  1.00 78.99           N  
ATOM   2643  CA  LEU B 331      13.596 -29.087  -0.886  1.00 78.99           C  
ATOM   2644  C   LEU B 331      14.624 -29.716   0.049  1.00 78.99           C  
ATOM   2645  CB  LEU B 331      12.291 -28.826  -0.127  1.00 78.99           C  
ATOM   2646  O   LEU B 331      15.510 -29.026   0.558  1.00 78.99           O  
ATOM   2647  CG  LEU B 331      11.444 -27.652  -0.619  1.00 78.99           C  
ATOM   2648  CD1 LEU B 331       9.973 -27.888  -0.297  1.00 78.99           C  
ATOM   2649  CD2 LEU B 331      11.930 -26.346   0.001  1.00 78.99           C  
ATOM   2650  N   GLU B 332      14.521 -30.992   0.150  1.00 83.96           N  
ATOM   2651  CA  GLU B 332      15.434 -31.711   1.033  1.00 83.96           C  
ATOM   2652  C   GLU B 332      16.843 -31.761   0.448  1.00 83.96           C  
ATOM   2653  CB  GLU B 332      14.923 -33.130   1.297  1.00 83.96           C  
ATOM   2654  O   GLU B 332      17.828 -31.613   1.173  1.00 83.96           O  
ATOM   2655  CG  GLU B 332      13.823 -33.202   2.346  1.00 83.96           C  
ATOM   2656  CD  GLU B 332      13.253 -34.600   2.523  1.00 83.96           C  
ATOM   2657  OE1 GLU B 332      12.343 -34.783   3.362  1.00 83.96           O  
ATOM   2658  OE2 GLU B 332      13.722 -35.521   1.817  1.00 83.96           O  
ATOM   2659  N   GLN B 333      16.907 -31.932  -0.829  1.00 88.71           N  
ATOM   2660  CA  GLN B 333      18.207 -32.118  -1.465  1.00 88.71           C  
ATOM   2661  C   GLN B 333      18.897 -30.779  -1.710  1.00 88.71           C  
ATOM   2662  CB  GLN B 333      18.057 -32.881  -2.782  1.00 88.71           C  
ATOM   2663  O   GLN B 333      20.111 -30.658  -1.533  1.00 88.71           O  
ATOM   2664  CG  GLN B 333      17.791 -34.370  -2.603  1.00 88.71           C  
ATOM   2665  CD  GLN B 333      18.949 -35.099  -1.950  1.00 88.71           C  
ATOM   2666  NE2 GLN B 333      18.638 -35.984  -1.009  1.00 88.71           N  
ATOM   2667  OE1 GLN B 333      20.115 -34.870  -2.288  1.00 88.71           O  
ATOM   2668  N   LYS B 334      18.248 -29.709  -2.136  1.00 87.04           N  
ATOM   2669  CA  LYS B 334      18.874 -28.463  -2.568  1.00 87.04           C  
ATOM   2670  C   LYS B 334      18.558 -27.324  -1.602  1.00 87.04           C  
ATOM   2671  CB  LYS B 334      18.417 -28.094  -3.980  1.00 87.04           C  
ATOM   2672  O   LYS B 334      19.287 -26.332  -1.545  1.00 87.04           O  
ATOM   2673  CG  LYS B 334      18.949 -29.020  -5.065  1.00 87.04           C  
ATOM   2674  CD  LYS B 334      20.450 -28.847  -5.260  1.00 87.04           C  
ATOM   2675  CE  LYS B 334      20.927 -29.509  -6.546  1.00 87.04           C  
ATOM   2676  NZ  LYS B 334      22.401 -29.358  -6.733  1.00 87.04           N  
ATOM   2677  N   GLY B 335      17.514 -27.431  -0.852  1.00 79.55           N  
ATOM   2678  CA  GLY B 335      17.138 -26.419   0.122  1.00 79.55           C  
ATOM   2679  C   GLY B 335      16.282 -25.313  -0.466  1.00 79.55           C  
ATOM   2680  O   GLY B 335      16.237 -25.138  -1.686  1.00 79.55           O  
ATOM   2681  N   GLN B 336      15.649 -24.656   0.359  1.00 72.68           N  
ATOM   2682  CA  GLN B 336      14.752 -23.568  -0.017  1.00 72.68           C  
ATOM   2683  C   GLN B 336      15.524 -22.411  -0.646  1.00 72.68           C  
ATOM   2684  CB  GLN B 336      13.967 -23.075   1.200  1.00 72.68           C  
ATOM   2685  O   GLN B 336      15.049 -21.785  -1.595  1.00 72.68           O  
ATOM   2686  CG  GLN B 336      12.829 -22.124   0.853  1.00 72.68           C  
ATOM   2687  CD  GLN B 336      11.723 -22.796   0.063  1.00 72.68           C  
ATOM   2688  NE2 GLN B 336      11.261 -22.134  -0.992  1.00 72.68           N  
ATOM   2689  OE1 GLN B 336      11.287 -23.903   0.398  1.00 72.68           O  
ATOM   2690  N   GLU B 337      16.607 -22.100  -0.158  1.00 71.34           N  
ATOM   2691  CA  GLU B 337      17.421 -21.007  -0.679  1.00 71.34           C  
ATOM   2692  C   GLU B 337      17.754 -21.221  -2.153  1.00 71.34           C  
ATOM   2693  CB  GLU B 337      18.709 -20.860   0.135  1.00 71.34           C  
ATOM   2694  O   GLU B 337      17.689 -20.284  -2.952  1.00 71.34           O  
ATOM   2695  CG  GLU B 337      19.234 -19.433   0.203  1.00 71.34           C  
ATOM   2696  CD  GLU B 337      20.540 -19.310   0.972  1.00 71.34           C  
ATOM   2697  OE1 GLU B 337      21.159 -18.222   0.948  1.00 71.34           O  
ATOM   2698  OE2 GLU B 337      20.950 -20.311   1.602  1.00 71.34           O  
ATOM   2699  N   TYR B 338      18.073 -22.417  -2.468  1.00 78.53           N  
ATOM   2700  CA  TYR B 338      18.362 -22.768  -3.854  1.00 78.53           C  
ATOM   2701  C   TYR B 338      17.166 -22.472  -4.752  1.00 78.53           C  
ATOM   2702  CB  TYR B 338      18.746 -24.246  -3.966  1.00 78.53           C  
ATOM   2703  O   TYR B 338      17.310 -21.835  -5.798  1.00 78.53           O  
ATOM   2704  CG  TYR B 338      18.971 -24.709  -5.385  1.00 78.53           C  
ATOM   2705  CD1 TYR B 338      17.979 -25.399  -6.079  1.00 78.53           C  
ATOM   2706  CD2 TYR B 338      20.175 -24.459  -6.034  1.00 78.53           C  
ATOM   2707  CE1 TYR B 338      18.183 -25.829  -7.386  1.00 78.53           C  
ATOM   2708  CE2 TYR B 338      20.390 -24.885  -7.341  1.00 78.53           C  
ATOM   2709  OH  TYR B 338      19.597 -25.991  -9.301  1.00 78.53           O  
ATOM   2710  CZ  TYR B 338      19.389 -25.567  -8.008  1.00 78.53           C  
ATOM   2711  N   ILE B 339      16.098 -22.847  -4.337  1.00 71.45           N  
ATOM   2712  CA  ILE B 339      14.866 -22.678  -5.100  1.00 71.45           C  
ATOM   2713  C   ILE B 339      14.556 -21.191  -5.257  1.00 71.45           C  
ATOM   2714  CB  ILE B 339      13.680 -23.405  -4.427  1.00 71.45           C  
ATOM   2715  O   ILE B 339      14.242 -20.729  -6.356  1.00 71.45           O  
ATOM   2716  CG1 ILE B 339      13.936 -24.916  -4.382  1.00 71.45           C  
ATOM   2717  CG2 ILE B 339      12.371 -23.093  -5.157  1.00 71.45           C  
ATOM   2718  CD1 ILE B 339      12.917 -25.692  -3.559  1.00 71.45           C  
ATOM   2719  N   ASN B 340      14.707 -20.485  -4.222  1.00 62.58           N  
ATOM   2720  CA  ASN B 340      14.477 -19.045  -4.272  1.00 62.58           C  
ATOM   2721  C   ASN B 340      15.410 -18.361  -5.267  1.00 62.58           C  
ATOM   2722  CB  ASN B 340      14.638 -18.427  -2.881  1.00 62.58           C  
ATOM   2723  O   ASN B 340      14.985 -17.487  -6.023  1.00 62.58           O  
ATOM   2724  CG  ASN B 340      13.503 -18.791  -1.945  1.00 62.58           C  
ATOM   2725  ND2 ASN B 340      13.717 -18.596  -0.649  1.00 62.58           N  
ATOM   2726  OD1 ASN B 340      12.443 -19.246  -2.382  1.00 62.58           O  
ATOM   2727  N   ASN B 341      16.621 -18.743  -5.242  1.00 64.59           N  
ATOM   2728  CA  ASN B 341      17.612 -18.156  -6.138  1.00 64.59           C  
ATOM   2729  C   ASN B 341      17.250 -18.388  -7.602  1.00 64.59           C  
ATOM   2730  CB  ASN B 341      19.004 -18.716  -5.839  1.00 64.59           C  
ATOM   2731  O   ASN B 341      17.422 -17.498  -8.437  1.00 64.59           O  
ATOM   2732  CG  ASN B 341      19.773 -17.870  -4.843  1.00 64.59           C  
ATOM   2733  ND2 ASN B 341      20.853 -18.423  -4.304  1.00 64.59           N  
ATOM   2734  OD1 ASN B 341      19.397 -16.729  -4.559  1.00 64.59           O  
ATOM   2735  N   ILE B 342      16.846 -19.564  -7.911  1.00 67.01           N  
ATOM   2736  CA  ILE B 342      16.454 -19.904  -9.275  1.00 67.01           C  
ATOM   2737  C   ILE B 342      15.289 -19.020  -9.713  1.00 67.01           C  
ATOM   2738  CB  ILE B 342      16.071 -21.396  -9.397  1.00 67.01           C  
ATOM   2739  O   ILE B 342      15.268 -18.523 -10.841  1.00 67.01           O  
ATOM   2740  CG1 ILE B 342      17.303 -22.283  -9.188  1.00 67.01           C  
ATOM   2741  CG2 ILE B 342      15.418 -21.676 -10.754  1.00 67.01           C  
ATOM   2742  CD1 ILE B 342      17.810 -22.948 -10.460  1.00 67.01           C  
ATOM   2743  N   HIS B 343      14.381 -18.796  -8.858  1.00 57.56           N  
ATOM   2744  CA  HIS B 343      13.192 -18.023  -9.201  1.00 57.56           C  
ATOM   2745  C   HIS B 343      13.484 -16.527  -9.181  1.00 57.56           C  
ATOM   2746  CB  HIS B 343      12.047 -18.347  -8.240  1.00 57.56           C  
ATOM   2747  O   HIS B 343      12.862 -15.759  -9.919  1.00 57.56           O  
ATOM   2748  CG  HIS B 343      11.341 -19.627  -8.558  1.00 57.56           C  
ATOM   2749  CD2 HIS B 343      11.053 -20.212  -9.744  1.00 57.56           C  
ATOM   2750  ND1 HIS B 343      10.837 -20.461  -7.584  1.00 57.56           N  
ATOM   2751  CE1 HIS B 343      10.268 -21.507  -8.159  1.00 57.56           C  
ATOM   2752  NE2 HIS B 343      10.386 -21.380  -9.470  1.00 57.56           N  
ATOM   2753  N   LEU B 344      14.472 -16.127  -8.414  1.00 46.90           N  
ATOM   2754  CA  LEU B 344      14.838 -14.716  -8.400  1.00 46.90           C  
ATOM   2755  C   LEU B 344      15.735 -14.375  -9.586  1.00 46.90           C  
ATOM   2756  CB  LEU B 344      15.546 -14.359  -7.090  1.00 46.90           C  
ATOM   2757  O   LEU B 344      15.669 -13.266 -10.121  1.00 46.90           O  
ATOM   2758  CG  LEU B 344      14.668 -14.297  -5.840  1.00 46.90           C  
ATOM   2759  CD1 LEU B 344      15.530 -14.353  -4.583  1.00 46.90           C  
ATOM   2760  CD2 LEU B 344      13.811 -13.036  -5.850  1.00 46.90           C  
ATOM   2761  N   THR B 345      16.779 -15.201  -9.925  1.00 44.36           N  
ATOM   2762  CA  THR B 345      17.737 -14.934 -10.991  1.00 44.36           C  
ATOM   2763  C   THR B 345      17.065 -15.023 -12.358  1.00 44.36           C  
ATOM   2764  CB  THR B 345      18.924 -15.913 -10.935  1.00 44.36           C  
ATOM   2765  O   THR B 345      17.387 -14.254 -13.266  1.00 44.36           O  
ATOM   2766  CG2 THR B 345      20.216 -15.191 -10.567  1.00 44.36           C  
ATOM   2767  OG1 THR B 345      18.657 -16.922  -9.952  1.00 44.36           O  
ATOM   2768  N   HIS B 346      16.304 -15.940 -12.668  1.00 40.00           N  
ATOM   2769  CA  HIS B 346      15.762 -16.148 -14.006  1.00 40.00           C  
ATOM   2770  C   HIS B 346      14.671 -15.132 -14.323  1.00 40.00           C  
ATOM   2771  CB  HIS B 346      15.214 -17.569 -14.147  1.00 40.00           C  
ATOM   2772  O   HIS B 346      14.168 -15.085 -15.448  1.00 40.00           O  
ATOM   2773  CG  HIS B 346      16.275 -18.606 -14.333  1.00 40.00           C  
ATOM   2774  CD2 HIS B 346      16.699 -19.600 -13.517  1.00 40.00           C  
ATOM   2775  ND1 HIS B 346      17.040 -18.692 -15.476  1.00 40.00           N  
ATOM   2776  CE1 HIS B 346      17.891 -19.698 -15.354  1.00 40.00           C  
ATOM   2777  NE2 HIS B 346      17.705 -20.265 -14.175  1.00 40.00           N  
ATOM   2778  N   SER B 347      14.164 -14.406 -13.411  1.00 35.49           N  
ATOM   2779  CA  SER B 347      13.309 -13.309 -13.852  1.00 35.49           C  
ATOM   2780  C   SER B 347      14.097 -12.287 -14.665  1.00 35.49           C  
ATOM   2781  CB  SER B 347      12.655 -12.624 -12.652  1.00 35.49           C  
ATOM   2782  O   SER B 347      13.543 -11.629 -15.548  1.00 35.49           O  
ATOM   2783  OG  SER B 347      12.014 -13.573 -11.818  1.00 35.49           O  
ATOM   2784  N   LEU B 348      15.347 -11.970 -14.419  1.00 30.18           N  
ATOM   2785  CA  LEU B 348      16.137 -10.938 -15.082  1.00 30.18           C  
ATOM   2786  C   LEU B 348      16.597 -11.406 -16.458  1.00 30.18           C  
ATOM   2787  CB  LEU B 348      17.348 -10.558 -14.227  1.00 30.18           C  
ATOM   2788  O   LEU B 348      16.813 -10.589 -17.356  1.00 30.18           O  
ATOM   2789  CG  LEU B 348      17.211  -9.290 -13.382  1.00 30.18           C  
ATOM   2790  CD1 LEU B 348      17.341  -9.624 -11.900  1.00 30.18           C  
ATOM   2791  CD2 LEU B 348      18.253  -8.256 -13.796  1.00 30.18           C  
ATOM   2792  N   GLU B 349      17.067 -12.649 -16.620  1.00 31.42           N  
ATOM   2793  CA  GLU B 349      17.660 -13.048 -17.893  1.00 31.42           C  
ATOM   2794  C   GLU B 349      16.632 -12.998 -19.020  1.00 31.42           C  
ATOM   2795  CB  GLU B 349      18.260 -14.453 -17.790  1.00 31.42           C  
ATOM   2796  O   GLU B 349      16.995 -12.987 -20.198  1.00 31.42           O  
ATOM   2797  CG  GLU B 349      19.706 -14.471 -17.316  1.00 31.42           C  
ATOM   2798  CD  GLU B 349      20.231 -15.871 -17.045  1.00 31.42           C  
ATOM   2799  OE1 GLU B 349      21.432 -16.017 -16.722  1.00 31.42           O  
ATOM   2800  OE2 GLU B 349      19.436 -16.831 -17.158  1.00 31.42           O  
ATOM   2801  N   GLU B 350      15.308 -13.056 -18.835  1.00 29.38           N  
ATOM   2802  CA  GLU B 350      14.511 -12.822 -20.036  1.00 29.38           C  
ATOM   2803  C   GLU B 350      14.697 -11.399 -20.554  1.00 29.38           C  
ATOM   2804  CB  GLU B 350      13.029 -13.092 -19.759  1.00 29.38           C  
ATOM   2805  O   GLU B 350      14.541 -11.143 -21.750  1.00 29.38           O  
ATOM   2806  CG  GLU B 350      12.535 -14.425 -20.302  1.00 29.38           C  
ATOM   2807  CD  GLU B 350      11.101 -14.739 -19.907  1.00 29.38           C  
ATOM   2808  OE1 GLU B 350      10.603 -15.836 -20.249  1.00 29.38           O  
ATOM   2809  OE2 GLU B 350      10.470 -13.882 -19.250  1.00 29.38           O  
ATOM   2810  N   CYS B 351      14.831 -10.380 -19.791  1.00 26.28           N  
ATOM   2811  CA  CYS B 351      15.009  -9.087 -20.444  1.00 26.28           C  
ATOM   2812  C   CYS B 351      16.380  -8.993 -21.101  1.00 26.28           C  
ATOM   2813  CB  CYS B 351      14.836  -7.950 -19.437  1.00 26.28           C  
ATOM   2814  O   CYS B 351      16.513  -8.435 -22.192  1.00 26.28           O  
ATOM   2815  SG  CYS B 351      13.356  -6.952 -19.714  1.00 26.28           S  
ATOM   2816  N   LEU B 352      17.547  -9.229 -20.477  1.00 24.25           N  
ATOM   2817  CA  LEU B 352      18.848  -8.770 -20.952  1.00 24.25           C  
ATOM   2818  C   LEU B 352      19.305  -9.584 -22.157  1.00 24.25           C  
ATOM   2819  CB  LEU B 352      19.890  -8.863 -19.834  1.00 24.25           C  
ATOM   2820  O   LEU B 352      20.438  -9.434 -22.620  1.00 24.25           O  
ATOM   2821  CG  LEU B 352      19.752  -7.852 -18.693  1.00 24.25           C  
ATOM   2822  CD1 LEU B 352      20.669  -8.232 -17.536  1.00 24.25           C  
ATOM   2823  CD2 LEU B 352      20.061  -6.443 -19.187  1.00 24.25           C  
ATOM   2824  N   VAL B 353      18.756 -10.607 -22.678  1.00 26.03           N  
ATOM   2825  CA  VAL B 353      19.532 -11.297 -23.704  1.00 26.03           C  
ATOM   2826  C   VAL B 353      19.683 -10.397 -24.929  1.00 26.03           C  
ATOM   2827  CB  VAL B 353      18.877 -12.638 -24.105  1.00 26.03           C  
ATOM   2828  O   VAL B 353      18.809 -10.370 -25.798  1.00 26.03           O  
ATOM   2829  CG1 VAL B 353      19.720 -13.356 -25.158  1.00 26.03           C  
ATOM   2830  CG2 VAL B 353      18.682 -13.524 -22.876  1.00 26.03           C  
ATOM   2831  N   ARG B 354      19.489  -9.116 -25.022  1.00 21.61           N  
ATOM   2832  CA  ARG B 354      20.138  -8.745 -26.276  1.00 21.61           C  
ATOM   2833  C   ARG B 354      21.614  -9.125 -26.262  1.00 21.61           C  
ATOM   2834  CB  ARG B 354      19.986  -7.244 -26.536  1.00 21.61           C  
ATOM   2835  O   ARG B 354      22.145  -9.610 -27.263  1.00 21.61           O  
ATOM   2836  CG  ARG B 354      18.674  -6.865 -27.204  1.00 21.61           C  
ATOM   2837  CD  ARG B 354      18.638  -5.390 -27.579  1.00 21.61           C  
ATOM   2838  NE  ARG B 354      17.363  -5.019 -28.188  1.00 21.61           N  
ATOM   2839  NH1 ARG B 354      17.920  -2.798 -28.495  1.00 21.61           N  
ATOM   2840  NH2 ARG B 354      15.863  -3.570 -29.149  1.00 21.61           N  
ATOM   2841  CZ  ARG B 354      17.051  -3.797 -28.609  1.00 21.61           C  
ATOM   2842  N   THR B 355      22.452  -8.393 -25.527  1.00 21.65           N  
ATOM   2843  CA  THR B 355      23.769  -7.992 -26.010  1.00 21.65           C  
ATOM   2844  C   THR B 355      24.742  -9.167 -25.967  1.00 21.65           C  
ATOM   2845  CB  THR B 355      24.335  -6.823 -25.182  1.00 21.65           C  
ATOM   2846  O   THR B 355      25.455  -9.425 -26.939  1.00 21.65           O  
ATOM   2847  CG2 THR B 355      24.154  -5.495 -25.910  1.00 21.65           C  
ATOM   2848  OG1 THR B 355      23.652  -6.762 -23.924  1.00 21.65           O  
ATOM   2849  N   THR B 356      25.592  -9.315 -24.907  1.00 20.86           N  
ATOM   2850  CA  THR B 356      27.038  -9.456 -25.030  1.00 20.86           C  
ATOM   2851  C   THR B 356      27.424 -10.920 -25.223  1.00 20.86           C  
ATOM   2852  CB  THR B 356      27.762  -8.890 -23.794  1.00 20.86           C  
ATOM   2853  O   THR B 356      28.558 -11.224 -25.600  1.00 20.86           O  
ATOM   2854  CG2 THR B 356      28.454  -7.571 -24.118  1.00 20.86           C  
ATOM   2855  OG1 THR B 356      26.808  -8.673 -22.747  1.00 20.86           O  
ATOM   2856  N   GLU B 357      26.694 -11.875 -24.701  1.00 20.88           N  
ATOM   2857  CA  GLU B 357      27.512 -12.844 -23.977  1.00 20.88           C  
ATOM   2858  C   GLU B 357      28.290 -13.738 -24.938  1.00 20.88           C  
ATOM   2859  CB  GLU B 357      26.642 -13.698 -23.052  1.00 20.88           C  
ATOM   2860  O   GLU B 357      27.697 -14.424 -25.774  1.00 20.88           O  
ATOM   2861  CG  GLU B 357      26.342 -13.043 -21.711  1.00 20.88           C  
ATOM   2862  CD  GLU B 357      25.747 -14.003 -20.694  1.00 20.88           C  
ATOM   2863  OE1 GLU B 357      25.654 -13.641 -19.499  1.00 20.88           O  
ATOM   2864  OE2 GLU B 357      25.373 -15.128 -21.094  1.00 20.88           O  
ATOM   2865  N   LYS B 358      29.604 -13.587 -25.097  1.00 23.56           N  
ATOM   2866  CA  LYS B 358      30.760 -14.042 -25.864  1.00 23.56           C  
ATOM   2867  C   LYS B 358      30.934 -15.554 -25.750  1.00 23.56           C  
ATOM   2868  CB  LYS B 358      32.030 -13.331 -25.394  1.00 23.56           C  
ATOM   2869  O   LYS B 358      31.644 -16.164 -26.553  1.00 23.56           O  
ATOM   2870  CG  LYS B 358      32.277 -11.993 -26.075  1.00 23.56           C  
ATOM   2871  CD  LYS B 358      33.613 -11.392 -25.656  1.00 23.56           C  
ATOM   2872  CE  LYS B 358      33.844 -10.034 -26.306  1.00 23.56           C  
ATOM   2873  NZ  LYS B 358      35.156  -9.444 -25.903  1.00 23.56           N  
ATOM   2874  N   THR B 359      30.639 -16.195 -24.653  1.00 22.04           N  
ATOM   2875  CA  THR B 359      31.795 -16.929 -24.152  1.00 22.04           C  
ATOM   2876  C   THR B 359      31.915 -18.286 -24.839  1.00 22.04           C  
ATOM   2877  CB  THR B 359      31.713 -17.128 -22.627  1.00 22.04           C  
ATOM   2878  O   THR B 359      33.000 -18.673 -25.276  1.00 22.04           O  
ATOM   2879  CG2 THR B 359      33.053 -16.837 -21.961  1.00 22.04           C  
ATOM   2880  OG1 THR B 359      30.722 -16.244 -22.089  1.00 22.04           O  
ATOM   2881  N   PRO B 360      31.218 -19.435 -24.421  1.00 22.81           N  
ATOM   2882  CA  PRO B 360      31.919 -20.668 -24.054  1.00 22.81           C  
ATOM   2883  C   PRO B 360      32.096 -21.620 -25.235  1.00 22.81           C  
ATOM   2884  CB  PRO B 360      31.012 -21.285 -22.986  1.00 22.81           C  
ATOM   2885  O   PRO B 360      31.391 -21.501 -26.240  1.00 22.81           O  
ATOM   2886  CG  PRO B 360      29.751 -20.484 -23.048  1.00 22.81           C  
ATOM   2887  CD  PRO B 360      29.940 -19.371 -24.038  1.00 22.81           C  
ATOM   2888  N   SER B 361      32.750 -22.809 -25.193  1.00 22.96           N  
ATOM   2889  CA  SER B 361      33.787 -23.701 -25.701  1.00 22.96           C  
ATOM   2890  C   SER B 361      33.186 -24.840 -26.517  1.00 22.96           C  
ATOM   2891  CB  SER B 361      34.616 -24.271 -24.548  1.00 22.96           C  
ATOM   2892  O   SER B 361      33.863 -25.432 -27.359  1.00 22.96           O  
ATOM   2893  OG  SER B 361      33.778 -24.864 -23.572  1.00 22.96           O  
ATOM   2894  N   LEU B 362      32.158 -25.555 -26.048  1.00 22.07           N  
ATOM   2895  CA  LEU B 362      32.237 -26.985 -26.328  1.00 22.07           C  
ATOM   2896  C   LEU B 362      31.932 -27.268 -27.795  1.00 22.07           C  
ATOM   2897  CB  LEU B 362      31.266 -27.760 -25.434  1.00 22.07           C  
ATOM   2898  O   LEU B 362      30.892 -26.850 -28.310  1.00 22.07           O  
ATOM   2899  CG  LEU B 362      31.814 -29.028 -24.777  1.00 22.07           C  
ATOM   2900  CD1 LEU B 362      32.676 -28.669 -23.571  1.00 22.07           C  
ATOM   2901  CD2 LEU B 362      30.675 -29.956 -24.370  1.00 22.07           C  
ATOM   2902  N   THR B 363      32.709 -28.008 -28.723  1.00 23.84           N  
ATOM   2903  CA  THR B 363      33.326 -28.762 -29.809  1.00 23.84           C  
ATOM   2904  C   THR B 363      32.369 -29.825 -30.342  1.00 23.84           C  
ATOM   2905  CB  THR B 363      34.636 -29.430 -29.351  1.00 23.84           C  
ATOM   2906  O   THR B 363      32.373 -30.129 -31.536  1.00 23.84           O  
ATOM   2907  CG2 THR B 363      35.642 -29.507 -30.494  1.00 23.84           C  
ATOM   2908  OG1 THR B 363      35.205 -28.668 -28.279  1.00 23.84           O  
ATOM   2909  N   ARG B 364      31.680 -30.847 -29.596  1.00 25.81           N  
ATOM   2910  CA  ARG B 364      32.245 -32.192 -29.550  1.00 25.81           C  
ATOM   2911  C   ARG B 364      31.715 -33.048 -30.696  1.00 25.81           C  
ATOM   2912  CB  ARG B 364      31.934 -32.861 -28.209  1.00 25.81           C  
ATOM   2913  O   ARG B 364      32.484 -33.734 -31.372  1.00 25.81           O  
ATOM   2914  CG  ARG B 364      33.116 -32.906 -27.254  1.00 25.81           C  
ATOM   2915  CD  ARG B 364      32.788 -33.683 -25.987  1.00 25.81           C  
ATOM   2916  NE  ARG B 364      33.830 -33.529 -24.976  1.00 25.81           N  
ATOM   2917  NH1 ARG B 364      32.642 -34.576 -23.294  1.00 25.81           N  
ATOM   2918  NH2 ARG B 364      34.746 -33.765 -22.883  1.00 25.81           N  
ATOM   2919  CZ  ARG B 364      33.737 -33.957 -23.720  1.00 25.81           C  
ATOM   2920  N   ARG B 365      30.526 -33.695 -30.838  1.00 28.32           N  
ATOM   2921  CA  ARG B 365      30.660 -34.956 -31.561  1.00 28.32           C  
ATOM   2922  C   ARG B 365      30.430 -34.758 -33.055  1.00 28.32           C  
ATOM   2923  CB  ARG B 365      29.682 -35.997 -31.013  1.00 28.32           C  
ATOM   2924  O   ARG B 365      30.444 -35.721 -33.824  1.00 28.32           O  
ATOM   2925  CG  ARG B 365      30.227 -36.798 -29.842  1.00 28.32           C  
ATOM   2926  CD  ARG B 365      29.292 -37.934 -29.452  1.00 28.32           C  
ATOM   2927  NE  ARG B 365      29.607 -38.461 -28.126  1.00 28.32           N  
ATOM   2928  NH1 ARG B 365      27.762 -39.847 -28.012  1.00 28.32           N  
ATOM   2929  NH2 ARG B 365      29.252 -39.768 -26.272  1.00 28.32           N  
ATOM   2930  CZ  ARG B 365      28.873 -39.357 -27.473  1.00 28.32           C  
ATOM   2931  N   ILE B 366      30.008 -33.663 -33.675  1.00 32.18           N  
ATOM   2932  CA  ILE B 366      29.608 -33.705 -35.077  1.00 32.18           C  
ATOM   2933  C   ILE B 366      30.847 -33.793 -35.965  1.00 32.18           C  
ATOM   2934  CB  ILE B 366      28.761 -32.470 -35.460  1.00 32.18           C  
ATOM   2935  O   ILE B 366      30.755 -33.643 -37.186  1.00 32.18           O  
ATOM   2936  CG1 ILE B 366      27.485 -32.414 -34.612  1.00 32.18           C  
ATOM   2937  CG2 ILE B 366      28.425 -32.487 -36.954  1.00 32.18           C  
ATOM   2938  CD1 ILE B 366      26.765 -31.074 -34.664  1.00 32.18           C  
ATOM   2939  N   ASP B 367      32.094 -33.700 -35.713  1.00 35.25           N  
ATOM   2940  CA  ASP B 367      33.348 -33.164 -36.233  1.00 35.25           C  
ATOM   2941  C   ASP B 367      33.890 -34.035 -37.364  1.00 35.25           C  
ATOM   2942  CB  ASP B 367      34.386 -33.047 -35.115  1.00 35.25           C  
ATOM   2943  O   ASP B 367      34.263 -33.525 -38.423  1.00 35.25           O  
ATOM   2944  CG  ASP B 367      34.599 -31.617 -34.650  1.00 35.25           C  
ATOM   2945  OD1 ASP B 367      34.115 -30.679 -35.321  1.00 35.25           O  
ATOM   2946  OD2 ASP B 367      35.259 -31.426 -33.606  1.00 35.25           O  
ATOM   2947  N   ASP B 368      34.498 -35.317 -37.184  1.00 39.11           N  
ATOM   2948  CA  ASP B 368      35.763 -35.924 -37.587  1.00 39.11           C  
ATOM   2949  C   ASP B 368      35.621 -36.659 -38.918  1.00 39.11           C  
ATOM   2950  CB  ASP B 368      36.266 -36.883 -36.507  1.00 39.11           C  
ATOM   2951  O   ASP B 368      36.561 -36.700 -39.714  1.00 39.11           O  
ATOM   2952  CG  ASP B 368      37.083 -36.189 -35.431  1.00 39.11           C  
ATOM   2953  OD1 ASP B 368      37.527 -35.041 -35.647  1.00 39.11           O  
ATOM   2954  OD2 ASP B 368      37.287 -36.798 -34.358  1.00 39.11           O  
ATOM   2955  N   THR B 369      34.351 -37.136 -39.276  1.00 47.23           N  
ATOM   2956  CA  THR B 369      34.404 -38.233 -40.235  1.00 47.23           C  
ATOM   2957  C   THR B 369      34.382 -37.702 -41.666  1.00 47.23           C  
ATOM   2958  CB  THR B 369      33.233 -39.212 -40.030  1.00 47.23           C  
ATOM   2959  O   THR B 369      34.805 -38.392 -42.596  1.00 47.23           O  
ATOM   2960  CG2 THR B 369      33.605 -40.317 -39.047  1.00 47.23           C  
ATOM   2961  OG1 THR B 369      32.102 -38.494 -39.520  1.00 47.23           O  
ATOM   2962  N   ILE B 370      33.951 -36.427 -41.885  1.00 47.95           N  
ATOM   2963  CA  ILE B 370      33.707 -35.924 -43.233  1.00 47.95           C  
ATOM   2964  C   ILE B 370      35.023 -35.470 -43.859  1.00 47.95           C  
ATOM   2965  CB  ILE B 370      32.687 -34.764 -43.227  1.00 47.95           C  
ATOM   2966  O   ILE B 370      35.254 -35.676 -45.053  1.00 47.95           O  
ATOM   2967  CG1 ILE B 370      31.307 -35.268 -42.791  1.00 47.95           C  
ATOM   2968  CG2 ILE B 370      32.617 -34.100 -44.606  1.00 47.95           C  
ATOM   2969  CD1 ILE B 370      30.298 -34.159 -42.524  1.00 47.95           C  
ATOM   2970  N   PHE B 371      35.949 -34.975 -42.961  1.00 47.78           N  
ATOM   2971  CA  PHE B 371      37.176 -34.315 -43.392  1.00 47.78           C  
ATOM   2972  C   PHE B 371      38.145 -35.320 -44.003  1.00 47.78           C  
ATOM   2973  CB  PHE B 371      37.842 -33.594 -42.216  1.00 47.78           C  
ATOM   2974  O   PHE B 371      38.875 -34.995 -44.941  1.00 47.78           O  
ATOM   2975  CG  PHE B 371      38.666 -32.402 -42.622  1.00 47.78           C  
ATOM   2976  CD1 PHE B 371      40.039 -32.517 -42.802  1.00 47.78           C  
ATOM   2977  CD2 PHE B 371      38.067 -31.166 -42.825  1.00 47.78           C  
ATOM   2978  CE1 PHE B 371      40.804 -31.416 -43.179  1.00 47.78           C  
ATOM   2979  CE2 PHE B 371      38.825 -30.060 -43.202  1.00 47.78           C  
ATOM   2980  CZ  PHE B 371      40.193 -30.187 -43.377  1.00 47.78           C  
ATOM   2981  N   GLN B 372      38.138 -36.546 -43.480  1.00 54.07           N  
ATOM   2982  CA  GLN B 372      39.169 -37.537 -43.770  1.00 54.07           C  
ATOM   2983  C   GLN B 372      38.935 -38.193 -45.127  1.00 54.07           C  
ATOM   2984  CB  GLN B 372      39.214 -38.601 -42.672  1.00 54.07           C  
ATOM   2985  O   GLN B 372      39.735 -39.022 -45.568  1.00 54.07           O  
ATOM   2986  CG  GLN B 372      39.890 -38.135 -41.390  1.00 54.07           C  
ATOM   2987  CD  GLN B 372      39.922 -39.209 -40.319  1.00 54.07           C  
ATOM   2988  NE2 GLN B 372      40.549 -38.900 -39.189  1.00 54.07           N  
ATOM   2989  OE1 GLN B 372      39.388 -40.307 -40.506  1.00 54.07           O  
ATOM   2990  N   ASN B 373      37.872 -37.744 -45.942  1.00 59.56           N  
ATOM   2991  CA  ASN B 373      37.420 -38.312 -47.208  1.00 59.56           C  
ATOM   2992  C   ASN B 373      38.304 -37.867 -48.369  1.00 59.56           C  
ATOM   2993  CB  ASN B 373      35.962 -37.933 -47.475  1.00 59.56           C  
ATOM   2994  O   ASN B 373      38.438 -36.670 -48.630  1.00 59.56           O  
ATOM   2995  CG  ASN B 373      35.348 -38.734 -48.607  1.00 59.56           C  
ATOM   2996  ND2 ASN B 373      34.025 -38.844 -48.606  1.00 59.56           N  
ATOM   2997  OD1 ASN B 373      36.058 -39.251 -49.474  1.00 59.56           O  
ATOM   2998  N   PRO B 374      39.029 -38.679 -48.708  1.00 71.40           N  
ATOM   2999  CA  PRO B 374      40.051 -38.377 -49.712  1.00 71.40           C  
ATOM   3000  C   PRO B 374      39.535 -37.466 -50.824  1.00 71.40           C  
ATOM   3001  CB  PRO B 374      40.421 -39.756 -50.264  1.00 71.40           C  
ATOM   3002  O   PRO B 374      40.297 -36.668 -51.376  1.00 71.40           O  
ATOM   3003  CG  PRO B 374      39.614 -40.720 -49.456  1.00 71.40           C  
ATOM   3004  CD  PRO B 374      38.731 -39.940 -48.525  1.00 71.40           C  
ATOM   3005  N   MET B 375      38.198 -37.510 -51.011  1.00 73.53           N  
ATOM   3006  CA  MET B 375      37.543 -36.807 -52.110  1.00 73.53           C  
ATOM   3007  C   MET B 375      37.442 -35.313 -51.817  1.00 73.53           C  
ATOM   3008  CB  MET B 375      36.150 -37.385 -52.365  1.00 73.53           C  
ATOM   3009  O   MET B 375      37.620 -34.487 -52.713  1.00 73.53           O  
ATOM   3010  CG  MET B 375      35.633 -37.139 -53.773  1.00 73.53           C  
ATOM   3011  SD  MET B 375      34.043 -37.996 -54.097  1.00 73.53           S  
ATOM   3012  CE  MET B 375      33.086 -37.453 -52.654  1.00 73.53           C  
ATOM   3013  N   VAL B 376      37.336 -35.060 -50.621  1.00 74.59           N  
ATOM   3014  CA  VAL B 376      37.118 -33.704 -50.129  1.00 74.59           C  
ATOM   3015  C   VAL B 376      38.421 -32.911 -50.206  1.00 74.59           C  
ATOM   3016  CB  VAL B 376      36.580 -33.705 -48.680  1.00 74.59           C  
ATOM   3017  O   VAL B 376      38.430 -31.763 -50.657  1.00 74.59           O  
ATOM   3018  CG1 VAL B 376      36.506 -32.282 -48.130  1.00 74.59           C  
ATOM   3019  CG2 VAL B 376      35.208 -34.376 -48.622  1.00 74.59           C  
ATOM   3020  N   GLN B 377      39.402 -33.755 -49.816  1.00 70.64           N  
ATOM   3021  CA  GLN B 377      40.750 -33.196 -49.815  1.00 70.64           C  
ATOM   3022  C   GLN B 377      41.178 -32.788 -51.222  1.00 70.64           C  
ATOM   3023  CB  GLN B 377      41.747 -34.199 -49.233  1.00 70.64           C  
ATOM   3024  O   GLN B 377      41.800 -31.741 -51.408  1.00 70.64           O  
ATOM   3025  CG  GLN B 377      41.651 -34.356 -47.722  1.00 70.64           C  
ATOM   3026  CD  GLN B 377      42.672 -33.516 -46.978  1.00 70.64           C  
ATOM   3027  NE2 GLN B 377      42.434 -33.298 -45.689  1.00 70.64           N  
ATOM   3028  OE1 GLN B 377      43.666 -33.067 -47.557  1.00 70.64           O  
ATOM   3029  N   GLU B 378      40.747 -33.734 -52.082  1.00 71.54           N  
ATOM   3030  CA  GLU B 378      41.055 -33.576 -53.501  1.00 71.54           C  
ATOM   3031  C   GLU B 378      40.348 -32.356 -54.086  1.00 71.54           C  
ATOM   3032  CB  GLU B 378      40.664 -34.834 -54.280  1.00 71.54           C  
ATOM   3033  O   GLU B 378      40.922 -31.632 -54.902  1.00 71.54           O  
ATOM   3034  CG  GLU B 378      41.364 -34.967 -55.624  1.00 71.54           C  
ATOM   3035  CD  GLU B 378      42.880 -34.974 -55.514  1.00 71.54           C  
ATOM   3036  OE1 GLU B 378      43.566 -34.863 -56.556  1.00 71.54           O  
ATOM   3037  OE2 GLU B 378      43.387 -35.092 -54.376  1.00 71.54           O  
ATOM   3038  N   ALA B 379      39.181 -32.194 -53.685  1.00 74.58           N  
ATOM   3039  CA  ALA B 379      38.346 -31.094 -54.161  1.00 74.58           C  
ATOM   3040  C   ALA B 379      38.866 -29.752 -53.653  1.00 74.58           C  
ATOM   3041  CB  ALA B 379      36.897 -31.299 -53.726  1.00 74.58           C  
ATOM   3042  O   ALA B 379      38.816 -28.749 -54.369  1.00 74.58           O  
ATOM   3043  N   ILE B 380      39.325 -29.863 -52.350  1.00 73.22           N  
ATOM   3044  CA  ILE B 380      39.908 -28.698 -51.695  1.00 73.22           C  
ATOM   3045  C   ILE B 380      41.145 -28.238 -52.463  1.00 73.22           C  
ATOM   3046  CB  ILE B 380      40.272 -29.000 -50.224  1.00 73.22           C  
ATOM   3047  O   ILE B 380      41.330 -27.041 -52.695  1.00 73.22           O  
ATOM   3048  CG1 ILE B 380      39.003 -29.224 -49.394  1.00 73.22           C  
ATOM   3049  CG2 ILE B 380      41.120 -27.869 -49.634  1.00 73.22           C  
ATOM   3050  CD1 ILE B 380      39.269 -29.682 -47.967  1.00 73.22           C  
ATOM   3051  N   ARG B 381      41.978 -29.338 -52.966  1.00 62.34           N  
ATOM   3052  CA  ARG B 381      43.204 -29.131 -53.730  1.00 62.34           C  
ATOM   3053  C   ARG B 381      42.909 -28.465 -55.069  1.00 62.34           C  
ATOM   3054  CB  ARG B 381      43.929 -30.460 -53.954  1.00 62.34           C  
ATOM   3055  O   ARG B 381      43.751 -27.743 -55.608  1.00 62.34           O  
ATOM   3056  CG  ARG B 381      45.444 -30.352 -53.903  1.00 62.34           C  
ATOM   3057  CD  ARG B 381      46.116 -31.673 -54.254  1.00 62.34           C  
ATOM   3058  NE  ARG B 381      45.969 -32.654 -53.183  1.00 62.34           N  
ATOM   3059  NH1 ARG B 381      45.851 -34.481 -54.592  1.00 62.34           N  
ATOM   3060  NH2 ARG B 381      45.719 -34.768 -52.321  1.00 62.34           N  
ATOM   3061  CZ  ARG B 381      45.846 -33.965 -53.368  1.00 62.34           C  
ATOM   3062  N   MET B 382      41.675 -28.854 -55.628  1.00 66.54           N  
ATOM   3063  CA  MET B 382      41.221 -28.398 -56.939  1.00 66.54           C  
ATOM   3064  C   MET B 382      40.786 -26.938 -56.887  1.00 66.54           C  
ATOM   3065  CB  MET B 382      40.069 -29.269 -57.442  1.00 66.54           C  
ATOM   3066  O   MET B 382      40.475 -26.341 -57.919  1.00 66.54           O  
ATOM   3067  CG  MET B 382      40.485 -30.685 -57.809  1.00 66.54           C  
ATOM   3068  SD  MET B 382      39.090 -31.680 -58.465  1.00 66.54           S  
ATOM   3069  CE  MET B 382      38.966 -30.991 -60.140  1.00 66.54           C  
ATOM   3070  N   GLY B 383      40.631 -26.434 -55.563  1.00 69.70           N  
ATOM   3071  CA  GLY B 383      40.413 -25.012 -55.353  1.00 69.70           C  
ATOM   3072  C   GLY B 383      39.071 -24.701 -54.717  1.00 69.70           C  
ATOM   3073  O   GLY B 383      38.702 -23.534 -54.572  1.00 69.70           O  
ATOM   3074  N   PHE B 384      38.265 -25.700 -54.364  1.00 70.84           N  
ATOM   3075  CA  PHE B 384      36.919 -25.478 -53.849  1.00 70.84           C  
ATOM   3076  C   PHE B 384      36.946 -25.246 -52.343  1.00 70.84           C  
ATOM   3077  CB  PHE B 384      36.012 -26.668 -54.181  1.00 70.84           C  
ATOM   3078  O   PHE B 384      37.782 -25.815 -51.638  1.00 70.84           O  
ATOM   3079  CG  PHE B 384      35.778 -26.860 -55.655  1.00 70.84           C  
ATOM   3080  CD1 PHE B 384      34.855 -26.075 -56.335  1.00 70.84           C  
ATOM   3081  CD2 PHE B 384      36.482 -27.827 -56.361  1.00 70.84           C  
ATOM   3082  CE1 PHE B 384      34.637 -26.251 -57.700  1.00 70.84           C  
ATOM   3083  CE2 PHE B 384      36.269 -28.009 -57.725  1.00 70.84           C  
ATOM   3084  CZ  PHE B 384      35.346 -27.221 -58.392  1.00 70.84           C  
ATOM   3085  N   SER B 385      36.156 -24.263 -52.122  1.00 76.44           N  
ATOM   3086  CA  SER B 385      36.196 -23.896 -50.710  1.00 76.44           C  
ATOM   3087  C   SER B 385      35.583 -24.987 -49.838  1.00 76.44           C  
ATOM   3088  CB  SER B 385      35.462 -22.575 -50.479  1.00 76.44           C  
ATOM   3089  O   SER B 385      34.608 -25.630 -50.233  1.00 76.44           O  
ATOM   3090  OG  SER B 385      34.062 -22.782 -50.411  1.00 76.44           O  
ATOM   3091  N   PHE B 386      36.118 -25.338 -48.741  1.00 74.43           N  
ATOM   3092  CA  PHE B 386      35.668 -26.397 -47.845  1.00 74.43           C  
ATOM   3093  C   PHE B 386      34.204 -26.202 -47.469  1.00 74.43           C  
ATOM   3094  CB  PHE B 386      36.534 -26.439 -46.582  1.00 74.43           C  
ATOM   3095  O   PHE B 386      33.443 -27.169 -47.393  1.00 74.43           O  
ATOM   3096  CG  PHE B 386      36.190 -27.568 -45.648  1.00 74.43           C  
ATOM   3097  CD1 PHE B 386      35.473 -27.330 -44.482  1.00 74.43           C  
ATOM   3098  CD2 PHE B 386      36.585 -28.868 -45.937  1.00 74.43           C  
ATOM   3099  CE1 PHE B 386      35.154 -28.373 -43.616  1.00 74.43           C  
ATOM   3100  CE2 PHE B 386      36.270 -29.915 -45.076  1.00 74.43           C  
ATOM   3101  CZ  PHE B 386      35.555 -29.666 -43.915  1.00 74.43           C  
ATOM   3102  N   LYS B 387      33.807 -25.189 -47.284  1.00 73.96           N  
ATOM   3103  CA  LYS B 387      32.476 -24.802 -46.825  1.00 73.96           C  
ATOM   3104  C   LYS B 387      31.413 -25.153 -47.862  1.00 73.96           C  
ATOM   3105  CB  LYS B 387      32.430 -23.305 -46.514  1.00 73.96           C  
ATOM   3106  O   LYS B 387      30.350 -25.675 -47.517  1.00 73.96           O  
ATOM   3107  CG  LYS B 387      31.406 -22.924 -45.455  1.00 73.96           C  
ATOM   3108  CD  LYS B 387      31.430 -21.428 -45.168  1.00 73.96           C  
ATOM   3109  CE  LYS B 387      30.363 -21.036 -44.154  1.00 73.96           C  
ATOM   3110  NZ  LYS B 387      30.407 -19.576 -43.841  1.00 73.96           N  
ATOM   3111  N   ASP B 388      31.628 -24.730 -48.983  1.00 75.59           N  
ATOM   3112  CA  ASP B 388      30.751 -24.993 -50.120  1.00 75.59           C  
ATOM   3113  C   ASP B 388      30.621 -26.493 -50.378  1.00 75.59           C  
ATOM   3114  CB  ASP B 388      31.270 -24.287 -51.374  1.00 75.59           C  
ATOM   3115  O   ASP B 388      29.542 -26.977 -50.726  1.00 75.59           O  
ATOM   3116  CG  ASP B 388      31.137 -22.776 -51.301  1.00 75.59           C  
ATOM   3117  OD1 ASP B 388      30.323 -22.273 -50.496  1.00 75.59           O  
ATOM   3118  OD2 ASP B 388      31.851 -22.082 -52.057  1.00 75.59           O  
ATOM   3119  N   ILE B 389      31.589 -27.087 -50.278  1.00 76.21           N  
ATOM   3120  CA  ILE B 389      31.694 -28.527 -50.486  1.00 76.21           C  
ATOM   3121  C   ILE B 389      30.827 -29.260 -49.465  1.00 76.21           C  
ATOM   3122  CB  ILE B 389      33.159 -29.007 -50.388  1.00 76.21           C  
ATOM   3123  O   ILE B 389      30.081 -30.176 -49.819  1.00 76.21           O  
ATOM   3124  CG1 ILE B 389      34.004 -28.375 -51.501  1.00 76.21           C  
ATOM   3125  CG2 ILE B 389      33.232 -30.536 -50.447  1.00 76.21           C  
ATOM   3126  CD1 ILE B 389      35.500 -28.615 -51.354  1.00 76.21           C  
ATOM   3127  N   LYS B 390      31.041 -28.862 -48.323  1.00 70.40           N  
ATOM   3128  CA  LYS B 390      30.277 -29.403 -47.203  1.00 70.40           C  
ATOM   3129  C   LYS B 390      28.777 -29.239 -47.431  1.00 70.40           C  
ATOM   3130  CB  LYS B 390      30.686 -28.722 -45.896  1.00 70.40           C  
ATOM   3131  O   LYS B 390      28.001 -30.162 -47.176  1.00 70.40           O  
ATOM   3132  CG  LYS B 390      30.096 -29.368 -44.651  1.00 70.40           C  
ATOM   3133  CD  LYS B 390      30.562 -28.665 -43.382  1.00 70.40           C  
ATOM   3134  CE  LYS B 390      29.945 -29.289 -42.137  1.00 70.40           C  
ATOM   3135  NZ  LYS B 390      30.343 -28.558 -40.897  1.00 70.40           N  
ATOM   3136  N   LYS B 391      28.363 -28.134 -47.797  1.00 72.70           N  
ATOM   3137  CA  LYS B 391      26.978 -27.731 -48.018  1.00 72.70           C  
ATOM   3138  C   LYS B 391      26.307 -28.616 -49.064  1.00 72.70           C  
ATOM   3139  CB  LYS B 391      26.907 -26.265 -48.448  1.00 72.70           C  
ATOM   3140  O   LYS B 391      25.193 -29.101 -48.853  1.00 72.70           O  
ATOM   3141  CG  LYS B 391      25.496 -25.697 -48.483  1.00 72.70           C  
ATOM   3142  CD  LYS B 391      25.495 -24.226 -48.879  1.00 72.70           C  
ATOM   3143  CE  LYS B 391      24.079 -23.674 -48.979  1.00 72.70           C  
ATOM   3144  NZ  LYS B 391      24.072 -22.238 -49.388  1.00 72.70           N  
ATOM   3145  N   ILE B 392      26.935 -28.714 -50.116  1.00 74.05           N  
ATOM   3146  CA  ILE B 392      26.407 -29.450 -51.260  1.00 74.05           C  
ATOM   3147  C   ILE B 392      26.345 -30.940 -50.931  1.00 74.05           C  
ATOM   3148  CB  ILE B 392      27.262 -29.216 -52.526  1.00 74.05           C  
ATOM   3149  O   ILE B 392      25.420 -31.637 -51.354  1.00 74.05           O  
ATOM   3150  CG1 ILE B 392      26.931 -27.855 -53.149  1.00 74.05           C  
ATOM   3151  CG2 ILE B 392      27.051 -30.347 -53.536  1.00 74.05           C  
ATOM   3152  CD1 ILE B 392      27.841 -27.467 -54.306  1.00 74.05           C  
ATOM   3153  N   MET B 393      27.154 -31.323 -50.356  1.00 72.80           N  
ATOM   3154  CA  MET B 393      27.240 -32.729 -49.973  1.00 72.80           C  
ATOM   3155  C   MET B 393      26.109 -33.103 -49.020  1.00 72.80           C  
ATOM   3156  CB  MET B 393      28.592 -33.028 -49.323  1.00 72.80           C  
ATOM   3157  O   MET B 393      25.527 -34.183 -49.135  1.00 72.80           O  
ATOM   3158  CG  MET B 393      29.715 -33.257 -50.322  1.00 72.80           C  
ATOM   3159  SD  MET B 393      31.266 -33.819 -49.519  1.00 72.80           S  
ATOM   3160  CE  MET B 393      31.025 -35.616 -49.578  1.00 72.80           C  
ATOM   3161  N   GLU B 394      26.052 -32.167 -48.143  1.00 69.27           N  
ATOM   3162  CA  GLU B 394      25.009 -32.338 -47.135  1.00 69.27           C  
ATOM   3163  C   GLU B 394      23.623 -32.350 -47.772  1.00 69.27           C  
ATOM   3164  CB  GLU B 394      25.095 -31.233 -46.080  1.00 69.27           C  
ATOM   3165  O   GLU B 394      22.757 -33.132 -47.374  1.00 69.27           O  
ATOM   3166  CG  GLU B 394      26.120 -31.502 -44.989  1.00 69.27           C  
ATOM   3167  CD  GLU B 394      26.288 -30.340 -44.022  1.00 69.27           C  
ATOM   3168  OE1 GLU B 394      27.043 -30.478 -43.033  1.00 69.27           O  
ATOM   3169  OE2 GLU B 394      25.658 -29.285 -44.256  1.00 69.27           O  
ATOM   3170  N   GLU B 395      23.408 -31.441 -48.689  1.00 71.08           N  
ATOM   3171  CA  GLU B 395      22.192 -31.270 -49.477  1.00 71.08           C  
ATOM   3172  C   GLU B 395      21.869 -32.530 -50.275  1.00 71.08           C  
ATOM   3173  CB  GLU B 395      22.326 -30.071 -50.420  1.00 71.08           C  
ATOM   3174  O   GLU B 395      20.707 -32.933 -50.365  1.00 71.08           O  
ATOM   3175  CG  GLU B 395      21.938 -28.743 -49.786  1.00 71.08           C  
ATOM   3176  CD  GLU B 395      22.158 -27.552 -50.704  1.00 71.08           C  
ATOM   3177  OE1 GLU B 395      21.842 -26.409 -50.303  1.00 71.08           O  
ATOM   3178  OE2 GLU B 395      22.650 -27.763 -51.835  1.00 71.08           O  
ATOM   3179  N   LYS B 396      22.746 -33.117 -50.855  1.00 68.60           N  
ATOM   3180  CA  LYS B 396      22.627 -34.329 -51.661  1.00 68.60           C  
ATOM   3181  C   LYS B 396      22.241 -35.527 -50.798  1.00 68.60           C  
ATOM   3182  CB  LYS B 396      23.935 -34.615 -52.399  1.00 68.60           C  
ATOM   3183  O   LYS B 396      21.498 -36.405 -51.242  1.00 68.60           O  
ATOM   3184  CG  LYS B 396      23.819 -35.687 -53.472  1.00 68.60           C  
ATOM   3185  CD  LYS B 396      25.041 -35.702 -54.382  1.00 68.60           C  
ATOM   3186  CE  LYS B 396      24.937 -36.790 -55.442  1.00 68.60           C  
ATOM   3187  NZ  LYS B 396      25.890 -36.560 -56.568  1.00 68.60           N  
ATOM   3188  N   ILE B 397      22.896 -35.505 -49.765  1.00 67.22           N  
ATOM   3189  CA  ILE B 397      22.613 -36.581 -48.822  1.00 67.22           C  
ATOM   3190  C   ILE B 397      21.140 -36.544 -48.424  1.00 67.22           C  
ATOM   3191  CB  ILE B 397      23.510 -36.483 -47.567  1.00 67.22           C  
ATOM   3192  O   ILE B 397      20.500 -37.589 -48.290  1.00 67.22           O  
ATOM   3193  CG1 ILE B 397      24.972 -36.766 -47.932  1.00 67.22           C  
ATOM   3194  CG2 ILE B 397      23.022 -37.443 -46.478  1.00 67.22           C  
ATOM   3195  CD1 ILE B 397      25.959 -36.464 -46.814  1.00 67.22           C  
ATOM   3196  N   GLN B 398      20.700 -35.410 -48.369  1.00 64.03           N  
ATOM   3197  CA  GLN B 398      19.366 -35.141 -47.842  1.00 64.03           C  
ATOM   3198  C   GLN B 398      18.291 -35.474 -48.872  1.00 64.03           C  
ATOM   3199  CB  GLN B 398      19.244 -33.679 -47.409  1.00 64.03           C  
ATOM   3200  O   GLN B 398      17.231 -35.999 -48.523  1.00 64.03           O  
ATOM   3201  CG  GLN B 398      18.755 -33.500 -45.978  1.00 64.03           C  
ATOM   3202  CD  GLN B 398      18.915 -32.077 -45.477  1.00 64.03           C  
ATOM   3203  NE2 GLN B 398      18.693 -31.876 -44.182  1.00 64.03           N  
ATOM   3204  OE1 GLN B 398      19.236 -31.166 -46.246  1.00 64.03           O  
ATOM   3205  N   ILE B 399      18.599 -35.175 -50.110  1.00 63.68           N  
ATOM   3206  CA  ILE B 399      17.671 -35.326 -51.225  1.00 63.68           C  
ATOM   3207  C   ILE B 399      17.706 -36.765 -51.735  1.00 63.68           C  
ATOM   3208  CB  ILE B 399      18.000 -34.343 -52.371  1.00 63.68           C  
ATOM   3209  O   ILE B 399      16.660 -37.374 -51.968  1.00 63.68           O  
ATOM   3210  CG1 ILE B 399      17.833 -32.895 -51.898  1.00 63.68           C  
ATOM   3211  CG2 ILE B 399      17.121 -34.625 -53.593  1.00 63.68           C  
ATOM   3212  CD1 ILE B 399      18.457 -31.864 -52.828  1.00 63.68           C  
ATOM   3213  N   SER B 400      18.786 -37.384 -51.853  1.00 58.36           N  
ATOM   3214  CA  SER B 400      18.963 -38.629 -52.594  1.00 58.36           C  
ATOM   3215  C   SER B 400      19.308 -39.784 -51.659  1.00 58.36           C  
ATOM   3216  CB  SER B 400      20.057 -38.474 -53.651  1.00 58.36           C  
ATOM   3217  O   SER B 400      19.196 -40.951 -52.039  1.00 58.36           O  
ATOM   3218  OG  SER B 400      21.333 -38.368 -53.042  1.00 58.36           O  
ATOM   3219  N   GLY B 401      19.369 -39.326 -50.244  1.00 69.07           N  
ATOM   3220  CA  GLY B 401      19.720 -40.239 -49.167  1.00 69.07           C  
ATOM   3221  C   GLY B 401      21.110 -40.829 -49.315  1.00 69.07           C  
ATOM   3222  O   GLY B 401      21.576 -41.561 -48.439  1.00 69.07           O  
ATOM   3223  N   SER B 402      21.775 -40.796 -50.329  1.00 67.30           N  
ATOM   3224  CA  SER B 402      23.130 -41.293 -50.547  1.00 67.30           C  
ATOM   3225  C   SER B 402      24.088 -40.155 -50.886  1.00 67.30           C  
ATOM   3226  CB  SER B 402      23.146 -42.334 -51.667  1.00 67.30           C  
ATOM   3227  O   SER B 402      23.663 -39.098 -51.358  1.00 67.30           O  
ATOM   3228  OG  SER B 402      22.691 -41.769 -52.885  1.00 67.30           O  
ATOM   3229  N   ASN B 403      25.491 -40.314 -50.426  1.00 67.86           N  
ATOM   3230  CA  ASN B 403      26.534 -39.309 -50.603  1.00 67.86           C  
ATOM   3231  C   ASN B 403      27.140 -39.370 -52.003  1.00 67.86           C  
ATOM   3232  CB  ASN B 403      27.625 -39.475 -49.544  1.00 67.86           C  
ATOM   3233  O   ASN B 403      26.826 -40.272 -52.781  1.00 67.86           O  
ATOM   3234  CG  ASN B 403      28.165 -38.148 -49.048  1.00 67.86           C  
ATOM   3235  ND2 ASN B 403      28.899 -38.183 -47.942  1.00 67.86           N  
ATOM   3236  OD1 ASN B 403      27.922 -37.100 -49.652  1.00 67.86           O  
ATOM   3237  N   TYR B 404      27.940 -38.315 -52.363  1.00 70.15           N  
ATOM   3238  CA  TYR B 404      28.503 -38.308 -53.708  1.00 70.15           C  
ATOM   3239  C   TYR B 404      29.432 -39.498 -53.918  1.00 70.15           C  
ATOM   3240  CB  TYR B 404      29.262 -37.002 -53.966  1.00 70.15           C  
ATOM   3241  O   TYR B 404      30.264 -39.803 -53.060  1.00 70.15           O  
ATOM   3242  CG  TYR B 404      28.363 -35.805 -54.154  1.00 70.15           C  
ATOM   3243  CD1 TYR B 404      27.823 -35.503 -55.402  1.00 70.15           C  
ATOM   3244  CD2 TYR B 404      28.051 -34.972 -53.084  1.00 70.15           C  
ATOM   3245  CE1 TYR B 404      26.996 -34.399 -55.581  1.00 70.15           C  
ATOM   3246  CE2 TYR B 404      27.225 -33.866 -53.251  1.00 70.15           C  
ATOM   3247  OH  TYR B 404      25.884 -32.494 -54.671  1.00 70.15           O  
ATOM   3248  CZ  TYR B 404      26.702 -33.588 -54.501  1.00 70.15           C  
ATOM   3249  N   LYS B 405      29.282 -40.427 -54.876  1.00 72.65           N  
ATOM   3250  CA  LYS B 405      30.034 -41.652 -55.132  1.00 72.65           C  
ATOM   3251  C   LYS B 405      31.226 -41.385 -56.047  1.00 72.65           C  
ATOM   3252  CB  LYS B 405      29.128 -42.719 -55.750  1.00 72.65           C  
ATOM   3253  O   LYS B 405      32.155 -42.192 -56.116  1.00 72.65           O  
ATOM   3254  CG  LYS B 405      28.057 -43.244 -54.805  1.00 72.65           C  
ATOM   3255  CD  LYS B 405      27.294 -44.411 -55.418  1.00 72.65           C  
ATOM   3256  CE  LYS B 405      26.204 -44.920 -54.485  1.00 72.65           C  
ATOM   3257  NZ  LYS B 405      25.454 -46.066 -55.082  1.00 72.65           N  
ATOM   3258  N   SER B 406      31.138 -40.405 -56.776  1.00 73.53           N  
ATOM   3259  CA  SER B 406      32.218 -40.064 -57.696  1.00 73.53           C  
ATOM   3260  C   SER B 406      32.590 -38.589 -57.591  1.00 73.53           C  
ATOM   3261  CB  SER B 406      31.822 -40.397 -59.135  1.00 73.53           C  
ATOM   3262  O   SER B 406      31.716 -37.733 -57.439  1.00 73.53           O  
ATOM   3263  OG  SER B 406      31.498 -39.218 -59.853  1.00 73.53           O  
ATOM   3264  N   LEU B 407      34.092 -38.192 -57.474  1.00 74.69           N  
ATOM   3265  CA  LEU B 407      34.608 -36.831 -57.383  1.00 74.69           C  
ATOM   3266  C   LEU B 407      34.052 -35.962 -58.507  1.00 74.69           C  
ATOM   3267  CB  LEU B 407      36.139 -36.833 -57.434  1.00 74.69           C  
ATOM   3268  O   LEU B 407      33.692 -34.804 -58.282  1.00 74.69           O  
ATOM   3269  CG  LEU B 407      36.823 -35.470 -57.312  1.00 74.69           C  
ATOM   3270  CD1 LEU B 407      36.558 -34.865 -55.937  1.00 74.69           C  
ATOM   3271  CD2 LEU B 407      38.321 -35.599 -57.565  1.00 74.69           C  
ATOM   3272  N   GLU B 408      33.830 -36.669 -59.476  1.00 72.13           N  
ATOM   3273  CA  GLU B 408      33.399 -35.994 -60.697  1.00 72.13           C  
ATOM   3274  C   GLU B 408      32.000 -35.405 -60.539  1.00 72.13           C  
ATOM   3275  CB  GLU B 408      33.432 -36.959 -61.885  1.00 72.13           C  
ATOM   3276  O   GLU B 408      31.745 -34.275 -60.959  1.00 72.13           O  
ATOM   3277  CG  GLU B 408      34.837 -37.330 -62.337  1.00 72.13           C  
ATOM   3278  CD  GLU B 408      34.903 -38.671 -63.051  1.00 72.13           C  
ATOM   3279  OE1 GLU B 408      36.017 -39.109 -63.418  1.00 72.13           O  
ATOM   3280  OE2 GLU B 408      33.832 -39.288 -63.246  1.00 72.13           O  
ATOM   3281  N   VAL B 409      31.216 -36.204 -59.878  1.00 75.74           N  
ATOM   3282  CA  VAL B 409      29.809 -35.848 -59.728  1.00 75.74           C  
ATOM   3283  C   VAL B 409      29.664 -34.748 -58.678  1.00 75.74           C  
ATOM   3284  CB  VAL B 409      28.952 -37.073 -59.338  1.00 75.74           C  
ATOM   3285  O   VAL B 409      28.824 -33.855 -58.818  1.00 75.74           O  
ATOM   3286  CG1 VAL B 409      27.479 -36.686 -59.220  1.00 75.74           C  
ATOM   3287  CG2 VAL B 409      29.133 -38.196 -60.357  1.00 75.74           C  
ATOM   3288  N   LEU B 410      30.356 -34.813 -57.776  1.00 76.24           N  
ATOM   3289  CA  LEU B 410      30.403 -33.836 -56.694  1.00 76.24           C  
ATOM   3290  C   LEU B 410      30.812 -32.464 -57.218  1.00 76.24           C  
ATOM   3291  CB  LEU B 410      31.376 -34.290 -55.603  1.00 76.24           C  
ATOM   3292  O   LEU B 410      30.154 -31.462 -56.928  1.00 76.24           O  
ATOM   3293  CG  LEU B 410      31.602 -33.314 -54.447  1.00 76.24           C  
ATOM   3294  CD1 LEU B 410      30.321 -33.143 -53.639  1.00 76.24           C  
ATOM   3295  CD2 LEU B 410      32.743 -33.795 -53.556  1.00 76.24           C  
ATOM   3296  N   VAL B 411      31.843 -32.542 -57.974  1.00 73.63           N  
ATOM   3297  CA  VAL B 411      32.439 -31.335 -58.536  1.00 73.63           C  
ATOM   3298  C   VAL B 411      31.452 -30.668 -59.491  1.00 73.63           C  
ATOM   3299  CB  VAL B 411      33.764 -31.643 -59.268  1.00 73.63           C  
ATOM   3300  O   VAL B 411      31.345 -29.440 -59.526  1.00 73.63           O  
ATOM   3301  CG1 VAL B 411      34.290 -30.398 -59.980  1.00 73.63           C  
ATOM   3302  CG2 VAL B 411      34.803 -32.180 -58.285  1.00 73.63           C  
ATOM   3303  N   ALA B 412      30.600 -31.654 -60.157  1.00 75.60           N  
ATOM   3304  CA  ALA B 412      29.570 -31.200 -61.088  1.00 75.60           C  
ATOM   3305  C   ALA B 412      28.481 -30.417 -60.361  1.00 75.60           C  
ATOM   3306  CB  ALA B 412      28.963 -32.387 -61.831  1.00 75.60           C  
ATOM   3307  O   ALA B 412      28.032 -29.373 -60.842  1.00 75.60           O  
ATOM   3308  N   ASP B 413      28.152 -30.910 -59.311  1.00 75.17           N  
ATOM   3309  CA  ASP B 413      27.060 -30.325 -58.539  1.00 75.17           C  
ATOM   3310  C   ASP B 413      27.497 -29.025 -57.869  1.00 75.17           C  
ATOM   3311  CB  ASP B 413      26.555 -31.315 -57.487  1.00 75.17           C  
ATOM   3312  O   ASP B 413      26.696 -28.100 -57.713  1.00 75.17           O  
ATOM   3313  CG  ASP B 413      25.663 -32.396 -58.071  1.00 75.17           C  
ATOM   3314  OD1 ASP B 413      25.343 -32.338 -59.278  1.00 75.17           O  
ATOM   3315  OD2 ASP B 413      25.274 -33.314 -57.317  1.00 75.17           O  
ATOM   3316  N   LEU B 414      28.513 -29.053 -57.537  1.00 74.38           N  
ATOM   3317  CA  LEU B 414      29.103 -27.895 -56.876  1.00 74.38           C  
ATOM   3318  C   LEU B 414      29.182 -26.707 -57.829  1.00 74.38           C  
ATOM   3319  CB  LEU B 414      30.499 -28.233 -56.347  1.00 74.38           C  
ATOM   3320  O   LEU B 414      28.906 -25.571 -57.436  1.00 74.38           O  
ATOM   3321  CG  LEU B 414      30.555 -29.070 -55.067  1.00 74.38           C  
ATOM   3322  CD1 LEU B 414      31.957 -29.632 -54.863  1.00 74.38           C  
ATOM   3323  CD2 LEU B 414      30.126 -28.237 -53.864  1.00 74.38           C  
ATOM   3324  N   VAL B 415      29.370 -27.018 -59.028  1.00 72.78           N  
ATOM   3325  CA  VAL B 415      29.455 -26.037 -60.105  1.00 72.78           C  
ATOM   3326  C   VAL B 415      28.063 -25.491 -60.417  1.00 72.78           C  
ATOM   3327  CB  VAL B 415      30.087 -26.643 -61.377  1.00 72.78           C  
ATOM   3328  O   VAL B 415      27.892 -24.285 -60.608  1.00 72.78           O  
ATOM   3329  CG1 VAL B 415      29.989 -25.666 -62.548  1.00 72.78           C  
ATOM   3330  CG2 VAL B 415      31.543 -27.027 -61.118  1.00 72.78           C  
ATOM   3331  N   ASN B 416      27.049 -26.474 -60.399  1.00 69.41           N  
ATOM   3332  CA  ASN B 416      25.681 -26.140 -60.783  1.00 69.41           C  
ATOM   3333  C   ASN B 416      24.994 -25.286 -59.721  1.00 69.41           C  
ATOM   3334  CB  ASN B 416      24.872 -27.411 -61.047  1.00 69.41           C  
ATOM   3335  O   ASN B 416      24.188 -24.413 -60.047  1.00 69.41           O  
ATOM   3336  CG  ASN B 416      25.050 -27.933 -62.459  1.00 69.41           C  
ATOM   3337  ND2 ASN B 416      24.740 -29.208 -62.664  1.00 69.41           N  
ATOM   3338  OD1 ASN B 416      25.465 -27.197 -63.359  1.00 69.41           O  
ATOM   3339  N   ALA B 417      24.946 -25.545 -58.406  1.00 67.71           N  
ATOM   3340  CA  ALA B 417      24.399 -24.879 -57.227  1.00 67.71           C  
ATOM   3341  C   ALA B 417      24.831 -23.416 -57.174  1.00 67.71           C  
ATOM   3342  CB  ALA B 417      24.835 -25.605 -55.956  1.00 67.71           C  
ATOM   3343  O   ALA B 417      24.094 -22.563 -56.672  1.00 67.71           O  
ATOM   3344  N   GLN B 418      25.648 -23.118 -57.794  1.00 58.11           N  
ATOM   3345  CA  GLN B 418      26.214 -21.776 -57.885  1.00 58.11           C  
ATOM   3346  C   GLN B 418      25.455 -20.926 -58.900  1.00 58.11           C  
ATOM   3347  CB  GLN B 418      27.695 -21.842 -58.259  1.00 58.11           C  
ATOM   3348  O   GLN B 418      25.336 -19.711 -58.735  1.00 58.11           O  
ATOM   3349  CG  GLN B 418      28.627 -21.967 -57.062  1.00 58.11           C  
ATOM   3350  CD  GLN B 418      30.093 -21.925 -57.452  1.00 58.11           C  
ATOM   3351  NE2 GLN B 418      30.946 -21.532 -56.512  1.00 58.11           N  
ATOM   3352  OE1 GLN B 418      30.456 -22.245 -58.588  1.00 58.11           O  
ATOM   3353  N   LYS B 419      24.533 -21.391 -59.927  1.00 55.65           N  
ATOM   3354  CA  LYS B 419      23.920 -20.672 -61.040  1.00 55.65           C  
ATOM   3355  C   LYS B 419      22.552 -20.119 -60.649  1.00 55.65           C  
ATOM   3356  CB  LYS B 419      23.788 -21.583 -62.261  1.00 55.65           C  
ATOM   3357  O   LYS B 419      22.162 -19.039 -61.099  1.00 55.65           O  
ATOM   3358  CG  LYS B 419      24.982 -21.533 -63.202  1.00 55.65           C  
ATOM   3359  CD  LYS B 419      24.754 -22.391 -64.440  1.00 55.65           C  
ATOM   3360  CE  LYS B 419      25.974 -22.395 -65.352  1.00 55.65           C  
ATOM   3361  NZ  LYS B 419      25.744 -23.209 -66.582  1.00 55.65           N  
ATOM   3362  N   ASP B 420      21.228 -20.496 -60.015  1.00 42.96           N  
ATOM   3363  CA  ASP B 420      19.861 -20.153 -59.636  1.00 42.96           C  
ATOM   3364  C   ASP B 420      19.844 -19.039 -58.592  1.00 42.96           C  
ATOM   3365  CB  ASP B 420      19.126 -21.385 -59.103  1.00 42.96           C  
ATOM   3366  O   ASP B 420      18.827 -18.366 -58.411  1.00 42.96           O  
ATOM   3367  CG  ASP B 420      18.658 -22.319 -60.204  1.00 42.96           C  
ATOM   3368  OD1 ASP B 420      18.539 -21.879 -61.368  1.00 42.96           O  
ATOM   3369  OD2 ASP B 420      18.401 -23.505 -59.905  1.00 42.96           O  
ATOM   3370  N   SER B 421      20.537 -18.625 -57.739  1.00 38.08           N  
ATOM   3371  CA  SER B 421      20.785 -17.681 -56.653  1.00 38.08           C  
ATOM   3372  C   SER B 421      20.733 -16.241 -57.150  1.00 38.08           C  
ATOM   3373  CB  SER B 421      22.141 -17.956 -56.003  1.00 38.08           C  
ATOM   3374  O   SER B 421      20.844 -15.301 -56.359  1.00 38.08           O  
ATOM   3375  OG  SER B 421      22.865 -18.926 -56.740  1.00 38.08           O  
ATOM   3376  N   MET B 422      20.269 -15.837 -58.430  1.00 31.94           N  
ATOM   3377  CA  MET B 422      20.372 -14.435 -58.827  1.00 31.94           C  
ATOM   3378  C   MET B 422      19.094 -13.677 -58.484  1.00 31.94           C  
ATOM   3379  CB  MET B 422      20.663 -14.320 -60.324  1.00 31.94           C  
ATOM   3380  O   MET B 422      19.084 -12.445 -58.468  1.00 31.94           O  
ATOM   3381  CG  MET B 422      22.122 -14.035 -60.645  1.00 31.94           C  
ATOM   3382  SD  MET B 422      22.427 -13.877 -62.447  1.00 31.94           S  
ATOM   3383  CE  MET B 422      22.923 -12.133 -62.535  1.00 31.94           C  
ATOM   3384  N   GLN B 423      17.774 -13.983 -58.367  1.00 29.33           N  
ATOM   3385  CA  GLN B 423      16.562 -13.172 -58.331  1.00 29.33           C  
ATOM   3386  C   GLN B 423      16.375 -12.523 -56.963  1.00 29.33           C  
ATOM   3387  CB  GLN B 423      15.337 -14.020 -58.682  1.00 29.33           C  
ATOM   3388  O   GLN B 423      15.540 -11.630 -56.803  1.00 29.33           O  
ATOM   3389  CG  GLN B 423      14.897 -13.894 -60.134  1.00 29.33           C  
ATOM   3390  CD  GLN B 423      13.825 -14.898 -60.511  1.00 29.33           C  
ATOM   3391  NE2 GLN B 423      13.326 -14.799 -61.739  1.00 29.33           N  
ATOM   3392  OE1 GLN B 423      13.448 -15.756 -59.707  1.00 29.33           O  
ATOM   3393  N   ASP B 424      16.794 -12.897 -55.848  1.00 28.64           N  
ATOM   3394  CA  ASP B 424      16.802 -12.781 -54.393  1.00 28.64           C  
ATOM   3395  C   ASP B 424      17.529 -11.514 -53.948  1.00 28.64           C  
ATOM   3396  CB  ASP B 424      17.455 -14.011 -53.760  1.00 28.64           C  
ATOM   3397  O   ASP B 424      17.382 -11.077 -52.804  1.00 28.64           O  
ATOM   3398  CG  ASP B 424      16.444 -14.989 -53.187  1.00 28.64           C  
ATOM   3399  OD1 ASP B 424      15.267 -14.611 -53.000  1.00 28.64           O  
ATOM   3400  OD2 ASP B 424      16.829 -16.148 -52.916  1.00 28.64           O  
ATOM   3401  N   GLU B 425      18.444 -10.918 -54.697  1.00 29.54           N  
ATOM   3402  CA  GLU B 425      19.680 -10.515 -54.033  1.00 29.54           C  
ATOM   3403  C   GLU B 425      19.533  -9.145 -53.376  1.00 29.54           C  
ATOM   3404  CB  GLU B 425      20.844 -10.499 -55.027  1.00 29.54           C  
ATOM   3405  O   GLU B 425      20.530  -8.488 -53.070  1.00 29.54           O  
ATOM   3406  CG  GLU B 425      21.523 -11.850 -55.201  1.00 29.54           C  
ATOM   3407  CD  GLU B 425      22.883 -11.929 -54.527  1.00 29.54           C  
ATOM   3408  OE1 GLU B 425      23.239 -13.009 -54.002  1.00 29.54           O  
ATOM   3409  OE2 GLU B 425      23.599 -10.903 -54.523  1.00 29.54           O  
ATOM   3410  N   SER B 426      18.243  -8.607 -53.475  1.00 29.10           N  
ATOM   3411  CA  SER B 426      18.618  -7.203 -53.607  1.00 29.10           C  
ATOM   3412  C   SER B 426      19.394  -6.720 -52.386  1.00 29.10           C  
ATOM   3413  CB  SER B 426      17.376  -6.333 -53.807  1.00 29.10           C  
ATOM   3414  O   SER B 426      19.612  -5.519 -52.217  1.00 29.10           O  
ATOM   3415  OG  SER B 426      16.467  -6.499 -52.733  1.00 29.10           O  
ATOM   3416  N   SER B 427      19.330  -7.504 -51.498  1.00 26.22           N  
ATOM   3417  CA  SER B 427      19.168  -7.098 -50.106  1.00 26.22           C  
ATOM   3418  C   SER B 427      20.438  -6.447 -49.568  1.00 26.22           C  
ATOM   3419  CB  SER B 427      18.794  -8.300 -49.238  1.00 26.22           C  
ATOM   3420  O   SER B 427      20.597  -6.293 -48.356  1.00 26.22           O  
ATOM   3421  OG  SER B 427      17.683  -8.989 -49.784  1.00 26.22           O  
ATOM   3422  N   GLN B 428      21.498  -6.480 -50.135  1.00 25.31           N  
ATOM   3423  CA  GLN B 428      22.648  -6.744 -49.275  1.00 25.31           C  
ATOM   3424  C   GLN B 428      22.901  -5.579 -48.323  1.00 25.31           C  
ATOM   3425  CB  GLN B 428      23.896  -7.016 -50.116  1.00 25.31           C  
ATOM   3426  O   GLN B 428      23.266  -5.785 -47.164  1.00 25.31           O  
ATOM   3427  CG  GLN B 428      24.178  -8.496 -50.336  1.00 25.31           C  
ATOM   3428  CD  GLN B 428      25.388  -8.738 -51.220  1.00 25.31           C  
ATOM   3429  NE2 GLN B 428      25.686 -10.006 -51.482  1.00 25.31           N  
ATOM   3430  OE1 GLN B 428      26.048  -7.793 -51.663  1.00 25.31           O  
ATOM   3431  N   THR B 429      23.397  -4.401 -48.817  1.00 25.27           N  
ATOM   3432  CA  THR B 429      24.640  -3.974 -48.185  1.00 25.27           C  
ATOM   3433  C   THR B 429      24.368  -3.364 -46.813  1.00 25.27           C  
ATOM   3434  CB  THR B 429      25.392  -2.956 -49.063  1.00 25.27           C  
ATOM   3435  O   THR B 429      23.221  -3.055 -46.482  1.00 25.27           O  
ATOM   3436  CG2 THR B 429      26.902  -3.107 -48.910  1.00 25.27           C  
ATOM   3437  OG1 THR B 429      25.039  -3.165 -50.436  1.00 25.27           O  
ATOM   3438  N   SER B 430      24.812  -2.084 -46.582  1.00 24.93           N  
ATOM   3439  CA  SER B 430      25.586  -1.516 -45.483  1.00 24.93           C  
ATOM   3440  C   SER B 430      24.683  -1.103 -44.326  1.00 24.93           C  
ATOM   3441  CB  SER B 430      26.396  -0.311 -45.964  1.00 24.93           C  
ATOM   3442  O   SER B 430      23.457  -1.142 -44.444  1.00 24.93           O  
ATOM   3443  OG  SER B 430      25.881   0.184 -47.189  1.00 24.93           O  
ATOM   3444  N   LEU B 431      24.841   0.285 -43.748  1.00 24.78           N  
ATOM   3445  CA  LEU B 431      25.094   1.013 -42.510  1.00 24.78           C  
ATOM   3446  C   LEU B 431      23.788   1.495 -41.886  1.00 24.78           C  
ATOM   3447  CB  LEU B 431      26.019   2.205 -42.769  1.00 24.78           C  
ATOM   3448  O   LEU B 431      22.918   2.019 -42.584  1.00 24.78           O  
ATOM   3449  CG  LEU B 431      27.521   1.916 -42.742  1.00 24.78           C  
ATOM   3450  CD1 LEU B 431      28.256   2.836 -43.711  1.00 24.78           C  
ATOM   3451  CD2 LEU B 431      28.070   2.073 -41.328  1.00 24.78           C  
ATOM   3452  N   GLN B 432      23.240   1.016 -40.749  1.00 29.21           N  
ATOM   3453  CA  GLN B 432      22.252   1.333 -39.723  1.00 29.21           C  
ATOM   3454  C   GLN B 432      22.114   2.841 -39.538  1.00 29.21           C  
ATOM   3455  CB  GLN B 432      22.626   0.673 -38.394  1.00 29.21           C  
ATOM   3456  O   GLN B 432      22.985   3.481 -38.945  1.00 29.21           O  
ATOM   3457  CG  GLN B 432      21.858  -0.610 -38.107  1.00 29.21           C  
ATOM   3458  CD  GLN B 432      22.363  -1.333 -36.872  1.00 29.21           C  
ATOM   3459  NE2 GLN B 432      21.696  -2.422 -36.507  1.00 29.21           N  
ATOM   3460  OE1 GLN B 432      23.347  -0.916 -36.252  1.00 29.21           O  
ATOM   3461  N   LYS B 433      21.760   3.685 -40.562  1.00 31.44           N  
ATOM   3462  CA  LYS B 433      21.812   5.143 -40.613  1.00 31.44           C  
ATOM   3463  C   LYS B 433      20.844   5.764 -39.610  1.00 31.44           C  
ATOM   3464  CB  LYS B 433      21.496   5.643 -42.024  1.00 31.44           C  
ATOM   3465  O   LYS B 433      19.657   5.431 -39.597  1.00 31.44           O  
ATOM   3466  CG  LYS B 433      22.431   6.738 -42.516  1.00 31.44           C  
ATOM   3467  CD  LYS B 433      22.175   7.075 -43.980  1.00 31.44           C  
ATOM   3468  CE  LYS B 433      23.115   8.165 -44.476  1.00 31.44           C  
ATOM   3469  NZ  LYS B 433      22.875   8.492 -45.913  1.00 31.44           N  
ATOM   3470  N   GLU B 434      21.288   6.242 -38.402  1.00 34.63           N  
ATOM   3471  CA  GLU B 434      20.677   6.944 -37.277  1.00 34.63           C  
ATOM   3472  C   GLU B 434      19.705   8.017 -37.758  1.00 34.63           C  
ATOM   3473  CB  GLU B 434      21.753   7.570 -36.386  1.00 34.63           C  
ATOM   3474  O   GLU B 434      20.078   8.896 -38.537  1.00 34.63           O  
ATOM   3475  CG  GLU B 434      22.073   6.755 -35.142  1.00 34.63           C  
ATOM   3476  CD  GLU B 434      23.072   7.434 -34.219  1.00 34.63           C  
ATOM   3477  OE1 GLU B 434      23.345   6.900 -33.120  1.00 34.63           O  
ATOM   3478  OE2 GLU B 434      23.585   8.511 -34.597  1.00 34.63           O  
ATOM   3479  N   ILE B 435      18.436   7.783 -38.038  1.00 44.55           N  
ATOM   3480  CA  ILE B 435      17.387   8.708 -38.452  1.00 44.55           C  
ATOM   3481  C   ILE B 435      17.541  10.031 -37.704  1.00 44.55           C  
ATOM   3482  CB  ILE B 435      15.982   8.114 -38.208  1.00 44.55           C  
ATOM   3483  O   ILE B 435      17.620  10.049 -36.474  1.00 44.55           O  
ATOM   3484  CG1 ILE B 435      15.830   6.780 -38.948  1.00 44.55           C  
ATOM   3485  CG2 ILE B 435      14.895   9.105 -38.636  1.00 44.55           C  
ATOM   3486  CD1 ILE B 435      14.629   5.958 -38.501  1.00 44.55           C  
ATOM   3487  N   SER B 436      18.036  11.060 -38.257  1.00 48.12           N  
ATOM   3488  CA  SER B 436      18.411  12.365 -37.722  1.00 48.12           C  
ATOM   3489  C   SER B 436      17.232  13.038 -37.027  1.00 48.12           C  
ATOM   3490  CB  SER B 436      18.942  13.269 -38.835  1.00 48.12           C  
ATOM   3491  O   SER B 436      16.077  12.686 -37.273  1.00 48.12           O  
ATOM   3492  OG  SER B 436      18.073  14.369 -39.046  1.00 48.12           O  
ATOM   3493  N   THR B 437      17.250  13.640 -35.905  1.00 53.80           N  
ATOM   3494  CA  THR B 437      16.338  14.452 -35.107  1.00 53.80           C  
ATOM   3495  C   THR B 437      15.481  15.342 -36.003  1.00 53.80           C  
ATOM   3496  CB  THR B 437      17.105  15.323 -34.096  1.00 53.80           C  
ATOM   3497  O   THR B 437      14.288  15.523 -35.749  1.00 53.80           O  
ATOM   3498  CG2 THR B 437      17.255  14.609 -32.757  1.00 53.80           C  
ATOM   3499  OG1 THR B 437      18.407  15.616 -34.617  1.00 53.80           O  
ATOM   3500  N   GLU B 438      15.993  15.715 -37.139  1.00 53.24           N  
ATOM   3501  CA  GLU B 438      15.293  16.631 -38.034  1.00 53.24           C  
ATOM   3502  C   GLU B 438      14.142  15.932 -38.751  1.00 53.24           C  
ATOM   3503  CB  GLU B 438      16.263  17.230 -39.057  1.00 53.24           C  
ATOM   3504  O   GLU B 438      13.063  16.506 -38.911  1.00 53.24           O  
ATOM   3505  CG  GLU B 438      16.935  18.513 -38.589  1.00 53.24           C  
ATOM   3506  CD  GLU B 438      18.330  18.703 -39.162  1.00 53.24           C  
ATOM   3507  OE1 GLU B 438      18.980  19.727 -38.852  1.00 53.24           O  
ATOM   3508  OE2 GLU B 438      18.777  17.820 -39.928  1.00 53.24           O  
ATOM   3509  N   GLU B 439      14.276  14.718 -39.047  1.00 57.05           N  
ATOM   3510  CA  GLU B 439      13.260  13.963 -39.774  1.00 57.05           C  
ATOM   3511  C   GLU B 439      12.072  13.629 -38.875  1.00 57.05           C  
ATOM   3512  CB  GLU B 439      13.857  12.678 -40.354  1.00 57.05           C  
ATOM   3513  O   GLU B 439      10.922  13.674 -39.316  1.00 57.05           O  
ATOM   3514  CG  GLU B 439      12.955  11.981 -41.362  1.00 57.05           C  
ATOM   3515  CD  GLU B 439      12.873  12.706 -42.696  1.00 57.05           C  
ATOM   3516  OE1 GLU B 439      12.130  12.245 -43.592  1.00 57.05           O  
ATOM   3517  OE2 GLU B 439      13.559  13.742 -42.846  1.00 57.05           O  
ATOM   3518  N   GLN B 440      12.337  13.371 -37.639  1.00 58.65           N  
ATOM   3519  CA  GLN B 440      11.260  13.142 -36.683  1.00 58.65           C  
ATOM   3520  C   GLN B 440      10.374  14.377 -36.546  1.00 58.65           C  
ATOM   3521  CB  GLN B 440      11.827  12.749 -35.318  1.00 58.65           C  
ATOM   3522  O   GLN B 440       9.148  14.265 -36.486  1.00 58.65           O  
ATOM   3523  CG  GLN B 440      11.791  11.252 -35.045  1.00 58.65           C  
ATOM   3524  CD  GLN B 440      12.460  10.877 -33.735  1.00 58.65           C  
ATOM   3525  NE2 GLN B 440      12.298   9.625 -33.323  1.00 58.65           N  
ATOM   3526  OE1 GLN B 440      13.118  11.707 -33.100  1.00 58.65           O  
ATOM   3527  N   LEU B 441      11.131  15.538 -36.464  1.00 59.32           N  
ATOM   3528  CA  LEU B 441      10.412  16.802 -36.348  1.00 59.32           C  
ATOM   3529  C   LEU B 441       9.538  17.045 -37.574  1.00 59.32           C  
ATOM   3530  CB  LEU B 441      11.393  17.963 -36.168  1.00 59.32           C  
ATOM   3531  O   LEU B 441       8.400  17.504 -37.450  1.00 59.32           O  
ATOM   3532  CG  LEU B 441      10.972  19.061 -35.190  1.00 59.32           C  
ATOM   3533  CD1 LEU B 441      11.989  19.185 -34.061  1.00 59.32           C  
ATOM   3534  CD2 LEU B 441      10.810  20.392 -35.918  1.00 59.32           C  
ATOM   3535  N   ARG B 442      10.012  16.668 -38.736  1.00 57.31           N  
ATOM   3536  CA  ARG B 442       9.276  16.853 -39.982  1.00 57.31           C  
ATOM   3537  C   ARG B 442       8.021  15.986 -40.011  1.00 57.31           C  
ATOM   3538  CB  ARG B 442      10.164  16.529 -41.185  1.00 57.31           C  
ATOM   3539  O   ARG B 442       6.943  16.457 -40.377  1.00 57.31           O  
ATOM   3540  CG  ARG B 442       9.598  17.001 -42.514  1.00 57.31           C  
ATOM   3541  CD  ARG B 442      10.409  16.477 -43.691  1.00 57.31           C  
ATOM   3542  NE  ARG B 442      10.205  15.045 -43.891  1.00 57.31           N  
ATOM   3543  NH1 ARG B 442      11.679  14.872 -45.662  1.00 57.31           N  
ATOM   3544  NH2 ARG B 442      10.553  13.020 -44.916  1.00 57.31           N  
ATOM   3545  CZ  ARG B 442      10.812  14.316 -44.823  1.00 57.31           C  
ATOM   3546  N   ARG B 443       8.115  14.823 -39.452  1.00 60.17           N  
ATOM   3547  CA  ARG B 443       6.988  13.896 -39.468  1.00 60.17           C  
ATOM   3548  C   ARG B 443       5.892  14.351 -38.510  1.00 60.17           C  
ATOM   3549  CB  ARG B 443       7.449  12.483 -39.104  1.00 60.17           C  
ATOM   3550  O   ARG B 443       4.704  14.253 -38.827  1.00 60.17           O  
ATOM   3551  CG  ARG B 443       8.082  11.725 -40.259  1.00 60.17           C  
ATOM   3552  CD  ARG B 443       8.344  10.268 -39.902  1.00 60.17           C  
ATOM   3553  NE  ARG B 443       8.986   9.551 -41.000  1.00 60.17           N  
ATOM   3554  NH1 ARG B 443       8.712   7.456 -40.066  1.00 60.17           N  
ATOM   3555  NH2 ARG B 443       9.745   7.683 -42.099  1.00 60.17           N  
ATOM   3556  CZ  ARG B 443       9.146   8.232 -41.053  1.00 60.17           C  
ATOM   3557  N   LEU B 444       6.368  14.803 -37.402  1.00 63.80           N  
ATOM   3558  CA  LEU B 444       5.395  15.263 -36.417  1.00 63.80           C  
ATOM   3559  C   LEU B 444       4.643  16.488 -36.926  1.00 63.80           C  
ATOM   3560  CB  LEU B 444       6.088  15.589 -35.091  1.00 63.80           C  
ATOM   3561  O   LEU B 444       3.434  16.610 -36.718  1.00 63.80           O  
ATOM   3562  CG  LEU B 444       6.103  14.477 -34.042  1.00 63.80           C  
ATOM   3563  CD1 LEU B 444       7.412  14.504 -33.259  1.00 63.80           C  
ATOM   3564  CD2 LEU B 444       4.909  14.611 -33.103  1.00 63.80           C  
ATOM   3565  N   GLN B 445       5.333  17.358 -37.630  1.00 60.55           N  
ATOM   3566  CA  GLN B 445       4.726  18.569 -38.171  1.00 60.55           C  
ATOM   3567  C   GLN B 445       3.727  18.237 -39.276  1.00 60.55           C  
ATOM   3568  CB  GLN B 445       5.801  19.518 -38.704  1.00 60.55           C  
ATOM   3569  O   GLN B 445       2.664  18.855 -39.366  1.00 60.55           O  
ATOM   3570  CG  GLN B 445       6.349  20.477 -37.656  1.00 60.55           C  
ATOM   3571  CD  GLN B 445       7.438  21.382 -38.201  1.00 60.55           C  
ATOM   3572  NE2 GLN B 445       7.612  22.542 -37.577  1.00 60.55           N  
ATOM   3573  OE1 GLN B 445       8.119  21.040 -39.173  1.00 60.55           O  
ATOM   3574  N   GLU B 446       4.109  17.206 -40.022  1.00 65.53           N  
ATOM   3575  CA  GLU B 446       3.251  16.797 -41.130  1.00 65.53           C  
ATOM   3576  C   GLU B 446       1.968  16.144 -40.623  1.00 65.53           C  
ATOM   3577  CB  GLU B 446       3.996  15.838 -42.062  1.00 65.53           C  
ATOM   3578  O   GLU B 446       0.909  16.284 -41.239  1.00 65.53           O  
ATOM   3579  CG  GLU B 446       4.769  16.535 -43.172  1.00 65.53           C  
ATOM   3580  CD  GLU B 446       5.575  15.578 -44.036  1.00 65.53           C  
ATOM   3581  OE1 GLU B 446       6.265  16.039 -44.973  1.00 65.53           O  
ATOM   3582  OE2 GLU B 446       5.515  14.356 -43.773  1.00 65.53           O  
ATOM   3583  N   GLU B 447       2.087  15.581 -39.458  1.00 68.96           N  
ATOM   3584  CA  GLU B 447       0.917  14.921 -38.887  1.00 68.96           C  
ATOM   3585  C   GLU B 447      -0.124  15.940 -38.432  1.00 68.96           C  
ATOM   3586  CB  GLU B 447       1.324  14.025 -37.714  1.00 68.96           C  
ATOM   3587  O   GLU B 447      -1.323  15.651 -38.430  1.00 68.96           O  
ATOM   3588  CG  GLU B 447       1.450  12.553 -38.079  1.00 68.96           C  
ATOM   3589  CD  GLU B 447       1.864  11.678 -36.907  1.00 68.96           C  
ATOM   3590  OE1 GLU B 447       1.982  10.444 -37.083  1.00 68.96           O  
ATOM   3591  OE2 GLU B 447       2.069  12.230 -35.803  1.00 68.96           O  
ATOM   3592  N   LYS B 448       0.338  17.096 -38.217  1.00 73.24           N  
ATOM   3593  CA  LYS B 448      -0.558  18.131 -37.709  1.00 73.24           C  
ATOM   3594  C   LYS B 448      -1.137  18.965 -38.849  1.00 73.24           C  
ATOM   3595  CB  LYS B 448       0.174  19.036 -36.717  1.00 73.24           C  
ATOM   3596  O   LYS B 448      -1.922  19.886 -38.614  1.00 73.24           O  
ATOM   3597  CG  LYS B 448       0.369  18.416 -35.341  1.00 73.24           C  
ATOM   3598  CD  LYS B 448       0.939  19.422 -34.350  1.00 73.24           C  
ATOM   3599  CE  LYS B 448       1.119  18.807 -32.969  1.00 73.24           C  
ATOM   3600  NZ  LYS B 448       1.678  19.791 -31.993  1.00 73.24           N  
ATOM   3601  N   LEU B 449      -0.797  18.559 -39.992  1.00 75.29           N  
ATOM   3602  CA  LEU B 449      -1.249  19.327 -41.147  1.00 75.29           C  
ATOM   3603  C   LEU B 449      -2.575  18.787 -41.673  1.00 75.29           C  
ATOM   3604  CB  LEU B 449      -0.195  19.295 -42.258  1.00 75.29           C  
ATOM   3605  O   LEU B 449      -2.877  17.603 -41.509  1.00 75.29           O  
ATOM   3606  CG  LEU B 449       0.934  20.321 -42.151  1.00 75.29           C  
ATOM   3607  CD1 LEU B 449       2.181  19.812 -42.866  1.00 75.29           C  
ATOM   3608  CD2 LEU B 449       0.493  21.663 -42.723  1.00 75.29           C  
ATOM   3609  N   CYS B 450      -3.348  19.688 -42.220  1.00 76.97           N  
ATOM   3610  CA  CYS B 450      -4.606  19.330 -42.866  1.00 76.97           C  
ATOM   3611  C   CYS B 450      -4.374  18.334 -43.997  1.00 76.97           C  
ATOM   3612  CB  CYS B 450      -5.304  20.577 -43.408  1.00 76.97           C  
ATOM   3613  O   CYS B 450      -3.443  18.494 -44.789  1.00 76.97           O  
ATOM   3614  SG  CYS B 450      -6.840  20.226 -44.290  1.00 76.97           S  
ATOM   3615  N   LYS B 451      -5.235  17.349 -44.038  1.00 75.56           N  
ATOM   3616  CA  LYS B 451      -5.053  16.281 -45.015  1.00 75.56           C  
ATOM   3617  C   LYS B 451      -5.641  16.668 -46.369  1.00 75.56           C  
ATOM   3618  CB  LYS B 451      -5.692  14.983 -44.518  1.00 75.56           C  
ATOM   3619  O   LYS B 451      -5.427  15.975 -47.366  1.00 75.56           O  
ATOM   3620  CG  LYS B 451      -5.020  14.395 -43.286  1.00 75.56           C  
ATOM   3621  CD  LYS B 451      -4.937  12.876 -43.366  1.00 75.56           C  
ATOM   3622  CE  LYS B 451      -4.232  12.289 -42.151  1.00 75.56           C  
ATOM   3623  NZ  LYS B 451      -4.168  10.798 -42.214  1.00 75.56           N  
ATOM   3624  N   ILE B 452      -6.236  17.748 -46.381  1.00 75.04           N  
ATOM   3625  CA  ILE B 452      -6.813  18.189 -47.646  1.00 75.04           C  
ATOM   3626  C   ILE B 452      -5.920  19.255 -48.277  1.00 75.04           C  
ATOM   3627  CB  ILE B 452      -8.245  18.736 -47.453  1.00 75.04           C  
ATOM   3628  O   ILE B 452      -5.417  19.073 -49.389  1.00 75.04           O  
ATOM   3629  CG1 ILE B 452      -9.166  17.640 -46.905  1.00 75.04           C  
ATOM   3630  CG2 ILE B 452      -8.789  19.302 -48.768  1.00 75.04           C  
ATOM   3631  CD1 ILE B 452     -10.592  18.105 -46.640  1.00 75.04           C  
ATOM   3632  N   CYS B 453      -5.595  20.345 -47.551  1.00 74.05           N  
ATOM   3633  CA  CYS B 453      -4.815  21.438 -48.119  1.00 74.05           C  
ATOM   3634  C   CYS B 453      -3.329  21.249 -47.844  1.00 74.05           C  
ATOM   3635  CB  CYS B 453      -5.282  22.779 -47.554  1.00 74.05           C  
ATOM   3636  O   CYS B 453      -2.486  21.790 -48.562  1.00 74.05           O  
ATOM   3637  SG  CYS B 453      -4.858  23.023 -45.815  1.00 74.05           S  
ATOM   3638  N   MET B 454      -3.014  20.461 -46.891  1.00 70.94           N  
ATOM   3639  CA  MET B 454      -1.648  20.179 -46.461  1.00 70.94           C  
ATOM   3640  C   MET B 454      -0.899  21.469 -46.146  1.00 70.94           C  
ATOM   3641  CB  MET B 454      -0.899  19.387 -47.534  1.00 70.94           C  
ATOM   3642  O   MET B 454       0.330  21.515 -46.230  1.00 70.94           O  
ATOM   3643  CG  MET B 454      -1.443  17.985 -47.754  1.00 70.94           C  
ATOM   3644  SD  MET B 454      -1.069  16.858 -46.355  1.00 70.94           S  
ATOM   3645  CE  MET B 454       0.492  16.137 -46.934  1.00 70.94           C  
ATOM   3646  N   ASP B 455      -1.590  22.483 -45.873  1.00 71.61           N  
ATOM   3647  CA  ASP B 455      -0.987  23.782 -45.593  1.00 71.61           C  
ATOM   3648  C   ASP B 455      -1.301  24.239 -44.170  1.00 71.61           C  
ATOM   3649  CB  ASP B 455      -1.472  24.827 -46.600  1.00 71.61           C  
ATOM   3650  O   ASP B 455      -0.411  24.691 -43.447  1.00 71.61           O  
ATOM   3651  CG  ASP B 455      -0.565  24.950 -47.811  1.00 71.61           C  
ATOM   3652  OD1 ASP B 455       0.564  24.413 -47.785  1.00 71.61           O  
ATOM   3653  OD2 ASP B 455      -0.981  25.592 -48.800  1.00 71.61           O  
ATOM   3654  N   ARG B 456      -2.449  24.074 -43.853  1.00 77.97           N  
ATOM   3655  CA  ARG B 456      -2.865  24.575 -42.547  1.00 77.97           C  
ATOM   3656  C   ARG B 456      -2.978  23.439 -41.536  1.00 77.97           C  
ATOM   3657  CB  ARG B 456      -4.200  25.315 -42.655  1.00 77.97           C  
ATOM   3658  O   ARG B 456      -3.004  22.266 -41.913  1.00 77.97           O  
ATOM   3659  CG  ARG B 456      -4.117  26.627 -43.419  1.00 77.97           C  
ATOM   3660  CD  ARG B 456      -5.477  27.304 -43.525  1.00 77.97           C  
ATOM   3661  NE  ARG B 456      -5.820  27.609 -44.911  1.00 77.97           N  
ATOM   3662  NH1 ARG B 456      -5.112  29.806 -44.821  1.00 77.97           N  
ATOM   3663  NH2 ARG B 456      -5.987  28.959 -46.762  1.00 77.97           N  
ATOM   3664  CZ  ARG B 456      -5.639  28.791 -45.495  1.00 77.97           C  
ATOM   3665  N   ASN B 457      -2.951  23.902 -40.266  1.00 79.90           N  
ATOM   3666  CA  ASN B 457      -3.032  22.922 -39.188  1.00 79.90           C  
ATOM   3667  C   ASN B 457      -4.455  22.401 -39.010  1.00 79.90           C  
ATOM   3668  CB  ASN B 457      -2.520  23.523 -37.877  1.00 79.90           C  
ATOM   3669  O   ASN B 457      -5.421  23.146 -39.185  1.00 79.90           O  
ATOM   3670  CG  ASN B 457      -1.008  23.618 -37.830  1.00 79.90           C  
ATOM   3671  ND2 ASN B 457      -0.495  24.497 -36.977  1.00 79.90           N  
ATOM   3672  OD1 ASN B 457      -0.306  22.908 -38.555  1.00 79.90           O  
ATOM   3673  N   ILE B 458      -4.467  21.141 -38.645  1.00 81.21           N  
ATOM   3674  CA  ILE B 458      -5.762  20.521 -38.383  1.00 81.21           C  
ATOM   3675  C   ILE B 458      -6.438  21.218 -37.204  1.00 81.21           C  
ATOM   3676  CB  ILE B 458      -5.618  19.009 -38.101  1.00 81.21           C  
ATOM   3677  O   ILE B 458      -5.787  21.532 -36.204  1.00 81.21           O  
ATOM   3678  CG1 ILE B 458      -4.629  18.374 -39.085  1.00 81.21           C  
ATOM   3679  CG2 ILE B 458      -6.981  18.315 -38.170  1.00 81.21           C  
ATOM   3680  CD1 ILE B 458      -4.111  17.010 -38.650  1.00 81.21           C  
ATOM   3681  N   ALA B 459      -7.848  21.501 -37.378  1.00 80.97           N  
ATOM   3682  CA  ALA B 459      -8.505  22.268 -36.323  1.00 80.97           C  
ATOM   3683  C   ALA B 459      -9.953  21.822 -36.142  1.00 80.97           C  
ATOM   3684  CB  ALA B 459      -8.447  23.761 -36.635  1.00 80.97           C  
ATOM   3685  O   ALA B 459     -10.627  22.245 -35.199  1.00 80.97           O  
ATOM   3686  N   ILE B 460     -10.439  20.922 -36.942  1.00 82.07           N  
ATOM   3687  CA  ILE B 460     -11.866  20.622 -36.898  1.00 82.07           C  
ATOM   3688  C   ILE B 460     -12.073  19.124 -36.691  1.00 82.07           C  
ATOM   3689  CB  ILE B 460     -12.580  21.089 -38.187  1.00 82.07           C  
ATOM   3690  O   ILE B 460     -11.483  18.305 -37.400  1.00 82.07           O  
ATOM   3691  CG1 ILE B 460     -12.430  22.604 -38.362  1.00 82.07           C  
ATOM   3692  CG2 ILE B 460     -14.057  20.684 -38.162  1.00 82.07           C  
ATOM   3693  CD1 ILE B 460     -13.232  23.426 -37.362  1.00 82.07           C  
ATOM   3694  N   VAL B 461     -12.981  18.781 -35.809  1.00 78.63           N  
ATOM   3695  CA  VAL B 461     -13.402  17.400 -35.597  1.00 78.63           C  
ATOM   3696  C   VAL B 461     -14.803  17.192 -36.167  1.00 78.63           C  
ATOM   3697  CB  VAL B 461     -13.375  17.022 -34.099  1.00 78.63           C  
ATOM   3698  O   VAL B 461     -15.694  18.019 -35.959  1.00 78.63           O  
ATOM   3699  CG1 VAL B 461     -13.965  15.630 -33.882  1.00 78.63           C  
ATOM   3700  CG2 VAL B 461     -11.949  17.093 -33.556  1.00 78.63           C  
ATOM   3701  N   PHE B 462     -14.950  16.038 -36.842  1.00 81.91           N  
ATOM   3702  CA  PHE B 462     -16.244  15.734 -37.441  1.00 81.91           C  
ATOM   3703  C   PHE B 462     -17.080  14.862 -36.512  1.00 81.91           C  
ATOM   3704  CB  PHE B 462     -16.062  15.037 -38.793  1.00 81.91           C  
ATOM   3705  O   PHE B 462     -16.568  13.911 -35.917  1.00 81.91           O  
ATOM   3706  CG  PHE B 462     -15.414  15.902 -39.840  1.00 81.91           C  
ATOM   3707  CD1 PHE B 462     -15.856  17.202 -40.057  1.00 81.91           C  
ATOM   3708  CD2 PHE B 462     -14.363  15.416 -40.606  1.00 81.91           C  
ATOM   3709  CE1 PHE B 462     -15.258  18.005 -41.026  1.00 81.91           C  
ATOM   3710  CE2 PHE B 462     -13.761  16.213 -41.576  1.00 81.91           C  
ATOM   3711  CZ  PHE B 462     -14.211  17.507 -41.785  1.00 81.91           C  
ATOM   3712  N   VAL B 463     -18.393  15.254 -36.537  1.00 79.28           N  
ATOM   3713  CA  VAL B 463     -19.388  14.464 -35.818  1.00 79.28           C  
ATOM   3714  C   VAL B 463     -20.378  13.854 -36.807  1.00 79.28           C  
ATOM   3715  CB  VAL B 463     -20.138  15.315 -34.768  1.00 79.28           C  
ATOM   3716  O   VAL B 463     -20.894  14.549 -37.686  1.00 79.28           O  
ATOM   3717  CG1 VAL B 463     -21.161  14.466 -34.016  1.00 79.28           C  
ATOM   3718  CG2 VAL B 463     -19.149  15.954 -33.795  1.00 79.28           C  
ATOM   3719  N   PRO B 464     -20.585  12.486 -36.602  1.00 72.54           N  
ATOM   3720  CA  PRO B 464     -20.334  11.720 -35.379  1.00 72.54           C  
ATOM   3721  C   PRO B 464     -19.026  10.933 -35.434  1.00 72.54           C  
ATOM   3722  CB  PRO B 464     -21.536  10.776 -35.301  1.00 72.54           C  
ATOM   3723  O   PRO B 464     -18.598  10.369 -34.423  1.00 72.54           O  
ATOM   3724  CG  PRO B 464     -21.993  10.621 -36.716  1.00 72.54           C  
ATOM   3725  CD  PRO B 464     -21.541  11.822 -37.497  1.00 72.54           C  
ATOM   3726  N   CYS B 465     -18.245  10.900 -36.485  1.00 69.63           N  
ATOM   3727  CA  CYS B 465     -17.137   9.971 -36.677  1.00 69.63           C  
ATOM   3728  C   CYS B 465     -15.947  10.353 -35.804  1.00 69.63           C  
ATOM   3729  CB  CYS B 465     -16.714   9.938 -38.145  1.00 69.63           C  
ATOM   3730  O   CYS B 465     -15.113   9.506 -35.479  1.00 69.63           O  
ATOM   3731  SG  CYS B 465     -16.020  11.496 -38.739  1.00 69.63           S  
ATOM   3732  N   GLY B 466     -15.863  11.561 -35.331  1.00 75.90           N  
ATOM   3733  CA  GLY B 466     -14.829  11.996 -34.406  1.00 75.90           C  
ATOM   3734  C   GLY B 466     -13.484  12.215 -35.074  1.00 75.90           C  
ATOM   3735  O   GLY B 466     -12.484  12.468 -34.399  1.00 75.90           O  
ATOM   3736  N   HIS B 467     -13.394  12.182 -36.345  1.00 75.70           N  
ATOM   3737  CA  HIS B 467     -12.123  12.329 -37.046  1.00 75.70           C  
ATOM   3738  C   HIS B 467     -11.700  13.792 -37.119  1.00 75.70           C  
ATOM   3739  CB  HIS B 467     -12.216  11.738 -38.454  1.00 75.70           C  
ATOM   3740  O   HIS B 467     -12.525  14.668 -37.387  1.00 75.70           O  
ATOM   3741  CG  HIS B 467     -12.213  10.243 -38.479  1.00 75.70           C  
ATOM   3742  CD2 HIS B 467     -11.345   9.347 -37.953  1.00 75.70           C  
ATOM   3743  ND1 HIS B 467     -13.195   9.507 -39.107  1.00 75.70           N  
ATOM   3744  CE1 HIS B 467     -12.929   8.219 -38.966  1.00 75.70           C  
ATOM   3745  NE2 HIS B 467     -11.812   8.095 -38.270  1.00 75.70           N  
ATOM   3746  N   LEU B 468     -10.282  13.967 -36.741  1.00 81.64           N  
ATOM   3747  CA  LEU B 468      -9.615  15.261 -36.838  1.00 81.64           C  
ATOM   3748  C   LEU B 468      -8.698  15.310 -38.056  1.00 81.64           C  
ATOM   3749  CB  LEU B 468      -8.810  15.546 -35.568  1.00 81.64           C  
ATOM   3750  O   LEU B 468      -7.538  14.899 -37.982  1.00 81.64           O  
ATOM   3751  CG  LEU B 468      -8.527  17.018 -35.261  1.00 81.64           C  
ATOM   3752  CD1 LEU B 468      -9.702  17.638 -34.512  1.00 81.64           C  
ATOM   3753  CD2 LEU B 468      -7.239  17.158 -34.456  1.00 81.64           C  
ATOM   3754  N   VAL B 469      -9.191  15.873 -39.160  1.00 79.89           N  
ATOM   3755  CA  VAL B 469      -8.390  15.660 -40.361  1.00 79.89           C  
ATOM   3756  C   VAL B 469      -8.293  16.960 -41.155  1.00 79.89           C  
ATOM   3757  CB  VAL B 469      -8.981  14.539 -41.245  1.00 79.89           C  
ATOM   3758  O   VAL B 469      -7.409  17.113 -42.002  1.00 79.89           O  
ATOM   3759  CG1 VAL B 469      -8.629  13.164 -40.681  1.00 79.89           C  
ATOM   3760  CG2 VAL B 469     -10.496  14.698 -41.366  1.00 79.89           C  
ATOM   3761  N   THR B 470      -9.090  17.885 -40.771  1.00 86.65           N  
ATOM   3762  CA  THR B 470      -9.143  19.032 -41.671  1.00 86.65           C  
ATOM   3763  C   THR B 470      -8.931  20.333 -40.902  1.00 86.65           C  
ATOM   3764  CB  THR B 470     -10.485  19.090 -42.424  1.00 86.65           C  
ATOM   3765  O   THR B 470      -9.065  20.365 -39.677  1.00 86.65           O  
ATOM   3766  CG2 THR B 470     -10.716  17.819 -43.235  1.00 86.65           C  
ATOM   3767  OG1 THR B 470     -11.550  19.241 -41.478  1.00 86.65           O  
ATOM   3768  N   CYS B 471      -8.419  21.423 -41.680  1.00 81.51           N  
ATOM   3769  CA  CYS B 471      -8.395  22.791 -41.173  1.00 81.51           C  
ATOM   3770  C   CYS B 471      -9.781  23.421 -41.239  1.00 81.51           C  
ATOM   3771  CB  CYS B 471      -7.401  23.639 -41.965  1.00 81.51           C  
ATOM   3772  O   CYS B 471     -10.723  22.808 -41.745  1.00 81.51           O  
ATOM   3773  SG  CYS B 471      -7.905  23.947 -43.672  1.00 81.51           S  
ATOM   3774  N   LYS B 472      -9.956  24.525 -40.704  1.00 85.27           N  
ATOM   3775  CA  LYS B 472     -11.233  25.229 -40.634  1.00 85.27           C  
ATOM   3776  C   LYS B 472     -11.780  25.516 -42.030  1.00 85.27           C  
ATOM   3777  CB  LYS B 472     -11.084  26.535 -39.851  1.00 85.27           C  
ATOM   3778  O   LYS B 472     -12.965  25.304 -42.294  1.00 85.27           O  
ATOM   3779  CG  LYS B 472     -12.405  27.215 -39.524  1.00 85.27           C  
ATOM   3780  CD  LYS B 472     -12.192  28.502 -38.738  1.00 85.27           C  
ATOM   3781  CE  LYS B 472     -13.506  29.230 -38.487  1.00 85.27           C  
ATOM   3782  NZ  LYS B 472     -13.306  30.474 -37.685  1.00 85.27           N  
ATOM   3783  N   GLN B 473     -10.875  25.824 -42.945  1.00 85.28           N  
ATOM   3784  CA  GLN B 473     -11.277  26.220 -44.290  1.00 85.28           C  
ATOM   3785  C   GLN B 473     -11.739  25.015 -45.104  1.00 85.28           C  
ATOM   3786  CB  GLN B 473     -10.126  26.928 -45.008  1.00 85.28           C  
ATOM   3787  O   GLN B 473     -12.773  25.071 -45.773  1.00 85.28           O  
ATOM   3788  CG  GLN B 473      -9.997  28.404 -44.658  1.00 85.28           C  
ATOM   3789  CD  GLN B 473      -8.795  29.060 -45.310  1.00 85.28           C  
ATOM   3790  NE2 GLN B 473      -8.688  30.376 -45.169  1.00 85.28           N  
ATOM   3791  OE1 GLN B 473      -7.968  28.388 -45.935  1.00 85.28           O  
ATOM   3792  N   CYS B 474     -11.020  24.021 -44.953  1.00 83.49           N  
ATOM   3793  CA  CYS B 474     -11.327  22.826 -45.732  1.00 83.49           C  
ATOM   3794  C   CYS B 474     -12.551  22.111 -45.173  1.00 83.49           C  
ATOM   3795  CB  CYS B 474     -10.131  21.875 -45.747  1.00 83.49           C  
ATOM   3796  O   CYS B 474     -13.296  21.473 -45.919  1.00 83.49           O  
ATOM   3797  SG  CYS B 474      -8.695  22.524 -46.630  1.00 83.49           S  
ATOM   3798  N   ALA B 475     -12.805  22.226 -43.983  1.00 87.57           N  
ATOM   3799  CA  ALA B 475     -13.920  21.541 -43.334  1.00 87.57           C  
ATOM   3800  C   ALA B 475     -15.259  22.058 -43.853  1.00 87.57           C  
ATOM   3801  CB  ALA B 475     -13.840  21.712 -41.819  1.00 87.57           C  
ATOM   3802  O   ALA B 475     -16.231  21.304 -43.939  1.00 87.57           O  
ATOM   3803  N   GLU B 476     -15.302  23.198 -44.295  1.00 87.20           N  
ATOM   3804  CA  GLU B 476     -16.543  23.816 -44.753  1.00 87.20           C  
ATOM   3805  C   GLU B 476     -17.003  23.215 -46.078  1.00 87.20           C  
ATOM   3806  CB  GLU B 476     -16.369  25.331 -44.895  1.00 87.20           C  
ATOM   3807  O   GLU B 476     -18.203  23.151 -46.353  1.00 87.20           O  
ATOM   3808  CG  GLU B 476     -16.486  26.089 -43.581  1.00 87.20           C  
ATOM   3809  CD  GLU B 476     -16.319  27.592 -43.738  1.00 87.20           C  
ATOM   3810  OE1 GLU B 476     -16.422  28.324 -42.728  1.00 87.20           O  
ATOM   3811  OE2 GLU B 476     -16.083  28.042 -44.882  1.00 87.20           O  
ATOM   3812  N   ALA B 477     -16.093  22.571 -46.771  1.00 82.09           N  
ATOM   3813  CA  ALA B 477     -16.367  22.102 -48.127  1.00 82.09           C  
ATOM   3814  C   ALA B 477     -16.724  20.618 -48.132  1.00 82.09           C  
ATOM   3815  CB  ALA B 477     -15.166  22.361 -49.033  1.00 82.09           C  
ATOM   3816  O   ALA B 477     -17.092  20.065 -49.171  1.00 82.09           O  
ATOM   3817  N   VAL B 478     -16.688  20.025 -46.977  1.00 88.51           N  
ATOM   3818  CA  VAL B 478     -16.894  18.580 -47.002  1.00 88.51           C  
ATOM   3819  C   VAL B 478     -18.160  18.225 -46.225  1.00 88.51           C  
ATOM   3820  CB  VAL B 478     -15.680  17.824 -46.417  1.00 88.51           C  
ATOM   3821  O   VAL B 478     -18.428  18.800 -45.168  1.00 88.51           O  
ATOM   3822  CG1 VAL B 478     -14.690  17.456 -47.521  1.00 88.51           C  
ATOM   3823  CG2 VAL B 478     -14.996  18.664 -45.340  1.00 88.51           C  
ATOM   3824  N   ASP B 479     -19.050  17.338 -46.778  1.00 89.35           N  
ATOM   3825  CA  ASP B 479     -20.264  16.876 -46.113  1.00 89.35           C  
ATOM   3826  C   ASP B 479     -20.095  15.452 -45.588  1.00 89.35           C  
ATOM   3827  CB  ASP B 479     -21.459  16.946 -47.066  1.00 89.35           C  
ATOM   3828  O   ASP B 479     -20.851  15.010 -44.721  1.00 89.35           O  
ATOM   3829  CG  ASP B 479     -21.731  18.352 -47.573  1.00 89.35           C  
ATOM   3830  OD1 ASP B 479     -21.443  19.328 -46.847  1.00 89.35           O  
ATOM   3831  OD2 ASP B 479     -22.241  18.484 -48.706  1.00 89.35           O  
ATOM   3832  N   LYS B 480     -19.127  14.873 -46.101  1.00 82.75           N  
ATOM   3833  CA  LYS B 480     -18.759  13.536 -45.646  1.00 82.75           C  
ATOM   3834  C   LYS B 480     -17.302  13.489 -45.197  1.00 82.75           C  
ATOM   3835  CB  LYS B 480     -18.999  12.507 -46.752  1.00 82.75           C  
ATOM   3836  O   LYS B 480     -16.443  14.150 -45.786  1.00 82.75           O  
ATOM   3837  CG  LYS B 480     -20.467  12.291 -47.089  1.00 82.75           C  
ATOM   3838  CD  LYS B 480     -20.645  11.211 -48.147  1.00 82.75           C  
ATOM   3839  CE  LYS B 480     -22.108  11.043 -48.537  1.00 82.75           C  
ATOM   3840  NZ  LYS B 480     -22.285  10.001 -49.592  1.00 82.75           N  
ATOM   3841  N   CYS B 481     -16.979  12.754 -44.152  1.00 77.71           N  
ATOM   3842  CA  CYS B 481     -15.625  12.651 -43.622  1.00 77.71           C  
ATOM   3843  C   CYS B 481     -14.682  12.036 -44.649  1.00 77.71           C  
ATOM   3844  CB  CYS B 481     -15.612  11.817 -42.341  1.00 77.71           C  
ATOM   3845  O   CYS B 481     -14.965  10.969 -45.197  1.00 77.71           O  
ATOM   3846  SG  CYS B 481     -13.958  11.537 -41.671  1.00 77.71           S  
ATOM   3847  N   PRO B 482     -13.582  12.688 -44.925  1.00 77.58           N  
ATOM   3848  CA  PRO B 482     -12.617  12.190 -45.908  1.00 77.58           C  
ATOM   3849  C   PRO B 482     -11.913  10.915 -45.450  1.00 77.58           C  
ATOM   3850  CB  PRO B 482     -11.622  13.346 -46.041  1.00 77.58           C  
ATOM   3851  O   PRO B 482     -11.371  10.174 -46.274  1.00 77.58           O  
ATOM   3852  CG  PRO B 482     -12.103  14.378 -45.072  1.00 77.58           C  
ATOM   3853  CD  PRO B 482     -13.335  13.855 -44.392  1.00 77.58           C  
ATOM   3854  N   MET B 483     -12.002  10.647 -44.217  1.00 70.80           N  
ATOM   3855  CA  MET B 483     -11.300   9.485 -43.679  1.00 70.80           C  
ATOM   3856  C   MET B 483     -12.208   8.260 -43.664  1.00 70.80           C  
ATOM   3857  CB  MET B 483     -10.785   9.772 -42.268  1.00 70.80           C  
ATOM   3858  O   MET B 483     -11.798   7.173 -44.075  1.00 70.80           O  
ATOM   3859  CG  MET B 483      -9.400  10.398 -42.236  1.00 70.80           C  
ATOM   3860  SD  MET B 483      -8.061   9.145 -42.296  1.00 70.80           S  
ATOM   3861  CE  MET B 483      -7.975   8.685 -40.543  1.00 70.80           C  
ATOM   3862  N   CYS B 484     -13.613   8.456 -43.195  1.00 67.73           N  
ATOM   3863  CA  CYS B 484     -14.469   7.286 -43.029  1.00 67.73           C  
ATOM   3864  C   CYS B 484     -15.714   7.393 -43.902  1.00 67.73           C  
ATOM   3865  CB  CYS B 484     -14.875   7.122 -41.565  1.00 67.73           C  
ATOM   3866  O   CYS B 484     -16.518   6.461 -43.961  1.00 67.73           O  
ATOM   3867  SG  CYS B 484     -15.981   8.418 -40.966  1.00 67.73           S  
ATOM   3868  N   TYR B 485     -15.975   8.475 -44.583  1.00 72.49           N  
ATOM   3869  CA  TYR B 485     -17.065   8.733 -45.518  1.00 72.49           C  
ATOM   3870  C   TYR B 485     -18.402   8.807 -44.790  1.00 72.49           C  
ATOM   3871  CB  TYR B 485     -17.116   7.646 -46.596  1.00 72.49           C  
ATOM   3872  O   TYR B 485     -19.461   8.756 -45.419  1.00 72.49           O  
ATOM   3873  CG  TYR B 485     -16.632   8.109 -47.948  1.00 72.49           C  
ATOM   3874  CD1 TYR B 485     -17.522   8.615 -48.893  1.00 72.49           C  
ATOM   3875  CD2 TYR B 485     -15.284   8.041 -48.285  1.00 72.49           C  
ATOM   3876  CE1 TYR B 485     -17.081   9.041 -50.141  1.00 72.49           C  
ATOM   3877  CE2 TYR B 485     -14.832   8.464 -49.530  1.00 72.49           C  
ATOM   3878  OH  TYR B 485     -15.293   9.383 -51.684  1.00 72.49           O  
ATOM   3879  CZ  TYR B 485     -15.736   8.962 -50.450  1.00 72.49           C  
ATOM   3880  N   THR B 486     -18.334   8.907 -43.498  1.00 75.49           N  
ATOM   3881  CA  THR B 486     -19.559   9.106 -42.731  1.00 75.49           C  
ATOM   3882  C   THR B 486     -20.108  10.513 -42.946  1.00 75.49           C  
ATOM   3883  CB  THR B 486     -19.322   8.868 -41.228  1.00 75.49           C  
ATOM   3884  O   THR B 486     -19.343  11.469 -43.089  1.00 75.49           O  
ATOM   3885  CG2 THR B 486     -20.643   8.775 -40.472  1.00 75.49           C  
ATOM   3886  OG1 THR B 486     -18.597   7.645 -41.053  1.00 75.49           O  
ATOM   3887  N   VAL B 487     -21.377  10.603 -43.110  1.00 84.16           N  
ATOM   3888  CA  VAL B 487     -22.038  11.890 -43.302  1.00 84.16           C  
ATOM   3889  C   VAL B 487     -21.824  12.770 -42.072  1.00 84.16           C  
ATOM   3890  CB  VAL B 487     -23.549  11.717 -43.576  1.00 84.16           C  
ATOM   3891  O   VAL B 487     -22.099  12.350 -40.945  1.00 84.16           O  
ATOM   3892  CG1 VAL B 487     -24.227  13.076 -43.740  1.00 84.16           C  
ATOM   3893  CG2 VAL B 487     -23.769  10.853 -44.817  1.00 84.16           C  
ATOM   3894  N   ILE B 488     -21.333  14.002 -42.311  1.00 82.63           N  
ATOM   3895  CA  ILE B 488     -21.011  14.941 -41.243  1.00 82.63           C  
ATOM   3896  C   ILE B 488     -22.278  15.662 -40.789  1.00 82.63           C  
ATOM   3897  CB  ILE B 488     -19.944  15.964 -41.692  1.00 82.63           C  
ATOM   3898  O   ILE B 488     -22.957  16.304 -41.594  1.00 82.63           O  
ATOM   3899  CG1 ILE B 488     -18.671  15.243 -42.150  1.00 82.63           C  
ATOM   3900  CG2 ILE B 488     -19.636  16.955 -40.565  1.00 82.63           C  
ATOM   3901  CD1 ILE B 488     -17.711  16.122 -42.940  1.00 82.63           C  
ATOM   3902  N   THR B 489     -22.604  15.467 -39.550  1.00 83.20           N  
ATOM   3903  CA  THR B 489     -23.783  16.118 -38.989  1.00 83.20           C  
ATOM   3904  C   THR B 489     -23.405  17.432 -38.311  1.00 83.20           C  
ATOM   3905  CB  THR B 489     -24.498  15.203 -37.978  1.00 83.20           C  
ATOM   3906  O   THR B 489     -24.143  18.415 -38.395  1.00 83.20           O  
ATOM   3907  CG2 THR B 489     -25.350  14.157 -38.689  1.00 83.20           C  
ATOM   3908  OG1 THR B 489     -23.520  14.537 -37.169  1.00 83.20           O  
ATOM   3909  N   PHE B 490     -22.227  17.420 -37.662  1.00 80.32           N  
ATOM   3910  CA  PHE B 490     -21.755  18.586 -36.923  1.00 80.32           C  
ATOM   3911  C   PHE B 490     -20.241  18.720 -37.033  1.00 80.32           C  
ATOM   3912  CB  PHE B 490     -22.169  18.494 -35.451  1.00 80.32           C  
ATOM   3913  O   PHE B 490     -19.525  17.718 -37.070  1.00 80.32           O  
ATOM   3914  CG  PHE B 490     -22.358  19.832 -34.789  1.00 80.32           C  
ATOM   3915  CD1 PHE B 490     -21.343  20.393 -34.023  1.00 80.32           C  
ATOM   3916  CD2 PHE B 490     -23.551  20.528 -34.933  1.00 80.32           C  
ATOM   3917  CE1 PHE B 490     -21.516  21.632 -33.409  1.00 80.32           C  
ATOM   3918  CE2 PHE B 490     -23.730  21.766 -34.322  1.00 80.32           C  
ATOM   3919  CZ  PHE B 490     -22.712  22.316 -33.560  1.00 80.32           C  
ATOM   3920  N   LYS B 491     -19.686  19.961 -37.175  1.00 82.38           N  
ATOM   3921  CA  LYS B 491     -18.263  20.285 -37.206  1.00 82.38           C  
ATOM   3922  C   LYS B 491     -17.851  21.071 -35.964  1.00 82.38           C  
ATOM   3923  CB  LYS B 491     -17.920  21.079 -38.467  1.00 82.38           C  
ATOM   3924  O   LYS B 491     -18.423  22.123 -35.671  1.00 82.38           O  
ATOM   3925  CG  LYS B 491     -18.252  20.357 -39.764  1.00 82.38           C  
ATOM   3926  CD  LYS B 491     -18.057  21.261 -40.974  1.00 82.38           C  
ATOM   3927  CE  LYS B 491     -18.476  20.569 -42.264  1.00 82.38           C  
ATOM   3928  NZ  LYS B 491     -18.332  21.468 -43.447  1.00 82.38           N  
ATOM   3929  N   GLN B 492     -16.879  20.454 -35.215  1.00 72.77           N  
ATOM   3930  CA  GLN B 492     -16.450  21.106 -33.983  1.00 72.77           C  
ATOM   3931  C   GLN B 492     -15.005  21.585 -34.089  1.00 72.77           C  
ATOM   3932  CB  GLN B 492     -16.604  20.160 -32.792  1.00 72.77           C  
ATOM   3933  O   GLN B 492     -14.102  20.793 -34.365  1.00 72.77           O  
ATOM   3934  CG  GLN B 492     -16.369  20.826 -31.442  1.00 72.77           C  
ATOM   3935  CD  GLN B 492     -17.503  21.748 -31.038  1.00 72.77           C  
ATOM   3936  NE2 GLN B 492     -17.170  22.823 -30.331  1.00 72.77           N  
ATOM   3937  OE1 GLN B 492     -18.669  21.498 -31.359  1.00 72.77           O  
ATOM   3938  N   LYS B 493     -14.794  22.899 -33.840  1.00 75.50           N  
ATOM   3939  CA  LYS B 493     -13.444  23.454 -33.805  1.00 75.50           C  
ATOM   3940  C   LYS B 493     -12.733  23.090 -32.505  1.00 75.50           C  
ATOM   3941  CB  LYS B 493     -13.484  24.974 -33.972  1.00 75.50           C  
ATOM   3942  O   LYS B 493     -13.317  23.189 -31.423  1.00 75.50           O  
ATOM   3943  CG  LYS B 493     -12.155  25.586 -34.392  1.00 75.50           C  
ATOM   3944  CD  LYS B 493     -12.293  27.074 -34.685  1.00 75.50           C  
ATOM   3945  CE  LYS B 493     -10.959  27.692 -35.084  1.00 75.50           C  
ATOM   3946  NZ  LYS B 493     -11.102  29.134 -35.443  1.00 75.50           N  
ATOM   3947  N   ILE B 494     -11.471  22.617 -32.684  1.00 64.27           N  
ATOM   3948  CA  ILE B 494     -10.718  22.244 -31.492  1.00 64.27           C  
ATOM   3949  C   ILE B 494      -9.576  23.234 -31.272  1.00 64.27           C  
ATOM   3950  CB  ILE B 494     -10.166  20.805 -31.599  1.00 64.27           C  
ATOM   3951  O   ILE B 494      -9.061  23.820 -32.228  1.00 64.27           O  
ATOM   3952  CG1 ILE B 494      -9.541  20.574 -32.980  1.00 64.27           C  
ATOM   3953  CG2 ILE B 494     -11.270  19.781 -31.320  1.00 64.27           C  
ATOM   3954  CD1 ILE B 494      -8.697  19.311 -33.074  1.00 64.27           C  
ATOM   3955  N   PHE B 495      -9.351  23.748 -30.012  1.00 53.22           N  
ATOM   3956  CA  PHE B 495      -8.232  24.627 -29.695  1.00 53.22           C  
ATOM   3957  C   PHE B 495      -7.085  23.841 -29.071  1.00 53.22           C  
ATOM   3958  CB  PHE B 495      -8.677  25.746 -28.748  1.00 53.22           C  
ATOM   3959  O   PHE B 495      -7.302  23.023 -28.175  1.00 53.22           O  
ATOM   3960  CG  PHE B 495      -9.643  26.719 -29.370  1.00 53.22           C  
ATOM   3961  CD1 PHE B 495      -9.184  27.764 -30.164  1.00 53.22           C  
ATOM   3962  CD2 PHE B 495     -11.009  26.589 -29.160  1.00 53.22           C  
ATOM   3963  CE1 PHE B 495     -10.076  28.666 -30.740  1.00 53.22           C  
ATOM   3964  CE2 PHE B 495     -11.906  27.487 -29.733  1.00 53.22           C  
ATOM   3965  CZ  PHE B 495     -11.437  28.525 -30.522  1.00 53.22           C  
ATOM   3966  N   MET B 496      -6.093  23.650 -29.803  1.00 39.55           N  
ATOM   3967  CA  MET B 496      -4.985  22.889 -29.234  1.00 39.55           C  
ATOM   3968  C   MET B 496      -4.282  23.686 -28.141  1.00 39.55           C  
ATOM   3969  CB  MET B 496      -3.984  22.499 -30.323  1.00 39.55           C  
ATOM   3970  O   MET B 496      -3.995  24.871 -28.318  1.00 39.55           O  
ATOM   3971  CG  MET B 496      -4.442  21.336 -31.189  1.00 39.55           C  
ATOM   3972  SD  MET B 496      -3.398  19.843 -30.970  1.00 39.55           S  
ATOM   3973  CE  MET B 496      -3.993  18.831 -32.353  1.00 39.55           C  
ATOM   3974  N   SER B 497      -4.627  23.344 -26.862  1.00 30.85           N  
ATOM   3975  CA  SER B 497      -3.831  23.981 -25.818  1.00 30.85           C  
ATOM   3976  C   SER B 497      -2.351  23.644 -25.967  1.00 30.85           C  
ATOM   3977  CB  SER B 497      -4.323  23.556 -24.434  1.00 30.85           C  
ATOM   3978  O   SER B 497      -2.001  22.554 -26.424  1.00 30.85           O  
ATOM   3979  OG  SER B 497      -4.607  22.168 -24.406  1.00 30.85           O  
TER    3980      SER B 497                                                      
ATOM   3981  N   MET C   1      41.250  37.734  78.009  1.00 17.58           N  
ATOM   3982  CA  MET C   1      42.665  37.465  77.768  1.00 17.58           C  
ATOM   3983  C   MET C   1      43.451  38.765  77.636  1.00 17.58           C  
ATOM   3984  CB  MET C   1      42.844  36.614  76.510  1.00 17.58           C  
ATOM   3985  O   MET C   1      42.913  39.847  77.876  1.00 17.58           O  
ATOM   3986  CG  MET C   1      42.667  35.123  76.747  1.00 17.58           C  
ATOM   3987  SD  MET C   1      43.581  34.104  75.525  1.00 17.58           S  
ATOM   3988  CE  MET C   1      43.035  32.445  76.020  1.00 17.58           C  
ATOM   3989  N   ALA C   2      44.065  39.300  76.198  1.00 18.46           N  
ATOM   3990  CA  ALA C   2      45.358  39.271  75.521  1.00 18.46           C  
ATOM   3991  C   ALA C   2      45.908  40.682  75.328  1.00 18.46           C  
ATOM   3992  CB  ALA C   2      45.239  38.561  74.175  1.00 18.46           C  
ATOM   3993  O   ALA C   2      45.146  41.650  75.284  1.00 18.46           O  
ATOM   3994  N   ASP C   3      47.218  41.020  74.617  1.00 21.19           N  
ATOM   3995  CA  ASP C   3      48.590  41.500  74.756  1.00 21.19           C  
ATOM   3996  C   ASP C   3      48.771  42.851  74.069  1.00 21.19           C  
ATOM   3997  CB  ASP C   3      49.575  40.481  74.181  1.00 21.19           C  
ATOM   3998  O   ASP C   3      48.039  43.182  73.134  1.00 21.19           O  
ATOM   3999  CG  ASP C   3      50.742  40.195  75.111  1.00 21.19           C  
ATOM   4000  OD1 ASP C   3      50.849  40.844  76.173  1.00 21.19           O  
ATOM   4001  OD2 ASP C   3      51.563  39.314  74.776  1.00 21.19           O  
ATOM   4002  N   ASP C   4      49.761  43.612  74.206  1.00 22.01           N  
ATOM   4003  CA  ASP C   4      50.180  44.962  74.568  1.00 22.01           C  
ATOM   4004  C   ASP C   4      50.633  45.745  73.337  1.00 22.01           C  
ATOM   4005  CB  ASP C   4      51.304  44.916  75.605  1.00 22.01           C  
ATOM   4006  O   ASP C   4      50.240  46.898  73.149  1.00 22.01           O  
ATOM   4007  CG  ASP C   4      50.989  45.713  76.858  1.00 22.01           C  
ATOM   4008  OD1 ASP C   4      49.944  46.398  76.898  1.00 22.01           O  
ATOM   4009  OD2 ASP C   4      51.794  45.659  77.812  1.00 22.01           O  
ATOM   4010  N   GLN C   5      51.750  45.471  72.884  1.00 19.92           N  
ATOM   4011  CA  GLN C   5      52.879  46.384  72.740  1.00 19.92           C  
ATOM   4012  C   GLN C   5      52.852  47.083  71.384  1.00 19.92           C  
ATOM   4013  CB  GLN C   5      54.201  45.638  72.920  1.00 19.92           C  
ATOM   4014  O   GLN C   5      53.027  48.300  71.302  1.00 19.92           O  
ATOM   4015  CG  GLN C   5      54.686  45.585  74.363  1.00 19.92           C  
ATOM   4016  CD  GLN C   5      55.930  44.733  74.533  1.00 19.92           C  
ATOM   4017  NE2 GLN C   5      56.429  44.650  75.762  1.00 19.92           N  
ATOM   4018  OE1 GLN C   5      56.439  44.154  73.568  1.00 19.92           O  
ATOM   4019  N   GLY C   6      53.610  46.592  70.093  1.00 20.49           N  
ATOM   4020  CA  GLY C   6      55.026  46.871  69.911  1.00 20.49           C  
ATOM   4021  C   GLY C   6      55.299  47.872  68.804  1.00 20.49           C  
ATOM   4022  O   GLY C   6      54.398  48.219  68.038  1.00 20.49           O  
ATOM   4023  N   CYS C   7      56.394  47.822  67.950  1.00 20.88           N  
ATOM   4024  CA  CYS C   7      57.655  48.417  67.520  1.00 20.88           C  
ATOM   4025  C   CYS C   7      57.523  49.031  66.131  1.00 20.88           C  
ATOM   4026  CB  CYS C   7      58.769  47.371  67.521  1.00 20.88           C  
ATOM   4027  O   CYS C   7      56.570  48.740  65.407  1.00 20.88           O  
ATOM   4028  SG  CYS C   7      58.893  46.441  69.065  1.00 20.88           S  
ATOM   4029  N   ILE C   8      58.575  49.049  65.221  1.00 19.63           N  
ATOM   4030  CA  ILE C   8      59.483  50.006  64.598  1.00 19.63           C  
ATOM   4031  C   ILE C   8      59.093  50.213  63.137  1.00 19.63           C  
ATOM   4032  CB  ILE C   8      60.952  49.538  64.699  1.00 19.63           C  
ATOM   4033  O   ILE C   8      59.104  51.341  62.638  1.00 19.63           O  
ATOM   4034  CG1 ILE C   8      61.355  49.356  66.167  1.00 19.63           C  
ATOM   4035  CG2 ILE C   8      61.884  50.528  63.994  1.00 19.63           C  
ATOM   4036  CD1 ILE C   8      62.685  48.640  66.360  1.00 19.63           C  
ATOM   4037  N   GLU C   9      58.871  49.082  62.108  1.00 20.54           N  
ATOM   4038  CA  GLU C   9      59.997  48.276  61.647  1.00 20.54           C  
ATOM   4039  C   GLU C   9      60.411  48.664  60.231  1.00 20.54           C  
ATOM   4040  CB  GLU C   9      59.651  46.786  61.704  1.00 20.54           C  
ATOM   4041  O   GLU C   9      59.572  48.731  59.330  1.00 20.54           O  
ATOM   4042  CG  GLU C   9      60.143  46.088  62.964  1.00 20.54           C  
ATOM   4043  CD  GLU C   9      59.894  44.588  62.955  1.00 20.54           C  
ATOM   4044  OE1 GLU C   9      60.403  43.883  63.855  1.00 20.54           O  
ATOM   4045  OE2 GLU C   9      59.186  44.114  62.039  1.00 20.54           O  
ATOM   4046  N   GLU C  10      61.739  48.753  59.852  1.00 20.52           N  
ATOM   4047  CA  GLU C  10      62.823  49.497  59.218  1.00 20.52           C  
ATOM   4048  C   GLU C  10      62.767  49.367  57.698  1.00 20.52           C  
ATOM   4049  CB  GLU C  10      64.181  49.016  59.737  1.00 20.52           C  
ATOM   4050  O   GLU C  10      62.098  48.475  57.171  1.00 20.52           O  
ATOM   4051  CG  GLU C  10      64.809  49.945  60.766  1.00 20.52           C  
ATOM   4052  CD  GLU C  10      66.227  49.548  61.146  1.00 20.52           C  
ATOM   4053  OE1 GLU C  10      66.923  50.347  61.812  1.00 20.52           O  
ATOM   4054  OE2 GLU C  10      66.645  48.429  60.773  1.00 20.52           O  
ATOM   4055  N   GLN C  11      63.946  48.908  56.940  1.00 18.07           N  
ATOM   4056  CA  GLN C  11      65.069  49.435  56.172  1.00 18.07           C  
ATOM   4057  C   GLN C  11      64.986  49.005  54.711  1.00 18.07           C  
ATOM   4058  CB  GLN C  11      66.396  48.979  56.780  1.00 18.07           C  
ATOM   4059  O   GLN C  11      65.150  49.827  53.806  1.00 18.07           O  
ATOM   4060  CG  GLN C  11      67.005  49.981  57.751  1.00 18.07           C  
ATOM   4061  CD  GLN C  11      68.310  49.496  58.354  1.00 18.07           C  
ATOM   4062  NE2 GLN C  11      68.949  50.347  59.149  1.00 18.07           N  
ATOM   4063  OE1 GLN C  11      68.740  48.365  58.107  1.00 18.07           O  
ATOM   4064  N   GLY C  12      65.815  47.953  54.330  1.00 17.01           N  
ATOM   4065  CA  GLY C  12      67.052  48.203  53.607  1.00 17.01           C  
ATOM   4066  C   GLY C  12      66.921  47.996  52.110  1.00 17.01           C  
ATOM   4067  O   GLY C  12      67.411  48.806  51.321  1.00 17.01           O  
ATOM   4068  N   VAL C  13      66.702  46.837  51.550  1.00 18.70           N  
ATOM   4069  CA  VAL C  13      67.800  46.030  51.027  1.00 18.70           C  
ATOM   4070  C   VAL C  13      67.818  46.109  49.502  1.00 18.70           C  
ATOM   4071  CB  VAL C  13      67.690  44.558  51.484  1.00 18.70           C  
ATOM   4072  O   VAL C  13      66.901  46.664  48.892  1.00 18.70           O  
ATOM   4073  CG1 VAL C  13      68.966  43.791  51.144  1.00 18.70           C  
ATOM   4074  CG2 VAL C  13      67.402  44.485  52.982  1.00 18.70           C  
ATOM   4075  N   GLU C  14      67.590  45.014  48.591  1.00 16.81           N  
ATOM   4076  CA  GLU C  14      68.622  44.448  47.728  1.00 16.81           C  
ATOM   4077  C   GLU C  14      68.382  44.816  46.266  1.00 16.81           C  
ATOM   4078  CB  GLU C  14      68.679  42.926  47.884  1.00 16.81           C  
ATOM   4079  O   GLU C  14      67.632  44.135  45.564  1.00 16.81           O  
ATOM   4080  CG  GLU C  14      69.750  42.447  48.853  1.00 16.81           C  
ATOM   4081  CD  GLU C  14      69.883  40.933  48.900  1.00 16.81           C  
ATOM   4082  OE1 GLU C  14      70.849  40.427  49.514  1.00 16.81           O  
ATOM   4083  OE2 GLU C  14      69.014  40.247  48.317  1.00 16.81           O  
ATOM   4084  N   ASP C  15      67.896  46.016  45.923  1.00 19.01           N  
ATOM   4085  CA  ASP C  15      67.395  45.979  44.553  1.00 19.01           C  
ATOM   4086  C   ASP C  15      68.507  45.617  43.571  1.00 19.01           C  
ATOM   4087  CB  ASP C  15      66.776  47.326  44.172  1.00 19.01           C  
ATOM   4088  O   ASP C  15      69.463  46.376  43.399  1.00 19.01           O  
ATOM   4089  CG  ASP C  15      65.258  47.316  44.226  1.00 19.01           C  
ATOM   4090  OD1 ASP C  15      64.655  46.222  44.244  1.00 19.01           O  
ATOM   4091  OD2 ASP C  15      64.660  48.414  44.248  1.00 19.01           O  
ATOM   4092  N   SER C  16      68.706  44.397  43.240  1.00 18.18           N  
ATOM   4093  CA  SER C  16      69.754  43.582  42.634  1.00 18.18           C  
ATOM   4094  C   SER C  16      70.034  44.019  41.200  1.00 18.18           C  
ATOM   4095  CB  SER C  16      69.366  42.103  42.658  1.00 18.18           C  
ATOM   4096  O   SER C  16      69.120  44.428  40.480  1.00 18.18           O  
ATOM   4097  OG  SER C  16      67.986  41.941  42.382  1.00 18.18           O  
ATOM   4098  N   ALA C  17      71.288  43.939  40.728  1.00 17.90           N  
ATOM   4099  CA  ALA C  17      72.223  44.616  39.834  1.00 17.90           C  
ATOM   4100  C   ALA C  17      71.990  44.205  38.383  1.00 17.90           C  
ATOM   4101  CB  ALA C  17      73.663  44.318  40.244  1.00 17.90           C  
ATOM   4102  O   ALA C  17      72.473  44.864  37.459  1.00 17.90           O  
ATOM   4103  N   ASN C  18      71.474  43.000  38.079  1.00 17.75           N  
ATOM   4104  CA  ASN C  18      72.581  42.285  37.454  1.00 17.75           C  
ATOM   4105  C   ASN C  18      72.754  42.686  35.992  1.00 17.75           C  
ATOM   4106  CB  ASN C  18      72.377  40.773  37.569  1.00 17.75           C  
ATOM   4107  O   ASN C  18      71.846  43.261  35.390  1.00 17.75           O  
ATOM   4108  CG  ASN C  18      73.435  40.104  38.424  1.00 17.75           C  
ATOM   4109  ND2 ASN C  18      73.235  38.826  38.724  1.00 17.75           N  
ATOM   4110  OD1 ASN C  18      74.424  40.731  38.813  1.00 17.75           O  
ATOM   4111  N   GLU C  19      72.916  41.743  34.981  1.00 18.27           N  
ATOM   4112  CA  GLU C  19      74.118  41.368  34.243  1.00 18.27           C  
ATOM   4113  C   GLU C  19      74.046  41.840  32.794  1.00 18.27           C  
ATOM   4114  CB  GLU C  19      74.329  39.853  34.293  1.00 18.27           C  
ATOM   4115  O   GLU C  19      72.958  42.079  32.266  1.00 18.27           O  
ATOM   4116  CG  GLU C  19      75.307  39.403  35.369  1.00 18.27           C  
ATOM   4117  CD  GLU C  19      75.582  37.908  35.343  1.00 18.27           C  
ATOM   4118  OE1 GLU C  19      76.445  37.436  36.117  1.00 18.27           O  
ATOM   4119  OE2 GLU C  19      74.929  37.203  34.541  1.00 18.27           O  
ATOM   4120  N   ASP C  20      75.050  41.567  31.942  1.00 17.89           N  
ATOM   4121  CA  ASP C  20      75.995  42.194  31.022  1.00 17.89           C  
ATOM   4122  C   ASP C  20      75.484  42.134  29.584  1.00 17.89           C  
ATOM   4123  CB  ASP C  20      77.366  41.522  31.121  1.00 17.89           C  
ATOM   4124  O   ASP C  20      75.669  43.079  28.815  1.00 17.89           O  
ATOM   4125  CG  ASP C  20      78.481  42.497  31.457  1.00 17.89           C  
ATOM   4126  OD1 ASP C  20      78.214  43.713  31.573  1.00 17.89           O  
ATOM   4127  OD2 ASP C  20      79.637  42.046  31.605  1.00 17.89           O  
ATOM   4128  N   SER C  21      74.887  40.977  29.090  1.00 17.45           N  
ATOM   4129  CA  SER C  21      75.802  40.378  28.125  1.00 17.45           C  
ATOM   4130  C   SER C  21      75.624  40.992  26.740  1.00 17.45           C  
ATOM   4131  CB  SER C  21      75.590  38.865  28.052  1.00 17.45           C  
ATOM   4132  O   SER C  21      74.555  41.515  26.419  1.00 17.45           O  
ATOM   4133  OG  SER C  21      74.352  38.560  27.433  1.00 17.45           O  
ATOM   4134  N   VAL C  22      76.636  40.888  25.785  1.00 18.46           N  
ATOM   4135  CA  VAL C  22      77.271  41.653  24.717  1.00 18.46           C  
ATOM   4136  C   VAL C  22      76.437  41.550  23.442  1.00 18.46           C  
ATOM   4137  CB  VAL C  22      78.713  41.167  24.452  1.00 18.46           C  
ATOM   4138  O   VAL C  22      76.136  42.563  22.806  1.00 18.46           O  
ATOM   4139  CG1 VAL C  22      79.391  42.040  23.396  1.00 18.46           C  
ATOM   4140  CG2 VAL C  22      79.522  41.166  25.748  1.00 18.46           C  
ATOM   4141  N   ASP C  23      76.451  40.349  22.696  1.00 17.29           N  
ATOM   4142  CA  ASP C  23      77.338  40.363  21.537  1.00 17.29           C  
ATOM   4143  C   ASP C  23      76.556  40.623  20.251  1.00 17.29           C  
ATOM   4144  CB  ASP C  23      78.103  39.042  21.429  1.00 17.29           C  
ATOM   4145  O   ASP C  23      75.324  40.580  20.247  1.00 17.29           O  
ATOM   4146  CG  ASP C  23      79.523  39.219  20.921  1.00 17.29           C  
ATOM   4147  OD1 ASP C  23      79.915  40.359  20.591  1.00 17.29           O  
ATOM   4148  OD2 ASP C  23      80.255  38.208  20.848  1.00 17.29           O  
ATOM   4149  N   ALA C  24      76.909  39.922  19.159  1.00 18.16           N  
ATOM   4150  CA  ALA C  24      77.376  40.269  17.820  1.00 18.16           C  
ATOM   4151  C   ALA C  24      76.242  40.182  16.803  1.00 18.16           C  
ATOM   4152  CB  ALA C  24      78.528  39.356  17.406  1.00 18.16           C  
ATOM   4153  O   ALA C  24      76.017  41.119  16.033  1.00 18.16           O  
ATOM   4154  N   LYS C  25      75.934  38.983  16.355  1.00 18.20           N  
ATOM   4155  CA  LYS C  25      76.411  38.629  15.021  1.00 18.20           C  
ATOM   4156  C   LYS C  25      75.283  38.704  13.996  1.00 18.20           C  
ATOM   4157  CB  LYS C  25      77.024  37.228  15.024  1.00 18.20           C  
ATOM   4158  O   LYS C  25      75.495  39.141  12.863  1.00 18.20           O  
ATOM   4159  CG  LYS C  25      78.545  37.218  15.032  1.00 18.20           C  
ATOM   4160  CD  LYS C  25      79.095  35.797  15.021  1.00 18.20           C  
ATOM   4161  CE  LYS C  25      80.615  35.784  15.105  1.00 18.20           C  
ATOM   4162  NZ  LYS C  25      81.154  34.393  15.181  1.00 18.20           N  
ATOM   4163  N   PRO C  26      74.117  38.146  14.220  1.00 17.40           N  
ATOM   4164  CA  PRO C  26      73.720  37.129  13.243  1.00 17.40           C  
ATOM   4165  C   PRO C  26      72.988  37.720  12.040  1.00 17.40           C  
ATOM   4166  CB  PRO C  26      72.796  36.210  14.046  1.00 17.40           C  
ATOM   4167  O   PRO C  26      72.043  38.496  12.208  1.00 17.40           O  
ATOM   4168  CG  PRO C  26      72.537  36.948  15.320  1.00 17.40           C  
ATOM   4169  CD  PRO C  26      73.358  38.205  15.319  1.00 17.40           C  
ATOM   4170  N   ASP C  27      73.740  37.876  10.936  1.00 20.18           N  
ATOM   4171  CA  ASP C  27      73.512  38.649   9.719  1.00 20.18           C  
ATOM   4172  C   ASP C  27      72.374  38.054   8.895  1.00 20.18           C  
ATOM   4173  CB  ASP C  27      74.790  38.718   8.880  1.00 20.18           C  
ATOM   4174  O   ASP C  27      72.290  38.283   7.686  1.00 20.18           O  
ATOM   4175  CG  ASP C  27      74.864  39.962   8.014  1.00 20.18           C  
ATOM   4176  OD1 ASP C  27      73.966  40.827   8.109  1.00 20.18           O  
ATOM   4177  OD2 ASP C  27      75.828  40.079   7.226  1.00 20.18           O  
ATOM   4178  N   ARG C  28      71.461  37.292   9.386  1.00 19.12           N  
ATOM   4179  CA  ARG C  28      70.990  36.193   8.549  1.00 19.12           C  
ATOM   4180  C   ARG C  28      70.062  36.700   7.450  1.00 19.12           C  
ATOM   4181  CB  ARG C  28      70.271  35.141   9.398  1.00 19.12           C  
ATOM   4182  O   ARG C  28      69.146  35.991   7.028  1.00 19.12           O  
ATOM   4183  CG  ARG C  28      71.188  34.056   9.940  1.00 19.12           C  
ATOM   4184  CD  ARG C  28      70.415  33.006  10.725  1.00 19.12           C  
ATOM   4185  NE  ARG C  28      71.290  31.940  11.205  1.00 19.12           N  
ATOM   4186  NH1 ARG C  28      69.590  30.679  12.132  1.00 19.12           N  
ATOM   4187  NH2 ARG C  28      71.760  29.951  12.253  1.00 19.12           N  
ATOM   4188  CZ  ARG C  28      70.878  30.859  11.862  1.00 19.12           C  
ATOM   4189  N   SER C  29      70.319  37.945   6.890  1.00 20.87           N  
ATOM   4190  CA  SER C  29      69.121  38.556   6.323  1.00 20.87           C  
ATOM   4191  C   SER C  29      68.671  37.825   5.064  1.00 20.87           C  
ATOM   4192  CB  SER C  29      69.371  40.031   6.005  1.00 20.87           C  
ATOM   4193  O   SER C  29      69.491  37.247   4.348  1.00 20.87           O  
ATOM   4194  OG  SER C  29      70.343  40.167   4.982  1.00 20.87           O  
ATOM   4195  N   SER C  30      67.338  37.698   4.824  1.00 21.14           N  
ATOM   4196  CA  SER C  30      66.344  36.874   4.144  1.00 21.14           C  
ATOM   4197  C   SER C  30      66.369  37.107   2.637  1.00 21.14           C  
ATOM   4198  CB  SER C  30      64.944  37.162   4.689  1.00 21.14           C  
ATOM   4199  O   SER C  30      66.884  38.126   2.170  1.00 21.14           O  
ATOM   4200  OG  SER C  30      64.574  38.507   4.439  1.00 21.14           O  
ATOM   4201  N   PHE C  31      65.903  36.133   1.823  1.00 21.27           N  
ATOM   4202  CA  PHE C  31      65.999  35.540   0.494  1.00 21.27           C  
ATOM   4203  C   PHE C  31      65.359  36.447  -0.550  1.00 21.27           C  
ATOM   4204  CB  PHE C  31      65.335  34.160   0.470  1.00 21.27           C  
ATOM   4205  O   PHE C  31      64.515  37.283  -0.220  1.00 21.27           O  
ATOM   4206  CG  PHE C  31      66.307  33.021   0.328  1.00 21.27           C  
ATOM   4207  CD1 PHE C  31      66.674  32.554  -0.929  1.00 21.27           C  
ATOM   4208  CD2 PHE C  31      66.856  32.416   1.451  1.00 21.27           C  
ATOM   4209  CE1 PHE C  31      67.574  31.499  -1.063  1.00 21.27           C  
ATOM   4210  CE2 PHE C  31      67.756  31.362   1.325  1.00 21.27           C  
ATOM   4211  CZ  PHE C  31      68.113  30.905   0.067  1.00 21.27           C  
ATOM   4212  N   VAL C  32      65.545  36.165  -1.845  1.00 22.01           N  
ATOM   4213  CA  VAL C  32      65.837  37.012  -2.997  1.00 22.01           C  
ATOM   4214  C   VAL C  32      64.536  37.567  -3.574  1.00 22.01           C  
ATOM   4215  CB  VAL C  32      66.617  36.242  -4.085  1.00 22.01           C  
ATOM   4216  O   VAL C  32      64.419  38.772  -3.810  1.00 22.01           O  
ATOM   4217  CG1 VAL C  32      68.097  36.619  -4.058  1.00 22.01           C  
ATOM   4218  CG2 VAL C  32      66.442  34.735  -3.900  1.00 22.01           C  
ATOM   4219  N   PRO C  33      63.622  36.779  -4.311  1.00 22.07           N  
ATOM   4220  CA  PRO C  33      63.659  37.122  -5.735  1.00 22.07           C  
ATOM   4221  C   PRO C  33      62.582  38.132  -6.126  1.00 22.07           C  
ATOM   4222  CB  PRO C  33      63.424  35.777  -6.428  1.00 22.07           C  
ATOM   4223  O   PRO C  33      62.901  39.242  -6.559  1.00 22.07           O  
ATOM   4224  CG  PRO C  33      63.211  34.805  -5.313  1.00 22.07           C  
ATOM   4225  CD  PRO C  33      63.298  35.547  -4.010  1.00 22.07           C  
ATOM   4226  N   SER C  34      61.497  37.670  -6.954  1.00 21.50           N  
ATOM   4227  CA  SER C  34      61.177  38.190  -8.280  1.00 21.50           C  
ATOM   4228  C   SER C  34      60.087  39.253  -8.208  1.00 21.50           C  
ATOM   4229  CB  SER C  34      60.737  37.057  -9.208  1.00 21.50           C  
ATOM   4230  O   SER C  34      59.332  39.311  -7.236  1.00 21.50           O  
ATOM   4231  OG  SER C  34      59.401  36.672  -8.932  1.00 21.50           O  
ATOM   4232  N   LEU C  35      59.814  40.063  -9.359  1.00 22.40           N  
ATOM   4233  CA  LEU C  35      59.478  41.464  -9.589  1.00 22.40           C  
ATOM   4234  C   LEU C  35      57.971  41.683  -9.507  1.00 22.40           C  
ATOM   4235  CB  LEU C  35      59.999  41.923 -10.954  1.00 22.40           C  
ATOM   4236  O   LEU C  35      57.515  42.695  -8.970  1.00 22.40           O  
ATOM   4237  CG  LEU C  35      61.486  42.270 -11.030  1.00 22.40           C  
ATOM   4238  CD1 LEU C  35      61.949  42.304 -12.483  1.00 22.40           C  
ATOM   4239  CD2 LEU C  35      61.760  43.605 -10.345  1.00 22.40           C  
ATOM   4240  N   PHE C  36      57.121  40.886 -10.234  1.00 21.25           N  
ATOM   4241  CA  PHE C  36      56.351  41.633 -11.221  1.00 21.25           C  
ATOM   4242  C   PHE C  36      55.106  42.243 -10.587  1.00 21.25           C  
ATOM   4243  CB  PHE C  36      55.953  40.729 -12.392  1.00 21.25           C  
ATOM   4244  O   PHE C  36      54.618  41.751  -9.567  1.00 21.25           O  
ATOM   4245  CG  PHE C  36      57.036  40.561 -13.424  1.00 21.25           C  
ATOM   4246  CD1 PHE C  36      57.224  41.516 -14.416  1.00 21.25           C  
ATOM   4247  CD2 PHE C  36      57.866  39.448 -13.401  1.00 21.25           C  
ATOM   4248  CE1 PHE C  36      58.225  41.363 -15.372  1.00 21.25           C  
ATOM   4249  CE2 PHE C  36      58.869  39.288 -14.353  1.00 21.25           C  
ATOM   4250  CZ  PHE C  36      59.046  40.246 -15.338  1.00 21.25           C  
ATOM   4251  N   SER C  37      54.472  43.266 -11.221  1.00 20.87           N  
ATOM   4252  CA  SER C  37      53.766  44.489 -10.851  1.00 20.87           C  
ATOM   4253  C   SER C  37      52.283  44.222 -10.621  1.00 20.87           C  
ATOM   4254  CB  SER C  37      53.939  45.556 -11.933  1.00 20.87           C  
ATOM   4255  O   SER C  37      51.510  45.152 -10.376  1.00 20.87           O  
ATOM   4256  OG  SER C  37      55.263  46.062 -11.933  1.00 20.87           O  
ATOM   4257  N   LYS C  38      51.887  43.025 -11.002  1.00 22.51           N  
ATOM   4258  CA  LYS C  38      50.620  43.239 -11.696  1.00 22.51           C  
ATOM   4259  C   LYS C  38      49.537  43.707 -10.729  1.00 22.51           C  
ATOM   4260  CB  LYS C  38      50.173  41.960 -12.405  1.00 22.51           C  
ATOM   4261  O   LYS C  38      49.453  43.220  -9.599  1.00 22.51           O  
ATOM   4262  CG  LYS C  38      50.758  41.788 -13.799  1.00 22.51           C  
ATOM   4263  CD  LYS C  38      50.171  40.573 -14.505  1.00 22.51           C  
ATOM   4264  CE  LYS C  38      50.761  40.395 -15.898  1.00 22.51           C  
ATOM   4265  NZ  LYS C  38      50.211  39.187 -16.582  1.00 22.51           N  
ATOM   4266  N   LYS C  39      48.712  44.619 -11.201  1.00 21.59           N  
ATOM   4267  CA  LYS C  39      47.836  45.674 -10.700  1.00 21.59           C  
ATOM   4268  C   LYS C  39      46.578  45.089 -10.064  1.00 21.59           C  
ATOM   4269  CB  LYS C  39      47.455  46.635 -11.827  1.00 21.59           C  
ATOM   4270  O   LYS C  39      46.179  43.968 -10.384  1.00 21.59           O  
ATOM   4271  CG  LYS C  39      48.299  47.900 -11.874  1.00 21.59           C  
ATOM   4272  CD  LYS C  39      47.832  48.843 -12.976  1.00 21.59           C  
ATOM   4273  CE  LYS C  39      48.703  50.090 -13.052  1.00 21.59           C  
ATOM   4274  NZ  LYS C  39      48.330  50.957 -14.210  1.00 21.59           N  
ATOM   4275  N   LYS C  40      45.814  45.918  -9.322  1.00 23.12           N  
ATOM   4276  CA  LYS C  40      45.001  46.001  -8.113  1.00 23.12           C  
ATOM   4277  C   LYS C  40      43.553  45.611  -8.396  1.00 23.12           C  
ATOM   4278  CB  LYS C  40      45.058  47.411  -7.522  1.00 23.12           C  
ATOM   4279  O   LYS C  40      42.746  45.486  -7.472  1.00 23.12           O  
ATOM   4280  CG  LYS C  40      46.148  47.601  -6.479  1.00 23.12           C  
ATOM   4281  CD  LYS C  40      46.088  48.989  -5.854  1.00 23.12           C  
ATOM   4282  CE  LYS C  40      47.211  49.200  -4.847  1.00 23.12           C  
ATOM   4283  NZ  LYS C  40      47.212  50.590  -4.301  1.00 23.12           N  
ATOM   4284  N   LYS C  41      43.066  45.543  -9.681  1.00 24.18           N  
ATOM   4285  CA  LYS C  41      41.850  46.351  -9.639  1.00 24.18           C  
ATOM   4286  C   LYS C  41      40.731  45.623  -8.901  1.00 24.18           C  
ATOM   4287  CB  LYS C  41      41.397  46.712 -11.055  1.00 24.18           C  
ATOM   4288  O   LYS C  41      40.674  44.391  -8.908  1.00 24.18           O  
ATOM   4289  CG  LYS C  41      42.040  47.975 -11.608  1.00 24.18           C  
ATOM   4290  CD  LYS C  41      41.445  48.361 -12.956  1.00 24.18           C  
ATOM   4291  CE  LYS C  41      42.117  49.601 -13.530  1.00 24.18           C  
ATOM   4292  NZ  LYS C  41      41.612  49.921 -14.899  1.00 24.18           N  
ATOM   4293  N   ASN C  42      39.812  46.377  -8.220  1.00 22.33           N  
ATOM   4294  CA  ASN C  42      38.926  46.342  -7.061  1.00 22.33           C  
ATOM   4295  C   ASN C  42      37.634  45.589  -7.365  1.00 22.33           C  
ATOM   4296  CB  ASN C  42      38.613  47.761  -6.582  1.00 22.33           C  
ATOM   4297  O   ASN C  42      36.662  45.688  -6.615  1.00 22.33           O  
ATOM   4298  CG  ASN C  42      39.464  48.179  -5.398  1.00 22.33           C  
ATOM   4299  ND2 ASN C  42      39.477  49.474  -5.105  1.00 22.33           N  
ATOM   4300  OD1 ASN C  42      40.105  47.345  -4.754  1.00 22.33           O  
ATOM   4301  N   VAL C  43      37.571  44.860  -8.458  1.00 24.10           N  
ATOM   4302  CA  VAL C  43      36.212  44.919  -8.985  1.00 24.10           C  
ATOM   4303  C   VAL C  43      35.258  44.198  -8.036  1.00 24.10           C  
ATOM   4304  CB  VAL C  43      36.124  44.301 -10.399  1.00 24.10           C  
ATOM   4305  O   VAL C  43      35.510  43.057  -7.641  1.00 24.10           O  
ATOM   4306  CG1 VAL C  43      34.708  44.429 -10.957  1.00 24.10           C  
ATOM   4307  CG2 VAL C  43      37.132  44.967 -11.335  1.00 24.10           C  
ATOM   4308  N   THR C  44      34.366  45.004  -7.422  1.00 22.58           N  
ATOM   4309  CA  THR C  44      33.376  44.912  -6.355  1.00 22.58           C  
ATOM   4310  C   THR C  44      32.249  43.959  -6.743  1.00 22.58           C  
ATOM   4311  CB  THR C  44      32.788  46.295  -6.017  1.00 22.58           C  
ATOM   4312  O   THR C  44      31.565  44.174  -7.746  1.00 22.58           O  
ATOM   4313  CG2 THR C  44      32.825  46.556  -4.515  1.00 22.58           C  
ATOM   4314  OG1 THR C  44      33.549  47.308  -6.686  1.00 22.58           O  
ATOM   4315  N   MET C  45      32.537  42.739  -6.839  1.00 22.76           N  
ATOM   4316  CA  MET C  45      31.562  41.763  -7.316  1.00 22.76           C  
ATOM   4317  C   MET C  45      30.270  41.845  -6.511  1.00 22.76           C  
ATOM   4318  CB  MET C  45      32.137  40.347  -7.240  1.00 22.76           C  
ATOM   4319  O   MET C  45      30.278  41.646  -5.295  1.00 22.76           O  
ATOM   4320  CG  MET C  45      32.634  39.814  -8.574  1.00 22.76           C  
ATOM   4321  SD  MET C  45      33.082  38.036  -8.497  1.00 22.76           S  
ATOM   4322  CE  MET C  45      33.537  37.746 -10.230  1.00 22.76           C  
ATOM   4323  N   ARG C  46      29.330  42.735  -6.916  1.00 22.78           N  
ATOM   4324  CA  ARG C  46      28.056  43.115  -6.314  1.00 22.78           C  
ATOM   4325  C   ARG C  46      27.109  41.923  -6.238  1.00 22.78           C  
ATOM   4326  CB  ARG C  46      27.405  44.251  -7.106  1.00 22.78           C  
ATOM   4327  O   ARG C  46      26.884  41.237  -7.237  1.00 22.78           O  
ATOM   4328  CG  ARG C  46      27.571  45.621  -6.468  1.00 22.78           C  
ATOM   4329  CD  ARG C  46      26.858  46.705  -7.265  1.00 22.78           C  
ATOM   4330  NE  ARG C  46      27.070  48.028  -6.685  1.00 22.78           N  
ATOM   4331  NH1 ARG C  46      25.722  49.135  -8.199  1.00 22.78           N  
ATOM   4332  NH2 ARG C  46      26.785  50.302  -6.538  1.00 22.78           N  
ATOM   4333  CZ  ARG C  46      26.525  49.152  -7.142  1.00 22.78           C  
ATOM   4334  N   SER C  47      27.145  41.172  -5.185  1.00 25.08           N  
ATOM   4335  CA  SER C  47      26.297  40.044  -4.815  1.00 25.08           C  
ATOM   4336  C   SER C  47      24.821  40.374  -5.008  1.00 25.08           C  
ATOM   4337  CB  SER C  47      26.550  39.636  -3.363  1.00 25.08           C  
ATOM   4338  O   SER C  47      24.336  41.391  -4.507  1.00 25.08           O  
ATOM   4339  OG  SER C  47      27.803  38.985  -3.234  1.00 25.08           O  
ATOM   4340  N   ILE C  48      24.257  40.179  -6.178  1.00 24.11           N  
ATOM   4341  CA  ILE C  48      22.898  40.500  -6.599  1.00 24.11           C  
ATOM   4342  C   ILE C  48      21.896  39.833  -5.659  1.00 24.11           C  
ATOM   4343  CB  ILE C  48      22.639  40.060  -8.057  1.00 24.11           C  
ATOM   4344  O   ILE C  48      21.881  38.607  -5.525  1.00 24.11           O  
ATOM   4345  CG1 ILE C  48      23.678  40.684  -8.995  1.00 24.11           C  
ATOM   4346  CG2 ILE C  48      21.217  40.433  -8.489  1.00 24.11           C  
ATOM   4347  CD1 ILE C  48      23.725  40.048 -10.378  1.00 24.11           C  
ATOM   4348  N   LYS C  49      21.874  40.188  -4.388  1.00 25.52           N  
ATOM   4349  CA  LYS C  49      20.811  39.792  -3.468  1.00 25.52           C  
ATOM   4350  C   LYS C  49      19.435  40.026  -4.086  1.00 25.52           C  
ATOM   4351  CB  LYS C  49      20.930  40.556  -2.149  1.00 25.52           C  
ATOM   4352  O   LYS C  49      19.096  41.154  -4.450  1.00 25.52           O  
ATOM   4353  CG  LYS C  49      21.827  39.881  -1.122  1.00 25.52           C  
ATOM   4354  CD  LYS C  49      21.836  40.642   0.198  1.00 25.52           C  
ATOM   4355  CE  LYS C  49      22.783  40.004   1.205  1.00 25.52           C  
ATOM   4356  NZ  LYS C  49      22.810  40.757   2.495  1.00 25.52           N  
ATOM   4357  N   THR C  50      19.007  39.276  -5.050  1.00 27.46           N  
ATOM   4358  CA  THR C  50      17.657  39.391  -5.591  1.00 27.46           C  
ATOM   4359  C   THR C  50      16.630  39.491  -4.466  1.00 27.46           C  
ATOM   4360  CB  THR C  50      17.314  38.194  -6.497  1.00 27.46           C  
ATOM   4361  O   THR C  50      16.472  38.557  -3.678  1.00 27.46           O  
ATOM   4362  CG2 THR C  50      16.547  38.644  -7.736  1.00 27.46           C  
ATOM   4363  OG1 THR C  50      18.527  37.550  -6.907  1.00 27.46           O  
ATOM   4364  N   THR C  51      16.740  40.352  -3.549  1.00 28.23           N  
ATOM   4365  CA  THR C  51      15.701  40.629  -2.563  1.00 28.23           C  
ATOM   4366  C   THR C  51      14.336  40.746  -3.234  1.00 28.23           C  
ATOM   4367  CB  THR C  51      16.004  41.921  -1.781  1.00 28.23           C  
ATOM   4368  O   THR C  51      14.123  41.626  -4.071  1.00 28.23           O  
ATOM   4369  CG2 THR C  51      16.602  41.608  -0.413  1.00 28.23           C  
ATOM   4370  OG1 THR C  51      16.934  42.717  -2.526  1.00 28.23           O  
ATOM   4371  N   ARG C  52      13.779  39.689  -3.873  1.00 32.56           N  
ATOM   4372  CA  ARG C  52      12.374  39.879  -4.217  1.00 32.56           C  
ATOM   4373  C   ARG C  52      11.657  40.708  -3.156  1.00 32.56           C  
ATOM   4374  CB  ARG C  52      11.674  38.529  -4.388  1.00 32.56           C  
ATOM   4375  O   ARG C  52      11.852  40.494  -1.958  1.00 32.56           O  
ATOM   4376  CG  ARG C  52      11.720  37.986  -5.808  1.00 32.56           C  
ATOM   4377  CD  ARG C  52      10.984  36.659  -5.928  1.00 32.56           C  
ATOM   4378  NE  ARG C  52      11.026  36.142  -7.293  1.00 32.56           N  
ATOM   4379  NH1 ARG C  52      10.014  34.129  -6.782  1.00 32.56           N  
ATOM   4380  NH2 ARG C  52      10.653  34.581  -8.936  1.00 32.56           N  
ATOM   4381  CZ  ARG C  52      10.564  34.952  -7.667  1.00 32.56           C  
ATOM   4382  N   ASP C  53      11.621  41.906  -3.267  1.00 34.96           N  
ATOM   4383  CA  ASP C  53      10.814  42.795  -2.437  1.00 34.96           C  
ATOM   4384  C   ASP C  53       9.557  42.087  -1.936  1.00 34.96           C  
ATOM   4385  CB  ASP C  53      10.432  44.056  -3.215  1.00 34.96           C  
ATOM   4386  O   ASP C  53       8.636  41.823  -2.711  1.00 34.96           O  
ATOM   4387  CG  ASP C  53      11.459  45.167  -3.084  1.00 34.96           C  
ATOM   4388  OD1 ASP C  53      12.232  45.171  -2.102  1.00 34.96           O  
ATOM   4389  OD2 ASP C  53      11.495  46.048  -3.971  1.00 34.96           O  
ATOM   4390  N   ARG C  54       9.644  40.925  -1.166  1.00 43.75           N  
ATOM   4391  CA  ARG C  54       8.490  40.372  -0.464  1.00 43.75           C  
ATOM   4392  C   ARG C  54       7.581  41.482   0.053  1.00 43.75           C  
ATOM   4393  CB  ARG C  54       8.942  39.481   0.695  1.00 43.75           C  
ATOM   4394  O   ARG C  54       8.042  42.407   0.724  1.00 43.75           O  
ATOM   4395  CG  ARG C  54       9.394  38.094   0.267  1.00 43.75           C  
ATOM   4396  CD  ARG C  54       9.815  37.246   1.458  1.00 43.75           C  
ATOM   4397  NE  ARG C  54      10.300  35.933   1.040  1.00 43.75           N  
ATOM   4398  NH1 ARG C  54      10.720  35.177   3.182  1.00 43.75           N  
ATOM   4399  NH2 ARG C  54      11.139  33.822   1.381  1.00 43.75           N  
ATOM   4400  CZ  ARG C  54      10.718  34.980   1.869  1.00 43.75           C  
ATOM   4401  N   VAL C  55       6.689  41.798  -0.788  1.00 46.12           N  
ATOM   4402  CA  VAL C  55       5.775  42.832  -0.314  1.00 46.12           C  
ATOM   4403  C   VAL C  55       5.186  42.423   1.035  1.00 46.12           C  
ATOM   4404  CB  VAL C  55       4.643  43.099  -1.331  1.00 46.12           C  
ATOM   4405  O   VAL C  55       4.474  41.420   1.130  1.00 46.12           O  
ATOM   4406  CG1 VAL C  55       3.820  44.317  -0.916  1.00 46.12           C  
ATOM   4407  CG2 VAL C  55       5.220  43.292  -2.732  1.00 46.12           C  
ATOM   4408  N   PRO C  56       5.838  42.837   2.220  1.00 53.79           N  
ATOM   4409  CA  PRO C  56       5.392  42.535   3.582  1.00 53.79           C  
ATOM   4410  C   PRO C  56       3.873  42.414   3.691  1.00 53.79           C  
ATOM   4411  CB  PRO C  56       5.905  43.726   4.394  1.00 53.79           C  
ATOM   4412  O   PRO C  56       3.369  41.648   4.517  1.00 53.79           O  
ATOM   4413  CG  PRO C  56       6.784  44.481   3.451  1.00 53.79           C  
ATOM   4414  CD  PRO C  56       6.550  43.962   2.061  1.00 53.79           C  
ATOM   4415  N   THR C  57       3.182  42.793   2.591  1.00 67.97           N  
ATOM   4416  CA  THR C  57       1.731  42.843   2.733  1.00 67.97           C  
ATOM   4417  C   THR C  57       1.121  41.458   2.538  1.00 67.97           C  
ATOM   4418  CB  THR C  57       1.105  43.828   1.729  1.00 67.97           C  
ATOM   4419  O   THR C  57       0.089  41.139   3.132  1.00 67.97           O  
ATOM   4420  CG2 THR C  57       0.566  45.067   2.437  1.00 67.97           C  
ATOM   4421  OG1 THR C  57       2.100  44.229   0.779  1.00 67.97           O  
ATOM   4422  N   TYR C  58       1.808  40.437   2.103  1.00 77.27           N  
ATOM   4423  CA  TYR C  58       1.197  39.148   1.799  1.00 77.27           C  
ATOM   4424  C   TYR C  58       1.865  38.029   2.588  1.00 77.27           C  
ATOM   4425  CB  TYR C  58       1.285  38.852   0.298  1.00 77.27           C  
ATOM   4426  O   TYR C  58       1.735  36.852   2.242  1.00 77.27           O  
ATOM   4427  CG  TYR C  58       0.446  39.775  -0.552  1.00 77.27           C  
ATOM   4428  CD1 TYR C  58      -0.937  39.620  -0.627  1.00 77.27           C  
ATOM   4429  CD2 TYR C  58       1.033  40.802  -1.282  1.00 77.27           C  
ATOM   4430  CE1 TYR C  58      -1.714  40.466  -1.411  1.00 77.27           C  
ATOM   4431  CE2 TYR C  58       0.266  41.655  -2.070  1.00 77.27           C  
ATOM   4432  OH  TYR C  58      -1.869  42.320  -2.905  1.00 77.27           O  
ATOM   4433  CZ  TYR C  58      -1.105  41.479  -2.127  1.00 77.27           C  
ATOM   4434  N   GLN C  59       2.628  38.409   3.643  1.00 85.80           N  
ATOM   4435  CA  GLN C  59       3.285  37.413   4.484  1.00 85.80           C  
ATOM   4436  C   GLN C  59       2.805  37.511   5.929  1.00 85.80           C  
ATOM   4437  CB  GLN C  59       4.804  37.577   4.423  1.00 85.80           C  
ATOM   4438  O   GLN C  59       2.616  38.611   6.453  1.00 85.80           O  
ATOM   4439  CG  GLN C  59       5.403  37.256   3.061  1.00 85.80           C  
ATOM   4440  CD  GLN C  59       6.917  37.365   3.044  1.00 85.80           C  
ATOM   4441  NE2 GLN C  59       7.508  37.227   1.863  1.00 85.80           N  
ATOM   4442  OE1 GLN C  59       7.549  37.573   4.085  1.00 85.80           O  
ATOM   4443  N   TYR C  60       2.649  36.401   6.504  1.00 90.53           N  
ATOM   4444  CA  TYR C  60       2.302  36.403   7.921  1.00 90.53           C  
ATOM   4445  C   TYR C  60       3.452  36.942   8.763  1.00 90.53           C  
ATOM   4446  CB  TYR C  60       1.930  34.992   8.386  1.00 90.53           C  
ATOM   4447  O   TYR C  60       4.621  36.693   8.461  1.00 90.53           O  
ATOM   4448  CG  TYR C  60       0.567  34.539   7.922  1.00 90.53           C  
ATOM   4449  CD1 TYR C  60      -0.592  35.057   8.496  1.00 90.53           C  
ATOM   4450  CD2 TYR C  60       0.435  33.593   6.912  1.00 90.53           C  
ATOM   4451  CE1 TYR C  60      -1.851  34.641   8.074  1.00 90.53           C  
ATOM   4452  CE2 TYR C  60      -0.819  33.170   6.482  1.00 90.53           C  
ATOM   4453  OH  TYR C  60      -3.197  33.285   6.646  1.00 90.53           O  
ATOM   4454  CZ  TYR C  60      -1.954  33.700   7.068  1.00 90.53           C  
ATOM   4455  N   ASN C  61       3.128  37.670   9.736  1.00 87.23           N  
ATOM   4456  CA  ASN C  61       4.126  38.113  10.704  1.00 87.23           C  
ATOM   4457  C   ASN C  61       4.547  36.978  11.634  1.00 87.23           C  
ATOM   4458  CB  ASN C  61       3.598  39.297  11.516  1.00 87.23           C  
ATOM   4459  O   ASN C  61       3.732  36.467  12.404  1.00 87.23           O  
ATOM   4460  CG  ASN C  61       4.623  39.839  12.492  1.00 87.23           C  
ATOM   4461  ND2 ASN C  61       4.195  40.751  13.357  1.00 87.23           N  
ATOM   4462  OD1 ASN C  61       5.791  39.442  12.469  1.00 87.23           O  
ATOM   4463  N   MET C  62       5.788  36.646  11.562  1.00 88.39           N  
ATOM   4464  CA  MET C  62       6.271  35.539  12.383  1.00 88.39           C  
ATOM   4465  C   MET C  62       7.174  36.046  13.502  1.00 88.39           C  
ATOM   4466  CB  MET C  62       7.025  34.521  11.524  1.00 88.39           C  
ATOM   4467  O   MET C  62       7.806  35.254  14.203  1.00 88.39           O  
ATOM   4468  CG  MET C  62       6.174  33.891  10.434  1.00 88.39           C  
ATOM   4469  SD  MET C  62       4.684  33.052  11.100  1.00 88.39           S  
ATOM   4470  CE  MET C  62       5.458  31.636  11.929  1.00 88.39           C  
ATOM   4471  N   ASN C  63       7.261  37.347  13.577  1.00 85.53           N  
ATOM   4472  CA  ASN C  63       8.128  37.955  14.581  1.00 85.53           C  
ATOM   4473  C   ASN C  63       7.436  38.043  15.939  1.00 85.53           C  
ATOM   4474  CB  ASN C  63       8.585  39.342  14.127  1.00 85.53           C  
ATOM   4475  O   ASN C  63       6.945  39.106  16.322  1.00 85.53           O  
ATOM   4476  CG  ASN C  63       9.836  39.809  14.845  1.00 85.53           C  
ATOM   4477  ND2 ASN C  63      10.245  41.044  14.581  1.00 85.53           N  
ATOM   4478  OD1 ASN C  63      10.430  39.065  15.630  1.00 85.53           O  
ATOM   4479  N   PHE C  64       7.224  36.977  16.543  1.00 87.50           N  
ATOM   4480  CA  PHE C  64       6.665  36.855  17.884  1.00 87.50           C  
ATOM   4481  C   PHE C  64       7.664  36.198  18.829  1.00 87.50           C  
ATOM   4482  CB  PHE C  64       5.363  36.048  17.853  1.00 87.50           C  
ATOM   4483  O   PHE C  64       8.696  35.685  18.391  1.00 87.50           O  
ATOM   4484  CG  PHE C  64       4.247  36.726  17.106  1.00 87.50           C  
ATOM   4485  CD1 PHE C  64       3.286  37.466  17.784  1.00 87.50           C  
ATOM   4486  CD2 PHE C  64       4.158  36.623  15.724  1.00 87.50           C  
ATOM   4487  CE1 PHE C  64       2.252  38.094  17.094  1.00 87.50           C  
ATOM   4488  CE2 PHE C  64       3.128  37.248  15.028  1.00 87.50           C  
ATOM   4489  CZ  PHE C  64       2.175  37.982  15.715  1.00 87.50           C  
ATOM   4490  N   GLU C  65       7.448  36.277  20.058  1.00 82.77           N  
ATOM   4491  CA  GLU C  65       8.323  35.660  21.050  1.00 82.77           C  
ATOM   4492  C   GLU C  65       8.439  34.155  20.825  1.00 82.77           C  
ATOM   4493  CB  GLU C  65       7.815  35.943  22.466  1.00 82.77           C  
ATOM   4494  O   GLU C  65       9.526  33.586  20.944  1.00 82.77           O  
ATOM   4495  CG  GLU C  65       8.815  35.594  23.560  1.00 82.77           C  
ATOM   4496  CD  GLU C  65       8.309  35.910  24.958  1.00 82.77           C  
ATOM   4497  OE1 GLU C  65       8.977  35.530  25.946  1.00 82.77           O  
ATOM   4498  OE2 GLU C  65       7.235  36.543  25.067  1.00 82.77           O  
ATOM   4499  N   LYS C  66       7.268  33.599  20.446  1.00 85.76           N  
ATOM   4500  CA  LYS C  66       7.218  32.164  20.181  1.00 85.76           C  
ATOM   4501  C   LYS C  66       6.581  31.877  18.825  1.00 85.76           C  
ATOM   4502  CB  LYS C  66       6.448  31.440  21.286  1.00 85.76           C  
ATOM   4503  O   LYS C  66       5.696  32.613  18.381  1.00 85.76           O  
ATOM   4504  CG  LYS C  66       7.042  31.621  22.675  1.00 85.76           C  
ATOM   4505  CD  LYS C  66       6.190  30.942  23.740  1.00 85.76           C  
ATOM   4506  CE  LYS C  66       6.755  31.167  25.136  1.00 85.76           C  
ATOM   4507  NZ  LYS C  66       5.903  30.534  26.187  1.00 85.76           N  
ATOM   4508  N   LEU C  67       7.171  30.846  18.231  1.00 91.79           N  
ATOM   4509  CA  LEU C  67       6.518  30.458  16.985  1.00 91.79           C  
ATOM   4510  C   LEU C  67       5.083  30.008  17.241  1.00 91.79           C  
ATOM   4511  CB  LEU C  67       7.301  29.337  16.296  1.00 91.79           C  
ATOM   4512  O   LEU C  67       4.165  30.411  16.524  1.00 91.79           O  
ATOM   4513  CG  LEU C  67       6.924  29.040  14.844  1.00 91.79           C  
ATOM   4514  CD1 LEU C  67       7.133  30.278  13.979  1.00 91.79           C  
ATOM   4515  CD2 LEU C  67       7.736  27.865  14.310  1.00 91.79           C  
ATOM   4516  N   GLY C  68       4.839  29.257  18.312  1.00 93.71           N  
ATOM   4517  CA  GLY C  68       3.501  28.850  18.709  1.00 93.71           C  
ATOM   4518  C   GLY C  68       3.460  27.474  19.346  1.00 93.71           C  
ATOM   4519  O   GLY C  68       4.504  26.896  19.655  1.00 93.71           O  
ATOM   4520  N   LYS C  69       2.258  26.965  19.617  1.00 95.64           N  
ATOM   4521  CA  LYS C  69       2.005  25.670  20.242  1.00 95.64           C  
ATOM   4522  C   LYS C  69       1.697  24.605  19.193  1.00 95.64           C  
ATOM   4523  CB  LYS C  69       0.850  25.772  21.240  1.00 95.64           C  
ATOM   4524  O   LYS C  69       1.037  24.886  18.190  1.00 95.64           O  
ATOM   4525  CG  LYS C  69       0.594  24.493  22.023  1.00 95.64           C  
ATOM   4526  CD  LYS C  69      -0.423  24.713  23.136  1.00 95.64           C  
ATOM   4527  CE  LYS C  69      -0.536  23.493  24.039  1.00 95.64           C  
ATOM   4528  NZ  LYS C  69      -1.384  23.768  25.238  1.00 95.64           N  
ATOM   4529  N   CYS C  70       2.324  23.472  19.376  1.00 97.05           N  
ATOM   4530  CA  CYS C  70       1.994  22.319  18.546  1.00 97.05           C  
ATOM   4531  C   CYS C  70       1.528  21.147  19.402  1.00 97.05           C  
ATOM   4532  CB  CYS C  70       3.199  21.900  17.705  1.00 97.05           C  
ATOM   4533  O   CYS C  70       2.280  20.648  20.241  1.00 97.05           O  
ATOM   4534  SG  CYS C  70       2.909  20.428  16.699  1.00 97.05           S  
ATOM   4535  N   ILE C  71       0.331  20.672  19.139  1.00 97.88           N  
ATOM   4536  CA  ILE C  71      -0.225  19.519  19.839  1.00 97.88           C  
ATOM   4537  C   ILE C  71      -0.209  18.300  18.919  1.00 97.88           C  
ATOM   4538  CB  ILE C  71      -1.661  19.797  20.335  1.00 97.88           C  
ATOM   4539  O   ILE C  71      -0.710  18.358  17.793  1.00 97.88           O  
ATOM   4540  CG1 ILE C  71      -1.654  20.900  21.400  1.00 97.88           C  
ATOM   4541  CG2 ILE C  71      -2.303  18.517  20.877  1.00 97.88           C  
ATOM   4542  CD1 ILE C  71      -3.038  21.282  21.906  1.00 97.88           C  
ATOM   4543  N   ILE C  72       0.420  17.265  19.434  1.00 97.68           N  
ATOM   4544  CA  ILE C  72       0.389  15.997  18.713  1.00 97.68           C  
ATOM   4545  C   ILE C  72      -0.477  14.993  19.470  1.00 97.68           C  
ATOM   4546  CB  ILE C  72       1.811  15.430  18.507  1.00 97.68           C  
ATOM   4547  O   ILE C  72      -0.180  14.647  20.616  1.00 97.68           O  
ATOM   4548  CG1 ILE C  72       2.683  16.436  17.747  1.00 97.68           C  
ATOM   4549  CG2 ILE C  72       1.756  14.087  17.772  1.00 97.68           C  
ATOM   4550  CD1 ILE C  72       4.146  16.030  17.639  1.00 97.68           C  
ATOM   4551  N   ILE C  73      -1.542  14.565  18.882  1.00 97.44           N  
ATOM   4552  CA  ILE C  73      -2.358  13.501  19.458  1.00 97.44           C  
ATOM   4553  C   ILE C  73      -2.066  12.184  18.743  1.00 97.44           C  
ATOM   4554  CB  ILE C  73      -3.864  13.836  19.373  1.00 97.44           C  
ATOM   4555  O   ILE C  73      -2.406  12.019  17.569  1.00 97.44           O  
ATOM   4556  CG1 ILE C  73      -4.168  15.127  20.142  1.00 97.44           C  
ATOM   4557  CG2 ILE C  73      -4.706  12.671  19.903  1.00 97.44           C  
ATOM   4558  CD1 ILE C  73      -5.606  15.607  19.999  1.00 97.44           C  
ATOM   4559  N   ASN C  74      -1.439  11.289  19.430  1.00 96.66           N  
ATOM   4560  CA  ASN C  74      -1.036   9.994  18.892  1.00 96.66           C  
ATOM   4561  C   ASN C  74      -1.889   8.862  19.457  1.00 96.66           C  
ATOM   4562  CB  ASN C  74       0.446   9.734  19.174  1.00 96.66           C  
ATOM   4563  O   ASN C  74      -1.552   8.280  20.489  1.00 96.66           O  
ATOM   4564  CG  ASN C  74       0.930   8.424  18.586  1.00 96.66           C  
ATOM   4565  ND2 ASN C  74       1.947   7.835  19.206  1.00 96.66           N  
ATOM   4566  OD1 ASN C  74       0.397   7.944  17.582  1.00 96.66           O  
ATOM   4567  N   ASN C  75      -2.944   8.554  18.764  1.00 94.47           N  
ATOM   4568  CA  ASN C  75      -3.774   7.436  19.200  1.00 94.47           C  
ATOM   4569  C   ASN C  75      -3.285   6.114  18.616  1.00 94.47           C  
ATOM   4570  CB  ASN C  75      -5.237   7.674  18.823  1.00 94.47           C  
ATOM   4571  O   ASN C  75      -3.392   5.885  17.410  1.00 94.47           O  
ATOM   4572  CG  ASN C  75      -5.918   8.679  19.731  1.00 94.47           C  
ATOM   4573  ND2 ASN C  75      -7.164   9.015  19.416  1.00 94.47           N  
ATOM   4574  OD1 ASN C  75      -5.330   9.151  20.707  1.00 94.47           O  
ATOM   4575  N   LYS C  76      -2.786   5.261  19.412  1.00 90.77           N  
ATOM   4576  CA  LYS C  76      -2.191   3.988  19.015  1.00 90.77           C  
ATOM   4577  C   LYS C  76      -3.095   2.818  19.391  1.00 90.77           C  
ATOM   4578  CB  LYS C  76      -0.815   3.814  19.659  1.00 90.77           C  
ATOM   4579  O   LYS C  76      -3.294   1.899  18.593  1.00 90.77           O  
ATOM   4580  CG  LYS C  76      -0.148   2.483  19.345  1.00 90.77           C  
ATOM   4581  CD  LYS C  76       1.231   2.384  19.984  1.00 90.77           C  
ATOM   4582  CE  LYS C  76       1.886   1.040  19.696  1.00 90.77           C  
ATOM   4583  NZ  LYS C  76       3.272   0.969  20.249  1.00 90.77           N  
ATOM   4584  N   ASN C  77      -3.644   2.723  20.570  1.00 87.11           N  
ATOM   4585  CA  ASN C  77      -4.508   1.669  21.093  1.00 87.11           C  
ATOM   4586  C   ASN C  77      -5.968   2.110  21.135  1.00 87.11           C  
ATOM   4587  CB  ASN C  77      -4.043   1.236  22.485  1.00 87.11           C  
ATOM   4588  O   ASN C  77      -6.269   3.238  21.530  1.00 87.11           O  
ATOM   4589  CG  ASN C  77      -2.591   0.802  22.508  1.00 87.11           C  
ATOM   4590  ND2 ASN C  77      -1.755   1.565  23.203  1.00 87.11           N  
ATOM   4591  OD1 ASN C  77      -2.223  -0.209  21.905  1.00 87.11           O  
ATOM   4592  N   PHE C  78      -6.861   1.257  20.731  1.00 84.81           N  
ATOM   4593  CA  PHE C  78      -8.270   1.612  20.610  1.00 84.81           C  
ATOM   4594  C   PHE C  78      -9.144   0.622  21.371  1.00 84.81           C  
ATOM   4595  CB  PHE C  78      -8.690   1.660  19.138  1.00 84.81           C  
ATOM   4596  O   PHE C  78      -8.813  -0.561  21.466  1.00 84.81           O  
ATOM   4597  CG  PHE C  78      -7.942   2.683  18.327  1.00 84.81           C  
ATOM   4598  CD1 PHE C  78      -8.475   3.950  18.119  1.00 84.81           C  
ATOM   4599  CD2 PHE C  78      -6.707   2.379  17.771  1.00 84.81           C  
ATOM   4600  CE1 PHE C  78      -7.785   4.900  17.369  1.00 84.81           C  
ATOM   4601  CE2 PHE C  78      -6.012   3.322  17.020  1.00 84.81           C  
ATOM   4602  CZ  PHE C  78      -6.553   4.582  16.819  1.00 84.81           C  
ATOM   4603  N   ASP C  79     -10.171   1.135  21.979  1.00 83.21           N  
ATOM   4604  CA  ASP C  79     -11.119   0.269  22.674  1.00 83.21           C  
ATOM   4605  C   ASP C  79     -11.801  -0.690  21.701  1.00 83.21           C  
ATOM   4606  CB  ASP C  79     -12.168   1.104  23.412  1.00 83.21           C  
ATOM   4607  O   ASP C  79     -11.967  -0.372  20.522  1.00 83.21           O  
ATOM   4608  CG  ASP C  79     -11.579   1.935  24.538  1.00 83.21           C  
ATOM   4609  OD1 ASP C  79     -10.396   1.736  24.889  1.00 83.21           O  
ATOM   4610  OD2 ASP C  79     -12.305   2.795  25.082  1.00 83.21           O  
ATOM   4611  N   LYS C  80     -12.144  -1.817  22.182  1.00 77.01           N  
ATOM   4612  CA  LYS C  80     -12.741  -2.873  21.370  1.00 77.01           C  
ATOM   4613  C   LYS C  80     -13.988  -2.372  20.646  1.00 77.01           C  
ATOM   4614  CB  LYS C  80     -13.090  -4.085  22.236  1.00 77.01           C  
ATOM   4615  O   LYS C  80     -14.266  -2.788  19.519  1.00 77.01           O  
ATOM   4616  CG  LYS C  80     -11.881  -4.896  22.680  1.00 77.01           C  
ATOM   4617  CD  LYS C  80     -12.298  -6.144  23.449  1.00 77.01           C  
ATOM   4618  CE  LYS C  80     -11.089  -6.934  23.930  1.00 77.01           C  
ATOM   4619  NZ  LYS C  80     -11.492  -8.143  24.710  1.00 77.01           N  
ATOM   4620  N   VAL C  81     -14.703  -1.421  21.256  1.00 73.85           N  
ATOM   4621  CA  VAL C  81     -15.969  -0.925  20.727  1.00 73.85           C  
ATOM   4622  C   VAL C  81     -15.733  -0.224  19.392  1.00 73.85           C  
ATOM   4623  CB  VAL C  81     -16.661   0.037  21.719  1.00 73.85           C  
ATOM   4624  O   VAL C  81     -16.642  -0.131  18.563  1.00 73.85           O  
ATOM   4625  CG1 VAL C  81     -15.855   1.326  21.872  1.00 73.85           C  
ATOM   4626  CG2 VAL C  81     -18.085   0.343  21.260  1.00 73.85           C  
ATOM   4627  N   THR C  82     -14.464   0.188  19.147  1.00 76.18           N  
ATOM   4628  CA  THR C  82     -14.176   0.916  17.916  1.00 76.18           C  
ATOM   4629  C   THR C  82     -13.964  -0.049  16.754  1.00 76.18           C  
ATOM   4630  CB  THR C  82     -12.934   1.813  18.075  1.00 76.18           C  
ATOM   4631  O   THR C  82     -14.064   0.342  15.589  1.00 76.18           O  
ATOM   4632  CG2 THR C  82     -13.086   2.756  19.264  1.00 76.18           C  
ATOM   4633  OG1 THR C  82     -11.780   0.988  18.278  1.00 76.18           O  
ATOM   4634  N   GLY C  83     -13.609  -1.297  17.112  1.00 68.86           N  
ATOM   4635  CA  GLY C  83     -13.293  -2.290  16.097  1.00 68.86           C  
ATOM   4636  C   GLY C  83     -11.941  -2.069  15.445  1.00 68.86           C  
ATOM   4637  O   GLY C  83     -11.581  -2.769  14.497  1.00 68.86           O  
ATOM   4638  N   MET C  84     -11.146  -1.051  15.905  1.00 76.64           N  
ATOM   4639  CA  MET C  84      -9.870  -0.709  15.283  1.00 76.64           C  
ATOM   4640  C   MET C  84      -8.716  -1.418  15.984  1.00 76.64           C  
ATOM   4641  CB  MET C  84      -9.647   0.804  15.308  1.00 76.64           C  
ATOM   4642  O   MET C  84      -8.742  -1.601  17.202  1.00 76.64           O  
ATOM   4643  CG  MET C  84     -10.643   1.584  14.465  1.00 76.64           C  
ATOM   4644  SD  MET C  84     -10.494   1.208  12.675  1.00 76.64           S  
ATOM   4645  CE  MET C  84     -12.031   0.280  12.414  1.00 76.64           C  
ATOM   4646  N   GLY C  85      -7.666  -1.881  15.194  1.00 72.69           N  
ATOM   4647  CA  GLY C  85      -6.483  -2.512  15.758  1.00 72.69           C  
ATOM   4648  C   GLY C  85      -5.438  -1.515  16.221  1.00 72.69           C  
ATOM   4649  O   GLY C  85      -5.628  -0.303  16.093  1.00 72.69           O  
ATOM   4650  N   VAL C  86      -4.429  -2.037  16.812  1.00 78.84           N  
ATOM   4651  CA  VAL C  86      -3.301  -1.227  17.259  1.00 78.84           C  
ATOM   4652  C   VAL C  86      -2.608  -0.596  16.054  1.00 78.84           C  
ATOM   4653  CB  VAL C  86      -2.291  -2.062  18.078  1.00 78.84           C  
ATOM   4654  O   VAL C  86      -2.454  -1.238  15.012  1.00 78.84           O  
ATOM   4655  CG1 VAL C  86      -1.077  -1.218  18.462  1.00 78.84           C  
ATOM   4656  CG2 VAL C  86      -2.961  -2.638  19.324  1.00 78.84           C  
ATOM   4657  N   ARG C  87      -2.290   0.604  16.128  1.00 83.70           N  
ATOM   4658  CA  ARG C  87      -1.602   1.317  15.056  1.00 83.70           C  
ATOM   4659  C   ARG C  87      -0.089   1.225  15.220  1.00 83.70           C  
ATOM   4660  CB  ARG C  87      -2.038   2.783  15.020  1.00 83.70           C  
ATOM   4661  O   ARG C  87       0.557   2.195  15.620  1.00 83.70           O  
ATOM   4662  CG  ARG C  87      -3.398   3.006  14.380  1.00 83.70           C  
ATOM   4663  CD  ARG C  87      -3.686   4.486  14.168  1.00 83.70           C  
ATOM   4664  NE  ARG C  87      -2.865   5.048  13.099  1.00 83.70           N  
ATOM   4665  NH1 ARG C  87      -1.924   6.701  14.409  1.00 83.70           N  
ATOM   4666  NH2 ARG C  87      -1.346   6.516  12.198  1.00 83.70           N  
ATOM   4667  CZ  ARG C  87      -2.047   6.087  13.238  1.00 83.70           C  
ATOM   4668  N   ASN C  88       0.513   0.185  14.801  1.00 74.57           N  
ATOM   4669  CA  ASN C  88       1.956   0.004  14.921  1.00 74.57           C  
ATOM   4670  C   ASN C  88       2.720   0.985  14.036  1.00 74.57           C  
ATOM   4671  CB  ASN C  88       2.347  -1.435  14.579  1.00 74.57           C  
ATOM   4672  O   ASN C  88       2.314   1.251  12.903  1.00 74.57           O  
ATOM   4673  CG  ASN C  88       1.792  -2.441  15.567  1.00 74.57           C  
ATOM   4674  ND2 ASN C  88       1.147  -3.482  15.054  1.00 74.57           N  
ATOM   4675  OD1 ASN C  88       1.942  -2.285  16.782  1.00 74.57           O  
ATOM   4676  N   GLY C  89       3.805   1.560  14.555  1.00 74.68           N  
ATOM   4677  CA  GLY C  89       4.633   2.497  13.812  1.00 74.68           C  
ATOM   4678  C   GLY C  89       4.294   3.948  14.098  1.00 74.68           C  
ATOM   4679  O   GLY C  89       5.089   4.845  13.808  1.00 74.68           O  
ATOM   4680  N   THR C  90       3.159   4.218  14.727  1.00 86.89           N  
ATOM   4681  CA  THR C  90       2.687   5.581  14.943  1.00 86.89           C  
ATOM   4682  C   THR C  90       3.589   6.316  15.930  1.00 86.89           C  
ATOM   4683  CB  THR C  90       1.237   5.595  15.461  1.00 86.89           C  
ATOM   4684  O   THR C  90       3.744   7.536  15.847  1.00 86.89           O  
ATOM   4685  CG2 THR C  90       1.153   5.034  16.877  1.00 86.89           C  
ATOM   4686  OG1 THR C  90       0.749   6.942  15.463  1.00 86.89           O  
ATOM   4687  N   ASP C  91       4.276   5.525  16.749  1.00 88.34           N  
ATOM   4688  CA  ASP C  91       5.204   6.149  17.688  1.00 88.34           C  
ATOM   4689  C   ASP C  91       6.417   6.724  16.961  1.00 88.34           C  
ATOM   4690  CB  ASP C  91       5.654   5.141  18.747  1.00 88.34           C  
ATOM   4691  O   ASP C  91       6.968   7.746  17.375  1.00 88.34           O  
ATOM   4692  CG  ASP C  91       4.532   4.718  19.679  1.00 88.34           C  
ATOM   4693  OD1 ASP C  91       3.597   5.515  19.908  1.00 88.34           O  
ATOM   4694  OD2 ASP C  91       4.585   3.579  20.191  1.00 88.34           O  
ATOM   4695  N   LYS C  92       6.810   6.057  15.946  1.00 85.85           N  
ATOM   4696  CA  LYS C  92       7.882   6.601  15.117  1.00 85.85           C  
ATOM   4697  C   LYS C  92       7.472   7.930  14.490  1.00 85.85           C  
ATOM   4698  CB  LYS C  92       8.274   5.604  14.025  1.00 85.85           C  
ATOM   4699  O   LYS C  92       8.268   8.869  14.438  1.00 85.85           O  
ATOM   4700  CG  LYS C  92       8.915   4.329  14.552  1.00 85.85           C  
ATOM   4701  CD  LYS C  92      10.280   4.604  15.170  1.00 85.85           C  
ATOM   4702  CE  LYS C  92      10.939   3.323  15.663  1.00 85.85           C  
ATOM   4703  NZ  LYS C  92      12.236   3.596  16.352  1.00 85.85           N  
ATOM   4704  N   ASP C  93       6.241   7.912  14.036  1.00 91.75           N  
ATOM   4705  CA  ASP C  93       5.718   9.158  13.485  1.00 91.75           C  
ATOM   4706  C   ASP C  93       5.734  10.270  14.532  1.00 91.75           C  
ATOM   4707  CB  ASP C  93       4.297   8.956  12.954  1.00 91.75           C  
ATOM   4708  O   ASP C  93       6.237  11.365  14.274  1.00 91.75           O  
ATOM   4709  CG  ASP C  93       4.254   8.147  11.670  1.00 91.75           C  
ATOM   4710  OD1 ASP C  93       5.298   8.020  10.993  1.00 91.75           O  
ATOM   4711  OD2 ASP C  93       3.166   7.635  11.329  1.00 91.75           O  
ATOM   4712  N   ALA C  94       5.216   9.989  15.705  1.00 94.14           N  
ATOM   4713  CA  ALA C  94       5.097  10.983  16.769  1.00 94.14           C  
ATOM   4714  C   ALA C  94       6.467  11.522  17.171  1.00 94.14           C  
ATOM   4715  CB  ALA C  94       4.389  10.383  17.982  1.00 94.14           C  
ATOM   4716  O   ALA C  94       6.639  12.732  17.341  1.00 94.14           O  
ATOM   4717  N   GLU C  95       7.426  10.646  17.222  1.00 93.17           N  
ATOM   4718  CA  GLU C  95       8.783  11.047  17.579  1.00 93.17           C  
ATOM   4719  C   GLU C  95       9.387  11.960  16.516  1.00 93.17           C  
ATOM   4720  CB  GLU C  95       9.672   9.817  17.782  1.00 93.17           C  
ATOM   4721  O   GLU C  95       9.957  13.005  16.838  1.00 93.17           O  
ATOM   4722  CG  GLU C  95      11.094  10.149  18.210  1.00 93.17           C  
ATOM   4723  CD  GLU C  95      11.963   8.917  18.409  1.00 93.17           C  
ATOM   4724  OE1 GLU C  95      13.131   9.062  18.836  1.00 93.17           O  
ATOM   4725  OE2 GLU C  95      11.473   7.799  18.135  1.00 93.17           O  
ATOM   4726  N   ALA C  96       9.254  11.538  15.319  1.00 93.46           N  
ATOM   4727  CA  ALA C  96       9.797  12.337  14.224  1.00 93.46           C  
ATOM   4728  C   ALA C  96       9.157  13.722  14.185  1.00 93.46           C  
ATOM   4729  CB  ALA C  96       9.591  11.622  12.891  1.00 93.46           C  
ATOM   4730  O   ALA C  96       9.850  14.728  14.020  1.00 93.46           O  
ATOM   4731  N   LEU C  97       7.903  13.727  14.383  1.00 95.43           N  
ATOM   4732  CA  LEU C  97       7.179  14.993  14.350  1.00 95.43           C  
ATOM   4733  C   LEU C  97       7.561  15.869  15.538  1.00 95.43           C  
ATOM   4734  CB  LEU C  97       5.668  14.747  14.347  1.00 95.43           C  
ATOM   4735  O   LEU C  97       7.724  17.083  15.393  1.00 95.43           O  
ATOM   4736  CG  LEU C  97       5.069  14.224  13.041  1.00 95.43           C  
ATOM   4737  CD1 LEU C  97       3.694  13.616  13.295  1.00 95.43           C  
ATOM   4738  CD2 LEU C  97       4.983  15.342  12.007  1.00 95.43           C  
ATOM   4739  N   PHE C  98       7.704  15.258  16.652  1.00 95.05           N  
ATOM   4740  CA  PHE C  98       8.127  15.984  17.844  1.00 95.05           C  
ATOM   4741  C   PHE C  98       9.451  16.698  17.602  1.00 95.05           C  
ATOM   4742  CB  PHE C  98       8.254  15.032  19.038  1.00 95.05           C  
ATOM   4743  O   PHE C  98       9.557  17.909  17.809  1.00 95.05           O  
ATOM   4744  CG  PHE C  98       8.689  15.709  20.310  1.00 95.05           C  
ATOM   4745  CD1 PHE C  98      10.037  15.847  20.615  1.00 95.05           C  
ATOM   4746  CD2 PHE C  98       7.748  16.207  21.202  1.00 95.05           C  
ATOM   4747  CE1 PHE C  98      10.443  16.472  21.791  1.00 95.05           C  
ATOM   4748  CE2 PHE C  98       8.145  16.833  22.380  1.00 95.05           C  
ATOM   4749  CZ  PHE C  98       9.493  16.964  22.673  1.00 95.05           C  
ATOM   4750  N   LYS C  99      10.423  15.997  17.103  1.00 94.40           N  
ATOM   4751  CA  LYS C  99      11.746  16.558  16.844  1.00 94.40           C  
ATOM   4752  C   LYS C  99      11.683  17.644  15.774  1.00 94.40           C  
ATOM   4753  CB  LYS C  99      12.721  15.459  16.419  1.00 94.40           C  
ATOM   4754  O   LYS C  99      12.274  18.714  15.933  1.00 94.40           O  
ATOM   4755  CG  LYS C  99      13.114  14.511  17.542  1.00 94.40           C  
ATOM   4756  CD  LYS C  99      14.095  13.450  17.061  1.00 94.40           C  
ATOM   4757  CE  LYS C  99      14.393  12.428  18.150  1.00 94.40           C  
ATOM   4758  NZ  LYS C  99      15.272  11.328  17.652  1.00 94.40           N  
ATOM   4759  N   CYS C 100      10.912  17.318  14.766  1.00 94.69           N  
ATOM   4760  CA  CYS C 100      10.832  18.222  13.624  1.00 94.69           C  
ATOM   4761  C   CYS C 100      10.214  19.556  14.027  1.00 94.69           C  
ATOM   4762  CB  CYS C 100      10.014  17.592  12.497  1.00 94.69           C  
ATOM   4763  O   CYS C 100      10.804  20.613  13.796  1.00 94.69           O  
ATOM   4764  SG  CYS C 100       9.945  18.596  10.998  1.00 94.69           S  
ATOM   4765  N   PHE C 101       9.104  19.575  14.748  1.00 95.03           N  
ATOM   4766  CA  PHE C 101       8.391  20.805  15.072  1.00 95.03           C  
ATOM   4767  C   PHE C 101       9.082  21.547  16.210  1.00 95.03           C  
ATOM   4768  CB  PHE C 101       6.937  20.502  15.449  1.00 95.03           C  
ATOM   4769  O   PHE C 101       9.034  22.777  16.275  1.00 95.03           O  
ATOM   4770  CG  PHE C 101       6.007  20.431  14.268  1.00 95.03           C  
ATOM   4771  CD1 PHE C 101       5.189  21.507  13.944  1.00 95.03           C  
ATOM   4772  CD2 PHE C 101       5.949  19.287  13.482  1.00 95.03           C  
ATOM   4773  CE1 PHE C 101       4.327  21.443  12.852  1.00 95.03           C  
ATOM   4774  CE2 PHE C 101       5.090  19.217  12.389  1.00 95.03           C  
ATOM   4775  CZ  PHE C 101       4.279  20.295  12.077  1.00 95.03           C  
ATOM   4776  N   ARG C 102       9.750  20.853  17.057  1.00 93.20           N  
ATOM   4777  CA  ARG C 102      10.581  21.518  18.055  1.00 93.20           C  
ATOM   4778  C   ARG C 102      11.719  22.288  17.395  1.00 93.20           C  
ATOM   4779  CB  ARG C 102      11.145  20.500  19.050  1.00 93.20           C  
ATOM   4780  O   ARG C 102      12.003  23.428  17.768  1.00 93.20           O  
ATOM   4781  CG  ARG C 102      11.678  21.122  20.331  1.00 93.20           C  
ATOM   4782  CD  ARG C 102      12.101  20.061  21.338  1.00 93.20           C  
ATOM   4783  NE  ARG C 102      12.342  20.638  22.658  1.00 93.20           N  
ATOM   4784  NH1 ARG C 102      12.272  18.619  23.780  1.00 93.20           N  
ATOM   4785  NH2 ARG C 102      12.640  20.565  24.934  1.00 93.20           N  
ATOM   4786  CZ  ARG C 102      12.418  19.939  23.788  1.00 93.20           C  
ATOM   4787  N   SER C 103      12.338  21.648  16.401  1.00 91.63           N  
ATOM   4788  CA  SER C 103      13.447  22.281  15.694  1.00 91.63           C  
ATOM   4789  C   SER C 103      12.986  23.526  14.943  1.00 91.63           C  
ATOM   4790  CB  SER C 103      14.093  21.297  14.718  1.00 91.63           C  
ATOM   4791  O   SER C 103      13.771  24.449  14.718  1.00 91.63           O  
ATOM   4792  OG  SER C 103      13.264  21.092  13.588  1.00 91.63           O  
ATOM   4793  N   LEU C 104      11.731  23.572  14.554  1.00 90.61           N  
ATOM   4794  CA  LEU C 104      11.184  24.734  13.862  1.00 90.61           C  
ATOM   4795  C   LEU C 104      10.883  25.861  14.845  1.00 90.61           C  
ATOM   4796  CB  LEU C 104       9.913  24.354  13.098  1.00 90.61           C  
ATOM   4797  O   LEU C 104      10.706  27.012  14.440  1.00 90.61           O  
ATOM   4798  CG  LEU C 104      10.107  23.513  11.836  1.00 90.61           C  
ATOM   4799  CD1 LEU C 104       8.758  23.044  11.299  1.00 90.61           C  
ATOM   4800  CD2 LEU C 104      10.864  24.305  10.775  1.00 90.61           C  
ATOM   4801  N   GLY C 105      10.769  25.494  16.213  1.00 90.45           N  
ATOM   4802  CA  GLY C 105      10.586  26.524  17.223  1.00 90.45           C  
ATOM   4803  C   GLY C 105       9.262  26.414  17.955  1.00 90.45           C  
ATOM   4804  O   GLY C 105       8.916  27.284  18.757  1.00 90.45           O  
ATOM   4805  N   PHE C 106       8.451  25.351  17.718  1.00 94.64           N  
ATOM   4806  CA  PHE C 106       7.167  25.164  18.382  1.00 94.64           C  
ATOM   4807  C   PHE C 106       7.360  24.620  19.792  1.00 94.64           C  
ATOM   4808  CB  PHE C 106       6.275  24.217  17.572  1.00 94.64           C  
ATOM   4809  O   PHE C 106       8.328  23.905  20.060  1.00 94.64           O  
ATOM   4810  CG  PHE C 106       5.663  24.853  16.354  1.00 94.64           C  
ATOM   4811  CD1 PHE C 106       4.435  25.498  16.431  1.00 94.64           C  
ATOM   4812  CD2 PHE C 106       6.317  24.807  15.129  1.00 94.64           C  
ATOM   4813  CE1 PHE C 106       3.866  26.088  15.305  1.00 94.64           C  
ATOM   4814  CE2 PHE C 106       5.755  25.394  13.999  1.00 94.64           C  
ATOM   4815  CZ  PHE C 106       4.529  26.033  14.089  1.00 94.64           C  
ATOM   4816  N   ASP C 107       6.495  25.047  20.691  1.00 95.20           N  
ATOM   4817  CA  ASP C 107       6.309  24.321  21.943  1.00 95.20           C  
ATOM   4818  C   ASP C 107       5.422  23.094  21.740  1.00 95.20           C  
ATOM   4819  CB  ASP C 107       5.704  25.236  23.010  1.00 95.20           C  
ATOM   4820  O   ASP C 107       4.198  23.214  21.654  1.00 95.20           O  
ATOM   4821  CG  ASP C 107       5.634  24.585  24.380  1.00 95.20           C  
ATOM   4822  OD1 ASP C 107       6.332  23.574  24.611  1.00 95.20           O  
ATOM   4823  OD2 ASP C 107       4.872  25.086  25.235  1.00 95.20           O  
ATOM   4824  N   VAL C 108       6.070  21.929  21.729  1.00 95.94           N  
ATOM   4825  CA  VAL C 108       5.381  20.729  21.268  1.00 95.94           C  
ATOM   4826  C   VAL C 108       4.946  19.890  22.467  1.00 95.94           C  
ATOM   4827  CB  VAL C 108       6.273  19.889  20.326  1.00 95.94           C  
ATOM   4828  O   VAL C 108       5.740  19.634  23.375  1.00 95.94           O  
ATOM   4829  CG1 VAL C 108       5.494  18.703  19.760  1.00 95.94           C  
ATOM   4830  CG2 VAL C 108       6.822  20.759  19.197  1.00 95.94           C  
ATOM   4831  N   ILE C 109       3.674  19.424  22.499  1.00 96.18           N  
ATOM   4832  CA  ILE C 109       3.159  18.499  23.502  1.00 96.18           C  
ATOM   4833  C   ILE C 109       2.510  17.300  22.813  1.00 96.18           C  
ATOM   4834  CB  ILE C 109       2.145  19.191  24.441  1.00 96.18           C  
ATOM   4835  O   ILE C 109       1.730  17.464  21.873  1.00 96.18           O  
ATOM   4836  CG1 ILE C 109       2.766  20.445  25.067  1.00 96.18           C  
ATOM   4837  CG2 ILE C 109       1.661  18.221  25.522  1.00 96.18           C  
ATOM   4838  CD1 ILE C 109       1.771  21.321  25.816  1.00 96.18           C  
ATOM   4839  N   VAL C 110       2.851  16.129  23.307  1.00 96.75           N  
ATOM   4840  CA  VAL C 110       2.315  14.903  22.724  1.00 96.75           C  
ATOM   4841  C   VAL C 110       1.314  14.268  23.687  1.00 96.75           C  
ATOM   4842  CB  VAL C 110       3.438  13.898  22.384  1.00 96.75           C  
ATOM   4843  O   VAL C 110       1.591  14.134  24.881  1.00 96.75           O  
ATOM   4844  CG1 VAL C 110       2.855  12.618  21.788  1.00 96.75           C  
ATOM   4845  CG2 VAL C 110       4.444  14.529  21.423  1.00 96.75           C  
ATOM   4846  N   TYR C 111       0.158  13.879  23.238  1.00 96.61           N  
ATOM   4847  CA  TYR C 111      -0.841  13.131  23.994  1.00 96.61           C  
ATOM   4848  C   TYR C 111      -1.113  11.778  23.349  1.00 96.61           C  
ATOM   4849  CB  TYR C 111      -2.144  13.930  24.100  1.00 96.61           C  
ATOM   4850  O   TYR C 111      -1.292  11.688  22.132  1.00 96.61           O  
ATOM   4851  CG  TYR C 111      -1.985  15.260  24.795  1.00 96.61           C  
ATOM   4852  CD1 TYR C 111      -2.048  15.355  26.183  1.00 96.61           C  
ATOM   4853  CD2 TYR C 111      -1.773  16.425  24.065  1.00 96.61           C  
ATOM   4854  CE1 TYR C 111      -1.904  16.579  26.828  1.00 96.61           C  
ATOM   4855  CE2 TYR C 111      -1.628  17.655  24.699  1.00 96.61           C  
ATOM   4856  OH  TYR C 111      -1.552  18.936  26.712  1.00 96.61           O  
ATOM   4857  CZ  TYR C 111      -1.695  17.721  26.079  1.00 96.61           C  
ATOM   4858  N   ASN C 112      -1.131  10.715  24.115  1.00 96.14           N  
ATOM   4859  CA  ASN C 112      -1.292   9.361  23.595  1.00 96.14           C  
ATOM   4860  C   ASN C 112      -2.651   8.775  23.967  1.00 96.14           C  
ATOM   4861  CB  ASN C 112      -0.167   8.455  24.100  1.00 96.14           C  
ATOM   4862  O   ASN C 112      -3.165   9.032  25.057  1.00 96.14           O  
ATOM   4863  CG  ASN C 112       1.192   8.855  23.559  1.00 96.14           C  
ATOM   4864  ND2 ASN C 112       2.137   9.108  24.457  1.00 96.14           N  
ATOM   4865  OD1 ASN C 112       1.391   8.935  22.344  1.00 96.14           O  
ATOM   4866  N   ASP C 113      -3.283   8.049  23.018  1.00 95.89           N  
ATOM   4867  CA  ASP C 113      -4.486   7.246  23.211  1.00 95.89           C  
ATOM   4868  C   ASP C 113      -5.603   8.074  23.843  1.00 95.89           C  
ATOM   4869  CB  ASP C 113      -4.182   6.023  24.080  1.00 95.89           C  
ATOM   4870  O   ASP C 113      -6.163   7.688  24.871  1.00 95.89           O  
ATOM   4871  CG  ASP C 113      -3.266   5.024  23.396  1.00 95.89           C  
ATOM   4872  OD1 ASP C 113      -3.197   5.013  22.148  1.00 95.89           O  
ATOM   4873  OD2 ASP C 113      -2.609   4.237  24.112  1.00 95.89           O  
ATOM   4874  N   CYS C 114      -5.943   9.191  23.199  1.00 96.68           N  
ATOM   4875  CA  CYS C 114      -6.978  10.103  23.674  1.00 96.68           C  
ATOM   4876  C   CYS C 114      -8.360   9.640  23.230  1.00 96.68           C  
ATOM   4877  CB  CYS C 114      -6.717  11.521  23.166  1.00 96.68           C  
ATOM   4878  O   CYS C 114      -8.540   9.220  22.086  1.00 96.68           O  
ATOM   4879  SG  CYS C 114      -5.186  12.248  23.790  1.00 96.68           S  
ATOM   4880  N   SER C 115      -9.346   9.660  24.192  1.00 95.35           N  
ATOM   4881  CA  SER C 115     -10.743   9.443  23.832  1.00 95.35           C  
ATOM   4882  C   SER C 115     -11.295  10.612  23.024  1.00 95.35           C  
ATOM   4883  CB  SER C 115     -11.594   9.233  25.086  1.00 95.35           C  
ATOM   4884  O   SER C 115     -10.643  11.652  22.902  1.00 95.35           O  
ATOM   4885  OG  SER C 115     -11.694  10.434  25.832  1.00 95.35           O  
ATOM   4886  N   CYS C 116     -12.453  10.422  22.430  1.00 93.82           N  
ATOM   4887  CA  CYS C 116     -13.093  11.519  21.713  1.00 93.82           C  
ATOM   4888  C   CYS C 116     -13.296  12.723  22.624  1.00 93.82           C  
ATOM   4889  CB  CYS C 116     -14.437  11.071  21.138  1.00 93.82           C  
ATOM   4890  O   CYS C 116     -12.987  13.854  22.244  1.00 93.82           O  
ATOM   4891  SG  CYS C 116     -14.294   9.832  19.832  1.00 93.82           S  
ATOM   4892  N   ALA C 117     -13.762  12.444  23.853  1.00 94.81           N  
ATOM   4893  CA  ALA C 117     -14.007  13.511  24.821  1.00 94.81           C  
ATOM   4894  C   ALA C 117     -12.708  14.220  25.195  1.00 94.81           C  
ATOM   4895  CB  ALA C 117     -14.683  12.952  26.070  1.00 94.81           C  
ATOM   4896  O   ALA C 117     -12.671  15.449  25.294  1.00 94.81           O  
ATOM   4897  N   LYS C 118     -11.681  13.468  25.370  1.00 95.82           N  
ATOM   4898  CA  LYS C 118     -10.389  14.050  25.721  1.00 95.82           C  
ATOM   4899  C   LYS C 118      -9.842  14.903  24.580  1.00 95.82           C  
ATOM   4900  CB  LYS C 118      -9.386  12.953  26.082  1.00 95.82           C  
ATOM   4901  O   LYS C 118      -9.308  15.990  24.812  1.00 95.82           O  
ATOM   4902  CG  LYS C 118      -8.025  13.477  26.516  1.00 95.82           C  
ATOM   4903  CD  LYS C 118      -8.111  14.227  27.839  1.00 95.82           C  
ATOM   4904  CE  LYS C 118      -6.737  14.672  28.321  1.00 95.82           C  
ATOM   4905  NZ  LYS C 118      -6.816  15.406  29.620  1.00 95.82           N  
ATOM   4906  N   MET C 119      -9.918  14.400  23.383  1.00 96.82           N  
ATOM   4907  CA  MET C 119      -9.486  15.185  22.231  1.00 96.82           C  
ATOM   4908  C   MET C 119     -10.217  16.522  22.177  1.00 96.82           C  
ATOM   4909  CB  MET C 119      -9.718  14.409  20.933  1.00 96.82           C  
ATOM   4910  O   MET C 119      -9.593  17.570  22.001  1.00 96.82           O  
ATOM   4911  CG  MET C 119      -8.823  13.191  20.779  1.00 96.82           C  
ATOM   4912  SD  MET C 119      -9.176  12.249  19.244  1.00 96.82           S  
ATOM   4913  CE  MET C 119      -8.705  13.479  17.997  1.00 96.82           C  
ATOM   4914  N   GLN C 120     -11.544  16.470  22.342  1.00 95.05           N  
ATOM   4915  CA  GLN C 120     -12.354  17.684  22.357  1.00 95.05           C  
ATOM   4916  C   GLN C 120     -11.899  18.635  23.460  1.00 95.05           C  
ATOM   4917  CB  GLN C 120     -13.833  17.341  22.536  1.00 95.05           C  
ATOM   4918  O   GLN C 120     -11.711  19.829  23.219  1.00 95.05           O  
ATOM   4919  CG  GLN C 120     -14.489  16.774  21.285  1.00 95.05           C  
ATOM   4920  CD  GLN C 120     -14.614  17.797  20.172  1.00 95.05           C  
ATOM   4921  NE2 GLN C 120     -14.883  17.325  18.959  1.00 95.05           N  
ATOM   4922  OE1 GLN C 120     -14.470  19.003  20.400  1.00 95.05           O  
ATOM   4923  N   ASP C 121     -11.705  18.068  24.623  1.00 96.38           N  
ATOM   4924  CA  ASP C 121     -11.324  18.880  25.774  1.00 96.38           C  
ATOM   4925  C   ASP C 121      -9.953  19.519  25.565  1.00 96.38           C  
ATOM   4926  CB  ASP C 121     -11.321  18.035  27.050  1.00 96.38           C  
ATOM   4927  O   ASP C 121      -9.777  20.716  25.803  1.00 96.38           O  
ATOM   4928  CG  ASP C 121     -11.106  18.860  28.307  1.00 96.38           C  
ATOM   4929  OD1 ASP C 121     -11.901  19.788  28.571  1.00 96.38           O  
ATOM   4930  OD2 ASP C 121     -10.132  18.581  29.038  1.00 96.38           O  
ATOM   4931  N   LEU C 122      -8.987  18.740  25.034  1.00 96.71           N  
ATOM   4932  CA  LEU C 122      -7.630  19.228  24.808  1.00 96.71           C  
ATOM   4933  C   LEU C 122      -7.628  20.392  23.824  1.00 96.71           C  
ATOM   4934  CB  LEU C 122      -6.735  18.101  24.286  1.00 96.71           C  
ATOM   4935  O   LEU C 122      -7.003  21.424  24.078  1.00 96.71           O  
ATOM   4936  CG  LEU C 122      -6.351  17.017  25.295  1.00 96.71           C  
ATOM   4937  CD1 LEU C 122      -5.612  15.881  24.596  1.00 96.71           C
[truncated: 117,289 more chars]
