# Supplementary material for: AI-guided pipeline for protein–protein interaction drug discovery identifies a SARS-CoV-2 inhibitor
Source: Mol Syst Biol. 2024 Mar 11;20(4):428–57. doi: 10.1038/s44320-024-00019-8 (PMC10987651; doi:10.1038/s44320-024-00019-8)
Supplement: Supplementary file 12 — Source Data Fig. 2 [file 44320_2024_19_MOESM12_ESM.zip › Source Data Figure EV3-EV4/ColabFold/RAB3B_BOC_unrelaxed_rank_5_model_3.pdb]

MODEL     1                                                                     
ATOM      1  N   MET B   1     -30.978 -52.118  12.980  1.00 18.58           N  
ATOM      2  CA  MET B   1     -30.496 -51.090  12.062  1.00 18.58           C  
ATOM      3  C   MET B   1     -28.977 -50.971  12.129  1.00 18.58           C  
ATOM      4  CB  MET B   1     -31.141 -49.740  12.379  1.00 18.58           C  
ATOM      5  O   MET B   1     -28.348 -51.502  13.046  1.00 18.58           O  
ATOM      6  CG  MET B   1     -32.487 -49.531  11.704  1.00 18.58           C  
ATOM      7  SD  MET B   1     -32.701 -47.819  11.078  1.00 18.58           S  
ATOM      8  CE  MET B   1     -34.380 -47.469  11.670  1.00 18.58           C  
ATOM      9  N   ALA B   2     -28.364 -49.652  11.941  1.00 21.34           N  
ATOM     10  CA  ALA B   2     -27.367 -48.963  11.127  1.00 21.34           C  
ATOM     11  C   ALA B   2     -26.065 -48.769  11.900  1.00 21.34           C  
ATOM     12  CB  ALA B   2     -27.905 -47.616  10.652  1.00 21.34           C  
ATOM     13  O   ALA B   2     -25.133 -48.129  11.408  1.00 21.34           O  
ATOM     14  N   SER B   3     -25.845 -49.113  13.031  1.00 22.03           N  
ATOM     15  CA  SER B   3     -24.590 -48.605  13.577  1.00 22.03           C  
ATOM     16  C   SER B   3     -23.389 -49.212  12.860  1.00 22.03           C  
ATOM     17  CB  SER B   3     -24.501 -48.896  15.075  1.00 22.03           C  
ATOM     18  O   SER B   3     -23.177 -50.426  12.911  1.00 22.03           O  
ATOM     19  OG  SER B   3     -24.694 -50.276  15.332  1.00 22.03           O  
ATOM     20  N   VAL B   4     -23.202 -48.782  11.378  1.00 22.10           N  
ATOM     21  CA  VAL B   4     -22.310 -48.930  10.233  1.00 22.10           C  
ATOM     22  C   VAL B   4     -20.968 -48.266  10.534  1.00 22.10           C  
ATOM     23  CB  VAL B   4     -22.927 -48.327   8.951  1.00 22.10           C  
ATOM     24  O   VAL B   4     -20.891 -47.043  10.673  1.00 22.10           O  
ATOM     25  CG1 VAL B   4     -22.023 -48.581   7.746  1.00 22.10           C  
ATOM     26  CG2 VAL B   4     -24.320 -48.904   8.708  1.00 22.10           C  
ATOM     27  N   THR B   5     -20.344 -48.462  11.681  1.00 21.36           N  
ATOM     28  CA  THR B   5     -19.131 -47.697  11.948  1.00 21.36           C  
ATOM     29  C   THR B   5     -18.090 -47.935  10.858  1.00 21.36           C  
ATOM     30  CB  THR B   5     -18.533 -48.059  13.320  1.00 21.36           C  
ATOM     31  O   THR B   5     -17.905 -49.067  10.405  1.00 21.36           O  
ATOM     32  CG2 THR B   5     -19.267 -47.340  14.447  1.00 21.36           C  
ATOM     33  OG1 THR B   5     -18.638 -49.474  13.522  1.00 21.36           O  
ATOM     34  N   ASP B   6     -17.664 -46.880  10.000  1.00 23.26           N  
ATOM     35  CA  ASP B   6     -17.022 -46.415   8.775  1.00 23.26           C  
ATOM     36  C   ASP B   6     -15.507 -46.597   8.845  1.00 23.26           C  
ATOM     37  CB  ASP B   6     -17.363 -44.946   8.514  1.00 23.26           C  
ATOM     38  O   ASP B   6     -14.770 -45.634   9.070  1.00 23.26           O  
ATOM     39  CG  ASP B   6     -18.405 -44.764   7.425  1.00 23.26           C  
ATOM     40  OD1 ASP B   6     -18.724 -45.742   6.716  1.00 23.26           O  
ATOM     41  OD2 ASP B   6     -18.910 -43.630   7.273  1.00 23.26           O  
ATOM     42  N   GLY B   7     -14.906 -47.580   9.576  1.00 21.78           N  
ATOM     43  CA  GLY B   7     -13.466 -47.542   9.780  1.00 21.78           C  
ATOM     44  C   GLY B   7     -12.677 -47.711   8.495  1.00 21.78           C  
ATOM     45  O   GLY B   7     -12.292 -48.827   8.140  1.00 21.78           O  
ATOM     46  N   LYS B   8     -13.073 -46.989   7.289  1.00 23.29           N  
ATOM     47  CA  LYS B   8     -12.506 -47.264   5.972  1.00 23.29           C  
ATOM     48  C   LYS B   8     -11.044 -46.833   5.902  1.00 23.29           C  
ATOM     49  CB  LYS B   8     -13.313 -46.557   4.882  1.00 23.29           C  
ATOM     50  O   LYS B   8     -10.732 -45.650   6.052  1.00 23.29           O  
ATOM     51  CG  LYS B   8     -14.478 -47.376   4.346  1.00 23.29           C  
ATOM     52  CD  LYS B   8     -15.126 -46.704   3.142  1.00 23.29           C  
ATOM     53  CE  LYS B   8     -16.280 -47.532   2.593  1.00 23.29           C  
ATOM     54  NZ  LYS B   8     -16.964 -46.844   1.456  1.00 23.29           N  
ATOM     55  N   THR B   9     -10.091 -47.573   6.522  1.00 21.94           N  
ATOM     56  CA  THR B   9      -8.646 -47.376   6.493  1.00 21.94           C  
ATOM     57  C   THR B   9      -8.138 -47.305   5.056  1.00 21.94           C  
ATOM     58  CB  THR B   9      -7.913 -48.502   7.245  1.00 21.94           C  
ATOM     59  O   THR B   9      -8.493 -48.144   4.225  1.00 21.94           O  
ATOM     60  CG2 THR B   9      -7.622 -48.102   8.687  1.00 21.94           C  
ATOM     61  OG1 THR B   9      -8.730 -49.680   7.243  1.00 21.94           O  
ATOM     62  N   GLY B  10      -7.850 -46.074   4.484  1.00 22.41           N  
ATOM     63  CA  GLY B  10      -7.420 -45.515   3.212  1.00 22.41           C  
ATOM     64  C   GLY B  10      -6.140 -46.137   2.688  1.00 22.41           C  
ATOM     65  O   GLY B  10      -5.126 -46.167   3.389  1.00 22.41           O  
ATOM     66  N   VAL B  11      -6.148 -47.327   1.975  1.00 23.61           N  
ATOM     67  CA  VAL B  11      -5.094 -48.124   1.355  1.00 23.61           C  
ATOM     68  C   VAL B  11      -4.335 -47.275   0.338  1.00 23.61           C  
ATOM     69  CB  VAL B  11      -5.665 -49.388   0.673  1.00 23.61           C  
ATOM     70  O   VAL B  11      -4.920 -46.782  -0.630  1.00 23.61           O  
ATOM     71  CG1 VAL B  11      -4.548 -50.205   0.028  1.00 23.61           C  
ATOM     72  CG2 VAL B  11      -6.437 -50.235   1.683  1.00 23.61           C  
ATOM     73  N   LYS B  12      -3.387 -46.378   0.720  1.00 24.10           N  
ATOM     74  CA  LYS B  12      -2.524 -45.598  -0.162  1.00 24.10           C  
ATOM     75  C   LYS B  12      -1.972 -46.460  -1.294  1.00 24.10           C  
ATOM     76  CB  LYS B  12      -1.374 -44.971   0.627  1.00 24.10           C  
ATOM     77  O   LYS B  12      -1.567 -47.603  -1.071  1.00 24.10           O  
ATOM     78  CG  LYS B  12      -1.640 -43.542   1.077  1.00 24.10           C  
ATOM     79  CD  LYS B  12      -0.421 -42.936   1.763  1.00 24.10           C  
ATOM     80  CE  LYS B  12      -0.698 -41.520   2.249  1.00 24.10           C  
ATOM     81  NZ  LYS B  12       0.476 -40.942   2.969  1.00 24.10           N  
ATOM     82  N   ASP B  13      -2.237 -46.104  -2.614  1.00 26.30           N  
ATOM     83  CA  ASP B  13      -2.057 -46.739  -3.916  1.00 26.30           C  
ATOM     84  C   ASP B  13      -0.585 -47.050  -4.178  1.00 26.30           C  
ATOM     85  CB  ASP B  13      -2.613 -45.849  -5.029  1.00 26.30           C  
ATOM     86  O   ASP B  13       0.231 -46.137  -4.320  1.00 26.30           O  
ATOM     87  CG  ASP B  13      -3.963 -46.316  -5.544  1.00 26.30           C  
ATOM     88  OD1 ASP B  13      -4.340 -47.481  -5.298  1.00 26.30           O  
ATOM     89  OD2 ASP B  13      -4.655 -45.511  -6.205  1.00 26.30           O  
ATOM     90  N   ALA B  14       0.178 -47.947  -3.588  1.00 26.71           N  
ATOM     91  CA  ALA B  14       1.451 -48.642  -3.758  1.00 26.71           C  
ATOM     92  C   ALA B  14       1.696 -48.987  -5.224  1.00 26.71           C  
ATOM     93  CB  ALA B  14       1.485 -49.907  -2.904  1.00 26.71           C  
ATOM     94  O   ALA B  14       2.739 -49.547  -5.571  1.00 26.71           O  
ATOM     95  N   SER B  15       0.694 -48.939  -6.101  1.00 30.69           N  
ATOM     96  CA  SER B  15       0.799 -49.535  -7.429  1.00 30.69           C  
ATOM     97  C   SER B  15       1.736 -48.730  -8.323  1.00 30.69           C  
ATOM     98  CB  SER B  15      -0.580 -49.637  -8.082  1.00 30.69           C  
ATOM     99  O   SER B  15       2.234 -49.241  -9.328  1.00 30.69           O  
ATOM    100  OG  SER B  15      -1.233 -48.379  -8.076  1.00 30.69           O  
ATOM    101  N   ASP B  16       1.833 -47.373  -8.157  1.00 34.00           N  
ATOM    102  CA  ASP B  16       2.515 -46.548  -9.149  1.00 34.00           C  
ATOM    103  C   ASP B  16       4.017 -46.824  -9.154  1.00 34.00           C  
ATOM    104  CB  ASP B  16       2.254 -45.063  -8.884  1.00 34.00           C  
ATOM    105  O   ASP B  16       4.666 -46.736 -10.199  1.00 34.00           O  
ATOM    106  CG  ASP B  16       1.884 -44.293 -10.139  1.00 34.00           C  
ATOM    107  OD1 ASP B  16       1.862 -44.890 -11.237  1.00 34.00           O  
ATOM    108  OD2 ASP B  16       1.616 -43.077 -10.030  1.00 34.00           O  
ATOM    109  N   GLN B  17       4.781 -47.133  -8.023  1.00 39.30           N  
ATOM    110  CA  GLN B  17       6.233 -47.183  -7.881  1.00 39.30           C  
ATOM    111  C   GLN B  17       6.785 -48.527  -8.346  1.00 39.30           C  
ATOM    112  CB  GLN B  17       6.640 -46.922  -6.430  1.00 39.30           C  
ATOM    113  O   GLN B  17       8.001 -48.722  -8.394  1.00 39.30           O  
ATOM    114  CG  GLN B  17       6.757 -45.445  -6.080  1.00 39.30           C  
ATOM    115  CD  GLN B  17       7.349 -45.213  -4.702  1.00 39.30           C  
ATOM    116  NE2 GLN B  17       7.427 -43.951  -4.295  1.00 39.30           N  
ATOM    117  OE1 GLN B  17       7.732 -46.161  -4.009  1.00 39.30           O  
ATOM    118  N   ASN B  18       6.011 -49.425  -8.955  1.00 51.54           N  
ATOM    119  CA  ASN B  18       6.577 -50.763  -9.084  1.00 51.54           C  
ATOM    120  C   ASN B  18       6.970 -51.069 -10.526  1.00 51.54           C  
ATOM    121  CB  ASN B  18       5.594 -51.814  -8.566  1.00 51.54           C  
ATOM    122  O   ASN B  18       6.377 -51.941 -11.164  1.00 51.54           O  
ATOM    123  CG  ASN B  18       5.993 -52.373  -7.215  1.00 51.54           C  
ATOM    124  ND2 ASN B  18       5.149 -53.232  -6.655  1.00 51.54           N  
ATOM    125  OD1 ASN B  18       7.051 -52.035  -6.678  1.00 51.54           O  
ATOM    126  N   PHE B  19       7.654 -49.962 -11.358  1.00 53.18           N  
ATOM    127  CA  PHE B  19       8.164 -50.327 -12.674  1.00 53.18           C  
ATOM    128  C   PHE B  19       9.684 -50.224 -12.713  1.00 53.18           C  
ATOM    129  CB  PHE B  19       7.550 -49.434 -13.757  1.00 53.18           C  
ATOM    130  O   PHE B  19      10.283 -49.497 -11.918  1.00 53.18           O  
ATOM    131  CG  PHE B  19       7.665 -47.962 -13.467  1.00 53.18           C  
ATOM    132  CD1 PHE B  19       6.653 -47.292 -12.791  1.00 53.18           C  
ATOM    133  CD2 PHE B  19       8.786 -47.249 -13.871  1.00 53.18           C  
ATOM    134  CE1 PHE B  19       6.757 -45.929 -12.522  1.00 53.18           C  
ATOM    135  CE2 PHE B  19       8.897 -45.887 -13.605  1.00 53.18           C  
ATOM    136  CZ  PHE B  19       7.881 -45.229 -12.931  1.00 53.18           C  
ATOM    137  N   ASP B  20      10.353 -50.980 -13.572  1.00 66.22           N  
ATOM    138  CA  ASP B  20      11.806 -50.991 -13.715  1.00 66.22           C  
ATOM    139  C   ASP B  20      12.273 -49.880 -14.653  1.00 66.22           C  
ATOM    140  CB  ASP B  20      12.284 -52.350 -14.230  1.00 66.22           C  
ATOM    141  O   ASP B  20      13.284 -49.224 -14.392  1.00 66.22           O  
ATOM    142  CG  ASP B  20      11.953 -53.492 -13.286  1.00 66.22           C  
ATOM    143  OD1 ASP B  20      12.360 -53.445 -12.105  1.00 66.22           O  
ATOM    144  OD2 ASP B  20      11.281 -54.449 -13.728  1.00 66.22           O  
ATOM    145  N   TYR B  21      11.419 -49.551 -15.754  1.00 70.01           N  
ATOM    146  CA  TYR B  21      11.767 -48.530 -16.735  1.00 70.01           C  
ATOM    147  C   TYR B  21      10.535 -47.742 -17.164  1.00 70.01           C  
ATOM    148  CB  TYR B  21      12.432 -49.166 -17.960  1.00 70.01           C  
ATOM    149  O   TYR B  21       9.432 -48.290 -17.229  1.00 70.01           O  
ATOM    150  CG  TYR B  21      13.735 -49.861 -17.651  1.00 70.01           C  
ATOM    151  CD1 TYR B  21      14.894 -49.130 -17.398  1.00 70.01           C  
ATOM    152  CD2 TYR B  21      13.811 -51.249 -17.612  1.00 70.01           C  
ATOM    153  CE1 TYR B  21      16.098 -49.766 -17.115  1.00 70.01           C  
ATOM    154  CE2 TYR B  21      15.010 -51.896 -17.329  1.00 70.01           C  
ATOM    155  OH  TYR B  21      17.335 -51.782 -16.802  1.00 70.01           O  
ATOM    156  CZ  TYR B  21      16.146 -51.147 -17.082  1.00 70.01           C  
ATOM    157  N   MET B  22      10.728 -46.476 -17.454  1.00 71.01           N  
ATOM    158  CA  MET B  22       9.701 -45.640 -18.070  1.00 71.01           C  
ATOM    159  C   MET B  22      10.168 -45.112 -19.422  1.00 71.01           C  
ATOM    160  CB  MET B  22       9.334 -44.474 -17.150  1.00 71.01           C  
ATOM    161  O   MET B  22      11.219 -44.474 -19.514  1.00 71.01           O  
ATOM    162  CG  MET B  22       8.170 -43.638 -17.656  1.00 71.01           C  
ATOM    163  SD  MET B  22       7.792 -42.220 -16.554  1.00 71.01           S  
ATOM    164  CE  MET B  22       7.149 -43.102 -15.105  1.00 71.01           C  
ATOM    165  N   PHE B  23       9.407 -45.374 -20.383  1.00 76.63           N  
ATOM    166  CA  PHE B  23       9.763 -44.912 -21.719  1.00 76.63           C  
ATOM    167  C   PHE B  23       8.755 -43.885 -22.224  1.00 76.63           C  
ATOM    168  CB  PHE B  23       9.843 -46.091 -22.694  1.00 76.63           C  
ATOM    169  O   PHE B  23       7.545 -44.112 -22.159  1.00 76.63           O  
ATOM    170  CG  PHE B  23      10.956 -47.057 -22.388  1.00 76.63           C  
ATOM    171  CD1 PHE B  23      12.007 -46.687 -21.557  1.00 76.63           C  
ATOM    172  CD2 PHE B  23      10.952 -48.335 -22.931  1.00 76.63           C  
ATOM    173  CE1 PHE B  23      13.039 -47.579 -21.272  1.00 76.63           C  
ATOM    174  CE2 PHE B  23      11.979 -49.231 -22.651  1.00 76.63           C  
ATOM    175  CZ  PHE B  23      13.022 -48.851 -21.822  1.00 76.63           C  
ATOM    176  N   LYS B  24       9.299 -42.803 -22.708  1.00 72.61           N  
ATOM    177  CA  LYS B  24       8.481 -41.805 -23.393  1.00 72.61           C  
ATOM    178  C   LYS B  24       8.491 -42.030 -24.903  1.00 72.61           C  
ATOM    179  CB  LYS B  24       8.974 -40.394 -23.070  1.00 72.61           C  
ATOM    180  O   LYS B  24       9.551 -42.009 -25.532  1.00 72.61           O  
ATOM    181  CG  LYS B  24       7.945 -39.304 -23.336  1.00 72.61           C  
ATOM    182  CD  LYS B  24       8.459 -37.935 -22.907  1.00 72.61           C  
ATOM    183  CE  LYS B  24       7.465 -36.833 -23.248  1.00 72.61           C  
ATOM    184  NZ  LYS B  24       7.943 -35.495 -22.787  1.00 72.61           N  
ATOM    185  N   LEU B  25       7.275 -42.213 -25.430  1.00 82.80           N  
ATOM    186  CA  LEU B  25       7.152 -42.456 -26.864  1.00 82.80           C  
ATOM    187  C   LEU B  25       6.282 -41.390 -27.522  1.00 82.80           C  
ATOM    188  CB  LEU B  25       6.561 -43.844 -27.124  1.00 82.80           C  
ATOM    189  O   LEU B  25       5.309 -40.922 -26.928  1.00 82.80           O  
ATOM    190  CG  LEU B  25       7.250 -45.016 -26.422  1.00 82.80           C  
ATOM    191  CD1 LEU B  25       6.500 -46.315 -26.698  1.00 82.80           C  
ATOM    192  CD2 LEU B  25       8.704 -45.127 -26.868  1.00 82.80           C  
ATOM    193  N   LEU B  26       6.696 -41.035 -28.701  1.00 81.71           N  
ATOM    194  CA  LEU B  26       5.924 -40.042 -29.440  1.00 81.71           C  
ATOM    195  C   LEU B  26       5.457 -40.603 -30.779  1.00 81.71           C  
ATOM    196  CB  LEU B  26       6.755 -38.776 -29.665  1.00 81.71           C  
ATOM    197  O   LEU B  26       6.225 -41.262 -31.482  1.00 81.71           O  
ATOM    198  CG  LEU B  26       6.161 -37.472 -29.132  1.00 81.71           C  
ATOM    199  CD1 LEU B  26       6.342 -37.385 -27.620  1.00 81.71           C  
ATOM    200  CD2 LEU B  26       6.801 -36.271 -29.822  1.00 81.71           C  
ATOM    201  N   ILE B  27       4.133 -40.374 -31.018  1.00 84.20           N  
ATOM    202  CA  ILE B  27       3.625 -40.677 -32.351  1.00 84.20           C  
ATOM    203  C   ILE B  27       3.508 -39.390 -33.165  1.00 84.20           C  
ATOM    204  CB  ILE B  27       2.258 -41.395 -32.285  1.00 84.20           C  
ATOM    205  O   ILE B  27       2.816 -38.454 -32.761  1.00 84.20           O  
ATOM    206  CG1 ILE B  27       2.338 -42.612 -31.356  1.00 84.20           C  
ATOM    207  CG2 ILE B  27       1.794 -41.805 -33.686  1.00 84.20           C  
ATOM    208  CD1 ILE B  27       1.004 -43.311 -31.135  1.00 84.20           C  
ATOM    209  N   ILE B  28       4.209 -39.410 -34.355  1.00 81.36           N  
ATOM    210  CA  ILE B  28       4.237 -38.178 -35.137  1.00 81.36           C  
ATOM    211  C   ILE B  28       3.910 -38.485 -36.596  1.00 81.36           C  
ATOM    212  CB  ILE B  28       5.609 -37.474 -35.032  1.00 81.36           C  
ATOM    213  O   ILE B  28       4.061 -39.623 -37.047  1.00 81.36           O  
ATOM    214  CG1 ILE B  28       6.734 -38.434 -35.436  1.00 81.36           C  
ATOM    215  CG2 ILE B  28       5.832 -36.935 -33.616  1.00 81.36           C  
ATOM    216  CD1 ILE B  28       8.096 -37.767 -35.576  1.00 81.36           C  
ATOM    217  N   GLY B  29       3.352 -37.478 -37.311  1.00 81.77           N  
ATOM    218  CA  GLY B  29       2.958 -37.542 -38.709  1.00 81.77           C  
ATOM    219  C   GLY B  29       1.914 -36.506 -39.083  1.00 81.77           C  
ATOM    220  O   GLY B  29       1.445 -35.753 -38.227  1.00 81.77           O  
ATOM    221  N   ASN B  30       1.670 -36.485 -40.368  1.00 76.57           N  
ATOM    222  CA  ASN B  30       0.656 -35.543 -40.830  1.00 76.57           C  
ATOM    223  C   ASN B  30      -0.705 -35.831 -40.203  1.00 76.57           C  
ATOM    224  CB  ASN B  30       0.554 -35.570 -42.357  1.00 76.57           C  
ATOM    225  O   ASN B  30      -0.925 -36.915 -39.658  1.00 76.57           O  
ATOM    226  CG  ASN B  30       1.638 -34.751 -43.029  1.00 76.57           C  
ATOM    227  ND2 ASN B  30       1.482 -34.512 -44.326  1.00 76.57           N  
ATOM    228  OD1 ASN B  30       2.609 -34.339 -42.389  1.00 76.57           O  
ATOM    229  N   SER B  31      -1.528 -34.867 -40.255  1.00 70.72           N  
ATOM    230  CA  SER B  31      -2.887 -35.007 -39.742  1.00 70.72           C  
ATOM    231  C   SER B  31      -3.665 -36.063 -40.519  1.00 70.72           C  
ATOM    232  CB  SER B  31      -3.625 -33.668 -39.807  1.00 70.72           C  
ATOM    233  O   SER B  31      -3.487 -36.207 -41.731  1.00 70.72           O  
ATOM    234  OG  SER B  31      -4.949 -33.800 -39.318  1.00 70.72           O  
ATOM    235  N   SER B  32      -4.475 -36.795 -39.907  1.00 73.75           N  
ATOM    236  CA  SER B  32      -5.450 -37.735 -40.450  1.00 73.75           C  
ATOM    237  C   SER B  32      -4.777 -39.021 -40.917  1.00 73.75           C  
ATOM    238  CB  SER B  32      -6.218 -37.100 -41.611  1.00 73.75           C  
ATOM    239  O   SER B  32      -5.360 -39.788 -41.687  1.00 73.75           O  
ATOM    240  OG  SER B  32      -6.984 -35.995 -41.163  1.00 73.75           O  
ATOM    241  N   VAL B  33      -3.562 -39.228 -40.543  1.00 86.29           N  
ATOM    242  CA  VAL B  33      -2.859 -40.446 -40.933  1.00 86.29           C  
ATOM    243  C   VAL B  33      -3.270 -41.596 -40.015  1.00 86.29           C  
ATOM    244  CB  VAL B  33      -1.326 -40.255 -40.894  1.00 86.29           C  
ATOM    245  O   VAL B  33      -3.008 -42.763 -40.317  1.00 86.29           O  
ATOM    246  CG1 VAL B  33      -0.875 -39.287 -41.986  1.00 86.29           C  
ATOM    247  CG2 VAL B  33      -0.886 -39.755 -39.519  1.00 86.29           C  
ATOM    248  N   GLY B  34      -3.926 -41.299 -38.893  1.00 83.39           N  
ATOM    249  CA  GLY B  34      -4.483 -42.310 -38.009  1.00 83.39           C  
ATOM    250  C   GLY B  34      -3.682 -42.495 -36.734  1.00 83.39           C  
ATOM    251  O   GLY B  34      -3.690 -43.575 -36.141  1.00 83.39           O  
ATOM    252  N   LYS B  35      -3.001 -41.443 -36.300  1.00 81.91           N  
ATOM    253  CA  LYS B  35      -2.164 -41.512 -35.106  1.00 81.91           C  
ATOM    254  C   LYS B  35      -2.996 -41.839 -33.869  1.00 81.91           C  
ATOM    255  CB  LYS B  35      -1.412 -40.196 -34.900  1.00 81.91           C  
ATOM    256  O   LYS B  35      -2.669 -42.761 -33.120  1.00 81.91           O  
ATOM    257  CG  LYS B  35      -0.487 -39.825 -36.049  1.00 81.91           C  
ATOM    258  CD  LYS B  35       0.283 -38.544 -35.755  1.00 81.91           C  
ATOM    259  CE  LYS B  35      -0.647 -37.343 -35.649  1.00 81.91           C  
ATOM    260  NZ  LYS B  35      -1.283 -37.017 -36.960  1.00 81.91           N  
ATOM    261  N   THR B  36      -4.052 -41.223 -33.675  1.00 70.63           N  
ATOM    262  CA  THR B  36      -4.904 -41.400 -32.504  1.00 70.63           C  
ATOM    263  C   THR B  36      -5.560 -42.778 -32.517  1.00 70.63           C  
ATOM    264  CB  THR B  36      -5.991 -40.312 -32.434  1.00 70.63           C  
ATOM    265  O   THR B  36      -5.587 -43.468 -31.495  1.00 70.63           O  
ATOM    266  CG2 THR B  36      -6.829 -40.453 -31.167  1.00 70.63           C  
ATOM    267  OG1 THR B  36      -5.368 -39.022 -32.440  1.00 70.63           O  
ATOM    268  N   SER B  37      -6.041 -43.137 -33.671  1.00 81.21           N  
ATOM    269  CA  SER B  37      -6.665 -44.450 -33.796  1.00 81.21           C  
ATOM    270  C   SER B  37      -5.661 -45.567 -33.528  1.00 81.21           C  
ATOM    271  CB  SER B  37      -7.273 -44.625 -35.188  1.00 81.21           C  
ATOM    272  O   SER B  37      -5.999 -46.577 -32.908  1.00 81.21           O  
ATOM    273  OG  SER B  37      -8.315 -43.688 -35.402  1.00 81.21           O  
ATOM    274  N   PHE B  38      -4.444 -45.294 -33.979  1.00 88.16           N  
ATOM    275  CA  PHE B  38      -3.355 -46.244 -33.789  1.00 88.16           C  
ATOM    276  C   PHE B  38      -3.033 -46.410 -32.308  1.00 88.16           C  
ATOM    277  CB  PHE B  38      -2.105 -45.789 -34.549  1.00 88.16           C  
ATOM    278  O   PHE B  38      -2.872 -47.532 -31.824  1.00 88.16           O  
ATOM    279  CG  PHE B  38      -1.065 -46.866 -34.706  1.00 88.16           C  
ATOM    280  CD1 PHE B  38       0.069 -46.878 -33.903  1.00 88.16           C  
ATOM    281  CD2 PHE B  38      -1.221 -47.866 -35.656  1.00 88.16           C  
ATOM    282  CE1 PHE B  38       1.034 -47.873 -34.046  1.00 88.16           C  
ATOM    283  CE2 PHE B  38      -0.262 -48.864 -35.805  1.00 88.16           C  
ATOM    284  CZ  PHE B  38       0.865 -48.864 -34.999  1.00 88.16           C  
ATOM    285  N   LEU B  39      -2.990 -45.388 -31.561  1.00 82.43           N  
ATOM    286  CA  LEU B  39      -2.710 -45.365 -30.129  1.00 82.43           C  
ATOM    287  C   LEU B  39      -3.825 -46.051 -29.346  1.00 82.43           C  
ATOM    288  CB  LEU B  39      -2.537 -43.925 -29.639  1.00 82.43           C  
ATOM    289  O   LEU B  39      -3.557 -46.883 -28.476  1.00 82.43           O  
ATOM    290  CG  LEU B  39      -2.351 -43.739 -28.132  1.00 82.43           C  
ATOM    291  CD1 LEU B  39      -1.051 -44.393 -27.674  1.00 82.43           C  
ATOM    292  CD2 LEU B  39      -2.367 -42.258 -27.770  1.00 82.43           C  
ATOM    293  N   PHE B  40      -5.054 -45.828 -29.719  1.00 76.54           N  
ATOM    294  CA  PHE B  40      -6.190 -46.385 -28.994  1.00 76.54           C  
ATOM    295  C   PHE B  40      -6.305 -47.885 -29.240  1.00 76.54           C  
ATOM    296  CB  PHE B  40      -7.488 -45.684 -29.406  1.00 76.54           C  
ATOM    297  O   PHE B  40      -6.674 -48.641 -28.338  1.00 76.54           O  
ATOM    298  CG  PHE B  40      -7.784 -44.440 -28.612  1.00 76.54           C  
ATOM    299  CD1 PHE B  40      -8.456 -44.516 -27.398  1.00 76.54           C  
ATOM    300  CD2 PHE B  40      -7.390 -43.194 -29.081  1.00 76.54           C  
ATOM    301  CE1 PHE B  40      -8.731 -43.367 -26.662  1.00 76.54           C  
ATOM    302  CE2 PHE B  40      -7.662 -42.040 -28.351  1.00 76.54           C  
ATOM    303  CZ  PHE B  40      -8.333 -42.129 -27.142  1.00 76.54           C  
ATOM    304  N   ARG B  41      -5.943 -48.193 -30.425  1.00 84.33           N  
ATOM    305  CA  ARG B  41      -5.963 -49.622 -30.724  1.00 84.33           C  
ATOM    306  C   ARG B  41      -4.956 -50.376 -29.862  1.00 84.33           C  
ATOM    307  CB  ARG B  41      -5.671 -49.865 -32.206  1.00 84.33           C  
ATOM    308  O   ARG B  41      -5.261 -51.448 -29.336  1.00 84.33           O  
ATOM    309  CG  ARG B  41      -5.682 -51.333 -32.603  1.00 84.33           C  
ATOM    310  CD  ARG B  41      -7.044 -51.971 -32.366  1.00 84.33           C  
ATOM    311  NE  ARG B  41      -8.054 -51.438 -33.276  1.00 84.33           N  
ATOM    312  NH1 ARG B  41      -9.790 -52.695 -32.414  1.00 84.33           N  
ATOM    313  NH2 ARG B  41     -10.169 -51.247 -34.150  1.00 84.33           N  
ATOM    314  CZ  ARG B  41      -9.336 -51.795 -33.278  1.00 84.33           C  
ATOM    315  N   TYR B  42      -3.832 -49.774 -29.660  1.00 86.94           N  
ATOM    316  CA  TYR B  42      -2.784 -50.391 -28.854  1.00 86.94           C  
ATOM    317  C   TYR B  42      -3.139 -50.348 -27.372  1.00 86.94           C  
ATOM    318  CB  TYR B  42      -1.442 -49.690 -29.089  1.00 86.94           C  
ATOM    319  O   TYR B  42      -3.059 -51.365 -26.679  1.00 86.94           O  
ATOM    320  CG  TYR B  42      -0.312 -50.248 -28.258  1.00 86.94           C  
ATOM    321  CD1 TYR B  42       0.240 -49.510 -27.213  1.00 86.94           C  
ATOM    322  CD2 TYR B  42       0.206 -51.513 -28.515  1.00 86.94           C  
ATOM    323  CE1 TYR B  42       1.282 -50.018 -26.446  1.00 86.94           C  
ATOM    324  CE2 TYR B  42       1.248 -52.031 -27.754  1.00 86.94           C  
ATOM    325  OH  TYR B  42       2.811 -51.787 -25.966  1.00 86.94           O  
ATOM    326  CZ  TYR B  42       1.779 -51.278 -26.723  1.00 86.94           C  
ATOM    327  N   ALA B  43      -3.600 -49.287 -26.858  1.00 73.85           N  
ATOM    328  CA  ALA B  43      -3.770 -49.060 -25.425  1.00 73.85           C  
ATOM    329  C   ALA B  43      -5.089 -49.647 -24.929  1.00 73.85           C  
ATOM    330  CB  ALA B  43      -3.705 -47.567 -25.111  1.00 73.85           C  
ATOM    331  O   ALA B  43      -5.148 -50.224 -23.840  1.00 73.85           O  
ATOM    332  N   ASP B  44      -6.182 -49.645 -25.802  1.00 70.97           N  
ATOM    333  CA  ASP B  44      -7.509 -50.011 -25.316  1.00 70.97           C  
ATOM    334  C   ASP B  44      -8.134 -51.097 -26.189  1.00 70.97           C  
ATOM    335  CB  ASP B  44      -8.421 -48.783 -25.270  1.00 70.97           C  
ATOM    336  O   ASP B  44      -9.245 -51.556 -25.917  1.00 70.97           O  
ATOM    337  CG  ASP B  44      -7.908 -47.697 -24.341  1.00 70.97           C  
ATOM    338  OD1 ASP B  44      -7.229 -48.019 -23.342  1.00 70.97           O  
ATOM    339  OD2 ASP B  44      -8.187 -46.509 -24.609  1.00 70.97           O  
ATOM    340  N   ASP B  45      -7.498 -51.490 -27.309  1.00 78.96           N  
ATOM    341  CA  ASP B  45      -8.012 -52.462 -28.269  1.00 78.96           C  
ATOM    342  C   ASP B  45      -9.375 -52.034 -28.807  1.00 78.96           C  
ATOM    343  CB  ASP B  45      -8.110 -53.848 -27.629  1.00 78.96           C  
ATOM    344  O   ASP B  45     -10.288 -52.855 -28.922  1.00 78.96           O  
ATOM    345  CG  ASP B  45      -8.093 -54.974 -28.649  1.00 78.96           C  
ATOM    346  OD1 ASP B  45      -7.487 -54.809 -29.729  1.00 78.96           O  
ATOM    347  OD2 ASP B  45      -8.694 -56.034 -28.370  1.00 78.96           O  
ATOM    348  N   THR B  46      -9.528 -50.676 -29.047  1.00 73.78           N  
ATOM    349  CA  THR B  46     -10.770 -50.134 -29.588  1.00 73.78           C  
ATOM    350  C   THR B  46     -10.499 -49.315 -30.847  1.00 73.78           C  
ATOM    351  CB  THR B  46     -11.496 -49.259 -28.550  1.00 73.78           C  
ATOM    352  O   THR B  46      -9.432 -48.714 -30.985  1.00 73.78           O  
ATOM    353  CG2 THR B  46     -12.075 -50.109 -27.423  1.00 73.78           C  
ATOM    354  OG1 THR B  46     -10.570 -48.317 -27.995  1.00 73.78           O  
ATOM    355  N   PHE B  47     -11.378 -49.361 -31.769  1.00 75.73           N  
ATOM    356  CA  PHE B  47     -11.323 -48.554 -32.982  1.00 75.73           C  
ATOM    357  C   PHE B  47     -12.673 -47.905 -33.262  1.00 75.73           C  
ATOM    358  CB  PHE B  47     -10.893 -49.408 -34.178  1.00 75.73           C  
ATOM    359  O   PHE B  47     -13.712 -48.565 -33.192  1.00 75.73           O  
ATOM    360  CG  PHE B  47     -10.886 -48.663 -35.485  1.00 75.73           C  
ATOM    361  CD1 PHE B  47     -11.978 -48.722 -36.342  1.00 75.73           C  
ATOM    362  CD2 PHE B  47      -9.785 -47.902 -35.858  1.00 75.73           C  
ATOM    363  CE1 PHE B  47     -11.974 -48.033 -37.552  1.00 75.73           C  
ATOM    364  CE2 PHE B  47      -9.774 -47.210 -37.066  1.00 75.73           C  
ATOM    365  CZ  PHE B  47     -10.869 -47.278 -37.912  1.00 75.73           C  
ATOM    366  N   THR B  48     -12.715 -46.658 -33.442  1.00 67.62           N  
ATOM    367  CA  THR B  48     -13.914 -45.932 -33.846  1.00 67.62           C  
ATOM    368  C   THR B  48     -13.713 -45.273 -35.208  1.00 67.62           C  
ATOM    369  CB  THR B  48     -14.296 -44.862 -32.807  1.00 67.62           C  
ATOM    370  O   THR B  48     -12.743 -44.541 -35.413  1.00 67.62           O  
ATOM    371  CG2 THR B  48     -15.809 -44.687 -32.730  1.00 67.62           C  
ATOM    372  OG1 THR B  48     -13.806 -45.257 -31.520  1.00 67.62           O  
ATOM    373  N   PRO B  49     -14.603 -45.529 -36.089  1.00 61.54           N  
ATOM    374  CA  PRO B  49     -14.471 -44.975 -37.438  1.00 61.54           C  
ATOM    375  C   PRO B  49     -14.686 -43.464 -37.480  1.00 61.54           C  
ATOM    376  CB  PRO B  49     -15.561 -45.705 -38.227  1.00 61.54           C  
ATOM    377  O   PRO B  49     -14.258 -42.802 -38.429  1.00 61.54           O  
ATOM    378  CG  PRO B  49     -16.331 -46.468 -37.198  1.00 61.54           C  
ATOM    379  CD  PRO B  49     -15.633 -46.323 -35.876  1.00 61.54           C  
ATOM    380  N   ALA B  50     -15.203 -42.888 -36.398  1.00 54.40           N  
ATOM    381  CA  ALA B  50     -15.448 -41.448 -36.370  1.00 54.40           C  
ATOM    382  C   ALA B  50     -14.146 -40.674 -36.187  1.00 54.40           C  
ATOM    383  CB  ALA B  50     -16.433 -41.097 -35.258  1.00 54.40           C  
ATOM    384  O   ALA B  50     -13.293 -41.061 -35.385  1.00 54.40           O  
ATOM    385  N   PHE B  51     -13.897 -39.766 -37.089  1.00 41.40           N  
ATOM    386  CA  PHE B  51     -12.684 -38.957 -37.080  1.00 41.40           C  
ATOM    387  C   PHE B  51     -12.790 -37.836 -36.053  1.00 41.40           C  
ATOM    388  CB  PHE B  51     -12.415 -38.373 -38.470  1.00 41.40           C  
ATOM    389  O   PHE B  51     -13.747 -37.059 -36.070  1.00 41.40           O  
ATOM    390  CG  PHE B  51     -11.226 -37.452 -38.522  1.00 41.40           C  
ATOM    391  CD1 PHE B  51     -11.393 -36.074 -38.478  1.00 41.40           C  
ATOM    392  CD2 PHE B  51      -9.939 -37.967 -38.614  1.00 41.40           C  
ATOM    393  CE1 PHE B  51     -10.294 -35.220 -38.526  1.00 41.40           C  
ATOM    394  CE2 PHE B  51      -8.835 -37.119 -38.663  1.00 41.40           C  
ATOM    395  CZ  PHE B  51      -9.015 -35.746 -38.619  1.00 41.40           C  
ATOM    396  N   VAL B  52     -11.933 -37.888 -34.924  1.00 35.29           N  
ATOM    397  CA  VAL B  52     -11.817 -36.739 -34.032  1.00 35.29           C  
ATOM    398  C   VAL B  52     -10.374 -36.238 -34.019  1.00 35.29           C  
ATOM    399  CB  VAL B  52     -12.273 -37.086 -32.597  1.00 35.29           C  
ATOM    400  O   VAL B  52      -9.445 -37.008 -33.762  1.00 35.29           O  
ATOM    401  CG1 VAL B  52     -12.193 -35.857 -31.693  1.00 35.29           C  
ATOM    402  CG2 VAL B  52     -13.692 -37.651 -32.611  1.00 35.29           C  
ATOM    403  N   SER B  53     -10.148 -35.025 -34.520  1.00 33.20           N  
ATOM    404  CA  SER B  53      -8.804 -34.460 -34.566  1.00 33.20           C  
ATOM    405  C   SER B  53      -8.265 -34.200 -33.163  1.00 33.20           C  
ATOM    406  CB  SER B  53      -8.795 -33.161 -35.373  1.00 33.20           C  
ATOM    407  O   SER B  53      -8.997 -33.732 -32.288  1.00 33.20           O  
ATOM    408  OG  SER B  53      -8.486 -33.415 -36.732  1.00 33.20           O  
ATOM    409  N   THR B  54      -7.071 -34.638 -32.907  1.00 37.82           N  
ATOM    410  CA  THR B  54      -6.400 -34.358 -31.643  1.00 37.82           C  
ATOM    411  C   THR B  54      -5.949 -32.902 -31.580  1.00 37.82           C  
ATOM    412  CB  THR B  54      -5.186 -35.283 -31.438  1.00 37.82           C  
ATOM    413  O   THR B  54      -5.339 -32.395 -32.524  1.00 37.82           O  
ATOM    414  CG2 THR B  54      -4.630 -35.156 -30.024  1.00 37.82           C  
ATOM    415  OG1 THR B  54      -5.585 -36.641 -31.662  1.00 37.82           O  
ATOM    416  N   VAL B  55      -6.539 -32.212 -30.639  1.00 34.59           N  
ATOM    417  CA  VAL B  55      -6.118 -30.829 -30.438  1.00 34.59           C  
ATOM    418  C   VAL B  55      -5.025 -30.771 -29.373  1.00 34.59           C  
ATOM    419  CB  VAL B  55      -7.306 -29.927 -30.033  1.00 34.59           C  
ATOM    420  O   VAL B  55      -5.164 -31.362 -28.299  1.00 34.59           O  
ATOM    421  CG1 VAL B  55      -6.865 -28.468 -29.929  1.00 34.59           C  
ATOM    422  CG2 VAL B  55      -8.451 -30.073 -31.033  1.00 34.59           C  
ATOM    423  N   GLY B  56      -3.757 -30.313 -29.629  1.00 39.23           N  
ATOM    424  CA  GLY B  56      -2.629 -30.271 -28.713  1.00 39.23           C  
ATOM    425  C   GLY B  56      -1.935 -31.612 -28.560  1.00 39.23           C  
ATOM    426  O   GLY B  56      -1.742 -32.333 -29.541  1.00 39.23           O  
ATOM    427  N   ILE B  57      -1.384 -32.018 -27.337  1.00 37.85           N  
ATOM    428  CA  ILE B  57      -0.682 -33.268 -27.068  1.00 37.85           C  
ATOM    429  C   ILE B  57      -1.423 -34.053 -25.988  1.00 37.85           C  
ATOM    430  CB  ILE B  57       0.780 -33.014 -26.638  1.00 37.85           C  
ATOM    431  O   ILE B  57      -1.852 -33.484 -24.982  1.00 37.85           O  
ATOM    432  CG1 ILE B  57       1.511 -32.179 -27.696  1.00 37.85           C  
ATOM    433  CG2 ILE B  57       1.507 -34.338 -26.387  1.00 37.85           C  
ATOM    434  CD1 ILE B  57       2.889 -31.700 -27.263  1.00 37.85           C  
ATOM    435  N   ASP B  58      -1.925 -35.188 -26.350  1.00 43.25           N  
ATOM    436  CA  ASP B  58      -2.537 -36.112 -25.400  1.00 43.25           C  
ATOM    437  C   ASP B  58      -1.639 -37.323 -25.157  1.00 43.25           C  
ATOM    438  CB  ASP B  58      -3.909 -36.568 -25.902  1.00 43.25           C  
ATOM    439  O   ASP B  58      -0.768 -37.631 -25.973  1.00 43.25           O  
ATOM    440  CG  ASP B  58      -4.874 -36.893 -24.775  1.00 43.25           C  
ATOM    441  OD1 ASP B  58      -4.494 -36.766 -23.591  1.00 43.25           O  
ATOM    442  OD2 ASP B  58      -6.023 -37.283 -25.074  1.00 43.25           O  
ATOM    443  N   PHE B  59      -1.502 -37.914 -23.858  1.00 44.67           N  
ATOM    444  CA  PHE B  59      -0.672 -39.102 -23.695  1.00 44.67           C  
ATOM    445  C   PHE B  59      -1.453 -40.218 -23.012  1.00 44.67           C  
ATOM    446  CB  PHE B  59       0.588 -38.773 -22.888  1.00 44.67           C  
ATOM    447  O   PHE B  59      -2.440 -39.959 -22.320  1.00 44.67           O  
ATOM    448  CG  PHE B  59       0.309 -38.368 -21.466  1.00 44.67           C  
ATOM    449  CD1 PHE B  59       0.074 -37.037 -21.142  1.00 44.67           C  
ATOM    450  CD2 PHE B  59       0.283 -39.317 -20.453  1.00 44.67           C  
ATOM    451  CE1 PHE B  59      -0.184 -36.659 -19.826  1.00 44.67           C  
ATOM    452  CE2 PHE B  59       0.026 -38.947 -19.136  1.00 44.67           C  
ATOM    453  CZ  PHE B  59      -0.207 -37.617 -18.825  1.00 44.67           C  
ATOM    454  N   LYS B  60      -1.174 -41.423 -23.343  1.00 50.49           N  
ATOM    455  CA  LYS B  60      -1.665 -42.640 -22.703  1.00 50.49           C  
ATOM    456  C   LYS B  60      -0.524 -43.417 -22.051  1.00 50.49           C  
ATOM    457  CB  LYS B  60      -2.390 -43.525 -23.717  1.00 50.49           C  
ATOM    458  O   LYS B  60       0.615 -43.369 -22.521  1.00 50.49           O  
ATOM    459  CG  LYS B  60      -3.771 -43.019 -24.105  1.00 50.49           C  
ATOM    460  CD  LYS B  60      -4.757 -44.167 -24.283  1.00 50.49           C  
ATOM    461  CE  LYS B  60      -6.152 -43.659 -24.622  1.00 50.49           C  
ATOM    462  NZ  LYS B  60      -7.214 -44.597 -24.147  1.00 50.49           N  
ATOM    463  N   VAL B  61      -0.824 -44.046 -20.864  1.00 55.85           N  
ATOM    464  CA  VAL B  61       0.187 -44.830 -20.163  1.00 55.85           C  
ATOM    465  C   VAL B  61      -0.145 -46.316 -20.271  1.00 55.85           C  
ATOM    466  CB  VAL B  61       0.298 -44.415 -18.679  1.00 55.85           C  
ATOM    467  O   VAL B  61      -1.310 -46.708 -20.163  1.00 55.85           O  
ATOM    468  CG1 VAL B  61       1.348 -45.260 -17.959  1.00 55.85           C  
ATOM    469  CG2 VAL B  61       0.634 -42.929 -18.565  1.00 55.85           C  
ATOM    470  N   LYS B  62       0.810 -47.125 -20.661  1.00 59.91           N  
ATOM    471  CA  LYS B  62       0.661 -48.575 -20.731  1.00 59.91           C  
ATOM    472  C   LYS B  62       1.888 -49.282 -20.163  1.00 59.91           C  
ATOM    473  CB  LYS B  62       0.420 -49.022 -22.174  1.00 59.91           C  
ATOM    474  O   LYS B  62       3.022 -48.876 -20.426  1.00 59.91           O  
ATOM    475  CG  LYS B  62       0.007 -50.480 -22.310  1.00 59.91           C  
ATOM    476  CD  LYS B  62      -0.486 -50.792 -23.717  1.00 59.91           C  
ATOM    477  CE  LYS B  62      -0.963 -52.233 -23.836  1.00 59.91           C  
ATOM    478  NZ  LYS B  62      -1.655 -52.482 -25.136  1.00 59.91           N  
ATOM    479  N   THR B  63       1.650 -50.214 -19.191  1.00 65.27           N  
ATOM    480  CA  THR B  63       2.743 -50.992 -18.620  1.00 65.27           C  
ATOM    481  C   THR B  63       2.888 -52.331 -19.339  1.00 65.27           C  
ATOM    482  CB  THR B  63       2.529 -51.236 -17.114  1.00 65.27           C  
ATOM    483  O   THR B  63       1.898 -53.031 -19.563  1.00 65.27           O  
ATOM    484  CG2 THR B  63       3.785 -51.807 -16.465  1.00 65.27           C  
ATOM    485  OG1 THR B  63       2.198 -49.995 -16.478  1.00 65.27           O  
ATOM    486  N   VAL B  64       4.113 -52.641 -19.775  1.00 71.47           N  
ATOM    487  CA  VAL B  64       4.354 -53.887 -20.495  1.00 71.47           C  
ATOM    488  C   VAL B  64       5.497 -54.653 -19.834  1.00 71.47           C  
ATOM    489  CB  VAL B  64       4.677 -53.628 -21.984  1.00 71.47           C  
ATOM    490  O   VAL B  64       6.328 -54.064 -19.138  1.00 71.47           O  
ATOM    491  CG1 VAL B  64       3.431 -53.159 -22.733  1.00 71.47           C  
ATOM    492  CG2 VAL B  64       5.802 -52.602 -22.115  1.00 71.47           C  
ATOM    493  N   TYR B  65       5.408 -55.957 -19.895  1.00 72.27           N  
ATOM    494  CA  TYR B  65       6.476 -56.816 -19.395  1.00 72.27           C  
ATOM    495  C   TYR B  65       7.373 -57.289 -20.534  1.00 72.27           C  
ATOM    496  CB  TYR B  65       5.894 -58.023 -18.653  1.00 72.27           C  
ATOM    497  O   TYR B  65       6.897 -57.899 -21.494  1.00 72.27           O  
ATOM    498  CG  TYR B  65       5.446 -57.711 -17.246  1.00 72.27           C  
ATOM    499  CD1 TYR B  65       6.300 -57.907 -16.163  1.00 72.27           C  
ATOM    500  CD2 TYR B  65       4.168 -57.222 -16.996  1.00 72.27           C  
ATOM    501  CE1 TYR B  65       5.891 -57.624 -14.864  1.00 72.27           C  
ATOM    502  CE2 TYR B  65       3.749 -56.935 -15.701  1.00 72.27           C  
ATOM    503  OH  TYR B  65       4.205 -56.856 -13.360  1.00 72.27           O  
ATOM    504  CZ  TYR B  65       4.616 -57.138 -14.644  1.00 72.27           C  
ATOM    505  N   ARG B  66       8.624 -56.854 -20.476  1.00 73.24           N  
ATOM    506  CA  ARG B  66       9.584 -57.283 -21.488  1.00 73.24           C  
ATOM    507  C   ARG B  66      10.898 -57.716 -20.848  1.00 73.24           C  
ATOM    508  CB  ARG B  66       9.837 -56.162 -22.499  1.00 73.24           C  
ATOM    509  O   ARG B  66      11.478 -56.978 -20.048  1.00 73.24           O  
ATOM    510  CG  ARG B  66       9.176 -56.389 -23.849  1.00 73.24           C  
ATOM    511  CD  ARG B  66      10.204 -56.562 -24.958  1.00 73.24           C  
ATOM    512  NE  ARG B  66       9.570 -56.680 -26.268  1.00 73.24           N  
ATOM    513  NH1 ARG B  66      11.527 -57.142 -27.405  1.00 73.24           N  
ATOM    514  NH2 ARG B  66       9.536 -57.036 -28.537  1.00 73.24           N  
ATOM    515  CZ  ARG B  66      10.212 -56.952 -27.400  1.00 73.24           C  
ATOM    516  N   HIS B  67      11.487 -58.914 -21.213  1.00 67.97           N  
ATOM    517  CA  HIS B  67      12.715 -59.473 -20.661  1.00 67.97           C  
ATOM    518  C   HIS B  67      12.672 -59.499 -19.137  1.00 67.97           C  
ATOM    519  CB  HIS B  67      13.929 -58.674 -21.138  1.00 67.97           C  
ATOM    520  O   HIS B  67      13.623 -59.073 -18.477  1.00 67.97           O  
ATOM    521  CG  HIS B  67      14.056 -58.607 -22.627  1.00 67.97           C  
ATOM    522  CD2 HIS B  67      14.295 -57.562 -23.453  1.00 67.97           C  
ATOM    523  ND1 HIS B  67      13.931 -59.717 -23.435  1.00 67.97           N  
ATOM    524  CE1 HIS B  67      14.088 -59.355 -24.697  1.00 67.97           C  
ATOM    525  NE2 HIS B  67      14.310 -58.052 -24.735  1.00 67.97           N  
ATOM    526  N   GLU B  68      11.493 -59.805 -18.627  1.00 70.02           N  
ATOM    527  CA  GLU B  68      11.265 -59.961 -17.194  1.00 70.02           C  
ATOM    528  C   GLU B  68      11.299 -58.613 -16.479  1.00 70.02           C  
ATOM    529  CB  GLU B  68      12.303 -60.906 -16.584  1.00 70.02           C  
ATOM    530  O   GLU B  68      11.511 -58.553 -15.266  1.00 70.02           O  
ATOM    531  CG  GLU B  68      12.200 -62.339 -17.085  1.00 70.02           C  
ATOM    532  CD  GLU B  68      13.110 -63.303 -16.339  1.00 70.02           C  
ATOM    533  OE1 GLU B  68      13.043 -64.526 -16.600  1.00 70.02           O  
ATOM    534  OE2 GLU B  68      13.895 -62.831 -15.487  1.00 70.02           O  
ATOM    535  N   LYS B  69      11.361 -57.467 -17.247  1.00 73.72           N  
ATOM    536  CA  LYS B  69      11.325 -56.128 -16.666  1.00 73.72           C  
ATOM    537  C   LYS B  69       9.977 -55.457 -16.914  1.00 73.72           C  
ATOM    538  CB  LYS B  69      12.453 -55.265 -17.233  1.00 73.72           C  
ATOM    539  O   LYS B  69       9.376 -55.634 -17.976  1.00 73.72           O  
ATOM    540  CG  LYS B  69      13.848 -55.762 -16.884  1.00 73.72           C  
ATOM    541  CD  LYS B  69      14.808 -54.605 -16.640  1.00 73.72           C  
ATOM    542  CE  LYS B  69      16.194 -55.100 -16.250  1.00 73.72           C  
ATOM    543  NZ  LYS B  69      17.153 -53.970 -16.059  1.00 73.72           N  
ATOM    544  N   ARG B  70       9.481 -54.847 -15.921  1.00 74.51           N  
ATOM    545  CA  ARG B  70       8.228 -54.106 -16.015  1.00 74.51           C  
ATOM    546  C   ARG B  70       8.458 -52.711 -16.586  1.00 74.51           C  
ATOM    547  CB  ARG B  70       7.558 -54.007 -14.643  1.00 74.51           C  
ATOM    548  O   ARG B  70       9.127 -51.883 -15.965  1.00 74.51           O  
ATOM    549  CG  ARG B  70       6.039 -53.978 -14.700  1.00 74.51           C  
ATOM    550  CD  ARG B  70       5.422 -54.008 -13.308  1.00 74.51           C  
ATOM    551  NE  ARG B  70       3.997 -53.691 -13.344  1.00 74.51           N  
ATOM    552  NH1 ARG B  70       3.780 -53.463 -11.055  1.00 74.51           N  
ATOM    553  NH2 ARG B  70       1.962 -53.162 -12.419  1.00 74.51           N  
ATOM    554  CZ  ARG B  70       3.249 -53.439 -12.273  1.00 74.51           C  
ATOM    555  N   VAL B  71       7.902 -52.421 -17.792  1.00 69.71           N  
ATOM    556  CA  VAL B  71       8.162 -51.167 -18.492  1.00 69.71           C  
ATOM    557  C   VAL B  71       6.875 -50.352 -18.588  1.00 69.71           C  
ATOM    558  CB  VAL B  71       8.742 -51.415 -19.903  1.00 69.71           C  
ATOM    559  O   VAL B  71       5.865 -50.832 -19.108  1.00 69.71           O  
ATOM    560  CG1 VAL B  71       9.073 -50.092 -20.591  1.00 69.71           C  
ATOM    561  CG2 VAL B  71       9.983 -52.303 -19.821  1.00 69.71           C  
ATOM    562  N   LYS B  72       6.954 -49.214 -18.004  1.00 69.95           N  
ATOM    563  CA  LYS B  72       5.851 -48.266 -18.128  1.00 69.95           C  
ATOM    564  C   LYS B  72       6.025 -47.378 -19.356  1.00 69.95           C  
ATOM    565  CB  LYS B  72       5.741 -47.403 -16.869  1.00 69.95           C  
ATOM    566  O   LYS B  72       7.035 -46.684 -19.490  1.00 69.95           O  
ATOM    567  CG  LYS B  72       4.492 -46.535 -16.822  1.00 69.95           C  
ATOM    568  CD  LYS B  72       4.379 -45.792 -15.497  1.00 69.95           C  
ATOM    569  CE  LYS B  72       3.116 -44.942 -15.438  1.00 69.95           C  
ATOM    570  NZ  LYS B  72       2.971 -44.256 -14.119  1.00 69.95           N  
ATOM    571  N   LEU B  73       5.024 -47.357 -20.288  1.00 65.99           N  
ATOM    572  CA  LEU B  73       5.087 -46.558 -21.507  1.00 65.99           C  
ATOM    573  C   LEU B  73       4.204 -45.320 -21.391  1.00 65.99           C  
ATOM    574  CB  LEU B  73       4.660 -47.392 -22.718  1.00 65.99           C  
ATOM    575  O   LEU B  73       3.014 -45.427 -21.083  1.00 65.99           O  
ATOM    576  CG  LEU B  73       5.465 -48.666 -22.981  1.00 65.99           C  
ATOM    577  CD1 LEU B  73       4.780 -49.514 -24.047  1.00 65.99           C  
ATOM    578  CD2 LEU B  73       6.891 -48.321 -23.398  1.00 65.99           C  
ATOM    579  N   GLN B  74       4.840 -44.188 -21.500  1.00 65.06           N  
ATOM    580  CA  GLN B  74       4.121 -42.931 -21.677  1.00 65.06           C  
ATOM    581  C   GLN B  74       4.081 -42.523 -23.147  1.00 65.06           C  
ATOM    582  CB  GLN B  74       4.763 -41.822 -20.842  1.00 65.06           C  
ATOM    583  O   GLN B  74       5.084 -42.062 -23.697  1.00 65.06           O  
ATOM    584  CG  GLN B  74       3.783 -40.749 -20.387  1.00 65.06           C  
ATOM    585  CD  GLN B  74       4.427 -39.706 -19.494  1.00 65.06           C  
ATOM    586  NE2 GLN B  74       3.614 -38.806 -18.950  1.00 65.06           N  
ATOM    587  OE1 GLN B  74       5.646 -39.709 -19.293  1.00 65.06           O  
ATOM    588  N   ILE B  75       2.902 -42.721 -23.771  1.00 65.68           N  
ATOM    589  CA  ILE B  75       2.812 -42.546 -25.216  1.00 65.68           C  
ATOM    590  C   ILE B  75       2.105 -41.230 -25.534  1.00 65.68           C  
ATOM    591  CB  ILE B  75       2.071 -43.727 -25.884  1.00 65.68           C  
ATOM    592  O   ILE B  75       0.938 -41.044 -25.181  1.00 65.68           O  
ATOM    593  CG1 ILE B  75       2.681 -45.060 -25.437  1.00 65.68           C  
ATOM    594  CG2 ILE B  75       2.105 -43.593 -27.409  1.00 65.68           C  
ATOM    595  CD1 ILE B  75       1.840 -46.277 -25.798  1.00 65.68           C  
ATOM    596  N   TRP B  76       2.810 -40.369 -26.164  1.00 63.59           N  
ATOM    597  CA  TRP B  76       2.303 -39.037 -26.474  1.00 63.59           C  
ATOM    598  C   TRP B  76       1.719 -38.991 -27.882  1.00 63.59           C  
ATOM    599  CB  TRP B  76       3.414 -37.992 -26.334  1.00 63.59           C  
ATOM    600  O   TRP B  76       2.362 -39.423 -28.842  1.00 63.59           O  
ATOM    601  CG  TRP B  76       3.859 -37.762 -24.921  1.00 63.59           C  
ATOM    602  CD1 TRP B  76       4.601 -38.608 -24.144  1.00 63.59           C  
ATOM    603  CD2 TRP B  76       3.586 -36.612 -24.116  1.00 63.59           C  
ATOM    604  CE2 TRP B  76       4.194 -36.827 -22.859  1.00 63.59           C  
ATOM    605  CE3 TRP B  76       2.886 -35.418 -24.335  1.00 63.59           C  
ATOM    606  NE1 TRP B  76       4.806 -38.051 -22.902  1.00 63.59           N  
ATOM    607  CH2 TRP B  76       3.432 -34.732 -22.066  1.00 63.59           C  
ATOM    608  CZ2 TRP B  76       4.123 -35.891 -21.825  1.00 63.59           C  
ATOM    609  CZ3 TRP B  76       2.816 -34.487 -23.305  1.00 63.59           C  
ATOM    610  N   ASP B  77       0.425 -38.675 -27.914  1.00 53.19           N  
ATOM    611  CA  ASP B  77      -0.316 -38.487 -29.158  1.00 53.19           C  
ATOM    612  C   ASP B  77      -0.286 -37.025 -29.598  1.00 53.19           C  
ATOM    613  CB  ASP B  77      -1.763 -38.958 -28.997  1.00 53.19           C  
ATOM    614  O   ASP B  77      -0.779 -36.146 -28.888  1.00 53.19           O  
ATOM    615  CG  ASP B  77      -2.548 -38.917 -30.297  1.00 53.19           C  
ATOM    616  OD1 ASP B  77      -1.929 -38.842 -31.380  1.00 53.19           O  
ATOM    617  OD2 ASP B  77      -3.796 -38.957 -30.236  1.00 53.19           O  
ATOM    618  N   THR B  78       0.335 -36.727 -30.715  1.00 53.75           N  
ATOM    619  CA  THR B  78       0.503 -35.352 -31.170  1.00 53.75           C  
ATOM    620  C   THR B  78      -0.527 -35.007 -32.242  1.00 53.75           C  
ATOM    621  CB  THR B  78       1.921 -35.115 -31.722  1.00 53.75           C  
ATOM    622  O   THR B  78      -1.001 -35.889 -32.961  1.00 53.75           O  
ATOM    623  CG2 THR B  78       2.980 -35.418 -30.667  1.00 53.75           C  
ATOM    624  OG1 THR B  78       2.134 -35.967 -32.855  1.00 53.75           O  
ATOM    625  N   ALA B  79      -1.150 -33.788 -32.191  1.00 45.93           N  
ATOM    626  CA  ALA B  79      -1.971 -33.320 -33.305  1.00 45.93           C  
ATOM    627  C   ALA B  79      -1.153 -33.231 -34.590  1.00 45.93           C  
ATOM    628  CB  ALA B  79      -2.589 -31.962 -32.977  1.00 45.93           C  
ATOM    629  O   ALA B  79       0.057 -32.997 -34.548  1.00 45.93           O  
ATOM    630  N   GLY B  80      -1.587 -33.847 -35.810  1.00 43.35           N  
ATOM    631  CA  GLY B  80      -0.903 -33.692 -37.084  1.00 43.35           C  
ATOM    632  C   GLY B  80      -0.264 -32.327 -37.256  1.00 43.35           C  
ATOM    633  O   GLY B  80      -0.891 -31.303 -36.978  1.00 43.35           O  
ATOM    634  N   GLN B  81       0.959 -32.214 -36.923  1.00 40.55           N  
ATOM    635  CA  GLN B  81       1.784 -31.059 -36.585  1.00 40.55           C  
ATOM    636  C   GLN B  81       2.086 -30.217 -37.821  1.00 40.55           C  
ATOM    637  CB  GLN B  81       3.088 -31.506 -35.922  1.00 40.55           C  
ATOM    638  O   GLN B  81       2.979 -29.368 -37.797  1.00 40.55           O  
ATOM    639  CG  GLN B  81       2.890 -32.218 -34.591  1.00 40.55           C  
ATOM    640  CD  GLN B  81       4.179 -32.364 -33.805  1.00 40.55           C  
ATOM    641  NE2 GLN B  81       4.121 -33.103 -32.702  1.00 40.55           N  
ATOM    642  OE1 GLN B  81       5.219 -31.818 -34.187  1.00 40.55           O  
ATOM    643  N   GLU B  82       1.647 -30.426 -38.949  1.00 37.26           N  
ATOM    644  CA  GLU B  82       2.288 -29.549 -39.924  1.00 37.26           C  
ATOM    645  C   GLU B  82       2.245 -28.093 -39.468  1.00 37.26           C  
ATOM    646  CB  GLU B  82       1.621 -29.691 -41.295  1.00 37.26           C  
ATOM    647  O   GLU B  82       3.207 -27.348 -39.664  1.00 37.26           O  
ATOM    648  CG  GLU B  82       0.384 -30.576 -41.288  1.00 37.26           C  
ATOM    649  CD  GLU B  82       0.337 -31.551 -42.454  1.00 37.26           C  
ATOM    650  OE1 GLU B  82      -0.676 -32.271 -42.603  1.00 37.26           O  
ATOM    651  OE2 GLU B  82       1.323 -31.596 -43.224  1.00 37.26           O  
ATOM    652  N   ARG B  83       1.075 -27.809 -38.785  1.00 35.53           N  
ATOM    653  CA  ARG B  83       0.901 -26.414 -38.392  1.00 35.53           C  
ATOM    654  C   ARG B  83       1.450 -26.168 -36.991  1.00 35.53           C  
ATOM    655  CB  ARG B  83      -0.576 -26.019 -38.454  1.00 35.53           C  
ATOM    656  O   ARG B  83       1.680 -25.021 -36.602  1.00 35.53           O  
ATOM    657  CG  ARG B  83      -1.361 -26.733 -39.543  1.00 35.53           C  
ATOM    658  CD  ARG B  83      -2.798 -26.239 -39.619  1.00 35.53           C  
ATOM    659  NE  ARG B  83      -3.603 -27.058 -40.520  1.00 35.53           N  
ATOM    660  NH1 ARG B  83      -5.451 -25.672 -40.464  1.00 35.53           N  
ATOM    661  NH2 ARG B  83      -5.486 -27.586 -41.726  1.00 35.53           N  
ATOM    662  CZ  ARG B  83      -4.845 -26.770 -40.901  1.00 35.53           C  
ATOM    663  N   TYR B  84       1.709 -27.255 -36.324  1.00 34.95           N  
ATOM    664  CA  TYR B  84       2.109 -27.119 -34.928  1.00 34.95           C  
ATOM    665  C   TYR B  84       3.534 -27.616 -34.718  1.00 34.95           C  
ATOM    666  CB  TYR B  84       1.148 -27.888 -34.016  1.00 34.95           C  
ATOM    667  O   TYR B  84       3.880 -28.087 -33.632  1.00 34.95           O  
ATOM    668  CG  TYR B  84      -0.282 -27.412 -34.101  1.00 34.95           C  
ATOM    669  CD1 TYR B  84      -0.705 -26.287 -33.396  1.00 34.95           C  
ATOM    670  CD2 TYR B  84      -1.212 -28.085 -34.886  1.00 34.95           C  
ATOM    671  CE1 TYR B  84      -2.022 -25.846 -33.469  1.00 34.95           C  
ATOM    672  CE2 TYR B  84      -2.532 -27.652 -34.967  1.00 34.95           C  
ATOM    673  OH  TYR B  84      -4.232 -26.101 -34.334  1.00 34.95           O  
ATOM    674  CZ  TYR B  84      -2.927 -26.534 -34.257  1.00 34.95           C  
ATOM    675  N   ARG B  85       4.248 -27.585 -35.677  1.00 38.87           N  
ATOM    676  CA  ARG B  85       5.577 -28.188 -35.690  1.00 38.87           C  
ATOM    677  C   ARG B  85       6.442 -27.628 -34.566  1.00 38.87           C  
ATOM    678  CB  ARG B  85       6.259 -27.958 -37.041  1.00 38.87           C  
ATOM    679  O   ARG B  85       7.213 -28.362 -33.945  1.00 38.87           O  
ATOM    680  CG  ARG B  85       5.874 -28.973 -38.105  1.00 38.87           C  
ATOM    681  CD  ARG B  85       6.677 -28.780 -39.384  1.00 38.87           C  
ATOM    682  NE  ARG B  85       6.428 -29.852 -40.344  1.00 38.87           N  
ATOM    683  NH1 ARG B  85       7.134 -28.648 -42.185  1.00 38.87           N  
ATOM    684  NH2 ARG B  85       6.388 -30.801 -42.435  1.00 38.87           N  
ATOM    685  CZ  ARG B  85       6.651 -29.765 -41.652  1.00 38.87           C  
ATOM    686  N   THR B  86       6.237 -26.410 -34.215  1.00 35.16           N  
ATOM    687  CA  THR B  86       7.099 -25.757 -33.236  1.00 35.16           C  
ATOM    688  C   THR B  86       6.775 -26.237 -31.824  1.00 35.16           C  
ATOM    689  CB  THR B  86       6.961 -24.224 -33.304  1.00 35.16           C  
ATOM    690  O   THR B  86       7.676 -26.422 -31.003  1.00 35.16           O  
ATOM    691  CG2 THR B  86       8.266 -23.537 -32.918  1.00 35.16           C  
ATOM    692  OG1 THR B  86       6.608 -23.841 -34.639  1.00 35.16           O  
ATOM    693  N   ILE B  87       5.511 -26.496 -31.563  1.00 33.93           N  
ATOM    694  CA  ILE B  87       5.087 -26.856 -30.215  1.00 33.93           C  
ATOM    695  C   ILE B  87       5.481 -28.301 -29.918  1.00 33.93           C  
ATOM    696  CB  ILE B  87       3.565 -26.666 -30.031  1.00 33.93           C  
ATOM    697  O   ILE B  87       5.897 -28.621 -28.802  1.00 33.93           O  
ATOM    698  CG1 ILE B  87       3.184 -25.193 -30.219  1.00 33.93           C  
ATOM    699  CG2 ILE B  87       3.119 -27.176 -28.657  1.00 33.93           C  
ATOM    700  CD1 ILE B  87       1.683 -24.945 -30.280  1.00 33.93           C  
ATOM    701  N   THR B  88       5.596 -28.961 -30.996  1.00 40.29           N  
ATOM    702  CA  THR B  88       5.850 -30.390 -30.852  1.00 40.29           C  
ATOM    703  C   THR B  88       7.317 -30.648 -30.517  1.00 40.29           C  
ATOM    704  CB  THR B  88       5.471 -31.157 -32.133  1.00 40.29           C  
ATOM    705  O   THR B  88       7.643 -31.634 -29.853  1.00 40.29           O  
ATOM    706  CG2 THR B  88       3.979 -31.471 -32.165  1.00 40.29           C  
ATOM    707  OG1 THR B  88       5.805 -30.360 -33.276  1.00 40.29           O  
ATOM    708  N   THR B  89       8.081 -29.562 -30.785  1.00 45.60           N  
ATOM    709  CA  THR B  89       9.522 -29.741 -30.648  1.00 45.60           C  
ATOM    710  C   THR B  89       9.915 -29.860 -29.178  1.00 45.60           C  
ATOM    711  CB  THR B  89      10.294 -28.577 -31.296  1.00 45.60           C  
ATOM    712  O   THR B  89      10.868 -30.565 -28.840  1.00 45.60           O  
ATOM    713  CG2 THR B  89      10.829 -28.968 -32.670  1.00 45.60           C  
ATOM    714  OG1 THR B  89       9.419 -27.452 -31.439  1.00 45.60           O  
ATOM    715  N   ALA B  90       9.158 -29.373 -28.356  1.00 43.63           N  
ATOM    716  CA  ALA B  90       9.475 -29.415 -26.931  1.00 43.63           C  
ATOM    717  C   ALA B  90       9.347 -30.834 -26.382  1.00 43.63           C  
ATOM    718  CB  ALA B  90       8.565 -28.465 -26.156  1.00 43.63           C  
ATOM    719  O   ALA B  90      10.054 -31.208 -25.443  1.00 43.63           O  
ATOM    720  N   TYR B  91       8.682 -31.584 -27.164  1.00 49.03           N  
ATOM    721  CA  TYR B  91       8.410 -32.925 -26.657  1.00 49.03           C  
ATOM    722  C   TYR B  91       9.397 -33.935 -27.230  1.00 49.03           C  
ATOM    723  CB  TYR B  91       6.977 -33.347 -26.993  1.00 49.03           C  
ATOM    724  O   TYR B  91       9.503 -35.059 -26.734  1.00 49.03           O  
ATOM    725  CG  TYR B  91       5.922 -32.538 -26.277  1.00 49.03           C  
ATOM    726  CD1 TYR B  91       5.552 -32.841 -24.969  1.00 49.03           C  
ATOM    727  CD2 TYR B  91       5.293 -31.469 -26.907  1.00 49.03           C  
ATOM    728  CE1 TYR B  91       4.580 -32.100 -24.306  1.00 49.03           C  
ATOM    729  CE2 TYR B  91       4.319 -30.721 -26.254  1.00 49.03           C  
ATOM    730  OH  TYR B  91       3.007 -30.306 -24.304  1.00 49.03           O  
ATOM    731  CZ  TYR B  91       3.971 -31.043 -24.955  1.00 49.03           C  
ATOM    732  N   TYR B  92      10.099 -33.363 -28.133  1.00 62.41           N  
ATOM    733  CA  TYR B  92      11.094 -34.229 -28.756  1.00 62.41           C  
ATOM    734  C   TYR B  92      12.217 -34.560 -27.780  1.00 62.41           C  
ATOM    735  CB  TYR B  92      11.672 -33.568 -30.011  1.00 62.41           C  
ATOM    736  O   TYR B  92      12.700 -35.694 -27.742  1.00 62.41           O  
ATOM    737  CG  TYR B  92      10.759 -33.639 -31.210  1.00 62.41           C  
ATOM    738  CD1 TYR B  92      11.174 -34.249 -32.391  1.00 62.41           C  
ATOM    739  CD2 TYR B  92       9.479 -33.095 -31.165  1.00 62.41           C  
ATOM    740  CE1 TYR B  92      10.336 -34.315 -33.500  1.00 62.41           C  
ATOM    741  CE2 TYR B  92       8.633 -33.156 -32.267  1.00 62.41           C  
ATOM    742  OH  TYR B  92       8.236 -33.830 -34.522  1.00 62.41           O  
ATOM    743  CZ  TYR B  92       9.069 -33.767 -33.428  1.00 62.41           C  
ATOM    744  N   ARG B  93      12.451 -33.541 -26.834  1.00 56.07           N  
ATOM    745  CA  ARG B  93      13.599 -33.626 -25.937  1.00 56.07           C  
ATOM    746  C   ARG B  93      13.347 -34.635 -24.821  1.00 56.07           C  
ATOM    747  CB  ARG B  93      13.919 -32.254 -25.340  1.00 56.07           C  
ATOM    748  O   ARG B  93      12.326 -34.566 -24.133  1.00 56.07           O  
ATOM    749  CG  ARG B  93      15.129 -31.577 -25.966  1.00 56.07           C  
ATOM    750  CD  ARG B  93      15.472 -30.272 -25.261  1.00 56.07           C  
ATOM    751  NE  ARG B  93      16.489 -29.518 -25.989  1.00 56.07           N  
ATOM    752  NH1 ARG B  93      15.463 -27.467 -25.712  1.00 56.07           N  
ATOM    753  NH2 ARG B  93      17.439 -27.619 -26.863  1.00 56.07           N  
ATOM    754  CZ  ARG B  93      16.461 -28.203 -26.186  1.00 56.07           C  
ATOM    755  N   GLY B  94      13.409 -35.881 -24.918  1.00 60.08           N  
ATOM    756  CA  GLY B  94      13.256 -36.894 -23.886  1.00 60.08           C  
ATOM    757  C   GLY B  94      12.598 -38.164 -24.390  1.00 60.08           C  
ATOM    758  O   GLY B  94      12.562 -39.174 -23.683  1.00 60.08           O  
ATOM    759  N   ALA B  95      12.134 -37.902 -25.552  1.00 69.86           N  
ATOM    760  CA  ALA B  95      11.487 -39.086 -26.112  1.00 69.86           C  
ATOM    761  C   ALA B  95      12.516 -40.154 -26.472  1.00 69.86           C  
ATOM    762  CB  ALA B  95      10.661 -38.711 -27.340  1.00 69.86           C  
ATOM    763  O   ALA B  95      13.555 -39.850 -27.063  1.00 69.86           O  
ATOM    764  N   MET B  96      12.271 -41.317 -26.007  1.00 81.81           N  
ATOM    765  CA  MET B  96      13.209 -42.409 -26.255  1.00 81.81           C  
ATOM    766  C   MET B  96      12.876 -43.127 -27.559  1.00 81.81           C  
ATOM    767  CB  MET B  96      13.196 -43.403 -25.093  1.00 81.81           C  
ATOM    768  O   MET B  96      13.729 -43.804 -28.135  1.00 81.81           O  
ATOM    769  CG  MET B  96      13.643 -42.805 -23.769  1.00 81.81           C  
ATOM    770  SD  MET B  96      13.424 -43.964 -22.363  1.00 81.81           S  
ATOM    771  CE  MET B  96      14.980 -44.891 -22.468  1.00 81.81           C  
ATOM    772  N   GLY B  97      11.579 -42.872 -27.994  1.00 88.25           N  
ATOM    773  CA  GLY B  97      11.160 -43.553 -29.209  1.00 88.25           C  
ATOM    774  C   GLY B  97      10.076 -42.808 -29.967  1.00 88.25           C  
ATOM    775  O   GLY B  97       9.289 -42.072 -29.370  1.00 88.25           O  
ATOM    776  N   PHE B  98      10.095 -43.054 -31.285  1.00 89.34           N  
ATOM    777  CA  PHE B  98       9.119 -42.395 -32.144  1.00 89.34           C  
ATOM    778  C   PHE B  98       8.430 -43.405 -33.054  1.00 89.34           C  
ATOM    779  CB  PHE B  98       9.790 -41.304 -32.984  1.00 89.34           C  
ATOM    780  O   PHE B  98       9.067 -44.334 -33.554  1.00 89.34           O  
ATOM    781  CG  PHE B  98      10.327 -40.157 -32.172  1.00 89.34           C  
ATOM    782  CD1 PHE B  98       9.588 -38.990 -32.018  1.00 89.34           C  
ATOM    783  CD2 PHE B  98      11.572 -40.245 -31.563  1.00 89.34           C  
ATOM    784  CE1 PHE B  98      10.083 -37.926 -31.267  1.00 89.34           C  
ATOM    785  CE2 PHE B  98      12.073 -39.186 -30.811  1.00 89.34           C  
ATOM    786  CZ  PHE B  98      11.327 -38.028 -30.665  1.00 89.34           C  
ATOM    787  N   ILE B  99       7.170 -43.174 -33.124  1.00 91.78           N  
ATOM    788  CA  ILE B  99       6.448 -43.788 -34.233  1.00 91.78           C  
ATOM    789  C   ILE B  99       6.115 -42.729 -35.282  1.00 91.78           C  
ATOM    790  CB  ILE B  99       5.157 -44.486 -33.748  1.00 91.78           C  
ATOM    791  O   ILE B  99       5.331 -41.814 -35.022  1.00 91.78           O  
ATOM    792  CG1 ILE B  99       5.500 -45.659 -32.823  1.00 91.78           C  
ATOM    793  CG2 ILE B  99       4.318 -44.956 -34.940  1.00 91.78           C  
ATOM    794  CD1 ILE B  99       4.283 -46.394 -32.278  1.00 91.78           C  
ATOM    795  N   LEU B 100       6.778 -42.804 -36.389  1.00 92.69           N  
ATOM    796  CA  LEU B 100       6.523 -41.910 -37.513  1.00 92.69           C  
ATOM    797  C   LEU B 100       5.543 -42.541 -38.497  1.00 92.69           C  
ATOM    798  CB  LEU B 100       7.830 -41.562 -38.229  1.00 92.69           C  
ATOM    799  O   LEU B 100       5.821 -43.599 -39.065  1.00 92.69           O  
ATOM    800  CG  LEU B 100       7.719 -40.609 -39.419  1.00 92.69           C  
ATOM    801  CD1 LEU B 100       7.125 -39.275 -38.977  1.00 92.69           C  
ATOM    802  CD2 LEU B 100       9.082 -40.403 -40.070  1.00 92.69           C  
ATOM    803  N   MET B 101       4.456 -41.793 -38.679  1.00 92.81           N  
ATOM    804  CA  MET B 101       3.344 -42.445 -39.365  1.00 92.81           C  
ATOM    805  C   MET B 101       2.964 -41.685 -40.631  1.00 92.81           C  
ATOM    806  CB  MET B 101       2.131 -42.557 -38.439  1.00 92.81           C  
ATOM    807  O   MET B 101       2.995 -40.453 -40.654  1.00 92.81           O  
ATOM    808  CG  MET B 101       1.031 -43.457 -38.976  1.00 92.81           C  
ATOM    809  SD  MET B 101      -0.332 -43.697 -37.771  1.00 92.81           S  
ATOM    810  CE  MET B 101       0.561 -44.552 -36.443  1.00 92.81           C  
ATOM    811  N   TYR B 102       2.703 -42.468 -41.756  1.00 94.08           N  
ATOM    812  CA  TYR B 102       2.053 -41.902 -42.932  1.00 94.08           C  
ATOM    813  C   TYR B 102       0.857 -42.747 -43.353  1.00 94.08           C  
ATOM    814  CB  TYR B 102       3.045 -41.787 -44.092  1.00 94.08           C  
ATOM    815  O   TYR B 102       0.694 -43.879 -42.890  1.00 94.08           O  
ATOM    816  CG  TYR B 102       3.439 -43.116 -44.689  1.00 94.08           C  
ATOM    817  CD1 TYR B 102       4.520 -43.835 -44.186  1.00 94.08           C  
ATOM    818  CD2 TYR B 102       2.731 -43.655 -45.758  1.00 94.08           C  
ATOM    819  CE1 TYR B 102       4.888 -45.060 -44.733  1.00 94.08           C  
ATOM    820  CE2 TYR B 102       3.089 -44.879 -46.313  1.00 94.08           C  
ATOM    821  OH  TYR B 102       4.526 -46.785 -46.342  1.00 94.08           O  
ATOM    822  CZ  TYR B 102       4.167 -45.573 -45.795  1.00 94.08           C  
ATOM    823  N   ASP B 103       0.005 -42.229 -44.178  1.00 91.91           N  
ATOM    824  CA  ASP B 103      -1.179 -42.883 -44.726  1.00 91.91           C  
ATOM    825  C   ASP B 103      -0.903 -43.438 -46.122  1.00 91.91           C  
ATOM    826  CB  ASP B 103      -2.358 -41.910 -44.771  1.00 91.91           C  
ATOM    827  O   ASP B 103      -0.529 -42.693 -47.029  1.00 91.91           O  
ATOM    828  CG  ASP B 103      -3.627 -42.540 -45.318  1.00 91.91           C  
ATOM    829  OD1 ASP B 103      -3.577 -43.694 -45.796  1.00 91.91           O  
ATOM    830  OD2 ASP B 103      -4.685 -41.875 -45.274  1.00 91.91           O  
ATOM    831  N   ILE B 104      -1.147 -44.656 -46.407  1.00 94.22           N  
ATOM    832  CA  ILE B 104      -0.781 -45.304 -47.662  1.00 94.22           C  
ATOM    833  C   ILE B 104      -1.673 -44.788 -48.788  1.00 94.22           C  
ATOM    834  CB  ILE B 104      -0.886 -46.842 -47.555  1.00 94.22           C  
ATOM    835  O   ILE B 104      -1.360 -44.966 -49.968  1.00 94.22           O  
ATOM    836  CG1 ILE B 104      -2.330 -47.258 -47.253  1.00 94.22           C  
ATOM    837  CG2 ILE B 104       0.073 -47.376 -46.488  1.00 94.22           C  
ATOM    838  CD1 ILE B 104      -2.609 -48.737 -47.485  1.00 94.22           C  
ATOM    839  N   THR B 105      -2.841 -44.159 -48.456  1.00 89.06           N  
ATOM    840  CA  THR B 105      -3.773 -43.644 -49.452  1.00 89.06           C  
ATOM    841  C   THR B 105      -3.491 -42.174 -49.748  1.00 89.06           C  
ATOM    842  CB  THR B 105      -5.232 -43.806 -48.989  1.00 89.06           C  
ATOM    843  O   THR B 105      -4.163 -41.562 -50.580  1.00 89.06           O  
ATOM    844  CG2 THR B 105      -5.516 -45.241 -48.557  1.00 89.06           C  
ATOM    845  OG1 THR B 105      -5.476 -42.929 -47.882  1.00 89.06           O  
ATOM    846  N   ASN B 106      -2.431 -41.621 -49.057  1.00 85.15           N  
ATOM    847  CA  ASN B 106      -2.118 -40.202 -49.191  1.00 85.15           C  
ATOM    848  C   ASN B 106      -0.646 -39.982 -49.526  1.00 85.15           C  
ATOM    849  CB  ASN B 106      -2.491 -39.447 -47.914  1.00 85.15           C  
ATOM    850  O   ASN B 106       0.220 -40.128 -48.661  1.00 85.15           O  
ATOM    851  CG  ASN B 106      -2.328 -37.947 -48.053  1.00 85.15           C  
ATOM    852  ND2 ASN B 106      -3.223 -37.192 -47.426  1.00 85.15           N  
ATOM    853  OD1 ASN B 106      -1.407 -37.469 -48.720  1.00 85.15           O  
ATOM    854  N   GLU B 107      -0.395 -39.631 -50.712  1.00 89.46           N  
ATOM    855  CA  GLU B 107       0.970 -39.465 -51.202  1.00 89.46           C  
ATOM    856  C   GLU B 107       1.677 -38.318 -50.486  1.00 89.46           C  
ATOM    857  CB  GLU B 107       0.973 -39.224 -52.714  1.00 89.46           C  
ATOM    858  O   GLU B 107       2.882 -38.387 -50.233  1.00 89.46           O  
ATOM    859  CG  GLU B 107       2.352 -39.325 -53.350  1.00 89.46           C  
ATOM    860  CD  GLU B 107       2.317 -39.273 -54.869  1.00 89.46           C  
ATOM    861  OE1 GLU B 107       3.349 -39.574 -55.510  1.00 89.46           O  
ATOM    862  OE2 GLU B 107       1.249 -38.928 -55.422  1.00 89.46           O  
ATOM    863  N   GLU B 108       0.999 -37.240 -50.163  1.00 82.88           N  
ATOM    864  CA  GLU B 108       1.560 -36.076 -49.484  1.00 82.88           C  
ATOM    865  C   GLU B 108       2.107 -36.449 -48.109  1.00 82.88           C  
ATOM    866  CB  GLU B 108       0.508 -34.972 -49.350  1.00 82.88           C  
ATOM    867  O   GLU B 108       3.162 -35.959 -47.701  1.00 82.88           O  
ATOM    868  CG  GLU B 108       1.096 -33.576 -49.205  1.00 82.88           C  
ATOM    869  CD  GLU B 108       0.040 -32.485 -49.135  1.00 82.88           C  
ATOM    870  OE1 GLU B 108       0.404 -31.296 -48.983  1.00 82.88           O  
ATOM    871  OE2 GLU B 108      -1.162 -32.821 -49.231  1.00 82.88           O  
ATOM    872  N   SER B 109       1.393 -37.323 -47.412  1.00 85.96           N  
ATOM    873  CA  SER B 109       1.836 -37.765 -46.093  1.00 85.96           C  
ATOM    874  C   SER B 109       3.122 -38.579 -46.186  1.00 85.96           C  
ATOM    875  CB  SER B 109       0.746 -38.594 -45.412  1.00 85.96           C  
ATOM    876  O   SER B 109       3.973 -38.508 -45.297  1.00 85.96           O  
ATOM    877  OG  SER B 109       0.586 -39.844 -46.060  1.00 85.96           O  
ATOM    878  N   PHE B 110       3.266 -39.296 -47.279  1.00 91.94           N  
ATOM    879  CA  PHE B 110       4.476 -40.074 -47.517  1.00 91.94           C  
ATOM    880  C   PHE B 110       5.646 -39.162 -47.865  1.00 91.94           C  
ATOM    881  CB  PHE B 110       4.251 -41.092 -48.639  1.00 91.94           C  
ATOM    882  O   PHE B 110       6.756 -39.348 -47.363  1.00 91.94           O  
ATOM    883  CG  PHE B 110       5.475 -41.897 -48.983  1.00 91.94           C  
ATOM    884  CD1 PHE B 110       6.224 -41.600 -50.114  1.00 91.94           C  
ATOM    885  CD2 PHE B 110       5.875 -42.952 -48.174  1.00 91.94           C  
ATOM    886  CE1 PHE B 110       7.358 -42.344 -50.435  1.00 91.94           C  
ATOM    887  CE2 PHE B 110       7.007 -43.700 -48.487  1.00 91.94           C  
ATOM    888  CZ  PHE B 110       7.746 -43.395 -49.619  1.00 91.94           C  
ATOM    889  N   ASN B 111       5.380 -38.180 -48.668  1.00 88.96           N  
ATOM    890  CA  ASN B 111       6.428 -37.249 -49.074  1.00 88.96           C  
ATOM    891  C   ASN B 111       6.936 -36.427 -47.893  1.00 88.96           C  
ATOM    892  CB  ASN B 111       5.924 -36.326 -50.186  1.00 88.96           C  
ATOM    893  O   ASN B 111       8.065 -35.933 -47.916  1.00 88.96           O  
ATOM    894  CG  ASN B 111       5.675 -37.061 -51.488  1.00 88.96           C  
ATOM    895  ND2 ASN B 111       4.765 -36.537 -52.300  1.00 88.96           N  
ATOM    896  OD1 ASN B 111       6.294 -38.093 -51.761  1.00 88.96           O  
ATOM    897  N   ALA B 112       6.166 -36.367 -46.853  1.00 84.41           N  
ATOM    898  CA  ALA B 112       6.503 -35.544 -45.695  1.00 84.41           C  
ATOM    899  C   ALA B 112       7.377 -36.314 -44.710  1.00 84.41           C  
ATOM    900  CB  ALA B 112       5.233 -35.054 -45.003  1.00 84.41           C  
ATOM    901  O   ALA B 112       7.917 -35.735 -43.765  1.00 84.41           O  
ATOM    902  N   VAL B 113       7.593 -37.575 -44.855  1.00 89.76           N  
ATOM    903  CA  VAL B 113       8.305 -38.448 -43.928  1.00 89.76           C  
ATOM    904  C   VAL B 113       9.757 -37.994 -43.802  1.00 89.76           C  
ATOM    905  CB  VAL B 113       8.246 -39.925 -44.379  1.00 89.76           C  
ATOM    906  O   VAL B 113      10.310 -37.959 -42.700  1.00 89.76           O  
ATOM    907  CG1 VAL B 113       9.216 -40.778 -43.564  1.00 89.76           C  
ATOM    908  CG2 VAL B 113       6.822 -40.463 -44.256  1.00 89.76           C  
ATOM    909  N   GLN B 114      10.334 -37.623 -44.896  1.00 84.64           N  
ATOM    910  CA  GLN B 114      11.719 -37.165 -44.867  1.00 84.64           C  
ATOM    911  C   GLN B 114      11.871 -35.929 -43.986  1.00 84.64           C  
ATOM    912  CB  GLN B 114      12.215 -36.866 -46.282  1.00 84.64           C  
ATOM    913  O   GLN B 114      12.821 -35.828 -43.207  1.00 84.64           O  
ATOM    914  CG  GLN B 114      13.715 -37.057 -46.461  1.00 84.64           C  
ATOM    915  CD  GLN B 114      14.093 -37.441 -47.880  1.00 84.64           C  
ATOM    916  NE2 GLN B 114      15.372 -37.727 -48.096  1.00 84.64           N  
ATOM    917  OE1 GLN B 114      13.241 -37.480 -48.774  1.00 84.64           O  
ATOM    918  N   ASP B 115      10.932 -35.071 -44.146  1.00 78.06           N  
ATOM    919  CA  ASP B 115      10.960 -33.850 -43.347  1.00 78.06           C  
ATOM    920  C   ASP B 115      10.793 -34.162 -41.862  1.00 78.06           C  
ATOM    921  CB  ASP B 115       9.867 -32.882 -43.808  1.00 78.06           C  
ATOM    922  O   ASP B 115      11.497 -33.599 -41.021  1.00 78.06           O  
ATOM    923  CG  ASP B 115      10.244 -32.118 -45.065  1.00 78.06           C  
ATOM    924  OD1 ASP B 115      11.421 -32.172 -45.482  1.00 78.06           O  
ATOM    925  OD2 ASP B 115       9.356 -31.453 -45.641  1.00 78.06           O  
ATOM    926  N   TRP B 116       9.935 -35.093 -41.551  1.00 82.58           N  
ATOM    927  CA  TRP B 116       9.731 -35.503 -40.165  1.00 82.58           C  
ATOM    928  C   TRP B 116      10.982 -36.171 -39.605  1.00 82.58           C  
ATOM    929  CB  TRP B 116       8.536 -36.453 -40.055  1.00 82.58           C  
ATOM    930  O   TRP B 116      11.381 -35.905 -38.469  1.00 82.58           O  
ATOM    931  CG  TRP B 116       7.204 -35.767 -40.117  1.00 82.58           C  
ATOM    932  CD1 TRP B 116       6.280 -35.852 -41.121  1.00 82.58           C  
ATOM    933  CD2 TRP B 116       6.651 -34.887 -39.135  1.00 82.58           C  
ATOM    934  CE2 TRP B 116       5.385 -34.475 -39.608  1.00 82.58           C  
ATOM    935  CE3 TRP B 116       7.102 -34.407 -37.898  1.00 82.58           C  
ATOM    936  NE1 TRP B 116       5.184 -35.077 -40.821  1.00 82.58           N  
ATOM    937  CH2 TRP B 116       5.031 -33.149 -37.680  1.00 82.58           C  
ATOM    938  CZ2 TRP B 116       4.565 -33.604 -38.887  1.00 82.58           C  
ATOM    939  CZ3 TRP B 116       6.284 -33.540 -37.181  1.00 82.58           C  
ATOM    940  N   ALA B 117      11.586 -36.946 -40.388  1.00 82.18           N  
ATOM    941  CA  ALA B 117      12.804 -37.640 -39.978  1.00 82.18           C  
ATOM    942  C   ALA B 117      13.919 -36.648 -39.657  1.00 82.18           C  
ATOM    943  CB  ALA B 117      13.256 -38.610 -41.066  1.00 82.18           C  
ATOM    944  O   ALA B 117      14.651 -36.822 -38.680  1.00 82.18           O  
ATOM    945  N   THR B 118      14.035 -35.627 -40.464  1.00 74.39           N  
ATOM    946  CA  THR B 118      15.025 -34.582 -40.230  1.00 74.39           C  
ATOM    947  C   THR B 118      14.759 -33.871 -38.906  1.00 74.39           C  
ATOM    948  CB  THR B 118      15.032 -33.552 -41.375  1.00 74.39           C  
ATOM    949  O   THR B 118      15.692 -33.574 -38.157  1.00 74.39           O  
ATOM    950  CG2 THR B 118      16.185 -32.566 -41.221  1.00 74.39           C  
ATOM    951  OG1 THR B 118      15.168 -34.238 -42.626  1.00 74.39           O  
ATOM    952  N   GLN B 119      13.516 -33.707 -38.558  1.00 66.99           N  
ATOM    953  CA  GLN B 119      13.132 -33.046 -37.315  1.00 66.99           C  
ATOM    954  C   GLN B 119      13.475 -33.910 -36.105  1.00 66.99           C  
ATOM    955  CB  GLN B 119      11.638 -32.718 -37.319  1.00 66.99           C  
ATOM    956  O   GLN B 119      13.959 -33.402 -35.091  1.00 66.99           O  
ATOM    957  CG  GLN B 119      11.267 -31.553 -38.226  1.00 66.99           C  
ATOM    958  CD  GLN B 119       9.800 -31.177 -38.129  1.00 66.99           C  
ATOM    959  NE2 GLN B 119       9.209 -30.797 -39.256  1.00 66.99           N  
ATOM    960  OE1 GLN B 119       9.203 -31.229 -37.049  1.00 66.99           O  
ATOM    961  N   ILE B 120      13.253 -35.201 -36.253  1.00 74.17           N  
ATOM    962  CA  ILE B 120      13.576 -36.131 -35.177  1.00 74.17           C  
ATOM    963  C   ILE B 120      15.084 -36.135 -34.935  1.00 74.17           C  
ATOM    964  CB  ILE B 120      13.081 -37.559 -35.497  1.00 74.17           C  
ATOM    965  O   ILE B 120      15.535 -36.046 -33.791  1.00 74.17           O  
ATOM    966  CG1 ILE B 120      11.548 -37.599 -35.527  1.00 74.17           C  
ATOM    967  CG2 ILE B 120      13.635 -38.563 -34.482  1.00 74.17           C  
ATOM    968  CD1 ILE B 120      10.973 -38.920 -36.018  1.00 74.17           C  
ATOM    969  N   LYS B 121      15.863 -36.104 -35.960  1.00 72.01           N  
ATOM    970  CA  LYS B 121      17.319 -36.119 -35.852  1.00 72.01           C  
ATOM    971  C   LYS B 121      17.839 -34.816 -35.251  1.00 72.01           C  
ATOM    972  CB  LYS B 121      17.957 -36.355 -37.222  1.00 72.01           C  
ATOM    973  O   LYS B 121      18.804 -34.823 -34.483  1.00 72.01           O  
ATOM    974  CG  LYS B 121      18.749 -37.650 -37.321  1.00 72.01           C  
ATOM    975  CD  LYS B 121      19.352 -37.831 -38.709  1.00 72.01           C  
ATOM    976  CE  LYS B 121      20.141 -39.130 -38.811  1.00 72.01           C  
ATOM    977  NZ  LYS B 121      20.729 -39.315 -40.171  1.00 72.01           N  
ATOM    978  N   THR B 122      17.159 -33.767 -35.589  1.00 67.12           N  
ATOM    979  CA  THR B 122      17.608 -32.438 -35.190  1.00 67.12           C  
ATOM    980  C   THR B 122      17.249 -32.160 -33.733  1.00 67.12           C  
ATOM    981  CB  THR B 122      16.996 -31.349 -36.090  1.00 67.12           C  
ATOM    982  O   THR B 122      18.051 -31.594 -32.988  1.00 67.12           O  
ATOM    983  CG2 THR B 122      17.636 -29.990 -35.822  1.00 67.12           C  
ATOM    984  OG1 THR B 122      17.204 -31.699 -37.464  1.00 67.12           O  
ATOM    985  N   TYR B 123      16.009 -32.652 -33.227  1.00 60.96           N  
ATOM    986  CA  TYR B 123      15.492 -32.154 -31.957  1.00 60.96           C  
ATOM    987  C   TYR B 123      15.486 -33.254 -30.903  1.00 60.96           C  
ATOM    988  CB  TYR B 123      14.078 -31.593 -32.135  1.00 60.96           C  
ATOM    989  O   TYR B 123      15.319 -32.980 -29.712  1.00 60.96           O  
ATOM    990  CG  TYR B 123      14.020 -30.354 -32.995  1.00 60.96           C  
ATOM    991  CD1 TYR B 123      14.565 -29.150 -32.554  1.00 60.96           C  
ATOM    992  CD2 TYR B 123      13.421 -30.384 -34.250  1.00 60.96           C  
ATOM    993  CE1 TYR B 123      14.512 -28.005 -33.342  1.00 60.96           C  
ATOM    994  CE2 TYR B 123      13.362 -29.246 -35.047  1.00 60.96           C  
ATOM    995  OH  TYR B 123      13.855 -26.933 -35.369  1.00 60.96           O  
ATOM    996  CZ  TYR B 123      13.910 -28.063 -34.585  1.00 60.96           C  
ATOM    997  N   SER B 124      15.737 -34.510 -31.376  1.00 59.65           N  
ATOM    998  CA  SER B 124      15.722 -35.601 -30.408  1.00 59.65           C  
ATOM    999  C   SER B 124      17.137 -36.002 -30.004  1.00 59.65           C  
ATOM   1000  CB  SER B 124      14.983 -36.814 -30.977  1.00 59.65           C  
ATOM   1001  O   SER B 124      18.112 -35.550 -30.609  1.00 59.65           O  
ATOM   1002  OG  SER B 124      15.803 -37.517 -31.894  1.00 59.65           O  
ATOM   1003  N   TRP B 125      17.299 -36.744 -28.915  1.00 65.22           N  
ATOM   1004  CA  TRP B 125      18.624 -37.204 -28.513  1.00 65.22           C  
ATOM   1005  C   TRP B 125      19.137 -38.282 -29.461  1.00 65.22           C  
ATOM   1006  CB  TRP B 125      18.596 -37.739 -27.079  1.00 65.22           C  
ATOM   1007  O   TRP B 125      18.367 -38.854 -30.236  1.00 65.22           O  
ATOM   1008  CG  TRP B 125      17.417 -38.615 -26.779  1.00 65.22           C  
ATOM   1009  CD1 TRP B 125      16.135 -38.454 -27.227  1.00 65.22           C  
ATOM   1010  CD2 TRP B 125      17.411 -39.788 -25.959  1.00 65.22           C  
ATOM   1011  CE2 TRP B 125      16.090 -40.288 -25.955  1.00 65.22           C  
ATOM   1012  CE3 TRP B 125      18.396 -40.465 -25.227  1.00 65.22           C  
ATOM   1013  NE1 TRP B 125      15.332 -39.457 -26.735  1.00 65.22           N  
ATOM   1014  CH2 TRP B 125      16.711 -42.080 -24.539  1.00 65.22           C  
ATOM   1015  CZ2 TRP B 125      15.729 -41.436 -25.246  1.00 65.22           C  
ATOM   1016  CZ3 TRP B 125      18.034 -41.608 -24.523  1.00 65.22           C  
ATOM   1017  N   ASP B 126      20.406 -38.514 -29.594  1.00 69.07           N  
ATOM   1018  CA  ASP B 126      21.110 -39.304 -30.598  1.00 69.07           C  
ATOM   1019  C   ASP B 126      20.681 -40.769 -30.545  1.00 69.07           C  
ATOM   1020  CB  ASP B 126      22.624 -39.193 -30.405  1.00 69.07           C  
ATOM   1021  O   ASP B 126      20.608 -41.438 -31.577  1.00 69.07           O  
ATOM   1022  CG  ASP B 126      23.202 -37.914 -30.985  1.00 69.07           C  
ATOM   1023  OD1 ASP B 126      22.557 -37.293 -31.857  1.00 69.07           O  
ATOM   1024  OD2 ASP B 126      24.315 -37.525 -30.567  1.00 69.07           O  
ATOM   1025  N   ASN B 127      20.177 -41.188 -29.463  1.00 72.12           N  
ATOM   1026  CA  ASN B 127      19.887 -42.610 -29.310  1.00 72.12           C  
ATOM   1027  C   ASN B 127      18.391 -42.890 -29.411  1.00 72.12           C  
ATOM   1028  CB  ASN B 127      20.436 -43.129 -27.979  1.00 72.12           C  
ATOM   1029  O   ASN B 127      17.932 -43.974 -29.045  1.00 72.12           O  
ATOM   1030  CG  ASN B 127      21.946 -43.255 -27.979  1.00 72.12           C  
ATOM   1031  ND2 ASN B 127      22.528 -43.418 -26.797  1.00 72.12           N  
ATOM   1032  OD1 ASN B 127      22.586 -43.204 -29.033  1.00 72.12           O  
ATOM   1033  N   ALA B 128      17.675 -41.913 -29.950  1.00 79.77           N  
ATOM   1034  CA  ALA B 128      16.236 -42.126 -30.082  1.00 79.77           C  
ATOM   1035  C   ALA B 128      15.931 -43.151 -31.170  1.00 79.77           C  
ATOM   1036  CB  ALA B 128      15.528 -40.807 -30.383  1.00 79.77           C  
ATOM   1037  O   ALA B 128      16.578 -43.162 -32.220  1.00 79.77           O  
ATOM   1038  N   GLN B 129      15.001 -44.020 -30.874  1.00 88.73           N  
ATOM   1039  CA  GLN B 129      14.626 -45.064 -31.821  1.00 88.73           C  
ATOM   1040  C   GLN B 129      13.360 -44.686 -32.584  1.00 88.73           C  
ATOM   1041  CB  GLN B 129      14.425 -46.397 -31.099  1.00 88.73           C  
ATOM   1042  O   GLN B 129      12.432 -44.109 -32.012  1.00 88.73           O  
ATOM   1043  CG  GLN B 129      15.652 -46.873 -30.333  1.00 88.73           C  
ATOM   1044  CD  GLN B 129      16.861 -47.073 -31.227  1.00 88.73           C  
ATOM   1045  NE2 GLN B 129      17.991 -46.493 -30.835  1.00 88.73           N  
ATOM   1046  OE1 GLN B 129      16.781 -47.743 -32.261  1.00 88.73           O  
ATOM   1047  N   VAL B 130      13.363 -45.012 -33.901  1.00 92.62           N  
ATOM   1048  CA  VAL B 130      12.230 -44.605 -34.725  1.00 92.62           C  
ATOM   1049  C   VAL B 130      11.704 -45.805 -35.511  1.00 92.62           C  
ATOM   1050  CB  VAL B 130      12.611 -43.461 -35.691  1.00 92.62           C  
ATOM   1051  O   VAL B 130      12.486 -46.589 -36.055  1.00 92.62           O  
ATOM   1052  CG1 VAL B 130      11.384 -42.967 -36.454  1.00 92.62           C  
ATOM   1053  CG2 VAL B 130      13.267 -42.314 -34.925  1.00 92.62           C  
ATOM   1054  N   ILE B 131      10.402 -45.942 -35.529  1.00 94.28           N  
ATOM   1055  CA  ILE B 131       9.731 -46.922 -36.376  1.00 94.28           C  
ATOM   1056  C   ILE B 131       8.834 -46.205 -37.382  1.00 94.28           C  
ATOM   1057  CB  ILE B 131       8.904 -47.922 -35.537  1.00 94.28           C  
ATOM   1058  O   ILE B 131       8.047 -45.331 -37.010  1.00 94.28           O  
ATOM   1059  CG1 ILE B 131       9.829 -48.793 -34.680  1.00 94.28           C  
ATOM   1060  CG2 ILE B 131       8.022 -48.786 -36.443  1.00 94.28           C  
ATOM   1061  CD1 ILE B 131       9.103 -49.866 -33.880  1.00 94.28           C  
ATOM   1062  N   LEU B 132       9.022 -46.485 -38.597  1.00 96.54           N  
ATOM   1063  CA  LEU B 132       8.156 -45.930 -39.632  1.00 96.54           C  
ATOM   1064  C   LEU B 132       6.940 -46.821 -39.859  1.00 96.54           C  
ATOM   1065  CB  LEU B 132       8.929 -45.758 -40.942  1.00 96.54           C  
ATOM   1066  O   LEU B 132       7.080 -48.029 -40.065  1.00 96.54           O  
ATOM   1067  CG  LEU B 132       8.149 -45.166 -42.117  1.00 96.54           C  
ATOM   1068  CD1 LEU B 132       7.720 -43.737 -41.802  1.00 96.54           C  
ATOM   1069  CD2 LEU B 132       8.986 -45.209 -43.391  1.00 96.54           C  
ATOM   1070  N   VAL B 133       5.765 -46.215 -39.905  1.00 96.10           N  
ATOM   1071  CA  VAL B 133       4.531 -46.986 -40.024  1.00 96.10           C  
ATOM   1072  C   VAL B 133       3.691 -46.440 -41.176  1.00 96.10           C  
ATOM   1073  CB  VAL B 133       3.717 -46.959 -38.711  1.00 96.10           C  
ATOM   1074  O   VAL B 133       3.350 -45.255 -41.198  1.00 96.10           O  
ATOM   1075  CG1 VAL B 133       2.377 -47.670 -38.893  1.00 96.10           C  
ATOM   1076  CG2 VAL B 133       4.515 -47.599 -37.576  1.00 96.10           C  
ATOM   1077  N   GLY B 134       3.431 -47.265 -42.142  1.00 96.85           N  
ATOM   1078  CA  GLY B 134       2.394 -46.985 -43.122  1.00 96.85           C  
ATOM   1079  C   GLY B 134       1.026 -47.488 -42.704  1.00 96.85           C  
ATOM   1080  O   GLY B 134       0.734 -48.680 -42.820  1.00 96.85           O  
ATOM   1081  N   ASN B 135       0.181 -46.604 -42.345  1.00 94.38           N  
ATOM   1082  CA  ASN B 135      -1.095 -46.958 -41.734  1.00 94.38           C  
ATOM   1083  C   ASN B 135      -2.202 -47.080 -42.778  1.00 94.38           C  
ATOM   1084  CB  ASN B 135      -1.482 -45.933 -40.666  1.00 94.38           C  
ATOM   1085  O   ASN B 135      -2.010 -46.710 -43.937  1.00 94.38           O  
ATOM   1086  CG  ASN B 135      -2.597 -46.423 -39.763  1.00 94.38           C  
ATOM   1087  ND2 ASN B 135      -3.400 -45.495 -39.256  1.00 94.38           N  
ATOM   1088  OD1 ASN B 135      -2.734 -47.625 -39.522  1.00 94.38           O  
ATOM   1089  N   LYS B 136      -3.304 -47.792 -42.543  1.00 93.50           N  
ATOM   1090  CA  LYS B 136      -4.535 -47.950 -43.312  1.00 93.50           C  
ATOM   1091  C   LYS B 136      -4.356 -48.969 -44.434  1.00 93.50           C  
ATOM   1092  CB  LYS B 136      -4.983 -46.607 -43.891  1.00 93.50           C  
ATOM   1093  O   LYS B 136      -4.801 -48.745 -45.561  1.00 93.50           O  
ATOM   1094  CG  LYS B 136      -5.227 -45.532 -42.843  1.00 93.50           C  
ATOM   1095  CD  LYS B 136      -5.825 -44.274 -43.461  1.00 93.50           C  
ATOM   1096  CE  LYS B 136      -5.855 -43.121 -42.468  1.00 93.50           C  
ATOM   1097  NZ  LYS B 136      -6.574 -41.933 -43.018  1.00 93.50           N  
ATOM   1098  N   CYS B 137      -3.554 -50.013 -44.143  1.00 94.02           N  
ATOM   1099  CA  CYS B 137      -3.286 -51.028 -45.156  1.00 94.02           C  
ATOM   1100  C   CYS B 137      -4.537 -51.845 -45.454  1.00 94.02           C  
ATOM   1101  CB  CYS B 137      -2.158 -51.953 -44.703  1.00 94.02           C  
ATOM   1102  O   CYS B 137      -4.563 -52.623 -46.410  1.00 94.02           O  
ATOM   1103  SG  CYS B 137      -2.533 -52.875 -43.195  1.00 94.02           S  
ATOM   1104  N   ASP B 138      -5.633 -51.623 -44.678  1.00 90.74           N  
ATOM   1105  CA  ASP B 138      -6.927 -52.237 -44.960  1.00 90.74           C  
ATOM   1106  C   ASP B 138      -7.586 -51.596 -46.179  1.00 90.74           C  
ATOM   1107  CB  ASP B 138      -7.850 -52.126 -43.744  1.00 90.74           C  
ATOM   1108  O   ASP B 138      -8.474 -52.189 -46.795  1.00 90.74           O  
ATOM   1109  CG  ASP B 138      -8.026 -50.697 -43.262  1.00 90.74           C  
ATOM   1110  OD1 ASP B 138      -7.029 -50.063 -42.856  1.00 90.74           O  
ATOM   1111  OD2 ASP B 138      -9.174 -50.202 -43.285  1.00 90.74           O  
ATOM   1112  N   MET B 139      -7.117 -50.412 -46.600  1.00 90.08           N  
ATOM   1113  CA  MET B 139      -7.675 -49.694 -47.742  1.00 90.08           C  
ATOM   1114  C   MET B 139      -6.855 -49.956 -49.002  1.00 90.08           C  
ATOM   1115  CB  MET B 139      -7.733 -48.192 -47.459  1.00 90.08           C  
ATOM   1116  O   MET B 139      -6.411 -49.017 -49.664  1.00 90.08           O  
ATOM   1117  CG  MET B 139      -8.647 -47.822 -46.303  1.00 90.08           C  
ATOM   1118  SD  MET B 139      -8.832 -46.006 -46.106  1.00 90.08           S  
ATOM   1119  CE  MET B 139      -9.846 -45.629 -47.563  1.00 90.08           C  
ATOM   1120  N   GLU B 140      -6.678 -51.273 -49.418  1.00 88.63           N  
ATOM   1121  CA  GLU B 140      -5.845 -51.727 -50.528  1.00 88.63           C  
ATOM   1122  C   GLU B 140      -6.340 -51.163 -51.856  1.00 88.63           C  
ATOM   1123  CB  GLU B 140      -5.813 -53.257 -50.585  1.00 88.63           C  
ATOM   1124  O   GLU B 140      -5.540 -50.838 -52.736  1.00 88.63           O  
ATOM   1125  CG  GLU B 140      -4.660 -53.817 -51.405  1.00 88.63           C  
ATOM   1126  CD  GLU B 140      -3.294 -53.444 -50.853  1.00 88.63           C  
ATOM   1127  OE1 GLU B 140      -2.282 -53.616 -51.570  1.00 88.63           O  
ATOM   1128  OE2 GLU B 140      -3.235 -52.976 -49.694  1.00 88.63           O  
ATOM   1129  N   GLU B 141      -7.609 -50.893 -51.984  1.00 89.95           N  
ATOM   1130  CA  GLU B 141      -8.190 -50.404 -53.231  1.00 89.95           C  
ATOM   1131  C   GLU B 141      -7.780 -48.959 -53.501  1.00 89.95           C  
ATOM   1132  CB  GLU B 141      -9.716 -50.520 -53.195  1.00 89.95           C  
ATOM   1133  O   GLU B 141      -7.661 -48.547 -54.657  1.00 89.95           O  
ATOM   1134  CG  GLU B 141     -10.222 -51.955 -53.153  1.00 89.95           C  
ATOM   1135  CD  GLU B 141     -11.739 -52.056 -53.173  1.00 89.95           C  
ATOM   1136  OE1 GLU B 141     -12.272 -53.188 -53.136  1.00 89.95           O  
ATOM   1137  OE2 GLU B 141     -12.400 -50.995 -53.228  1.00 89.95           O  
ATOM   1138  N   GLU B 142      -7.535 -48.160 -52.449  1.00 89.96           N  
ATOM   1139  CA  GLU B 142      -7.204 -46.744 -52.575  1.00 89.96           C  
ATOM   1140  C   GLU B 142      -5.709 -46.507 -52.381  1.00 89.96           C  
ATOM   1141  CB  GLU B 142      -8.003 -45.913 -51.567  1.00 89.96           C  
ATOM   1142  O   GLU B 142      -5.269 -45.363 -52.242  1.00 89.96           O  
ATOM   1143  CG  GLU B 142      -9.509 -45.980 -51.772  1.00 89.96           C  
ATOM   1144  CD  GLU B 142     -10.295 -45.261 -50.687  1.00 89.96           C  
ATOM   1145  OE1 GLU B 142     -11.462 -45.636 -50.433  1.00 89.96           O  
ATOM   1146  OE2 GLU B 142      -9.739 -44.314 -50.087  1.00 89.96           O  
ATOM   1147  N   ARG B 143      -4.914 -47.497 -52.371  1.00 88.55           N  
ATOM   1148  CA  ARG B 143      -3.486 -47.389 -52.088  1.00 88.55           C  
ATOM   1149  C   ARG B 143      -2.775 -46.571 -53.161  1.00 88.55           C  
ATOM   1150  CB  ARG B 143      -2.852 -48.778 -51.982  1.00 88.55           C  
ATOM   1151  O   ARG B 143      -2.917 -46.847 -54.355  1.00 88.55           O  
ATOM   1152  CG  ARG B 143      -1.343 -48.754 -51.799  1.00 88.55           C  
ATOM   1153  CD  ARG B 143      -0.765 -50.158 -51.694  1.00 88.55           C  
ATOM   1154  NE  ARG B 143      -0.904 -50.699 -50.344  1.00 88.55           N  
ATOM   1155  NH1 ARG B 143       1.272 -51.461 -50.203  1.00 88.55           N  
ATOM   1156  NH2 ARG B 143      -0.168 -51.759 -48.445  1.00 88.55           N  
ATOM   1157  CZ  ARG B 143       0.067 -51.305 -49.667  1.00 88.55           C  
ATOM   1158  N   VAL B 144      -2.089 -45.546 -52.826  1.00 93.04           N  
ATOM   1159  CA  VAL B 144      -1.317 -44.706 -53.735  1.00 93.04           C  
ATOM   1160  C   VAL B 144       0.176 -44.908 -53.485  1.00 93.04           C  
ATOM   1161  CB  VAL B 144      -1.686 -43.213 -53.580  1.00 93.04           C  
ATOM   1162  O   VAL B 144       0.994 -44.725 -54.389  1.00 93.04           O  
ATOM   1163  CG1 VAL B 144      -0.941 -42.363 -54.607  1.00 93.04           C  
ATOM   1164  CG2 VAL B 144      -3.195 -43.020 -53.715  1.00 93.04           C  
ATOM   1165  N   VAL B 145       0.553 -45.425 -52.226  1.00 93.74           N  
ATOM   1166  CA  VAL B 145       1.952 -45.661 -51.886  1.00 93.74           C  
ATOM   1167  C   VAL B 145       2.211 -47.162 -51.775  1.00 93.74           C  
ATOM   1168  CB  VAL B 145       2.344 -44.954 -50.569  1.00 93.74           C  
ATOM   1169  O   VAL B 145       1.750 -47.810 -50.832  1.00 93.74           O  
ATOM   1170  CG1 VAL B 145       3.828 -45.154 -50.269  1.00 93.74           C  
ATOM   1171  CG2 VAL B 145       2.006 -43.466 -50.643  1.00 93.74           C  
ATOM   1172  N   PRO B 146       2.912 -47.716 -52.758  1.00 94.44           N  
ATOM   1173  CA  PRO B 146       3.226 -49.145 -52.702  1.00 94.44           C  
ATOM   1174  C   PRO B 146       4.079 -49.515 -51.491  1.00 94.44           C  
ATOM   1175  CB  PRO B 146       3.993 -49.389 -54.005  1.00 94.44           C  
ATOM   1176  O   PRO B 146       4.899 -48.711 -51.040  1.00 94.44           O  
ATOM   1177  CG  PRO B 146       3.868 -48.110 -54.767  1.00 94.44           C  
ATOM   1178  CD  PRO B 146       3.338 -47.053 -53.841  1.00 94.44           C  
ATOM   1179  N   THR B 147       3.946 -50.697 -50.962  1.00 92.93           N  
ATOM   1180  CA  THR B 147       4.660 -51.176 -49.783  1.00 92.93           C  
ATOM   1181  C   THR B 147       6.169 -51.124 -50.006  1.00 92.93           C  
ATOM   1182  CB  THR B 147       4.241 -52.613 -49.421  1.00 92.93           C  
ATOM   1183  O   THR B 147       6.924 -50.772 -49.097  1.00 92.93           O  
ATOM   1184  CG2 THR B 147       4.890 -53.063 -48.116  1.00 92.93           C  
ATOM   1185  OG1 THR B 147       2.816 -52.666 -49.276  1.00 92.93           O  
ATOM   1186  N   GLU B 148       6.669 -51.378 -51.224  1.00 93.24           N  
ATOM   1187  CA  GLU B 148       8.085 -51.421 -51.576  1.00 93.24           C  
ATOM   1188  C   GLU B 148       8.728 -50.043 -51.447  1.00 93.24           C  
ATOM   1189  CB  GLU B 148       8.269 -51.956 -52.999  1.00 93.24           C  
ATOM   1190  O   GLU B 148       9.877 -49.927 -51.018  1.00 93.24           O  
ATOM   1191  CG  GLU B 148       7.995 -53.446 -53.136  1.00 93.24           C  
ATOM   1192  CD  GLU B 148       8.011 -53.930 -54.577  1.00 93.24           C  
ATOM   1193  OE1 GLU B 148       7.760 -55.132 -54.817  1.00 93.24           O  
ATOM   1194  OE2 GLU B 148       8.278 -53.099 -55.474  1.00 93.24           O  
ATOM   1195  N   LYS B 149       7.947 -49.066 -51.833  1.00 93.20           N  
ATOM   1196  CA  LYS B 149       8.439 -47.695 -51.726  1.00 93.20           C  
ATOM   1197  C   LYS B 149       8.630 -47.292 -50.267  1.00 93.20           C  
ATOM   1198  CB  LYS B 149       7.480 -46.725 -52.417  1.00 93.20           C  
ATOM   1199  O   LYS B 149       9.618 -46.640 -49.921  1.00 93.20           O  
ATOM   1200  CG  LYS B 149       8.147 -45.463 -52.942  1.00 93.20           C  
ATOM   1201  CD  LYS B 149       7.170 -44.600 -53.729  1.00 93.20           C  
ATOM   1202  CE  LYS B 149       7.806 -43.284 -54.160  1.00 93.20           C  
ATOM   1203  NZ  LYS B 149       6.865 -42.453 -54.969  1.00 93.20           N  
ATOM   1204  N   GLY B 150       7.709 -47.670 -49.409  1.00 92.91           N  
ATOM   1205  CA  GLY B 150       7.831 -47.414 -47.983  1.00 92.91           C  
ATOM   1206  C   GLY B 150       9.009 -48.128 -47.347  1.00 92.91           C  
ATOM   1207  O   GLY B 150       9.748 -47.536 -46.558  1.00 92.91           O  
ATOM   1208  N   GLN B 151       9.198 -49.340 -47.704  1.00 93.22           N  
ATOM   1209  CA  GLN B 151      10.298 -50.150 -47.192  1.00 93.22           C  
ATOM   1210  C   GLN B 151      11.648 -49.573 -47.609  1.00 93.22           C  
ATOM   1211  CB  GLN B 151      10.173 -51.595 -47.677  1.00 93.22           C  
ATOM   1212  O   GLN B 151      12.585 -49.531 -46.809  1.00 93.22           O  
ATOM   1213  CG  GLN B 151       9.917 -52.599 -46.561  1.00 93.22           C  
ATOM   1214  CD  GLN B 151       9.507 -53.964 -47.082  1.00 93.22           C  
ATOM   1215  NE2 GLN B 151       9.227 -54.887 -46.168  1.00 93.22           N  
ATOM   1216  OE1 GLN B 151       9.441 -54.186 -48.295  1.00 93.22           O  
ATOM   1217  N   LEU B 152      11.688 -49.166 -48.851  1.00 94.23           N  
ATOM   1218  CA  LEU B 152      12.917 -48.580 -49.375  1.00 94.23           C  
ATOM   1219  C   LEU B 152      13.274 -47.302 -48.624  1.00 94.23           C  
ATOM   1220  CB  LEU B 152      12.775 -48.284 -50.871  1.00 94.23           C  
ATOM   1221  O   LEU B 152      14.435 -47.089 -48.268  1.00 94.23           O  
ATOM   1222  CG  LEU B 152      13.957 -48.682 -51.756  1.00 94.23           C  
ATOM   1223  CD1 LEU B 152      13.543 -49.777 -52.733  1.00 94.23           C  
ATOM   1224  CD2 LEU B 152      14.498 -47.468 -52.504  1.00 94.23           C  
ATOM   1225  N   LEU B 153      12.327 -46.424 -48.382  1.00 91.66           N  
ATOM   1226  CA  LEU B 153      12.557 -45.182 -47.653  1.00 91.66           C  
ATOM   1227  C   LEU B 153      13.012 -45.465 -46.225  1.00 91.66           C  
ATOM   1228  CB  LEU B 153      11.287 -44.327 -47.636  1.00 91.66           C  
ATOM   1229  O   LEU B 153      13.934 -44.819 -45.723  1.00 91.66           O  
ATOM   1230  CG  LEU B 153      11.394 -42.967 -46.946  1.00 91.66           C  
ATOM   1231  CD1 LEU B 153      12.444 -42.103 -47.637  1.00 91.66           C  
ATOM   1232  CD2 LEU B 153      10.040 -42.265 -46.934  1.00 91.66           C  
ATOM   1233  N   ALA B 154      12.421 -46.427 -45.586  1.00 91.63           N  
ATOM   1234  CA  ALA B 154      12.779 -46.801 -44.220  1.00 91.63           C  
ATOM   1235  C   ALA B 154      14.222 -47.293 -44.147  1.00 91.63           C  
ATOM   1236  CB  ALA B 154      11.828 -47.872 -43.694  1.00 91.63           C  
ATOM   1237  O   ALA B 154      14.959 -46.940 -43.224  1.00 91.63           O  
ATOM   1238  N   GLU B 155      14.619 -48.092 -45.145  1.00 91.28           N  
ATOM   1239  CA  GLU B 155      15.990 -48.589 -45.212  1.00 91.28           C  
ATOM   1240  C   GLU B 155      16.983 -47.447 -45.403  1.00 91.28           C  
ATOM   1241  CB  GLU B 155      16.137 -49.609 -46.344  1.00 91.28           C  
ATOM   1242  O   GLU B 155      18.032 -47.414 -44.756  1.00 91.28           O  
ATOM   1243  CG  GLU B 155      15.949 -51.053 -45.899  1.00 91.28           C  
ATOM   1244  CD  GLU B 155      15.974 -52.044 -47.052  1.00 91.28           C  
ATOM   1245  OE1 GLU B 155      15.679 -53.240 -46.831  1.00 91.28           O  
ATOM   1246  OE2 GLU B 155      16.293 -51.621 -48.186  1.00 91.28           O  
ATOM   1247  N   GLN B 156      16.624 -46.524 -46.275  1.00 89.51           N  
ATOM   1248  CA  GLN B 156      17.469 -45.362 -46.529  1.00 89.51           C  
ATOM   1249  C   GLN B 156      17.636 -44.517 -45.269  1.00 89.51           C  
ATOM   1250  CB  GLN B 156      16.887 -44.511 -47.659  1.00 89.51           C  
ATOM   1251  O   GLN B 156      18.713 -43.974 -45.018  1.00 89.51           O  
ATOM   1252  CG  GLN B 156      17.249 -45.008 -49.052  1.00 89.51           C  
ATOM   1253  CD  GLN B 156      16.588 -44.201 -50.153  1.00 89.51           C  
ATOM   1254  NE2 GLN B 156      16.959 -44.481 -51.398  1.00 89.51           N  
ATOM   1255  OE1 GLN B 156      15.751 -43.332 -49.888  1.00 89.51           O  
ATOM   1256  N   LEU B 157      16.612 -44.456 -44.406  1.00 87.97           N  
ATOM   1257  CA  LEU B 157      16.633 -43.616 -43.214  1.00 87.97           C  
ATOM   1258  C   LEU B 157      17.131 -44.401 -42.005  1.00 87.97           C  
ATOM   1259  CB  LEU B 157      15.238 -43.052 -42.931  1.00 87.97           C  
ATOM   1260  O   LEU B 157      17.408 -43.819 -40.953  1.00 87.97           O  
ATOM   1261  CG  LEU B 157      14.698 -42.041 -43.944  1.00 87.97           C  
ATOM   1262  CD1 LEU B 157      13.227 -41.747 -43.666  1.00 87.97           C  
ATOM   1263  CD2 LEU B 157      15.520 -40.757 -43.909  1.00 87.97           C  
ATOM   1264  N   GLY B 158      17.273 -45.731 -42.154  1.00 88.81           N  
ATOM   1265  CA  GLY B 158      17.741 -46.586 -41.075  1.00 88.81           C  
ATOM   1266  C   GLY B 158      16.661 -46.909 -40.059  1.00 88.81           C  
ATOM   1267  O   GLY B 158      16.943 -47.039 -38.866  1.00 88.81           O  
ATOM   1268  N   PHE B 159      15.394 -46.945 -40.491  1.00 92.86           N  
ATOM   1269  CA  PHE B 159      14.267 -47.211 -39.605  1.00 92.86           C  
ATOM   1270  C   PHE B 159      13.716 -48.613 -39.835  1.00 92.86           C  
ATOM   1271  CB  PHE B 159      13.161 -46.172 -39.813  1.00 92.86           C  
ATOM   1272  O   PHE B 159      13.788 -49.139 -40.947  1.00 92.86           O  
ATOM   1273  CG  PHE B 159      13.602 -44.756 -39.558  1.00 92.86           C  
ATOM   1274  CD1 PHE B 159      14.735 -44.492 -38.797  1.00 92.86           C  
ATOM   1275  CD2 PHE B 159      12.884 -43.688 -40.080  1.00 92.86           C  
ATOM   1276  CE1 PHE B 159      15.145 -43.183 -38.559  1.00 92.86           C  
ATOM   1277  CE2 PHE B 159      13.289 -42.376 -39.846  1.00 92.86           C  
ATOM   1278  CZ  PHE B 159      14.419 -42.126 -39.085  1.00 92.86           C  
ATOM   1279  N   ASP B 160      13.158 -49.252 -38.783  1.00 93.28           N  
ATOM   1280  CA  ASP B 160      12.295 -50.412 -38.988  1.00 93.28           C  
ATOM   1281  C   ASP B 160      10.959 -50.000 -39.601  1.00 93.28           C  
ATOM   1282  CB  ASP B 160      12.063 -51.148 -37.666  1.00 93.28           C  
ATOM   1283  O   ASP B 160      10.463 -48.902 -39.343  1.00 93.28           O  
ATOM   1284  CG  ASP B 160      13.293 -51.895 -37.181  1.00 93.28           C  
ATOM   1285  OD1 ASP B 160      14.212 -52.148 -37.989  1.00 93.28           O  
ATOM   1286  OD2 ASP B 160      13.341 -52.237 -35.979  1.00 93.28           O  
ATOM   1287  N   PHE B 161      10.328 -50.872 -40.378  1.00 96.27           N  
ATOM   1288  CA  PHE B 161       9.138 -50.482 -41.126  1.00 96.27           C  
ATOM   1289  C   PHE B 161       8.001 -51.467 -40.887  1.00 96.27           C  
ATOM   1290  CB  PHE B 161       9.449 -50.392 -42.624  1.00 96.27           C  
ATOM   1291  O   PHE B 161       8.219 -52.680 -40.858  1.00 96.27           O  
ATOM   1292  CG  PHE B 161       8.235 -50.164 -43.483  1.00 96.27           C  
ATOM   1293  CD1 PHE B 161       7.683 -51.203 -44.222  1.00 96.27           C  
ATOM   1294  CD2 PHE B 161       7.646 -48.908 -43.552  1.00 96.27           C  
ATOM   1295  CE1 PHE B 161       6.559 -50.994 -45.018  1.00 96.27           C  
ATOM   1296  CE2 PHE B 161       6.523 -48.691 -44.345  1.00 96.27           C  
ATOM   1297  CZ  PHE B 161       5.982 -49.735 -45.078  1.00 96.27           C  
ATOM   1298  N   PHE B 162       6.804 -50.942 -40.709  1.00 96.35           N  
ATOM   1299  CA  PHE B 162       5.593 -51.746 -40.601  1.00 96.35           C  
ATOM   1300  C   PHE B 162       4.463 -51.135 -41.421  1.00 96.35           C  
ATOM   1301  CB  PHE B 162       5.165 -51.883 -39.137  1.00 96.35           C  
ATOM   1302  O   PHE B 162       4.304 -49.913 -41.454  1.00 96.35           O  
ATOM   1303  CG  PHE B 162       6.082 -52.749 -38.315  1.00 96.35           C  
ATOM   1304  CD1 PHE B 162       5.880 -54.121 -38.238  1.00 96.35           C  
ATOM   1305  CD2 PHE B 162       7.146 -52.189 -37.620  1.00 96.35           C  
ATOM   1306  CE1 PHE B 162       6.727 -54.925 -37.478  1.00 96.35           C  
ATOM   1307  CE2 PHE B 162       7.996 -52.986 -36.858  1.00 96.35           C  
ATOM   1308  CZ  PHE B 162       7.785 -54.353 -36.788  1.00 96.35           C  
ATOM   1309  N   GLU B 163       3.843 -51.956 -42.144  1.00 95.92           N  
ATOM   1310  CA  GLU B 163       2.516 -51.563 -42.606  1.00 95.92           C  
ATOM   1311  C   GLU B 163       1.437 -51.995 -41.617  1.00 95.92           C  
ATOM   1312  CB  GLU B 163       2.229 -52.156 -43.988  1.00 95.92           C  
ATOM   1313  O   GLU B 163       1.423 -53.142 -41.167  1.00 95.92           O  
ATOM   1314  CG  GLU B 163       2.566 -51.221 -45.141  1.00 95.92           C  
ATOM   1315  CD  GLU B 163       2.050 -51.713 -46.483  1.00 95.92           C  
ATOM   1316  OE1 GLU B 163       2.111 -50.950 -47.474  1.00 95.92           O  
ATOM   1317  OE2 GLU B 163       1.579 -52.871 -46.545  1.00 95.92           O  
ATOM   1318  N   ALA B 164       0.576 -51.053 -41.273  1.00 95.42           N  
ATOM   1319  CA  ALA B 164      -0.350 -51.338 -40.181  1.00 95.42           C  
ATOM   1320  C   ALA B 164      -1.756 -50.843 -40.511  1.00 95.42           C  
ATOM   1321  CB  ALA B 164       0.144 -50.701 -38.884  1.00 95.42           C  
ATOM   1322  O   ALA B 164      -1.951 -50.115 -41.487  1.00 95.42           O  
ATOM   1323  N   SER B 165      -2.748 -51.391 -39.852  1.00 94.41           N  
ATOM   1324  CA  SER B 165      -4.126 -50.910 -39.861  1.00 94.41           C  
ATOM   1325  C   SER B 165      -4.702 -50.857 -38.450  1.00 94.41           C  
ATOM   1326  CB  SER B 165      -4.999 -51.803 -40.744  1.00 94.41           C  
ATOM   1327  O   SER B 165      -4.886 -51.894 -37.809  1.00 94.41           O  
ATOM   1328  OG  SER B 165      -6.366 -51.445 -40.625  1.00 94.41           O  
ATOM   1329  N   ALA B 166      -4.946 -49.680 -38.053  1.00 90.09           N  
ATOM   1330  CA  ALA B 166      -5.582 -49.518 -36.748  1.00 90.09           C  
ATOM   1331  C   ALA B 166      -6.971 -50.149 -36.732  1.00 90.09           C  
ATOM   1332  CB  ALA B 166      -5.668 -48.039 -36.378  1.00 90.09           C  
ATOM   1333  O   ALA B 166      -7.385 -50.729 -35.725  1.00 90.09           O  
ATOM   1334  N   LYS B 167      -7.654 -50.114 -37.854  1.00 87.38           N  
ATOM   1335  CA  LYS B 167      -9.011 -50.639 -37.971  1.00 87.38           C  
ATOM   1336  C   LYS B 167      -9.025 -52.160 -37.852  1.00 87.38           C  
ATOM   1337  CB  LYS B 167      -9.639 -50.211 -39.299  1.00 87.38           C  
ATOM   1338  O   LYS B 167      -9.813 -52.721 -37.088  1.00 87.38           O  
ATOM   1339  CG  LYS B 167     -11.076 -50.679 -39.483  1.00 87.38           C  
ATOM   1340  CD  LYS B 167     -11.656 -50.194 -40.805  1.00 87.38           C  
ATOM   1341  CE  LYS B 167     -13.068 -50.721 -41.024  1.00 87.38           C  
ATOM   1342  NZ  LYS B 167     -13.651 -50.229 -42.308  1.00 87.38           N  
ATOM   1343  N   GLU B 168      -8.134 -52.856 -38.532  1.00 90.88           N  
ATOM   1344  CA  GLU B 168      -8.128 -54.315 -38.574  1.00 90.88           C  
ATOM   1345  C   GLU B 168      -7.129 -54.892 -37.576  1.00 90.88           C  
ATOM   1346  CB  GLU B 168      -7.808 -54.811 -39.987  1.00 90.88           C  
ATOM   1347  O   GLU B 168      -6.961 -56.111 -37.491  1.00 90.88           O  
ATOM   1348  CG  GLU B 168      -8.863 -54.448 -41.021  1.00 90.88           C  
ATOM   1349  CD  GLU B 168     -10.181 -55.178 -40.815  1.00 90.88           C  
ATOM   1350  OE1 GLU B 168     -11.244 -54.629 -41.185  1.00 90.88           O  
ATOM   1351  OE2 GLU B 168     -10.151 -56.308 -40.279  1.00 90.88           O  
ATOM   1352  N   ASN B 169      -6.529 -54.018 -36.824  1.00 88.89           N  
ATOM   1353  CA  ASN B 169      -5.546 -54.414 -35.821  1.00 88.89           C  
ATOM   1354  C   ASN B 169      -4.411 -55.226 -36.439  1.00 88.89           C  
ATOM   1355  CB  ASN B 169      -6.216 -55.207 -34.697  1.00 88.89           C  
ATOM   1356  O   ASN B 169      -4.056 -56.290 -35.930  1.00 88.89           O  
ATOM   1357  CG  ASN B 169      -5.350 -55.308 -33.457  1.00 88.89           C  
ATOM   1358  ND2 ASN B 169      -5.647 -56.282 -32.605  1.00 88.89           N  
ATOM   1359  OD1 ASN B 169      -4.423 -54.517 -33.267  1.00 88.89           O  
ATOM   1360  N   ILE B 170      -3.878 -54.670 -37.499  1.00 93.32           N  
ATOM   1361  CA  ILE B 170      -2.769 -55.323 -38.186  1.00 93.32           C  
ATOM   1362  C   ILE B 170      -1.454 -54.652 -37.799  1.00 93.32           C  
ATOM   1363  CB  ILE B 170      -2.957 -55.289 -39.720  1.00 93.32           C  
ATOM   1364  O   ILE B 170      -1.282 -53.447 -37.998  1.00 93.32           O  
ATOM   1365  CG1 ILE B 170      -4.261 -55.993 -40.114  1.00 93.32           C  
ATOM   1366  CG2 ILE B 170      -1.756 -55.927 -40.425  1.00 93.32           C  
ATOM   1367  CD1 ILE B 170      -4.640 -55.818 -41.578  1.00 93.32           C  
ATOM   1368  N   SER B 171      -0.496 -55.292 -37.202  1.00 93.55           N  
ATOM   1369  CA  SER B 171       0.880 -54.919 -36.891  1.00 93.55           C  
ATOM   1370  C   SER B 171       0.928 -53.770 -35.888  1.00 93.55           C  
ATOM   1371  CB  SER B 171       1.630 -54.527 -38.164  1.00 93.55           C  
ATOM   1372  O   SER B 171       1.926 -53.052 -35.807  1.00 93.55           O  
ATOM   1373  OG  SER B 171       1.786 -55.645 -39.020  1.00 93.55           O  
ATOM   1374  N   VAL B 172      -0.103 -53.480 -35.143  1.00 93.40           N  
ATOM   1375  CA  VAL B 172      -0.117 -52.396 -34.166  1.00 93.40           C  
ATOM   1376  C   VAL B 172       0.727 -52.782 -32.954  1.00 93.40           C  
ATOM   1377  CB  VAL B 172      -1.557 -52.049 -33.725  1.00 93.40           C  
ATOM   1378  O   VAL B 172       1.694 -52.093 -32.619  1.00 93.40           O  
ATOM   1379  CG1 VAL B 172      -1.545 -50.961 -32.652  1.00 93.40           C  
ATOM   1380  CG2 VAL B 172      -2.392 -51.610 -34.927  1.00 93.40           C  
ATOM   1381  N   ARG B 173       0.403 -53.904 -32.387  1.00 90.73           N  
ATOM   1382  CA  ARG B 173       1.143 -54.392 -31.228  1.00 90.73           C  
ATOM   1383  C   ARG B 173       2.601 -54.660 -31.582  1.00 90.73           C  
ATOM   1384  CB  ARG B 173       0.496 -55.664 -30.674  1.00 90.73           C  
ATOM   1385  O   ARG B 173       3.505 -54.309 -30.821  1.00 90.73           O  
ATOM   1386  CG  ARG B 173       1.020 -56.077 -29.307  1.00 90.73           C  
ATOM   1387  CD  ARG B 173       0.270 -57.281 -28.756  1.00 90.73           C  
ATOM   1388  NE  ARG B 173       0.866 -57.764 -27.514  1.00 90.73           N  
ATOM   1389  NH1 ARG B 173      -0.923 -59.109 -26.937  1.00 90.73           N  
ATOM   1390  NH2 ARG B 173       0.918 -58.994 -25.575  1.00 90.73           N  
ATOM   1391  CZ  ARG B 173       0.285 -58.621 -26.678  1.00 90.73           C  
ATOM   1392  N   GLN B 174       2.829 -55.193 -32.679  1.00 92.10           N  
ATOM   1393  CA  GLN B 174       4.173 -55.530 -33.137  1.00 92.10           C  
ATOM   1394  C   GLN B 174       5.036 -54.279 -33.279  1.00 92.10           C  
ATOM   1395  CB  GLN B 174       4.115 -56.281 -34.468  1.00 92.10           C  
ATOM   1396  O   GLN B 174       6.220 -54.293 -32.938  1.00 92.10           O  
ATOM   1397  CG  GLN B 174       3.748 -57.752 -34.328  1.00 92.10           C  
ATOM   1398  CD  GLN B 174       3.161 -58.334 -35.600  1.00 92.10           C  
ATOM   1399  NE2 GLN B 174       2.376 -59.397 -35.458  1.00 92.10           N  
ATOM   1400  OE1 GLN B 174       3.410 -57.832 -36.700  1.00 92.10           O  
ATOM   1401  N   ALA B 175       4.440 -53.216 -33.780  1.00 93.12           N  
ATOM   1402  CA  ALA B 175       5.170 -51.963 -33.955  1.00 93.12           C  
ATOM   1403  C   ALA B 175       5.647 -51.415 -32.613  1.00 93.12           C  
ATOM   1404  CB  ALA B 175       4.296 -50.933 -34.666  1.00 93.12           C  
ATOM   1405  O   ALA B 175       6.810 -51.030 -32.471  1.00 93.12           O  
ATOM   1406  N   PHE B 176       4.811 -51.425 -31.611  1.00 91.75           N  
ATOM   1407  CA  PHE B 176       5.157 -50.910 -30.291  1.00 91.75           C  
ATOM   1408  C   PHE B 176       6.176 -51.814 -29.608  1.00 91.75           C  
ATOM   1409  CB  PHE B 176       3.905 -50.775 -29.419  1.00 91.75           C  
ATOM   1410  O   PHE B 176       7.140 -51.331 -29.011  1.00 91.75           O  
ATOM   1411  CG  PHE B 176       3.136 -49.503 -29.653  1.00 91.75           C  
ATOM   1412  CD1 PHE B 176       3.471 -48.337 -28.975  1.00 91.75           C  
ATOM   1413  CD2 PHE B 176       2.077 -49.474 -30.551  1.00 91.75           C  
ATOM   1414  CE1 PHE B 176       2.761 -47.158 -29.190  1.00 91.75           C  
ATOM   1415  CE2 PHE B 176       1.363 -48.299 -30.771  1.00 91.75           C  
ATOM   1416  CZ  PHE B 176       1.706 -47.143 -30.088  1.00 91.75           C  
ATOM   1417  N   GLU B 177       5.988 -53.108 -29.719  1.00 87.63           N  
ATOM   1418  CA  GLU B 177       6.886 -54.071 -29.091  1.00 87.63           C  
ATOM   1419  C   GLU B 177       8.286 -53.997 -29.695  1.00 87.63           C  
ATOM   1420  CB  GLU B 177       6.331 -55.492 -29.224  1.00 87.63           C  
ATOM   1421  O   GLU B 177       9.283 -54.059 -28.973  1.00 87.63           O  
ATOM   1422  CG  GLU B 177       5.141 -55.775 -28.318  1.00 87.63           C  
ATOM   1423  CD  GLU B 177       4.614 -57.195 -28.446  1.00 87.63           C  
ATOM   1424  OE1 GLU B 177       3.680 -57.565 -27.699  1.00 87.63           O  
ATOM   1425  OE2 GLU B 177       5.140 -57.944 -29.299  1.00 87.63           O  
ATOM   1426  N   ARG B 178       8.240 -53.831 -30.949  1.00 91.16           N  
ATOM   1427  CA  ARG B 178       9.530 -53.685 -31.616  1.00 91.16           C  
ATOM   1428  C   ARG B 178      10.231 -52.404 -31.177  1.00 91.16           C  
ATOM   1429  CB  ARG B 178       9.353 -53.691 -33.136  1.00 91.16           C  
ATOM   1430  O   ARG B 178      11.452 -52.385 -31.008  1.00 91.16           O  
ATOM   1431  CG  ARG B 178      10.657 -53.573 -33.908  1.00 91.16           C  
ATOM   1432  CD  ARG B 178      11.561 -54.775 -33.675  1.00 91.16           C  
ATOM   1433  NE  ARG B 178      12.774 -54.703 -34.485  1.00 91.16           N  
ATOM   1434  NH1 ARG B 178      14.225 -54.991 -32.711  1.00 91.16           N  
ATOM   1435  NH2 ARG B 178      15.043 -54.727 -34.836  1.00 91.16           N  
ATOM   1436  CZ  ARG B 178      14.011 -54.807 -34.009  1.00 91.16           C  
ATOM   1437  N   LEU B 179       9.502 -51.365 -31.066  1.00 91.98           N  
ATOM   1438  CA  LEU B 179      10.057 -50.092 -30.619  1.00 91.98           C  
ATOM   1439  C   LEU B 179      10.628 -50.212 -29.210  1.00 91.98           C  
ATOM   1440  CB  LEU B 179       8.986 -48.998 -30.657  1.00 91.98           C  
ATOM   1441  O   LEU B 179      11.743 -49.757 -28.947  1.00 91.98           O  
ATOM   1442  CG  LEU B 179       9.448 -47.585 -30.297  1.00 91.98           C  
ATOM   1443  CD1 LEU B 179      10.536 -47.122 -31.260  1.00 91.98           C  
ATOM   1444  CD2 LEU B 179       8.269 -46.618 -30.309  1.00 91.98           C  
ATOM   1445  N   VAL B 180       9.971 -50.903 -28.358  1.00 86.66           N  
ATOM   1446  CA  VAL B 180      10.406 -51.091 -26.978  1.00 86.66           C  
ATOM   1447  C   VAL B 180      11.670 -51.947 -26.947  1.00 86.66           C  
ATOM   1448  CB  VAL B 180       9.300 -51.742 -26.118  1.00 86.66           C  
ATOM   1449  O   VAL B 180      12.617 -51.641 -26.219  1.00 86.66           O  
ATOM   1450  CG1 VAL B 180       9.827 -52.078 -24.724  1.00 86.66           C  
ATOM   1451  CG2 VAL B 180       8.085 -50.821 -26.026  1.00 86.66           C  
ATOM   1452  N   ASP B 181      11.671 -52.958 -27.774  1.00 87.99           N  
ATOM   1453  CA  ASP B 181      12.847 -53.818 -27.864  1.00 87.99           C  
ATOM   1454  C   ASP B 181      14.063 -53.037 -28.358  1.00 87.99           C  
ATOM   1455  CB  ASP B 181      12.573 -55.006 -28.789  1.00 87.99           C  
ATOM   1456  O   ASP B 181      15.166 -53.200 -27.833  1.00 87.99           O  
ATOM   1457  CG  ASP B 181      11.656 -56.044 -28.167  1.00 87.99           C  
ATOM   1458  OD1 ASP B 181      11.505 -56.059 -26.926  1.00 87.99           O  
ATOM   1459  OD2 ASP B 181      11.081 -56.855 -28.924  1.00 87.99           O  
ATOM   1460  N   ALA B 182      13.743 -52.199 -29.295  1.00 86.92           N  
ATOM   1461  CA  ALA B 182      14.820 -51.388 -29.857  1.00 86.92           C  
ATOM   1462  C   ALA B 182      15.387 -50.430 -28.813  1.00 86.92           C  
ATOM   1463  CB  ALA B 182      14.323 -50.611 -31.073  1.00 86.92           C  
ATOM   1464  O   ALA B 182      16.600 -50.210 -28.756  1.00 86.92           O  
ATOM   1465  N   ILE B 183      14.568 -49.928 -27.995  1.00 84.69           N  
ATOM   1466  CA  ILE B 183      14.983 -49.004 -26.945  1.00 84.69           C  
ATOM   1467  C   ILE B 183      15.789 -49.754 -25.886  1.00 84.69           C  
ATOM   1468  CB  ILE B 183      13.769 -48.301 -26.297  1.00 84.69           C  
ATOM   1469  O   ILE B 183      16.841 -49.283 -25.449  1.00 84.69           O  
ATOM   1470  CG1 ILE B 183      13.035 -47.441 -27.332  1.00 84.69           C  
ATOM   1471  CG2 ILE B 183      14.210 -47.457 -25.098  1.00 84.69           C  
ATOM   1472  CD1 ILE B 183      11.715 -46.867 -26.836  1.00 84.69           C  
ATOM   1473  N   CYS B 184      15.404 -50.939 -25.530  1.00 80.99           N  
ATOM   1474  CA  CYS B 184      16.078 -51.758 -24.529  1.00 80.99           C  
ATOM   1475  C   CYS B 184      17.453 -52.198 -25.019  1.00 80.99           C  
ATOM   1476  CB  CYS B 184      15.234 -52.985 -24.183  1.00 80.99           C  
ATOM   1477  O   CYS B 184      18.417 -52.203 -24.253  1.00 80.99           O  
ATOM   1478  SG  CYS B 184      13.774 -52.607 -23.190  1.00 80.99           S  
ATOM   1479  N   ASP B 185      17.519 -52.556 -26.242  1.00 79.79           N  
ATOM   1480  CA  ASP B 185      18.778 -52.996 -26.836  1.00 79.79           C  
ATOM   1481  C   ASP B 185      19.809 -51.870 -26.834  1.00 79.79           C  
ATOM   1482  CB  ASP B 185      18.552 -53.500 -28.262  1.00 79.79           C  
ATOM   1483  O   ASP B 185      20.987 -52.100 -26.552  1.00 79.79           O  
ATOM   1484  CG  ASP B 185      17.813 -54.825 -28.313  1.00 79.79           C  
ATOM   1485  OD1 ASP B 185      17.721 -55.513 -27.273  1.00 79.79           O  
ATOM   1486  OD2 ASP B 185      17.320 -55.187 -29.404  1.00 79.79           O  
ATOM   1487  N   LYS B 186      19.297 -50.726 -27.092  1.00 75.95           N  
ATOM   1488  CA  LYS B 186      20.200 -49.580 -27.150  1.00 75.95           C  
ATOM   1489  C   LYS B 186      20.644 -49.159 -25.751  1.00 75.95           C  
ATOM   1490  CB  LYS B 186      19.531 -48.405 -27.863  1.00 75.95           C  
ATOM   1491  O   LYS B 186      21.775 -48.707 -25.563  1.00 75.95           O  
ATOM   1492  CG  LYS B 186      20.436 -47.683 -28.850  1.00 75.95           C  
ATOM   1493  CD  LYS B 186      19.635 -47.028 -29.968  1.00 75.95           C  
ATOM   1494  CE  LYS B 186      20.541 -46.323 -30.968  1.00 75.95           C  
ATOM   1495  NZ  LYS B 186      19.767 -45.749 -32.109  1.00 75.95           N  
ATOM   1496  N   MET B 187      19.785 -49.296 -24.781  1.00 68.05           N  
ATOM   1497  CA  MET B 187      20.102 -48.950 -23.399  1.00 68.05           C  
ATOM   1498  C   MET B 187      21.135 -49.911 -22.821  1.00 68.05           C  
ATOM   1499  CB  MET B 187      18.838 -48.961 -22.537  1.00 68.05           C  
ATOM   1500  O   MET B 187      21.990 -49.508 -22.029  1.00 68.05           O  
ATOM   1501  CG  MET B 187      18.151 -47.609 -22.438  1.00 68.05           C  
ATOM   1502  SD  MET B 187      16.797 -47.597 -21.200  1.00 68.05           S  
ATOM   1503  CE  MET B 187      16.404 -45.826 -21.173  1.00 68.05           C  
ATOM   1504  N   SER B 188      20.986 -51.244 -23.160  1.00 61.26           N  
ATOM   1505  CA  SER B 188      21.930 -52.263 -22.712  1.00 61.26           C  
ATOM   1506  C   SER B 188      23.310 -52.044 -23.321  1.00 61.26           C  
ATOM   1507  CB  SER B 188      21.421 -53.660 -23.070  1.00 61.26           C  
ATOM   1508  O   SER B 188      24.328 -52.273 -22.665  1.00 61.26           O  
ATOM   1509  OG  SER B 188      20.011 -53.660 -23.214  1.00 61.26           O  
ATOM   1510  N   ASP B 189      23.301 -51.635 -24.568  1.00 54.35           N  
ATOM   1511  CA  ASP B 189      24.549 -51.345 -25.268  1.00 54.35           C  
ATOM   1512  C   ASP B 189      25.285 -50.177 -24.617  1.00 54.35           C  
ATOM   1513  CB  ASP B 189      24.279 -51.041 -26.743  1.00 54.35           C  
ATOM   1514  O   ASP B 189      26.517 -50.162 -24.568  1.00 54.35           O  
ATOM   1515  CG  ASP B 189      23.994 -52.287 -27.563  1.00 54.35           C  
ATOM   1516  OD1 ASP B 189      24.270 -53.408 -27.085  1.00 54.35           O  
ATOM   1517  OD2 ASP B 189      23.491 -52.146 -28.699  1.00 54.35           O  
ATOM   1518  N   SER B 190      24.464 -49.250 -24.127  1.00 48.86           N  
ATOM   1519  CA  SER B 190      25.024 -48.054 -23.506  1.00 48.86           C  
ATOM   1520  C   SER B 190      25.587 -48.361 -22.123  1.00 48.86           C  
ATOM   1521  CB  SER B 190      23.964 -46.957 -23.402  1.00 48.86           C  
ATOM   1522  O   SER B 190      26.566 -47.745 -21.694  1.00 48.86           O  
ATOM   1523  OG  SER B 190      22.709 -47.425 -23.864  1.00 48.86           O  
ATOM   1524  N   LEU B 191      24.891 -49.279 -21.288  1.00 43.19           N  
ATOM   1525  CA  LEU B 191      25.370 -49.684 -19.971  1.00 43.19           C  
ATOM   1526  C   LEU B 191      26.690 -50.440 -20.081  1.00 43.19           C  
ATOM   1527  CB  LEU B 191      24.327 -50.556 -19.266  1.00 43.19           C  
ATOM   1528  O   LEU B 191      27.552 -50.323 -19.207  1.00 43.19           O  
ATOM   1529  CG  LEU B 191      23.184 -49.816 -18.569  1.00 43.19           C  
ATOM   1530  CD1 LEU B 191      21.967 -50.725 -18.436  1.00 43.19           C  
ATOM   1531  CD2 LEU B 191      23.631 -49.308 -17.202  1.00 43.19           C  
ATOM   1532  N   ASP B 192      26.875 -51.320 -21.093  1.00 40.88           N  
ATOM   1533  CA  ASP B 192      28.104 -52.080 -21.299  1.00 40.88           C  
ATOM   1534  C   ASP B 192      29.258 -51.161 -21.693  1.00 40.88           C  
ATOM   1535  CB  ASP B 192      27.898 -53.154 -22.369  1.00 40.88           C  
ATOM   1536  O   ASP B 192      30.419 -51.454 -21.402  1.00 40.88           O  
ATOM   1537  CG  ASP B 192      27.275 -54.426 -21.820  1.00 40.88           C  
ATOM   1538  OD1 ASP B 192      27.327 -54.650 -20.591  1.00 40.88           O  
ATOM   1539  OD2 ASP B 192      26.729 -55.212 -22.624  1.00 40.88           O  
ATOM   1540  N   THR B 193      28.913 -50.086 -22.391  1.00 39.24           N  
ATOM   1541  CA  THR B 193      30.017 -49.212 -22.773  1.00 39.24           C  
ATOM   1542  C   THR B 193      30.411 -48.300 -21.615  1.00 39.24           C  
ATOM   1543  CB  THR B 193      29.653 -48.358 -24.002  1.00 39.24           C  
ATOM   1544  O   THR B 193      31.597 -48.141 -21.319  1.00 39.24           O  
ATOM   1545  CG2 THR B 193      30.852 -48.190 -24.929  1.00 39.24           C  
ATOM   1546  OG1 THR B 193      28.592 -48.996 -24.723  1.00 39.24           O  
ATOM   1547  N   ASP B 194      29.688 -47.190 -21.175  1.00 35.50           N  
ATOM   1548  CA  ASP B 194      30.066 -46.226 -20.145  1.00 35.50           C  
ATOM   1549  C   ASP B 194      29.390 -46.551 -18.815  1.00 35.50           C  
ATOM   1550  CB  ASP B 194      29.709 -44.804 -20.583  1.00 35.50           C  
ATOM   1551  O   ASP B 194      28.183 -46.355 -18.662  1.00 35.50           O  
ATOM   1552  CG  ASP B 194      30.666 -43.759 -20.039  1.00 35.50           C  
ATOM   1553  OD1 ASP B 194      31.497 -44.088 -19.165  1.00 35.50           O  
ATOM   1554  OD2 ASP B 194      30.587 -42.594 -20.486  1.00 35.50           O  
ATOM   1555  N   PRO B 195      29.912 -47.589 -17.960  1.00 34.22           N  
ATOM   1556  CA  PRO B 195      29.334 -47.902 -16.651  1.00 34.22           C  
ATOM   1557  C   PRO B 195      29.136 -46.662 -15.782  1.00 34.22           C  
ATOM   1558  CB  PRO B 195      30.364 -48.846 -16.028  1.00 34.22           C  
ATOM   1559  O   PRO B 195      28.636 -46.764 -14.659  1.00 34.22           O  
ATOM   1560  CG  PRO B 195      31.503 -48.862 -16.995  1.00 34.22           C  
ATOM   1561  CD  PRO B 195      31.153 -47.979 -18.159  1.00 34.22           C  
ATOM   1562  N   SER B 196      29.925 -45.510 -15.981  1.00 33.30           N  
ATOM   1563  CA  SER B 196      29.861 -44.394 -15.043  1.00 33.30           C  
ATOM   1564  C   SER B 196      28.428 -43.904 -14.863  1.00 33.30           C  
ATOM   1565  CB  SER B 196      30.747 -43.242 -15.520  1.00 33.30           C  
ATOM   1566  O   SER B 196      28.155 -43.074 -13.993  1.00 33.30           O  
ATOM   1567  OG  SER B 196      30.388 -42.841 -16.831  1.00 33.30           O  
ATOM   1568  N   MET B 197      27.555 -44.147 -15.738  1.00 29.74           N  
ATOM   1569  CA  MET B 197      26.261 -43.493 -15.567  1.00 29.74           C  
ATOM   1570  C   MET B 197      25.462 -44.153 -14.447  1.00 29.74           C  
ATOM   1571  CB  MET B 197      25.462 -43.530 -16.871  1.00 29.74           C  
ATOM   1572  O   MET B 197      24.426 -43.633 -14.029  1.00 29.74           O  
ATOM   1573  CG  MET B 197      25.902 -42.489 -17.888  1.00 29.74           C  
ATOM   1574  SD  MET B 197      25.267 -40.812 -17.498  1.00 29.74           S  
ATOM   1575  CE  MET B 197      24.604 -40.336 -19.118  1.00 29.74           C  
ATOM   1576  N   LEU B 198      25.704 -45.393 -13.868  1.00 28.17           N  
ATOM   1577  CA  LEU B 198      24.889 -45.852 -12.749  1.00 28.17           C  
ATOM   1578  C   LEU B 198      25.472 -45.380 -11.421  1.00 28.17           C  
ATOM   1579  CB  LEU B 198      24.779 -47.379 -12.757  1.00 28.17           C  
ATOM   1580  O   LEU B 198      24.943 -45.706 -10.356  1.00 28.17           O  
ATOM   1581  CG  LEU B 198      23.639 -47.972 -13.587  1.00 28.17           C  
ATOM   1582  CD1 LEU B 198      24.038 -49.338 -14.136  1.00 28.17           C  
ATOM   1583  CD2 LEU B 198      22.368 -48.077 -12.752  1.00 28.17           C  
ATOM   1584  N   GLY B 199      26.799 -44.965 -11.074  1.00 28.53           N  
ATOM   1585  CA  GLY B 199      27.194 -44.635  -9.714  1.00 28.53           C  
ATOM   1586  C   GLY B 199      26.353 -43.531  -9.100  1.00 28.53           C  
ATOM   1587  O   GLY B 199      26.580 -43.135  -7.955  1.00 28.53           O  
ATOM   1588  N   SER B 200      25.680 -42.514  -9.530  1.00 27.06           N  
ATOM   1589  CA  SER B 200      25.284 -41.521  -8.537  1.00 27.06           C  
ATOM   1590  C   SER B 200      24.402 -42.139  -7.457  1.00 27.06           C  
ATOM   1591  CB  SER B 200      24.548 -40.358  -9.204  1.00 27.06           C  
ATOM   1592  O   SER B 200      24.287 -41.597  -6.356  1.00 27.06           O  
ATOM   1593  OG  SER B 200      24.245 -39.346  -8.259  1.00 27.06           O  
ATOM   1594  N   SER B 201      23.512 -43.072  -7.398  1.00 26.30           N  
ATOM   1595  CA  SER B 201      22.626 -43.142  -6.240  1.00 26.30           C  
ATOM   1596  C   SER B 201      23.280 -43.901  -5.090  1.00 26.30           C  
ATOM   1597  CB  SER B 201      21.303 -43.810  -6.616  1.00 26.30           C  
ATOM   1598  O   SER B 201      22.683 -44.056  -4.023  1.00 26.30           O  
ATOM   1599  OG  SER B 201      21.488 -45.195  -6.853  1.00 26.30           O  
ATOM   1600  N   LYS B 202      24.416 -44.629  -4.971  1.00 25.72           N  
ATOM   1601  CA  LYS B 202      24.609 -45.300  -3.689  1.00 25.72           C  
ATOM   1602  C   LYS B 202      25.069 -44.316  -2.617  1.00 25.72           C  
ATOM   1603  CB  LYS B 202      25.623 -46.437  -3.826  1.00 25.72           C  
ATOM   1604  O   LYS B 202      25.304 -44.704  -1.471  1.00 25.72           O  
ATOM   1605  CG  LYS B 202      25.012 -47.761  -4.263  1.00 25.72           C  
ATOM   1606  CD  LYS B 202      26.036 -48.889  -4.223  1.00 25.72           C  
ATOM   1607  CE  LYS B 202      25.430 -50.211  -4.675  1.00 25.72           C  
ATOM   1608  NZ  LYS B 202      26.445 -51.306  -4.697  1.00 25.72           N  
ATOM   1609  N   ASN B 203      25.704 -43.115  -2.714  1.00 26.34           N  
ATOM   1610  CA  ASN B 203      26.360 -42.435  -1.602  1.00 26.34           C  
ATOM   1611  C   ASN B 203      25.374 -42.111  -0.483  1.00 26.34           C  
ATOM   1612  CB  ASN B 203      27.052 -41.159  -2.085  1.00 26.34           C  
ATOM   1613  O   ASN B 203      25.646 -41.255   0.361  1.00 26.34           O  
ATOM   1614  CG  ASN B 203      28.485 -41.400  -2.519  1.00 26.34           C  
ATOM   1615  ND2 ASN B 203      29.117 -40.373  -3.074  1.00 26.34           N  
ATOM   1616  OD1 ASN B 203      29.018 -42.501  -2.357  1.00 26.34           O  
ATOM   1617  N   THR B 204      24.128 -42.398  -0.321  1.00 22.41           N  
ATOM   1618  CA  THR B 204      23.542 -42.111   0.984  1.00 22.41           C  
ATOM   1619  C   THR B 204      24.104 -43.050   2.048  1.00 22.41           C  
ATOM   1620  CB  THR B 204      22.007 -42.235   0.946  1.00 22.41           C  
ATOM   1621  O   THR B 204      23.527 -43.190   3.128  1.00 22.41           O  
ATOM   1622  CG2 THR B 204      21.342 -40.869   1.085  1.00 22.41           C  
ATOM   1623  OG1 THR B 204      21.611 -42.823  -0.299  1.00 22.41           O  
ATOM   1624  N   ARG B 205      25.177 -43.929   1.893  1.00 19.55           N  
ATOM   1625  CA  ARG B 205      25.413 -44.598   3.168  1.00 19.55           C  
ATOM   1626  C   ARG B 205      26.002 -43.634   4.193  1.00 19.55           C  
ATOM   1627  CB  ARG B 205      26.346 -45.797   2.982  1.00 19.55           C  
ATOM   1628  O   ARG B 205      26.755 -42.725   3.836  1.00 19.55           O  
ATOM   1629  CG  ARG B 205      25.623 -47.098   2.670  1.00 19.55           C  
ATOM   1630  CD  ARG B 205      26.569 -48.290   2.697  1.00 19.55           C  
ATOM   1631  NE  ARG B 205      25.906 -49.514   2.258  1.00 19.55           N  
ATOM   1632  NH1 ARG B 205      27.819 -50.809   2.294  1.00 19.55           N  
ATOM   1633  NH2 ARG B 205      25.815 -51.734   1.675  1.00 19.55           N  
ATOM   1634  CZ  ARG B 205      26.515 -50.683   2.077  1.00 19.55           C  
ATOM   1635  N   LEU B 206      25.548 -43.552   5.554  1.00 19.43           N  
ATOM   1636  CA  LEU B 206      25.639 -42.849   6.829  1.00 19.43           C  
ATOM   1637  C   LEU B 206      26.978 -43.123   7.506  1.00 19.43           C  
ATOM   1638  CB  LEU B 206      24.492 -43.264   7.754  1.00 19.43           C  
ATOM   1639  O   LEU B 206      27.195 -42.715   8.649  1.00 19.43           O  
ATOM   1640  CG  LEU B 206      23.192 -42.468   7.620  1.00 19.43           C  
ATOM   1641  CD1 LEU B 206      21.989 -43.376   7.855  1.00 19.43           C  
ATOM   1642  CD2 LEU B 206      23.181 -41.294   8.593  1.00 19.43           C  
ATOM   1643  N   SER B 207      28.177 -43.617   6.812  1.00 21.27           N  
ATOM   1644  CA  SER B 207      29.084 -44.090   7.853  1.00 21.27           C  
ATOM   1645  C   SER B 207      29.603 -42.934   8.701  1.00 21.27           C  
ATOM   1646  CB  SER B 207      30.260 -44.849   7.236  1.00 21.27           C  
ATOM   1647  O   SER B 207      29.742 -41.811   8.212  1.00 21.27           O  
ATOM   1648  OG  SER B 207      30.918 -44.053   6.266  1.00 21.27           O  
ATOM   1649  N   ASP B 208      29.618 -42.985  10.121  1.00 21.47           N  
ATOM   1650  CA  ASP B 208      29.887 -42.148  11.286  1.00 21.47           C  
ATOM   1651  C   ASP B 208      31.388 -41.979  11.506  1.00 21.47           C  
ATOM   1652  CB  ASP B 208      29.235 -42.742  12.537  1.00 21.47           C  
ATOM   1653  O   ASP B 208      31.812 -41.345  12.475  1.00 21.47           O  
ATOM   1654  CG  ASP B 208      27.837 -42.205  12.789  1.00 21.47           C  
ATOM   1655  OD1 ASP B 208      27.497 -41.121  12.267  1.00 21.47           O  
ATOM   1656  OD2 ASP B 208      27.070 -42.870  13.518  1.00 21.47           O  
ATOM   1657  N   THR B 209      32.406 -42.547  10.715  1.00 22.93           N  
ATOM   1658  CA  THR B 209      33.579 -42.668  11.574  1.00 22.93           C  
ATOM   1659  C   THR B 209      34.142 -41.291  11.918  1.00 22.93           C  
ATOM   1660  CB  THR B 209      34.674 -43.521  10.908  1.00 22.93           C  
ATOM   1661  O   THR B 209      34.208 -40.410  11.059  1.00 22.93           O  
ATOM   1662  CG2 THR B 209      35.190 -44.595  11.861  1.00 22.93           C  
ATOM   1663  OG1 THR B 209      34.135 -44.153   9.741  1.00 22.93           O  
ATOM   1664  N   PRO B 210      34.537 -41.036  13.267  1.00 22.48           N  
ATOM   1665  CA  PRO B 210      35.177 -39.836  13.809  1.00 22.48           C  
ATOM   1666  C   PRO B 210      36.612 -39.659  13.319  1.00 22.48           C  
ATOM   1667  CB  PRO B 210      35.142 -40.070  15.322  1.00 22.48           C  
ATOM   1668  O   PRO B 210      37.243 -40.626  12.884  1.00 22.48           O  
ATOM   1669  CG  PRO B 210      34.744 -41.503  15.477  1.00 22.48           C  
ATOM   1670  CD  PRO B 210      34.483 -42.076  14.113  1.00 22.48           C  
ATOM   1671  N   PRO B 211      37.080 -38.423  12.952  1.00 24.43           N  
ATOM   1672  CA  PRO B 211      38.389 -38.043  12.415  1.00 24.43           C  
ATOM   1673  C   PRO B 211      39.546 -38.512  13.295  1.00 24.43           C  
ATOM   1674  CB  PRO B 211      38.322 -36.515  12.370  1.00 24.43           C  
ATOM   1675  O   PRO B 211      39.455 -38.454  14.524  1.00 24.43           O  
ATOM   1676  CG  PRO B 211      37.080 -36.165  13.125  1.00 24.43           C  
ATOM   1677  CD  PRO B 211      36.419 -37.437  13.572  1.00 24.43           C  
ATOM   1678  N   LEU B 212      40.430 -39.468  12.815  1.00 20.98           N  
ATOM   1679  CA  LEU B 212      41.641 -40.192  13.186  1.00 20.98           C  
ATOM   1680  C   LEU B 212      42.805 -39.231  13.402  1.00 20.98           C  
ATOM   1681  CB  LEU B 212      42.003 -41.217  12.108  1.00 20.98           C  
ATOM   1682  O   LEU B 212      43.160 -38.467  12.502  1.00 20.98           O  
ATOM   1683  CG  LEU B 212      41.235 -42.539  12.143  1.00 20.98           C  
ATOM   1684  CD1 LEU B 212      41.162 -43.147  10.746  1.00 20.98           C  
ATOM   1685  CD2 LEU B 212      41.886 -43.511  13.121  1.00 20.98           C  
ATOM   1686  N   LEU B 213      43.313 -38.936  14.650  1.00 25.52           N  
ATOM   1687  CA  LEU B 213      44.231 -37.970  15.245  1.00 25.52           C  
ATOM   1688  C   LEU B 213      45.679 -38.332  14.930  1.00 25.52           C  
ATOM   1689  CB  LEU B 213      44.028 -37.900  16.760  1.00 25.52           C  
ATOM   1690  O   LEU B 213      46.598 -37.584  15.270  1.00 25.52           O  
ATOM   1691  CG  LEU B 213      42.945 -36.940  17.255  1.00 25.52           C  
ATOM   1692  CD1 LEU B 213      42.279 -37.494  18.511  1.00 25.52           C  
ATOM   1693  CD2 LEU B 213      43.535 -35.559  17.522  1.00 25.52           C  
ATOM   1694  N   GLN B 214      46.207 -39.532  14.466  1.00 25.45           N  
ATOM   1695  CA  GLN B 214      47.347 -39.987  15.255  1.00 25.45           C  
ATOM   1696  C   GLN B 214      48.593 -39.161  14.948  1.00 25.45           C  
ATOM   1697  CB  GLN B 214      47.623 -41.469  14.995  1.00 25.45           C  
ATOM   1698  O   GLN B 214      48.642 -38.453  13.940  1.00 25.45           O  
ATOM   1699  CG  GLN B 214      47.006 -42.400  16.030  1.00 25.45           C  
ATOM   1700  CD  GLN B 214      47.231 -43.866  15.709  1.00 25.45           C  
ATOM   1701  NE2 GLN B 214      46.977 -44.732  16.684  1.00 25.45           N  
ATOM   1702  OE1 GLN B 214      47.629 -44.217  14.594  1.00 25.45           O  
ATOM   1703  N   GLN B 215      49.967 -39.698  14.843  1.00 25.76           N  
ATOM   1704  CA  GLN B 215      51.236 -39.743  15.561  1.00 25.76           C  
ATOM   1705  C   GLN B 215      52.339 -39.042  14.773  1.00 25.76           C  
ATOM   1706  CB  GLN B 215      51.637 -41.189  15.853  1.00 25.76           C  
ATOM   1707  O   GLN B 215      53.060 -38.203  15.317  1.00 25.76           O  
ATOM   1708  CG  GLN B 215      51.090 -41.725  17.170  1.00 25.76           C  
ATOM   1709  CD  GLN B 215      51.670 -43.078  17.539  1.00 25.76           C  
ATOM   1710  NE2 GLN B 215      51.455 -43.496  18.782  1.00 25.76           N  
ATOM   1711  OE1 GLN B 215      52.305 -43.742  16.714  1.00 25.76           O  
ATOM   1712  N   ASN B 216      53.377 -39.593  13.973  1.00 26.48           N  
ATOM   1713  CA  ASN B 216      54.795 -39.426  14.276  1.00 26.48           C  
ATOM   1714  C   ASN B 216      55.383 -38.215  13.557  1.00 26.48           C  
ATOM   1715  CB  ASN B 216      55.574 -40.691  13.910  1.00 26.48           C  
ATOM   1716  O   ASN B 216      54.816 -37.736  12.574  1.00 26.48           O  
ATOM   1717  CG  ASN B 216      55.616 -41.699  15.041  1.00 26.48           C  
ATOM   1718  ND2 ASN B 216      56.043 -42.918  14.734  1.00 26.48           N  
ATOM   1719  OD1 ASN B 216      55.267 -41.385  16.182  1.00 26.48           O  
ATOM   1720  N   CYS B 217      56.897 -37.835  13.517  1.00 28.04           N  
ATOM   1721  CA  CYS B 217      57.791 -36.776  13.971  1.00 28.04           C  
ATOM   1722  C   CYS B 217      58.216 -35.886  12.809  1.00 28.04           C  
ATOM   1723  CB  CYS B 217      59.026 -37.370  14.648  1.00 28.04           C  
ATOM   1724  O   CYS B 217      58.235 -34.660  12.935  1.00 28.04           O  
ATOM   1725  SG  CYS B 217      58.924 -37.402  16.451  1.00 28.04           S  
ATOM   1726  N   SER B 218      59.037 -36.318  11.711  1.00 28.07           N  
ATOM   1727  CA  SER B 218      60.460 -36.213  11.403  1.00 28.07           C  
ATOM   1728  C   SER B 218      60.713 -35.192  10.300  1.00 28.07           C  
ATOM   1729  CB  SER B 218      61.020 -37.574  10.987  1.00 28.07           C  
ATOM   1730  O   SER B 218      59.775 -34.732   9.645  1.00 28.07           O  
ATOM   1731  OG  SER B 218      60.124 -38.242  10.115  1.00 28.07           O  
ATOM   1732  N   CYS B 219      61.749 -35.635   9.080  1.00 21.37           N  
ATOM   1733  CA  CYS B 219      62.616 -34.904   8.163  1.00 21.37           C  
ATOM   1734  C   CYS B 219      61.806 -34.258   7.045  1.00 21.37           C  
ATOM   1735  CB  CYS B 219      63.673 -35.834   7.567  1.00 21.37           C  
ATOM   1736  O   CYS B 219      60.861 -34.858   6.531  1.00 21.37           O  
ATOM   1737  SG  CYS B 219      65.017 -36.232   8.706  1.00 21.37           S  
TER    1738      CYS B 219                                                      
ATOM   1739  N   MET C   1     -16.143  38.371  95.036  1.00 22.44           N  
ATOM   1740  CA  MET C   1     -16.780  39.119  93.956  1.00 22.44           C  
ATOM   1741  C   MET C   1     -15.741  39.851  93.114  1.00 22.44           C  
ATOM   1742  CB  MET C   1     -17.795  40.116  94.518  1.00 22.44           C  
ATOM   1743  O   MET C   1     -14.893  40.566  93.651  1.00 22.44           O  
ATOM   1744  CG  MET C   1     -19.209  39.565  94.609  1.00 22.44           C  
ATOM   1745  SD  MET C   1     -20.484  40.847  94.295  1.00 22.44           S  
ATOM   1746  CE  MET C   1     -21.896  40.115  95.168  1.00 22.44           C  
ATOM   1747  N   LEU C   2     -15.521  39.405  91.823  1.00 25.91           N  
ATOM   1748  CA  LEU C   2     -14.392  39.152  90.934  1.00 25.91           C  
ATOM   1749  C   LEU C   2     -14.075  40.383  90.093  1.00 25.91           C  
ATOM   1750  CB  LEU C   2     -14.685  37.958  90.022  1.00 25.91           C  
ATOM   1751  O   LEU C   2     -14.375  40.418  88.898  1.00 25.91           O  
ATOM   1752  CG  LEU C   2     -13.980  36.647  90.373  1.00 25.91           C  
ATOM   1753  CD1 LEU C   2     -15.000  35.529  90.560  1.00 25.91           C  
ATOM   1754  CD2 LEU C   2     -12.968  36.278  89.293  1.00 25.91           C  
ATOM   1755  N   ARG C   3     -14.508  41.527  90.619  1.00 25.85           N  
ATOM   1756  CA  ARG C   3     -14.805  42.579  89.653  1.00 25.85           C  
ATOM   1757  C   ARG C   3     -13.569  42.935  88.834  1.00 25.85           C  
ATOM   1758  CB  ARG C   3     -15.342  43.824  90.361  1.00 25.85           C  
ATOM   1759  O   ARG C   3     -12.440  42.683  89.262  1.00 25.85           O  
ATOM   1760  CG  ARG C   3     -16.852  43.978  90.278  1.00 25.85           C  
ATOM   1761  CD  ARG C   3     -17.323  45.275  90.920  1.00 25.85           C  
ATOM   1762  NE  ARG C   3     -18.777  45.403  90.874  1.00 25.85           N  
ATOM   1763  NH1 ARG C   3     -18.838  47.456  91.930  1.00 25.85           N  
ATOM   1764  NH2 ARG C   3     -20.785  46.449  91.260  1.00 25.85           N  
ATOM   1765  CZ  ARG C   3     -19.463  46.435  91.355  1.00 25.85           C  
ATOM   1766  N   GLY C   4     -13.797  43.645  87.733  1.00 24.35           N  
ATOM   1767  CA  GLY C   4     -13.468  43.841  86.330  1.00 24.35           C  
ATOM   1768  C   GLY C   4     -12.293  44.777  86.118  1.00 24.35           C  
ATOM   1769  O   GLY C   4     -12.179  45.802  86.793  1.00 24.35           O  
ATOM   1770  N   THR C   5     -11.153  44.205  85.820  1.00 26.75           N  
ATOM   1771  CA  THR C   5      -9.801  44.627  85.472  1.00 26.75           C  
ATOM   1772  C   THR C   5      -9.799  45.407  84.160  1.00 26.75           C  
ATOM   1773  CB  THR C   5      -8.852  43.420  85.355  1.00 26.75           C  
ATOM   1774  O   THR C   5      -8.742  45.638  83.571  1.00 26.75           O  
ATOM   1775  CG2 THR C   5      -8.614  42.774  86.716  1.00 26.75           C  
ATOM   1776  OG1 THR C   5      -9.428  42.450  84.472  1.00 26.75           O  
ATOM   1777  N   MET C   6     -10.906  46.152  83.941  1.00 24.59           N  
ATOM   1778  CA  MET C   6     -11.154  46.485  82.541  1.00 24.59           C  
ATOM   1779  C   MET C   6     -10.082  47.430  82.008  1.00 24.59           C  
ATOM   1780  CB  MET C   6     -12.537  47.117  82.375  1.00 24.59           C  
ATOM   1781  O   MET C   6      -9.917  48.539  82.518  1.00 24.59           O  
ATOM   1782  CG  MET C   6     -13.649  46.107  82.143  1.00 24.59           C  
ATOM   1783  SD  MET C   6     -15.124  46.855  81.349  1.00 24.59           S  
ATOM   1784  CE  MET C   6     -16.407  46.373  82.539  1.00 24.59           C  
ATOM   1785  N   THR C   7      -8.918  46.866  81.691  1.00 25.84           N  
ATOM   1786  CA  THR C   7      -7.733  47.471  81.090  1.00 25.84           C  
ATOM   1787  C   THR C   7      -8.078  48.124  79.755  1.00 25.84           C  
ATOM   1788  CB  THR C   7      -6.619  46.428  80.882  1.00 25.84           C  
ATOM   1789  O   THR C   7      -8.873  47.587  78.981  1.00 25.84           O  
ATOM   1790  CG2 THR C   7      -5.883  46.142  82.187  1.00 25.84           C  
ATOM   1791  OG1 THR C   7      -7.197  45.211  80.395  1.00 25.84           O  
ATOM   1792  N   ALA C   8      -8.016  49.457  79.743  1.00 24.61           N  
ATOM   1793  CA  ALA C   8      -8.410  50.445  78.742  1.00 24.61           C  
ATOM   1794  C   ALA C   8      -7.680  50.211  77.423  1.00 24.61           C  
ATOM   1795  CB  ALA C   8      -8.139  51.858  79.254  1.00 24.61           C  
ATOM   1796  O   ALA C   8      -6.454  50.074  77.400  1.00 24.61           O  
ATOM   1797  N   TRP C   9      -8.290  49.457  76.485  1.00 26.52           N  
ATOM   1798  CA  TRP C   9      -7.967  49.020  75.131  1.00 26.52           C  
ATOM   1799  C   TRP C   9      -7.702  50.215  74.221  1.00 26.52           C  
ATOM   1800  CB  TRP C   9      -9.102  48.167  74.556  1.00 26.52           C  
ATOM   1801  O   TRP C   9      -8.613  50.992  73.926  1.00 26.52           O  
ATOM   1802  CG  TRP C   9      -8.791  46.702  74.494  1.00 26.52           C  
ATOM   1803  CD1 TRP C   9      -8.011  45.987  75.360  1.00 26.52           C  
ATOM   1804  CD2 TRP C   9      -9.251  45.772  73.508  1.00 26.52           C  
ATOM   1805  CE2 TRP C   9      -8.711  44.510  73.840  1.00 26.52           C  
ATOM   1806  CE3 TRP C   9     -10.069  45.884  72.376  1.00 26.52           C  
ATOM   1807  NE1 TRP C   9      -7.959  44.668  74.973  1.00 26.52           N  
ATOM   1808  CH2 TRP C   9      -9.767  43.503  71.976  1.00 26.52           C  
ATOM   1809  CZ2 TRP C   9      -8.963  43.366  73.078  1.00 26.52           C  
ATOM   1810  CZ3 TRP C   9     -10.319  44.745  71.620  1.00 26.52           C  
ATOM   1811  N   ARG C  10      -6.730  51.000  74.511  1.00 25.00           N  
ATOM   1812  CA  ARG C  10      -6.614  52.170  73.647  1.00 25.00           C  
ATOM   1813  C   ARG C  10      -6.625  51.767  72.176  1.00 25.00           C  
ATOM   1814  CB  ARG C  10      -5.338  52.951  73.968  1.00 25.00           C  
ATOM   1815  O   ARG C  10      -6.438  50.594  71.846  1.00 25.00           O  
ATOM   1816  CG  ARG C  10      -5.580  54.227  74.759  1.00 25.00           C  
ATOM   1817  CD  ARG C  10      -4.290  55.003  74.984  1.00 25.00           C  
ATOM   1818  NE  ARG C  10      -4.410  55.935  76.102  1.00 25.00           N  
ATOM   1819  NH1 ARG C  10      -2.722  57.338  75.383  1.00 25.00           N  
ATOM   1820  NH2 ARG C  10      -3.857  57.802  77.320  1.00 25.00           N  
ATOM   1821  CZ  ARG C  10      -3.663  57.023  76.266  1.00 25.00           C  
ATOM   1822  N   GLY C  11      -6.580  52.782  71.173  1.00 26.16           N  
ATOM   1823  CA  GLY C  11      -6.967  53.173  69.827  1.00 26.16           C  
ATOM   1824  C   GLY C  11      -6.085  52.567  68.752  1.00 26.16           C  
ATOM   1825  O   GLY C  11      -4.857  52.636  68.838  1.00 26.16           O  
ATOM   1826  N   MET C  12      -6.388  51.351  68.325  1.00 32.25           N  
ATOM   1827  CA  MET C  12      -5.823  50.616  67.197  1.00 32.25           C  
ATOM   1828  C   MET C  12      -5.817  51.473  65.936  1.00 32.25           C  
ATOM   1829  CB  MET C  12      -6.606  49.325  66.949  1.00 32.25           C  
ATOM   1830  O   MET C  12      -6.830  52.084  65.591  1.00 32.25           O  
ATOM   1831  CG  MET C  12      -5.728  48.131  66.610  1.00 32.25           C  
ATOM   1832  SD  MET C  12      -6.062  46.685  67.688  1.00 32.25           S  
ATOM   1833  CE  MET C  12      -7.088  45.686  66.575  1.00 32.25           C  
ATOM   1834  N   ARG C  13      -4.593  51.962  65.522  1.00 33.89           N  
ATOM   1835  CA  ARG C  13      -4.268  52.861  64.420  1.00 33.89           C  
ATOM   1836  C   ARG C  13      -4.736  52.286  63.087  1.00 33.89           C  
ATOM   1837  CB  ARG C  13      -2.762  53.133  64.373  1.00 33.89           C  
ATOM   1838  O   ARG C  13      -4.502  51.111  62.796  1.00 33.89           O  
ATOM   1839  CG  ARG C  13      -2.275  54.089  65.450  1.00 33.89           C  
ATOM   1840  CD  ARG C  13      -0.823  54.491  65.233  1.00 33.89           C  
ATOM   1841  NE  ARG C  13      -0.380  55.469  66.222  1.00 33.89           N  
ATOM   1842  NH1 ARG C  13       1.783  55.607  65.422  1.00 33.89           N  
ATOM   1843  NH2 ARG C  13       1.142  56.861  67.231  1.00 33.89           N  
ATOM   1844  CZ  ARG C  13       0.847  55.977  66.290  1.00 33.89           C  
ATOM   1845  N   PRO C  14      -5.873  52.788  62.537  1.00 37.25           N  
ATOM   1846  CA  PRO C  14      -6.623  52.444  61.327  1.00 37.25           C  
ATOM   1847  C   PRO C  14      -5.726  52.287  60.101  1.00 37.25           C  
ATOM   1848  CB  PRO C  14      -7.580  53.627  61.156  1.00 37.25           C  
ATOM   1849  O   PRO C  14      -6.136  51.685  59.105  1.00 37.25           O  
ATOM   1850  CG  PRO C  14      -6.990  54.718  61.989  1.00 37.25           C  
ATOM   1851  CD  PRO C  14      -5.853  54.148  62.787  1.00 37.25           C  
ATOM   1852  N   GLU C  15      -4.560  52.883  60.238  1.00 37.83           N  
ATOM   1853  CA  GLU C  15      -3.828  53.067  58.989  1.00 37.83           C  
ATOM   1854  C   GLU C  15      -3.334  51.733  58.437  1.00 37.83           C  
ATOM   1855  CB  GLU C  15      -2.648  54.022  59.192  1.00 37.83           C  
ATOM   1856  O   GLU C  15      -3.233  51.557  57.221  1.00 37.83           O  
ATOM   1857  CG  GLU C  15      -2.960  55.468  58.837  1.00 37.83           C  
ATOM   1858  CD  GLU C  15      -1.723  56.351  58.780  1.00 37.83           C  
ATOM   1859  OE1 GLU C  15      -1.838  57.530  58.373  1.00 37.83           O  
ATOM   1860  OE2 GLU C  15      -0.632  55.861  59.145  1.00 37.83           O  
ATOM   1861  N   VAL C  16      -3.017  50.854  59.442  1.00 38.95           N  
ATOM   1862  CA  VAL C  16      -2.443  49.580  59.019  1.00 38.95           C  
ATOM   1863  C   VAL C  16      -3.493  48.765  58.268  1.00 38.95           C  
ATOM   1864  CB  VAL C  16      -1.902  48.775  60.221  1.00 38.95           C  
ATOM   1865  O   VAL C  16      -3.159  47.985  57.373  1.00 38.95           O  
ATOM   1866  CG1 VAL C  16      -1.284  47.458  59.755  1.00 38.95           C  
ATOM   1867  CG2 VAL C  16      -0.881  49.602  61.001  1.00 38.95           C  
ATOM   1868  N   THR C  17      -4.789  48.989  58.662  1.00 38.00           N  
ATOM   1869  CA  THR C  17      -5.868  48.200  58.078  1.00 38.00           C  
ATOM   1870  C   THR C  17      -6.048  48.541  56.601  1.00 38.00           C  
ATOM   1871  CB  THR C  17      -7.194  48.429  58.825  1.00 38.00           C  
ATOM   1872  O   THR C  17      -6.307  47.657  55.782  1.00 38.00           O  
ATOM   1873  CG2 THR C  17      -7.450  47.322  59.843  1.00 38.00           C  
ATOM   1874  OG1 THR C  17      -7.141  49.687  59.508  1.00 38.00           O  
ATOM   1875  N   LEU C  18      -5.786  49.844  56.384  1.00 42.99           N  
ATOM   1876  CA  LEU C  18      -6.026  50.297  55.018  1.00 42.99           C  
ATOM   1877  C   LEU C  18      -5.008  49.693  54.057  1.00 42.99           C  
ATOM   1878  CB  LEU C  18      -5.972  51.825  54.943  1.00 42.99           C  
ATOM   1879  O   LEU C  18      -5.358  49.298  52.943  1.00 42.99           O  
ATOM   1880  CG  LEU C  18      -6.864  52.484  53.890  1.00 42.99           C  
ATOM   1881  CD1 LEU C  18      -8.180  52.934  54.516  1.00 42.99           C  
ATOM   1882  CD2 LEU C  18      -6.145  53.662  53.241  1.00 42.99           C  
ATOM   1883  N   ALA C  19      -3.734  49.655  54.554  1.00 44.65           N  
ATOM   1884  CA  ALA C  19      -2.653  49.121  53.730  1.00 44.65           C  
ATOM   1885  C   ALA C  19      -2.897  47.653  53.390  1.00 44.65           C  
ATOM   1886  CB  ALA C  19      -1.312  49.284  54.440  1.00 44.65           C  
ATOM   1887  O   ALA C  19      -2.658  47.224  52.259  1.00 44.65           O  
ATOM   1888  N   CYS C  20      -3.439  46.947  54.473  1.00 44.46           N  
ATOM   1889  CA  CYS C  20      -3.703  45.525  54.285  1.00 44.46           C  
ATOM   1890  C   CYS C  20      -4.808  45.307  53.258  1.00 44.46           C  
ATOM   1891  CB  CYS C  20      -4.092  44.872  55.611  1.00 44.46           C  
ATOM   1892  O   CYS C  20      -4.737  44.378  52.452  1.00 44.46           O  
ATOM   1893  SG  CYS C  20      -2.685  44.243  56.553  1.00 44.46           S  
ATOM   1894  N   LEU C  21      -5.805  46.266  53.295  1.00 43.98           N  
ATOM   1895  CA  LEU C  21      -6.928  46.158  52.370  1.00 43.98           C  
ATOM   1896  C   LEU C  21      -6.476  46.410  50.935  1.00 43.98           C  
ATOM   1897  CB  LEU C  21      -8.033  47.146  52.750  1.00 43.98           C  
ATOM   1898  O   LEU C  21      -6.918  45.723  50.011  1.00 43.98           O  
ATOM   1899  CG  LEU C  21      -9.127  46.616  53.679  1.00 43.98           C  
ATOM   1900  CD1 LEU C  21      -9.757  47.762  54.464  1.00 43.98           C  
ATOM   1901  CD2 LEU C  21     -10.185  45.861  52.882  1.00 43.98           C  
ATOM   1902  N   LEU C  22      -5.487  47.375  50.821  1.00 46.20           N  
ATOM   1903  CA  LEU C  22      -5.016  47.736  49.488  1.00 46.20           C  
ATOM   1904  C   LEU C  22      -4.212  46.598  48.868  1.00 46.20           C  
ATOM   1905  CB  LEU C  22      -4.162  49.006  49.547  1.00 46.20           C  
ATOM   1906  O   LEU C  22      -4.344  46.318  47.675  1.00 46.20           O  
ATOM   1907  CG  LEU C  22      -4.917  50.334  49.475  1.00 46.20           C  
ATOM   1908  CD1 LEU C  22      -4.035  51.472  49.977  1.00 46.20           C  
ATOM   1909  CD2 LEU C  22      -5.389  50.605  48.051  1.00 46.20           C  
ATOM   1910  N   LEU C  23      -3.385  45.995  49.787  1.00 44.50           N  
ATOM   1911  CA  LEU C  23      -2.592  44.870  49.303  1.00 44.50           C  
ATOM   1912  C   LEU C  23      -3.489  43.698  48.922  1.00 44.50           C  
ATOM   1913  CB  LEU C  23      -1.581  44.431  50.365  1.00 44.50           C  
ATOM   1914  O   LEU C  23      -3.222  42.999  47.941  1.00 44.50           O  
ATOM   1915  CG  LEU C  23      -0.187  45.054  50.273  1.00 44.50           C  
ATOM   1916  CD1 LEU C  23       0.419  45.205  51.664  1.00 44.50           C  
ATOM   1917  CD2 LEU C  23       0.717  44.212  49.379  1.00 44.50           C  
ATOM   1918  N   ALA C  24      -4.598  43.542  49.793  1.00 42.34           N  
ATOM   1919  CA  ALA C  24      -5.534  42.458  49.509  1.00 42.34           C  
ATOM   1920  C   ALA C  24      -6.252  42.686  48.182  1.00 42.34           C  
ATOM   1921  CB  ALA C  24      -6.549  42.321  50.642  1.00 42.34           C  
ATOM   1922  O   ALA C  24      -6.468  41.744  47.416  1.00 42.34           O  
ATOM   1923  N   THR C  25      -6.606  44.018  47.999  1.00 44.00           N  
ATOM   1924  CA  THR C  25      -7.327  44.343  46.772  1.00 44.00           C  
ATOM   1925  C   THR C  25      -6.409  44.224  45.559  1.00 44.00           C  
ATOM   1926  CB  THR C  25      -7.921  45.762  46.833  1.00 44.00           C  
ATOM   1927  O   THR C  25      -6.854  43.850  44.472  1.00 44.00           O  
ATOM   1928  CG2 THR C  25      -9.017  45.855  47.890  1.00 44.00           C  
ATOM   1929  OG1 THR C  25      -6.883  46.696  47.154  1.00 44.00           O  
ATOM   1930  N   ALA C  26      -5.129  44.667  45.864  1.00 42.12           N  
ATOM   1931  CA  ALA C  26      -4.176  44.594  44.759  1.00 42.12           C  
ATOM   1932  C   ALA C  26      -3.898  43.145  44.369  1.00 42.12           C  
ATOM   1933  CB  ALA C  26      -2.874  45.300  45.132  1.00 42.12           C  
ATOM   1934  O   ALA C  26      -3.683  42.842  43.193  1.00 42.12           O  
ATOM   1935  N   GLY C  27      -3.830  42.299  45.454  1.00 38.99           N  
ATOM   1936  CA  GLY C  27      -3.638  40.881  45.194  1.00 38.99           C  
ATOM   1937  C   GLY C  27      -4.788  40.254  44.429  1.00 38.99           C  
ATOM   1938  O   GLY C  27      -4.577  39.368  43.598  1.00 38.99           O  
ATOM   1939  N   CYS C  28      -6.016  40.747  44.835  1.00 39.26           N  
ATOM   1940  CA  CYS C  28      -7.176  40.176  44.160  1.00 39.26           C  
ATOM   1941  C   CYS C  28      -7.179  40.538  42.680  1.00 39.26           C  
ATOM   1942  CB  CYS C  28      -8.469  40.660  44.815  1.00 39.26           C  
ATOM   1943  O   CYS C  28      -7.679  39.775  41.851  1.00 39.26           O  
ATOM   1944  SG  CYS C  28      -8.826  39.865  46.397  1.00 39.26           S  
ATOM   1945  N   PHE C  29      -6.668  41.794  42.418  1.00 39.82           N  
ATOM   1946  CA  PHE C  29      -6.709  42.221  41.024  1.00 39.82           C  
ATOM   1947  C   PHE C  29      -5.607  41.543  40.218  1.00 39.82           C  
ATOM   1948  CB  PHE C  29      -6.573  43.743  40.922  1.00 39.82           C  
ATOM   1949  O   PHE C  29      -5.658  41.516  38.987  1.00 39.82           O  
ATOM   1950  CG  PHE C  29      -7.867  44.483  41.130  1.00 39.82           C  
ATOM   1951  CD1 PHE C  29      -8.792  44.596  40.099  1.00 39.82           C  
ATOM   1952  CD2 PHE C  29      -8.158  45.066  42.356  1.00 39.82           C  
ATOM   1953  CE1 PHE C  29      -9.990  45.281  40.288  1.00 39.82           C  
ATOM   1954  CE2 PHE C  29      -9.353  45.752  42.553  1.00 39.82           C  
ATOM   1955  CZ  PHE C  29     -10.268  45.859  41.517  1.00 39.82           C  
ATOM   1956  N   ALA C  30      -4.528  41.207  40.972  1.00 38.18           N  
ATOM   1957  CA  ALA C  30      -3.443  40.549  40.248  1.00 38.18           C  
ATOM   1958  C   ALA C  30      -3.900  39.211  39.674  1.00 38.18           C  
ATOM   1959  CB  ALA C  30      -2.238  40.348  41.163  1.00 38.18           C  
ATOM   1960  O   ALA C  30      -3.454  38.806  38.597  1.00 38.18           O  
ATOM   1961  N   ASP C  31      -4.800  38.562  40.425  1.00 43.88           N  
ATOM   1962  CA  ASP C  31      -5.217  37.236  39.980  1.00 43.88           C  
ATOM   1963  C   ASP C  31      -6.076  37.325  38.721  1.00 43.88           C  
ATOM   1964  CB  ASP C  31      -5.983  36.513  41.089  1.00 43.88           C  
ATOM   1965  O   ASP C  31      -6.142  36.374  37.939  1.00 43.88           O  
ATOM   1966  CG  ASP C  31      -5.119  35.536  41.867  1.00 43.88           C  
ATOM   1967  OD1 ASP C  31      -4.020  35.179  41.389  1.00 43.88           O  
ATOM   1968  OD2 ASP C  31      -5.541  35.116  42.966  1.00 43.88           O  
ATOM   1969  N   LEU C  32      -6.774  38.452  38.535  1.00 44.59           N  
ATOM   1970  CA  LEU C  32      -7.745  38.516  37.447  1.00 44.59           C  
ATOM   1971  C   LEU C  32      -7.045  38.707  36.106  1.00 44.59           C  
ATOM   1972  CB  LEU C  32      -8.741  39.654  37.684  1.00 44.59           C  
ATOM   1973  O   LEU C  32      -7.644  38.482  35.051  1.00 44.59           O  
ATOM   1974  CG  LEU C  32      -9.908  39.349  38.625  1.00 44.59           C  
ATOM   1975  CD1 LEU C  32     -10.383  40.626  39.310  1.00 44.59           C  
ATOM   1976  CD2 LEU C  32     -11.051  38.687  37.863  1.00 44.59           C  
ATOM   1977  N   ASN C  33      -5.710  39.009  36.113  1.00 51.29           N  
ATOM   1978  CA  ASN C  33      -5.081  39.270  34.823  1.00 51.29           C  
ATOM   1979  C   ASN C  33      -4.313  38.053  34.316  1.00 51.29           C  
ATOM   1980  CB  ASN C  33      -4.153  40.484  34.914  1.00 51.29           C  
ATOM   1981  O   ASN C  33      -3.515  38.161  33.383  1.00 51.29           O  
ATOM   1982  CG  ASN C  33      -4.843  41.777  34.527  1.00 51.29           C  
ATOM   1983  ND2 ASN C  33      -4.137  42.892  34.672  1.00 51.29           N  
ATOM   1984  OD1 ASN C  33      -6.001  41.774  34.101  1.00 51.29           O  
ATOM   1985  N   GLU C  34      -4.581  36.889  34.958  1.00 65.30           N  
ATOM   1986  CA  GLU C  34      -3.756  35.779  34.492  1.00 65.30           C  
ATOM   1987  C   GLU C  34      -4.469  34.980  33.405  1.00 65.30           C  
ATOM   1988  CB  GLU C  34      -3.380  34.861  35.658  1.00 65.30           C  
ATOM   1989  O   GLU C  34      -5.651  34.655  33.540  1.00 65.30           O  
ATOM   1990  CG  GLU C  34      -1.914  34.944  36.059  1.00 65.30           C  
ATOM   1991  CD  GLU C  34      -1.552  34.016  37.207  1.00 65.30           C  
ATOM   1992  OE1 GLU C  34      -0.367  33.981  37.609  1.00 65.30           O  
ATOM   1993  OE2 GLU C  34      -2.461  33.318  37.709  1.00 65.30           O  
ATOM   1994  N   VAL C  35      -3.889  34.892  32.124  1.00 74.05           N  
ATOM   1995  CA  VAL C  35      -4.407  34.143  30.983  1.00 74.05           C  
ATOM   1996  C   VAL C  35      -4.293  32.645  31.254  1.00 74.05           C  
ATOM   1997  CB  VAL C  35      -3.662  34.508  29.679  1.00 74.05           C  
ATOM   1998  O   VAL C  35      -3.234  32.160  31.661  1.00 74.05           O  
ATOM   1999  CG1 VAL C  35      -4.247  33.745  28.492  1.00 74.05           C  
ATOM   2000  CG2 VAL C  35      -3.724  36.014  29.434  1.00 74.05           C  
ATOM   2001  N   PRO C  36      -5.366  31.979  31.131  1.00 81.04           N  
ATOM   2002  CA  PRO C  36      -5.305  30.534  31.361  1.00 81.04           C  
ATOM   2003  C   PRO C  36      -4.396  29.816  30.366  1.00 81.04           C  
ATOM   2004  CB  PRO C  36      -6.760  30.088  31.192  1.00 81.04           C  
ATOM   2005  O   PRO C  36      -4.406  30.135  29.174  1.00 81.04           O  
ATOM   2006  CG  PRO C  36      -7.445  31.254  30.555  1.00 81.04           C  
ATOM   2007  CD  PRO C  36      -6.529  32.442  30.625  1.00 81.04           C  
ATOM   2008  N   GLN C  37      -3.486  28.973  30.968  1.00 82.31           N  
ATOM   2009  CA  GLN C  37      -2.564  28.217  30.128  1.00 82.31           C  
ATOM   2010  C   GLN C  37      -2.533  26.745  30.531  1.00 82.31           C  
ATOM   2011  CB  GLN C  37      -1.156  28.811  30.203  1.00 82.31           C  
ATOM   2012  O   GLN C  37      -2.583  26.420  31.719  1.00 82.31           O  
ATOM   2013  CG  GLN C  37      -1.021  30.161  29.512  1.00 82.31           C  
ATOM   2014  CD  GLN C  37       0.411  30.659  29.473  1.00 82.31           C  
ATOM   2015  NE2 GLN C  37       0.665  31.670  28.648  1.00 82.31           N  
ATOM   2016  OE1 GLN C  37       1.283  30.141  30.178  1.00 82.31           O  
ATOM   2017  N   VAL C  38      -2.565  25.958  29.494  1.00 86.89           N  
ATOM   2018  CA  VAL C  38      -2.407  24.535  29.773  1.00 86.89           C  
ATOM   2019  C   VAL C  38      -0.926  24.200  29.934  1.00 86.89           C  
ATOM   2020  CB  VAL C  38      -3.032  23.665  28.659  1.00 86.89           C  
ATOM   2021  O   VAL C  38      -0.169  24.221  28.961  1.00 86.89           O  
ATOM   2022  CG1 VAL C  38      -2.920  22.182  29.005  1.00 86.89           C  
ATOM   2023  CG2 VAL C  38      -4.492  24.056  28.434  1.00 86.89           C  
ATOM   2024  N   THR C  39      -0.440  23.849  31.151  1.00 75.70           N  
ATOM   2025  CA  THR C  39       0.968  23.618  31.453  1.00 75.70           C  
ATOM   2026  C   THR C  39       1.371  22.190  31.098  1.00 75.70           C  
ATOM   2027  CB  THR C  39       1.271  23.886  32.939  1.00 75.70           C  
ATOM   2028  O   THR C  39       2.478  21.955  30.612  1.00 75.70           O  
ATOM   2029  CG2 THR C  39       1.637  25.348  33.172  1.00 75.70           C  
ATOM   2030  OG1 THR C  39       0.115  23.564  33.722  1.00 75.70           O  
ATOM   2031  N   VAL C  40       0.424  21.233  31.388  1.00 77.81           N  
ATOM   2032  CA  VAL C  40       0.677  19.849  30.999  1.00 77.81           C  
ATOM   2033  C   VAL C  40      -0.374  19.395  29.989  1.00 77.81           C  
ATOM   2034  CB  VAL C  40       0.683  18.907  32.223  1.00 77.81           C  
ATOM   2035  O   VAL C  40      -1.567  19.358  30.301  1.00 77.81           O  
ATOM   2036  CG1 VAL C  40       0.919  17.461  31.791  1.00 77.81           C  
ATOM   2037  CG2 VAL C  40       1.744  19.348  33.230  1.00 77.81           C  
ATOM   2038  N   GLN C  41       0.132  19.057  28.741  1.00 88.82           N  
ATOM   2039  CA  GLN C  41      -0.759  18.628  27.668  1.00 88.82           C  
ATOM   2040  C   GLN C  41      -1.013  17.125  27.731  1.00 88.82           C  
ATOM   2041  CB  GLN C  41      -0.179  19.007  26.305  1.00 88.82           C  
ATOM   2042  O   GLN C  41      -0.144  16.361  28.156  1.00 88.82           O  
ATOM   2043  CG  GLN C  41       0.100  20.495  26.146  1.00 88.82           C  
ATOM   2044  CD  GLN C  41      -1.159  21.305  25.902  1.00 88.82           C  
ATOM   2045  NE2 GLN C  41      -1.042  22.626  25.992  1.00 88.82           N  
ATOM   2046  OE1 GLN C  41      -2.229  20.749  25.633  1.00 88.82           O  
ATOM   2047  N   PRO C  42      -2.216  16.696  27.374  1.00 88.74           N  
ATOM   2048  CA  PRO C  42      -2.438  15.250  27.302  1.00 88.74           C  
ATOM   2049  C   PRO C  42      -1.605  14.579  26.212  1.00 88.74           C  
ATOM   2050  CB  PRO C  42      -3.933  15.137  26.993  1.00 88.74           C  
ATOM   2051  O   PRO C  42      -1.476  15.117  25.109  1.00 88.74           O  
ATOM   2052  CG  PRO C  42      -4.290  16.440  26.353  1.00 88.74           C  
ATOM   2053  CD  PRO C  42      -3.344  17.493  26.855  1.00 88.74           C  
ATOM   2054  N   ALA C  43      -1.055  13.423  26.524  1.00 84.77           N  
ATOM   2055  CA  ALA C  43      -0.159  12.743  25.592  1.00 84.77           C  
ATOM   2056  C   ALA C  43      -0.905  11.681  24.790  1.00 84.77           C  
ATOM   2057  CB  ALA C  43       1.012  12.114  26.343  1.00 84.77           C  
ATOM   2058  O   ALA C  43      -1.718  10.935  25.342  1.00 84.77           O  
ATOM   2059  N   SER C  44      -0.639  11.729  23.450  1.00 88.69           N  
ATOM   2060  CA  SER C  44      -1.191  10.663  22.622  1.00 88.69           C  
ATOM   2061  C   SER C  44      -0.686   9.296  23.071  1.00 88.69           C  
ATOM   2062  CB  SER C  44      -0.838  10.888  21.151  1.00 88.69           C  
ATOM   2063  O   SER C  44       0.485   9.147  23.427  1.00 88.69           O  
ATOM   2064  OG  SER C  44      -1.381  12.111  20.685  1.00 88.69           O  
ATOM   2065  N   THR C  45      -1.564   8.241  23.136  1.00 81.22           N  
ATOM   2066  CA  THR C  45      -1.170   6.952  23.694  1.00 81.22           C  
ATOM   2067  C   THR C  45      -1.706   5.807  22.840  1.00 81.22           C  
ATOM   2068  CB  THR C  45      -1.671   6.795  25.142  1.00 81.22           C  
ATOM   2069  O   THR C  45      -2.804   5.898  22.287  1.00 81.22           O  
ATOM   2070  CG2 THR C  45      -1.126   5.520  25.777  1.00 81.22           C  
ATOM   2071  OG1 THR C  45      -1.241   7.922  25.915  1.00 81.22           O  
ATOM   2072  N   VAL C  46      -0.931   4.769  22.662  1.00 88.61           N  
ATOM   2073  CA  VAL C  46      -1.338   3.514  22.038  1.00 88.61           C  
ATOM   2074  C   VAL C  46      -1.430   2.416  23.096  1.00 88.61           C  
ATOM   2075  CB  VAL C  46      -0.359   3.094  20.918  1.00 88.61           C  
ATOM   2076  O   VAL C  46      -0.488   2.205  23.863  1.00 88.61           O  
ATOM   2077  CG1 VAL C  46      -0.829   1.805  20.245  1.00 88.61           C  
ATOM   2078  CG2 VAL C  46      -0.212   4.214  19.890  1.00 88.61           C  
ATOM   2079  N   GLN C  47      -2.536   1.693  23.144  1.00 86.35           N  
ATOM   2080  CA  GLN C  47      -2.729   0.692  24.188  1.00 86.35           C  
ATOM   2081  C   GLN C  47      -3.475  -0.526  23.651  1.00 86.35           C  
ATOM   2082  CB  GLN C  47      -3.486   1.292  25.374  1.00 86.35           C  
ATOM   2083  O   GLN C  47      -4.151  -0.443  22.623  1.00 86.35           O  
ATOM   2084  CG  GLN C  47      -3.574   0.365  26.579  1.00 86.35           C  
ATOM   2085  CD  GLN C  47      -2.214  -0.113  27.052  1.00 86.35           C  
ATOM   2086  NE2 GLN C  47      -1.562   0.686  27.890  1.00 86.35           N  
ATOM   2087  OE1 GLN C  47      -1.753  -1.193  26.667  1.00 86.35           O  
ATOM   2088  N   LYS C  48      -3.317  -1.701  24.314  1.00 84.19           N  
ATOM   2089  CA  LYS C  48      -4.015  -2.924  23.927  1.00 84.19           C  
ATOM   2090  C   LYS C  48      -5.503  -2.835  24.253  1.00 84.19           C  
ATOM   2091  CB  LYS C  48      -3.397  -4.138  24.624  1.00 84.19           C  
ATOM   2092  O   LYS C  48      -5.901  -2.106  25.164  1.00 84.19           O  
ATOM   2093  CG  LYS C  48      -3.486  -4.092  26.142  1.00 84.19           C  
ATOM   2094  CD  LYS C  48      -2.791  -5.288  26.779  1.00 84.19           C  
ATOM   2095  CE  LYS C  48      -2.864  -5.234  28.299  1.00 84.19           C  
ATOM   2096  NZ  LYS C  48      -2.210  -6.421  28.928  1.00 84.19           N  
ATOM   2097  N   PRO C  49      -6.333  -3.608  23.539  1.00 84.22           N  
ATOM   2098  CA  PRO C  49      -7.756  -3.640  23.887  1.00 84.22           C  
ATOM   2099  C   PRO C  49      -8.002  -4.113  25.318  1.00 84.22           C  
ATOM   2100  CB  PRO C  49      -8.344  -4.629  22.877  1.00 84.22           C  
ATOM   2101  O   PRO C  49      -7.424  -5.113  25.750  1.00 84.22           O  
ATOM   2102  CG  PRO C  49      -7.291  -4.772  21.826  1.00 84.22           C  
ATOM   2103  CD  PRO C  49      -5.960  -4.435  22.434  1.00 84.22           C  
ATOM   2104  N   GLY C  50      -8.781  -3.341  26.103  1.00 81.69           N  
ATOM   2105  CA  GLY C  50      -9.063  -3.665  27.492  1.00 81.69           C  
ATOM   2106  C   GLY C  50      -8.074  -3.046  28.461  1.00 81.69           C  
ATOM   2107  O   GLY C  50      -8.265  -3.109  29.677  1.00 81.69           O  
ATOM   2108  N   GLY C  51      -7.006  -2.443  27.871  1.00 77.13           N  
ATOM   2109  CA  GLY C  51      -5.997  -1.813  28.707  1.00 77.13           C  
ATOM   2110  C   GLY C  51      -6.442  -0.477  29.274  1.00 77.13           C  
ATOM   2111  O   GLY C  51      -7.339   0.167  28.726  1.00 77.13           O  
ATOM   2112  N   THR C  52      -5.786  -0.035  30.372  1.00 80.49           N  
ATOM   2113  CA  THR C  52      -6.114   1.230  31.020  1.00 80.49           C  
ATOM   2114  C   THR C  52      -5.325   2.378  30.397  1.00 80.49           C  
ATOM   2115  CB  THR C  52      -5.832   1.172  32.533  1.00 80.49           C  
ATOM   2116  O   THR C  52      -4.140   2.230  30.091  1.00 80.49           O  
ATOM   2117  CG2 THR C  52      -6.273   2.458  33.224  1.00 80.49           C  
ATOM   2118  OG1 THR C  52      -6.544   0.067  33.103  1.00 80.49           O  
ATOM   2119  N   VAL C  53      -6.023   3.497  30.108  1.00 85.82           N  
ATOM   2120  CA  VAL C  53      -5.374   4.682  29.555  1.00 85.82           C  
ATOM   2121  C   VAL C  53      -5.555   5.862  30.508  1.00 85.82           C  
ATOM   2122  CB  VAL C  53      -5.931   5.035  28.158  1.00 85.82           C  
ATOM   2123  O   VAL C  53      -6.665   6.125  30.976  1.00 85.82           O  
ATOM   2124  CG1 VAL C  53      -5.325   6.341  27.649  1.00 85.82           C  
ATOM   2125  CG2 VAL C  53      -5.662   3.898  27.174  1.00 85.82           C  
ATOM   2126  N   ILE C  54      -4.448   6.515  30.798  1.00 81.03           N  
ATOM   2127  CA  ILE C  54      -4.500   7.670  31.688  1.00 81.03           C  
ATOM   2128  C   ILE C  54      -4.055   8.922  30.935  1.00 81.03           C  
ATOM   2129  CB  ILE C  54      -3.622   7.458  32.941  1.00 81.03           C  
ATOM   2130  O   ILE C  54      -2.924   8.991  30.447  1.00 81.03           O  
ATOM   2131  CG1 ILE C  54      -4.042   6.180  33.677  1.00 81.03           C  
ATOM   2132  CG2 ILE C  54      -3.700   8.675  33.868  1.00 81.03           C  
ATOM   2133  CD1 ILE C  54      -3.073   5.747  34.769  1.00 81.03           C  
ATOM   2134  N   LEU C  55      -4.941   9.907  30.793  1.00 88.33           N  
ATOM   2135  CA  LEU C  55      -4.611  11.187  30.176  1.00 88.33           C  
ATOM   2136  C   LEU C  55      -4.586  12.301  31.217  1.00 88.33           C  
ATOM   2137  CB  LEU C  55      -5.617  11.526  29.073  1.00 88.33           C  
ATOM   2138  O   LEU C  55      -5.561  12.497  31.947  1.00 88.33           O  
ATOM   2139  CG  LEU C  55      -5.697  10.544  27.903  1.00 88.33           C  
ATOM   2140  CD1 LEU C  55      -6.892  10.873  27.015  1.00 88.33           C  
ATOM   2141  CD2 LEU C  55      -4.403  10.567  27.096  1.00 88.33           C  
ATOM   2142  N   GLY C  56      -3.449  13.070  31.271  1.00 83.70           N  
ATOM   2143  CA  GLY C  56      -3.313  14.141  32.245  1.00 83.70           C  
ATOM   2144  C   GLY C  56      -3.325  15.522  31.618  1.00 83.70           C  
ATOM   2145  O   GLY C  56      -2.830  15.709  30.504  1.00 83.70           O  
ATOM   2146  N   CYS C  57      -4.014  16.488  32.290  1.00 86.82           N  
ATOM   2147  CA  CYS C  57      -4.065  17.880  31.855  1.00 86.82           C  
ATOM   2148  C   CYS C  57      -3.983  18.827  33.046  1.00 86.82           C  
ATOM   2149  CB  CYS C  57      -5.346  18.148  31.066  1.00 86.82           C  
ATOM   2150  O   CYS C  57      -4.805  18.753  33.961  1.00 86.82           O  
ATOM   2151  SG  CYS C  57      -5.440  19.814  30.374  1.00 86.82           S  
ATOM   2152  N   VAL C  58      -2.929  19.682  33.081  1.00 79.04           N  
ATOM   2153  CA  VAL C  58      -2.766  20.641  34.169  1.00 79.04           C  
ATOM   2154  C   VAL C  58      -2.861  22.063  33.623  1.00 79.04           C  
ATOM   2155  CB  VAL C  58      -1.422  20.441  34.905  1.00 79.04           C  
ATOM   2156  O   VAL C  58      -2.237  22.389  32.610  1.00 79.04           O  
ATOM   2157  CG1 VAL C  58      -1.296  21.418  36.072  1.00 79.04           C  
ATOM   2158  CG2 VAL C  58      -1.291  19.000  35.393  1.00 79.04           C  
ATOM   2159  N   VAL C  59      -3.702  22.842  34.226  1.00 83.94           N  
ATOM   2160  CA  VAL C  59      -3.935  24.198  33.741  1.00 83.94           C  
ATOM   2161  C   VAL C  59      -3.572  25.205  34.830  1.00 83.94           C  
ATOM   2162  CB  VAL C  59      -5.401  24.398  33.296  1.00 83.94           C  
ATOM   2163  O   VAL C  59      -3.782  24.947  36.018  1.00 83.94           O  
ATOM   2164  CG1 VAL C  59      -5.588  25.774  32.659  1.00 83.94           C  
ATOM   2165  CG2 VAL C  59      -5.819  23.295  32.326  1.00 83.94           C  
ATOM   2166  N   GLU C  60      -3.054  26.282  34.525  1.00 75.98           N  
ATOM   2167  CA  GLU C  60      -2.784  27.406  35.417  1.00 75.98           C  
ATOM   2168  C   GLU C  60      -3.626  28.622  35.042  1.00 75.98           C  
ATOM   2169  CB  GLU C  60      -1.297  27.768  35.391  1.00 75.98           C  
ATOM   2170  O   GLU C  60      -3.645  29.037  33.882  1.00 75.98           O  
ATOM   2171  CG  GLU C  60      -0.779  28.336  36.704  1.00 75.98           C  
ATOM   2172  CD  GLU C  60      -0.086  27.300  37.575  1.00 75.98           C  
ATOM   2173  OE1 GLU C  60      -0.005  27.500  38.808  1.00 75.98           O  
ATOM   2174  OE2 GLU C  60       0.380  26.280  37.019  1.00 75.98           O  
ATOM   2175  N   PRO C  61      -4.255  29.124  36.146  1.00 76.28           N  
ATOM   2176  CA  PRO C  61      -4.258  28.840  37.583  1.00 76.28           C  
ATOM   2177  C   PRO C  61      -5.006  27.555  37.930  1.00 76.28           C  
ATOM   2178  CB  PRO C  61      -4.963  30.060  38.182  1.00 76.28           C  
ATOM   2179  O   PRO C  61      -5.887  27.127  37.179  1.00 76.28           O  
ATOM   2180  CG  PRO C  61      -5.561  30.769  37.010  1.00 76.28           C  
ATOM   2181  CD  PRO C  61      -5.013  30.158  35.752  1.00 76.28           C  
ATOM   2182  N   PRO C  62      -4.775  26.741  39.045  1.00 64.88           N  
ATOM   2183  CA  PRO C  62      -5.259  25.403  39.392  1.00 64.88           C  
ATOM   2184  C   PRO C  62      -6.747  25.384  39.736  1.00 64.88           C  
ATOM   2185  CB  PRO C  62      -4.412  25.027  40.611  1.00 64.88           C  
ATOM   2186  O   PRO C  62      -7.399  24.344  39.615  1.00 64.88           O  
ATOM   2187  CG  PRO C  62      -3.697  26.286  40.982  1.00 64.88           C  
ATOM   2188  CD  PRO C  62      -3.946  27.309  39.911  1.00 64.88           C  
ATOM   2189  N   ARG C  63      -7.368  26.504  39.982  1.00 68.93           N  
ATOM   2190  CA  ARG C  63      -8.747  26.502  40.460  1.00 68.93           C  
ATOM   2191  C   ARG C  63      -9.728  26.657  39.302  1.00 68.93           C  
ATOM   2192  CB  ARG C  63      -8.964  27.619  41.483  1.00 68.93           C  
ATOM   2193  O   ARG C  63     -10.914  26.914  39.517  1.00 68.93           O  
ATOM   2194  CG  ARG C  63      -8.230  27.402  42.797  1.00 68.93           C  
ATOM   2195  CD  ARG C  63      -8.577  28.473  43.821  1.00 68.93           C  
ATOM   2196  NE  ARG C  63      -7.811  28.310  45.053  1.00 68.93           N  
ATOM   2197  NH1 ARG C  63      -8.620  30.228  46.055  1.00 68.93           N  
ATOM   2198  NH2 ARG C  63      -7.110  28.902  47.158  1.00 68.93           N  
ATOM   2199  CZ  ARG C  63      -7.849  29.147  46.086  1.00 68.93           C  
ATOM   2200  N   MET C  64      -9.281  26.065  38.099  1.00 75.11           N  
ATOM   2201  CA  MET C  64     -10.161  26.206  36.942  1.00 75.11           C  
ATOM   2202  C   MET C  64     -10.944  24.921  36.694  1.00 75.11           C  
ATOM   2203  CB  MET C  64      -9.356  26.577  35.696  1.00 75.11           C  
ATOM   2204  O   MET C  64     -10.488  23.833  37.051  1.00 75.11           O  
ATOM   2205  CG  MET C  64      -8.613  27.898  35.817  1.00 75.11           C  
ATOM   2206  SD  MET C  64      -8.229  28.640  34.183  1.00 75.11           S  
ATOM   2207  CE  MET C  64      -7.695  30.295  34.701  1.00 75.11           C  
ATOM   2208  N   ASN C  65     -12.179  25.125  36.170  1.00 81.62           N  
ATOM   2209  CA  ASN C  65     -12.997  23.979  35.786  1.00 81.62           C  
ATOM   2210  C   ASN C  65     -12.501  23.346  34.489  1.00 81.62           C  
ATOM   2211  CB  ASN C  65     -14.464  24.389  35.650  1.00 81.62           C  
ATOM   2212  O   ASN C  65     -12.508  23.989  33.437  1.00 81.62           O  
ATOM   2213  CG  ASN C  65     -15.410  23.401  36.304  1.00 81.62           C  
ATOM   2214  ND2 ASN C  65     -16.675  23.783  36.427  1.00 81.62           N  
ATOM   2215  OD1 ASN C  65     -15.005  22.303  36.698  1.00 81.62           O  
ATOM   2216  N   VAL C  66     -12.012  22.083  34.634  1.00 86.74           N  
ATOM   2217  CA  VAL C  66     -11.472  21.399  33.463  1.00 86.74           C  
ATOM   2218  C   VAL C  66     -12.460  20.338  32.984  1.00 86.74           C  
ATOM   2219  CB  VAL C  66     -10.101  20.753  33.765  1.00 86.74           C  
ATOM   2220  O   VAL C  66     -12.949  19.531  33.778  1.00 86.74           O  
ATOM   2221  CG1 VAL C  66      -9.568  20.020  32.535  1.00 86.74           C  
ATOM   2222  CG2 VAL C  66      -9.105  21.812  34.233  1.00 86.74           C  
ATOM   2223  N   THR C  67     -12.867  20.460  31.720  1.00 90.61           N  
ATOM   2224  CA  THR C  67     -13.726  19.461  31.093  1.00 90.61           C  
ATOM   2225  C   THR C  67     -12.996  18.761  29.950  1.00 90.61           C  
ATOM   2226  CB  THR C  67     -15.025  20.095  30.564  1.00 90.61           C  
ATOM   2227  O   THR C  67     -11.951  19.229  29.495  1.00 90.61           O  
ATOM   2228  CG2 THR C  67     -15.856  20.679  31.703  1.00 90.61           C  
ATOM   2229  OG1 THR C  67     -14.699  21.142  29.641  1.00 90.61           O  
ATOM   2230  N   TRP C  68     -13.501  17.588  29.530  1.00 92.29           N  
ATOM   2231  CA  TRP C  68     -12.852  16.822  28.472  1.00 92.29           C  
ATOM   2232  C   TRP C  68     -13.772  16.673  27.265  1.00 92.29           C  
ATOM   2233  CB  TRP C  68     -12.434  15.441  28.985  1.00 92.29           C  
ATOM   2234  O   TRP C  68     -14.995  16.608  27.413  1.00 92.29           O  
ATOM   2235  CG  TRP C  68     -11.232  15.462  29.880  1.00 92.29           C  
ATOM   2236  CD1 TRP C  68     -11.207  15.726  31.221  1.00 92.29           C  
ATOM   2237  CD2 TRP C  68      -9.876  15.214  29.495  1.00 92.29           C  
ATOM   2238  CE2 TRP C  68      -9.082  15.343  30.655  1.00 92.29           C  
ATOM   2239  CE3 TRP C  68      -9.256  14.893  28.280  1.00 92.29           C  
ATOM   2240  NE1 TRP C  68      -9.917  15.655  31.694  1.00 92.29           N  
ATOM   2241  CH2 TRP C  68      -7.115  14.849  29.434  1.00 92.29           C  
ATOM   2242  CZ2 TRP C  68      -7.697  15.162  30.636  1.00 92.29           C  
ATOM   2243  CZ3 TRP C  68      -7.878  14.713  28.263  1.00 92.29           C  
ATOM   2244  N   ARG C  69     -13.120  16.638  26.097  1.00 93.21           N  
ATOM   2245  CA  ARG C  69     -13.837  16.386  24.851  1.00 93.21           C  
ATOM   2246  C   ARG C  69     -13.319  15.125  24.166  1.00 93.21           C  
ATOM   2247  CB  ARG C  69     -13.712  17.584  23.907  1.00 93.21           C  
ATOM   2248  O   ARG C  69     -12.117  14.853  24.182  1.00 93.21           O  
ATOM   2249  CG  ARG C  69     -14.392  18.844  24.417  1.00 93.21           C  
ATOM   2250  CD  ARG C  69     -14.200  20.015  23.463  1.00 93.21           C  
ATOM   2251  NE  ARG C  69     -14.728  21.257  24.020  1.00 93.21           N  
ATOM   2252  NH1 ARG C  69     -13.854  22.612  22.367  1.00 93.21           N  
ATOM   2253  NH2 ARG C  69     -15.076  23.526  24.077  1.00 93.21           N  
ATOM   2254  CZ  ARG C  69     -14.552  22.462  23.487  1.00 93.21           C  
ATOM   2255  N   LEU C  70     -14.184  14.307  23.648  1.00 92.34           N  
ATOM   2256  CA  LEU C  70     -13.854  13.174  22.791  1.00 92.34           C  
ATOM   2257  C   LEU C  70     -14.357  13.403  21.369  1.00 92.34           C  
ATOM   2258  CB  LEU C  70     -14.454  11.883  23.355  1.00 92.34           C  
ATOM   2259  O   LEU C  70     -15.565  13.508  21.143  1.00 92.34           O  
ATOM   2260  CG  LEU C  70     -14.287  10.627  22.498  1.00 92.34           C  
ATOM   2261  CD1 LEU C  70     -12.810  10.273  22.359  1.00 92.34           C  
ATOM   2262  CD2 LEU C  70     -15.067   9.463  23.098  1.00 92.34           C  
ATOM   2263  N   ASN C  71     -13.481  13.459  20.406  1.00 89.89           N  
ATOM   2264  CA  ASN C  71     -13.801  13.715  19.006  1.00 89.89           C  
ATOM   2265  C   ASN C  71     -14.612  14.997  18.842  1.00 89.89           C  
ATOM   2266  CB  ASN C  71     -14.555  12.528  18.403  1.00 89.89           C  
ATOM   2267  O   ASN C  71     -15.610  15.017  18.119  1.00 89.89           O  
ATOM   2268  CG  ASN C  71     -13.735  11.253  18.404  1.00 89.89           C  
ATOM   2269  ND2 ASN C  71     -14.403  10.118  18.575  1.00 89.89           N  
ATOM   2270  OD1 ASN C  71     -12.511  11.288  18.252  1.00 89.89           O  
ATOM   2271  N   GLY C  72     -14.306  16.010  19.667  1.00 85.21           N  
ATOM   2272  CA  GLY C  72     -14.920  17.322  19.539  1.00 85.21           C  
ATOM   2273  C   GLY C  72     -16.157  17.488  20.401  1.00 85.21           C  
ATOM   2274  O   GLY C  72     -16.628  18.608  20.611  1.00 85.21           O  
ATOM   2275  N   LYS C  73     -16.677  16.405  21.031  1.00 87.70           N  
ATOM   2276  CA  LYS C  73     -17.877  16.444  21.862  1.00 87.70           C  
ATOM   2277  C   LYS C  73     -17.522  16.375  23.344  1.00 87.70           C  
ATOM   2278  CB  LYS C  73     -18.821  15.298  21.495  1.00 87.70           C  
ATOM   2279  O   LYS C  73     -16.720  15.534  23.757  1.00 87.70           O  
ATOM   2280  CG  LYS C  73     -20.257  15.509  21.952  1.00 87.70           C  
ATOM   2281  CD  LYS C  73     -21.167  14.385  21.473  1.00 87.70           C  
ATOM   2282  CE  LYS C  73     -22.579  14.536  22.022  1.00 87.70           C  
ATOM   2283  NZ  LYS C  73     -23.483  13.452  21.531  1.00 87.70           N  
ATOM   2284  N   GLU C  74     -18.132  17.283  24.155  1.00 88.60           N  
ATOM   2285  CA  GLU C  74     -17.842  17.362  25.584  1.00 88.60           C  
ATOM   2286  C   GLU C  74     -18.312  16.107  26.313  1.00 88.60           C  
ATOM   2287  CB  GLU C  74     -18.496  18.603  26.197  1.00 88.60           C  
ATOM   2288  O   GLU C  74     -19.401  15.597  26.043  1.00 88.60           O  
ATOM   2289  CG  GLU C  74     -17.792  19.116  27.445  1.00 88.60           C  
ATOM   2290  CD  GLU C  74     -18.254  20.501  27.868  1.00 88.60           C  
ATOM   2291  OE1 GLU C  74     -17.782  21.006  28.912  1.00 88.60           O  
ATOM   2292  OE2 GLU C  74     -19.095  21.086  27.150  1.00 88.60           O  
ATOM   2293  N   LEU C  75     -17.489  15.593  27.144  1.00 87.00           N  
ATOM   2294  CA  LEU C  75     -17.839  14.446  27.976  1.00 87.00           C  
ATOM   2295  C   LEU C  75     -18.525  14.897  29.261  1.00 87.00           C  
ATOM   2296  CB  LEU C  75     -16.591  13.625  28.310  1.00 87.00           C  
ATOM   2297  O   LEU C  75     -18.053  15.817  29.932  1.00 87.00           O  
ATOM   2298  CG  LEU C  75     -15.994  12.804  27.166  1.00 87.00           C  
ATOM   2299  CD1 LEU C  75     -14.531  12.483  27.452  1.00 87.00           C  
ATOM   2300  CD2 LEU C  75     -16.795  11.524  26.952  1.00 87.00           C  
ATOM   2301  N   ASN C  76     -19.831  14.676  29.467  1.00 75.23           N  
ATOM   2302  CA  ASN C  76     -20.649  15.106  30.596  1.00 75.23           C  
ATOM   2303  C   ASN C  76     -20.159  14.498  31.907  1.00 75.23           C  
ATOM   2304  CB  ASN C  76     -22.118  14.749  30.362  1.00 75.23           C  
ATOM   2305  O   ASN C  76     -20.750  13.541  32.412  1.00 75.23           O  
ATOM   2306  CG  ASN C  76     -22.799  15.690  29.387  1.00 75.23           C  
ATOM   2307  ND2 ASN C  76     -23.954  15.280  28.876  1.00 75.23           N  
ATOM   2308  OD1 ASN C  76     -22.291  16.776  29.096  1.00 75.23           O  
ATOM   2309  N   GLY C  77     -18.917  14.556  32.263  1.00 73.42           N  
ATOM   2310  CA  GLY C  77     -18.353  14.005  33.485  1.00 73.42           C  
ATOM   2311  C   GLY C  77     -18.006  12.533  33.372  1.00 73.42           C  
ATOM   2312  O   GLY C  77     -17.820  12.017  32.268  1.00 73.42           O  
ATOM   2313  N   SER C  78     -17.912  11.825  34.502  1.00 75.37           N  
ATOM   2314  CA  SER C  78     -17.592  10.402  34.524  1.00 75.37           C  
ATOM   2315  C   SER C  78     -18.749   9.567  33.985  1.00 75.37           C  
ATOM   2316  CB  SER C  78     -17.246   9.952  35.944  1.00 75.37           C  
ATOM   2317  O   SER C  78     -19.916   9.909  34.188  1.00 75.37           O  
ATOM   2318  OG  SER C  78     -16.250  10.788  36.508  1.00 75.37           O  
ATOM   2319  N   ASP C  79     -18.588   8.917  32.867  1.00 71.41           N  
ATOM   2320  CA  ASP C  79     -19.589   8.058  32.239  1.00 71.41           C  
ATOM   2321  C   ASP C  79     -19.316   6.586  32.540  1.00 71.41           C  
ATOM   2322  CB  ASP C  79     -19.620   8.289  30.727  1.00 71.41           C  
ATOM   2323  O   ASP C  79     -18.387   5.995  31.986  1.00 71.41           O  
ATOM   2324  CG  ASP C  79     -20.860   7.712  30.065  1.00 71.41           C  
ATOM   2325  OD1 ASP C  79     -21.515   6.831  30.661  1.00 71.41           O  
ATOM   2326  OD2 ASP C  79     -21.182   8.141  28.936  1.00 71.41           O  
ATOM   2327  N   ASP C  80     -20.033   6.049  33.452  1.00 69.23           N  
ATOM   2328  CA  ASP C  80     -19.851   4.666  33.882  1.00 69.23           C  
ATOM   2329  C   ASP C  80     -20.100   3.695  32.730  1.00 69.23           C  
ATOM   2330  CB  ASP C  80     -20.781   4.341  35.054  1.00 69.23           C  
ATOM   2331  O   ASP C  80     -19.448   2.653  32.637  1.00 69.23           O  
ATOM   2332  CG  ASP C  80     -20.266   4.865  36.382  1.00 69.23           C  
ATOM   2333  OD1 ASP C  80     -19.048   5.117  36.508  1.00 69.23           O  
ATOM   2334  OD2 ASP C  80     -21.084   5.025  37.313  1.00 69.23           O  
ATOM   2335  N   ALA C  81     -20.977   4.127  31.784  1.00 70.33           N  
ATOM   2336  CA  ALA C  81     -21.312   3.262  30.656  1.00 70.33           C  
ATOM   2337  C   ALA C  81     -20.135   3.133  29.694  1.00 70.33           C  
ATOM   2338  CB  ALA C  81     -22.539   3.798  29.922  1.00 70.33           C  
ATOM   2339  O   ALA C  81     -19.879   2.053  29.158  1.00 70.33           O  
ATOM   2340  N   LEU C  82     -19.319   4.215  29.618  1.00 75.68           N  
ATOM   2341  CA  LEU C  82     -18.170   4.224  28.718  1.00 75.68           C  
ATOM   2342  C   LEU C  82     -16.904   3.791  29.450  1.00 75.68           C  
ATOM   2343  CB  LEU C  82     -17.974   5.616  28.114  1.00 75.68           C  
ATOM   2344  O   LEU C  82     -15.926   3.384  28.819  1.00 75.68           O  
ATOM   2345  CG  LEU C  82     -18.673   5.881  26.780  1.00 75.68           C  
ATOM   2346  CD1 LEU C  82     -19.163   7.324  26.715  1.00 75.68           C  
ATOM   2347  CD2 LEU C  82     -17.738   5.576  25.615  1.00 75.68           C  
ATOM   2348  N   GLY C  83     -16.965   3.648  30.762  1.00 79.20           N  
ATOM   2349  CA  GLY C  83     -15.819   3.303  31.588  1.00 79.20           C  
ATOM   2350  C   GLY C  83     -14.793   4.417  31.680  1.00 79.20           C  
ATOM   2351  O   GLY C  83     -13.588   4.161  31.659  1.00 79.20           O  
ATOM   2352  N   VAL C  84     -15.223   5.665  31.530  1.00 85.41           N  
ATOM   2353  CA  VAL C  84     -14.348   6.832  31.583  1.00 85.41           C  
ATOM   2354  C   VAL C  84     -14.538   7.560  32.912  1.00 85.41           C  
ATOM   2355  CB  VAL C  84     -14.616   7.796  30.405  1.00 85.41           C  
ATOM   2356  O   VAL C  84     -15.667   7.861  33.307  1.00 85.41           O  
ATOM   2357  CG1 VAL C  84     -13.764   9.057  30.535  1.00 85.41           C  
ATOM   2358  CG2 VAL C  84     -14.344   7.098  29.074  1.00 85.41           C  
ATOM   2359  N   LEU C  85     -13.492   7.718  33.646  1.00 80.78           N  
ATOM   2360  CA  LEU C  85     -13.514   8.430  34.919  1.00 80.78           C  
ATOM   2361  C   LEU C  85     -12.745   9.743  34.821  1.00 80.78           C  
ATOM   2362  CB  LEU C  85     -12.922   7.560  36.031  1.00 80.78           C  
ATOM   2363  O   LEU C  85     -11.570   9.753  34.446  1.00 80.78           O  
ATOM   2364  CG  LEU C  85     -13.229   7.992  37.466  1.00 80.78           C  
ATOM   2365  CD1 LEU C  85     -14.643   7.573  37.854  1.00 80.78           C  
ATOM   2366  CD2 LEU C  85     -12.207   7.403  38.432  1.00 80.78           C  
ATOM   2367  N   ILE C  86     -13.447  10.851  35.125  1.00 84.48           N  
ATOM   2368  CA  ILE C  86     -12.821  12.166  35.039  1.00 84.48           C  
ATOM   2369  C   ILE C  86     -12.687  12.766  36.437  1.00 84.48           C  
ATOM   2370  CB  ILE C  86     -13.624  13.116  34.123  1.00 84.48           C  
ATOM   2371  O   ILE C  86     -13.676  12.892  37.162  1.00 84.48           O  
ATOM   2372  CG1 ILE C  86     -13.747  12.522  32.715  1.00 84.48           C  
ATOM   2373  CG2 ILE C  86     -12.973  14.501  34.078  1.00 84.48           C  
ATOM   2374  CD1 ILE C  86     -14.701  13.281  31.804  1.00 84.48           C  
ATOM   2375  N   THR C  87     -11.523  13.000  36.963  1.00 69.88           N  
ATOM   2376  CA  THR C  87     -11.279  13.674  38.233  1.00 69.88           C  
ATOM   2377  C   THR C  87     -10.325  14.850  38.047  1.00 69.88           C  
ATOM   2378  CB  THR C  87     -10.703  12.702  39.280  1.00 69.88           C  
ATOM   2379  O   THR C  87      -9.146  14.657  37.741  1.00 69.88           O  
ATOM   2380  CG2 THR C  87     -11.816  12.025  40.073  1.00 69.88           C  
ATOM   2381  OG1 THR C  87      -9.927  11.698  38.614  1.00 69.88           O  
ATOM   2382  N   HIS C  88     -10.787  16.150  38.241  1.00 60.92           N  
ATOM   2383  CA  HIS C  88     -10.042  17.403  38.202  1.00 60.92           C  
ATOM   2384  C   HIS C  88      -9.347  17.589  36.857  1.00 60.92           C  
ATOM   2385  CB  HIS C  88      -9.015  17.451  39.334  1.00 60.92           C  
ATOM   2386  O   HIS C  88     -10.005  17.823  35.841  1.00 60.92           O  
ATOM   2387  CG  HIS C  88      -9.622  17.640  40.688  1.00 60.92           C  
ATOM   2388  CD2 HIS C  88      -9.774  16.779  41.722  1.00 60.92           C  
ATOM   2389  ND1 HIS C  88     -10.165  18.838  41.099  1.00 60.92           N  
ATOM   2390  CE1 HIS C  88     -10.625  18.705  42.332  1.00 60.92           C  
ATOM   2391  NE2 HIS C  88     -10.401  17.466  42.733  1.00 60.92           N  
ATOM   2392  N   GLY C  89      -8.347  16.921  36.400  1.00 75.06           N  
ATOM   2393  CA  GLY C  89      -7.589  17.054  35.166  1.00 75.06           C  
ATOM   2394  C   GLY C  89      -7.099  15.726  34.620  1.00 75.06           C  
ATOM   2395  O   GLY C  89      -6.381  15.688  33.618  1.00 75.06           O  
ATOM   2396  N   THR C  90      -7.590  14.739  35.294  1.00 78.86           N  
ATOM   2397  CA  THR C  90      -7.137  13.420  34.867  1.00 78.86           C  
ATOM   2398  C   THR C  90      -8.308  12.587  34.354  1.00 78.86           C  
ATOM   2399  CB  THR C  90      -6.436  12.671  36.015  1.00 78.86           C  
ATOM   2400  O   THR C  90      -9.350  12.502  35.007  1.00 78.86           O  
ATOM   2401  CG2 THR C  90      -5.707  11.434  35.501  1.00 78.86           C  
ATOM   2402  OG1 THR C  90      -5.488  13.546  36.639  1.00 78.86           O  
ATOM   2403  N   LEU C  91      -8.141  12.142  33.084  1.00 87.70           N  
ATOM   2404  CA  LEU C  91      -9.136  11.254  32.493  1.00 87.70           C  
ATOM   2405  C   LEU C  91      -8.616   9.822  32.427  1.00 87.70           C  
ATOM   2406  CB  LEU C  91      -9.519  11.735  31.092  1.00 87.70           C  
ATOM   2407  O   LEU C  91      -7.521   9.578  31.917  1.00 87.70           O  
ATOM   2408  CG  LEU C  91     -10.626  10.952  30.385  1.00 87.70           C  
ATOM   2409  CD1 LEU C  91     -11.464  11.885  29.517  1.00 87.70           C  
ATOM   2410  CD2 LEU C  91     -10.033   9.824  29.548  1.00 87.70           C  
ATOM   2411  N   VAL C  92      -9.382   8.873  33.036  1.00 83.30           N  
ATOM   2412  CA  VAL C  92      -8.956   7.478  33.057  1.00 83.30           C  
ATOM   2413  C   VAL C  92      -9.955   6.621  32.282  1.00 83.30           C  
ATOM   2414  CB  VAL C  92      -8.810   6.950  34.502  1.00 83.30           C  
ATOM   2415  O   VAL C  92     -11.151   6.625  32.583  1.00 83.30           O  
ATOM   2416  CG1 VAL C  92      -8.377   5.485  34.501  1.00 83.30           C  
ATOM   2417  CG2 VAL C  92      -7.813   7.805  35.283  1.00 83.30           C  
ATOM   2418  N   ILE C  93      -9.468   6.043  31.249  1.00 85.94           N  
ATOM   2419  CA  ILE C  93     -10.252   5.014  30.575  1.00 85.94           C  
ATOM   2420  C   ILE C  93      -9.945   3.649  31.185  1.00 85.94           C  
ATOM   2421  CB  ILE C  93      -9.974   4.998  29.055  1.00 85.94           C  
ATOM   2422  O   ILE C  93      -8.836   3.131  31.036  1.00 85.94           O  
ATOM   2423  CG1 ILE C  93     -10.175   6.396  28.460  1.00 85.94           C  
ATOM   2424  CG2 ILE C  93     -10.868   3.971  28.354  1.00 85.94           C  
ATOM   2425  CD1 ILE C  93      -9.676   6.537  27.029  1.00 85.94           C  
ATOM   2426  N   THR C  94     -10.803   3.027  31.866  1.00 78.80           N  
ATOM   2427  CA  THR C  94     -10.569   1.806  32.628  1.00 78.80           C  
ATOM   2428  C   THR C  94     -10.289   0.631  31.696  1.00 78.80           C  
ATOM   2429  CB  THR C  94     -11.771   1.473  33.532  1.00 78.80           C  
ATOM   2430  O   THR C  94      -9.410  -0.189  31.968  1.00 78.80           O  
ATOM   2431  CG2 THR C  94     -11.848   2.428  34.719  1.00 78.80           C  
ATOM   2432  OG1 THR C  94     -12.979   1.578  32.769  1.00 78.80           O  
ATOM   2433  N   ALA C  95     -11.061   0.586  30.643  1.00 82.03           N  
ATOM   2434  CA  ALA C  95     -10.855  -0.463  29.647  1.00 82.03           C  
ATOM   2435  C   ALA C  95     -11.069   0.073  28.234  1.00 82.03           C  
ATOM   2436  CB  ALA C  95     -11.788  -1.641  29.913  1.00 82.03           C  
ATOM   2437  O   ALA C  95     -12.206   0.315  27.821  1.00 82.03           O  
ATOM   2438  N   LEU C  96      -9.928   0.162  27.543  1.00 86.59           N  
ATOM   2439  CA  LEU C  96      -9.977   0.731  26.201  1.00 86.59           C  
ATOM   2440  C   LEU C  96     -10.760  -0.174  25.255  1.00 86.59           C  
ATOM   2441  CB  LEU C  96      -8.561   0.950  25.660  1.00 86.59           C  
ATOM   2442  O   LEU C  96     -10.541  -1.387  25.227  1.00 86.59           O  
ATOM   2443  CG  LEU C  96      -8.452   1.700  24.331  1.00 86.59           C  
ATOM   2444  CD1 LEU C  96      -8.844   3.162  24.513  1.00 86.59           C  
ATOM   2445  CD2 LEU C  96      -7.039   1.586  23.768  1.00 86.59           C  
ATOM   2446  N   ASN C  97     -11.637   0.332  24.573  1.00 84.16           N  
ATOM   2447  CA  ASN C  97     -12.436  -0.377  23.579  1.00 84.16           C  
ATOM   2448  C   ASN C  97     -12.657   0.470  22.329  1.00 84.16           C  
ATOM   2449  CB  ASN C  97     -13.778  -0.806  24.175  1.00 84.16           C  
ATOM   2450  O   ASN C  97     -12.072   1.545  22.191  1.00 84.16           O  
ATOM   2451  CG  ASN C  97     -14.608   0.371  24.650  1.00 84.16           C  
ATOM   2452  ND2 ASN C  97     -15.461   0.134  25.640  1.00 84.16           N  
ATOM   2453  OD1 ASN C  97     -14.485   1.483  24.130  1.00 84.16           O  
ATOM   2454  N   ASN C  98     -13.441   0.003  21.396  1.00 85.76           N  
ATOM   2455  CA  ASN C  98     -13.635   0.668  20.112  1.00 85.76           C  
ATOM   2456  C   ASN C  98     -14.407   1.975  20.269  1.00 85.76           C  
ATOM   2457  CB  ASN C  98     -14.356  -0.259  19.130  1.00 85.76           C  
ATOM   2458  O   ASN C  98     -14.310   2.864  19.420  1.00 85.76           O  
ATOM   2459  CG  ASN C  98     -13.463  -1.370  18.614  1.00 85.76           C  
ATOM   2460  ND2 ASN C  98     -14.073  -2.431  18.100  1.00 85.76           N  
ATOM   2461  OD1 ASN C  98     -12.234  -1.275  18.676  1.00 85.76           O  
ATOM   2462  N   HIS C  99     -15.158   2.127  21.408  1.00 81.88           N  
ATOM   2463  CA  HIS C  99     -15.974   3.319  21.615  1.00 81.88           C  
ATOM   2464  C   HIS C  99     -15.181   4.413  22.322  1.00 81.88           C  
ATOM   2465  CB  HIS C  99     -17.229   2.976  22.420  1.00 81.88           C  
ATOM   2466  O   HIS C  99     -15.573   5.582  22.299  1.00 81.88           O  
ATOM   2467  CG  HIS C  99     -18.094   1.943  21.771  1.00 81.88           C  
ATOM   2468  CD2 HIS C  99     -18.406   0.680  22.147  1.00 81.88           C  
ATOM   2469  ND1 HIS C  99     -18.753   2.165  20.581  1.00 81.88           N  
ATOM   2470  CE1 HIS C  99     -19.435   1.080  20.253  1.00 81.88           C  
ATOM   2471  NE2 HIS C  99     -19.241   0.165  21.187  1.00 81.88           N  
ATOM   2472  N   THR C 100     -14.065   4.021  22.942  1.00 89.24           N  
ATOM   2473  CA  THR C 100     -13.295   4.980  23.726  1.00 89.24           C  
ATOM   2474  C   THR C 100     -12.020   5.381  22.990  1.00 89.24           C  
ATOM   2475  CB  THR C 100     -12.934   4.408  25.110  1.00 89.24           C  
ATOM   2476  O   THR C 100     -11.256   6.221  23.472  1.00 89.24           O  
ATOM   2477  CG2 THR C 100     -14.176   4.251  25.981  1.00 89.24           C  
ATOM   2478  OG1 THR C 100     -12.315   3.127  24.943  1.00 89.24           O  
ATOM   2479  N   VAL C 101     -11.853   4.821  21.769  1.00 91.69           N  
ATOM   2480  CA  VAL C 101     -10.726   5.223  20.934  1.00 91.69           C  
ATOM   2481  C   VAL C 101     -11.062   6.520  20.201  1.00 91.69           C  
ATOM   2482  CB  VAL C 101     -10.350   4.120  19.919  1.00 91.69           C  
ATOM   2483  O   VAL C 101     -12.209   6.737  19.805  1.00 91.69           O  
ATOM   2484  CG1 VAL C 101      -9.282   4.620  18.949  1.00 91.69           C  
ATOM   2485  CG2 VAL C 101      -9.869   2.867  20.648  1.00 91.69           C  
ATOM   2486  N   GLY C 102     -10.099   7.484  20.133  1.00 92.35           N  
ATOM   2487  CA  GLY C 102     -10.354   8.715  19.402  1.00 92.35           C  
ATOM   2488  C   GLY C 102      -9.464   9.863  19.838  1.00 92.35           C  
ATOM   2489  O   GLY C 102      -8.403   9.644  20.428  1.00 92.35           O  
ATOM   2490  N   ARG C 103      -9.892  11.037  19.525  1.00 91.56           N  
ATOM   2491  CA  ARG C 103      -9.125  12.248  19.800  1.00 91.56           C  
ATOM   2492  C   ARG C 103      -9.653  12.960  21.041  1.00 91.56           C  
ATOM   2493  CB  ARG C 103      -9.163  13.193  18.597  1.00 91.56           C  
ATOM   2494  O   ARG C 103     -10.814  13.372  21.080  1.00 91.56           O  
ATOM   2495  CG  ARG C 103      -8.323  12.726  17.419  1.00 91.56           C  
ATOM   2496  CD  ARG C 103      -8.326  13.742  16.286  1.00 91.56           C  
ATOM   2497  NE  ARG C 103      -7.376  14.824  16.530  1.00 91.56           N  
ATOM   2498  NH1 ARG C 103      -7.088  15.352  14.299  1.00 91.56           N  
ATOM   2499  NH2 ARG C 103      -5.959  16.523  15.914  1.00 91.56           N  
ATOM   2500  CZ  ARG C 103      -6.810  15.564  15.581  1.00 91.56           C  
ATOM   2501  N   TYR C 104      -8.813  13.133  22.057  1.00 93.26           N  
ATOM   2502  CA  TYR C 104      -9.209  13.730  23.328  1.00 93.26           C  
ATOM   2503  C   TYR C 104      -8.602  15.119  23.489  1.00 93.26           C  
ATOM   2504  CB  TYR C 104      -8.787  12.836  24.497  1.00 93.26           C  
ATOM   2505  O   TYR C 104      -7.478  15.368  23.045  1.00 93.26           O  
ATOM   2506  CG  TYR C 104      -9.606  11.575  24.624  1.00 93.26           C  
ATOM   2507  CD1 TYR C 104     -10.660  11.494  25.531  1.00 93.26           C  
ATOM   2508  CD2 TYR C 104      -9.327  10.462  23.838  1.00 93.26           C  
ATOM   2509  CE1 TYR C 104     -11.417  10.333  25.652  1.00 93.26           C  
ATOM   2510  CE2 TYR C 104     -10.077   9.296  23.951  1.00 93.26           C  
ATOM   2511  OH  TYR C 104     -11.864   8.089  24.975  1.00 93.26           O  
ATOM   2512  CZ  TYR C 104     -11.118   9.241  24.859  1.00 93.26           C  
ATOM   2513  N   GLN C 105      -9.315  16.037  24.104  1.00 94.07           N  
ATOM   2514  CA  GLN C 105      -8.842  17.381  24.419  1.00 94.07           C  
ATOM   2515  C   GLN C 105      -9.405  17.863  25.753  1.00 94.07           C  
ATOM   2516  CB  GLN C 105      -9.222  18.359  23.306  1.00 94.07           C  
ATOM   2517  O   GLN C 105     -10.577  17.635  26.058  1.00 94.07           O  
ATOM   2518  CG  GLN C 105      -8.235  19.505  23.131  1.00 94.07           C  
ATOM   2519  CD  GLN C 105      -8.487  20.310  21.870  1.00 94.07           C  
ATOM   2520  NE2 GLN C 105      -7.514  21.128  21.484  1.00 94.07           N  
ATOM   2521  OE1 GLN C 105      -9.547  20.196  21.246  1.00 94.07           O  
ATOM   2522  N   CYS C 106      -8.581  18.489  26.596  1.00 93.47           N  
ATOM   2523  CA  CYS C 106      -9.084  19.096  27.823  1.00 93.47           C  
ATOM   2524  C   CYS C 106      -9.366  20.580  27.621  1.00 93.47           C  
ATOM   2525  CB  CYS C 106      -8.085  18.908  28.963  1.00 93.47           C  
ATOM   2526  O   CYS C 106      -8.640  21.262  26.895  1.00 93.47           O  
ATOM   2527  SG  CYS C 106      -6.593  19.913  28.797  1.00 93.47           S  
ATOM   2528  N   VAL C 107     -10.456  21.063  28.118  1.00 93.48           N  
ATOM   2529  CA  VAL C 107     -10.861  22.459  27.984  1.00 93.48           C  
ATOM   2530  C   VAL C 107     -10.985  23.096  29.366  1.00 93.48           C  
ATOM   2531  CB  VAL C 107     -12.194  22.592  27.214  1.00 93.48           C  
ATOM   2532  O   VAL C 107     -11.742  22.615  30.212  1.00 93.48           O  
ATOM   2533  CG1 VAL C 107     -12.587  24.060  27.064  1.00 93.48           C  
ATOM   2534  CG2 VAL C 107     -12.087  21.922  25.845  1.00 93.48           C  
ATOM   2535  N   ALA C 108     -10.170  24.148  29.636  1.00 90.37           N  
ATOM   2536  CA  ALA C 108     -10.227  24.876  30.901  1.00 90.37           C  
ATOM   2537  C   ALA C 108     -11.059  26.148  30.764  1.00 90.37           C  
ATOM   2538  CB  ALA C 108      -8.819  25.215  31.384  1.00 90.37           C  
ATOM   2539  O   ALA C 108     -10.773  26.997  29.916  1.00 90.37           O  
ATOM   2540  N   ARG C 109     -12.050  26.263  31.587  1.00 89.23           N  
ATOM   2541  CA  ARG C 109     -12.968  27.392  31.478  1.00 89.23           C  
ATOM   2542  C   ARG C 109     -12.848  28.314  32.687  1.00 89.23           C  
ATOM   2543  CB  ARG C 109     -14.410  26.901  31.335  1.00 89.23           C  
ATOM   2544  O   ARG C 109     -12.750  27.847  33.823  1.00 89.23           O  
ATOM   2545  CG  ARG C 109     -14.740  26.352  29.956  1.00 89.23           C  
ATOM   2546  CD  ARG C 109     -16.191  25.902  29.860  1.00 89.23           C  
ATOM   2547  NE  ARG C 109     -16.529  25.453  28.512  1.00 89.23           N  
ATOM   2548  NH1 ARG C 109     -16.948  23.265  29.122  1.00 89.23           N  
ATOM   2549  NH2 ARG C 109     -17.167  23.912  26.934  1.00 89.23           N  
ATOM   2550  CZ  ARG C 109     -16.881  24.211  28.193  1.00 89.23           C  
ATOM   2551  N   MET C 110     -12.723  29.623  32.463  1.00 81.61           N  
ATOM   2552  CA  MET C 110     -12.750  30.688  33.460  1.00 81.61           C  
ATOM   2553  C   MET C 110     -13.677  31.818  33.026  1.00 81.61           C  
ATOM   2554  CB  MET C 110     -11.341  31.232  33.705  1.00 81.61           C  
ATOM   2555  O   MET C 110     -14.120  31.856  31.876  1.00 81.61           O  
ATOM   2556  CG  MET C 110     -10.707  31.863  32.476  1.00 81.61           C  
ATOM   2557  SD  MET C 110      -8.978  32.400  32.775  1.00 81.61           S  
ATOM   2558  CE  MET C 110      -9.131  33.046  34.464  1.00 81.61           C  
ATOM   2559  N   PRO C 111     -14.060  32.649  33.954  1.00 78.81           N  
ATOM   2560  CA  PRO C 111     -14.958  33.745  33.582  1.00 78.81           C  
ATOM   2561  C   PRO C 111     -14.405  34.600  32.445  1.00 78.81           C  
ATOM   2562  CB  PRO C 111     -15.072  34.561  34.873  1.00 78.81           C  
ATOM   2563  O   PRO C 111     -15.169  35.091  31.609  1.00 78.81           O  
ATOM   2564  CG  PRO C 111     -14.683  33.611  35.960  1.00 78.81           C  
ATOM   2565  CD  PRO C 111     -13.803  32.546  35.372  1.00 78.81           C  
ATOM   2566  N   ALA C 112     -13.054  34.643  32.363  1.00 77.93           N  
ATOM   2567  CA  ALA C 112     -12.405  35.466  31.346  1.00 77.93           C  
ATOM   2568  C   ALA C 112     -12.415  34.770  29.988  1.00 77.93           C  
ATOM   2569  CB  ALA C 112     -10.973  35.794  31.762  1.00 77.93           C  
ATOM   2570  O   ALA C 112     -12.299  35.423  28.948  1.00 77.93           O  
ATOM   2571  N   GLY C 113     -12.566  33.440  30.009  1.00 87.20           N  
ATOM   2572  CA  GLY C 113     -12.598  32.678  28.770  1.00 87.20           C  
ATOM   2573  C   GLY C 113     -12.230  31.218  28.958  1.00 87.20           C  
ATOM   2574  O   GLY C 113     -12.189  30.723  30.086  1.00 87.20           O  
ATOM   2575  N   ALA C 114     -12.061  30.509  27.790  1.00 91.97           N  
ATOM   2576  CA  ALA C 114     -11.737  29.086  27.842  1.00 91.97           C  
ATOM   2577  C   ALA C 114     -10.553  28.760  26.936  1.00 91.97           C  
ATOM   2578  CB  ALA C 114     -12.951  28.249  27.446  1.00 91.97           C  
ATOM   2579  O   ALA C 114     -10.379  29.380  25.884  1.00 91.97           O  
ATOM   2580  N   VAL C 115      -9.709  27.794  27.424  1.00 93.59           N  
ATOM   2581  CA  VAL C 115      -8.553  27.375  26.639  1.00 93.59           C  
ATOM   2582  C   VAL C 115      -8.582  25.861  26.444  1.00 93.59           C  
ATOM   2583  CB  VAL C 115      -7.227  27.800  27.310  1.00 93.59           C  
ATOM   2584  O   VAL C 115      -8.871  25.113  27.382  1.00 93.59           O  
ATOM   2585  CG1 VAL C 115      -7.021  27.049  28.624  1.00 93.59           C  
ATOM   2586  CG2 VAL C 115      -6.051  27.562  26.364  1.00 93.59           C  
ATOM   2587  N   ALA C 116      -8.319  25.485  25.190  1.00 95.19           N  
ATOM   2588  CA  ALA C 116      -8.311  24.060  24.872  1.00 95.19           C  
ATOM   2589  C   ALA C 116      -6.885  23.536  24.734  1.00 95.19           C  
ATOM   2590  CB  ALA C 116      -9.098  23.797  23.590  1.00 95.19           C  
ATOM   2591  O   ALA C 116      -6.008  24.233  24.218  1.00 95.19           O  
ATOM   2592  N   SER C 117      -6.587  22.323  25.177  1.00 95.09           N  
ATOM   2593  CA  SER C 117      -5.286  21.685  25.003  1.00 95.09           C  
ATOM   2594  C   SER C 117      -5.086  21.220  23.564  1.00 95.09           C  
ATOM   2595  CB  SER C 117      -5.139  20.498  25.956  1.00 95.09           C  
ATOM   2596  O   SER C 117      -6.020  21.251  22.761  1.00 95.09           O  
ATOM   2597  OG  SER C 117      -5.945  19.411  25.534  1.00 95.09           O  
ATOM   2598  N   VAL C 118      -3.794  20.801  23.282  1.00 94.96           N  
ATOM   2599  CA  VAL C 118      -3.573  20.154  21.993  1.00 94.96           C  
ATOM   2600  C   VAL C 118      -4.273  18.797  21.969  1.00 94.96           C  
ATOM   2601  CB  VAL C 118      -2.067  19.982  21.694  1.00 94.96           C  
ATOM   2602  O   VAL C 118      -4.374  18.126  22.999  1.00 94.96           O  
ATOM   2603  CG1 VAL C 118      -1.396  21.341  21.502  1.00 94.96           C  
ATOM   2604  CG2 VAL C 118      -1.387  19.201  22.817  1.00 94.96           C  
ATOM   2605  N   PRO C 119      -4.758  18.342  20.827  1.00 93.32           N  
ATOM   2606  CA  PRO C 119      -5.474  17.066  20.763  1.00 93.32           C  
ATOM   2607  C   PRO C 119      -4.566  15.866  21.025  1.00 93.32           C  
ATOM   2608  CB  PRO C 119      -6.017  17.037  19.332  1.00 93.32           C  
ATOM   2609  O   PRO C 119      -3.420  15.844  20.569  1.00 93.32           O  
ATOM   2610  CG  PRO C 119      -5.165  18.009  18.581  1.00 93.32           C  
ATOM   2611  CD  PRO C 119      -4.548  18.962  19.564  1.00 93.32           C  
ATOM   2612  N   ALA C 120      -4.964  14.927  21.857  1.00 91.22           N  
ATOM   2613  CA  ALA C 120      -4.272  13.663  22.097  1.00 91.22           C  
ATOM   2614  C   ALA C 120      -5.042  12.493  21.492  1.00 91.22           C  
ATOM   2615  CB  ALA C 120      -4.067  13.444  23.594  1.00 91.22           C  
ATOM   2616  O   ALA C 120      -6.227  12.307  21.779  1.00 91.22           O  
ATOM   2617  N   THR C 121      -4.377  11.732  20.678  1.00 92.81           N  
ATOM   2618  CA  THR C 121      -5.042  10.614  20.017  1.00 92.81           C  
ATOM   2619  C   THR C 121      -4.809   9.316  20.785  1.00 92.81           C  
ATOM   2620  CB  THR C 121      -4.551  10.450  18.567  1.00 92.81           C  
ATOM   2621  O   THR C 121      -3.671   8.983  21.122  1.00 92.81           O  
ATOM   2622  CG2 THR C 121      -5.104  11.553  17.671  1.00 92.81           C  
ATOM   2623  OG1 THR C 121      -3.119  10.505  18.544  1.00 92.81           O  
ATOM   2624  N   VAL C 122      -5.844   8.576  21.144  1.00 91.28           N  
ATOM   2625  CA  VAL C 122      -5.779   7.260  21.771  1.00 91.28           C  
ATOM   2626  C   VAL C 122      -6.137   6.183  20.750  1.00 91.28           C  
ATOM   2627  CB  VAL C 122      -6.718   7.168  22.995  1.00 91.28           C  
ATOM   2628  O   VAL C 122      -7.253   6.162  20.226  1.00 91.28           O  
ATOM   2629  CG1 VAL C 122      -6.637   5.783  23.635  1.00 91.28           C  
ATOM   2630  CG2 VAL C 122      -6.373   8.251  24.015  1.00 91.28           C  
ATOM   2631  N   THR C 123      -5.192   5.289  20.522  1.00 92.79           N  
ATOM   2632  CA  THR C 123      -5.395   4.285  19.483  1.00 92.79           C  
ATOM   2633  C   THR C 123      -5.174   2.881  20.038  1.00 92.79           C  
ATOM   2634  CB  THR C 123      -4.456   4.522  18.286  1.00 92.79           C  
ATOM   2635  O   THR C 123      -4.455   2.703  21.023  1.00 92.79           O  
ATOM   2636  CG2 THR C 123      -4.762   5.848  17.600  1.00 92.79           C  
ATOM   2637  OG1 THR C 123      -3.099   4.537  18.747  1.00 92.79           O  
ATOM   2638  N   LEU C 124      -5.747   1.861  19.360  1.00 91.10           N  
ATOM   2639  CA  LEU C 124      -5.583   0.465  19.752  1.00 91.10           C  
ATOM   2640  C   LEU C 124      -4.309  -0.121  19.153  1.00 91.10           C  
ATOM   2641  CB  LEU C 124      -6.795  -0.361  19.313  1.00 91.10           C  
ATOM   2642  O   LEU C 124      -3.998   0.122  17.985  1.00 91.10           O  
ATOM   2643  CG  LEU C 124      -8.070  -0.186  20.139  1.00 91.10           C  
ATOM   2644  CD1 LEU C 124      -9.270  -0.750  19.386  1.00 91.10           C  
ATOM   2645  CD2 LEU C 124      -7.922  -0.858  21.500  1.00 91.10           C  
ATOM   2646  N   ALA C 125      -3.562  -0.856  19.936  1.00 88.72           N  
ATOM   2647  CA  ALA C 125      -2.391  -1.569  19.433  1.00 88.72           C  
ATOM   2648  C   ALA C 125      -2.801  -2.804  18.636  1.00 88.72           C  
ATOM   2649  CB  ALA C 125      -1.473  -1.965  20.587  1.00 88.72           C  
ATOM   2650  O   ALA C 125      -3.787  -3.466  18.969  1.00 88.72           O  
ATOM   2651  N   ASN C 126      -2.065  -2.993  17.591  1.00 88.47           N  
ATOM   2652  CA  ASN C 126      -2.367  -4.165  16.776  1.00 88.47           C  
ATOM   2653  C   ASN C 126      -1.123  -4.685  16.061  1.00 88.47           C  
ATOM   2654  CB  ASN C 126      -3.468  -3.845  15.762  1.00 88.47           C  
ATOM   2655  O   ASN C 126      -0.157  -3.945  15.869  1.00 88.47           O  
ATOM   2656  CG  ASN C 126      -3.003  -2.897  14.675  1.00 88.47           C  
ATOM   2657  ND2 ASN C 126      -3.889  -2.593  13.734  1.00 88.47           N  
ATOM   2658  OD1 ASN C 126      -1.856  -2.441  14.680  1.00 88.47           O  
ATOM   2659  N   LEU C 127      -1.088  -5.986  15.812  1.00 88.51           N  
ATOM   2660  CA  LEU C 127      -0.042  -6.644  15.035  1.00 88.51           C  
ATOM   2661  C   LEU C 127      -0.645  -7.608  14.019  1.00 88.51           C  
ATOM   2662  CB  LEU C 127       0.920  -7.394  15.959  1.00 88.51           C  
ATOM   2663  O   LEU C 127      -1.285  -8.593  14.395  1.00 88.51           O  
ATOM   2664  CG  LEU C 127       2.064  -8.148  15.279  1.00 88.51           C  
ATOM   2665  CD1 LEU C 127       2.986  -7.172  14.555  1.00 88.51           C  
ATOM   2666  CD2 LEU C 127       2.843  -8.971  16.299  1.00 88.51           C  
ATOM   2667  N   GLN C 128      -0.416  -7.329  12.751  1.00 86.33           N  
ATOM   2668  CA  GLN C 128      -0.953  -8.180  11.694  1.00 86.33           C  
ATOM   2669  C   GLN C 128      -0.075  -9.410  11.479  1.00 86.33           C  
ATOM   2670  CB  GLN C 128      -1.085  -7.395  10.388  1.00 86.33           C  
ATOM   2671  O   GLN C 128       0.993  -9.530  12.082  1.00 86.33           O  
ATOM   2672  CG  GLN C 128      -2.193  -6.350  10.409  1.00 86.33           C  
ATOM   2673  CD  GLN C 128      -2.452  -5.743   9.043  1.00 86.33           C  
ATOM   2674  NE2 GLN C 128      -3.232  -4.667   9.010  1.00 86.33           N  
ATOM   2675  OE1 GLN C 128      -1.955  -6.235   8.025  1.00 86.33           O  
ATOM   2676  N   ASP C 129      -0.537 -10.286  10.627  1.00 85.46           N  
ATOM   2677  CA  ASP C 129       0.213 -11.497  10.304  1.00 85.46           C  
ATOM   2678  C   ASP C 129       1.208 -11.242   9.174  1.00 85.46           C  
ATOM   2679  CB  ASP C 129      -0.739 -12.632   9.921  1.00 85.46           C  
ATOM   2680  O   ASP C 129       1.043 -10.300   8.396  1.00 85.46           O  
ATOM   2681  CG  ASP C 129      -1.581 -13.119  11.087  1.00 85.46           C  
ATOM   2682  OD1 ASP C 129      -1.084 -13.133  12.234  1.00 85.46           O  
ATOM   2683  OD2 ASP C 129      -2.751 -13.494  10.856  1.00 85.46           O  
ATOM   2684  N   PHE C 130       2.267 -12.075   9.140  1.00 86.53           N  
ATOM   2685  CA  PHE C 130       3.226 -12.001   8.044  1.00 86.53           C  
ATOM   2686  C   PHE C 130       2.566 -12.371   6.721  1.00 86.53           C  
ATOM   2687  CB  PHE C 130       4.421 -12.922   8.310  1.00 86.53           C  
ATOM   2688  O   PHE C 130       1.709 -13.255   6.675  1.00 86.53           O  
ATOM   2689  CG  PHE C 130       5.438 -12.339   9.254  1.00 86.53           C  
ATOM   2690  CD1 PHE C 130       6.469 -11.539   8.779  1.00 86.53           C  
ATOM   2691  CD2 PHE C 130       5.362 -12.592  10.618  1.00 86.53           C  
ATOM   2692  CE1 PHE C 130       7.412 -10.998   9.650  1.00 86.53           C  
ATOM   2693  CE2 PHE C 130       6.301 -12.056  11.494  1.00 86.53           C  
ATOM   2694  CZ  PHE C 130       7.325 -11.260  11.009  1.00 86.53           C  
ATOM   2695  N   LYS C 131       2.984 -11.627   5.687  1.00 77.42           N  
ATOM   2696  CA  LYS C 131       2.540 -12.058   4.365  1.00 77.42           C  
ATOM   2697  C   LYS C 131       3.241 -13.345   3.941  1.00 77.42           C  
ATOM   2698  CB  LYS C 131       2.791 -10.960   3.330  1.00 77.42           C  
ATOM   2699  O   LYS C 131       4.356 -13.626   4.386  1.00 77.42           O  
ATOM   2700  CG  LYS C 131       1.942  -9.713   3.532  1.00 77.42           C  
ATOM   2701  CD  LYS C 131       2.177  -8.692   2.426  1.00 77.42           C  
ATOM   2702  CE  LYS C 131       1.373  -7.420   2.659  1.00 77.42           C  
ATOM   2703  NZ  LYS C 131       1.642  -6.395   1.606  1.00 77.42           N  
ATOM   2704  N   LEU C 132       2.587 -14.151   3.231  1.00 65.30           N  
ATOM   2705  CA  LEU C 132       3.170 -15.413   2.788  1.00 65.30           C  
ATOM   2706  C   LEU C 132       4.367 -15.168   1.875  1.00 65.30           C  
ATOM   2707  CB  LEU C 132       2.123 -16.261   2.061  1.00 65.30           C  
ATOM   2708  O   LEU C 132       4.256 -14.449   0.879  1.00 65.30           O  
ATOM   2709  CG  LEU C 132       1.189 -17.090   2.944  1.00 65.30           C  
ATOM   2710  CD1 LEU C 132      -0.186 -17.210   2.295  1.00 65.30           C  
ATOM   2711  CD2 LEU C 132       1.784 -18.469   3.207  1.00 65.30           C  
ATOM   2712  N   ASP C 133       5.507 -15.542   2.360  1.00 61.15           N  
ATOM   2713  CA  ASP C 133       6.735 -15.367   1.592  1.00 61.15           C  
ATOM   2714  C   ASP C 133       7.372 -16.714   1.259  1.00 61.15           C  
ATOM   2715  CB  ASP C 133       7.728 -14.491   2.360  1.00 61.15           C  
ATOM   2716  O   ASP C 133       7.048 -17.730   1.878  1.00 61.15           O  
ATOM   2717  CG  ASP C 133       8.606 -13.652   1.448  1.00 61.15           C  
ATOM   2718  OD1 ASP C 133       8.502 -13.784   0.210  1.00 61.15           O  
ATOM   2719  OD2 ASP C 133       9.412 -12.853   1.974  1.00 61.15           O  
ATOM   2720  N   VAL C 134       8.099 -16.769   0.170  1.00 65.64           N  
ATOM   2721  CA  VAL C 134       8.804 -17.982  -0.234  1.00 65.64           C  
ATOM   2722  C   VAL C 134      10.184 -18.020   0.419  1.00 65.64           C  
ATOM   2723  CB  VAL C 134       8.938 -18.076  -1.771  1.00 65.64           C  
ATOM   2724  O   VAL C 134      10.788 -16.974   0.669  1.00 65.64           O  
ATOM   2725  CG1 VAL C 134       9.577 -19.402  -2.177  1.00 65.64           C  
ATOM   2726  CG2 VAL C 134       7.573 -17.910  -2.436  1.00 65.64           C  
ATOM   2727  N   GLN C 135      10.577 -19.330   0.857  1.00 65.40           N  
ATOM   2728  CA  GLN C 135      11.923 -19.517   1.387  1.00 65.40           C  
ATOM   2729  C   GLN C 135      12.979 -19.098   0.368  1.00 65.40           C  
ATOM   2730  CB  GLN C 135      12.141 -20.973   1.801  1.00 65.40           C  
ATOM   2731  O   GLN C 135      12.904 -19.478  -0.803  1.00 65.40           O  
ATOM   2732  CG  GLN C 135      13.326 -21.176   2.737  1.00 65.40           C  
ATOM   2733  CD  GLN C 135      13.388 -22.580   3.308  1.00 65.40           C  
ATOM   2734  NE2 GLN C 135      14.157 -22.750   4.379  1.00 65.40           N  
ATOM   2735  OE1 GLN C 135      12.750 -23.503   2.793  1.00 65.40           O  
ATOM   2736  N   HIS C 136      13.917 -18.268   0.821  1.00 77.52           N  
ATOM   2737  CA  HIS C 136      14.978 -17.801  -0.065  1.00 77.52           C  
ATOM   2738  C   HIS C 136      16.331 -18.372   0.346  1.00 77.52           C  
ATOM   2739  CB  HIS C 136      15.033 -16.273  -0.075  1.00 77.52           C  
ATOM   2740  O   HIS C 136      16.594 -18.559   1.536  1.00 77.52           O  
ATOM   2741  CG  HIS C 136      13.793 -15.630  -0.609  1.00 77.52           C  
ATOM   2742  CD2 HIS C 136      13.626 -14.581  -1.449  1.00 77.52           C  
ATOM   2743  ND1 HIS C 136      12.528 -16.066  -0.280  1.00 77.52           N  
ATOM   2744  CE1 HIS C 136      11.634 -15.311  -0.896  1.00 77.52           C  
ATOM   2745  NE2 HIS C 136      12.274 -14.403  -1.612  1.00 77.52           N  
ATOM   2746  N   VAL C 137      17.107 -18.833  -0.616  1.00 84.87           N  
ATOM   2747  CA  VAL C 137      18.502 -19.195  -0.384  1.00 84.87           C  
ATOM   2748  C   VAL C 137      19.402 -17.995  -0.668  1.00 84.87           C  
ATOM   2749  CB  VAL C 137      18.928 -20.399  -1.255  1.00 84.87           C  
ATOM   2750  O   VAL C 137      19.458 -17.506  -1.799  1.00 84.87           O  
ATOM   2751  CG1 VAL C 137      20.387 -20.765  -0.993  1.00 84.87           C  
ATOM   2752  CG2 VAL C 137      18.017 -21.596  -0.991  1.00 84.87           C  
ATOM   2753  N   ILE C 138      20.036 -17.537   0.300  1.00 91.05           N  
ATOM   2754  CA  ILE C 138      20.899 -16.368   0.174  1.00 91.05           C  
ATOM   2755  C   ILE C 138      22.359 -16.809   0.100  1.00 91.05           C  
ATOM   2756  CB  ILE C 138      20.695 -15.386   1.349  1.00 91.05           C  
ATOM   2757  O   ILE C 138      22.845 -17.520   0.983  1.00 91.05           O  
ATOM   2758  CG1 ILE C 138      19.214 -15.009   1.479  1.00 91.05           C  
ATOM   2759  CG2 ILE C 138      21.564 -14.138   1.168  1.00 91.05           C  
ATOM   2760  CD1 ILE C 138      18.807 -14.575   2.880  1.00 91.05           C  
ATOM   2761  N   GLU C 139      23.078 -16.408  -0.952  1.00 90.59           N  
ATOM   2762  CA  GLU C 139      24.484 -16.763  -1.119  1.00 90.59           C  
ATOM   2763  C   GLU C 139      25.392 -15.565  -0.854  1.00 90.59           C  
ATOM   2764  CB  GLU C 139      24.736 -17.314  -2.524  1.00 90.59           C  
ATOM   2765  O   GLU C 139      25.172 -14.481  -1.398  1.00 90.59           O  
ATOM   2766  CG  GLU C 139      24.079 -18.662  -2.784  1.00 90.59           C  
ATOM   2767  CD  GLU C 139      24.435 -19.252  -4.139  1.00 90.59           C  
ATOM   2768  OE1 GLU C 139      24.090 -20.427  -4.399  1.00 90.59           O  
ATOM   2769  OE2 GLU C 139      25.064 -18.533  -4.948  1.00 90.59           O  
ATOM   2770  N   VAL C 140      26.357 -15.780  -0.028  1.00 90.02           N  
ATOM   2771  CA  VAL C 140      27.287 -14.702   0.290  1.00 90.02           C  
ATOM   2772  C   VAL C 140      28.722 -15.218   0.216  1.00 90.02           C  
ATOM   2773  CB  VAL C 140      27.007 -14.104   1.687  1.00 90.02           C  
ATOM   2774  O   VAL C 140      29.000 -16.355   0.605  1.00 90.02           O  
ATOM   2775  CG1 VAL C 140      27.284 -15.134   2.780  1.00 90.02           C  
ATOM   2776  CG2 VAL C 140      27.848 -12.848   1.907  1.00 90.02           C  
ATOM   2777  N   ASP C 141      29.618 -14.441  -0.425  1.00 90.46           N  
ATOM   2778  CA  ASP C 141      31.028 -14.815  -0.446  1.00 90.46           C  
ATOM   2779  C   ASP C 141      31.666 -14.630   0.930  1.00 90.46           C  
ATOM   2780  CB  ASP C 141      31.786 -13.993  -1.491  1.00 90.46           C  
ATOM   2781  O   ASP C 141      31.380 -13.654   1.626  1.00 90.46           O  
ATOM   2782  CG  ASP C 141      31.374 -14.321  -2.915  1.00 90.46           C  
ATOM   2783  OD1 ASP C 141      31.315 -15.518  -3.273  1.00 90.46           O  
ATOM   2784  OD2 ASP C 141      31.109 -13.375  -3.688  1.00 90.46           O  
ATOM   2785  N   GLU C 142      32.512 -15.557   1.241  1.00 85.27           N  
ATOM   2786  CA  GLU C 142      33.158 -15.541   2.550  1.00 85.27           C  
ATOM   2787  C   GLU C 142      33.861 -14.210   2.802  1.00 85.27           C  
ATOM   2788  CB  GLU C 142      34.157 -16.694   2.671  1.00 85.27           C  
ATOM   2789  O   GLU C 142      34.543 -13.686   1.920  1.00 85.27           O  
ATOM   2790  CG  GLU C 142      34.650 -16.935   4.091  1.00 85.27           C  
ATOM   2791  CD  GLU C 142      35.487 -18.197   4.229  1.00 85.27           C  
ATOM   2792  OE1 GLU C 142      35.830 -18.575   5.373  1.00 85.27           O  
ATOM   2793  OE2 GLU C 142      35.803 -18.812   3.186  1.00 85.27           O  
ATOM   2794  N   GLY C 143      33.679 -13.607   4.005  1.00 83.73           N  
ATOM   2795  CA  GLY C 143      34.310 -12.357   4.398  1.00 83.73           C  
ATOM   2796  C   GLY C 143      33.437 -11.142   4.146  1.00 83.73           C  
ATOM   2797  O   GLY C 143      33.652 -10.083   4.739  1.00 83.73           O  
ATOM   2798  N   ASN C 144      32.399 -11.312   3.268  1.00 87.05           N  
ATOM   2799  CA  ASN C 144      31.462 -10.229   2.987  1.00 87.05           C  
ATOM   2800  C   ASN C 144      30.310 -10.210   3.987  1.00 87.05           C  
ATOM   2801  CB  ASN C 144      30.923 -10.343   1.559  1.00 87.05           C  
ATOM   2802  O   ASN C 144      30.240 -11.061   4.876  1.00 87.05           O  
ATOM   2803  CG  ASN C 144      31.945  -9.938   0.515  1.00 87.05           C  
ATOM   2804  ND2 ASN C 144      32.138 -10.788  -0.487  1.00 87.05           N  
ATOM   2805  OD1 ASN C 144      32.557  -8.871   0.608  1.00 87.05           O  
ATOM   2806  N   THR C 145      29.518  -9.179   3.947  1.00 87.43           N  
ATOM   2807  CA  THR C 145      28.366  -9.053   4.833  1.00 87.43           C  
ATOM   2808  C   THR C 145      27.116  -9.637   4.180  1.00 87.43           C  
ATOM   2809  CB  THR C 145      28.111  -7.583   5.213  1.00 87.43           C  
ATOM   2810  O   THR C 145      26.805  -9.322   3.029  1.00 87.43           O  
ATOM   2811  CG2 THR C 145      26.979  -7.466   6.229  1.00 87.43           C  
ATOM   2812  OG1 THR C 145      29.305  -7.028   5.778  1.00 87.43           O  
ATOM   2813  N   ALA C 146      26.477 -10.583   4.905  1.00 93.19           N  
ATOM   2814  CA  ALA C 146      25.226 -11.149   4.408  1.00 93.19           C  
ATOM   2815  C   ALA C 146      24.024 -10.376   4.941  1.00 93.19           C  
ATOM   2816  CB  ALA C 146      25.119 -12.623   4.792  1.00 93.19           C  
ATOM   2817  O   ALA C 146      24.033  -9.913   6.085  1.00 93.19           O  
ATOM   2818  N   VAL C 147      22.952 -10.243   4.133  1.00 93.82           N  
ATOM   2819  CA  VAL C 147      21.750  -9.537   4.564  1.00 93.82           C  
ATOM   2820  C   VAL C 147      20.542 -10.466   4.466  1.00 93.82           C  
ATOM   2821  CB  VAL C 147      21.510  -8.261   3.727  1.00 93.82           C  
ATOM   2822  O   VAL C 147      20.240 -10.991   3.392  1.00 93.82           O  
ATOM   2823  CG1 VAL C 147      20.230  -7.556   4.171  1.00 93.82           C  
ATOM   2824  CG2 VAL C 147      22.708  -7.319   3.835  1.00 93.82           C  
ATOM   2825  N   ILE C 148      19.966 -10.665   5.611  1.00 92.79           N  
ATOM   2826  CA  ILE C 148      18.690 -11.373   5.628  1.00 92.79           C  
ATOM   2827  C   ILE C 148      17.551 -10.379   5.839  1.00 92.79           C  
ATOM   2828  CB  ILE C 148      18.663 -12.460   6.726  1.00 92.79           C  
ATOM   2829  O   ILE C 148      17.392  -9.829   6.931  1.00 92.79           O  
ATOM   2830  CG1 ILE C 148      19.833 -13.434   6.543  1.00 92.79           C  
ATOM   2831  CG2 ILE C 148      17.324 -13.204   6.715  1.00 92.79           C  
ATOM   2832  CD1 ILE C 148      19.968 -14.456   7.663  1.00 92.79           C  
ATOM   2833  N   ALA C 149      16.741 -10.174   4.824  1.00 89.47           N  
ATOM   2834  CA  ALA C 149      15.676  -9.176   4.857  1.00 89.47           C  
ATOM   2835  C   ALA C 149      14.428  -9.726   5.541  1.00 89.47           C  
ATOM   2836  CB  ALA C 149      15.341  -8.709   3.442  1.00 89.47           C  
ATOM   2837  O   ALA C 149      14.111 -10.911   5.407  1.00 89.47           O  
ATOM   2838  N   CYS C 150      13.832  -8.885   6.371  1.00 86.90           N  
ATOM   2839  CA  CYS C 150      12.564  -9.228   7.005  1.00 86.90           C  
ATOM   2840  C   CYS C 150      11.500  -8.181   6.698  1.00 86.90           C  
ATOM   2841  CB  CYS C 150      12.739  -9.362   8.517  1.00 86.90           C  
ATOM   2842  O   CYS C 150      11.631  -7.022   7.096  1.00 86.90           O  
ATOM   2843  SG  CYS C 150      11.262  -9.952   9.372  1.00 86.90           S  
ATOM   2844  N   HIS C 151      10.467  -8.564   6.007  1.00 85.71           N  
ATOM   2845  CA  HIS C 151       9.356  -7.653   5.755  1.00 85.71           C  
ATOM   2846  C   HIS C 151       8.324  -7.720   6.876  1.00 85.71           C  
ATOM   2847  CB  HIS C 151       8.695  -7.972   4.413  1.00 85.71           C  
ATOM   2848  O   HIS C 151       7.423  -8.562   6.847  1.00 85.71           O  
ATOM   2849  CG  HIS C 151       9.605  -7.795   3.239  1.00 85.71           C  
ATOM   2850  CD2 HIS C 151       9.827  -6.725   2.440  1.00 85.71           C  
ATOM   2851  ND1 HIS C 151      10.417  -8.804   2.769  1.00 85.71           N  
ATOM   2852  CE1 HIS C 151      11.102  -8.360   1.728  1.00 85.71           C  
ATOM   2853  NE2 HIS C 151      10.763  -7.102   1.508  1.00 85.71           N  
ATOM   2854  N   LEU C 152       8.465  -6.832   7.809  1.00 85.55           N  
ATOM   2855  CA  LEU C 152       7.645  -6.852   9.016  1.00 85.55           C  
ATOM   2856  C   LEU C 152       6.187  -6.552   8.687  1.00 85.55           C  
ATOM   2857  CB  LEU C 152       8.169  -5.839  10.037  1.00 85.55           C  
ATOM   2858  O   LEU C 152       5.899  -5.715   7.828  1.00 85.55           O  
ATOM   2859  CG  LEU C 152       9.454  -6.221  10.774  1.00 85.55           C  
ATOM   2860  CD1 LEU C 152      10.220  -4.970  11.188  1.00 85.55           C  
ATOM   2861  CD2 LEU C 152       9.135  -7.086  11.989  1.00 85.55           C  
ATOM   2862  N   PRO C 153       5.251  -7.236   9.294  1.00 87.77           N  
ATOM   2863  CA  PRO C 153       3.832  -6.920   9.114  1.00 87.77           C  
ATOM   2864  C   PRO C 153       3.451  -5.562   9.698  1.00 87.77           C  
ATOM   2865  CB  PRO C 153       3.121  -8.053   9.858  1.00 87.77           C  
ATOM   2866  O   PRO C 153       4.198  -5.001  10.504  1.00 87.77           O  
ATOM   2867  CG  PRO C 153       4.129  -8.555  10.842  1.00 87.77           C  
ATOM   2868  CD  PRO C 153       5.501  -8.203  10.341  1.00 87.77           C  
ATOM   2869  N   GLU C 154       2.355  -5.006   9.246  1.00 88.36           N  
ATOM   2870  CA  GLU C 154       1.870  -3.737   9.780  1.00 88.36           C  
ATOM   2871  C   GLU C 154       1.538  -3.854  11.265  1.00 88.36           C  
ATOM   2872  CB  GLU C 154       0.641  -3.260   9.002  1.00 88.36           C  
ATOM   2873  O   GLU C 154       0.862  -4.796  11.683  1.00 88.36           O  
ATOM   2874  CG  GLU C 154       0.350  -1.775   9.161  1.00 88.36           C  
ATOM   2875  CD  GLU C 154      -0.836  -1.304   8.334  1.00 88.36           C  
ATOM   2876  OE1 GLU C 154      -1.265  -0.139   8.498  1.00 88.36           O  
ATOM   2877  OE2 GLU C 154      -1.340  -2.106   7.518  1.00 88.36           O  
ATOM   2878  N   SER C 155       2.149  -3.000  12.084  1.00 88.95           N  
ATOM   2879  CA  SER C 155       1.943  -3.013  13.528  1.00 88.95           C  
ATOM   2880  C   SER C 155       1.841  -1.597  14.085  1.00 88.95           C  
ATOM   2881  CB  SER C 155       3.080  -3.763  14.225  1.00 88.95           C  
ATOM   2882  O   SER C 155       2.498  -0.680  13.588  1.00 88.95           O  
ATOM   2883  OG  SER C 155       3.003  -3.599  15.631  1.00 88.95           O  
ATOM   2884  N   HIS C 156       1.018  -1.418  15.048  1.00 87.41           N  
ATOM   2885  CA  HIS C 156       0.930  -0.154  15.772  1.00 87.41           C  
ATOM   2886  C   HIS C 156       1.050  -0.372  17.276  1.00 87.41           C  
ATOM   2887  CB  HIS C 156      -0.385   0.558  15.448  1.00 87.41           C  
ATOM   2888  O   HIS C 156       0.181  -0.996  17.889  1.00 87.41           O  
ATOM   2889  CG  HIS C 156      -0.319   1.409  14.220  1.00 87.41           C  
ATOM   2890  CD2 HIS C 156      -0.657   1.145  12.936  1.00 87.41           C  
ATOM   2891  ND1 HIS C 156       0.145   2.707  14.238  1.00 87.41           N  
ATOM   2892  CE1 HIS C 156       0.088   3.205  13.014  1.00 87.41           C  
ATOM   2893  NE2 HIS C 156      -0.395   2.277  12.205  1.00 87.41           N  
ATOM   2894  N   PRO C 157       2.087   0.116  17.971  1.00 79.82           N  
ATOM   2895  CA  PRO C 157       3.254   0.779  17.384  1.00 79.82           C  
ATOM   2896  C   PRO C 157       4.094  -0.160  16.522  1.00 79.82           C  
ATOM   2897  CB  PRO C 157       4.043   1.252  18.607  1.00 79.82           C  
ATOM   2898  O   PRO C 157       3.807  -1.358  16.446  1.00 79.82           O  
ATOM   2899  CG  PRO C 157       3.662   0.304  19.698  1.00 79.82           C  
ATOM   2900  CD  PRO C 157       2.290  -0.234  19.404  1.00 79.82           C  
ATOM   2901  N   LYS C 158       5.021   0.449  15.815  1.00 84.73           N  
ATOM   2902  CA  LYS C 158       5.865  -0.350  14.931  1.00 84.73           C  
ATOM   2903  C   LYS C 158       6.475  -1.534  15.675  1.00 84.73           C  
ATOM   2904  CB  LYS C 158       6.971   0.512  14.321  1.00 84.73           C  
ATOM   2905  O   LYS C 158       6.962  -1.384  16.798  1.00 84.73           O  
ATOM   2906  CG  LYS C 158       7.698  -0.146  13.158  1.00 84.73           C  
ATOM   2907  CD  LYS C 158       8.702   0.803  12.517  1.00 84.73           C  
ATOM   2908  CE  LYS C 158       9.470   0.129  11.388  1.00 84.73           C  
ATOM   2909  NZ  LYS C 158      10.441   1.062  10.743  1.00 84.73           N  
ATOM   2910  N   ALA C 159       6.443  -2.703  15.115  1.00 88.27           N  
ATOM   2911  CA  ALA C 159       6.918  -3.935  15.741  1.00 88.27           C  
ATOM   2912  C   ALA C 159       8.443  -3.969  15.797  1.00 88.27           C  
ATOM   2913  CB  ALA C 159       6.388  -5.153  14.989  1.00 88.27           C  
ATOM   2914  O   ALA C 159       9.115  -3.410  14.928  1.00 88.27           O  
ATOM   2915  N   GLN C 160       8.980  -4.606  16.813  1.00 80.91           N  
ATOM   2916  CA  GLN C 160      10.409  -4.884  16.909  1.00 80.91           C  
ATOM   2917  C   GLN C 160      10.748  -6.239  16.296  1.00 80.91           C  
ATOM   2918  CB  GLN C 160      10.869  -4.838  18.367  1.00 80.91           C  
ATOM   2919  O   GLN C 160       9.982  -7.196  16.428  1.00 80.91           O  
ATOM   2920  CG  GLN C 160      10.697  -3.474  19.023  1.00 80.91           C  
ATOM   2921  CD  GLN C 160      11.063  -3.481  20.495  1.00 80.91           C  
ATOM   2922  NE2 GLN C 160      10.885  -2.342  21.156  1.00 80.91           N  
ATOM   2923  OE1 GLN C 160      11.502  -4.502  21.035  1.00 80.91           O  
ATOM   2924  N   VAL C 161      11.847  -6.281  15.632  1.00 88.41           N  
ATOM   2925  CA  VAL C 161      12.181  -7.504  14.909  1.00 88.41           C  
ATOM   2926  C   VAL C 161      13.036  -8.410  15.793  1.00 88.41           C  
ATOM   2927  CB  VAL C 161      12.920  -7.198  13.587  1.00 88.41           C  
ATOM   2928  O   VAL C 161      13.898  -7.931  16.534  1.00 88.41           O  
ATOM   2929  CG1 VAL C 161      13.334  -8.492  12.888  1.00 88.41           C  
ATOM   2930  CG2 VAL C 161      12.042  -6.348  12.670  1.00 88.41           C  
ATOM   2931  N   ARG C 162      12.789  -9.677  15.693  1.00 82.37           N  
ATOM   2932  CA  ARG C 162      13.598 -10.715  16.323  1.00 82.37           C  
ATOM   2933  C   ARG C 162      13.983 -11.794  15.317  1.00 82.37           C  
ATOM   2934  CB  ARG C 162      12.847 -11.341  17.501  1.00 82.37           C  
ATOM   2935  O   ARG C 162      13.261 -12.033  14.347  1.00 82.37           O  
ATOM   2936  CG  ARG C 162      12.496 -10.354  18.602  1.00 82.37           C  
ATOM   2937  CD  ARG C 162      11.774 -11.032  19.758  1.00 82.37           C  
ATOM   2938  NE  ARG C 162      11.387 -10.073  20.789  1.00 82.37           N  
ATOM   2939  NH1 ARG C 162      10.250 -11.611  22.085  1.00 82.37           N  
ATOM   2940  NH2 ARG C 162      10.376  -9.419  22.745  1.00 82.37           N  
ATOM   2941  CZ  ARG C 162      10.672 -10.370  21.870  1.00 82.37           C  
ATOM   2942  N   TYR C 163      15.139 -12.408  15.485  1.00 89.35           N  
ATOM   2943  CA  TYR C 163      15.572 -13.430  14.538  1.00 89.35           C  
ATOM   2944  C   TYR C 163      15.901 -14.734  15.255  1.00 89.35           C  
ATOM   2945  CB  TYR C 163      16.791 -12.947  13.747  1.00 89.35           C  
ATOM   2946  O   TYR C 163      16.445 -14.720  16.362  1.00 89.35           O  
ATOM   2947  CG  TYR C 163      16.440 -12.094  12.552  1.00 89.35           C  
ATOM   2948  CD1 TYR C 163      16.159 -12.674  11.316  1.00 89.35           C  
ATOM   2949  CD2 TYR C 163      16.390 -10.708  12.655  1.00 89.35           C  
ATOM   2950  CE1 TYR C 163      15.837 -11.892  10.212  1.00 89.35           C  
ATOM   2951  CE2 TYR C 163      16.069  -9.917  11.557  1.00 89.35           C  
ATOM   2952  OH  TYR C 163      15.476  -9.738   9.252  1.00 89.35           O  
ATOM   2953  CZ  TYR C 163      15.794 -10.517  10.342  1.00 89.35           C  
ATOM   2954  N   SER C 164      15.505 -15.821  14.695  1.00 85.96           N  
ATOM   2955  CA  SER C 164      15.968 -17.132  15.138  1.00 85.96           C  
ATOM   2956  C   SER C 164      17.215 -17.565  14.373  1.00 85.96           C  
ATOM   2957  CB  SER C 164      14.866 -18.177  14.966  1.00 85.96           C  
ATOM   2958  O   SER C 164      17.160 -17.786  13.162  1.00 85.96           O  
ATOM   2959  OG  SER C 164      15.343 -19.471  15.294  1.00 85.96           O  
ATOM   2960  N   VAL C 165      18.367 -17.532  15.054  1.00 78.11           N  
ATOM   2961  CA  VAL C 165      19.651 -17.934  14.488  1.00 78.11           C  
ATOM   2962  C   VAL C 165      20.035 -19.317  15.010  1.00 78.11           C  
ATOM   2963  CB  VAL C 165      20.762 -16.913  14.819  1.00 78.11           C  
ATOM   2964  O   VAL C 165      20.337 -19.479  16.194  1.00 78.11           O  
ATOM   2965  CG1 VAL C 165      22.065 -17.286  14.116  1.00 78.11           C  
ATOM   2966  CG2 VAL C 165      20.324 -15.503  14.427  1.00 78.11           C  
ATOM   2967  N   LYS C 166      20.107 -20.315  14.171  1.00 66.01           N  
ATOM   2968  CA  LYS C 166      20.407 -21.693  14.552  1.00 66.01           C  
ATOM   2969  C   LYS C 166      19.523 -22.147  15.710  1.00 66.01           C  
ATOM   2970  CB  LYS C 166      21.881 -21.836  14.931  1.00 66.01           C  
ATOM   2971  O   LYS C 166      20.020 -22.664  16.712  1.00 66.01           O  
ATOM   2972  CG  LYS C 166      22.844 -21.567  13.784  1.00 66.01           C  
ATOM   2973  CD  LYS C 166      24.292 -21.776  14.209  1.00 66.01           C  
ATOM   2974  CE  LYS C 166      25.260 -21.454  13.078  1.00 66.01           C  
ATOM   2975  NZ  LYS C 166      26.681 -21.639  13.496  1.00 66.01           N  
ATOM   2976  N   GLN C 167      18.159 -21.782  15.709  1.00 62.93           N  
ATOM   2977  CA  GLN C 167      17.082 -22.213  16.593  1.00 62.93           C  
ATOM   2978  C   GLN C 167      17.141 -21.479  17.930  1.00 62.93           C  
ATOM   2979  CB  GLN C 167      17.147 -23.724  16.821  1.00 62.93           C  
ATOM   2980  O   GLN C 167      16.554 -21.927  18.917  1.00 62.93           O  
ATOM   2981  CG  GLN C 167      16.883 -24.547  15.568  1.00 62.93           C  
ATOM   2982  CD  GLN C 167      16.048 -25.784  15.842  1.00 62.93           C  
ATOM   2983  NE2 GLN C 167      15.465 -26.351  14.792  1.00 62.93           N  
ATOM   2984  OE1 GLN C 167      15.928 -26.226  16.989  1.00 62.93           O  
ATOM   2985  N   GLU C 168      18.048 -20.467  17.993  1.00 70.78           N  
ATOM   2986  CA  GLU C 168      18.069 -19.588  19.158  1.00 70.78           C  
ATOM   2987  C   GLU C 168      17.588 -18.184  18.800  1.00 70.78           C  
ATOM   2988  CB  GLU C 168      19.475 -19.524  19.759  1.00 70.78           C  
ATOM   2989  O   GLU C 168      18.030 -17.607  17.804  1.00 70.78           O  
ATOM   2990  CG  GLU C 168      19.797 -20.681  20.695  1.00 70.78           C  
ATOM   2991  CD  GLU C 168      21.051 -20.451  21.523  1.00 70.78           C  
ATOM   2992  OE1 GLU C 168      21.338 -21.267  22.429  1.00 70.78           O  
ATOM   2993  OE2 GLU C 168      21.752 -19.447  21.266  1.00 70.78           O  
ATOM   2994  N   TRP C 169      16.748 -17.599  19.652  1.00 77.30           N  
ATOM   2995  CA  TRP C 169      16.140 -16.315  19.318  1.00 77.30           C  
ATOM   2996  C   TRP C 169      17.060 -15.161  19.699  1.00 77.30           C  
ATOM   2997  CB  TRP C 169      14.789 -16.161  20.022  1.00 77.30           C  
ATOM   2998  O   TRP C 169      17.617 -15.139  20.799  1.00 77.30           O  
ATOM   2999  CG  TRP C 169      13.674 -16.927  19.375  1.00 77.30           C  
ATOM   3000  CD1 TRP C 169      13.133 -18.109  19.798  1.00 77.30           C  
ATOM   3001  CD2 TRP C 169      12.967 -16.565  18.185  1.00 77.30           C  
ATOM   3002  CE2 TRP C 169      12.009 -17.575  17.944  1.00 77.30           C  
ATOM   3003  CE3 TRP C 169      13.050 -15.483  17.298  1.00 77.30           C  
ATOM   3004  NE1 TRP C 169      12.131 -18.504  18.942  1.00 77.30           N  
ATOM   3005  CH2 TRP C 169      11.242 -16.465  16.000  1.00 77.30           C  
ATOM   3006  CZ2 TRP C 169      11.139 -17.534  16.852  1.00 77.30           C  
ATOM   3007  CZ3 TRP C 169      12.184 -15.445  16.211  1.00 77.30           C  
ATOM   3008  N   LEU C 170      17.331 -14.313  18.775  1.00 75.93           N  
ATOM   3009  CA  LEU C 170      18.121 -13.100  18.954  1.00 75.93           C  
ATOM   3010  C   LEU C 170      17.223 -11.870  19.012  1.00 75.93           C  
ATOM   3011  CB  LEU C 170      19.138 -12.951  17.819  1.00 75.93           C  
ATOM   3012  O   LEU C 170      16.621 -11.487  18.006  1.00 75.93           O  
ATOM   3013  CG  LEU C 170      20.188 -11.852  17.989  1.00 75.93           C  
ATOM   3014  CD1 LEU C 170      21.228 -12.270  19.024  1.00 75.93           C  
ATOM   3015  CD2 LEU C 170      20.852 -11.534  16.654  1.00 75.93           C  
ATOM   3016  N   GLU C 171      17.193 -11.179  20.268  1.00 70.49           N  
ATOM   3017  CA  GLU C 171      16.291 -10.047  20.463  1.00 70.49           C  
ATOM   3018  C   GLU C 171      16.987  -8.726  20.147  1.00 70.49           C  
ATOM   3019  CB  GLU C 171      15.753 -10.029  21.896  1.00 70.49           C  
ATOM   3020  O   GLU C 171      16.331  -7.736  19.817  1.00 70.49           O  
ATOM   3021  CG  GLU C 171      14.875 -11.223  22.238  1.00 70.49           C  
ATOM   3022  CD  GLU C 171      14.367 -11.204  23.671  1.00 70.49           C  
ATOM   3023  OE1 GLU C 171      13.637 -12.140  24.069  1.00 70.49           O  
ATOM   3024  OE2 GLU C 171      14.703 -10.245  24.402  1.00 70.49           O  
ATOM   3025  N   ALA C 172      18.303  -8.763  20.236  1.00 71.39           N  
ATOM   3026  CA  ALA C 172      19.110  -7.573  19.978  1.00 71.39           C  
ATOM   3027  C   ALA C 172      20.398  -7.934  19.243  1.00 71.39           C  
ATOM   3028  CB  ALA C 172      19.431  -6.855  21.286  1.00 71.39           C  
ATOM   3029  O   ALA C 172      20.762  -9.109  19.154  1.00 71.39           O  
ATOM   3030  N   SER C 173      20.984  -6.972  18.586  1.00 73.73           N  
ATOM   3031  CA  SER C 173      22.242  -7.197  17.882  1.00 73.73           C  
ATOM   3032  C   SER C 173      23.298  -7.786  18.812  1.00 73.73           C  
ATOM   3033  CB  SER C 173      22.757  -5.893  17.273  1.00 73.73           C  
ATOM   3034  O   SER C 173      23.424  -7.364  19.963  1.00 73.73           O  
ATOM   3035  OG  SER C 173      21.787  -5.323  16.411  1.00 73.73           O  
ATOM   3036  N   ARG C 174      23.939  -8.869  18.468  1.00 67.63           N  
ATOM   3037  CA  ARG C 174      24.973  -9.530  19.258  1.00 67.63           C  
ATOM   3038  C   ARG C 174      26.099 -10.043  18.367  1.00 67.63           C  
ATOM   3039  CB  ARG C 174      24.376 -10.686  20.064  1.00 67.63           C  
ATOM   3040  O   ARG C 174      25.847 -10.699  17.354  1.00 67.63           O  
ATOM   3041  CG  ARG C 174      25.302 -11.228  21.141  1.00 67.63           C  
ATOM   3042  CD  ARG C 174      24.639 -12.334  21.951  1.00 67.63           C  
ATOM   3043  NE  ARG C 174      25.513 -12.821  23.014  1.00 67.63           N  
ATOM   3044  NH1 ARG C 174      24.149 -14.589  23.608  1.00 67.63           N  
ATOM   3045  NH2 ARG C 174      26.124 -14.237  24.716  1.00 67.63           N  
ATOM   3046  CZ  ARG C 174      25.260 -13.881  23.777  1.00 67.63           C  
ATOM   3047  N   GLY C 175      27.333  -9.687  18.643  1.00 63.92           N  
ATOM   3048  CA  GLY C 175      28.478 -10.156  17.879  1.00 63.92           C  
ATOM   3049  C   GLY C 175      28.492  -9.646  16.451  1.00 63.92           C  
ATOM   3050  O   GLY C 175      28.432  -8.437  16.217  1.00 63.92           O  
ATOM   3051  N   ASN C 176      28.575 -10.684  15.495  1.00 74.27           N  
ATOM   3052  CA  ASN C 176      28.624 -10.329  14.080  1.00 74.27           C  
ATOM   3053  C   ASN C 176      27.225 -10.223  13.480  1.00 74.27           C  
ATOM   3054  CB  ASN C 176      29.461 -11.345  13.300  1.00 74.27           C  
ATOM   3055  O   ASN C 176      27.076 -10.029  12.272  1.00 74.27           O  
ATOM   3056  CG  ASN C 176      29.049 -12.778  13.579  1.00 74.27           C  
ATOM   3057  ND2 ASN C 176      29.387 -13.680  12.666  1.00 74.27           N  
ATOM   3058  OD1 ASN C 176      28.430 -13.070  14.606  1.00 74.27           O  
ATOM   3059  N   TYR C 177      26.207 -10.431  14.367  1.00 82.83           N  
ATOM   3060  CA  TYR C 177      24.821 -10.328  13.925  1.00 82.83           C  
ATOM   3061  C   TYR C 177      24.230  -8.973  14.295  1.00 82.83           C  
ATOM   3062  CB  TYR C 177      23.977 -11.450  14.537  1.00 82.83           C  
ATOM   3063  O   TYR C 177      23.982  -8.696  15.471  1.00 82.83           O  
ATOM   3064  CG  TYR C 177      24.457 -12.835  14.178  1.00 82.83           C  
ATOM   3065  CD1 TYR C 177      23.970 -13.491  13.050  1.00 82.83           C  
ATOM   3066  CD2 TYR C 177      25.396 -13.491  14.967  1.00 82.83           C  
ATOM   3067  CE1 TYR C 177      24.408 -14.769  12.716  1.00 82.83           C  
ATOM   3068  CE2 TYR C 177      25.840 -14.769  14.643  1.00 82.83           C  
ATOM   3069  OH  TYR C 177      25.778 -16.663  13.191  1.00 82.83           O  
ATOM   3070  CZ  TYR C 177      25.342 -15.398  13.517  1.00 82.83           C  
ATOM   3071  N   LEU C 178      23.953  -8.130  13.318  1.00 80.71           N  
ATOM   3072  CA  LEU C 178      23.447  -6.783  13.556  1.00 80.71           C  
ATOM   3073  C   LEU C 178      22.002  -6.654  13.086  1.00 80.71           C  
ATOM   3074  CB  LEU C 178      24.322  -5.748  12.843  1.00 80.71           C  
ATOM   3075  O   LEU C 178      21.717  -6.802  11.895  1.00 80.71           O  
ATOM   3076  CG  LEU C 178      25.578  -5.294  13.589  1.00 80.71           C  
ATOM   3077  CD1 LEU C 178      26.746  -5.148  12.619  1.00 80.71           C  
ATOM   3078  CD2 LEU C 178      25.319  -3.983  14.323  1.00 80.71           C  
ATOM   3079  N   ILE C 179      21.114  -6.407  14.055  1.00 83.16           N  
ATOM   3080  CA  ILE C 179      19.719  -6.170  13.701  1.00 83.16           C  
ATOM   3081  C   ILE C 179      19.498  -4.682  13.440  1.00 83.16           C  
ATOM   3082  CB  ILE C 179      18.763  -6.667  14.809  1.00 83.16           C  
ATOM   3083  O   ILE C 179      19.629  -3.859  14.349  1.00 83.16           O  
ATOM   3084  CG1 ILE C 179      18.980  -8.163  15.069  1.00 83.16           C  
ATOM   3085  CG2 ILE C 179      17.306  -6.382  14.433  1.00 83.16           C  
ATOM   3086  CD1 ILE C 179      18.146  -8.718  16.216  1.00 83.16           C  
ATOM   3087  N   MET C 180      19.093  -4.295  12.242  1.00 85.97           N  
ATOM   3088  CA  MET C 180      18.942  -2.899  11.842  1.00 85.97           C  
ATOM   3089  C   MET C 180      17.531  -2.399  12.133  1.00 85.97           C  
ATOM   3090  CB  MET C 180      19.262  -2.727  10.356  1.00 85.97           C  
ATOM   3091  O   MET C 180      16.587  -3.189  12.186  1.00 85.97           O  
ATOM   3092  CG  MET C 180      20.653  -3.203   9.970  1.00 85.97           C  
ATOM   3093  SD  MET C 180      21.980  -2.252  10.810  1.00 85.97           S  
ATOM   3094  CE  MET C 180      21.782  -0.641   9.999  1.00 85.97           C  
ATOM   3095  N   PRO C 181      17.431  -1.097  12.262  1.00 76.35           N  
ATOM   3096  CA  PRO C 181      16.097  -0.546  12.510  1.00 76.35           C  
ATOM   3097  C   PRO C 181      15.125  -0.814  11.364  1.00 76.35           C  
ATOM   3098  CB  PRO C 181      16.358   0.955  12.666  1.00 76.35           C  
ATOM   3099  O   PRO C 181      13.908  -0.813  11.568  1.00 76.35           O  
ATOM   3100  CG  PRO C 181      17.809   1.056  13.006  1.00 76.35           C  
ATOM   3101  CD  PRO C 181      18.513  -0.153  12.462  1.00 76.35           C  
ATOM   3102  N   SER C 182      15.655  -1.092  10.115  1.00 80.40           N  
ATOM   3103  CA  SER C 182      14.819  -1.435   8.969  1.00 80.40           C  
ATOM   3104  C   SER C 182      14.220  -2.830   9.120  1.00 80.40           C  
ATOM   3105  CB  SER C 182      15.626  -1.356   7.673  1.00 80.40           C  
ATOM   3106  O   SER C 182      13.257  -3.175   8.434  1.00 80.40           O  
ATOM   3107  OG  SER C 182      16.703  -2.278   7.693  1.00 80.40           O  
ATOM   3108  N   GLY C 183      14.733  -3.628  10.105  1.00 85.04           N  
ATOM   3109  CA  GLY C 183      14.296  -4.996  10.336  1.00 85.04           C  
ATOM   3110  C   GLY C 183      15.238  -6.030   9.752  1.00 85.04           C  
ATOM   3111  O   GLY C 183      15.130  -7.220  10.057  1.00 85.04           O  
ATOM   3112  N   ASN C 184      16.245  -5.618   9.021  1.00 90.01           N  
ATOM   3113  CA  ASN C 184      17.179  -6.531   8.370  1.00 90.01           C  
ATOM   3114  C   ASN C 184      18.225  -7.056   9.350  1.00 90.01           C  
ATOM   3115  CB  ASN C 184      17.860  -5.846   7.184  1.00 90.01           C  
ATOM   3116  O   ASN C 184      18.668  -6.329  10.241  1.00 90.01           O  
ATOM   3117  CG  ASN C 184      16.878  -5.438   6.103  1.00 90.01           C  
ATOM   3118  ND2 ASN C 184      17.282  -4.494   5.260  1.00 90.01           N  
ATOM   3119  OD1 ASN C 184      15.766  -5.966   6.026  1.00 90.01           O  
ATOM   3120  N   LEU C 185      18.576  -8.309   9.139  1.00 91.10           N  
ATOM   3121  CA  LEU C 185      19.706  -8.865   9.874  1.00 91.10           C  
ATOM   3122  C   LEU C 185      20.972  -8.842   9.024  1.00 91.10           C  
ATOM   3123  CB  LEU C 185      19.403 -10.297  10.321  1.00 91.10           C  
ATOM   3124  O   LEU C 185      20.999  -9.409   7.929  1.00 91.10           O  
ATOM   3125  CG  LEU C 185      20.513 -11.017  11.089  1.00 91.10           C  
ATOM   3126  CD1 LEU C 185      20.717 -10.372  12.456  1.00 91.10           C  
ATOM   3127  CD2 LEU C 185      20.188 -12.500  11.235  1.00 91.10           C  
ATOM   3128  N   GLN C 186      22.004  -8.147   9.475  1.00 88.98           N  
ATOM   3129  CA  GLN C 186      23.282  -8.119   8.773  1.00 88.98           C  
ATOM   3130  C   GLN C 186      24.318  -8.988   9.480  1.00 88.98           C  
ATOM   3131  CB  GLN C 186      23.797  -6.683   8.651  1.00 88.98           C  
ATOM   3132  O   GLN C 186      24.622  -8.769  10.654  1.00 88.98           O  
ATOM   3133  CG  GLN C 186      22.908  -5.781   7.805  1.00 88.98           C  
ATOM   3134  CD  GLN C 186      23.532  -4.424   7.540  1.00 88.98           C  
ATOM   3135  NE2 GLN C 186      22.716  -3.472   7.099  1.00 88.98           N  
ATOM   3136  OE1 GLN C 186      24.737  -4.232   7.730  1.00 88.98           O  
ATOM   3137  N   ILE C 187      24.770  -9.986   8.805  1.00 88.43           N  
ATOM   3138  CA  ILE C 187      25.818 -10.850   9.339  1.00 88.43           C  
ATOM   3139  C   ILE C 187      27.178 -10.397   8.812  1.00 88.43           C  
ATOM   3140  CB  ILE C 187      25.569 -12.331   8.976  1.00 88.43           C  
ATOM   3141  O   ILE C 187      27.541 -10.698   7.672  1.00 88.43           O  
ATOM   3142  CG1 ILE C 187      24.149 -12.747   9.376  1.00 88.43           C  
ATOM   3143  CG2 ILE C 187      26.612 -13.233   9.643  1.00 88.43           C  
ATOM   3144  CD1 ILE C 187      23.723 -14.102   8.828  1.00 88.43           C  
ATOM   3145  N   VAL C 188      27.902  -9.746   9.674  1.00 82.55           N  
ATOM   3146  CA  VAL C 188      29.156  -9.115   9.275  1.00 82.55           C  
ATOM   3147  C   VAL C 188      30.256 -10.169   9.174  1.00 82.55           C  
ATOM   3148  CB  VAL C 188      29.572  -8.004  10.265  1.00 82.55           C  
ATOM   3149  O   VAL C 188      30.336 -11.074  10.008  1.00 82.55           O  
ATOM   3150  CG1 VAL C 188      30.845  -7.305   9.789  1.00 82.55           C  
ATOM   3151  CG2 VAL C 188      28.439  -6.995  10.441  1.00 82.55           C  
ATOM   3152  N   ASN C 189      31.062 -10.113   8.173  1.00 79.30           N  
ATOM   3153  CA  ASN C 189      32.152 -11.052   7.934  1.00 79.30           C  
ATOM   3154  C   ASN C 189      31.663 -12.498   7.966  1.00 79.30           C  
ATOM   3155  CB  ASN C 189      33.271 -10.847   8.956  1.00 79.30           C  
ATOM   3156  O   ASN C 189      32.120 -13.294   8.788  1.00 79.30           O  
ATOM   3157  CG  ASN C 189      34.596 -11.421   8.495  1.00 79.30           C  
ATOM   3158  ND2 ASN C 189      35.560 -11.495   9.405  1.00 79.30           N  
ATOM   3159  OD1 ASN C 189      34.753 -11.794   7.329  1.00 79.30           O  
ATOM   3160  N   ALA C 190      30.741 -12.809   7.063  1.00 86.91           N  
ATOM   3161  CA  ALA C 190      30.087 -14.113   7.017  1.00 86.91           C  
ATOM   3162  C   ALA C 190      31.104 -15.230   6.798  1.00 86.91           C  
ATOM   3163  CB  ALA C 190      29.029 -14.139   5.916  1.00 86.91           C  
ATOM   3164  O   ALA C 190      32.004 -15.104   5.965  1.00 86.91           O  
ATOM   3165  N   SER C 191      31.136 -16.326   7.630  1.00 81.41           N  
ATOM   3166  CA  SER C 191      31.997 -17.501   7.549  1.00 81.41           C  
ATOM   3167  C   SER C 191      31.177 -18.779   7.410  1.00 81.41           C  
ATOM   3168  CB  SER C 191      32.895 -17.594   8.783  1.00 81.41           C  
ATOM   3169  O   SER C 191      29.945 -18.735   7.411  1.00 81.41           O  
ATOM   3170  OG  SER C 191      32.158 -18.039   9.909  1.00 81.41           O  
ATOM   3171  N   GLN C 192      31.826 -19.855   7.294  1.00 84.87           N  
ATOM   3172  CA  GLN C 192      31.167 -21.145   7.119  1.00 84.87           C  
ATOM   3173  C   GLN C 192      30.347 -21.515   8.351  1.00 84.87           C  
ATOM   3174  CB  GLN C 192      32.195 -22.238   6.825  1.00 84.87           C  
ATOM   3175  O   GLN C 192      29.338 -22.216   8.245  1.00 84.87           O  
ATOM   3176  CG  GLN C 192      32.495 -22.418   5.343  1.00 84.87           C  
ATOM   3177  CD  GLN C 192      33.482 -23.538   5.075  1.00 84.87           C  
ATOM   3178  NE2 GLN C 192      34.185 -23.454   3.951  1.00 84.87           N  
ATOM   3179  OE1 GLN C 192      33.613 -24.472   5.874  1.00 84.87           O  
ATOM   3180  N   GLU C 193      30.653 -20.958   9.472  1.00 77.36           N  
ATOM   3181  CA  GLU C 193      29.960 -21.229  10.727  1.00 77.36           C  
ATOM   3182  C   GLU C 193      28.577 -20.584  10.745  1.00 77.36           C  
ATOM   3183  CB  GLU C 193      30.787 -20.734  11.916  1.00 77.36           C  
ATOM   3184  O   GLU C 193      27.690 -21.024  11.481  1.00 77.36           O  
ATOM   3185  CG  GLU C 193      32.087 -21.497  12.122  1.00 77.36           C  
ATOM   3186  CD  GLU C 193      32.930 -20.950  13.263  1.00 77.36           C  
ATOM   3187  OE1 GLU C 193      34.045 -21.469  13.496  1.00 77.36           O  
ATOM   3188  OE2 GLU C 193      32.471 -19.996  13.929  1.00 77.36           O  
ATOM   3189  N   ASP C 194      28.394 -19.605   9.862  1.00 86.70           N  
ATOM   3190  CA  ASP C 194      27.150 -18.842   9.849  1.00 86.70           C  
ATOM   3191  C   ASP C 194      26.127 -19.475   8.908  1.00 86.70           C  
ATOM   3192  CB  ASP C 194      27.414 -17.391   9.439  1.00 86.70           C  
ATOM   3193  O   ASP C 194      24.962 -19.073   8.889  1.00 86.70           O  
ATOM   3194  CG  ASP C 194      28.317 -16.655  10.413  1.00 86.70           C  
ATOM   3195  OD1 ASP C 194      28.174 -16.845  11.640  1.00 86.70           O  
ATOM   3196  OD2 ASP C 194      29.177 -15.876   9.949  1.00 86.70           O  
ATOM   3197  N   GLU C 195      26.532 -20.486   8.236  1.00 89.11           N  
ATOM   3198  CA  GLU C 195      25.626 -21.182   7.327  1.00 89.11           C  
ATOM   3199  C   GLU C 195      24.473 -21.832   8.087  1.00 89.11           C  
ATOM   3200  CB  GLU C 195      26.382 -22.237   6.516  1.00 89.11           C  
ATOM   3201  O   GLU C 195      24.659 -22.333   9.197  1.00 89.11           O  
ATOM   3202  CG  GLU C 195      26.851 -21.747   5.154  1.00 89.11           C  
ATOM   3203  CD  GLU C 195      27.527 -22.829   4.327  1.00 89.11           C  
ATOM   3204  OE1 GLU C 195      27.981 -22.536   3.198  1.00 89.11           O  
ATOM   3205  OE2 GLU C 195      27.601 -23.981   4.811  1.00 89.11           O  
ATOM   3206  N   GLY C 196      23.242 -21.686   7.552  1.00 86.04           N  
ATOM   3207  CA  GLY C 196      22.095 -22.304   8.198  1.00 86.04           C  
ATOM   3208  C   GLY C 196      20.788 -21.595   7.900  1.00 86.04           C  
ATOM   3209  O   GLY C 196      20.705 -20.806   6.957  1.00 86.04           O  
ATOM   3210  N   MET C 197      19.822 -21.946   8.755  1.00 85.49           N  
ATOM   3211  CA  MET C 197      18.474 -21.428   8.545  1.00 85.49           C  
ATOM   3212  C   MET C 197      18.189 -20.256   9.478  1.00 85.49           C  
ATOM   3213  CB  MET C 197      17.434 -22.530   8.757  1.00 85.49           C  
ATOM   3214  O   MET C 197      18.574 -20.281  10.648  1.00 85.49           O  
ATOM   3215  CG  MET C 197      17.571 -23.696   7.791  1.00 85.49           C  
ATOM   3216  SD  MET C 197      17.096 -23.248   6.076  1.00 85.49           S  
ATOM   3217  CE  MET C 197      15.299 -23.093   6.272  1.00 85.49           C  
ATOM   3218  N   TYR C 198      17.566 -19.194   8.896  1.00 89.94           N  
ATOM   3219  CA  TYR C 198      17.217 -18.011   9.673  1.00 89.94           C  
ATOM   3220  C   TYR C 198      15.735 -17.682   9.530  1.00 89.94           C  
ATOM   3221  CB  TYR C 198      18.062 -16.811   9.235  1.00 89.94           C  
ATOM   3222  O   TYR C 198      15.160 -17.838   8.450  1.00 89.94           O  
ATOM   3223  CG  TYR C 198      19.538 -16.977   9.505  1.00 89.94           C  
ATOM   3224  CD1 TYR C 198      20.126 -16.416  10.637  1.00 89.94           C  
ATOM   3225  CD2 TYR C 198      20.347 -17.693   8.630  1.00 89.94           C  
ATOM   3226  CE1 TYR C 198      21.485 -16.565  10.890  1.00 89.94           C  
ATOM   3227  CE2 TYR C 198      21.708 -17.848   8.873  1.00 89.94           C  
ATOM   3228  OH  TYR C 198      23.614 -17.432  10.248  1.00 89.94           O  
ATOM   3229  CZ  TYR C 198      22.267 -17.282  10.003  1.00 89.94           C  
ATOM   3230  N   LYS C 199      15.115 -17.322  10.672  1.00 87.77           N  
ATOM   3231  CA  LYS C 199      13.702 -16.953  10.675  1.00 87.77           C  
ATOM   3232  C   LYS C 199      13.473 -15.659  11.451  1.00 87.77           C  
ATOM   3233  CB  LYS C 199      12.854 -18.078  11.270  1.00 87.77           C  
ATOM   3234  O   LYS C 199      14.104 -15.430  12.485  1.00 87.77           O  
ATOM   3235  CG  LYS C 199      11.398 -18.054  10.830  1.00 87.77           C  
ATOM   3236  CD  LYS C 199      10.661 -19.314  11.268  1.00 87.77           C  
ATOM   3237  CE  LYS C 199       9.214 -19.309  10.794  1.00 87.77           C  
ATOM   3238  NZ  LYS C 199       8.511 -20.578  11.149  1.00 87.77           N  
ATOM   3239  N   CYS C 200      12.576 -14.761  10.938  1.00 89.57           N  
ATOM   3240  CA  CYS C 200      12.339 -13.505  11.641  1.00 89.57           C  
ATOM   3241  C   CYS C 200      10.972 -13.506  12.315  1.00 89.57           C  
ATOM   3242  CB  CYS C 200      12.442 -12.323  10.677  1.00 89.57           C  
ATOM   3243  O   CYS C 200      10.081 -14.259  11.919  1.00 89.57           O  
ATOM   3244  SG  CYS C 200      11.057 -12.201   9.525  1.00 89.57           S  
ATOM   3245  N   ALA C 201      10.843 -12.759  13.395  1.00 88.54           N  
ATOM   3246  CA  ALA C 201       9.592 -12.604  14.134  1.00 88.54           C  
ATOM   3247  C   ALA C 201       9.323 -11.137  14.457  1.00 88.54           C  
ATOM   3248  CB  ALA C 201       9.626 -13.431  15.417  1.00 88.54           C  
ATOM   3249  O   ALA C 201      10.258 -10.343  14.590  1.00 88.54           O  
ATOM   3250  N   ALA C 202       7.999 -10.775  14.458  1.00 90.72           N  
ATOM   3251  CA  ALA C 202       7.582  -9.415  14.790  1.00 90.72           C  
ATOM   3252  C   ALA C 202       7.018  -9.345  16.207  1.00 90.72           C  
ATOM   3253  CB  ALA C 202       6.548  -8.915  13.784  1.00 90.72           C  
ATOM   3254  O   ALA C 202       6.138 -10.129  16.571  1.00 90.72           O  
ATOM   3255  N   TYR C 203       7.567  -8.431  17.011  1.00 84.40           N  
ATOM   3256  CA  TYR C 203       7.166  -8.270  18.404  1.00 84.40           C  
ATOM   3257  C   TYR C 203       6.551  -6.895  18.639  1.00 84.40           C  
ATOM   3258  CB  TYR C 203       8.365  -8.472  19.336  1.00 84.40           C  
ATOM   3259  O   TYR C 203       7.169  -5.872  18.336  1.00 84.40           O  
ATOM   3260  CG  TYR C 203       8.070  -8.155  20.782  1.00 84.40           C  
ATOM   3261  CD1 TYR C 203       8.568  -6.998  21.377  1.00 84.40           C  
ATOM   3262  CD2 TYR C 203       7.294  -9.011  21.556  1.00 84.40           C  
ATOM   3263  CE1 TYR C 203       8.300  -6.703  22.710  1.00 84.40           C  
ATOM   3264  CE2 TYR C 203       7.021  -8.726  22.889  1.00 84.40           C  
ATOM   3265  OH  TYR C 203       7.259  -7.284  24.776  1.00 84.40           O  
ATOM   3266  CZ  TYR C 203       7.527  -7.571  23.457  1.00 84.40           C  
ATOM   3267  N   ASN C 204       5.301  -6.862  19.127  1.00 85.34           N  
ATOM   3268  CA  ASN C 204       4.651  -5.609  19.495  1.00 85.34           C  
ATOM   3269  C   ASN C 204       4.901  -5.256  20.958  1.00 85.34           C  
ATOM   3270  CB  ASN C 204       3.148  -5.680  19.215  1.00 85.34           C  
ATOM   3271  O   ASN C 204       4.456  -5.971  21.858  1.00 85.34           O  
ATOM   3272  CG  ASN C 204       2.465  -4.334  19.348  1.00 85.34           C  
ATOM   3273  ND2 ASN C 204       1.638  -3.989  18.368  1.00 85.34           N  
ATOM   3274  OD1 ASN C 204       2.679  -3.609  20.323  1.00 85.34           O  
ATOM   3275  N   PRO C 205       5.555  -4.205  21.239  1.00 76.97           N  
ATOM   3276  CA  PRO C 205       5.966  -3.867  22.604  1.00 76.97           C  
ATOM   3277  C   PRO C 205       4.782  -3.557  23.517  1.00 76.97           C  
ATOM   3278  CB  PRO C 205       6.845  -2.629  22.411  1.00 76.97           C  
ATOM   3279  O   PRO C 205       4.900  -3.652  24.741  1.00 76.97           O  
ATOM   3280  CG  PRO C 205       6.459  -2.091  21.071  1.00 76.97           C  
ATOM   3281  CD  PRO C 205       5.910  -3.219  20.245  1.00 76.97           C  
ATOM   3282  N   VAL C 206       3.565  -3.272  22.974  1.00 81.32           N  
ATOM   3283  CA  VAL C 206       2.404  -2.897  23.775  1.00 81.32           C  
ATOM   3284  C   VAL C 206       1.539  -4.127  24.039  1.00 81.32           C  
ATOM   3285  CB  VAL C 206       1.569  -1.797  23.082  1.00 81.32           C  
ATOM   3286  O   VAL C 206       1.277  -4.473  25.194  1.00 81.32           O  
ATOM   3287  CG1 VAL C 206       0.326  -1.463  23.906  1.00 81.32           C  
ATOM   3288  CG2 VAL C 206       2.416  -0.546  22.856  1.00 81.32           C  
ATOM   3289  N   THR C 207       1.204  -4.914  23.007  1.00 81.48           N  
ATOM   3290  CA  THR C 207       0.387  -6.112  23.163  1.00 81.48           C  
ATOM   3291  C   THR C 207       1.237  -7.290  23.630  1.00 81.48           C  
ATOM   3292  CB  THR C 207      -0.325  -6.478  21.848  1.00 81.48           C  
ATOM   3293  O   THR C 207       0.711  -8.274  24.154  1.00 81.48           O  
ATOM   3294  CG2 THR C 207      -1.245  -5.352  21.388  1.00 81.48           C  
ATOM   3295  OG1 THR C 207       0.657  -6.723  20.833  1.00 81.48           O  
ATOM   3296  N   GLN C 208       2.608  -7.210  23.457  1.00 73.90           N  
ATOM   3297  CA  GLN C 208       3.574  -8.252  23.786  1.00 73.90           C  
ATOM   3298  C   GLN C 208       3.336  -9.507  22.951  1.00 73.90           C  
ATOM   3299  CB  GLN C 208       3.511  -8.593  25.276  1.00 73.90           C  
ATOM   3300  O   GLN C 208       3.701 -10.611  23.362  1.00 73.90           O  
ATOM   3301  CG  GLN C 208       3.900  -7.437  26.188  1.00 73.90           C  
ATOM   3302  CD  GLN C 208       3.934  -7.831  27.653  1.00 73.90           C  
ATOM   3303  NE2 GLN C 208       4.459  -6.946  28.493  1.00 73.90           N  
ATOM   3304  OE1 GLN C 208       3.490  -8.922  28.026  1.00 73.90           O  
ATOM   3305  N   GLU C 209       2.631  -9.332  21.872  1.00 80.77           N  
ATOM   3306  CA  GLU C 209       2.389 -10.422  20.932  1.00 80.77           C  
ATOM   3307  C   GLU C 209       3.588 -10.634  20.011  1.00 80.77           C  
ATOM   3308  CB  GLU C 209       1.132 -10.148  20.103  1.00 80.77           C  
ATOM   3309  O   GLU C 209       4.242  -9.672  19.604  1.00 80.77           O  
ATOM   3310  CG  GLU C 209       0.682 -11.332  19.258  1.00 80.77           C  
ATOM   3311  CD  GLU C 209      -0.532 -11.026  18.394  1.00 80.77           C  
ATOM   3312  OE1 GLU C 209      -0.941 -11.896  17.593  1.00 80.77           O  
ATOM   3313  OE2 GLU C 209      -1.076  -9.906  18.520  1.00 80.77           O  
ATOM   3314  N   VAL C 210       3.918 -11.884  19.776  1.00 82.47           N  
ATOM   3315  CA  VAL C 210       5.001 -12.222  18.858  1.00 82.47           C  
ATOM   3316  C   VAL C 210       4.459 -13.067  17.708  1.00 82.47           C  
ATOM   3317  CB  VAL C 210       6.142 -12.974  19.580  1.00 82.47           C  
ATOM   3318  O   VAL C 210       3.763 -14.060  17.932  1.00 82.47           O  
ATOM   3319  CG1 VAL C 210       7.259 -13.328  18.600  1.00 82.47           C  
ATOM   3320  CG2 VAL C 210       6.686 -12.135  20.735  1.00 82.47           C  
ATOM   3321  N   LYS C 211       4.719 -12.615  16.502  1.00 88.13           N  
ATOM   3322  CA  LYS C 211       4.352 -13.389  15.320  1.00 88.13           C  
ATOM   3323  C   LYS C 211       5.584 -13.754  14.497  1.00 88.13           C  
ATOM   3324  CB  LYS C 211       3.357 -12.611  14.457  1.00 88.13           C  
ATOM   3325  O   LYS C 211       6.336 -12.874  14.073  1.00 88.13           O  
ATOM   3326  CG  LYS C 211       1.985 -12.442  15.094  1.00 88.13           C  
ATOM   3327  CD  LYS C 211       0.954 -11.960  14.081  1.00 88.13           C  
ATOM   3328  CE  LYS C 211      -0.432 -11.850  14.703  1.00 88.13           C  
ATOM   3329  NZ  LYS C 211      -1.439 -11.342  13.724  1.00 88.13           N  
ATOM   3330  N   THR C 212       5.719 -15.040  14.277  1.00 85.08           N  
ATOM   3331  CA  THR C 212       6.893 -15.539  13.570  1.00 85.08           C  
ATOM   3332  C   THR C 212       6.587 -15.741  12.089  1.00 85.08           C  
ATOM   3333  CB  THR C 212       7.391 -16.863  14.179  1.00 85.08           C  
ATOM   3334  O   THR C 212       5.486 -16.163  11.729  1.00 85.08           O  
ATOM   3335  CG2 THR C 212       8.784 -17.214  13.667  1.00 85.08           C  
ATOM   3336  OG1 THR C 212       7.436 -16.739  15.606  1.00 85.08           O  
ATOM   3337  N   SER C 213       7.520 -15.365  11.217  1.00 84.86           N  
ATOM   3338  CA  SER C 213       7.358 -15.562   9.781  1.00 84.86           C  
ATOM   3339  C   SER C 213       7.236 -17.043   9.437  1.00 84.86           C  
ATOM   3340  CB  SER C 213       8.533 -14.948   9.019  1.00 84.86           C  
ATOM   3341  O   SER C 213       7.888 -17.886  10.057  1.00 84.86           O  
ATOM   3342  OG  SER C 213       8.479 -15.297   7.646  1.00 84.86           O  
ATOM   3343  N   GLY C 214       6.279 -17.424   8.526  1.00 78.38           N  
ATOM   3344  CA  GLY C 214       6.062 -18.804   8.123  1.00 78.38           C  
ATOM   3345  C   GLY C 214       7.196 -19.367   7.287  1.00 78.38           C  
ATOM   3346  O   GLY C 214       7.410 -20.581   7.258  1.00 78.38           O  
ATOM   3347  N   SER C 215       7.972 -18.460   6.685  1.00 77.82           N  
ATOM   3348  CA  SER C 215       9.054 -18.906   5.813  1.00 77.82           C  
ATOM   3349  C   SER C 215      10.416 -18.672   6.458  1.00 77.82           C  
ATOM   3350  CB  SER C 215       8.988 -18.187   4.465  1.00 77.82           C  
ATOM   3351  O   SER C 215      10.568 -17.777   7.291  1.00 77.82           O  
ATOM   3352  OG  SER C 215       9.140 -16.788   4.634  1.00 77.82           O  
ATOM   3353  N   SER C 216      11.453 -19.602   6.214  1.00 82.19           N  
ATOM   3354  CA  SER C 216      12.823 -19.477   6.700  1.00 82.19           C  
ATOM   3355  C   SER C 216      13.795 -19.219   5.553  1.00 82.19           C  
ATOM   3356  CB  SER C 216      13.240 -20.738   7.459  1.00 82.19           C  
ATOM   3357  O   SER C 216      13.547 -19.631   4.418  1.00 82.19           O  
ATOM   3358  OG  SER C 216      13.109 -21.886   6.637  1.00 82.19           O  
ATOM   3359  N   ASP C 217      14.818 -18.418   5.767  1.00 88.94           N  
ATOM   3360  CA  ASP C 217      15.859 -18.154   4.778  1.00 88.94           C  
ATOM   3361  C   ASP C 217      17.116 -18.970   5.073  1.00 88.94           C  
ATOM   3362  CB  ASP C 217      16.198 -16.662   4.741  1.00 88.94           C  
ATOM   3363  O   ASP C 217      17.507 -19.121   6.232  1.00 88.94           O  
ATOM   3364  CG  ASP C 217      15.062 -15.810   4.202  1.00 88.94           C  
ATOM   3365  OD1 ASP C 217      14.235 -16.321   3.416  1.00 88.94           O  
ATOM   3366  OD2 ASP C 217      14.995 -14.615   4.565  1.00 88.94           O  
ATOM   3367  N   ARG C 218      17.655 -19.585   4.065  1.00 88.77           N  
ATOM   3368  CA  ARG C 218      18.888 -20.352   4.218  1.00 88.77           C  
ATOM   3369  C   ARG C 218      20.092 -19.558   3.722  1.00 88.77           C  
ATOM   3370  CB  ARG C 218      18.791 -21.681   3.466  1.00 88.77           C  
ATOM   3371  O   ARG C 218      20.095 -19.066   2.592  1.00 88.77           O  
ATOM   3372  CG  ARG C 218      19.951 -22.627   3.735  1.00 88.77           C  
ATOM   3373  CD  ARG C 218      19.712 -24.001   3.124  1.00 88.77           C  
ATOM   3374  NE  ARG C 218      20.915 -24.827   3.168  1.00 88.77           N  
ATOM   3375  NH1 ARG C 218      19.867 -26.670   4.084  1.00 88.77           N  
ATOM   3376  NH2 ARG C 218      22.110 -26.736   3.616  1.00 88.77           N  
ATOM   3377  CZ  ARG C 218      20.961 -26.076   3.623  1.00 88.77           C  
ATOM   3378  N   LEU C 219      21.087 -19.471   4.537  1.00 91.57           N  
ATOM   3379  CA  LEU C 219      22.306 -18.762   4.165  1.00 91.57           C  
ATOM   3380  C   LEU C 219      23.397 -19.740   3.744  1.00 91.57           C  
ATOM   3381  CB  LEU C 219      22.800 -17.897   5.328  1.00 91.57           C  
ATOM   3382  O   LEU C 219      23.719 -20.673   4.484  1.00 91.57           O  
ATOM   3383  CG  LEU C 219      24.083 -17.101   5.084  1.00 91.57           C  
ATOM   3384  CD1 LEU C 219      23.832 -15.991   4.069  1.00 91.57           C  
ATOM   3385  CD2 LEU C 219      24.612 -16.526   6.393  1.00 91.57           C  
ATOM   3386  N   ARG C 220      23.949 -19.571   2.539  1.00 91.00           N  
ATOM   3387  CA  ARG C 220      25.072 -20.359   2.042  1.00 91.00           C  
ATOM   3388  C   ARG C 220      26.305 -19.486   1.835  1.00 91.00           C  
ATOM   3389  CB  ARG C 220      24.700 -21.059   0.733  1.00 91.00           C  
ATOM   3390  O   ARG C 220      26.227 -18.434   1.197  1.00 91.00           O  
ATOM   3391  CG  ARG C 220      23.777 -22.254   0.914  1.00 91.00           C  
ATOM   3392  CD  ARG C 220      23.644 -23.063  -0.369  1.00 91.00           C  
ATOM   3393  NE  ARG C 220      22.836 -24.263  -0.167  1.00 91.00           N  
ATOM   3394  NH1 ARG C 220      22.869 -24.907  -2.386  1.00 91.00           N  
ATOM   3395  NH2 ARG C 220      21.750 -26.173  -0.836  1.00 91.00           N  
ATOM   3396  CZ  ARG C 220      22.487 -25.112  -1.130  1.00 91.00           C  
ATOM   3397  N   VAL C 221      27.383 -19.913   2.356  1.00 87.85           N  
ATOM   3398  CA  VAL C 221      28.621 -19.151   2.230  1.00 87.85           C  
ATOM   3399  C   VAL C 221      29.527 -19.804   1.189  1.00 87.85           C  
ATOM   3400  CB  VAL C 221      29.358 -19.039   3.584  1.00 87.85           C  
ATOM   3401  O   VAL C 221      29.834 -20.995   1.284  1.00 87.85           O  
ATOM   3402  CG1 VAL C 221      30.649 -18.237   3.431  1.00 87.85           C  
ATOM   3403  CG2 VAL C 221      28.451 -18.402   4.634  1.00 87.85           C  
ATOM   3404  N   ARG C 222      29.959 -19.000   0.170  1.00 82.76           N  
ATOM   3405  CA  ARG C 222      30.785 -19.517  -0.916  1.00 82.76           C  
ATOM   3406  C   ARG C 222      32.170 -18.879  -0.901  1.00 82.76           C  
ATOM   3407  CB  ARG C 222      30.110 -19.274  -2.267  1.00 82.76           C  
ATOM   3408  O   ARG C 222      32.370 -17.831  -0.283  1.00 82.76           O  
ATOM   3409  CG  ARG C 222      28.773 -19.980  -2.424  1.00 82.76           C  
ATOM   3410  CD  ARG C 222      28.155 -19.720  -3.791  1.00 82.76           C  
ATOM   3411  NE  ARG C 222      26.839 -20.341  -3.914  1.00 82.76           N  
ATOM   3412  NH1 ARG C 222      26.467 -19.607  -6.073  1.00 82.76           N  
ATOM   3413  NH2 ARG C 222      24.887 -20.875  -4.999  1.00 82.76           N  
ATOM   3414  CZ  ARG C 222      26.067 -20.273  -4.995  1.00 82.76           C  
ATOM   3415  N   ARG C 223      33.083 -19.588  -1.557  1.00 78.98           N  
ATOM   3416  CA  ARG C 223      34.424 -19.043  -1.741  1.00 78.98           C  
ATOM   3417  C   ARG C 223      34.695 -18.740  -3.211  1.00 78.98           C  
ATOM   3418  CB  ARG C 223      35.478 -20.014  -1.203  1.00 78.98           C  
ATOM   3419  O   ARG C 223      34.751 -19.653  -4.038  1.00 78.98           O  
ATOM   3420  CG  ARG C 223      35.546 -20.069   0.315  1.00 78.98           C  
ATOM   3421  CD  ARG C 223      36.641 -21.011   0.796  1.00 78.98           C  
ATOM   3422  NE  ARG C 223      36.631 -21.152   2.249  1.00 78.98           N  
ATOM   3423  NH1 ARG C 223      38.276 -22.772   2.311  1.00 78.98           N  
ATOM   3424  NH2 ARG C 223      37.316 -22.033   4.257  1.00 78.98           N  
ATOM   3425  CZ  ARG C 223      37.408 -21.985   2.936  1.00 78.98           C  
ATOM   3426  N   SER C 224      34.440 -17.530  -3.561  1.00 69.28           N  
ATOM   3427  CA  SER C 224      34.657 -17.117  -4.943  1.00 69.28           C  
ATOM   3428  C   SER C 224      36.028 -16.472  -5.119  1.00 69.28           C  
ATOM   3429  CB  SER C 224      33.566 -16.143  -5.390  1.00 69.28           C  
ATOM   3430  O   SER C 224      36.693 -16.138  -4.137  1.00 69.28           O  
ATOM   3431  OG  SER C 224      32.286 -16.746  -5.298  1.00 69.28           O  
ATOM   3432  N   THR C 225      36.462 -16.433  -6.392  1.00 73.83           N  
ATOM   3433  CA  THR C 225      37.742 -15.777  -6.633  1.00 73.83           C  
ATOM   3434  C   THR C 225      37.560 -14.266  -6.753  1.00 73.83           C  
ATOM   3435  CB  THR C 225      38.416 -16.318  -7.907  1.00 73.83           C  
ATOM   3436  O   THR C 225      36.524 -13.727  -6.360  1.00 73.83           O  
ATOM   3437  CG2 THR C 225      39.045 -17.685  -7.658  1.00 73.83           C  
ATOM   3438  OG1 THR C 225      37.436 -16.438  -8.946  1.00 73.83           O  
ATOM   3439  N   ALA C 226      38.031 -13.580  -7.748  1.00 69.48           N  
ATOM   3440  CA  ALA C 226      37.991 -12.127  -7.898  1.00 69.48           C  
ATOM   3441  C   ALA C 226      36.674 -11.676  -8.524  1.00 69.48           C  
ATOM   3442  CB  ALA C 226      39.169 -11.648  -8.743  1.00 69.48           C  
ATOM   3443  O   ALA C 226      36.317 -12.116  -9.619  1.00 69.48           O  
ATOM   3444  N   GLU C 227      35.836 -10.845  -7.677  1.00 80.44           N  
ATOM   3445  CA  GLU C 227      34.556 -10.314  -8.137  1.00 80.44           C  
ATOM   3446  C   GLU C 227      34.470  -8.807  -7.912  1.00 80.44           C  
ATOM   3447  CB  GLU C 227      33.396 -11.018  -7.428  1.00 80.44           C  
ATOM   3448  O   GLU C 227      34.950  -8.297  -6.898  1.00 80.44           O  
ATOM   3449  CG  GLU C 227      32.087 -10.979  -8.202  1.00 80.44           C  
ATOM   3450  CD  GLU C 227      30.983 -11.802  -7.557  1.00 80.44           C  
ATOM   3451  OE1 GLU C 227      29.833 -11.767  -8.050  1.00 80.44           O  
ATOM   3452  OE2 GLU C 227      31.271 -12.487  -6.550  1.00 80.44           O  
ATOM   3453  N   ALA C 228      33.844  -8.078  -8.885  1.00 84.61           N  
ATOM   3454  CA  ALA C 228      33.685  -6.629  -8.788  1.00 84.61           C  
ATOM   3455  C   ALA C 228      32.701  -6.259  -7.682  1.00 84.61           C  
ATOM   3456  CB  ALA C 228      33.220  -6.054 -10.124  1.00 84.61           C  
ATOM   3457  O   ALA C 228      31.816  -7.046  -7.340  1.00 84.61           O  
ATOM   3458  N   ALA C 229      32.849  -5.061  -7.174  1.00 88.39           N  
ATOM   3459  CA  ALA C 229      32.017  -4.575  -6.077  1.00 88.39           C  
ATOM   3460  C   ALA C 229      30.577  -4.358  -6.535  1.00 88.39           C  
ATOM   3461  CB  ALA C 229      32.591  -3.281  -5.506  1.00 88.39           C  
ATOM   3462  O   ALA C 229      30.339  -3.816  -7.617  1.00 88.39           O  
ATOM   3463  N   ARG C 230      29.591  -4.805  -5.742  1.00 88.62           N  
ATOM   3464  CA  ARG C 230      28.170  -4.575  -5.982  1.00 88.62           C  
ATOM   3465  C   ARG C 230      27.437  -4.277  -4.678  1.00 88.62           C  
ATOM   3466  CB  ARG C 230      27.539  -5.784  -6.674  1.00 88.62           C  
ATOM   3467  O   ARG C 230      27.778  -4.826  -3.629  1.00 88.62           O  
ATOM   3468  CG  ARG C 230      27.576  -7.058  -5.845  1.00 88.62           C  
ATOM   3469  CD  ARG C 230      27.009  -8.246  -6.610  1.00 88.62           C  
ATOM   3470  NE  ARG C 230      26.929  -9.439  -5.772  1.00 88.62           N  
ATOM   3471  NH1 ARG C 230      28.336 -10.711  -7.091  1.00 88.62           N  
ATOM   3472  NH2 ARG C 230      27.419 -11.606  -5.190  1.00 88.62           N  
ATOM   3473  CZ  ARG C 230      27.562 -10.582  -6.020  1.00 88.62           C  
ATOM   3474  N   ILE C 231      26.504  -3.372  -4.739  1.00 91.83           N  
ATOM   3475  CA  ILE C 231      25.702  -3.072  -3.557  1.00 91.83           C  
ATOM   3476  C   ILE C 231      24.513  -4.028  -3.485  1.00 91.83           C  
ATOM   3477  CB  ILE C 231      25.212  -1.607  -3.563  1.00 91.83           C  
ATOM   3478  O   ILE C 231      23.685  -4.069  -4.398  1.00 91.83           O  
ATOM   3479  CG1 ILE C 231      26.405  -0.645  -3.531  1.00 91.83           C  
ATOM   3480  CG2 ILE C 231      24.268  -1.348  -2.385  1.00 91.83           C  
ATOM   3481  CD1 ILE C 231      26.024   0.820  -3.697  1.00 91.83           C  
ATOM   3482  N   ILE C 232      24.382  -4.777  -2.458  1.00 91.81           N  
ATOM   3483  CA  ILE C 232      23.358  -5.805  -2.307  1.00 91.81           C  
ATOM   3484  C   ILE C 232      22.140  -5.220  -1.596  1.00 91.81           C  
ATOM   3485  CB  ILE C 232      23.896  -7.028  -1.530  1.00 91.81           C  
ATOM   3486  O   ILE C 232      21.005  -5.616  -1.869  1.00 91.81           O  
ATOM   3487  CG1 ILE C 232      25.173  -7.561  -2.191  1.00 91.81           C  
ATOM   3488  CG2 ILE C 232      22.829  -8.122  -1.439  1.00 91.81           C  
ATOM   3489  CD1 ILE C 232      25.932  -8.574  -1.344  1.00 91.81           C  
ATOM   3490  N   TYR C 233      22.445  -4.179  -0.686  1.00 91.21           N  
ATOM   3491  CA  TYR C 233      21.351  -3.508   0.007  1.00 91.21           C  
ATOM   3492  C   TYR C 233      21.666  -2.032   0.222  1.00 91.21           C  
ATOM   3493  CB  TYR C 233      21.073  -4.184   1.354  1.00 91.21           C  
ATOM   3494  O   TYR C 233      22.757  -1.684   0.678  1.00 91.21           O  
ATOM   3495  CG  TYR C 233      19.772  -3.757   1.989  1.00 91.21           C  
ATOM   3496  CD1 TYR C 233      19.725  -2.678   2.869  1.00 91.21           C  
ATOM   3497  CD2 TYR C 233      18.588  -4.432   1.712  1.00 91.21           C  
ATOM   3498  CE1 TYR C 233      18.529  -2.282   3.459  1.00 91.21           C  
ATOM   3499  CE2 TYR C 233      17.386  -4.045   2.296  1.00 91.21           C  
ATOM   3500  OH  TYR C 233      16.180  -2.583   3.747  1.00 91.21           O  
ATOM   3501  CZ  TYR C 233      17.367  -2.971   3.166  1.00 91.21           C  
ATOM   3502  N   PRO C 234      20.731  -1.199   0.055  1.00 89.10           N  
ATOM   3503  CA  PRO C 234      19.417  -1.520  -0.508  1.00 89.10           C  
ATOM   3504  C   PRO C 234      19.478  -1.849  -1.998  1.00 89.10           C  
ATOM   3505  CB  PRO C 234      18.608  -0.244  -0.264  1.00 89.10           C  
ATOM   3506  O   PRO C 234      20.445  -1.489  -2.675  1.00 89.10           O  
ATOM   3507  CG  PRO C 234      19.627   0.848  -0.194  1.00 89.10           C  
ATOM   3508  CD  PRO C 234      20.934   0.252   0.245  1.00 89.10           C  
ATOM   3509  N   PRO C 235      18.485  -2.613  -2.490  1.00 84.48           N  
ATOM   3510  CA  PRO C 235      18.479  -2.994  -3.904  1.00 84.48           C  
ATOM   3511  C   PRO C 235      18.180  -1.817  -4.831  1.00 84.48           C  
ATOM   3512  CB  PRO C 235      17.369  -4.045  -3.982  1.00 84.48           C  
ATOM   3513  O   PRO C 235      18.635  -1.799  -5.977  1.00 84.48           O  
ATOM   3514  CG  PRO C 235      16.543  -3.819  -2.757  1.00 84.48           C  
ATOM   3515  CD  PRO C 235      17.399  -3.147  -1.722  1.00 84.48           C  
ATOM   3516  N   GLU C 236      17.387  -0.829  -4.332  1.00 83.16           N  
ATOM   3517  CA  GLU C 236      17.036   0.366  -5.095  1.00 83.16           C  
ATOM   3518  C   GLU C 236      17.153   1.622  -4.237  1.00 83.16           C  
ATOM   3519  CB  GLU C 236      15.620   0.245  -5.662  1.00 83.16           C  
ATOM   3520  O   GLU C 236      17.279   1.536  -3.014  1.00 83.16           O  
ATOM   3521  CG  GLU C 236      15.412  -0.977  -6.545  1.00 83.16           C  
ATOM   3522  CD  GLU C 236      13.970  -1.158  -6.990  1.00 83.16           C  
ATOM   3523  OE1 GLU C 236      13.683  -2.116  -7.743  1.00 83.16           O  
ATOM   3524  OE2 GLU C 236      13.121  -0.333  -6.585  1.00 83.16           O  
ATOM   3525  N   ALA C 237      17.178   2.739  -4.932  1.00 84.78           N  
ATOM   3526  CA  ALA C 237      17.240   4.015  -4.224  1.00 84.78           C  
ATOM   3527  C   ALA C 237      16.092   4.145  -3.227  1.00 84.78           C  
ATOM   3528  CB  ALA C 237      17.212   5.176  -5.216  1.00 84.78           C  
ATOM   3529  O   ALA C 237      14.969   3.716  -3.504  1.00 84.78           O  
ATOM   3530  N   GLN C 238      16.307   4.834  -2.009  1.00 83.47           N  
ATOM   3531  CA  GLN C 238      15.318   4.896  -0.937  1.00 83.47           C  
ATOM   3532  C   GLN C 238      15.037   6.340  -0.531  1.00 83.47           C  
ATOM   3533  CB  GLN C 238      15.789   4.092   0.276  1.00 83.47           C  
ATOM   3534  O   GLN C 238      15.931   7.187  -0.573  1.00 83.47           O  
ATOM   3535  CG  GLN C 238      15.990   2.610  -0.010  1.00 83.47           C  
ATOM   3536  CD  GLN C 238      14.690   1.829  -0.005  1.00 83.47           C  
ATOM   3537  NE2 GLN C 238      14.684   0.681  -0.673  1.00 83.47           N  
ATOM   3538  OE1 GLN C 238      13.698   2.253   0.596  1.00 83.47           O  
ATOM   3539  N   THR C 239      13.744   6.584  -0.243  1.00 84.04           N  
ATOM   3540  CA  THR C 239      13.360   7.842   0.388  1.00 84.04           C  
ATOM   3541  C   THR C 239      12.995   7.623   1.853  1.00 84.04           C  
ATOM   3542  CB  THR C 239      12.175   8.496  -0.347  1.00 84.04           C  
ATOM   3543  O   THR C 239      12.105   6.829   2.165  1.00 84.04           O  
ATOM   3544  CG2 THR C 239      11.952   9.927   0.132  1.00 84.04           C  
ATOM   3545  OG1 THR C 239      12.443   8.511  -1.755  1.00 84.04           O  
ATOM   3546  N   ILE C 240      13.626   8.353   2.791  1.00 87.05           N  
ATOM   3547  CA  ILE C 240      13.435   8.117   4.218  1.00 87.05           C  
ATOM   3548  C   ILE C 240      12.970   9.404   4.896  1.00 87.05           C  
ATOM   3549  CB  ILE C 240      14.729   7.597   4.883  1.00 87.05           C  
ATOM   3550  O   ILE C 240      13.559  10.468   4.692  1.00 87.05           O  
ATOM   3551  CG1 ILE C 240      15.196   6.304   4.205  1.00 87.05           C  
ATOM   3552  CG2 ILE C 240      14.515   7.381   6.384  1.00 87.05           C  
ATOM   3553  CD1 ILE C 240      16.536   5.789   4.710  1.00 87.05           C  
ATOM   3554  N   ILE C 241      11.915   9.308   5.674  1.00 88.37           N  
ATOM   3555  CA  ILE C 241      11.407  10.442   6.439  1.00 88.37           C  
ATOM   3556  C   ILE C 241      11.728  10.252   7.919  1.00 88.37           C  
ATOM   3557  CB  ILE C 241       9.886  10.622   6.239  1.00 88.37           C  
ATOM   3558  O   ILE C 241      11.373   9.231   8.512  1.00 88.37           O  
ATOM   3559  CG1 ILE C 241       9.561  10.813   4.753  1.00 88.37           C  
ATOM   3560  CG2 ILE C 241       9.367  11.800   7.069  1.00 88.37           C  
ATOM   3561  CD1 ILE C 241       8.082  10.671   4.419  1.00 88.37           C  
ATOM   3562  N   VAL C 242      12.384  11.174   8.514  1.00 85.71           N  
ATOM   3563  CA  VAL C 242      12.760  11.098   9.922  1.00 85.71           C  
ATOM   3564  C   VAL C 242      12.342  12.379  10.639  1.00 85.71           C  
ATOM   3565  CB  VAL C 242      14.278  10.862  10.092  1.00 85.71           C  
ATOM   3566  O   VAL C 242      12.307  13.453  10.034  1.00 85.71           O  
ATOM   3567  CG1 VAL C 242      15.072  12.052   9.557  1.00 85.71           C  
ATOM   3568  CG2 VAL C 242      14.616  10.606  11.559  1.00 85.71           C  
ATOM   3569  N   THR C 243      11.999  12.252  11.926  1.00 85.02           N  
ATOM   3570  CA  THR C 243      11.587  13.417  12.702  1.00 85.02           C  
ATOM   3571  C   THR C 243      12.792  14.076  13.367  1.00 85.02           C  
ATOM   3572  CB  THR C 243      10.550  13.035  13.775  1.00 85.02           C  
ATOM   3573  O   THR C 243      13.728  13.392  13.787  1.00 85.02           O  
ATOM   3574  CG2 THR C 243       9.165  13.561  13.413  1.00 85.02           C  
ATOM   3575  OG1 THR C 243      10.492  11.607  13.888  1.00 85.02           O  
ATOM   3576  N   LYS C 244      12.779  15.368  13.420  1.00 87.67           N  
ATOM   3577  CA  LYS C 244      13.878  16.129  14.008  1.00 87.67           C  
ATOM   3578  C   LYS C 244      14.209  15.622  15.409  1.00 87.67           C  
ATOM   3579  CB  LYS C 244      13.534  17.618  14.057  1.00 87.67           C  
ATOM   3580  O   LYS C 244      13.310  15.403  16.224  1.00 87.67           O  
ATOM   3581  CG  LYS C 244      14.650  18.493  14.607  1.00 87.67           C  
ATOM   3582  CD  LYS C 244      14.237  19.959  14.661  1.00 87.67           C  
ATOM   3583  CE  LYS C 244      15.326  20.825  15.278  1.00 87.67           C  
ATOM   3584  NZ  LYS C 244      14.939  22.268  15.302  1.00 87.67           N  
ATOM   3585  N   GLY C 245      15.475  15.399  15.670  1.00 75.56           N  
ATOM   3586  CA  GLY C 245      15.939  14.980  16.983  1.00 75.56           C  
ATOM   3587  C   GLY C 245      16.157  13.483  17.090  1.00 75.56           C  
ATOM   3588  O   GLY C 245      16.866  13.015  17.983  1.00 75.56           O  
ATOM   3589  N   GLN C 246      15.503  12.742  16.118  1.00 73.89           N  
ATOM   3590  CA  GLN C 246      15.644  11.290  16.125  1.00 73.89           C  
ATOM   3591  C   GLN C 246      16.905  10.855  15.384  1.00 73.89           C  
ATOM   3592  CB  GLN C 246      14.414  10.628  15.502  1.00 73.89           C  
ATOM   3593  O   GLN C 246      17.408  11.582  14.525  1.00 73.89           O  
ATOM   3594  CG  GLN C 246      13.148  10.772  16.337  1.00 73.89           C  
ATOM   3595  CD  GLN C 246      11.978   9.993  15.768  1.00 73.89           C  
ATOM   3596  NE2 GLN C 246      11.031   9.632  16.627  1.00 73.89           N  
ATOM   3597  OE1 GLN C 246      11.924   9.719  14.564  1.00 73.89           O  
ATOM   3598  N   SER C 247      17.482   9.713  15.839  1.00 76.27           N  
ATOM   3599  CA  SER C 247      18.654   9.170  15.159  1.00 76.27           C  
ATOM   3600  C   SER C 247      18.259   8.414  13.896  1.00 76.27           C  
ATOM   3601  CB  SER C 247      19.436   8.246  16.094  1.00 76.27           C  
ATOM   3602  O   SER C 247      17.181   7.820  13.832  1.00 76.27           O  
ATOM   3603  OG  SER C 247      18.603   7.212  16.591  1.00 76.27           O  
ATOM   3604  N   LEU C 248      19.135   8.457  12.839  1.00 85.00           N  
ATOM   3605  CA  LEU C 248      18.851   7.822  11.556  1.00 85.00           C  
ATOM   3606  C   LEU C 248      20.024   6.958  11.105  1.00 85.00           C  
ATOM   3607  CB  LEU C 248      18.541   8.879  10.493  1.00 85.00           C  
ATOM   3608  O   LEU C 248      21.180   7.375  11.201  1.00 85.00           O  
ATOM   3609  CG  LEU C 248      18.381   8.371   9.059  1.00 85.00           C  
ATOM   3610  CD1 LEU C 248      17.106   7.545   8.929  1.00 85.00           C  
ATOM   3611  CD2 LEU C 248      18.372   9.537   8.076  1.00 85.00           C  
ATOM   3612  N   ILE C 249      19.725   5.779  10.695  1.00 85.32           N  
ATOM   3613  CA  ILE C 249      20.758   4.908  10.146  1.00 85.32           C  
ATOM   3614  C   ILE C 249      20.480   4.644   8.668  1.00 85.32           C  
ATOM   3615  CB  ILE C 249      20.843   3.574  10.922  1.00 85.32           C  
ATOM   3616  O   ILE C 249      19.418   4.127   8.313  1.00 85.32           O  
ATOM   3617  CG1 ILE C 249      21.188   3.833  12.393  1.00 85.32           C  
ATOM   3618  CG2 ILE C 249      21.868   2.638  10.276  1.00 85.32           C  
ATOM   3619  CD1 ILE C 249      21.108   2.594  13.275  1.00 85.32           C  
ATOM   3620  N   LEU C 250      21.351   5.031   7.798  1.00 93.11           N  
ATOM   3621  CA  LEU C 250      21.277   4.688   6.382  1.00 93.11           C  
ATOM   3622  C   LEU C 250      22.108   3.446   6.080  1.00 93.11           C  
ATOM   3623  CB  LEU C 250      21.756   5.860   5.521  1.00 93.11           C  
ATOM   3624  O   LEU C 250      23.336   3.474   6.187  1.00 93.11           O  
ATOM   3625  CG  LEU C 250      21.017   7.185   5.708  1.00 93.11           C  
ATOM   3626  CD1 LEU C 250      21.671   8.279   4.870  1.00 93.11           C  
ATOM   3627  CD2 LEU C 250      19.544   7.033   5.342  1.00 93.11           C  
ATOM   3628  N   GLU C 251      21.477   2.357   5.626  1.00 90.92           N  
ATOM   3629  CA  GLU C 251      22.131   1.068   5.421  1.00 90.92           C  
ATOM   3630  C   GLU C 251      22.735   0.972   4.023  1.00 90.92           C  
ATOM   3631  CB  GLU C 251      21.141  -0.079   5.645  1.00 90.92           C  
ATOM   3632  O   GLU C 251      22.134   1.429   3.048  1.00 90.92           O  
ATOM   3633  CG  GLU C 251      20.540  -0.108   7.043  1.00 90.92           C  
ATOM   3634  CD  GLU C 251      19.518  -1.217   7.233  1.00 90.92           C  
ATOM   3635  OE1 GLU C 251      18.349  -0.915   7.563  1.00 90.92           O  
ATOM   3636  OE2 GLU C 251      19.890  -2.398   7.052  1.00 90.92           O  
ATOM   3637  N   CYS C 252      24.036   0.490   3.973  1.00 93.22           N  
ATOM   3638  CA  CYS C 252      24.695   0.207   2.703  1.00 93.22           C  
ATOM   3639  C   CYS C 252      25.595  -1.018   2.817  1.00 93.22           C  
ATOM   3640  CB  CYS C 252      25.516   1.412   2.245  1.00 93.22           C  
ATOM   3641  O   CYS C 252      26.646  -0.964   3.458  1.00 93.22           O  
ATOM   3642  SG  CYS C 252      26.177   1.249   0.572  1.00 93.22           S  
ATOM   3643  N   VAL C 253      25.109  -2.138   2.191  1.00 92.45           N  
ATOM   3644  CA  VAL C 253      25.875  -3.379   2.249  1.00 92.45           C  
ATOM   3645  C   VAL C 253      26.378  -3.741   0.853  1.00 92.45           C  
ATOM   3646  CB  VAL C 253      25.036  -4.538   2.831  1.00 92.45           C  
ATOM   3647  O   VAL C 253      25.585  -3.895  -0.079  1.00 92.45           O  
ATOM   3648  CG1 VAL C 253      25.875  -5.810   2.941  1.00 92.45           C  
ATOM   3649  CG2 VAL C 253      24.465  -4.151   4.193  1.00 92.45           C  
ATOM   3650  N   ALA C 254      27.656  -3.871   0.724  1.00 92.47           N  
ATOM   3651  CA  ALA C 254      28.261  -4.172  -0.572  1.00 92.47           C  
ATOM   3652  C   ALA C 254      28.961  -5.528  -0.548  1.00 92.47           C  
ATOM   3653  CB  ALA C 254      29.245  -3.075  -0.968  1.00 92.47           C  
ATOM   3654  O   ALA C 254      29.402  -5.987   0.508  1.00 92.47           O  
ATOM   3655  N   SER C 255      28.970  -6.211  -1.733  1.00 89.43           N  
ATOM   3656  CA  SER C 255      29.640  -7.499  -1.879  1.00 89.43           C  
ATOM   3657  C   SER C 255      30.667  -7.463  -3.005  1.00 89.43           C  
ATOM   3658  CB  SER C 255      28.620  -8.608  -2.143  1.00 89.43           C  
ATOM   3659  O   SER C 255      30.528  -6.689  -3.955  1.00 89.43           O  
ATOM   3660  OG  SER C 255      29.259  -9.870  -2.221  1.00 89.43           O  
ATOM   3661  N   GLY C 256      31.780  -8.128  -2.857  1.00 87.58           N  
ATOM   3662  CA  GLY C 256      32.853  -8.252  -3.831  1.00 87.58           C  
ATOM   3663  C   GLY C 256      34.090  -8.931  -3.273  1.00 87.58           C  
ATOM   3664  O   GLY C 256      34.226  -9.083  -2.057  1.00 87.58           O  
ATOM   3665  N   ILE C 257      34.958  -9.378  -4.191  1.00 81.24           N  
ATOM   3666  CA  ILE C 257      36.219  -9.975  -3.764  1.00 81.24           C  
ATOM   3667  C   ILE C 257      37.387  -9.218  -4.393  1.00 81.24           C  
ATOM   3668  CB  ILE C 257      36.290 -11.473  -4.135  1.00 81.24           C  
ATOM   3669  O   ILE C 257      37.576  -9.256  -5.611  1.00 81.24           O  
ATOM   3670  CG1 ILE C 257      35.078 -12.222  -3.567  1.00 81.24           C  
ATOM   3671  CG2 ILE C 257      37.599 -12.092  -3.637  1.00 81.24           C  
ATOM   3672  CD1 ILE C 257      35.154 -13.734  -3.727  1.00 81.24           C  
ATOM   3673  N   PRO C 258      38.226  -8.603  -3.771  1.00 78.34           N  
ATOM   3674  CA  PRO C 258      38.201  -8.490  -2.310  1.00 78.34           C  
ATOM   3675  C   PRO C 258      37.020  -7.667  -1.802  1.00 78.34           C  
ATOM   3676  CB  PRO C 258      39.528  -7.797  -1.988  1.00 78.34           C  
ATOM   3677  O   PRO C 258      36.355  -6.985  -2.586  1.00 78.34           O  
ATOM   3678  CG  PRO C 258      39.890  -7.064  -3.239  1.00 78.34           C  
ATOM   3679  CD  PRO C 258      39.214  -7.737  -4.399  1.00 78.34           C  
ATOM   3680  N   PRO C 259      36.628  -7.807  -0.465  1.00 81.46           N  
ATOM   3681  CA  PRO C 259      35.508  -7.037   0.079  1.00 81.46           C  
ATOM   3682  C   PRO C 259      35.647  -5.537  -0.169  1.00 81.46           C  
ATOM   3683  CB  PRO C 259      35.559  -7.350   1.576  1.00 81.46           C  
ATOM   3684  O   PRO C 259      36.681  -4.947   0.156  1.00 81.46           O  
ATOM   3685  CG  PRO C 259      36.345  -8.617   1.675  1.00 81.46           C  
ATOM   3686  CD  PRO C 259      37.285  -8.687   0.506  1.00 81.46           C  
ATOM   3687  N   PRO C 260      34.563  -4.925  -0.757  1.00 85.71           N  
ATOM   3688  CA  PRO C 260      34.636  -3.529  -1.196  1.00 85.71           C  
ATOM   3689  C   PRO C 260      34.666  -2.545  -0.029  1.00 85.71           C  
ATOM   3690  CB  PRO C 260      33.361  -3.353  -2.025  1.00 85.71           C  
ATOM   3691  O   PRO C 260      34.172  -2.855   1.058  1.00 85.71           O  
ATOM   3692  CG  PRO C 260      32.539  -4.565  -1.724  1.00 85.71           C  
ATOM   3693  CD  PRO C 260      33.395  -5.549  -0.981  1.00 85.71           C  
ATOM   3694  N   ARG C 261      35.293  -1.364  -0.307  1.00 81.12           N  
ATOM   3695  CA  ARG C 261      35.248  -0.243   0.626  1.00 81.12           C  
ATOM   3696  C   ARG C 261      34.063   0.670   0.328  1.00 81.12           C  
ATOM   3697  CB  ARG C 261      36.552   0.555   0.572  1.00 81.12           C  
ATOM   3698  O   ARG C 261      33.840   1.049  -0.824  1.00 81.12           O  
ATOM   3699  CG  ARG C 261      37.697  -0.081   1.344  1.00 81.12           C  
ATOM   3700  CD  ARG C 261      38.911   0.834   1.408  1.00 81.12           C  
ATOM   3701  NE  ARG C 261      40.102   0.119   1.858  1.00 81.12           N  
ATOM   3702  NH1 ARG C 261      40.759   1.741   3.366  1.00 81.12           N  
ATOM   3703  NH2 ARG C 261      42.005  -0.167   3.112  1.00 81.12           N  
ATOM   3704  CZ  ARG C 261      40.953   0.566   2.778  1.00 81.12           C  
ATOM   3705  N   VAL C 262      33.288   1.009   1.388  1.00 87.88           N  
ATOM   3706  CA  VAL C 262      32.086   1.818   1.210  1.00 87.88           C  
ATOM   3707  C   VAL C 262      32.351   3.246   1.681  1.00 87.88           C  
ATOM   3708  CB  VAL C 262      30.882   1.220   1.971  1.00 87.88           C  
ATOM   3709  O   VAL C 262      32.930   3.458   2.749  1.00 87.88           O  
ATOM   3710  CG1 VAL C 262      29.670   2.145   1.877  1.00 87.88           C  
ATOM   3711  CG2 VAL C 262      30.543  -0.167   1.428  1.00 87.88           C  
ATOM   3712  N   THR C 263      32.025   4.241   0.809  1.00 87.04           N  
ATOM   3713  CA  THR C 263      32.147   5.649   1.167  1.00 87.04           C  
ATOM   3714  C   THR C 263      30.808   6.365   1.011  1.00 87.04           C  
ATOM   3715  CB  THR C 263      33.212   6.354   0.307  1.00 87.04           C  
ATOM   3716  O   THR C 263      29.979   5.970   0.188  1.00 87.04           O  
ATOM   3717  CG2 THR C 263      34.610   5.838   0.630  1.00 87.04           C  
ATOM   3718  OG1 THR C 263      32.934   6.114  -1.078  1.00 87.04           O  
ATOM   3719  N   TRP C 264      30.603   7.449   1.762  1.00 90.70           N  
ATOM   3720  CA  TRP C 264      29.339   8.179   1.737  1.00 90.70           C  
ATOM   3721  C   TRP C 264      29.560   9.637   1.351  1.00 90.70           C  
ATOM   3722  CB  TRP C 264      28.645   8.098   3.100  1.00 90.70           C  
ATOM   3723  O   TRP C 264      30.559  10.246   1.743  1.00 90.70           O  
ATOM   3724  CG  TRP C 264      28.033   6.761   3.393  1.00 90.70           C  
ATOM   3725  CD1 TRP C 264      28.650   5.678   3.955  1.00 90.70           C  
ATOM   3726  CD2 TRP C 264      26.683   6.365   3.135  1.00 90.70           C  
ATOM   3727  CE2 TRP C 264      26.550   5.026   3.566  1.00 90.70           C  
ATOM   3728  CE3 TRP C 264      25.570   7.012   2.581  1.00 90.70           C  
ATOM   3729  NE1 TRP C 264      27.764   4.631   4.062  1.00 90.70           N  
ATOM   3730  CH2 TRP C 264      24.276   4.980   2.914  1.00 90.70           C  
ATOM   3731  CZ2 TRP C 264      25.348   4.323   3.460  1.00 90.70           C  
ATOM   3732  CZ3 TRP C 264      24.375   6.311   2.476  1.00 90.70           C  
ATOM   3733  N   ALA C 265      28.604  10.165   0.558  1.00 90.27           N  
ATOM   3734  CA  ALA C 265      28.598  11.582   0.204  1.00 90.27           C  
ATOM   3735  C   ALA C 265      27.199  12.177   0.344  1.00 90.27           C  
ATOM   3736  CB  ALA C 265      29.116  11.777  -1.219  1.00 90.27           C  
ATOM   3737  O   ALA C 265      26.203  11.507   0.061  1.00 90.27           O  
ATOM   3738  N   LYS C 266      27.115  13.364   0.861  1.00 90.07           N  
ATOM   3739  CA  LYS C 266      25.855  14.100   0.924  1.00 90.07           C  
ATOM   3740  C   LYS C 266      25.838  15.248  -0.081  1.00 90.07           C  
ATOM   3741  CB  LYS C 266      25.617  14.636   2.336  1.00 90.07           C  
ATOM   3742  O   LYS C 266      26.690  16.137  -0.031  1.00 90.07           O  
ATOM   3743  CG  LYS C 266      24.314  15.405   2.494  1.00 90.07           C  
ATOM   3744  CD  LYS C 266      24.199  16.033   3.878  1.00 90.07           C  
ATOM   3745  CE  LYS C 266      22.939  16.877   4.007  1.00 90.07           C  
ATOM   3746  NZ  LYS C 266      23.084  17.934   5.052  1.00 90.07           N  
ATOM   3747  N   ASP C 267      24.827  15.300  -0.967  1.00 85.73           N  
ATOM   3748  CA  ASP C 267      24.683  16.324  -1.997  1.00 85.73           C  
ATOM   3749  C   ASP C 267      25.997  16.541  -2.744  1.00 85.73           C  
ATOM   3750  CB  ASP C 267      24.205  17.641  -1.381  1.00 85.73           C  
ATOM   3751  O   ASP C 267      26.412  17.681  -2.963  1.00 85.73           O  
ATOM   3752  CG  ASP C 267      22.855  17.520  -0.695  1.00 85.73           C  
ATOM   3753  OD1 ASP C 267      21.978  16.786  -1.200  1.00 85.73           O  
ATOM   3754  OD2 ASP C 267      22.666  18.166   0.358  1.00 85.73           O  
ATOM   3755  N   GLY C 268      26.831  15.412  -2.994  1.00 79.58           N  
ATOM   3756  CA  GLY C 268      28.037  15.445  -3.806  1.00 79.58           C  
ATOM   3757  C   GLY C 268      29.305  15.597  -2.987  1.00 79.58           C  
ATOM   3758  O   GLY C 268      30.404  15.341  -3.482  1.00 79.58           O  
ATOM   3759  N   SER C 269      29.147  16.000  -1.643  1.00 84.30           N  
ATOM   3760  CA  SER C 269      30.309  16.195  -0.782  1.00 84.30           C  
ATOM   3761  C   SER C 269      30.454  15.052   0.218  1.00 84.30           C  
ATOM   3762  CB  SER C 269      30.206  17.526  -0.035  1.00 84.30           C  
ATOM   3763  O   SER C 269      29.456  14.511   0.699  1.00 84.30           O  
ATOM   3764  OG  SER C 269      29.900  18.582  -0.930  1.00 84.30           O  
ATOM   3765  N   SER C 270      31.762  14.624   0.526  1.00 80.19           N  
ATOM   3766  CA  SER C 270      32.032  13.524   1.446  1.00 80.19           C  
ATOM   3767  C   SER C 270      31.514  13.834   2.846  1.00 80.19           C  
ATOM   3768  CB  SER C 270      33.531  13.228   1.502  1.00 80.19           C  
ATOM   3769  O   SER C 270      31.602  14.973   3.308  1.00 80.19           O  
ATOM   3770  OG  SER C 270      33.811  12.231   2.471  1.00 80.19           O  
ATOM   3771  N   VAL C 271      30.982  12.885   3.511  1.00 79.21           N  
ATOM   3772  CA  VAL C 271      30.330  13.037   4.807  1.00 79.21           C  
ATOM   3773  C   VAL C 271      31.377  13.017   5.918  1.00 79.21           C  
ATOM   3774  CB  VAL C 271      29.277  11.931   5.046  1.00 79.21           C  
ATOM   3775  O   VAL C 271      31.100  13.427   7.048  1.00 79.21           O  
ATOM   3776  CG1 VAL C 271      28.504  12.191   6.338  1.00 79.21           C  
ATOM   3777  CG2 VAL C 271      28.323  11.838   3.858  1.00 79.21           C  
ATOM   3778  N   THR C 272      32.638  12.597   5.740  1.00 65.80           N  
ATOM   3779  CA  THR C 272      33.696  12.425   6.729  1.00 65.80           C  
ATOM   3780  C   THR C 272      33.953  13.729   7.479  1.00 65.80           C  
ATOM   3781  CB  THR C 272      35.001  11.940   6.072  1.00 65.80           C  
ATOM   3782  O   THR C 272      34.352  13.712   8.645  1.00 65.80           O  
ATOM   3783  CG2 THR C 272      35.076  10.417   6.054  1.00 65.80           C  
ATOM   3784  OG1 THR C 272      35.060  12.427   4.726  1.00 65.80           O  
ATOM   3785  N   GLY C 273      33.307  14.873   7.033  1.00 57.15           N  
ATOM   3786  CA  GLY C 273      33.549  16.168   7.649  1.00 57.15           C  
ATOM   3787  C   GLY C 273      32.371  16.672   8.460  1.00 57.15           C  
ATOM   3788  O   GLY C 273      32.483  17.673   9.171  1.00 57.15           O  
ATOM   3789  N   TYR C 274      31.355  15.750   8.594  1.00 58.41           N  
ATOM   3790  CA  TYR C 274      30.162  16.195   9.306  1.00 58.41           C  
ATOM   3791  C   TYR C 274      30.146  15.658  10.732  1.00 58.41           C  
ATOM   3792  CB  TYR C 274      28.897  15.750   8.566  1.00 58.41           C  
ATOM   3793  O   TYR C 274      30.234  14.447  10.947  1.00 58.41           O  
ATOM   3794  CG  TYR C 274      28.332  16.803   7.643  1.00 58.41           C  
ATOM   3795  CD1 TYR C 274      27.387  17.721   8.098  1.00 58.41           C  
ATOM   3796  CD2 TYR C 274      28.740  16.882   6.316  1.00 58.41           C  
ATOM   3797  CE1 TYR C 274      26.862  18.691   7.251  1.00 58.41           C  
ATOM   3798  CE2 TYR C 274      28.221  17.848   5.460  1.00 58.41           C  
ATOM   3799  OH  TYR C 274      26.768  19.706   5.094  1.00 58.41           O  
ATOM   3800  CZ  TYR C 274      27.285  18.747   5.936  1.00 58.41           C  
ATOM   3801  N   ASN C 275      30.343  16.433  11.848  1.00 55.99           N  
ATOM   3802  CA  ASN C 275      30.500  16.088  13.257  1.00 55.99           C  
ATOM   3803  C   ASN C 275      29.332  15.245  13.762  1.00 55.99           C  
ATOM   3804  CB  ASN C 275      30.649  17.352  14.106  1.00 55.99           C  
ATOM   3805  O   ASN C 275      29.489  14.454  14.693  1.00 55.99           O  
ATOM   3806  CG  ASN C 275      32.040  17.950  14.025  1.00 55.99           C  
ATOM   3807  ND2 ASN C 275      32.194  19.165  14.537  1.00 55.99           N  
ATOM   3808  OD1 ASN C 275      32.968  17.325  13.504  1.00 55.99           O  
ATOM   3809  N   LYS C 276      28.250  15.243  13.082  1.00 67.04           N  
ATOM   3810  CA  LYS C 276      27.067  14.541  13.572  1.00 67.04           C  
ATOM   3811  C   LYS C 276      26.940  13.163  12.929  1.00 67.04           C  
ATOM   3812  CB  LYS C 276      25.806  15.363  13.305  1.00 67.04           C  
ATOM   3813  O   LYS C 276      26.034  12.397  13.264  1.00 67.04           O  
ATOM   3814  CG  LYS C 276      25.721  16.648  14.115  1.00 67.04           C  
ATOM   3815  CD  LYS C 276      24.414  17.387  13.856  1.00 67.04           C  
ATOM   3816  CE  LYS C 276      24.345  18.693  14.636  1.00 67.04           C  
ATOM   3817  NZ  LYS C 276      23.077  19.434  14.365  1.00 67.04           N  
ATOM   3818  N   THR C 277      27.821  12.753  12.078  1.00 76.73           N  
ATOM   3819  CA  THR C 277      27.701  11.496  11.349  1.00 76.73           C  
ATOM   3820  C   THR C 277      28.793  10.517  11.774  1.00 76.73           C  
ATOM   3821  CB  THR C 277      27.777  11.723   9.827  1.00 76.73           C  
ATOM   3822  O   THR C 277      29.921  10.924  12.060  1.00 76.73           O  
ATOM   3823  CG2 THR C 277      26.590  12.544   9.334  1.00 76.73           C  
ATOM   3824  OG1 THR C 277      28.989  12.419   9.514  1.00 76.73           O  
ATOM   3825  N   ARG C 278      28.427   9.265  12.003  1.00 69.87           N  
ATOM   3826  CA  ARG C 278      29.358   8.185  12.315  1.00 69.87           C  
ATOM   3827  C   ARG C 278      29.101   6.969  11.431  1.00 69.87           C  
ATOM   3828  CB  ARG C 278      29.251   7.792  13.790  1.00 69.87           C  
ATOM   3829  O   ARG C 278      28.021   6.832  10.852  1.00 69.87           O  
ATOM   3830  CG  ARG C 278      29.582   8.921  14.754  1.00 69.87           C  
ATOM   3831  CD  ARG C 278      29.480   8.472  16.205  1.00 69.87           C  
ATOM   3832  NE  ARG C 278      29.682   9.584  17.128  1.00 69.87           N  
ATOM   3833  NH1 ARG C 278      29.993   8.252  18.990  1.00 69.87           N  
ATOM   3834  NH2 ARG C 278      30.090  10.535  19.179  1.00 69.87           N  
ATOM   3835  CZ  ARG C 278      29.921   9.455  18.430  1.00 69.87           C  
ATOM   3836  N   PHE C 279      30.116   6.199  11.279  1.00 75.54           N  
ATOM   3837  CA  PHE C 279      29.964   4.983  10.490  1.00 75.54           C  
ATOM   3838  C   PHE C 279      29.792   3.768  11.395  1.00 75.54           C  
ATOM   3839  CB  PHE C 279      31.170   4.784   9.567  1.00 75.54           C  
ATOM   3840  O   PHE C 279      30.517   3.615  12.381  1.00 75.54           O  
ATOM   3841  CG  PHE C 279      31.274   5.812   8.474  1.00 75.54           C  
ATOM   3842  CD1 PHE C 279      30.456   5.740   7.352  1.00 75.54           C  
ATOM   3843  CD2 PHE C 279      32.189   6.853   8.567  1.00 75.54           C  
ATOM   3844  CE1 PHE C 279      30.550   6.690   6.338  1.00 75.54           C  
ATOM   3845  CE2 PHE C 279      32.289   7.806   7.558  1.00 75.54           C  
ATOM   3846  CZ  PHE C 279      31.469   7.723   6.444  1.00 75.54           C  
ATOM   3847  N   LEU C 280      28.744   3.110  11.297  1.00 69.53           N  
ATOM   3848  CA  LEU C 280      28.582   1.780  11.874  1.00 69.53           C  
ATOM   3849  C   LEU C 280      28.884   0.699  10.842  1.00 69.53           C  
ATOM   3850  CB  LEU C 280      27.163   1.601  12.419  1.00 69.53           C  
ATOM   3851  O   LEU C 280      27.996   0.284  10.094  1.00 69.53           O  
ATOM   3852  CG  LEU C 280      26.963   0.473  13.432  1.00 69.53           C  
ATOM   3853  CD1 LEU C 280      27.288   0.962  14.840  1.00 69.53           C  
ATOM   3854  CD2 LEU C 280      25.537  -0.062  13.363  1.00 69.53           C  
ATOM   3855  N   LEU C 281      30.083   0.263  10.766  1.00 69.91           N  
ATOM   3856  CA  LEU C 281      30.598  -0.570   9.685  1.00 69.91           C  
ATOM   3857  C   LEU C 281      30.466   0.139   8.342  1.00 69.91           C  
ATOM   3858  CB  LEU C 281      29.860  -1.910   9.643  1.00 69.91           C  
ATOM   3859  O   LEU C 281      31.106   1.168   8.112  1.00 69.91           O  
ATOM   3860  CG  LEU C 281      29.997  -2.799  10.881  1.00 69.91           C  
ATOM   3861  CD1 LEU C 281      28.863  -3.818  10.929  1.00 69.91           C  
ATOM   3862  CD2 LEU C 281      31.352  -3.497  10.891  1.00 69.91           C  
ATOM   3863  N   SER C 282      29.564  -0.365   7.432  1.00 81.35           N  
ATOM   3864  CA  SER C 282      29.380   0.283   6.138  1.00 81.35           C  
ATOM   3865  C   SER C 282      28.158   1.196   6.146  1.00 81.35           C  
ATOM   3866  CB  SER C 282      29.238  -0.761   5.030  1.00 81.35           C  
ATOM   3867  O   SER C 282      27.919   1.930   5.185  1.00 81.35           O  
ATOM   3868  OG  SER C 282      28.213  -1.689   5.341  1.00 81.35           O  
ATOM   3869  N   ASN C 283      27.454   1.244   7.322  1.00 84.94           N  
ATOM   3870  CA  ASN C 283      26.228   2.030   7.417  1.00 84.94           C  
ATOM   3871  C   ASN C 283      26.498   3.425   7.972  1.00 84.94           C  
ATOM   3872  CB  ASN C 283      25.192   1.306   8.280  1.00 84.94           C  
ATOM   3873  O   ASN C 283      27.449   3.623   8.730  1.00 84.94           O  
ATOM   3874  CG  ASN C 283      24.955  -0.123   7.832  1.00 84.94           C  
ATOM   3875  ND2 ASN C 283      24.901  -1.043   8.788  1.00 84.94           N  
ATOM   3876  OD1 ASN C 283      24.821  -0.398   6.637  1.00 84.94           O  
ATOM   3877  N   LEU C 284      25.760   4.354   7.586  1.00 88.44           N  
ATOM   3878  CA  LEU C 284      25.921   5.728   8.049  1.00 88.44           C  
ATOM   3879  C   LEU C 284      24.924   6.049   9.158  1.00 88.44           C  
ATOM   3880  CB  LEU C 284      25.743   6.709   6.887  1.00 88.44           C  
ATOM   3881  O   LEU C 284      23.716   5.880   8.980  1.00 88.44           O  
ATOM   3882  CG  LEU C 284      25.935   8.191   7.215  1.00 88.44           C  
ATOM   3883  CD1 LEU C 284      27.396   8.475   7.545  1.00 88.44           C  
ATOM   3884  CD2 LEU C 284      25.464   9.061   6.054  1.00 88.44           C  
ATOM   3885  N   LEU C 285      25.418   6.440  10.289  1.00 80.87           N  
ATOM   3886  CA  LEU C 285      24.580   6.815  11.423  1.00 80.87           C  
ATOM   3887  C   LEU C 285      24.558   8.329  11.605  1.00 80.87           C  
ATOM   3888  CB  LEU C 285      25.078   6.142  12.704  1.00 80.87           C  
ATOM   3889  O   LEU C 285      25.611   8.961  11.715  1.00 80.87           O  
ATOM   3890  CG  LEU C 285      24.292   6.447  13.980  1.00 80.87           C  
ATOM   3891  CD1 LEU C 285      22.960   5.705  13.972  1.00 80.87           C  
ATOM   3892  CD2 LEU C 285      25.109   6.078  15.214  1.00 80.87           C  
ATOM   3893  N   ILE C 286      23.362   8.877  11.575  1.00 83.85           N  
ATOM   3894  CA  ILE C 286      23.168  10.290  11.880  1.00 83.85           C  
ATOM   3895  C   ILE C 286      22.507  10.436  13.249  1.00 83.85           C  
ATOM   3896  CB  ILE C 286      22.316  10.990  10.797  1.00 83.85           C  
ATOM   3897  O   ILE C 286      21.342  10.072  13.425  1.00 83.85           O  
ATOM   3898  CG1 ILE C 286      22.909  10.737   9.406  1.00 83.85           C  
ATOM   3899  CG2 ILE C 286      22.208  12.491  11.081  1.00 83.85           C  
ATOM   3900  CD1 ILE C 286      22.009  11.178   8.260  1.00 83.85           C  
ATOM   3901  N   ASP C 287      23.154  10.818  14.273  1.00 70.27           N  
ATOM   3902  CA  ASP C 287      22.712  10.842  15.663  1.00 70.27           C  
ATOM   3903  C   ASP C 287      21.474  11.721  15.831  1.00 70.27           C  
ATOM   3904  CB  ASP C 287      23.836  11.337  16.575  1.00 70.27           C  
ATOM   3905  O   ASP C 287      20.407  11.234  16.211  1.00 70.27           O  
ATOM   3906  CG  ASP C 287      24.895  10.281  16.839  1.00 70.27           C  
ATOM   3907  OD1 ASP C 287      24.570   9.074  16.822  1.00 70.27           O  
ATOM   3908  OD2 ASP C 287      26.064  10.659  17.068  1.00 70.27           O  
ATOM   3909  N   THR C 288      21.563  12.954  15.987  1.00 74.74           N  
ATOM   3910  CA  THR C 288      20.429  13.858  16.147  1.00 74.74           C  
ATOM   3911  C   THR C 288      20.216  14.687  14.883  1.00 74.74           C  
ATOM   3912  CB  THR C 288      20.628  14.796  17.352  1.00 74.74           C  
ATOM   3913  O   THR C 288      21.010  15.580  14.579  1.00 74.74           O  
ATOM   3914  CG2 THR C 288      20.313  14.082  18.662  1.00 74.74           C  
ATOM   3915  OG1 THR C 288      21.988  15.247  17.380  1.00 74.74           O  
ATOM   3916  N   THR C 289      19.042  14.280  14.166  1.00 81.50           N  
ATOM   3917  CA  THR C 289      18.788  14.875  12.858  1.00 81.50           C  
ATOM   3918  C   THR C 289      18.257  16.298  13.005  1.00 81.50           C  
ATOM   3919  CB  THR C 289      17.789  14.031  12.045  1.00 81.50           C  
ATOM   3920  O   THR C 289      17.525  16.598  13.950  1.00 81.50           O  
ATOM   3921  CG2 THR C 289      18.409  12.706  11.616  1.00 81.50           C  
ATOM   3922  OG1 THR C 289      16.632  13.767  12.849  1.00 81.50           O  
ATOM   3923  N   SER C 290      18.724  17.178  12.195  1.00 84.99           N  
ATOM   3924  CA  SER C 290      18.257  18.554  12.060  1.00 84.99           C  
ATOM   3925  C   SER C 290      17.819  18.851  10.629  1.00 84.99           C  
ATOM   3926  CB  SER C 290      19.350  19.536  12.481  1.00 84.99           C  
ATOM   3927  O   SER C 290      17.894  17.981   9.758  1.00 84.99           O  
ATOM   3928  OG  SER C 290      20.432  19.507  11.566  1.00 84.99           O  
ATOM   3929  N   GLU C 291      17.293  19.972  10.387  1.00 84.63           N  
ATOM   3930  CA  GLU C 291      16.817  20.355   9.061  1.00 84.63           C  
ATOM   3931  C   GLU C 291      17.950  20.330   8.039  1.00 84.63           C  
ATOM   3932  CB  GLU C 291      16.175  21.744   9.101  1.00 84.63           C  
ATOM   3933  O   GLU C 291      17.726  20.033   6.864  1.00 84.63           O  
ATOM   3934  CG  GLU C 291      15.503  22.149   7.797  1.00 84.63           C  
ATOM   3935  CD  GLU C 291      14.842  23.517   7.862  1.00 84.63           C  
ATOM   3936  OE1 GLU C 291      14.308  23.982   6.830  1.00 84.63           O  
ATOM   3937  OE2 GLU C 291      14.859  24.128   8.954  1.00 84.63           O  
ATOM   3938  N   GLU C 292      19.194  20.509   8.460  1.00 85.00           N  
ATOM   3939  CA  GLU C 292      20.362  20.564   7.586  1.00 85.00           C  
ATOM   3940  C   GLU C 292      20.728  19.178   7.065  1.00 85.00           C  
ATOM   3941  CB  GLU C 292      21.554  21.182   8.321  1.00 85.00           C  
ATOM   3942  O   GLU C 292      21.424  19.052   6.056  1.00 85.00           O  
ATOM   3943  CG  GLU C 292      21.258  22.538   8.944  1.00 85.00           C  
ATOM   3944  CD  GLU C 292      22.475  23.181   9.590  1.00 85.00           C  
ATOM   3945  OE1 GLU C 292      22.342  24.278  10.178  1.00 85.00           O  
ATOM   3946  OE2 GLU C 292      23.571  22.582   9.507  1.00 85.00           O  
ATOM   3947  N   ASP C 293      20.143  18.205   7.710  1.00 88.50           N  
ATOM   3948  CA  ASP C 293      20.488  16.833   7.352  1.00 88.50           C  
ATOM   3949  C   ASP C 293      19.600  16.321   6.221  1.00 88.50           C  
ATOM   3950  CB  ASP C 293      20.371  15.915   8.570  1.00 88.50           C  
ATOM   3951  O   ASP C 293      19.840  15.242   5.675  1.00 88.50           O  
ATOM   3952  CG  ASP C 293      21.382  16.238   9.656  1.00 88.50           C  
ATOM   3953  OD1 ASP C 293      22.550  16.542   9.331  1.00 88.50           O  
ATOM   3954  OD2 ASP C 293      21.008  16.187  10.848  1.00 88.50           O  
ATOM   3955  N   SER C 294      18.624  17.094   5.780  1.00 89.02           N  
ATOM   3956  CA  SER C 294      17.824  16.744   4.610  1.00 89.02           C  
ATOM   3957  C   SER C 294      18.644  16.848   3.329  1.00 89.02           C  
ATOM   3958  CB  SER C 294      16.594  17.647   4.513  1.00 89.02           C  
ATOM   3959  O   SER C 294      19.525  17.703   3.217  1.00 89.02           O  
ATOM   3960  OG  SER C 294      15.725  17.433   5.612  1.00 89.02           O  
ATOM   3961  N   GLY C 295      18.537  15.896   2.389  1.00 89.22           N  
ATOM   3962  CA  GLY C 295      19.268  15.917   1.132  1.00 89.22           C  
ATOM   3963  C   GLY C 295      19.450  14.539   0.525  1.00 89.22           C  
ATOM   3964  O   GLY C 295      18.774  13.587   0.920  1.00 89.22           O  
ATOM   3965  N   THR C 296      20.250  14.520  -0.439  1.00 89.98           N  
ATOM   3966  CA  THR C 296      20.504  13.266  -1.140  1.00 89.98           C  
ATOM   3967  C   THR C 296      21.839  12.666  -0.706  1.00 89.98           C  
ATOM   3968  CB  THR C 296      20.501  13.469  -2.666  1.00 89.98           C  
ATOM   3969  O   THR C 296      22.873  13.335  -0.759  1.00 89.98           O  
ATOM   3970  CG2 THR C 296      20.599  12.134  -3.398  1.00 89.98           C  
ATOM   3971  OG1 THR C 296      19.288  14.126  -3.053  1.00 89.98           O  
ATOM   3972  N   TYR C 297      21.790  11.478  -0.216  1.00 91.32           N  
ATOM   3973  CA  TYR C 297      22.992  10.767   0.205  1.00 91.32           C  
ATOM   3974  C   TYR C 297      23.377   9.699  -0.812  1.00 91.32           C  
ATOM   3975  CB  TYR C 297      22.785  10.127   1.581  1.00 91.32           C  
ATOM   3976  O   TYR C 297      22.510   9.025  -1.373  1.00 91.32           O  
ATOM   3977  CG  TYR C 297      22.662  11.129   2.703  1.00 91.32           C  
ATOM   3978  CD1 TYR C 297      23.729  11.375   3.564  1.00 91.32           C  
ATOM   3979  CD2 TYR C 297      21.478  11.830   2.907  1.00 91.32           C  
ATOM   3980  CE1 TYR C 297      23.620  12.295   4.601  1.00 91.32           C  
ATOM   3981  CE2 TYR C 297      21.357  12.752   3.941  1.00 91.32           C  
ATOM   3982  OH  TYR C 297      22.318  13.891   5.806  1.00 91.32           O  
ATOM   3983  CZ  TYR C 297      22.432  12.978   4.781  1.00 91.32           C  
ATOM   3984  N   ARG C 298      24.660   9.641  -1.056  1.00 91.43           N  
ATOM   3985  CA  ARG C 298      25.161   8.673  -2.027  1.00 91.43           C  
ATOM   3986  C   ARG C 298      26.115   7.681  -1.369  1.00 91.43           C  
ATOM   3987  CB  ARG C 298      25.864   9.386  -3.184  1.00 91.43           C  
ATOM   3988  O   ARG C 298      27.122   8.078  -0.778  1.00 91.43           O  
ATOM   3989  CG  ARG C 298      26.222   8.471  -4.345  1.00 91.43           C  
ATOM   3990  CD  ARG C 298      26.961   9.220  -5.445  1.00 91.43           C  
ATOM   3991  NE  ARG C 298      26.351   8.997  -6.753  1.00 91.43           N  
ATOM   3992  NH1 ARG C 298      27.875  10.289  -7.914  1.00 91.43           N  
ATOM   3993  NH2 ARG C 298      26.167   9.242  -9.029  1.00 91.43           N  
ATOM   3994  CZ  ARG C 298      26.799   9.510  -7.896  1.00 91.43           C  
ATOM   3995  N   CYS C 299      25.765   6.370  -1.419  1.00 93.18           N  
ATOM   3996  CA  CYS C 299      26.656   5.312  -0.956  1.00 93.18           C  
ATOM   3997  C   CYS C 299      27.439   4.710  -2.116  1.00 93.18           C  
ATOM   3998  CB  CYS C 299      25.863   4.218  -0.242  1.00 93.18           C  
ATOM   3999  O   CYS C 299      26.850   4.251  -3.097  1.00 93.18           O  
ATOM   4000  SG  CYS C 299      26.856   2.781   0.218  1.00 93.18           S  
ATOM   4001  N   MET C 300      28.769   4.696  -2.049  1.00 91.34           N  
ATOM   4002  CA  MET C 300      29.624   4.198  -3.123  1.00 91.34           C  
ATOM   4003  C   MET C 300      30.488   3.039  -2.638  1.00 91.34           C  
ATOM   4004  CB  MET C 300      30.512   5.319  -3.667  1.00 91.34           C  
ATOM   4005  O   MET C 300      31.084   3.111  -1.562  1.00 91.34           O  
ATOM   4006  CG  MET C 300      29.737   6.451  -4.323  1.00 91.34           C  
ATOM   4007  SD  MET C 300      30.822   7.835  -4.846  1.00 91.34           S  
ATOM   4008  CE  MET C 300      31.254   8.532  -3.227  1.00 91.34           C  
ATOM   4009  N   ALA C 301      30.466   1.901  -3.384  1.00 91.08           N  
ATOM   4010  CA  ALA C 301      31.280   0.734  -3.052  1.00 91.08           C  
ATOM   4011  C   ALA C 301      32.315   0.460  -4.139  1.00 91.08           C  
ATOM   4012  CB  ALA C 301      30.394  -0.491  -2.844  1.00 91.08           C  
ATOM   4013  O   ALA C 301      31.973   0.365  -5.320  1.00 91.08           O  
ATOM   4014  N   ASP C 302      33.639   0.301  -3.705  1.00 87.81           N  
ATOM   4015  CA  ASP C 302      34.724   0.082  -4.656  1.00 87.81           C  
ATOM   4016  C   ASP C 302      35.751  -0.903  -4.101  1.00 87.81           C  
ATOM   4017  CB  ASP C 302      35.404   1.406  -5.011  1.00 87.81           C  
ATOM   4018  O   ASP C 302      36.107  -0.838  -2.923  1.00 87.81           O  
ATOM   4019  CG  ASP C 302      36.399   1.275  -6.151  1.00 87.81           C  
ATOM   4020  OD1 ASP C 302      36.445   0.208  -6.801  1.00 87.81           O  
ATOM   4021  OD2 ASP C 302      37.145   2.247  -6.400  1.00 87.81           O  
ATOM   4022  N   ASN C 303      36.145  -1.924  -4.820  1.00 81.71           N  
ATOM   4023  CA  ASN C 303      37.163  -2.866  -4.367  1.00 81.71           C  
ATOM   4024  C   ASN C 303      38.341  -2.926  -5.336  1.00 81.71           C  
ATOM   4025  CB  ASN C 303      36.559  -4.259  -4.177  1.00 81.71           C  
ATOM   4026  O   ASN C 303      39.190  -3.813  -5.231  1.00 81.71           O  
ATOM   4027  CG  ASN C 303      35.984  -4.826  -5.460  1.00 81.71           C  
ATOM   4028  ND2 ASN C 303      35.514  -6.067  -5.402  1.00 81.71           N  
ATOM   4029  OD1 ASN C 303      35.962  -4.155  -6.495  1.00 81.71           O  
ATOM   4030  N   GLY C 304      38.438  -2.062  -6.326  1.00 77.41           N  
ATOM   4031  CA  GLY C 304      39.562  -1.944  -7.241  1.00 77.41           C  
ATOM   4032  C   GLY C 304      39.502  -2.931  -8.392  1.00 77.41           C  
ATOM   4033  O   GLY C 304      40.370  -2.926  -9.267  1.00 77.41           O  
ATOM   4034  N   VAL C 305      38.542  -3.923  -8.399  1.00 75.19           N  
ATOM   4035  CA  VAL C 305      38.399  -4.944  -9.431  1.00 75.19           C  
ATOM   4036  C   VAL C 305      37.362  -4.498 -10.459  1.00 75.19           C  
ATOM   4037  CB  VAL C 305      37.999  -6.309  -8.827  1.00 75.19           C  
ATOM   4038  O   VAL C 305      36.264  -4.068 -10.097  1.00 75.19           O  
ATOM   4039  CG1 VAL C 305      37.872  -7.367  -9.922  1.00 75.19           C  
ATOM   4040  CG2 VAL C 305      39.015  -6.745  -7.774  1.00 75.19           C  
ATOM   4041  N   GLY C 306      37.612  -4.661 -11.889  1.00 60.58           N  
ATOM   4042  CA  GLY C 306      36.697  -4.346 -12.974  1.00 60.58           C  
ATOM   4043  C   GLY C 306      36.705  -2.877 -13.354  1.00 60.58           C  
ATOM   4044  O   GLY C 306      37.476  -2.091 -12.800  1.00 60.58           O  
ATOM   4045  N   GLN C 307      36.106  -2.424 -14.540  1.00 57.49           N  
ATOM   4046  CA  GLN C 307      36.090  -1.048 -15.024  1.00 57.49           C  
ATOM   4047  C   GLN C 307      35.800  -0.069 -13.890  1.00 57.49           C  
ATOM   4048  CB  GLN C 307      35.054  -0.881 -16.137  1.00 57.49           C  
ATOM   4049  O   GLN C 307      35.113  -0.413 -12.926  1.00 57.49           O  
ATOM   4050  CG  GLN C 307      35.627  -1.039 -17.539  1.00 57.49           C  
ATOM   4051  CD  GLN C 307      34.691  -0.527 -18.618  1.00 57.49           C  
ATOM   4052  NE2 GLN C 307      35.067  -0.732 -19.875  1.00 57.49           N  
ATOM   4053  OE1 GLN C 307      33.638   0.046 -18.322  1.00 57.49           O  
ATOM   4054  N   PRO C 308      36.573   0.984 -13.955  1.00 52.70           N  
ATOM   4055  CA  PRO C 308      36.468   2.033 -12.938  1.00 52.70           C  
ATOM   4056  C   PRO C 308      35.021   2.371 -12.586  1.00 52.70           C  
ATOM   4057  CB  PRO C 308      37.165   3.229 -13.593  1.00 52.70           C  
ATOM   4058  O   PRO C 308      34.272   2.855 -13.438  1.00 52.70           O  
ATOM   4059  CG  PRO C 308      37.402   2.806 -15.006  1.00 52.70           C  
ATOM   4060  CD  PRO C 308      36.970   1.375 -15.155  1.00 52.70           C  
ATOM   4061  N   GLY C 309      34.174   1.345 -12.275  1.00 59.92           N  
ATOM   4062  CA  GLY C 309      32.891   1.905 -11.880  1.00 59.92           C  
ATOM   4063  C   GLY C 309      32.450   1.467 -10.496  1.00 59.92           C  
ATOM   4064  O   GLY C 309      32.378   0.270 -10.211  1.00 59.92           O  
ATOM   4065  N   ALA C 310      32.668   2.234  -9.486  1.00 71.02           N  
ATOM   4066  CA  ALA C 310      32.124   2.118  -8.136  1.00 71.02           C  
ATOM   4067  C   ALA C 310      30.610   1.934  -8.168  1.00 71.02           C  
ATOM   4068  CB  ALA C 310      32.490   3.348  -7.308  1.00 71.02           C  
ATOM   4069  O   ALA C 310      29.933   2.459  -9.055  1.00 71.02           O  
ATOM   4070  N   ALA C 311      30.121   0.827  -7.498  1.00 86.59           N  
ATOM   4071  CA  ALA C 311      28.676   0.675  -7.345  1.00 86.59           C  
ATOM   4072  C   ALA C 311      28.106   1.752  -6.427  1.00 86.59           C  
ATOM   4073  CB  ALA C 311      28.341  -0.713  -6.804  1.00 86.59           C  
ATOM   4074  O   ALA C 311      28.687   2.059  -5.383  1.00 86.59           O  
ATOM   4075  N   VAL C 312      27.014   2.415  -6.980  1.00 88.49           N  
ATOM   4076  CA  VAL C 312      26.480   3.549  -6.234  1.00 88.49           C  
ATOM   4077  C   VAL C 312      24.985   3.351  -5.993  1.00 88.49           C  
ATOM   4078  CB  VAL C 312      26.728   4.883  -6.974  1.00 88.49           C  
ATOM   4079  O   VAL C 312      24.269   2.854  -6.866  1.00 88.49           O  
ATOM   4080  CG1 VAL C 312      26.129   6.052  -6.195  1.00 88.49           C  
ATOM   4081  CG2 VAL C 312      28.224   5.097  -7.199  1.00 88.49           C  
ATOM   4082  N   ILE C 313      24.467   3.697  -4.795  1.00 89.60           N  
ATOM   4083  CA  ILE C 313      23.039   3.729  -4.499  1.00 89.60           C  
ATOM   4084  C   ILE C 313      22.691   5.025  -3.772  1.00 89.60           C  
ATOM   4085  CB  ILE C 313      22.609   2.508  -3.654  1.00 89.60           C  
ATOM   4086  O   ILE C 313      23.485   5.530  -2.975  1.00 89.60           O  
ATOM   4087  CG1 ILE C 313      21.089   2.321  -3.721  1.00 89.60           C  
ATOM   4088  CG2 ILE C 313      23.079   2.663  -2.205  1.00 89.60           C  
ATOM   4089  CD1 ILE C 313      20.598   1.709  -5.025  1.00 89.60           C  
ATOM   4090  N   LEU C 314      21.465   5.565  -3.976  1.00 89.11           N  
ATOM   4091  CA  LEU C 314      21.104   6.881  -3.459  1.00 89.11           C  
ATOM   4092  C   LEU C 314      20.045   6.764  -2.368  1.00 89.11           C  
ATOM   4093  CB  LEU C 314      20.593   7.779  -4.589  1.00 89.11           C  
ATOM   4094  O   LEU C 314      19.166   5.902  -2.440  1.00 89.11           O  
ATOM   4095  CG  LEU C 314      21.592   8.105  -5.700  1.00 89.11           C  
ATOM   4096  CD1 LEU C 314      20.859   8.603  -6.942  1.00 89.11           C  
ATOM   4097  CD2 LEU C 314      22.607   9.137  -5.222  1.00 89.11           C  
ATOM   4098  N   TYR C 315      20.111   7.637  -1.379  1.00 89.91           N  
ATOM   4099  CA  TYR C 315      19.090   7.866  -0.362  1.00 89.91           C  
ATOM   4100  C   TYR C 315      18.604   9.310  -0.393  1.00 89.91           C  
ATOM   4101  CB  TYR C 315      19.632   7.527   1.030  1.00 89.91           C  
ATOM   4102  O   TYR C 315      19.411  10.243  -0.400  1.00 89.91           O  
ATOM   4103  CG  TYR C 315      19.652   6.048   1.330  1.00 89.91           C  
ATOM   4104  CD1 TYR C 315      18.571   5.429   1.953  1.00 89.91           C  
ATOM   4105  CD2 TYR C 315      20.752   5.267   0.992  1.00 89.91           C  
ATOM   4106  CE1 TYR C 315      18.586   4.067   2.233  1.00 89.91           C  
ATOM   4107  CE2 TYR C 315      20.778   3.904   1.267  1.00 89.91           C  
ATOM   4108  OH  TYR C 315      19.712   1.964   2.162  1.00 89.91           O  
ATOM   4109  CZ  TYR C 315      19.692   3.313   1.887  1.00 89.91           C  
ATOM   4110  N   ASN C 316      17.296   9.485  -0.491  1.00 88.27           N  
ATOM   4111  CA  ASN C 316      16.708  10.803  -0.280  1.00 88.27           C  
ATOM   4112  C   ASN C 316      16.149  10.949   1.132  1.00 88.27           C  
ATOM   4113  CB  ASN C 316      15.613  11.074  -1.314  1.00 88.27           C  
ATOM   4114  O   ASN C 316      15.124  10.350   1.464  1.00 88.27           O  
ATOM   4115  CG  ASN C 316      15.269  12.546  -1.429  1.00 88.27           C  
ATOM   4116  ND2 ASN C 316      14.682  12.932  -2.556  1.00 88.27           N  
ATOM   4117  OD1 ASN C 316      15.529  13.330  -0.513  1.00 88.27           O  
ATOM   4118  N   VAL C 317      16.716  11.820   1.930  1.00 90.45           N  
ATOM   4119  CA  VAL C 317      16.347  11.948   3.336  1.00 90.45           C  
ATOM   4120  C   VAL C 317      15.608  13.266   3.558  1.00 90.45           C  
ATOM   4121  CB  VAL C 317      17.584  11.869   4.257  1.00 90.45           C  
ATOM   4122  O   VAL C 317      16.089  14.329   3.158  1.00 90.45           O  
ATOM   4123  CG1 VAL C 317      17.184  12.075   5.717  1.00 90.45           C  
ATOM   4124  CG2 VAL C 317      18.297  10.530   4.079  1.00 90.45           C  
ATOM   4125  N   GLN C 318      14.413  13.148   4.194  1.00 88.38           N  
ATOM   4126  CA  GLN C 318      13.633  14.323   4.567  1.00 88.38           C  
ATOM   4127  C   GLN C 318      13.403  14.376   6.074  1.00 88.38           C  
ATOM   4128  CB  GLN C 318      12.293  14.334   3.830  1.00 88.38           C  
ATOM   4129  O   GLN C 318      12.930  13.405   6.669  1.00 88.38           O  
ATOM   4130  CG  GLN C 318      12.414  14.608   2.337  1.00 88.38           C  
ATOM   4131  CD  GLN C 318      11.066  14.716   1.648  1.00 88.38           C  
ATOM   4132  NE2 GLN C 318      11.085  14.979   0.346  1.00 88.38           N  
ATOM   4133  OE1 GLN C 318      10.017  14.562   2.282  1.00 88.38           O  
ATOM   4134  N   VAL C 319      13.686  15.476   6.671  1.00 90.16           N  
ATOM   4135  CA  VAL C 319      13.515  15.613   8.113  1.00 90.16           C  
ATOM   4136  C   VAL C 319      12.237  16.394   8.410  1.00 90.16           C  
ATOM   4137  CB  VAL C 319      14.730  16.311   8.765  1.00 90.16           C  
ATOM   4138  O   VAL C 319      12.089  17.541   7.981  1.00 90.16           O  
ATOM   4139  CG1 VAL C 319      14.526  16.453  10.273  1.00 90.16           C  
ATOM   4140  CG2 VAL C 319      16.013  15.538   8.467  1.00 90.16           C  
ATOM   4141  N   PHE C 320      11.292  15.760   9.148  1.00 89.24           N  
ATOM   4142  CA  PHE C 320      10.054  16.412   9.558  1.00 89.24           C  
ATOM   4143  C   PHE C 320      10.231  17.116  10.898  1.00 89.24           C  
ATOM   4144  CB  PHE C 320       8.913  15.394   9.647  1.00 89.24           C  
ATOM   4145  O   PHE C 320      10.959  16.634  11.768  1.00 89.24           O  
ATOM   4146  CG  PHE C 320       8.301  15.050   8.316  1.00 89.24           C  
ATOM   4147  CD1 PHE C 320       8.955  15.369   7.132  1.00 89.24           C  
ATOM   4148  CD2 PHE C 320       7.072  14.407   8.249  1.00 89.24           C  
ATOM   4149  CE1 PHE C 320       8.391  15.053   5.898  1.00 89.24           C  
ATOM   4150  CE2 PHE C 320       6.502  14.087   7.019  1.00 89.24           C  
ATOM   4151  CZ  PHE C 320       7.163  14.412   5.845  1.00 89.24           C  
ATOM   4152  N   GLU C 321       9.552  18.241  11.035  1.00 88.85           N  
ATOM   4153  CA  GLU C 321       9.617  19.025  12.265  1.00 88.85           C  
ATOM   4154  C   GLU C 321       8.222  19.309  12.813  1.00 88.85           C  
ATOM   4155  CB  GLU C 321      10.366  20.339  12.026  1.00 88.85           C  
ATOM   4156  O   GLU C 321       7.338  19.751  12.076  1.00 88.85           O  
ATOM   4157  CG  GLU C 321      11.860  20.162  11.796  1.00 88.85           C  
ATOM   4158  CD  GLU C 321      12.594  21.476  11.584  1.00 88.85           C  
ATOM   4159  OE1 GLU C 321      13.805  21.451  11.267  1.00 88.85           O  
ATOM   4160  OE2 GLU C 321      11.953  22.540  11.736  1.00 88.85           O  
ATOM   4161  N   PRO C 322       8.032  19.094  14.133  1.00 86.72           N  
ATOM   4162  CA  PRO C 322       6.728  19.428  14.711  1.00 86.72           C  
ATOM   4163  C   PRO C 322       6.450  20.930  14.712  1.00 86.72           C  
ATOM   4164  CB  PRO C 322       6.827  18.890  16.141  1.00 86.72           C  
ATOM   4165  O   PRO C 322       7.385  21.734  14.677  1.00 86.72           O  
ATOM   4166  CG  PRO C 322       8.291  18.876  16.443  1.00 86.72           C  
ATOM   4167  CD  PRO C 322       9.043  18.713  15.153  1.00 86.72           C  
ATOM   4168  N   PRO C 323       5.202  21.339  14.754  1.00 92.62           N  
ATOM   4169  CA  PRO C 323       4.846  22.758  14.670  1.00 92.62           C  
ATOM   4170  C   PRO C 323       5.275  23.548  15.904  1.00 92.62           C  
ATOM   4171  CB  PRO C 323       3.321  22.732  14.541  1.00 92.62           C  
ATOM   4172  O   PRO C 323       5.273  23.013  17.016  1.00 92.62           O  
ATOM   4173  CG  PRO C 323       2.976  21.287  14.375  1.00 92.62           C  
ATOM   4174  CD  PRO C 323       4.183  20.465  14.727  1.00 92.62           C  
ATOM   4175  N   GLU C 324       5.673  24.791  15.746  1.00 92.02           N  
ATOM   4176  CA  GLU C 324       5.925  25.796  16.774  1.00 92.02           C  
ATOM   4177  C   GLU C 324       5.097  27.054  16.531  1.00 92.02           C  
ATOM   4178  CB  GLU C 324       7.414  26.148  16.829  1.00 92.02           C  
ATOM   4179  O   GLU C 324       5.104  27.605  15.428  1.00 92.02           O  
ATOM   4180  CG  GLU C 324       8.287  25.041  17.402  1.00 92.02           C  
ATOM   4181  CD  GLU C 324       9.758  25.416  17.476  1.00 92.02           C  
ATOM   4182  OE1 GLU C 324      10.580  24.569  17.896  1.00 92.02           O  
ATOM   4183  OE2 GLU C 324      10.093  26.565  17.113  1.00 92.02           O  
ATOM   4184  N   VAL C 325       4.338  27.467  17.600  1.00 93.82           N  
ATOM   4185  CA  VAL C 325       3.386  28.549  17.372  1.00 93.82           C  
ATOM   4186  C   VAL C 325       3.654  29.688  18.352  1.00 93.82           C  
ATOM   4187  CB  VAL C 325       1.927  28.059  17.511  1.00 93.82           C  
ATOM   4188  O   VAL C 325       3.893  29.452  19.539  1.00 93.82           O  
ATOM   4189  CG1 VAL C 325       0.947  29.182  17.175  1.00 93.82           C  
ATOM   4190  CG2 VAL C 325       1.684  26.847  16.613  1.00 93.82           C  
ATOM   4191  N   THR C 326       3.691  30.931  17.846  1.00 91.34           N  
ATOM   4192  CA  THR C 326       3.742  32.134  18.669  1.00 91.34           C  
ATOM   4193  C   THR C 326       2.668  33.129  18.239  1.00 91.34           C  
ATOM   4194  CB  THR C 326       5.127  32.804  18.593  1.00 91.34           C  
ATOM   4195  O   THR C 326       2.352  33.235  17.052  1.00 91.34           O  
ATOM   4196  CG2 THR C 326       6.183  31.966  19.304  1.00 91.34           C  
ATOM   4197  OG1 THR C 326       5.501  32.959  17.218  1.00 91.34           O  
ATOM   4198  N   MET C 327       2.053  33.784  19.180  1.00 89.34           N  
ATOM   4199  CA  MET C 327       0.978  34.723  18.875  1.00 89.34           C  
ATOM   4200  C   MET C 327       1.288  36.106  19.438  1.00 89.34           C  
ATOM   4201  CB  MET C 327      -0.354  34.218  19.432  1.00 89.34           C  
ATOM   4202  O   MET C 327       1.879  36.225  20.513  1.00 89.34           O  
ATOM   4203  CG  MET C 327      -1.127  33.335  18.465  1.00 89.34           C  
ATOM   4204  SD  MET C 327      -2.780  32.867  19.109  1.00 89.34           S  
ATOM   4205  CE  MET C 327      -3.702  34.390  18.759  1.00 89.34           C  
ATOM   4206  N   GLU C 328       0.948  37.138  18.677  1.00 85.97           N  
ATOM   4207  CA  GLU C 328       1.113  38.521  19.115  1.00 85.97           C  
ATOM   4208  C   GLU C 328      -0.170  39.321  18.908  1.00 85.97           C  
ATOM   4209  CB  GLU C 328       2.273  39.185  18.370  1.00 85.97           C  
ATOM   4210  O   GLU C 328      -0.898  39.098  17.939  1.00 85.97           O  
ATOM   4211  CG  GLU C 328       3.644  38.661  18.773  1.00 85.97           C  
ATOM   4212  CD  GLU C 328       4.790  39.386  18.086  1.00 85.97           C  
ATOM   4213  OE1 GLU C 328       5.967  39.090  18.394  1.00 85.97           O  
ATOM   4214  OE2 GLU C 328       4.509  40.258  17.234  1.00 85.97           O  
ATOM   4215  N   LEU C 329      -0.510  40.107  19.945  1.00 79.68           N  
ATOM   4216  CA  LEU C 329      -1.661  40.997  19.845  1.00 79.68           C  
ATOM   4217  C   LEU C 329      -1.215  42.438  19.622  1.00 79.68           C  
ATOM   4218  CB  LEU C 329      -2.521  40.906  21.108  1.00 79.68           C  
ATOM   4219  O   LEU C 329      -0.241  42.892  20.226  1.00 79.68           O  
ATOM   4220  CG  LEU C 329      -4.022  40.703  20.894  1.00 79.68           C  
ATOM   4221  CD1 LEU C 329      -4.374  39.222  20.984  1.00 79.68           C  
ATOM   4222  CD2 LEU C 329      -4.821  41.511  21.911  1.00 79.68           C  
ATOM   4223  N   SER C 330      -1.865  43.091  18.642  1.00 66.93           N  
ATOM   4224  CA  SER C 330      -1.506  44.471  18.331  1.00 66.93           C  
ATOM   4225  C   SER C 330      -1.672  45.373  19.549  1.00 66.93           C  
ATOM   4226  CB  SER C 330      -2.357  44.999  17.176  1.00 66.93           C  
ATOM   4227  O   SER C 330      -0.805  46.200  19.838  1.00 66.93           O  
ATOM   4228  OG  SER C 330      -2.974  43.931  16.476  1.00 66.93           O  
ATOM   4229  N   GLN C 331      -2.829  45.227  20.189  1.00 68.68           N  
ATOM   4230  CA  GLN C 331      -3.113  45.988  21.401  1.00 68.68           C  
ATOM   4231  C   GLN C 331      -3.765  45.108  22.463  1.00 68.68           C  
ATOM   4232  CB  GLN C 331      -4.011  47.185  21.087  1.00 68.68           C  
ATOM   4233  O   GLN C 331      -4.598  44.256  22.145  1.00 68.68           O  
ATOM   4234  CG  GLN C 331      -3.317  48.283  20.292  1.00 68.68           C  
ATOM   4235  CD  GLN C 331      -4.238  49.444  19.968  1.00 68.68           C  
ATOM   4236  NE2 GLN C 331      -3.660  50.548  19.507  1.00 68.68           N  
ATOM   4237  OE1 GLN C 331      -5.459  49.350  20.131  1.00 68.68           O  
ATOM   4238  N   LEU C 332      -3.477  45.302  23.745  1.00 68.54           N  
ATOM   4239  CA  LEU C 332      -3.981  44.461  24.825  1.00 68.54           C  
ATOM   4240  C   LEU C 332      -5.435  44.796  25.141  1.00 68.54           C  
ATOM   4241  CB  LEU C 332      -3.122  44.629  26.081  1.00 68.54           C  
ATOM   4242  O   LEU C 332      -6.235  43.901  25.425  1.00 68.54           O  
ATOM   4243  CG  LEU C 332      -2.255  43.432  26.474  1.00 68.54           C  
ATOM   4244  CD1 LEU C 332      -0.781  43.744  26.238  1.00 68.54           C  
ATOM   4245  CD2 LEU C 332      -2.499  43.050  27.930  1.00 68.54           C  
ATOM   4246  N   VAL C 333      -5.785  46.049  25.021  1.00 79.01           N  
ATOM   4247  CA  VAL C 333      -7.150  46.496  25.279  1.00 79.01           C  
ATOM   4248  C   VAL C 333      -7.663  47.306  24.091  1.00 79.01           C  
ATOM   4249  CB  VAL C 333      -7.237  47.335  26.574  1.00 79.01           C  
ATOM   4250  O   VAL C 333      -7.095  48.347  23.750  1.00 79.01           O  
ATOM   4251  CG1 VAL C 333      -8.673  47.789  26.828  1.00 79.01           C  
ATOM   4252  CG2 VAL C 333      -6.707  46.537  27.764  1.00 79.01           C  
ATOM   4253  N   ILE C 334      -8.801  46.832  23.438  1.00 80.83           N  
ATOM   4254  CA  ILE C 334      -9.282  47.466  22.215  1.00 80.83           C  
ATOM   4255  C   ILE C 334     -10.628  48.138  22.478  1.00 80.83           C  
ATOM   4256  CB  ILE C 334      -9.408  46.446  21.062  1.00 80.83           C  
ATOM   4257  O   ILE C 334     -11.582  47.485  22.909  1.00 80.83           O  
ATOM   4258  CG1 ILE C 334      -8.083  45.702  20.860  1.00 80.83           C  
ATOM   4259  CG2 ILE C 334      -9.847  47.143  19.770  1.00 80.83           C  
ATOM   4260  CD1 ILE C 334      -8.183  44.501  19.929  1.00 80.83           C  
ATOM   4261  N   PRO C 335     -10.660  49.459  22.221  1.00 80.33           N  
ATOM   4262  CA  PRO C 335     -11.933  50.159  22.410  1.00 80.33           C  
ATOM   4263  C   PRO C 335     -13.020  49.676  21.452  1.00 80.33           C  
ATOM   4264  CB  PRO C 335     -11.576  51.622  22.137  1.00 80.33           C  
ATOM   4265  O   PRO C 335     -12.721  49.286  20.320  1.00 80.33           O  
ATOM   4266  CG  PRO C 335     -10.086  51.636  22.023  1.00 80.33           C  
ATOM   4267  CD  PRO C 335      -9.598  50.217  21.966  1.00 80.33           C  
ATOM   4268  N   TRP C 336     -14.255  49.779  21.826  1.00 84.67           N  
ATOM   4269  CA  TRP C 336     -15.389  49.343  21.019  1.00 84.67           C  
ATOM   4270  C   TRP C 336     -15.412  50.064  19.676  1.00 84.67           C  
ATOM   4271  CB  TRP C 336     -16.705  49.585  21.764  1.00 84.67           C  
ATOM   4272  O   TRP C 336     -15.141  51.265  19.604  1.00 84.67           O  
ATOM   4273  CG  TRP C 336     -16.865  48.754  23.002  1.00 84.67           C  
ATOM   4274  CD1 TRP C 336     -16.013  47.789  23.463  1.00 84.67           C  
ATOM   4275  CD2 TRP C 336     -17.947  48.813  23.936  1.00 84.67           C  
ATOM   4276  CE2 TRP C 336     -17.686  47.855  24.940  1.00 84.67           C  
ATOM   4277  CE3 TRP C 336     -19.114  49.585  24.022  1.00 84.67           C  
ATOM   4278  NE1 TRP C 336     -16.501  47.244  24.628  1.00 84.67           N  
ATOM   4279  CH2 TRP C 336     -19.683  48.416  26.078  1.00 84.67           C  
ATOM   4280  CZ2 TRP C 336     -18.550  47.648  26.018  1.00 84.67           C  
ATOM   4281  CZ3 TRP C 336     -19.972  49.378  25.096  1.00 84.67           C  
ATOM   4282  N   GLY C 337     -15.663  49.373  18.525  1.00 81.50           N  
ATOM   4283  CA  GLY C 337     -15.790  49.943  17.194  1.00 81.50           C  
ATOM   4284  C   GLY C 337     -14.500  49.890  16.396  1.00 81.50           C  
ATOM   4285  O   GLY C 337     -14.518  50.001  15.168  1.00 81.50           O  
ATOM   4286  N   GLN C 338     -13.388  49.660  17.189  1.00 81.01           N  
ATOM   4287  CA  GLN C 338     -12.095  49.585  16.518  1.00 81.01           C  
ATOM   4288  C   GLN C 338     -11.798  48.163  16.051  1.00 81.01           C  
ATOM   4289  CB  GLN C 338     -10.980  50.077  17.443  1.00 81.01           C  
ATOM   4290  O   GLN C 338     -12.469  47.216  16.465  1.00 81.01           O  
ATOM   4291  CG  GLN C 338     -10.988  51.583  17.670  1.00 81.01           C  
ATOM   4292  CD  GLN C 338      -9.654  52.109  18.165  1.00 81.01           C  
ATOM   4293  NE2 GLN C 338      -9.580  53.416  18.392  1.00 81.01           N  
ATOM   4294  OE1 GLN C 338      -8.699  51.347  18.343  1.00 81.01           O  
ATOM   4295  N   SER C 339     -10.895  48.114  15.125  1.00 82.50           N  
ATOM   4296  CA  SER C 339     -10.518  46.808  14.593  1.00 82.50           C  
ATOM   4297  C   SER C 339      -9.305  46.242  15.323  1.00 82.50           C  
ATOM   4298  CB  SER C 339     -10.223  46.904  13.095  1.00 82.50           C  
ATOM   4299  O   SER C 339      -8.468  46.996  15.823  1.00 82.50           O  
ATOM   4300  OG  SER C 339     -11.298  47.523  12.410  1.00 82.50           O  
ATOM   4301  N   ALA C 340      -9.248  44.887  15.546  1.00 85.45           N  
ATOM   4302  CA  ALA C 340      -8.120  44.218  16.189  1.00 85.45           C  
ATOM   4303  C   ALA C 340      -7.488  43.189  15.257  1.00 85.45           C  
ATOM   4304  CB  ALA C 340      -8.567  43.551  17.488  1.00 85.45           C  
ATOM   4305  O   ALA C 340      -8.185  42.542  14.472  1.00 85.45           O  
ATOM   4306  N   LYS C 341      -6.160  43.168  15.319  1.00 88.29           N  
ATOM   4307  CA  LYS C 341      -5.448  42.189  14.502  1.00 88.29           C  
ATOM   4308  C   LYS C 341      -4.588  41.273  15.367  1.00 88.29           C  
ATOM   4309  CB  LYS C 341      -4.580  42.892  13.458  1.00 88.29           C  
ATOM   4310  O   LYS C 341      -3.752  41.745  16.140  1.00 88.29           O  
ATOM   4311  CG  LYS C 341      -3.876  41.943  12.498  1.00 88.29           C  
ATOM   4312  CD  LYS C 341      -2.999  42.697  11.508  1.00 88.29           C  
ATOM   4313  CE  LYS C 341      -2.202  41.745  10.627  1.00 88.29           C  
ATOM   4314  NZ  LYS C 341      -1.348  42.481   9.647  1.00 88.29           N  
ATOM   4315  N   LEU C 342      -4.799  39.932  15.322  1.00 90.48           N  
ATOM   4316  CA  LEU C 342      -3.983  38.926  15.993  1.00 90.48           C  
ATOM   4317  C   LEU C 342      -3.082  38.204  14.997  1.00 90.48           C  
ATOM   4318  CB  LEU C 342      -4.871  37.915  16.723  1.00 90.48           C  
ATOM   4319  O   LEU C 342      -3.560  37.682  13.987  1.00 90.48           O  
ATOM   4320  CG  LEU C 342      -5.710  38.461  17.880  1.00 90.48           C  
ATOM   4321  CD1 LEU C 342      -7.182  38.518  17.485  1.00 90.48           C  
ATOM   4322  CD2 LEU C 342      -5.519  37.607  19.129  1.00 90.48           C  
ATOM   4323  N   THR C 343      -1.785  38.248  15.294  1.00 92.22           N  
ATOM   4324  CA  THR C 343      -0.844  37.600  14.386  1.00 92.22           C  
ATOM   4325  C   THR C 343      -0.353  36.279  14.970  1.00 92.22           C  
ATOM   4326  CB  THR C 343       0.360  38.512  14.087  1.00 92.22           C  
ATOM   4327  O   THR C 343      -0.027  36.201  16.156  1.00 92.22           O  
ATOM   4328  CG2 THR C 343       0.323  39.018  12.649  1.00 92.22           C  
ATOM   4329  OG1 THR C 343       0.336  39.634  14.978  1.00 92.22           O  
ATOM   4330  N   CYS C 344      -0.407  35.172  14.137  1.00 91.72           N  
ATOM   4331  CA  CYS C 344       0.030  33.838  14.531  1.00 91.72           C  
ATOM   4332  C   CYS C 344       1.179  33.358  13.651  1.00 91.72           C  
ATOM   4333  CB  CYS C 344      -1.132  32.848  14.452  1.00 91.72           C  
ATOM   4334  O   CYS C 344       1.018  33.210  12.439  1.00 91.72           O  
ATOM   4335  SG  CYS C 344      -0.715  31.188  15.030  1.00 91.72           S  
ATOM   4336  N   GLU C 345       2.390  33.225  14.321  1.00 92.60           N  
ATOM   4337  CA  GLU C 345       3.549  32.716  13.593  1.00 92.60           C  
ATOM   4338  C   GLU C 345       3.715  31.214  13.801  1.00 92.60           C  
ATOM   4339  CB  GLU C 345       4.820  33.451  14.024  1.00 92.60           C  
ATOM   4340  O   GLU C 345       3.952  30.760  14.923  1.00 92.60           O  
ATOM   4341  CG  GLU C 345       4.935  34.862  13.464  1.00 92.60           C  
ATOM   4342  CD  GLU C 345       6.328  35.453  13.608  1.00 92.60           C  
ATOM   4343  OE1 GLU C 345       6.561  36.584  13.124  1.00 92.60           O  
ATOM   4344  OE2 GLU C 345       7.194  34.780  14.210  1.00 92.60           O  
ATOM   4345  N   VAL C 346       3.586  30.434  12.643  1.00 90.87           N  
ATOM   4346  CA  VAL C 346       3.626  28.978  12.737  1.00 90.87           C  
ATOM   4347  C   VAL C 346       4.796  28.439  11.918  1.00 90.87           C  
ATOM   4348  CB  VAL C 346       2.302  28.342  12.257  1.00 90.87           C  
ATOM   4349  O   VAL C 346       4.975  28.815  10.757  1.00 90.87           O  
ATOM   4350  CG1 VAL C 346       2.345  26.823  12.413  1.00 90.87           C  
ATOM   4351  CG2 VAL C 346       1.119  28.928  13.026  1.00 90.87           C  
ATOM   4352  N   ARG C 347       5.649  27.656  12.612  1.00 90.80           N  
ATOM   4353  CA  ARG C 347       6.756  26.979  11.946  1.00 90.80           C  
ATOM   4354  C   ARG C 347       6.599  25.464  12.024  1.00 90.80           C  
ATOM   4355  CB  ARG C 347       8.093  27.399  12.563  1.00 90.80           C  
ATOM   4356  O   ARG C 347       5.936  24.950  12.928  1.00 90.80           O  
ATOM   4357  CG  ARG C 347       8.545  28.794  12.161  1.00 90.80           C  
ATOM   4358  CD  ARG C 347       9.920  29.125  12.724  1.00 90.80           C  
ATOM   4359  NE  ARG C 347      10.205  30.555  12.644  1.00 90.80           N  
ATOM   4360  NH1 ARG C 347      12.390  30.370  13.372  1.00 90.80           N  
ATOM   4361  NH2 ARG C 347      11.522  32.426  12.845  1.00 90.80           N  
ATOM   4362  CZ  ARG C 347      11.372  31.114  12.954  1.00 90.80           C  
ATOM   4363  N   GLY C 348       7.031  24.757  10.961  1.00 89.85           N  
ATOM   4364  CA  GLY C 348       7.004  23.303  10.953  1.00 89.85           C  
ATOM   4365  C   GLY C 348       7.206  22.710   9.572  1.00 89.85           C  
ATOM   4366  O   GLY C 348       6.944  23.369   8.563  1.00 89.85           O  
ATOM   4367  N   ASN C 349       7.664  21.536   9.529  1.00 88.33           N  
ATOM   4368  CA  ASN C 349       7.814  20.783   8.289  1.00 88.33           C  
ATOM   4369  C   ASN C 349       7.255  19.369   8.420  1.00 88.33           C  
ATOM   4370  CB  ASN C 349       9.283  20.737   7.864  1.00 88.33           C  
ATOM   4371  O   ASN C 349       7.735  18.581   9.236  1.00 88.33           O  
ATOM   4372  CG  ASN C 349       9.469  20.185   6.464  1.00 88.33           C  
ATOM   4373  ND2 ASN C 349      10.676  19.716   6.167  1.00 88.33           N  
ATOM   4374  OD1 ASN C 349       8.537  20.180   5.656  1.00 88.33           O  
ATOM   4375  N   PRO C 350       6.353  18.935   7.568  1.00 85.84           N  
ATOM   4376  CA  PRO C 350       5.702  19.717   6.515  1.00 85.84           C  
ATOM   4377  C   PRO C 350       4.904  20.898   7.064  1.00 85.84           C  
ATOM   4378  CB  PRO C 350       4.777  18.700   5.841  1.00 85.84           C  
ATOM   4379  O   PRO C 350       4.673  20.982   8.273  1.00 85.84           O  
ATOM   4380  CG  PRO C 350       4.645  17.589   6.831  1.00 85.84           C  
ATOM   4381  CD  PRO C 350       5.765  17.700   7.826  1.00 85.84           C  
ATOM   4382  N   PRO C 351       4.538  21.884   6.247  1.00 85.99           N  
ATOM   4383  CA  PRO C 351       3.787  23.048   6.724  1.00 85.99           C  
ATOM   4384  C   PRO C 351       2.489  22.663   7.431  1.00 85.99           C  
ATOM   4385  CB  PRO C 351       3.498  23.832   5.442  1.00 85.99           C  
ATOM   4386  O   PRO C 351       1.619  22.026   6.829  1.00 85.99           O  
ATOM   4387  CG  PRO C 351       4.336  23.171   4.394  1.00 85.99           C  
ATOM   4388  CD  PRO C 351       4.730  21.809   4.888  1.00 85.99           C  
ATOM   4389  N   PRO C 352       2.307  23.077   8.734  1.00 88.60           N  
ATOM   4390  CA  PRO C 352       1.166  22.681   9.562  1.00 88.60           C  
ATOM   4391  C   PRO C 352      -0.132  23.371   9.148  1.00 88.60           C  
ATOM   4392  CB  PRO C 352       1.587  23.109  10.971  1.00 88.60           C  
ATOM   4393  O   PRO C 352      -0.099  24.463   8.576  1.00 88.60           O  
ATOM   4394  CG  PRO C 352       3.037  23.448  10.849  1.00 88.60           C  
ATOM   4395  CD  PRO C 352       3.357  23.665   9.398  1.00 88.60           C  
ATOM   4396  N   SER C 353      -1.268  22.695   9.403  1.00 88.79           N  
ATOM   4397  CA  SER C 353      -2.574  23.329   9.253  1.00 88.79           C  
ATOM   4398  C   SER C 353      -2.917  24.183  10.469  1.00 88.79           C  
ATOM   4399  CB  SER C 353      -3.660  22.274   9.037  1.00 88.79           C  
ATOM   4400  O   SER C 353      -2.597  23.816  11.602  1.00 88.79           O  
ATOM   4401  OG  SER C 353      -3.750  21.408  10.155  1.00 88.79           O  
ATOM   4402  N   VAL C 354      -3.595  25.348  10.315  1.00 92.12           N  
ATOM   4403  CA  VAL C 354      -3.835  26.287  11.405  1.00 92.12           C  
ATOM   4404  C   VAL C 354      -5.336  26.422  11.650  1.00 92.12           C  
ATOM   4405  CB  VAL C 354      -3.216  27.671  11.109  1.00 92.12           C  
ATOM   4406  O   VAL C 354      -6.116  26.559  10.705  1.00 92.12           O  
ATOM   4407  CG1 VAL C 354      -3.549  28.661  12.224  1.00 92.12           C  
ATOM   4408  CG2 VAL C 354      -1.704  27.552  10.929  1.00 92.12           C  
ATOM   4409  N   LEU C 355      -5.754  26.373  12.936  1.00 92.24           N  
ATOM   4410  CA  LEU C 355      -7.138  26.552  13.361  1.00 92.24           C  
ATOM   4411  C   LEU C 355      -7.240  27.623  14.442  1.00 92.24           C  
ATOM   4412  CB  LEU C 355      -7.715  25.232  13.878  1.00 92.24           C  
ATOM   4413  O   LEU C 355      -6.482  27.603  15.416  1.00 92.24           O  
ATOM   4414  CG  LEU C 355      -9.181  25.257  14.313  1.00 92.24           C  
ATOM   4415  CD1 LEU C 355     -10.094  25.328  13.094  1.00 92.24           C  
ATOM   4416  CD2 LEU C 355      -9.508  24.034  15.162  1.00 92.24           C  
ATOM   4417  N   TRP C 356      -8.157  28.603  14.232  1.00 93.90           N  
ATOM   4418  CA  TRP C 356      -8.346  29.663  15.217  1.00 93.90           C  
ATOM   4419  C   TRP C 356      -9.494  29.329  16.163  1.00 93.90           C  
ATOM   4420  CB  TRP C 356      -8.614  31.001  14.522  1.00 93.90           C  
ATOM   4421  O   TRP C 356     -10.557  28.883  15.726  1.00 93.90           O  
ATOM   4422  CG  TRP C 356      -7.409  31.593  13.854  1.00 93.90           C  
ATOM   4423  CD1 TRP C 356      -7.007  31.404  12.561  1.00 93.90           C  
ATOM   4424  CD2 TRP C 356      -6.445  32.466  14.450  1.00 93.90           C  
ATOM   4425  CE2 TRP C 356      -5.485  32.769  13.459  1.00 93.90           C  
ATOM   4426  CE3 TRP C 356      -6.300  33.024  15.728  1.00 93.90           C  
ATOM   4427  NE1 TRP C 356      -5.851  32.109  12.317  1.00 93.90           N  
ATOM   4428  CH2 TRP C 356      -4.276  34.138  14.964  1.00 93.90           C  
ATOM   4429  CZ2 TRP C 356      -4.394  33.606  13.706  1.00 93.90           C  
ATOM   4430  CZ3 TRP C 356      -5.213  33.856  15.972  1.00 93.90           C  
ATOM   4431  N   LEU C 357      -9.239  29.571  17.466  1.00 94.72           N  
ATOM   4432  CA  LEU C 357     -10.270  29.304  18.463  1.00 94.72           C  
ATOM   4433  C   LEU C 357     -10.517  30.532  19.332  1.00 94.72           C  
ATOM   4434  CB  LEU C 357      -9.873  28.114  19.341  1.00 94.72           C  
ATOM   4435  O   LEU C 357      -9.584  31.278  19.639  1.00 94.72           O  
ATOM   4436  CG  LEU C 357      -9.587  26.800  18.612  1.00 94.72           C  
ATOM   4437  CD1 LEU C 357      -8.780  25.864  19.506  1.00 94.72           C  
ATOM   4438  CD2 LEU C 357     -10.888  26.138  18.173  1.00 94.72           C  
ATOM   4439  N   ARG C 358     -11.754  30.763  19.699  1.00 93.82           N  
ATOM   4440  CA  ARG C 358     -12.126  31.712  20.745  1.00 93.82           C  
ATOM   4441  C   ARG C 358     -12.846  31.009  21.891  1.00 93.82           C  
ATOM   4442  CB  ARG C 358     -13.010  32.823  20.174  1.00 93.82           C  
ATOM   4443  O   ARG C 358     -13.886  30.380  21.685  1.00 93.82           O  
ATOM   4444  CG  ARG C 358     -13.382  33.895  21.185  1.00 93.82           C  
ATOM   4445  CD  ARG C 358     -14.381  34.890  20.611  1.00 93.82           C  
ATOM   4446  NE  ARG C 358     -14.978  35.717  21.655  1.00 93.82           N  
ATOM   4447  NH1 ARG C 358     -16.919  36.159  20.483  1.00 93.82           N  
ATOM   4448  NH2 ARG C 358     -16.617  37.033  22.580  1.00 93.82           N  
ATOM   4449  CZ  ARG C 358     -16.170  36.301  21.571  1.00 93.82           C  
ATOM   4450  N   ASN C 359     -12.347  31.143  23.055  1.00 93.43           N  
ATOM   4451  CA  ASN C 359     -12.877  30.459  24.229  1.00 93.43           C  
ATOM   4452  C   ASN C 359     -13.055  28.965  23.975  1.00 93.43           C  
ATOM   4453  CB  ASN C 359     -14.205  31.085  24.662  1.00 93.43           C  
ATOM   4454  O   ASN C 359     -14.100  28.396  24.295  1.00 93.43           O  
ATOM   4455  CG  ASN C 359     -14.061  32.540  25.063  1.00 93.43           C  
ATOM   4456  ND2 ASN C 359     -15.095  33.331  24.804  1.00 93.43           N  
ATOM   4457  OD1 ASN C 359     -13.029  32.950  25.600  1.00 93.43           O  
ATOM   4458  N   ALA C 360     -12.130  28.333  23.205  1.00 92.72           N  
ATOM   4459  CA  ALA C 360     -11.998  26.900  22.951  1.00 92.72           C  
ATOM   4460  C   ALA C 360     -13.004  26.434  21.903  1.00 92.72           C  
ATOM   4461  CB  ALA C 360     -12.179  26.112  24.246  1.00 92.72           C  
ATOM   4462  O   ALA C 360     -13.279  25.237  21.786  1.00 92.72           O  
ATOM   4463  N   VAL C 361     -13.608  27.363  21.191  1.00 92.41           N  
ATOM   4464  CA  VAL C 361     -14.535  27.036  20.113  1.00 92.41           C  
ATOM   4465  C   VAL C 361     -13.970  27.522  18.780  1.00 92.41           C  
ATOM   4466  CB  VAL C 361     -15.930  27.653  20.357  1.00 92.41           C  
ATOM   4467  O   VAL C 361     -13.533  28.670  18.665  1.00 92.41           O  
ATOM   4468  CG1 VAL C 361     -16.883  27.301  19.217  1.00 92.41           C  
ATOM   4469  CG2 VAL C 361     -16.495  27.180  21.695  1.00 92.41           C  
ATOM   4470  N   PRO C 362     -13.991  26.722  17.787  1.00 90.58           N  
ATOM   4471  CA  PRO C 362     -13.421  27.093  16.490  1.00 90.58           C  
ATOM   4472  C   PRO C 362     -14.144  28.272  15.843  1.00 90.58           C  
ATOM   4473  CB  PRO C 362     -13.592  25.823  15.653  1.00 90.58           C  
ATOM   4474  O   PRO C 362     -15.375  28.345  15.886  1.00 90.58           O  
ATOM   4475  CG  PRO C 362     -13.824  24.735  16.652  1.00 90.58           C  
ATOM   4476  CD  PRO C 362     -14.337  25.355  17.920  1.00 90.58           C  
ATOM   4477  N   LEU C 363     -13.400  29.239  15.263  1.00 89.56           N  
ATOM   4478  CA  LEU C 363     -13.952  30.420  14.607  1.00 89.56           C  
ATOM   4479  C   LEU C 363     -14.159  30.166  13.117  1.00 89.56           C  
ATOM   4480  CB  LEU C 363     -13.031  31.625  14.808  1.00 89.56           C  
ATOM   4481  O   LEU C 363     -13.361  29.470  12.485  1.00 89.56           O  
ATOM   4482  CG  LEU C 363     -12.944  32.182  16.230  1.00 89.56           C  
ATOM   4483  CD1 LEU C 363     -11.701  33.053  16.383  1.00 89.56           C  
ATOM   4484  CD2 LEU C 363     -14.202  32.972  16.573  1.00 89.56           C  
ATOM   4485  N   ILE C 364     -15.274  30.696  12.625  1.00 82.72           N  
ATOM   4486  CA  ILE C 364     -15.553  30.610  11.195  1.00 82.72           C  
ATOM   4487  C   ILE C 364     -15.440  31.996  10.564  1.00 82.72           C  
ATOM   4488  CB  ILE C 364     -16.952  30.012  10.927  1.00 82.72           C  
ATOM   4489  O   ILE C 364     -15.833  32.996  11.170  1.00 82.72           O  
ATOM   4490  CG1 ILE C 364     -17.091  28.650  11.615  1.00 82.72           C  
ATOM   4491  CG2 ILE C 364     -17.209  29.894   9.422  1.00 82.72           C  
ATOM   4492  CD1 ILE C 364     -18.528  28.160  11.734  1.00 82.72           C  
ATOM   4493  N   SER C 365     -14.897  32.058   9.375  1.00 77.33           N  
ATOM   4494  CA  SER C 365     -14.706  33.334   8.693  1.00 77.33           C  
ATOM   4495  C   SER C 365     -16.042  34.001   8.384  1.00 77.33           C  
ATOM   4496  CB  SER C 365     -13.914  33.137   7.400  1.00 77.33           C  
ATOM   4497  O   SER C 365     -16.997  33.334   7.980  1.00 77.33           O  
ATOM   4498  OG  SER C 365     -13.674  34.381   6.763  1.00 77.33           O  
ATOM   4499  N   SER C 366     -16.259  35.253   8.809  1.00 76.69           N  
ATOM   4500  CA  SER C 366     -17.419  36.083   8.500  1.00 76.69           C  
ATOM   4501  C   SER C 366     -16.997  37.470   8.029  1.00 76.69           C  
ATOM   4502  CB  SER C 366     -18.331  36.205   9.721  1.00 76.69           C  
ATOM   4503  O   SER C 366     -15.805  37.739   7.863  1.00 76.69           O  
ATOM   4504  OG  SER C 366     -17.712  36.976  10.736  1.00 76.69           O  
ATOM   4505  N   GLN C 367     -17.999  38.291   7.568  1.00 76.40           N  
ATOM   4506  CA  GLN C 367     -17.705  39.642   7.102  1.00 76.40           C  
ATOM   4507  C   GLN C 367     -16.962  40.442   8.169  1.00 76.40           C  
ATOM   4508  CB  GLN C 367     -18.992  40.367   6.705  1.00 76.40           C  
ATOM   4509  O   GLN C 367     -16.096  41.259   7.849  1.00 76.40           O  
ATOM   4510  CG  GLN C 367     -19.478  40.032   5.301  1.00 76.40           C  
ATOM   4511  CD  GLN C 367     -20.711  40.821   4.903  1.00 76.40           C  
ATOM   4512  NE2 GLN C 367     -21.179  40.611   3.677  1.00 76.40           N  
ATOM   4513  OE1 GLN C 367     -21.240  41.611   5.691  1.00 76.40           O  
ATOM   4514  N   ARG C 368     -17.198  40.106   9.447  1.00 81.91           N  
ATOM   4515  CA  ARG C 368     -16.576  40.826  10.553  1.00 81.91           C  
ATOM   4516  C   ARG C 368     -15.289  40.140  10.998  1.00 81.91           C  
ATOM   4517  CB  ARG C 368     -17.544  40.939  11.733  1.00 81.91           C  
ATOM   4518  O   ARG C 368     -14.317  40.806  11.362  1.00 81.91           O  
ATOM   4519  CG  ARG C 368     -17.174  42.024  12.732  1.00 81.91           C  
ATOM   4520  CD  ARG C 368     -18.114  42.033  13.929  1.00 81.91           C  
ATOM   4521  NE  ARG C 368     -17.392  42.242  15.180  1.00 81.91           N  
ATOM   4522  NH1 ARG C 368     -18.475  40.554  16.327  1.00 81.91           N  
ATOM   4523  NH2 ARG C 368     -16.868  41.810  17.374  1.00 81.91           N  
ATOM   4524  CZ  ARG C 368     -17.580  41.535  16.291  1.00 81.91           C  
ATOM   4525  N   LEU C 369     -15.246  38.793  10.808  1.00 85.33           N  
ATOM   4526  CA  LEU C 369     -14.089  38.005  11.219  1.00 85.33           C  
ATOM   4527  C   LEU C 369     -13.344  37.459  10.006  1.00 85.33           C  
ATOM   4528  CB  LEU C 369     -14.521  36.852  12.129  1.00 85.33           C  
ATOM   4529  O   LEU C 369     -13.845  36.570   9.313  1.00 85.33           O  
ATOM   4530  CG  LEU C 369     -14.808  37.211  13.588  1.00 85.33           C  
ATOM   4531  CD1 LEU C 369     -16.029  36.447  14.091  1.00 85.33           C  
ATOM   4532  CD2 LEU C 369     -13.592  36.919  14.460  1.00 85.33           C  
ATOM   4533  N   ARG C 370     -12.199  38.024   9.691  1.00 86.44           N  
ATOM   4534  CA  ARG C 370     -11.378  37.560   8.577  1.00 86.44           C  
ATOM   4535  C   ARG C 370     -10.214  36.708   9.073  1.00 86.44           C  
ATOM   4536  CB  ARG C 370     -10.852  38.745   7.765  1.00 86.44           C  
ATOM   4537  O   ARG C 370      -9.280  37.223   9.690  1.00 86.44           O  
ATOM   4538  CG  ARG C 370     -11.935  39.513   7.025  1.00 86.44           C  
ATOM   4539  CD  ARG C 370     -11.344  40.500   6.027  1.00 86.44           C  
ATOM   4540  NE  ARG C 370     -12.385  41.224   5.304  1.00 86.44           N  
ATOM   4541  NH1 ARG C 370     -10.920  42.535   4.091  1.00 86.44           N  
ATOM   4542  NH2 ARG C 370     -13.182  42.769   3.803  1.00 86.44           N  
ATOM   4543  CZ  ARG C 370     -12.160  42.175   4.401  1.00 86.44           C  
ATOM   4544  N   LEU C 371     -10.229  35.383   8.759  1.00 84.00           N  
ATOM   4545  CA  LEU C 371      -9.256  34.428   9.278  1.00 84.00           C  
ATOM   4546  C   LEU C 371      -8.277  34.003   8.188  1.00 84.00           C  
ATOM   4547  CB  LEU C 371      -9.965  33.198   9.851  1.00 84.00           C  
ATOM   4548  O   LEU C 371      -8.682  33.737   7.054  1.00 84.00           O  
ATOM   4549  CG  LEU C 371     -10.981  33.459  10.964  1.00 84.00           C  
ATOM   4550  CD1 LEU C 371     -12.231  32.612  10.750  1.00 84.00           C  
ATOM   4551  CD2 LEU C 371     -10.364  33.175  12.329  1.00 84.00           C  
ATOM   4552  N   SER C 372      -7.015  34.099   8.445  1.00 82.49           N  
ATOM   4553  CA  SER C 372      -5.950  33.536   7.621  1.00 82.49           C  
ATOM   4554  C   SER C 372      -5.008  32.670   8.452  1.00 82.49           C  
ATOM   4555  CB  SER C 372      -5.159  34.648   6.933  1.00 82.49           C  
ATOM   4556  O   SER C 372      -5.123  32.618   9.678  1.00 82.49           O  
ATOM   4557  OG  SER C 372      -4.216  35.220   7.823  1.00 82.49           O  
ATOM   4558  N   ARG C 373      -4.132  32.039   7.895  1.00 82.71           N  
ATOM   4559  CA  ARG C 373      -3.182  31.181   8.596  1.00 82.71           C  
ATOM   4560  C   ARG C 373      -2.262  32.003   9.493  1.00 82.71           C  
ATOM   4561  CB  ARG C 373      -2.353  30.369   7.599  1.00 82.71           C  
ATOM   4562  O   ARG C 373      -1.848  31.539  10.558  1.00 82.71           O  
ATOM   4563  CG  ARG C 373      -3.086  29.169   7.022  1.00 82.71           C  
ATOM   4564  CD  ARG C 373      -2.158  28.279   6.206  1.00 82.71           C  
ATOM   4565  NE  ARG C 373      -2.815  27.038   5.807  1.00 82.71           N  
ATOM   4566  NH1 ARG C 373      -2.244  27.212   3.575  1.00 82.71           N  
ATOM   4567  NH2 ARG C 373      -3.468  25.420   4.313  1.00 82.71           N  
ATOM   4568  CZ  ARG C 373      -2.841  26.559   4.566  1.00 82.71           C  
ATOM   4569  N   ARG C 374      -2.085  33.310   9.117  1.00 85.76           N  
ATOM   4570  CA  ARG C 374      -1.068  34.121   9.780  1.00 85.76           C  
ATOM   4571  C   ARG C 374      -1.707  35.147  10.710  1.00 85.76           C  
ATOM   4572  CB  ARG C 374      -0.185  34.825   8.749  1.00 85.76           C  
ATOM   4573  O   ARG C 374      -1.051  35.663  11.618  1.00 85.76           O  
ATOM   4574  CG  ARG C 374       0.681  33.880   7.931  1.00 85.76           C  
ATOM   4575  CD  ARG C 374       1.620  34.637   7.002  1.00 85.76           C  
ATOM   4576  NE  ARG C 374       2.572  33.741   6.351  1.00 85.76           N  
ATOM   4577  NH1 ARG C 374       3.324  35.309   4.830  1.00 85.76           N  
ATOM   4578  NH2 ARG C 374       4.188  33.186   4.817  1.00 85.76           N  
ATOM   4579  CZ  ARG C 374       3.359  34.080   5.334  1.00 85.76           C  
ATOM   4580  N   ALA C 375      -3.054  35.402  10.378  1.00 88.80           N  
ATOM   4581  CA  ALA C 375      -3.601  36.501  11.169  1.00 88.80           C  
ATOM   4582  C   ALA C 375      -5.120  36.401  11.269  1.00 88.80           C  
ATOM   4583  CB  ALA C 375      -3.197  37.844  10.565  1.00 88.80           C  
ATOM   4584  O   ALA C 375      -5.772  35.848  10.380  1.00 88.80           O  
ATOM   4585  N   LEU C 376      -5.661  36.826  12.360  1.00 91.36           N  
ATOM   4586  CA  LEU C 376      -7.094  36.988  12.578  1.00 91.36           C  
ATOM   4587  C   LEU C 376      -7.451  38.457  12.778  1.00 91.36           C  
ATOM   4588  CB  LEU C 376      -7.547  36.171  13.791  1.00 91.36           C  
ATOM   4589  O   LEU C 376      -6.917  39.114  13.675  1.00 91.36           O  
ATOM   4590  CG  LEU C 376      -8.990  36.383  14.251  1.00 91.36           C  
ATOM   4591  CD1 LEU C 376      -9.963  35.808  13.227  1.00 91.36           C  
ATOM   4592  CD2 LEU C 376      -9.213  35.752  15.621  1.00 91.36           C  
ATOM   4593  N   ARG C 377      -8.287  39.018  11.846  1.00 89.50           N  
ATOM   4594  CA  ARG C 377      -8.720  40.407  11.959  1.00 89.50           C  
ATOM   4595  C   ARG C 377     -10.181  40.493  12.386  1.00 89.50           C  
ATOM   4596  CB  ARG C 377      -8.518  41.143  10.632  1.00 89.50           C  
ATOM   4597  O   ARG C 377     -11.056  39.905  11.747  1.00 89.50           O  
ATOM   4598  CG  ARG C 377      -7.066  41.475  10.326  1.00 89.50           C  
ATOM   4599  CD  ARG C 377      -6.931  42.294   9.050  1.00 89.50           C  
ATOM   4600  NE  ARG C 377      -5.534  42.578   8.737  1.00 89.50           N  
ATOM   4601  NH1 ARG C 377      -5.993  43.788   6.823  1.00 89.50           N  
ATOM   4602  NH2 ARG C 377      -3.824  43.479   7.496  1.00 89.50           N  
ATOM   4603  CZ  ARG C 377      -5.120  43.281   7.686  1.00 89.50           C  
ATOM   4604  N   VAL C 378     -10.469  41.117  13.454  1.00 86.90           N  
ATOM   4605  CA  VAL C 378     -11.827  41.330  13.941  1.00 86.90           C  
ATOM   4606  C   VAL C 378     -12.241  42.781  13.703  1.00 86.90           C  
ATOM   4607  CB  VAL C 378     -11.954  40.979  15.441  1.00 86.90           C  
ATOM   4608  O   VAL C 378     -11.685  43.699  14.311  1.00 86.90           O  
ATOM   4609  CG1 VAL C 378     -13.406  41.096  15.902  1.00 86.90           C  
ATOM   4610  CG2 VAL C 378     -11.417  39.574  15.707  1.00 86.90           C  
ATOM   4611  N   LEU C 379     -13.311  42.917  12.790  1.00 82.96           N  
ATOM   4612  CA  LEU C 379     -13.757  44.265  12.453  1.00 82.96           C  
ATOM   4613  C   LEU C 379     -14.824  44.744  13.431  1.00 82.96           C  
ATOM   4614  CB  LEU C 379     -14.303  44.307  11.023  1.00 82.96           C  
ATOM   4615  O   LEU C 379     -15.640  43.951  13.904  1.00 82.96           O  
ATOM   4616  CG  LEU C 379     -13.279  44.125   9.901  1.00 82.96           C  
ATOM   4617  CD1 LEU C 379     -13.941  43.501   8.677  1.00 82.96           C  
ATOM   4618  CD2 LEU C 379     -12.633  45.459   9.544  1.00 82.96           C  
ATOM   4619  N   SER C 380     -14.789  45.953  13.844  1.00 81.85           N  
ATOM   4620  CA  SER C 380     -15.751  46.606  14.727  1.00 81.85           C  
ATOM   4621  C   SER C 380     -15.920  45.832  16.030  1.00 81.85           C  
ATOM   4622  CB  SER C 380     -17.105  46.751  14.031  1.00 81.85           C  
ATOM   4623  O   SER C 380     -16.952  45.195  16.250  1.00 81.85           O  
ATOM   4624  OG  SER C 380     -17.455  48.117  13.891  1.00 81.85           O  
ATOM   4625  N   MET C 381     -15.057  45.887  16.971  1.00 81.49           N  
ATOM   4626  CA  MET C 381     -14.979  45.143  18.225  1.00 81.49           C  
ATOM   4627  C   MET C 381     -16.130  45.517  19.152  1.00 81.49           C  
ATOM   4628  CB  MET C 381     -13.642  45.402  18.921  1.00 81.49           C  
ATOM   4629  O   MET C 381     -16.497  46.690  19.252  1.00 81.49           O  
ATOM   4630  CG  MET C 381     -12.479  44.627  18.322  1.00 81.49           C  
ATOM   4631  SD  MET C 381     -12.374  42.910  18.961  1.00 81.49           S  
ATOM   4632  CE  MET C 381     -10.693  42.925  19.643  1.00 81.49           C  
ATOM   4633  N   GLY C 382     -16.835  44.528  19.638  1.00 83.05           N  
ATOM   4634  CA  GLY C 382     -17.864  44.672  20.655  1.00 83.05           C  
ATOM   4635  C   GLY C 382     -17.609  43.824  21.886  1.00 83.05           C  
ATOM   4636  O   GLY C 382     -16.595  43.127  21.968  1.00 83.05           O  
ATOM   4637  N   PRO C 383     -18.358  44.025  22.938  1.00 82.48           N  
ATOM   4638  CA  PRO C 383     -18.205  43.244  24.168  1.00 82.48           C  
ATOM   4639  C   PRO C 383     -18.285  41.738  23.924  1.00 82.48           C  
ATOM   4640  CB  PRO C 383     -19.374  43.719  25.035  1.00 82.48           C  
ATOM   4641  O   PRO C 383     -17.684  40.956  24.665  1.00 82.48           O  
ATOM   4642  CG  PRO C 383     -20.302  44.403  24.084  1.00 82.48           C  
ATOM   4643  CD  PRO C 383     -19.529  44.786  22.855  1.00 82.48           C  
ATOM   4644  N   GLU C 384     -18.901  41.397  22.769  1.00 84.60           N  
ATOM   4645  CA  GLU C 384     -19.069  39.984  22.443  1.00 84.60           C  
ATOM   4646  C   GLU C 384     -17.759  39.371  21.955  1.00 84.60           C  
ATOM   4647  CB  GLU C 384     -20.161  39.802  21.385  1.00 84.60           C  
ATOM   4648  O   GLU C 384     -17.612  38.147  21.932  1.00 84.60           O  
ATOM   4649  CG  GLU C 384     -19.830  40.440  20.044  1.00 84.60           C  
ATOM   4650  CD  GLU C 384     -20.183  41.918  19.979  1.00 84.60           C  
ATOM   4651  OE1 GLU C 384     -20.107  42.512  18.880  1.00 84.60           O  
ATOM   4652  OE2 GLU C 384     -20.539  42.485  21.036  1.00 84.60           O  
ATOM   4653  N   ASP C 385     -16.810  40.228  21.652  1.00 87.70           N  
ATOM   4654  CA  ASP C 385     -15.554  39.771  21.065  1.00 87.70           C  
ATOM   4655  C   ASP C 385     -14.481  39.590  22.137  1.00 87.70           C  
ATOM   4656  CB  ASP C 385     -15.070  40.756  19.999  1.00 87.70           C  
ATOM   4657  O   ASP C 385     -13.382  39.112  21.848  1.00 87.70           O  
ATOM   4658  CG  ASP C 385     -16.032  40.883  18.830  1.00 87.70           C  
ATOM   4659  OD1 ASP C 385     -16.550  39.851  18.352  1.00 87.70           O  
ATOM   4660  OD2 ASP C 385     -16.271  42.025  18.381  1.00 87.70           O  
ATOM   4661  N   GLU C 386     -14.787  39.910  23.372  1.00 88.34           N  
ATOM   4662  CA  GLU C 386     -13.866  39.715  24.488  1.00 88.34           C  
ATOM   4663  C   GLU C 386     -13.714  38.235  24.826  1.00 88.34           C  
ATOM   4664  CB  GLU C 386     -14.343  40.489  25.720  1.00 88.34           C  
ATOM   4665  O   GLU C 386     -14.682  37.475  24.759  1.00 88.34           O  
ATOM   4666  CG  GLU C 386     -13.311  40.564  26.836  1.00 88.34           C  
ATOM   4667  CD  GLU C 386     -13.719  41.493  27.969  1.00 88.34           C  
ATOM   4668  OE1 GLU C 386     -12.999  41.555  28.991  1.00 88.34           O  
ATOM   4669  OE2 GLU C 386     -14.767  42.163  27.833  1.00 88.34           O  
ATOM   4670  N   GLY C 387     -12.462  37.790  25.029  1.00 89.62           N  
ATOM   4671  CA  GLY C 387     -12.251  36.403  25.410  1.00 89.62           C  
ATOM   4672  C   GLY C 387     -10.845  35.912  25.118  1.00 89.62           C  
ATOM   4673  O   GLY C 387      -9.948  36.710  24.842  1.00 89.62           O  
ATOM   4674  N   VAL C 388     -10.694  34.612  25.216  1.00 92.21           N  
ATOM   4675  CA  VAL C 388      -9.389  33.995  25.000  1.00 92.21           C  
ATOM   4676  C   VAL C 388      -9.308  33.439  23.580  1.00 92.21           C  
ATOM   4677  CB  VAL C 388      -9.115  32.874  26.028  1.00 92.21           C  
ATOM   4678  O   VAL C 388     -10.145  32.629  23.175  1.00 92.21           O  
ATOM   4679  CG1 VAL C 388      -7.762  32.217  25.762  1.00 92.21           C  
ATOM   4680  CG2 VAL C 388      -9.173  33.428  27.450  1.00 92.21           C  
ATOM   4681  N   TYR C 389      -8.305  33.959  22.849  1.00 92.87           N  
ATOM   4682  CA  TYR C 389      -8.104  33.496  21.480  1.00 92.87           C  
ATOM   4683  C   TYR C 389      -6.920  32.540  21.396  1.00 92.87           C  
ATOM   4684  CB  TYR C 389      -7.884  34.684  20.538  1.00 92.87           C  
ATOM   4685  O   TYR C 389      -5.906  32.737  22.069  1.00 92.87           O  
ATOM   4686  CG  TYR C 389      -9.143  35.461  20.236  1.00 92.87           C  
ATOM   4687  CD1 TYR C 389      -9.818  35.290  19.030  1.00 92.87           C  
ATOM   4688  CD2 TYR C 389      -9.659  36.367  21.156  1.00 92.87           C  
ATOM   4689  CE1 TYR C 389     -10.977  36.005  18.747  1.00 92.87           C  
ATOM   4690  CE2 TYR C 389     -10.817  37.087  20.884  1.00 92.87           C  
ATOM   4691  OH  TYR C 389     -12.615  37.610  19.404  1.00 92.87           O  
ATOM   4692  CZ  TYR C 389     -11.468  36.900  19.679  1.00 92.87           C  
ATOM   4693  N   GLN C 390      -7.046  31.444  20.604  1.00 94.47           N  
ATOM   4694  CA  GLN C 390      -6.000  30.439  20.446  1.00 94.47           C  
ATOM   4695  C   GLN C 390      -5.708  30.175  18.972  1.00 94.47           C  
ATOM   4696  CB  GLN C 390      -6.395  29.138  21.145  1.00 94.47           C  
ATOM   4697  O   GLN C 390      -6.624  30.150  18.147  1.00 94.47           O  
ATOM   4698  CG  GLN C 390      -6.442  29.244  22.663  1.00 94.47           C  
ATOM   4699  CD  GLN C 390      -6.899  27.959  23.328  1.00 94.47           C  
ATOM   4700  NE2 GLN C 390      -5.944  27.140  23.754  1.00 94.47           N  
ATOM   4701  OE1 GLN C 390      -8.101  27.706  23.458  1.00 94.47           O  
ATOM   4702  N   CYS C 391      -4.428  30.081  18.707  1.00 95.57           N  
ATOM   4703  CA  CYS C 391      -3.985  29.624  17.394  1.00 95.57           C  
ATOM   4704  C   CYS C 391      -3.427  28.208  17.470  1.00 95.57           C  
ATOM   4705  CB  CYS C 391      -2.927  30.569  16.826  1.00 95.57           C  
ATOM   4706  O   CYS C 391      -2.383  27.979  18.084  1.00 95.57           O  
ATOM   4707  SG  CYS C 391      -2.365  30.121  15.169  1.00 95.57           S  
ATOM   4708  N   MET C 392      -4.075  27.212  16.810  1.00 94.23           N  
ATOM   4709  CA  MET C 392      -3.693  25.804  16.885  1.00 94.23           C  
ATOM   4710  C   MET C 392      -3.086  25.335  15.567  1.00 94.23           C  
ATOM   4711  CB  MET C 392      -4.901  24.937  17.242  1.00 94.23           C  
ATOM   4712  O   MET C 392      -3.679  25.523  14.503  1.00 94.23           O  
ATOM   4713  CG  MET C 392      -5.275  24.982  18.714  1.00 94.23           C  
ATOM   4714  SD  MET C 392      -6.187  23.485  19.255  1.00 94.23           S  
ATOM   4715  CE  MET C 392      -7.855  23.898  18.672  1.00 94.23           C  
ATOM   4716  N   ALA C 393      -1.875  24.768  15.670  1.00 94.60           N  
ATOM   4717  CA  ALA C 393      -1.201  24.247  14.483  1.00 94.60           C  
ATOM   4718  C   ALA C 393      -0.928  22.752  14.619  1.00 94.60           C  
ATOM   4719  CB  ALA C 393       0.102  25.004  14.236  1.00 94.60           C  
ATOM   4720  O   ALA C 393      -0.520  22.284  15.685  1.00 94.60           O  
ATOM   4721  N   GLU C 394      -1.173  22.032  13.419  1.00 91.30           N  
ATOM   4722  CA  GLU C 394      -0.977  20.586  13.463  1.00 91.30           C  
ATOM   4723  C   GLU C 394      -0.392  20.069  12.152  1.00 91.30           C  
ATOM   4724  CB  GLU C 394      -2.297  19.873  13.766  1.00 91.30           C  
ATOM   4725  O   GLU C 394      -0.742  20.555  11.075  1.00 91.30           O  
ATOM   4726  CG  GLU C 394      -2.150  18.376  13.996  1.00 91.30           C  
ATOM   4727  CD  GLU C 394      -3.457  17.694  14.365  1.00 91.30           C  
ATOM   4728  OE1 GLU C 394      -3.445  16.477  14.660  1.00 91.30           O  
ATOM   4729  OE2 GLU C 394      -4.503  18.382  14.358  1.00 91.30           O  
ATOM   4730  N   ASN C 395       0.618  19.192  12.285  1.00 90.57           N  
ATOM   4731  CA  ASN C 395       1.093  18.431  11.135  1.00 90.57           C  
ATOM   4732  C   ASN C 395       1.235  16.948  11.464  1.00 90.57           C  
ATOM   4733  CB  ASN C 395       2.425  18.993  10.632  1.00 90.57           C  
ATOM   4734  O   ASN C 395       0.725  16.483  12.485  1.00 90.57           O  
ATOM   4735  CG  ASN C 395       3.539  18.856  11.651  1.00 90.57           C  
ATOM   4736  ND2 ASN C 395       4.668  19.500  11.385  1.00 90.57           N  
ATOM   4737  OD1 ASN C 395       3.385  18.174  12.668  1.00 90.57           O  
ATOM   4738  N   GLU C 396       1.859  16.139  10.631  1.00 83.03           N  
ATOM   4739  CA  GLU C 396       1.921  14.686  10.756  1.00 83.03           C  
ATOM   4740  C   GLU C 396       2.710  14.272  11.994  1.00 83.03           C  
ATOM   4741  CB  GLU C 396       2.544  14.065   9.503  1.00 83.03           C  
ATOM   4742  O   GLU C 396       2.524  13.171  12.516  1.00 83.03           O  
ATOM   4743  CG  GLU C 396       1.705  14.243   8.246  1.00 83.03           C  
ATOM   4744  CD  GLU C 396       2.263  13.500   7.042  1.00 83.03           C  
ATOM   4745  OE1 GLU C 396       1.649  13.561   5.953  1.00 83.03           O  
ATOM   4746  OE2 GLU C 396       3.323  12.852   7.190  1.00 83.03           O  
ATOM   4747  N   VAL C 397       3.528  15.194  12.562  1.00 85.43           N  
ATOM   4748  CA  VAL C 397       4.475  14.804  13.601  1.00 85.43           C  
ATOM   4749  C   VAL C 397       3.974  15.280  14.962  1.00 85.43           C  
ATOM   4750  CB  VAL C 397       5.886  15.371  13.324  1.00 85.43           C  
ATOM   4751  O   VAL C 397       4.287  14.677  15.991  1.00 85.43           O  
ATOM   4752  CG1 VAL C 397       6.914  14.743  14.264  1.00 85.43           C  
ATOM   4753  CG2 VAL C 397       6.277  15.138  11.866  1.00 85.43           C  
ATOM   4754  N   GLY C 398       3.183  16.395  14.910  1.00 87.04           N  
ATOM   4755  CA  GLY C 398       2.723  16.878  16.202  1.00 87.04           C  
ATOM   4756  C   GLY C 398       1.802  18.079  16.097  1.00 87.04           C  
ATOM   4757  O   GLY C 398       1.338  18.418  15.007  1.00 87.04           O  
ATOM   4758  N   SER C 399       1.419  18.593  17.296  1.00 92.08           N  
ATOM   4759  CA  SER C 399       0.529  19.747  17.369  1.00 92.08           C  
ATOM   4760  C   SER C 399       1.027  20.765  18.390  1.00 92.08           C  
ATOM   4761  CB  SER C 399      -0.891  19.307  17.727  1.00 92.08           C  
ATOM   4762  O   SER C 399       1.710  20.405  19.351  1.00 92.08           O  
ATOM   4763  OG  SER C 399      -1.316  18.248  16.887  1.00 92.08           O  
ATOM   4764  N   ALA C 400       0.780  22.070  18.124  1.00 92.32           N  
ATOM   4765  CA  ALA C 400       1.148  23.149  19.037  1.00 92.32           C  
ATOM   4766  C   ALA C 400       0.127  24.282  18.987  1.00 92.32           C  
ATOM   4767  CB  ALA C 400       2.541  23.677  18.702  1.00 92.32           C  
ATOM   4768  O   ALA C 400      -0.637  24.395  18.026  1.00 92.32           O  
ATOM   4769  N   HIS C 401       0.077  25.067  20.110  1.00 94.42           N  
ATOM   4770  CA  HIS C 401      -0.848  26.194  20.091  1.00 94.42           C  
ATOM   4771  C   HIS C 401      -0.297  27.373  20.886  1.00 94.42           C  
ATOM   4772  CB  HIS C 401      -2.211  25.778  20.645  1.00 94.42           C  
ATOM   4773  O   HIS C 401       0.658  27.218  21.652  1.00 94.42           O  
ATOM   4774  CG  HIS C 401      -2.227  25.603  22.131  1.00 94.42           C  
ATOM   4775  CD2 HIS C 401      -1.439  24.865  22.947  1.00 94.42           C  
ATOM   4776  ND1 HIS C 401      -3.142  26.235  22.945  1.00 94.42           N  
ATOM   4777  CE1 HIS C 401      -2.915  25.891  24.202  1.00 94.42           C  
ATOM   4778  NE2 HIS C 401      -1.887  25.061  24.230  1.00 94.42           N  
ATOM   4779  N   ALA C 402      -0.793  28.546  20.681  1.00 93.68           N  
ATOM   4780  CA  ALA C 402      -0.502  29.756  21.446  1.00 93.68           C  
ATOM   4781  C   ALA C 402      -1.786  30.486  21.828  1.00 93.68           C  
ATOM   4782  CB  ALA C 402       0.416  30.680  20.650  1.00 93.68           C  
ATOM   4783  O   ALA C 402      -2.776  30.439  21.094  1.00 93.68           O  
ATOM   4784  N   VAL C 403      -1.744  31.177  23.018  1.00 91.88           N  
ATOM   4785  CA  VAL C 403      -2.972  31.752  23.558  1.00 91.88           C  
ATOM   4786  C   VAL C 403      -2.760  33.234  23.857  1.00 91.88           C  
ATOM   4787  CB  VAL C 403      -3.432  31.011  24.834  1.00 91.88           C  
ATOM   4788  O   VAL C 403      -1.689  33.634  24.320  1.00 91.88           O  
ATOM   4789  CG1 VAL C 403      -4.790  31.533  25.300  1.00 91.88           C  
ATOM   4790  CG2 VAL C 403      -3.492  29.506  24.584  1.00 91.88           C  
ATOM   4791  N   VAL C 404      -3.803  34.038  23.551  1.00 89.50           N  
ATOM   4792  CA  VAL C 404      -3.796  35.448  23.927  1.00 89.50           C  
ATOM   4793  C   VAL C 404      -5.180  35.858  24.422  1.00 89.50           C  
ATOM   4794  CB  VAL C 404      -3.364  36.347  22.747  1.00 89.50           C  
ATOM   4795  O   VAL C 404      -6.196  35.369  23.921  1.00 89.50           O  
ATOM   4796  CG1 VAL C 404      -3.489  37.824  23.120  1.00 89.50           C  
ATOM   4797  CG2 VAL C 404      -1.933  36.019  22.323  1.00 89.50           C  
ATOM   4798  N   GLN C 405      -5.289  36.766  25.351  1.00 88.63           N  
ATOM   4799  CA  GLN C 405      -6.566  37.277  25.839  1.00 88.63           C  
ATOM   4800  C   GLN C 405      -6.849  38.670  25.285  1.00 88.63           C  
ATOM   4801  CB  GLN C 405      -6.584  37.306  27.368  1.00 88.63           C  
ATOM   4802  O   GLN C 405      -6.007  39.566  25.383  1.00 88.63           O  
ATOM   4803  CG  GLN C 405      -7.923  37.724  27.959  1.00 88.63           C  
ATOM   4804  CD  GLN C 405      -7.956  37.618  29.472  1.00 88.63           C  
ATOM   4805  NE2 GLN C 405      -9.157  37.592  30.039  1.00 88.63           N  
ATOM   4806  OE1 GLN C 405      -6.909  37.558  30.126  1.00 88.63           O  
ATOM   4807  N   LEU C 406      -7.992  38.807  24.646  1.00 87.56           N  
ATOM   4808  CA  LEU C 406      -8.402  40.096  24.101  1.00 87.56           C  
ATOM   4809  C   LEU C 406      -9.424  40.771  25.010  1.00 87.56           C  
ATOM   4810  CB  LEU C 406      -8.987  39.922  22.696  1.00 87.56           C  
ATOM   4811  O   LEU C 406     -10.436  40.165  25.371  1.00 87.56           O  
ATOM   4812  CG  LEU C 406      -9.244  41.206  21.906  1.00 87.56           C  
ATOM   4813  CD1 LEU C 406      -8.084  41.485  20.955  1.00 87.56           C  
ATOM   4814  CD2 LEU C 406     -10.558  41.107  21.139  1.00 87.56           C  
ATOM   4815  N   ARG C 407      -9.183  42.062  25.440  1.00 84.87           N  
ATOM   4816  CA  ARG C 407     -10.090  42.834  26.283  1.00 84.87           C  
ATOM   4817  C   ARG C 407     -10.616  44.059  25.543  1.00 84.87           C  
ATOM   4818  CB  ARG C 407      -9.392  43.261  27.575  1.00 84.87           C  
ATOM   4819  O   ARG C 407      -9.912  44.639  24.713  1.00 84.87           O  
ATOM   4820  CG  ARG C 407      -9.054  42.106  28.504  1.00 84.87           C  
ATOM   4821  CD  ARG C 407      -8.607  42.596  29.875  1.00 84.87           C  
ATOM   4822  NE  ARG C 407      -8.306  41.485  30.773  1.00 84.87           N  
ATOM   4823  NH1 ARG C 407      -7.965  42.811  32.634  1.00 84.87           N  
ATOM   4824  NH2 ARG C 407      -7.751  40.534  32.788  1.00 84.87           N  
ATOM   4825  CZ  ARG C 407      -8.008  41.613  32.063  1.00 84.87           C  
ATOM   4826  N   THR C 408     -11.890  44.409  25.748  1.00 82.83           N  
ATOM   4827  CA  THR C 408     -12.491  45.565  25.092  1.00 82.83           C  
ATOM   4828  C   THR C 408     -12.885  46.625  26.117  1.00 82.83           C  
ATOM   4829  CB  THR C 408     -13.727  45.160  24.267  1.00 82.83           C  
ATOM   4830  O   THR C 408     -13.128  46.308  27.283  1.00 82.83           O  
ATOM   4831  CG2 THR C 408     -13.348  44.206  23.140  1.00 82.83           C  
ATOM   4832  OG1 THR C 408     -14.676  44.514  25.125  1.00 82.83           O  
ATOM   4833  N   SER C 409     -12.768  47.956  25.834  1.00 78.97           N  
ATOM   4834  CA  SER C 409     -13.139  49.044  26.734  1.00 78.97           C  
ATOM   4835  C   SER C 409     -14.203  49.940  26.108  1.00 78.97           C  
ATOM   4836  CB  SER C 409     -11.911  49.878  27.102  1.00 78.97           C  
ATOM   4837  O   SER C 409     -14.220  50.135  24.891  1.00 78.97           O  
ATOM   4838  OG  SER C 409     -11.908  51.107  26.397  1.00 78.97           O  
ATOM   4839  N   ARG C 410     -15.179  50.413  26.863  1.00 74.68           N  
ATOM   4840  CA  ARG C 410     -16.218  51.340  26.425  1.00 74.68           C  
ATOM   4841  C   ARG C 410     -15.625  52.702  26.077  1.00 74.68           C  
ATOM   4842  CB  ARG C 410     -17.290  51.497  27.506  1.00 74.68           C  
ATOM   4843  O   ARG C 410     -14.652  53.138  26.696  1.00 74.68           O  
ATOM   4844  CG  ARG C 410     -18.541  50.671  27.256  1.00 74.68           C  
ATOM   4845  CD  ARG C 410     -19.591  50.897  28.335  1.00 74.68           C  
ATOM   4846  NE  ARG C 410     -20.883  50.332  27.957  1.00 74.68           N  
ATOM   4847  NH1 ARG C 410     -21.910  50.797  29.974  1.00 74.68           N  
ATOM   4848  NH2 ARG C 410     -23.081  49.759  28.299  1.00 74.68           N  
ATOM   4849  CZ  ARG C 410     -21.955  50.297  28.744  1.00 74.68           C  
ATOM   4850  N   PRO C 411     -16.166  53.446  25.079  1.00 51.35           N  
ATOM   4851  CA  PRO C 411     -15.618  54.760  24.733  1.00 51.35           C  
ATOM   4852  C   PRO C 411     -15.768  55.777  25.861  1.00 51.35           C  
ATOM   4853  CB  PRO C 411     -16.441  55.175  23.511  1.00 51.35           C  
ATOM   4854  O   PRO C 411     -16.777  55.775  26.570  1.00 51.35           O  
ATOM   4855  CG  PRO C 411     -17.491  54.119  23.380  1.00 51.35           C  
ATOM   4856  CD  PRO C 411     -17.275  53.096  24.459  1.00 51.35           C  
ATOM   4857  N   SER C 412     -14.847  56.225  26.515  1.00 41.88           N  
ATOM   4858  CA  SER C 412     -14.884  57.160  27.635  1.00 41.88           C  
ATOM   4859  C   SER C 412     -15.526  58.483  27.230  1.00 41.88           C  
ATOM   4860  CB  SER C 412     -13.474  57.410  28.171  1.00 41.88           C  
ATOM   4861  O   SER C 412     -15.202  59.040  26.179  1.00 41.88           O  
ATOM   4862  OG  SER C 412     -12.643  57.960  27.163  1.00 41.88           O  
ATOM   4863  N   ILE C 413     -16.814  58.822  27.554  1.00 35.64           N  
ATOM   4864  CA  ILE C 413     -17.352  60.168  27.390  1.00 35.64           C  
ATOM   4865  C   ILE C 413     -16.441  61.176  28.088  1.00 35.64           C  
ATOM   4866  CB  ILE C 413     -18.791  60.273  27.944  1.00 35.64           C  
ATOM   4867  O   ILE C 413     -16.123  61.021  29.269  1.00 35.64           O  
ATOM   4868  CG1 ILE C 413     -19.645  59.107  27.435  1.00 35.64           C  
ATOM   4869  CG2 ILE C 413     -19.418  61.618  27.566  1.00 35.64           C  
ATOM   4870  CD1 ILE C 413     -20.959  58.929  28.184  1.00 35.64           C  
ATOM   4871  N   THR C 414     -15.710  61.910  27.485  1.00 30.30           N  
ATOM   4872  CA  THR C 414     -14.868  62.943  28.079  1.00 30.30           C  
ATOM   4873  C   THR C 414     -15.721  64.021  28.741  1.00 30.30           C  
ATOM   4874  CB  THR C 414     -13.947  63.587  27.026  1.00 30.30           C  
ATOM   4875  O   THR C 414     -16.632  64.570  28.117  1.00 30.30           O  
ATOM   4876  CG2 THR C 414     -12.581  62.910  27.003  1.00 30.30           C  
ATOM   4877  OG1 THR C 414     -14.551  63.464  25.733  1.00 30.30           O  
ATOM   4878  N   PRO C 415     -15.957  64.037  30.024  1.00 28.61           N  
ATOM   4879  CA  PRO C 415     -16.712  65.103  30.687  1.00 28.61           C  
ATOM   4880  C   PRO C 415     -16.148  66.493  30.400  1.00 28.61           C  
ATOM   4881  CB  PRO C 415     -16.581  64.757  32.173  1.00 28.61           C  
ATOM   4882  O   PRO C 415     -14.942  66.714  30.539  1.00 28.61           O  
ATOM   4883  CG  PRO C 415     -15.463  63.767  32.237  1.00 28.61           C  
ATOM   4884  CD  PRO C 415     -15.011  63.466  30.836  1.00 28.61           C  
ATOM   4885  N   ARG C 416     -16.479  67.123  29.276  1.00 25.74           N  
ATOM   4886  CA  ARG C 416     -16.157  68.538  29.125  1.00 25.74           C  
ATOM   4887  C   ARG C 416     -16.642  69.342  30.327  1.00 25.74           C  
ATOM   4888  CB  ARG C 416     -16.772  69.095  27.839  1.00 25.74           C  
ATOM   4889  O   ARG C 416     -17.729  69.091  30.850  1.00 25.74           O  
ATOM   4890  CG  ARG C 416     -15.856  69.005  26.629  1.00 25.74           C  
ATOM   4891  CD  ARG C 416     -16.457  69.698  25.414  1.00 25.74           C  
ATOM   4892  NE  ARG C 416     -15.644  69.493  24.219  1.00 25.74           N  
ATOM   4893  NH1 ARG C 416     -16.795  71.019  22.922  1.00 25.74           N  
ATOM   4894  NH2 ARG C 416     -15.024  69.862  22.038  1.00 25.74           N  
ATOM   4895  CZ  ARG C 416     -15.822  70.125  23.062  1.00 25.74           C  
ATOM   4896  N   LEU C 417     -15.854  70.140  30.988  1.00 22.52           N  
ATOM   4897  CA  LEU C 417     -15.814  70.970  32.187  1.00 22.52           C  
ATOM   4898  C   LEU C 417     -16.661  72.225  32.009  1.00 22.52           C  
ATOM   4899  CB  LEU C 417     -14.371  71.357  32.523  1.00 22.52           C  
ATOM   4900  O   LEU C 417     -16.251  73.164  31.322  1.00 22.52           O  
ATOM   4901  CG  LEU C 417     -13.705  70.573  33.655  1.00 22.52           C  
ATOM   4902  CD1 LEU C 417     -12.527  69.766  33.120  1.00 22.52           C  
ATOM   4903  CD2 LEU C 417     -13.253  71.517  34.765  1.00 22.52           C  
ATOM   4904  N   TRP C 418     -17.854  72.315  31.617  1.00 26.09           N  
ATOM   4905  CA  TRP C 418     -18.457  73.643  31.560  1.00 26.09           C  
ATOM   4906  C   TRP C 418     -18.591  74.241  32.956  1.00 26.09           C  
ATOM   4907  CB  TRP C 418     -19.829  73.582  30.883  1.00 26.09           C  
ATOM   4908  O   TRP C 418     -19.365  73.747  33.778  1.00 26.09           O  
ATOM   4909  CG  TRP C 418     -19.770  73.327  29.407  1.00 26.09           C  
ATOM   4910  CD1 TRP C 418     -19.405  72.165  28.785  1.00 26.09           C  
ATOM   4911  CD2 TRP C 418     -20.081  74.258  28.367  1.00 26.09           C  
ATOM   4912  CE2 TRP C 418     -19.884  73.592  27.137  1.00 26.09           C  
ATOM   4913  CE3 TRP C 418     -20.510  75.592  28.355  1.00 26.09           C  
ATOM   4914  NE1 TRP C 418     -19.471  72.318  27.420  1.00 26.09           N  
ATOM   4915  CH2 TRP C 418     -20.519  75.522  25.923  1.00 26.09           C  
ATOM   4916  CZ2 TRP C 418     -20.100  74.217  25.906  1.00 26.09           C  
ATOM   4917  CZ3 TRP C 418     -20.725  76.212  27.129  1.00 26.09           C  
ATOM   4918  N   GLN C 419     -17.734  74.580  33.638  1.00 21.56           N  
ATOM   4919  CA  GLN C 419     -18.357  75.076  34.860  1.00 21.56           C  
ATOM   4920  C   GLN C 419     -19.330  76.213  34.560  1.00 21.56           C  
ATOM   4921  CB  GLN C 419     -17.293  75.545  35.854  1.00 21.56           C  
ATOM   4922  O   GLN C 419     -20.503  76.150  34.934  1.00 21.56           O  
ATOM   4923  CG  GLN C 419     -16.889  74.483  36.868  1.00 21.56           C  
ATOM   4924  CD  GLN C 419     -15.740  74.926  37.755  1.00 21.56           C  
ATOM   4925  NE2 GLN C 419     -15.303  74.041  38.645  1.00 21.56           N  
ATOM   4926  OE1 GLN C 419     -15.249  76.053  37.640  1.00 21.56           O  
ATOM   4927  N   ASP C 420     -19.030  77.512  34.981  1.00 21.52           N  
ATOM   4928  CA  ASP C 420     -19.690  78.398  35.934  1.00 21.52           C  
ATOM   4929  C   ASP C 420     -20.577  79.413  35.217  1.00 21.52           C  
ATOM   4930  CB  ASP C 420     -18.657  79.121  36.800  1.00 21.52           C  
ATOM   4931  O   ASP C 420     -21.758  79.553  35.541  1.00 21.52           O  
ATOM   4932  CG  ASP C 420     -18.247  78.324  38.026  1.00 21.52           C  
ATOM   4933  OD1 ASP C 420     -18.999  77.416  38.442  1.00 21.52           O  
ATOM   4934  OD2 ASP C 420     -17.164  78.607  38.582  1.00 21.52           O  
ATOM   4935  N   ALA C 421     -20.152  80.680  35.064  1.00 21.48           N  
ATOM   4936  CA  ALA C 421     -20.719  81.876  35.681  1.00 21.48           C  
ATOM   4937  C   ALA C 421     -21.775  82.510  34.781  1.00 21.48           C
[truncated: 429,625 more chars]
