# Supplementary material for: AI-guided pipeline for protein–protein interaction drug discovery identifies a SARS-CoV-2 inhibitor
Source: Mol Syst Biol. 2024 Mar 11;20(4):428–57. doi: 10.1038/s44320-024-00019-8 (PMC10987651; doi:10.1038/s44320-024-00019-8)
Supplement: Supplementary file 12 — Source Data Fig. 2 [file 44320_2024_19_MOESM12_ESM.zip › Source Data Figure EV3-EV4/ColabFold/LSM3_LSM2_unrelaxed_rank_3_model_2.pdb]

MODEL     1                                                                     
ATOM      1  N   MET B   1      -6.240 -62.366   5.915  1.00 25.40           N  
ATOM      2  CA  MET B   1      -7.687 -62.429   6.102  1.00 25.40           C  
ATOM      3  C   MET B   1      -8.238 -61.079   6.548  1.00 25.40           C  
ATOM      4  CB  MET B   1      -8.051 -63.507   7.124  1.00 25.40           C  
ATOM      5  O   MET B   1      -9.428 -60.957   6.844  1.00 25.40           O  
ATOM      6  CG  MET B   1      -7.925 -64.925   6.592  1.00 25.40           C  
ATOM      7  SD  MET B   1      -9.508 -65.850   6.675  1.00 25.40           S  
ATOM      8  CE  MET B   1      -8.886 -67.554   6.618  1.00 25.40           C  
ATOM      9  N   ALA B   2      -7.421 -60.091   7.087  1.00 30.33           N  
ATOM     10  CA  ALA B   2      -7.032 -59.033   8.015  1.00 30.33           C  
ATOM     11  C   ALA B   2      -7.449 -57.662   7.490  1.00 30.33           C  
ATOM     12  CB  ALA B   2      -5.526 -59.069   8.261  1.00 30.33           C  
ATOM     13  O   ALA B   2      -6.892 -56.639   7.895  1.00 30.33           O  
ATOM     14  N   ASP B   3      -8.760 -57.550   7.079  1.00 29.96           N  
ATOM     15  CA  ASP B   3      -8.981 -56.569   6.021  1.00 29.96           C  
ATOM     16  C   ASP B   3      -8.714 -55.152   6.521  1.00 29.96           C  
ATOM     17  CB  ASP B   3     -10.409 -56.676   5.480  1.00 29.96           C  
ATOM     18  O   ASP B   3      -7.822 -54.467   6.016  1.00 29.96           O  
ATOM     19  CG  ASP B   3     -10.544 -57.694   4.361  1.00 29.96           C  
ATOM     20  OD1 ASP B   3      -9.528 -58.031   3.717  1.00 29.96           O  
ATOM     21  OD2 ASP B   3     -11.679 -58.160   4.120  1.00 29.96           O  
ATOM     22  N   ASP B   4      -9.849 -54.220   6.677  1.00 31.23           N  
ATOM     23  CA  ASP B   4     -10.157 -52.959   6.009  1.00 31.23           C  
ATOM     24  C   ASP B   4      -9.509 -51.782   6.734  1.00 31.23           C  
ATOM     25  CB  ASP B   4     -11.670 -52.753   5.920  1.00 31.23           C  
ATOM     26  O   ASP B   4      -8.838 -50.955   6.112  1.00 31.23           O  
ATOM     27  CG  ASP B   4     -12.270 -53.306   4.639  1.00 31.23           C  
ATOM     28  OD1 ASP B   4     -11.563 -53.362   3.609  1.00 31.23           O  
ATOM     29  OD2 ASP B   4     -13.460 -53.688   4.659  1.00 31.23           O  
ATOM     30  N   VAL B   5     -10.287 -51.088   7.642  1.00 33.15           N  
ATOM     31  CA  VAL B   5     -10.891 -49.760   7.600  1.00 33.15           C  
ATOM     32  C   VAL B   5     -10.024 -48.772   8.377  1.00 33.15           C  
ATOM     33  CB  VAL B   5     -12.327 -49.772   8.170  1.00 33.15           C  
ATOM     34  O   VAL B   5      -9.894 -48.878   9.598  1.00 33.15           O  
ATOM     35  CG1 VAL B   5     -12.987 -48.404   8.002  1.00 33.15           C  
ATOM     36  CG2 VAL B   5     -13.161 -50.858   7.493  1.00 33.15           C  
ATOM     37  N   ASP B   6      -8.737 -48.633   8.011  1.00 34.76           N  
ATOM     38  CA  ASP B   6      -7.846 -47.674   8.657  1.00 34.76           C  
ATOM     39  C   ASP B   6      -8.433 -46.265   8.614  1.00 34.76           C  
ATOM     40  CB  ASP B   6      -6.468 -47.691   7.993  1.00 34.76           C  
ATOM     41  O   ASP B   6      -8.890 -45.809   7.565  1.00 34.76           O  
ATOM     42  CG  ASP B   6      -5.451 -48.519   8.758  1.00 34.76           C  
ATOM     43  OD1 ASP B   6      -5.617 -48.710   9.982  1.00 34.76           O  
ATOM     44  OD2 ASP B   6      -4.474 -48.984   8.132  1.00 34.76           O  
ATOM     45  N   GLN B   7      -8.980 -45.717   9.787  1.00 34.14           N  
ATOM     46  CA  GLN B   7      -9.620 -44.494  10.260  1.00 34.14           C  
ATOM     47  C   GLN B   7      -8.771 -43.268   9.935  1.00 34.14           C  
ATOM     48  CB  GLN B   7      -9.877 -44.570  11.766  1.00 34.14           C  
ATOM     49  O   GLN B   7      -7.784 -42.990  10.620  1.00 34.14           O  
ATOM     50  CG  GLN B   7     -11.254 -45.109  12.128  1.00 34.14           C  
ATOM     51  CD  GLN B   7     -11.476 -45.193  13.626  1.00 34.14           C  
ATOM     52  NE2 GLN B   7     -12.659 -45.647  14.026  1.00 34.14           N  
ATOM     53  OE1 GLN B   7     -10.591 -44.853  14.418  1.00 34.14           O  
ATOM     54  N   GLN B   8      -8.266 -43.163   8.671  1.00 33.35           N  
ATOM     55  CA  GLN B   8      -7.405 -42.017   8.400  1.00 33.35           C  
ATOM     56  C   GLN B   8      -8.151 -40.704   8.620  1.00 33.35           C  
ATOM     57  CB  GLN B   8      -6.862 -42.079   6.971  1.00 33.35           C  
ATOM     58  O   GLN B   8      -9.208 -40.477   8.028  1.00 33.35           O  
ATOM     59  CG  GLN B   8      -5.428 -42.581   6.879  1.00 33.35           C  
ATOM     60  CD  GLN B   8      -4.974 -42.803   5.449  1.00 33.35           C  
ATOM     61  NE2 GLN B   8      -3.663 -42.789   5.233  1.00 33.35           N  
ATOM     62  OE1 GLN B   8      -5.795 -42.987   4.544  1.00 33.35           O  
ATOM     63  N   GLN B   9      -8.176 -40.134   9.906  1.00 33.02           N  
ATOM     64  CA  GLN B   9      -8.677 -38.839  10.354  1.00 33.02           C  
ATOM     65  C   GLN B   9      -8.188 -37.715   9.445  1.00 33.02           C  
ATOM     66  CB  GLN B   9      -8.253 -38.569  11.799  1.00 33.02           C  
ATOM     67  O   GLN B   9      -6.986 -37.452   9.368  1.00 33.02           O  
ATOM     68  CG  GLN B   9      -9.261 -39.046  12.835  1.00 33.02           C  
ATOM     69  CD  GLN B   9      -8.812 -38.775  14.259  1.00 33.02           C  
ATOM     70  NE2 GLN B   9      -9.596 -37.989  14.988  1.00 33.02           N  
ATOM     71  OE1 GLN B   9      -7.769 -39.269  14.700  1.00 33.02           O  
ATOM     72  N   THR B  10      -8.635 -37.785   8.172  1.00 32.98           N  
ATOM     73  CA  THR B  10      -8.287 -36.738   7.218  1.00 32.98           C  
ATOM     74  C   THR B  10      -8.679 -35.365   7.756  1.00 32.98           C  
ATOM     75  CB  THR B  10      -8.969 -36.973   5.857  1.00 32.98           C  
ATOM     76  O   THR B  10      -9.834 -35.143   8.125  1.00 32.98           O  
ATOM     77  CG2 THR B  10      -8.145 -37.915   4.985  1.00 32.98           C  
ATOM     78  OG1 THR B  10     -10.264 -37.548   6.071  1.00 32.98           O  
ATOM     79  N   THR B  11      -7.862 -34.825   8.772  1.00 31.09           N  
ATOM     80  CA  THR B  11      -8.119 -33.464   9.230  1.00 31.09           C  
ATOM     81  C   THR B  11      -8.256 -32.512   8.045  1.00 31.09           C  
ATOM     82  CB  THR B  11      -6.998 -32.968  10.163  1.00 31.09           C  
ATOM     83  O   THR B  11      -7.396 -32.481   7.163  1.00 31.09           O  
ATOM     84  CG2 THR B  11      -7.019 -33.714  11.492  1.00 31.09           C  
ATOM     85  OG1 THR B  11      -5.730 -33.176   9.529  1.00 31.09           O  
ATOM     86  N   ASN B  12      -9.394 -32.480   7.385  1.00 33.50           N  
ATOM     87  CA  ASN B  12      -9.825 -31.611   6.294  1.00 33.50           C  
ATOM     88  C   ASN B  12      -9.558 -30.142   6.609  1.00 33.50           C  
ATOM     89  CB  ASN B  12     -11.308 -31.828   5.990  1.00 33.50           C  
ATOM     90  O   ASN B  12     -10.307 -29.518   7.363  1.00 33.50           O  
ATOM     91  CG  ASN B  12     -11.554 -33.043   5.117  1.00 33.50           C  
ATOM     92  ND2 ASN B  12     -12.822 -33.332   4.846  1.00 33.50           N  
ATOM     93  OD1 ASN B  12     -10.613 -33.716   4.690  1.00 33.50           O  
ATOM     94  N   THR B  13      -8.292 -29.785   6.991  1.00 32.34           N  
ATOM     95  CA  THR B  13      -8.080 -28.393   7.371  1.00 32.34           C  
ATOM     96  C   THR B  13      -8.631 -27.451   6.304  1.00 32.34           C  
ATOM     97  CB  THR B  13      -6.586 -28.098   7.599  1.00 32.34           C  
ATOM     98  O   THR B  13      -8.488 -27.710   5.107  1.00 32.34           O  
ATOM     99  CG2 THR B  13      -6.238 -28.133   9.083  1.00 32.34           C  
ATOM    100  OG1 THR B  13      -5.801 -29.080   6.912  1.00 32.34           O  
ATOM    101  N   VAL B  14      -9.807 -26.856   6.501  1.00 38.61           N  
ATOM    102  CA  VAL B  14     -10.446 -25.747   5.801  1.00 38.61           C  
ATOM    103  C   VAL B  14      -9.387 -24.746   5.344  1.00 38.61           C  
ATOM    104  CB  VAL B  14     -11.495 -25.043   6.690  1.00 38.61           C  
ATOM    105  O   VAL B  14      -8.704 -24.135   6.169  1.00 38.61           O  
ATOM    106  CG1 VAL B  14     -12.157 -23.891   5.936  1.00 38.61           C  
ATOM    107  CG2 VAL B  14     -12.545 -26.045   7.169  1.00 38.61           C  
ATOM    108  N   GLU B  15      -8.534 -25.021   4.446  1.00 40.07           N  
ATOM    109  CA  GLU B  15      -7.319 -24.230   4.274  1.00 40.07           C  
ATOM    110  C   GLU B  15      -7.630 -22.736   4.254  1.00 40.07           C  
ATOM    111  CB  GLU B  15      -6.593 -24.633   2.988  1.00 40.07           C  
ATOM    112  O   GLU B  15      -8.787 -22.340   4.100  1.00 40.07           O  
ATOM    113  CG  GLU B  15      -5.610 -25.780   3.170  1.00 40.07           C  
ATOM    114  CD  GLU B  15      -4.675 -25.963   1.985  1.00 40.07           C  
ATOM    115  OE1 GLU B  15      -3.681 -26.714   2.107  1.00 40.07           O  
ATOM    116  OE2 GLU B  15      -4.937 -25.348   0.927  1.00 40.07           O  
ATOM    117  N   GLU B  16      -6.637 -21.602   3.629  1.00 44.39           N  
ATOM    118  CA  GLU B  16      -6.677 -20.205   4.051  1.00 44.39           C  
ATOM    119  C   GLU B  16      -7.936 -19.510   3.541  1.00 44.39           C  
ATOM    120  CB  GLU B  16      -5.431 -19.461   3.566  1.00 44.39           C  
ATOM    121  O   GLU B  16      -8.355 -19.731   2.402  1.00 44.39           O  
ATOM    122  CG  GLU B  16      -4.231 -19.602   4.490  1.00 44.39           C  
ATOM    123  CD  GLU B  16      -3.015 -18.821   4.018  1.00 44.39           C  
ATOM    124  OE1 GLU B  16      -2.042 -18.685   4.794  1.00 44.39           O  
ATOM    125  OE2 GLU B  16      -3.036 -18.340   2.863  1.00 44.39           O  
ATOM    126  N   PRO B  17      -8.970 -19.105   4.394  1.00 43.53           N  
ATOM    127  CA  PRO B  17     -10.068 -18.207   4.026  1.00 43.53           C  
ATOM    128  C   PRO B  17      -9.767 -17.392   2.770  1.00 43.53           C  
ATOM    129  CB  PRO B  17     -10.204 -17.297   5.248  1.00 43.53           C  
ATOM    130  O   PRO B  17     -10.679 -16.820   2.168  1.00 43.53           O  
ATOM    131  CG  PRO B  17      -9.207 -17.823   6.230  1.00 43.53           C  
ATOM    132  CD  PRO B  17      -8.395 -18.893   5.558  1.00 43.53           C  
ATOM    133  N   LEU B  18      -8.479 -17.111   2.623  1.00 48.66           N  
ATOM    134  CA  LEU B  18      -7.913 -16.208   1.627  1.00 48.66           C  
ATOM    135  C   LEU B  18      -8.184 -16.718   0.216  1.00 48.66           C  
ATOM    136  CB  LEU B  18      -6.406 -16.048   1.843  1.00 48.66           C  
ATOM    137  O   LEU B  18      -7.834 -16.058  -0.765  1.00 48.66           O  
ATOM    138  CG  LEU B  18      -5.978 -15.072   2.940  1.00 48.66           C  
ATOM    139  CD1 LEU B  18      -4.594 -15.438   3.466  1.00 48.66           C  
ATOM    140  CD2 LEU B  18      -5.995 -13.639   2.418  1.00 48.66           C  
ATOM    141  N   ASP B  19      -8.569 -18.040   0.116  1.00 52.14           N  
ATOM    142  CA  ASP B  19      -8.572 -18.602  -1.231  1.00 52.14           C  
ATOM    143  C   ASP B  19      -9.421 -17.756  -2.178  1.00 52.14           C  
ATOM    144  CB  ASP B  19      -9.086 -20.043  -1.211  1.00 52.14           C  
ATOM    145  O   ASP B  19      -9.202 -17.763  -3.391  1.00 52.14           O  
ATOM    146  CG  ASP B  19      -8.039 -21.039  -0.745  1.00 52.14           C  
ATOM    147  OD1 ASP B  19      -6.833 -20.712  -0.768  1.00 52.14           O  
ATOM    148  OD2 ASP B  19      -8.423 -22.163  -0.354  1.00 52.14           O  
ATOM    149  N   LEU B  20     -10.691 -17.380  -1.576  1.00 49.71           N  
ATOM    150  CA  LEU B  20     -11.566 -16.695  -2.521  1.00 49.71           C  
ATOM    151  C   LEU B  20     -10.813 -15.593  -3.258  1.00 49.71           C  
ATOM    152  CB  LEU B  20     -12.779 -16.105  -1.797  1.00 49.71           C  
ATOM    153  O   LEU B  20     -11.296 -15.073  -4.267  1.00 49.71           O  
ATOM    154  CG  LEU B  20     -14.068 -16.927  -1.851  1.00 49.71           C  
ATOM    155  CD1 LEU B  20     -14.620 -17.139  -0.446  1.00 49.71           C  
ATOM    156  CD2 LEU B  20     -15.101 -16.244  -2.740  1.00 49.71           C  
ATOM    157  N   ILE B  21      -9.881 -14.941  -2.488  1.00 50.27           N  
ATOM    158  CA  ILE B  21      -9.115 -13.860  -3.099  1.00 50.27           C  
ATOM    159  C   ILE B  21      -8.283 -14.408  -4.256  1.00 50.27           C  
ATOM    160  CB  ILE B  21      -8.202 -13.161  -2.067  1.00 50.27           C  
ATOM    161  O   ILE B  21      -7.516 -13.672  -4.881  1.00 50.27           O  
ATOM    162  CG1 ILE B  21      -9.045 -12.470  -0.989  1.00 50.27           C  
ATOM    163  CG2 ILE B  21      -7.272 -12.160  -2.759  1.00 50.27           C  
ATOM    164  CD1 ILE B  21      -8.225 -11.811   0.111  1.00 50.27           C  
ATOM    165  N   ARG B  22      -8.147 -15.868  -4.464  1.00 57.18           N  
ATOM    166  CA  ARG B  22      -7.289 -16.097  -5.621  1.00 57.18           C  
ATOM    167  C   ARG B  22      -7.504 -15.023  -6.683  1.00 57.18           C  
ATOM    168  CB  ARG B  22      -7.547 -17.482  -6.218  1.00 57.18           C  
ATOM    169  O   ARG B  22      -8.483 -15.070  -7.431  1.00 57.18           O  
ATOM    170  CG  ARG B  22      -6.827 -18.608  -5.493  1.00 57.18           C  
ATOM    171  CD  ARG B  22      -7.044 -19.950  -6.179  1.00 57.18           C  
ATOM    172  NE  ARG B  22      -6.392 -21.037  -5.455  1.00 57.18           N  
ATOM    173  NH1 ARG B  22      -7.128 -22.702  -6.877  1.00 57.18           N  
ATOM    174  NH2 ARG B  22      -5.817 -23.228  -5.071  1.00 57.18           N  
ATOM    175  CZ  ARG B  22      -6.447 -22.320  -5.803  1.00 57.18           C  
ATOM    176  N   LEU B  23      -7.608 -13.821  -6.283  1.00 59.53           N  
ATOM    177  CA  LEU B  23      -7.663 -12.552  -7.000  1.00 59.53           C  
ATOM    178  C   LEU B  23      -7.018 -12.677  -8.376  1.00 59.53           C  
ATOM    179  CB  LEU B  23      -6.967 -11.451  -6.195  1.00 59.53           C  
ATOM    180  O   LEU B  23      -5.813 -12.914  -8.483  1.00 59.53           O  
ATOM    181  CG  LEU B  23      -7.720 -10.926  -4.972  1.00 59.53           C  
ATOM    182  CD1 LEU B  23      -6.739 -10.368  -3.945  1.00 59.53           C  
ATOM    183  CD2 LEU B  23      -8.734  -9.864  -5.383  1.00 59.53           C  
ATOM    184  N   SER B  24      -7.698 -13.540  -9.063  1.00 71.08           N  
ATOM    185  CA  SER B  24      -7.113 -13.585 -10.399  1.00 71.08           C  
ATOM    186  C   SER B  24      -6.474 -12.250 -10.768  1.00 71.08           C  
ATOM    187  CB  SER B  24      -8.173 -13.956 -11.437  1.00 71.08           C  
ATOM    188  O   SER B  24      -7.159 -11.228 -10.843  1.00 71.08           O  
ATOM    189  OG  SER B  24      -8.620 -15.287 -11.246  1.00 71.08           O  
ATOM    190  N   LEU B  25      -5.120 -12.109 -10.570  1.00 85.54           N  
ATOM    191  CA  LEU B  25      -4.284 -10.990 -10.989  1.00 85.54           C  
ATOM    192  C   LEU B  25      -4.860 -10.316 -12.230  1.00 85.54           C  
ATOM    193  CB  LEU B  25      -2.855 -11.462 -11.268  1.00 85.54           C  
ATOM    194  O   LEU B  25      -5.349 -10.992 -13.138  1.00 85.54           O  
ATOM    195  CG  LEU B  25      -2.029 -11.878 -10.049  1.00 85.54           C  
ATOM    196  CD1 LEU B  25      -0.683 -12.446 -10.490  1.00 85.54           C  
ATOM    197  CD2 LEU B  25      -1.833 -10.696  -9.107  1.00 85.54           C  
ATOM    198  N   ASP B  26      -5.063  -9.067 -12.084  1.00 91.04           N  
ATOM    199  CA  ASP B  26      -5.493  -8.199 -13.177  1.00 91.04           C  
ATOM    200  C   ASP B  26      -7.016  -8.120 -13.248  1.00 91.04           C  
ATOM    201  CB  ASP B  26      -4.930  -8.696 -14.510  1.00 91.04           C  
ATOM    202  O   ASP B  26      -7.581  -7.874 -14.315  1.00 91.04           O  
ATOM    203  CG  ASP B  26      -4.918  -7.624 -15.585  1.00 91.04           C  
ATOM    204  OD1 ASP B  26      -4.841  -6.423 -15.248  1.00 91.04           O  
ATOM    205  OD2 ASP B  26      -4.989  -7.983 -16.781  1.00 91.04           O  
ATOM    206  N   GLU B  27      -7.651  -8.388 -12.194  1.00 91.00           N  
ATOM    207  CA  GLU B  27      -9.091  -8.187 -12.063  1.00 91.00           C  
ATOM    208  C   GLU B  27      -9.405  -7.106 -11.032  1.00 91.00           C  
ATOM    209  CB  GLU B  27      -9.784  -9.497 -11.680  1.00 91.00           C  
ATOM    210  O   GLU B  27      -8.602  -6.846 -10.133  1.00 91.00           O  
ATOM    211  CG  GLU B  27      -9.666 -10.587 -12.735  1.00 91.00           C  
ATOM    212  CD  GLU B  27     -10.493 -11.822 -12.417  1.00 91.00           C  
ATOM    213  OE1 GLU B  27     -10.623 -12.707 -13.293  1.00 91.00           O  
ATOM    214  OE2 GLU B  27     -11.016 -11.905 -11.284  1.00 91.00           O  
ATOM    215  N   ARG B  28     -10.572  -6.511 -11.268  1.00 93.52           N  
ATOM    216  CA  ARG B  28     -11.033  -5.523 -10.298  1.00 93.52           C  
ATOM    217  C   ARG B  28     -11.598  -6.200  -9.054  1.00 93.52           C  
ATOM    218  CB  ARG B  28     -12.089  -4.608 -10.921  1.00 93.52           C  
ATOM    219  O   ARG B  28     -12.381  -7.147  -9.157  1.00 93.52           O  
ATOM    220  CG  ARG B  28     -11.517  -3.563 -11.866  1.00 93.52           C  
ATOM    221  CD  ARG B  28     -12.542  -2.490 -12.206  1.00 93.52           C  
ATOM    222  NE  ARG B  28     -11.958  -1.152 -12.158  1.00 93.52           N  
ATOM    223  NH1 ARG B  28     -13.531  -0.191 -13.551  1.00 93.52           N  
ATOM    224  NH2 ARG B  28     -11.831   1.080 -12.685  1.00 93.52           N  
ATOM    225  CZ  ARG B  28     -12.442  -0.091 -12.798  1.00 93.52           C  
ATOM    226  N   ILE B  29     -11.193  -5.657  -7.868  1.00 93.24           N  
ATOM    227  CA  ILE B  29     -11.644  -6.259  -6.619  1.00 93.24           C  
ATOM    228  C   ILE B  29     -12.141  -5.170  -5.670  1.00 93.24           C  
ATOM    229  CB  ILE B  29     -10.521  -7.081  -5.949  1.00 93.24           C  
ATOM    230  O   ILE B  29     -11.868  -3.986  -5.878  1.00 93.24           O  
ATOM    231  CG1 ILE B  29      -9.360  -6.166  -5.541  1.00 93.24           C  
ATOM    232  CG2 ILE B  29     -10.037  -8.196  -6.881  1.00 93.24           C  
ATOM    233  CD1 ILE B  29      -8.354  -6.822  -4.605  1.00 93.24           C  
ATOM    234  N   TYR B  30     -12.901  -5.660  -4.792  1.00 93.24           N  
ATOM    235  CA  TYR B  30     -13.368  -4.836  -3.682  1.00 93.24           C  
ATOM    236  C   TYR B  30     -12.634  -5.189  -2.395  1.00 93.24           C  
ATOM    237  CB  TYR B  30     -14.878  -5.006  -3.486  1.00 93.24           C  
ATOM    238  O   TYR B  30     -12.454  -6.367  -2.078  1.00 93.24           O  
ATOM    239  CG  TYR B  30     -15.402  -4.362  -2.225  1.00 93.24           C  
ATOM    240  CD1 TYR B  30     -15.605  -5.113  -1.069  1.00 93.24           C  
ATOM    241  CD2 TYR B  30     -15.695  -3.004  -2.187  1.00 93.24           C  
ATOM    242  CE1 TYR B  30     -16.090  -4.525   0.095  1.00 93.24           C  
ATOM    243  CE2 TYR B  30     -16.180  -2.405  -1.029  1.00 93.24           C  
ATOM    244  OH  TYR B  30     -16.853  -2.584   1.255  1.00 93.24           O  
ATOM    245  CZ  TYR B  30     -16.373  -3.172   0.105  1.00 93.24           C  
ATOM    246  N   VAL B  31     -12.167  -4.181  -1.668  1.00 94.59           N  
ATOM    247  CA  VAL B  31     -11.475  -4.393  -0.401  1.00 94.59           C  
ATOM    248  C   VAL B  31     -12.119  -3.537   0.688  1.00 94.59           C  
ATOM    249  CB  VAL B  31      -9.969  -4.067  -0.515  1.00 94.59           C  
ATOM    250  O   VAL B  31     -12.177  -2.311   0.570  1.00 94.59           O  
ATOM    251  CG1 VAL B  31      -9.245  -4.400   0.788  1.00 94.59           C  
ATOM    252  CG2 VAL B  31      -9.347  -4.826  -1.685  1.00 94.59           C  
ATOM    253  N   LYS B  32     -12.661  -4.174   1.682  1.00 95.59           N  
ATOM    254  CA  LYS B  32     -13.107  -3.471   2.881  1.00 95.59           C  
ATOM    255  C   LYS B  32     -11.973  -3.337   3.894  1.00 95.59           C  
ATOM    256  CB  LYS B  32     -14.295  -4.195   3.517  1.00 95.59           C  
ATOM    257  O   LYS B  32     -11.329  -4.328   4.248  1.00 95.59           O  
ATOM    258  CG  LYS B  32     -14.898  -3.466   4.709  1.00 95.59           C  
ATOM    259  CD  LYS B  32     -15.660  -2.220   4.275  1.00 95.59           C  
ATOM    260  CE  LYS B  32     -16.346  -1.544   5.454  1.00 95.59           C  
ATOM    261  NZ  LYS B  32     -17.022  -0.275   5.049  1.00 95.59           N  
ATOM    262  N   MET B  33     -11.724  -2.060   4.303  1.00 96.41           N  
ATOM    263  CA  MET B  33     -10.648  -1.777   5.249  1.00 96.41           C  
ATOM    264  C   MET B  33     -11.211  -1.415   6.620  1.00 96.41           C  
ATOM    265  CB  MET B  33      -9.761  -0.644   4.732  1.00 96.41           C  
ATOM    266  O   MET B  33     -12.416  -1.208   6.766  1.00 96.41           O  
ATOM    267  CG  MET B  33      -9.174  -0.905   3.354  1.00 96.41           C  
ATOM    268  SD  MET B  33      -7.917  -2.243   3.368  1.00 96.41           S  
ATOM    269  CE  MET B  33      -6.595  -1.430   4.307  1.00 96.41           C  
ATOM    270  N   ARG B  34     -10.351  -1.413   7.620  1.00 96.69           N  
ATOM    271  CA  ARG B  34     -10.718  -0.877   8.928  1.00 96.69           C  
ATOM    272  C   ARG B  34     -11.063   0.605   8.835  1.00 96.69           C  
ATOM    273  CB  ARG B  34      -9.585  -1.090   9.933  1.00 96.69           C  
ATOM    274  O   ARG B  34     -10.727   1.266   7.850  1.00 96.69           O  
ATOM    275  CG  ARG B  34      -9.317  -2.551  10.259  1.00 96.69           C  
ATOM    276  CD  ARG B  34      -8.275  -2.701  11.359  1.00 96.69           C  
ATOM    277  NE  ARG B  34      -8.166  -4.085  11.813  1.00 96.69           N  
ATOM    278  NH1 ARG B  34      -6.589  -3.644  13.443  1.00 96.69           N  
ATOM    279  NH2 ARG B  34      -7.349  -5.783  13.125  1.00 96.69           N  
ATOM    280  CZ  ARG B  34      -7.368  -4.501  12.793  1.00 96.69           C  
ATOM    281  N   ASN B  35     -11.756   1.134   9.724  1.00 94.06           N  
ATOM    282  CA  ASN B  35     -12.044   2.556   9.876  1.00 94.06           C  
ATOM    283  C   ASN B  35     -12.929   3.073   8.745  1.00 94.06           C  
ATOM    284  CB  ASN B  35     -10.745   3.362   9.944  1.00 94.06           C  
ATOM    285  O   ASN B  35     -12.713   4.174   8.236  1.00 94.06           O  
ATOM    286  CG  ASN B  35      -9.920   3.038  11.174  1.00 94.06           C  
ATOM    287  ND2 ASN B  35      -8.618   3.283  11.097  1.00 94.06           N  
ATOM    288  OD1 ASN B  35     -10.450   2.569  12.186  1.00 94.06           O  
ATOM    289  N   ASP B  36     -13.817   2.244   8.270  1.00 94.63           N  
ATOM    290  CA  ASP B  36     -14.898   2.584   7.350  1.00 94.63           C  
ATOM    291  C   ASP B  36     -14.349   3.057   6.006  1.00 94.63           C  
ATOM    292  CB  ASP B  36     -15.800   3.661   7.957  1.00 94.63           C  
ATOM    293  O   ASP B  36     -14.847   4.027   5.432  1.00 94.63           O  
ATOM    294  CG  ASP B  36     -16.558   3.178   9.182  1.00 94.63           C  
ATOM    295  OD1 ASP B  36     -17.184   2.097   9.125  1.00 94.63           O  
ATOM    296  OD2 ASP B  36     -16.531   3.886  10.212  1.00 94.63           O  
ATOM    297  N   ARG B  37     -13.271   2.427   5.603  1.00 97.94           N  
ATOM    298  CA  ARG B  37     -12.710   2.691   4.282  1.00 97.94           C  
ATOM    299  C   ARG B  37     -12.967   1.523   3.335  1.00 97.94           C  
ATOM    300  CB  ARG B  37     -11.208   2.966   4.380  1.00 97.94           C  
ATOM    301  O   ARG B  37     -12.986   0.366   3.760  1.00 97.94           O  
ATOM    302  CG  ARG B  37     -10.859   4.188   5.214  1.00 97.94           C  
ATOM    303  CD  ARG B  37      -9.354   4.349   5.375  1.00 97.94           C  
ATOM    304  NE  ARG B  37      -9.022   5.477   6.241  1.00 97.94           N  
ATOM    305  NH1 ARG B  37      -8.446   6.900   4.515  1.00 97.94           N  
ATOM    306  NH2 ARG B  37      -8.325   7.619   6.688  1.00 97.94           N  
ATOM    307  CZ  ARG B  37      -8.598   6.663   5.813  1.00 97.94           C  
ATOM    308  N   GLU B  38     -13.177   1.840   2.112  1.00 97.65           N  
ATOM    309  CA  GLU B  38     -13.368   0.852   1.055  1.00 97.65           C  
ATOM    310  C   GLU B  38     -12.543   1.198  -0.181  1.00 97.65           C  
ATOM    311  CB  GLU B  38     -14.849   0.741   0.684  1.00 97.65           C  
ATOM    312  O   GLU B  38     -12.412   2.371  -0.538  1.00 97.65           O  
ATOM    313  CG  GLU B  38     -15.740   0.291   1.834  1.00 97.65           C  
ATOM    314  CD  GLU B  38     -17.218   0.279   1.479  1.00 97.65           C  
ATOM    315  OE1 GLU B  38     -18.042  -0.134   2.325  1.00 97.65           O  
ATOM    316  OE2 GLU B  38     -17.554   0.685   0.344  1.00 97.65           O  
ATOM    317  N   LEU B  39     -12.009   0.112  -0.781  1.00 97.16           N  
ATOM    318  CA  LEU B  39     -11.225   0.284  -1.999  1.00 97.16           C  
ATOM    319  C   LEU B  39     -11.795  -0.558  -3.136  1.00 97.16           C  
ATOM    320  CB  LEU B  39      -9.761  -0.093  -1.753  1.00 97.16           C  
ATOM    321  O   LEU B  39     -12.235  -1.688  -2.916  1.00 97.16           O  
ATOM    322  CG  LEU B  39      -9.086   0.562  -0.548  1.00 97.16           C  
ATOM    323  CD1 LEU B  39      -7.714  -0.059  -0.307  1.00 97.16           C  
ATOM    324  CD2 LEU B  39      -8.968   2.068  -0.754  1.00 97.16           C  
ATOM    325  N   ARG B  40     -11.872   0.073  -4.214  1.00 96.44           N  
ATOM    326  CA  ARG B  40     -12.114  -0.622  -5.474  1.00 96.44           C  
ATOM    327  C   ARG B  40     -10.996  -0.348  -6.474  1.00 96.44           C  
ATOM    328  CB  ARG B  40     -13.462  -0.206  -6.068  1.00 96.44           C  
ATOM    329  O   ARG B  40     -10.665   0.809  -6.741  1.00 96.44           O  
ATOM    330  CG  ARG B  40     -14.659  -0.612  -5.223  1.00 96.44           C  
ATOM    331  CD  ARG B  40     -15.974  -0.271  -5.909  1.00 96.44           C  
ATOM    332  NE  ARG B  40     -17.123  -0.653  -5.092  1.00 96.44           N  
ATOM    333  NH1 ARG B  40     -17.905  -2.248  -6.569  1.00 96.44           N  
ATOM    334  NH2 ARG B  40     -19.020  -1.852  -4.607  1.00 96.44           N  
ATOM    335  CZ  ARG B  40     -18.013  -1.583  -5.425  1.00 96.44           C  
ATOM    336  N   GLY B  41     -10.369  -1.425  -6.954  1.00 96.44           N  
ATOM    337  CA  GLY B  41      -9.274  -1.272  -7.899  1.00 96.44           C  
ATOM    338  C   GLY B  41      -8.847  -2.580  -8.537  1.00 96.44           C  
ATOM    339  O   GLY B  41      -9.421  -3.633  -8.249  1.00 96.44           O  
ATOM    340  N   ARG B  42      -7.954  -2.479  -9.517  1.00 95.86           N  
ATOM    341  CA  ARG B  42      -7.397  -3.652 -10.184  1.00 95.86           C  
ATOM    342  C   ARG B  42      -6.246  -4.245  -9.378  1.00 95.86           C  
ATOM    343  CB  ARG B  42      -6.920  -3.294 -11.593  1.00 95.86           C  
ATOM    344  O   ARG B  42      -5.283  -3.546  -9.055  1.00 95.86           O  
ATOM    345  CG  ARG B  42      -6.447  -4.489 -12.406  1.00 95.86           C  
ATOM    346  CD  ARG B  42      -6.083  -4.093 -13.830  1.00 95.86           C  
ATOM    347  NE  ARG B  42      -7.271  -3.803 -14.629  1.00 95.86           N  
ATOM    348  NH1 ARG B  42      -6.610  -5.064 -16.448  1.00 95.86           N  
ATOM    349  NH2 ARG B  42      -8.609  -3.943 -16.490  1.00 95.86           N  
ATOM    350  CZ  ARG B  42      -7.494  -4.271 -15.854  1.00 95.86           C  
ATOM    351  N   LEU B  43      -6.339  -5.544  -9.107  1.00 95.15           N  
ATOM    352  CA  LEU B  43      -5.335  -6.239  -8.310  1.00 95.15           C  
ATOM    353  C   LEU B  43      -4.129  -6.616  -9.163  1.00 95.15           C  
ATOM    354  CB  LEU B  43      -5.934  -7.494  -7.669  1.00 95.15           C  
ATOM    355  O   LEU B  43      -4.265  -7.334 -10.156  1.00 95.15           O  
ATOM    356  CG  LEU B  43      -4.977  -8.356  -6.843  1.00 95.15           C  
ATOM    357  CD1 LEU B  43      -4.479  -7.579  -5.629  1.00 95.15           C  
ATOM    358  CD2 LEU B  43      -5.659  -9.650  -6.414  1.00 95.15           C  
ATOM    359  N   HIS B  44      -2.931  -6.140  -8.719  1.00 95.76           N  
ATOM    360  CA  HIS B  44      -1.723  -6.439  -9.480  1.00 95.76           C  
ATOM    361  C   HIS B  44      -0.824  -7.413  -8.726  1.00 95.76           C  
ATOM    362  CB  HIS B  44      -0.957  -5.153  -9.794  1.00 95.76           C  
ATOM    363  O   HIS B  44      -0.039  -8.141  -9.339  1.00 95.76           O  
ATOM    364  CG  HIS B  44      -1.668  -4.249 -10.750  1.00 95.76           C  
ATOM    365  CD2 HIS B  44      -2.047  -2.955 -10.635  1.00 95.76           C  
ATOM    366  ND1 HIS B  44      -2.074  -4.661 -12.001  1.00 95.76           N  
ATOM    367  CE1 HIS B  44      -2.673  -3.655 -12.616  1.00 95.76           C  
ATOM    368  NE2 HIS B  44      -2.670  -2.608 -11.808  1.00 95.76           N  
ATOM    369  N   ALA B  45      -0.898  -7.423  -7.416  1.00 94.90           N  
ATOM    370  CA  ALA B  45      -0.075  -8.309  -6.597  1.00 94.90           C  
ATOM    371  C   ALA B  45      -0.643  -8.438  -5.187  1.00 94.90           C  
ATOM    372  CB  ALA B  45       1.363  -7.801  -6.543  1.00 94.90           C  
ATOM    373  O   ALA B  45      -1.355  -7.549  -4.714  1.00 94.90           O  
ATOM    374  N   TYR B  46      -0.326  -9.544  -4.603  1.00 92.68           N  
ATOM    375  CA  TYR B  46      -0.713  -9.800  -3.220  1.00 92.68           C  
ATOM    376  C   TYR B  46       0.196 -10.845  -2.584  1.00 92.68           C  
ATOM    377  CB  TYR B  46      -2.171 -10.262  -3.146  1.00 92.68           C  
ATOM    378  O   TYR B  46       0.914 -11.562  -3.285  1.00 92.68           O  
ATOM    379  CG  TYR B  46      -2.394 -11.656  -3.681  1.00 92.68           C  
ATOM    380  CD1 TYR B  46      -2.542 -11.883  -5.048  1.00 92.68           C  
ATOM    381  CD2 TYR B  46      -2.457 -12.748  -2.822  1.00 92.68           C  
ATOM    382  CE1 TYR B  46      -2.749 -13.166  -5.545  1.00 92.68           C  
ATOM    383  CE2 TYR B  46      -2.664 -14.035  -3.309  1.00 92.68           C  
ATOM    384  OH  TYR B  46      -3.013 -15.505  -5.156  1.00 92.68           O  
ATOM    385  CZ  TYR B  46      -2.808 -14.233  -4.669  1.00 92.68           C  
ATOM    386  N   ASP B  47       0.216 -10.841  -1.240  1.00 89.61           N  
ATOM    387  CA  ASP B  47       0.959 -11.886  -0.542  1.00 89.61           C  
ATOM    388  C   ASP B  47       0.113 -12.520   0.559  1.00 89.61           C  
ATOM    389  CB  ASP B  47       2.253 -11.321   0.048  1.00 89.61           C  
ATOM    390  O   ASP B  47      -1.084 -12.244   0.666  1.00 89.61           O  
ATOM    391  CG  ASP B  47       2.009 -10.328   1.170  1.00 89.61           C  
ATOM    392  OD1 ASP B  47       0.876 -10.268   1.696  1.00 89.61           O  
ATOM    393  OD2 ASP B  47       2.957  -9.597   1.531  1.00 89.61           O  
ATOM    394  N   GLN B  48       0.661 -13.405   1.255  1.00 85.71           N  
ATOM    395  CA  GLN B  48      -0.045 -14.207   2.248  1.00 85.71           C  
ATOM    396  C   GLN B  48      -0.520 -13.346   3.415  1.00 85.71           C  
ATOM    397  CB  GLN B  48       0.849 -15.338   2.760  1.00 85.71           C  
ATOM    398  O   GLN B  48      -1.421 -13.740   4.158  1.00 85.71           O  
ATOM    399  CG  GLN B  48       2.079 -14.855   3.516  1.00 85.71           C  
ATOM    400  CD  GLN B  48       3.007 -15.987   3.912  1.00 85.71           C  
ATOM    401  NE2 GLN B  48       4.308 -15.774   3.744  1.00 85.71           N  
ATOM    402  OE1 GLN B  48       2.559 -17.045   4.366  1.00 85.71           O  
ATOM    403  N   HIS B  49       0.102 -12.215   3.634  1.00 88.15           N  
ATOM    404  CA  HIS B  49      -0.236 -11.315   4.731  1.00 88.15           C  
ATOM    405  C   HIS B  49      -1.293 -10.302   4.306  1.00 88.15           C  
ATOM    406  CB  HIS B  49       1.014 -10.591   5.234  1.00 88.15           C  
ATOM    407  O   HIS B  49      -1.573  -9.348   5.036  1.00 88.15           O  
ATOM    408  CG  HIS B  49       2.082 -11.512   5.732  1.00 88.15           C  
ATOM    409  CD2 HIS B  49       2.248 -12.113   6.934  1.00 88.15           C  
ATOM    410  ND1 HIS B  49       3.148 -11.906   4.952  1.00 88.15           N  
ATOM    411  CE1 HIS B  49       3.925 -12.713   5.655  1.00 88.15           C  
ATOM    412  NE2 HIS B  49       3.401 -12.855   6.861  1.00 88.15           N  
ATOM    413  N   LEU B  50      -1.823 -10.454   3.037  1.00 90.48           N  
ATOM    414  CA  LEU B  50      -2.892  -9.667   2.434  1.00 90.48           C  
ATOM    415  C   LEU B  50      -2.395  -8.275   2.056  1.00 90.48           C  
ATOM    416  CB  LEU B  50      -4.081  -9.554   3.392  1.00 90.48           C  
ATOM    417  O   LEU B  50      -3.194  -7.351   1.885  1.00 90.48           O  
ATOM    418  CG  LEU B  50      -4.926 -10.815   3.575  1.00 90.48           C  
ATOM    419  CD1 LEU B  50      -6.111 -10.531   4.492  1.00 90.48           C  
ATOM    420  CD2 LEU B  50      -5.401 -11.342   2.226  1.00 90.48           C  
ATOM    421  N   ASN B  51      -1.050  -8.082   2.076  1.00 94.38           N  
ATOM    422  CA  ASN B  51      -0.534  -6.916   1.368  1.00 94.38           C  
ATOM    423  C   ASN B  51      -0.872  -6.967  -0.119  1.00 94.38           C  
ATOM    424  CB  ASN B  51       0.979  -6.795   1.565  1.00 94.38           C  
ATOM    425  O   ASN B  51      -0.847  -8.037  -0.729  1.00 94.38           O  
ATOM    426  CG  ASN B  51       1.377  -6.757   3.027  1.00 94.38           C  
ATOM    427  ND2 ASN B  51       2.359  -7.571   3.396  1.00 94.38           N  
ATOM    428  OD1 ASN B  51       0.805  -6.004   3.820  1.00 94.38           O  
ATOM    429  N   MET B  52      -1.148  -5.707  -0.675  1.00 95.52           N  
ATOM    430  CA  MET B  52      -1.580  -5.720  -2.070  1.00 95.52           C  
ATOM    431  C   MET B  52      -1.138  -4.449  -2.788  1.00 95.52           C  
ATOM    432  CB  MET B  52      -3.099  -5.872  -2.162  1.00 95.52           C  
ATOM    433  O   MET B  52      -0.936  -3.412  -2.155  1.00 95.52           O  
ATOM    434  CG  MET B  52      -3.634  -7.117  -1.473  1.00 95.52           C  
ATOM    435  SD  MET B  52      -5.468  -7.176  -1.451  1.00 95.52           S  
ATOM    436  CE  MET B  52      -5.807  -6.071  -0.052  1.00 95.52           C  
ATOM    437  N   ILE B  53      -1.020  -4.622  -4.049  1.00 97.34           N  
ATOM    438  CA  ILE B  53      -0.909  -3.465  -4.931  1.00 97.34           C  
ATOM    439  C   ILE B  53      -2.122  -3.405  -5.857  1.00 97.34           C  
ATOM    440  CB  ILE B  53       0.395  -3.507  -5.758  1.00 97.34           C  
ATOM    441  O   ILE B  53      -2.399  -4.356  -6.591  1.00 97.34           O  
ATOM    442  CG1 ILE B  53       1.611  -3.301  -4.848  1.00 97.34           C  
ATOM    443  CG2 ILE B  53       0.361  -2.459  -6.873  1.00 97.34           C  
ATOM    444  CD1 ILE B  53       2.943  -3.299  -5.586  1.00 97.34           C  
ATOM    445  N   LEU B  54      -2.795  -2.294  -5.763  1.00 97.47           N  
ATOM    446  CA  LEU B  54      -3.971  -2.044  -6.590  1.00 97.47           C  
ATOM    447  C   LEU B  54      -3.718  -0.897  -7.562  1.00 97.47           C  
ATOM    448  CB  LEU B  54      -5.185  -1.728  -5.713  1.00 97.47           C  
ATOM    449  O   LEU B  54      -3.048   0.079  -7.216  1.00 97.47           O  
ATOM    450  CG  LEU B  54      -5.562  -2.782  -4.671  1.00 97.47           C  
ATOM    451  CD1 LEU B  54      -6.682  -2.265  -3.775  1.00 97.47           C  
ATOM    452  CD2 LEU B  54      -5.972  -4.084  -5.351  1.00 97.47           C  
ATOM    453  N   GLY B  55      -4.226  -1.046  -8.739  1.00 98.16           N  
ATOM    454  CA  GLY B  55      -4.210   0.026  -9.721  1.00 98.16           C  
ATOM    455  C   GLY B  55      -5.561   0.693  -9.899  1.00 98.16           C  
ATOM    456  O   GLY B  55      -6.602   0.058  -9.715  1.00 98.16           O  
ATOM    457  N   ASP B  56      -5.523   2.003 -10.293  1.00 98.36           N  
ATOM    458  CA  ASP B  56      -6.749   2.750 -10.552  1.00 98.36           C  
ATOM    459  C   ASP B  56      -7.748   2.579  -9.409  1.00 98.36           C  
ATOM    460  CB  ASP B  56      -7.380   2.306 -11.873  1.00 98.36           C  
ATOM    461  O   ASP B  56      -8.905   2.220  -9.638  1.00 98.36           O  
ATOM    462  CG  ASP B  56      -6.443   2.456 -13.058  1.00 98.36           C  
ATOM    463  OD1 ASP B  56      -5.776   3.507 -13.179  1.00 98.36           O  
ATOM    464  OD2 ASP B  56      -6.372   1.517 -13.880  1.00 98.36           O  
ATOM    465  N   VAL B  57      -7.358   2.985  -8.250  1.00 98.44           N  
ATOM    466  CA  VAL B  57      -8.083   2.713  -7.013  1.00 98.44           C  
ATOM    467  C   VAL B  57      -9.084   3.834  -6.743  1.00 98.44           C  
ATOM    468  CB  VAL B  57      -7.122   2.556  -5.814  1.00 98.44           C  
ATOM    469  O   VAL B  57      -8.749   5.015  -6.862  1.00 98.44           O  
ATOM    470  CG1 VAL B  57      -7.899   2.253  -4.534  1.00 98.44           C  
ATOM    471  CG2 VAL B  57      -6.097   1.458  -6.093  1.00 98.44           C  
ATOM    472  N   GLU B  58     -10.279   3.453  -6.549  1.00 98.68           N  
ATOM    473  CA  GLU B  58     -11.262   4.351  -5.949  1.00 98.68           C  
ATOM    474  C   GLU B  58     -11.407   4.090  -4.453  1.00 98.68           C  
ATOM    475  CB  GLU B  58     -12.618   4.203  -6.643  1.00 98.68           C  
ATOM    476  O   GLU B  58     -11.864   3.020  -4.045  1.00 98.68           O  
ATOM    477  CG  GLU B  58     -13.670   5.189  -6.153  1.00 98.68           C  
ATOM    478  CD  GLU B  58     -15.034   4.976  -6.789  1.00 98.68           C  
ATOM    479  OE1 GLU B  58     -15.878   4.268  -6.193  1.00 98.68           O  
ATOM    480  OE2 GLU B  58     -15.261   5.520  -7.893  1.00 98.68           O  
ATOM    481  N   GLU B  59     -11.084   5.042  -3.614  1.00 98.63           N  
ATOM    482  CA  GLU B  59     -11.256   4.916  -2.170  1.00 98.63           C  
ATOM    483  C   GLU B  59     -12.488   5.681  -1.693  1.00 98.63           C  
ATOM    484  CB  GLU B  59     -10.010   5.415  -1.434  1.00 98.63           C  
ATOM    485  O   GLU B  59     -12.710   6.825  -2.096  1.00 98.63           O  
ATOM    486  CG  GLU B  59     -10.088   5.266   0.078  1.00 98.63           C  
ATOM    487  CD  GLU B  59      -8.921   5.914   0.806  1.00 98.63           C  
ATOM    488  OE1 GLU B  59      -8.375   5.296   1.748  1.00 98.63           O  
ATOM    489  OE2 GLU B  59      -8.550   7.049   0.432  1.00 98.63           O  
ATOM    490  N   THR B  60     -13.250   5.070  -0.919  1.00 98.38           N  
ATOM    491  CA  THR B  60     -14.375   5.695  -0.233  1.00 98.38           C  
ATOM    492  C   THR B  60     -14.174   5.658   1.279  1.00 98.38           C  
ATOM    493  CB  THR B  60     -15.703   5.004  -0.594  1.00 98.38           C  
ATOM    494  O   THR B  60     -13.947   4.592   1.855  1.00 98.38           O  
ATOM    495  CG2 THR B  60     -16.886   5.710   0.061  1.00 98.38           C  
ATOM    496  OG1 THR B  60     -15.876   5.027  -2.017  1.00 98.38           O  
ATOM    497  N   VAL B  61     -14.195   6.810   1.959  1.00 97.65           N  
ATOM    498  CA  VAL B  61     -14.067   6.919   3.408  1.00 97.65           C  
ATOM    499  C   VAL B  61     -15.356   7.487   4.000  1.00 97.65           C  
ATOM    500  CB  VAL B  61     -12.864   7.803   3.807  1.00 97.65           C  
ATOM    501  O   VAL B  61     -15.820   8.552   3.586  1.00 97.65           O  
ATOM    502  CG1 VAL B  61     -12.722   7.868   5.327  1.00 97.65           C  
ATOM    503  CG2 VAL B  61     -11.580   7.274   3.170  1.00 97.65           C  
ATOM    504  N   THR B  62     -15.919   6.761   4.863  1.00 96.70           N  
ATOM    505  CA  THR B  62     -17.130   7.210   5.540  1.00 96.70           C  
ATOM    506  C   THR B  62     -16.812   7.692   6.953  1.00 96.70           C  
ATOM    507  CB  THR B  62     -18.184   6.089   5.602  1.00 96.70           C  
ATOM    508  O   THR B  62     -16.198   6.967   7.738  1.00 96.70           O  
ATOM    509  CG2 THR B  62     -19.482   6.589   6.229  1.00 96.70           C  
ATOM    510  OG1 THR B  62     -18.456   5.623   4.275  1.00 96.70           O  
ATOM    511  N   THR B  63     -17.193   8.945   7.180  1.00 93.48           N  
ATOM    512  CA  THR B  63     -16.984   9.528   8.501  1.00 93.48           C  
ATOM    513  C   THR B  63     -18.319   9.820   9.180  1.00 93.48           C  
ATOM    514  CB  THR B  63     -16.154  10.822   8.416  1.00 93.48           C  
ATOM    515  O   THR B  63     -19.306  10.133   8.512  1.00 93.48           O  
ATOM    516  CG2 THR B  63     -14.740  10.538   7.920  1.00 93.48           C  
ATOM    517  OG1 THR B  63     -16.791  11.733   7.510  1.00 93.48           O  
ATOM    518  N   ILE B  64     -18.332   9.570  10.465  1.00 90.71           N  
ATOM    519  CA  ILE B  64     -19.539   9.830  11.242  1.00 90.71           C  
ATOM    520  C   ILE B  64     -19.341  11.076  12.102  1.00 90.71           C  
ATOM    521  CB  ILE B  64     -19.912   8.621  12.129  1.00 90.71           C  
ATOM    522  O   ILE B  64     -18.363  11.175  12.846  1.00 90.71           O  
ATOM    523  CG1 ILE B  64     -20.087   7.363  11.271  1.00 90.71           C  
ATOM    524  CG2 ILE B  64     -21.179   8.913  12.937  1.00 90.71           C  
ATOM    525  CD1 ILE B  64     -20.199   6.075  12.075  1.00 90.71           C  
ATOM    526  N   GLU B  65     -20.182  11.989  11.762  1.00 90.81           N  
ATOM    527  CA  GLU B  65     -20.193  13.211  12.560  1.00 90.81           C  
ATOM    528  C   GLU B  65     -21.502  13.354  13.333  1.00 90.81           C  
ATOM    529  CB  GLU B  65     -19.972  14.437  11.671  1.00 90.81           C  
ATOM    530  O   GLU B  65     -22.566  12.978  12.836  1.00 90.81           O  
ATOM    531  CG  GLU B  65     -18.579  14.512  11.062  1.00 90.81           C  
ATOM    532  CD  GLU B  65     -18.338  15.787  10.269  1.00 90.81           C  
ATOM    533  OE1 GLU B  65     -17.224  15.962   9.725  1.00 90.81           O  
ATOM    534  OE2 GLU B  65     -19.271  16.617  10.191  1.00 90.81           O  
ATOM    535  N   ILE B  66     -21.385  13.710  14.613  1.00 90.39           N  
ATOM    536  CA  ILE B  66     -22.576  13.910  15.431  1.00 90.39           C  
ATOM    537  C   ILE B  66     -22.949  15.391  15.447  1.00 90.39           C  
ATOM    538  CB  ILE B  66     -22.365  13.395  16.873  1.00 90.39           C  
ATOM    539  O   ILE B  66     -22.111  16.245  15.747  1.00 90.39           O  
ATOM    540  CG1 ILE B  66     -21.985  11.910  16.859  1.00 90.39           C  
ATOM    541  CG2 ILE B  66     -23.618  13.633  17.720  1.00 90.39           C  
ATOM    542  CD1 ILE B  66     -21.344  11.423  18.151  1.00 90.39           C  
ATOM    543  N   ASP B  67     -24.158  15.574  14.949  1.00 88.33           N  
ATOM    544  CA  ASP B  67     -24.676  16.934  15.063  1.00 88.33           C  
ATOM    545  C   ASP B  67     -24.898  17.315  16.525  1.00 88.33           C  
ATOM    546  CB  ASP B  67     -25.980  17.079  14.277  1.00 88.33           C  
ATOM    547  O   ASP B  67     -25.633  16.636  17.245  1.00 88.33           O  
ATOM    548  CG  ASP B  67     -26.443  18.520  14.157  1.00 88.33           C  
ATOM    549  OD1 ASP B  67     -26.776  19.142  15.189  1.00 88.33           O  
ATOM    550  OD2 ASP B  67     -26.477  19.038  13.020  1.00 88.33           O  
ATOM    551  N   GLU B  68     -24.187  18.342  16.997  1.00 87.21           N  
ATOM    552  CA  GLU B  68     -24.221  18.762  18.395  1.00 87.21           C  
ATOM    553  C   GLU B  68     -25.608  19.262  18.787  1.00 87.21           C  
ATOM    554  CB  GLU B  68     -23.176  19.850  18.655  1.00 87.21           C  
ATOM    555  O   GLU B  68     -26.016  19.132  19.943  1.00 87.21           O  
ATOM    556  CG  GLU B  68     -21.740  19.351  18.592  1.00 87.21           C  
ATOM    557  CD  GLU B  68     -20.718  20.418  18.953  1.00 87.21           C  
ATOM    558  OE1 GLU B  68     -19.503  20.114  18.970  1.00 87.21           O  
ATOM    559  OE2 GLU B  68     -21.135  21.566  19.223  1.00 87.21           O  
ATOM    560  N   GLU B  69     -26.336  19.772  17.835  1.00 89.60           N  
ATOM    561  CA  GLU B  69     -27.646  20.349  18.120  1.00 89.60           C  
ATOM    562  C   GLU B  69     -28.729  19.274  18.146  1.00 89.60           C  
ATOM    563  CB  GLU B  69     -27.997  21.423  17.087  1.00 89.60           C  
ATOM    564  O   GLU B  69     -29.574  19.258  19.045  1.00 89.60           O  
ATOM    565  CG  GLU B  69     -27.123  22.667  17.172  1.00 89.60           C  
ATOM    566  CD  GLU B  69     -27.522  23.749  16.181  1.00 89.60           C  
ATOM    567  OE1 GLU B  69     -26.917  24.845  16.204  1.00 89.60           O  
ATOM    568  OE2 GLU B  69     -28.447  23.499  15.377  1.00 89.60           O  
ATOM    569  N   THR B  70     -28.704  18.390  17.322  1.00 89.03           N  
ATOM    570  CA  THR B  70     -29.766  17.406  17.146  1.00 89.03           C  
ATOM    571  C   THR B  70     -29.311  16.029  17.621  1.00 89.03           C  
ATOM    572  CB  THR B  70     -30.211  17.322  15.674  1.00 89.03           C  
ATOM    573  O   THR B  70     -30.134  15.134  17.825  1.00 89.03           O  
ATOM    574  CG2 THR B  70     -30.707  18.675  15.172  1.00 89.03           C  
ATOM    575  OG1 THR B  70     -29.103  16.903  14.868  1.00 89.03           O  
ATOM    576  N   TYR B  71     -28.022  15.938  18.023  1.00 90.13           N  
ATOM    577  CA  TYR B  71     -27.422  14.669  18.421  1.00 90.13           C  
ATOM    578  C   TYR B  71     -27.636  13.606  17.351  1.00 90.13           C  
ATOM    579  CB  TYR B  71     -28.006  14.193  19.755  1.00 90.13           C  
ATOM    580  O   TYR B  71     -27.573  12.407  17.637  1.00 90.13           O  
ATOM    581  CG  TYR B  71     -27.666  15.089  20.921  1.00 90.13           C  
ATOM    582  CD1 TYR B  71     -26.435  14.990  21.565  1.00 90.13           C  
ATOM    583  CD2 TYR B  71     -28.575  16.036  21.382  1.00 90.13           C  
ATOM    584  CE1 TYR B  71     -26.118  15.813  22.641  1.00 90.13           C  
ATOM    585  CE2 TYR B  71     -28.269  16.863  22.457  1.00 90.13           C  
ATOM    586  OH  TYR B  71     -26.731  17.561  24.144  1.00 90.13           O  
ATOM    587  CZ  TYR B  71     -27.040  16.745  23.079  1.00 90.13           C  
ATOM    588  N   GLU B  72     -27.984  13.979  16.149  1.00 90.50           N  
ATOM    589  CA  GLU B  72     -28.129  13.054  15.028  1.00 90.50           C  
ATOM    590  C   GLU B  72     -26.774  12.720  14.410  1.00 90.50           C  
ATOM    591  CB  GLU B  72     -29.062  13.640  13.965  1.00 90.50           C  
ATOM    592  O   GLU B  72     -25.894  13.578  14.330  1.00 90.50           O  
ATOM    593  CG  GLU B  72     -30.529  13.641  14.367  1.00 90.50           C  
ATOM    594  CD  GLU B  72     -31.456  14.101  13.253  1.00 90.50           C  
ATOM    595  OE1 GLU B  72     -32.692  13.963  13.396  1.00 90.50           O  
ATOM    596  OE2 GLU B  72     -30.942  14.602  12.228  1.00 90.50           O  
ATOM    597  N   GLU B  73     -26.536  11.475  14.073  1.00 89.78           N  
ATOM    598  CA  GLU B  73     -25.345  11.032  13.355  1.00 89.78           C  
ATOM    599  C   GLU B  73     -25.423  11.400  11.876  1.00 89.78           C  
ATOM    600  CB  GLU B  73     -25.152   9.522  13.512  1.00 89.78           C  
ATOM    601  O   GLU B  73     -26.413  11.096  11.207  1.00 89.78           O  
ATOM    602  CG  GLU B  73     -24.807   9.090  14.930  1.00 89.78           C  
ATOM    603  CD  GLU B  73     -24.577   7.593  15.061  1.00 89.78           C  
ATOM    604  OE1 GLU B  73     -24.234   7.127  16.172  1.00 89.78           O  
ATOM    605  OE2 GLU B  73     -24.739   6.880  14.046  1.00 89.78           O  
ATOM    606  N   ILE B  74     -24.422  12.186  11.475  1.00 91.00           N  
ATOM    607  CA  ILE B  74     -24.333  12.565  10.069  1.00 91.00           C  
ATOM    608  C   ILE B  74     -23.207  11.786   9.395  1.00 91.00           C  
ATOM    609  CB  ILE B  74     -24.105  14.085   9.907  1.00 91.00           C  
ATOM    610  O   ILE B  74     -22.055  11.845   9.831  1.00 91.00           O  
ATOM    611  CG1 ILE B  74     -25.206  14.870  10.628  1.00 91.00           C  
ATOM    612  CG2 ILE B  74     -24.042  14.466   8.425  1.00 91.00           C  
ATOM    613  CD1 ILE B  74     -24.901  16.352  10.796  1.00 91.00           C  
ATOM    614  N   TYR B  75     -23.610  10.968   8.422  1.00 91.42           N  
ATOM    615  CA  TYR B  75     -22.649  10.189   7.649  1.00 91.42           C  
ATOM    616  C   TYR B  75     -22.143  10.982   6.450  1.00 91.42           C  
ATOM    617  CB  TYR B  75     -23.276   8.874   7.179  1.00 91.42           C  
ATOM    618  O   TYR B  75     -22.936  11.470   5.641  1.00 91.42           O  
ATOM    619  CG  TYR B  75     -23.598   7.919   8.303  1.00 91.42           C  
ATOM    620  CD1 TYR B  75     -22.679   6.954   8.709  1.00 91.42           C  
ATOM    621  CD2 TYR B  75     -24.822   7.979   8.960  1.00 91.42           C  
ATOM    622  CE1 TYR B  75     -22.972   6.071   9.743  1.00 91.42           C  
ATOM    623  CE2 TYR B  75     -25.126   7.101   9.995  1.00 91.42           C  
ATOM    624  OH  TYR B  75     -24.492   5.281  11.403  1.00 91.42           O  
ATOM    625  CZ  TYR B  75     -24.196   6.152  10.379  1.00 91.42           C  
ATOM    626  N   LYS B  76     -20.804  11.161   6.468  1.00 94.31           N  
ATOM    627  CA  LYS B  76     -20.168  11.838   5.342  1.00 94.31           C  
ATOM    628  C   LYS B  76     -19.217  10.901   4.603  1.00 94.31           C  
ATOM    629  CB  LYS B  76     -19.414  13.081   5.819  1.00 94.31           C  
ATOM    630  O   LYS B  76     -18.411  10.208   5.227  1.00 94.31           O  
ATOM    631  CG  LYS B  76     -18.946  13.990   4.693  1.00 94.31           C  
ATOM    632  CD  LYS B  76     -18.285  15.252   5.232  1.00 94.31           C  
ATOM    633  CE  LYS B  76     -17.787  16.149   4.106  1.00 94.31           C  
ATOM    634  NZ  LYS B  76     -17.159  17.398   4.630  1.00 94.31           N  
ATOM    635  N   SER B  77     -19.415  10.869   3.282  1.00 95.71           N  
ATOM    636  CA  SER B  77     -18.583  10.009   2.447  1.00 95.71           C  
ATOM    637  C   SER B  77     -17.731  10.828   1.484  1.00 95.71           C  
ATOM    638  CB  SER B  77     -19.451   9.024   1.662  1.00 95.71           C  
ATOM    639  O   SER B  77     -18.230  11.752   0.838  1.00 95.71           O  
ATOM    640  OG  SER B  77     -18.644   8.116   0.931  1.00 95.71           O  
ATOM    641  N   THR B  78     -16.446  10.562   1.556  1.00 96.52           N  
ATOM    642  CA  THR B  78     -15.519  11.195   0.625  1.00 96.52           C  
ATOM    643  C   THR B  78     -14.867  10.155  -0.281  1.00 96.52           C  
ATOM    644  CB  THR B  78     -14.428  11.984   1.373  1.00 96.52           C  
ATOM    645  O   THR B  78     -14.533   9.056   0.167  1.00 96.52           O  
ATOM    646  CG2 THR B  78     -13.551  12.767   0.401  1.00 96.52           C  
ATOM    647  OG1 THR B  78     -15.048  12.900   2.283  1.00 96.52           O  
ATOM    648  N   LYS B  79     -14.730  10.484  -1.572  1.00 97.99           N  
ATOM    649  CA  LYS B  79     -14.133   9.587  -2.558  1.00 97.99           C  
ATOM    650  C   LYS B  79     -12.897  10.215  -3.195  1.00 97.99           C  
ATOM    651  CB  LYS B  79     -15.152   9.223  -3.639  1.00 97.99           C  
ATOM    652  O   LYS B  79     -12.835  11.433  -3.374  1.00 97.99           O  
ATOM    653  CG  LYS B  79     -16.300   8.358  -3.142  1.00 97.99           C  
ATOM    654  CD  LYS B  79     -17.219   7.939  -4.282  1.00 97.99           C  
ATOM    655  CE  LYS B  79     -18.394   7.110  -3.779  1.00 97.99           C  
ATOM    656  NZ  LYS B  79     -19.263   6.643  -4.900  1.00 97.99           N  
ATOM    657  N   ARG B  80     -11.906   9.387  -3.475  1.00 98.19           N  
ATOM    658  CA  ARG B  80     -10.756   9.835  -4.254  1.00 98.19           C  
ATOM    659  C   ARG B  80     -10.203   8.703  -5.114  1.00 98.19           C  
ATOM    660  CB  ARG B  80      -9.660  10.376  -3.333  1.00 98.19           C  
ATOM    661  O   ARG B  80     -10.493   7.531  -4.868  1.00 98.19           O  
ATOM    662  CG  ARG B  80      -9.035   9.322  -2.434  1.00 98.19           C  
ATOM    663  CD  ARG B  80      -7.971   9.917  -1.522  1.00 98.19           C  
ATOM    664  NE  ARG B  80      -7.325   8.892  -0.707  1.00 98.19           N  
ATOM    665  NH1 ARG B  80      -5.903  10.356   0.376  1.00 98.19           N  
ATOM    666  NH2 ARG B  80      -5.841   8.117   0.865  1.00 98.19           N  
ATOM    667  CZ  ARG B  80      -6.358   9.124   0.176  1.00 98.19           C  
ATOM    668  N   ASN B  81      -9.504   9.102  -6.125  1.00 98.73           N  
ATOM    669  CA  ASN B  81      -8.881   8.155  -7.043  1.00 98.73           C  
ATOM    670  C   ASN B  81      -7.362   8.158  -6.907  1.00 98.73           C  
ATOM    671  CB  ASN B  81      -9.285   8.463  -8.487  1.00 98.73           C  
ATOM    672  O   ASN B  81      -6.747   9.219  -6.784  1.00 98.73           O  
ATOM    673  CG  ASN B  81     -10.753   8.193  -8.753  1.00 98.73           C  
ATOM    674  ND2 ASN B  81     -11.064   6.974  -9.181  1.00 98.73           N  
ATOM    675  OD1 ASN B  81     -11.601   9.071  -8.576  1.00 98.73           O  
ATOM    676  N   ILE B  82      -6.806   7.001  -6.833  1.00 98.66           N  
ATOM    677  CA  ILE B  82      -5.363   6.816  -6.717  1.00 98.66           C  
ATOM    678  C   ILE B  82      -4.874   5.876  -7.815  1.00 98.66           C  
ATOM    679  CB  ILE B  82      -4.975   6.265  -5.326  1.00 98.66           C  
ATOM    680  O   ILE B  82      -5.329   4.734  -7.913  1.00 98.66           O  
ATOM    681  CG1 ILE B  82      -5.580   7.134  -4.219  1.00 98.66           C  
ATOM    682  CG2 ILE B  82      -3.452   6.179  -5.186  1.00 98.66           C  
ATOM    683  CD1 ILE B  82      -5.622   6.459  -2.855  1.00 98.66           C  
ATOM    684  N   PRO B  83      -3.995   6.320  -8.573  1.00 98.76           N  
ATOM    685  CA  PRO B  83      -3.553   5.522  -9.719  1.00 98.76           C  
ATOM    686  C   PRO B  83      -2.927   4.192  -9.305  1.00 98.76           C  
ATOM    687  CB  PRO B  83      -2.520   6.424 -10.398  1.00 98.76           C  
ATOM    688  O   PRO B  83      -3.200   3.159  -9.921  1.00 98.76           O  
ATOM    689  CG  PRO B  83      -2.930   7.815 -10.035  1.00 98.76           C  
ATOM    690  CD  PRO B  83      -3.510   7.795  -8.650  1.00 98.76           C  
ATOM    691  N   MET B  84      -2.032   4.192  -8.364  1.00 98.85           N  
ATOM    692  CA  MET B  84      -1.315   2.997  -7.928  1.00 98.85           C  
ATOM    693  C   MET B  84      -1.088   3.018  -6.420  1.00 98.85           C  
ATOM    694  CB  MET B  84       0.025   2.878  -8.656  1.00 98.85           C  
ATOM    695  O   MET B  84      -0.451   3.933  -5.896  1.00 98.85           O  
ATOM    696  CG  MET B  84       0.718   1.541  -8.451  1.00 98.85           C  
ATOM    697  SD  MET B  84      -0.127   0.169  -9.328  1.00 98.85           S  
ATOM    698  CE  MET B  84       0.357   0.536 -11.038  1.00 98.85           C  
ATOM    699  N   LEU B  85      -1.596   1.926  -5.797  1.00 98.83           N  
ATOM    700  CA  LEU B  85      -1.655   1.960  -4.340  1.00 98.83           C  
ATOM    701  C   LEU B  85      -1.176   0.640  -3.745  1.00 98.83           C  
ATOM    702  CB  LEU B  85      -3.080   2.258  -3.867  1.00 98.83           C  
ATOM    703  O   LEU B  85      -1.616  -0.432  -4.168  1.00 98.83           O  
ATOM    704  CG  LEU B  85      -3.262   2.495  -2.367  1.00 98.83           C  
ATOM    705  CD1 LEU B  85      -2.562   3.782  -1.945  1.00 98.83           C  
ATOM    706  CD2 LEU B  85      -4.743   2.543  -2.009  1.00 98.83           C  
ATOM    707  N   PHE B  86      -0.170   0.734  -2.878  1.00 98.76           N  
ATOM    708  CA  PHE B  86       0.145  -0.387  -2.000  1.00 98.76           C  
ATOM    709  C   PHE B  86      -0.716  -0.350  -0.744  1.00 98.76           C  
ATOM    710  CB  PHE B  86       1.629  -0.372  -1.620  1.00 98.76           C  
ATOM    711  O   PHE B  86      -0.833   0.692  -0.095  1.00 98.76           O  
ATOM    712  CG  PHE B  86       1.991  -1.365  -0.549  1.00 98.76           C  
ATOM    713  CD1 PHE B  86       2.099  -0.969   0.778  1.00 98.76           C  
ATOM    714  CD2 PHE B  86       2.223  -2.696  -0.870  1.00 98.76           C  
ATOM    715  CE1 PHE B  86       2.434  -1.886   1.772  1.00 98.76           C  
ATOM    716  CE2 PHE B  86       2.558  -3.619   0.117  1.00 98.76           C  
ATOM    717  CZ  PHE B  86       2.664  -3.211   1.437  1.00 98.76           C  
ATOM    718  N   VAL B  87      -1.302  -1.427  -0.431  1.00 97.91           N  
ATOM    719  CA  VAL B  87      -2.159  -1.547   0.743  1.00 97.91           C  
ATOM    720  C   VAL B  87      -1.543  -2.531   1.735  1.00 97.91           C  
ATOM    721  CB  VAL B  87      -3.586  -2.000   0.361  1.00 97.91           C  
ATOM    722  O   VAL B  87      -1.269  -3.683   1.388  1.00 97.91           O  
ATOM    723  CG1 VAL B  87      -4.487  -2.045   1.593  1.00 97.91           C  
ATOM    724  CG2 VAL B  87      -4.173  -1.071  -0.701  1.00 97.91           C  
ATOM    725  N   ARG B  88      -1.350  -2.054   2.929  1.00 97.58           N  
ATOM    726  CA  ARG B  88      -0.901  -2.954   3.986  1.00 97.58           C  
ATOM    727  C   ARG B  88      -2.025  -3.889   4.423  1.00 97.58           C  
ATOM    728  CB  ARG B  88      -0.385  -2.159   5.188  1.00 97.58           C  
ATOM    729  O   ARG B  88      -3.174  -3.465   4.560  1.00 97.58           O  
ATOM    730  CG  ARG B  88       1.100  -1.842   5.124  1.00 97.58           C  
ATOM    731  CD  ARG B  88       1.952  -3.093   5.292  1.00 97.58           C  
ATOM    732  NE  ARG B  88       3.366  -2.765   5.449  1.00 97.58           N  
ATOM    733  NH1 ARG B  88       3.755  -4.322   7.110  1.00 97.58           N  
ATOM    734  NH2 ARG B  88       5.459  -2.980   6.369  1.00 97.58           N  
ATOM    735  CZ  ARG B  88       4.190  -3.356   6.309  1.00 97.58           C  
ATOM    736  N   GLY B  89      -1.638  -5.101   4.691  1.00 94.33           N  
ATOM    737  CA  GLY B  89      -2.626  -6.156   4.857  1.00 94.33           C  
ATOM    738  C   GLY B  89      -3.275  -6.155   6.228  1.00 94.33           C  
ATOM    739  O   GLY B  89      -4.403  -6.627   6.387  1.00 94.33           O  
ATOM    740  N   ASP B  90      -2.639  -5.662   7.238  1.00 95.11           N  
ATOM    741  CA  ASP B  90      -3.129  -5.761   8.610  1.00 95.11           C  
ATOM    742  C   ASP B  90      -4.402  -4.940   8.799  1.00 95.11           C  
ATOM    743  CB  ASP B  90      -2.055  -5.301   9.598  1.00 95.11           C  
ATOM    744  O   ASP B  90      -5.150  -5.155   9.755  1.00 95.11           O  
ATOM    745  CG  ASP B  90      -1.665  -3.845   9.415  1.00 95.11           C  
ATOM    746  OD1 ASP B  90      -1.804  -3.313   8.292  1.00 95.11           O  
ATOM    747  OD2 ASP B  90      -1.212  -3.225  10.401  1.00 95.11           O  
ATOM    748  N   GLY B  91      -4.759  -4.053   7.867  1.00 94.63           N  
ATOM    749  CA  GLY B  91      -5.975  -3.259   7.929  1.00 94.63           C  
ATOM    750  C   GLY B  91      -7.106  -3.833   7.096  1.00 94.63           C  
ATOM    751  O   GLY B  91      -8.226  -3.319   7.121  1.00 94.63           O  
ATOM    752  N   VAL B  92      -6.868  -4.816   6.376  1.00 94.64           N  
ATOM    753  CA  VAL B  92      -7.848  -5.403   5.468  1.00 94.64           C  
ATOM    754  C   VAL B  92      -8.843  -6.249   6.259  1.00 94.64           C  
ATOM    755  CB  VAL B  92      -7.169  -6.260   4.376  1.00 94.64           C  
ATOM    756  O   VAL B  92      -8.447  -7.106   7.051  1.00 94.64           O  
ATOM    757  CG1 VAL B  92      -8.215  -6.985   3.531  1.00 94.64           C  
ATOM    758  CG2 VAL B  92      -6.276  -5.389   3.495  1.00 94.64           C  
ATOM    759  N   VAL B  93     -10.087  -6.063   6.115  1.00 94.50           N  
ATOM    760  CA  VAL B  93     -11.164  -6.771   6.800  1.00 94.50           C  
ATOM    761  C   VAL B  93     -11.763  -7.824   5.871  1.00 94.50           C  
ATOM    762  CB  VAL B  93     -12.263  -5.800   7.285  1.00 94.50           C  
ATOM    763  O   VAL B  93     -12.045  -8.947   6.296  1.00 94.50           O  
ATOM    764  CG1 VAL B  93     -13.445  -6.570   7.871  1.00 94.50           C  
ATOM    765  CG2 VAL B  93     -11.696  -4.823   8.313  1.00 94.50           C  
ATOM    766  N   LEU B  94     -11.962  -7.412   4.619  1.00 90.68           N  
ATOM    767  CA  LEU B  94     -12.613  -8.285   3.648  1.00 90.68           C  
ATOM    768  C   LEU B  94     -12.116  -7.992   2.236  1.00 90.68           C  
ATOM    769  CB  LEU B  94     -14.133  -8.118   3.712  1.00 90.68           C  
ATOM    770  O   LEU B  94     -11.896  -6.832   1.878  1.00 90.68           O  
ATOM    771  CG  LEU B  94     -14.953  -9.014   2.782  1.00 90.68           C  
ATOM    772  CD1 LEU B  94     -16.278  -9.387   3.438  1.00 90.68           C  
ATOM    773  CD2 LEU B  94     -15.189  -8.322   1.444  1.00 90.68           C  
ATOM    774  N   VAL B  95     -11.959  -9.055   1.476  1.00 91.38           N  
ATOM    775  CA  VAL B  95     -11.677  -8.941   0.049  1.00 91.38           C  
ATOM    776  C   VAL B  95     -12.723  -9.718  -0.747  1.00 91.38           C  
ATOM    777  CB  VAL B  95     -10.259  -9.452  -0.292  1.00 91.38           C  
ATOM    778  O   VAL B  95     -13.058 -10.854  -0.402  1.00 91.38           O  
ATOM    779  CG1 VAL B  95      -9.967  -9.280  -1.781  1.00 91.38           C  
ATOM    780  CG2 VAL B  95      -9.213  -8.723   0.549  1.00 91.38           C  
ATOM    781  N   ALA B  96     -13.224  -9.034  -1.788  1.00 88.29           N  
ATOM    782  CA  ALA B  96     -14.251  -9.687  -2.596  1.00 88.29           C  
ATOM    783  C   ALA B  96     -13.971  -9.511  -4.086  1.00 88.29           C  
ATOM    784  CB  ALA B  96     -15.631  -9.135  -2.248  1.00 88.29           C  
ATOM    785  O   ALA B  96     -13.481  -8.462  -4.512  1.00 88.29           O  
ATOM    786  N   PRO B  97     -14.203 -10.508  -4.924  1.00 83.33           N  
ATOM    787  CA  PRO B  97     -14.080 -10.396  -6.379  1.00 83.33           C  
ATOM    788  C   PRO B  97     -15.110  -9.447  -6.987  1.00 83.33           C  
ATOM    789  CB  PRO B  97     -14.305 -11.831  -6.863  1.00 83.33           C  
ATOM    790  O   PRO B  97     -16.047  -9.026  -6.303  1.00 83.33           O  
ATOM    791  CG  PRO B  97     -15.106 -12.478  -5.780  1.00 83.33           C  
ATOM    792  CD  PRO B  97     -14.842 -11.751  -4.492  1.00 83.33           C  
ATOM    793  N   PRO B  98     -14.847  -9.064  -8.260  1.00 75.27           N  
ATOM    794  CA  PRO B  98     -15.821  -8.186  -8.913  1.00 75.27           C  
ATOM    795  C   PRO B  98     -17.225  -8.785  -8.949  1.00 75.27           C  
ATOM    796  CB  PRO B  98     -15.259  -8.025 -10.328  1.00 75.27           C  
ATOM    797  O   PRO B  98     -17.377 -10.009  -8.972  1.00 75.27           O  
ATOM    798  CG  PRO B  98     -14.217  -9.090 -10.448  1.00 75.27           C  
ATOM    799  CD  PRO B  98     -13.929  -9.632  -9.077  1.00 75.27           C  
ATOM    800  N   LEU B  99     -18.197  -7.813  -8.642  1.00 65.45           N  
ATOM    801  CA  LEU B  99     -19.574  -8.284  -8.737  1.00 65.45           C  
ATOM    802  C   LEU B  99     -19.892  -8.750 -10.154  1.00 65.45           C  
ATOM    803  CB  LEU B  99     -20.549  -7.179  -8.321  1.00 65.45           C  
ATOM    804  O   LEU B  99     -19.513  -8.095 -11.128  1.00 65.45           O  
ATOM    805  CG  LEU B  99     -20.785  -7.015  -6.818  1.00 65.45           C  
ATOM    806  CD1 LEU B  99     -20.945  -5.540  -6.465  1.00 65.45           C  
ATOM    807  CD2 LEU B  99     -22.009  -7.811  -6.379  1.00 65.45           C  
ATOM    808  N   ARG B 100     -20.006 -10.047 -10.342  1.00 59.36           N  
ATOM    809  CA  ARG B 100     -20.448 -10.512 -11.653  1.00 59.36           C  
ATOM    810  C   ARG B 100     -21.808  -9.922 -12.013  1.00 59.36           C  
ATOM    811  CB  ARG B 100     -20.514 -12.040 -11.688  1.00 59.36           C  
ATOM    812  O   ARG B 100     -22.714  -9.883 -11.178  1.00 59.36           O  
ATOM    813  CG  ARG B 100     -19.158 -12.713 -11.823  1.00 59.36           C  
ATOM    814  CD  ARG B 100     -19.290 -14.218 -12.003  1.00 59.36           C  
ATOM    815  NE  ARG B 100     -18.523 -14.951 -10.999  1.00 59.36           N  
ATOM    816  NH1 ARG B 100     -17.593 -16.443 -12.499  1.00 59.36           N  
ATOM    817  NH2 ARG B 100     -17.082 -16.583 -10.269  1.00 59.36           N  
ATOM    818  CZ  ARG B 100     -17.734 -15.991 -11.258  1.00 59.36           C  
ATOM    819  N   VAL B 101     -21.809  -8.847 -12.693  1.00 54.30           N  
ATOM    820  CA  VAL B 101     -23.144  -8.459 -13.135  1.00 54.30           C  
ATOM    821  C   VAL B 101     -23.761  -9.584 -13.964  1.00 54.30           C  
ATOM    822  CB  VAL B 101     -23.112  -7.149 -13.954  1.00 54.30           C  
ATOM    823  O   VAL B 101     -23.126 -10.105 -14.884  1.00 54.30           O  
ATOM    824  CG1 VAL B 101     -23.308  -5.938 -13.043  1.00 54.30           C  
ATOM    825  CG2 VAL B 101     -21.799  -7.035 -14.726  1.00 54.30           C  
ATOM    826  N   GLY B 102     -24.528 -10.454 -13.352  1.00 39.98           N  
ATOM    827  CA  GLY B 102     -25.357 -11.338 -14.156  1.00 39.98           C  
ATOM    828  C   GLY B 102     -25.935 -10.662 -15.385  1.00 39.98           C  
ATOM    829  O   GLY B 102     -25.954  -9.432 -15.471  1.00 39.98           O  
TER     830      GLY B 102                                                      
ATOM    831  N   MET C   1       7.836 -12.047   0.675  1.00 87.76           N  
ATOM    832  CA  MET C   1       9.081 -11.446   0.205  1.00 87.76           C  
ATOM    833  C   MET C   1       8.850 -10.641  -1.069  1.00 87.76           C  
ATOM    834  CB  MET C   1      10.139 -12.523  -0.041  1.00 87.76           C  
ATOM    835  O   MET C   1       9.723  -9.883  -1.496  1.00 87.76           O  
ATOM    836  CG  MET C   1      10.794 -13.040   1.230  1.00 87.76           C  
ATOM    837  SD  MET C   1      12.444 -13.780   0.918  1.00 87.76           S  
ATOM    838  CE  MET C   1      12.944 -14.174   2.617  1.00 87.76           C  
ATOM    839  N   LEU C   2       7.825 -10.700  -1.596  1.00 92.23           N  
ATOM    840  CA  LEU C   2       7.480 -10.047  -2.855  1.00 92.23           C  
ATOM    841  C   LEU C   2       7.538  -8.530  -2.714  1.00 92.23           C  
ATOM    842  CB  LEU C   2       6.084 -10.476  -3.316  1.00 92.23           C  
ATOM    843  O   LEU C   2       8.192  -7.853  -3.510  1.00 92.23           O  
ATOM    844  CG  LEU C   2       5.529  -9.763  -4.550  1.00 92.23           C  
ATOM    845  CD1 LEU C   2       6.381 -10.084  -5.774  1.00 92.23           C  
ATOM    846  CD2 LEU C   2       4.075 -10.156  -4.786  1.00 92.23           C  
ATOM    847  N   PHE C   3       7.049  -8.004  -1.697  1.00 96.11           N  
ATOM    848  CA  PHE C   3       6.898  -6.559  -1.575  1.00 96.11           C  
ATOM    849  C   PHE C   3       8.180  -5.922  -1.054  1.00 96.11           C  
ATOM    850  CB  PHE C   3       5.727  -6.216  -0.648  1.00 96.11           C  
ATOM    851  O   PHE C   3       8.484  -4.771  -1.377  1.00 96.11           O  
ATOM    852  CG  PHE C   3       4.375  -6.452  -1.265  1.00 96.11           C  
ATOM    853  CD1 PHE C   3       3.980  -5.751  -2.398  1.00 96.11           C  
ATOM    854  CD2 PHE C   3       3.498  -7.376  -0.712  1.00 96.11           C  
ATOM    855  CE1 PHE C   3       2.729  -5.967  -2.971  1.00 96.11           C  
ATOM    856  CE2 PHE C   3       2.247  -7.598  -1.279  1.00 96.11           C  
ATOM    857  CZ  PHE C   3       1.864  -6.892  -2.408  1.00 96.11           C  
ATOM    858  N   TYR C   4       8.923  -6.681  -0.287  1.00 96.48           N  
ATOM    859  CA  TYR C   4      10.257  -6.211   0.069  1.00 96.48           C  
ATOM    860  C   TYR C   4      11.099  -5.965  -1.177  1.00 96.48           C  
ATOM    861  CB  TYR C   4      10.958  -7.223   0.981  1.00 96.48           C  
ATOM    862  O   TYR C   4      11.667  -4.883  -1.346  1.00 96.48           O  
ATOM    863  CG  TYR C   4      12.426  -6.939   1.187  1.00 96.48           C  
ATOM    864  CD1 TYR C   4      13.397  -7.843   0.762  1.00 96.48           C  
ATOM    865  CD2 TYR C   4      12.845  -5.767   1.807  1.00 96.48           C  
ATOM    866  CE1 TYR C   4      14.751  -7.586   0.952  1.00 96.48           C  
ATOM    867  CE2 TYR C   4      14.196  -5.500   2.002  1.00 96.48           C  
ATOM    868  OH  TYR C   4      16.479  -6.154   1.762  1.00 96.48           O  
ATOM    869  CZ  TYR C   4      15.140  -6.414   1.572  1.00 96.48           C  
ATOM    870  N   SER C   5      11.142  -6.956  -2.072  1.00 95.57           N  
ATOM    871  CA  SER C   5      11.890  -6.850  -3.320  1.00 95.57           C  
ATOM    872  C   SER C   5      11.328  -5.746  -4.209  1.00 95.57           C  
ATOM    873  CB  SER C   5      11.871  -8.181  -4.072  1.00 95.57           C  
ATOM    874  O   SER C   5      12.084  -5.013  -4.851  1.00 95.57           O  
ATOM    875  OG  SER C   5      12.509  -9.196  -3.315  1.00 95.57           O  
ATOM    876  N   PHE C   6      10.087  -5.676  -4.243  1.00 97.20           N  
ATOM    877  CA  PHE C   6       9.411  -4.666  -5.050  1.00 97.20           C  
ATOM    878  C   PHE C   6       9.796  -3.264  -4.594  1.00 97.20           C  
ATOM    879  CB  PHE C   6       7.891  -4.845  -4.974  1.00 97.20           C  
ATOM    880  O   PHE C   6      10.197  -2.429  -5.408  1.00 97.20           O  
ATOM    881  CG  PHE C   6       7.116  -3.700  -5.568  1.00 97.20           C  
ATOM    882  CD1 PHE C   6       6.461  -2.787  -4.750  1.00 97.20           C  
ATOM    883  CD2 PHE C   6       7.041  -3.537  -6.945  1.00 97.20           C  
ATOM    884  CE1 PHE C   6       5.742  -1.727  -5.298  1.00 97.20           C  
ATOM    885  CE2 PHE C   6       6.325  -2.480  -7.499  1.00 97.20           C  
ATOM    886  CZ  PHE C   6       5.675  -1.577  -6.674  1.00 97.20           C  
ATOM    887  N   PHE C   7       9.730  -2.967  -3.319  1.00 98.13           N  
ATOM    888  CA  PHE C   7      10.042  -1.648  -2.783  1.00 98.13           C  
ATOM    889  C   PHE C   7      11.519  -1.324  -2.967  1.00 98.13           C  
ATOM    890  CB  PHE C   7       9.667  -1.566  -1.300  1.00 98.13           C  
ATOM    891  O   PHE C   7      11.887  -0.163  -3.159  1.00 98.13           O  
ATOM    892  CG  PHE C   7       8.235  -1.174  -1.056  1.00 98.13           C  
ATOM    893  CD1 PHE C   7       7.826   0.145  -1.206  1.00 98.13           C  
ATOM    894  CD2 PHE C   7       7.297  -2.126  -0.677  1.00 98.13           C  
ATOM    895  CE1 PHE C   7       6.501   0.511  -0.981  1.00 98.13           C  
ATOM    896  CE2 PHE C   7       5.971  -1.768  -0.450  1.00 98.13           C  
ATOM    897  CZ  PHE C   7       5.575  -0.449  -0.602  1.00 98.13           C  
ATOM    898  N   LYS C   8      12.357  -2.339  -2.812  1.00 97.21           N  
ATOM    899  CA  LYS C   8      13.781  -2.128  -3.057  1.00 97.21           C  
ATOM    900  C   LYS C   8      14.020  -1.564  -4.455  1.00 97.21           C  
ATOM    901  CB  LYS C   8      14.556  -3.434  -2.879  1.00 97.21           C  
ATOM    902  O   LYS C   8      14.947  -0.778  -4.662  1.00 97.21           O  
ATOM    903  CG  LYS C   8      14.913  -3.750  -1.433  1.00 97.21           C  
ATOM    904  CD  LYS C   8      16.095  -4.706  -1.345  1.00 97.21           C  
ATOM    905  CE  LYS C   8      16.499  -4.966   0.100  1.00 97.21           C  
ATOM    906  NZ  LYS C   8      17.629  -5.938   0.193  1.00 97.21           N  
ATOM    907  N   SER C   9      13.194  -1.978  -5.461  1.00 96.55           N  
ATOM    908  CA  SER C   9      13.318  -1.505  -6.835  1.00 96.55           C  
ATOM    909  C   SER C   9      12.861  -0.055  -6.964  1.00 96.55           C  
ATOM    910  CB  SER C   9      12.506  -2.390  -7.782  1.00 96.55           C  
ATOM    911  O   SER C   9      13.119   0.594  -7.980  1.00 96.55           O  
ATOM    912  OG  SER C   9      11.122  -2.105  -7.674  1.00 96.55           O  
ATOM    913  N   LEU C  10      12.226   0.478  -5.969  1.00 97.69           N  
ATOM    914  CA  LEU C  10      11.664   1.823  -6.022  1.00 97.69           C  
ATOM    915  C   LEU C  10      12.547   2.811  -5.267  1.00 97.69           C  
ATOM    916  CB  LEU C  10      10.249   1.837  -5.438  1.00 97.69           C  
ATOM    917  O   LEU C  10      12.213   3.994  -5.162  1.00 97.69           O  
ATOM    918  CG  LEU C  10       9.167   1.143  -6.267  1.00 97.69           C  
ATOM    919  CD1 LEU C  10       7.820   1.225  -5.556  1.00 97.69           C  
ATOM    920  CD2 LEU C  10       9.081   1.759  -7.659  1.00 97.69           C  
ATOM    921  N   VAL C  11      13.673   2.288  -4.675  1.00 98.13           N  
ATOM    922  CA  VAL C  11      14.592   3.162  -3.954  1.00 98.13           C  
ATOM    923  C   VAL C  11      15.010   4.326  -4.851  1.00 98.13           C  
ATOM    924  CB  VAL C  11      15.839   2.393  -3.464  1.00 98.13           C  
ATOM    925  O   VAL C  11      15.365   4.125  -6.014  1.00 98.13           O  
ATOM    926  CG1 VAL C  11      16.914   3.362  -2.974  1.00 98.13           C  
ATOM    927  CG2 VAL C  11      15.458   1.410  -2.359  1.00 98.13           C  
ATOM    928  N   GLY C  12      14.845   5.519  -4.302  1.00 98.01           N  
ATOM    929  CA  GLY C  12      15.186   6.710  -5.063  1.00 98.01           C  
ATOM    930  C   GLY C  12      13.977   7.396  -5.670  1.00 98.01           C  
ATOM    931  O   GLY C  12      14.076   8.525  -6.155  1.00 98.01           O  
ATOM    932  N   LYS C  13      12.832   6.763  -5.643  1.00 98.23           N  
ATOM    933  CA  LYS C  13      11.607   7.316  -6.212  1.00 98.23           C  
ATOM    934  C   LYS C  13      10.762   7.998  -5.140  1.00 98.23           C  
ATOM    935  CB  LYS C  13      10.793   6.220  -6.902  1.00 98.23           C  
ATOM    936  O   LYS C  13      10.818   7.623  -3.967  1.00 98.23           O  
ATOM    937  CG  LYS C  13      11.575   5.427  -7.938  1.00 98.23           C  
ATOM    938  CD  LYS C  13      11.981   6.299  -9.119  1.00 98.23           C  
ATOM    939  CE  LYS C  13      12.711   5.494 -10.185  1.00 98.23           C  
ATOM    940  NZ  LYS C  13      13.141   6.351 -11.330  1.00 98.23           N  
ATOM    941  N   ASP C  14       9.996   8.935  -5.560  1.00 98.12           N  
ATOM    942  CA  ASP C  14       9.101   9.640  -4.648  1.00 98.12           C  
ATOM    943  C   ASP C  14       7.823   8.839  -4.405  1.00 98.12           C  
ATOM    944  CB  ASP C  14       8.757  11.026  -5.196  1.00 98.12           C  
ATOM    945  O   ASP C  14       7.234   8.300  -5.344  1.00 98.12           O  
ATOM    946  CG  ASP C  14       9.917  12.002  -5.112  1.00 98.12           C  
ATOM    947  OD1 ASP C  14      10.941  11.678  -4.472  1.00 98.12           O  
ATOM    948  OD2 ASP C  14       9.805  13.106  -5.687  1.00 98.12           O  
ATOM    949  N   VAL C  15       7.469   8.775  -3.119  1.00 98.32           N  
ATOM    950  CA  VAL C  15       6.244   8.084  -2.731  1.00 98.32           C  
ATOM    951  C   VAL C  15       5.499   8.903  -1.680  1.00 98.32           C  
ATOM    952  CB  VAL C  15       6.539   6.667  -2.191  1.00 98.32           C  
ATOM    953  O   VAL C  15       6.052   9.849  -1.113  1.00 98.32           O  
ATOM    954  CG1 VAL C  15       7.209   5.809  -3.263  1.00 98.32           C  
ATOM    955  CG2 VAL C  15       7.413   6.744  -0.940  1.00 98.32           C  
ATOM    956  N   VAL C  16       4.263   8.587  -1.497  1.00 98.18           N  
ATOM    957  CA  VAL C  16       3.462   9.126  -0.403  1.00 98.18           C  
ATOM    958  C   VAL C  16       3.055   7.999   0.543  1.00 98.18           C  
ATOM    959  CB  VAL C  16       2.208   9.861  -0.927  1.00 98.18           C  
ATOM    960  O   VAL C  16       2.415   7.031   0.127  1.00 98.18           O  
ATOM    961  CG1 VAL C  16       1.394  10.433   0.233  1.00 98.18           C  
ATOM    962  CG2 VAL C  16       2.607  10.968  -1.901  1.00 98.18           C  
ATOM    963  N   VAL C  17       3.463   8.141   1.792  1.00 98.24           N  
ATOM    964  CA  VAL C  17       3.114   7.145   2.800  1.00 98.24           C  
ATOM    965  C   VAL C  17       1.981   7.672   3.678  1.00 98.24           C  
ATOM    966  CB  VAL C  17       4.333   6.769   3.672  1.00 98.24           C  
ATOM    967  O   VAL C  17       2.114   8.723   4.308  1.00 98.24           O  
ATOM    968  CG1 VAL C  17       3.963   5.682   4.679  1.00 98.24           C  
ATOM    969  CG2 VAL C  17       5.497   6.314   2.794  1.00 98.24           C  
ATOM    970  N   GLU C  18       0.894   6.963   3.651  1.00 97.89           N  
ATOM    971  CA  GLU C  18      -0.245   7.295   4.502  1.00 97.89           C  
ATOM    972  C   GLU C  18      -0.296   6.393   5.732  1.00 97.89           C  
ATOM    973  CB  GLU C  18      -1.554   7.188   3.716  1.00 97.89           C  
ATOM    974  O   GLU C  18      -0.387   5.170   5.608  1.00 97.89           O  
ATOM    975  CG  GLU C  18      -1.634   8.130   2.523  1.00 97.89           C  
ATOM    976  CD  GLU C  18      -3.006   8.155   1.869  1.00 97.89           C  
ATOM    977  OE1 GLU C  18      -3.109   8.558   0.688  1.00 97.89           O  
ATOM    978  OE2 GLU C  18      -3.987   7.768   2.543  1.00 97.89           O  
ATOM    979  N   LEU C  19      -0.304   7.048   6.881  1.00 96.97           N  
ATOM    980  CA  LEU C  19      -0.247   6.317   8.143  1.00 96.97           C  
ATOM    981  C   LEU C  19      -1.650   6.024   8.665  1.00 96.97           C  
ATOM    982  CB  LEU C  19       0.543   7.110   9.187  1.00 96.97           C  
ATOM    983  O   LEU C  19      -2.624   6.633   8.216  1.00 96.97           O  
ATOM    984  CG  LEU C  19       1.958   7.533   8.788  1.00 96.97           C  
ATOM    985  CD1 LEU C  19       2.655   8.220   9.958  1.00 96.97           C  
ATOM    986  CD2 LEU C  19       2.763   6.328   8.313  1.00 96.97           C  
ATOM    987  N   LYS C  20      -1.859   5.127   9.570  1.00 96.83           N  
ATOM    988  CA  LYS C  20      -3.134   4.697  10.139  1.00 96.83           C  
ATOM    989  C   LYS C  20      -3.803   5.833  10.908  1.00 96.83           C  
ATOM    990  CB  LYS C  20      -2.933   3.490  11.056  1.00 96.83           C  
ATOM    991  O   LYS C  20      -5.023   5.838  11.080  1.00 96.83           O  
ATOM    992  CG  LYS C  20      -2.605   2.200  10.318  1.00 96.83           C  
ATOM    993  CD  LYS C  20      -2.389   1.043  11.285  1.00 96.83           C  
ATOM    994  CE  LYS C  20      -2.102  -0.257  10.547  1.00 96.83           C  
ATOM    995  NZ  LYS C  20      -1.820  -1.380  11.491  1.00 96.83           N  
ATOM    996  N   ASN C  21      -3.001   6.741  11.379  1.00 92.92           N  
ATOM    997  CA  ASN C  21      -3.562   7.875  12.105  1.00 92.92           C  
ATOM    998  C   ASN C  21      -3.921   9.021  11.164  1.00 92.92           C  
ATOM    999  CB  ASN C  21      -2.589   8.358  13.183  1.00 92.92           C  
ATOM   1000  O   ASN C  21      -4.134  10.151  11.608  1.00 92.92           O  
ATOM   1001  CG  ASN C  21      -1.310   8.927  12.602  1.00 92.92           C  
ATOM   1002  ND2 ASN C  21      -0.396   9.339  13.472  1.00 92.92           N  
ATOM   1003  OD1 ASN C  21      -1.145   8.997  11.381  1.00 92.92           O  
ATOM   1004  N   ASP C  22      -3.773   8.767   9.806  1.00 91.69           N  
ATOM   1005  CA  ASP C  22      -4.255   9.676   8.770  1.00 91.69           C  
ATOM   1006  C   ASP C  22      -3.186  10.703   8.402  1.00 91.69           C  
ATOM   1007  CB  ASP C  22      -5.530  10.385   9.229  1.00 91.69           C  
ATOM   1008  O   ASP C  22      -3.443  11.619   7.618  1.00 91.69           O  
ATOM   1009  CG  ASP C  22      -6.728   9.456   9.314  1.00 91.69           C  
ATOM   1010  OD1 ASP C  22      -6.864   8.556   8.457  1.00 91.69           O  
ATOM   1011  OD2 ASP C  22      -7.545   9.627  10.245  1.00 91.69           O  
ATOM   1012  N   LEU C  23      -2.041  10.524   9.069  1.00 92.73           N  
ATOM   1013  CA  LEU C  23      -0.916  11.337   8.621  1.00 92.73           C  
ATOM   1014  C   LEU C  23      -0.400  10.855   7.269  1.00 92.73           C  
ATOM   1015  CB  LEU C  23       0.214  11.303   9.653  1.00 92.73           C  
ATOM   1016  O   LEU C  23      -0.330   9.649   7.022  1.00 92.73           O  
ATOM   1017  CG  LEU C  23       1.425  12.192   9.362  1.00 92.73           C  
ATOM   1018  CD1 LEU C  23       1.036  13.664   9.452  1.00 92.73           C  
ATOM   1019  CD2 LEU C  23       2.565  11.874  10.324  1.00 92.73           C  
ATOM   1020  N   SER C  24      -0.111  11.784   6.385  1.00 95.08           N  
ATOM   1021  CA  SER C  24       0.447  11.479   5.072  1.00 95.08           C  
ATOM   1022  C   SER C  24       1.799  12.155   4.874  1.00 95.08           C  
ATOM   1023  CB  SER C  24      -0.516  11.913   3.966  1.00 95.08           C  
ATOM   1024  O   SER C  24       1.923  13.369   5.048  1.00 95.08           O  
ATOM   1025  OG  SER C  24      -1.714  11.157   4.016  1.00 95.08           O  
ATOM   1026  N   ILE C  25       2.744  11.403   4.522  1.00 95.40           N  
ATOM   1027  CA  ILE C  25       4.107  11.902   4.369  1.00 95.40           C  
ATOM   1028  C   ILE C  25       4.599  11.631   2.949  1.00 95.40           C  
ATOM   1029  CB  ILE C  25       5.063  11.261   5.399  1.00 95.40           C  
ATOM   1030  O   ILE C  25       4.492  10.508   2.452  1.00 95.40           O  
ATOM   1031  CG1 ILE C  25       4.524  11.455   6.821  1.00 95.40           C  
ATOM   1032  CG2 ILE C  25       6.473  11.844   5.263  1.00 95.40           C  
ATOM   1033  CD1 ILE C  25       5.259  10.644   7.878  1.00 95.40           C  
ATOM   1034  N   CYS C  26       5.031  12.644   2.291  1.00 95.69           N  
ATOM   1035  CA  CYS C  26       5.628  12.536   0.965  1.00 95.69           C  
ATOM   1036  C   CYS C  26       7.146  12.658   1.039  1.00 95.69           C  
ATOM   1037  CB  CYS C  26       5.067  13.611   0.035  1.00 95.69           C  
ATOM   1038  O   CYS C  26       7.670  13.502   1.768  1.00 95.69           O  
ATOM   1039  SG  CYS C  26       5.791  13.594  -1.620  1.00 95.69           S  
ATOM   1040  N   GLY C  27       7.849  11.832   0.367  1.00 96.75           N  
ATOM   1041  CA  GLY C  27       9.303  11.866   0.346  1.00 96.75           C  
ATOM   1042  C   GLY C  27       9.909  10.872  -0.626  1.00 96.75           C  
ATOM   1043  O   GLY C  27       9.189  10.218  -1.383  1.00 96.75           O  
ATOM   1044  N   THR C  28      11.273  10.888  -0.676  1.00 98.27           N  
ATOM   1045  CA  THR C  28      12.019   9.949  -1.506  1.00 98.27           C  
ATOM   1046  C   THR C  28      12.329   8.671  -0.731  1.00 98.27           C  
ATOM   1047  CB  THR C  28      13.331  10.574  -2.015  1.00 98.27           C  
ATOM   1048  O   THR C  28      12.856   8.725   0.382  1.00 98.27           O  
ATOM   1049  CG2 THR C  28      14.075   9.616  -2.939  1.00 98.27           C  
ATOM   1050  OG1 THR C  28      13.033  11.778  -2.733  1.00 98.27           O  
ATOM   1051  N   LEU C  29      11.934   7.586  -1.347  1.00 98.54           N  
ATOM   1052  CA  LEU C  29      12.209   6.299  -0.718  1.00 98.54           C  
ATOM   1053  C   LEU C  29      13.710   6.047  -0.631  1.00 98.54           C  
ATOM   1054  CB  LEU C  29      11.534   5.167  -1.497  1.00 98.54           C  
ATOM   1055  O   LEU C  29      14.387   5.942  -1.656  1.00 98.54           O  
ATOM   1056  CG  LEU C  29      11.666   3.763  -0.904  1.00 98.54           C  
ATOM   1057  CD1 LEU C  29      10.971   3.693   0.452  1.00 98.54           C  
ATOM   1058  CD2 LEU C  29      11.093   2.722  -1.859  1.00 98.54           C  
ATOM   1059  N   HIS C  30      14.170   5.934   0.589  1.00 98.49           N  
ATOM   1060  CA  HIS C  30      15.590   5.707   0.834  1.00 98.49           C  
ATOM   1061  C   HIS C  30      15.887   4.223   1.021  1.00 98.49           C  
ATOM   1062  CB  HIS C  30      16.054   6.494   2.061  1.00 98.49           C  
ATOM   1063  O   HIS C  30      16.834   3.697   0.431  1.00 98.49           O  
ATOM   1064  CG  HIS C  30      17.513   6.344   2.353  1.00 98.49           C  
ATOM   1065  CD2 HIS C  30      18.585   7.042   1.909  1.00 98.49           C  
ATOM   1066  ND1 HIS C  30      18.007   5.374   3.198  1.00 98.49           N  
ATOM   1067  CE1 HIS C  30      19.323   5.483   3.262  1.00 98.49           C  
ATOM   1068  NE2 HIS C  30      19.699   6.487   2.488  1.00 98.49           N  
ATOM   1069  N   SER C  31      15.104   3.637   1.904  1.00 98.38           N  
ATOM   1070  CA  SER C  31      15.306   2.212   2.146  1.00 98.38           C  
ATOM   1071  C   SER C  31      14.056   1.570   2.739  1.00 98.38           C  
ATOM   1072  CB  SER C  31      16.496   1.990   3.081  1.00 98.38           C  
ATOM   1073  O   SER C  31      13.200   2.262   3.294  1.00 98.38           O  
ATOM   1074  OG  SER C  31      16.243   2.549   4.358  1.00 98.38           O  
ATOM   1075  N   VAL C  32      13.956   0.258   2.570  1.00 98.42           N  
ATOM   1076  CA  VAL C  32      12.909  -0.578   3.148  1.00 98.42           C  
ATOM   1077  C   VAL C  32      13.512  -1.884   3.658  1.00 98.42           C  
ATOM   1078  CB  VAL C  32      11.789  -0.872   2.124  1.00 98.42           C  
ATOM   1079  O   VAL C  32      14.405  -2.452   3.024  1.00 98.42           O  
ATOM   1080  CG1 VAL C  32      12.336  -1.664   0.938  1.00 98.42           C  
ATOM   1081  CG2 VAL C  32      10.642  -1.628   2.792  1.00 98.42           C  
ATOM   1082  N   ASP C  33      13.075  -2.278   4.819  1.00 97.65           N  
ATOM   1083  CA  ASP C  33      13.612  -3.533   5.335  1.00 97.65           C  
ATOM   1084  C   ASP C  33      12.608  -4.671   5.168  1.00 97.65           C  
ATOM   1085  CB  ASP C  33      13.999  -3.385   6.808  1.00 97.65           C  
ATOM   1086  O   ASP C  33      11.581  -4.507   4.505  1.00 97.65           O  
ATOM   1087  CG  ASP C  33      12.802  -3.164   7.716  1.00 97.65           C  
ATOM   1088  OD1 ASP C  33      11.663  -3.482   7.312  1.00 97.65           O  
ATOM   1089  OD2 ASP C  33      12.999  -2.664   8.845  1.00 97.65           O  
ATOM   1090  N   GLN C  34      12.870  -5.822   5.706  1.00 94.64           N  
ATOM   1091  CA  GLN C  34      12.089  -7.036   5.492  1.00 94.64           C  
ATOM   1092  C   GLN C  34      10.731  -6.945   6.183  1.00 94.64           C  
ATOM   1093  CB  GLN C  34      12.853  -8.262   5.995  1.00 94.64           C  
ATOM   1094  O   GLN C  34       9.813  -7.702   5.859  1.00 94.64           O  
ATOM   1095  CG  GLN C  34      13.151  -8.231   7.488  1.00 94.64           C  
ATOM   1096  CD  GLN C  34      14.044  -9.374   7.932  1.00 94.64           C  
ATOM   1097  NE2 GLN C  34      14.673  -9.219   9.093  1.00 94.64           N  
ATOM   1098  OE1 GLN C  34      14.167 -10.389   7.239  1.00 94.64           O  
ATOM   1099  N   TYR C  35      10.578  -6.039   7.113  1.00 95.41           N  
ATOM   1100  CA  TYR C  35       9.329  -5.855   7.845  1.00 95.41           C  
ATOM   1101  C   TYR C  35       8.538  -4.679   7.285  1.00 95.41           C  
ATOM   1102  CB  TYR C  35       9.607  -5.636   9.335  1.00 95.41           C  
ATOM   1103  O   TYR C  35       7.552  -4.245   7.885  1.00 95.41           O  
ATOM   1104  CG  TYR C  35      10.329  -6.786   9.994  1.00 95.41           C  
ATOM   1105  CD1 TYR C  35       9.663  -7.973  10.292  1.00 95.41           C  
ATOM   1106  CD2 TYR C  35      11.677  -6.688  10.321  1.00 95.41           C  
ATOM   1107  CE1 TYR C  35      10.324  -9.035  10.901  1.00 95.41           C  
ATOM   1108  CE2 TYR C  35      12.348  -7.743  10.930  1.00 95.41           C  
ATOM   1109  OH  TYR C  35      12.323  -9.959  11.818  1.00 95.41           O  
ATOM   1110  CZ  TYR C  35      11.664  -8.911  11.215  1.00 95.41           C  
ATOM   1111  N   LEU C  36       9.033  -4.145   6.063  1.00 97.74           N  
ATOM   1112  CA  LEU C  36       8.422  -3.050   5.318  1.00 97.74           C  
ATOM   1113  C   LEU C  36       8.494  -1.748   6.107  1.00 97.74           C  
ATOM   1114  CB  LEU C  36       6.965  -3.378   4.983  1.00 97.74           C  
ATOM   1115  O   LEU C  36       7.595  -0.909   6.012  1.00 97.74           O  
ATOM   1116  CG  LEU C  36       6.735  -4.555   4.033  1.00 97.74           C  
ATOM   1117  CD1 LEU C  36       5.244  -4.751   3.783  1.00 97.74           C  
ATOM   1118  CD2 LEU C  36       7.479  -4.336   2.720  1.00 97.74           C  
ATOM   1119  N   ASN C  37       9.385  -1.687   7.071  1.00 98.56           N  
ATOM   1120  CA  ASN C  37       9.761  -0.380   7.598  1.00 98.56           C  
ATOM   1121  C   ASN C  37      10.380   0.503   6.518  1.00 98.56           C  
ATOM   1122  CB  ASN C  37      10.726  -0.533   8.776  1.00 98.56           C  
ATOM   1123  O   ASN C  37      11.158   0.026   5.691  1.00 98.56           O  
ATOM   1124  CG  ASN C  37      10.176  -1.428   9.869  1.00 98.56           C  
ATOM   1125  ND2 ASN C  37      10.985  -2.379  10.321  1.00 98.56           N  
ATOM   1126  OD1 ASN C  37       9.032  -1.266  10.303  1.00 98.56           O  
ATOM   1127  N   ILE C  38      10.073   1.764   6.550  1.00 98.53           N  
ATOM   1128  CA  ILE C  38      10.415   2.624   5.423  1.00 98.53           C  
ATOM   1129  C   ILE C  38      11.205   3.834   5.919  1.00 98.53           C  
ATOM   1130  CB  ILE C  38       9.153   3.085   4.660  1.00 98.53           C  
ATOM   1131  O   ILE C  38      10.834   4.460   6.915  1.00 98.53           O  
ATOM   1132  CG1 ILE C  38       8.406   1.875   4.086  1.00 98.53           C  
ATOM   1133  CG2 ILE C  38       9.523   4.076   3.553  1.00 98.53           C  
ATOM   1134  CD1 ILE C  38       7.021   2.204   3.544  1.00 98.53           C  
ATOM   1135  N   LYS C  39      12.232   4.084   5.273  1.00 98.61           N  
ATOM   1136  CA  LYS C  39      12.976   5.325   5.462  1.00 98.61           C  
ATOM   1137  C   LYS C  39      12.765   6.277   4.289  1.00 98.61           C  
ATOM   1138  CB  LYS C  39      14.467   5.035   5.640  1.00 98.61           C  
ATOM   1139  O   LYS C  39      12.934   5.890   3.130  1.00 98.61           O  
ATOM   1140  CG  LYS C  39      15.278   6.232   6.114  1.00 98.61           C  
ATOM   1141  CD  LYS C  39      16.717   5.843   6.430  1.00 98.61           C  
ATOM   1142  CE  LYS C  39      17.535   7.044   6.887  1.00 98.61           C  
ATOM   1143  NZ  LYS C  39      18.933   6.659   7.242  1.00 98.61           N  
ATOM   1144  N   LEU C  40      12.411   7.476   4.607  1.00 97.96           N  
ATOM   1145  CA  LEU C  40      12.192   8.504   3.594  1.00 97.96           C  
ATOM   1146  C   LEU C  40      13.148   9.675   3.793  1.00 97.96           C  
ATOM   1147  CB  LEU C  40      10.744   8.999   3.635  1.00 97.96           C  
ATOM   1148  O   LEU C  40      13.499  10.010   4.927  1.00 97.96           O  
ATOM   1149  CG  LEU C  40       9.665   7.963   3.316  1.00 97.96           C  
ATOM   1150  CD1 LEU C  40       8.278   8.573   3.490  1.00 97.96           C  
ATOM   1151  CD2 LEU C  40       9.843   7.422   1.902  1.00 97.96           C  
ATOM   1152  N   THR C  41      13.525  10.242   2.699  1.00 97.23           N  
ATOM   1153  CA  THR C  41      14.317  11.466   2.733  1.00 97.23           C  
ATOM   1154  C   THR C  41      13.593  12.599   2.011  1.00 97.23           C  
ATOM   1155  CB  THR C  41      15.704  11.253   2.100  1.00 97.23           C  
ATOM   1156  O   THR C  41      12.669  12.355   1.232  1.00 97.23           O  
ATOM   1157  CG2 THR C  41      16.486  10.171   2.838  1.00 97.23           C  
ATOM   1158  OG1 THR C  41      15.542  10.860   0.731  1.00 97.23           O  
ATOM   1159  N   ASP C  42      13.964  13.889   2.367  1.00 94.62           N  
ATOM   1160  CA  ASP C  42      13.357  15.061   1.742  1.00 94.62           C  
ATOM   1161  C   ASP C  42      11.836  15.028   1.874  1.00 94.62           C  
ATOM   1162  CB  ASP C  42      13.755  15.150   0.268  1.00 94.62           C  
ATOM   1163  O   ASP C  42      11.119  15.171   0.882  1.00 94.62           O  
ATOM   1164  CG  ASP C  42      15.257  15.256   0.064  1.00 94.62           C  
ATOM   1165  OD1 ASP C  42      15.896  16.131   0.686  1.00 94.62           O  
ATOM   1166  OD2 ASP C  42      15.804  14.459  -0.728  1.00 94.62           O  
ATOM   1167  N   ILE C  43      11.467  14.894   3.179  1.00 93.65           N  
ATOM   1168  CA  ILE C  43      10.056  14.608   3.415  1.00 93.65           C  
ATOM   1169  C   ILE C  43       9.275  15.916   3.519  1.00 93.65           C  
ATOM   1170  CB  ILE C  43       9.856  13.761   4.692  1.00 93.65           C  
ATOM   1171  O   ILE C  43       9.850  16.969   3.806  1.00 93.65           O  
ATOM   1172  CG1 ILE C  43      10.267  14.562   5.933  1.00 93.65           C  
ATOM   1173  CG2 ILE C  43      10.643  12.451   4.599  1.00 93.65           C  
ATOM   1174  CD1 ILE C  43       9.720  14.003   7.239  1.00 93.65           C  
ATOM   1175  N   SER C  44       8.085  15.896   3.141  1.00 90.96           N  
ATOM   1176  CA  SER C  44       7.067  16.919   3.354  1.00 90.96           C  
ATOM   1177  C   SER C  44       5.744  16.301   3.795  1.00 90.96           C  
ATOM   1178  CB  SER C  44       6.856  17.739   2.080  1.00 90.96           C  
ATOM   1179  O   SER C  44       5.427  15.169   3.422  1.00 90.96           O  
ATOM   1180  OG  SER C  44       6.330  16.929   1.042  1.00 90.96           O  
ATOM   1181  N   VAL C  45       5.089  16.936   4.684  1.00 88.32           N  
ATOM   1182  CA  VAL C  45       3.792  16.443   5.136  1.00 88.32           C  
ATOM   1183  C   VAL C  45       2.677  17.119   4.342  1.00 88.32           C  
ATOM   1184  CB  VAL C  45       3.590  16.681   6.649  1.00 88.32           C  
ATOM   1185  O   VAL C  45       2.796  18.287   3.964  1.00 88.32           O  
ATOM   1186  CG1 VAL C  45       4.517  15.783   7.466  1.00 88.32           C  
ATOM   1187  CG2 VAL C  45       3.824  18.151   6.993  1.00 88.32           C  
ATOM   1188  N   THR C  46       1.596  16.462   3.983  1.00 79.99           N  
ATOM   1189  CA  THR C  46       0.519  16.967   3.139  1.00 79.99           C  
ATOM   1190  C   THR C  46      -0.327  17.989   3.894  1.00 79.99           C  
ATOM   1191  CB  THR C  46      -0.382  15.823   2.637  1.00 79.99           C  
ATOM   1192  O   THR C  46      -0.862  18.924   3.295  1.00 79.99           O  
ATOM   1193  CG2 THR C  46       0.210  15.161   1.397  1.00 79.99           C  
ATOM   1194  OG1 THR C  46      -0.516  14.840   3.671  1.00 79.99           O  
ATOM   1195  N   ASP C  47      -0.470  17.891   5.279  1.00 77.86           N  
ATOM   1196  CA  ASP C  47      -1.218  18.870   6.062  1.00 77.86           C  
ATOM   1197  C   ASP C  47      -0.321  19.546   7.097  1.00 77.86           C  
ATOM   1198  CB  ASP C  47      -2.411  18.207   6.752  1.00 77.86           C  
ATOM   1199  O   ASP C  47      -0.405  19.246   8.289  1.00 77.86           O  
ATOM   1200  CG  ASP C  47      -3.583  19.153   6.951  1.00 77.86           C  
ATOM   1201  OD1 ASP C  47      -3.365  20.379   7.062  1.00 77.86           O  
ATOM   1202  OD2 ASP C  47      -4.734  18.668   6.999  1.00 77.86           O  
ATOM   1203  N   PRO C  48       0.418  20.491   6.619  1.00 69.36           N  
ATOM   1204  CA  PRO C  48       1.389  21.137   7.505  1.00 69.36           C  
ATOM   1205  C   PRO C  48       0.727  21.909   8.643  1.00 69.36           C  
ATOM   1206  CB  PRO C  48       2.144  22.085   6.569  1.00 69.36           C  
ATOM   1207  O   PRO C  48       1.329  22.088   9.705  1.00 69.36           O  
ATOM   1208  CG  PRO C  48       1.347  22.088   5.305  1.00 69.36           C  
ATOM   1209  CD  PRO C  48       0.343  20.974   5.371  1.00 69.36           C  
ATOM   1210  N   GLU C  49      -0.484  22.286   8.437  1.00 74.19           N  
ATOM   1211  CA  GLU C  49      -1.190  23.053   9.459  1.00 74.19           C  
ATOM   1212  C   GLU C  49      -1.482  22.197  10.689  1.00 74.19           C  
ATOM   1213  CB  GLU C  49      -2.493  23.627   8.897  1.00 74.19           C  
ATOM   1214  O   GLU C  49      -1.420  22.684  11.819  1.00 74.19           O  
ATOM   1215  CG  GLU C  49      -2.286  24.703   7.841  1.00 74.19           C  
ATOM   1216  CD  GLU C  49      -3.579  25.374   7.406  1.00 74.19           C  
ATOM   1217  OE1 GLU C  49      -3.528  26.514   6.892  1.00 74.19           O  
ATOM   1218  OE2 GLU C  49      -4.652  24.754   7.581  1.00 74.19           O  
ATOM   1219  N   LYS C  50      -1.641  20.931  10.404  1.00 74.55           N  
ATOM   1220  CA  LYS C  50      -1.971  20.014  11.491  1.00 74.55           C  
ATOM   1221  C   LYS C  50      -0.709  19.503  12.181  1.00 74.55           C  
ATOM   1222  CB  LYS C  50      -2.796  18.837  10.969  1.00 74.55           C  
ATOM   1223  O   LYS C  50      -0.733  19.181  13.371  1.00 74.55           O  
ATOM   1224  CG  LYS C  50      -3.503  18.045  12.059  1.00 74.55           C  
ATOM   1225  CD  LYS C  50      -4.451  17.008  11.471  1.00 74.55           C  
ATOM   1226  CE  LYS C  50      -5.118  16.178  12.559  1.00 74.55           C  
ATOM   1227  NZ  LYS C  50      -6.078  15.185  11.989  1.00 74.55           N  
ATOM   1228  N   TYR C  51       0.446  19.617  11.381  1.00 77.44           N  
ATOM   1229  CA  TYR C  51       1.676  19.075  11.947  1.00 77.44           C  
ATOM   1230  C   TYR C  51       2.860  19.989  11.657  1.00 77.44           C  
ATOM   1231  CB  TYR C  51       1.951  17.673  11.394  1.00 77.44           C  
ATOM   1232  O   TYR C  51       3.789  19.604  10.944  1.00 77.44           O  
ATOM   1233  CG  TYR C  51       0.838  16.688  11.658  1.00 77.44           C  
ATOM   1234  CD1 TYR C  51       0.730  16.043  12.888  1.00 77.44           C  
ATOM   1235  CD2 TYR C  51      -0.105  16.398  10.678  1.00 77.44           C  
ATOM   1236  CE1 TYR C  51      -0.292  15.132  13.135  1.00 77.44           C  
ATOM   1237  CE2 TYR C  51      -1.132  15.489  10.915  1.00 77.44           C  
ATOM   1238  OH  TYR C  51      -2.231  13.962  12.384  1.00 77.44           O  
ATOM   1239  CZ  TYR C  51      -1.217  14.863  12.144  1.00 77.44           C  
ATOM   1240  N   PRO C  52       2.847  21.183  12.288  1.00 71.67           N  
ATOM   1241  CA  PRO C  52       3.884  22.177  12.003  1.00 71.67           C  
ATOM   1242  C   PRO C  52       5.286  21.684  12.354  1.00 71.67           C  
ATOM   1243  CB  PRO C  52       3.487  23.364  12.883  1.00 71.67           C  
ATOM   1244  O   PRO C  52       6.267  22.115  11.742  1.00 71.67           O  
ATOM   1245  CG  PRO C  52       2.462  22.817  13.823  1.00 71.67           C  
ATOM   1246  CD  PRO C  52       1.904  21.553  13.236  1.00 71.67           C  
ATOM   1247  N   HIS C  53       5.446  20.773  13.374  1.00 76.80           N  
ATOM   1248  CA  HIS C  53       6.737  20.277  13.837  1.00 76.80           C  
ATOM   1249  C   HIS C  53       7.403  19.404  12.779  1.00 76.80           C  
ATOM   1250  CB  HIS C  53       6.575  19.491  15.139  1.00 76.80           C  
ATOM   1251  O   HIS C  53       8.615  19.178  12.827  1.00 76.80           O  
ATOM   1252  CG  HIS C  53       5.640  18.330  15.026  1.00 76.80           C  
ATOM   1253  CD2 HIS C  53       5.881  17.003  14.907  1.00 76.80           C  
ATOM   1254  ND1 HIS C  53       4.269  18.475  15.026  1.00 76.80           N  
ATOM   1255  CE1 HIS C  53       3.706  17.283  14.912  1.00 76.80           C  
ATOM   1256  NE2 HIS C  53       4.662  16.373  14.838  1.00 76.80           N  
ATOM   1257  N   MET C  54       6.605  18.986  11.792  1.00 76.11           N  
ATOM   1258  CA  MET C  54       7.147  18.120  10.748  1.00 76.11           C  
ATOM   1259  C   MET C  54       7.789  18.944   9.637  1.00 76.11           C  
ATOM   1260  CB  MET C  54       6.049  17.226  10.168  1.00 76.11           C  
ATOM   1261  O   MET C  54       8.479  18.399   8.774  1.00 76.11           O  
ATOM   1262  CG  MET C  54       5.582  16.136  11.118  1.00 76.11           C  
ATOM   1263  SD  MET C  54       6.880  14.879  11.441  1.00 76.11           S  
ATOM   1264  CE  MET C  54       6.875  14.000   9.854  1.00 76.11           C  
ATOM   1265  N   LEU C  55       7.670  20.174   9.694  1.00 74.04           N  
ATOM   1266  CA  LEU C  55       8.159  21.059   8.643  1.00 74.04           C  
ATOM   1267  C   LEU C  55       9.684  21.079   8.614  1.00 74.04           C  
ATOM   1268  CB  LEU C  55       7.623  22.479   8.845  1.00 74.04           C  
ATOM   1269  O   LEU C  55      10.287  21.276   7.556  1.00 74.04           O  
ATOM   1270  CG  LEU C  55       6.142  22.695   8.530  1.00 74.04           C  
ATOM   1271  CD1 LEU C  55       5.647  23.987   9.172  1.00 74.04           C  
ATOM   1272  CD2 LEU C  55       5.913  22.719   7.023  1.00 74.04           C  
ATOM   1273  N   SER C  56      10.266  20.763   9.721  1.00 76.56           N  
ATOM   1274  CA  SER C  56      11.720  20.867   9.801  1.00 76.56           C  
ATOM   1275  C   SER C  56      12.380  19.499   9.657  1.00 76.56           C  
ATOM   1276  CB  SER C  56      12.140  21.508  11.124  1.00 76.56           C  
ATOM   1277  O   SER C  56      13.605  19.403   9.562  1.00 76.56           O  
ATOM   1278  OG  SER C  56      11.528  22.776  11.285  1.00 76.56           O  
ATOM   1279  N   VAL C  57      11.549  18.511   9.545  1.00 83.38           N  
ATOM   1280  CA  VAL C  57      12.097  17.160   9.484  1.00 83.38           C  
ATOM   1281  C   VAL C  57      12.492  16.827   8.047  1.00 83.38           C  
ATOM   1282  CB  VAL C  57      11.091  16.114  10.016  1.00 83.38           C  
ATOM   1283  O   VAL C  57      11.699  17.008   7.120  1.00 83.38           O  
ATOM   1284  CG1 VAL C  57      11.690  14.710   9.956  1.00 83.38           C  
ATOM   1285  CG2 VAL C  57      10.669  16.458  11.443  1.00 83.38           C  
ATOM   1286  N   LYS C  58      13.749  16.408   7.882  1.00 89.85           N  
ATOM   1287  CA  LYS C  58      14.271  16.122   6.549  1.00 89.85           C  
ATOM   1288  C   LYS C  58      14.108  14.646   6.200  1.00 89.85           C  
ATOM   1289  CB  LYS C  58      15.744  16.525   6.452  1.00 89.85           C  
ATOM   1290  O   LYS C  58      13.951  14.293   5.029  1.00 89.85           O  
ATOM   1291  CG  LYS C  58      15.975  18.029   6.443  1.00 89.85           C  
ATOM   1292  CD  LYS C  58      17.437  18.367   6.180  1.00 89.85           C  
ATOM   1293  CE  LYS C  58      17.673  19.872   6.190  1.00 89.85           C  
ATOM   1294  NZ  LYS C  58      19.107  20.209   5.942  1.00 89.85           N  
ATOM   1295  N   ASN C  59      14.285  13.835   7.234  1.00 93.97           N  
ATOM   1296  CA  ASN C  59      14.188  12.393   7.033  1.00 93.97           C  
ATOM   1297  C   ASN C  59      13.345  11.731   8.118  1.00 93.97           C  
ATOM   1298  CB  ASN C  59      15.582  11.763   6.984  1.00 93.97           C  
ATOM   1299  O   ASN C  59      13.209  12.268   9.219  1.00 93.97           O  
ATOM   1300  CG  ASN C  59      16.495  12.441   5.981  1.00 93.97           C  
ATOM   1301  ND2 ASN C  59      17.791  12.445   6.268  1.00 93.97           N  
ATOM   1302  OD1 ASN C  59      16.038  12.958   4.958  1.00 93.97           O  
ATOM   1303  N   CYS C  60      12.748  10.646   7.767  1.00 94.68           N  
ATOM   1304  CA  CYS C  60      11.966   9.938   8.774  1.00 94.68           C  
ATOM   1305  C   CYS C  60      11.992   8.435   8.528  1.00 94.68           C  
ATOM   1306  CB  CYS C  60      10.521  10.438   8.779  1.00 94.68           C  
ATOM   1307  O   CYS C  60      12.287   7.988   7.417  1.00 94.68           O  
ATOM   1308  SG  CYS C  60       9.580   9.959   7.314  1.00 94.68           S  
ATOM   1309  N   PHE C  61      11.888   7.777   9.636  1.00 97.41           N  
ATOM   1310  CA  PHE C  61      11.734   6.327   9.667  1.00 97.41           C  
ATOM   1311  C   PHE C  61      10.318   5.942  10.075  1.00 97.41           C  
ATOM   1312  CB  PHE C  61      12.748   5.699  10.629  1.00 97.41           C  
ATOM   1313  O   PHE C  61       9.823   6.386  11.113  1.00 97.41           O  
ATOM   1314  CG  PHE C  61      12.600   4.208  10.777  1.00 97.41           C  
ATOM   1315  CD1 PHE C  61      11.855   3.670  11.819  1.00 97.41           C  
ATOM   1316  CD2 PHE C  61      13.207   3.346   9.873  1.00 97.41           C  
ATOM   1317  CE1 PHE C  61      11.717   2.290  11.958  1.00 97.41           C  
ATOM   1318  CE2 PHE C  61      13.074   1.967  10.006  1.00 97.41           C  
ATOM   1319  CZ  PHE C  61      12.329   1.441  11.049  1.00 97.41           C  
ATOM   1320  N   ILE C  62       9.702   5.134   9.270  1.00 97.95           N  
ATOM   1321  CA  ILE C  62       8.316   4.749   9.515  1.00 97.95           C  
ATOM   1322  C   ILE C  62       8.229   3.240   9.727  1.00 97.95           C  
ATOM   1323  CB  ILE C  62       7.395   5.180   8.351  1.00 97.95           C  
ATOM   1324  O   ILE C  62       8.676   2.461   8.882  1.00 97.95           O  
ATOM   1325  CG1 ILE C  62       7.495   6.693   8.123  1.00 97.95           C  
ATOM   1326  CG2 ILE C  62       5.948   4.762   8.624  1.00 97.95           C  
ATOM   1327  CD1 ILE C  62       6.881   7.164   6.812  1.00 97.95           C  
ATOM   1328  N   ARG C  63       7.675   2.917  10.841  1.00 98.33           N  
ATOM   1329  CA  ARG C  63       7.448   1.499  11.101  1.00 98.33           C  
ATOM   1330  C   ARG C  63       6.381   0.935  10.167  1.00 98.33           C  
ATOM   1331  CB  ARG C  63       7.038   1.277  12.558  1.00 98.33           C  
ATOM   1332  O   ARG C  63       5.367   1.587   9.910  1.00 98.33           O  
ATOM   1333  CG  ARG C  63       8.146   1.562  13.559  1.00 98.33           C  
ATOM   1334  CD  ARG C  63       9.199   0.462  13.564  1.00 98.33           C  
ATOM   1335  NE  ARG C  63       8.692  -0.766  14.168  1.00 98.33           N  
ATOM   1336  NH1 ARG C  63      10.718  -1.875  14.110  1.00 98.33           N  
ATOM   1337  NH2 ARG C  63       8.863  -2.913  14.967  1.00 98.33           N  
ATOM   1338  CZ  ARG C  63       9.425  -1.849  14.414  1.00 98.33           C  
ATOM   1339  N   GLY C  64       6.648  -0.278   9.706  1.00 97.36           N  
ATOM   1340  CA  GLY C  64       5.735  -0.929   8.780  1.00 97.36           C  
ATOM   1341  C   GLY C  64       4.335  -1.095   9.341  1.00 97.36           C  
ATOM   1342  O   GLY C  64       3.351  -1.001   8.604  1.00 97.36           O  
ATOM   1343  N   SER C  65       4.228  -1.221  10.659  1.00 97.04           N  
ATOM   1344  CA  SER C  65       2.960  -1.506  11.323  1.00 97.04           C  
ATOM   1345  C   SER C  65       2.045  -0.287  11.313  1.00 97.04           C  
ATOM   1346  CB  SER C  65       3.199  -1.963  12.763  1.00 97.04           C  
ATOM   1347  O   SER C  65       0.838  -0.408  11.533  1.00 97.04           O  
ATOM   1348  OG  SER C  65       3.865  -0.957  13.505  1.00 97.04           O  
ATOM   1349  N   VAL C  66       2.558   0.846  11.117  1.00 97.64           N  
ATOM   1350  CA  VAL C  66       1.743   2.054  11.194  1.00 97.64           C  
ATOM   1351  C   VAL C  66       1.333   2.491   9.790  1.00 97.64           C  
ATOM   1352  CB  VAL C  66       2.493   3.200  11.911  1.00 97.64           C  
ATOM   1353  O   VAL C  66       0.541   3.423   9.630  1.00 97.64           O  
ATOM   1354  CG1 VAL C  66       2.767   2.836  13.369  1.00 97.64           C  
ATOM   1355  CG2 VAL C  66       3.797   3.521  11.183  1.00 97.64           C  
ATOM   1356  N   VAL C  67       1.896   1.802   8.788  1.00 98.45           N  
ATOM   1357  CA  VAL C  67       1.617   2.153   7.399  1.00 98.45           C  
ATOM   1358  C   VAL C  67       0.261   1.588   6.985  1.00 98.45           C  
ATOM   1359  CB  VAL C  67       2.722   1.637   6.450  1.00 98.45           C  
ATOM   1360  O   VAL C  67       0.000   0.394   7.156  1.00 98.45           O  
ATOM   1361  CG1 VAL C  67       2.361   1.925   4.994  1.00 98.45           C  
ATOM   1362  CG2 VAL C  67       4.067   2.267   6.806  1.00 98.45           C  
ATOM   1363  N   ARG C  68      -0.636   2.446   6.448  1.00 98.59           N  
ATOM   1364  CA  ARG C  68      -1.894   2.012   5.847  1.00 98.59           C  
ATOM   1365  C   ARG C  68      -1.742   1.817   4.342  1.00 98.59           C  
ATOM   1366  CB  ARG C  68      -3.005   3.024   6.134  1.00 98.59           C  
ATOM   1367  O   ARG C  68      -2.079   0.756   3.811  1.00 98.59           O  
ATOM   1368  CG  ARG C  68      -4.371   2.602   5.618  1.00 98.59           C  
ATOM   1369  CD  ARG C  68      -5.423   3.674   5.866  1.00 98.59           C  
ATOM   1370  NE  ARG C  68      -5.411   4.131   7.252  1.00 98.59           N  
ATOM   1371  NH1 ARG C  68      -7.679   4.561   7.347  1.00 98.59           N  
ATOM   1372  NH2 ARG C  68      -6.359   4.936   9.183  1.00 98.59           N  
ATOM   1373  CZ  ARG C  68      -6.483   4.542   7.924  1.00 98.59           C  
ATOM   1374  N   TYR C  69      -1.259   2.911   3.687  1.00 98.58           N  
ATOM   1375  CA  TYR C  69      -1.067   2.928   2.241  1.00 98.58           C  
ATOM   1376  C   TYR C  69       0.308   3.476   1.880  1.00 98.58           C  
ATOM   1377  CB  TYR C  69      -2.157   3.764   1.564  1.00 98.58           C  
ATOM   1378  O   TYR C  69       0.886   4.265   2.631  1.00 98.58           O  
ATOM   1379  CG  TYR C  69      -3.560   3.323   1.904  1.00 98.58           C  
ATOM   1380  CD1 TYR C  69      -3.846   1.985   2.166  1.00 98.58           C  
ATOM   1381  CD2 TYR C  69      -4.602   4.243   1.963  1.00 98.58           C  
ATOM   1382  CE1 TYR C  69      -5.138   1.574   2.478  1.00 98.58           C  
ATOM   1383  CE2 TYR C  69      -5.897   3.842   2.273  1.00 98.58           C  
ATOM   1384  OH  TYR C  69      -7.436   2.106   2.837  1.00 98.58           O  
ATOM   1385  CZ  TYR C  69      -6.155   2.508   2.529  1.00 98.58           C  
ATOM   1386  N   VAL C  70       0.742   3.051   0.741  1.00 98.83           N  
ATOM   1387  CA  VAL C  70       1.798   3.768   0.035  1.00 98.83           C  
ATOM   1388  C   VAL C  70       1.336   4.107  -1.381  1.00 98.83           C  
ATOM   1389  CB  VAL C  70       3.107   2.948  -0.014  1.00 98.83           C  
ATOM   1390  O   VAL C  70       1.022   3.212  -2.169  1.00 98.83           O  
ATOM   1391  CG1 VAL C  70       4.220   3.747  -0.688  1.00 98.83           C  
ATOM   1392  CG2 VAL C  70       3.524   2.526   1.394  1.00 98.83           C  
ATOM   1393  N   GLN C  71       1.201   5.384  -1.642  1.00 98.79           N  
ATOM   1394  CA  GLN C  71       0.950   5.797  -3.019  1.00 98.79           C  
ATOM   1395  C   GLN C  71       2.215   5.685  -3.865  1.00 98.79           C  
ATOM   1396  CB  GLN C  71       0.414   7.228  -3.062  1.00 98.79           C  
ATOM   1397  O   GLN C  71       3.214   6.353  -3.589  1.00 98.79           O  
ATOM   1398  CG  GLN C  71      -0.924   7.405  -2.358  1.00 98.79           C  
ATOM   1399  CD  GLN C  71      -1.494   8.802  -2.522  1.00 98.79           C  
ATOM   1400  NE2 GLN C  71      -2.244   9.257  -1.524  1.00 98.79           N  
ATOM   1401  OE1 GLN C  71      -1.260   9.467  -3.536  1.00 98.79           O  
ATOM   1402  N   LEU C  72       2.162   4.939  -4.935  1.00 98.68           N  
ATOM   1403  CA  LEU C  72       3.326   4.616  -5.752  1.00 98.68           C  
ATOM   1404  C   LEU C  72       3.322   5.419  -7.048  1.00 98.68           C  
ATOM   1405  CB  LEU C  72       3.361   3.118  -6.067  1.00 98.68           C  
ATOM   1406  O   LEU C  72       2.261   5.820  -7.531  1.00 98.68           O  
ATOM   1407  CG  LEU C  72       3.331   2.172  -4.865  1.00 98.68           C  
ATOM   1408  CD1 LEU C  72       3.057   0.743  -5.323  1.00 98.68           C  
ATOM   1409  CD2 LEU C  72       4.643   2.249  -4.091  1.00 98.68           C  
ATOM   1410  N   PRO C  73       4.505   5.686  -7.507  1.00 98.04           N  
ATOM   1411  CA  PRO C  73       4.581   6.272  -8.847  1.00 98.04           C  
ATOM   1412  C   PRO C  73       4.152   5.298  -9.942  1.00 98.04           C  
ATOM   1413  CB  PRO C  73       6.061   6.636  -8.989  1.00 98.04           C  
ATOM   1414  O   PRO C  73       4.935   4.433 -10.345  1.00 98.04           O  
ATOM   1415  CG  PRO C  73       6.776   5.693  -8.076  1.00 98.04           C  
ATOM   1416  CD  PRO C  73       5.855   5.334  -6.946  1.00 98.04           C  
ATOM   1417  N   ALA C  74       3.009   5.488 -10.437  1.00 97.70           N  
ATOM   1418  CA  ALA C  74       2.375   4.551 -11.361  1.00 97.70           C  
ATOM   1419  C   ALA C  74       3.272   4.274 -12.564  1.00 97.70           C  
ATOM   1420  CB  ALA C  74       1.024   5.092 -11.823  1.00 97.70           C  
ATOM   1421  O   ALA C  74       3.333   3.143 -13.054  1.00 97.70           O  
ATOM   1422  N   ASP C  75       3.950   5.282 -12.952  1.00 97.04           N  
ATOM   1423  CA  ASP C  75       4.773   5.170 -14.152  1.00 97.04           C  
ATOM   1424  C   ASP C  75       6.020   4.329 -13.886  1.00 97.04           C  
ATOM   1425  CB  ASP C  75       5.173   6.556 -14.660  1.00 97.04           C  
ATOM   1426  O   ASP C  75       6.668   3.856 -14.822  1.00 97.04           O  
ATOM   1427  CG  ASP C  75       5.798   7.425 -13.583  1.00 97.04           C  
ATOM   1428  OD1 ASP C  75       5.360   7.358 -12.415  1.00 97.04           O  
ATOM   1429  OD2 ASP C  75       6.736   8.186 -13.907  1.00 97.04           O  
ATOM   1430  N   GLU C  76       6.325   4.059 -12.660  1.00 96.04           N  
ATOM   1431  CA  GLU C  76       7.520   3.311 -12.281  1.00 96.04           C  
ATOM   1432  C   GLU C  76       7.181   1.861 -11.948  1.00 96.04           C  
ATOM   1433  CB  GLU C  76       8.215   3.975 -11.090  1.00 96.04           C  
ATOM   1434  O   GLU C  76       8.069   1.068 -11.626  1.00 96.04           O  
ATOM   1435  CG  GLU C  76       8.723   5.380 -11.380  1.00 96.04           C  
ATOM   1436  CD  GLU C  76       9.958   5.400 -12.266  1.00 96.04           C  
ATOM   1437  OE1 GLU C  76      10.299   6.476 -12.808  1.00 96.04           O  
ATOM   1438  OE2 GLU C  76      10.590   4.331 -12.420  1.00 96.04           O  
ATOM   1439  N   VAL C  77       5.950   1.513 -12.036  1.00 96.85           N  
ATOM   1440  CA  VAL C  77       5.521   0.170 -11.658  1.00 96.85           C  
ATOM   1441  C   VAL C  77       5.222  -0.648 -12.912  1.00 96.85           C  
ATOM   1442  CB  VAL C  77       4.280   0.209 -10.738  1.00 96.85           C  
ATOM   1443  O   VAL C  77       4.337  -0.295 -13.695  1.00 96.85           O  
ATOM   1444  CG1 VAL C  77       3.809  -1.207 -10.409  1.00 96.85           C  
ATOM   1445  CG2 VAL C  77       4.590   0.984  -9.458  1.00 96.85           C  
ATOM   1446  N   ASP C  78       5.990  -1.662 -13.130  1.00 96.71           N  
ATOM   1447  CA  ASP C  78       5.735  -2.635 -14.188  1.00 96.71           C  
ATOM   1448  C   ASP C  78       4.728  -3.689 -13.733  1.00 96.71           C  
ATOM   1449  CB  ASP C  78       7.038  -3.306 -14.625  1.00 96.71           C  
ATOM   1450  O   ASP C  78       5.103  -4.687 -13.115  1.00 96.71           O  
ATOM   1451  CG  ASP C  78       6.886  -4.126 -15.895  1.00 96.71           C  
ATOM   1452  OD1 ASP C  78       5.772  -4.622 -16.171  1.00 96.71           O  
ATOM   1453  OD2 ASP C  78       7.889  -4.279 -16.624  1.00 96.71           O  
ATOM   1454  N   THR C  79       3.515  -3.561 -14.144  1.00 96.22           N  
ATOM   1455  CA  THR C  79       2.417  -4.385 -13.650  1.00 96.22           C  
ATOM   1456  C   THR C  79       2.561  -5.825 -14.134  1.00 96.22           C  
ATOM   1457  CB  THR C  79       1.054  -3.824 -14.097  1.00 96.22           C  
ATOM   1458  O   THR C  79       2.226  -6.765 -13.410  1.00 96.22           O  
ATOM   1459  CG2 THR C  79       0.769  -2.480 -13.436  1.00 96.22           C  
ATOM   1460  OG1 THR C  79       1.058  -3.654 -15.520  1.00 96.22           O  
ATOM   1461  N   GLN C  80       3.034  -6.000 -15.326  1.00 95.18           N  
ATOM   1462  CA  GLN C  80       3.219  -7.352 -15.844  1.00 95.18           C  
ATOM   1463  C   GLN C  80       4.282  -8.105 -15.049  1.00 95.18           C  
ATOM   1464  CB  GLN C  80       3.601  -7.313 -17.324  1.00 95.18           C  
ATOM   1465  O   GLN C  80       4.080  -9.262 -14.674  1.00 95.18           O  
ATOM   1466  CG  GLN C  80       2.441  -6.971 -18.250  1.00 95.18           C  
ATOM   1467  CD  GLN C  80       2.833  -6.994 -19.715  1.00 95.18           C  
ATOM   1468  NE2 GLN C  80       1.842  -6.898 -20.596  1.00 95.18           N  
ATOM   1469  OE1 GLN C  80       4.017  -7.095 -20.054  1.00 95.18           O  
ATOM   1470  N   LEU C  81       5.390  -7.459 -14.825  1.00 94.89           N  
ATOM   1471  CA  LEU C  81       6.454  -8.053 -14.022  1.00 94.89           C  
ATOM   1472  C   LEU C  81       5.969  -8.338 -12.605  1.00 94.89           C  
ATOM   1473  CB  LEU C  81       7.674  -7.129 -13.981  1.00 94.89           C  
ATOM   1474  O   LEU C  81       6.280  -9.388 -12.037  1.00 94.89           O  
ATOM   1475  CG  LEU C  81       8.904  -7.663 -13.246  1.00 94.89           C  
ATOM   1476  CD1 LEU C  81       9.484  -8.864 -13.986  1.00 94.89           C  
ATOM   1477  CD2 LEU C  81       9.953  -6.567 -13.091  1.00 94.89           C  
ATOM   1478  N   LEU C  82       5.263  -7.419 -12.065  1.00 94.43           N  
ATOM   1479  CA  LEU C  82       4.726  -7.560 -10.716  1.00 94.43           C  
ATOM   1480  C   LEU C  82       3.771  -8.746 -10.632  1.00 94.43           C  
ATOM   1481  CB  LEU C  82       4.005  -6.278 -10.290  1.00 94.43           C  
ATOM   1482  O   LEU C  82       3.856  -9.552  -9.703  1.00 94.43           O  
ATOM   1483  CG  LEU C  82       3.546  -6.211  -8.833  1.00 94.43           C  
ATOM   1484  CD1 LEU C  82       4.743  -6.320  -7.895  1.00 94.43           C  
ATOM   1485  CD2 LEU C  82       2.773  -4.922  -8.574  1.00 94.43           C  
ATOM   1486  N   GLN C  83       2.920  -8.897 -11.549  1.00 93.12           N  
ATOM   1487  CA  GLN C  83       1.963  -9.997 -11.588  1.00 93.12           C  
ATOM   1488  C   GLN C  83       2.675 -11.342 -11.701  1.00 93.12           C  
ATOM   1489  CB  GLN C  83       0.988  -9.820 -12.754  1.00 93.12           C  
ATOM   1490  O   GLN C  83       2.306 -12.305 -11.026  1.00 93.12           O  
ATOM   1491  CG  GLN C  83       0.029  -8.650 -12.581  1.00 93.12           C  
ATOM   1492  CD  GLN C  83      -0.830  -8.409 -13.808  1.00 93.12           C  
ATOM   1493  NE2 GLN C  83      -1.431  -7.227 -13.888  1.00 93.12           N  
ATOM   1494  OE1 GLN C  83      -0.951  -9.277 -14.678  1.00 93.12           O  
ATOM   1495  N   ASP C  84       3.610 -11.358 -12.525  1.00 93.27           N  
ATOM   1496  CA  ASP C  84       4.393 -12.580 -12.684  1.00 93.27           C  
ATOM   1497  C   ASP C  84       5.079 -12.968 -11.377  1.00 93.27           C  
ATOM   1498  CB  ASP C  84       5.432 -12.411 -13.794  1.00 93.27           C  
ATOM   1499  O   ASP C  84       5.090 -14.141 -10.999  1.00 93.27           O  
ATOM   1500  CG  ASP C  84       4.819 -12.391 -15.183  1.00 93.27           C  
ATOM   1501  OD1 ASP C  84       3.655 -12.819 -15.343  1.00 93.27           O  
ATOM   1502  OD2 ASP C  84       5.506 -11.946 -16.128  1.00 93.27           O  
ATOM   1503  N   ALA C  85       5.686 -11.975 -10.773  1.00 92.64           N  
ATOM   1504  CA  ALA C  85       6.349 -12.204  -9.492  1.00 92.64           C  
ATOM   1505  C   ALA C  85       5.363 -12.718  -8.448  1.00 92.64           C  
ATOM   1506  CB  ALA C  85       7.017 -10.921  -9.003  1.00 92.64           C  
ATOM   1507  O   ALA C  85       5.692 -13.608  -7.659  1.00 92.64           O  
ATOM   1508  N   ALA C  86       4.174 -12.159  -8.449  1.00 89.93           N  
ATOM   1509  CA  ALA C  86       3.130 -12.566  -7.512  1.00 89.93           C  
ATOM   1510  C   ALA C  86       2.711 -14.013  -7.751  1.00 89.93           C  
ATOM   1511  CB  ALA C  86       1.922 -11.640  -7.626  1.00 89.93           C  
ATOM   1512  O   ALA C  86       2.497 -14.769  -6.801  1.00 89.93           O  
ATOM   1513  N   ARG C  87       2.568 -14.381  -8.954  1.00 88.34           N  
ATOM   1514  CA  ARG C  87       2.202 -15.748  -9.309  1.00 88.34           C  
ATOM   1515  C   ARG C  87       3.270 -16.736  -8.853  1.00 88.34           C  
ATOM   1516  CB  ARG C  87       1.983 -15.872 -10.818  1.00 88.34           C  
ATOM   1517  O   ARG C  87       2.951 -17.809  -8.336  1.00 88.34           O  
ATOM   1518  CG  ARG C  87       0.706 -15.211 -11.312  1.00 88.34           C  
ATOM   1519  CD  ARG C  87       0.528 -15.380 -12.814  1.00 88.34           C  
ATOM   1520  NE  ARG C  87      -0.588 -14.584 -13.317  1.00 88.34           N  
ATOM   1521  NH1 ARG C  87       0.629 -13.556 -14.990  1.00 88.34           N  
ATOM   1522  NH2 ARG C  87      -1.593 -13.062 -14.714  1.00 88.34           N  
ATOM   1523  CZ  ARG C  87      -0.515 -13.736 -14.339  1.00 88.34           C  
ATOM   1524  N   LYS C  88       4.479 -16.344  -9.084  1.00 86.86           N  
ATOM   1525  CA  LYS C  88       5.602 -17.187  -8.683  1.00 86.86           C  
ATOM   1526  C   LYS C  88       5.622 -17.394  -7.171  1.00 86.86           C  
ATOM   1527  CB  LYS C  88       6.925 -16.575  -9.145  1.00 86.86           C  
ATOM   1528  O   LYS C  88       5.845 -18.509  -6.695  1.00 86.86           O  
ATOM   1529  CG  LYS C  88       8.128 -17.488  -8.960  1.00 86.86           C  
ATOM   1530  CD  LYS C  88       9.406 -16.841  -9.477  1.00 86.86           C  
ATOM   1531  CE  LYS C  88      10.629 -17.696  -9.174  1.00 86.86           C  
ATOM   1532  NZ  LYS C  88      11.888 -17.055  -9.660  1.00 86.86           N  
ATOM   1533  N   GLU C  89       5.433 -16.339  -6.436  1.00 84.14           N  
ATOM   1534  CA  GLU C  89       5.411 -16.416  -4.979  1.00 84.14           C  
ATOM   1535  C   GLU C  89       4.283 -17.320  -4.490  1.00 84.14           C  
ATOM   1536  CB  GLU C  89       5.268 -15.019  -4.369  1.00 84.14           C  
ATOM   1537  O   GLU C  89       4.450 -18.061  -3.520  1.00 84.14           O  
ATOM   1538  CG  GLU C  89       5.641 -14.951  -2.895  1.00 84.14           C  
ATOM   1539  CD  GLU C  89       5.563 -13.545  -2.321  1.00 84.14           C  
ATOM   1540  OE1 GLU C  89       5.565 -13.396  -1.078  1.00 84.14           O  
ATOM   1541  OE2 GLU C  89       5.497 -12.585  -3.120  1.00 84.14           O  
ATOM   1542  N   ALA C  90       3.135 -17.237  -5.116  1.00 81.58           N  
ATOM   1543  CA  ALA C  90       1.968 -18.039  -4.758  1.00 81.58           C  
ATOM   1544  C   ALA C  90       2.233 -19.525  -4.983  1.00 81.58           C  
ATOM   1545  CB  ALA C  90       0.749 -17.592  -5.561  1.00 81.58           C  
ATOM   1546  O   ALA C  90       1.770 -20.368  -4.211  1.00 81.58           O  
ATOM   1547  N   LEU C  91       2.934 -19.812  -5.997  1.00 81.31           N  
ATOM   1548  CA  LEU C  91       3.271 -21.194  -6.321  1.00 81.31           C  
ATOM   1549  C   LEU C  91       4.263 -21.763  -5.312  1.00 81.31           C  
ATOM   1550  CB  LEU C  91       3.853 -21.287  -7.734  1.00 81.31           C  
ATOM   1551  O   LEU C  91       4.185 -22.940  -4.954  1.00 81.31           O  
ATOM   1552  CG  LEU C  91       4.142 -22.694  -8.257  1.00 81.31           C  
ATOM   1553  CD1 LEU C  91       2.842 -23.473  -8.432  1.00 81.31           C  
ATOM   1554  CD2 LEU C  91       4.913 -22.629  -9.571  1.00 81.31           C  
ATOM   1555  N   GLN C  92       5.208 -21.028  -4.780  1.00 82.28           N  
ATOM   1556  CA  GLN C  92       6.233 -21.447  -3.830  1.00 82.28           C  
ATOM   1557  C   GLN C  92       5.633 -21.703  -2.450  1.00 82.28           C  
ATOM   1558  CB  GLN C  92       7.339 -20.395  -3.734  1.00 82.28           C  
ATOM   1559  O   GLN C  92       6.141 -22.532  -1.691  1.00 82.28           O  
ATOM   1560  CG  GLN C  92       8.282 -20.384  -4.929  1.00 82.28           C  
ATOM   1561  CD  GLN C  92       9.303 -19.264  -4.861  1.00 82.28           C  
ATOM   1562  NE2 GLN C  92      10.040 -19.065  -5.949  1.00 82.28           N  
ATOM   1563  OE1 GLN C  92       9.429 -18.582  -3.839  1.00 82.28           O  
ATOM   1564  N   GLN C  93       4.659 -21.090  -2.117  1.00 76.92           N  
ATOM   1565  CA  GLN C  93       4.012 -21.245  -0.819  1.00 76.92           C  
ATOM   1566  C   GLN C  93       3.224 -22.551  -0.749  1.00 76.92           C  
ATOM   1567  CB  GLN C  93       3.090 -20.059  -0.533  1.00 76.92           C  
ATOM   1568  O   GLN C  93       3.053 -23.121   0.330  1.00 76.92           O  
ATOM   1569  CG  GLN C  93       3.824 -18.804  -0.082  1.00 76.92           C  
ATOM   1570  CD  GLN C  93       2.889 -17.637   0.173  1.00 76.92           C  
ATOM   1571  NE2 GLN C  93       3.329 -16.435  -0.184  1.00 76.92           N  
ATOM   1572  OE1 GLN C  93       1.779 -17.813   0.685  1.00 76.92           O  
ATOM   1573  N   LYS C  94       2.679 -23.080  -1.777  1.00 73.22           N  
ATOM   1574  CA  LYS C  94       1.922 -24.328  -1.836  1.00 73.22           C  
ATOM   1575  C   LYS C  94       2.846 -25.537  -1.724  1.00 73.22           C  
ATOM   1576  CB  LYS C  94       1.112 -24.405  -3.131  1.00 73.22           C  
ATOM   1577  O   LYS C  94       2.430 -26.603  -1.265  1.00 73.22           O  
ATOM   1578  CG  LYS C  94      -0.125 -23.519  -3.141  1.00 73.22           C  
ATOM   1579  CD  LYS C  94      -1.000 -23.795  -4.357  1.00 73.22           C  
ATOM   1580  CE  LYS C  94      -2.242 -22.914  -4.365  1.00 73.22           C  
ATOM   1581  NZ  LYS C  94      -3.101 -23.177  -5.558  1.00 73.22           N  
ATOM   1582  N   GLN C  95       4.118 -25.381  -1.845  1.00 62.43           N  
ATOM   1583  CA  GLN C  95       5.055 -26.492  -1.717  1.00 62.43           C  
ATOM   1584  C   GLN C  95       5.578 -26.608  -0.288  1.00 62.43           C  
ATOM   1585  CB  GLN C  95       6.221 -26.326  -2.692  1.00 62.43           C  
ATOM   1586  O   GLN C  95       5.802 -27.713   0.209  1.00 62.43           O  
ATOM   1587  CG  GLN C  95       5.873 -26.675  -4.132  1.00 62.43           C  
ATOM   1588  CD  GLN C  95       7.052 -26.522  -5.075  1.00 62.43           C  
ATOM   1589  NE2 GLN C  95       6.790 -26.014  -6.274  1.00 62.43           N  
ATOM   1590  OE1 GLN C  95       8.189 -26.857  -4.728  1.00 62.43           O  
TER    1591      GLN C  95                                                      
ENDMDL                                                                          
END                                                                             
