# Supplementary material for: AI-guided pipeline for protein–protein interaction drug discovery identifies a SARS-CoV-2 inhibitor
Source: Mol Syst Biol. 2024 Mar 11;20(4):428–57. doi: 10.1038/s44320-024-00019-8 (PMC10987651; doi:10.1038/s44320-024-00019-8)
Supplement: Supplementary file 12 — Source Data Fig. 2 [file 44320_2024_19_MOESM12_ESM.zip › Source Data Figure EV3-EV4/ColabFold/DUT_C19orf40_unrelaxed_rank_1_model_3.pdb]

MODEL     1                                                                     
ATOM      1  N   MET B   1     -15.453 -31.840 -46.086  1.00 22.95           N  
ATOM      2  CA  MET B   1     -14.039 -31.475 -46.082  1.00 22.95           C  
ATOM      3  C   MET B   1     -13.810 -30.194 -45.287  1.00 22.95           C  
ATOM      4  CB  MET B   1     -13.524 -31.303 -47.511  1.00 22.95           C  
ATOM      5  O   MET B   1     -12.755 -29.568 -45.400  1.00 22.95           O  
ATOM      6  CG  MET B   1     -13.208 -32.615 -48.211  1.00 22.95           C  
ATOM      7  SD  MET B   1     -11.935 -32.425 -49.519  1.00 22.95           S  
ATOM      8  CE  MET B   1     -11.636 -34.167 -49.929  1.00 22.95           C  
ATOM      9  N   THR B   2     -14.512 -29.997 -44.297  1.00 23.05           N  
ATOM     10  CA  THR B   2     -14.993 -28.899 -43.466  1.00 23.05           C  
ATOM     11  C   THR B   2     -13.895 -28.411 -42.525  1.00 23.05           C  
ATOM     12  CB  THR B   2     -16.227 -29.319 -42.645  1.00 23.05           C  
ATOM     13  O   THR B   2     -13.297 -29.205 -41.796  1.00 23.05           O  
ATOM     14  CG2 THR B   2     -17.519 -28.955 -43.369  1.00 23.05           C  
ATOM     15  OG1 THR B   2     -16.193 -30.736 -42.433  1.00 23.05           O  
ATOM     16  N   PRO B   3     -13.354 -27.049 -42.769  1.00 21.95           N  
ATOM     17  CA  PRO B   3     -12.165 -26.196 -42.712  1.00 21.95           C  
ATOM     18  C   PRO B   3     -11.978 -25.534 -41.348  1.00 21.95           C  
ATOM     19  CB  PRO B   3     -12.430 -25.148 -43.796  1.00 21.95           C  
ATOM     20  O   PRO B   3     -12.929 -24.980 -40.791  1.00 21.95           O  
ATOM     21  CG  PRO B   3     -13.905 -25.209 -44.033  1.00 21.95           C  
ATOM     22  CD  PRO B   3     -14.481 -26.301 -43.177  1.00 21.95           C  
ATOM     23  N   LEU B   4     -11.072 -26.097 -40.562  1.00 22.61           N  
ATOM     24  CA  LEU B   4     -10.828 -25.901 -39.137  1.00 22.61           C  
ATOM     25  C   LEU B   4     -10.271 -24.507 -38.868  1.00 22.61           C  
ATOM     26  CB  LEU B   4      -9.858 -26.961 -38.608  1.00 22.61           C  
ATOM     27  O   LEU B   4      -9.335 -24.067 -39.540  1.00 22.61           O  
ATOM     28  CG  LEU B   4     -10.489 -28.187 -37.946  1.00 22.61           C  
ATOM     29  CD1 LEU B   4      -9.637 -29.426 -38.202  1.00 22.61           C  
ATOM     30  CD2 LEU B   4     -10.667 -27.954 -36.450  1.00 22.61           C  
ATOM     31  N   CYS B   5     -11.012 -23.574 -38.273  1.00 21.19           N  
ATOM     32  CA  CYS B   5     -10.941 -22.130 -38.076  1.00 21.19           C  
ATOM     33  C   CYS B   5      -9.760 -21.759 -37.186  1.00 21.19           C  
ATOM     34  CB  CYS B   5     -12.238 -21.608 -37.460  1.00 21.19           C  
ATOM     35  O   CYS B   5      -9.639 -22.261 -36.067  1.00 21.19           O  
ATOM     36  SG  CYS B   5     -13.107 -20.413 -38.499  1.00 21.19           S  
ATOM     37  N   PRO B   6      -8.587 -21.298 -37.787  1.00 20.37           N  
ATOM     38  CA  PRO B   6      -7.249 -21.039 -37.250  1.00 20.37           C  
ATOM     39  C   PRO B   6      -7.228 -19.884 -36.251  1.00 20.37           C  
ATOM     40  CB  PRO B   6      -6.429 -20.698 -38.497  1.00 20.37           C  
ATOM     41  O   PRO B   6      -7.834 -18.838 -36.498  1.00 20.37           O  
ATOM     42  CG  PRO B   6      -7.445 -20.402 -39.553  1.00 20.37           C  
ATOM     43  CD  PRO B   6      -8.811 -20.669 -38.989  1.00 20.37           C  
ATOM     44  N   ARG B   7      -7.157 -20.160 -34.944  1.00 19.35           N  
ATOM     45  CA  ARG B   7      -7.302 -19.347 -33.741  1.00 19.35           C  
ATOM     46  C   ARG B   7      -6.192 -18.305 -33.648  1.00 19.35           C  
ATOM     47  CB  ARG B   7      -7.299 -20.229 -32.491  1.00 19.35           C  
ATOM     48  O   ARG B   7      -5.032 -18.598 -33.947  1.00 19.35           O  
ATOM     49  CG  ARG B   7      -8.614 -20.953 -32.245  1.00 19.35           C  
ATOM     50  CD  ARG B   7      -8.596 -21.724 -30.933  1.00 19.35           C  
ATOM     51  NE  ARG B   7      -9.186 -20.950 -29.845  1.00 19.35           N  
ATOM     52  NH1 ARG B   7      -8.599 -22.446 -28.185  1.00 19.35           N  
ATOM     53  NH2 ARG B   7      -9.741 -20.530 -27.656  1.00 19.35           N  
ATOM     54  CZ  ARG B   7      -9.174 -21.311 -28.564  1.00 19.35           C  
ATOM     55  N   PRO B   8      -6.482 -16.916 -33.511  1.00 19.81           N  
ATOM     56  CA  PRO B   8      -5.719 -15.668 -33.594  1.00 19.81           C  
ATOM     57  C   PRO B   8      -4.668 -15.545 -32.493  1.00 19.81           C  
ATOM     58  CB  PRO B   8      -6.793 -14.587 -33.448  1.00 19.81           C  
ATOM     59  O   PRO B   8      -4.967 -15.784 -31.320  1.00 19.81           O  
ATOM     60  CG  PRO B   8      -8.022 -15.325 -33.023  1.00 19.81           C  
ATOM     61  CD  PRO B   8      -7.696 -16.789 -32.945  1.00 19.81           C  
ATOM     62  N   ALA B   9      -3.374 -15.827 -32.727  1.00 20.43           N  
ATOM     63  CA  ALA B   9      -2.178 -15.951 -31.897  1.00 20.43           C  
ATOM     64  C   ALA B   9      -1.734 -14.591 -31.367  1.00 20.43           C  
ATOM     65  CB  ALA B   9      -1.048 -16.605 -32.688  1.00 20.43           C  
ATOM     66  O   ALA B   9      -0.657 -14.468 -30.780  1.00 20.43           O  
ATOM     67  N   LEU B  10      -2.418 -13.423 -31.415  1.00 19.53           N  
ATOM     68  CA  LEU B  10      -1.666 -12.175 -31.481  1.00 19.53           C  
ATOM     69  C   LEU B  10      -0.996 -11.872 -30.145  1.00 19.53           C  
ATOM     70  CB  LEU B  10      -2.585 -11.016 -31.879  1.00 19.53           C  
ATOM     71  O   LEU B  10      -0.140 -10.989 -30.061  1.00 19.53           O  
ATOM     72  CG  LEU B  10      -2.583 -10.627 -33.358  1.00 19.53           C  
ATOM     73  CD1 LEU B  10      -3.961 -10.122 -33.774  1.00 19.53           C  
ATOM     74  CD2 LEU B  10      -1.516  -9.573 -33.633  1.00 19.53           C  
ATOM     75  N   CYS B  11      -1.448 -12.274 -28.934  1.00 19.96           N  
ATOM     76  CA  CYS B  11      -1.353 -11.405 -27.766  1.00 19.96           C  
ATOM     77  C   CYS B  11       0.087 -11.301 -27.279  1.00 19.96           C  
ATOM     78  CB  CYS B  11      -2.247 -11.922 -26.639  1.00 19.96           C  
ATOM     79  O   CYS B  11       0.355 -10.677 -26.251  1.00 19.96           O  
ATOM     80  SG  CYS B  11      -3.533 -10.757 -26.138  1.00 19.96           S  
ATOM     81  N   TYR B  12       1.036 -12.117 -27.683  1.00 19.17           N  
ATOM     82  CA  TYR B  12       2.216 -12.296 -26.845  1.00 19.17           C  
ATOM     83  C   TYR B  12       3.055 -11.024 -26.804  1.00 19.17           C  
ATOM     84  CB  TYR B  12       3.065 -13.465 -27.353  1.00 19.17           C  
ATOM     85  O   TYR B  12       3.875 -10.842 -25.901  1.00 19.17           O  
ATOM     86  CG  TYR B  12       2.849 -14.749 -26.590  1.00 19.17           C  
ATOM     87  CD1 TYR B  12       3.552 -15.013 -25.417  1.00 19.17           C  
ATOM     88  CD2 TYR B  12       1.942 -15.702 -27.041  1.00 19.17           C  
ATOM     89  CE1 TYR B  12       3.358 -16.196 -24.712  1.00 19.17           C  
ATOM     90  CE2 TYR B  12       1.739 -16.889 -26.344  1.00 19.17           C  
ATOM     91  OH  TYR B  12       2.254 -18.299 -24.488  1.00 19.17           O  
ATOM     92  CZ  TYR B  12       2.450 -17.126 -25.182  1.00 19.17           C  
ATOM     93  N   HIS B  13       3.118 -10.248 -27.877  1.00 21.41           N  
ATOM     94  CA  HIS B  13       4.350  -9.484 -28.038  1.00 21.41           C  
ATOM     95  C   HIS B  13       4.431  -8.348 -27.024  1.00 21.41           C  
ATOM     96  CB  HIS B  13       4.453  -8.927 -29.459  1.00 21.41           C  
ATOM     97  O   HIS B  13       5.415  -7.606 -26.994  1.00 21.41           O  
ATOM     98  CG  HIS B  13       4.968  -9.916 -30.456  1.00 21.41           C  
ATOM     99  CD2 HIS B  13       4.393 -10.449 -31.559  1.00 21.41           C  
ATOM    100  ND1 HIS B  13       6.225 -10.474 -30.368  1.00 21.41           N  
ATOM    101  CE1 HIS B  13       6.401 -11.309 -31.379  1.00 21.41           C  
ATOM    102  NE2 HIS B  13       5.304 -11.312 -32.117  1.00 21.41           N  
ATOM    103  N   PHE B  14       3.351  -7.878 -26.449  1.00 23.21           N  
ATOM    104  CA  PHE B  14       3.405  -6.506 -25.958  1.00 23.21           C  
ATOM    105  C   PHE B  14       4.455  -6.364 -24.863  1.00 23.21           C  
ATOM    106  CB  PHE B  14       2.035  -6.068 -25.431  1.00 23.21           C  
ATOM    107  O   PHE B  14       4.685  -5.264 -24.355  1.00 23.21           O  
ATOM    108  CG  PHE B  14       1.201  -5.334 -26.446  1.00 23.21           C  
ATOM    109  CD1 PHE B  14       1.406  -3.981 -26.689  1.00 23.21           C  
ATOM    110  CD2 PHE B  14       0.211  -5.998 -27.159  1.00 23.21           C  
ATOM    111  CE1 PHE B  14       0.635  -3.300 -27.628  1.00 23.21           C  
ATOM    112  CE2 PHE B  14      -0.564  -5.323 -28.099  1.00 23.21           C  
ATOM    113  CZ  PHE B  14      -0.350  -3.974 -28.331  1.00 23.21           C  
ATOM    114  N   LEU B  15       4.914  -7.407 -24.172  1.00 21.33           N  
ATOM    115  CA  LEU B  15       5.645  -7.006 -22.975  1.00 21.33           C  
ATOM    116  C   LEU B  15       6.866  -6.169 -23.339  1.00 21.33           C  
ATOM    117  CB  LEU B  15       6.076  -8.237 -22.173  1.00 21.33           C  
ATOM    118  O   LEU B  15       7.369  -5.405 -22.512  1.00 21.33           O  
ATOM    119  CG  LEU B  15       5.072  -8.762 -21.146  1.00 21.33           C  
ATOM    120  CD1 LEU B  15       5.350 -10.229 -20.835  1.00 21.33           C  
ATOM    121  CD2 LEU B  15       5.119  -7.922 -19.874  1.00 21.33           C  
ATOM    122  N   THR B  16       7.456  -6.358 -24.626  1.00 20.57           N  
ATOM    123  CA  THR B  16       8.805  -5.813 -24.716  1.00 20.57           C  
ATOM    124  C   THR B  16       8.768  -4.290 -24.810  1.00 20.57           C  
ATOM    125  CB  THR B  16       9.561  -6.387 -25.929  1.00 20.57           C  
ATOM    126  O   THR B  16       9.619  -3.606 -24.237  1.00 20.57           O  
ATOM    127  CG2 THR B  16       9.770  -7.891 -25.785  1.00 20.57           C  
ATOM    128  OG1 THR B  16       8.805  -6.133 -27.119  1.00 20.57           O  
ATOM    129  N   SER B  17       7.801  -3.664 -25.686  1.00 22.67           N  
ATOM    130  CA  SER B  17       8.107  -2.353 -26.248  1.00 22.67           C  
ATOM    131  C   SER B  17       8.110  -1.276 -25.169  1.00 22.67           C  
ATOM    132  CB  SER B  17       7.102  -1.989 -27.341  1.00 22.67           C  
ATOM    133  O   SER B  17       8.341  -0.100 -25.458  1.00 22.67           O  
ATOM    134  OG  SER B  17       5.792  -1.897 -26.808  1.00 22.67           O  
ATOM    135  N   LEU B  18       7.600  -1.302 -24.066  1.00 20.59           N  
ATOM    136  CA  LEU B  18       7.241  -0.004 -23.505  1.00 20.59           C  
ATOM    137  C   LEU B  18       8.450   0.924 -23.467  1.00 20.59           C  
ATOM    138  CB  LEU B  18       6.666  -0.170 -22.096  1.00 20.59           C  
ATOM    139  O   LEU B  18       8.304   2.133 -23.274  1.00 20.59           O  
ATOM    140  CG  LEU B  18       5.185  -0.543 -22.009  1.00 20.59           C  
ATOM    141  CD1 LEU B  18       4.802  -0.856 -20.566  1.00 20.59           C  
ATOM    142  CD2 LEU B  18       4.316   0.579 -22.567  1.00 20.59           C  
ATOM    143  N   LEU B  19       9.699   0.549 -23.550  1.00 19.02           N  
ATOM    144  CA  LEU B  19      10.633   1.583 -23.117  1.00 19.02           C  
ATOM    145  C   LEU B  19      10.825   2.632 -24.208  1.00 19.02           C  
ATOM    146  CB  LEU B  19      11.982   0.964 -22.743  1.00 19.02           C  
ATOM    147  O   LEU B  19      10.964   3.821 -23.913  1.00 19.02           O  
ATOM    148  CG  LEU B  19      12.117   0.446 -21.311  1.00 19.02           C  
ATOM    149  CD1 LEU B  19      13.349  -0.443 -21.182  1.00 19.02           C  
ATOM    150  CD2 LEU B  19      12.184   1.608 -20.325  1.00 19.02           C  
ATOM    151  N   ARG B  20      10.704   2.323 -25.655  1.00 19.77           N  
ATOM    152  CA  ARG B  20      11.582   3.052 -26.564  1.00 19.77           C  
ATOM    153  C   ARG B  20      11.019   4.434 -26.879  1.00 19.77           C  
ATOM    154  CB  ARG B  20      11.790   2.264 -27.859  1.00 19.77           C  
ATOM    155  O   ARG B  20      11.695   5.260 -27.495  1.00 19.77           O  
ATOM    156  CG  ARG B  20      13.189   1.688 -28.011  1.00 19.77           C  
ATOM    157  CD  ARG B  20      13.372   1.000 -29.357  1.00 19.77           C  
ATOM    158  NE  ARG B  20      13.251  -0.451 -29.242  1.00 19.77           N  
ATOM    159  NH1 ARG B  20      15.238  -0.909 -30.328  1.00 19.77           N  
ATOM    160  NH2 ARG B  20      13.932  -2.623 -29.546  1.00 19.77           N  
ATOM    161  CZ  ARG B  20      14.141  -1.324 -29.706  1.00 19.77           C  
ATOM    162  N   SER B  21       9.816   4.908 -26.691  1.00 19.25           N  
ATOM    163  CA  SER B  21       9.166   5.717 -27.716  1.00 19.25           C  
ATOM    164  C   SER B  21       9.870   7.058 -27.892  1.00 19.25           C  
ATOM    165  CB  SER B  21       7.695   5.947 -27.366  1.00 19.25           C  
ATOM    166  O   SER B  21       9.610   7.781 -28.856  1.00 19.25           O  
ATOM    167  OG  SER B  21       6.877   4.946 -27.948  1.00 19.25           O  
ATOM    168  N   ALA B  22      10.417   7.842 -27.007  1.00 18.72           N  
ATOM    169  CA  ALA B  22      10.178   9.278 -27.126  1.00 18.72           C  
ATOM    170  C   ALA B  22      10.908   9.858 -28.334  1.00 18.72           C  
ATOM    171  CB  ALA B  22      10.611   9.997 -25.851  1.00 18.72           C  
ATOM    172  O   ALA B  22      10.424  10.800 -28.966  1.00 18.72           O  
ATOM    173  N   MET B  23      12.137   9.538 -28.808  1.00 16.83           N  
ATOM    174  CA  MET B  23      12.966  10.628 -29.315  1.00 16.83           C  
ATOM    175  C   MET B  23      12.620  10.945 -30.766  1.00 16.83           C  
ATOM    176  CB  MET B  23      14.449  10.276 -29.196  1.00 16.83           C  
ATOM    177  O   MET B  23      12.811  10.109 -31.652  1.00 16.83           O  
ATOM    178  CG  MET B  23      15.056  10.626 -27.848  1.00 16.83           C  
ATOM    179  SD  MET B  23      16.891  10.626 -27.881  1.00 16.83           S  
ATOM    180  CE  MET B  23      17.188  11.889 -29.150  1.00 16.83           C  
ATOM    181  N   GLN B  24      11.386  11.412 -31.154  1.00 17.72           N  
ATOM    182  CA  GLN B  24      11.146  11.717 -32.561  1.00 17.72           C  
ATOM    183  C   GLN B  24      12.210  12.665 -33.107  1.00 17.72           C  
ATOM    184  CB  GLN B  24       9.755  12.325 -32.749  1.00 17.72           C  
ATOM    185  O   GLN B  24      12.541  13.668 -32.472  1.00 17.72           O  
ATOM    186  CG  GLN B  24       8.666  11.296 -33.023  1.00 17.72           C  
ATOM    187  CD  GLN B  24       7.279  11.909 -33.076  1.00 17.72           C  
ATOM    188  NE2 GLN B  24       6.284  11.095 -33.411  1.00 17.72           N  
ATOM    189  OE1 GLN B  24       7.104  13.104 -32.818  1.00 17.72           O  
ATOM    190  N   ASN B  25      12.947  12.314 -34.284  1.00 16.88           N  
ATOM    191  CA  ASN B  25      14.118  12.630 -35.095  1.00 16.88           C  
ATOM    192  C   ASN B  25      13.873  13.849 -35.981  1.00 16.88           C  
ATOM    193  CB  ASN B  25      14.521  11.426 -35.949  1.00 16.88           C  
ATOM    194  O   ASN B  25      12.730  14.274 -36.158  1.00 16.88           O  
ATOM    195  CG  ASN B  25      15.434  10.467 -35.211  1.00 16.88           C  
ATOM    196  ND2 ASN B  25      15.500   9.228 -35.684  1.00 16.88           N  
ATOM    197  OD1 ASN B  25      16.075  10.836 -34.223  1.00 16.88           O  
ATOM    198  N   ALA B  26      15.024  14.437 -36.765  1.00 16.71           N  
ATOM    199  CA  ALA B  26      15.641  15.617 -37.364  1.00 16.71           C  
ATOM    200  C   ALA B  26      15.139  15.836 -38.788  1.00 16.71           C  
ATOM    201  CB  ALA B  26      17.162  15.485 -37.354  1.00 16.71           C  
ATOM    202  O   ALA B  26      15.627  16.720 -39.496  1.00 16.71           O  
ATOM    203  N   ARG B  27      13.863  15.503 -39.119  1.00 17.35           N  
ATOM    204  CA  ARG B  27      13.927  15.194 -40.544  1.00 17.35           C  
ATOM    205  C   ARG B  27      14.460  16.383 -41.337  1.00 17.35           C  
ATOM    206  CB  ARG B  27      12.549  14.789 -41.069  1.00 17.35           C  
ATOM    207  O   ARG B  27      14.539  17.498 -40.817  1.00 17.35           O  
ATOM    208  CG  ARG B  27      12.339  13.285 -41.152  1.00 17.35           C  
ATOM    209  CD  ARG B  27      11.003  12.936 -41.793  1.00 17.35           C  
ATOM    210  NE  ARG B  27      10.730  11.503 -41.725  1.00 17.35           N  
ATOM    211  NH1 ARG B  27       8.676  11.635 -42.774  1.00 17.35           N  
ATOM    212  NH2 ARG B  27       9.485   9.606 -42.077  1.00 17.35           N  
ATOM    213  CZ  ARG B  27       9.631  10.918 -42.192  1.00 17.35           C  
ATOM    214  N   GLY B  28      14.184  16.370 -42.832  1.00 17.57           N  
ATOM    215  CA  GLY B  28      14.896  16.435 -44.098  1.00 17.57           C  
ATOM    216  C   GLY B  28      14.828  17.802 -44.751  1.00 17.57           C  
ATOM    217  O   GLY B  28      15.487  18.045 -45.765  1.00 17.57           O  
ATOM    218  N   ALA B  29      14.030  18.718 -44.386  1.00 18.73           N  
ATOM    219  CA  ALA B  29      13.326  19.274 -45.538  1.00 18.73           C  
ATOM    220  C   ALA B  29      14.222  20.231 -46.319  1.00 18.73           C  
ATOM    221  CB  ALA B  29      12.053  19.988 -45.090  1.00 18.73           C  
ATOM    222  O   ALA B  29      14.333  21.410 -45.973  1.00 18.73           O  
ATOM    223  N   ARG B  30      15.383  20.016 -46.694  1.00 17.97           N  
ATOM    224  CA  ARG B  30      15.937  21.311 -47.078  1.00 17.97           C  
ATOM    225  C   ARG B  30      15.306  21.815 -48.372  1.00 17.97           C  
ATOM    226  CB  ARG B  30      17.456  21.221 -47.236  1.00 17.97           C  
ATOM    227  O   ARG B  30      15.497  22.972 -48.752  1.00 17.97           O  
ATOM    228  CG  ARG B  30      18.230  22.093 -46.260  1.00 17.97           C  
ATOM    229  CD  ARG B  30      19.735  21.937 -46.436  1.00 17.97           C  
ATOM    230  NE  ARG B  30      20.472  22.948 -45.683  1.00 17.97           N  
ATOM    231  NH1 ARG B  30      22.558  22.069 -46.147  1.00 17.97           N  
ATOM    232  NH2 ARG B  30      22.364  23.952 -44.855  1.00 17.97           N  
ATOM    233  CZ  ARG B  30      21.796  22.987 -45.563  1.00 17.97           C  
ATOM    234  N   GLN B  31      14.464  21.031 -49.164  1.00 17.80           N  
ATOM    235  CA  GLN B  31      15.044  21.072 -50.503  1.00 17.80           C  
ATOM    236  C   GLN B  31      14.981  22.481 -51.086  1.00 17.80           C  
ATOM    237  CB  GLN B  31      14.327  20.088 -51.429  1.00 17.80           C  
ATOM    238  O   GLN B  31      14.286  23.349 -50.552  1.00 17.80           O  
ATOM    239  CG  GLN B  31      15.054  18.760 -51.596  1.00 17.80           C  
ATOM    240  CD  GLN B  31      14.275  17.767 -52.438  1.00 17.80           C  
ATOM    241  NE2 GLN B  31      14.805  16.555 -52.567  1.00 17.80           N  
ATOM    242  OE1 GLN B  31      13.206  18.087 -52.969  1.00 17.80           O  
ATOM    243  N   ARG B  32      14.845  22.509 -52.562  1.00 18.33           N  
ATOM    244  CA  ARG B  32      15.654  23.166 -53.583  1.00 18.33           C  
ATOM    245  C   ARG B  32      15.023  24.484 -54.018  1.00 18.33           C  
ATOM    246  CB  ARG B  32      15.840  22.249 -54.794  1.00 18.33           C  
ATOM    247  O   ARG B  32      15.684  25.525 -54.020  1.00 18.33           O  
ATOM    248  CG  ARG B  32      17.101  21.401 -54.737  1.00 18.33           C  
ATOM    249  CD  ARG B  32      17.296  20.594 -56.012  1.00 18.33           C  
ATOM    250  NE  ARG B  32      18.539  19.828 -55.981  1.00 18.33           N  
ATOM    251  NH1 ARG B  32      18.028  18.531 -57.823  1.00 18.33           N  
ATOM    252  NH2 ARG B  32      20.016  18.232 -56.720  1.00 18.33           N  
ATOM    253  CZ  ARG B  32      18.858  18.865 -56.841  1.00 18.33           C  
ATOM    254  N   ALA B  33      14.138  24.440 -55.168  1.00 18.95           N  
ATOM    255  CA  ALA B  33      14.564  24.932 -56.476  1.00 18.95           C  
ATOM    256  C   ALA B  33      14.014  26.330 -56.742  1.00 18.95           C  
ATOM    257  CB  ALA B  33      14.121  23.971 -57.576  1.00 18.95           C  
ATOM    258  O   ALA B  33      13.184  26.832 -55.981  1.00 18.95           O  
ATOM    259  N   GLU B  34      13.443  26.465 -58.049  1.00 19.63           N  
ATOM    260  CA  GLU B  34      13.811  27.363 -59.140  1.00 19.63           C  
ATOM    261  C   GLU B  34      12.917  28.600 -59.163  1.00 19.63           C  
ATOM    262  CB  GLU B  34      13.736  26.635 -60.484  1.00 19.63           C  
ATOM    263  O   GLU B  34      12.002  28.725 -58.347  1.00 19.63           O  
ATOM    264  CG  GLU B  34      15.088  26.438 -61.154  1.00 19.63           C  
ATOM    265  CD  GLU B  34      15.007  25.645 -62.449  1.00 19.63           C  
ATOM    266  OE1 GLU B  34      16.040  25.510 -63.144  1.00 19.63           O  
ATOM    267  OE2 GLU B  34      13.902  25.155 -62.771  1.00 19.63           O  
ATOM    268  N   ALA B  35      12.192  28.766 -60.374  1.00 20.08           N  
ATOM    269  CA  ALA B  35      12.391  29.764 -61.421  1.00 20.08           C  
ATOM    270  C   ALA B  35      11.314  30.843 -61.362  1.00 20.08           C  
ATOM    271  CB  ALA B  35      12.397  29.098 -62.796  1.00 20.08           C  
ATOM    272  O   ALA B  35      11.623  32.030 -61.226  1.00 20.08           O  
ATOM    273  N   ALA B  36      10.329  30.768 -62.316  1.00 19.37           N  
ATOM    274  CA  ALA B  36      10.213  31.620 -63.496  1.00 19.37           C  
ATOM    275  C   ALA B  36       9.073  32.623 -63.339  1.00 19.37           C  
ATOM    276  CB  ALA B  36      10.002  30.770 -64.747  1.00 19.37           C  
ATOM    277  O   ALA B  36       9.235  33.808 -63.640  1.00 19.37           O  
ATOM    278  N   VAL B  37       7.857  32.228 -63.282  1.00 20.05           N  
ATOM    279  CA  VAL B  37       6.984  32.369 -64.442  1.00 20.05           C  
ATOM    280  C   VAL B  37       6.199  33.674 -64.344  1.00 20.05           C  
ATOM    281  CB  VAL B  37       6.014  31.172 -64.571  1.00 20.05           C  
ATOM    282  O   VAL B  37       5.566  33.950 -63.321  1.00 20.05           O  
ATOM    283  CG1 VAL B  37       5.060  31.374 -65.746  1.00 20.05           C  
ATOM    284  CG2 VAL B  37       6.795  29.869 -64.731  1.00 20.05           C  
ATOM    285  N   LEU B  38       6.295  34.396 -65.541  1.00 20.13           N  
ATOM    286  CA  LEU B  38       6.102  35.803 -65.871  1.00 20.13           C  
ATOM    287  C   LEU B  38       4.621  36.168 -65.849  1.00 20.13           C  
ATOM    288  CB  LEU B  38       6.696  36.119 -67.246  1.00 20.13           C  
ATOM    289  O   LEU B  38       4.232  37.166 -65.237  1.00 20.13           O  
ATOM    290  CG  LEU B  38       8.217  36.268 -67.309  1.00 20.13           C  
ATOM    291  CD1 LEU B  38       8.688  36.291 -68.759  1.00 20.13           C  
ATOM    292  CD2 LEU B  38       8.662  37.529 -66.577  1.00 20.13           C  
ATOM    293  N   SER B  39       3.904  35.529 -66.800  1.00 19.70           N  
ATOM    294  CA  SER B  39       3.494  36.401 -67.896  1.00 19.70           C  
ATOM    295  C   SER B  39       2.211  37.151 -67.556  1.00 19.70           C  
ATOM    296  CB  SER B  39       3.298  35.594 -69.180  1.00 19.70           C  
ATOM    297  O   SER B  39       1.541  36.832 -66.571  1.00 19.70           O  
ATOM    298  OG  SER B  39       2.516  34.438 -68.932  1.00 19.70           O  
ATOM    299  N   GLY B  40       1.535  37.587 -68.626  1.00 19.49           N  
ATOM    300  CA  GLY B  40       0.943  38.771 -69.228  1.00 19.49           C  
ATOM    301  C   GLY B  40      -0.558  38.855 -69.025  1.00 19.49           C  
ATOM    302  O   GLY B  40      -1.168  37.939 -68.470  1.00 19.49           O  
ATOM    303  N   PRO B  41      -1.192  39.696 -69.794  1.00 20.48           N  
ATOM    304  CA  PRO B  41      -2.140  40.792 -69.584  1.00 20.48           C  
ATOM    305  C   PRO B  41      -3.584  40.386 -69.869  1.00 20.48           C  
ATOM    306  CB  PRO B  41      -1.668  41.861 -70.572  1.00 20.48           C  
ATOM    307  O   PRO B  41      -4.496  41.207 -69.746  1.00 20.48           O  
ATOM    308  CG  PRO B  41      -0.908  41.108 -71.616  1.00 20.48           C  
ATOM    309  CD  PRO B  41      -0.820  39.669 -71.196  1.00 20.48           C  
ATOM    310  N   GLY B  42      -3.768  39.064 -70.165  1.00 19.53           N  
ATOM    311  CA  GLY B  42      -4.533  39.125 -71.400  1.00 19.53           C  
ATOM    312  C   GLY B  42      -5.855  39.854 -71.249  1.00 19.53           C  
ATOM    313  O   GLY B  42      -6.314  40.091 -70.130  1.00 19.53           O  
ATOM    314  N   PRO B  43      -6.316  40.287 -72.418  1.00 21.08           N  
ATOM    315  CA  PRO B  43      -7.108  41.409 -72.928  1.00 21.08           C  
ATOM    316  C   PRO B  43      -8.592  41.286 -72.591  1.00 21.08           C  
ATOM    317  CB  PRO B  43      -6.884  41.338 -74.441  1.00 21.08           C  
ATOM    318  O   PRO B  43      -9.238  42.283 -72.261  1.00 21.08           O  
ATOM    319  CG  PRO B  43      -6.434  39.936 -74.696  1.00 21.08           C  
ATOM    320  CD  PRO B  43      -6.256  39.245 -73.375  1.00 21.08           C  
ATOM    321  N   PRO B  44      -9.178  40.085 -72.845  1.00 19.53           N  
ATOM    322  CA  PRO B  44      -9.973  40.331 -74.051  1.00 19.53           C  
ATOM    323  C   PRO B  44     -11.375  40.848 -73.738  1.00 19.53           C  
ATOM    324  CB  PRO B  44     -10.034  38.955 -74.719  1.00 19.53           C  
ATOM    325  O   PRO B  44     -12.105  41.252 -74.647  1.00 19.53           O  
ATOM    326  CG  PRO B  44      -9.847  37.979 -73.603  1.00 19.53           C  
ATOM    327  CD  PRO B  44      -9.598  38.746 -72.336  1.00 19.53           C  
ATOM    328  N   LEU B  45     -11.988  40.817 -72.470  1.00 19.81           N  
ATOM    329  CA  LEU B  45     -13.147  39.976 -72.748  1.00 19.81           C  
ATOM    330  C   LEU B  45     -14.174  40.727 -73.589  1.00 19.81           C  
ATOM    331  CB  LEU B  45     -13.789  39.498 -71.443  1.00 19.81           C  
ATOM    332  O   LEU B  45     -14.178  41.960 -73.617  1.00 19.81           O  
ATOM    333  CG  LEU B  45     -13.118  38.309 -70.753  1.00 19.81           C  
ATOM    334  CD1 LEU B  45     -13.500  38.269 -69.277  1.00 19.81           C  
ATOM    335  CD2 LEU B  45     -13.498  37.005 -71.446  1.00 19.81           C  
ATOM    336  N   GLY B  46     -15.316  40.048 -73.820  1.00 18.03           N  
ATOM    337  CA  GLY B  46     -16.120  39.726 -74.988  1.00 18.03           C  
ATOM    338  C   GLY B  46     -17.185  40.766 -75.284  1.00 18.03           C  
ATOM    339  O   GLY B  46     -17.291  41.250 -76.413  1.00 18.03           O  
ATOM    340  N   ARG B  47     -18.362  40.725 -74.613  1.00 18.18           N  
ATOM    341  CA  ARG B  47     -19.425  40.203 -75.464  1.00 18.18           C  
ATOM    342  C   ARG B  47     -20.199  41.336 -76.131  1.00 18.18           C  
ATOM    343  CB  ARG B  47     -20.380  39.322 -74.655  1.00 18.18           C  
ATOM    344  O   ARG B  47     -20.397  41.327 -77.347  1.00 18.18           O  
ATOM    345  CG  ARG B  47     -21.035  38.216 -75.466  1.00 18.18           C  
ATOM    346  CD  ARG B  47     -21.854  37.281 -74.587  1.00 18.18           C  
ATOM    347  NE  ARG B  47     -22.512  36.241 -75.373  1.00 18.18           N  
ATOM    348  NH1 ARG B  47     -23.186  34.999 -73.546  1.00 18.18           N  
ATOM    349  NH2 ARG B  47     -23.697  34.296 -75.667  1.00 18.18           N  
ATOM    350  CZ  ARG B  47     -23.130  35.181 -74.860  1.00 18.18           C  
ATOM    351  N   ALA B  48     -21.533  41.426 -75.797  1.00 18.49           N  
ATOM    352  CA  ALA B  48     -22.552  41.077 -76.784  1.00 18.49           C  
ATOM    353  C   ALA B  48     -23.144  42.328 -77.427  1.00 18.49           C  
ATOM    354  CB  ALA B  48     -23.655  40.242 -76.137  1.00 18.49           C  
ATOM    355  O   ALA B  48     -23.179  42.445 -78.654  1.00 18.49           O  
ATOM    356  N   ALA B  49     -24.388  42.699 -76.971  1.00 18.00           N  
ATOM    357  CA  ALA B  49     -25.530  42.531 -77.865  1.00 18.00           C  
ATOM    358  C   ALA B  49     -25.892  43.847 -78.548  1.00 18.00           C  
ATOM    359  CB  ALA B  49     -26.732  41.986 -77.097  1.00 18.00           C  
ATOM    360  O   ALA B  49     -25.993  43.910 -79.775  1.00 18.00           O  
ATOM    361  N   GLN B  50     -27.076  44.386 -78.138  1.00 17.58           N  
ATOM    362  CA  GLN B  50     -28.256  44.542 -78.982  1.00 17.58           C  
ATOM    363  C   GLN B  50     -28.364  45.966 -79.520  1.00 17.58           C  
ATOM    364  CB  GLN B  50     -29.523  44.176 -78.207  1.00 17.58           C  
ATOM    365  O   GLN B  50     -27.708  46.878 -79.013  1.00 17.58           O  
ATOM    366  CG  GLN B  50     -29.622  42.699 -77.853  1.00 17.58           C  
ATOM    367  CD  GLN B  50     -31.049  42.251 -77.596  1.00 17.58           C  
ATOM    368  NE2 GLN B  50     -31.212  40.999 -77.183  1.00 17.58           N  
ATOM    369  OE1 GLN B  50     -31.997  43.025 -77.767  1.00 17.58           O  
ATOM    370  N   HIS B  51     -29.596  46.186 -80.016  1.00 18.87           N  
ATOM    371  CA  HIS B  51     -29.842  46.805 -81.314  1.00 18.87           C  
ATOM    372  C   HIS B  51     -29.777  48.325 -81.220  1.00 18.87           C  
ATOM    373  CB  HIS B  51     -31.201  46.370 -81.865  1.00 18.87           C  
ATOM    374  O   HIS B  51     -29.133  48.975 -82.047  1.00 18.87           O  
ATOM    375  CG  HIS B  51     -31.198  44.994 -82.452  1.00 18.87           C  
ATOM    376  CD2 HIS B  51     -31.802  43.853 -82.045  1.00 18.87           C  
ATOM    377  ND1 HIS B  51     -30.507  44.677 -83.601  1.00 18.87           N  
ATOM    378  CE1 HIS B  51     -30.687  43.396 -83.876  1.00 18.87           C  
ATOM    379  NE2 HIS B  51     -31.469  42.873 -82.947  1.00 18.87           N  
ATOM    380  N   GLY B  52     -30.888  48.904 -80.625  1.00 18.04           N  
ATOM    381  CA  GLY B  52     -31.797  49.481 -81.602  1.00 18.04           C  
ATOM    382  C   GLY B  52     -31.528  50.949 -81.875  1.00 18.04           C  
ATOM    383  O   GLY B  52     -30.716  51.574 -81.190  1.00 18.04           O  
ATOM    384  N   ILE B  53     -32.740  51.535 -82.207  1.00 17.98           N  
ATOM    385  CA  ILE B  53     -32.842  52.377 -83.394  1.00 17.98           C  
ATOM    386  C   ILE B  53     -32.484  53.818 -83.036  1.00 17.98           C  
ATOM    387  CB  ILE B  53     -34.257  52.314 -84.012  1.00 17.98           C  
ATOM    388  O   ILE B  53     -31.645  54.437 -83.695  1.00 17.98           O  
ATOM    389  CG1 ILE B  53     -34.635  50.864 -84.334  1.00 17.98           C  
ATOM    390  CG2 ILE B  53     -34.339  53.193 -85.263  1.00 17.98           C  
ATOM    391  CD1 ILE B  53     -36.091  50.680 -84.740  1.00 17.98           C  
ATOM    392  N   PRO B  54     -33.666  54.622 -82.813  1.00 18.52           N  
ATOM    393  CA  PRO B  54     -33.939  55.589 -83.879  1.00 18.52           C  
ATOM    394  C   PRO B  54     -33.383  56.978 -83.572  1.00 18.52           C  
ATOM    395  CB  PRO B  54     -35.468  55.615 -83.948  1.00 18.52           C  
ATOM    396  O   PRO B  54     -32.641  57.542 -84.380  1.00 18.52           O  
ATOM    397  CG  PRO B  54     -35.918  55.256 -82.569  1.00 18.52           C  
ATOM    398  CD  PRO B  54     -34.707  54.953 -81.735  1.00 18.52           C  
ATOM    399  N   ARG B  55     -34.441  57.887 -83.205  1.00 18.44           N  
ATOM    400  CA  ARG B  55     -34.727  58.918 -84.198  1.00 18.44           C  
ATOM    401  C   ARG B  55     -34.018  60.223 -83.853  1.00 18.44           C  
ATOM    402  CB  ARG B  55     -36.235  59.153 -84.309  1.00 18.44           C  
ATOM    403  O   ARG B  55     -33.342  60.811 -84.699  1.00 18.44           O  
ATOM    404  CG  ARG B  55     -36.957  58.128 -85.168  1.00 18.44           C  
ATOM    405  CD  ARG B  55     -38.417  58.501 -85.384  1.00 18.44           C  
ATOM    406  NE  ARG B  55     -39.092  57.550 -86.263  1.00 18.44           N  
ATOM    407  NH1 ARG B  55     -40.861  58.950 -86.762  1.00 18.44           N  
ATOM    408  NH2 ARG B  55     -40.764  56.849 -87.673  1.00 18.44           N  
ATOM    409  CZ  ARG B  55     -40.237  57.785 -86.897  1.00 18.44           C  
ATOM    410  N   PRO B  56     -34.902  61.193 -83.258  1.00 19.06           N  
ATOM    411  CA  PRO B  56     -35.218  62.399 -84.027  1.00 19.06           C  
ATOM    412  C   PRO B  56     -34.299  63.571 -83.689  1.00 19.06           C  
ATOM    413  CB  PRO B  56     -36.663  62.705 -83.626  1.00 19.06           C  
ATOM    414  O   PRO B  56     -33.618  63.550 -82.661  1.00 19.06           O  
ATOM    415  CG  PRO B  56     -36.842  62.035 -82.302  1.00 19.06           C  
ATOM    416  CD  PRO B  56     -35.598  61.254 -81.991  1.00 19.06           C  
ATOM    417  N   LEU B  57     -34.923  64.779 -84.156  1.00 18.99           N  
ATOM    418  CA  LEU B  57     -34.226  65.837 -84.879  1.00 18.99           C  
ATOM    419  C   LEU B  57     -33.693  66.893 -83.917  1.00 18.99           C  
ATOM    420  CB  LEU B  57     -35.158  66.489 -85.905  1.00 18.99           C  
ATOM    421  O   LEU B  57     -32.510  67.237 -83.959  1.00 18.99           O  
ATOM    422  CG  LEU B  57     -35.351  65.734 -87.221  1.00 18.99           C  
ATOM    423  CD1 LEU B  57     -36.506  66.337 -88.013  1.00 18.99           C  
ATOM    424  CD2 LEU B  57     -34.066  65.752 -88.041  1.00 18.99           C  
ATOM    425  N   SER B  58     -34.597  68.055 -83.741  1.00 18.77           N  
ATOM    426  CA  SER B  58     -34.201  69.268 -84.450  1.00 18.77           C  
ATOM    427  C   SER B  58     -33.511  70.255 -83.515  1.00 18.77           C  
ATOM    428  CB  SER B  58     -35.416  69.931 -85.099  1.00 18.77           C  
ATOM    429  O   SER B  58     -32.357  70.627 -83.738  1.00 18.77           O  
ATOM    430  OG  SER B  58     -36.498  69.020 -85.189  1.00 18.77           O  
ATOM    431  N   SER B  59     -34.421  71.305 -82.978  1.00 18.18           N  
ATOM    432  CA  SER B  59     -34.340  72.645 -83.550  1.00 18.18           C  
ATOM    433  C   SER B  59     -33.467  73.558 -82.695  1.00 18.18           C  
ATOM    434  CB  SER B  59     -35.736  73.251 -83.696  1.00 18.18           C  
ATOM    435  O   SER B  59     -33.083  73.195 -81.581  1.00 18.18           O  
ATOM    436  OG  SER B  59     -36.379  73.342 -82.436  1.00 18.18           O  
ATOM    437  N   ALA B  60     -34.162  74.838 -82.281  1.00 19.33           N  
ATOM    438  CA  ALA B  60     -33.788  76.157 -82.784  1.00 19.33           C  
ATOM    439  C   ALA B  60     -32.925  76.906 -81.771  1.00 19.33           C  
ATOM    440  CB  ALA B  60     -35.034  76.972 -83.121  1.00 19.33           C  
ATOM    441  O   ALA B  60     -32.760  76.456 -80.635  1.00 19.33           O  
ATOM    442  N   GLY B  61     -33.454  78.326 -81.470  1.00 19.52           N  
ATOM    443  CA  GLY B  61     -32.793  79.563 -81.855  1.00 19.52           C  
ATOM    444  C   GLY B  61     -32.047  80.221 -80.710  1.00 19.52           C  
ATOM    445  O   GLY B  61     -31.996  79.681 -79.603  1.00 19.52           O  
ATOM    446  N   ARG B  62     -32.519  81.633 -80.451  1.00 18.58           N  
ATOM    447  CA  ARG B  62     -31.727  82.855 -80.555  1.00 18.58           C  
ATOM    448  C   ARG B  62     -31.252  83.318 -79.182  1.00 18.58           C  
ATOM    449  CB  ARG B  62     -32.534  83.964 -81.233  1.00 18.58           C  
ATOM    450  O   ARG B  62     -31.645  82.752 -78.160  1.00 18.58           O  
ATOM    451  CG  ARG B  62     -31.775  84.699 -82.325  1.00 18.58           C  
ATOM    452  CD  ARG B  62     -32.611  85.812 -82.942  1.00 18.58           C  
ATOM    453  NE  ARG B  62     -33.166  85.416 -84.233  1.00 18.58           N  
ATOM    454  NH1 ARG B  62     -31.556  86.497 -85.489  1.00 18.58           N  
ATOM    455  NH2 ARG B  62     -33.238  85.336 -86.527  1.00 18.58           N  
ATOM    456  CZ  ARG B  62     -32.652  85.751 -85.414  1.00 18.58           C  
ATOM    457  N   LEU B  63     -31.613  84.763 -78.904  1.00 19.11           N  
ATOM    458  CA  LEU B  63     -30.667  85.859 -78.726  1.00 19.11           C  
ATOM    459  C   LEU B  63     -30.541  86.233 -77.253  1.00 19.11           C  
ATOM    460  CB  LEU B  63     -31.102  87.081 -79.539  1.00 19.11           C  
ATOM    461  O   LEU B  63     -29.431  86.316 -76.722  1.00 19.11           O  
ATOM    462  CG  LEU B  63     -30.660  87.113 -81.003  1.00 19.11           C  
ATOM    463  CD1 LEU B  63     -31.493  88.122 -81.786  1.00 19.11           C  
ATOM    464  CD2 LEU B  63     -29.175  87.443 -81.107  1.00 19.11           C  
ATOM    465  N   SER B  64     -31.421  87.314 -76.695  1.00 19.42           N  
ATOM    466  CA  SER B  64     -30.938  88.690 -76.729  1.00 19.42           C  
ATOM    467  C   SER B  64     -30.389  89.117 -75.372  1.00 19.42           C  
ATOM    468  CB  SER B  64     -32.056  89.641 -77.158  1.00 19.42           C  
ATOM    469  O   SER B  64     -30.526  88.392 -74.385  1.00 19.42           O  
ATOM    470  OG  SER B  64     -33.091  89.669 -76.189  1.00 19.42           O  
ATOM    471  N   GLN B  65     -31.000  90.350 -74.781  1.00 18.88           N  
ATOM    472  CA  GLN B  65     -30.470  91.679 -74.495  1.00 18.88           C  
ATOM    473  C   GLN B  65     -30.178  91.846 -73.006  1.00 18.88           C  
ATOM    474  CB  GLN B  65     -31.446  92.760 -74.963  1.00 18.88           C  
ATOM    475  O   GLN B  65     -29.080  91.528 -72.544  1.00 18.88           O  
ATOM    476  CG  GLN B  65     -31.089  93.369 -76.312  1.00 18.88           C  
ATOM    477  CD  GLN B  65     -31.816  94.673 -76.578  1.00 18.88           C  
ATOM    478  NE2 GLN B  65     -31.364  95.409 -77.587  1.00 18.88           N  
ATOM    479  OE1 GLN B  65     -32.777  95.017 -75.882  1.00 18.88           O  
ATOM    480  N   GLY B  66     -30.959  92.919 -72.265  1.00 19.69           N  
ATOM    481  CA  GLY B  66     -30.481  94.243 -71.898  1.00 19.69           C  
ATOM    482  C   GLY B  66     -30.116  94.360 -70.430  1.00 19.69           C  
ATOM    483  O   GLY B  66     -30.240  93.393 -69.676  1.00 19.69           O  
ATOM    484  N   CYS B  67     -30.647  95.575 -69.737  1.00 19.48           N  
ATOM    485  CA  CYS B  67     -29.992  96.728 -69.129  1.00 19.48           C  
ATOM    486  C   CYS B  67     -30.011  96.627 -67.608  1.00 19.48           C  
ATOM    487  CB  CYS B  67     -30.671  98.024 -69.571  1.00 19.48           C  
ATOM    488  O   CYS B  67     -28.972  96.765 -66.960  1.00 19.48           O  
ATOM    489  SG  CYS B  67     -29.989  98.721 -71.091  1.00 19.48           S  
ATOM    490  N   ARG B  68     -31.138  97.132 -66.901  1.00 18.77           N  
ATOM    491  CA  ARG B  68     -31.154  98.477 -66.335  1.00 18.77           C  
ATOM    492  C   ARG B  68     -30.689  98.465 -64.882  1.00 18.77           C  
ATOM    493  CB  ARG B  68     -32.554  99.085 -66.432  1.00 18.77           C  
ATOM    494  O   ARG B  68     -30.605  97.404 -64.260  1.00 18.77           O  
ATOM    495  CG  ARG B  68     -32.610 100.379 -67.227  1.00 18.77           C  
ATOM    496  CD  ARG B  68     -34.028 100.926 -67.317  1.00 18.77           C  
ATOM    497  NE  ARG B  68     -34.187 101.830 -68.452  1.00 18.77           N  
ATOM    498  NH1 ARG B  68     -36.241 102.646 -67.780  1.00 18.77           N  
ATOM    499  NH2 ARG B  68     -35.276 103.410 -69.714  1.00 18.77           N  
ATOM    500  CZ  ARG B  68     -35.234 102.627 -68.646  1.00 18.77           C  
ATOM    501  N   GLY B  69     -31.243  99.564 -64.020  1.00 19.69           N  
ATOM    502  CA  GLY B  69     -30.673 100.612 -63.188  1.00 19.69           C  
ATOM    503  C   GLY B  69     -30.630 100.249 -61.716  1.00 19.69           C  
ATOM    504  O   GLY B  69     -29.648  99.675 -61.241  1.00 19.69           O  
ATOM    505  N   ALA B  70     -31.639 100.872 -60.885  1.00 19.46           N  
ATOM    506  CA  ALA B  70     -31.400 102.020 -60.014  1.00 19.46           C  
ATOM    507  C   ALA B  70     -31.222 101.580 -58.563  1.00 19.46           C  
ATOM    508  CB  ALA B  70     -32.546 103.022 -60.126  1.00 19.46           C  
ATOM    509  O   ALA B  70     -30.210 101.894 -57.932  1.00 19.46           O  
ATOM    510  N   SER B  71     -32.269 102.053 -57.635  1.00 19.97           N  
ATOM    511  CA  SER B  71     -32.163 103.117 -56.642  1.00 19.97           C  
ATOM    512  C   SER B  71     -31.925 102.550 -55.247  1.00 19.97           C  
ATOM    513  CB  SER B  71     -33.427 103.979 -56.643  1.00 19.97           C  
ATOM    514  O   SER B  71     -32.035 101.341 -55.035  1.00 19.97           O  
ATOM    515  OG  SER B  71     -34.570 103.195 -56.938  1.00 19.97           O  
ATOM    516  N   THR B  72     -32.524 103.340 -54.149  1.00 21.25           N  
ATOM    517  CA  THR B  72     -31.941 104.118 -53.061  1.00 21.25           C  
ATOM    518  C   THR B  72     -32.125 103.403 -51.726  1.00 21.25           C  
ATOM    519  CB  THR B  72     -32.565 105.524 -52.984  1.00 21.25           C  
ATOM    520  O   THR B  72     -31.168 103.238 -50.967  1.00 21.25           O  
ATOM    521  CG2 THR B  72     -31.730 106.448 -52.104  1.00 21.25           C  
ATOM    522  OG1 THR B  72     -32.641 106.079 -54.303  1.00 21.25           O  
ATOM    523  N   VAL B  73     -33.370 103.556 -51.078  1.00 19.46           N  
ATOM    524  CA  VAL B  73     -33.499 104.494 -49.967  1.00 19.46           C  
ATOM    525  C   VAL B  73     -33.224 103.775 -48.648  1.00 19.46           C  
ATOM    526  CB  VAL B  73     -34.899 105.148 -49.935  1.00 19.46           C  
ATOM    527  O   VAL B  73     -33.226 102.543 -48.594  1.00 19.46           O  
ATOM    528  CG1 VAL B  73     -34.847 106.499 -49.225  1.00 19.46           C  
ATOM    529  CG2 VAL B  73     -35.445 105.306 -51.353  1.00 19.46           C  
ATOM    530  N   GLY B  74     -34.082 104.158 -47.534  1.00 19.89           N  
ATOM    531  CA  GLY B  74     -33.809 104.937 -46.337  1.00 19.89           C  
ATOM    532  C   GLY B  74     -33.682 104.087 -45.087  1.00 19.89           C  
ATOM    533  O   GLY B  74     -33.380 102.894 -45.170  1.00 19.89           O  
ATOM    534  N   ALA B  75     -34.703 104.330 -44.044  1.00 19.81           N  
ATOM    535  CA  ALA B  75     -34.476 105.049 -42.793  1.00 19.81           C  
ATOM    536  C   ALA B  75     -34.262 104.079 -41.634  1.00 19.81           C  
ATOM    537  CB  ALA B  75     -35.648 105.980 -42.493  1.00 19.81           C  
ATOM    538  O   ALA B  75     -34.463 102.871 -41.783  1.00 19.81           O  
ATOM    539  N   ALA B  76     -35.052 104.390 -40.425  1.00 19.94           N  
ATOM    540  CA  ALA B  76     -34.545 104.890 -39.150  1.00 19.94           C  
ATOM    541  C   ALA B  76     -34.489 103.776 -38.107  1.00 19.94           C  
ATOM    542  CB  ALA B  76     -35.412 106.041 -38.647  1.00 19.94           C  
ATOM    543  O   ALA B  76     -33.446 103.547 -37.491  1.00 19.94           O  
ATOM    544  N   GLY B  77     -35.619 103.763 -37.194  1.00 19.39           N  
ATOM    545  CA  GLY B  77     -35.527 104.251 -35.827  1.00 19.39           C  
ATOM    546  C   GLY B  77     -35.274 103.149 -34.816  1.00 19.39           C  
ATOM    547  O   GLY B  77     -35.312 101.965 -35.158  1.00 19.39           O  
ATOM    548  N   TRP B  78     -35.490 103.564 -33.444  1.00 21.38           N  
ATOM    549  CA  TRP B  78     -34.678 103.453 -32.236  1.00 21.38           C  
ATOM    550  C   TRP B  78     -35.071 102.221 -31.428  1.00 21.38           C  
ATOM    551  CB  TRP B  78     -34.821 104.711 -31.374  1.00 21.38           C  
ATOM    552  O   TRP B  78     -34.219 101.397 -31.087  1.00 21.38           O  
ATOM    553  CG  TRP B  78     -33.926 105.839 -31.791  1.00 21.38           C  
ATOM    554  CD1 TRP B  78     -32.683 105.741 -32.351  1.00 21.38           C  
ATOM    555  CD2 TRP B  78     -34.205 107.238 -31.676  1.00 21.38           C  
ATOM    556  CE2 TRP B  78     -33.086 107.931 -32.187  1.00 21.38           C  
ATOM    557  CE3 TRP B  78     -35.295 107.973 -31.190  1.00 21.38           C  
ATOM    558  NE1 TRP B  78     -32.172 106.996 -32.592  1.00 21.38           N  
ATOM    559  CH2 TRP B  78     -34.104 110.021 -31.744  1.00 21.38           C  
ATOM    560  CZ2 TRP B  78     -33.025 109.326 -32.226  1.00 21.38           C  
ATOM    561  CZ3 TRP B  78     -35.233 109.361 -31.230  1.00 21.38           C  
ATOM    562  N   LYS B  79     -36.102 102.417 -30.440  1.00 20.38           N  
ATOM    563  CA  LYS B  79     -35.688 102.600 -29.052  1.00 20.38           C  
ATOM    564  C   LYS B  79     -35.843 101.307 -28.257  1.00 20.38           C  
ATOM    565  CB  LYS B  79     -36.496 103.720 -28.394  1.00 20.38           C  
ATOM    566  O   LYS B  79     -34.867 100.783 -27.717  1.00 20.38           O  
ATOM    567  CG  LYS B  79     -35.944 105.115 -28.651  1.00 20.38           C  
ATOM    568  CD  LYS B  79     -36.693 106.169 -27.847  1.00 20.38           C  
ATOM    569  CE  LYS B  79     -36.173 107.570 -28.138  1.00 20.38           C  
ATOM    570  NZ  LYS B  79     -36.898 108.607 -27.346  1.00 20.38           N  
ATOM    571  N   GLY B  80     -36.856 101.314 -27.218  1.00 20.22           N  
ATOM    572  CA  GLY B  80     -36.583 101.424 -25.793  1.00 20.22           C  
ATOM    573  C   GLY B  80     -36.676 100.097 -25.064  1.00 20.22           C  
ATOM    574  O   GLY B  80     -36.928  99.060 -25.681  1.00 20.22           O  
ATOM    575  N   GLU B  81     -37.478 100.103 -23.884  1.00 21.45           N  
ATOM    576  CA  GLU B  81     -37.020  99.983 -22.503  1.00 21.45           C  
ATOM    577  C   GLU B  81     -37.302  98.591 -21.946  1.00 21.45           C  
ATOM    578  CB  GLU B  81     -37.683 101.046 -21.623  1.00 21.45           C  
ATOM    579  O   GLU B  81     -36.403  97.934 -21.417  1.00 21.45           O  
ATOM    580  CG  GLU B  81     -36.702 101.832 -20.763  1.00 21.45           C  
ATOM    581  CD  GLU B  81     -37.292 103.115 -20.201  1.00 21.45           C  
ATOM    582  OE1 GLU B  81     -36.684 103.711 -19.283  1.00 21.45           O  
ATOM    583  OE2 GLU B  81     -38.372 103.527 -20.681  1.00 21.45           O  
ATOM    584  N   LEU B  82     -38.432  98.442 -21.113  1.00 20.19           N  
ATOM    585  CA  LEU B  82     -38.278  98.391 -19.663  1.00 20.19           C  
ATOM    586  C   LEU B  82     -38.406  96.960 -19.153  1.00 20.19           C  
ATOM    587  CB  LEU B  82     -39.318  99.284 -18.981  1.00 20.19           C  
ATOM    588  O   LEU B  82     -38.904  96.085 -19.865  1.00 20.19           O  
ATOM    589  CG  LEU B  82     -38.817 100.631 -18.459  1.00 20.19           C  
ATOM    590  CD1 LEU B  82     -39.710 101.760 -18.964  1.00 20.19           C  
ATOM    591  CD2 LEU B  82     -38.761 100.627 -16.935  1.00 20.19           C  
ATOM    592  N   PRO B  83     -38.923  96.793 -17.854  1.00 21.70           N  
ATOM    593  CA  PRO B  83     -38.329  96.250 -16.630  1.00 21.70           C  
ATOM    594  C   PRO B  83     -38.905  94.889 -16.247  1.00 21.70           C  
ATOM    595  CB  PRO B  83     -38.672  97.304 -15.574  1.00 21.70           C  
ATOM    596  O   PRO B  83     -38.162  93.993 -15.839  1.00 21.70           O  
ATOM    597  CG  PRO B  83     -39.887  97.995 -16.105  1.00 21.70           C  
ATOM    598  CD  PRO B  83     -40.217  97.413 -17.449  1.00 21.70           C  
ATOM    599  N   LYS B  84     -40.269  94.775 -16.191  1.00 19.30           N  
ATOM    600  CA  LYS B  84     -40.690  94.732 -14.793  1.00 19.30           C  
ATOM    601  C   LYS B  84     -40.507  93.335 -14.207  1.00 19.30           C  
ATOM    602  CB  LYS B  84     -42.148  95.171 -14.657  1.00 19.30           C  
ATOM    603  O   LYS B  84     -40.344  92.362 -14.946  1.00 19.30           O  
ATOM    604  CG  LYS B  84     -42.325  96.658 -14.389  1.00 19.30           C  
ATOM    605  CD  LYS B  84     -43.789  97.015 -14.163  1.00 19.30           C  
ATOM    606  CE  LYS B  84     -43.973  98.511 -13.944  1.00 19.30           C  
ATOM    607  NZ  LYS B  84     -45.416  98.895 -13.929  1.00 19.30           N  
ATOM    608  N   ALA B  85     -41.472  92.906 -13.288  1.00 20.24           N  
ATOM    609  CA  ALA B  85     -41.347  92.682 -11.851  1.00 20.24           C  
ATOM    610  C   ALA B  85     -41.223  91.194 -11.536  1.00 20.24           C  
ATOM    611  CB  ALA B  85     -42.542  93.281 -11.113  1.00 20.24           C  
ATOM    612  O   ALA B  85     -40.311  90.779 -10.816  1.00 20.24           O  
ATOM    613  N   GLY B  86     -42.348  90.570 -11.130  1.00 19.13           N  
ATOM    614  CA  GLY B  86     -42.500  90.280  -9.713  1.00 19.13           C  
ATOM    615  C   GLY B  86     -42.061  88.876  -9.340  1.00 19.13           C  
ATOM    616  O   GLY B  86     -41.557  88.133 -10.185  1.00 19.13           O  
ATOM    617  N   GLY B  87     -43.050  88.047  -8.742  1.00 19.59           N  
ATOM    618  CA  GLY B  87     -43.037  87.636  -7.347  1.00 19.59           C  
ATOM    619  C   GLY B  87     -42.417  86.268  -7.134  1.00 19.59           C  
ATOM    620  O   GLY B  87     -42.030  85.599  -8.094  1.00 19.59           O  
ATOM    621  N   SER B  88     -43.009  85.492  -6.114  1.00 21.30           N  
ATOM    622  CA  SER B  88     -42.385  85.054  -4.870  1.00 21.30           C  
ATOM    623  C   SER B  88     -41.874  83.621  -4.982  1.00 21.30           C  
ATOM    624  CB  SER B  88     -43.373  85.162  -3.708  1.00 21.30           C  
ATOM    625  O   SER B  88     -40.698  83.355  -4.724  1.00 21.30           O  
ATOM    626  OG  SER B  88     -42.688  85.329  -2.478  1.00 21.30           O  
ATOM    627  N   PRO B  89     -42.573  82.660  -4.159  1.00 21.31           N  
ATOM    628  CA  PRO B  89     -41.887  82.134  -2.977  1.00 21.31           C  
ATOM    629  C   PRO B  89     -41.248  80.770  -3.223  1.00 21.31           C  
ATOM    630  CB  PRO B  89     -43.004  82.034  -1.935  1.00 21.31           C  
ATOM    631  O   PRO B  89     -40.054  80.587  -2.969  1.00 21.31           O  
ATOM    632  CG  PRO B  89     -44.236  81.729  -2.725  1.00 21.31           C  
ATOM    633  CD  PRO B  89     -43.884  81.750  -4.185  1.00 21.31           C  
ATOM    634  N   ALA B  90     -42.041  79.632  -2.805  1.00 22.96           N  
ATOM    635  CA  ALA B  90     -41.706  78.941  -1.563  1.00 22.96           C  
ATOM    636  C   ALA B  90     -40.856  77.704  -1.835  1.00 22.96           C  
ATOM    637  CB  ALA B  90     -42.977  78.554  -0.810  1.00 22.96           C  
ATOM    638  O   ALA B  90     -40.751  77.254  -2.979  1.00 22.96           O  
ATOM    639  N   PRO B  91     -40.886  76.741  -0.747  1.00 22.70           N  
ATOM    640  CA  PRO B  91     -39.776  76.009  -0.133  1.00 22.70           C  
ATOM    641  C   PRO B  91     -39.461  74.701  -0.855  1.00 22.70           C  
ATOM    642  CB  PRO B  91     -40.275  75.740   1.289  1.00 22.70           C  
ATOM    643  O   PRO B  91     -40.261  74.232  -1.670  1.00 22.70           O  
ATOM    644  CG  PRO B  91     -41.760  75.883   1.206  1.00 22.70           C  
ATOM    645  CD  PRO B  91     -42.122  76.305  -0.189  1.00 22.70           C  
ATOM    646  N   GLY B  92     -38.711  73.890  -0.095  1.00 22.93           N  
ATOM    647  CA  GLY B  92     -37.489  73.140  -0.340  1.00 22.93           C  
ATOM    648  C   GLY B  92     -37.744  71.700  -0.743  1.00 22.93           C  
ATOM    649  O   GLY B  92     -38.043  71.418  -1.906  1.00 22.93           O  
ATOM    650  N   PRO B  93     -37.585  70.759   0.318  1.00 24.18           N  
ATOM    651  CA  PRO B  93     -36.462  69.819   0.333  1.00 24.18           C  
ATOM    652  C   PRO B  93     -36.867  68.408  -0.087  1.00 24.18           C  
ATOM    653  CB  PRO B  93     -36.002  69.843   1.793  1.00 24.18           C  
ATOM    654  O   PRO B  93     -37.893  67.895   0.368  1.00 24.18           O  
ATOM    655  CG  PRO B  93     -37.205  70.280   2.565  1.00 24.18           C  
ATOM    656  CD  PRO B  93     -38.280  70.670   1.592  1.00 24.18           C  
ATOM    657  N   GLU B  94     -36.610  68.032  -1.211  1.00 28.53           N  
ATOM    658  CA  GLU B  94     -36.923  66.759  -1.853  1.00 28.53           C  
ATOM    659  C   GLU B  94     -36.227  65.598  -1.148  1.00 28.53           C  
ATOM    660  CB  GLU B  94     -36.527  66.790  -3.331  1.00 28.53           C  
ATOM    661  O   GLU B  94     -34.997  65.534  -1.113  1.00 28.53           O  
ATOM    662  CG  GLU B  94     -37.446  67.640  -4.197  1.00 28.53           C  
ATOM    663  CD  GLU B  94     -37.610  67.099  -5.608  1.00 28.53           C  
ATOM    664  OE1 GLU B  94     -38.528  67.553  -6.329  1.00 28.53           O  
ATOM    665  OE2 GLU B  94     -36.815  66.214  -5.996  1.00 28.53           O  
ATOM    666  N   THR B  95     -36.638  65.281   0.132  1.00 26.23           N  
ATOM    667  CA  THR B  95     -35.816  64.371   0.921  1.00 26.23           C  
ATOM    668  C   THR B  95     -35.611  63.050   0.184  1.00 26.23           C  
ATOM    669  CB  THR B  95     -36.446  64.100   2.299  1.00 26.23           C  
ATOM    670  O   THR B  95     -36.559  62.489  -0.370  1.00 26.23           O  
ATOM    671  CG2 THR B  95     -35.514  64.536   3.425  1.00 26.23           C  
ATOM    672  OG1 THR B  95     -37.677  64.826   2.406  1.00 26.23           O  
ATOM    673  N   PRO B  96     -34.304  62.626   0.005  1.00 25.07           N  
ATOM    674  CA  PRO B  96     -33.608  61.622  -0.802  1.00 25.07           C  
ATOM    675  C   PRO B  96     -33.874  60.195  -0.328  1.00 25.07           C  
ATOM    676  CB  PRO B  96     -32.132  61.990  -0.626  1.00 25.07           C  
ATOM    677  O   PRO B  96     -33.780  59.911   0.869  1.00 25.07           O  
ATOM    678  CG  PRO B  96     -32.088  62.797   0.631  1.00 25.07           C  
ATOM    679  CD  PRO B  96     -33.492  62.979   1.132  1.00 25.07           C  
ATOM    680  N   ALA B  97     -34.955  59.597  -0.726  1.00 28.12           N  
ATOM    681  CA  ALA B  97     -35.393  58.264  -0.320  1.00 28.12           C  
ATOM    682  C   ALA B  97     -34.289  57.234  -0.538  1.00 28.12           C  
ATOM    683  CB  ALA B  97     -36.651  57.861  -1.086  1.00 28.12           C  
ATOM    684  O   ALA B  97     -33.897  56.965  -1.677  1.00 28.12           O  
ATOM    685  N   ILE B  98     -33.182  57.235   0.274  1.00 26.75           N  
ATOM    686  CA  ILE B  98     -31.970  56.454   0.050  1.00 26.75           C  
ATOM    687  C   ILE B  98     -32.285  54.965   0.176  1.00 26.75           C  
ATOM    688  CB  ILE B  98     -30.852  56.850   1.040  1.00 26.75           C  
ATOM    689  O   ILE B  98     -32.867  54.529   1.173  1.00 26.75           O  
ATOM    690  CG1 ILE B  98     -30.507  58.336   0.889  1.00 26.75           C  
ATOM    691  CG2 ILE B  98     -29.611  55.976   0.832  1.00 26.75           C  
ATOM    692  CD1 ILE B  98     -29.657  58.893   2.023  1.00 26.75           C  
ATOM    693  N   SER B  99     -32.462  54.294  -0.909  1.00 25.89           N  
ATOM    694  CA  SER B  99     -32.755  52.879  -1.109  1.00 25.89           C  
ATOM    695  C   SER B  99     -31.695  51.997  -0.457  1.00 25.89           C  
ATOM    696  CB  SER B  99     -32.851  52.557  -2.601  1.00 25.89           C  
ATOM    697  O   SER B  99     -30.503  52.308  -0.511  1.00 25.89           O  
ATOM    698  OG  SER B  99     -34.119  52.926  -3.115  1.00 25.89           O  
ATOM    699  N   PRO B 100     -32.056  51.180   0.603  1.00 26.93           N  
ATOM    700  CA  PRO B 100     -31.252  50.349   1.502  1.00 26.93           C  
ATOM    701  C   PRO B 100     -30.373  49.350   0.753  1.00 26.93           C  
ATOM    702  CB  PRO B 100     -32.303  49.624   2.347  1.00 26.93           C  
ATOM    703  O   PRO B 100     -30.826  48.720  -0.206  1.00 26.93           O  
ATOM    704  CG  PRO B 100     -33.614  50.027   1.753  1.00 26.93           C  
ATOM    705  CD  PRO B 100     -33.350  50.888   0.552  1.00 26.93           C  
ATOM    706  N   SER B 101     -29.035  49.524   0.621  1.00 27.75           N  
ATOM    707  CA  SER B 101     -27.885  48.911  -0.036  1.00 27.75           C  
ATOM    708  C   SER B 101     -27.694  47.468   0.418  1.00 27.75           C  
ATOM    709  CB  SER B 101     -26.616  49.715   0.245  1.00 27.75           C  
ATOM    710  O   SER B 101     -27.895  47.149   1.592  1.00 27.75           O  
ATOM    711  OG  SER B 101     -25.576  49.340  -0.642  1.00 27.75           O  
ATOM    712  N   LYS B 102     -27.810  46.460  -0.514  1.00 28.36           N  
ATOM    713  CA  LYS B 102     -27.604  45.016  -0.582  1.00 28.36           C  
ATOM    714  C   LYS B 102     -26.244  44.628  -0.007  1.00 28.36           C  
ATOM    715  CB  LYS B 102     -27.723  44.524  -2.025  1.00 28.36           C  
ATOM    716  O   LYS B 102     -25.208  45.107  -0.472  1.00 28.36           O  
ATOM    717  CG  LYS B 102     -28.900  43.591  -2.265  1.00 28.36           C  
ATOM    718  CD  LYS B 102     -29.005  43.189  -3.731  1.00 28.36           C  
ATOM    719  CE  LYS B 102     -30.225  42.314  -3.986  1.00 28.36           C  
ATOM    720  NZ  LYS B 102     -30.354  41.950  -5.429  1.00 28.36           N  
ATOM    721  N   ARG B 103     -26.118  44.304   1.311  1.00 26.92           N  
ATOM    722  CA  ARG B 103     -24.922  44.027   2.100  1.00 26.92           C  
ATOM    723  C   ARG B 103     -24.151  42.842   1.527  1.00 26.92           C  
ATOM    724  CB  ARG B 103     -25.291  43.755   3.560  1.00 26.92           C  
ATOM    725  O   ARG B 103     -24.709  41.757   1.353  1.00 26.92           O  
ATOM    726  CG  ARG B 103     -24.286  44.301   4.561  1.00 26.92           C  
ATOM    727  CD  ARG B 103     -24.726  44.049   5.997  1.00 26.92           C  
ATOM    728  NE  ARG B 103     -25.468  45.183   6.540  1.00 26.92           N  
ATOM    729  NH1 ARG B 103     -25.083  44.640   8.752  1.00 26.92           N  
ATOM    730  NH2 ARG B 103     -26.316  46.498   8.221  1.00 26.92           N  
ATOM    731  CZ  ARG B 103     -25.621  45.438   7.837  1.00 26.92           C  
ATOM    732  N   ALA B 104     -23.085  42.900   0.678  1.00 32.14           N  
ATOM    733  CA  ALA B 104     -22.064  42.028   0.103  1.00 32.14           C  
ATOM    734  C   ALA B 104     -21.402  41.175   1.181  1.00 32.14           C  
ATOM    735  CB  ALA B 104     -21.015  42.853  -0.638  1.00 32.14           C  
ATOM    736  O   ALA B 104     -21.047  41.679   2.250  1.00 32.14           O  
ATOM    737  N   ARG B 105     -21.828  39.888   1.358  1.00 32.58           N  
ATOM    738  CA  ARG B 105     -21.220  38.995   2.340  1.00 32.58           C  
ATOM    739  C   ARG B 105     -19.698  39.056   2.267  1.00 32.58           C  
ATOM    740  CB  ARG B 105     -21.697  37.556   2.126  1.00 32.58           C  
ATOM    741  O   ARG B 105     -19.120  38.987   1.181  1.00 32.58           O  
ATOM    742  CG  ARG B 105     -23.065  37.266   2.723  1.00 32.58           C  
ATOM    743  CD  ARG B 105     -23.380  35.777   2.714  1.00 32.58           C  
ATOM    744  NE  ARG B 105     -24.620  35.492   1.998  1.00 32.58           N  
ATOM    745  NH1 ARG B 105     -24.789  33.310   2.737  1.00 32.58           N  
ATOM    746  NH2 ARG B 105     -26.383  34.177   1.336  1.00 32.58           N  
ATOM    747  CZ  ARG B 105     -25.261  34.327   2.025  1.00 32.58           C  
ATOM    748  N   PRO B 106     -19.028  39.648   3.157  1.00 31.34           N  
ATOM    749  CA  PRO B 106     -17.572  39.809   3.137  1.00 31.34           C  
ATOM    750  C   PRO B 106     -16.838  38.508   2.819  1.00 31.34           C  
ATOM    751  CB  PRO B 106     -17.251  40.284   4.557  1.00 31.34           C  
ATOM    752  O   PRO B 106     -17.321  37.425   3.158  1.00 31.34           O  
ATOM    753  CG  PRO B 106     -18.581  40.414   5.226  1.00 31.34           C  
ATOM    754  CD  PRO B 106     -19.637  39.897   4.292  1.00 31.34           C  
ATOM    755  N   ALA B 107     -16.241  38.288   1.628  1.00 37.43           N  
ATOM    756  CA  ALA B 107     -15.194  37.298   1.387  1.00 37.43           C  
ATOM    757  C   ALA B 107     -14.357  37.069   2.643  1.00 37.43           C  
ATOM    758  CB  ALA B 107     -14.301  37.738   0.229  1.00 37.43           C  
ATOM    759  O   ALA B 107     -13.799  38.014   3.205  1.00 37.43           O  
ATOM    760  N   GLU B 108     -14.956  36.336   3.665  1.00 38.06           N  
ATOM    761  CA  GLU B 108     -14.066  36.092   4.796  1.00 38.06           C  
ATOM    762  C   GLU B 108     -12.634  35.848   4.328  1.00 38.06           C  
ATOM    763  CB  GLU B 108     -14.559  34.902   5.622  1.00 38.06           C  
ATOM    764  O   GLU B 108     -12.390  34.983   3.484  1.00 38.06           O  
ATOM    765  CG  GLU B 108     -15.775  35.213   6.483  1.00 38.06           C  
ATOM    766  CD  GLU B 108     -15.566  34.893   7.955  1.00 38.06           C  
ATOM    767  OE1 GLU B 108     -16.304  35.441   8.805  1.00 38.06           O  
ATOM    768  OE2 GLU B 108     -14.657  34.090   8.260  1.00 38.06           O  
ATOM    769  N   VAL B 109     -11.876  36.689   4.045  1.00 40.35           N  
ATOM    770  CA  VAL B 109     -10.432  36.479   4.055  1.00 40.35           C  
ATOM    771  C   VAL B 109     -10.068  35.434   5.107  1.00 40.35           C  
ATOM    772  CB  VAL B 109      -9.669  37.795   4.325  1.00 40.35           C  
ATOM    773  O   VAL B 109      -9.029  35.539   5.762  1.00 40.35           O  
ATOM    774  CG1 VAL B 109      -8.543  37.985   3.310  1.00 40.35           C  
ATOM    775  CG2 VAL B 109     -10.628  38.983   4.293  1.00 40.35           C  
ATOM    776  N   GLY B 110     -11.026  34.563   5.630  1.00 45.26           N  
ATOM    777  CA  GLY B 110     -10.310  33.624   6.479  1.00 45.26           C  
ATOM    778  C   GLY B 110      -9.039  33.093   5.842  1.00 45.26           C  
ATOM    779  O   GLY B 110      -9.023  32.769   4.653  1.00 45.26           O  
ATOM    780  N   GLY B 111      -7.782  33.537   6.299  1.00 53.99           N  
ATOM    781  CA  GLY B 111      -6.401  33.286   5.919  1.00 53.99           C  
ATOM    782  C   GLY B 111      -6.086  31.811   5.756  1.00 53.99           C  
ATOM    783  O   GLY B 111      -6.923  30.956   6.052  1.00 53.99           O  
ATOM    784  N   MET B 112      -5.240  31.329   4.680  1.00 72.89           N  
ATOM    785  CA  MET B 112      -4.460  30.148   4.323  1.00 72.89           C  
ATOM    786  C   MET B 112      -3.681  29.626   5.526  1.00 72.89           C  
ATOM    787  CB  MET B 112      -3.500  30.462   3.175  1.00 72.89           C  
ATOM    788  O   MET B 112      -2.617  29.026   5.369  1.00 72.89           O  
ATOM    789  CG  MET B 112      -4.134  30.351   1.798  1.00 72.89           C  
ATOM    790  SD  MET B 112      -2.891  30.128   0.467  1.00 72.89           S  
ATOM    791  CE  MET B 112      -3.986  29.933  -0.966  1.00 72.89           C  
ATOM    792  N   GLN B 113      -4.392  29.791   6.741  1.00 87.04           N  
ATOM    793  CA  GLN B 113      -3.634  29.377   7.917  1.00 87.04           C  
ATOM    794  C   GLN B 113      -4.116  28.025   8.434  1.00 87.04           C  
ATOM    795  CB  GLN B 113      -3.742  30.430   9.022  1.00 87.04           C  
ATOM    796  O   GLN B 113      -5.319  27.762   8.473  1.00 87.04           O  
ATOM    797  CG  GLN B 113      -3.006  31.726   8.710  1.00 87.04           C  
ATOM    798  CD  GLN B 113      -3.135  32.755   9.817  1.00 87.04           C  
ATOM    799  NE2 GLN B 113      -3.285  34.019   9.437  1.00 87.04           N  
ATOM    800  OE1 GLN B 113      -3.101  32.416  11.005  1.00 87.04           O  
ATOM    801  N   LEU B 114      -3.236  27.191   8.832  1.00 92.17           N  
ATOM    802  CA  LEU B 114      -3.509  25.960   9.564  1.00 92.17           C  
ATOM    803  C   LEU B 114      -3.484  26.205  11.069  1.00 92.17           C  
ATOM    804  CB  LEU B 114      -2.491  24.879   9.194  1.00 92.17           C  
ATOM    805  O   LEU B 114      -2.448  26.581  11.623  1.00 92.17           O  
ATOM    806  CG  LEU B 114      -2.650  23.528   9.894  1.00 92.17           C  
ATOM    807  CD1 LEU B 114      -3.922  22.833   9.420  1.00 92.17           C  
ATOM    808  CD2 LEU B 114      -1.429  22.649   9.645  1.00 92.17           C  
ATOM    809  N   ARG B 115      -4.692  26.047  11.647  1.00 95.51           N  
ATOM    810  CA  ARG B 115      -4.791  26.318  13.077  1.00 95.51           C  
ATOM    811  C   ARG B 115      -4.837  25.022  13.879  1.00 95.51           C  
ATOM    812  CB  ARG B 115      -6.029  27.165  13.380  1.00 95.51           C  
ATOM    813  O   ARG B 115      -5.400  24.024  13.423  1.00 95.51           O  
ATOM    814  CG  ARG B 115      -5.996  28.550  12.753  1.00 95.51           C  
ATOM    815  CD  ARG B 115      -7.213  29.376  13.145  1.00 95.51           C  
ATOM    816  NE  ARG B 115      -8.360  29.085  12.290  1.00 95.51           N  
ATOM    817  NH1 ARG B 115      -9.876  28.925  14.026  1.00 95.51           N  
ATOM    818  NH2 ARG B 115     -10.568  28.621  11.862  1.00 95.51           N  
ATOM    819  CZ  ARG B 115      -9.599  28.878  12.728  1.00 95.51           C  
ATOM    820  N   PHE B 116      -4.230  25.027  15.061  1.00 96.92           N  
ATOM    821  CA  PHE B 116      -4.288  23.842  15.909  1.00 96.92           C  
ATOM    822  C   PHE B 116      -4.472  24.232  17.371  1.00 96.92           C  
ATOM    823  CB  PHE B 116      -3.018  23.000  15.745  1.00 96.92           C  
ATOM    824  O   PHE B 116      -4.171  25.362  17.760  1.00 96.92           O  
ATOM    825  CG  PHE B 116      -1.840  23.521  16.524  1.00 96.92           C  
ATOM    826  CD1 PHE B 116      -1.063  24.559  16.024  1.00 96.92           C  
ATOM    827  CD2 PHE B 116      -1.509  22.971  17.756  1.00 96.92           C  
ATOM    828  CE1 PHE B 116       0.028  25.043  16.743  1.00 96.92           C  
ATOM    829  CE2 PHE B 116      -0.421  23.450  18.479  1.00 96.92           C  
ATOM    830  CZ  PHE B 116       0.347  24.485  17.970  1.00 96.92           C  
ATOM    831  N   ALA B 117      -5.118  23.355  18.124  1.00 97.21           N  
ATOM    832  CA  ALA B 117      -5.249  23.500  19.571  1.00 97.21           C  
ATOM    833  C   ALA B 117      -4.724  22.264  20.296  1.00 97.21           C  
ATOM    834  CB  ALA B 117      -6.706  23.757  19.950  1.00 97.21           C  
ATOM    835  O   ALA B 117      -4.929  21.136  19.842  1.00 97.21           O  
ATOM    836  N   ARG B 118      -3.998  22.520  21.428  1.00 97.72           N  
ATOM    837  CA  ARG B 118      -3.516  21.421  22.258  1.00 97.72           C  
ATOM    838  C   ARG B 118      -4.618  20.906  23.178  1.00 97.72           C  
ATOM    839  CB  ARG B 118      -2.306  21.861  23.084  1.00 97.72           C  
ATOM    840  O   ARG B 118      -5.331  21.694  23.803  1.00 97.72           O  
ATOM    841  CG  ARG B 118      -1.096  22.247  22.248  1.00 97.72           C  
ATOM    842  CD  ARG B 118       0.085  22.653  23.119  1.00 97.72           C  
ATOM    843  NE  ARG B 118       1.263  22.968  22.316  1.00 97.72           N  
ATOM    844  NH1 ARG B 118       2.448  23.921  24.055  1.00 97.72           N  
ATOM    845  NH2 ARG B 118       3.373  23.803  21.961  1.00 97.72           N  
ATOM    846  CZ  ARG B 118       2.359  23.563  22.779  1.00 97.72           C  
ATOM    847  N   LEU B 119      -4.760  19.641  23.274  1.00 95.33           N  
ATOM    848  CA  LEU B 119      -5.790  19.039  24.113  1.00 95.33           C  
ATOM    849  C   LEU B 119      -5.209  18.587  25.448  1.00 95.33           C  
ATOM    850  CB  LEU B 119      -6.439  17.852  23.397  1.00 95.33           C  
ATOM    851  O   LEU B 119      -5.954  18.254  26.373  1.00 95.33           O  
ATOM    852  CG  LEU B 119      -7.212  18.172  22.116  1.00 95.33           C  
ATOM    853  CD1 LEU B 119      -7.670  16.886  21.438  1.00 95.33           C  
ATOM    854  CD2 LEU B 119      -8.402  19.075  22.421  1.00 95.33           C  
ATOM    855  N   SER B 120      -3.932  18.513  25.502  1.00 96.32           N  
ATOM    856  CA  SER B 120      -3.242  18.151  26.735  1.00 96.32           C  
ATOM    857  C   SER B 120      -1.845  18.759  26.786  1.00 96.32           C  
ATOM    858  CB  SER B 120      -3.151  16.631  26.873  1.00 96.32           C  
ATOM    859  O   SER B 120      -1.379  19.341  25.804  1.00 96.32           O  
ATOM    860  OG  SER B 120      -2.118  16.113  26.053  1.00 96.32           O  
ATOM    861  N   GLU B 121      -1.216  18.627  27.912  1.00 96.55           N  
ATOM    862  CA  GLU B 121       0.135  19.154  28.085  1.00 96.55           C  
ATOM    863  C   GLU B 121       1.154  18.325  27.308  1.00 96.55           C  
ATOM    864  CB  GLU B 121       0.510  19.193  29.569  1.00 96.55           C  
ATOM    865  O   GLU B 121       2.287  18.763  27.099  1.00 96.55           O  
ATOM    866  CG  GLU B 121       0.321  17.865  30.287  1.00 96.55           C  
ATOM    867  CD  GLU B 121       0.552  17.955  31.787  1.00 96.55           C  
ATOM    868  OE1 GLU B 121       0.302  16.957  32.501  1.00 96.55           O  
ATOM    869  OE2 GLU B 121       0.986  19.033  32.252  1.00 96.55           O  
ATOM    870  N   HIS B 122       0.722  17.177  26.857  1.00 97.60           N  
ATOM    871  CA  HIS B 122       1.633  16.271  26.168  1.00 97.60           C  
ATOM    872  C   HIS B 122       1.671  16.560  24.671  1.00 97.60           C  
ATOM    873  CB  HIS B 122       1.228  14.816  26.411  1.00 97.60           C  
ATOM    874  O   HIS B 122       2.505  16.010  23.949  1.00 97.60           O  
ATOM    875  CG  HIS B 122       1.127  14.454  27.858  1.00 97.60           C  
ATOM    876  CD2 HIS B 122       0.105  13.932  28.575  1.00 97.60           C  
ATOM    877  ND1 HIS B 122       2.170  14.628  28.742  1.00 97.60           N  
ATOM    878  CE1 HIS B 122       1.792  14.225  29.944  1.00 97.60           C  
ATOM    879  NE2 HIS B 122       0.543  13.798  29.870  1.00 97.60           N  
ATOM    880  N   ALA B 123       0.799  17.517  24.276  1.00 97.72           N  
ATOM    881  CA  ALA B 123       0.690  17.819  22.851  1.00 97.72           C  
ATOM    882  C   ALA B 123       1.873  18.659  22.376  1.00 97.72           C  
ATOM    883  CB  ALA B 123      -0.623  18.542  22.560  1.00 97.72           C  
ATOM    884  O   ALA B 123       2.368  19.516  23.111  1.00 97.72           O  
ATOM    885  N   THR B 124       2.347  18.287  21.204  1.00 97.60           N  
ATOM    886  CA  THR B 124       3.402  19.058  20.556  1.00 97.60           C  
ATOM    887  C   THR B 124       2.896  19.685  19.260  1.00 97.60           C  
ATOM    888  CB  THR B 124       4.632  18.181  20.258  1.00 97.60           C  
ATOM    889  O   THR B 124       2.212  19.029  18.472  1.00 97.60           O  
ATOM    890  CG2 THR B 124       5.786  19.018  19.714  1.00 97.60           C  
ATOM    891  OG1 THR B 124       5.054  17.534  21.465  1.00 97.60           O  
ATOM    892  N   ALA B 125       3.248  20.956  19.090  1.00 96.81           N  
ATOM    893  CA  ALA B 125       2.818  21.669  17.890  1.00 96.81           C  
ATOM    894  C   ALA B 125       3.424  21.045  16.636  1.00 96.81           C  
ATOM    895  CB  ALA B 125       3.198  23.145  17.983  1.00 96.81           C  
ATOM    896  O   ALA B 125       4.604  20.689  16.620  1.00 96.81           O  
ATOM    897  N   PRO B 126       2.588  20.910  15.583  1.00 96.33           N  
ATOM    898  CA  PRO B 126       3.165  20.442  14.320  1.00 96.33           C  
ATOM    899  C   PRO B 126       4.222  21.395  13.766  1.00 96.33           C  
ATOM    900  CB  PRO B 126       1.955  20.366  13.386  1.00 96.33           C  
ATOM    901  O   PRO B 126       4.109  22.613  13.933  1.00 96.33           O  
ATOM    902  CG  PRO B 126       0.770  20.334  14.298  1.00 96.33           C  
ATOM    903  CD  PRO B 126       1.126  21.053  15.568  1.00 96.33           C  
ATOM    904  N   THR B 127       5.216  20.771  13.150  1.00 95.31           N  
ATOM    905  CA  THR B 127       6.301  21.602  12.639  1.00 95.31           C  
ATOM    906  C   THR B 127       6.654  21.210  11.207  1.00 95.31           C  
ATOM    907  CB  THR B 127       7.554  21.493  13.528  1.00 95.31           C  
ATOM    908  O   THR B 127       6.461  20.060  10.808  1.00 95.31           O  
ATOM    909  CG2 THR B 127       7.293  22.062  14.919  1.00 95.31           C  
ATOM    910  OG1 THR B 127       7.927  20.115  13.650  1.00 95.31           O  
ATOM    911  N   ARG B 128       7.275  22.224  10.489  1.00 91.76           N  
ATOM    912  CA  ARG B 128       7.838  21.967   9.167  1.00 91.76           C  
ATOM    913  C   ARG B 128       9.355  21.831   9.235  1.00 91.76           C  
ATOM    914  CB  ARG B 128       7.456  23.084   8.193  1.00 91.76           C  
ATOM    915  O   ARG B 128      10.012  22.527  10.013  1.00 91.76           O  
ATOM    916  CG  ARG B 128       6.025  22.996   7.687  1.00 91.76           C  
ATOM    917  CD  ARG B 128       5.750  24.020   6.594  1.00 91.76           C  
ATOM    918  NE  ARG B 128       5.625  25.369   7.139  1.00 91.76           N  
ATOM    919  NH1 ARG B 128       5.123  26.363   5.115  1.00 91.76           N  
ATOM    920  NH2 ARG B 128       5.241  27.631   7.021  1.00 91.76           N  
ATOM    921  CZ  ARG B 128       5.330  26.451   6.424  1.00 91.76           C  
ATOM    922  N   GLY B 129       9.879  20.776   8.472  1.00 84.60           N  
ATOM    923  CA  GLY B 129      11.323  20.601   8.439  1.00 84.60           C  
ATOM    924  C   GLY B 129      12.051  21.772   7.807  1.00 84.60           C  
ATOM    925  O   GLY B 129      13.226  22.008   8.096  1.00 84.60           O  
ATOM    926  N   SER B 130      11.431  22.430   6.959  1.00 85.98           N  
ATOM    927  CA  SER B 130      11.929  23.625   6.287  1.00 85.98           C  
ATOM    928  C   SER B 130      10.783  24.514   5.818  1.00 85.98           C  
ATOM    929  CB  SER B 130      12.810  23.243   5.096  1.00 85.98           C  
ATOM    930  O   SER B 130       9.620  24.105   5.850  1.00 85.98           O  
ATOM    931  OG  SER B 130      12.023  22.742   4.030  1.00 85.98           O  
ATOM    932  N   ALA B 131      11.080  25.669   5.375  1.00 84.04           N  
ATOM    933  CA  ALA B 131      10.052  26.627   4.977  1.00 84.04           C  
ATOM    934  C   ALA B 131       9.263  26.118   3.774  1.00 84.04           C  
ATOM    935  CB  ALA B 131      10.681  27.982   4.662  1.00 84.04           C  
ATOM    936  O   ALA B 131       8.065  26.383   3.652  1.00 84.04           O  
ATOM    937  N   ARG B 132       9.847  25.301   2.980  1.00 86.02           N  
ATOM    938  CA  ARG B 132       9.196  24.849   1.755  1.00 86.02           C  
ATOM    939  C   ARG B 132       8.811  23.377   1.849  1.00 86.02           C  
ATOM    940  CB  ARG B 132      10.106  25.076   0.546  1.00 86.02           C  
ATOM    941  O   ARG B 132       8.521  22.739   0.835  1.00 86.02           O  
ATOM    942  CG  ARG B 132      10.328  26.542   0.209  1.00 86.02           C  
ATOM    943  CD  ARG B 132      11.048  26.712  -1.122  1.00 86.02           C  
ATOM    944  NE  ARG B 132      12.468  26.393  -1.011  1.00 86.02           N  
ATOM    945  NH1 ARG B 132      12.987  27.007  -3.177  1.00 86.02           N  
ATOM    946  NH2 ARG B 132      14.625  26.220  -1.781  1.00 86.02           N  
ATOM    947  CZ  ARG B 132      13.357  26.541  -1.990  1.00 86.02           C  
ATOM    948  N   ALA B 133       8.877  22.917   3.097  1.00 82.63           N  
ATOM    949  CA  ALA B 133       8.445  21.531   3.263  1.00 82.63           C  
ATOM    950  C   ALA B 133       6.941  21.395   3.046  1.00 82.63           C  
ATOM    951  CB  ALA B 133       8.827  21.017   4.649  1.00 82.63           C  
ATOM    952  O   ALA B 133       6.164  22.245   3.489  1.00 82.63           O  
ATOM    953  N   ALA B 134       6.540  20.363   2.296  1.00 82.08           N  
ATOM    954  CA  ALA B 134       5.131  20.168   1.964  1.00 82.08           C  
ATOM    955  C   ALA B 134       4.328  19.764   3.197  1.00 82.08           C  
ATOM    956  CB  ALA B 134       4.984  19.115   0.869  1.00 82.08           C  
ATOM    957  O   ALA B 134       3.163  20.142   3.338  1.00 82.08           O  
ATOM    958  N   GLY B 135       4.952  19.050   4.107  1.00 89.26           N  
ATOM    959  CA  GLY B 135       4.188  18.466   5.198  1.00 89.26           C  
ATOM    960  C   GLY B 135       4.611  18.975   6.563  1.00 89.26           C  
ATOM    961  O   GLY B 135       5.739  19.444   6.734  1.00 89.26           O  
ATOM    962  N   TYR B 136       3.655  18.911   7.541  1.00 95.02           N  
ATOM    963  CA  TYR B 136       3.914  19.186   8.950  1.00 95.02           C  
ATOM    964  C   TYR B 136       4.139  17.894   9.726  1.00 95.02           C  
ATOM    965  CB  TYR B 136       2.751  19.970   9.567  1.00 95.02           C  
ATOM    966  O   TYR B 136       3.322  16.973   9.660  1.00 95.02           O  
ATOM    967  CG  TYR B 136       2.522  21.319   8.929  1.00 95.02           C  
ATOM    968  CD1 TYR B 136       3.102  22.469   9.459  1.00 95.02           C  
ATOM    969  CD2 TYR B 136       1.725  21.446   7.797  1.00 95.02           C  
ATOM    970  CE1 TYR B 136       2.892  23.714   8.876  1.00 95.02           C  
ATOM    971  CE2 TYR B 136       1.508  22.686   7.206  1.00 95.02           C  
ATOM    972  OH  TYR B 136       1.884  25.043   7.170  1.00 95.02           O  
ATOM    973  CZ  TYR B 136       2.095  23.813   7.751  1.00 95.02           C  
ATOM    974  N   ASP B 137       5.269  17.879  10.419  1.00 96.20           N  
ATOM    975  CA  ASP B 137       5.514  16.696  11.239  1.00 96.20           C  
ATOM    976  C   ASP B 137       4.537  16.628  12.410  1.00 96.20           C  
ATOM    977  CB  ASP B 137       6.955  16.690  11.754  1.00 96.20           C  
ATOM    978  O   ASP B 137       4.261  17.642  13.055  1.00 96.20           O  
ATOM    979  CG  ASP B 137       7.973  16.401  10.665  1.00 96.20           C  
ATOM    980  OD1 ASP B 137       7.694  15.570   9.775  1.00 96.20           O  
ATOM    981  OD2 ASP B 137       9.065  17.009  10.700  1.00 96.20           O  
ATOM    982  N   LEU B 138       3.963  15.465  12.632  1.00 97.27           N  
ATOM    983  CA  LEU B 138       3.101  15.190  13.777  1.00 97.27           C  
ATOM    984  C   LEU B 138       3.850  14.396  14.842  1.00 97.27           C  
ATOM    985  CB  LEU B 138       1.852  14.422  13.336  1.00 97.27           C  
ATOM    986  O   LEU B 138       4.657  13.522  14.519  1.00 97.27           O  
ATOM    987  CG  LEU B 138       0.938  15.132  12.336  1.00 97.27           C  
ATOM    988  CD1 LEU B 138      -0.154  14.184  11.851  1.00 97.27           C  
ATOM    989  CD2 LEU B 138       0.329  16.382  12.961  1.00 97.27           C  
ATOM    990  N   TYR B 139       3.553  14.661  16.074  1.00 97.71           N  
ATOM    991  CA  TYR B 139       4.312  14.071  17.171  1.00 97.71           C  
ATOM    992  C   TYR B 139       3.405  13.254  18.084  1.00 97.71           C  
ATOM    993  CB  TYR B 139       5.023  15.160  17.980  1.00 97.71           C  
ATOM    994  O   TYR B 139       2.248  13.618  18.307  1.00 97.71           O  
ATOM    995  CG  TYR B 139       5.984  15.991  17.165  1.00 97.71           C  
ATOM    996  CD1 TYR B 139       7.340  15.673  17.115  1.00 97.71           C  
ATOM    997  CD2 TYR B 139       5.541  17.095  16.446  1.00 97.71           C  
ATOM    998  CE1 TYR B 139       8.230  16.437  16.367  1.00 97.71           C  
ATOM    999  CE2 TYR B 139       6.422  17.866  15.695  1.00 97.71           C  
ATOM   1000  OH  TYR B 139       8.640  18.289  14.920  1.00 97.71           O  
ATOM   1001  CZ  TYR B 139       7.763  17.529  15.661  1.00 97.71           C  
ATOM   1002  N   SER B 140       3.953  12.247  18.665  1.00 98.40           N  
ATOM   1003  CA  SER B 140       3.197  11.414  19.594  1.00 98.40           C  
ATOM   1004  C   SER B 140       3.060  12.088  20.956  1.00 98.40           C  
ATOM   1005  CB  SER B 140       3.867  10.049  19.757  1.00 98.40           C  
ATOM   1006  O   SER B 140       4.025  12.654  21.473  1.00 98.40           O  
ATOM   1007  OG  SER B 140       3.158   9.249  20.689  1.00 98.40           O  
ATOM   1008  N   ALA B 141       1.862  12.012  21.527  1.00 97.92           N  
ATOM   1009  CA  ALA B 141       1.631  12.596  22.846  1.00 97.92           C  
ATOM   1010  C   ALA B 141       1.997  11.612  23.953  1.00 97.92           C  
ATOM   1011  CB  ALA B 141       0.175  13.033  22.987  1.00 97.92           C  
ATOM   1012  O   ALA B 141       2.258  12.015  25.089  1.00 97.92           O  
ATOM   1013  N   TYR B 142       2.089  10.365  23.594  1.00 97.80           N  
ATOM   1014  CA  TYR B 142       2.322   9.336  24.601  1.00 97.80           C  
ATOM   1015  C   TYR B 142       3.285   8.274  24.082  1.00 97.80           C  
ATOM   1016  CB  TYR B 142       1.001   8.683  25.019  1.00 97.80           C  
ATOM   1017  O   TYR B 142       3.662   8.290  22.908  1.00 97.80           O  
ATOM   1018  CG  TYR B 142      -0.051   9.672  25.461  1.00 97.80           C  
ATOM   1019  CD1 TYR B 142      -0.011  10.239  26.732  1.00 97.80           C  
ATOM   1020  CD2 TYR B 142      -1.087  10.039  24.608  1.00 97.80           C  
ATOM   1021  CE1 TYR B 142      -0.980  11.149  27.144  1.00 97.80           C  
ATOM   1022  CE2 TYR B 142      -2.060  10.947  25.010  1.00 97.80           C  
ATOM   1023  OH  TYR B 142      -2.960  12.396  26.680  1.00 97.80           O  
ATOM   1024  CZ  TYR B 142      -1.998  11.496  26.277  1.00 97.80           C  
ATOM   1025  N   ASP B 143       3.721   7.450  25.003  1.00 98.39           N  
ATOM   1026  CA  ASP B 143       4.535   6.290  24.654  1.00 98.39           C  
ATOM   1027  C   ASP B 143       3.665   5.140  24.150  1.00 98.39           C  
ATOM   1028  CB  ASP B 143       5.364   5.835  25.856  1.00 98.39           C  
ATOM   1029  O   ASP B 143       2.574   4.905  24.673  1.00 98.39           O  
ATOM   1030  CG  ASP B 143       6.332   6.897  26.345  1.00 98.39           C  
ATOM   1031  OD1 ASP B 143       6.515   7.921  25.653  1.00 98.39           O  
ATOM   1032  OD2 ASP B 143       6.920   6.707  27.432  1.00 98.39           O  
ATOM   1033  N   TYR B 144       4.139   4.468  23.052  1.00 96.26           N  
ATOM   1034  CA  TYR B 144       3.445   3.296  22.529  1.00 96.26           C  
ATOM   1035  C   TYR B 144       4.432   2.187  22.185  1.00 96.26           C  
ATOM   1036  CB  TYR B 144       2.622   3.665  21.292  1.00 96.26           C  
ATOM   1037  O   TYR B 144       5.604   2.453  21.910  1.00 96.26           O  
ATOM   1038  CG  TYR B 144       1.495   4.628  21.578  1.00 96.26           C  
ATOM   1039  CD1 TYR B 144       0.202   4.167  21.814  1.00 96.26           C  
ATOM   1040  CD2 TYR B 144       1.721   6.000  21.611  1.00 96.26           C  
ATOM   1041  CE1 TYR B 144      -0.840   5.051  22.076  1.00 96.26           C  
ATOM   1042  CE2 TYR B 144       0.687   6.893  21.872  1.00 96.26           C  
ATOM   1043  OH  TYR B 144      -1.616   7.289  22.363  1.00 96.26           O  
ATOM   1044  CZ  TYR B 144      -0.588   6.410  22.104  1.00 96.26           C  
ATOM   1045  N   THR B 145       4.007   0.995  22.282  1.00 97.45           N  
ATOM   1046  CA  THR B 145       4.708  -0.155  21.722  1.00 97.45           C  
ATOM   1047  C   THR B 145       3.832  -0.881  20.706  1.00 97.45           C  
ATOM   1048  CB  THR B 145       5.140  -1.138  22.826  1.00 97.45           C  
ATOM   1049  O   THR B 145       2.737  -1.339  21.038  1.00 97.45           O  
ATOM   1050  CG2 THR B 145       5.899  -2.324  22.240  1.00 97.45           C  
ATOM   1051  OG1 THR B 145       5.988  -0.457  23.759  1.00 97.45           O  
ATOM   1052  N   ILE B 146       4.403  -0.899  19.417  1.00 90.58           N  
ATOM   1053  CA  ILE B 146       3.629  -1.556  18.370  1.00 90.58           C  
ATOM   1054  C   ILE B 146       4.292  -2.879  17.991  1.00 90.58           C  
ATOM   1055  CB  ILE B 146       3.483  -0.654  17.124  1.00 90.58           C  
ATOM   1056  O   ILE B 146       5.303  -2.894  17.285  1.00 90.58           O  
ATOM   1057  CG1 ILE B 146       3.035   0.754  17.534  1.00 90.58           C  
ATOM   1058  CG2 ILE B 146       2.503  -1.271  16.122  1.00 90.58           C  
ATOM   1059  CD1 ILE B 146       3.050   1.764  16.395  1.00 90.58           C  
ATOM   1060  N   PRO B 147       3.683  -4.020  18.345  1.00 84.97           N  
ATOM   1061  CA  PRO B 147       4.273  -5.318  18.010  1.00 84.97           C  
ATOM   1062  C   PRO B 147       4.336  -5.567  16.505  1.00 84.97           C  
ATOM   1063  CB  PRO B 147       3.335  -6.318  18.690  1.00 84.97           C  
ATOM   1064  O   PRO B 147       3.623  -4.915  15.738  1.00 84.97           O  
ATOM   1065  CG  PRO B 147       2.599  -5.516  19.714  1.00 84.97           C  
ATOM   1066  CD  PRO B 147       2.464  -4.108  19.211  1.00 84.97           C  
ATOM   1067  N   PRO B 148       5.175  -6.517  16.116  1.00 76.45           N  
ATOM   1068  CA  PRO B 148       5.281  -6.838  14.691  1.00 76.45           C  
ATOM   1069  C   PRO B 148       3.949  -7.276  14.085  1.00 76.45           C  
ATOM   1070  CB  PRO B 148       6.296  -7.984  14.663  1.00 76.45           C  
ATOM   1071  O   PRO B 148       3.187  -8.006  14.723  1.00 76.45           O  
ATOM   1072  CG  PRO B 148       7.053  -7.856  15.945  1.00 76.45           C  
ATOM   1073  CD  PRO B 148       6.150  -7.235  16.972  1.00 76.45           C  
ATOM   1074  N   MET B 149       3.648  -6.712  13.032  1.00 62.50           N  
ATOM   1075  CA  MET B 149       2.484  -7.074  12.229  1.00 62.50           C  
ATOM   1076  C   MET B 149       1.195  -6.613  12.900  1.00 62.50           C  
ATOM   1077  CB  MET B 149       2.440  -8.586  11.996  1.00 62.50           C  
ATOM   1078  O   MET B 149       0.140  -7.221  12.713  1.00 62.50           O  
ATOM   1079  CG  MET B 149       3.634  -9.121  11.222  1.00 62.50           C  
ATOM   1080  SD  MET B 149       3.865  -8.275   9.611  1.00 62.50           S  
ATOM   1081  CE  MET B 149       2.428  -8.914   8.705  1.00 62.50           C  
ATOM   1082  N   GLU B 150       1.333  -5.669  13.795  1.00 73.19           N  
ATOM   1083  CA  GLU B 150       0.167  -5.095  14.459  1.00 73.19           C  
ATOM   1084  C   GLU B 150       0.051  -3.600  14.177  1.00 73.19           C  
ATOM   1085  CB  GLU B 150       0.233  -5.341  15.969  1.00 73.19           C  
ATOM   1086  O   GLU B 150       0.849  -3.042  13.421  1.00 73.19           O  
ATOM   1087  CG  GLU B 150       0.016  -6.795  16.365  1.00 73.19           C  
ATOM   1088  CD  GLU B 150      -0.171  -6.987  17.862  1.00 73.19           C  
ATOM   1089  OE1 GLU B 150      -0.133  -8.146  18.334  1.00 73.19           O  
ATOM   1090  OE2 GLU B 150      -0.358  -5.971  18.567  1.00 73.19           O  
ATOM   1091  N   LYS B 151      -1.079  -3.007  14.626  1.00 80.64           N  
ATOM   1092  CA  LYS B 151      -1.304  -1.575  14.449  1.00 80.64           C  
ATOM   1093  C   LYS B 151      -1.640  -0.903  15.777  1.00 80.64           C  
ATOM   1094  CB  LYS B 151      -2.425  -1.328  13.439  1.00 80.64           C  
ATOM   1095  O   LYS B 151      -1.999  -1.576  16.746  1.00 80.64           O  
ATOM   1096  CG  LYS B 151      -3.802  -1.754  13.926  1.00 80.64           C  
ATOM   1097  CD  LYS B 151      -4.868  -1.519  12.863  1.00 80.64           C  
ATOM   1098  CE  LYS B 151      -6.236  -2.004  13.325  1.00 80.64           C  
ATOM   1099  NZ  LYS B 151      -7.254  -1.908  12.237  1.00 80.64           N  
ATOM   1100  N   ALA B 152      -1.384   0.371  15.798  1.00 88.36           N  
ATOM   1101  CA  ALA B 152      -1.802   1.176  16.942  1.00 88.36           C  
ATOM   1102  C   ALA B 152      -2.230   2.574  16.503  1.00 88.36           C  
ATOM   1103  CB  ALA B 152      -0.676   1.266  17.969  1.00 88.36           C  
ATOM   1104  O   ALA B 152      -1.678   3.127  15.548  1.00 88.36           O  
ATOM   1105  N   VAL B 153      -3.304   3.070  17.192  1.00 90.89           N  
ATOM   1106  CA  VAL B 153      -3.656   4.473  16.996  1.00 90.89           C  
ATOM   1107  C   VAL B 153      -2.863   5.345  17.967  1.00 90.89           C  
ATOM   1108  CB  VAL B 153      -5.171   4.709  17.183  1.00 90.89           C  
ATOM   1109  O   VAL B 153      -3.080   5.290  19.180  1.00 90.89           O  
ATOM   1110  CG1 VAL B 153      -5.513   6.187  17.004  1.00 90.89           C  
ATOM   1111  CG2 VAL B 153      -5.969   3.850  16.204  1.00 90.89           C  
ATOM   1112  N   VAL B 154      -1.952   6.112  17.362  1.00 95.33           N  
ATOM   1113  CA  VAL B 154      -1.094   6.978  18.163  1.00 95.33           C  
ATOM   1114  C   VAL B 154      -1.695   8.380  18.231  1.00 95.33           C  
ATOM   1115  CB  VAL B 154       0.341   7.040  17.592  1.00 95.33           C  
ATOM   1116  O   VAL B 154      -1.843   9.050  17.206  1.00 95.33           O  
ATOM   1117  CG1 VAL B 154       1.222   7.951  18.445  1.00 95.33           C  
ATOM   1118  CG2 VAL B 154       0.941   5.638  17.506  1.00 95.33           C  
ATOM   1119  N   LYS B 155      -1.947   8.818  19.485  1.00 96.38           N  
ATOM   1120  CA  LYS B 155      -2.615  10.102  19.676  1.00 96.38           C  
ATOM   1121  C   LYS B 155      -1.608  11.248  19.699  1.00 96.38           C  
ATOM   1122  CB  LYS B 155      -3.431  10.095  20.970  1.00 96.38           C  
ATOM   1123  O   LYS B 155      -0.540  11.131  20.305  1.00 96.38           O  
ATOM   1124  CG  LYS B 155      -4.603   9.125  20.958  1.00 96.38           C  
ATOM   1125  CD  LYS B 155      -5.556   9.385  22.117  1.00 96.38           C  
ATOM   1126  CE  LYS B 155      -6.747   8.436  22.087  1.00 96.38           C  
ATOM   1127  NZ  LYS B 155      -7.638   8.627  23.270  1.00 96.38           N  
ATOM   1128  N   THR B 156      -2.006  12.373  19.124  1.00 97.96           N  
ATOM   1129  CA  THR B 156      -1.160  13.561  19.102  1.00 97.96           C  
ATOM   1130  C   THR B 156      -1.614  14.568  20.154  1.00 97.96           C  
ATOM   1131  CB  THR B 156      -1.167  14.226  17.713  1.00 97.96           C  
ATOM   1132  O   THR B 156      -0.862  15.474  20.519  1.00 97.96           O  
ATOM   1133  CG2 THR B 156      -0.743  13.241  16.629  1.00 97.96           C  
ATOM   1134  OG1 THR B 156      -2.488  14.699  17.423  1.00 97.96           O  
ATOM   1135  N   ASP B 157      -2.844  14.441  20.512  1.00 97.90           N  
ATOM   1136  CA  ASP B 157      -3.513  15.315  21.472  1.00 97.90           C  
ATOM   1137  C   ASP B 157      -3.623  16.740  20.933  1.00 97.90           C  
ATOM   1138  CB  ASP B 157      -2.768  15.314  22.808  1.00 97.90           C  
ATOM   1139  O   ASP B 157      -3.550  17.705  21.697  1.00 97.90           O  
ATOM   1140  CG  ASP B 157      -3.143  14.139  23.695  1.00 97.90           C  
ATOM   1141  OD1 ASP B 157      -3.900  13.252  23.245  1.00 97.90           O  
ATOM   1142  OD2 ASP B 157      -2.678  14.101  24.855  1.00 97.90           O  
ATOM   1143  N   ILE B 158      -3.726  16.825  19.570  1.00 97.68           N  
ATOM   1144  CA  ILE B 158      -4.013  18.126  18.977  1.00 97.68           C  
ATOM   1145  C   ILE B 158      -5.314  18.054  18.179  1.00 97.68           C  
ATOM   1146  CB  ILE B 158      -2.855  18.603  18.072  1.00 97.68           C  
ATOM   1147  O   ILE B 158      -5.683  16.989  17.678  1.00 97.68           O  
ATOM   1148  CG1 ILE B 158      -2.666  17.640  16.894  1.00 97.68           C  
ATOM   1149  CG2 ILE B 158      -1.561  18.742  18.879  1.00 97.68           C  
ATOM   1150  CD1 ILE B 158      -1.736  18.164  15.809  1.00 97.68           C  
ATOM   1151  N   GLN B 159      -5.995  19.214  18.169  1.00 96.79           N  
ATOM   1152  CA  GLN B 159      -7.084  19.462  17.230  1.00 96.79           C  
ATOM   1153  C   GLN B 159      -6.655  20.435  16.136  1.00 96.79           C  
ATOM   1154  CB  GLN B 159      -8.312  20.004  17.963  1.00 96.79           C  
ATOM   1155  O   GLN B 159      -5.870  21.353  16.386  1.00 96.79           O  
ATOM   1156  CG  GLN B 159      -8.114  20.157  19.465  1.00 96.79           C  
ATOM   1157  CD  GLN B 159      -9.344  20.704  20.166  1.00 96.79           C  
ATOM   1158  NE2 GLN B 159      -9.404  20.526  21.482  1.00 96.79           N  
ATOM   1159  OE1 GLN B 159     -10.231  21.282  19.531  1.00 96.79           O  
ATOM   1160  N   ILE B 160      -7.239  20.178  14.913  1.00 95.50           N  
ATOM   1161  CA  ILE B 160      -6.763  21.022  13.822  1.00 95.50           C  
ATOM   1162  C   ILE B 160      -7.953  21.616  13.072  1.00 95.50           C  
ATOM   1163  CB  ILE B 160      -5.856  20.233  12.851  1.00 95.50           C  
ATOM   1164  O   ILE B 160      -8.995  20.969  12.937  1.00 95.50           O  
ATOM   1165  CG1 ILE B 160      -4.595  19.748  13.574  1.00 95.50           C  
ATOM   1166  CG2 ILE B 160      -5.495  21.089  11.633  1.00 95.50           C  
ATOM   1167  CD1 ILE B 160      -3.761  18.760  12.769  1.00 95.50           C  
ATOM   1168  N   ALA B 161      -7.797  22.851  12.683  1.00 95.06           N  
ATOM   1169  CA  ALA B 161      -8.701  23.509  11.744  1.00 95.06           C  
ATOM   1170  C   ALA B 161      -8.002  23.794  10.418  1.00 95.06           C  
ATOM   1171  CB  ALA B 161      -9.242  24.804  12.346  1.00 95.06           C  
ATOM   1172  O   ALA B 161      -7.197  24.724  10.321  1.00 95.06           O  
ATOM   1173  N   LEU B 162      -8.318  23.010   9.433  1.00 94.05           N  
ATOM   1174  CA  LEU B 162      -7.675  23.126   8.129  1.00 94.05           C  
ATOM   1175  C   LEU B 162      -8.154  24.375   7.395  1.00 94.05           C  
ATOM   1176  CB  LEU B 162      -7.956  21.883   7.281  1.00 94.05           C  
ATOM   1177  O   LEU B 162      -9.278  24.834   7.612  1.00 94.05           O  
ATOM   1178  CG  LEU B 162      -7.310  20.580   7.754  1.00 94.05           C  
ATOM   1179  CD1 LEU B 162      -8.072  19.379   7.202  1.00 94.05           C  
ATOM   1180  CD2 LEU B 162      -5.844  20.526   7.336  1.00 94.05           C  
ATOM   1181  N   PRO B 163      -7.287  24.944   6.552  1.00 92.15           N  
ATOM   1182  CA  PRO B 163      -7.747  26.074   5.741  1.00 92.15           C  
ATOM   1183  C   PRO B 163      -8.949  25.721   4.867  1.00 92.15           C  
ATOM   1184  CB  PRO B 163      -6.527  26.411   4.881  1.00 92.15           C  
ATOM   1185  O   PRO B 163      -9.102  24.568   4.458  1.00 92.15           O  
ATOM   1186  CG  PRO B 163      -5.372  25.784   5.594  1.00 92.15           C  
ATOM   1187  CD  PRO B 163      -5.871  24.584   6.346  1.00 92.15           C  
ATOM   1188  N   SER B 164      -9.699  26.734   4.589  1.00 90.15           N  
ATOM   1189  CA  SER B 164     -10.886  26.512   3.770  1.00 90.15           C  
ATOM   1190  C   SER B 164     -10.518  25.913   2.416  1.00 90.15           C  
ATOM   1191  CB  SER B 164     -11.650  27.821   3.567  1.00 90.15           C  
ATOM   1192  O   SER B 164      -9.543  26.332   1.790  1.00 90.15           O  
ATOM   1193  OG  SER B 164     -12.876  27.588   2.894  1.00 90.15           O  
ATOM   1194  N   GLY B 165     -11.187  24.862   2.043  1.00 90.11           N  
ATOM   1195  CA  GLY B 165     -10.994  24.233   0.747  1.00 90.11           C  
ATOM   1196  C   GLY B 165      -9.924  23.158   0.758  1.00 90.11           C  
ATOM   1197  O   GLY B 165      -9.469  22.717  -0.299  1.00 90.11           O  
ATOM   1198  N   CYS B 166      -9.509  22.785   1.997  1.00 91.64           N  
ATOM   1199  CA  CYS B 166      -8.448  21.788   2.084  1.00 91.64           C  
ATOM   1200  C   CYS B 166      -8.857  20.634   2.992  1.00 91.64           C  
ATOM   1201  CB  CYS B 166      -7.157  22.422   2.600  1.00 91.64           C  
ATOM   1202  O   CYS B 166      -9.710  20.799   3.866  1.00 91.64           O  
ATOM   1203  SG  CYS B 166      -6.467  23.672   1.494  1.00 91.64           S  
ATOM   1204  N   TYR B 167      -8.420  19.466   2.674  1.00 89.74           N  
ATOM   1205  CA  TYR B 167      -8.394  18.398   3.667  1.00 89.74           C  
ATOM   1206  C   TYR B 167      -6.962  18.047   4.052  1.00 89.74           C  
ATOM   1207  CB  TYR B 167      -9.112  17.153   3.136  1.00 89.74           C  
ATOM   1208  O   TYR B 167      -6.012  18.478   3.395  1.00 89.74           O  
ATOM   1209  CG  TYR B 167      -8.272  16.322   2.196  1.00 89.74           C  
ATOM   1210  CD1 TYR B 167      -8.102  16.699   0.866  1.00 89.74           C  
ATOM   1211  CD2 TYR B 167      -7.648  15.160   2.636  1.00 89.74           C  
ATOM   1212  CE1 TYR B 167      -7.331  15.935  -0.004  1.00 89.74           C  
ATOM   1213  CE2 TYR B 167      -6.875  14.389   1.775  1.00 89.74           C  
ATOM   1214  OH  TYR B 167      -5.957  14.025  -0.399  1.00 89.74           O  
ATOM   1215  CZ  TYR B 167      -6.722  14.784   0.458  1.00 89.74           C  
ATOM   1216  N   GLY B 168      -6.841  17.386   5.186  1.00 91.50           N  
ATOM   1217  CA  GLY B 168      -5.524  16.957   5.631  1.00 91.50           C  
ATOM   1218  C   GLY B 168      -5.239  15.498   5.330  1.00 91.50           C  
ATOM   1219  O   GLY B 168      -6.062  14.627   5.617  1.00 91.50           O  
ATOM   1220  N   ARG B 169      -4.081  15.304   4.714  1.00 87.84           N  
ATOM   1221  CA  ARG B 169      -3.627  13.937   4.483  1.00 87.84           C  
ATOM   1222  C   ARG B 169      -2.519  13.555   5.458  1.00 87.84           C  
ATOM   1223  CB  ARG B 169      -3.138  13.768   3.042  1.00 87.84           C  
ATOM   1224  O   ARG B 169      -1.488  14.227   5.528  1.00 87.84           O  
ATOM   1225  CG  ARG B 169      -2.704  12.352   2.701  1.00 87.84           C  
ATOM   1226  CD  ARG B 169      -2.436  12.188   1.211  1.00 87.84           C  
ATOM   1227  NE  ARG B 169      -1.347  13.050   0.761  1.00 87.84           N  
ATOM   1228  NH1 ARG B 169       0.296  11.442   0.992  1.00 87.84           N  
ATOM   1229  NH2 ARG B 169       0.837  13.541   0.246  1.00 87.84           N  
ATOM   1230  CZ  ARG B 169      -0.074  12.676   0.667  1.00 87.84           C  
ATOM   1231  N   VAL B 170      -2.767  12.462   6.228  1.00 89.87           N  
ATOM   1232  CA  VAL B 170      -1.723  11.950   7.110  1.00 89.87           C  
ATOM   1233  C   VAL B 170      -0.841  10.964   6.349  1.00 89.87           C  
ATOM   1234  CB  VAL B 170      -2.322  11.272   8.363  1.00 89.87           C  
ATOM   1235  O   VAL B 170      -1.291   9.878   5.976  1.00 89.87           O  
ATOM   1236  CG1 VAL B 170      -1.214  10.796   9.301  1.00 89.87           C  
ATOM   1237  CG2 VAL B 170      -3.265  12.229   9.088  1.00 89.87           C  
ATOM   1238  N   ALA B 171       0.465  11.346   6.152  1.00 83.23           N  
ATOM   1239  CA  ALA B 171       1.388  10.579   5.319  1.00 83.23           C  
ATOM   1240  C   ALA B 171       2.536  10.013   6.151  1.00 83.23           C  
ATOM   1241  CB  ALA B 171       1.933  11.450   4.189  1.00 83.23           C  
ATOM   1242  O   ALA B 171       2.932  10.605   7.157  1.00 83.23           O  
ATOM   1243  N   PRO B 172       3.029   8.870   5.743  1.00 82.65           N  
ATOM   1244  CA  PRO B 172       4.163   8.291   6.467  1.00 82.65           C  
ATOM   1245  C   PRO B 172       5.431   9.133   6.348  1.00 82.65           C  
ATOM   1246  CB  PRO B 172       4.348   6.926   5.799  1.00 82.65           C  
ATOM   1247  O   PRO B 172       5.593   9.876   5.377  1.00 82.65           O  
ATOM   1248  CG  PRO B 172       3.718   7.073   4.451  1.00 82.65           C  
ATOM   1249  CD  PRO B 172       2.689   8.163   4.522  1.00 82.65           C  
ATOM   1250  N   ARG B 173       6.267   8.975   7.366  1.00 83.38           N  
ATOM   1251  CA  ARG B 173       7.616   9.526   7.277  1.00 83.38           C  
ATOM   1252  C   ARG B 173       8.551   8.568   6.547  1.00 83.38           C  
ATOM   1253  CB  ARG B 173       8.165   9.834   8.671  1.00 83.38           C  
ATOM   1254  O   ARG B 173       8.647   7.392   6.905  1.00 83.38           O  
ATOM   1255  CG  ARG B 173       7.390  10.911   9.414  1.00 83.38           C  
ATOM   1256  CD  ARG B 173       8.114  11.357  10.677  1.00 83.38           C  
ATOM   1257  NE  ARG B 173       9.487  11.767  10.395  1.00 83.38           N  
ATOM   1258  NH1 ARG B 173       9.662  13.168  12.223  1.00 83.38           N  
ATOM   1259  NH2 ARG B 173      11.432  12.922  10.788  1.00 83.38           N  
ATOM   1260  CZ  ARG B 173      10.191  12.618  11.136  1.00 83.38           C  
ATOM   1261  N   SER B 174       9.272   9.125   5.641  1.00 72.04           N  
ATOM   1262  CA  SER B 174      10.107   8.278   4.794  1.00 72.04           C  
ATOM   1263  C   SER B 174      11.130   7.507   5.621  1.00 72.04           C  
ATOM   1264  CB  SER B 174      10.823   9.119   3.737  1.00 72.04           C  
ATOM   1265  O   SER B 174      11.381   6.328   5.365  1.00 72.04           O  
ATOM   1266  OG  SER B 174      11.522  10.195   4.338  1.00 72.04           O  
ATOM   1267  N   GLY B 175      11.722   8.144   6.642  1.00 72.82           N  
ATOM   1268  CA  GLY B 175      12.711   7.501   7.492  1.00 72.82           C  
ATOM   1269  C   GLY B 175      12.156   6.319   8.265  1.00 72.82           C  
ATOM   1270  O   GLY B 175      12.810   5.281   8.376  1.00 72.82           O  
ATOM   1271  N   LEU B 176      10.926   6.438   8.834  1.00 81.32           N  
ATOM   1272  CA  LEU B 176      10.306   5.359   9.596  1.00 81.32           C  
ATOM   1273  C   LEU B 176       9.922   4.200   8.683  1.00 81.32           C  
ATOM   1274  CB  LEU B 176       9.069   5.870  10.339  1.00 81.32           C  
ATOM   1275  O   LEU B 176      10.110   3.035   9.039  1.00 81.32           O  
ATOM   1276  CG  LEU B 176       9.328   6.778  11.543  1.00 81.32           C  
ATOM   1277  CD1 LEU B 176       8.013   7.145  12.223  1.00 81.32           C  
ATOM   1278  CD2 LEU B 176      10.275   6.102  12.529  1.00 81.32           C  
ATOM   1279  N   ALA B 177       9.465   4.569   7.459  1.00 67.83           N  
ATOM   1280  CA  ALA B 177       9.026   3.545   6.515  1.00 67.83           C  
ATOM   1281  C   ALA B 177      10.209   2.728   6.003  1.00 67.83           C  
ATOM   1282  CB  ALA B 177       8.279   4.183   5.347  1.00 67.83           C  
ATOM   1283  O   ALA B 177      10.162   1.496   5.993  1.00 67.83           O  
ATOM   1284  N   ALA B 178      11.347   3.400   5.747  1.00 66.04           N  
ATOM   1285  CA  ALA B 178      12.504   2.753   5.134  1.00 66.04           C  
ATOM   1286  C   ALA B 178      13.297   1.956   6.165  1.00 66.04           C  
ATOM   1287  CB  ALA B 178      13.401   3.790   4.463  1.00 66.04           C  
ATOM   1288  O   ALA B 178      13.695   0.817   5.907  1.00 66.04           O  
ATOM   1289  N   LYS B 179      13.350   2.557   7.354  1.00 73.77           N  
ATOM   1290  CA  LYS B 179      14.268   1.976   8.330  1.00 73.77           C  
ATOM   1291  C   LYS B 179      13.556   0.955   9.213  1.00 73.77           C  
ATOM   1292  CB  LYS B 179      14.896   3.069   9.195  1.00 73.77           C  
ATOM   1293  O   LYS B 179      14.149  -0.051   9.610  1.00 73.77           O  
ATOM   1294  CG  LYS B 179      15.840   3.992   8.437  1.00 73.77           C  
ATOM   1295  CD  LYS B 179      16.428   5.061   9.349  1.00 73.77           C  
ATOM   1296  CE  LYS B 179      17.304   6.037   8.575  1.00 73.77           C  
ATOM   1297  NZ  LYS B 179      17.815   7.135   9.449  1.00 73.77           N  
ATOM   1298  N   HIS B 180      12.233   1.170   9.478  1.00 78.38           N  
ATOM   1299  CA  HIS B 180      11.590   0.349  10.498  1.00 78.38           C  
ATOM   1300  C   HIS B 180      10.367  -0.368   9.936  1.00 78.38           C  
ATOM   1301  CB  HIS B 180      11.191   1.204  11.701  1.00 78.38           C  
ATOM   1302  O   HIS B 180       9.724  -1.152  10.639  1.00 78.38           O  
ATOM   1303  CG  HIS B 180      12.343   1.904  12.349  1.00 78.38           C  
ATOM   1304  CD2 HIS B 180      12.691   3.213  12.368  1.00 78.38           C  
ATOM   1305  ND1 HIS B 180      13.301   1.239  13.083  1.00 78.38           N  
ATOM   1306  CE1 HIS B 180      14.190   2.111  13.528  1.00 78.38           C  
ATOM   1307  NE2 HIS B 180      13.843   3.315  13.108  1.00 78.38           N  
ATOM   1308  N   PHE B 181      10.072  -0.103   8.725  1.00 71.59           N  
ATOM   1309  CA  PHE B 181       8.927  -0.697   8.046  1.00 71.59           C  
ATOM   1310  C   PHE B 181       7.626  -0.308   8.738  1.00 71.59           C  
ATOM   1311  CB  PHE B 181       9.060  -2.222   7.997  1.00 71.59           C  
ATOM   1312  O   PHE B 181       6.731  -1.140   8.903  1.00 71.59           O  
ATOM   1313  CG  PHE B 181      10.057  -2.712   6.981  1.00 71.59           C  
ATOM   1314  CD1 PHE B 181       9.664  -2.982   5.676  1.00 71.59           C  
ATOM   1315  CD2 PHE B 181      11.387  -2.903   7.332  1.00 71.59           C  
ATOM   1316  CE1 PHE B 181      10.584  -3.436   4.734  1.00 71.59           C  
ATOM   1317  CE2 PHE B 181      12.312  -3.356   6.396  1.00 71.59           C  
ATOM   1318  CZ  PHE B 181      11.908  -3.623   5.098  1.00 71.59           C  
ATOM   1319  N   ILE B 182       7.668   0.926   9.147  1.00 81.18           N  
ATOM   1320  CA  ILE B 182       6.472   1.499   9.755  1.00 81.18           C  
ATOM   1321  C   ILE B 182       5.711   2.324   8.720  1.00 81.18           C  
ATOM   1322  CB  ILE B 182       6.823   2.370  10.982  1.00 81.18           C  
ATOM   1323  O   ILE B 182       6.299   3.160   8.030  1.00 81.18           O  
ATOM   1324  CG1 ILE B 182       7.532   1.528  12.049  1.00 81.18           C  
ATOM   1325  CG2 ILE B 182       5.566   3.032  11.552  1.00 81.18           C  
ATOM   1326  CD1 ILE B 182       6.677   0.406  12.622  1.00 81.18           C  
ATOM   1327  N   ASP B 183       4.431   2.013   8.664  1.00 79.32           N  
ATOM   1328  CA  ASP B 183       3.589   2.734   7.714  1.00 79.32           C  
ATOM   1329  C   ASP B 183       2.398   3.381   8.417  1.00 79.32           C  
ATOM   1330  CB  ASP B 183       3.100   1.794   6.609  1.00 79.32           C  
ATOM   1331  O   ASP B 183       2.129   3.094   9.585  1.00 79.32           O  
ATOM   1332  CG  ASP B 183       2.728   2.524   5.331  1.00 79.32           C  
ATOM   1333  OD1 ASP B 183       2.949   3.751   5.243  1.00 79.32           O  
ATOM   1334  OD2 ASP B 183       2.205   1.868   4.405  1.00 79.32           O  
ATOM   1335  N   VAL B 184       1.869   4.365   7.680  1.00 83.22           N  
ATOM   1336  CA  VAL B 184       0.698   5.059   8.205  1.00 83.22           C  
ATOM   1337  C   VAL B 184      -0.546   4.639   7.425  1.00 83.22           C  
ATOM   1338  CB  VAL B 184       0.872   6.593   8.144  1.00 83.22           C  
ATOM   1339  O   VAL B 184      -0.490   4.462   6.205  1.00 83.22           O  
ATOM   1340  CG1 VAL B 184      -0.409   7.300   8.580  1.00 83.22           C  
ATOM   1341  CG2 VAL B 184       2.050   7.031   9.013  1.00 83.22           C  
ATOM   1342  N   GLY B 185      -1.542   4.344   8.229  1.00 70.38           N  
ATOM   1343  CA  GLY B 185      -2.789   4.038   7.545  1.00 70.38           C  
ATOM   1344  C   GLY B 185      -3.405   5.243   6.859  1.00 70.38           C  
ATOM   1345  O   GLY B 185      -2.992   6.380   7.101  1.00 70.38           O  
ATOM   1346  N   ALA B 186      -4.260   4.928   5.847  1.00 59.19           N  
ATOM   1347  CA  ALA B 186      -4.935   6.009   5.133  1.00 59.19           C  
ATOM   1348  C   ALA B 186      -5.682   6.922   6.101  1.00 59.19           C  
ATOM   1349  CB  ALA B 186      -5.897   5.441   4.093  1.00 59.19           C  
ATOM   1350  O   ALA B 186      -6.455   6.450   6.939  1.00 59.19           O  
ATOM   1351  N   GLY B 187      -4.982   8.221   6.135  1.00 71.51           N  
ATOM   1352  CA  GLY B 187      -5.644   9.128   7.060  1.00 71.51           C  
ATOM   1353  C   GLY B 187      -6.103  10.417   6.406  1.00 71.51           C  
ATOM   1354  O   GLY B 187      -5.347  11.045   5.661  1.00 71.51           O  
ATOM   1355  N   VAL B 188      -7.435  10.566   6.261  1.00 82.21           N  
ATOM   1356  CA  VAL B 188      -8.018  11.811   5.772  1.00 82.21           C  
ATOM   1357  C   VAL B 188      -8.658  12.572   6.931  1.00 82.21           C  
ATOM   1358  CB  VAL B 188      -9.063  11.551   4.664  1.00 82.21           C  
ATOM   1359  O   VAL B 188      -9.407  11.994   7.723  1.00 82.21           O  
ATOM   1360  CG1 VAL B 188      -9.703  12.861   4.207  1.00 82.21           C  
ATOM   1361  CG2 VAL B 188      -8.418  10.828   3.483  1.00 82.21           C  
ATOM   1362  N   ILE B 189      -8.149  13.819   7.058  1.00 90.66           N  
ATOM   1363  CA  ILE B 189      -8.791  14.683   8.042  1.00 90.66           C  
ATOM   1364  C   ILE B 189      -9.701  15.684   7.334  1.00 90.66           C  
ATOM   1365  CB  ILE B 189      -7.749  15.425   8.908  1.00 90.66           C  
ATOM   1366  O   ILE B 189      -9.222  16.579   6.633  1.00 90.66           O  
ATOM   1367  CG1 ILE B 189      -6.786  14.425   9.559  1.00 90.66           C  
ATOM   1368  CG2 ILE B 189      -8.442  16.286   9.968  1.00 90.66           C  
ATOM   1369  CD1 ILE B 189      -5.618  15.074  10.288  1.00 90.66           C  
ATOM   1370  N   ASP B 190     -10.931  15.555   7.605  1.00 90.87           N  
ATOM   1371  CA  ASP B 190     -11.904  16.430   6.959  1.00 90.87           C  
ATOM   1372  C   ASP B 190     -11.784  17.862   7.476  1.00 90.87           C  
ATOM   1373  CB  ASP B 190     -13.325  15.908   7.179  1.00 90.87           C  
ATOM   1374  O   ASP B 190     -11.380  18.082   8.620  1.00 90.87           O  
ATOM   1375  CG  ASP B 190     -13.576  14.569   6.508  1.00 90.87           C  
ATOM   1376  OD1 ASP B 190     -12.952  14.284   5.463  1.00 90.87           O  
ATOM   1377  OD2 ASP B 190     -14.406  13.793   7.028  1.00 90.87           O  
ATOM   1378  N   GLU B 191     -12.165  18.756   6.622  1.00 91.30           N  
ATOM   1379  CA  GLU B 191     -12.075  20.177   6.945  1.00 91.30           C  
ATOM   1380  C   GLU B 191     -12.838  20.501   8.226  1.00 91.30           C  
ATOM   1381  CB  GLU B 191     -12.606  21.027   5.788  1.00 91.30           C  
ATOM   1382  O   GLU B 191     -12.418  21.359   9.005  1.00 91.30           O  
ATOM   1383  CG  GLU B 191     -12.490  22.526   6.021  1.00 91.30           C  
ATOM   1384  CD  GLU B 191     -13.020  23.357   4.864  1.00 91.30           C  
ATOM   1385  OE1 GLU B 191     -13.455  24.508   5.092  1.00 91.30           O  
ATOM   1386  OE2 GLU B 191     -13.002  22.851   3.719  1.00 91.30           O  
ATOM   1387  N   ASP B 192     -13.947  19.845   8.450  1.00 91.71           N  
ATOM   1388  CA  ASP B 192     -14.813  20.183   9.575  1.00 91.71           C  
ATOM   1389  C   ASP B 192     -14.531  19.284  10.776  1.00 91.71           C  
ATOM   1390  CB  ASP B 192     -16.285  20.074   9.171  1.00 91.71           C  
ATOM   1391  O   ASP B 192     -15.256  19.322  11.772  1.00 91.71           O  
ATOM   1392  CG  ASP B 192     -16.653  18.702   8.635  1.00 91.71           C  
ATOM   1393  OD1 ASP B 192     -15.746  17.870   8.415  1.00 91.71           O  
ATOM   1394  OD2 ASP B 192     -17.860  18.451   8.429  1.00 91.71           O  
ATOM   1395  N   TYR B 193     -13.576  18.417  10.656  1.00 92.86           N  
ATOM   1396  CA  TYR B 193     -13.230  17.570  11.792  1.00 92.86           C  
ATOM   1397  C   TYR B 193     -12.515  18.373  12.872  1.00 92.86           C  
ATOM   1398  CB  TYR B 193     -12.350  16.400  11.343  1.00 92.86           C  
ATOM   1399  O   TYR B 193     -11.578  19.120  12.581  1.00 92.86           O  
ATOM   1400  CG  TYR B 193     -11.929  15.490  12.471  1.00 92.86           C  
ATOM   1401  CD1 TYR B 193     -10.618  15.492  12.942  1.00 92.86           C  
ATOM   1402  CD2 TYR B 193     -12.840  14.625  13.068  1.00 92.86           C  
ATOM   1403  CE1 TYR B 193     -10.225  14.654  13.980  1.00 92.86           C  
ATOM   1404  CE2 TYR B 193     -12.458  13.782  14.107  1.00 92.86           C  
ATOM   1405  OH  TYR B 193     -10.767  12.972  15.583  1.00 92.86           O  
ATOM   1406  CZ  TYR B 193     -11.151  13.804  14.555  1.00 92.86           C  
ATOM   1407  N   ARG B 194     -12.881  18.260  14.152  1.00 94.84           N  
ATOM   1408  CA  ARG B 194     -12.276  19.013  15.246  1.00 94.84           C  
ATOM   1409  C   ARG B 194     -11.941  18.099  16.420  1.00 94.84           C  
ATOM   1410  CB  ARG B 194     -13.208  20.137  15.706  1.00 94.84           C  
ATOM   1411  O   ARG B 194     -11.826  18.559  17.558  1.00 94.84           O  
ATOM   1412  CG  ARG B 194     -13.437  21.214  14.658  1.00 94.84           C  
ATOM   1413  CD  ARG B 194     -12.179  22.034  14.407  1.00 94.84           C  
ATOM   1414  NE  ARG B 194     -12.415  23.099  13.436  1.00 94.84           N  
ATOM   1415  NH1 ARG B 194     -12.086  21.763  11.581  1.00 94.84           N  
ATOM   1416  NH2 ARG B 194     -12.596  23.983  11.324  1.00 94.84           N  
ATOM   1417  CZ  ARG B 194     -12.365  22.946  12.116  1.00 94.84           C  
ATOM   1418  N   GLY B 195     -11.827  16.811  16.228  1.00 93.55           N  
ATOM   1419  CA  GLY B 195     -11.451  15.875  17.275  1.00 93.55           C  
ATOM   1420  C   GLY B 195      -9.952  15.670  17.383  1.00 93.55           C  
ATOM   1421  O   GLY B 195      -9.181  16.294  16.650  1.00 93.55           O  
ATOM   1422  N   ASN B 196      -9.529  14.796  18.350  1.00 95.39           N  
ATOM   1423  CA  ASN B 196      -8.119  14.458  18.516  1.00 95.39           C  
ATOM   1424  C   ASN B 196      -7.557  13.774  17.272  1.00 95.39           C  
ATOM   1425  CB  ASN B 196      -7.921  13.569  19.745  1.00 95.39           C  
ATOM   1426  O   ASN B 196      -8.112  12.780  16.801  1.00 95.39           O  
ATOM   1427  CG  ASN B 196      -6.465  13.450  20.151  1.00 95.39           C  
ATOM   1428  ND2 ASN B 196      -6.226  13.180  21.429  1.00 95.39           N  
ATOM   1429  OD1 ASN B 196      -5.563  13.601  19.324  1.00 95.39           O  
ATOM   1430  N   VAL B 197      -6.501  14.384  16.798  1.00 96.48           N  
ATOM   1431  CA  VAL B 197      -5.861  13.785  15.631  1.00 96.48           C  
ATOM   1432  C   VAL B 197      -5.054  12.561  16.056  1.00 96.48           C  
ATOM   1433  CB  VAL B 197      -4.950  14.797  14.901  1.00 96.48           C  
ATOM   1434  O   VAL B 197      -4.084  12.679  16.809  1.00 96.48           O  
ATOM   1435  CG1 VAL B 197      -4.204  14.121  13.752  1.00 96.48           C  
ATOM   1436  CG2 VAL B 197      -5.771  15.978  14.387  1.00 96.48           C  
ATOM   1437  N   GLY B 198      -5.525  11.428  15.602  1.00 95.23           N  
ATOM   1438  CA  GLY B 198      -4.808  10.181  15.818  1.00 95.23           C  
ATOM   1439  C   GLY B 198      -4.203   9.612  14.549  1.00 95.23           C  
ATOM   1440  O   GLY B 198      -4.764   9.769  13.463  1.00 95.23           O  
ATOM   1441  N   VAL B 199      -3.014   9.017  14.683  1.00 94.80           N  
ATOM   1442  CA  VAL B 199      -2.327   8.435  13.535  1.00 94.80           C  
ATOM   1443  C   VAL B 199      -2.267   6.916  13.684  1.00 94.80           C  
ATOM   1444  CB  VAL B 199      -0.902   9.011  13.374  1.00 94.80           C  
ATOM   1445  O   VAL B 199      -1.766   6.404  14.687  1.00 94.80           O  
ATOM   1446  CG1 VAL B 199      -0.201   8.390  12.168  1.00 94.80           C  
ATOM   1447  CG2 VAL B 199      -0.955  10.532  13.240  1.00 94.80           C  
ATOM   1448  N   VAL B 200      -2.817   6.290  12.683  1.00 88.58           N  
ATOM   1449  CA  VAL B 200      -2.753   4.832  12.698  1.00 88.58           C  
ATOM   1450  C   VAL B 200      -1.413   4.368  12.132  1.00 88.58           C  
ATOM   1451  CB  VAL B 200      -3.916   4.206  11.897  1.00 88.58           C  
ATOM   1452  O   VAL B 200      -1.148   4.525  10.938  1.00 88.58           O  
ATOM   1453  CG1 VAL B 200      -3.872   2.681  11.984  1.00 88.58           C  
ATOM   1454  CG2 VAL B 200      -5.257   4.735  12.402  1.00 88.58           C  
ATOM   1455  N   LEU B 201      -0.599   3.713  12.992  1.00 88.14           N  
ATOM   1456  CA  LEU B 201       0.700   3.196  12.574  1.00 88.14           C  
ATOM   1457  C   LEU B 201       0.662   1.677  12.439  1.00 88.14           C  
ATOM   1458  CB  LEU B 201       1.786   3.604  13.573  1.00 88.14           C  
ATOM   1459  O   LEU B 201       0.085   0.989  13.283  1.00 88.14           O  
ATOM   1460  CG  LEU B 201       2.059   5.104  13.703  1.00 88.14           C  
ATOM   1461  CD1 LEU B 201       3.180   5.353  14.706  1.00 88.14           C  
ATOM   1462  CD2 LEU B 201       2.406   5.704  12.344  1.00 88.14           C  
ATOM   1463  N   PHE B 202       1.171   1.236  11.348  1.00 80.88           N  
ATOM   1464  CA  PHE B 202       1.318  -0.199  11.131  1.00 80.88           C  
ATOM   1465  C   PHE B 202       2.781  -0.614  11.223  1.00 80.88           C  
ATOM   1466  CB  PHE B 202       0.743  -0.599   9.768  1.00 80.88           C  
ATOM   1467  O   PHE B 202       3.650   0.017  10.617  1.00 80.88           O  
ATOM   1468  CG  PHE B 202      -0.741  -0.382   9.648  1.00 80.88           C  
ATOM   1469  CD1 PHE B 202      -1.636  -1.378  10.019  1.00 80.88           C  
ATOM   1470  CD2 PHE B 202      -1.242   0.820   9.163  1.00 80.88           C  
ATOM   1471  CE1 PHE B 202      -3.010  -1.180   9.908  1.00 80.88           C  
ATOM   1472  CE2 PHE B 202      -2.614   1.025   9.049  1.00 80.88           C  
ATOM   1473  CZ  PHE B 202      -3.496   0.024   9.422  1.00 80.88           C  
ATOM   1474  N   ASN B 203       3.018  -1.614  12.034  1.00 81.78           N  
ATOM   1475  CA  ASN B 203       4.358  -2.188  12.085  1.00 81.78           C  
ATOM   1476  C   ASN B 203       4.469  -3.432  11.207  1.00 81.78           C  
ATOM   1477  CB  ASN B 203       4.745  -2.521  13.528  1.00 81.78           C  
ATOM   1478  O   ASN B 203       4.059  -4.521  11.612  1.00 81.78           O  
ATOM   1479  CG  ASN B 203       6.160  -3.054  13.645  1.00 81.78           C  
ATOM   1480  ND2 ASN B 203       6.559  -3.412  14.859  1.00 81.78           N  
ATOM   1481  OD1 ASN B 203       6.887  -3.141  12.653  1.00 81.78           O  
ATOM   1482  N   PHE B 204       5.074  -3.209  10.087  1.00 69.64           N  
ATOM   1483  CA  PHE B 204       5.217  -4.324   9.157  1.00 69.64           C  
ATOM   1484  C   PHE B 204       6.577  -4.993   9.319  1.00 69.64           C  
ATOM   1485  CB  PHE B 204       5.035  -3.847   7.713  1.00 69.64           C  
ATOM   1486  O   PHE B 204       6.941  -5.868   8.531  1.00 69.64           O  
ATOM   1487  CG  PHE B 204       3.644  -3.360   7.405  1.00 69.64           C  
ATOM   1488  CD1 PHE B 204       2.569  -4.241   7.401  1.00 69.64           C  
ATOM   1489  CD2 PHE B 204       3.412  -2.021   7.119  1.00 69.64           C  
ATOM   1490  CE1 PHE B 204       1.281  -3.794   7.116  1.00 69.64           C  
ATOM   1491  CE2 PHE B 204       2.127  -1.567   6.834  1.00 69.64           C  
ATOM   1492  CZ  PHE B 204       1.064  -2.455   6.832  1.00 69.64           C  
ATOM   1493  N   GLY B 205       7.352  -4.465  10.290  1.00 66.71           N  
ATOM   1494  CA  GLY B 205       8.662  -5.039  10.557  1.00 66.71           C  
ATOM   1495  C   GLY B 205       8.598  -6.317  11.372  1.00 66.71           C  
ATOM   1496  O   GLY B 205       7.514  -6.766  11.749  1.00 66.71           O  
ATOM   1497  N   LYS B 206       9.710  -6.895  11.696  1.00 70.47           N  
ATOM   1498  CA  LYS B 206       9.786  -8.156  12.429  1.00 70.47           C  
ATOM   1499  C   LYS B 206       9.986  -7.913  13.922  1.00 70.47           C  
ATOM   1500  CB  LYS B 206      10.918  -9.027  11.883  1.00 70.47           C  
ATOM   1501  O   LYS B 206       9.846  -8.834  14.730  1.00 70.47           O  
ATOM   1502  CG  LYS B 206      10.715  -9.474  10.442  1.00 70.47           C  
ATOM   1503  CD  LYS B 206      11.840 -10.390   9.977  1.00 70.47           C  
ATOM   1504  CE  LYS B 206      11.650 -10.820   8.529  1.00 70.47           C  
ATOM   1505  NZ  LYS B 206      12.757 -11.708   8.065  1.00 70.47           N  
ATOM   1506  N   GLU B 207      10.306  -6.760  14.299  1.00 85.55           N  
ATOM   1507  CA  GLU B 207      10.544  -6.396  15.692  1.00 85.55           C  
ATOM   1508  C   GLU B 207       9.496  -5.404  16.190  1.00 85.55           C  
ATOM   1509  CB  GLU B 207      11.947  -5.808  15.862  1.00 85.55           C  
ATOM   1510  O   GLU B 207       8.843  -4.729  15.391  1.00 85.55           O  
ATOM   1511  CG  GLU B 207      13.061  -6.731  15.392  1.00 85.55           C  
ATOM   1512  CD  GLU B 207      14.451  -6.215  15.731  1.00 85.55           C  
ATOM   1513  OE1 GLU B 207      15.420  -7.007  15.688  1.00 85.55           O  
ATOM   1514  OE2 GLU B 207      14.571  -5.010  16.045  1.00 85.55           O  
ATOM   1515  N   LYS B 208       9.313  -5.427  17.519  1.00 91.89           N  
ATOM   1516  CA  LYS B 208       8.435  -4.408  18.087  1.00 91.89           C  
ATOM   1517  C   LYS B 208       8.973  -3.006  17.818  1.00 91.89           C  
ATOM   1518  CB  LYS B 208       8.264  -4.624  19.591  1.00 91.89           C  
ATOM   1519  O   LYS B 208      10.188  -2.802  17.764  1.00 91.89           O  
ATOM   1520  CG  LYS B 208       9.556  -4.496  20.385  1.00 91.89           C  
ATOM   1521  CD  LYS B 208       9.337  -4.801  21.862  1.00 91.89           C  
ATOM   1522  CE  LYS B 208      10.632  -4.687  22.655  1.00 91.89           C  
ATOM   1523  NZ  LYS B 208      10.432  -5.034  24.094  1.00 91.89           N  
ATOM   1524  N   PHE B 209       8.039  -2.107  17.588  1.00 93.34           N  
ATOM   1525  CA  PHE B 209       8.436  -0.723  17.361  1.00 93.34           C  
ATOM   1526  C   PHE B 209       7.992   0.164  18.518  1.00 93.34           C  
ATOM   1527  CB  PHE B 209       7.848  -0.202  16.045  1.00 93.34           C  
ATOM   1528  O   PHE B 209       6.810   0.192  18.868  1.00 93.34           O  
ATOM   1529  CG  PHE B 209       8.280   1.197  15.699  1.00 93.34           C  
ATOM   1530  CD1 PHE B 209       7.391   2.260  15.805  1.00 93.34           C  
ATOM   1531  CD2 PHE B 209       9.575   1.450  15.268  1.00 93.34           C  
ATOM   1532  CE1 PHE B 209       7.788   3.556  15.485  1.00 93.34           C  
ATOM   1533  CE2 PHE B 209       9.979   2.743  14.947  1.00 93.34           C  
ATOM   1534  CZ  PHE B 209       9.084   3.794  15.055  1.00 93.34           C  
ATOM   1535  N   GLU B 210       8.974   0.860  19.061  1.00 97.33           N  
ATOM   1536  CA  GLU B 210       8.684   1.703  20.217  1.00 97.33           C  
ATOM   1537  C   GLU B 210       8.530   3.165  19.810  1.00 97.33           C  
ATOM   1538  CB  GLU B 210       9.784   1.563  21.273  1.00 97.33           C  
ATOM   1539  O   GLU B 210       9.420   3.736  19.177  1.00 97.33           O  
ATOM   1540  CG  GLU B 210       9.846   0.187  21.918  1.00 97.33           C  
ATOM   1541  CD  GLU B 210      10.879   0.091  23.029  1.00 97.33           C  
ATOM   1542  OE1 GLU B 210      10.980  -0.978  23.674  1.00 97.33           O  
ATOM   1543  OE2 GLU B 210      11.593   1.093  23.258  1.00 97.33           O  
ATOM   1544  N   VAL B 211       7.365   3.742  20.233  1.00 97.13           N  
ATOM   1545  CA  VAL B 211       7.128   5.171  20.051  1.00 97.13           C  
ATOM   1546  C   VAL B 211       7.193   5.882  21.401  1.00 97.13           C  
ATOM   1547  CB  VAL B 211       5.766   5.439  19.372  1.00 97.13           C  
ATOM   1548  O   VAL B 211       6.463   5.530  22.330  1.00 97.13           O  
ATOM   1549  CG1 VAL B 211       5.515   6.940  19.239  1.00 97.13           C  
ATOM   1550  CG2 VAL B 211       5.710   4.761  18.004  1.00 97.13           C  
ATOM   1551  N   LYS B 212       8.062   6.879  21.441  1.00 97.75           N  
ATOM   1552  CA  LYS B 212       8.153   7.657  22.673  1.00 97.75           C  
ATOM   1553  C   LYS B 212       7.418   8.988  22.538  1.00 97.75           C  
ATOM   1554  CB  LYS B 212       9.615   7.901  23.048  1.00 97.75           C  
ATOM   1555  O   LYS B 212       7.320   9.540  21.440  1.00 97.75           O  
ATOM   1556  CG  LYS B 212      10.421   6.627  23.258  1.00 97.75           C  
ATOM   1557  CD  LYS B 212       9.927   5.846  24.468  1.00 97.75           C  
ATOM   1558  CE  LYS B 212      10.766   4.598  24.710  1.00 97.75           C  
ATOM   1559  NZ  LYS B 212      10.194   3.747  25.796  1.00 97.75           N  
ATOM   1560  N   LYS B 213       6.962   9.458  23.664  1.00 98.02           N  
ATOM   1561  CA  LYS B 213       6.356  10.786  23.676  1.00 98.02           C  
ATOM   1562  C   LYS B 213       7.270  11.813  23.015  1.00 98.02           C  
ATOM   1563  CB  LYS B 213       6.032  11.215  25.107  1.00 98.02           C  
ATOM   1564  O   LYS B 213       8.459  11.889  23.331  1.00 98.02           O  
ATOM   1565  CG  LYS B 213       5.433  12.610  25.215  1.00 98.02           C  
ATOM   1566  CD  LYS B 213       5.211  13.013  26.667  1.00 98.02           C  
ATOM   1567  CE  LYS B 213       4.730  14.453  26.781  1.00 98.02           C  
ATOM   1568  NZ  LYS B 213       4.539  14.862  28.205  1.00 98.02           N  
ATOM   1569  N   GLY B 214       6.713  12.531  22.047  1.00 97.60           N  
ATOM   1570  CA  GLY B 214       7.470  13.584  21.389  1.00 97.60           C  
ATOM   1571  C   GLY B 214       8.097  13.140  20.081  1.00 97.60           C  
ATOM   1572  O   GLY B 214       8.613  13.964  19.323  1.00 97.60           O  
ATOM   1573  N   ASP B 215       7.995  11.823  19.844  1.00 97.51           N  
ATOM   1574  CA  ASP B 215       8.565  11.309  18.602  1.00 97.51           C  
ATOM   1575  C   ASP B 215       7.769  11.792  17.392  1.00 97.51           C  
ATOM   1576  CB  ASP B 215       8.611   9.779  18.625  1.00 97.51           C  
ATOM   1577  O   ASP B 215       6.539  11.865  17.439  1.00 97.51           O  
ATOM   1578  CG  ASP B 215       9.789   9.233  19.412  1.00 97.51           C  
ATOM   1579  OD1 ASP B 215      10.592  10.032  19.942  1.00 97.51           O  
ATOM   1580  OD2 ASP B 215       9.918   7.993  19.501  1.00 97.51           O  
ATOM   1581  N   ARG B 216       8.521  12.101  16.281  1.00 96.81           N  
ATOM   1582  CA  ARG B 216       7.854  12.359  15.009  1.00 96.81           C  
ATOM   1583  C   ARG B 216       7.317  11.069  14.399  1.00 96.81           C  
ATOM   1584  CB  ARG B 216       8.811  13.043  14.029  1.00 96.81           C  
ATOM   1585  O   ARG B 216       8.083  10.146  14.112  1.00 96.81           O  
ATOM   1586  CG  ARG B 216       9.309  14.400  14.501  1.00 96.81           C  
ATOM   1587  CD  ARG B 216      10.330  14.991  13.539  1.00 96.81           C  
ATOM   1588  NE  ARG B 216      11.630  14.337  13.664  1.00 96.81           N  
ATOM   1589  NH1 ARG B 216      12.632  15.543  11.968  1.00 96.81           N  
ATOM   1590  NH2 ARG B 216      13.827  13.957  13.113  1.00 96.81           N  
ATOM   1591  CZ  ARG B 216      12.693  14.614  12.914  1.00 96.81           C  
ATOM   1592  N   ILE B 217       5.954  11.091  14.068  1.00 95.67           N  
ATOM   1593  CA  ILE B 217       5.403   9.778  13.749  1.00 95.67           C  
ATOM   1594  C   ILE B 217       4.739   9.818  12.374  1.00 95.67           C  
ATOM   1595  CB  ILE B 217       4.390   9.315  14.820  1.00 95.67           C  
ATOM   1596  O   ILE B 217       4.475   8.773  11.775  1.00 95.67           O  
ATOM   1597  CG1 ILE B 217       3.304  10.377  15.022  1.00 95.67           C  
ATOM   1598  CG2 ILE B 217       5.104   9.003  16.138  1.00 95.67           C  
ATOM   1599  CD1 ILE B 217       2.100   9.888  15.816  1.00 95.67           C  
ATOM   1600  N   ALA B 218       4.458  11.000  11.852  1.00 93.69           N  
ATOM   1601  CA  ALA B 218       3.808  11.151  10.553  1.00 93.69           C  
ATOM   1602  C   ALA B 218       3.867  12.599  10.075  1.00 93.69           C  
ATOM   1603  CB  ALA B 218       2.358  10.677  10.626  1.00 93.69           C  
ATOM   1604  O   ALA B 218       4.436  13.459  10.751  1.00 93.69           O  
ATOM   1605  N   GLN B 219       3.467  12.767   8.824  1.00 91.53           N  
ATOM   1606  CA  GLN B 219       3.400  14.114   8.268  1.00 91.53           C  
ATOM   1607  C   GLN B 219       1.980  14.457   7.826  1.00 91.53           C  
ATOM   1608  CB  GLN B 219       4.366  14.258   7.091  1.00 91.53           C  
ATOM   1609  O   GLN B 219       1.265  13.602   7.299  1.00 91.53           O  
ATOM   1610  CG  GLN B 219       5.826  14.041   7.463  1.00 91.53           C  
ATOM   1611  CD  GLN B 219       6.758  14.144   6.270  1.00 91.53           C  
ATOM   1612  NE2 GLN B 219       7.857  14.871   6.436  1.00 91.53           N  
ATOM   1613  OE1 GLN B 219       6.492  13.573   5.207  1.00 91.53           O  
ATOM   1614  N   LEU B 220       1.616  15.701   8.147  1.00 94.52           N  
ATOM   1615  CA  LEU B 220       0.328  16.214   7.695  1.00 94.52           C  
ATOM   1616  C   LEU B 220       0.495  17.087   6.455  1.00 94.52           C  
ATOM   1617  CB  LEU B 220      -0.351  17.015   8.809  1.00 94.52           C  
ATOM   1618  O   LEU B 220       1.250  18.062   6.475  1.00 94.52           O  
ATOM   1619  CG  LEU B 220      -1.675  17.690   8.449  1.00 94.52           C  
ATOM   1620  CD1 LEU B 220      -2.757  16.641   8.212  1.00 94.52           C  
ATOM   1621  CD2 LEU B 220      -2.097  18.662   9.546  1.00 94.52           C  
ATOM   1622  N   ILE B 221      -0.159  16.729   5.410  1.00 88.86           N  
ATOM   1623  CA  ILE B 221      -0.116  17.486   4.164  1.00 88.86           C  
ATOM   1624  C   ILE B 221      -1.498  18.062   3.863  1.00 88.86           C  
ATOM   1625  CB  ILE B 221       0.367  16.609   2.987  1.00 88.86           C  
ATOM   1626  O   ILE B 221      -2.499  17.344   3.903  1.00 88.86           O  
ATOM   1627  CG1 ILE B 221       1.736  15.997   3.303  1.00 88.86           C  
ATOM   1628  CG2 ILE B 221       0.418  17.424   1.691  1.00 88.86           C  
ATOM   1629  CD1 ILE B 221       2.159  14.896   2.340  1.00 88.86           C  
ATOM   1630  N   CYS B 222      -1.548  19.344   3.619  1.00 90.84           N  
ATOM   1631  CA  CYS B 222      -2.805  19.973   3.232  1.00 90.84           C  
ATOM   1632  C   CYS B 222      -3.015  19.890   1.725  1.00 90.84           C  
ATOM   1633  CB  CYS B 222      -2.835  21.434   3.680  1.00 90.84           C  
ATOM   1634  O   CYS B 222      -2.168  20.336   0.950  1.00 90.84           O  
ATOM   1635  SG  CYS B 222      -2.869  21.645   5.474  1.00 90.84           S  
ATOM   1636  N   GLU B 223      -4.149  19.310   1.395  1.00 87.03           N  
ATOM   1637  CA  GLU B 223      -4.466  19.170  -0.023  1.00 87.03           C  
ATOM   1638  C   GLU B 223      -5.768  19.888  -0.371  1.00 87.03           C  
ATOM   1639  CB  GLU B 223      -4.561  17.692  -0.410  1.00 87.03           C  
ATOM   1640  O   GLU B 223      -6.698  19.924   0.438  1.00 87.03           O  
ATOM   1641  CG  GLU B 223      -3.244  16.940  -0.291  1.00 87.03           C  
ATOM   1642  CD  GLU B 223      -3.294  15.544  -0.892  1.00 87.03           C  
ATOM   1643  OE1 GLU B 223      -2.235  14.882  -0.980  1.00 87.03           O  
ATOM   1644  OE2 GLU B 223      -4.402  15.108  -1.278  1.00 87.03           O  
ATOM   1645  N   ARG B 224      -5.785  20.434  -1.561  1.00 85.69           N  
ATOM   1646  CA  ARG B 224      -7.019  21.059  -2.025  1.00 85.69           C  
ATOM   1647  C   ARG B 224      -8.103  20.015  -2.269  1.00 85.69           C  
ATOM   1648  CB  ARG B 224      -6.768  21.862  -3.302  1.00 85.69           C  
ATOM   1649  O   ARG B 224      -7.813  18.906  -2.723  1.00 85.69           O  
ATOM   1650  CG  ARG B 224      -5.968  23.136  -3.082  1.00 85.69           C  
ATOM   1651  CD  ARG B 224      -5.939  24.007  -4.330  1.00 85.69           C  
ATOM   1652  NE  ARG B 224      -6.847  25.145  -4.215  1.00 85.69           N  
ATOM   1653  NH1 ARG B 224      -7.168  25.384  -6.490  1.00 85.69           N  
ATOM   1654  NH2 ARG B 224      -8.222  26.796  -5.025  1.00 85.69           N  
ATOM   1655  CZ  ARG B 224      -7.410  25.772  -5.244  1.00 85.69           C  
ATOM   1656  N   ILE B 225      -9.336  20.418  -1.892  1.00 82.18           N  
ATOM   1657  CA  ILE B 225     -10.435  19.472  -2.057  1.00 82.18           C  
ATOM   1658  C   ILE B 225     -11.611  20.163  -2.743  1.00 82.18           C  
ATOM   1659  CB  ILE B 225     -10.878  18.879  -0.700  1.00 82.18           C  
ATOM   1660  O   ILE B 225     -11.866  21.347  -2.510  1.00 82.18           O  
ATOM   1661  CG1 ILE B 225     -11.947  17.801  -0.913  1.00 82.18           C  
ATOM   1662  CG2 ILE B 225     -11.390  19.982   0.230  1.00 82.18           C  
ATOM   1663  CD1 ILE B 225     -12.179  16.912   0.301  1.00 82.18           C  
ATOM   1664  N   PHE B 226     -12.265  19.463  -3.684  1.00 82.49           N  
ATOM   1665  CA  PHE B 226     -13.495  19.919  -4.322  1.00 82.49           C  
ATOM   1666  C   PHE B 226     -14.707  19.214  -3.726  1.00 82.49           C  
ATOM   1667  CB  PHE B 226     -13.438  19.679  -5.834  1.00 82.49           C  
ATOM   1668  O   PHE B 226     -14.640  18.030  -3.389  1.00 82.49           O  
ATOM   1669  CG  PHE B 226     -14.577  20.305  -6.591  1.00 82.49           C  
ATOM   1670  CD1 PHE B 226     -15.619  19.525  -7.078  1.00 82.49           C  
ATOM   1671  CD2 PHE B 226     -14.606  21.675  -6.817  1.00 82.49           C  
ATOM   1672  CE1 PHE B 226     -16.675  20.102  -7.780  1.00 82.49           C  
ATOM   1673  CE2 PHE B 226     -15.658  22.259  -7.517  1.00 82.49           C  
ATOM   1674  CZ  PHE B 226     -16.691  21.471  -7.998  1.00 82.49           C  
ATOM   1675  N   TYR B 227     -15.840  19.952  -3.478  1.00 83.10           N  
ATOM   1676  CA  TYR B 227     -17.055  19.424  -2.869  1.00 83.10           C  
ATOM   1677  C   TYR B 227     -18.198  19.386  -3.876  1.00 83.10           C  
ATOM   1678  CB  TYR B 227     -17.458  20.266  -1.654  1.00 83.10           C  
ATOM   1679  O   TYR B 227     -19.108  20.217  -3.824  1.00 83.10           O  
ATOM   1680  CG  TYR B 227     -16.438  20.253  -0.542  1.00 83.10           C  
ATOM   1681  CD1 TYR B 227     -16.413  19.223   0.396  1.00 83.10           C  
ATOM   1682  CD2 TYR B 227     -15.497  21.271  -0.425  1.00 83.10           C  
ATOM   1683  CE1 TYR B 227     -15.476  19.208   1.424  1.00 83.10           C  
ATOM   1684  CE2 TYR B 227     -14.556  21.267   0.599  1.00 83.10           C  
ATOM   1685  OH  TYR B 227     -13.623  20.223   2.532  1.00 83.10           O  
ATOM   1686  CZ  TYR B 227     -14.553  20.232   1.517  1.00 83.10           C  
ATOM   1687  N   PRO B 228     -18.315  18.438  -4.746  1.00 81.65           N  
ATOM   1688  CA  PRO B 228     -19.422  18.405  -5.705  1.00 81.65           C  
ATOM   1689  C   PRO B 228     -20.750  18.018  -5.058  1.00 81.65           C  
ATOM   1690  CB  PRO B 228     -18.980  17.346  -6.718  1.00 81.65           C  
ATOM   1691  O   PRO B 228     -20.768  17.283  -4.068  1.00 81.65           O  
ATOM   1692  CG  PRO B 228     -18.031  16.470  -5.965  1.00 81.65           C  
ATOM   1693  CD  PRO B 228     -17.393  17.283  -4.876  1.00 81.65           C  
ATOM   1694  N   GLU B 229     -21.847  18.540  -5.540  1.00 87.70           N  
ATOM   1695  CA  GLU B 229     -23.173  18.111  -5.104  1.00 87.70           C  
ATOM   1696  C   GLU B 229     -23.582  16.808  -5.784  1.00 87.70           C  
ATOM   1697  CB  GLU B 229     -24.210  19.201  -5.386  1.00 87.70           C  
ATOM   1698  O   GLU B 229     -23.237  16.571  -6.943  1.00 87.70           O  
ATOM   1699  CG  GLU B 229     -24.045  20.445  -4.525  1.00 87.70           C  
ATOM   1700  CD  GLU B 229     -25.229  21.395  -4.610  1.00 87.70           C  
ATOM   1701  OE1 GLU B 229     -25.273  22.380  -3.839  1.00 87.70           O  
ATOM   1702  OE2 GLU B 229     -26.120  21.151  -5.454  1.00 87.70           O  
ATOM   1703  N   ILE B 230     -24.185  15.879  -4.927  1.00 87.46           N  
ATOM   1704  CA  ILE B 230     -24.558  14.578  -5.471  1.00 87.46           C  
ATOM   1705  C   ILE B 230     -25.951  14.659  -6.091  1.00 87.46           C  
ATOM   1706  CB  ILE B 230     -24.517  13.479  -4.386  1.00 87.46           C  
ATOM   1707  O   ILE B 230     -26.862  15.254  -5.511  1.00 87.46           O  
ATOM   1708  CG1 ILE B 230     -23.073  13.222  -3.940  1.00 87.46           C  
ATOM   1709  CG2 ILE B 230     -25.170  12.191  -4.897  1.00 87.46           C  
ATOM   1710  CD1 ILE B 230     -22.951  12.287  -2.745  1.00 87.46           C  
ATOM   1711  N   GLU B 231     -25.939  14.386  -7.332  1.00 90.18           N  
ATOM   1712  CA  GLU B 231     -27.225  14.290  -8.015  1.00 90.18           C  
ATOM   1713  C   GLU B 231     -27.485  12.868  -8.503  1.00 90.18           C  
ATOM   1714  CB  GLU B 231     -27.285  15.269  -9.190  1.00 90.18           C  
ATOM   1715  O   GLU B 231     -26.697  12.317  -9.274  1.00 90.18           O  
ATOM   1716  CG  GLU B 231     -28.614  15.260  -9.931  1.00 90.18           C  
ATOM   1717  CD  GLU B 231     -28.598  16.092 -11.203  1.00 90.18           C  
ATOM   1718  OE1 GLU B 231     -29.624  16.127 -11.919  1.00 90.18           O  
ATOM   1719  OE2 GLU B 231     -27.549  16.714 -11.487  1.00 90.18           O  
ATOM   1720  N   GLU B 232     -28.526  12.238  -7.915  1.00 90.42           N  
ATOM   1721  CA  GLU B 232     -28.929  10.916  -8.384  1.00 90.42           C  
ATOM   1722  C   GLU B 232     -29.660  11.004  -9.720  1.00 90.42           C  
ATOM   1723  CB  GLU B 232     -29.813  10.222  -7.345  1.00 90.42           C  
ATOM   1724  O   GLU B 232     -30.597  11.790  -9.871  1.00 90.42           O  
ATOM   1725  CG  GLU B 232     -30.147   8.778  -7.688  1.00 90.42           C  
ATOM   1726  CD  GLU B 232     -30.893   8.055  -6.577  1.00 90.42           C  
ATOM   1727  OE1 GLU B 232     -31.172   6.843  -6.722  1.00 90.42           O  
ATOM   1728  OE2 GLU B 232     -31.203   8.706  -5.555  1.00 90.42           O  
ATOM   1729  N   VAL B 233     -29.099  10.382 -10.701  1.00 87.39           N  
ATOM   1730  CA  VAL B 233     -29.736  10.382 -12.014  1.00 87.39           C  
ATOM   1731  C   VAL B 233     -30.186   8.967 -12.370  1.00 87.39           C  
ATOM   1732  CB  VAL B 233     -28.789  10.931 -13.104  1.00 87.39           C  
ATOM   1733  O   VAL B 233     -29.703   7.991 -11.791  1.00 87.39           O  
ATOM   1734  CG1 VAL B 233     -28.528  12.422 -12.892  1.00 87.39           C  
ATOM   1735  CG2 VAL B 233     -27.475  10.152 -13.110  1.00 87.39           C  
ATOM   1736  N   GLN B 234     -31.267   8.858 -13.090  1.00 89.08           N  
ATOM   1737  CA  GLN B 234     -31.824   7.556 -13.442  1.00 89.08           C  
ATOM   1738  C   GLN B 234     -30.812   6.715 -14.214  1.00 89.08           C  
ATOM   1739  CB  GLN B 234     -33.103   7.724 -14.265  1.00 89.08           C  
ATOM   1740  O   GLN B 234     -30.719   5.503 -14.008  1.00 89.08           O  
ATOM   1741  CG  GLN B 234     -34.301   8.193 -13.451  1.00 89.08           C  
ATOM   1742  CD  GLN B 234     -35.578   8.254 -14.267  1.00 89.08           C  
ATOM   1743  NE2 GLN B 234     -36.695   8.529 -13.602  1.00 89.08           N  
ATOM   1744  OE1 GLN B 234     -35.561   8.056 -15.486  1.00 89.08           O  
ATOM   1745  N   ALA B 235     -30.172   7.204 -15.094  1.00 83.07           N  
ATOM   1746  CA  ALA B 235     -29.163   6.518 -15.896  1.00 83.07           C  
ATOM   1747  C   ALA B 235     -28.006   7.452 -16.240  1.00 83.07           C  
ATOM   1748  CB  ALA B 235     -29.787   5.957 -17.171  1.00 83.07           C  
ATOM   1749  O   ALA B 235     -28.210   8.650 -16.453  1.00 83.07           O  
ATOM   1750  N   LEU B 236     -26.766   6.887 -15.907  1.00 75.27           N  
ATOM   1751  CA  LEU B 236     -25.593   7.642 -16.334  1.00 75.27           C  
ATOM   1752  C   LEU B 236     -25.289   7.387 -17.807  1.00 75.27           C  
ATOM   1753  CB  LEU B 236     -24.377   7.275 -15.479  1.00 75.27           C  
ATOM   1754  O   LEU B 236     -25.665   6.347 -18.351  1.00 75.27           O  
ATOM   1755  CG  LEU B 236     -24.431   7.693 -14.009  1.00 75.27           C  
ATOM   1756  CD1 LEU B 236     -23.282   7.057 -13.235  1.00 75.27           C  
ATOM   1757  CD2 LEU B 236     -24.390   9.213 -13.883  1.00 75.27           C  
ATOM   1758  N   ASP B 237     -24.764   8.449 -18.392  1.00 74.68           N  
ATOM   1759  CA  ASP B 237     -24.399   8.270 -19.794  1.00 74.68           C  
ATOM   1760  C   ASP B 237     -23.372   7.151 -19.955  1.00 74.68           C  
ATOM   1761  CB  ASP B 237     -23.850   9.574 -20.377  1.00 74.68           C  
ATOM   1762  O   ASP B 237     -22.580   6.892 -19.046  1.00 74.68           O  
ATOM   1763  CG  ASP B 237     -24.803  10.745 -20.210  1.00 74.68           C  
ATOM   1764  OD1 ASP B 237     -26.030  10.524 -20.116  1.00 74.68           O  
ATOM   1765  OD2 ASP B 237     -24.323  11.898 -20.174  1.00 74.68           O  
ATOM   1766  N   ASP B 238     -23.676   6.227 -20.869  1.00 66.61           N  
ATOM   1767  CA  ASP B 238     -22.744   5.138 -21.143  1.00 66.61           C  
ATOM   1768  C   ASP B 238     -21.357   5.676 -21.488  1.00 66.61           C  
ATOM   1769  CB  ASP B 238     -23.265   4.259 -22.282  1.00 66.61           C  
ATOM   1770  O   ASP B 238     -21.233   6.685 -22.186  1.00 66.61           O  
ATOM   1771  CG  ASP B 238     -24.473   3.429 -21.885  1.00 66.61           C  
ATOM   1772  OD1 ASP B 238     -24.593   3.054 -20.698  1.00 66.61           O  
ATOM   1773  OD2 ASP B 238     -25.312   3.145 -22.767  1.00 66.61           O  
ATOM   1774  N   THR B 239     -20.497   5.498 -20.501  1.00 58.62           N  
ATOM   1775  CA  THR B 239     -19.126   5.800 -20.898  1.00 58.62           C  
ATOM   1776  C   THR B 239     -18.406   4.535 -21.358  1.00 58.62           C  
ATOM   1777  CB  THR B 239     -18.341   6.450 -19.744  1.00 58.62           C  
ATOM   1778  O   THR B 239     -18.823   3.423 -21.029  1.00 58.62           O  
ATOM   1779  CG2 THR B 239     -19.013   7.737 -19.278  1.00 58.62           C  
ATOM   1780  OG1 THR B 239     -18.274   5.534 -18.643  1.00 58.62           O  
ATOM   1781  N   GLU B 240     -17.490   4.573 -22.293  1.00 51.39           N  
ATOM   1782  CA  GLU B 240     -16.751   3.411 -22.778  1.00 51.39           C  
ATOM   1783  C   GLU B 240     -16.196   2.587 -21.620  1.00 51.39           C  
ATOM   1784  CB  GLU B 240     -15.614   3.845 -23.707  1.00 51.39           C  
ATOM   1785  O   GLU B 240     -16.203   1.355 -21.668  1.00 51.39           O  
ATOM   1786  CG  GLU B 240     -16.051   4.077 -25.146  1.00 51.39           C  
ATOM   1787  CD  GLU B 240     -14.909   4.493 -26.060  1.00 51.39           C  
ATOM   1788  OE1 GLU B 240     -15.148   4.717 -27.268  1.00 51.39           O  
ATOM   1789  OE2 GLU B 240     -13.764   4.595 -25.563  1.00 51.39           O  
ATOM   1790  N   ARG B 241     -15.809   3.345 -20.537  1.00 49.37           N  
ATOM   1791  CA  ARG B 241     -15.155   2.704 -19.401  1.00 49.37           C  
ATOM   1792  C   ARG B 241     -16.180   2.082 -18.459  1.00 49.37           C  
ATOM   1793  CB  ARG B 241     -14.288   3.710 -18.641  1.00 49.37           C  
ATOM   1794  O   ARG B 241     -15.857   1.168 -17.697  1.00 49.37           O  
ATOM   1795  CG  ARG B 241     -13.375   3.077 -17.603  1.00 49.37           C  
ATOM   1796  CD  ARG B 241     -12.474   4.110 -16.940  1.00 49.37           C  
ATOM   1797  NE  ARG B 241     -11.680   3.521 -15.865  1.00 49.37           N  
ATOM   1798  NH1 ARG B 241     -11.675   5.420 -14.549  1.00 49.37           N  
ATOM   1799  NH2 ARG B 241     -10.595   3.526 -13.841  1.00 49.37           N  
ATOM   1800  CZ  ARG B 241     -11.319   4.157 -14.754  1.00 49.37           C  
ATOM   1801  N   GLY B 242     -17.426   2.636 -18.411  1.00 45.77           N  
ATOM   1802  CA  GLY B 242     -18.489   2.409 -17.445  1.00 45.77           C  
ATOM   1803  C   GLY B 242     -18.876   0.948 -17.316  1.00 45.77           C  
ATOM   1804  O   GLY B 242     -19.389   0.526 -16.277  1.00 45.77           O  
ATOM   1805  N   SER B 243     -18.651   0.117 -18.273  1.00 44.20           N  
ATOM   1806  CA  SER B 243     -19.201  -1.233 -18.196  1.00 44.20           C  
ATOM   1807  C   SER B 243     -18.452  -2.076 -17.170  1.00 44.20           C  
ATOM   1808  CB  SER B 243     -19.147  -1.913 -19.564  1.00 44.20           C  
ATOM   1809  O   SER B 243     -18.865  -3.195 -16.858  1.00 44.20           O  
ATOM   1810  OG  SER B 243     -18.016  -1.476 -20.299  1.00 44.20           O  
ATOM   1811  N   GLY B 244     -17.242  -1.695 -16.826  1.00 40.83           N  
ATOM   1812  CA  GLY B 244     -16.367  -2.576 -16.068  1.00 40.83           C  
ATOM   1813  C   GLY B 244     -16.570  -2.473 -14.569  1.00 40.83           C  
ATOM   1814  O   GLY B 244     -15.959  -3.219 -13.801  1.00 40.83           O  
ATOM   1815  N   GLY B 245     -17.966  -2.641 -14.047  1.00 36.46           N  
ATOM   1816  CA  GLY B 245     -18.511  -2.676 -12.700  1.00 36.46           C  
ATOM   1817  C   GLY B 245     -17.560  -2.121 -11.656  1.00 36.46           C  
ATOM   1818  O   GLY B 245     -16.376  -1.917 -11.934  1.00 36.46           O  
ATOM   1819  N   PHE B 246     -18.300  -1.374 -10.683  1.00 37.22           N  
ATOM   1820  CA  PHE B 246     -17.722  -0.825  -9.463  1.00 37.22           C  
ATOM   1821  C   PHE B 246     -17.495  -1.922  -8.429  1.00 37.22           C  
ATOM   1822  CB  PHE B 246     -18.628   0.265  -8.881  1.00 37.22           C  
ATOM   1823  O   PHE B 246     -18.310  -2.838  -8.300  1.00 37.22           O  
ATOM   1824  CG  PHE B 246     -17.876   1.417  -8.271  1.00 37.22           C  
ATOM   1825  CD1 PHE B 246     -17.565   1.423  -6.917  1.00 37.22           C  
ATOM   1826  CD2 PHE B 246     -17.481   2.495  -9.053  1.00 37.22           C  
ATOM   1827  CE1 PHE B 246     -16.869   2.489  -6.350  1.00 37.22           C  
ATOM   1828  CE2 PHE B 246     -16.786   3.563  -8.493  1.00 37.22           C  
ATOM   1829  CZ  PHE B 246     -16.481   3.559  -7.141  1.00 37.22           C  
ATOM   1830  N   GLY B 247     -16.561  -2.021  -7.685  1.00 35.16           N  
ATOM   1831  CA  GLY B 247     -16.288  -2.932  -6.584  1.00 35.16           C  
ATOM   1832  C   GLY B 247     -16.369  -4.393  -6.985  1.00 35.16           C  
ATOM   1833  O   GLY B 247     -16.566  -5.264  -6.136  1.00 35.16           O  
ATOM   1834  N   SER B 248     -16.622  -5.017  -8.018  1.00 30.62           N  
ATOM   1835  CA  SER B 248     -16.657  -6.448  -8.303  1.00 30.62           C  
ATOM   1836  C   SER B 248     -15.674  -7.211  -7.421  1.00 30.62           C  
ATOM   1837  CB  SER B 248     -16.342  -6.709  -9.776  1.00 30.62           C  
ATOM   1838  O   SER B 248     -15.893  -8.384  -7.109  1.00 30.62           O  
ATOM   1839  OG  SER B 248     -15.150  -6.045 -10.161  1.00 30.62           O  
ATOM   1840  N   THR B 249     -14.569  -7.244  -6.682  1.00 32.33           N  
ATOM   1841  CA  THR B 249     -14.402  -8.442  -5.866  1.00 32.33           C  
ATOM   1842  C   THR B 249     -15.048  -8.258  -4.496  1.00 32.33           C  
ATOM   1843  CB  THR B 249     -12.914  -8.796  -5.693  1.00 32.33           C  
ATOM   1844  O   THR B 249     -15.110  -9.199  -3.702  1.00 32.33           O  
ATOM   1845  CG2 THR B 249     -12.746 -10.192  -5.100  1.00 32.33           C  
ATOM   1846  OG1 THR B 249     -12.265  -8.750  -6.970  1.00 32.33           O  
ATOM   1847  N   GLY B 250     -15.483  -7.006  -3.934  1.00 27.93           N  
ATOM   1848  CA  GLY B 250     -15.654  -7.018  -2.490  1.00 27.93           C  
ATOM   1849  C   GLY B 250     -16.932  -7.704  -2.046  1.00 27.93           C  
ATOM   1850  O   GLY B 250     -18.031  -7.229  -2.337  1.00 27.93           O  
ATOM   1851  N   LYS B 251     -17.214  -8.910  -2.361  1.00 26.31           N  
ATOM   1852  CA  LYS B 251     -18.363  -9.452  -1.642  1.00 26.31           C  
ATOM   1853  C   LYS B 251     -18.169  -9.340  -0.132  1.00 26.31           C  
ATOM   1854  CB  LYS B 251     -18.602 -10.911  -2.032  1.00 26.31           C  
ATOM   1855  O   LYS B 251     -17.136  -9.753   0.399  1.00 26.31           O  
ATOM   1856  CG  LYS B 251     -19.336 -11.085  -3.354  1.00 26.31           C  
ATOM   1857  CD  LYS B 251     -19.987 -12.459  -3.455  1.00 26.31           C  
ATOM   1858  CE  LYS B 251     -20.723 -12.634  -4.776  1.00 26.31           C  
ATOM   1859  NZ  LYS B 251     -21.243 -14.025  -4.940  1.00 26.31           N  
ATOM   1860  N   ASN B 252     -18.858  -8.277   0.524  1.00 18.98           N  
ATOM   1861  CA  ASN B 252     -18.990  -8.558   1.950  1.00 18.98           C  
ATOM   1862  C   ASN B 252     -19.643  -9.915   2.196  1.00 18.98           C  
ATOM   1863  CB  ASN B 252     -19.786  -7.451   2.644  1.00 18.98           C  
ATOM   1864  O   ASN B 252     -20.572 -10.300   1.483  1.00 18.98           O  
ATOM   1865  CG  ASN B 252     -18.905  -6.325   3.147  1.00 18.98           C  
ATOM   1866  ND2 ASN B 252     -19.517  -5.190   3.463  1.00 18.98           N  
ATOM   1867  OD1 ASN B 252     -17.685  -6.473   3.249  1.00 18.98           O  
TER    1868      ASN B 252                                                      
ATOM   1869  N   MET C   1       3.968 -19.572  26.370  1.00 25.72           N  
ATOM   1870  CA  MET C   1       4.695 -19.761  25.118  1.00 25.72           C  
ATOM   1871  C   MET C   1       3.773 -19.565  23.919  1.00 25.72           C  
ATOM   1872  CB  MET C   1       5.330 -21.152  25.068  1.00 25.72           C  
ATOM   1873  O   MET C   1       2.721 -20.200  23.830  1.00 25.72           O  
ATOM   1874  CG  MET C   1       6.700 -21.224  25.721  1.00 25.72           C  
ATOM   1875  SD  MET C   1       7.631 -22.729  25.237  1.00 25.72           S  
ATOM   1876  CE  MET C   1       9.272 -22.315  25.891  1.00 25.72           C  
ATOM   1877  N   GLU C   2       3.657 -18.341  23.430  1.00 28.92           N  
ATOM   1878  CA  GLU C   2       2.788 -17.803  22.388  1.00 28.92           C  
ATOM   1879  C   GLU C   2       2.870 -18.639  21.114  1.00 28.92           C  
ATOM   1880  CB  GLU C   2       3.151 -16.346  22.085  1.00 28.92           C  
ATOM   1881  O   GLU C   2       3.957 -18.855  20.576  1.00 28.92           O  
ATOM   1882  CG  GLU C   2       2.040 -15.357  22.404  1.00 28.92           C  
ATOM   1883  CD  GLU C   2       2.479 -13.905  22.292  1.00 28.92           C  
ATOM   1884  OE1 GLU C   2       1.615 -13.002  22.367  1.00 28.92           O  
ATOM   1885  OE2 GLU C   2       3.696 -13.669  22.125  1.00 28.92           O  
ATOM   1886  N   LYS C   3       2.112 -19.674  21.066  1.00 30.20           N  
ATOM   1887  CA  LYS C   3       2.095 -20.519  19.876  1.00 30.20           C  
ATOM   1888  C   LYS C   3       2.146 -19.678  18.604  1.00 30.20           C  
ATOM   1889  CB  LYS C   3       0.850 -21.408  19.867  1.00 30.20           C  
ATOM   1890  O   LYS C   3       1.498 -18.633  18.518  1.00 30.20           O  
ATOM   1891  CG  LYS C   3       1.154 -22.898  19.830  1.00 30.20           C  
ATOM   1892  CD  LYS C   3      -0.120 -23.731  19.899  1.00 30.20           C  
ATOM   1893  CE  LYS C   3       0.185 -25.223  19.901  1.00 30.20           C  
ATOM   1894  NZ  LYS C   3      -1.061 -26.043  19.836  1.00 30.20           N  
ATOM   1895  N   ASN C   4       3.345 -19.484  17.923  1.00 33.75           N  
ATOM   1896  CA  ASN C   4       3.454 -18.881  16.599  1.00 33.75           C  
ATOM   1897  C   ASN C   4       2.220 -19.168  15.748  1.00 33.75           C  
ATOM   1898  CB  ASN C   4       4.716 -19.372  15.887  1.00 33.75           C  
ATOM   1899  O   ASN C   4       1.663 -20.266  15.805  1.00 33.75           O  
ATOM   1900  CG  ASN C   4       5.971 -18.681  16.380  1.00 33.75           C  
ATOM   1901  ND2 ASN C   4       7.105 -19.364  16.275  1.00 33.75           N  
ATOM   1902  OD1 ASN C   4       5.923 -17.542  16.853  1.00 33.75           O  
ATOM   1903  N   PRO C   5       1.378 -18.186  15.479  1.00 36.54           N  
ATOM   1904  CA  PRO C   5       0.252 -18.551  14.615  1.00 36.54           C  
ATOM   1905  C   PRO C   5       0.607 -19.652  13.618  1.00 36.54           C  
ATOM   1906  CB  PRO C   5      -0.075 -17.243  13.891  1.00 36.54           C  
ATOM   1907  O   PRO C   5       1.785 -19.861  13.317  1.00 36.54           O  
ATOM   1908  CG  PRO C   5       1.075 -16.339  14.196  1.00 36.54           C  
ATOM   1909  CD  PRO C   5       1.987 -17.037  15.163  1.00 36.54           C  
ATOM   1910  N   PRO C   6      -0.123 -20.783  13.526  1.00 35.97           N  
ATOM   1911  CA  PRO C   6       0.226 -21.784  12.516  1.00 35.97           C  
ATOM   1912  C   PRO C   6       0.828 -21.167  11.256  1.00 35.97           C  
ATOM   1913  CB  PRO C   6      -1.114 -22.457  12.209  1.00 35.97           C  
ATOM   1914  O   PRO C   6       0.550 -20.007  10.939  1.00 35.97           O  
ATOM   1915  CG  PRO C   6      -2.134 -21.609  12.898  1.00 35.97           C  
ATOM   1916  CD  PRO C   6      -1.420 -20.544  13.679  1.00 35.97           C  
ATOM   1917  N   ASP C   7       2.173 -21.231  10.912  1.00 39.27           N  
ATOM   1918  CA  ASP C   7       2.620 -20.992   9.542  1.00 39.27           C  
ATOM   1919  C   ASP C   7       1.455 -21.092   8.560  1.00 39.27           C  
ATOM   1920  CB  ASP C   7       3.720 -21.983   9.156  1.00 39.27           C  
ATOM   1921  O   ASP C   7       0.706 -22.071   8.575  1.00 39.27           O  
ATOM   1922  CG  ASP C   7       4.869 -21.331   8.407  1.00 39.27           C  
ATOM   1923  OD1 ASP C   7       4.780 -20.127   8.081  1.00 39.27           O  
ATOM   1924  OD2 ASP C   7       5.871 -22.028   8.138  1.00 39.27           O  
ATOM   1925  N   ASP C   8       0.666 -19.982   8.227  1.00 48.80           N  
ATOM   1926  CA  ASP C   8      -0.241 -20.092   7.089  1.00 48.80           C  
ATOM   1927  C   ASP C   8       0.206 -21.198   6.135  1.00 48.80           C  
ATOM   1928  CB  ASP C   8      -0.331 -18.759   6.343  1.00 48.80           C  
ATOM   1929  O   ASP C   8       1.335 -21.179   5.640  1.00 48.80           O  
ATOM   1930  CG  ASP C   8      -1.501 -17.904   6.796  1.00 48.80           C  
ATOM   1931  OD1 ASP C   8      -2.430 -18.434   7.443  1.00 48.80           O  
ATOM   1932  OD2 ASP C   8      -1.496 -16.689   6.502  1.00 48.80           O  
ATOM   1933  N   THR C   9      -0.143 -22.431   6.440  1.00 49.84           N  
ATOM   1934  CA  THR C   9       0.073 -23.719   5.791  1.00 49.84           C  
ATOM   1935  C   THR C   9      -0.076 -23.594   4.277  1.00 49.84           C  
ATOM   1936  CB  THR C   9      -0.908 -24.782   6.319  1.00 49.84           C  
ATOM   1937  O   THR C   9      -1.119 -23.158   3.785  1.00 49.84           O  
ATOM   1938  CG2 THR C   9      -0.395 -25.410   7.611  1.00 49.84           C  
ATOM   1939  OG1 THR C   9      -2.178 -24.169   6.571  1.00 49.84           O  
ATOM   1940  N   GLY C  10       0.866 -22.874   3.587  1.00 58.73           N  
ATOM   1941  CA  GLY C  10       0.885 -23.052   2.144  1.00 58.73           C  
ATOM   1942  C   GLY C  10       0.333 -24.394   1.701  1.00 58.73           C  
ATOM   1943  O   GLY C  10      -0.007 -25.236   2.533  1.00 58.73           O  
ATOM   1944  N   PRO C  11      -0.183 -24.392   0.487  1.00 53.95           N  
ATOM   1945  CA  PRO C  11      -0.644 -25.706   0.032  1.00 53.95           C  
ATOM   1946  C   PRO C  11       0.389 -26.806   0.264  1.00 53.95           C  
ATOM   1947  CB  PRO C  11      -0.891 -25.495  -1.464  1.00 53.95           C  
ATOM   1948  O   PRO C  11       1.591 -26.532   0.302  1.00 53.95           O  
ATOM   1949  CG  PRO C  11      -0.199 -24.210  -1.787  1.00 53.95           C  
ATOM   1950  CD  PRO C  11       0.117 -23.502  -0.501  1.00 53.95           C  
ATOM   1951  N   VAL C  12      -0.166 -27.892   0.706  1.00 56.58           N  
ATOM   1952  CA  VAL C  12       0.720 -29.023   0.962  1.00 56.58           C  
ATOM   1953  C   VAL C  12       1.529 -29.341  -0.293  1.00 56.58           C  
ATOM   1954  CB  VAL C  12      -0.070 -30.270   1.418  1.00 56.58           C  
ATOM   1955  O   VAL C  12       2.751 -29.489  -0.231  1.00 56.58           O  
ATOM   1956  CG1 VAL C  12       0.872 -31.450   1.651  1.00 56.58           C  
ATOM   1957  CG2 VAL C  12      -0.869 -29.963   2.683  1.00 56.58           C  
ATOM   1958  N   HIS C  13       0.947 -29.217  -1.492  1.00 74.40           N  
ATOM   1959  CA  HIS C  13       1.599 -29.532  -2.758  1.00 74.40           C  
ATOM   1960  C   HIS C  13       0.887 -28.860  -3.928  1.00 74.40           C  
ATOM   1961  CB  HIS C  13       1.648 -31.046  -2.973  1.00 74.40           C  
ATOM   1962  O   HIS C  13      -0.345 -28.850  -3.986  1.00 74.40           O  
ATOM   1963  CG  HIS C  13       2.327 -31.450  -4.243  1.00 74.40           C  
ATOM   1964  CD2 HIS C  13       1.824 -31.927  -5.406  1.00 74.40           C  
ATOM   1965  ND1 HIS C  13       3.693 -31.385  -4.410  1.00 74.40           N  
ATOM   1966  CE1 HIS C  13       4.002 -31.805  -5.626  1.00 74.40           C  
ATOM   1967  NE2 HIS C  13       2.886 -32.140  -6.250  1.00 74.40           N  
ATOM   1968  N   VAL C  14       1.721 -28.218  -4.818  1.00 78.19           N  
ATOM   1969  CA  VAL C  14       1.177 -27.630  -6.038  1.00 78.19           C  
ATOM   1970  C   VAL C  14       1.676 -28.408  -7.253  1.00 78.19           C  
ATOM   1971  CB  VAL C  14       1.556 -26.138  -6.167  1.00 78.19           C  
ATOM   1972  O   VAL C  14       2.834 -28.268  -7.655  1.00 78.19           O  
ATOM   1973  CG1 VAL C  14       0.909 -25.522  -7.406  1.00 78.19           C  
ATOM   1974  CG2 VAL C  14       1.146 -25.373  -4.910  1.00 78.19           C  
ATOM   1975  N   PRO C  15       0.752 -29.237  -7.812  1.00 75.30           N  
ATOM   1976  CA  PRO C  15       1.165 -30.003  -8.990  1.00 75.30           C  
ATOM   1977  C   PRO C  15       1.610 -29.112 -10.148  1.00 75.30           C  
ATOM   1978  CB  PRO C  15      -0.096 -30.789  -9.359  1.00 75.30           C  
ATOM   1979  O   PRO C  15       1.137 -27.980 -10.277  1.00 75.30           O  
ATOM   1980  CG  PRO C  15      -0.971 -30.697  -8.151  1.00 75.30           C  
ATOM   1981  CD  PRO C  15      -0.570 -29.483  -7.363  1.00 75.30           C  
ATOM   1982  N   LEU C  16       2.505 -29.661 -10.943  1.00 76.55           N  
ATOM   1983  CA  LEU C  16       2.967 -28.906 -12.103  1.00 76.55           C  
ATOM   1984  C   LEU C  16       1.818 -28.634 -13.068  1.00 76.55           C  
ATOM   1985  CB  LEU C  16       4.087 -29.661 -12.823  1.00 76.55           C  
ATOM   1986  O   LEU C  16       1.033 -29.535 -13.374  1.00 76.55           O  
ATOM   1987  CG  LEU C  16       5.512 -29.381 -12.344  1.00 76.55           C  
ATOM   1988  CD1 LEU C  16       6.368 -30.637 -12.465  1.00 76.55           C  
ATOM   1989  CD2 LEU C  16       6.126 -28.231 -13.134  1.00 76.55           C  
ATOM   1990  N   GLY C  17       1.654 -27.466 -13.393  1.00 76.10           N  
ATOM   1991  CA  GLY C  17       0.632 -27.084 -14.354  1.00 76.10           C  
ATOM   1992  C   GLY C  17      -0.690 -26.720 -13.705  1.00 76.10           C  
ATOM   1993  O   GLY C  17      -1.669 -26.431 -14.397  1.00 76.10           O  
ATOM   1994  N   HIS C  18      -0.672 -26.770 -12.362  1.00 85.90           N  
ATOM   1995  CA  HIS C  18      -1.868 -26.397 -11.617  1.00 85.90           C  
ATOM   1996  C   HIS C  18      -1.648 -25.109 -10.830  1.00 85.90           C  
ATOM   1997  CB  HIS C  18      -2.285 -27.525 -10.671  1.00 85.90           C  
ATOM   1998  O   HIS C  18      -0.507 -24.740 -10.541  1.00 85.90           O  
ATOM   1999  CG  HIS C  18      -2.798 -28.740 -11.377  1.00 85.90           C  
ATOM   2000  CD2 HIS C  18      -4.018 -29.326 -11.365  1.00 85.90           C  
ATOM   2001  ND1 HIS C  18      -2.011 -29.502 -12.214  1.00 85.90           N  
ATOM   2002  CE1 HIS C  18      -2.729 -30.506 -12.689  1.00 85.90           C  
ATOM   2003  NE2 HIS C  18      -3.950 -30.422 -12.189  1.00 85.90           N  
ATOM   2004  N   ILE C  19      -2.733 -24.498 -10.615  1.00 92.13           N  
ATOM   2005  CA  ILE C  19      -2.705 -23.327  -9.745  1.00 92.13           C  
ATOM   2006  C   ILE C  19      -3.596 -23.567  -8.529  1.00 92.13           C  
ATOM   2007  CB  ILE C  19      -3.153 -22.053 -10.496  1.00 92.13           C  
ATOM   2008  O   ILE C  19      -4.735 -24.022  -8.665  1.00 92.13           O  
ATOM   2009  CG1 ILE C  19      -2.178 -21.733 -11.634  1.00 92.13           C  
ATOM   2010  CG2 ILE C  19      -3.275 -20.871  -9.530  1.00 92.13           C  
ATOM   2011  CD1 ILE C  19      -2.626 -20.586 -12.530  1.00 92.13           C  
ATOM   2012  N   VAL C  20      -2.988 -23.404  -7.434  1.00 93.50           N  
ATOM   2013  CA  VAL C  20      -3.805 -23.415  -6.225  1.00 93.50           C  
ATOM   2014  C   VAL C  20      -4.255 -21.994  -5.893  1.00 93.50           C  
ATOM   2015  CB  VAL C  20      -3.041 -24.025  -5.028  1.00 93.50           C  
ATOM   2016  O   VAL C  20      -3.425 -21.105  -5.689  1.00 93.50           O  
ATOM   2017  CG1 VAL C  20      -3.888 -23.966  -3.759  1.00 93.50           C  
ATOM   2018  CG2 VAL C  20      -2.632 -25.465  -5.335  1.00 93.50           C  
ATOM   2019  N   ALA C  21      -5.554 -21.836  -5.818  1.00 94.31           N  
ATOM   2020  CA  ALA C  21      -6.099 -20.494  -5.631  1.00 94.31           C  
ATOM   2021  C   ALA C  21      -6.814 -20.375  -4.288  1.00 94.31           C  
ATOM   2022  CB  ALA C  21      -7.054 -20.144  -6.771  1.00 94.31           C  
ATOM   2023  O   ALA C  21      -7.412 -21.341  -3.808  1.00 94.31           O  
ATOM   2024  N   ASN C  22      -6.712 -19.208  -3.744  1.00 92.74           N  
ATOM   2025  CA  ASN C  22      -7.494 -18.904  -2.550  1.00 92.74           C  
ATOM   2026  C   ASN C  22      -8.992 -19.025  -2.816  1.00 92.74           C  
ATOM   2027  CB  ASN C  22      -7.158 -17.505  -2.030  1.00 92.74           C  
ATOM   2028  O   ASN C  22      -9.480 -18.582  -3.857  1.00 92.74           O  
ATOM   2029  CG  ASN C  22      -7.667 -17.268  -0.622  1.00 92.74           C  
ATOM   2030  ND2 ASN C  22      -6.854 -16.616   0.200  1.00 92.74           N  
ATOM   2031  OD1 ASN C  22      -8.782 -17.668  -0.276  1.00 92.74           O  
ATOM   2032  N   GLU C  23      -9.707 -19.610  -1.899  1.00 91.07           N  
ATOM   2033  CA  GLU C  23     -11.130 -19.901  -2.047  1.00 91.07           C  
ATOM   2034  C   GLU C  23     -11.930 -18.628  -2.307  1.00 91.07           C  
ATOM   2035  CB  GLU C  23     -11.666 -20.613  -0.802  1.00 91.07           C  
ATOM   2036  O   GLU C  23     -12.989 -18.671  -2.937  1.00 91.07           O  
ATOM   2037  CG  GLU C  23     -13.116 -21.058  -0.924  1.00 91.07           C  
ATOM   2038  CD  GLU C  23     -13.306 -22.230  -1.874  1.00 91.07           C  
ATOM   2039  OE1 GLU C  23     -14.456 -22.490  -2.294  1.00 91.07           O  
ATOM   2040  OE2 GLU C  23     -12.297 -22.894  -2.199  1.00 91.07           O  
ATOM   2041  N   LYS C  24     -11.396 -17.518  -1.975  1.00 90.10           N  
ATOM   2042  CA  LYS C  24     -12.105 -16.252  -2.135  1.00 90.10           C  
ATOM   2043  C   LYS C  24     -12.300 -15.913  -3.610  1.00 90.10           C  
ATOM   2044  CB  LYS C  24     -11.351 -15.121  -1.433  1.00 90.10           C  
ATOM   2045  O   LYS C  24     -13.181 -15.125  -3.961  1.00 90.10           O  
ATOM   2046  CG  LYS C  24     -10.035 -14.748  -2.100  1.00 90.10           C  
ATOM   2047  CD  LYS C  24      -9.365 -13.575  -1.396  1.00 90.10           C  
ATOM   2048  CE  LYS C  24      -8.035 -13.218  -2.045  1.00 90.10           C  
ATOM   2049  NZ  LYS C  24      -7.357 -12.092  -1.336  1.00 90.10           N  
ATOM   2050  N   TRP C  25     -11.498 -16.505  -4.461  1.00 92.52           N  
ATOM   2051  CA  TRP C  25     -11.560 -16.149  -5.874  1.00 92.52           C  
ATOM   2052  C   TRP C  25     -12.481 -17.097  -6.635  1.00 92.52           C  
ATOM   2053  CB  TRP C  25     -10.161 -16.169  -6.496  1.00 92.52           C  
ATOM   2054  O   TRP C  25     -12.701 -16.928  -7.837  1.00 92.52           O  
ATOM   2055  CG  TRP C  25      -9.243 -15.109  -5.965  1.00 92.52           C  
ATOM   2056  CD1 TRP C  25      -8.194 -15.282  -5.105  1.00 92.52           C  
ATOM   2057  CD2 TRP C  25      -9.296 -13.709  -6.257  1.00 92.52           C  
ATOM   2058  CE2 TRP C  25      -8.248 -13.092  -5.539  1.00 92.52           C  
ATOM   2059  CE3 TRP C  25     -10.129 -12.915  -7.057  1.00 92.52           C  
ATOM   2060  NE1 TRP C  25      -7.591 -14.073  -4.845  1.00 92.52           N  
ATOM   2061  CH2 TRP C  25      -8.840 -10.964  -6.388  1.00 92.52           C  
ATOM   2062  CZ2 TRP C  25      -8.011 -11.717  -5.597  1.00 92.52           C  
ATOM   2063  CZ3 TRP C  25      -9.891 -11.547  -7.114  1.00 92.52           C  
ATOM   2064  N   ARG C  26     -12.974 -18.074  -5.867  1.00 90.82           N  
ATOM   2065  CA  ARG C  26     -13.887 -19.001  -6.528  1.00 90.82           C  
ATOM   2066  C   ARG C  26     -15.067 -18.261  -7.147  1.00 90.82           C  
ATOM   2067  CB  ARG C  26     -14.390 -20.056  -5.540  1.00 90.82           C  
ATOM   2068  O   ARG C  26     -15.730 -17.467  -6.476  1.00 90.82           O  
ATOM   2069  CG  ARG C  26     -15.206 -21.165  -6.185  1.00 90.82           C  
ATOM   2070  CD  ARG C  26     -15.646 -22.207  -5.166  1.00 90.82           C  
ATOM   2071  NE  ARG C  26     -14.507 -22.937  -4.615  1.00 90.82           N  
ATOM   2072  NH1 ARG C  26     -14.349 -24.428  -6.373  1.00 90.82           N  
ATOM   2073  NH2 ARG C  26     -12.888 -24.566  -4.612  1.00 90.82           N  
ATOM   2074  CZ  ARG C  26     -13.917 -23.975  -5.201  1.00 90.82           C  
ATOM   2075  N   GLY C  27     -15.296 -18.491  -8.441  1.00 85.01           N  
ATOM   2076  CA  GLY C  27     -16.417 -17.875  -9.132  1.00 85.01           C  
ATOM   2077  C   GLY C  27     -16.109 -16.480  -9.644  1.00 85.01           C  
ATOM   2078  O   GLY C  27     -16.940 -15.860 -10.310  1.00 85.01           O  
ATOM   2079  N   SER C  28     -14.980 -15.908  -9.331  1.00 86.62           N  
ATOM   2080  CA  SER C  28     -14.592 -14.580  -9.795  1.00 86.62           C  
ATOM   2081  C   SER C  28     -14.259 -14.590 -11.283  1.00 86.62           C  
ATOM   2082  CB  SER C  28     -13.393 -14.063  -8.999  1.00 86.62           C  
ATOM   2083  O   SER C  28     -14.025 -15.652 -11.865  1.00 86.62           O  
ATOM   2084  OG  SER C  28     -12.220 -14.787  -9.329  1.00 86.62           O  
ATOM   2085  N   GLN C  29     -14.379 -13.435 -11.830  1.00 83.93           N  
ATOM   2086  CA  GLN C  29     -14.005 -13.307 -13.235  1.00 83.93           C  
ATOM   2087  C   GLN C  29     -12.574 -13.781 -13.469  1.00 83.93           C  
ATOM   2088  CB  GLN C  29     -14.163 -11.860 -13.704  1.00 83.93           C  
ATOM   2089  O   GLN C  29     -12.287 -14.438 -14.471  1.00 83.93           O  
ATOM   2090  CG  GLN C  29     -13.953 -11.672 -15.200  1.00 83.93           C  
ATOM   2091  CD  GLN C  29     -14.219 -10.249 -15.656  1.00 83.93           C  
ATOM   2092  NE2 GLN C  29     -14.171 -10.027 -16.965  1.00 83.93           N  
ATOM   2093  OE1 GLN C  29     -14.466  -9.357 -14.838  1.00 83.93           O  
ATOM   2094  N   LEU C  30     -11.759 -13.469 -12.508  1.00 88.55           N  
ATOM   2095  CA  LEU C  30     -10.357 -13.863 -12.579  1.00 88.55           C  
ATOM   2096  C   LEU C  30     -10.222 -15.380 -12.668  1.00 88.55           C  
ATOM   2097  CB  LEU C  30      -9.591 -13.342 -11.360  1.00 88.55           C  
ATOM   2098  O   LEU C  30      -9.534 -15.895 -13.552  1.00 88.55           O  
ATOM   2099  CG  LEU C  30      -8.075 -13.547 -11.373  1.00 88.55           C  
ATOM   2100  CD1 LEU C  30      -7.433 -12.686 -12.455  1.00 88.55           C  
ATOM   2101  CD2 LEU C  30      -7.480 -13.229 -10.005  1.00 88.55           C  
ATOM   2102  N   ALA C  31     -10.915 -16.084 -11.877  1.00 91.27           N  
ATOM   2103  CA  ALA C  31     -10.874 -17.544 -11.845  1.00 91.27           C  
ATOM   2104  C   ALA C  31     -11.544 -18.138 -13.081  1.00 91.27           C  
ATOM   2105  CB  ALA C  31     -11.545 -18.067 -10.577  1.00 91.27           C  
ATOM   2106  O   ALA C  31     -11.053 -19.115 -13.652  1.00 91.27           O  
ATOM   2107  N   GLN C  32     -12.629 -17.540 -13.515  1.00 90.30           N  
ATOM   2108  CA  GLN C  32     -13.371 -18.031 -14.671  1.00 90.30           C  
ATOM   2109  C   GLN C  32     -12.529 -17.948 -15.941  1.00 90.30           C  
ATOM   2110  CB  GLN C  32     -14.671 -17.245 -14.850  1.00 90.30           C  
ATOM   2111  O   GLN C  32     -12.584 -18.841 -16.789  1.00 90.30           O  
ATOM   2112  CG  GLN C  32     -15.741 -17.584 -13.822  1.00 90.30           C  
ATOM   2113  CD  GLN C  32     -16.970 -16.703 -13.942  1.00 90.30           C  
ATOM   2114  NE2 GLN C  32     -17.859 -16.787 -12.957  1.00 90.30           N  
ATOM   2115  OE1 GLN C  32     -17.120 -15.952 -14.911  1.00 90.30           O  
ATOM   2116  N   GLU C  33     -11.745 -16.894 -15.994  1.00 89.27           N  
ATOM   2117  CA  GLU C  33     -10.902 -16.694 -17.169  1.00 89.27           C  
ATOM   2118  C   GLU C  33      -9.756 -17.700 -17.204  1.00 89.27           C  
ATOM   2119  CB  GLU C  33     -10.350 -15.266 -17.197  1.00 89.27           C  
ATOM   2120  O   GLU C  33      -9.272 -18.062 -18.279  1.00 89.27           O  
ATOM   2121  CG  GLU C  33     -11.408 -14.202 -17.448  1.00 89.27           C  
ATOM   2122  CD  GLU C  33     -11.960 -14.227 -18.865  1.00 89.27           C  
ATOM   2123  OE1 GLU C  33     -13.072 -13.699 -19.092  1.00 89.27           O  
ATOM   2124  OE2 GLU C  33     -11.274 -14.778 -19.754  1.00 89.27           O  
ATOM   2125  N   MET C  34      -9.404 -18.131 -16.095  1.00 91.24           N  
ATOM   2126  CA  MET C  34      -8.311 -19.095 -16.000  1.00 91.24           C  
ATOM   2127  C   MET C  34      -8.819 -20.517 -16.214  1.00 91.24           C  
ATOM   2128  CB  MET C  34      -7.615 -18.987 -14.643  1.00 91.24           C  
ATOM   2129  O   MET C  34      -8.105 -21.360 -16.760  1.00 91.24           O  
ATOM   2130  CG  MET C  34      -6.880 -17.673 -14.433  1.00 91.24           C  
ATOM   2131  SD  MET C  34      -6.072 -17.574 -12.788  1.00 91.24           S  
ATOM   2132  CE  MET C  34      -5.453 -15.869 -12.838  1.00 91.24           C  
ATOM   2133  N   GLN C  35     -10.050 -20.610 -15.767  1.00 87.59           N  
ATOM   2134  CA  GLN C  35     -10.649 -21.937 -15.860  1.00 87.59           C  
ATOM   2135  C   GLN C  35     -10.733 -22.402 -17.311  1.00 87.59           C  
ATOM   2136  CB  GLN C  35     -12.041 -21.945 -15.226  1.00 87.59           C  
ATOM   2137  O   GLN C  35     -11.098 -21.627 -18.197  1.00 87.59           O  
ATOM   2138  CG  GLN C  35     -12.408 -23.266 -14.564  1.00 87.59           C  
ATOM   2139  CD  GLN C  35     -13.455 -23.107 -13.477  1.00 87.59           C  
ATOM   2140  NE2 GLN C  35     -13.597 -24.127 -12.638  1.00 87.59           N  
ATOM   2141  OE1 GLN C  35     -14.129 -22.076 -13.392  1.00 87.59           O  
ATOM   2142  N   GLY C  36     -10.324 -23.584 -17.643  1.00 82.80           N  
ATOM   2143  CA  GLY C  36     -10.307 -24.132 -18.990  1.00 82.80           C  
ATOM   2144  C   GLY C  36      -8.932 -24.100 -19.630  1.00 82.80           C  
ATOM   2145  O   GLY C  36      -8.638 -24.901 -20.520  1.00 82.80           O  
ATOM   2146  N   LYS C  37      -8.155 -23.146 -19.164  1.00 85.60           N  
ATOM   2147  CA  LYS C  37      -6.809 -23.017 -19.716  1.00 85.60           C  
ATOM   2148  C   LYS C  37      -5.775 -23.665 -18.801  1.00 85.60           C  
ATOM   2149  CB  LYS C  37      -6.460 -21.545 -19.941  1.00 85.60           C  
ATOM   2150  O   LYS C  37      -4.782 -24.223 -19.274  1.00 85.60           O  
ATOM   2151  CG  LYS C  37      -7.361 -20.842 -20.946  1.00 85.60           C  
ATOM   2152  CD  LYS C  37      -6.957 -19.385 -21.135  1.00 85.60           C  
ATOM   2153  CE  LYS C  37      -7.888 -18.667 -22.103  1.00 85.60           C  
ATOM   2154  NZ  LYS C  37      -7.521 -17.228 -22.259  1.00 85.60           N  
ATOM   2155  N   ILE C  38      -6.102 -23.547 -17.580  1.00 87.09           N  
ATOM   2156  CA  ILE C  38      -5.244 -24.162 -16.572  1.00 87.09           C  
ATOM   2157  C   ILE C  38      -6.100 -24.723 -15.439  1.00 87.09           C  
ATOM   2158  CB  ILE C  38      -4.213 -23.155 -16.017  1.00 87.09           C  
ATOM   2159  O   ILE C  38      -7.141 -24.155 -15.099  1.00 87.09           O  
ATOM   2160  CG1 ILE C  38      -3.022 -23.897 -15.399  1.00 87.09           C  
ATOM   2161  CG2 ILE C  38      -4.866 -22.220 -14.995  1.00 87.09           C  
ATOM   2162  CD1 ILE C  38      -1.731 -23.089 -15.380  1.00 87.09           C  
ATOM   2163  N   LYS C  39      -5.671 -25.777 -14.863  1.00 88.54           N  
ATOM   2164  CA  LYS C  39      -6.421 -26.388 -13.770  1.00 88.54           C  
ATOM   2165  C   LYS C  39      -6.268 -25.586 -12.481  1.00 88.54           C  
ATOM   2166  CB  LYS C  39      -5.966 -27.831 -13.546  1.00 88.54           C  
ATOM   2167  O   LYS C  39      -5.150 -25.366 -12.010  1.00 88.54           O  
ATOM   2168  CG  LYS C  39      -6.906 -28.649 -12.674  1.00 88.54           C  
ATOM   2169  CD  LYS C  39      -6.578 -30.135 -12.738  1.00 88.54           C  
ATOM   2170  CE  LYS C  39      -7.529 -30.957 -11.880  1.00 88.54           C  
ATOM   2171  NZ  LYS C  39      -7.316 -32.423 -12.063  1.00 88.54           N  
ATOM   2172  N   LEU C  40      -7.427 -25.247 -11.928  1.00 91.31           N  
ATOM   2173  CA  LEU C  40      -7.443 -24.467 -10.696  1.00 91.31           C  
ATOM   2174  C   LEU C  40      -7.944 -25.308  -9.526  1.00 91.31           C  
ATOM   2175  CB  LEU C  40      -8.321 -23.224 -10.859  1.00 91.31           C  
ATOM   2176  O   LEU C  40      -8.973 -25.978  -9.634  1.00 91.31           O  
ATOM   2177  CG  LEU C  40      -7.734 -22.083 -11.691  1.00 91.31           C  
ATOM   2178  CD1 LEU C  40      -8.817 -21.066 -12.035  1.00 91.31           C  
ATOM   2179  CD2 LEU C  40      -6.583 -21.415 -10.945  1.00 91.31           C  
ATOM   2180  N   ILE C  41      -7.158 -25.289  -8.444  1.00 91.06           N  
ATOM   2181  CA  ILE C  41      -7.576 -25.925  -7.199  1.00 91.06           C  
ATOM   2182  C   ILE C  41      -7.791 -24.863  -6.123  1.00 91.06           C  
ATOM   2183  CB  ILE C  41      -6.540 -26.968  -6.723  1.00 91.06           C  
ATOM   2184  O   ILE C  41      -6.905 -24.044  -5.865  1.00 91.06           O  
ATOM   2185  CG1 ILE C  41      -6.300 -28.018  -7.813  1.00 91.06           C  
ATOM   2186  CG2 ILE C  41      -6.999 -27.628  -5.419  1.00 91.06           C  
ATOM   2187  CD1 ILE C  41      -5.099 -28.918  -7.552  1.00 91.06           C  
ATOM   2188  N   PHE C  42      -8.918 -24.963  -5.502  1.00 90.26           N  
ATOM   2189  CA  PHE C  42      -9.239 -23.940  -4.514  1.00 90.26           C  
ATOM   2190  C   PHE C  42      -9.020 -24.465  -3.100  1.00 90.26           C  
ATOM   2191  CB  PHE C  42     -10.687 -23.467  -4.680  1.00 90.26           C  
ATOM   2192  O   PHE C  42      -9.422 -25.586  -2.779  1.00 90.26           O  
ATOM   2193  CG  PHE C  42     -10.946 -22.750  -5.977  1.00 90.26           C  
ATOM   2194  CD1 PHE C  42     -10.677 -21.393  -6.104  1.00 90.26           C  
ATOM   2195  CD2 PHE C  42     -11.460 -23.435  -7.071  1.00 90.26           C  
ATOM   2196  CE1 PHE C  42     -10.916 -20.727  -7.303  1.00 90.26           C  
ATOM   2197  CE2 PHE C  42     -11.701 -22.776  -8.274  1.00 90.26           C  
ATOM   2198  CZ  PHE C  42     -11.430 -21.422  -8.387  1.00 90.26           C  
ATOM   2199  N   GLU C  43      -8.358 -23.624  -2.300  1.00 89.24           N  
ATOM   2200  CA  GLU C  43      -8.101 -23.960  -0.902  1.00 89.24           C  
ATOM   2201  C   GLU C  43      -8.411 -22.780   0.014  1.00 89.24           C  
ATOM   2202  CB  GLU C  43      -6.648 -24.404  -0.714  1.00 89.24           C  
ATOM   2203  O   GLU C  43      -8.189 -21.625  -0.355  1.00 89.24           O  
ATOM   2204  CG  GLU C  43      -6.363 -25.808  -1.227  1.00 89.24           C  
ATOM   2205  CD  GLU C  43      -5.013 -26.348  -0.780  1.00 89.24           C  
ATOM   2206  OE1 GLU C  43      -4.618 -27.446  -1.233  1.00 89.24           O  
ATOM   2207  OE2 GLU C  43      -4.346 -25.667   0.031  1.00 89.24           O  
ATOM   2208  N   ASP C  44      -8.899 -23.116   1.180  1.00 85.93           N  
ATOM   2209  CA  ASP C  44      -9.216 -22.069   2.147  1.00 85.93           C  
ATOM   2210  C   ASP C  44      -8.037 -21.808   3.081  1.00 85.93           C  
ATOM   2211  CB  ASP C  44     -10.457 -22.446   2.959  1.00 85.93           C  
ATOM   2212  O   ASP C  44      -7.148 -22.652   3.218  1.00 85.93           O  
ATOM   2213  CG  ASP C  44     -11.219 -21.237   3.474  1.00 85.93           C  
ATOM   2214  OD1 ASP C  44     -10.840 -20.092   3.146  1.00 85.93           O  
ATOM   2215  OD2 ASP C  44     -12.204 -21.432   4.218  1.00 85.93           O  
ATOM   2216  N   GLY C  45      -8.005 -20.570   3.606  1.00 81.58           N  
ATOM   2217  CA  GLY C  45      -7.050 -20.235   4.650  1.00 81.58           C  
ATOM   2218  C   GLY C  45      -5.677 -19.881   4.111  1.00 81.58           C  
ATOM   2219  O   GLY C  45      -4.670 -20.052   4.802  1.00 81.58           O  
ATOM   2220  N   LEU C  46      -5.630 -19.520   2.846  1.00 85.36           N  
ATOM   2221  CA  LEU C  46      -4.355 -19.142   2.247  1.00 85.36           C  
ATOM   2222  C   LEU C  46      -4.125 -17.638   2.360  1.00 85.36           C  
ATOM   2223  CB  LEU C  46      -4.305 -19.568   0.777  1.00 85.36           C  
ATOM   2224  O   LEU C  46      -5.075 -16.854   2.289  1.00 85.36           O  
ATOM   2225  CG  LEU C  46      -4.507 -21.058   0.497  1.00 85.36           C  
ATOM   2226  CD1 LEU C  46      -4.554 -21.313  -1.006  1.00 85.36           C  
ATOM   2227  CD2 LEU C  46      -3.401 -21.880   1.150  1.00 85.36           C  
ATOM   2228  N   THR C  47      -2.855 -17.244   2.543  1.00 85.93           N  
ATOM   2229  CA  THR C  47      -2.514 -15.826   2.483  1.00 85.93           C  
ATOM   2230  C   THR C  47      -2.339 -15.373   1.037  1.00 85.93           C  
ATOM   2231  CB  THR C  47      -1.230 -15.526   3.278  1.00 85.93           C  
ATOM   2232  O   THR C  47      -2.997 -14.430   0.592  1.00 85.93           O  
ATOM   2233  CG2 THR C  47      -0.923 -14.033   3.283  1.00 85.93           C  
ATOM   2234  OG1 THR C  47      -1.396 -15.973   4.629  1.00 85.93           O  
ATOM   2235  N   PRO C  48      -1.579 -16.122   0.256  1.00 92.11           N  
ATOM   2236  CA  PRO C  48      -1.453 -15.738  -1.152  1.00 92.11           C  
ATOM   2237  C   PRO C  48      -2.727 -16.000  -1.952  1.00 92.11           C  
ATOM   2238  CB  PRO C  48      -0.303 -16.615  -1.655  1.00 92.11           C  
ATOM   2239  O   PRO C  48      -3.545 -16.836  -1.560  1.00 92.11           O  
ATOM   2240  CG  PRO C  48       0.444 -17.009  -0.422  1.00 92.11           C  
ATOM   2241  CD  PRO C  48      -0.534 -17.118   0.714  1.00 92.11           C  
ATOM   2242  N   ASP C  49      -2.804 -15.262  -3.024  1.00 94.42           N  
ATOM   2243  CA  ASP C  49      -3.993 -15.435  -3.853  1.00 94.42           C  
ATOM   2244  C   ASP C  49      -3.864 -16.667  -4.746  1.00 94.42           C  
ATOM   2245  CB  ASP C  49      -4.239 -14.189  -4.706  1.00 94.42           C  
ATOM   2246  O   ASP C  49      -4.824 -17.423  -4.913  1.00 94.42           O  
ATOM   2247  CG  ASP C  49      -4.492 -12.943  -3.877  1.00 94.42           C  
ATOM   2248  OD1 ASP C  49      -5.566 -12.837  -3.247  1.00 94.42           O  
ATOM   2249  OD2 ASP C  49      -3.610 -12.057  -3.855  1.00 94.42           O  
ATOM   2250  N   PHE C  50      -2.640 -16.859  -5.273  1.00 94.19           N  
ATOM   2251  CA  PHE C  50      -2.413 -17.997  -6.156  1.00 94.19           C  
ATOM   2252  C   PHE C  50      -1.037 -18.605  -5.913  1.00 94.19           C  
ATOM   2253  CB  PHE C  50      -2.550 -17.576  -7.623  1.00 94.19           C  
ATOM   2254  O   PHE C  50      -0.039 -17.885  -5.837  1.00 94.19           O  
ATOM   2255  CG  PHE C  50      -3.860 -16.911  -7.944  1.00 94.19           C  
ATOM   2256  CD1 PHE C  50      -4.975 -17.667  -8.285  1.00 94.19           C  
ATOM   2257  CD2 PHE C  50      -3.978 -15.528  -7.906  1.00 94.19           C  
ATOM   2258  CE1 PHE C  50      -6.190 -17.054  -8.583  1.00 94.19           C  
ATOM   2259  CE2 PHE C  50      -5.188 -14.907  -8.202  1.00 94.19           C  
ATOM   2260  CZ  PHE C  50      -6.293 -15.672  -8.541  1.00 94.19           C  
ATOM   2261  N   TYR C  51      -1.033 -19.873  -5.840  1.00 93.32           N  
ATOM   2262  CA  TYR C  51       0.233 -20.597  -5.829  1.00 93.32           C  
ATOM   2263  C   TYR C  51       0.532 -21.194  -7.199  1.00 93.32           C  
ATOM   2264  CB  TYR C  51       0.211 -21.704  -4.771  1.00 93.32           C  
ATOM   2265  O   TYR C  51      -0.270 -21.960  -7.738  1.00 93.32           O  
ATOM   2266  CG  TYR C  51       0.367 -21.197  -3.358  1.00 93.32           C  
ATOM   2267  CD1 TYR C  51       1.610 -21.203  -2.728  1.00 93.32           C  
ATOM   2268  CD2 TYR C  51      -0.726 -20.712  -2.649  1.00 93.32           C  
ATOM   2269  CE1 TYR C  51       1.759 -20.739  -1.426  1.00 93.32           C  
ATOM   2270  CE2 TYR C  51      -0.589 -20.245  -1.346  1.00 93.32           C  
ATOM   2271  OH  TYR C  51       0.798 -19.801   0.546  1.00 93.32           O  
ATOM   2272  CZ  TYR C  51       0.656 -20.262  -0.744  1.00 93.32           C  
ATOM   2273  N   LEU C  52       1.624 -20.817  -7.738  1.00 89.70           N  
ATOM   2274  CA  LEU C  52       2.026 -21.342  -9.038  1.00 89.70           C  
ATOM   2275  C   LEU C  52       2.892 -22.587  -8.879  1.00 89.70           C  
ATOM   2276  CB  LEU C  52       2.786 -20.277  -9.834  1.00 89.70           C  
ATOM   2277  O   LEU C  52       3.006 -23.392  -9.805  1.00 89.70           O  
ATOM   2278  CG  LEU C  52       2.089 -18.925  -9.995  1.00 89.70           C  
ATOM   2279  CD1 LEU C  52       2.930 -17.994 -10.861  1.00 89.70           C  
ATOM   2280  CD2 LEU C  52       0.698 -19.108 -10.592  1.00 89.70           C  
ATOM   2281  N   SER C  53       3.558 -22.710  -7.762  1.00 85.11           N  
ATOM   2282  CA  SER C  53       4.365 -23.838  -7.309  1.00 85.11           C  
ATOM   2283  C   SER C  53       4.537 -23.820  -5.793  1.00 85.11           C  
ATOM   2284  CB  SER C  53       5.736 -23.823  -7.986  1.00 85.11           C  
ATOM   2285  O   SER C  53       3.966 -22.969  -5.108  1.00 85.11           O  
ATOM   2286  OG  SER C  53       6.541 -22.777  -7.470  1.00 85.11           O  
ATOM   2287  N   ASN C  54       5.281 -24.753  -5.325  1.00 82.02           N  
ATOM   2288  CA  ASN C  54       5.509 -24.814  -3.885  1.00 82.02           C  
ATOM   2289  C   ASN C  54       6.402 -23.671  -3.410  1.00 82.02           C  
ATOM   2290  CB  ASN C  54       6.120 -26.162  -3.495  1.00 82.02           C  
ATOM   2291  O   ASN C  54       6.422 -23.347  -2.221  1.00 82.02           O  
ATOM   2292  CG  ASN C  54       5.156 -27.316  -3.684  1.00 82.02           C  
ATOM   2293  ND2 ASN C  54       5.695 -28.516  -3.865  1.00 82.02           N  
ATOM   2294  OD1 ASN C  54       3.936 -27.131  -3.667  1.00 82.02           O  
ATOM   2295  N   ARG C  55       6.958 -22.952  -4.389  1.00 82.74           N  
ATOM   2296  CA  ARG C  55       7.936 -21.945  -3.988  1.00 82.74           C  
ATOM   2297  C   ARG C  55       7.577 -20.576  -4.556  1.00 82.74           C  
ATOM   2298  CB  ARG C  55       9.341 -22.349  -4.441  1.00 82.74           C  
ATOM   2299  O   ARG C  55       8.295 -19.599  -4.334  1.00 82.74           O  
ATOM   2300  CG  ARG C  55       9.856 -23.623  -3.790  1.00 82.74           C  
ATOM   2301  CD  ARG C  55      11.315 -23.883  -4.136  1.00 82.74           C  
ATOM   2302  NE  ARG C  55      12.132 -24.050  -2.937  1.00 82.74           N  
ATOM   2303  NH1 ARG C  55      13.658 -25.475  -3.925  1.00 82.74           N  
ATOM   2304  NH2 ARG C  55      13.894 -24.883  -1.723  1.00 82.74           N  
ATOM   2305  CZ  ARG C  55      13.226 -24.802  -2.864  1.00 82.74           C  
ATOM   2306  N   CYS C  56       6.530 -20.553  -5.356  1.00 85.83           N  
ATOM   2307  CA  CYS C  56       6.180 -19.300  -6.015  1.00 85.83           C  
ATOM   2308  C   CYS C  56       4.685 -19.025  -5.905  1.00 85.83           C  
ATOM   2309  CB  CYS C  56       6.594 -19.335  -7.486  1.00 85.83           C  
ATOM   2310  O   CYS C  56       3.868 -19.926  -6.099  1.00 85.83           O  
ATOM   2311  SG  CYS C  56       6.372 -17.760  -8.342  1.00 85.83           S  
ATOM   2312  N   CYS C  57       4.396 -17.764  -5.529  1.00 92.86           N  
ATOM   2313  CA  CYS C  57       2.988 -17.413  -5.387  1.00 92.86           C  
ATOM   2314  C   CYS C  57       2.716 -16.015  -5.929  1.00 92.86           C  
ATOM   2315  CB  CYS C  57       2.560 -17.494  -3.922  1.00 92.86           C  
ATOM   2316  O   CYS C  57       3.650 -15.270  -6.232  1.00 92.86           O  
ATOM   2317  SG  CYS C  57       3.342 -16.254  -2.866  1.00 92.86           S  
ATOM   2318  N   ILE C  58       1.404 -15.712  -6.088  1.00 95.18           N  
ATOM   2319  CA  ILE C  58       0.972 -14.403  -6.566  1.00 95.18           C  
ATOM   2320  C   ILE C  58       0.091 -13.734  -5.514  1.00 95.18           C  
ATOM   2321  CB  ILE C  58       0.215 -14.514  -7.908  1.00 95.18           C  
ATOM   2322  O   ILE C  58      -0.817 -14.362  -4.965  1.00 95.18           O  
ATOM   2323  CG1 ILE C  58       1.161 -14.988  -9.018  1.00 95.18           C  
ATOM   2324  CG2 ILE C  58      -0.431 -13.175  -8.275  1.00 95.18           C  
ATOM   2325  CD1 ILE C  58       0.488 -15.161 -10.373  1.00 95.18           C  
ATOM   2326  N   LEU C  59       0.483 -12.525  -5.183  1.00 95.24           N  
ATOM   2327  CA  LEU C  59      -0.410 -11.648  -4.434  1.00 95.24           C  
ATOM   2328  C   LEU C  59      -1.098 -10.653  -5.363  1.00 95.24           C  
ATOM   2329  CB  LEU C  59       0.362 -10.899  -3.345  1.00 95.24           C  
ATOM   2330  O   LEU C  59      -0.446  -9.771  -5.926  1.00 95.24           O  
ATOM   2331  CG  LEU C  59       0.955 -11.754  -2.224  1.00 95.24           C  
ATOM   2332  CD1 LEU C  59       2.201 -11.087  -1.651  1.00 95.24           C  
ATOM   2333  CD2 LEU C  59      -0.080 -11.995  -1.131  1.00 95.24           C  
ATOM   2334  N   TYR C  60      -2.406 -10.810  -5.461  1.00 95.31           N  
ATOM   2335  CA  TYR C  60      -3.174  -9.974  -6.377  1.00 95.31           C  
ATOM   2336  C   TYR C  60      -3.809  -8.799  -5.643  1.00 95.31           C  
ATOM   2337  CB  TYR C  60      -4.258 -10.799  -7.077  1.00 95.31           C  
ATOM   2338  O   TYR C  60      -4.627  -8.992  -4.740  1.00 95.31           O  
ATOM   2339  CG  TYR C  60      -4.987 -10.046  -8.164  1.00 95.31           C  
ATOM   2340  CD1 TYR C  60      -6.370  -9.879  -8.115  1.00 95.31           C  
ATOM   2341  CD2 TYR C  60      -4.297  -9.502  -9.241  1.00 95.31           C  
ATOM   2342  CE1 TYR C  60      -7.046  -9.187  -9.115  1.00 95.31           C  
ATOM   2343  CE2 TYR C  60      -4.963  -8.809 -10.246  1.00 95.31           C  
ATOM   2344  OH  TYR C  60      -6.999  -7.972 -11.167  1.00 95.31           O  
ATOM   2345  CZ  TYR C  60      -6.335  -8.657 -10.174  1.00 95.31           C  
ATOM   2346  N   VAL C  61      -3.405  -7.566  -6.062  1.00 94.80           N  
ATOM   2347  CA  VAL C  61      -3.942  -6.354  -5.450  1.00 94.80           C  
ATOM   2348  C   VAL C  61      -4.940  -5.695  -6.399  1.00 94.80           C  
ATOM   2349  CB  VAL C  61      -2.819  -5.359  -5.082  1.00 94.80           C  
ATOM   2350  O   VAL C  61      -4.552  -5.124  -7.421  1.00 94.80           O  
ATOM   2351  CG1 VAL C  61      -3.398  -4.117  -4.407  1.00 94.80           C  
ATOM   2352  CG2 VAL C  61      -1.787  -6.030  -4.178  1.00 94.80           C  
ATOM   2353  N   THR C  62      -6.190  -5.783  -6.020  1.00 91.15           N  
ATOM   2354  CA  THR C  62      -7.243  -5.238  -6.869  1.00 91.15           C  
ATOM   2355  C   THR C  62      -7.291  -3.717  -6.762  1.00 91.15           C  
ATOM   2356  CB  THR C  62      -8.618  -5.825  -6.500  1.00 91.15           C  
ATOM   2357  O   THR C  62      -6.701  -3.134  -5.850  1.00 91.15           O  
ATOM   2358  CG2 THR C  62      -8.593  -7.350  -6.532  1.00 91.15           C  
ATOM   2359  OG1 THR C  62      -8.977  -5.392  -5.182  1.00 91.15           O  
ATOM   2360  N   GLU C  63      -7.953  -3.104  -7.698  1.00 87.47           N  
ATOM   2361  CA  GLU C  63      -8.163  -1.660  -7.650  1.00 87.47           C  
ATOM   2362  C   GLU C  63      -8.807  -1.240  -6.332  1.00 87.47           C  
ATOM   2363  CB  GLU C  63      -9.028  -1.202  -8.827  1.00 87.47           C  
ATOM   2364  O   GLU C  63      -8.401  -0.247  -5.725  1.00 87.47           O  
ATOM   2365  CG  GLU C  63      -9.233   0.304  -8.891  1.00 87.47           C  
ATOM   2366  CD  GLU C  63     -10.078   0.745 -10.076  1.00 87.47           C  
ATOM   2367  OE1 GLU C  63     -11.325   0.735  -9.969  1.00 87.47           O  
ATOM   2368  OE2 GLU C  63      -9.487   1.103 -11.119  1.00 87.47           O  
ATOM   2369  N   ALA C  64      -9.700  -2.055  -5.941  1.00 82.12           N  
ATOM   2370  CA  ALA C  64     -10.399  -1.759  -4.693  1.00 82.12           C  
ATOM   2371  C   ALA C  64      -9.446  -1.815  -3.503  1.00 82.12           C  
ATOM   2372  CB  ALA C  64     -11.559  -2.731  -4.490  1.00 82.12           C  
ATOM   2373  O   ALA C  64      -9.525  -0.983  -2.596  1.00 82.12           O  
ATOM   2374  N   ASP C  65      -8.588  -2.809  -3.517  1.00 86.43           N  
ATOM   2375  CA  ASP C  65      -7.600  -2.923  -2.448  1.00 86.43           C  
ATOM   2376  C   ASP C  65      -6.722  -1.676  -2.376  1.00 86.43           C  
ATOM   2377  CB  ASP C  65      -6.732  -4.167  -2.649  1.00 86.43           C  
ATOM   2378  O   ASP C  65      -6.410  -1.191  -1.287  1.00 86.43           O  
ATOM   2379  CG  ASP C  65      -7.487  -5.462  -2.404  1.00 86.43           C  
ATOM   2380  OD1 ASP C  65      -8.473  -5.458  -1.636  1.00 86.43           O  
ATOM   2381  OD2 ASP C  65      -7.089  -6.497  -2.982  1.00 86.43           O  
ATOM   2382  N   LEU C  66      -6.338  -1.155  -3.533  1.00 84.86           N  
ATOM   2383  CA  LEU C  66      -5.434  -0.013  -3.611  1.00 84.86           C  
ATOM   2384  C   LEU C  66      -6.109   1.251  -3.089  1.00 84.86           C  
ATOM   2385  CB  LEU C  66      -4.966   0.203  -5.052  1.00 84.86           C  
ATOM   2386  O   LEU C  66      -5.498   2.027  -2.350  1.00 84.86           O  
ATOM   2387  CG  LEU C  66      -3.459   0.365  -5.258  1.00 84.86           C  
ATOM   2388  CD1 LEU C  66      -2.878  -0.880  -5.920  1.00 84.86           C  
ATOM   2389  CD2 LEU C  66      -3.164   1.607  -6.092  1.00 84.86           C  
ATOM   2390  N   VAL C  67      -7.401   1.296  -3.416  1.00 73.66           N  
ATOM   2391  CA  VAL C  67      -8.150   2.488  -3.030  1.00 73.66           C  
ATOM   2392  C   VAL C  67      -8.483   2.429  -1.541  1.00 73.66           C  
ATOM   2393  CB  VAL C  67      -9.444   2.639  -3.860  1.00 73.66           C  
ATOM   2394  O   VAL C  67      -8.459   3.452  -0.852  1.00 73.66           O  
ATOM   2395  CG1 VAL C  67     -10.273   3.820  -3.358  1.00 73.66           C  
ATOM   2396  CG2 VAL C  67      -9.110   2.807  -5.342  1.00 73.66           C  
ATOM   2397  N   ALA C  68      -8.830   1.194  -1.113  1.00 69.02           N  
ATOM   2398  CA  ALA C  68      -9.244   1.008   0.276  1.00 69.02           C  
ATOM   2399  C   ALA C  68      -8.083   1.257   1.233  1.00 69.02           C  
ATOM   2400  CB  ALA C  68      -9.807  -0.397   0.480  1.00 69.02           C  
ATOM   2401  O   ALA C  68      -8.293   1.615   2.394  1.00 69.02           O  
ATOM   2402  N   GLY C  69      -6.851   1.124   0.732  1.00 66.89           N  
ATOM   2403  CA  GLY C  69      -5.763   1.501   1.619  1.00 66.89           C  
ATOM   2404  C   GLY C  69      -4.755   0.388   1.834  1.00 66.89           C  
ATOM   2405  O   GLY C  69      -4.381  -0.309   0.889  1.00 66.89           O  
ATOM   2406  N   ASN C  70      -4.478  -0.030   3.160  1.00 65.89           N  
ATOM   2407  CA  ASN C  70      -3.242  -0.734   3.484  1.00 65.89           C  
ATOM   2408  C   ASN C  70      -3.503  -2.199   3.821  1.00 65.89           C  
ATOM   2409  CB  ASN C  70      -2.518  -0.044   4.641  1.00 65.89           C  
ATOM   2410  O   ASN C  70      -2.638  -2.876   4.379  1.00 65.89           O  
ATOM   2411  CG  ASN C  70      -2.032   1.347   4.280  1.00 65.89           C  
ATOM   2412  ND2 ASN C  70      -2.034   2.247   5.256  1.00 65.89           N  
ATOM   2413  OD1 ASN C  70      -1.660   1.609   3.134  1.00 65.89           O  
ATOM   2414  N   GLY C  71      -4.657  -2.738   3.430  1.00 73.08           N  
ATOM   2415  CA  GLY C  71      -4.931  -4.137   3.715  1.00 73.08           C  
ATOM   2416  C   GLY C  71      -3.964  -5.086   3.033  1.00 73.08           C  
ATOM   2417  O   GLY C  71      -3.541  -6.081   3.625  1.00 73.08           O  
ATOM   2418  N   TYR C  72      -3.487  -4.798   1.879  1.00 85.83           N  
ATOM   2419  CA  TYR C  72      -2.596  -5.647   1.095  1.00 85.83           C  
ATOM   2420  C   TYR C  72      -1.192  -5.659   1.688  1.00 85.83           C  
ATOM   2421  CB  TYR C  72      -2.545  -5.172  -0.360  1.00 85.83           C  
ATOM   2422  O   TYR C  72      -0.442  -6.620   1.504  1.00 85.83           O  
ATOM   2423  CG  TYR C  72      -2.072  -3.747  -0.518  1.00 85.83           C  
ATOM   2424  CD1 TYR C  72      -2.983  -2.702  -0.654  1.00 85.83           C  
ATOM   2425  CD2 TYR C  72      -0.715  -3.443  -0.531  1.00 85.83           C  
ATOM   2426  CE1 TYR C  72      -2.553  -1.388  -0.801  1.00 85.83           C  
ATOM   2427  CE2 TYR C  72      -0.273  -2.132  -0.678  1.00 85.83           C  
ATOM   2428  OH  TYR C  72      -0.766   0.186  -0.957  1.00 85.83           O  
ATOM   2429  CZ  TYR C  72      -1.198  -1.113  -0.811  1.00 85.83           C  
ATOM   2430  N   ARG C  73      -0.909  -4.652   2.451  1.00 84.36           N  
ATOM   2431  CA  ARG C  73       0.457  -4.506   2.944  1.00 84.36           C  
ATOM   2432  C   ARG C  73       0.812  -5.628   3.914  1.00 84.36           C  
ATOM   2433  CB  ARG C  73       0.641  -3.148   3.625  1.00 84.36           C  
ATOM   2434  O   ARG C  73       1.911  -6.184   3.853  1.00 84.36           O  
ATOM   2435  CG  ARG C  73       0.698  -1.977   2.658  1.00 84.36           C  
ATOM   2436  CD  ARG C  73       0.998  -0.667   3.374  1.00 84.36           C  
ATOM   2437  NE  ARG C  73       1.403   0.378   2.439  1.00 84.36           N  
ATOM   2438  NH1 ARG C  73       0.641   2.127   3.742  1.00 84.36           N  
ATOM   2439  NH2 ARG C  73       1.631   2.547   1.718  1.00 84.36           N  
ATOM   2440  CZ  ARG C  73       1.224   1.682   2.635  1.00 84.36           C  
ATOM   2441  N   LYS C  74      -0.121  -5.906   4.762  1.00 80.52           N  
ATOM   2442  CA  LYS C  74       0.113  -6.968   5.736  1.00 80.52           C  
ATOM   2443  C   LYS C  74       0.357  -8.306   5.043  1.00 80.52           C  
ATOM   2444  CB  LYS C  74      -1.070  -7.084   6.699  1.00 80.52           C  
ATOM   2445  O   LYS C  74       1.236  -9.070   5.448  1.00 80.52           O  
ATOM   2446  CG  LYS C  74      -1.122  -5.986   7.750  1.00 80.52           C  
ATOM   2447  CD  LYS C  74      -2.295  -6.180   8.703  1.00 80.52           C  
ATOM   2448  CE  LYS C  74      -2.420  -5.020   9.681  1.00 80.52           C  
ATOM   2449  NZ  LYS C  74      -3.610  -5.171  10.570  1.00 80.52           N  
ATOM   2450  N   ARG C  75      -0.351  -8.548   4.001  1.00 86.95           N  
ATOM   2451  CA  ARG C  75      -0.210  -9.792   3.250  1.00 86.95           C  
ATOM   2452  C   ARG C  75       1.145  -9.859   2.553  1.00 86.95           C  
ATOM   2453  CB  ARG C  75      -1.336  -9.932   2.224  1.00 86.95           C  
ATOM   2454  O   ARG C  75       1.793 -10.908   2.543  1.00 86.95           O  
ATOM   2455  CG  ARG C  75      -2.708 -10.148   2.840  1.00 86.95           C  
ATOM   2456  CD  ARG C  75      -3.749 -10.509   1.789  1.00 86.95           C  
ATOM   2457  NE  ARG C  75      -3.837  -9.491   0.746  1.00 86.95           N  
ATOM   2458  NH1 ARG C  75      -4.805 -10.885  -0.821  1.00 86.95           N  
ATOM   2459  NH2 ARG C  75      -4.370  -8.695  -1.342  1.00 86.95           N  
ATOM   2460  CZ  ARG C  75      -4.337  -9.693  -0.470  1.00 86.95           C  
ATOM   2461  N   LEU C  76       1.522  -8.742   1.995  1.00 89.29           N  
ATOM   2462  CA  LEU C  76       2.795  -8.686   1.285  1.00 89.29           C  
ATOM   2463  C   LEU C  76       3.959  -8.953   2.234  1.00 89.29           C  
ATOM   2464  CB  LEU C  76       2.973  -7.324   0.609  1.00 89.29           C  
ATOM   2465  O   LEU C  76       4.876  -9.706   1.901  1.00 89.29           O  
ATOM   2466  CG  LEU C  76       2.408  -7.190  -0.805  1.00 89.29           C  
ATOM   2467  CD1 LEU C  76       0.920  -7.524  -0.815  1.00 89.29           C  
ATOM   2468  CD2 LEU C  76       2.649  -5.785  -1.347  1.00 89.29           C  
ATOM   2469  N   VAL C  77       3.855  -8.433   3.439  1.00 84.13           N  
ATOM   2470  CA  VAL C  77       4.920  -8.587   4.424  1.00 84.13           C  
ATOM   2471  C   VAL C  77       4.994 -10.043   4.881  1.00 84.13           C  
ATOM   2472  CB  VAL C  77       4.708  -7.657   5.639  1.00 84.13           C  
ATOM   2473  O   VAL C  77       6.086 -10.591   5.050  1.00 84.13           O  
ATOM   2474  CG1 VAL C  77       5.696  -7.992   6.755  1.00 84.13           C  
ATOM   2475  CG2 VAL C  77       4.844  -6.194   5.222  1.00 84.13           C  
ATOM   2476  N   ARG C  78       3.906 -10.564   5.022  1.00 84.47           N  
ATOM   2477  CA  ARG C  78       3.858 -11.957   5.454  1.00 84.47           C  
ATOM   2478  C   ARG C  78       4.542 -12.869   4.441  1.00 84.47           C  
ATOM   2479  CB  ARG C  78       2.410 -12.405   5.668  1.00 84.47           C  
ATOM   2480  O   ARG C  78       5.337 -13.734   4.814  1.00 84.47           O  
ATOM   2481  CG  ARG C  78       1.825 -11.980   7.005  1.00 84.47           C  
ATOM   2482  CD  ARG C  78       0.458 -12.605   7.247  1.00 84.47           C  
ATOM   2483  NE  ARG C  78      -0.190 -12.044   8.429  1.00 84.47           N  
ATOM   2484  NH1 ARG C  78      -2.193 -13.148   8.110  1.00 84.47           N  
ATOM   2485  NH2 ARG C  78      -1.924 -11.749   9.905  1.00 84.47           N  
ATOM   2486  CZ  ARG C  78      -1.434 -12.315   8.812  1.00 84.47           C  
ATOM   2487  N   VAL C  79       4.284 -12.653   3.213  1.00 88.11           N  
ATOM   2488  CA  VAL C  79       4.864 -13.477   2.158  1.00 88.11           C  
ATOM   2489  C   VAL C  79       6.359 -13.192   2.042  1.00 88.11           C  
ATOM   2490  CB  VAL C  79       4.168 -13.234   0.800  1.00 88.11           C  
ATOM   2491  O   VAL C  79       7.158 -14.108   1.834  1.00 88.11           O  
ATOM   2492  CG1 VAL C  79       4.965 -13.871  -0.337  1.00 88.11           C  
ATOM   2493  CG2 VAL C  79       2.741 -13.780   0.827  1.00 88.11           C  
ATOM   2494  N   ARG C  80       6.639 -11.998   2.205  1.00 83.97           N  
ATOM   2495  CA  ARG C  80       8.043 -11.612   2.107  1.00 83.97           C  
ATOM   2496  C   ARG C  80       8.877 -12.302   3.181  1.00 83.97           C  
ATOM   2497  CB  ARG C  80       8.193 -10.094   2.221  1.00 83.97           C  
ATOM   2498  O   ARG C  80      10.029 -12.667   2.940  1.00 83.97           O  
ATOM   2499  CG  ARG C  80       9.636  -9.616   2.220  1.00 83.97           C  
ATOM   2500  CD  ARG C  80      10.349  -9.978   0.925  1.00 83.97           C  
ATOM   2501  NE  ARG C  80      11.761  -9.606   0.965  1.00 83.97           N  
ATOM   2502  NH1 ARG C  80      12.073  -9.738  -1.320  1.00 83.97           N  
ATOM   2503  NH2 ARG C  80      13.818  -9.156   0.048  1.00 83.97           N  
ATOM   2504  CZ  ARG C  80      12.547  -9.501  -0.102  1.00 83.97           C  
ATOM   2505  N   ASN C  81       8.261 -12.475   4.324  1.00 79.24           N  
ATOM   2506  CA  ASN C  81       8.984 -13.033   5.462  1.00 79.24           C  
ATOM   2507  C   ASN C  81       8.984 -14.559   5.434  1.00 79.24           C  
ATOM   2508  CB  ASN C  81       8.387 -12.526   6.777  1.00 79.24           C  
ATOM   2509  O   ASN C  81       9.635 -15.199   6.261  1.00 79.24           O  
ATOM   2510  CG  ASN C  81       8.720 -11.072   7.048  1.00 79.24           C  
ATOM   2511  ND2 ASN C  81       7.887 -10.412   7.844  1.00 79.24           N  
ATOM   2512  OD1 ASN C  81       9.716 -10.547   6.545  1.00 79.24           O  
ATOM   2513  N   SER C  82       8.321 -15.024   4.445  1.00 79.20           N  
ATOM   2514  CA  SER C  82       8.342 -16.475   4.296  1.00 79.20           C  
ATOM   2515  C   SER C  82       9.702 -16.962   3.810  1.00 79.20           C  
ATOM   2516  CB  SER C  82       7.251 -16.930   3.326  1.00 79.20           C  
ATOM   2517  O   SER C  82      10.331 -16.322   2.964  1.00 79.20           O  
ATOM   2518  OG  SER C  82       7.274 -18.339   3.168  1.00 79.20           O  
ATOM   2519  N   ASN C  83      10.145 -18.070   4.363  1.00 74.12           N  
ATOM   2520  CA  ASN C  83      11.485 -18.565   4.065  1.00 74.12           C  
ATOM   2521  C   ASN C  83      11.518 -19.332   2.746  1.00 74.12           C  
ATOM   2522  CB  ASN C  83      11.998 -19.447   5.205  1.00 74.12           C  
ATOM   2523  O   ASN C  83      12.530 -19.323   2.043  1.00 74.12           O  
ATOM   2524  CG  ASN C  83      12.380 -18.648   6.435  1.00 74.12           C  
ATOM   2525  ND2 ASN C  83      12.549 -19.334   7.559  1.00 74.12           N  
ATOM   2526  OD1 ASN C  83      12.520 -17.424   6.376  1.00 74.12           O  
ATOM   2527  N   ASN C  84      10.514 -19.886   2.346  1.00 77.88           N  
ATOM   2528  CA  ASN C  84      10.537 -20.813   1.220  1.00 77.88           C  
ATOM   2529  C   ASN C  84       9.623 -20.346   0.091  1.00 77.88           C  
ATOM   2530  CB  ASN C  84      10.143 -22.220   1.675  1.00 77.88           C  
ATOM   2531  O   ASN C  84       9.437 -21.058  -0.898  1.00 77.88           O  
ATOM   2532  CG  ASN C  84      11.302 -22.983   2.284  1.00 77.88           C  
ATOM   2533  ND2 ASN C  84      11.046 -24.219   2.698  1.00 77.88           N  
ATOM   2534  OD1 ASN C  84      12.418 -22.467   2.382  1.00 77.88           O  
ATOM   2535  N   LEU C  85       9.125 -19.158   0.240  1.00 82.15           N  
ATOM   2536  CA  LEU C  85       8.140 -18.729  -0.746  1.00 82.15           C  
ATOM   2537  C   LEU C  85       8.538 -17.394  -1.367  1.00 82.15           C  
ATOM   2538  CB  LEU C  85       6.754 -18.614  -0.105  1.00 82.15           C  
ATOM   2539  O   LEU C  85       8.870 -16.446  -0.651  1.00 82.15           O  
ATOM   2540  CG  LEU C  85       5.575 -18.446  -1.065  1.00 82.15           C  
ATOM   2541  CD1 LEU C  85       5.414 -19.692  -1.930  1.00 82.15           C  
ATOM   2542  CD2 LEU C  85       4.293 -18.156  -0.292  1.00 82.15           C  
ATOM   2543  N   LYS C  86       8.567 -17.409  -2.696  1.00 82.19           N  
ATOM   2544  CA  LYS C  86       8.773 -16.164  -3.430  1.00 82.19           C  
ATOM   2545  C   LYS C  86       7.450 -15.605  -3.945  1.00 82.19           C  
ATOM   2546  CB  LYS C  86       9.739 -16.382  -4.595  1.00 82.19           C  
ATOM   2547  O   LYS C  86       6.670 -16.321  -4.577  1.00 82.19           O  
ATOM   2548  CG  LYS C  86      10.348 -15.099  -5.142  1.00 82.19           C  
ATOM   2549  CD  LYS C  86      11.443 -15.390  -6.160  1.00 82.19           C  
ATOM   2550  CE  LYS C  86      12.048 -14.106  -6.713  1.00 82.19           C  
ATOM   2551  NZ  LYS C  86      13.082 -14.386  -7.754  1.00 82.19           N  
ATOM   2552  N   GLY C  87       7.248 -14.329  -3.667  1.00 89.14           N  
ATOM   2553  CA  GLY C  87       5.969 -13.740  -4.031  1.00 89.14           C  
ATOM   2554  C   GLY C  87       6.080 -12.712  -5.141  1.00 89.14           C  
ATOM   2555  O   GLY C  87       7.042 -11.941  -5.187  1.00 89.14           O  
ATOM   2556  N   ILE C  88       5.173 -12.749  -6.113  1.00 91.23           N  
ATOM   2557  CA  ILE C  88       4.999 -11.739  -7.151  1.00 91.23           C  
ATOM   2558  C   ILE C  88       3.716 -10.952  -6.896  1.00 91.23           C  
ATOM   2559  CB  ILE C  88       4.968 -12.375  -8.559  1.00 91.23           C  
ATOM   2560  O   ILE C  88       2.644 -11.539  -6.728  1.00 91.23           O  
ATOM   2561  CG1 ILE C  88       6.247 -13.183  -8.808  1.00 91.23           C  
ATOM   2562  CG2 ILE C  88       4.782 -11.299  -9.633  1.00 91.23           C  
ATOM   2563  CD1 ILE C  88       6.187 -14.070 -10.044  1.00 91.23           C  
ATOM   2564  N   VAL C  89       3.938  -9.646  -6.936  1.00 95.05           N  
ATOM   2565  CA  VAL C  89       2.768  -8.808  -6.696  1.00 95.05           C  
ATOM   2566  C   VAL C  89       2.185  -8.341  -8.028  1.00 95.05           C  
ATOM   2567  CB  VAL C  89       3.113  -7.591  -5.809  1.00 95.05           C  
ATOM   2568  O   VAL C  89       2.877  -7.707  -8.828  1.00 95.05           O  
ATOM   2569  CG1 VAL C  89       1.874  -6.733  -5.563  1.00 95.05           C  
ATOM   2570  CG2 VAL C  89       3.720  -8.052  -4.485  1.00 95.05           C  
ATOM   2571  N   VAL C  90       0.931  -8.681  -8.222  1.00 95.18           N  
ATOM   2572  CA  VAL C  90       0.192  -8.206  -9.387  1.00 95.18           C  
ATOM   2573  C   VAL C  90      -0.854  -7.181  -8.953  1.00 95.18           C  
ATOM   2574  CB  VAL C  90      -0.485  -9.370 -10.144  1.00 95.18           C  
ATOM   2575  O   VAL C  90      -1.713  -7.476  -8.119  1.00 95.18           O  
ATOM   2576  CG1 VAL C  90      -1.266  -8.850 -11.350  1.00 95.18           C  
ATOM   2577  CG2 VAL C  90       0.557 -10.399 -10.581  1.00 95.18           C  
ATOM   2578  N   VAL C  91      -0.761  -5.986  -9.606  1.00 95.26           N  
ATOM   2579  CA  VAL C  91      -1.638  -4.919  -9.137  1.00 95.26           C  
ATOM   2580  C   VAL C  91      -2.435  -4.351 -10.310  1.00 95.26           C  
ATOM   2581  CB  VAL C  91      -0.840  -3.793  -8.441  1.00 95.26           C  
ATOM   2582  O   VAL C  91      -1.900  -4.183 -11.409  1.00 95.26           O  
ATOM   2583  CG1 VAL C  91       0.185  -3.187  -9.397  1.00 95.26           C  
ATOM   2584  CG2 VAL C  91      -1.787  -2.716  -7.915  1.00 95.26           C  
ATOM   2585  N   GLU C  92      -3.704  -4.127 -10.003  1.00 91.45           N  
ATOM   2586  CA  GLU C  92      -4.537  -3.485 -11.015  1.00 91.45           C  
ATOM   2587  C   GLU C  92      -4.315  -1.975 -11.035  1.00 91.45           C  
ATOM   2588  CB  GLU C  92      -6.016  -3.796 -10.772  1.00 91.45           C  
ATOM   2589  O   GLU C  92      -4.718  -1.271 -10.106  1.00 91.45           O  
ATOM   2590  CG  GLU C  92      -6.380  -5.258 -10.989  1.00 91.45           C  
ATOM   2591  CD  GLU C  92      -7.862  -5.540 -10.804  1.00 91.45           C  
ATOM   2592  OE1 GLU C  92      -8.241  -6.725 -10.661  1.00 91.45           O  
ATOM   2593  OE2 GLU C  92      -8.651  -4.569 -10.804  1.00 91.45           O  
ATOM   2594  N   LYS C  93      -3.663  -1.535 -12.104  1.00 89.39           N  
ATOM   2595  CA  LYS C  93      -3.415  -0.108 -12.286  1.00 89.39           C  
ATOM   2596  C   LYS C  93      -4.347   0.481 -13.341  1.00 89.39           C  
ATOM   2597  CB  LYS C  93      -1.958   0.139 -12.677  1.00 89.39           C  
ATOM   2598  O   LYS C  93      -4.148   0.271 -14.539  1.00 89.39           O  
ATOM   2599  CG  LYS C  93      -1.567   1.609 -12.714  1.00 89.39           C  
ATOM   2600  CD  LYS C  93      -0.110   1.790 -13.120  1.00 89.39           C  
ATOM   2601  CE  LYS C  93       0.228   3.257 -13.352  1.00 89.39           C  
ATOM   2602  NZ  LYS C  93       1.603   3.426 -13.910  1.00 89.39           N  
ATOM   2603  N   THR C  94      -5.356   1.154 -12.848  1.00 82.89           N  
ATOM   2604  CA  THR C  94      -6.350   1.794 -13.702  1.00 82.89           C  
ATOM   2605  C   THR C  94      -6.302   3.311 -13.545  1.00 82.89           C  
ATOM   2606  CB  THR C  94      -7.769   1.287 -13.384  1.00 82.89           C  
ATOM   2607  O   THR C  94      -5.481   3.837 -12.791  1.00 82.89           O  
ATOM   2608  CG2 THR C  94      -7.822  -0.238 -13.386  1.00 82.89           C  
ATOM   2609  OG1 THR C  94      -8.163   1.766 -12.093  1.00 82.89           O  
ATOM   2610  N   ARG C  95      -7.171   3.966 -14.262  1.00 74.34           N  
ATOM   2611  CA  ARG C  95      -7.236   5.419 -14.145  1.00 74.34           C  
ATOM   2612  C   ARG C  95      -7.596   5.838 -12.723  1.00 74.34           C  
ATOM   2613  CB  ARG C  95      -8.252   5.994 -15.134  1.00 74.34           C  
ATOM   2614  O   ARG C  95      -7.089   6.842 -12.219  1.00 74.34           O  
ATOM   2615  CG  ARG C  95      -7.788   5.964 -16.581  1.00 74.34           C  
ATOM   2616  CD  ARG C  95      -8.760   6.690 -17.500  1.00 74.34           C  
ATOM   2617  NE  ARG C  95      -8.321   6.647 -18.892  1.00 74.34           N  
ATOM   2618  NH1 ARG C  95     -10.096   7.880 -19.707  1.00 74.34           N  
ATOM   2619  NH2 ARG C  95      -8.477   7.112 -21.136  1.00 74.34           N  
ATOM   2620  CZ  ARG C  95      -8.966   7.213 -19.908  1.00 74.34           C  
ATOM   2621  N   MET C  96      -8.348   5.022 -12.114  1.00 75.97           N  
ATOM   2622  CA  MET C  96      -8.835   5.318 -10.769  1.00 75.97           C  
ATOM   2623  C   MET C  96      -7.767   5.013  -9.724  1.00 75.97           C  
ATOM   2624  CB  MET C  96     -10.105   4.520 -10.469  1.00 75.97           C  
ATOM   2625  O   MET C  96      -7.671   5.704  -8.709  1.00 75.97           O  
ATOM   2626  CG  MET C  96     -11.350   5.071 -11.144  1.00 75.97           C  
ATOM   2627  SD  MET C  96     -11.686   6.815 -10.681  1.00 75.97           S  
ATOM   2628  CE  MET C  96     -11.392   7.632 -12.274  1.00 75.97           C  
ATOM   2629  N   SER C  97      -6.939   4.026 -10.017  1.00 82.58           N  
ATOM   2630  CA  SER C  97      -6.012   3.556  -8.993  1.00 82.58           C  
ATOM   2631  C   SER C  97      -4.599   4.073  -9.246  1.00 82.58           C  
ATOM   2632  CB  SER C  97      -6.001   2.028  -8.941  1.00 82.58           C  
ATOM   2633  O   SER C  97      -3.722   3.942  -8.391  1.00 82.58           O  
ATOM   2634  OG  SER C  97      -5.485   1.486 -10.144  1.00 82.58           O  
ATOM   2635  N   GLU C  98      -4.380   4.768 -10.338  1.00 83.40           N  
ATOM   2636  CA  GLU C  98      -3.052   5.184 -10.778  1.00 83.40           C  
ATOM   2637  C   GLU C  98      -2.388   6.093  -9.748  1.00 83.40           C  
ATOM   2638  CB  GLU C  98      -3.132   5.895 -12.132  1.00 83.40           C  
ATOM   2639  O   GLU C  98      -1.171   6.041  -9.559  1.00 83.40           O  
ATOM   2640  CG  GLU C  98      -1.776   6.279 -12.706  1.00 83.40           C  
ATOM   2641  CD  GLU C  98      -1.848   6.757 -14.147  1.00 83.40           C  
ATOM   2642  OE1 GLU C  98      -0.822   6.691 -14.861  1.00 83.40           O  
ATOM   2643  OE2 GLU C  98      -2.940   7.203 -14.566  1.00 83.40           O  
ATOM   2644  N   GLN C  99      -3.167   6.841  -9.016  1.00 81.54           N  
ATOM   2645  CA  GLN C  99      -2.621   7.793  -8.054  1.00 81.54           C  
ATOM   2646  C   GLN C  99      -2.000   7.074  -6.860  1.00 81.54           C  
ATOM   2647  CB  GLN C  99      -3.707   8.759  -7.578  1.00 81.54           C  
ATOM   2648  O   GLN C  99      -1.138   7.627  -6.175  1.00 81.54           O  
ATOM   2649  CG  GLN C  99      -4.833   8.086  -6.806  1.00 81.54           C  
ATOM   2650  CD  GLN C  99      -5.907   9.062  -6.363  1.00 81.54           C  
ATOM   2651  NE2 GLN C  99      -7.094   8.544  -6.066  1.00 81.54           N  
ATOM   2652  OE1 GLN C  99      -5.672  10.272  -6.289  1.00 81.54           O  
ATOM   2653  N   TYR C 100      -2.401   5.884  -6.628  1.00 83.00           N  
ATOM   2654  CA  TYR C 100      -1.939   5.142  -5.461  1.00 83.00           C  
ATOM   2655  C   TYR C 100      -0.760   4.245  -5.816  1.00 83.00           C  
ATOM   2656  CB  TYR C 100      -3.076   4.302  -4.873  1.00 83.00           C  
ATOM   2657  O   TYR C 100      -0.081   3.721  -4.930  1.00 83.00           O  
ATOM   2658  CG  TYR C 100      -4.304   5.105  -4.517  1.00 83.00           C  
ATOM   2659  CD1 TYR C 100      -4.333   5.897  -3.372  1.00 83.00           C  
ATOM   2660  CD2 TYR C 100      -5.435   5.073  -5.325  1.00 83.00           C  
ATOM   2661  CE1 TYR C 100      -5.463   6.638  -3.039  1.00 83.00           C  
ATOM   2662  CE2 TYR C 100      -6.570   5.810  -5.001  1.00 83.00           C  
ATOM   2663  OH  TYR C 100      -7.695   7.319  -3.533  1.00 83.00           O  
ATOM   2664  CZ  TYR C 100      -6.574   6.588  -3.858  1.00 83.00           C  
ATOM   2665  N   PHE C 101      -0.406   4.105  -7.062  1.00 86.69           N  
ATOM   2666  CA  PHE C 101       0.544   3.119  -7.564  1.00 86.69           C  
ATOM   2667  C   PHE C 101       1.956   3.437  -7.089  1.00 86.69           C  
ATOM   2668  CB  PHE C 101       0.504   3.063  -9.095  1.00 86.69           C  
ATOM   2669  O   PHE C 101       2.676   2.550  -6.625  1.00 86.69           O  
ATOM   2670  CG  PHE C 101       1.419   2.027  -9.688  1.00 86.69           C  
ATOM   2671  CD1 PHE C 101       2.628   2.395 -10.266  1.00 86.69           C  
ATOM   2672  CD2 PHE C 101       1.070   0.683  -9.668  1.00 86.69           C  
ATOM   2673  CE1 PHE C 101       3.477   1.438 -10.816  1.00 86.69           C  
ATOM   2674  CE2 PHE C 101       1.914  -0.280 -10.216  1.00 86.69           C  
ATOM   2675  CZ  PHE C 101       3.116   0.100 -10.790  1.00 86.69           C  
ATOM   2676  N   PRO C 102       2.307   4.734  -7.069  1.00 79.39           N  
ATOM   2677  CA  PRO C 102       3.683   5.038  -6.668  1.00 79.39           C  
ATOM   2678  C   PRO C 102       3.993   4.592  -5.241  1.00 79.39           C  
ATOM   2679  CB  PRO C 102       3.758   6.562  -6.792  1.00 79.39           C  
ATOM   2680  O   PRO C 102       5.078   4.066  -4.977  1.00 79.39           O  
ATOM   2681  CG  PRO C 102       2.760   6.909  -7.849  1.00 79.39           C  
ATOM   2682  CD  PRO C 102       1.588   5.978  -7.723  1.00 79.39           C  
ATOM   2683  N   ALA C 103       3.080   4.778  -4.414  1.00 81.70           N  
ATOM   2684  CA  ALA C 103       3.276   4.365  -3.027  1.00 81.70           C  
ATOM   2685  C   ALA C 103       3.385   2.847  -2.917  1.00 81.70           C  
ATOM   2686  CB  ALA C 103       2.134   4.878  -2.152  1.00 81.70           C  
ATOM   2687  O   ALA C 103       4.234   2.331  -2.185  1.00 81.70           O  
ATOM   2688  N   LEU C 104       2.594   2.146  -3.657  1.00 87.17           N  
ATOM   2689  CA  LEU C 104       2.653   0.689  -3.660  1.00 87.17           C  
ATOM   2690  C   LEU C 104       3.961   0.199  -4.272  1.00 87.17           C  
ATOM   2691  CB  LEU C 104       1.466   0.106  -4.431  1.00 87.17           C  
ATOM   2692  O   LEU C 104       4.574  -0.743  -3.764  1.00 87.17           O  
ATOM   2693  CG  LEU C 104       1.440  -1.416  -4.588  1.00 87.17           C  
ATOM   2694  CD1 LEU C 104       1.181  -2.083  -3.241  1.00 87.17           C  
ATOM   2695  CD2 LEU C 104       0.385  -1.831  -5.608  1.00 87.17           C  
ATOM   2696  N   GLN C 105       4.335   0.834  -5.294  1.00 81.68           N  
ATOM   2697  CA  GLN C 105       5.572   0.471  -5.976  1.00 81.68           C  
ATOM   2698  C   GLN C 105       6.778   0.642  -5.056  1.00 81.68           C  
ATOM   2699  CB  GLN C 105       5.755   1.311  -7.241  1.00 81.68           C  
ATOM   2700  O   GLN C 105       7.630  -0.245  -4.969  1.00 81.68           O  
ATOM   2701  CG  GLN C 105       6.986   0.937  -8.055  1.00 81.68           C  
ATOM   2702  CD  GLN C 105       7.100   1.727  -9.345  1.00 81.68           C  
ATOM   2703  NE2 GLN C 105       7.527   1.062 -10.413  1.00 81.68           N  
ATOM   2704  OE1 GLN C 105       6.805   2.926  -9.382  1.00 81.68           O  
ATOM   2705  N   LYS C 106       6.817   1.761  -4.455  1.00 76.07           N  
ATOM   2706  CA  LYS C 106       7.908   2.010  -3.518  1.00 76.07           C  
ATOM   2707  C   LYS C 106       7.940   0.953  -2.418  1.00 76.07           C  
ATOM   2708  CB  LYS C 106       7.779   3.404  -2.902  1.00 76.07           C  
ATOM   2709  O   LYS C 106       8.999   0.403  -2.108  1.00 76.07           O  
ATOM   2710  CG  LYS C 106       8.947   3.796  -2.008  1.00 76.07           C  
ATOM   2711  CD  LYS C 106       8.751   5.183  -1.410  1.00 76.07           C  
ATOM   2712  CE  LYS C 106       9.851   5.523  -0.413  1.00 76.07           C  
ATOM   2713  NZ  LYS C 106       9.685   6.897   0.148  1.00 76.07           N  
ATOM   2714  N   PHE C 107       6.820   0.678  -1.891  1.00 82.64           N  
ATOM   2715  CA  PHE C 107       6.687  -0.267  -0.788  1.00 82.64           C  
ATOM   2716  C   PHE C 107       7.083  -1.671  -1.228  1.00 82.64           C  
ATOM   2717  CB  PHE C 107       5.253  -0.269  -0.251  1.00 82.64           C  
ATOM   2718  O   PHE C 107       7.859  -2.345  -0.548  1.00 82.64           O  
ATOM   2719  CG  PHE C 107       5.042  -1.203   0.910  1.00 82.64           C  
ATOM   2720  CD1 PHE C 107       4.257  -2.341   0.771  1.00 82.64           C  
ATOM   2721  CD2 PHE C 107       5.628  -0.942   2.142  1.00 82.64           C  
ATOM   2722  CE1 PHE C 107       4.060  -3.207   1.844  1.00 82.64           C  
ATOM   2723  CE2 PHE C 107       5.436  -1.803   3.219  1.00 82.64           C  
ATOM   2724  CZ  PHE C 107       4.650  -2.935   3.068  1.00 82.64           C  
ATOM   2725  N   THR C 108       6.628  -2.041  -2.372  1.00 86.58           N  
ATOM   2726  CA  THR C 108       6.808  -3.407  -2.853  1.00 86.58           C  
ATOM   2727  C   THR C 108       8.222  -3.609  -3.390  1.00 86.58           C  
ATOM   2728  CB  THR C 108       5.785  -3.753  -3.950  1.00 86.58           C  
ATOM   2729  O   THR C 108       8.914  -4.548  -2.992  1.00 86.58           O  
ATOM   2730  CG2 THR C 108       5.904  -5.213  -4.373  1.00 86.58           C  
ATOM   2731  OG1 THR C 108       4.461  -3.518  -3.452  1.00 86.58           O  
ATOM   2732  N   VAL C 109       8.648  -2.661  -4.208  1.00 76.47           N  
ATOM   2733  CA  VAL C 109       9.896  -2.854  -4.939  1.00 76.47           C  
ATOM   2734  C   VAL C 109      11.073  -2.390  -4.085  1.00 76.47           C  
ATOM   2735  CB  VAL C 109       9.885  -2.100  -6.288  1.00 76.47           C  
ATOM   2736  O   VAL C 109      12.037  -3.134  -3.888  1.00 76.47           O  
ATOM   2737  CG1 VAL C 109      11.220  -2.270  -7.012  1.00 76.47           C  
ATOM   2738  CG2 VAL C 109       8.733  -2.588  -7.163  1.00 76.47           C  
ATOM   2739  N   LEU C 110      10.890  -1.319  -3.450  1.00 65.55           N  
ATOM   2740  CA  LEU C 110      12.028  -0.740  -2.744  1.00 65.55           C  
ATOM   2741  C   LEU C 110      12.110  -1.271  -1.317  1.00 65.55           C  
ATOM   2742  CB  LEU C 110      11.927   0.788  -2.727  1.00 65.55           C  
ATOM   2743  O   LEU C 110      13.165  -1.738  -0.883  1.00 65.55           O  
ATOM   2744  CG  LEU C 110      12.011   1.487  -4.085  1.00 65.55           C  
ATOM   2745  CD1 LEU C 110      11.889   2.998  -3.911  1.00 65.55           C  
ATOM   2746  CD2 LEU C 110      13.314   1.129  -4.791  1.00 65.55           C  
ATOM   2747  N   ASP C 111      10.999  -1.253  -0.673  1.00 67.28           N  
ATOM   2748  CA  ASP C 111      11.016  -1.612   0.742  1.00 67.28           C  
ATOM   2749  C   ASP C 111      11.048  -3.127   0.924  1.00 67.28           C  
ATOM   2750  CB  ASP C 111       9.800  -1.021   1.460  1.00 67.28           C  
ATOM   2751  O   ASP C 111      11.808  -3.643   1.746  1.00 67.28           O  
ATOM   2752  CG  ASP C 111       9.785   0.497   1.448  1.00 67.28           C  
ATOM   2753  OD1 ASP C 111      10.823   1.116   1.130  1.00 67.28           O  
ATOM   2754  OD2 ASP C 111       8.725   1.081   1.763  1.00 67.28           O  
ATOM   2755  N   LEU C 112      10.315  -3.835   0.106  1.00 75.12           N  
ATOM   2756  CA  LEU C 112      10.195  -5.274   0.312  1.00 75.12           C  
ATOM   2757  C   LEU C 112      11.079  -6.039  -0.667  1.00 75.12           C  
ATOM   2758  CB  LEU C 112       8.739  -5.719   0.158  1.00 75.12           C  
ATOM   2759  O   LEU C 112      11.406  -7.205  -0.435  1.00 75.12           O  
ATOM   2760  CG  LEU C 112       7.748  -5.166   1.184  1.00 75.12           C  
ATOM   2761  CD1 LEU C 112       6.341  -5.675   0.890  1.00 75.12           C  
ATOM   2762  CD2 LEU C 112       8.175  -5.546   2.598  1.00 75.12           C  
ATOM   2763  N   GLY C 113      11.433  -5.393  -1.734  1.00 70.01           N  
ATOM   2764  CA  GLY C 113      12.260  -6.037  -2.741  1.00 70.01           C  
ATOM   2765  C   GLY C 113      11.524  -7.109  -3.522  1.00 70.01           C  
ATOM   2766  O   GLY C 113      12.114  -8.119  -3.910  1.00 70.01           O  
ATOM   2767  N   MET C 114      10.266  -6.954  -3.596  1.00 81.29           N  
ATOM   2768  CA  MET C 114       9.451  -7.924  -4.322  1.00 81.29           C  
ATOM   2769  C   MET C 114       9.167  -7.442  -5.740  1.00 81.29           C  
ATOM   2770  CB  MET C 114       8.136  -8.182  -3.584  1.00 81.29           C  
ATOM   2771  O   MET C 114       9.339  -6.261  -6.046  1.00 81.29           O  
ATOM   2772  CG  MET C 114       8.318  -8.799  -2.206  1.00 81.29           C  
ATOM   2773  SD  MET C 114       6.719  -9.148  -1.376  1.00 81.29           S  
ATOM   2774  CE  MET C 114       6.171 -10.591  -2.330  1.00 81.29           C  
ATOM   2775  N   VAL C 115       8.818  -8.407  -6.631  1.00 84.91           N  
ATOM   2776  CA  VAL C 115       8.478  -8.096  -8.015  1.00 84.91           C  
ATOM   2777  C   VAL C 115       7.056  -7.544  -8.087  1.00 84.91           C  
ATOM   2778  CB  VAL C 115       8.614  -9.336  -8.926  1.00 84.91           C  
ATOM   2779  O   VAL C 115       6.144  -8.073  -7.446  1.00 84.91           O  
ATOM   2780  CG1 VAL C 115       8.169  -9.012 -10.351  1.00 84.91           C  
ATOM   2781  CG2 VAL C 115      10.053  -9.849  -8.916  1.00 84.91           C  
ATOM   2782  N   LEU C 116       6.938  -6.464  -8.839  1.00 90.23           N  
ATOM   2783  CA  LEU C 116       5.643  -5.811  -8.997  1.00 90.23           C  
ATOM   2784  C   LEU C 116       5.251  -5.732 -10.469  1.00 90.23           C  
ATOM   2785  CB  LEU C 116       5.673  -4.406  -8.389  1.00 90.23           C  
ATOM   2786  O   LEU C 116       6.002  -5.199 -11.288  1.00 90.23           O  
ATOM   2787  CG  LEU C 116       4.384  -3.591  -8.500  1.00 90.23           C  
ATOM   2788  CD1 LEU C 116       3.287  -4.216  -7.644  1.00 90.23           C  
ATOM   2789  CD2 LEU C 116       4.629  -2.143  -8.090  1.00 90.23           C  
ATOM   2790  N   LEU C 117       4.037  -6.263 -10.721  1.00 89.11           N  
ATOM   2791  CA  LEU C 117       3.561  -6.253 -12.100  1.00 89.11           C  
ATOM   2792  C   LEU C 117       2.208  -5.557 -12.203  1.00 89.11           C  
ATOM   2793  CB  LEU C 117       3.456  -7.682 -12.641  1.00 89.11           C  
ATOM   2794  O   LEU C 117       1.199  -6.078 -11.724  1.00 89.11           O  
ATOM   2795  CG  LEU C 117       4.742  -8.508 -12.629  1.00 89.11           C  
ATOM   2796  CD1 LEU C 117       4.444  -9.959 -12.989  1.00 89.11           C  
ATOM   2797  CD2 LEU C 117       5.768  -7.914 -13.588  1.00 89.11           C  
ATOM   2798  N   PRO C 118       2.198  -4.473 -12.941  1.00 92.01           N  
ATOM   2799  CA  PRO C 118       0.915  -3.789 -13.113  1.00 92.01           C  
ATOM   2800  C   PRO C 118       0.062  -4.404 -14.220  1.00 92.01           C  
ATOM   2801  CB  PRO C 118       1.324  -2.358 -13.471  1.00 92.01           C  
ATOM   2802  O   PRO C 118       0.594  -4.848 -15.240  1.00 92.01           O  
ATOM   2803  CG  PRO C 118       2.678  -2.491 -14.091  1.00 92.01           C  
ATOM   2804  CD  PRO C 118       3.358  -3.692 -13.498  1.00 92.01           C  
ATOM   2805  N   VAL C 119      -1.236  -4.532 -13.983  1.00 91.09           N  
ATOM   2806  CA  VAL C 119      -2.188  -4.987 -14.991  1.00 91.09           C  
ATOM   2807  C   VAL C 119      -3.356  -4.008 -15.078  1.00 91.09           C  
ATOM   2808  CB  VAL C 119      -2.706  -6.409 -14.681  1.00 91.09           C  
ATOM   2809  O   VAL C 119      -3.680  -3.330 -14.100  1.00 91.09           O  
ATOM   2810  CG1 VAL C 119      -1.580  -7.434 -14.809  1.00 91.09           C  
ATOM   2811  CG2 VAL C 119      -3.322  -6.460 -13.284  1.00 91.09           C  
ATOM   2812  N   ALA C 120      -3.972  -4.006 -16.210  1.00 86.11           N  
ATOM   2813  CA  ALA C 120      -5.024  -3.016 -16.426  1.00 86.11           C  
ATOM   2814  C   ALA C 120      -6.391  -3.576 -16.046  1.00 86.11           C  
ATOM   2815  CB  ALA C 120      -5.028  -2.552 -17.881  1.00 86.11           C  
ATOM   2816  O   ALA C 120      -7.366  -2.829 -15.933  1.00 86.11           O  
ATOM   2817  N   SER C 121      -6.483  -4.882 -15.938  1.00 85.40           N  
ATOM   2818  CA  SER C 121      -7.762  -5.517 -15.641  1.00 85.40           C  
ATOM   2819  C   SER C 121      -7.566  -6.935 -15.114  1.00 85.40           C  
ATOM   2820  CB  SER C 121      -8.649  -5.546 -16.887  1.00 85.40           C  
ATOM   2821  O   SER C 121      -6.455  -7.468 -15.148  1.00 85.40           O  
ATOM   2822  OG  SER C 121      -8.130  -6.444 -17.853  1.00 85.40           O  
ATOM   2823  N   GLN C 122      -8.715  -7.488 -14.640  1.00 88.04           N  
ATOM   2824  CA  GLN C 122      -8.677  -8.864 -14.155  1.00 88.04           C  
ATOM   2825  C   GLN C 122      -8.393  -9.840 -15.293  1.00 88.04           C  
ATOM   2826  CB  GLN C 122      -9.994  -9.227 -13.468  1.00 88.04           C  
ATOM   2827  O   GLN C 122      -7.740 -10.866 -15.089  1.00 88.04           O  
ATOM   2828  CG  GLN C 122     -10.214  -8.512 -12.142  1.00 88.04           C  
ATOM   2829  CD  GLN C 122     -11.492  -8.944 -11.448  1.00 88.04           C  
ATOM   2830  NE2 GLN C 122     -11.908  -8.181 -10.442  1.00 88.04           N  
ATOM   2831  OE1 GLN C 122     -12.102  -9.954 -11.812  1.00 88.04           O  
ATOM   2832  N   MET C 123      -8.880  -9.473 -16.401  1.00 85.17           N  
ATOM   2833  CA  MET C 123      -8.636 -10.300 -17.579  1.00 85.17           C  
ATOM   2834  C   MET C 123      -7.146 -10.367 -17.898  1.00 85.17           C  
ATOM   2835  CB  MET C 123      -9.405  -9.759 -18.786  1.00 85.17           C  
ATOM   2836  O   MET C 123      -6.608 -11.446 -18.150  1.00 85.17           O  
ATOM   2837  CG  MET C 123      -9.292 -10.630 -20.026  1.00 85.17           C  
ATOM   2838  SD  MET C 123     -10.209 -12.211 -19.861  1.00 85.17           S  
ATOM   2839  CE  MET C 123     -11.915 -11.596 -19.896  1.00 85.17           C  
ATOM   2840  N   GLU C 124      -6.547  -9.208 -17.846  1.00 89.37           N  
ATOM   2841  CA  GLU C 124      -5.111  -9.156 -18.100  1.00 89.37           C  
ATOM   2842  C   GLU C 124      -4.332  -9.903 -17.021  1.00 89.37           C  
ATOM   2843  CB  GLU C 124      -4.631  -7.705 -18.185  1.00 89.37           C  
ATOM   2844  O   GLU C 124      -3.322 -10.547 -17.311  1.00 89.37           O  
ATOM   2845  CG  GLU C 124      -3.254  -7.548 -18.813  1.00 89.37           C  
ATOM   2846  CD  GLU C 124      -2.824  -6.097 -18.960  1.00 89.37           C  
ATOM   2847  OE1 GLU C 124      -1.661  -5.845 -19.352  1.00 89.37           O  
ATOM   2848  OE2 GLU C 124      -3.655  -5.204 -18.681  1.00 89.37           O  
ATOM   2849  N   ALA C 125      -4.834  -9.781 -15.849  1.00 93.48           N  
ATOM   2850  CA  ALA C 125      -4.200 -10.491 -14.741  1.00 93.48           C  
ATOM   2851  C   ALA C 125      -4.261 -12.001 -14.951  1.00 93.48           C  
ATOM   2852  CB  ALA C 125      -4.863 -10.114 -13.418  1.00 93.48           C  
ATOM   2853  O   ALA C 125      -3.267 -12.703 -14.751  1.00 93.48           O  
ATOM   2854  N   SER C 126      -5.382 -12.490 -15.368  1.00 92.54           N  
ATOM   2855  CA  SER C 126      -5.562 -13.915 -15.621  1.00 92.54           C  
ATOM   2856  C   SER C 126      -4.607 -14.410 -16.702  1.00 92.54           C  
ATOM   2857  CB  SER C 126      -7.006 -14.210 -16.032  1.00 92.54           C  
ATOM   2858  O   SER C 126      -3.970 -15.454 -16.545  1.00 92.54           O  
ATOM   2859  OG  SER C 126      -7.904 -13.865 -14.991  1.00 92.54           O  
ATOM   2860  N   CYS C 127      -4.485 -13.630 -17.714  1.00 89.69           N  
ATOM   2861  CA  CYS C 127      -3.597 -13.994 -18.813  1.00 89.69           C  
ATOM   2862  C   CYS C 127      -2.148 -14.058 -18.345  1.00 89.69           C  
ATOM   2863  CB  CYS C 127      -3.728 -12.994 -19.961  1.00 89.69           C  
ATOM   2864  O   CYS C 127      -1.410 -14.972 -18.718  1.00 89.69           O  
ATOM   2865  SG  CYS C 127      -5.272 -13.146 -20.886  1.00 89.69           S  
ATOM   2866  N   LEU C 128      -1.853 -13.126 -17.549  1.00 90.50           N  
ATOM   2867  CA  LEU C 128      -0.495 -13.068 -17.019  1.00 90.50           C  
ATOM   2868  C   LEU C 128      -0.193 -14.292 -16.162  1.00 90.50           C  
ATOM   2869  CB  LEU C 128      -0.295 -11.792 -16.197  1.00 90.50           C  
ATOM   2870  O   LEU C 128       0.855 -14.923 -16.320  1.00 90.50           O  
ATOM   2871  CG  LEU C 128       1.100 -11.578 -15.606  1.00 90.50           C  
ATOM   2872  CD1 LEU C 128       2.100 -11.257 -16.712  1.00 90.50           C  
ATOM   2873  CD2 LEU C 128       1.074 -10.467 -14.562  1.00 90.50           C  
ATOM   2874  N   VAL C 129      -1.077 -14.607 -15.306  1.00 93.28           N  
ATOM   2875  CA  VAL C 129      -0.899 -15.731 -14.393  1.00 93.28           C  
ATOM   2876  C   VAL C 129      -0.766 -17.028 -15.188  1.00 93.28           C  
ATOM   2877  CB  VAL C 129      -2.070 -15.839 -13.390  1.00 93.28           C  
ATOM   2878  O   VAL C 129       0.120 -17.842 -14.917  1.00 93.28           O  
ATOM   2879  CG1 VAL C 129      -1.962 -17.122 -12.569  1.00 93.28           C  
ATOM   2880  CG2 VAL C 129      -2.102 -14.616 -12.475  1.00 93.28           C  
ATOM   2881  N   ILE C 130      -1.622 -17.210 -16.181  1.00 89.61           N  
ATOM   2882  CA  ILE C 130      -1.594 -18.398 -17.028  1.00 89.61           C  
ATOM   2883  C   ILE C 130      -0.239 -18.504 -17.723  1.00 89.61           C  
ATOM   2884  CB  ILE C 130      -2.732 -18.374 -18.072  1.00 89.61           C  
ATOM   2885  O   ILE C 130       0.365 -19.578 -17.759  1.00 89.61           O  
ATOM   2886  CG1 ILE C 130      -4.092 -18.542 -17.384  1.00 89.61           C  
ATOM   2887  CG2 ILE C 130      -2.516 -19.460 -19.131  1.00 89.61           C  
ATOM   2888  CD1 ILE C 130      -5.283 -18.275 -18.294  1.00 89.61           C  
ATOM   2889  N   GLN C 131       0.184 -17.385 -18.174  1.00 85.31           N  
ATOM   2890  CA  GLN C 131       1.462 -17.356 -18.877  1.00 85.31           C  
ATOM   2891  C   GLN C 131       2.611 -17.733 -17.946  1.00 85.31           C  
ATOM   2892  CB  GLN C 131       1.710 -15.975 -19.485  1.00 85.31           C  
ATOM   2893  O   GLN C 131       3.528 -18.454 -18.344  1.00 85.31           O  
ATOM   2894  CG  GLN C 131       2.865 -15.938 -20.477  1.00 85.31           C  
ATOM   2895  CD  GLN C 131       2.833 -14.711 -21.369  1.00 85.31           C  
ATOM   2896  NE2 GLN C 131       3.758 -14.645 -22.320  1.00 85.31           N  
ATOM   2897  OE1 GLN C 131       1.984 -13.829 -21.204  1.00 85.31           O  
ATOM   2898  N   LEU C 132       2.536 -17.284 -16.770  1.00 86.72           N  
ATOM   2899  CA  LEU C 132       3.583 -17.565 -15.794  1.00 86.72           C  
ATOM   2900  C   LEU C 132       3.649 -19.056 -15.482  1.00 86.72           C  
ATOM   2901  CB  LEU C 132       3.343 -16.772 -14.507  1.00 86.72           C  
ATOM   2902  O   LEU C 132       4.738 -19.616 -15.335  1.00 86.72           O  
ATOM   2903  CG  LEU C 132       3.638 -15.273 -14.568  1.00 86.72           C  
ATOM   2904  CD1 LEU C 132       3.173 -14.588 -13.287  1.00 86.72           C  
ATOM   2905  CD2 LEU C 132       5.125 -15.030 -14.801  1.00 86.72           C  
ATOM   2906  N   VAL C 133       2.501 -19.697 -15.467  1.00 86.10           N  
ATOM   2907  CA  VAL C 133       2.438 -21.118 -15.142  1.00 86.10           C  
ATOM   2908  C   VAL C 133       2.924 -21.943 -16.331  1.00 86.10           C  
ATOM   2909  CB  VAL C 133       1.007 -21.547 -14.746  1.00 86.10           C  
ATOM   2910  O   VAL C 133       3.643 -22.930 -16.158  1.00 86.10           O  
ATOM   2911  CG1 VAL C 133       0.915 -23.066 -14.614  1.00 86.10           C  
ATOM   2912  CG2 VAL C 133       0.589 -20.868 -13.443  1.00 86.10           C  
ATOM   2913  N   GLN C 134       2.521 -21.572 -17.454  1.00 81.69           N  
ATOM   2914  CA  GLN C 134       2.901 -22.304 -18.657  1.00 81.69           C  
ATOM   2915  C   GLN C 134       4.411 -22.262 -18.873  1.00 81.69           C  
ATOM   2916  CB  GLN C 134       2.180 -21.737 -19.881  1.00 81.69           C  
ATOM   2917  O   GLN C 134       5.008 -23.247 -19.312  1.00 81.69           O  
ATOM   2918  CG  GLN C 134       0.696 -22.073 -19.931  1.00 81.69           C  
ATOM   2919  CD  GLN C 134      -0.025 -21.380 -21.072  1.00 81.69           C  
ATOM   2920  NE2 GLN C 134      -1.265 -21.785 -21.324  1.00 81.69           N  
ATOM   2921  OE1 GLN C 134       0.528 -20.486 -21.722  1.00 81.69           O  
ATOM   2922  N   GLU C 135       4.959 -21.125 -18.566  1.00 73.54           N  
ATOM   2923  CA  GLU C 135       6.405 -20.977 -18.709  1.00 73.54           C  
ATOM   2924  C   GLU C 135       7.151 -21.843 -17.698  1.00 73.54           C  
ATOM   2925  CB  GLU C 135       6.814 -19.511 -18.550  1.00 73.54           C  
ATOM   2926  O   GLU C 135       8.231 -22.359 -17.993  1.00 73.54           O  
ATOM   2927  CG  GLU C 135       6.452 -18.638 -19.743  1.00 73.54           C  
ATOM   2928  CD  GLU C 135       7.196 -19.019 -21.013  1.00 73.54           C  
ATOM   2929  OE1 GLU C 135       6.658 -18.799 -22.122  1.00 73.54           O  
ATOM   2930  OE2 GLU C 135       8.327 -19.543 -20.898  1.00 73.54           O  
ATOM   2931  N   GLN C 136       6.575 -22.073 -16.604  1.00 70.71           N  
ATOM   2932  CA  GLN C 136       7.166 -22.899 -15.556  1.00 70.71           C  
ATOM   2933  C   GLN C 136       7.142 -24.376 -15.940  1.00 70.71           C  
ATOM   2934  CB  GLN C 136       6.434 -22.690 -14.230  1.00 70.71           C  
ATOM   2935  O   GLN C 136       8.026 -25.139 -15.547  1.00 70.71           O  
ATOM   2936  CG  GLN C 136       6.871 -21.440 -13.476  1.00 70.71           C  
ATOM   2937  CD  GLN C 136       6.222 -21.322 -12.110  1.00 70.71           C  
ATOM   2938  NE2 GLN C 136       6.704 -20.381 -11.305  1.00 70.71           N  
ATOM   2939  OE1 GLN C 136       5.295 -22.068 -11.782  1.00 70.71           O  
ATOM   2940  N   THR C 137       6.082 -24.725 -16.674  1.00 69.11           N  
ATOM   2941  CA  THR C 137       5.913 -26.114 -17.087  1.00 69.11           C  
ATOM   2942  C   THR C 137       6.876 -26.463 -18.218  1.00 69.11           C  
ATOM   2943  CB  THR C 137       4.466 -26.390 -17.537  1.00 69.11           C  
ATOM   2944  O   THR C 137       7.332 -27.603 -18.322  1.00 69.11           O  
ATOM   2945  CG2 THR C 137       3.504 -26.344 -16.355  1.00 69.11           C  
ATOM   2946  OG1 THR C 137       4.073 -25.402 -18.497  1.00 69.11           O  
ATOM   2947  N   LYS C 138       7.146 -25.538 -19.103  1.00 65.76           N  
ATOM   2948  CA  LYS C 138       8.008 -25.788 -20.254  1.00 65.76           C  
ATOM   2949  C   LYS C 138       9.461 -25.969 -19.823  1.00 65.76           C  
ATOM   2950  CB  LYS C 138       7.900 -24.645 -21.264  1.00 65.76           C  
ATOM   2951  O   LYS C 138      10.161 -26.845 -20.336  1.00 65.76           O  
ATOM   2952  CG  LYS C 138       6.600 -24.639 -22.055  1.00 65.76           C  
ATOM   2953  CD  LYS C 138       6.591 -23.536 -23.106  1.00 65.76           C  
ATOM   2954  CE  LYS C 138       5.280 -23.513 -23.882  1.00 65.76           C  
ATOM   2955  NZ  LYS C 138       5.240 -22.391 -24.867  1.00 65.76           N  
ATOM   2956  N   GLU C 139      10.026 -25.116 -18.988  1.00 57.35           N  
ATOM   2957  CA  GLU C 139      11.403 -25.203 -18.511  1.00 57.35           C  
ATOM   2958  C   GLU C 139      11.474 -25.024 -16.997  1.00 57.35           C  
ATOM   2959  CB  GLU C 139      12.280 -24.158 -19.205  1.00 57.35           C  
ATOM   2960  O   GLU C 139      11.555 -23.897 -16.502  1.00 57.35           O  
ATOM   2961  CG  GLU C 139      12.790 -24.594 -20.571  1.00 57.35           C  
ATOM   2962  CD  GLU C 139      13.909 -23.712 -21.103  1.00 57.35           C  
ATOM   2963  OE1 GLU C 139      14.477 -24.031 -22.172  1.00 57.35           O  
ATOM   2964  OE2 GLU C 139      14.221 -22.695 -20.444  1.00 57.35           O  
ATOM   2965  N   PRO C 140      11.196 -26.135 -16.309  1.00 49.86           N  
ATOM   2966  CA  PRO C 140      11.121 -25.964 -14.856  1.00 49.86           C  
ATOM   2967  C   PRO C 140      12.317 -25.203 -14.289  1.00 49.86           C  
ATOM   2968  CB  PRO C 140      11.090 -27.403 -14.334  1.00 49.86           C  
ATOM   2969  O   PRO C 140      12.163 -24.412 -13.355  1.00 49.86           O  
ATOM   2970  CG  PRO C 140      11.142 -28.256 -15.560  1.00 49.86           C  
ATOM   2971  CD  PRO C 140      11.234 -27.359 -16.761  1.00 49.86           C  
ATOM   2972  N   SER C 141      13.506 -25.535 -14.783  1.00 47.67           N  
ATOM   2973  CA  SER C 141      14.738 -24.962 -14.250  1.00 47.67           C  
ATOM   2974  C   SER C 141      14.913 -23.515 -14.700  1.00 47.67           C  
ATOM   2975  CB  SER C 141      15.947 -25.789 -14.687  1.00 47.67           C  
ATOM   2976  O   SER C 141      15.675 -22.759 -14.093  1.00 47.67           O  
ATOM   2977  OG  SER C 141      16.319 -25.474 -16.018  1.00 47.67           O  
ATOM   2978  N   LYS C 142      14.183 -23.088 -15.752  1.00 43.41           N  
ATOM   2979  CA  LYS C 142      14.451 -21.812 -16.410  1.00 43.41           C  
ATOM   2980  C   LYS C 142      13.375 -20.784 -16.074  1.00 43.41           C  
ATOM   2981  CB  LYS C 142      14.544 -21.998 -17.925  1.00 43.41           C  
ATOM   2982  O   LYS C 142      13.220 -19.786 -16.781  1.00 43.41           O  
ATOM   2983  CG  LYS C 142      15.866 -22.585 -18.397  1.00 43.41           C  
ATOM   2984  CD  LYS C 142      15.979 -22.559 -19.916  1.00 43.41           C  
ATOM   2985  CE  LYS C 142      17.306 -23.137 -20.389  1.00 43.41           C  
ATOM   2986  NZ  LYS C 142      17.364 -23.244 -21.877  1.00 43.41           N  
ATOM   2987  N   ASN C 143      12.591 -21.112 -15.107  1.00 41.36           N  
ATOM   2988  CA  ASN C 143      11.611 -20.047 -14.921  1.00 41.36           C  
ATOM   2989  C   ASN C 143      12.286 -18.702 -14.665  1.00 41.36           C  
ATOM   2990  CB  ASN C 143      10.657 -20.389 -13.775  1.00 41.36           C  
ATOM   2991  O   ASN C 143      12.962 -18.526 -13.650  1.00 41.36           O  
ATOM   2992  CG  ASN C 143       9.291 -20.830 -14.264  1.00 41.36           C  
ATOM   2993  ND2 ASN C 143       8.625 -21.672 -13.484  1.00 41.36           N  
ATOM   2994  OD1 ASN C 143       8.839 -20.417 -15.336  1.00 41.36           O  
ATOM   2995  N   PRO C 144      12.420 -17.926 -15.694  1.00 39.35           N  
ATOM   2996  CA  PRO C 144      13.164 -16.672 -15.555  1.00 39.35           C  
ATOM   2997  C   PRO C 144      12.760 -15.881 -14.313  1.00 39.35           C  
ATOM   2998  CB  PRO C 144      12.804 -15.905 -16.831  1.00 39.35           C  
ATOM   2999  O   PRO C 144      13.582 -15.159 -13.742  1.00 39.35           O  
ATOM   3000  CG  PRO C 144      11.755 -16.739 -17.493  1.00 39.35           C  
ATOM   3001  CD  PRO C 144      11.582 -18.004 -16.704  1.00 39.35           C  
ATOM   3002  N   LEU C 145      11.463 -16.147 -14.059  1.00 42.56           N  
ATOM   3003  CA  LEU C 145      10.998 -15.313 -12.957  1.00 42.56           C  
ATOM   3004  C   LEU C 145      11.455 -15.879 -11.617  1.00 42.56           C  
ATOM   3005  CB  LEU C 145       9.472 -15.195 -12.981  1.00 42.56           C  
ATOM   3006  O   LEU C 145      11.470 -15.167 -10.610  1.00 42.56           O  
ATOM   3007  CG  LEU C 145       8.872 -14.397 -14.139  1.00 42.56           C  
ATOM   3008  CD1 LEU C 145       7.356 -14.562 -14.166  1.00 42.56           C  
ATOM   3009  CD2 LEU C 145       9.253 -12.924 -14.028  1.00 42.56           C  
ATOM   3010  N   LEU C 146      11.411 -17.156 -11.483  1.00 40.13           N  
ATOM   3011  CA  LEU C 146      11.717 -17.835 -10.229  1.00 40.13           C  
ATOM   3012  C   LEU C 146      13.224 -17.992 -10.050  1.00 40.13           C  
ATOM   3013  CB  LEU C 146      11.040 -19.207 -10.182  1.00 40.13           C  
ATOM   3014  O   LEU C 146      13.677 -18.609  -9.083  1.00 40.13           O  
ATOM   3015  CG  LEU C 146       9.701 -19.278  -9.447  1.00 40.13           C  
ATOM   3016  CD1 LEU C 146       8.548 -19.276 -10.445  1.00 40.13           C  
ATOM   3017  CD2 LEU C 146       9.643 -20.515  -8.558  1.00 40.13           C  
ATOM   3018  N   GLY C 147      14.013 -18.276 -11.106  1.00 35.59           N  
ATOM   3019  CA  GLY C 147      15.408 -18.672 -10.999  1.00 35.59           C  
ATOM   3020  C   GLY C 147      16.169 -17.894  -9.942  1.00 35.59           C  
ATOM   3021  O   GLY C 147      15.619 -16.986  -9.316  1.00 35.59           O  
ATOM   3022  N   LYS C 148      17.467 -18.419  -9.508  1.00 33.23           N  
ATOM   3023  CA  LYS C 148      18.386 -17.769  -8.578  1.00 33.23           C  
ATOM   3024  C   LYS C 148      18.264 -16.250  -8.656  1.00 33.23           C  
ATOM   3025  CB  LYS C 148      19.827 -18.194  -8.862  1.00 33.23           C  
ATOM   3026  O   LYS C 148      17.695 -15.715  -9.610  1.00 33.23           O  
ATOM   3027  CG  LYS C 148      20.218 -19.521  -8.227  1.00 33.23           C  
ATOM   3028  CD  LYS C 148      21.693 -19.831  -8.443  1.00 33.23           C  
ATOM   3029  CE  LYS C 148      22.082 -21.165  -7.819  1.00 33.23           C  
ATOM   3030  NZ  LYS C 148      23.459 -21.582  -8.218  1.00 33.23           N  
ATOM   3031  N   LYS C 149      18.727 -15.450  -7.504  1.00 30.96           N  
ATOM   3032  CA  LYS C 149      18.972 -14.023  -7.696  1.00 30.96           C  
ATOM   3033  C   LYS C 149      19.414 -13.729  -9.127  1.00 30.96           C  
ATOM   3034  CB  LYS C 149      20.026 -13.521  -6.708  1.00 30.96           C  
ATOM   3035  O   LYS C 149      20.599 -13.832  -9.449  1.00 30.96           O  
ATOM   3036  CG  LYS C 149      19.491 -13.273  -5.305  1.00 30.96           C  
ATOM   3037  CD  LYS C 149      20.533 -12.601  -4.421  1.00 30.96           C  
ATOM   3038  CE  LYS C 149      20.011 -12.383  -3.007  1.00 30.96           C  
ATOM   3039  NZ  LYS C 149      21.111 -12.042  -2.056  1.00 30.96           N  
ATOM   3040  N   ARG C 150      18.906 -14.428 -10.009  1.00 27.60           N  
ATOM   3041  CA  ARG C 150      19.616 -13.817 -11.128  1.00 27.60           C  
ATOM   3042  C   ARG C 150      19.710 -12.305 -10.957  1.00 27.60           C  
ATOM   3043  CB  ARG C 150      18.925 -14.153 -12.451  1.00 27.60           C  
ATOM   3044  O   ARG C 150      18.723 -11.651 -10.614  1.00 27.60           O  
ATOM   3045  CG  ARG C 150      19.478 -15.391 -13.138  1.00 27.60           C  
ATOM   3046  CD  ARG C 150      18.828 -15.621 -14.496  1.00 27.60           C  
ATOM   3047  NE  ARG C 150      19.462 -16.720 -15.218  1.00 27.60           N  
ATOM   3048  NH1 ARG C 150      17.784 -16.928 -16.791  1.00 27.60           N  
ATOM   3049  NH2 ARG C 150      19.614 -18.306 -16.872  1.00 27.60           N  
ATOM   3050  CZ  ARG C 150      18.952 -17.315 -16.292  1.00 27.60           C  
ATOM   3051  N   ALA C 151      20.698 -11.771 -10.469  1.00 29.06           N  
ATOM   3052  CA  ALA C 151      20.839 -10.336 -10.699  1.00 29.06           C  
ATOM   3053  C   ALA C 151      19.946  -9.873 -11.846  1.00 29.06           C  
ATOM   3054  CB  ALA C 151      22.297  -9.984 -10.989  1.00 29.06           C  
ATOM   3055  O   ALA C 151      19.636 -10.650 -12.753  1.00 29.06           O  
ATOM   3056  N   LEU C 152      18.861  -9.118 -11.776  1.00 29.82           N  
ATOM   3057  CA  LEU C 152      18.584  -8.385 -13.006  1.00 29.82           C  
ATOM   3058  C   LEU C 152      19.786  -8.424 -13.944  1.00 29.82           C  
ATOM   3059  CB  LEU C 152      18.213  -6.933 -12.693  1.00 29.82           C  
ATOM   3060  O   LEU C 152      20.748  -7.675 -13.759  1.00 29.82           O  
ATOM   3061  CG  LEU C 152      16.727  -6.645 -12.474  1.00 29.82           C  
ATOM   3062  CD1 LEU C 152      16.550  -5.486 -11.498  1.00 29.82           C  
ATOM   3063  CD2 LEU C 152      16.039  -6.343 -13.801  1.00 29.82           C  
ATOM   3064  N   LEU C 153      20.475  -9.469 -13.994  1.00 27.56           N  
ATOM   3065  CA  LEU C 153      21.405  -9.228 -15.092  1.00 27.56           C  
ATOM   3066  C   LEU C 153      20.690  -8.597 -16.282  1.00 27.56           C  
ATOM   3067  CB  LEU C 153      22.078 -10.535 -15.521  1.00 27.56           C  
ATOM   3068  O   LEU C 153      19.750  -9.180 -16.827  1.00 27.56           O  
ATOM   3069  CG  LEU C 153      23.108 -11.116 -14.551  1.00 27.56           C  
ATOM   3070  CD1 LEU C 153      23.571 -12.488 -15.030  1.00 27.56           C  
ATOM   3071  CD2 LEU C 153      24.294 -10.169 -14.399  1.00 27.56           C  
ATOM   3072  N   LEU C 154      20.300  -7.424 -16.333  1.00 33.43           N  
ATOM   3073  CA  LEU C 154      20.056  -6.808 -17.632  1.00 33.43           C  
ATOM   3074  C   LEU C 154      20.714  -7.614 -18.748  1.00 33.43           C  
ATOM   3075  CB  LEU C 154      20.579  -5.369 -17.650  1.00 33.43           C  
ATOM   3076  O   LEU C 154      21.766  -8.223 -18.542  1.00 33.43           O  
ATOM   3077  CG  LEU C 154      19.627  -4.295 -17.121  1.00 33.43           C  
ATOM   3078  CD1 LEU C 154      20.417  -3.134 -16.525  1.00 33.43           C  
ATOM   3079  CD2 LEU C 154      18.703  -3.806 -18.230  1.00 33.43           C  
ATOM   3080  N   SER C 155      20.052  -8.288 -19.585  1.00 38.70           N  
ATOM   3081  CA  SER C 155      20.786  -8.868 -20.705  1.00 38.70           C  
ATOM   3082  C   SER C 155      22.088  -8.116 -20.961  1.00 38.70           C  
ATOM   3083  CB  SER C 155      19.927  -8.861 -21.970  1.00 38.70           C  
ATOM   3084  O   SER C 155      22.169  -6.907 -20.733  1.00 38.70           O  
ATOM   3085  OG  SER C 155      19.385  -7.573 -22.203  1.00 38.70           O  
ATOM   3086  N   GLU C 156      23.318  -8.703 -20.744  1.00 47.78           N  
ATOM   3087  CA  GLU C 156      24.652  -8.166 -20.994  1.00 47.78           C  
ATOM   3088  C   GLU C 156      24.622  -7.100 -22.085  1.00 47.78           C  
ATOM   3089  CB  GLU C 156      25.620  -9.287 -21.380  1.00 47.78           C  
ATOM   3090  O   GLU C 156      25.179  -6.013 -21.915  1.00 47.78           O  
ATOM   3091  CG  GLU C 156      26.401  -9.856 -20.204  1.00 47.78           C  
ATOM   3092  CD  GLU C 156      27.528  -8.949 -19.736  1.00 47.78           C  
ATOM   3093  OE1 GLU C 156      27.563  -8.596 -18.535  1.00 47.78           O  
ATOM   3094  OE2 GLU C 156      28.380  -8.587 -20.577  1.00 47.78           O  
ATOM   3095  N   PRO C 157      23.723  -7.370 -23.005  1.00 53.92           N  
ATOM   3096  CA  PRO C 157      23.783  -6.378 -24.081  1.00 53.92           C  
ATOM   3097  C   PRO C 157      23.065  -5.078 -23.725  1.00 53.92           C  
ATOM   3098  CB  PRO C 157      23.089  -7.082 -25.249  1.00 53.92           C  
ATOM   3099  O   PRO C 157      23.517  -3.995 -24.106  1.00 53.92           O  
ATOM   3100  CG  PRO C 157      22.677  -8.412 -24.703  1.00 53.92           C  
ATOM   3101  CD  PRO C 157      23.102  -8.489 -23.265  1.00 53.92           C  
ATOM   3102  N   SER C 158      21.985  -5.257 -22.917  1.00 58.47           N  
ATOM   3103  CA  SER C 158      21.247  -4.046 -22.573  1.00 58.47           C  
ATOM   3104  C   SER C 158      22.014  -3.199 -21.563  1.00 58.47           C  
ATOM   3105  CB  SER C 158      19.869  -4.398 -22.013  1.00 58.47           C  
ATOM   3106  O   SER C 158      22.043  -1.971 -21.669  1.00 58.47           O  
ATOM   3107  OG  SER C 158      19.084  -5.061 -22.990  1.00 58.47           O  
ATOM   3108  N   LEU C 159      22.422  -3.803 -20.557  1.00 64.74           N  
ATOM   3109  CA  LEU C 159      23.256  -3.084 -19.600  1.00 64.74           C  
ATOM   3110  C   LEU C 159      24.449  -2.438 -20.296  1.00 64.74           C  
ATOM   3111  CB  LEU C 159      23.742  -4.027 -18.497  1.00 64.74           C  
ATOM   3112  O   LEU C 159      24.797  -1.292 -20.005  1.00 64.74           O  
ATOM   3113  CG  LEU C 159      22.872  -4.108 -17.242  1.00 64.74           C  
ATOM   3114  CD1 LEU C 159      23.111  -5.428 -16.515  1.00 64.74           C  
ATOM   3115  CD2 LEU C 159      23.152  -2.926 -16.320  1.00 64.74           C  
ATOM   3116  N   LEU C 160      24.962  -3.213 -21.194  1.00 69.85           N  
ATOM   3117  CA  LEU C 160      26.068  -2.676 -21.980  1.00 69.85           C  
ATOM   3118  C   LEU C 160      25.624  -1.456 -22.780  1.00 69.85           C  
ATOM   3119  CB  LEU C 160      26.623  -3.746 -22.924  1.00 69.85           C  
ATOM   3120  O   LEU C 160      26.337  -0.452 -22.835  1.00 69.85           O  
ATOM   3121  CG  LEU C 160      28.142  -3.768 -23.105  1.00 69.85           C  
ATOM   3122  CD1 LEU C 160      28.731  -5.031 -22.487  1.00 69.85           C  
ATOM   3123  CD2 LEU C 160      28.506  -3.669 -24.582  1.00 69.85           C  
ATOM   3124  N   ARG C 161      24.481  -1.617 -23.277  1.00 68.79           N  
ATOM   3125  CA  ARG C 161      23.949  -0.509 -24.063  1.00 68.79           C  
ATOM   3126  C   ARG C 161      23.690   0.711 -23.184  1.00 68.79           C  
ATOM   3127  CB  ARG C 161      22.660  -0.924 -24.776  1.00 68.79           C  
ATOM   3128  O   ARG C 161      23.939   1.845 -23.598  1.00 68.79           O  
ATOM   3129  CG  ARG C 161      22.865  -1.344 -26.223  1.00 68.79           C  
ATOM   3130  CD  ARG C 161      21.542  -1.642 -26.916  1.00 68.79           C  
ATOM   3131  NE  ARG C 161      21.700  -2.635 -27.974  1.00 68.79           N  
ATOM   3132  NH1 ARG C 161      19.813  -3.842 -27.408  1.00 68.79           N  
ATOM   3133  NH2 ARG C 161      21.114  -4.502 -29.177  1.00 68.79           N  
ATOM   3134  CZ  ARG C 161      20.875  -3.657 -28.184  1.00 68.79           C  
ATOM   3135  N   THR C 162      23.176   0.467 -22.087  1.00 72.28           N  
ATOM   3136  CA  THR C 162      22.875   1.561 -21.171  1.00 72.28           C  
ATOM   3137  C   THR C 162      24.157   2.250 -20.712  1.00 72.28           C  
ATOM   3138  CB  THR C 162      22.090   1.061 -19.943  1.00 72.28           C  
ATOM   3139  O   THR C 162      24.233   3.481 -20.691  1.00 72.28           O  
ATOM   3140  CG2 THR C 162      21.668   2.223 -19.051  1.00 72.28           C  
ATOM   3141  OG1 THR C 162      20.920   0.362 -20.384  1.00 72.28           O  
ATOM   3142  N   VAL C 163      25.072   1.497 -20.361  1.00 79.42           N  
ATOM   3143  CA  VAL C 163      26.339   2.041 -19.885  1.00 79.42           C  
ATOM   3144  C   VAL C 163      27.029   2.806 -21.011  1.00 79.42           C  
ATOM   3145  CB  VAL C 163      27.268   0.928 -19.349  1.00 79.42           C  
ATOM   3146  O   VAL C 163      27.697   3.814 -20.767  1.00 79.42           O  
ATOM   3147  CG1 VAL C 163      28.640   1.497 -18.989  1.00 79.42           C  
ATOM   3148  CG2 VAL C 163      26.636   0.243 -18.139  1.00 79.42           C  
ATOM   3149  N   GLN C 164      26.760   2.371 -22.204  1.00 76.30           N  
ATOM   3150  CA  GLN C 164      27.345   3.011 -23.377  1.00 76.30           C  
ATOM   3151  C   GLN C 164      26.738   4.391 -23.612  1.00 76.30           C  
ATOM   3152  CB  GLN C 164      27.155   2.136 -24.617  1.00 76.30           C  
ATOM   3153  O   GLN C 164      27.321   5.220 -24.314  1.00 76.30           O  
ATOM   3154  CG  GLN C 164      28.058   0.910 -24.649  1.00 76.30           C  
ATOM   3155  CD  GLN C 164      27.800   0.022 -25.852  1.00 76.30           C  
ATOM   3156  NE2 GLN C 164      28.587  -1.040 -25.985  1.00 76.30           N  
ATOM   3157  OE1 GLN C 164      26.900   0.288 -26.655  1.00 76.30           O  
ATOM   3158  N   GLN C 165      25.612   4.641 -22.931  1.00 75.95           N  
ATOM   3159  CA  GLN C 165      24.945   5.929 -23.092  1.00 75.95           C  
ATOM   3160  C   GLN C 165      25.630   7.011 -22.262  1.00 75.95           C  
ATOM   3161  CB  GLN C 165      23.470   5.823 -22.701  1.00 75.95           C  
ATOM   3162  O   GLN C 165      25.378   8.202 -22.456  1.00 75.95           O  
ATOM   3163  CG  GLN C 165      22.652   4.931 -23.625  1.00 75.95           C  
ATOM   3164  CD  GLN C 165      21.843   5.719 -24.637  1.00 75.95           C  
ATOM   3165  NE2 GLN C 165      21.364   5.039 -25.673  1.00 75.95           N  
ATOM   3166  OE1 GLN C 165      21.649   6.930 -24.489  1.00 75.95           O  
ATOM   3167  N   ILE C 166      26.406   6.663 -21.315  1.00 80.06           N  
ATOM   3168  CA  ILE C 166      27.169   7.616 -20.518  1.00 80.06           C  
ATOM   3169  C   ILE C 166      28.224   8.291 -21.392  1.00 80.06           C  
ATOM   3170  CB  ILE C 166      27.836   6.932 -19.304  1.00 80.06           C  
ATOM   3171  O   ILE C 166      28.988   7.617 -22.087  1.00 80.06           O  
ATOM   3172  CG1 ILE C 166      26.784   6.217 -18.449  1.00 80.06           C  
ATOM   3173  CG2 ILE C 166      28.618   7.952 -18.471  1.00 80.06           C  
ATOM   3174  CD1 ILE C 166      27.370   5.328 -17.361  1.00 80.06           C  
ATOM   3175  N   PRO C 167      28.204   9.603 -21.399  1.00 79.22           N  
ATOM   3176  CA  PRO C 167      29.188  10.309 -22.223  1.00 79.22           C  
ATOM   3177  C   PRO C 167      30.624   9.887 -21.918  1.00 79.22           C  
ATOM   3178  CB  PRO C 167      28.962  11.779 -21.860  1.00 79.22           C  
ATOM   3179  O   PRO C 167      31.049   9.923 -20.761  1.00 79.22           O  
ATOM   3180  CG  PRO C 167      27.852  11.759 -20.859  1.00 79.22           C  
ATOM   3181  CD  PRO C 167      27.482  10.329 -20.586  1.00 79.22           C  
ATOM   3182  N   GLY C 168      31.348   9.427 -22.935  1.00 80.19           N  
ATOM   3183  CA  GLY C 168      32.734   9.019 -22.775  1.00 80.19           C  
ATOM   3184  C   GLY C 168      32.902   7.518 -22.634  1.00 80.19           C  
ATOM   3185  O   GLY C 168      34.021   7.004 -22.697  1.00 80.19           O  
ATOM   3186  N   VAL C 169      31.829   6.870 -22.408  1.00 83.30           N  
ATOM   3187  CA  VAL C 169      31.868   5.420 -22.250  1.00 83.30           C  
ATOM   3188  C   VAL C 169      31.385   4.747 -23.533  1.00 83.30           C  
ATOM   3189  CB  VAL C 169      31.011   4.956 -21.051  1.00 83.30           C  
ATOM   3190  O   VAL C 169      30.205   4.832 -23.880  1.00 83.30           O  
ATOM   3191  CG1 VAL C 169      31.111   3.443 -20.868  1.00 83.30           C  
ATOM   3192  CG2 VAL C 169      31.441   5.681 -19.776  1.00 83.30           C  
ATOM   3193  N   GLY C 170      32.311   4.185 -24.331  1.00 77.60           N  
ATOM   3194  CA  GLY C 170      32.001   3.536 -25.595  1.00 77.60           C  
ATOM   3195  C   GLY C 170      31.946   2.024 -25.491  1.00 77.60           C  
ATOM   3196  O   GLY C 170      31.757   1.477 -24.402  1.00 77.60           O  
ATOM   3197  N   LYS C 171      32.112   1.365 -26.619  1.00 78.35           N  
ATOM   3198  CA  LYS C 171      31.973  -0.079 -26.787  1.00 78.35           C  
ATOM   3199  C   LYS C 171      33.099  -0.826 -26.078  1.00 78.35           C  
ATOM   3200  CB  LYS C 171      31.954  -0.447 -28.272  1.00 78.35           C  
ATOM   3201  O   LYS C 171      32.925  -1.975 -25.665  1.00 78.35           O  
ATOM   3202  CG  LYS C 171      30.642  -0.125 -28.972  1.00 78.35           C  
ATOM   3203  CD  LYS C 171      30.656  -0.586 -30.424  1.00 78.35           C  
ATOM   3204  CE  LYS C 171      29.377  -0.191 -31.149  1.00 78.35           C  
ATOM   3205  NZ  LYS C 171      29.408  -0.596 -32.587  1.00 78.35           N  
ATOM   3206  N   VAL C 172      34.114  -0.089 -25.889  1.00 80.48           N  
ATOM   3207  CA  VAL C 172      35.278  -0.752 -25.310  1.00 80.48           C  
ATOM   3208  C   VAL C 172      35.282  -0.559 -23.795  1.00 80.48           C  
ATOM   3209  CB  VAL C 172      36.595  -0.220 -25.918  1.00 80.48           C  
ATOM   3210  O   VAL C 172      35.504  -1.511 -23.042  1.00 80.48           O  
ATOM   3211  CG1 VAL C 172      37.795  -0.976 -25.353  1.00 80.48           C  
ATOM   3212  CG2 VAL C 172      36.560  -0.328 -27.441  1.00 80.48           C  
ATOM   3213  N   LYS C 173      34.953   0.599 -23.290  1.00 85.43           N  
ATOM   3214  CA  LYS C 173      35.055   0.936 -21.873  1.00 85.43           C  
ATOM   3215  C   LYS C 173      33.863   0.390 -21.091  1.00 85.43           C  
ATOM   3216  CB  LYS C 173      35.154   2.450 -21.687  1.00 85.43           C  
ATOM   3217  O   LYS C 173      33.994   0.036 -19.917  1.00 85.43           O  
ATOM   3218  CG  LYS C 173      36.484   3.043 -22.129  1.00 85.43           C  
ATOM   3219  CD  LYS C 173      36.533   4.546 -21.892  1.00 85.43           C  
ATOM   3220  CE  LYS C 173      37.824   5.155 -22.422  1.00 85.43           C  
ATOM   3221  NZ  LYS C 173      37.866   6.634 -22.214  1.00 85.43           N  
ATOM   3222  N   ALA C 174      32.797   0.169 -21.796  1.00 84.49           N  
ATOM   3223  CA  ALA C 174      31.557  -0.242 -21.143  1.00 84.49           C  
ATOM   3224  C   ALA C 174      31.703  -1.622 -20.508  1.00 84.49           C  
ATOM   3225  CB  ALA C 174      30.402  -0.240 -22.142  1.00 84.49           C  
ATOM   3226  O   ALA C 174      31.456  -1.791 -19.311  1.00 84.49           O  
ATOM   3227  N   PRO C 175      32.202  -2.516 -21.336  1.00 80.27           N  
ATOM   3228  CA  PRO C 175      32.364  -3.840 -20.731  1.00 80.27           C  
ATOM   3229  C   PRO C 175      33.381  -3.847 -19.591  1.00 80.27           C  
ATOM   3230  CB  PRO C 175      32.847  -4.704 -21.898  1.00 80.27           C  
ATOM   3231  O   PRO C 175      33.229  -4.603 -18.628  1.00 80.27           O  
ATOM   3232  CG  PRO C 175      32.888  -3.776 -23.069  1.00 80.27           C  
ATOM   3233  CD  PRO C 175      32.511  -2.400 -22.601  1.00 80.27           C  
ATOM   3234  N   LEU C 176      34.398  -3.055 -19.664  1.00 81.95           N  
ATOM   3235  CA  LEU C 176      35.408  -2.966 -18.615  1.00 81.95           C  
ATOM   3236  C   LEU C 176      34.796  -2.464 -17.311  1.00 81.95           C  
ATOM   3237  CB  LEU C 176      36.549  -2.041 -19.046  1.00 81.95           C  
ATOM   3238  O   LEU C 176      35.106  -2.980 -16.235  1.00 81.95           O  
ATOM   3239  CG  LEU C 176      37.588  -2.642 -19.995  1.00 81.95           C  
ATOM   3240  CD1 LEU C 176      38.373  -1.536 -20.690  1.00 81.95           C  
ATOM   3241  CD2 LEU C 176      38.526  -3.577 -19.239  1.00 81.95           C  
ATOM   3242  N   LEU C 177      34.003  -1.518 -17.460  1.00 85.36           N  
ATOM   3243  CA  LEU C 177      33.332  -0.956 -16.293  1.00 85.36           C  
ATOM   3244  C   LEU C 177      32.415  -1.987 -15.644  1.00 85.36           C  
ATOM   3245  CB  LEU C 177      32.526   0.286 -16.684  1.00 85.36           C  
ATOM   3246  O   LEU C 177      32.388  -2.116 -14.418  1.00 85.36           O  
ATOM   3247  CG  LEU C 177      33.289   1.611 -16.703  1.00 85.36           C  
ATOM   3248  CD1 LEU C 177      32.557   2.632 -17.568  1.00 85.36           C  
ATOM   3249  CD2 LEU C 177      33.476   2.141 -15.285  1.00 85.36           C  
ATOM   3250  N   LEU C 178      31.690  -2.751 -16.445  1.00 80.24           N  
ATOM   3251  CA  LEU C 178      30.696  -3.702 -15.959  1.00 80.24           C  
ATOM   3252  C   LEU C 178      31.367  -4.932 -15.359  1.00 80.24           C  
ATOM   3253  CB  LEU C 178      29.756  -4.121 -17.093  1.00 80.24           C  
ATOM   3254  O   LEU C 178      30.770  -5.632 -14.537  1.00 80.24           O  
ATOM   3255  CG  LEU C 178      28.689  -3.104 -17.500  1.00 80.24           C  
ATOM   3256  CD1 LEU C 178      28.018  -3.532 -18.801  1.00 80.24           C  
ATOM   3257  CD2 LEU C 178      27.657  -2.937 -16.390  1.00 80.24           C  
ATOM   3258  N   GLN C 179      32.591  -5.142 -15.819  1.00 79.58           N  
ATOM   3259  CA  GLN C 179      33.367  -6.217 -15.209  1.00 79.58           C  
ATOM   3260  C   GLN C 179      33.675  -5.912 -13.746  1.00 79.58           C  
ATOM   3261  CB  GLN C 179      34.666  -6.447 -15.983  1.00 79.58           C  
ATOM   3262  O   GLN C 179      33.629  -6.805 -12.898  1.00 79.58           O  
ATOM   3263  CG  GLN C 179      34.959  -7.913 -16.270  1.00 79.58           C  
ATOM   3264  CD  GLN C 179      36.200  -8.108 -17.122  1.00 79.58           C  
ATOM   3265  NE2 GLN C 179      36.384  -9.321 -17.632  1.00 79.58           N  
ATOM   3266  OE1 GLN C 179      36.985  -7.176 -17.320  1.00 79.58           O  
ATOM   3267  N   LYS C 180      34.015  -4.629 -13.522  1.00 83.85           N  
ATOM   3268  CA  LYS C 180      34.329  -4.217 -12.157  1.00 83.85           C  
ATOM   3269  C   LYS C 180      33.063  -3.856 -11.386  1.00 83.85           C  
ATOM   3270  CB  LYS C 180      35.296  -3.032 -12.162  1.00 83.85           C  
ATOM   3271  O   LYS C 180      32.967  -4.113 -10.184  1.00 83.85           O  
ATOM   3272  CG  LYS C 180      36.726  -3.397 -11.792  1.00 83.85           C  
ATOM   3273  CD  LYS C 180      37.505  -2.182 -11.305  1.00 83.85           C  
ATOM   3274  CE  LYS C 180      38.942  -2.542 -10.953  1.00 83.85           C  
ATOM   3275  NZ  LYS C 180      39.722  -1.346 -10.518  1.00 83.85           N  
ATOM   3276  N   PHE C 181      32.144  -3.222 -12.093  1.00 81.39           N  
ATOM   3277  CA  PHE C 181      30.877  -2.816 -11.496  1.00 81.39           C  
ATOM   3278  C   PHE C 181      29.705  -3.481 -12.208  1.00 81.39           C  
ATOM   3279  CB  PHE C 181      30.723  -1.293 -11.541  1.00 81.39           C  
ATOM   3280  O   PHE C 181      29.149  -2.921 -13.155  1.00 81.39           O  
ATOM   3281  CG  PHE C 181      31.895  -0.547 -10.962  1.00 81.39           C  
ATOM   3282  CD1 PHE C 181      32.047  -0.423  -9.587  1.00 81.39           C  
ATOM   3283  CD2 PHE C 181      32.845   0.031 -11.795  1.00 81.39           C  
ATOM   3284  CE1 PHE C 181      33.130   0.267  -9.048  1.00 81.39           C  
ATOM   3285  CE2 PHE C 181      33.930   0.722 -11.264  1.00 81.39           C  
ATOM   3286  CZ  PHE C 181      34.071   0.840  -9.891  1.00 81.39           C  
ATOM   3287  N   PRO C 182      29.203  -4.625 -11.839  1.00 73.13           N  
ATOM   3288  CA  PRO C 182      28.257  -5.473 -12.568  1.00 73.13           C  
ATOM   3289  C   PRO C 182      26.828  -4.935 -12.526  1.00 73.13           C  
ATOM   3290  CB  PRO C 182      28.355  -6.817 -11.841  1.00 73.13           C  
ATOM   3291  O   PRO C 182      25.958  -5.425 -13.251  1.00 73.13           O  
ATOM   3292  CG  PRO C 182      29.336  -6.583 -10.738  1.00 73.13           C  
ATOM   3293  CD  PRO C 182      29.783  -5.151 -10.792  1.00 73.13           C  
ATOM   3294  N   SER C 183      26.641  -3.927 -11.803  1.00 73.07           N  
ATOM   3295  CA  SER C 183      25.306  -3.338 -11.766  1.00 73.07           C  
ATOM   3296  C   SER C 183      25.369  -1.819 -11.885  1.00 73.07           C  
ATOM   3297  CB  SER C 183      24.584  -3.727 -10.476  1.00 73.07           C  
ATOM   3298  O   SER C 183      26.352  -1.199 -11.473  1.00 73.07           O  
ATOM   3299  OG  SER C 183      24.943  -2.857  -9.416  1.00 73.07           O  
ATOM   3300  N   ILE C 184      24.229  -1.167 -12.424  1.00 73.58           N  
ATOM   3301  CA  ILE C 184      24.156   0.281 -12.582  1.00 73.58           C  
ATOM   3302  C   ILE C 184      24.225   0.954 -11.213  1.00 73.58           C  
ATOM   3303  CB  ILE C 184      22.867   0.705 -13.322  1.00 73.58           C  
ATOM   3304  O   ILE C 184      24.820   2.025 -11.070  1.00 73.58           O  
ATOM   3305  CG1 ILE C 184      22.908   0.230 -14.780  1.00 73.58           C  
ATOM   3306  CG2 ILE C 184      22.674   2.222 -13.245  1.00 73.58           C  
ATOM   3307  CD1 ILE C 184      21.646   0.548 -15.570  1.00 73.58           C  
ATOM   3308  N   GLN C 185      23.722   0.320 -10.272  1.00 71.58           N  
ATOM   3309  CA  GLN C 185      23.752   0.872  -8.922  1.00 71.58           C  
ATOM   3310  C   GLN C 185      25.181   0.954  -8.392  1.00 71.58           C  
ATOM   3311  CB  GLN C 185      22.891   0.031  -7.978  1.00 71.58           C  
ATOM   3312  O   GLN C 185      25.582   1.975  -7.828  1.00 71.58           O  
ATOM   3313  CG  GLN C 185      21.520   0.631  -7.698  1.00 71.58           C  
ATOM   3314  CD  GLN C 185      20.410  -0.050  -8.476  1.00 71.58           C  
ATOM   3315  NE2 GLN C 185      19.195   0.477  -8.361  1.00 71.58           N  
ATOM   3316  OE1 GLN C 185      20.642  -1.040  -9.176  1.00 71.58           O  
ATOM   3317  N   GLN C 186      25.812  -0.128  -8.580  1.00 76.03           N  
ATOM   3318  CA  GLN C 186      27.203  -0.145  -8.139  1.00 76.03           C  
ATOM   3319  C   GLN C 186      28.031   0.894  -8.891  1.00 76.03           C  
ATOM   3320  CB  GLN C 186      27.810  -1.536  -8.328  1.00 76.03           C  
ATOM   3321  O   GLN C 186      28.904   1.540  -8.307  1.00 76.03           O  
ATOM   3322  CG  GLN C 186      27.521  -2.494  -7.180  1.00 76.03           C  
ATOM   3323  CD  GLN C 186      28.109  -3.874  -7.405  1.00 76.03           C  
ATOM   3324  NE2 GLN C 186      27.602  -4.861  -6.675  1.00 76.03           N  
ATOM   3325  OE1 GLN C 186      29.012  -4.052  -8.229  1.00 76.03           O  
ATOM   3326  N   LEU C 187      27.731   1.007 -10.170  1.00 80.47           N  
ATOM   3327  CA  LEU C 187      28.413   1.999 -10.994  1.00 80.47           C  
ATOM   3328  C   LEU C 187      28.083   3.413 -10.527  1.00 80.47           C  
ATOM   3329  CB  LEU C 187      28.024   1.832 -12.466  1.00 80.47           C  
ATOM   3330  O   LEU C 187      28.967   4.271 -10.460  1.00 80.47           O  
ATOM   3331  CG  LEU C 187      28.848   2.628 -13.479  1.00 80.47           C  
ATOM   3332  CD1 LEU C 187      30.209   1.972 -13.687  1.00 80.47           C  
ATOM   3333  CD2 LEU C 187      28.099   2.747 -14.802  1.00 80.47           C  
ATOM   3334  N   SER C 188      26.871   3.632 -10.132  1.00 79.74           N  
ATOM   3335  CA  SER C 188      26.418   4.955  -9.712  1.00 79.74           C  
ATOM   3336  C   SER C 188      26.976   5.321  -8.341  1.00 79.74           C  
ATOM   3337  CB  SER C 188      24.891   5.015  -9.683  1.00 79.74           C  
ATOM   3338  O   SER C 188      27.172   6.500  -8.039  1.00 79.74           O  
ATOM   3339  OG  SER C 188      24.381   4.315  -8.561  1.00 79.74           O  
ATOM   3340  N   ASN C 189      27.261   4.351  -7.568  1.00 79.36           N  
ATOM   3341  CA  ASN C 189      27.746   4.600  -6.214  1.00 79.36           C  
ATOM   3342  C   ASN C 189      29.271   4.586  -6.154  1.00 79.36           C  
ATOM   3343  CB  ASN C 189      27.167   3.573  -5.239  1.00 79.36           C  
ATOM   3344  O   ASN C 189      29.856   4.826  -5.096  1.00 79.36           O  
ATOM   3345  CG  ASN C 189      25.691   3.792  -4.969  1.00 79.36           C  
ATOM   3346  ND2 ASN C 189      25.010   2.746  -4.516  1.00 79.36           N  
ATOM   3347  OD1 ASN C 189      25.168   4.892  -5.165  1.00 79.36           O  
ATOM   3348  N   ALA C 190      29.876   4.251  -7.213  1.00 84.72           N  
ATOM   3349  CA  ALA C 190      31.333   4.158  -7.250  1.00 84.72           C  
ATOM   3350  C   ALA C 190      31.974   5.535  -7.099  1.00 84.72           C  
ATOM   3351  CB  ALA C 190      31.791   3.501  -8.550  1.00 84.72           C  
ATOM   3352  O   ALA C 190      31.451   6.529  -7.606  1.00 84.72           O  
ATOM   3353  N   SER C 191      33.022   5.596  -6.404  1.00 88.09           N  
ATOM   3354  CA  SER C 191      33.758   6.841  -6.206  1.00 88.09           C  
ATOM   3355  C   SER C 191      34.598   7.187  -7.431  1.00 88.09           C  
ATOM   3356  CB  SER C 191      34.656   6.742  -4.973  1.00 88.09           C  
ATOM   3357  O   SER C 191      34.871   6.323  -8.267  1.00 88.09           O  
ATOM   3358  OG  SER C 191      35.688   5.793  -5.177  1.00 88.09           O  
ATOM   3359  N   ILE C 192      34.987   8.474  -7.597  1.00 89.60           N  
ATOM   3360  CA  ILE C 192      35.780   8.952  -8.724  1.00 89.60           C  
ATOM   3361  C   ILE C 192      37.096   8.181  -8.794  1.00 89.60           C  
ATOM   3362  CB  ILE C 192      36.053  10.470  -8.620  1.00 89.60           C  
ATOM   3363  O   ILE C 192      37.563   7.834  -9.881  1.00 89.60           O  
ATOM   3364  CG1 ILE C 192      34.738  11.255  -8.687  1.00 89.60           C  
ATOM   3365  CG2 ILE C 192      37.018  10.922  -9.719  1.00 89.60           C  
ATOM   3366  CD1 ILE C 192      34.887  12.739  -8.386  1.00 89.60           C  
ATOM   3367  N   GLY C 193      37.647   7.879  -7.736  1.00 90.83           N  
ATOM   3368  CA  GLY C 193      38.888   7.123  -7.671  1.00 90.83           C  
ATOM   3369  C   GLY C 193      38.762   5.719  -8.232  1.00 90.83           C  
ATOM   3370  O   GLY C 193      39.636   5.259  -8.969  1.00 90.83           O  
ATOM   3371  N   GLU C 194      37.717   5.047  -7.867  1.00 91.13           N  
ATOM   3372  CA  GLU C 194      37.466   3.691  -8.343  1.00 91.13           C  
ATOM   3373  C   GLU C 194      37.211   3.672  -9.848  1.00 91.13           C  
ATOM   3374  CB  GLU C 194      36.278   3.072  -7.601  1.00 91.13           C  
ATOM   3375  O   GLU C 194      37.675   2.772 -10.550  1.00 91.13           O  
ATOM   3376  CG  GLU C 194      36.559   2.769  -6.136  1.00 91.13           C  
ATOM   3377  CD  GLU C 194      35.334   2.282  -5.379  1.00 91.13           C  
ATOM   3378  OE1 GLU C 194      35.487   1.487  -4.424  1.00 91.13           O  
ATOM   3379  OE2 GLU C 194      34.212   2.697  -5.745  1.00 91.13           O  
ATOM   3380  N   LEU C 195      36.511   4.662 -10.235  1.00 91.23           N  
ATOM   3381  CA  LEU C 195      36.201   4.774 -11.656  1.00 91.23           C  
ATOM   3382  C   LEU C 195      37.452   5.107 -12.462  1.00 91.23           C  
ATOM   3383  CB  LEU C 195      35.130   5.844 -11.888  1.00 91.23           C  
ATOM   3384  O   LEU C 195      37.634   4.601 -13.571  1.00 91.23           O  
ATOM   3385  CG  LEU C 195      33.720   5.508 -11.400  1.00 91.23           C  
ATOM   3386  CD1 LEU C 195      32.865   6.770 -11.341  1.00 91.23           C  
ATOM   3387  CD2 LEU C 195      33.076   4.462 -12.303  1.00 91.23           C  
ATOM   3388  N   GLU C 196      38.345   5.875 -11.914  1.00 91.46           N  
ATOM   3389  CA  GLU C 196      39.584   6.303 -12.556  1.00 91.46           C  
ATOM   3390  C   GLU C 196      40.498   5.114 -12.839  1.00 91.46           C  
ATOM   3391  CB  GLU C 196      40.313   7.332 -11.688  1.00 91.46           C  
ATOM   3392  O   GLU C 196      41.216   5.101 -13.841  1.00 91.46           O  
ATOM   3393  CG  GLU C 196      41.225   8.264 -12.472  1.00 91.46           C  
ATOM   3394  CD  GLU C 196      41.921   9.296 -11.600  1.00 91.46           C  
ATOM   3395  OE1 GLU C 196      42.826  10.002 -12.101  1.00 91.46           O  
ATOM   3396  OE2 GLU C 196      41.560   9.400 -10.407  1.00 91.46           O  
ATOM   3397  N   GLN C 197      40.406   4.144 -12.099  1.00 88.61           N  
ATOM   3398  CA  GLN C 197      41.250   2.962 -12.240  1.00 88.61           C  
ATOM   3399  C   GLN C 197      40.846   2.140 -13.460  1.00 88.61           C  
ATOM   3400  CB  GLN C 197      41.183   2.099 -10.979  1.00 88.61           C  
ATOM   3401  O   GLN C 197      41.676   1.447 -14.051  1.00 88.61           O  
ATOM   3402  CG  GLN C 197      42.023   2.630  -9.825  1.00 88.61           C  
ATOM   3403  CD  GLN C 197      42.117   1.652  -8.669  1.00 88.61           C  
ATOM   3404  NE2 GLN C 197      42.489   2.154  -7.497  1.00 88.61           N  
ATOM   3405  OE1 GLN C 197      41.856   0.455  -8.829  1.00 88.61           O  
ATOM   3406  N   VAL C 198      39.640   2.356 -13.878  1.00 89.58           N  
ATOM   3407  CA  VAL C 198      39.138   1.539 -14.977  1.00 89.58           C  
ATOM   3408  C   VAL C 198      39.143   2.352 -16.270  1.00 89.58           C  
ATOM   3409  CB  VAL C 198      37.715   1.009 -14.687  1.00 89.58           C  
ATOM   3410  O   VAL C 198      39.600   1.873 -17.310  1.00 89.58           O  
ATOM   3411  CG1 VAL C 198      37.219   0.136 -15.837  1.00 89.58           C  
ATOM   3412  CG2 VAL C 198      37.695   0.230 -13.373  1.00 89.58           C  
ATOM   3413  N   VAL C 199      38.713   3.654 -16.259  1.00 87.94           N  
ATOM   3414  CA  VAL C 199      38.433   4.377 -17.495  1.00 87.94           C  
ATOM   3415  C   VAL C 199      39.317   5.619 -17.578  1.00 87.94           C  
ATOM   3416  CB  VAL C 199      36.943   4.776 -17.593  1.00 87.94           C  
ATOM   3417  O   VAL C 199      39.351   6.296 -18.609  1.00 87.94           O  
ATOM   3418  CG1 VAL C 199      36.075   3.552 -17.881  1.00 87.94           C  
ATOM   3419  CG2 VAL C 199      36.490   5.467 -16.309  1.00 87.94           C  
ATOM   3420  N   GLY C 200      40.100   5.968 -16.596  1.00 86.91           N  
ATOM   3421  CA  GLY C 200      40.936   7.157 -16.583  1.00 86.91           C  
ATOM   3422  C   GLY C 200      40.269   8.350 -15.924  1.00 86.91           C  
ATOM   3423  O   GLY C 200      39.070   8.318 -15.641  1.00 86.91           O  
ATOM   3424  N   GLN C 201      41.019   9.436 -15.678  1.00 87.24           N  
ATOM   3425  CA  GLN C 201      40.609  10.599 -14.899  1.00 87.24           C  
ATOM   3426  C   GLN C 201      39.495  11.369 -15.604  1.00 87.24           C  
ATOM   3427  CB  GLN C 201      41.802  11.521 -14.642  1.00 87.24           C  
ATOM   3428  O   GLN C 201      38.484  11.710 -14.987  1.00 87.24           O  
ATOM   3429  CG  GLN C 201      41.524  12.617 -13.621  1.00 87.24           C  
ATOM   3430  CD  GLN C 201      42.743  13.472 -13.332  1.00 87.24           C  
ATOM   3431  NE2 GLN C 201      42.581  14.458 -12.456  1.00 87.24           N  
ATOM   3432  OE1 GLN C 201      43.822  13.248 -13.889  1.00 87.24           O  
ATOM   3433  N   ALA C 202      39.596  11.575 -16.847  1.00 87.37           N  
ATOM   3434  CA  ALA C 202      38.647  12.406 -17.583  1.00 87.37           C  
ATOM   3435  C   ALA C 202      37.274  11.743 -17.649  1.00 87.37           C  
ATOM   3436  CB  ALA C 202      39.167  12.688 -18.990  1.00 87.37           C  
ATOM   3437  O   ALA C 202      36.259  12.370 -17.336  1.00 87.37           O  
ATOM   3438  N   VAL C 203      37.211  10.476 -18.002  1.00 88.80           N  
ATOM   3439  CA  VAL C 203      35.959   9.747 -18.173  1.00 88.80           C  
ATOM   3440  C   VAL C 203      35.328   9.477 -16.809  1.00 88.80           C  
ATOM   3441  CB  VAL C 203      36.174   8.419 -18.933  1.00 88.80           C  
ATOM   3442  O   VAL C 203      34.103   9.517 -16.666  1.00 88.80           O  
ATOM   3443  CG1 VAL C 203      34.865   7.640 -19.039  1.00 88.80           C  
ATOM   3444  CG2 VAL C 203      36.754   8.688 -20.321  1.00 88.80           C  
ATOM   3445  N   ALA C 204      36.139   9.255 -15.790  1.00 91.29           N  
ATOM   3446  CA  ALA C 204      35.652   9.028 -14.432  1.00 91.29           C  
ATOM   3447  C   ALA C 204      34.859  10.230 -13.926  1.00 91.29           C  
ATOM   3448  CB  ALA C 204      36.816   8.729 -13.491  1.00 91.29           C  
ATOM   3449  O   ALA C 204      33.806  10.070 -13.304  1.00 91.29           O  
ATOM   3450  N   GLN C 205      35.332  11.392 -14.230  1.00 87.16           N  
ATOM   3451  CA  GLN C 205      34.645  12.616 -13.833  1.00 87.16           C  
ATOM   3452  C   GLN C 205      33.311  12.758 -14.559  1.00 87.16           C  
ATOM   3453  CB  GLN C 205      35.524  13.838 -14.105  1.00 87.16           C  
ATOM   3454  O   GLN C 205      32.326  13.217 -13.976  1.00 87.16           O  
ATOM   3455  CG  GLN C 205      36.553  14.110 -13.016  1.00 87.16           C  
ATOM   3456  CD  GLN C 205      37.477  15.264 -13.357  1.00 87.16           C  
ATOM   3457  NE2 GLN C 205      38.618  15.330 -12.679  1.00 87.16           N  
ATOM   3458  OE1 GLN C 205      37.169  16.088 -14.224  1.00 87.16           O  
ATOM   3459  N   GLN C 206      33.322  12.359 -15.785  1.00 86.22           N  
ATOM   3460  CA  GLN C 206      32.104  12.441 -16.583  1.00 86.22           C  
ATOM   3461  C   GLN C 206      31.041  11.476 -16.065  1.00 86.22           C  
ATOM   3462  CB  GLN C 206      32.404  12.150 -18.054  1.00 86.22           C  
ATOM   3463  O   GLN C 206      29.861  11.827 -15.988  1.00 86.22           O  
ATOM   3464  CG  GLN C 206      32.815  13.380 -18.852  1.00 86.22           C  
ATOM   3465  CD  GLN C 206      33.131  13.061 -20.301  1.00 86.22           C  
ATOM   3466  NE2 GLN C 206      33.589  14.063 -21.043  1.00 86.22           N  
ATOM   3467  OE1 GLN C 206      32.966  11.922 -20.750  1.00 86.22           O  
ATOM   3468  N   ILE C 207      31.408  10.317 -15.750  1.00 86.43           N  
ATOM   3469  CA  ILE C 207      30.491   9.301 -15.244  1.00 86.43           C  
ATOM   3470  C   ILE C 207      29.886   9.765 -13.921  1.00 86.43           C  
ATOM   3471  CB  ILE C 207      31.199   7.940 -15.062  1.00 86.43           C  
ATOM   3472  O   ILE C 207      28.673   9.672 -13.719  1.00 86.43           O  
ATOM   3473  CG1 ILE C 207      31.693   7.410 -16.413  1.00 86.43           C  
ATOM   3474  CG2 ILE C 207      30.266   6.932 -14.385  1.00 86.43           C  
ATOM   3475  CD1 ILE C 207      32.524   6.138 -16.313  1.00 86.43           C  
ATOM   3476  N   HIS C 208      30.796  10.254 -13.035  1.00 82.83           N  
ATOM   3477  CA  HIS C 208      30.334  10.750 -11.743  1.00 82.83           C  
ATOM   3478  C   HIS C 208      29.351  11.903 -11.916  1.00 82.83           C  
ATOM   3479  CB  HIS C 208      31.519  11.194 -10.884  1.00 82.83           C  
ATOM   3480  O   HIS C 208      28.340  11.973 -11.212  1.00 82.83           O  
ATOM   3481  CG  HIS C 208      31.170  11.412  -9.446  1.00 82.83           C  
ATOM   3482  CD2 HIS C 208      31.173  10.563  -8.392  1.00 82.83           C  
ATOM   3483  ND1 HIS C 208      30.753  12.632  -8.959  1.00 82.83           N  
ATOM   3484  CE1 HIS C 208      30.515  12.523  -7.662  1.00 82.83           C  
ATOM   3485  NE2 HIS C 208      30.762  11.278  -7.294  1.00 82.83           N  
ATOM   3486  N   ALA C 209      29.622  12.814 -12.836  1.00 79.98           N  
ATOM   3487  CA  ALA C 209      28.741  13.942 -13.126  1.00 79.98           C  
ATOM   3488  C   ALA C 209      27.407  13.465 -13.694  1.00 79.98           C  
ATOM   3489  CB  ALA C 209      29.415  14.908 -14.098  1.00 79.98           C  
ATOM   3490  O   ALA C 209      26.358  14.045 -13.404  1.00 79.98           O  
ATOM   3491  N   PHE C 210      27.488  12.455 -14.495  1.00 80.35           N  
ATOM   3492  CA  PHE C 210      26.301  11.896 -15.130  1.00 80.35           C  
ATOM   3493  C   PHE C 210      25.318  11.385 -14.084  1.00 80.35           C  
ATOM   3494  CB  PHE C 210      26.684  10.764 -16.088  1.00 80.35           C  
ATOM   3495  O   PHE C 210      24.105  11.549 -14.231  1.00 80.35           O  
ATOM   3496  CG  PHE C 210      25.531  10.244 -16.904  1.00 80.35           C  
ATOM   3497  CD1 PHE C 210      24.865   9.084 -16.530  1.00 80.35           C  
ATOM   3498  CD2 PHE C 210      25.115  10.915 -18.046  1.00 80.35           C  
ATOM   3499  CE1 PHE C 210      23.798   8.599 -17.283  1.00 80.35           C  
ATOM   3500  CE2 PHE C 210      24.049  10.437 -18.804  1.00 80.35           C  
ATOM   3501  CZ  PHE C 210      23.393   9.279 -18.422  1.00 80.35           C  
ATOM   3502  N   PHE C 211      25.789  10.816 -13.046  1.00 77.73           N  
ATOM   3503  CA  PHE C 211      24.909  10.211 -12.054  1.00 77.73           C  
ATOM   3504  C   PHE C 211      24.572  11.206 -10.950  1.00 77.73           C  
ATOM   3505  CB  PHE C 211      25.557   8.959 -11.452  1.00 77.73           C  
ATOM   3506  O   PHE C 211      23.566  11.053 -10.255  1.00 77.73           O  
ATOM   3507  CG  PHE C 211      25.586   7.781 -12.388  1.00 77.73           C  
ATOM   3508  CD1 PHE C 211      24.418   7.102 -12.710  1.00 77.73           C  
ATOM   3509  CD2 PHE C 211      26.784   7.353 -12.946  1.00 77.73           C  
ATOM   3510  CE1 PHE C 211      24.442   6.011 -13.576  1.00 77.73           C  
ATOM   3511  CE2 PHE C 211      26.816   6.264 -13.812  1.00 77.73           C  
ATOM   3512  CZ  PHE C 211      25.644   5.594 -14.125  1.00 77.73           C  
ATOM   3513  N   THR C 212      25.352  12.207 -10.745  1.00 67.49           N  
ATOM   3514  CA  THR C 212      25.152  13.163  -9.662  1.00 67.49           C  
ATOM   3515  C   THR C 212      24.434  14.411 -10.167  1.00 67.49           C  
ATOM   3516  CB  THR C 212      26.492  13.564  -9.016  1.00 67.49           C  
ATOM   3517  O   THR C 212      23.735  15.083  -9.405  1.00 67.49           O  
ATOM   3518  CG2 THR C 212      26.633  12.961  -7.622  1.00 67.49           C  
ATOM   3519  OG1 THR C 212      27.569  13.097  -9.838  1.00 67.49           O  
ATOM   3520  N   GLN C 213      24.619  14.862 -11.410  1.00 58.85           N  
ATOM   3521  CA  GLN C 213      24.024  16.112 -11.871  1.00 58.85           C  
ATOM   3522  C   GLN C 213      22.588  15.898 -12.339  1.00 58.85           C  
ATOM   3523  CB  GLN C 213      24.859  16.721 -12.999  1.00 58.85           C  
ATOM   3524  O   GLN C 213      22.307  14.961 -13.089  1.00 58.85           O  
ATOM   3525  CG  GLN C 213      25.866  17.761 -12.526  1.00 58.85           C  
ATOM   3526  CD  GLN C 213      26.600  18.430 -13.673  1.00 58.85           C  
ATOM   3527  NE2 GLN C 213      27.370  19.467 -13.360  1.00 58.85           N  
ATOM   3528  OE1 GLN C 213      26.477  18.018 -14.831  1.00 58.85           O  
ATOM   3529  N   PRO C 214      21.615  16.437 -11.633  1.00 44.83           N  
ATOM   3530  CA  PRO C 214      20.219  16.397 -12.074  1.00 44.83           C  
ATOM   3531  C   PRO C 214      20.028  16.966 -13.479  1.00 44.83           C  
ATOM   3532  CB  PRO C 214      19.496  17.257 -11.035  1.00 44.83           C  
ATOM   3533  O   PRO C 214      20.617  17.996 -13.817  1.00 44.83           O  
ATOM   3534  CG  PRO C 214      20.589  17.908 -10.250  1.00 44.83           C  
ATOM   3535  CD  PRO C 214      21.905  17.356 -10.718  1.00 44.83           C  
ATOM   3536  N   ARG C 215      19.873  16.224 -14.518  1.00 39.33           N  
ATOM   3537  CA  ARG C 215      19.514  16.954 -15.730  1.00 39.33           C  
ATOM   3538  C   ARG C 215      18.210  17.722 -15.539  1.00 39.33           C  
ATOM   3539  CB  ARG C 215      19.391  15.998 -16.918  1.00 39.33           C  
ATOM   3540  O   ARG C 215      17.294  17.243 -14.869  1.00 39.33           O  
ATOM   3541  CG  ARG C 215      20.672  15.847 -17.722  1.00 39.33           C  
ATOM   3542  CD  ARG C 215      20.472  14.953 -18.938  1.00 39.33           C  
ATOM   3543  NE  ARG C 215      20.661  15.688 -20.185  1.00 39.33           N  
ATOM   3544  NH1 ARG C 215      19.709  14.067 -21.527  1.00 39.33           N  
ATOM   3545  NH2 ARG C 215      20.514  16.002 -22.456  1.00 39.33           N  
ATOM   3546  CZ  ARG C 215      20.294  15.251 -21.387  1.00 39.33           C  
TER    3547      ARG C 215                                                      
ENDMDL                                                                          
END                                                                             
