# Supplementary material for: AI-guided pipeline for protein–protein interaction drug discovery identifies a SARS-CoV-2 inhibitor
Source: Mol Syst Biol. 2024 Mar 11;20(4):428–57. doi: 10.1038/s44320-024-00019-8 (PMC10987651; doi:10.1038/s44320-024-00019-8)
Supplement: Supplementary file 12 — Source Data Fig. 2 [file 44320_2024_19_MOESM12_ESM.zip › Source Data Figure EV3-EV4/ColabFold/PSMD5_SLC22A15_unrelaxed_rank_3_model_4.pdb]

MODEL     1                                                                     
ATOM      1  N   MET B   1     -16.525 -37.608  21.451  1.00 74.15           N  
ATOM      2  CA  MET B   1     -16.612 -36.212  21.032  1.00 74.15           C  
ATOM      3  C   MET B   1     -17.491 -36.069  19.794  1.00 74.15           C  
ATOM      4  CB  MET B   1     -15.218 -35.646  20.752  1.00 74.15           C  
ATOM      5  O   MET B   1     -18.229 -35.092  19.661  1.00 74.15           O  
ATOM      6  CG  MET B   1     -14.526 -35.085  21.984  1.00 74.15           C  
ATOM      7  SD  MET B   1     -13.416 -33.679  21.587  1.00 74.15           S  
ATOM      8  CE  MET B   1     -11.854 -34.567  21.333  1.00 74.15           C  
ATOM      9  N   ALA B   2     -17.423 -37.035  18.916  1.00 78.14           N  
ATOM     10  CA  ALA B   2     -18.282 -37.036  17.735  1.00 78.14           C  
ATOM     11  C   ALA B   2     -19.748 -37.203  18.123  1.00 78.14           C  
ATOM     12  CB  ALA B   2     -17.861 -38.144  16.772  1.00 78.14           C  
ATOM     13  O   ALA B   2     -20.630 -36.585  17.522  1.00 78.14           O  
ATOM     14  N   ALA B   3     -20.023 -38.041  19.048  1.00 81.57           N  
ATOM     15  CA  ALA B   3     -21.383 -38.245  19.541  1.00 81.57           C  
ATOM     16  C   ALA B   3     -21.968 -36.947  20.090  1.00 81.57           C  
ATOM     17  CB  ALA B   3     -21.401 -39.329  20.616  1.00 81.57           C  
ATOM     18  O   ALA B   3     -23.153 -36.663  19.897  1.00 81.57           O  
ATOM     19  N   GLN B   4     -21.121 -36.195  20.787  1.00 83.96           N  
ATOM     20  CA  GLN B   4     -21.549 -34.904  21.314  1.00 83.96           C  
ATOM     21  C   GLN B   4     -21.924 -33.946  20.187  1.00 83.96           C  
ATOM     22  CB  GLN B   4     -20.452 -34.288  22.184  1.00 83.96           C  
ATOM     23  O   GLN B   4     -22.907 -33.210  20.291  1.00 83.96           O  
ATOM     24  CG  GLN B   4     -20.960 -33.235  23.160  1.00 83.96           C  
ATOM     25  CD  GLN B   4     -19.863 -32.684  24.052  1.00 83.96           C  
ATOM     26  NE2 GLN B   4     -20.254 -31.958  25.094  1.00 83.96           N  
ATOM     27  OE1 GLN B   4     -18.673 -32.910  23.807  1.00 83.96           O  
ATOM     28  N   ALA B   5     -21.065 -33.903  19.163  1.00 85.95           N  
ATOM     29  CA  ALA B   5     -21.330 -33.058  18.001  1.00 85.95           C  
ATOM     30  C   ALA B   5     -22.669 -33.411  17.360  1.00 85.95           C  
ATOM     31  CB  ALA B   5     -20.203 -33.190  16.979  1.00 85.95           C  
ATOM     32  O   ALA B   5     -23.450 -32.523  17.011  1.00 85.95           O  
ATOM     33  N   LEU B   6     -22.946 -34.728  17.270  1.00 86.83           N  
ATOM     34  CA  LEU B   6     -24.192 -35.200  16.675  1.00 86.83           C  
ATOM     35  C   LEU B   6     -25.390 -34.790  17.524  1.00 86.83           C  
ATOM     36  CB  LEU B   6     -24.165 -36.722  16.511  1.00 86.83           C  
ATOM     37  O   LEU B   6     -26.440 -34.425  16.990  1.00 86.83           O  
ATOM     38  CG  LEU B   6     -23.548 -37.254  15.217  1.00 86.83           C  
ATOM     39  CD1 LEU B   6     -22.827 -38.572  15.476  1.00 86.83           C  
ATOM     40  CD2 LEU B   6     -24.618 -37.425  14.145  1.00 86.83           C  
ATOM     41  N   ALA B   7     -25.198 -34.899  18.804  1.00 86.80           N  
ATOM     42  CA  ALA B   7     -26.255 -34.477  19.718  1.00 86.80           C  
ATOM     43  C   ALA B   7     -26.561 -32.991  19.556  1.00 86.80           C  
ATOM     44  CB  ALA B   7     -25.863 -34.782  21.162  1.00 86.80           C  
ATOM     45  O   ALA B   7     -27.726 -32.590  19.526  1.00 86.80           O  
ATOM     46  N   LEU B   8     -25.505 -32.197  19.431  1.00 86.99           N  
ATOM     47  CA  LEU B   8     -25.665 -30.756  19.265  1.00 86.99           C  
ATOM     48  C   LEU B   8     -26.326 -30.433  17.929  1.00 86.99           C  
ATOM     49  CB  LEU B   8     -24.309 -30.051  19.360  1.00 86.99           C  
ATOM     50  O   LEU B   8     -27.124 -29.497  17.837  1.00 86.99           O  
ATOM     51  CG  LEU B   8     -23.783 -29.782  20.770  1.00 86.99           C  
ATOM     52  CD1 LEU B   8     -22.284 -29.501  20.732  1.00 86.99           C  
ATOM     53  CD2 LEU B   8     -24.534 -28.619  21.409  1.00 86.99           C  
ATOM     54  N   LEU B   9     -25.950 -31.165  16.900  1.00 88.61           N  
ATOM     55  CA  LEU B   9     -26.549 -30.990  15.581  1.00 88.61           C  
ATOM     56  C   LEU B   9     -28.053 -31.240  15.631  1.00 88.61           C  
ATOM     57  CB  LEU B   9     -25.897 -31.931  14.566  1.00 88.61           C  
ATOM     58  O   LEU B   9     -28.829 -30.505  15.015  1.00 88.61           O  
ATOM     59  CG  LEU B   9     -26.076 -31.568  13.091  1.00 88.61           C  
ATOM     60  CD1 LEU B   9     -24.962 -30.630  12.638  1.00 88.61           C  
ATOM     61  CD2 LEU B   9     -26.106 -32.826  12.230  1.00 88.61           C  
ATOM     62  N   ARG B  10     -28.449 -32.221  16.404  1.00 87.63           N  
ATOM     63  CA  ARG B  10     -29.866 -32.526  16.571  1.00 87.63           C  
ATOM     64  C   ARG B  10     -30.584 -31.406  17.315  1.00 87.63           C  
ATOM     65  CB  ARG B  10     -30.047 -33.850  17.317  1.00 87.63           C  
ATOM     66  O   ARG B  10     -31.732 -31.083  17.004  1.00 87.63           O  
ATOM     67  CG  ARG B  10     -29.807 -35.080  16.456  1.00 87.63           C  
ATOM     68  CD  ARG B  10     -30.058 -36.367  17.229  1.00 87.63           C  
ATOM     69  NE  ARG B  10     -29.400 -37.510  16.602  1.00 87.63           N  
ATOM     70  NH1 ARG B  10     -29.270 -38.762  18.539  1.00 87.63           N  
ATOM     71  NH2 ARG B  10     -28.448 -39.600  16.570  1.00 87.63           N  
ATOM     72  CZ  ARG B  10     -29.041 -38.621  17.238  1.00 87.63           C  
ATOM     73  N   GLU B  11     -29.866 -30.906  18.233  1.00 86.46           N  
ATOM     74  CA  GLU B  11     -30.420 -29.798  19.006  1.00 86.46           C  
ATOM     75  C   GLU B  11     -30.653 -28.574  18.126  1.00 86.46           C  
ATOM     76  CB  GLU B  11     -29.495 -29.440  20.171  1.00 86.46           C  
ATOM     77  O   GLU B  11     -31.677 -27.898  18.251  1.00 86.46           O  
ATOM     78  CG  GLU B  11     -30.226 -28.910  21.396  1.00 86.46           C  
ATOM     79  CD  GLU B  11     -29.330 -28.772  22.617  1.00 86.46           C  
ATOM     80  OE1 GLU B  11     -29.803 -28.276  23.664  1.00 86.46           O  
ATOM     81  OE2 GLU B  11     -28.144 -29.161  22.524  1.00 86.46           O  
ATOM     82  N   VAL B  12     -29.656 -28.280  17.240  1.00 86.71           N  
ATOM     83  CA  VAL B  12     -29.752 -27.143  16.330  1.00 86.71           C  
ATOM     84  C   VAL B  12     -30.971 -27.307  15.425  1.00 86.71           C  
ATOM     85  CB  VAL B  12     -28.472 -26.989  15.478  1.00 86.71           C  
ATOM     86  O   VAL B  12     -31.655 -26.330  15.111  1.00 86.71           O  
ATOM     87  CG1 VAL B  12     -28.694 -25.985  14.348  1.00 86.71           C  
ATOM     88  CG2 VAL B  12     -27.297 -26.560  16.355  1.00 86.71           C  
ATOM     89  N   ALA B  13     -31.364 -28.526  15.136  1.00 83.01           N  
ATOM     90  CA  ALA B  13     -32.459 -28.827  14.218  1.00 83.01           C  
ATOM     91  C   ALA B  13     -33.812 -28.549  14.868  1.00 83.01           C  
ATOM     92  CB  ALA B  13     -32.383 -30.280  13.756  1.00 83.01           C  
ATOM     93  O   ALA B  13     -34.787 -28.240  14.180  1.00 83.01           O  
ATOM     94  N   ARG B  14     -33.856 -28.549  16.146  1.00 80.32           N  
ATOM     95  CA  ARG B  14     -35.111 -28.425  16.879  1.00 80.32           C  
ATOM     96  C   ARG B  14     -35.380 -26.974  17.264  1.00 80.32           C  
ATOM     97  CB  ARG B  14     -35.092 -29.305  18.131  1.00 80.32           C  
ATOM     98  O   ARG B  14     -36.521 -26.602  17.546  1.00 80.32           O  
ATOM     99  CG  ARG B  14     -35.147 -30.796  17.837  1.00 80.32           C  
ATOM    100  CD  ARG B  14     -35.173 -31.622  19.116  1.00 80.32           C  
ATOM    101  NE  ARG B  14     -35.118 -33.053  18.833  1.00 80.32           N  
ATOM    102  NH1 ARG B  14     -34.939 -33.693  21.046  1.00 80.32           N  
ATOM    103  NH2 ARG B  14     -34.968 -35.277  19.389  1.00 80.32           N  
ATOM    104  CZ  ARG B  14     -35.009 -34.004  19.757  1.00 80.32           C  
ATOM    105  N   LEU B  15     -34.325 -26.237  17.139  1.00 78.67           N  
ATOM    106  CA  LEU B  15     -34.451 -24.883  17.667  1.00 78.67           C  
ATOM    107  C   LEU B  15     -34.766 -23.891  16.552  1.00 78.67           C  
ATOM    108  CB  LEU B  15     -33.166 -24.467  18.387  1.00 78.67           C  
ATOM    109  O   LEU B  15     -34.326 -24.070  15.414  1.00 78.67           O  
ATOM    110  CG  LEU B  15     -32.900 -25.132  19.739  1.00 78.67           C  
ATOM    111  CD1 LEU B  15     -31.408 -25.113  20.055  1.00 78.67           C  
ATOM    112  CD2 LEU B  15     -33.695 -24.441  20.841  1.00 78.67           C  
ATOM    113  N   GLU B  16     -35.479 -22.872  16.867  1.00 70.98           N  
ATOM    114  CA  GLU B  16     -35.838 -21.829  15.911  1.00 70.98           C  
ATOM    115  C   GLU B  16     -34.701 -20.827  15.734  1.00 70.98           C  
ATOM    116  CB  GLU B  16     -37.112 -21.106  16.357  1.00 70.98           C  
ATOM    117  O   GLU B  16     -34.421 -20.388  14.617  1.00 70.98           O  
ATOM    118  CG  GLU B  16     -38.383 -21.653  15.726  1.00 70.98           C  
ATOM    119  CD  GLU B  16     -39.628 -20.868  16.106  1.00 70.98           C  
ATOM    120  OE1 GLU B  16     -40.731 -21.205  15.618  1.00 70.98           O  
ATOM    121  OE2 GLU B  16     -39.500 -19.906  16.896  1.00 70.98           O  
ATOM    122  N   ALA B  17     -34.008 -20.449  16.868  1.00 70.98           N  
ATOM    123  CA  ALA B  17     -32.894 -19.505  16.816  1.00 70.98           C  
ATOM    124  C   ALA B  17     -31.670 -20.062  17.538  1.00 70.98           C  
ATOM    125  CB  ALA B  17     -33.303 -18.166  17.424  1.00 70.98           C  
ATOM    126  O   ALA B  17     -31.296 -19.573  18.606  1.00 70.98           O  
ATOM    127  N   PRO B  18     -30.916 -20.847  16.791  1.00 80.79           N  
ATOM    128  CA  PRO B  18     -29.894 -21.651  17.466  1.00 80.79           C  
ATOM    129  C   PRO B  18     -28.509 -21.011  17.413  1.00 80.79           C  
ATOM    130  CB  PRO B  18     -29.916 -22.971  16.691  1.00 80.79           C  
ATOM    131  O   PRO B  18     -27.515 -21.701  17.172  1.00 80.79           O  
ATOM    132  CG  PRO B  18     -30.344 -22.596  15.309  1.00 80.79           C  
ATOM    133  CD  PRO B  18     -31.192 -21.360  15.392  1.00 80.79           C  
ATOM    134  N   LEU B  19     -28.324 -19.722  17.653  1.00 86.84           N  
ATOM    135  CA  LEU B  19     -27.017 -19.087  17.527  1.00 86.84           C  
ATOM    136  C   LEU B  19     -26.029 -19.671  18.531  1.00 86.84           C  
ATOM    137  CB  LEU B  19     -27.134 -17.574  17.729  1.00 86.84           C  
ATOM    138  O   LEU B  19     -24.902 -20.018  18.171  1.00 86.84           O  
ATOM    139  CG  LEU B  19     -25.949 -16.733  17.252  1.00 86.84           C  
ATOM    140  CD1 LEU B  19     -26.000 -16.555  15.738  1.00 86.84           C  
ATOM    141  CD2 LEU B  19     -25.937 -15.379  17.954  1.00 86.84           C  
ATOM    142  N   GLU B  20     -26.430 -19.751  19.859  1.00 89.03           N  
ATOM    143  CA  GLU B  20     -25.553 -20.284  20.897  1.00 89.03           C  
ATOM    144  C   GLU B  20     -25.210 -21.747  20.631  1.00 89.03           C  
ATOM    145  CB  GLU B  20     -26.202 -20.138  22.276  1.00 89.03           C  
ATOM    146  O   GLU B  20     -24.070 -22.170  20.837  1.00 89.03           O  
ATOM    147  CG  GLU B  20     -26.215 -18.710  22.801  1.00 89.03           C  
ATOM    148  CD  GLU B  20     -24.824 -18.148  23.048  1.00 89.03           C  
ATOM    149  OE1 GLU B  20     -24.634 -16.918  22.916  1.00 89.03           O  
ATOM    150  OE2 GLU B  20     -23.916 -18.945  23.375  1.00 89.03           O  
ATOM    151  N   GLU B  21     -26.200 -22.403  20.114  1.00 89.26           N  
ATOM    152  CA  GLU B  21     -25.997 -23.812  19.791  1.00 89.26           C  
ATOM    153  C   GLU B  21     -25.061 -23.976  18.597  1.00 89.26           C  
ATOM    154  CB  GLU B  21     -27.336 -24.498  19.507  1.00 89.26           C  
ATOM    155  O   GLU B  21     -24.269 -24.919  18.546  1.00 89.26           O  
ATOM    156  CG  GLU B  21     -28.214 -24.665  20.739  1.00 89.26           C  
ATOM    157  CD  GLU B  21     -28.958 -23.396  21.122  1.00 89.26           C  
ATOM    158  OE1 GLU B  21     -29.627 -23.380  22.180  1.00 89.26           O  
ATOM    159  OE2 GLU B  21     -28.872 -22.409  20.357  1.00 89.26           O  
ATOM    160  N   LEU B  22     -25.142 -23.069  17.698  1.00 91.52           N  
ATOM    161  CA  LEU B  22     -24.257 -23.090  16.538  1.00 91.52           C  
ATOM    162  C   LEU B  22     -22.813 -22.829  16.952  1.00 91.52           C  
ATOM    163  CB  LEU B  22     -24.701 -22.049  15.507  1.00 91.52           C  
ATOM    164  O   LEU B  22     -21.894 -23.494  16.467  1.00 91.52           O  
ATOM    165  CG  LEU B  22     -25.828 -22.469  14.562  1.00 91.52           C  
ATOM    166  CD1 LEU B  22     -26.407 -21.249  13.853  1.00 91.52           C  
ATOM    167  CD2 LEU B  22     -25.326 -23.493  13.551  1.00 91.52           C  
ATOM    168  N   ARG B  23     -22.601 -21.886  17.911  1.00 92.72           N  
ATOM    169  CA  ARG B  23     -21.268 -21.586  18.422  1.00 92.72           C  
ATOM    170  C   ARG B  23     -20.669 -22.795  19.133  1.00 92.72           C  
ATOM    171  CB  ARG B  23     -21.313 -20.388  19.373  1.00 92.72           C  
ATOM    172  O   ARG B  23     -19.492 -23.112  18.946  1.00 92.72           O  
ATOM    173  CG  ARG B  23     -21.470 -19.049  18.670  1.00 92.72           C  
ATOM    174  CD  ARG B  23     -21.477 -17.891  19.658  1.00 92.72           C  
ATOM    175  NE  ARG B  23     -21.829 -16.631  19.010  1.00 92.72           N  
ATOM    176  NH1 ARG B  23     -22.483 -15.573  20.956  1.00 92.72           N  
ATOM    177  NH2 ARG B  23     -22.587 -14.464  18.953  1.00 92.72           N  
ATOM    178  CZ  ARG B  23     -22.299 -15.559  19.641  1.00 92.72           C  
ATOM    179  N   ALA B  24     -21.584 -23.387  19.865  1.00 90.05           N  
ATOM    180  CA  ALA B  24     -21.149 -24.574  20.596  1.00 90.05           C  
ATOM    181  C   ALA B  24     -20.786 -25.706  19.638  1.00 90.05           C  
ATOM    182  CB  ALA B  24     -22.236 -25.031  21.566  1.00 90.05           C  
ATOM    183  O   ALA B  24     -19.765 -26.374  19.816  1.00 90.05           O  
ATOM    184  N   LEU B  25     -21.631 -25.860  18.671  1.00 91.97           N  
ATOM    185  CA  LEU B  25     -21.381 -26.890  17.668  1.00 91.97           C  
ATOM    186  C   LEU B  25     -20.078 -26.618  16.923  1.00 91.97           C  
ATOM    187  CB  LEU B  25     -22.543 -26.965  16.674  1.00 91.97           C  
ATOM    188  O   LEU B  25     -19.280 -27.533  16.705  1.00 91.97           O  
ATOM    189  CG  LEU B  25     -22.408 -27.990  15.548  1.00 91.97           C  
ATOM    190  CD1 LEU B  25     -22.276 -29.396  16.124  1.00 91.97           C  
ATOM    191  CD2 LEU B  25     -23.600 -27.905  14.601  1.00 91.97           C  
ATOM    192  N   HIS B  26     -19.803 -25.385  16.523  1.00 91.51           N  
ATOM    193  CA  HIS B  26     -18.589 -24.984  15.821  1.00 91.51           C  
ATOM    194  C   HIS B  26     -17.346 -25.304  16.644  1.00 91.51           C  
ATOM    195  CB  HIS B  26     -18.630 -23.491  15.490  1.00 91.51           C  
ATOM    196  O   HIS B  26     -16.382 -25.871  16.125  1.00 91.51           O  
ATOM    197  CG  HIS B  26     -17.393 -22.992  14.815  1.00 91.51           C  
ATOM    198  CD2 HIS B  26     -16.406 -22.176  15.257  1.00 91.51           C  
ATOM    199  ND1 HIS B  26     -17.063 -23.330  13.521  1.00 91.51           N  
ATOM    200  CE1 HIS B  26     -15.924 -22.743  13.195  1.00 91.51           C  
ATOM    201  NE2 HIS B  26     -15.504 -22.037  14.231  1.00 91.51           N  
ATOM    202  N   SER B  27     -17.369 -25.039  17.935  1.00 91.87           N  
ATOM    203  CA  SER B  27     -16.238 -25.267  18.828  1.00 91.87           C  
ATOM    204  C   SER B  27     -15.935 -26.755  18.967  1.00 91.87           C  
ATOM    205  CB  SER B  27     -16.512 -24.663  20.206  1.00 91.87           C  
ATOM    206  O   SER B  27     -14.778 -27.171  18.869  1.00 91.87           O  
ATOM    207  OG  SER B  27     -15.338 -24.672  21.001  1.00 91.87           O  
ATOM    208  N   VAL B  28     -16.973 -27.522  19.081  1.00 90.22           N  
ATOM    209  CA  VAL B  28     -16.823 -28.960  19.276  1.00 90.22           C  
ATOM    210  C   VAL B  28     -16.331 -29.608  17.984  1.00 90.22           C  
ATOM    211  CB  VAL B  28     -18.148 -29.613  19.729  1.00 90.22           C  
ATOM    212  O   VAL B  28     -15.459 -30.480  18.012  1.00 90.22           O  
ATOM    213  CG1 VAL B  28     -18.036 -31.136  19.701  1.00 90.22           C  
ATOM    214  CG2 VAL B  28     -18.532 -29.127  21.125  1.00 90.22           C  
ATOM    215  N   LEU B  29     -16.763 -29.167  16.901  1.00 89.83           N  
ATOM    216  CA  LEU B  29     -16.445 -29.762  15.608  1.00 89.83           C  
ATOM    217  C   LEU B  29     -14.980 -29.533  15.249  1.00 89.83           C  
ATOM    218  CB  LEU B  29     -17.347 -29.183  14.515  1.00 89.83           C  
ATOM    219  O   LEU B  29     -14.350 -30.385  14.620  1.00 89.83           O  
ATOM    220  CG  LEU B  29     -18.573 -30.016  14.136  1.00 89.83           C  
ATOM    221  CD1 LEU B  29     -19.673 -29.117  13.581  1.00 89.83           C  
ATOM    222  CD2 LEU B  29     -18.196 -31.094  13.126  1.00 89.83           C  
ATOM    223  N   GLN B  30     -14.445 -28.416  15.706  1.00 86.65           N  
ATOM    224  CA  GLN B  30     -13.056 -28.097  15.394  1.00 86.65           C  
ATOM    225  C   GLN B  30     -12.098 -29.019  16.144  1.00 86.65           C  
ATOM    226  CB  GLN B  30     -12.751 -26.637  15.732  1.00 86.65           C  
ATOM    227  O   GLN B  30     -10.981 -29.268  15.686  1.00 86.65           O  
ATOM    228  CG  GLN B  30     -13.445 -25.637  14.817  1.00 86.65           C  
ATOM    229  CD  GLN B  30     -12.798 -25.548  13.447  1.00 86.65           C  
ATOM    230  NE2 GLN B  30     -13.566 -25.107  12.456  1.00 86.65           N  
ATOM    231  OE1 GLN B  30     -11.618 -25.871  13.281  1.00 86.65           O  
ATOM    232  N   ALA B  31     -12.687 -29.667  17.232  1.00 85.23           N  
ATOM    233  CA  ALA B  31     -11.850 -30.508  18.083  1.00 85.23           C  
ATOM    234  C   ALA B  31     -11.965 -31.977  17.686  1.00 85.23           C  
ATOM    235  CB  ALA B  31     -12.230 -30.326  19.551  1.00 85.23           C  
ATOM    236  O   ALA B  31     -11.114 -32.793  18.049  1.00 85.23           O  
ATOM    237  N   VAL B  32     -12.989 -32.275  16.908  1.00 88.71           N  
ATOM    238  CA  VAL B  32     -13.234 -33.662  16.525  1.00 88.71           C  
ATOM    239  C   VAL B  32     -12.420 -34.005  15.279  1.00 88.71           C  
ATOM    240  CB  VAL B  32     -14.735 -33.924  16.270  1.00 88.71           C  
ATOM    241  O   VAL B  32     -12.500 -33.306  14.266  1.00 88.71           O  
ATOM    242  CG1 VAL B  32     -14.964 -35.368  15.828  1.00 88.71           C  
ATOM    243  CG2 VAL B  32     -15.551 -33.610  17.523  1.00 88.71           C  
ATOM    244  N   PRO B  33     -11.556 -35.067  15.356  1.00 88.28           N  
ATOM    245  CA  PRO B  33     -10.835 -35.493  14.154  1.00 88.28           C  
ATOM    246  C   PRO B  33     -11.770 -35.897  13.017  1.00 88.28           C  
ATOM    247  CB  PRO B  33     -10.017 -36.692  14.640  1.00 88.28           C  
ATOM    248  O   PRO B  33     -12.838 -36.465  13.263  1.00 88.28           O  
ATOM    249  CG  PRO B  33     -10.078 -36.617  16.132  1.00 88.28           C  
ATOM    250  CD  PRO B  33     -11.245 -35.754  16.518  1.00 88.28           C  
ATOM    251  N   LEU B  34     -11.465 -35.593  11.849  1.00 87.79           N  
ATOM    252  CA  LEU B  34     -12.290 -35.797  10.663  1.00 87.79           C  
ATOM    253  C   LEU B  34     -12.666 -37.266  10.509  1.00 87.79           C  
ATOM    254  CB  LEU B  34     -11.555 -35.312   9.410  1.00 87.79           C  
ATOM    255  O   LEU B  34     -13.778 -37.585  10.080  1.00 87.79           O  
ATOM    256  CG  LEU B  34     -12.419 -34.667   8.325  1.00 87.79           C  
ATOM    257  CD1 LEU B  34     -12.516 -33.162   8.549  1.00 87.79           C  
ATOM    258  CD2 LEU B  34     -11.855 -34.972   6.941  1.00 87.79           C  
ATOM    259  N   ASN B  35     -11.749 -38.238  10.832  1.00 89.90           N  
ATOM    260  CA  ASN B  35     -11.993 -39.669  10.692  1.00 89.90           C  
ATOM    261  C   ASN B  35     -13.166 -40.125  11.556  1.00 89.90           C  
ATOM    262  CB  ASN B  35     -10.735 -40.466  11.042  1.00 89.90           C  
ATOM    263  O   ASN B  35     -13.944 -40.989  11.148  1.00 89.90           O  
ATOM    264  CG  ASN B  35      -9.651 -40.337   9.990  1.00 89.90           C  
ATOM    265  ND2 ASN B  35      -8.444 -40.780  10.324  1.00 89.90           N  
ATOM    266  OD1 ASN B  35      -9.895 -39.843   8.887  1.00 89.90           O  
ATOM    267  N   GLU B  36     -13.260 -39.548  12.722  1.00 88.97           N  
ATOM    268  CA  GLU B  36     -14.371 -39.874  13.612  1.00 88.97           C  
ATOM    269  C   GLU B  36     -15.695 -39.359  13.054  1.00 88.97           C  
ATOM    270  CB  GLU B  36     -14.129 -39.297  15.009  1.00 88.97           C  
ATOM    271  O   GLU B  36     -16.733 -40.006  13.208  1.00 88.97           O  
ATOM    272  CG  GLU B  36     -13.150 -40.106  15.847  1.00 88.97           C  
ATOM    273  CD  GLU B  36     -13.087 -39.654  17.298  1.00 88.97           C  
ATOM    274  OE1 GLU B  36     -12.133 -40.038  18.012  1.00 88.97           O  
ATOM    275  OE2 GLU B  36     -13.998 -38.910  17.723  1.00 88.97           O  
ATOM    276  N   LEU B  37     -15.593 -38.253  12.390  1.00 88.78           N  
ATOM    277  CA  LEU B  37     -16.786 -37.687  11.771  1.00 88.78           C  
ATOM    278  C   LEU B  37     -17.228 -38.525  10.576  1.00 88.78           C  
ATOM    279  CB  LEU B  37     -16.528 -36.244  11.330  1.00 88.78           C  
ATOM    280  O   LEU B  37     -18.426 -38.732  10.366  1.00 88.78           O  
ATOM    281  CG  LEU B  37     -16.560 -35.183  12.431  1.00 88.78           C  
ATOM    282  CD1 LEU B  37     -15.940 -33.882  11.931  1.00 88.78           C  
ATOM    283  CD2 LEU B  37     -17.989 -34.951  12.910  1.00 88.78           C  
ATOM    284  N   ARG B  38     -16.312 -39.054   9.860  1.00 90.57           N  
ATOM    285  CA  ARG B  38     -16.592 -39.879   8.689  1.00 90.57           C  
ATOM    286  C   ARG B  38     -17.344 -41.147   9.079  1.00 90.57           C  
ATOM    287  CB  ARG B  38     -15.295 -40.242   7.963  1.00 90.57           C  
ATOM    288  O   ARG B  38     -18.223 -41.605   8.346  1.00 90.57           O  
ATOM    289  CG  ARG B  38     -15.048 -39.432   6.700  1.00 90.57           C  
ATOM    290  CD  ARG B  38     -13.775 -39.868   5.990  1.00 90.57           C  
ATOM    291  NE  ARG B  38     -13.074 -38.734   5.395  1.00 90.57           N  
ATOM    292  NH1 ARG B  38     -10.958 -39.594   5.742  1.00 90.57           N  
ATOM    293  NH2 ARG B  38     -11.219 -37.553   4.731  1.00 90.57           N  
ATOM    294  CZ  ARG B  38     -11.752 -38.630   5.290  1.00 90.57           C  
ATOM    295  N   GLN B  39     -16.980 -41.670  10.246  1.00 89.23           N  
ATOM    296  CA  GLN B  39     -17.613 -42.890  10.735  1.00 89.23           C  
ATOM    297  C   GLN B  39     -19.090 -42.659  11.039  1.00 89.23           C  
ATOM    298  CB  GLN B  39     -16.895 -43.405  11.983  1.00 89.23           C  
ATOM    299  O   GLN B  39     -19.895 -43.591  10.978  1.00 89.23           O  
ATOM    300  CG  GLN B  39     -15.518 -43.991  11.703  1.00 89.23           C  
ATOM    301  CD  GLN B  39     -14.797 -44.428  12.964  1.00 89.23           C  
ATOM    302  NE2 GLN B  39     -13.571 -44.915  12.809  1.00 89.23           N  
ATOM    303  OE1 GLN B  39     -15.338 -44.328  14.070  1.00 89.23           O  
ATOM    304  N   GLN B  40     -19.434 -41.400  11.218  1.00 85.73           N  
ATOM    305  CA  GLN B  40     -20.809 -41.059  11.567  1.00 85.73           C  
ATOM    306  C   GLN B  40     -21.505 -40.337  10.417  1.00 85.73           C  
ATOM    307  CB  GLN B  40     -20.845 -40.194  12.828  1.00 85.73           C  
ATOM    308  O   GLN B  40     -22.577 -39.756  10.599  1.00 85.73           O  
ATOM    309  CG  GLN B  40     -20.299 -40.891  14.067  1.00 85.73           C  
ATOM    310  CD  GLN B  40     -21.082 -40.555  15.322  1.00 85.73           C  
ATOM    311  NE2 GLN B  40     -20.758 -41.227  16.421  1.00 85.73           N  
ATOM    312  OE1 GLN B  40     -21.971 -39.697  15.304  1.00 85.73           O  
ATOM    313  N   ALA B  41     -20.918 -40.335   9.278  1.00 83.63           N  
ATOM    314  CA  ALA B  41     -21.347 -39.529   8.138  1.00 83.63           C  
ATOM    315  C   ALA B  41     -22.761 -39.904   7.703  1.00 83.63           C  
ATOM    316  CB  ALA B  41     -20.374 -39.694   6.974  1.00 83.63           C  
ATOM    317  O   ALA B  41     -23.550 -39.036   7.321  1.00 83.63           O  
ATOM    318  N   ALA B  42     -23.155 -41.162   7.883  1.00 80.44           N  
ATOM    319  CA  ALA B  42     -24.447 -41.668   7.428  1.00 80.44           C  
ATOM    320  C   ALA B  42     -25.586 -41.106   8.274  1.00 80.44           C  
ATOM    321  CB  ALA B  42     -24.463 -43.195   7.465  1.00 80.44           C  
ATOM    322  O   ALA B  42     -26.719 -40.988   7.801  1.00 80.44           O  
ATOM    323  N   GLU B  43     -25.254 -40.686   9.455  1.00 78.07           N  
ATOM    324  CA  GLU B  43     -26.271 -40.231  10.398  1.00 78.07           C  
ATOM    325  C   GLU B  43     -26.355 -38.707  10.426  1.00 78.07           C  
ATOM    326  CB  GLU B  43     -25.982 -40.768  11.802  1.00 78.07           C  
ATOM    327  O   GLU B  43     -27.184 -38.139  11.139  1.00 78.07           O  
ATOM    328  CG  GLU B  43     -26.109 -42.279  11.920  1.00 78.07           C  
ATOM    329  CD  GLU B  43     -26.028 -42.778  13.354  1.00 78.07           C  
ATOM    330  OE1 GLU B  43     -26.145 -44.004  13.579  1.00 78.07           O  
ATOM    331  OE2 GLU B  43     -25.846 -41.935  14.261  1.00 78.07           O  
ATOM    332  N   LEU B  44     -25.516 -38.107   9.611  1.00 81.35           N  
ATOM    333  CA  LEU B  44     -25.471 -36.650   9.660  1.00 81.35           C  
ATOM    334  C   LEU B  44     -26.645 -36.044   8.898  1.00 81.35           C  
ATOM    335  CB  LEU B  44     -24.151 -36.134   9.081  1.00 81.35           C  
ATOM    336  O   LEU B  44     -26.807 -36.290   7.700  1.00 81.35           O  
ATOM    337  CG  LEU B  44     -22.901 -36.369   9.930  1.00 81.35           C  
ATOM    338  CD1 LEU B  44     -21.645 -36.219   9.077  1.00 81.35           C  
ATOM    339  CD2 LEU B  44     -22.869 -35.406  11.112  1.00 81.35           C  
ATOM    340  N   ARG B  45     -27.564 -35.354   9.592  1.00 83.68           N  
ATOM    341  CA  ARG B  45     -28.673 -34.637   8.972  1.00 83.68           C  
ATOM    342  C   ARG B  45     -28.360 -33.150   8.842  1.00 83.68           C  
ATOM    343  CB  ARG B  45     -29.959 -34.833   9.778  1.00 83.68           C  
ATOM    344  O   ARG B  45     -28.543 -32.386   9.792  1.00 83.68           O  
ATOM    345  CG  ARG B  45     -30.432 -36.276   9.841  1.00 83.68           C  
ATOM    346  CD  ARG B  45     -31.812 -36.390  10.473  1.00 83.68           C  
ATOM    347  NE  ARG B  45     -32.332 -37.752  10.392  1.00 83.68           N  
ATOM    348  NH1 ARG B  45     -32.083 -38.203  12.644  1.00 83.68           N  
ATOM    349  NH2 ARG B  45     -32.935 -39.800  11.238  1.00 83.68           N  
ATOM    350  CZ  ARG B  45     -32.449 -38.582  11.424  1.00 83.68           C  
ATOM    351  N   LEU B  46     -27.970 -32.726   7.618  1.00 89.27           N  
ATOM    352  CA  LEU B  46     -27.449 -31.379   7.408  1.00 89.27           C  
ATOM    353  C   LEU B  46     -28.555 -30.433   6.955  1.00 89.27           C  
ATOM    354  CB  LEU B  46     -26.321 -31.397   6.373  1.00 89.27           C  
ATOM    355  O   LEU B  46     -28.323 -29.233   6.791  1.00 89.27           O  
ATOM    356  CG  LEU B  46     -25.113 -32.276   6.701  1.00 89.27           C  
ATOM    357  CD1 LEU B  46     -24.087 -32.208   5.575  1.00 89.27           C  
ATOM    358  CD2 LEU B  46     -24.489 -31.854   8.027  1.00 89.27           C  
ATOM    359  N   GLY B  47     -29.735 -30.871   6.743  1.00 88.67           N  
ATOM    360  CA  GLY B  47     -30.866 -30.101   6.248  1.00 88.67           C  
ATOM    361  C   GLY B  47     -31.078 -28.801   7.002  1.00 88.67           C  
ATOM    362  O   GLY B  47     -31.124 -27.728   6.397  1.00 88.67           O  
ATOM    363  N   PRO B  48     -31.164 -28.898   8.279  1.00 87.90           N  
ATOM    364  CA  PRO B  48     -31.398 -27.696   9.084  1.00 87.90           C  
ATOM    365  C   PRO B  48     -30.309 -26.642   8.900  1.00 87.90           C  
ATOM    366  CB  PRO B  48     -31.407 -28.229  10.519  1.00 87.90           C  
ATOM    367  O   PRO B  48     -30.593 -25.442   8.943  1.00 87.90           O  
ATOM    368  CG  PRO B  48     -31.813 -29.661  10.392  1.00 87.90           C  
ATOM    369  CD  PRO B  48     -31.262 -30.201   9.103  1.00 87.90           C  
ATOM    370  N   LEU B  49     -29.045 -27.101   8.778  1.00 90.63           N  
ATOM    371  CA  LEU B  49     -27.950 -26.157   8.584  1.00 90.63           C  
ATOM    372  C   LEU B  49     -28.088 -25.432   7.249  1.00 90.63           C  
ATOM    373  CB  LEU B  49     -26.602 -26.880   8.648  1.00 90.63           C  
ATOM    374  O   LEU B  49     -27.860 -24.223   7.169  1.00 90.63           O  
ATOM    375  CG  LEU B  49     -26.174 -27.394  10.024  1.00 90.63           C  
ATOM    376  CD1 LEU B  49     -24.922 -28.256   9.901  1.00 90.63           C  
ATOM    377  CD2 LEU B  49     -25.936 -26.230  10.980  1.00 90.63           C  
ATOM    378  N   PHE B  50     -28.500 -26.103   6.232  1.00 91.76           N  
ATOM    379  CA  PHE B  50     -28.708 -25.500   4.921  1.00 91.76           C  
ATOM    380  C   PHE B  50     -29.867 -24.511   4.958  1.00 91.76           C  
ATOM    381  CB  PHE B  50     -28.972 -26.580   3.867  1.00 91.76           C  
ATOM    382  O   PHE B  50     -29.815 -23.461   4.315  1.00 91.76           O  
ATOM    383  CG  PHE B  50     -27.751 -27.376   3.494  1.00 91.76           C  
ATOM    384  CD1 PHE B  50     -26.645 -26.754   2.926  1.00 91.76           C  
ATOM    385  CD2 PHE B  50     -27.708 -28.747   3.711  1.00 91.76           C  
ATOM    386  CE1 PHE B  50     -25.513 -27.488   2.580  1.00 91.76           C  
ATOM    387  CE2 PHE B  50     -26.580 -29.487   3.368  1.00 91.76           C  
ATOM    388  CZ  PHE B  50     -25.485 -28.856   2.802  1.00 91.76           C  
ATOM    389  N   SER B  51     -30.835 -24.859   5.715  1.00 88.93           N  
ATOM    390  CA  SER B  51     -31.981 -23.967   5.859  1.00 88.93           C  
ATOM    391  C   SER B  51     -31.586 -22.667   6.551  1.00 88.93           C  
ATOM    392  CB  SER B  51     -33.099 -24.654   6.645  1.00 88.93           C  
ATOM    393  O   SER B  51     -32.083 -21.595   6.200  1.00 88.93           O  
ATOM    394  OG  SER B  51     -33.646 -25.731   5.904  1.00 88.93           O  
ATOM    395  N   LEU B  52     -30.665 -22.764   7.465  1.00 89.06           N  
ATOM    396  CA  LEU B  52     -30.216 -21.600   8.221  1.00 89.06           C  
ATOM    397  C   LEU B  52     -29.414 -20.652   7.335  1.00 89.06           C  
ATOM    398  CB  LEU B  52     -29.369 -22.034   9.421  1.00 89.06           C  
ATOM    399  O   LEU B  52     -29.352 -19.450   7.602  1.00 89.06           O  
ATOM    400  CG  LEU B  52     -30.128 -22.641  10.601  1.00 89.06           C  
ATOM    401  CD1 LEU B  52     -29.151 -23.235  11.611  1.00 89.06           C  
ATOM    402  CD2 LEU B  52     -31.017 -21.593  11.262  1.00 89.06           C  
ATOM    403  N   LEU B  53     -28.805 -21.182   6.273  1.00 89.11           N  
ATOM    404  CA  LEU B  53     -28.033 -20.358   5.348  1.00 89.11           C  
ATOM    405  C   LEU B  53     -28.933 -19.356   4.632  1.00 89.11           C  
ATOM    406  CB  LEU B  53     -27.310 -21.236   4.324  1.00 89.11           C  
ATOM    407  O   LEU B  53     -28.477 -18.285   4.226  1.00 89.11           O  
ATOM    408  CG  LEU B  53     -26.095 -22.012   4.833  1.00 89.11           C  
ATOM    409  CD1 LEU B  53     -25.601 -22.984   3.767  1.00 89.11           C  
ATOM    410  CD2 LEU B  53     -24.983 -21.054   5.247  1.00 89.11           C  
ATOM    411  N   ASN B  54     -30.218 -19.623   4.658  1.00 82.67           N  
ATOM    412  CA  ASN B  54     -31.147 -18.813   3.877  1.00 82.67           C  
ATOM    413  C   ASN B  54     -31.843 -17.767   4.743  1.00 82.67           C  
ATOM    414  CB  ASN B  54     -32.181 -19.701   3.183  1.00 82.67           C  
ATOM    415  O   ASN B  54     -32.626 -16.959   4.240  1.00 82.67           O  
ATOM    416  CG  ASN B  54     -31.568 -20.591   2.120  1.00 82.67           C  
ATOM    417  ND2 ASN B  54     -32.148 -21.769   1.926  1.00 82.67           N  
ATOM    418  OD1 ASN B  54     -30.579 -20.223   1.480  1.00 82.67           O  
ATOM    419  N   GLU B  55     -31.633 -17.723   6.059  1.00 81.43           N  
ATOM    420  CA  GLU B  55     -32.292 -16.811   6.990  1.00 81.43           C  
ATOM    421  C   GLU B  55     -31.598 -15.453   7.016  1.00 81.43           C  
ATOM    422  CB  GLU B  55     -32.325 -17.412   8.398  1.00 81.43           C  
ATOM    423  O   GLU B  55     -32.103 -14.503   7.618  1.00 81.43           O  
ATOM    424  CG  GLU B  55     -33.263 -18.602   8.538  1.00 81.43           C  
ATOM    425  CD  GLU B  55     -33.347 -19.137   9.958  1.00 81.43           C  
ATOM    426  OE1 GLU B  55     -33.999 -20.183  10.175  1.00 81.43           O  
ATOM    427  OE2 GLU B  55     -32.756 -18.504  10.862  1.00 81.43           O  
ATOM    428  N   ASN B  56     -30.961 -14.927   6.023  1.00 71.77           N  
ATOM    429  CA  ASN B  56     -30.269 -13.657   5.828  1.00 71.77           C  
ATOM    430  C   ASN B  56     -29.709 -13.117   7.141  1.00 71.77           C  
ATOM    431  CB  ASN B  56     -31.204 -12.630   5.187  1.00 71.77           C  
ATOM    432  O   ASN B  56     -30.012 -11.988   7.531  1.00 71.77           O  
ATOM    433  CG  ASN B  56     -31.044 -12.554   3.681  1.00 71.77           C  
ATOM    434  ND2 ASN B  56     -31.984 -11.893   3.017  1.00 71.77           N  
ATOM    435  OD1 ASN B  56     -30.083 -13.087   3.119  1.00 71.77           O  
ATOM    436  N   HIS B  57     -28.977 -13.819   8.018  1.00 80.36           N  
ATOM    437  CA  HIS B  57     -28.248 -13.417   9.215  1.00 80.36           C  
ATOM    438  C   HIS B  57     -26.753 -13.680   9.065  1.00 80.36           C  
ATOM    439  CB  HIS B  57     -28.789 -14.150  10.444  1.00 80.36           C  
ATOM    440  O   HIS B  57     -26.328 -14.834   8.979  1.00 80.36           O  
ATOM    441  CG  HIS B  57     -28.627 -13.384  11.719  1.00 80.36           C  
ATOM    442  CD2 HIS B  57     -29.546 -12.866  12.567  1.00 80.36           C  
ATOM    443  ND1 HIS B  57     -27.394 -13.072  12.248  1.00 80.36           N  
ATOM    444  CE1 HIS B  57     -27.562 -12.394  13.371  1.00 80.36           C  
ATOM    445  NE2 HIS B  57     -28.859 -12.255  13.587  1.00 80.36           N  
ATOM    446  N   ARG B  58     -25.983 -12.690   9.071  1.00 81.07           N  
ATOM    447  CA  ARG B  58     -24.571 -12.740   8.708  1.00 81.07           C  
ATOM    448  C   ARG B  58     -23.802 -13.685   9.626  1.00 81.07           C  
ATOM    449  CB  ARG B  58     -23.952 -11.341   8.760  1.00 81.07           C  
ATOM    450  O   ARG B  58     -23.056 -14.546   9.155  1.00 81.07           O  
ATOM    451  CG  ARG B  58     -22.689 -11.194   7.927  1.00 81.07           C  
ATOM    452  CD  ARG B  58     -22.173  -9.762   7.932  1.00 81.07           C  
ATOM    453  NE  ARG B  58     -20.951  -9.627   7.144  1.00 81.07           N  
ATOM    454  NH1 ARG B  58     -20.586  -7.416   7.709  1.00 81.07           N  
ATOM    455  NH2 ARG B  58     -19.131  -8.502   6.310  1.00 81.07           N  
ATOM    456  CZ  ARG B  58     -20.225  -8.515   7.056  1.00 81.07           C  
ATOM    457  N   GLU B  59     -23.881 -13.474  11.019  1.00 85.11           N  
ATOM    458  CA  GLU B  59     -23.144 -14.304  11.968  1.00 85.11           C  
ATOM    459  C   GLU B  59     -23.542 -15.772  11.842  1.00 85.11           C  
ATOM    460  CB  GLU B  59     -23.376 -13.817  13.401  1.00 85.11           C  
ATOM    461  O   GLU B  59     -22.685 -16.657  11.872  1.00 85.11           O  
ATOM    462  CG  GLU B  59     -22.420 -14.424  14.418  1.00 85.11           C  
ATOM    463  CD  GLU B  59     -22.619 -13.883  15.825  1.00 85.11           C  
ATOM    464  OE1 GLU B  59     -21.877 -14.297  16.745  1.00 85.11           O  
ATOM    465  OE2 GLU B  59     -23.525 -13.040  16.009  1.00 85.11           O  
ATOM    466  N   LYS B  60     -24.859 -15.983  11.662  1.00 88.57           N  
ATOM    467  CA  LYS B  60     -25.361 -17.345  11.505  1.00 88.57           C  
ATOM    468  C   LYS B  60     -24.813 -17.990  10.235  1.00 88.57           C  
ATOM    469  CB  LYS B  60     -26.890 -17.354  11.480  1.00 88.57           C  
ATOM    470  O   LYS B  60     -24.382 -19.145  10.256  1.00 88.57           O  
ATOM    471  CG  LYS B  60     -27.533 -17.178  12.848  1.00 88.57           C  
ATOM    472  CD  LYS B  60     -29.048 -17.320  12.776  1.00 88.57           C  
ATOM    473  CE  LYS B  60     -29.709 -16.941  14.094  1.00 88.57           C  
ATOM    474  NZ  LYS B  60     -31.198 -17.019  14.010  1.00 88.57           N  
ATOM    475  N   THR B  61     -24.785 -17.169   9.246  1.00 90.24           N  
ATOM    476  CA  THR B  61     -24.296 -17.663   7.964  1.00 90.24           C  
ATOM    477  C   THR B  61     -22.817 -18.027   8.053  1.00 90.24           C  
ATOM    478  CB  THR B  61     -24.505 -16.622   6.848  1.00 90.24           C  
ATOM    479  O   THR B  61     -22.406 -19.095   7.595  1.00 90.24           O  
ATOM    480  CG2 THR B  61     -24.090 -17.180   5.491  1.00 90.24           C  
ATOM    481  OG1 THR B  61     -25.889 -16.255   6.798  1.00 90.24           O  
ATOM    482  N   THR B  62     -22.022 -17.185   8.668  1.00 89.46           N  
ATOM    483  CA  THR B  62     -20.588 -17.414   8.809  1.00 89.46           C  
ATOM    484  C   THR B  62     -20.319 -18.686   9.608  1.00 89.46           C  
ATOM    485  CB  THR B  62     -19.897 -16.219   9.493  1.00 89.46           C  
ATOM    486  O   THR B  62     -19.484 -19.505   9.219  1.00 89.46           O  
ATOM    487  CG2 THR B  62     -18.388 -16.426   9.567  1.00 89.46           C  
ATOM    488  OG1 THR B  62     -20.169 -15.027   8.747  1.00 89.46           O  
ATOM    489  N   LEU B  63     -21.027 -18.831  10.693  1.00 91.16           N  
ATOM    490  CA  LEU B  63     -20.870 -20.016  11.529  1.00 91.16           C  
ATOM    491  C   LEU B  63     -21.299 -21.272  10.777  1.00 91.16           C  
ATOM    492  CB  LEU B  63     -21.685 -19.875  12.817  1.00 91.16           C  
ATOM    493  O   LEU B  63     -20.602 -22.288  10.809  1.00 91.16           O  
ATOM    494  CG  LEU B  63     -20.957 -19.270  14.017  1.00 91.16           C  
ATOM    495  CD1 LEU B  63     -21.919 -18.434  14.855  1.00 91.16           C  
ATOM    496  CD2 LEU B  63     -20.316 -20.365  14.863  1.00 91.16           C  
ATOM    497  N   CYS B  64     -22.394 -21.198  10.109  1.00 92.26           N  
ATOM    498  CA  CYS B  64     -22.916 -22.328   9.349  1.00 92.26           C  
ATOM    499  C   CYS B  64     -21.937 -22.752   8.260  1.00 92.26           C  
ATOM    500  CB  CYS B  64     -24.266 -21.976   8.724  1.00 92.26           C  
ATOM    501  O   CYS B  64     -21.716 -23.945   8.049  1.00 92.26           O  
ATOM    502  SG  CYS B  64     -25.655 -22.107   9.871  1.00 92.26           S  
ATOM    503  N   VAL B  65     -21.324 -21.790   7.629  1.00 93.42           N  
ATOM    504  CA  VAL B  65     -20.369 -22.071   6.562  1.00 93.42           C  
ATOM    505  C   VAL B  65     -19.174 -22.836   7.126  1.00 93.42           C  
ATOM    506  CB  VAL B  65     -19.894 -20.774   5.870  1.00 93.42           C  
ATOM    507  O   VAL B  65     -18.768 -23.860   6.573  1.00 93.42           O  
ATOM    508  CG1 VAL B  65     -18.660 -21.042   5.010  1.00 93.42           C  
ATOM    509  CG2 VAL B  65     -21.018 -20.177   5.025  1.00 93.42           C  
ATOM    510  N   SER B  66     -18.677 -22.391   8.254  1.00 93.17           N  
ATOM    511  CA  SER B  66     -17.529 -23.036   8.882  1.00 93.17           C  
ATOM    512  C   SER B  66     -17.870 -24.451   9.338  1.00 93.17           C  
ATOM    513  CB  SER B  66     -17.037 -22.213  10.073  1.00 93.17           C  
ATOM    514  O   SER B  66     -17.083 -25.379   9.142  1.00 93.17           O  
ATOM    515  OG  SER B  66     -15.773 -22.676  10.518  1.00 93.17           O  
ATOM    516  N   ILE B  67     -19.046 -24.603   9.844  1.00 93.47           N  
ATOM    517  CA  ILE B  67     -19.513 -25.898  10.327  1.00 93.47           C  
ATOM    518  C   ILE B  67     -19.724 -26.844   9.147  1.00 93.47           C  
ATOM    519  CB  ILE B  67     -20.817 -25.760  11.144  1.00 93.47           C  
ATOM    520  O   ILE B  67     -19.238 -27.977   9.157  1.00 93.47           O  
ATOM    521  CG1 ILE B  67     -20.548 -25.019  12.459  1.00 93.47           C  
ATOM    522  CG2 ILE B  67     -21.437 -27.136  11.407  1.00 93.47           C  
ATOM    523  CD1 ILE B  67     -21.809 -24.618  13.212  1.00 93.47           C  
ATOM    524  N   LEU B  68     -20.376 -26.346   8.173  1.00 94.35           N  
ATOM    525  CA  LEU B  68     -20.662 -27.162   6.998  1.00 94.35           C  
ATOM    526  C   LEU B  68     -19.374 -27.559   6.285  1.00 94.35           C  
ATOM    527  CB  LEU B  68     -21.582 -26.410   6.034  1.00 94.35           C  
ATOM    528  O   LEU B  68     -19.274 -28.663   5.744  1.00 94.35           O  
ATOM    529  CG  LEU B  68     -23.072 -26.406   6.381  1.00 94.35           C  
ATOM    530  CD1 LEU B  68     -23.811 -25.374   5.536  1.00 94.35           C  
ATOM    531  CD2 LEU B  68     -23.670 -27.795   6.183  1.00 94.35           C  
ATOM    532  N   GLU B  69     -18.447 -26.679   6.250  1.00 93.10           N  
ATOM    533  CA  GLU B  69     -17.161 -26.967   5.622  1.00 93.10           C  
ATOM    534  C   GLU B  69     -16.507 -28.198   6.243  1.00 93.10           C  
ATOM    535  CB  GLU B  69     -16.226 -25.761   5.735  1.00 93.10           C  
ATOM    536  O   GLU B  69     -16.028 -29.081   5.528  1.00 93.10           O  
ATOM    537  CG  GLU B  69     -14.931 -25.912   4.949  1.00 93.10           C  
ATOM    538  CD  GLU B  69     -14.075 -24.655   4.957  1.00 93.10           C  
ATOM    539  OE1 GLU B  69     -13.196 -24.514   4.076  1.00 93.10           O  
ATOM    540  OE2 GLU B  69     -14.283 -23.807   5.853  1.00 93.10           O  
ATOM    541  N   ARG B  70     -16.602 -28.258   7.523  1.00 92.49           N  
ATOM    542  CA  ARG B  70     -15.990 -29.367   8.246  1.00 92.49           C  
ATOM    543  C   ARG B  70     -16.805 -30.645   8.081  1.00 92.49           C  
ATOM    544  CB  ARG B  70     -15.845 -29.026   9.731  1.00 92.49           C  
ATOM    545  O   ARG B  70     -16.250 -31.710   7.803  1.00 92.49           O  
ATOM    546  CG  ARG B  70     -14.736 -29.793  10.434  1.00 92.49           C  
ATOM    547  CD  ARG B  70     -13.728 -28.857  11.084  1.00 92.49           C  
ATOM    548  NE  ARG B  70     -12.724 -29.592  11.848  1.00 92.49           N  
ATOM    549  NH1 ARG B  70     -11.067 -28.002  11.595  1.00 92.49           N  
ATOM    550  NH2 ARG B  70     -10.651 -29.919  12.781  1.00 92.49           N  
ATOM    551  CZ  ARG B  70     -11.483 -29.169  12.073  1.00 92.49           C  
ATOM    552  N   LEU B  71     -18.106 -30.561   8.178  1.00 92.95           N  
ATOM    553  CA  LEU B  71     -18.991 -31.717   8.100  1.00 92.95           C  
ATOM    554  C   LEU B  71     -18.996 -32.303   6.692  1.00 92.95           C  
ATOM    555  CB  LEU B  71     -20.415 -31.331   8.509  1.00 92.95           C  
ATOM    556  O   LEU B  71     -18.963 -33.525   6.523  1.00 92.95           O  
ATOM    557  CG  LEU B  71     -20.624 -30.977   9.982  1.00 92.95           C  
ATOM    558  CD1 LEU B  71     -22.064 -30.534  10.222  1.00 92.95           C  
ATOM    559  CD2 LEU B  71     -20.269 -32.162  10.874  1.00 92.95           C  
ATOM    560  N   LEU B  72     -18.971 -31.432   5.723  1.00 94.45           N  
ATOM    561  CA  LEU B  72     -19.020 -31.892   4.339  1.00 94.45           C  
ATOM    562  C   LEU B  72     -17.715 -32.578   3.948  1.00 94.45           C  
ATOM    563  CB  LEU B  72     -19.297 -30.720   3.394  1.00 94.45           C  
ATOM    564  O   LEU B  72     -17.707 -33.463   3.090  1.00 94.45           O  
ATOM    565  CG  LEU B  72     -20.711 -30.139   3.432  1.00 94.45           C  
ATOM    566  CD1 LEU B  72     -20.769 -28.833   2.646  1.00 94.45           C  
ATOM    567  CD2 LEU B  72     -21.718 -31.144   2.884  1.00 94.45           C  
ATOM    568  N   GLN B  73     -16.617 -32.194   4.554  1.00 91.52           N  
ATOM    569  CA  GLN B  73     -15.329 -32.833   4.304  1.00 91.52           C  
ATOM    570  C   GLN B  73     -15.348 -34.297   4.733  1.00 91.52           C  
ATOM    571  CB  GLN B  73     -14.209 -32.088   5.033  1.00 91.52           C  
ATOM    572  O   GLN B  73     -14.596 -35.116   4.200  1.00 91.52           O  
ATOM    573  CG  GLN B  73     -13.676 -30.882   4.271  1.00 91.52           C  
ATOM    574  CD  GLN B  73     -12.587 -30.144   5.027  1.00 91.52           C  
ATOM    575  NE2 GLN B  73     -11.994 -29.143   4.386  1.00 91.52           N  
ATOM    576  OE1 GLN B  73     -12.282 -30.471   6.179  1.00 91.52           O  
ATOM    577  N   ALA B  74     -16.230 -34.573   5.674  1.00 91.18           N  
ATOM    578  CA  ALA B  74     -16.320 -35.925   6.218  1.00 91.18           C  
ATOM    579  C   ALA B  74     -17.212 -36.808   5.350  1.00 91.18           C  
ATOM    580  CB  ALA B  74     -16.846 -35.888   7.651  1.00 91.18           C  
ATOM    581  O   ALA B  74     -17.208 -38.033   5.490  1.00 91.18           O  
ATOM    582  N   MET B  75     -17.962 -36.217   4.447  1.00 92.46           N  
ATOM    583  CA  MET B  75     -18.870 -36.971   3.588  1.00 92.46           C  
ATOM    584  C   MET B  75     -18.194 -37.338   2.271  1.00 92.46           C  
ATOM    585  CB  MET B  75     -20.144 -36.170   3.316  1.00 92.46           C  
ATOM    586  O   MET B  75     -17.361 -36.584   1.764  1.00 92.46           O  
ATOM    587  CG  MET B  75     -20.942 -35.844   4.568  1.00 92.46           C  
ATOM    588  SD  MET B  75     -22.541 -35.026   4.190  1.00 92.46           S  
ATOM    589  CE  MET B  75     -23.475 -36.437   3.535  1.00 92.46           C  
ATOM    590  N   GLU B  76     -18.560 -38.510   1.730  1.00 92.17           N  
ATOM    591  CA  GLU B  76     -18.012 -38.936   0.446  1.00 92.17           C  
ATOM    592  C   GLU B  76     -18.541 -38.070  -0.694  1.00 92.17           C  
ATOM    593  CB  GLU B  76     -18.340 -40.408   0.184  1.00 92.17           C  
ATOM    594  O   GLU B  76     -19.732 -37.758  -0.743  1.00 92.17           O  
ATOM    595  CG  GLU B  76     -17.580 -41.376   1.079  1.00 92.17           C  
ATOM    596  CD  GLU B  76     -16.091 -41.433   0.773  1.00 92.17           C  
ATOM    597  OE1 GLU B  76     -15.280 -41.519   1.722  1.00 92.17           O  
ATOM    598  OE2 GLU B  76     -15.734 -41.391  -0.426  1.00 92.17           O  
ATOM    599  N   PRO B  77     -17.724 -37.715  -1.607  1.00 94.84           N  
ATOM    600  CA  PRO B  77     -18.102 -36.834  -2.715  1.00 94.84           C  
ATOM    601  C   PRO B  77     -19.293 -37.364  -3.510  1.00 94.84           C  
ATOM    602  CB  PRO B  77     -16.840 -36.797  -3.581  1.00 94.84           C  
ATOM    603  O   PRO B  77     -20.152 -36.586  -3.934  1.00 94.84           O  
ATOM    604  CG  PRO B  77     -15.720 -37.091  -2.637  1.00 94.84           C  
ATOM    605  CD  PRO B  77     -16.225 -38.023  -1.573  1.00 94.84           C  
ATOM    606  N   VAL B  78     -19.367 -38.642  -3.688  1.00 94.40           N  
ATOM    607  CA  VAL B  78     -20.455 -39.238  -4.457  1.00 94.40           C  
ATOM    608  C   VAL B  78     -21.782 -39.012  -3.736  1.00 94.40           C  
ATOM    609  CB  VAL B  78     -20.225 -40.748  -4.690  1.00 94.40           C  
ATOM    610  O   VAL B  78     -22.799 -38.721  -4.370  1.00 94.40           O  
ATOM    611  CG1 VAL B  78     -21.455 -41.388  -5.332  1.00 94.40           C  
ATOM    612  CG2 VAL B  78     -18.988 -40.971  -5.558  1.00 94.40           C  
ATOM    613  N   HIS B  79     -21.716 -39.151  -2.410  1.00 92.69           N  
ATOM    614  CA  HIS B  79     -22.909 -38.920  -1.603  1.00 92.69           C  
ATOM    615  C   HIS B  79     -23.362 -37.467  -1.694  1.00 92.69           C  
ATOM    616  CB  HIS B  79     -22.649 -39.298  -0.144  1.00 92.69           C  
ATOM    617  O   HIS B  79     -24.554 -37.193  -1.854  1.00 92.69           O  
ATOM    618  CG  HIS B  79     -23.838 -39.112   0.744  1.00 92.69           C  
ATOM    619  CD2 HIS B  79     -24.129 -38.149   1.651  1.00 92.69           C  
ATOM    620  ND1 HIS B  79     -24.900 -39.990   0.759  1.00 92.69           N  
ATOM    621  CE1 HIS B  79     -25.796 -39.573   1.638  1.00 92.69           C  
ATOM    622  NE2 HIS B  79     -25.352 -38.458   2.193  1.00 92.69           N  
ATOM    623  N   VAL B  80     -22.433 -36.605  -1.637  1.00 93.95           N  
ATOM    624  CA  VAL B  80     -22.733 -35.179  -1.709  1.00 93.95           C  
ATOM    625  C   VAL B  80     -23.336 -34.845  -3.071  1.00 93.95           C  
ATOM    626  CB  VAL B  80     -21.473 -34.321  -1.459  1.00 93.95           C  
ATOM    627  O   VAL B  80     -24.336 -34.128  -3.156  1.00 93.95           O  
ATOM    628  CG1 VAL B  80     -21.788 -32.836  -1.629  1.00 93.95           C  
ATOM    629  CG2 VAL B  80     -20.909 -34.595  -0.066  1.00 93.95           C  
ATOM    630  N   ALA B  81     -22.802 -35.373  -4.115  1.00 94.73           N  
ATOM    631  CA  ALA B  81     -23.237 -35.109  -5.484  1.00 94.73           C  
ATOM    632  C   ALA B  81     -24.648 -35.640  -5.723  1.00 94.73           C  
ATOM    633  CB  ALA B  81     -22.263 -35.730  -6.481  1.00 94.73           C  
ATOM    634  O   ALA B  81     -25.455 -34.995  -6.397  1.00 94.73           O  
ATOM    635  N   ARG B  82     -24.997 -36.763  -5.051  1.00 93.11           N  
ATOM    636  CA  ARG B  82     -26.267 -37.435  -5.305  1.00 93.11           C  
ATOM    637  C   ARG B  82     -27.362 -36.900  -4.388  1.00 93.11           C  
ATOM    638  CB  ARG B  82     -26.122 -38.947  -5.121  1.00 93.11           C  
ATOM    639  O   ARG B  82     -28.489 -36.665  -4.829  1.00 93.11           O  
ATOM    640  CG  ARG B  82     -25.421 -39.643  -6.276  1.00 93.11           C  
ATOM    641  CD  ARG B  82     -25.320 -41.146  -6.051  1.00 93.11           C  
ATOM    642  NE  ARG B  82     -24.552 -41.798  -7.108  1.00 93.11           N  
ATOM    643  NH1 ARG B  82     -24.281 -43.788  -5.966  1.00 93.11           N  
ATOM    644  NH2 ARG B  82     -23.389 -43.534  -8.062  1.00 93.11           N  
ATOM    645  CZ  ARG B  82     -24.076 -43.039  -7.043  1.00 93.11           C  
ATOM    646  N   ASN B  83     -26.970 -36.654  -3.139  1.00 91.57           N  
ATOM    647  CA  ASN B  83     -28.000 -36.403  -2.137  1.00 91.57           C  
ATOM    648  C   ASN B  83     -28.140 -34.914  -1.837  1.00 91.57           C  
ATOM    649  CB  ASN B  83     -27.698 -37.177  -0.852  1.00 91.57           C  
ATOM    650  O   ASN B  83     -29.139 -34.484  -1.260  1.00 91.57           O  
ATOM    651  CG  ASN B  83     -27.767 -38.679  -1.045  1.00 91.57           C  
ATOM    652  ND2 ASN B  83     -26.774 -39.390  -0.523  1.00 91.57           N  
ATOM    653  OD1 ASN B  83     -28.704 -39.197  -1.658  1.00 91.57           O  
ATOM    654  N   LEU B  84     -27.189 -34.107  -2.245  1.00 92.65           N  
ATOM    655  CA  LEU B  84     -27.254 -32.687  -1.916  1.00 92.65           C  
ATOM    656  C   LEU B  84     -27.300 -31.838  -3.182  1.00 92.65           C  
ATOM    657  CB  LEU B  84     -26.053 -32.280  -1.058  1.00 92.65           C  
ATOM    658  O   LEU B  84     -26.770 -30.724  -3.208  1.00 92.65           O  
ATOM    659  CG  LEU B  84     -25.915 -32.985   0.292  1.00 92.65           C  
ATOM    660  CD1 LEU B  84     -24.689 -32.467   1.037  1.00 92.65           C  
ATOM    661  CD2 LEU B  84     -27.176 -32.792   1.128  1.00 92.65           C  
ATOM    662  N   ARG B  85     -27.851 -32.266  -4.195  1.00 92.71           N  
ATOM    663  CA  ARG B  85     -27.905 -31.599  -5.492  1.00 92.71           C  
ATOM    664  C   ARG B  85     -28.622 -30.257  -5.388  1.00 92.71           C  
ATOM    665  CB  ARG B  85     -28.602 -32.487  -6.524  1.00 92.71           C  
ATOM    666  O   ARG B  85     -28.119 -29.240  -5.870  1.00 92.71           O  
ATOM    667  CG  ARG B  85     -28.454 -31.999  -7.957  1.00 92.71           C  
ATOM    668  CD  ARG B  85     -29.181 -32.906  -8.940  1.00 92.71           C  
ATOM    669  NE  ARG B  85     -28.924 -32.518 -10.323  1.00 92.71           N  
ATOM    670  NH1 ARG B  85     -29.848 -34.423 -11.247  1.00 92.71           N  
ATOM    671  NH2 ARG B  85     -28.966 -32.798 -12.602  1.00 92.71           N  
ATOM    672  CZ  ARG B  85     -29.246 -33.247 -11.388  1.00 92.71           C  
ATOM    673  N   VAL B  86     -29.716 -30.303  -4.740  1.00 93.21           N  
ATOM    674  CA  VAL B  86     -30.546 -29.108  -4.628  1.00 93.21           C  
ATOM    675  C   VAL B  86     -29.837 -28.066  -3.765  1.00 93.21           C  
ATOM    676  CB  VAL B  86     -31.935 -29.434  -4.036  1.00 93.21           C  
ATOM    677  O   VAL B  86     -29.866 -26.872  -4.073  1.00 93.21           O  
ATOM    678  CG1 VAL B  86     -32.764 -28.161  -3.870  1.00 93.21           C  
ATOM    679  CG2 VAL B  86     -32.668 -30.441  -4.921  1.00 93.21           C  
ATOM    680  N   ASP B  87     -29.140 -28.493  -2.754  1.00 93.61           N  
ATOM    681  CA  ASP B  87     -28.428 -27.589  -1.857  1.00 93.61           C  
ATOM    682  C   ASP B  87     -27.225 -26.957  -2.554  1.00 93.61           C  
ATOM    683  CB  ASP B  87     -27.975 -28.330  -0.597  1.00 93.61           C  
ATOM    684  O   ASP B  87     -26.905 -25.791  -2.314  1.00 93.61           O  
ATOM    685  CG  ASP B  87     -29.132 -28.909   0.199  1.00 93.61           C  
ATOM    686  OD1 ASP B  87     -29.937 -28.134   0.757  1.00 93.61           O  
ATOM    687  OD2 ASP B  87     -29.237 -30.153   0.270  1.00 93.61           O  
ATOM    688  N   LEU B  88     -26.592 -27.755  -3.411  1.00 95.57           N  
ATOM    689  CA  LEU B  88     -25.473 -27.231  -4.186  1.00 95.57           C  
ATOM    690  C   LEU B  88     -25.938 -26.134  -5.138  1.00 95.57           C  
ATOM    691  CB  LEU B  88     -24.796 -28.354  -4.976  1.00 95.57           C  
ATOM    692  O   LEU B  88     -25.295 -25.087  -5.247  1.00 95.57           O  
ATOM    693  CG  LEU B  88     -24.028 -29.392  -4.155  1.00 95.57           C  
ATOM    694  CD1 LEU B  88     -23.568 -30.539  -5.048  1.00 95.57           C  
ATOM    695  CD2 LEU B  88     -22.840 -28.745  -3.452  1.00 95.57           C  
ATOM    696  N   GLN B  89     -27.019 -26.300  -5.754  1.00 95.17           N  
ATOM    697  CA  GLN B  89     -27.572 -25.319  -6.682  1.00 95.17           C  
ATOM    698  C   GLN B  89     -27.953 -24.031  -5.959  1.00 95.17           C  
ATOM    699  CB  GLN B  89     -28.789 -25.894  -7.409  1.00 95.17           C  
ATOM    700  O   GLN B  89     -27.642 -22.934  -6.428  1.00 95.17           O  
ATOM    701  CG  GLN B  89     -28.441 -26.941  -8.458  1.00 95.17           C  
ATOM    702  CD  GLN B  89     -29.666 -27.507  -9.151  1.00 95.17           C  
ATOM    703  NE2 GLN B  89     -29.528 -27.826 -10.434  1.00 95.17           N  
ATOM    704  OE1 GLN B  89     -30.729 -27.656  -8.539  1.00 95.17           O  
ATOM    705  N   ARG B  90     -28.531 -24.197  -4.791  1.00 94.43           N  
ATOM    706  CA  ARG B  90     -28.921 -23.031  -4.005  1.00 94.43           C  
ATOM    707  C   ARG B  90     -27.696 -22.268  -3.513  1.00 94.43           C  
ATOM    708  CB  ARG B  90     -29.790 -23.450  -2.817  1.00 94.43           C  
ATOM    709  O   ARG B  90     -27.717 -21.038  -3.427  1.00 94.43           O  
ATOM    710  CG  ARG B  90     -31.229 -23.770  -3.189  1.00 94.43           C  
ATOM    711  CD  ARG B  90     -32.068 -24.099  -1.962  1.00 94.43           C  
ATOM    712  NE  ARG B  90     -33.406 -24.555  -2.331  1.00 94.43           N  
ATOM    713  NH1 ARG B  90     -33.996 -25.209  -0.195  1.00 94.43           N  
ATOM    714  NH2 ARG B  90     -35.480 -25.454  -1.925  1.00 94.43           N  
ATOM    715  CZ  ARG B  90     -34.291 -25.072  -1.483  1.00 94.43           C  
ATOM    716  N   GLY B  91     -26.671 -23.052  -3.215  1.00 95.04           N  
ATOM    717  CA  GLY B  91     -25.438 -22.436  -2.750  1.00 95.04           C  
ATOM    718  C   GLY B  91     -24.772 -21.569  -3.801  1.00 95.04           C  
ATOM    719  O   GLY B  91     -24.210 -20.519  -3.482  1.00 95.04           O  
ATOM    720  N   LEU B  92     -24.880 -21.868  -5.085  1.00 96.44           N  
ATOM    721  CA  LEU B  92     -24.208 -21.174  -6.178  1.00 96.44           C  
ATOM    722  C   LEU B  92     -24.937 -19.882  -6.532  1.00 96.44           C  
ATOM    723  CB  LEU B  92     -24.118 -22.077  -7.411  1.00 96.44           C  
ATOM    724  O   LEU B  92     -24.349 -18.975  -7.126  1.00 96.44           O  
ATOM    725  CG  LEU B  92     -23.148 -23.256  -7.320  1.00 96.44           C  
ATOM    726  CD1 LEU B  92     -23.225 -24.106  -8.584  1.00 96.44           C  
ATOM    727  CD2 LEU B  92     -21.725 -22.761  -7.088  1.00 96.44           C  
ATOM    728  N   ILE B  93     -26.182 -19.842  -6.175  1.00 94.60           N  
ATOM    729  CA  ILE B  93     -26.946 -18.643  -6.497  1.00 94.60           C  
ATOM    730  C   ILE B  93     -27.160 -17.813  -5.233  1.00 94.60           C  
ATOM    731  CB  ILE B  93     -28.305 -18.995  -7.143  1.00 94.60           C  
ATOM    732  O   ILE B  93     -27.871 -16.805  -5.257  1.00 94.60           O  
ATOM    733  CG1 ILE B  93     -29.085 -19.967  -6.251  1.00 94.60           C  
ATOM    734  CG2 ILE B  93     -28.101 -19.579  -8.544  1.00 94.60           C  
ATOM    735  CD1 ILE B  93     -30.525 -20.192  -6.691  1.00 94.60           C  
ATOM    736  N   HIS B  94     -26.531 -18.226  -4.141  1.00 94.01           N  
ATOM    737  CA  HIS B  94     -26.691 -17.519  -2.875  1.00 94.01           C  
ATOM    738  C   HIS B  94     -26.086 -16.121  -2.943  1.00 94.01           C  
ATOM    739  CB  HIS B  94     -26.051 -18.313  -1.734  1.00 94.01           C  
ATOM    740  O   HIS B  94     -25.047 -15.921  -3.576  1.00 94.01           O  
ATOM    741  CG  HIS B  94     -26.502 -17.879  -0.375  1.00 94.01           C  
ATOM    742  CD2 HIS B  94     -27.404 -18.420   0.477  1.00 94.01           C  
ATOM    743  ND1 HIS B  94     -26.007 -16.755   0.249  1.00 94.01           N  
ATOM    744  CE1 HIS B  94     -26.588 -16.623   1.430  1.00 94.01           C  
ATOM    745  NE2 HIS B  94     -27.440 -17.621   1.593  1.00 94.01           N  
ATOM    746  N   PRO B  95     -26.583 -15.172  -2.274  1.00 90.88           N  
ATOM    747  CA  PRO B  95     -26.080 -13.796  -2.302  1.00 90.88           C  
ATOM    748  C   PRO B  95     -24.747 -13.640  -1.574  1.00 90.88           C  
ATOM    749  CB  PRO B  95     -27.184 -13.003  -1.597  1.00 90.88           C  
ATOM    750  O   PRO B  95     -23.964 -12.744  -1.897  1.00 90.88           O  
ATOM    751  CG  PRO B  95     -27.947 -14.022  -0.814  1.00 90.88           C  
ATOM    752  CD  PRO B  95     -27.828 -15.347  -1.512  1.00 90.88           C  
ATOM    753  N   ASP B  96     -24.505 -14.501  -0.592  1.00 90.97           N  
ATOM    754  CA  ASP B  96     -23.266 -14.422   0.177  1.00 90.97           C  
ATOM    755  C   ASP B  96     -22.141 -15.188  -0.514  1.00 90.97           C  
ATOM    756  CB  ASP B  96     -23.478 -14.961   1.593  1.00 90.97           C  
ATOM    757  O   ASP B  96     -22.253 -16.394  -0.743  1.00 90.97           O  
ATOM    758  CG  ASP B  96     -22.372 -14.560   2.552  1.00 90.97           C  
ATOM    759  OD1 ASP B  96     -21.182 -14.640   2.179  1.00 90.97           O  
ATOM    760  OD2 ASP B  96     -22.693 -14.162   3.693  1.00 90.97           O  
ATOM    761  N   ASP B  97     -21.055 -14.561  -0.744  1.00 88.11           N  
ATOM    762  CA  ASP B  97     -19.932 -15.131  -1.484  1.00 88.11           C  
ATOM    763  C   ASP B  97     -19.316 -16.305  -0.727  1.00 88.11           C  
ATOM    764  CB  ASP B  97     -18.870 -14.063  -1.753  1.00 88.11           C  
ATOM    765  O   ASP B  97     -18.824 -17.255  -1.340  1.00 88.11           O  
ATOM    766  CG  ASP B  97     -19.309 -13.036  -2.782  1.00 88.11           C  
ATOM    767  OD1 ASP B  97     -20.142 -13.364  -3.654  1.00 88.11           O  
ATOM    768  OD2 ASP B  97     -18.816 -11.889  -2.722  1.00 88.11           O  
ATOM    769  N   SER B  98     -19.295 -16.267   0.611  1.00 91.77           N  
ATOM    770  CA  SER B  98     -18.722 -17.344   1.412  1.00 91.77           C  
ATOM    771  C   SER B  98     -19.469 -18.655   1.190  1.00 91.77           C  
ATOM    772  CB  SER B  98     -18.747 -16.979   2.897  1.00 91.77           C  
ATOM    773  O   SER B  98     -18.867 -19.731   1.219  1.00 91.77           O  
ATOM    774  OG  SER B  98     -20.075 -16.752   3.337  1.00 91.77           O  
ATOM    775  N   VAL B  99     -20.806 -18.552   0.979  1.00 95.34           N  
ATOM    776  CA  VAL B  99     -21.624 -19.730   0.708  1.00 95.34           C  
ATOM    777  C   VAL B  99     -21.291 -20.283  -0.676  1.00 95.34           C  
ATOM    778  CB  VAL B  99     -23.132 -19.409   0.806  1.00 95.34           C  
ATOM    779  O   VAL B  99     -21.192 -21.498  -0.858  1.00 95.34           O  
ATOM    780  CG1 VAL B  99     -23.969 -20.650   0.501  1.00 95.34           C  
ATOM    781  CG2 VAL B  99     -23.471 -18.858   2.190  1.00 95.34           C  
ATOM    782  N   LYS B 100     -21.064 -19.371  -1.582  1.00 95.26           N  
ATOM    783  CA  LYS B 100     -20.684 -19.786  -2.929  1.00 95.26           C  
ATOM    784  C   LYS B 100     -19.332 -20.493  -2.926  1.00 95.26           C  
ATOM    785  CB  LYS B 100     -20.643 -18.581  -3.870  1.00 95.26           C  
ATOM    786  O   LYS B 100     -19.167 -21.530  -3.572  1.00 95.26           O  
ATOM    787  CG  LYS B 100     -22.008 -17.972  -4.157  1.00 95.26           C  
ATOM    788  CD  LYS B 100     -21.907 -16.806  -5.131  1.00 95.26           C  
ATOM    789  CE  LYS B 100     -23.238 -16.081  -5.277  1.00 95.26           C  
ATOM    790  NZ  LYS B 100     -23.127 -14.895  -6.178  1.00 95.26           N  
ATOM    791  N   ILE B 101     -18.411 -19.954  -2.248  1.00 93.02           N  
ATOM    792  CA  ILE B 101     -17.063 -20.505  -2.176  1.00 93.02           C  
ATOM    793  C   ILE B 101     -17.106 -21.893  -1.539  1.00 93.02           C  
ATOM    794  CB  ILE B 101     -16.116 -19.580  -1.380  1.00 93.02           C  
ATOM    795  O   ILE B 101     -16.432 -22.816  -2.002  1.00 93.02           O  
ATOM    796  CG1 ILE B 101     -15.837 -18.295  -2.168  1.00 93.02           C  
ATOM    797  CG2 ILE B 101     -14.811 -20.306  -1.039  1.00 93.02           C  
ATOM    798  CD1 ILE B 101     -15.050 -17.250  -1.390  1.00 93.02           C  
ATOM    799  N   LEU B 102     -17.882 -22.021  -0.438  1.00 95.86           N  
ATOM    800  CA  LEU B 102     -18.063 -23.324   0.192  1.00 95.86           C  
ATOM    801  C   LEU B 102     -18.618 -24.337  -0.804  1.00 95.86           C  
ATOM    802  CB  LEU B 102     -18.999 -23.210   1.398  1.00 95.86           C  
ATOM    803  O   LEU B 102     -18.111 -25.456  -0.905  1.00 95.86           O  
ATOM    804  CG  LEU B 102     -19.446 -24.527   2.036  1.00 95.86           C  
ATOM    805  CD1 LEU B 102     -18.259 -25.230   2.686  1.00 95.86           C  
ATOM    806  CD2 LEU B 102     -20.552 -24.279   3.056  1.00 95.86           C  
ATOM    807  N   THR B 103     -19.631 -23.887  -1.496  1.00 96.75           N  
ATOM    808  CA  THR B 103     -20.283 -24.748  -2.477  1.00 96.75           C  
ATOM    809  C   THR B 103     -19.305 -25.156  -3.574  1.00 96.75           C  
ATOM    810  CB  THR B 103     -21.504 -24.052  -3.107  1.00 96.75           C  
ATOM    811  O   THR B 103     -19.202 -26.337  -3.914  1.00 96.75           O  
ATOM    812  CG2 THR B 103     -22.243 -24.990  -4.056  1.00 96.75           C  
ATOM    813  OG1 THR B 103     -22.400 -23.639  -2.068  1.00 96.75           O  
ATOM    814  N   LEU B 104     -18.534 -24.211  -4.037  1.00 96.53           N  
ATOM    815  CA  LEU B 104     -17.576 -24.471  -5.107  1.00 96.53           C  
ATOM    816  C   LEU B 104     -16.431 -25.347  -4.610  1.00 96.53           C  
ATOM    817  CB  LEU B 104     -17.024 -23.156  -5.663  1.00 96.53           C  
ATOM    818  O   LEU B 104     -15.894 -26.161  -5.364  1.00 96.53           O  
ATOM    819  CG  LEU B 104     -17.941 -22.383  -6.612  1.00 96.53           C  
ATOM    820  CD1 LEU B 104     -17.451 -20.948  -6.772  1.00 96.53           C  
ATOM    821  CD2 LEU B 104     -18.021 -23.080  -7.966  1.00 96.53           C  
ATOM    822  N   SER B 105     -16.085 -25.187  -3.393  1.00 94.74           N  
ATOM    823  CA  SER B 105     -15.071 -26.055  -2.803  1.00 94.74           C  
ATOM    824  C   SER B 105     -15.526 -27.511  -2.799  1.00 94.74           C  
ATOM    825  CB  SER B 105     -14.747 -25.610  -1.377  1.00 94.74           C  
ATOM    826  O   SER B 105     -14.737 -28.414  -3.086  1.00 94.74           O  
ATOM    827  OG  SER B 105     -13.946 -26.575  -0.718  1.00 94.74           O  
ATOM    828  N   GLN B 106     -16.801 -27.705  -2.527  1.00 95.92           N  
ATOM    829  CA  GLN B 106     -17.353 -29.055  -2.548  1.00 95.92           C  
ATOM    830  C   GLN B 106     -17.454 -29.586  -3.975  1.00 95.92           C  
ATOM    831  CB  GLN B 106     -18.727 -29.085  -1.877  1.00 95.92           C  
ATOM    832  O   GLN B 106     -17.194 -30.765  -4.224  1.00 95.92           O  
ATOM    833  CG  GLN B 106     -18.688 -28.798  -0.383  1.00 95.92           C  
ATOM    834  CD  GLN B 106     -17.690 -29.669   0.357  1.00 95.92           C  
ATOM    835  NE2 GLN B 106     -16.782 -29.036   1.093  1.00 95.92           N  
ATOM    836  OE1 GLN B 106     -17.736 -30.900   0.269  1.00 95.92           O  
ATOM    837  N   ILE B 107     -17.805 -28.703  -4.823  1.00 96.19           N  
ATOM    838  CA  ILE B 107     -17.840 -29.095  -6.227  1.00 96.19           C  
ATOM    839  C   ILE B 107     -16.441 -29.502  -6.684  1.00 96.19           C  
ATOM    840  CB  ILE B 107     -18.384 -27.956  -7.119  1.00 96.19           C  
ATOM    841  O   ILE B 107     -16.285 -30.450  -7.458  1.00 96.19           O  
ATOM    842  CG1 ILE B 107     -19.873 -27.723  -6.837  1.00 96.19           C  
ATOM    843  CG2 ILE B 107     -18.149 -28.270  -8.599  1.00 96.19           C  
ATOM    844  CD1 ILE B 107     -20.458 -26.518  -7.560  1.00 96.19           C  
ATOM    845  N   GLY B 108     -15.489 -28.801  -6.265  1.00 94.78           N  
ATOM    846  CA  GLY B 108     -14.108 -29.157  -6.553  1.00 94.78           C  
ATOM    847  C   GLY B 108     -13.752 -30.566  -6.117  1.00 94.78           C  
ATOM    848  O   GLY B 108     -13.099 -31.304  -6.858  1.00 94.78           O  
ATOM    849  N   ARG B 109     -14.203 -30.938  -4.904  1.00 94.50           N  
ATOM    850  CA  ARG B 109     -13.973 -32.289  -4.402  1.00 94.50           C  
ATOM    851  C   ARG B 109     -14.714 -33.321  -5.246  1.00 94.50           C  
ATOM    852  CB  ARG B 109     -14.408 -32.401  -2.939  1.00 94.50           C  
ATOM    853  O   ARG B 109     -14.192 -34.407  -5.508  1.00 94.50           O  
ATOM    854  CG  ARG B 109     -13.513 -31.643  -1.971  1.00 94.50           C  
ATOM    855  CD  ARG B 109     -14.010 -31.758  -0.536  1.00 94.50           C  
ATOM    856  NE  ARG B 109     -13.924 -33.130  -0.044  1.00 94.50           N  
ATOM    857  NH1 ARG B 109     -15.651 -32.913   1.474  1.00 94.50           N  
ATOM    858  NH2 ARG B 109     -14.541 -34.908   1.272  1.00 94.50           N  
ATOM    859  CZ  ARG B 109     -14.706 -33.647   0.900  1.00 94.50           C  
ATOM    860  N   ILE B 110     -15.949 -32.981  -5.648  1.00 95.90           N  
ATOM    861  CA  ILE B 110     -16.801 -33.870  -6.430  1.00 95.90           C  
ATOM    862  C   ILE B 110     -16.155 -34.139  -7.788  1.00 95.90           C  
ATOM    863  CB  ILE B 110     -18.216 -33.278  -6.617  1.00 95.90           C  
ATOM    864  O   ILE B 110     -16.055 -35.291  -8.216  1.00 95.90           O  
ATOM    865  CG1 ILE B 110     -18.962 -33.245  -5.278  1.00 95.90           C  
ATOM    866  CG2 ILE B 110     -19.001 -34.077  -7.662  1.00 95.90           C  
ATOM    867  CD1 ILE B 110     -20.277 -32.478  -5.322  1.00 95.90           C  
ATOM    868  N   VAL B 111     -15.600 -33.153  -8.418  1.00 94.06           N  
ATOM    869  CA  VAL B 111     -15.102 -33.278  -9.784  1.00 94.06           C  
ATOM    870  C   VAL B 111     -13.766 -34.017  -9.781  1.00 94.06           C  
ATOM    871  CB  VAL B 111     -14.946 -31.898 -10.460  1.00 94.06           C  
ATOM    872  O   VAL B 111     -13.327 -34.523 -10.817  1.00 94.06           O  
ATOM    873  CG1 VAL B 111     -16.310 -31.246 -10.678  1.00 94.06           C  
ATOM    874  CG2 VAL B 111     -14.045 -30.993  -9.623  1.00 94.06           C  
ATOM    875  N   GLU B 112     -13.072 -34.150  -8.609  1.00 91.42           N  
ATOM    876  CA  GLU B 112     -11.809 -34.872  -8.487  1.00 91.42           C  
ATOM    877  C   GLU B 112     -12.044 -36.369  -8.309  1.00 91.42           C  
ATOM    878  CB  GLU B 112     -10.988 -34.325  -7.317  1.00 91.42           C  
ATOM    879  O   GLU B 112     -11.131 -37.173  -8.504  1.00 91.42           O  
ATOM    880  CG  GLU B 112     -10.310 -32.994  -7.609  1.00 91.42           C  
ATOM    881  CD  GLU B 112      -9.487 -32.471  -6.443  1.00 91.42           C  
ATOM    882  OE1 GLU B 112      -8.842 -31.407  -6.584  1.00 91.42           O  
ATOM    883  OE2 GLU B 112      -9.486 -33.131  -5.380  1.00 91.42           O  
ATOM    884  N   ASN B 113     -13.337 -36.629  -8.023  1.00 93.05           N  
ATOM    885  CA  ASN B 113     -13.714 -38.029  -7.857  1.00 93.05           C  
ATOM    886  C   ASN B 113     -14.342 -38.595  -9.127  1.00 93.05           C  
ATOM    887  CB  ASN B 113     -14.670 -38.191  -6.674  1.00 93.05           C  
ATOM    888  O   ASN B 113     -15.345 -38.073  -9.614  1.00 93.05           O  
ATOM    889  CG  ASN B 113     -14.959 -39.643  -6.351  1.00 93.05           C  
ATOM    890  ND2 ASN B 113     -14.464 -40.107  -5.209  1.00 93.05           N  
ATOM    891  OD1 ASN B 113     -15.622 -40.343  -7.121  1.00 93.05           O  
ATOM    892  N   SER B 114     -13.874 -39.709  -9.655  1.00 88.09           N  
ATOM    893  CA  SER B 114     -14.258 -40.269 -10.947  1.00 88.09           C  
ATOM    894  C   SER B 114     -15.717 -40.714 -10.945  1.00 88.09           C  
ATOM    895  CB  SER B 114     -13.357 -41.450 -11.310  1.00 88.09           C  
ATOM    896  O   SER B 114     -16.418 -40.566 -11.948  1.00 88.09           O  
ATOM    897  OG  SER B 114     -13.310 -42.391 -10.251  1.00 88.09           O  
ATOM    898  N   ASP B 115     -16.160 -41.166  -9.785  1.00 90.09           N  
ATOM    899  CA  ASP B 115     -17.533 -41.653  -9.692  1.00 90.09           C  
ATOM    900  C   ASP B 115     -18.511 -40.502  -9.464  1.00 90.09           C  
ATOM    901  CB  ASP B 115     -17.662 -42.683  -8.568  1.00 90.09           C  
ATOM    902  O   ASP B 115     -19.601 -40.484 -10.038  1.00 90.09           O  
ATOM    903  CG  ASP B 115     -16.851 -43.942  -8.821  1.00 90.09           C  
ATOM    904  OD1 ASP B 115     -16.645 -44.308  -9.998  1.00 90.09           O  
ATOM    905  OD2 ASP B 115     -16.418 -44.575  -7.834  1.00 90.09           O  
ATOM    906  N   ALA B 116     -18.090 -39.536  -8.820  1.00 92.64           N  
ATOM    907  CA  ALA B 116     -18.958 -38.433  -8.417  1.00 92.64           C  
ATOM    908  C   ALA B 116     -19.141 -37.434  -9.556  1.00 92.64           C  
ATOM    909  CB  ALA B 116     -18.391 -37.732  -7.185  1.00 92.64           C  
ATOM    910  O   ALA B 116     -20.211 -36.839  -9.703  1.00 92.64           O  
ATOM    911  N   VAL B 117     -18.124 -37.298 -10.384  1.00 93.25           N  
ATOM    912  CA  VAL B 117     -18.128 -36.283 -11.433  1.00 93.25           C  
ATOM    913  C   VAL B 117     -19.263 -36.560 -12.417  1.00 93.25           C  
ATOM    914  CB  VAL B 117     -16.776 -36.233 -12.179  1.00 93.25           C  
ATOM    915  O   VAL B 117     -19.854 -35.630 -12.969  1.00 93.25           O  
ATOM    916  CG1 VAL B 117     -16.585 -37.483 -13.036  1.00 93.25           C  
ATOM    917  CG2 VAL B 117     -16.688 -34.973 -13.039  1.00 93.25           C  
ATOM    918  N   THR B 118     -19.634 -37.794 -12.587  1.00 92.76           N  
ATOM    919  CA  THR B 118     -20.695 -38.182 -13.510  1.00 92.76           C  
ATOM    920  C   THR B 118     -22.033 -37.592 -13.075  1.00 92.76           C  
ATOM    921  CB  THR B 118     -20.815 -39.714 -13.612  1.00 92.76           C  
ATOM    922  O   THR B 118     -22.857 -37.223 -13.914  1.00 92.76           O  
ATOM    923  CG2 THR B 118     -20.432 -40.205 -15.004  1.00 92.76           C  
ATOM    924  OG1 THR B 118     -19.946 -40.320 -12.647  1.00 92.76           O  
ATOM    925  N   GLU B 119     -22.183 -37.477 -11.799  1.00 92.06           N  
ATOM    926  CA  GLU B 119     -23.422 -36.928 -11.257  1.00 92.06           C  
ATOM    927  C   GLU B 119     -23.584 -35.457 -11.630  1.00 92.06           C  
ATOM    928  CB  GLU B 119     -23.464 -37.092  -9.736  1.00 92.06           C  
ATOM    929  O   GLU B 119     -24.684 -35.013 -11.963  1.00 92.06           O  
ATOM    930  CG  GLU B 119     -23.544 -38.541  -9.276  1.00 92.06           C  
ATOM    931  CD  GLU B 119     -24.797 -39.255  -9.758  1.00 92.06           C  
ATOM    932  OE1 GLU B 119     -24.724 -40.465 -10.069  1.00 92.06           O  
ATOM    933  OE2 GLU B 119     -25.860 -38.598  -9.826  1.00 92.06           O  
ATOM    934  N   ILE B 120     -22.517 -34.803 -11.651  1.00 91.57           N  
ATOM    935  CA  ILE B 120     -22.527 -33.374 -11.943  1.00 91.57           C  
ATOM    936  C   ILE B 120     -22.704 -33.155 -13.444  1.00 91.57           C  
ATOM    937  CB  ILE B 120     -21.234 -32.687 -11.450  1.00 91.57           C  
ATOM    938  O   ILE B 120     -23.414 -32.240 -13.865  1.00 91.57           O  
ATOM    939  CG1 ILE B 120     -21.238 -32.577  -9.921  1.00 91.57           C  
ATOM    940  CG2 ILE B 120     -21.074 -31.309 -12.097  1.00 91.57           C  
ATOM    941  CD1 ILE B 120     -20.032 -31.845  -9.349  1.00 91.57           C  
ATOM    942  N   LEU B 121     -22.082 -33.956 -14.230  1.00 92.68           N  
ATOM    943  CA  LEU B 121     -22.135 -33.834 -15.682  1.00 92.68           C  
ATOM    944  C   LEU B 121     -23.553 -34.054 -16.196  1.00 92.68           C  
ATOM    945  CB  LEU B 121     -21.180 -34.834 -16.339  1.00 92.68           C  
ATOM    946  O   LEU B 121     -23.925 -33.532 -17.249  1.00 92.68           O  
ATOM    947  CG  LEU B 121     -19.690 -34.501 -16.262  1.00 92.68           C  
ATOM    948  CD1 LEU B 121     -18.857 -35.676 -16.765  1.00 92.68           C  
ATOM    949  CD2 LEU B 121     -19.381 -33.239 -17.060  1.00 92.68           C  
ATOM    950  N   ASN B 122     -24.312 -34.736 -15.366  1.00 90.66           N  
ATOM    951  CA  ASN B 122     -25.690 -35.016 -15.752  1.00 90.66           C  
ATOM    952  C   ASN B 122     -26.648 -33.953 -15.221  1.00 90.66           C  
ATOM    953  CB  ASN B 122     -26.113 -36.403 -15.264  1.00 90.66           C  
ATOM    954  O   ASN B 122     -27.863 -34.064 -15.394  1.00 90.66           O  
ATOM    955  CG  ASN B 122     -25.401 -37.522 -15.998  1.00 90.66           C  
ATOM    956  ND2 ASN B 122     -25.183 -38.637 -15.311  1.00 90.66           N  
ATOM    957  OD1 ASN B 122     -25.048 -37.385 -17.172  1.00 90.66           O  
ATOM    958  N   ASN B 123     -26.099 -32.973 -14.605  1.00 91.68           N  
ATOM    959  CA  ASN B 123     -26.896 -31.875 -14.069  1.00 91.68           C  
ATOM    960  C   ASN B 123     -26.604 -30.565 -14.795  1.00 91.68           C  
ATOM    961  CB  ASN B 123     -26.651 -31.717 -12.567  1.00 91.68           C  
ATOM    962  O   ASN B 123     -25.766 -29.778 -14.351  1.00 91.68           O  
ATOM    963  CG  ASN B 123     -27.669 -30.813 -11.902  1.00 91.68           C  
ATOM    964  ND2 ASN B 123     -27.933 -31.056 -10.623  1.00 91.68           N  
ATOM    965  OD1 ASN B 123     -28.216 -29.903 -12.531  1.00 91.68           O  
ATOM    966  N   ALA B 124     -27.410 -30.272 -15.827  1.00 91.96           N  
ATOM    967  CA  ALA B 124     -27.166 -29.131 -16.707  1.00 91.96           C  
ATOM    968  C   ALA B 124     -27.356 -27.813 -15.962  1.00 91.96           C  
ATOM    969  CB  ALA B 124     -28.090 -29.190 -17.921  1.00 91.96           C  
ATOM    970  O   ALA B 124     -26.611 -26.855 -16.183  1.00 91.96           O  
ATOM    971  N   GLU B 125     -28.294 -27.800 -15.145  1.00 93.75           N  
ATOM    972  CA  GLU B 125     -28.589 -26.581 -14.398  1.00 93.75           C  
ATOM    973  C   GLU B 125     -27.452 -26.230 -13.443  1.00 93.75           C  
ATOM    974  CB  GLU B 125     -29.901 -26.729 -13.622  1.00 93.75           C  
ATOM    975  O   GLU B 125     -27.083 -25.061 -13.311  1.00 93.75           O  
ATOM    976  CG  GLU B 125     -30.359 -25.448 -12.940  1.00 93.75           C  
ATOM    977  CD  GLU B 125     -30.562 -24.293 -13.907  1.00 93.75           C  
ATOM    978  OE1 GLU B 125     -30.485 -23.120 -13.476  1.00 93.75           O  
ATOM    979  OE2 GLU B 125     -30.802 -24.562 -15.105  1.00 93.75           O  
ATOM    980  N   LEU B 126     -26.875 -27.172 -12.795  1.00 95.28           N  
ATOM    981  CA  LEU B 126     -25.749 -26.959 -11.891  1.00 95.28           C  
ATOM    982  C   LEU B 126     -24.537 -26.428 -12.648  1.00 95.28           C  
ATOM    983  CB  LEU B 126     -25.386 -28.261 -11.171  1.00 95.28           C  
ATOM    984  O   LEU B 126     -23.885 -25.482 -12.199  1.00 95.28           O  
ATOM    985  CG  LEU B 126     -24.321 -28.157 -10.078  1.00 95.28           C  
ATOM    986  CD1 LEU B 126     -24.850 -27.347  -8.899  1.00 95.28           C  
ATOM    987  CD2 LEU B 126     -23.882 -29.545  -9.626  1.00 95.28           C  
ATOM    988  N   LEU B 127     -24.262 -26.988 -13.800  1.00 96.24           N  
ATOM    989  CA  LEU B 127     -23.141 -26.562 -14.630  1.00 96.24           C  
ATOM    990  C   LEU B 127     -23.327 -25.122 -15.097  1.00 96.24           C  
ATOM    991  CB  LEU B 127     -22.989 -27.488 -15.841  1.00 96.24           C  
ATOM    992  O   LEU B 127     -22.376 -24.338 -15.098  1.00 96.24           O  
ATOM    993  CG  LEU B 127     -22.455 -28.893 -15.557  1.00 96.24           C  
ATOM    994  CD1 LEU B 127     -22.607 -29.776 -16.790  1.00 96.24           C  
ATOM    995  CD2 LEU B 127     -20.998 -28.832 -15.112  1.00 96.24           C  
ATOM    996  N   LYS B 128     -24.537 -24.842 -15.468  1.00 96.58           N  
ATOM    997  CA  LYS B 128     -24.862 -23.479 -15.878  1.00 96.58           C  
ATOM    998  C   LYS B 128     -24.573 -22.484 -14.758  1.00 96.58           C  
ATOM    999  CB  LYS B 128     -26.328 -23.380 -16.301  1.00 96.58           C  
ATOM   1000  O   LYS B 128     -23.973 -21.433 -14.993  1.00 96.58           O  
ATOM   1001  CG  LYS B 128     -26.764 -21.979 -16.704  1.00 96.58           C  
ATOM   1002  CD  LYS B 128     -28.248 -21.930 -17.040  1.00 96.58           C  
ATOM   1003  CE  LYS B 128     -28.722 -20.502 -17.276  1.00 96.58           C  
ATOM   1004  NZ  LYS B 128     -30.169 -20.452 -17.642  1.00 96.58           N  
ATOM   1005  N   GLN B 129     -24.870 -22.813 -13.539  1.00 97.01           N  
ATOM   1006  CA  GLN B 129     -24.680 -21.930 -12.392  1.00 97.01           C  
ATOM   1007  C   GLN B 129     -23.198 -21.738 -12.085  1.00 97.01           C  
ATOM   1008  CB  GLN B 129     -25.403 -22.483 -11.163  1.00 97.01           C  
ATOM   1009  O   GLN B 129     -22.783 -20.661 -11.651  1.00 97.01           O  
ATOM   1010  CG  GLN B 129     -26.921 -22.388 -11.248  1.00 97.01           C  
ATOM   1011  CD  GLN B 129     -27.618 -23.076 -10.089  1.00 97.01           C  
ATOM   1012  NE2 GLN B 129     -28.927 -22.879  -9.983  1.00 97.01           N  
ATOM   1013  OE1 GLN B 129     -26.984 -23.781  -9.296  1.00 97.01           O  
ATOM   1014  N   ILE B 130     -22.439 -22.822 -12.354  1.00 97.13           N  
ATOM   1015  CA  ILE B 130     -20.998 -22.706 -12.164  1.00 97.13           C  
ATOM   1016  C   ILE B 130     -20.425 -21.702 -13.162  1.00 97.13           C  
ATOM   1017  CB  ILE B 130     -20.295 -24.073 -12.315  1.00 97.13           C  
ATOM   1018  O   ILE B 130     -19.604 -20.856 -12.800  1.00 97.13           O  
ATOM   1019  CG1 ILE B 130     -20.854 -25.076 -11.299  1.00 97.13           C  
ATOM   1020  CG2 ILE B 130     -18.779 -23.922 -12.158  1.00 97.13           C  
ATOM   1021  CD1 ILE B 130     -20.332 -26.495 -11.478  1.00 97.13           C  
ATOM   1022  N   VAL B 131     -20.914 -21.735 -14.373  1.00 97.03           N  
ATOM   1023  CA  VAL B 131     -20.465 -20.828 -15.423  1.00 97.03           C  
ATOM   1024  C   VAL B 131     -20.785 -19.386 -15.033  1.00 97.03           C  
ATOM   1025  CB  VAL B 131     -21.115 -21.168 -16.783  1.00 97.03           C  
ATOM   1026  O   VAL B 131     -19.932 -18.503 -15.143  1.00 97.03           O  
ATOM   1027  CG1 VAL B 131     -20.913 -20.027 -17.779  1.00 97.03           C  
ATOM   1028  CG2 VAL B 131     -20.542 -22.471 -17.336  1.00 97.03           C  
ATOM   1029  N   TYR B 132     -21.895 -19.146 -14.531  1.00 97.00           N  
ATOM   1030  CA  TYR B 132     -22.329 -17.791 -14.208  1.00 97.00           C  
ATOM   1031  C   TYR B 132     -21.598 -17.264 -12.979  1.00 97.00           C  
ATOM   1032  CB  TYR B 132     -23.842 -17.752 -13.973  1.00 97.00           C  
ATOM   1033  O   TYR B 132     -21.556 -16.054 -12.746  1.00 97.00           O  
ATOM   1034  CG  TYR B 132     -24.647 -17.548 -15.233  1.00 97.00           C  
ATOM   1035  CD1 TYR B 132     -24.997 -16.269 -15.660  1.00 97.00           C  
ATOM   1036  CD2 TYR B 132     -25.060 -18.633 -15.999  1.00 97.00           C  
ATOM   1037  CE1 TYR B 132     -25.740 -16.076 -16.819  1.00 97.00           C  
ATOM   1038  CE2 TYR B 132     -25.804 -18.452 -17.160  1.00 97.00           C  
ATOM   1039  OH  TYR B 132     -26.874 -16.986 -18.711  1.00 97.00           O  
ATOM   1040  CZ  TYR B 132     -26.138 -17.172 -17.562  1.00 97.00           C  
ATOM   1041  N   CYS B 133     -21.003 -18.176 -12.145  1.00 95.76           N  
ATOM   1042  CA  CYS B 133     -20.182 -17.751 -11.016  1.00 95.76           C  
ATOM   1043  C   CYS B 133     -18.912 -17.058 -11.496  1.00 95.76           C  
ATOM   1044  CB  CYS B 133     -19.820 -18.947 -10.136  1.00 95.76           C  
ATOM   1045  O   CYS B 133     -18.333 -16.245 -10.774  1.00 95.76           O  
ATOM   1046  SG  CYS B 133     -21.158 -19.481  -9.047  1.00 95.76           S  
ATOM   1047  N   ILE B 134     -18.488 -17.306 -12.726  1.00 94.09           N  
ATOM   1048  CA  ILE B 134     -17.320 -16.648 -13.302  1.00 94.09           C  
ATOM   1049  C   ILE B 134     -17.602 -15.157 -13.477  1.00 94.09           C  
ATOM   1050  CB  ILE B 134     -16.925 -17.281 -14.656  1.00 94.09           C  
ATOM   1051  O   ILE B 134     -16.691 -14.331 -13.377  1.00 94.09           O  
ATOM   1052  CG1 ILE B 134     -16.571 -18.761 -14.470  1.00 94.09           C  
ATOM   1053  CG2 ILE B 134     -15.762 -16.515 -15.291  1.00 94.09           C  
ATOM   1054  CD1 ILE B 134     -16.275 -19.495 -15.771  1.00 94.09           C  
ATOM   1055  N   GLY B 135     -18.865 -14.835 -13.712  1.00 91.38           N  
ATOM   1056  CA  GLY B 135     -19.281 -13.464 -13.963  1.00 91.38           C  
ATOM   1057  C   GLY B 135     -19.481 -12.659 -12.693  1.00 91.38           C  
ATOM   1058  O   GLY B 135     -19.809 -11.472 -12.749  1.00 91.38           O  
ATOM   1059  N   GLY B 136     -19.269 -13.330 -11.568  1.00 85.07           N  
ATOM   1060  CA  GLY B 136     -19.457 -12.652 -10.295  1.00 85.07           C  
ATOM   1061  C   GLY B 136     -18.422 -11.574 -10.035  1.00 85.07           C  
ATOM   1062  O   GLY B 136     -17.359 -11.564 -10.658  1.00 85.07           O  
ATOM   1063  N   GLU B 137     -18.685 -10.708  -9.105  1.00 76.51           N  
ATOM   1064  CA  GLU B 137     -17.802  -9.595  -8.767  1.00 76.51           C  
ATOM   1065  C   GLU B 137     -16.619 -10.064  -7.926  1.00 76.51           C  
ATOM   1066  CB  GLU B 137     -18.575  -8.501  -8.025  1.00 76.51           C  
ATOM   1067  O   GLU B 137     -15.506  -9.553  -8.071  1.00 76.51           O  
ATOM   1068  CG  GLU B 137     -19.553  -7.735  -8.903  1.00 76.51           C  
ATOM   1069  CD  GLU B 137     -20.176  -6.537  -8.204  1.00 76.51           C  
ATOM   1070  OE1 GLU B 137     -20.895  -5.754  -8.865  1.00 76.51           O  
ATOM   1071  OE2 GLU B 137     -19.943  -6.381  -6.984  1.00 76.51           O  
ATOM   1072  N   ASN B 138     -16.963 -11.156  -7.151  1.00 76.28           N  
ATOM   1073  CA  ASN B 138     -15.923 -11.658  -6.259  1.00 76.28           C  
ATOM   1074  C   ASN B 138     -14.923 -12.538  -7.004  1.00 76.28           C  
ATOM   1075  CB  ASN B 138     -16.542 -12.430  -5.092  1.00 76.28           C  
ATOM   1076  O   ASN B 138     -15.292 -13.576  -7.554  1.00 76.28           O  
ATOM   1077  CG  ASN B 138     -15.524 -12.806  -4.034  1.00 76.28           C  
ATOM   1078  ND2 ASN B 138     -15.665 -12.234  -2.845  1.00 76.28           N  
ATOM   1079  OD1 ASN B 138     -14.616 -13.603  -4.285  1.00 76.28           O  
ATOM   1080  N   LEU B 139     -13.686 -12.219  -6.977  1.00 74.36           N  
ATOM   1081  CA  LEU B 139     -12.633 -12.898  -7.725  1.00 74.36           C  
ATOM   1082  C   LEU B 139     -12.440 -14.324  -7.218  1.00 74.36           C  
ATOM   1083  CB  LEU B 139     -11.317 -12.124  -7.620  1.00 74.36           C  
ATOM   1084  O   LEU B 139     -12.190 -15.239  -8.006  1.00 74.36           O  
ATOM   1085  CG  LEU B 139     -10.126 -12.704  -8.385  1.00 74.36           C  
ATOM   1086  CD1 LEU B 139     -10.412 -12.714  -9.883  1.00 74.36           C  
ATOM   1087  CD2 LEU B 139      -8.859 -11.912  -8.082  1.00 74.36           C  
ATOM   1088  N   SER B 140     -12.526 -14.527  -5.877  1.00 78.95           N  
ATOM   1089  CA  SER B 140     -12.340 -15.853  -5.296  1.00 78.95           C  
ATOM   1090  C   SER B 140     -13.399 -16.829  -5.796  1.00 78.95           C  
ATOM   1091  CB  SER B 140     -12.383 -15.780  -3.769  1.00 78.95           C  
ATOM   1092  O   SER B 140     -13.098 -17.992  -6.074  1.00 78.95           O  
ATOM   1093  OG  SER B 140     -11.311 -14.997  -3.272  1.00 78.95           O  
ATOM   1094  N   VAL B 141     -14.613 -16.295  -5.930  1.00 89.53           N  
ATOM   1095  CA  VAL B 141     -15.709 -17.109  -6.447  1.00 89.53           C  
ATOM   1096  C   VAL B 141     -15.433 -17.483  -7.902  1.00 89.53           C  
ATOM   1097  CB  VAL B 141     -17.063 -16.374  -6.334  1.00 89.53           C  
ATOM   1098  O   VAL B 141     -15.551 -18.650  -8.282  1.00 89.53           O  
ATOM   1099  CG1 VAL B 141     -18.166 -17.163  -7.038  1.00 89.53           C  
ATOM   1100  CG2 VAL B 141     -17.422 -16.142  -4.867  1.00 89.53           C  
ATOM   1101  N   ALA B 142     -14.969 -16.501  -8.631  1.00 88.37           N  
ATOM   1102  CA  ALA B 142     -14.686 -16.714 -10.047  1.00 88.37           C  
ATOM   1103  C   ALA B 142     -13.557 -17.723 -10.235  1.00 88.37           C  
ATOM   1104  CB  ALA B 142     -14.331 -15.392 -10.724  1.00 88.37           C  
ATOM   1105  O   ALA B 142     -13.665 -18.641 -11.052  1.00 88.37           O  
ATOM   1106  N   LYS B 143     -12.515 -17.632  -9.488  1.00 84.50           N  
ATOM   1107  CA  LYS B 143     -11.360 -18.519  -9.587  1.00 84.50           C  
ATOM   1108  C   LYS B 143     -11.739 -19.956  -9.239  1.00 84.50           C  
ATOM   1109  CB  LYS B 143     -10.233 -18.038  -8.672  1.00 84.50           C  
ATOM   1110  O   LYS B 143     -11.296 -20.898  -9.900  1.00 84.50           O  
ATOM   1111  CG  LYS B 143      -9.325 -16.994  -9.304  1.00 84.50           C  
ATOM   1112  CD  LYS B 143      -8.112 -16.704  -8.429  1.00 84.50           C  
ATOM   1113  CE  LYS B 143      -7.182 -15.689  -9.080  1.00 84.50           C  
ATOM   1114  NZ  LYS B 143      -6.007 -15.378  -8.212  1.00 84.50           N  
ATOM   1115  N   ALA B 144     -12.568 -20.077  -8.196  1.00 90.81           N  
ATOM   1116  CA  ALA B 144     -13.018 -21.405  -7.789  1.00 90.81           C  
ATOM   1117  C   ALA B 144     -13.887 -22.045  -8.869  1.00 90.81           C  
ATOM   1118  CB  ALA B 144     -13.784 -21.327  -6.471  1.00 90.81           C  
ATOM   1119  O   ALA B 144     -13.784 -23.246  -9.126  1.00 90.81           O  
ATOM   1120  N   ALA B 145     -14.699 -21.199  -9.465  1.00 94.97           N  
ATOM   1121  CA  ALA B 145     -15.547 -21.681 -10.552  1.00 94.97           C  
ATOM   1122  C   ALA B 145     -14.709 -22.121 -11.749  1.00 94.97           C  
ATOM   1123  CB  ALA B 145     -16.541 -20.600 -10.971  1.00 94.97           C  
ATOM   1124  O   ALA B 145     -14.940 -23.192 -12.316  1.00 94.97           O  
ATOM   1125  N   ILE B 146     -13.717 -21.355 -12.092  1.00 92.65           N  
ATOM   1126  CA  ILE B 146     -12.825 -21.654 -13.207  1.00 92.65           C  
ATOM   1127  C   ILE B 146     -12.071 -22.953 -12.931  1.00 92.65           C  
ATOM   1128  CB  ILE B 146     -11.830 -20.499 -13.460  1.00 92.65           C  
ATOM   1129  O   ILE B 146     -11.974 -23.819 -13.804  1.00 92.65           O  
ATOM   1130  CG1 ILE B 146     -12.559 -19.284 -14.045  1.00 92.65           C  
ATOM   1131  CG2 ILE B 146     -10.697 -20.956 -14.383  1.00 92.65           C  
ATOM   1132  CD1 ILE B 146     -11.704 -18.027 -14.120  1.00 92.65           C  
ATOM   1133  N   LYS B 147     -11.608 -23.116 -11.733  1.00 91.56           N  
ATOM   1134  CA  LYS B 147     -10.895 -24.328 -11.340  1.00 91.56           C  
ATOM   1135  C   LYS B 147     -11.790 -25.558 -11.467  1.00 91.56           C  
ATOM   1136  CB  LYS B 147     -10.374 -24.205  -9.908  1.00 91.56           C  
ATOM   1137  O   LYS B 147     -11.355 -26.602 -11.957  1.00 91.56           O  
ATOM   1138  CG  LYS B 147      -9.403 -25.305  -9.505  1.00 91.56           C  
ATOM   1139  CD  LYS B 147      -8.794 -25.039  -8.134  1.00 91.56           C  
ATOM   1140  CE  LYS B 147      -7.845 -26.155  -7.717  1.00 91.56           C  
ATOM   1141  NZ  LYS B 147      -7.229 -25.887  -6.383  1.00 91.56           N  
ATOM   1142  N   SER B 148     -13.036 -25.419 -11.056  1.00 95.12           N  
ATOM   1143  CA  SER B 148     -13.987 -26.523 -11.128  1.00 95.12           C  
ATOM   1144  C   SER B 148     -14.282 -26.904 -12.575  1.00 95.12           C  
ATOM   1145  CB  SER B 148     -15.289 -26.157 -10.414  1.00 95.12           C  
ATOM   1146  O   SER B 148     -14.250 -28.085 -12.930  1.00 95.12           O  
ATOM   1147  OG  SER B 148     -15.067 -25.975  -9.026  1.00 95.12           O  
ATOM   1148  N   LEU B 149     -14.485 -25.890 -13.389  1.00 95.93           N  
ATOM   1149  CA  LEU B 149     -14.797 -26.141 -14.792  1.00 95.93           C  
ATOM   1150  C   LEU B 149     -13.588 -26.710 -15.525  1.00 95.93           C  
ATOM   1151  CB  LEU B 149     -15.264 -24.853 -15.476  1.00 95.93           C  
ATOM   1152  O   LEU B 149     -13.735 -27.552 -16.415  1.00 95.93           O  
ATOM   1153  CG  LEU B 149     -16.670 -24.368 -15.120  1.00 95.93           C  
ATOM   1154  CD1 LEU B 149     -16.895 -22.958 -15.655  1.00 95.93           C  
ATOM   1155  CD2 LEU B 149     -17.722 -25.327 -15.666  1.00 95.93           C  
ATOM   1156  N   SER B 150     -12.414 -26.237 -15.204  1.00 94.23           N  
ATOM   1157  CA  SER B 150     -11.186 -26.756 -15.798  1.00 94.23           C  
ATOM   1158  C   SER B 150     -10.994 -28.233 -15.470  1.00 94.23           C  
ATOM   1159  CB  SER B 150      -9.976 -25.956 -15.312  1.00 94.23           C  
ATOM   1160  O   SER B 150     -10.599 -29.019 -16.333  1.00 94.23           O  
ATOM   1161  OG  SER B 150      -9.849 -26.041 -13.903  1.00 94.23           O  
ATOM   1162  N   ARG B 151     -11.383 -28.638 -14.261  1.00 93.66           N  
ATOM   1163  CA  ARG B 151     -11.247 -30.026 -13.833  1.00 93.66           C  
ATOM   1164  C   ARG B 151     -12.285 -30.913 -14.513  1.00 93.66           C  
ATOM   1165  CB  ARG B 151     -11.379 -30.136 -12.313  1.00 93.66           C  
ATOM   1166  O   ARG B 151     -11.984 -32.044 -14.902  1.00 93.66           O  
ATOM   1167  CG  ARG B 151     -10.100 -29.811 -11.558  1.00 93.66           C  
ATOM   1168  CD  ARG B 151     -10.223 -30.133 -10.075  1.00 93.66           C  
ATOM   1169  NE  ARG B 151      -8.991 -29.826  -9.353  1.00 93.66           N  
ATOM   1170  NH1 ARG B 151      -9.877 -30.222  -7.257  1.00 93.66           N  
ATOM   1171  NH2 ARG B 151      -7.689 -29.576  -7.478  1.00 93.66           N  
ATOM   1172  CZ  ARG B 151      -8.856 -29.876  -8.031  1.00 93.66           C  
ATOM   1173  N   ILE B 152     -13.477 -30.376 -14.673  1.00 94.03           N  
ATOM   1174  CA  ILE B 152     -14.541 -31.111 -15.349  1.00 94.03           C  
ATOM   1175  C   ILE B 152     -14.133 -31.400 -16.792  1.00 94.03           C  
ATOM   1176  CB  ILE B 152     -15.875 -30.333 -15.314  1.00 94.03           C  
ATOM   1177  O   ILE B 152     -14.455 -32.459 -17.334  1.00 94.03           O  
ATOM   1178  CG1 ILE B 152     -16.453 -30.328 -13.894  1.00 94.03           C  
ATOM   1179  CG2 ILE B 152     -16.874 -30.929 -16.310  1.00 94.03           C  
ATOM   1180  CD1 ILE B 152     -17.636 -29.386 -13.711  1.00 94.03           C  
ATOM   1181  N   SER B 153     -13.338 -30.523 -17.399  1.00 93.38           N  
ATOM   1182  CA  SER B 153     -12.970 -30.592 -18.810  1.00 93.38           C  
ATOM   1183  C   SER B 153     -11.811 -31.559 -19.032  1.00 93.38           C  
ATOM   1184  CB  SER B 153     -12.595 -29.205 -19.334  1.00 93.38           C  
ATOM   1185  O   SER B 153     -11.342 -31.724 -20.160  1.00 93.38           O  
ATOM   1186  OG  SER B 153     -13.670 -28.297 -19.168  1.00 93.38           O  
ATOM   1187  N   LEU B 154     -11.364 -32.250 -17.967  1.00 91.65           N  
ATOM   1188  CA  LEU B 154     -10.319 -33.259 -18.107  1.00 91.65           C  
ATOM   1189  C   LEU B 154     -10.881 -34.544 -18.705  1.00 91.65           C  
ATOM   1190  CB  LEU B 154      -9.672 -33.553 -16.751  1.00 91.65           C  
ATOM   1191  O   LEU B 154     -10.131 -35.366 -19.238  1.00 91.65           O  
ATOM   1192  CG  LEU B 154      -8.798 -32.445 -16.162  1.00 91.65           C  
ATOM   1193  CD1 LEU B 154      -8.344 -32.820 -14.755  1.00 91.65           C  
ATOM   1194  CD2 LEU B 154      -7.598 -32.175 -17.062  1.00 91.65           C  
ATOM   1195  N   THR B 155     -12.237 -34.703 -18.587  1.00 90.42           N  
ATOM   1196  CA  THR B 155     -12.897 -35.866 -19.169  1.00 90.42           C  
ATOM   1197  C   THR B 155     -13.535 -35.511 -20.509  1.00 90.42           C  
ATOM   1198  CB  THR B 155     -13.970 -36.432 -18.221  1.00 90.42           C  
ATOM   1199  O   THR B 155     -13.872 -34.351 -20.754  1.00 90.42           O  
ATOM   1200  CG2 THR B 155     -13.374 -36.775 -16.859  1.00 90.42           C  
ATOM   1201  OG1 THR B 155     -15.006 -35.459 -18.045  1.00 90.42           O  
ATOM   1202  N   GLN B 156     -13.647 -36.459 -21.382  1.00 92.10           N  
ATOM   1203  CA  GLN B 156     -14.295 -36.246 -22.672  1.00 92.10           C  
ATOM   1204  C   GLN B 156     -15.734 -35.771 -22.493  1.00 92.10           C  
ATOM   1205  CB  GLN B 156     -14.265 -37.527 -23.507  1.00 92.10           C  
ATOM   1206  O   GLN B 156     -16.182 -34.854 -23.185  1.00 92.10           O  
ATOM   1207  CG  GLN B 156     -14.728 -37.335 -24.945  1.00 92.10           C  
ATOM   1208  CD  GLN B 156     -14.174 -38.388 -25.886  1.00 92.10           C  
ATOM   1209  NE2 GLN B 156     -14.472 -38.249 -27.173  1.00 92.10           N  
ATOM   1210  OE1 GLN B 156     -13.484 -39.320 -25.459  1.00 92.10           O  
ATOM   1211  N   ALA B 157     -16.461 -36.405 -21.559  1.00 93.41           N  
ATOM   1212  CA  ALA B 157     -17.840 -36.023 -21.265  1.00 93.41           C  
ATOM   1213  C   ALA B 157     -17.920 -34.571 -20.804  1.00 93.41           C  
ATOM   1214  CB  ALA B 157     -18.435 -36.948 -20.206  1.00 93.41           C  
ATOM   1215  O   ALA B 157     -18.857 -33.851 -21.159  1.00 93.41           O  
ATOM   1216  N   GLY B 158     -16.985 -34.285 -20.063  1.00 94.40           N  
ATOM   1217  CA  GLY B 158     -16.920 -32.909 -19.595  1.00 94.40           C  
ATOM   1218  C   GLY B 158     -16.695 -31.909 -20.713  1.00 94.40           C  
ATOM   1219  O   GLY B 158     -17.322 -30.847 -20.738  1.00 94.40           O  
ATOM   1220  N   LEU B 159     -15.743 -32.164 -21.623  1.00 96.45           N  
ATOM   1221  CA  LEU B 159     -15.478 -31.309 -22.774  1.00 96.45           C  
ATOM   1222  C   LEU B 159     -16.726 -31.159 -23.639  1.00 96.45           C  
ATOM   1223  CB  LEU B 159     -14.329 -31.877 -23.611  1.00 96.45           C  
ATOM   1224  O   LEU B 159     -17.063 -30.052 -24.064  1.00 96.45           O  
ATOM   1225  CG  LEU B 159     -12.925 -31.733 -23.020  1.00 96.45           C  
ATOM   1226  CD1 LEU B 159     -11.936 -32.605 -23.786  1.00 96.45           C  
ATOM   1227  CD2 LEU B 159     -12.484 -30.273 -23.039  1.00 96.45           C  
ATOM   1228  N   GLU B 160     -17.402 -32.263 -23.811  1.00 95.49           N  
ATOM   1229  CA  GLU B 160     -18.630 -32.249 -24.600  1.00 95.49           C  
ATOM   1230  C   GLU B 160     -19.715 -31.421 -23.918  1.00 95.49           C  
ATOM   1231  CB  GLU B 160     -19.131 -33.675 -24.841  1.00 95.49           C  
ATOM   1232  O   GLU B 160     -20.436 -30.668 -24.577  1.00 95.49           O  
ATOM   1233  CG  GLU B 160     -18.262 -34.478 -25.799  1.00 95.49           C  
ATOM   1234  CD  GLU B 160     -18.665 -35.941 -25.892  1.00 95.49           C  
ATOM   1235  OE1 GLU B 160     -17.993 -36.711 -26.614  1.00 95.49           O  
ATOM   1236  OE2 GLU B 160     -19.662 -36.320 -25.237  1.00 95.49           O  
ATOM   1237  N   ALA B 161     -19.770 -31.546 -22.596  1.00 94.22           N  
ATOM   1238  CA  ALA B 161     -20.766 -30.793 -21.838  1.00 94.22           C  
ATOM   1239  C   ALA B 161     -20.531 -29.291 -21.964  1.00 94.22           C  
ATOM   1240  CB  ALA B 161     -20.745 -31.211 -20.370  1.00 94.22           C  
ATOM   1241  O   ALA B 161     -21.477 -28.521 -22.146  1.00 94.22           O  
ATOM   1242  N   LEU B 162     -19.280 -28.887 -21.961  1.00 94.98           N  
ATOM   1243  CA  LEU B 162     -18.928 -27.472 -21.928  1.00 94.98           C  
ATOM   1244  C   LEU B 162     -18.992 -26.863 -23.324  1.00 94.98           C  
ATOM   1245  CB  LEU B 162     -17.528 -27.281 -21.338  1.00 94.98           C  
ATOM   1246  O   LEU B 162     -19.451 -25.731 -23.493  1.00 94.98           O  
ATOM   1247  CG  LEU B 162     -17.246 -25.927 -20.686  1.00 94.98           C  
ATOM   1248  CD1 LEU B 162     -17.960 -25.826 -19.342  1.00 94.98           C  
ATOM   1249  CD2 LEU B 162     -15.745 -25.717 -20.517  1.00 94.98           C  
ATOM   1250  N   PHE B 163     -18.548 -27.594 -24.391  1.00 95.57           N  
ATOM   1251  CA  PHE B 163     -18.309 -26.961 -25.683  1.00 95.57           C  
ATOM   1252  C   PHE B 163     -19.340 -27.418 -26.708  1.00 95.57           C  
ATOM   1253  CB  PHE B 163     -16.896 -27.276 -26.184  1.00 95.57           C  
ATOM   1254  O   PHE B 163     -19.508 -26.784 -27.752  1.00 95.57           O  
ATOM   1255  CG  PHE B 163     -15.805 -26.653 -25.354  1.00 95.57           C  
ATOM   1256  CD1 PHE B 163     -15.537 -25.293 -25.441  1.00 95.57           C  
ATOM   1257  CD2 PHE B 163     -15.048 -27.430 -24.486  1.00 95.57           C  
ATOM   1258  CE1 PHE B 163     -14.528 -24.714 -24.675  1.00 95.57           C  
ATOM   1259  CE2 PHE B 163     -14.039 -26.858 -23.717  1.00 95.57           C  
ATOM   1260  CZ  PHE B 163     -13.780 -25.501 -23.813  1.00 95.57           C  
ATOM   1261  N   GLU B 164     -20.019 -28.559 -26.504  1.00 91.71           N  
ATOM   1262  CA  GLU B 164     -20.989 -29.065 -27.471  1.00 91.71           C  
ATOM   1263  C   GLU B 164     -22.414 -28.946 -26.938  1.00 91.71           C  
ATOM   1264  CB  GLU B 164     -20.681 -30.521 -27.829  1.00 91.71           C  
ATOM   1265  O   GLU B 164     -23.352 -29.476 -27.536  1.00 91.71           O  
ATOM   1266  CG  GLU B 164     -19.366 -30.707 -28.572  1.00 91.71           C  
ATOM   1267  CD  GLU B 164     -19.141 -32.133 -29.047  1.00 91.71           C  
ATOM   1268  OE1 GLU B 164     -18.139 -32.388 -29.753  1.00 91.71           O  
ATOM   1269  OE2 GLU B 164     -19.976 -33.004 -28.713  1.00 91.71           O  
ATOM   1270  N   SER B 165     -22.592 -28.302 -25.809  1.00 90.08           N  
ATOM   1271  CA  SER B 165     -23.912 -28.109 -25.217  1.00 90.08           C  
ATOM   1272  C   SER B 165     -24.275 -26.629 -25.148  1.00 90.08           C  
ATOM   1273  CB  SER B 165     -23.968 -28.722 -23.818  1.00 90.08           C  
ATOM   1274  O   SER B 165     -23.590 -25.788 -25.734  1.00 90.08           O  
ATOM   1275  OG  SER B 165     -23.216 -27.948 -22.899  1.00 90.08           O  
ATOM   1276  N   ASN B 166     -25.450 -26.338 -24.511  1.00 92.76           N  
ATOM   1277  CA  ASN B 166     -25.925 -24.969 -24.342  1.00 92.76           C  
ATOM   1278  C   ASN B 166     -25.040 -24.183 -23.378  1.00 92.76           C  
ATOM   1279  CB  ASN B 166     -27.376 -24.960 -23.858  1.00 92.76           C  
ATOM   1280  O   ASN B 166     -25.137 -22.957 -23.299  1.00 92.76           O  
ATOM   1281  CG  ASN B 166     -28.344 -25.479 -24.903  1.00 92.76           C  
ATOM   1282  ND2 ASN B 166     -29.471 -26.016 -24.452  1.00 92.76           N  
ATOM   1283  OD1 ASN B 166     -28.080 -25.398 -26.106  1.00 92.76           O  
ATOM   1284  N   LEU B 167     -24.136 -24.944 -22.784  1.00 93.87           N  
ATOM   1285  CA  LEU B 167     -23.252 -24.294 -21.822  1.00 93.87           C  
ATOM   1286  C   LEU B 167     -22.303 -23.328 -22.524  1.00 93.87           C  
ATOM   1287  CB  LEU B 167     -22.451 -25.338 -21.040  1.00 93.87           C  
ATOM   1288  O   LEU B 167     -21.888 -22.325 -21.939  1.00 93.87           O  
ATOM   1289  CG  LEU B 167     -23.174 -26.015 -19.875  1.00 93.87           C  
ATOM   1290  CD1 LEU B 167     -22.370 -27.211 -19.375  1.00 93.87           C  
ATOM   1291  CD2 LEU B 167     -23.419 -25.019 -18.746  1.00 93.87           C  
ATOM   1292  N   LEU B 168     -21.929 -23.636 -23.773  1.00 96.28           N  
ATOM   1293  CA  LEU B 168     -21.065 -22.749 -24.544  1.00 96.28           C  
ATOM   1294  C   LEU B 168     -21.719 -21.384 -24.735  1.00 96.28           C  
ATOM   1295  CB  LEU B 168     -20.741 -23.367 -25.906  1.00 96.28           C  
ATOM   1296  O   LEU B 168     -21.059 -20.351 -24.604  1.00 96.28           O  
ATOM   1297  CG  LEU B 168     -19.856 -22.535 -26.835  1.00 96.28           C  
ATOM   1298  CD1 LEU B 168     -18.524 -22.224 -26.161  1.00 96.28           C  
ATOM   1299  CD2 LEU B 168     -19.636 -23.261 -28.157  1.00 96.28           C  
ATOM   1300  N   ASP B 169     -22.976 -21.382 -25.002  1.00 96.81           N  
ATOM   1301  CA  ASP B 169     -23.713 -20.129 -25.138  1.00 96.81           C  
ATOM   1302  C   ASP B 169     -23.719 -19.351 -23.825  1.00 96.81           C  
ATOM   1303  CB  ASP B 169     -25.147 -20.398 -25.597  1.00 96.81           C  
ATOM   1304  O   ASP B 169     -23.621 -18.122 -23.825  1.00 96.81           O  
ATOM   1305  CG  ASP B 169     -25.222 -20.980 -26.998  1.00 96.81           C  
ATOM   1306  OD1 ASP B 169     -24.364 -20.648 -27.844  1.00 96.81           O  
ATOM   1307  OD2 ASP B 169     -26.150 -21.777 -27.258  1.00 96.81           O  
ATOM   1308  N   ASP B 170     -23.813 -20.064 -22.734  1.00 96.41           N  
ATOM   1309  CA  ASP B 170     -23.781 -19.424 -21.422  1.00 96.41           C  
ATOM   1310  C   ASP B 170     -22.422 -18.780 -21.158  1.00 96.41           C  
ATOM   1311  CB  ASP B 170     -24.105 -20.438 -20.323  1.00 96.41           C  
ATOM   1312  O   ASP B 170     -22.346 -17.687 -20.594  1.00 96.41           O  
ATOM   1313  CG  ASP B 170     -25.528 -20.963 -20.401  1.00 96.41           C  
ATOM   1314  OD1 ASP B 170     -26.480 -20.154 -20.370  1.00 96.41           O  
ATOM   1315  OD2 ASP B 170     -25.698 -22.198 -20.492  1.00 96.41           O  
ATOM   1316  N   LEU B 171     -21.349 -19.540 -21.561  1.00 96.25           N  
ATOM   1317  CA  LEU B 171     -20.007 -18.985 -21.420  1.00 96.25           C  
ATOM   1318  C   LEU B 171     -19.870 -17.687 -22.208  1.00 96.25           C  
ATOM   1319  CB  LEU B 171     -18.957 -19.995 -21.891  1.00 96.25           C  
ATOM   1320  O   LEU B 171     -19.351 -16.694 -21.692  1.00 96.25           O  
ATOM   1321  CG  LEU B 171     -18.490 -21.020 -20.856  1.00 96.25           C  
ATOM   1322  CD1 LEU B 171     -17.738 -22.157 -21.539  1.00 96.25           C  
ATOM   1323  CD2 LEU B 171     -17.617 -20.353 -19.799  1.00 96.25           C  
ATOM   1324  N   LYS B 172     -20.361 -17.645 -23.429  1.00 96.62           N  
ATOM   1325  CA  LYS B 172     -20.302 -16.458 -24.277  1.00 96.62           C  
ATOM   1326  C   LYS B 172     -21.139 -15.323 -23.693  1.00 96.62           C  
ATOM   1327  CB  LYS B 172     -20.777 -16.785 -25.693  1.00 96.62           C  
ATOM   1328  O   LYS B 172     -20.756 -14.155 -23.778  1.00 96.62           O  
ATOM   1329  CG  LYS B 172     -19.815 -17.661 -26.482  1.00 96.62           C  
ATOM   1330  CD  LYS B 172     -20.341 -17.949 -27.882  1.00 96.62           C  
ATOM   1331  CE  LYS B 172     -19.376 -18.819 -28.675  1.00 96.62           C  
ATOM   1332  NZ  LYS B 172     -19.919 -19.163 -30.023  1.00 96.62           N  
ATOM   1333  N   SER B 173     -22.267 -15.666 -23.100  1.00 96.87           N  
ATOM   1334  CA  SER B 173     -23.120 -14.669 -22.462  1.00 96.87           C  
ATOM   1335  C   SER B 173     -22.416 -14.013 -21.279  1.00 96.87           C  
ATOM   1336  CB  SER B 173     -24.431 -15.304 -21.997  1.00 96.87           C  
ATOM   1337  O   SER B 173     -22.468 -12.792 -21.118  1.00 96.87           O  
ATOM   1338  OG  SER B 173     -25.295 -14.326 -21.443  1.00 96.87           O  
ATOM   1339  N   VAL B 174     -21.706 -14.860 -20.478  1.00 95.60           N  
ATOM   1340  CA  VAL B 174     -20.998 -14.352 -19.307  1.00 95.60           C  
ATOM   1341  C   VAL B 174     -19.872 -13.420 -19.748  1.00 95.60           C  
ATOM   1342  CB  VAL B 174     -20.432 -15.501 -18.443  1.00 95.60           C  
ATOM   1343  O   VAL B 174     -19.574 -12.433 -19.071  1.00 95.60           O  
ATOM   1344  CG1 VAL B 174     -19.469 -14.959 -17.388  1.00 95.60           C  
ATOM   1345  CG2 VAL B 174     -21.568 -16.281 -17.783  1.00 95.60           C  
ATOM   1346  N   MET B 175     -19.277 -13.673 -20.888  1.00 93.99           N  
ATOM   1347  CA  MET B 175     -18.171 -12.880 -21.417  1.00 93.99           C  
ATOM   1348  C   MET B 175     -18.635 -11.472 -21.775  1.00 93.99           C  
ATOM   1349  CB  MET B 175     -17.563 -13.559 -22.646  1.00 93.99           C  
ATOM   1350  O   MET B 175     -17.831 -10.539 -21.806  1.00 93.99           O  
ATOM   1351  CG  MET B 175     -16.759 -14.808 -22.321  1.00 93.99           C  
ATOM   1352  SD  MET B 175     -15.996 -15.560 -23.811  1.00 93.99           S  
ATOM   1353  CE  MET B 175     -14.668 -14.365 -24.128  1.00 93.99           C  
ATOM   1354  N   LYS B 176     -19.924 -11.204 -22.049  1.00 94.00           N  
ATOM   1355  CA  LYS B 176     -20.478  -9.914 -22.449  1.00 94.00           C  
ATOM   1356  C   LYS B 176     -20.693  -9.009 -21.240  1.00 94.00           C  
ATOM   1357  CB  LYS B 176     -21.796 -10.106 -23.201  1.00 94.00           C  
ATOM   1358  O   LYS B 176     -21.033  -7.833 -21.390  1.00 94.00           O  
ATOM   1359  CG  LYS B 176     -21.645 -10.797 -24.549  1.00 94.00           C  
ATOM   1360  CD  LYS B 176     -22.990 -10.970 -25.242  1.00 94.00           C  
ATOM   1361  CE  LYS B 176     -22.849 -11.722 -26.558  1.00 94.00           C  
ATOM   1362  NZ  LYS B 176     -24.172 -11.934 -27.220  1.00 94.00           N  
ATOM   1363  N   THR B 177     -20.463  -9.528 -20.048  1.00 88.94           N  
ATOM   1364  CA  THR B 177     -20.642  -8.722 -18.845  1.00 88.94           C  
ATOM   1365  C   THR B 177     -19.689  -7.531 -18.845  1.00 88.94           C  
ATOM   1366  CB  THR B 177     -20.420  -9.561 -17.573  1.00 88.94           C  
ATOM   1367  O   THR B 177     -20.122  -6.382 -18.736  1.00 88.94           O  
ATOM   1368  CG2 THR B 177     -20.758  -8.760 -16.320  1.00 88.94           C  
ATOM   1369  OG1 THR B 177     -21.255 -10.724 -17.623  1.00 88.94           O  
ATOM   1370  N   ASN B 178     -18.353  -7.745 -18.962  1.00 79.88           N  
ATOM   1371  CA  ASN B 178     -17.325  -6.717 -19.089  1.00 79.88           C  
ATOM   1372  C   ASN B 178     -15.975  -7.319 -19.471  1.00 79.88           C  
ATOM   1373  CB  ASN B 178     -17.201  -5.917 -17.791  1.00 79.88           C  
ATOM   1374  O   ASN B 178     -15.844  -8.539 -19.582  1.00 79.88           O  
ATOM   1375  CG  ASN B 178     -16.828  -6.784 -16.604  1.00 79.88           C  
ATOM   1376  ND2 ASN B 178     -17.629  -6.718 -15.547  1.00 79.88           N  
ATOM   1377  OD1 ASN B 178     -15.829  -7.506 -16.637  1.00 79.88           O  
ATOM   1378  N   ASP B 179     -15.006  -6.555 -19.650  1.00 75.50           N  
ATOM   1379  CA  ASP B 179     -13.705  -6.994 -20.145  1.00 75.50           C  
ATOM   1380  C   ASP B 179     -13.007  -7.895 -19.130  1.00 75.50           C  
ATOM   1381  CB  ASP B 179     -12.822  -5.789 -20.474  1.00 75.50           C  
ATOM   1382  O   ASP B 179     -12.376  -8.887 -19.502  1.00 75.50           O  
ATOM   1383  CG  ASP B 179     -13.304  -5.014 -21.688  1.00 75.50           C  
ATOM   1384  OD1 ASP B 179     -14.163  -5.527 -22.437  1.00 75.50           O  
ATOM   1385  OD2 ASP B 179     -12.817  -3.882 -21.900  1.00 75.50           O  
ATOM   1386  N   ILE B 180     -13.174  -7.638 -17.917  1.00 76.13           N  
ATOM   1387  CA  ILE B 180     -12.539  -8.416 -16.859  1.00 76.13           C  
ATOM   1388  C   ILE B 180     -13.063  -9.850 -16.888  1.00 76.13           C  
ATOM   1389  CB  ILE B 180     -12.781  -7.785 -15.470  1.00 76.13           C  
ATOM   1390  O   ILE B 180     -12.281 -10.804 -16.874  1.00 76.13           O  
ATOM   1391  CG1 ILE B 180     -12.084  -6.423 -15.374  1.00 76.13           C  
ATOM   1392  CG2 ILE B 180     -12.302  -8.725 -14.359  1.00 76.13           C  
ATOM   1393  CD1 ILE B 180     -12.391  -5.660 -14.092  1.00 76.13           C  
ATOM   1394  N   VAL B 181     -14.434  -9.998 -16.970  1.00 88.26           N  
ATOM   1395  CA  VAL B 181     -15.081 -11.306 -16.974  1.00 88.26           C  
ATOM   1396  C   VAL B 181     -14.704 -12.065 -18.245  1.00 88.26           C  
ATOM   1397  CB  VAL B 181     -16.617 -11.180 -16.865  1.00 88.26           C  
ATOM   1398  O   VAL B 181     -14.474 -13.276 -18.207  1.00 88.26           O  
ATOM   1399  CG1 VAL B 181     -17.283 -12.546 -17.016  1.00 88.26           C  
ATOM   1400  CG2 VAL B 181     -17.006 -10.536 -15.535  1.00 88.26           C  
ATOM   1401  N   ARG B 182     -14.657 -11.282 -19.319  1.00 91.73           N  
ATOM   1402  CA  ARG B 182     -14.249 -11.888 -20.583  1.00 91.73           C  
ATOM   1403  C   ARG B 182     -12.867 -12.521 -20.466  1.00 91.73           C  
ATOM   1404  CB  ARG B 182     -14.256 -10.847 -21.705  1.00 91.73           C  
ATOM   1405  O   ARG B 182     -12.659 -13.656 -20.899  1.00 91.73           O  
ATOM   1406  CG  ARG B 182     -13.971 -11.425 -23.082  1.00 91.73           C  
ATOM   1407  CD  ARG B 182     -14.221 -10.404 -24.184  1.00 91.73           C  
ATOM   1408  NE  ARG B 182     -13.421  -9.198 -23.993  1.00 91.73           N  
ATOM   1409  NH1 ARG B 182     -14.918  -7.789 -25.045  1.00 91.73           N  
ATOM   1410  NH2 ARG B 182     -12.967  -6.954 -24.180  1.00 91.73           N  
ATOM   1411  CZ  ARG B 182     -13.770  -7.983 -24.406  1.00 91.73           C  
ATOM   1412  N   TYR B 183     -11.943 -11.914 -19.852  1.00 86.83           N  
ATOM   1413  CA  TYR B 183     -10.580 -12.417 -19.729  1.00 86.83           C  
ATOM   1414  C   TYR B 183     -10.501 -13.531 -18.691  1.00 86.83           C  
ATOM   1415  CB  TYR B 183      -9.620 -11.284 -19.353  1.00 86.83           C  
ATOM   1416  O   TYR B 183      -9.605 -14.376 -18.746  1.00 86.83           O  
ATOM   1417  CG  TYR B 183      -8.999 -10.595 -20.543  1.00 86.83           C  
ATOM   1418  CD1 TYR B 183      -7.698 -10.892 -20.943  1.00 86.83           C  
ATOM   1419  CD2 TYR B 183      -9.710  -9.646 -21.269  1.00 86.83           C  
ATOM   1420  CE1 TYR B 183      -7.120 -10.258 -22.038  1.00 86.83           C  
ATOM   1421  CE2 TYR B 183      -9.142  -9.005 -22.366  1.00 86.83           C  
ATOM   1422  OH  TYR B 183      -7.282  -8.687 -23.827  1.00 86.83           O  
ATOM   1423  CZ  TYR B 183      -7.849  -9.318 -22.742  1.00 86.83           C  
ATOM   1424  N   ARG B 184     -11.458 -13.652 -17.748  1.00 90.17           N  
ATOM   1425  CA  ARG B 184     -11.558 -14.803 -16.857  1.00 90.17           C  
ATOM   1426  C   ARG B 184     -11.934 -16.063 -17.631  1.00 90.17           C  
ATOM   1427  CB  ARG B 184     -12.584 -14.541 -15.753  1.00 90.17           C  
ATOM   1428  O   ARG B 184     -11.408 -17.144 -17.360  1.00 90.17           O  
ATOM   1429  CG  ARG B 184     -12.127 -13.529 -14.715  1.00 90.17           C  
ATOM   1430  CD  ARG B 184     -13.207 -13.258 -13.677  1.00 90.17           C  
ATOM   1431  NE  ARG B 184     -12.781 -12.255 -12.705  1.00 90.17           N  
ATOM   1432  NH1 ARG B 184     -14.845 -12.070 -11.682  1.00 90.17           N  
ATOM   1433  NH2 ARG B 184     -13.078 -10.809 -10.945  1.00 90.17           N  
ATOM   1434  CZ  ARG B 184     -13.569 -11.714 -11.780  1.00 90.17           C  
ATOM   1435  N   VAL B 185     -12.814 -15.826 -18.594  1.00 95.03           N  
ATOM   1436  CA  VAL B 185     -13.231 -16.944 -19.434  1.00 95.03           C  
ATOM   1437  C   VAL B 185     -12.066 -17.391 -20.315  1.00 95.03           C  
ATOM   1438  CB  VAL B 185     -14.449 -16.573 -20.310  1.00 95.03           C  
ATOM   1439  O   VAL B 185     -11.854 -18.589 -20.513  1.00 95.03           O  
ATOM   1440  CG1 VAL B 185     -14.779 -17.703 -21.283  1.00 95.03           C  
ATOM   1441  CG2 VAL B 185     -15.657 -16.250 -19.432  1.00 95.03           C  
ATOM   1442  N   TYR B 186     -11.308 -16.429 -20.826  1.00 92.86           N  
ATOM   1443  CA  TYR B 186     -10.121 -16.773 -21.600  1.00 92.86           C  
ATOM   1444  C   TYR B 186      -9.137 -17.579 -20.760  1.00 92.86           C  
ATOM   1445  CB  TYR B 186      -9.440 -15.509 -22.131  1.00 92.86           C  
ATOM   1446  O   TYR B 186      -8.517 -18.524 -21.254  1.00 92.86           O  
ATOM   1447  CG  TYR B 186     -10.166 -14.870 -23.290  1.00 92.86           C  
ATOM   1448  CD1 TYR B 186     -10.790 -15.649 -24.262  1.00 92.86           C  
ATOM   1449  CD2 TYR B 186     -10.229 -13.486 -23.416  1.00 92.86           C  
ATOM   1450  CE1 TYR B 186     -11.459 -15.065 -25.332  1.00 92.86           C  
ATOM   1451  CE2 TYR B 186     -10.895 -12.891 -24.483  1.00 92.86           C  
ATOM   1452  OH  TYR B 186     -12.167 -13.103 -26.492  1.00 92.86           O  
ATOM   1453  CZ  TYR B 186     -11.506 -13.687 -25.434  1.00 92.86           C  
ATOM   1454  N   GLU B 187      -9.008 -17.195 -19.562  1.00 90.18           N  
ATOM   1455  CA  GLU B 187      -8.151 -17.953 -18.655  1.00 90.18           C  
ATOM   1456  C   GLU B 187      -8.596 -19.410 -18.563  1.00 90.18           C  
ATOM   1457  CB  GLU B 187      -8.145 -17.316 -17.263  1.00 90.18           C  
ATOM   1458  O   GLU B 187      -7.767 -20.321 -18.602  1.00 90.18           O  
ATOM   1459  CG  GLU B 187      -7.149 -17.949 -16.301  1.00 90.18           C  
ATOM   1460  CD  GLU B 187      -7.107 -17.265 -14.944  1.00 90.18           C  
ATOM   1461  OE1 GLU B 187      -6.320 -17.696 -14.071  1.00 90.18           O  
ATOM   1462  OE2 GLU B 187      -7.869 -16.291 -14.752  1.00 90.18           O  
ATOM   1463  N   LEU B 188      -9.887 -19.601 -18.436  1.00 95.10           N  
ATOM   1464  CA  LEU B 188     -10.451 -20.946 -18.412  1.00 95.10           C  
ATOM   1465  C   LEU B 188     -10.143 -21.687 -19.709  1.00 95.10           C  
ATOM   1466  CB  LEU B 188     -11.965 -20.889 -18.190  1.00 95.10           C  
ATOM   1467  O   LEU B 188      -9.649 -22.817 -19.681  1.00 95.10           O  
ATOM   1468  CG  LEU B 188     -12.725 -22.205 -18.364  1.00 95.10           C  
ATOM   1469  CD1 LEU B 188     -12.262 -23.226 -17.330  1.00 95.10           C  
ATOM   1470  CD2 LEU B 188     -14.228 -21.972 -18.258  1.00 95.10           C  
ATOM   1471  N   ILE B 189     -10.299 -21.026 -20.821  1.00 96.92           N  
ATOM   1472  CA  ILE B 189     -10.138 -21.614 -22.146  1.00 96.92           C  
ATOM   1473  C   ILE B 189      -8.681 -22.019 -22.358  1.00 96.92           C  
ATOM   1474  CB  ILE B 189     -10.590 -20.639 -23.256  1.00 96.92           C  
ATOM   1475  O   ILE B 189      -8.399 -23.111 -22.855  1.00 96.92           O  
ATOM   1476  CG1 ILE B 189     -12.087 -20.335 -23.122  1.00 96.92           C  
ATOM   1477  CG2 ILE B 189     -10.268 -21.209 -24.640  1.00 96.92           C  
ATOM   1478  CD1 ILE B 189     -12.973 -21.573 -23.128  1.00 96.92           C  
ATOM   1479  N   ILE B 190      -7.782 -21.189 -21.936  1.00 93.79           N  
ATOM   1480  CA  ILE B 190      -6.360 -21.461 -22.113  1.00 93.79           C  
ATOM   1481  C   ILE B 190      -5.934 -22.604 -21.194  1.00 93.79           C  
ATOM   1482  CB  ILE B 190      -5.505 -20.203 -21.835  1.00 93.79           C  
ATOM   1483  O   ILE B 190      -5.154 -23.471 -21.593  1.00 93.79           O  
ATOM   1484  CG1 ILE B 190      -5.740 -19.147 -22.921  1.00 93.79           C  
ATOM   1485  CG2 ILE B 190      -4.021 -20.569 -21.739  1.00 93.79           C  
ATOM   1486  CD1 ILE B 190      -5.425 -19.628 -24.331  1.00 93.79           C  
ATOM   1487  N   GLU B 191      -6.474 -22.711 -20.040  1.00 91.45           N  
ATOM   1488  CA  GLU B 191      -6.179 -23.809 -19.125  1.00 91.45           C  
ATOM   1489  C   GLU B 191      -6.650 -25.144 -19.695  1.00 91.45           C  
ATOM   1490  CB  GLU B 191      -6.830 -23.561 -17.761  1.00 91.45           C  
ATOM   1491  O   GLU B 191      -5.923 -26.139 -19.641  1.00 91.45           O  
ATOM   1492  CG  GLU B 191      -6.123 -24.258 -16.607  1.00 91.45           C  
ATOM   1493  CD  GLU B 191      -6.605 -23.796 -15.242  1.00 91.45           C  
ATOM   1494  OE1 GLU B 191      -6.186 -24.384 -14.219  1.00 91.45           O  
ATOM   1495  OE2 GLU B 191      -7.410 -22.838 -15.194  1.00 91.45           O  
ATOM   1496  N   ILE B 192      -7.830 -25.103 -20.293  1.00 96.53           N  
ATOM   1497  CA  ILE B 192      -8.389 -26.311 -20.892  1.00 96.53           C  
ATOM   1498  C   ILE B 192      -7.594 -26.683 -22.142  1.00 96.53           C  
ATOM   1499  CB  ILE B 192      -9.883 -26.130 -21.241  1.00 96.53           C  
ATOM   1500  O   ILE B 192      -7.292 -27.857 -22.366  1.00 96.53           O  
ATOM   1501  CG1 ILE B 192     -10.708 -25.920 -19.966  1.00 96.53           C  
ATOM   1502  CG2 ILE B 192     -10.401 -27.331 -22.037  1.00 96.53           C  
ATOM   1503  CD1 ILE B 192     -12.170 -25.581 -20.223  1.00 96.53           C  
ATOM   1504  N   SER B 193      -7.195 -25.681 -22.906  1.00 95.66           N  
ATOM   1505  CA  SER B 193      -6.475 -25.890 -24.158  1.00 95.66           C  
ATOM   1506  C   SER B 193      -5.099 -26.499 -23.909  1.00 95.66           C  
ATOM   1507  CB  SER B 193      -6.328 -24.571 -24.919  1.00 95.66           C  
ATOM   1508  O   SER B 193      -4.541 -27.164 -24.785  1.00 95.66           O  
ATOM   1509  OG  SER B 193      -7.597 -24.062 -25.292  1.00 95.66           O  
ATOM   1510  N   SER B 194      -4.542 -26.290 -22.766  1.00 92.16           N  
ATOM   1511  CA  SER B 194      -3.176 -26.697 -22.452  1.00 92.16           C  
ATOM   1512  C   SER B 194      -3.127 -28.146 -21.979  1.00 92.16           C  
ATOM   1513  CB  SER B 194      -2.576 -25.783 -21.383  1.00 92.16           C  
ATOM   1514  O   SER B 194      -2.046 -28.718 -21.825  1.00 92.16           O  
ATOM   1515  OG  SER B 194      -2.428 -24.462 -21.876  1.00 92.16           O  
ATOM   1516  N   VAL B 195      -4.288 -28.849 -21.864  1.00 92.54           N  
ATOM   1517  CA  VAL B 195      -4.355 -30.198 -21.311  1.00 92.54           C  
ATOM   1518  C   VAL B 195      -3.974 -31.216 -22.384  1.00 92.54           C  
ATOM   1519  CB  VAL B 195      -5.760 -30.513 -20.752  1.00 92.54           C  
ATOM   1520  O   VAL B 195      -3.162 -32.111 -22.139  1.00 92.54           O  
ATOM   1521  CG1 VAL B 195      -5.887 -31.997 -20.413  1.00 92.54           C  
ATOM   1522  CG2 VAL B 195      -6.050 -29.654 -19.522  1.00 92.54           C  
ATOM   1523  N   SER B 196      -4.537 -31.134 -23.592  1.00 93.89           N  
ATOM   1524  CA  SER B 196      -4.280 -32.073 -24.679  1.00 93.89           C  
ATOM   1525  C   SER B 196      -4.673 -31.479 -26.028  1.00 93.89           C  
ATOM   1526  CB  SER B 196      -5.038 -33.381 -24.449  1.00 93.89           C  
ATOM   1527  O   SER B 196      -5.398 -30.484 -26.086  1.00 93.89           O  
ATOM   1528  OG  SER B 196      -6.432 -33.191 -24.619  1.00 93.89           O  
ATOM   1529  N   PRO B 197      -4.118 -32.033 -27.101  1.00 95.41           N  
ATOM   1530  CA  PRO B 197      -4.522 -31.580 -28.434  1.00 95.41           C  
ATOM   1531  C   PRO B 197      -6.031 -31.670 -28.655  1.00 95.41           C  
ATOM   1532  CB  PRO B 197      -3.776 -32.533 -29.371  1.00 95.41           C  
ATOM   1533  O   PRO B 197      -6.614 -30.808 -29.317  1.00 95.41           O  
ATOM   1534  CG  PRO B 197      -2.584 -32.982 -28.589  1.00 95.41           C  
ATOM   1535  CD  PRO B 197      -2.968 -33.065 -27.139  1.00 95.41           C  
ATOM   1536  N   GLU B 198      -6.614 -32.688 -28.094  1.00 95.94           N  
ATOM   1537  CA  GLU B 198      -8.060 -32.857 -28.205  1.00 95.94           C  
ATOM   1538  C   GLU B 198      -8.804 -31.703 -27.539  1.00 95.94           C  
ATOM   1539  CB  GLU B 198      -8.494 -34.189 -27.587  1.00 95.94           C  
ATOM   1540  O   GLU B 198      -9.748 -31.155 -28.110  1.00 95.94           O  
ATOM   1541  CG  GLU B 198      -9.951 -34.542 -27.847  1.00 95.94           C  
ATOM   1542  CD  GLU B 198     -10.361 -35.879 -27.250  1.00 95.94           C  
ATOM   1543  OE1 GLU B 198     -11.549 -36.257 -27.365  1.00 95.94           O  
ATOM   1544  OE2 GLU B 198      -9.486 -36.554 -26.662  1.00 95.94           O  
ATOM   1545  N   SER B 199      -8.393 -31.369 -26.333  1.00 96.49           N  
ATOM   1546  CA  SER B 199      -8.998 -30.254 -25.612  1.00 96.49           C  
ATOM   1547  C   SER B 199      -8.846 -28.948 -26.386  1.00 96.49           C  
ATOM   1548  CB  SER B 199      -8.371 -30.110 -24.225  1.00 96.49           C  
ATOM   1549  O   SER B 199      -9.773 -28.137 -26.432  1.00 96.49           O  
ATOM   1550  OG  SER B 199      -8.580 -31.281 -23.454  1.00 96.49           O  
ATOM   1551  N   LEU B 200      -7.609 -28.721 -26.928  1.00 97.41           N  
ATOM   1552  CA  LEU B 200      -7.360 -27.530 -27.732  1.00 97.41           C  
ATOM   1553  C   LEU B 200      -8.308 -27.472 -28.926  1.00 97.41           C  
ATOM   1554  CB  LEU B 200      -5.908 -27.504 -28.217  1.00 97.41           C  
ATOM   1555  O   LEU B 200      -8.820 -26.404 -29.266  1.00 97.41           O  
ATOM   1556  CG  LEU B 200      -5.517 -26.337 -29.125  1.00 97.41           C  
ATOM   1557  CD1 LEU B 200      -5.771 -25.009 -28.421  1.00 97.41           C  
ATOM   1558  CD2 LEU B 200      -4.057 -26.454 -29.548  1.00 97.41           C  
ATOM   1559  N   ASN B 201      -8.525 -28.626 -29.527  1.00 96.55           N  
ATOM   1560  CA  ASN B 201      -9.425 -28.688 -30.674  1.00 96.55           C  
ATOM   1561  C   ASN B 201     -10.841 -28.258 -30.299  1.00 96.55           C  
ATOM   1562  CB  ASN B 201      -9.439 -30.097 -31.271  1.00 96.55           C  
ATOM   1563  O   ASN B 201     -11.487 -27.519 -31.044  1.00 96.55           O  
ATOM   1564  CG  ASN B 201     -10.063 -30.141 -32.652  1.00 96.55           C  
ATOM   1565  ND2 ASN B 201     -10.757 -31.232 -32.954  1.00 96.55           N  
ATOM   1566  OD1 ASN B 201      -9.923 -29.202 -33.440  1.00 96.55           O  
ATOM   1567  N   TYR B 202     -11.329 -28.706 -29.101  1.00 96.39           N  
ATOM   1568  CA  TYR B 202     -12.636 -28.267 -28.626  1.00 96.39           C  
ATOM   1569  C   TYR B 202     -12.678 -26.752 -28.464  1.00 96.39           C  
ATOM   1570  CB  TYR B 202     -12.980 -28.944 -27.295  1.00 96.39           C  
ATOM   1571  O   TYR B 202     -13.652 -26.106 -28.856  1.00 96.39           O  
ATOM   1572  CG  TYR B 202     -13.646 -30.289 -27.453  1.00 96.39           C  
ATOM   1573  CD1 TYR B 202     -15.017 -30.386 -27.682  1.00 96.39           C  
ATOM   1574  CD2 TYR B 202     -12.908 -31.465 -27.372  1.00 96.39           C  
ATOM   1575  CE1 TYR B 202     -15.636 -31.623 -27.826  1.00 96.39           C  
ATOM   1576  CE2 TYR B 202     -13.517 -32.707 -27.514  1.00 96.39           C  
ATOM   1577  OH  TYR B 202     -15.487 -34.004 -27.883  1.00 96.39           O  
ATOM   1578  CZ  TYR B 202     -14.879 -32.776 -27.741  1.00 96.39           C  
ATOM   1579  N   CYS B 203     -11.638 -26.244 -27.891  1.00 96.76           N  
ATOM   1580  CA  CYS B 203     -11.565 -24.817 -27.597  1.00 96.76           C  
ATOM   1581  C   CYS B 203     -11.485 -23.999 -28.880  1.00 96.76           C  
ATOM   1582  CB  CYS B 203     -10.356 -24.514 -26.712  1.00 96.76           C  
ATOM   1583  O   CYS B 203     -12.125 -22.953 -28.995  1.00 96.76           O  
ATOM   1584  SG  CYS B 203     -10.478 -25.208 -25.049  1.00 96.76           S  
ATOM   1585  N   THR B 204     -10.714 -24.477 -29.894  1.00 96.39           N  
ATOM   1586  CA  THR B 204     -10.560 -23.765 -31.158  1.00 96.39           C  
ATOM   1587  C   THR B 204     -11.855 -23.807 -31.964  1.00 96.39           C  
ATOM   1588  CB  THR B 204      -9.411 -24.356 -31.996  1.00 96.39           C  
ATOM   1589  O   THR B 204     -12.254 -22.804 -32.560  1.00 96.39           O  
ATOM   1590  CG2 THR B 204      -8.065 -24.140 -31.314  1.00 96.39           C  
ATOM   1591  OG1 THR B 204      -9.627 -25.763 -32.166  1.00 96.39           O  
ATOM   1592  N   THR B 205     -12.513 -24.954 -31.965  1.00 96.15           N  
ATOM   1593  CA  THR B 205     -13.763 -25.109 -32.702  1.00 96.15           C  
ATOM   1594  C   THR B 205     -14.856 -24.227 -32.106  1.00 96.15           C  
ATOM   1595  CB  THR B 205     -14.230 -26.576 -32.707  1.00 96.15           C  
ATOM   1596  O   THR B 205     -15.742 -23.757 -32.823  1.00 96.15           O  
ATOM   1597  CG2 THR B 205     -15.477 -26.753 -33.567  1.00 96.15           C  
ATOM   1598  OG1 THR B 205     -13.182 -27.403 -33.229  1.00 96.15           O  
ATOM   1599  N   SER B 206     -14.787 -23.928 -30.802  1.00 95.16           N  
ATOM   1600  CA  SER B 206     -15.762 -23.073 -30.134  1.00 95.16           C  
ATOM   1601  C   SER B 206     -15.644 -21.627 -30.604  1.00 95.16           C  
ATOM   1602  CB  SER B 206     -15.583 -23.141 -28.616  1.00 95.16           C  
ATOM   1603  O   SER B 206     -16.570 -20.833 -30.425  1.00 95.16           O  
ATOM   1604  OG  SER B 206     -14.414 -22.447 -28.216  1.00 95.16           O  
ATOM   1605  N   GLY B 207     -14.493 -21.199 -31.152  1.00 95.48           N  
ATOM   1606  CA  GLY B 207     -14.239 -19.850 -31.633  1.00 95.48           C  
ATOM   1607  C   GLY B 207     -13.632 -18.945 -30.578  1.00 95.48           C  
ATOM   1608  O   GLY B 207     -13.265 -17.804 -30.868  1.00 95.48           O  
ATOM   1609  N   LEU B 208     -13.464 -19.423 -29.353  1.00 95.76           N  
ATOM   1610  CA  LEU B 208     -13.025 -18.585 -28.243  1.00 95.76           C  
ATOM   1611  C   LEU B 208     -11.524 -18.322 -28.321  1.00 95.76           C  
ATOM   1612  CB  LEU B 208     -13.370 -19.243 -26.905  1.00 95.76           C  
ATOM   1613  O   LEU B 208     -11.063 -17.231 -27.978  1.00 95.76           O  
ATOM   1614  CG  LEU B 208     -14.858 -19.344 -26.563  1.00 95.76           C  
ATOM   1615  CD1 LEU B 208     -15.052 -20.134 -25.273  1.00 95.76           C  
ATOM   1616  CD2 LEU B 208     -15.475 -17.955 -26.445  1.00 95.76           C  
ATOM   1617  N   VAL B 209     -10.730 -19.344 -28.746  1.00 96.27           N  
ATOM   1618  CA  VAL B 209      -9.292 -19.153 -28.906  1.00 96.27           C  
ATOM   1619  C   VAL B 209      -9.024 -18.181 -30.053  1.00 96.27           C  
ATOM   1620  CB  VAL B 209      -8.567 -20.493 -29.163  1.00 96.27           C  
ATOM   1621  O   VAL B 209      -8.185 -17.285 -29.932  1.00 96.27           O  
ATOM   1622  CG1 VAL B 209      -7.093 -20.256 -29.486  1.00 96.27           C  
ATOM   1623  CG2 VAL B 209      -8.710 -21.417 -27.955  1.00 96.27           C  
ATOM   1624  N   THR B 210      -9.803 -18.323 -31.110  1.00 94.83           N  
ATOM   1625  CA  THR B 210      -9.674 -17.433 -32.259  1.00 94.83           C  
ATOM   1626  C   THR B 210      -9.997 -15.994 -31.867  1.00 94.83           C  
ATOM   1627  CB  THR B 210     -10.596 -17.872 -33.412  1.00 94.83           C  
ATOM   1628  O   THR B 210      -9.312 -15.061 -32.292  1.00 94.83           O  
ATOM   1629  CG2 THR B 210     -10.347 -17.038 -34.664  1.00 94.83           C  
ATOM   1630  OG1 THR B 210     -10.350 -19.251 -33.713  1.00 94.83           O  
ATOM   1631  N   GLN B 211     -10.998 -15.835 -31.100  1.00 95.33           N  
ATOM   1632  CA  GLN B 211     -11.380 -14.514 -30.613  1.00 95.33           C  
ATOM   1633  C   GLN B 211     -10.257 -13.882 -29.796  1.00 95.33           C  
ATOM   1634  CB  GLN B 211     -12.656 -14.598 -29.774  1.00 95.33           C  
ATOM   1635  O   GLN B 211      -9.955 -12.698 -29.957  1.00 95.33           O  
ATOM   1636  CG  GLN B 211     -13.200 -13.243 -29.342  1.00 95.33           C  
ATOM   1637  CD  GLN B 211     -14.502 -13.351 -28.571  1.00 95.33           C  
ATOM   1638  NE2 GLN B 211     -14.957 -12.233 -28.015  1.00 95.33           N  
ATOM   1639  OE1 GLN B 211     -15.095 -14.430 -28.477  1.00 95.33           O  
ATOM   1640  N   LEU B 212      -9.652 -14.692 -28.899  1.00 95.02           N  
ATOM   1641  CA  LEU B 212      -8.531 -14.235 -28.085  1.00 95.02           C  
ATOM   1642  C   LEU B 212      -7.370 -13.782 -28.964  1.00 95.02           C  
ATOM   1643  CB  LEU B 212      -8.066 -15.347 -27.141  1.00 95.02           C  
ATOM   1644  O   LEU B 212      -6.805 -12.707 -28.748  1.00 95.02           O  
ATOM   1645  CG  LEU B 212      -6.798 -15.065 -26.333  1.00 95.02           C  
ATOM   1646  CD1 LEU B 212      -7.041 -13.928 -25.346  1.00 95.02           C  
ATOM   1647  CD2 LEU B 212      -6.337 -16.323 -25.605  1.00 95.02           C  
ATOM   1648  N   LEU B 213      -7.056 -14.521 -30.022  1.00 94.55           N  
ATOM   1649  CA  LEU B 213      -5.940 -14.228 -30.915  1.00 94.55           C  
ATOM   1650  C   LEU B 213      -6.209 -12.964 -31.725  1.00 94.55           C  
ATOM   1651  CB  LEU B 213      -5.684 -15.407 -31.857  1.00 94.55           C  
ATOM   1652  O   LEU B 213      -5.288 -12.193 -32.004  1.00 94.55           O  
ATOM   1653  CG  LEU B 213      -5.211 -16.707 -31.204  1.00 94.55           C  
ATOM   1654  CD1 LEU B 213      -5.062 -17.803 -32.253  1.00 94.55           C  
ATOM   1655  CD2 LEU B 213      -3.897 -16.486 -30.463  1.00 94.55           C  
ATOM   1656  N   ARG B 214      -7.458 -12.710 -32.067  1.00 93.32           N  
ATOM   1657  CA  ARG B 214      -7.825 -11.490 -32.779  1.00 93.32           C  
ATOM   1658  C   ARG B 214      -7.607 -10.259 -31.906  1.00 93.32           C  
ATOM   1659  CB  ARG B 214      -9.283 -11.554 -33.240  1.00 93.32           C  
ATOM   1660  O   ARG B 214      -7.180  -9.211 -32.396  1.00 93.32           O  
ATOM   1661  CG  ARG B 214      -9.465 -12.149 -34.627  1.00 93.32           C  
ATOM   1662  CD  ARG B 214     -10.908 -12.041 -35.102  1.00 93.32           C  
ATOM   1663  NE  ARG B 214     -11.640 -13.286 -34.889  1.00 93.32           N  
ATOM   1664  NH1 ARG B 214     -13.734 -12.320 -35.028  1.00 93.32           N  
ATOM   1665  NH2 ARG B 214     -13.529 -14.573 -34.659  1.00 93.32           N  
ATOM   1666  CZ  ARG B 214     -12.966 -13.390 -34.859  1.00 93.32           C  
ATOM   1667  N   GLU B 215      -7.938 -10.447 -30.611  1.00 91.58           N  
ATOM   1668  CA  GLU B 215      -7.742  -9.341 -29.678  1.00 91.58           C  
ATOM   1669  C   GLU B 215      -6.259  -9.039 -29.484  1.00 91.58           C  
ATOM   1670  CB  GLU B 215      -8.396  -9.652 -28.330  1.00 91.58           C  
ATOM   1671  O   GLU B 215      -5.879  -7.889 -29.251  1.00 91.58           O  
ATOM   1672  CG  GLU B 215      -9.917  -9.683 -28.377  1.00 91.58           C  
ATOM   1673  CD  GLU B 215     -10.558  -9.766 -27.001  1.00 91.58           C  
ATOM   1674  OE1 GLU B 215     -11.768 -10.074 -26.912  1.00 91.58           O  
ATOM   1675  OE2 GLU B 215      -9.844  -9.521 -26.002  1.00 91.58           O  
ATOM   1676  N   LEU B 216      -5.393 -10.012 -29.569  1.00 92.62           N  
ATOM   1677  CA  LEU B 216      -3.949  -9.860 -29.434  1.00 92.62           C  
ATOM   1678  C   LEU B 216      -3.387  -8.991 -30.554  1.00 92.62           C  
ATOM   1679  CB  LEU B 216      -3.263 -11.228 -29.440  1.00 92.62           C  
ATOM   1680  O   LEU B 216      -2.521  -8.146 -30.316  1.00 92.62           O  
ATOM   1681  CG  LEU B 216      -1.734 -11.220 -29.386  1.00 92.62           C  
ATOM   1682  CD1 LEU B 216      -1.254 -10.726 -28.026  1.00 92.62           C  
ATOM   1683  CD2 LEU B 216      -1.181 -12.611 -29.681  1.00 92.62           C  
ATOM   1684  N   THR B 217      -3.958  -9.085 -31.729  1.00 87.67           N  
ATOM   1685  CA  THR B 217      -3.453  -8.372 -32.897  1.00 87.67           C  
ATOM   1686  C   THR B 217      -4.232  -7.078 -33.119  1.00 87.67           C  
ATOM   1687  CB  THR B 217      -3.533  -9.246 -34.162  1.00 87.67           C  
ATOM   1688  O   THR B 217      -4.065  -6.416 -34.144  1.00 87.67           O  
ATOM   1689  CG2 THR B 217      -2.614 -10.458 -34.053  1.00 87.67           C  
ATOM   1690  OG1 THR B 217      -4.882  -9.697 -34.340  1.00 87.67           O  
ATOM   1691  N   GLY B 218      -5.062  -6.767 -32.213  1.00 84.99           N  
ATOM   1692  CA  GLY B 218      -5.859  -5.554 -32.304  1.00 84.99           C  
ATOM   1693  C   GLY B 218      -5.072  -4.298 -31.981  1.00 84.99           C  
ATOM   1694  O   GLY B 218      -3.874  -4.364 -31.701  1.00 84.99           O  
ATOM   1695  N   GLU B 219      -5.717  -3.116 -31.781  1.00 79.18           N  
ATOM   1696  CA  GLU B 219      -5.077  -1.811 -31.648  1.00 79.18           C  
ATOM   1697  C   GLU B 219      -5.017  -1.372 -30.188  1.00 79.18           C  
ATOM   1698  CB  GLU B 219      -5.816  -0.762 -32.483  1.00 79.18           C  
ATOM   1699  O   GLU B 219      -4.235  -0.488 -29.831  1.00 79.18           O  
ATOM   1700  CG  GLU B 219      -5.719  -0.992 -33.984  1.00 79.18           C  
ATOM   1701  CD  GLU B 219      -5.054   0.157 -34.726  1.00 79.18           C  
ATOM   1702  OE1 GLU B 219      -4.543  -0.060 -35.848  1.00 79.18           O  
ATOM   1703  OE2 GLU B 219      -5.042   1.282 -34.179  1.00 79.18           O  
ATOM   1704  N   ASP B 220      -5.775  -2.015 -29.323  1.00 79.33           N  
ATOM   1705  CA  ASP B 220      -5.786  -1.636 -27.913  1.00 79.33           C  
ATOM   1706  C   ASP B 220      -4.540  -2.150 -27.196  1.00 79.33           C  
ATOM   1707  CB  ASP B 220      -7.046  -2.166 -27.225  1.00 79.33           C  
ATOM   1708  O   ASP B 220      -4.394  -3.355 -26.981  1.00 79.33           O  
ATOM   1709  CG  ASP B 220      -7.234  -1.612 -25.824  1.00 79.33           C  
ATOM   1710  OD1 ASP B 220      -6.241  -1.505 -25.072  1.00 79.33           O  
ATOM   1711  OD2 ASP B 220      -8.386  -1.282 -25.467  1.00 79.33           O  
ATOM   1712  N   VAL B 221      -3.712  -1.272 -26.712  1.00 79.93           N  
ATOM   1713  CA  VAL B 221      -2.385  -1.575 -26.189  1.00 79.93           C  
ATOM   1714  C   VAL B 221      -2.510  -2.369 -24.890  1.00 79.93           C  
ATOM   1715  CB  VAL B 221      -1.561  -0.290 -25.950  1.00 79.93           C  
ATOM   1716  O   VAL B 221      -1.782  -3.341 -24.676  1.00 79.93           O  
ATOM   1717  CG1 VAL B 221      -0.225  -0.620 -25.287  1.00 79.93           C  
ATOM   1718  CG2 VAL B 221      -1.339   0.453 -27.266  1.00 79.93           C  
ATOM   1719  N   LEU B 222      -3.456  -2.026 -24.047  1.00 72.64           N  
ATOM   1720  CA  LEU B 222      -3.640  -2.708 -22.770  1.00 72.64           C  
ATOM   1721  C   LEU B 222      -4.148  -4.130 -22.981  1.00 72.64           C  
ATOM   1722  CB  LEU B 222      -4.616  -1.931 -21.883  1.00 72.64           C  
ATOM   1723  O   LEU B 222      -3.704  -5.060 -22.304  1.00 72.64           O  
ATOM   1724  CG  LEU B 222      -4.105  -0.608 -21.309  1.00 72.64           C  
ATOM   1725  CD1 LEU B 222      -5.250   0.169 -20.669  1.00 72.64           C  
ATOM   1726  CD2 LEU B 222      -2.991  -0.858 -20.298  1.00 72.64           C  
ATOM   1727  N   VAL B 223      -5.043  -4.257 -23.948  1.00 79.69           N  
ATOM   1728  CA  VAL B 223      -5.602  -5.563 -24.282  1.00 79.69           C  
ATOM   1729  C   VAL B 223      -4.513  -6.454 -24.876  1.00 79.69           C  
ATOM   1730  CB  VAL B 223      -6.785  -5.438 -25.268  1.00 79.69           C  
ATOM   1731  O   VAL B 223      -4.411  -7.634 -24.531  1.00 79.69           O  
ATOM   1732  CG1 VAL B 223      -7.182  -6.809 -25.812  1.00 79.69           C  
ATOM   1733  CG2 VAL B 223      -7.975  -4.763 -24.589  1.00 79.69           C  
ATOM   1734  N   ARG B 224      -3.663  -5.848 -25.575  1.00 84.21           N  
ATOM   1735  CA  ARG B 224      -2.559  -6.583 -26.184  1.00 84.21           C  
ATOM   1736  C   ARG B 224      -1.611  -7.128 -25.121  1.00 84.21           C  
ATOM   1737  CB  ARG B 224      -1.792  -5.690 -27.161  1.00 84.21           C  
ATOM   1738  O   ARG B 224      -1.202  -8.289 -25.183  1.00 84.21           O  
ATOM   1739  CG  ARG B 224      -0.887  -6.454 -28.115  1.00 84.21           C  
ATOM   1740  CD  ARG B 224      -0.200  -5.525 -29.106  1.00 84.21           C  
ATOM   1741  NE  ARG B 224      -1.100  -5.124 -30.183  1.00 84.21           N  
ATOM   1742  NH1 ARG B 224       0.332  -3.545 -31.072  1.00 84.21           N  
ATOM   1743  NH2 ARG B 224      -1.719  -3.906 -32.029  1.00 84.21           N  
ATOM   1744  CZ  ARG B 224      -0.827  -4.193 -31.092  1.00 84.21           C  
ATOM   1745  N   ALA B 225      -1.382  -6.254 -24.202  1.00 80.89           N  
ATOM   1746  CA  ALA B 225      -0.455  -6.614 -23.132  1.00 80.89           C  
ATOM   1747  C   ALA B 225      -1.013  -7.751 -22.282  1.00 80.89           C  
ATOM   1748  CB  ALA B 225      -0.154  -5.399 -22.257  1.00 80.89           C  
ATOM   1749  O   ALA B 225      -0.268  -8.630 -21.843  1.00 80.89           O  
ATOM   1750  N   THR B 226      -2.341  -7.826 -22.132  1.00 80.78           N  
ATOM   1751  CA  THR B 226      -2.981  -8.856 -21.322  1.00 80.78           C  
ATOM   1752  C   THR B 226      -3.120 -10.155 -22.111  1.00 80.78           C  
ATOM   1753  CB  THR B 226      -4.368  -8.400 -20.832  1.00 80.78           C  
ATOM   1754  O   THR B 226      -2.870 -11.239 -21.580  1.00 80.78           O  
ATOM   1755  CG2 THR B 226      -4.954  -9.394 -19.835  1.00 80.78           C  
ATOM   1756  OG1 THR B 226      -4.247  -7.120 -20.199  1.00 80.78           O  
ATOM   1757  N   CYS B 227      -3.382 -10.049 -23.422  1.00 87.11           N  
ATOM   1758  CA  CYS B 227      -3.598 -11.189 -24.306  1.00 87.11           C  
ATOM   1759  C   CYS B 227      -2.314 -11.990 -24.485  1.00 87.11           C  
ATOM   1760  CB  CYS B 227      -4.111 -10.721 -25.667  1.00 87.11           C  
ATOM   1761  O   CYS B 227      -2.343 -13.222 -24.496  1.00 87.11           O  
ATOM   1762  SG  CYS B 227      -5.902 -10.488 -25.729  1.00 87.11           S  
ATOM   1763  N   ILE B 228      -1.265 -11.278 -24.518  1.00 91.04           N  
ATOM   1764  CA  ILE B 228       0.007 -11.933 -24.804  1.00 91.04           C  
ATOM   1765  C   ILE B 228       0.383 -12.857 -23.648  1.00 91.04           C  
ATOM   1766  CB  ILE B 228       1.130 -10.901 -25.053  1.00 91.04           C  
ATOM   1767  O   ILE B 228       0.980 -13.915 -23.859  1.00 91.04           O  
ATOM   1768  CG1 ILE B 228       2.396 -11.602 -25.560  1.00 91.04           C  
ATOM   1769  CG2 ILE B 228       1.421 -10.101 -23.780  1.00 91.04           C  
ATOM   1770  CD1 ILE B 228       2.209 -12.339 -26.879  1.00 91.04           C  
ATOM   1771  N   GLU B 229      -0.002 -12.530 -22.506  1.00 84.91           N  
ATOM   1772  CA  GLU B 229       0.274 -13.387 -21.356  1.00 84.91           C  
ATOM   1773  C   GLU B 229      -0.452 -14.724 -21.477  1.00 84.91           C  
ATOM   1774  CB  GLU B 229      -0.128 -12.686 -20.055  1.00 84.91           C  
ATOM   1775  O   GLU B 229       0.129 -15.778 -21.208  1.00 84.91           O  
ATOM   1776  CG  GLU B 229       0.708 -11.455 -19.736  1.00 84.91           C  
ATOM   1777  CD  GLU B 229       2.168 -11.777 -19.460  1.00 84.91           C  
ATOM   1778  OE1 GLU B 229       3.048 -10.963 -19.823  1.00 84.91           O  
ATOM   1779  OE2 GLU B 229       2.435 -12.851 -18.877  1.00 84.91           O  
ATOM   1780  N   MET B 230      -1.683 -14.709 -21.918  1.00 88.74           N  
ATOM   1781  CA  MET B 230      -2.479 -15.921 -22.091  1.00 88.74           C  
ATOM   1782  C   MET B 230      -1.952 -16.757 -23.252  1.00 88.74           C  
ATOM   1783  CB  MET B 230      -3.950 -15.571 -22.324  1.00 88.74           C  
ATOM   1784  O   MET B 230      -1.846 -17.980 -23.144  1.00 88.74           O  
ATOM   1785  CG  MET B 230      -4.637 -14.971 -21.108  1.00 88.74           C  
ATOM   1786  SD  MET B 230      -6.401 -14.575 -21.422  1.00 88.74           S  
ATOM   1787  CE  MET B 230      -6.247 -12.862 -22.001  1.00 88.74           C  
ATOM   1788  N   VAL B 231      -1.556 -16.098 -24.262  1.00 92.35           N  
ATOM   1789  CA  VAL B 231      -1.019 -16.779 -25.435  1.00 92.35           C  
ATOM   1790  C   VAL B 231       0.316 -17.434 -25.087  1.00 92.35           C  
ATOM   1791  CB  VAL B 231      -0.843 -15.809 -26.624  1.00 92.35           C  
ATOM   1792  O   VAL B 231       0.625 -18.524 -25.573  1.00 92.35           O  
ATOM   1793  CG1 VAL B 231      -0.136 -16.503 -27.787  1.00 92.35           C  
ATOM   1794  CG2 VAL B 231      -2.197 -15.259 -27.069  1.00 92.35           C  
ATOM   1795  N   THR B 232       1.067 -16.711 -24.236  1.00 90.49           N  
ATOM   1796  CA  THR B 232       2.334 -17.267 -23.777  1.00 90.49           C  
ATOM   1797  C   THR B 232       2.108 -18.562 -23.002  1.00 90.49           C  
ATOM   1798  CB  THR B 232       3.098 -16.264 -22.893  1.00 90.49           C  
ATOM   1799  O   THR B 232       2.845 -19.534 -23.178  1.00 90.49           O  
ATOM   1800  CG2 THR B 232       4.424 -16.848 -22.417  1.00 90.49           C  
ATOM   1801  OG1 THR B 232       3.356 -15.072 -23.646  1.00 90.49           O  
ATOM   1802  N   SER B 233       1.067 -18.631 -22.227  1.00 88.47           N  
ATOM   1803  CA  SER B 233       0.730 -19.837 -21.477  1.00 88.47           C  
ATOM   1804  C   SER B 233       0.364 -20.985 -22.412  1.00 88.47           C  
ATOM   1805  CB  SER B 233      -0.428 -19.563 -20.516  1.00 88.47           C  
ATOM   1806  O   SER B 233       0.730 -22.136 -22.162  1.00 88.47           O  
ATOM   1807  OG  SER B 233      -0.022 -18.690 -19.476  1.00 88.47           O  
ATOM   1808  N   LEU B 234      -0.320 -20.667 -23.457  1.00 92.03           N  
ATOM   1809  CA  LEU B 234      -0.685 -21.667 -24.454  1.00 92.03           C  
ATOM   1810  C   LEU B 234       0.555 -22.233 -25.138  1.00 92.03           C  
ATOM   1811  CB  LEU B 234      -1.627 -21.063 -25.499  1.00 92.03           C  
ATOM   1812  O   LEU B 234       0.604 -23.422 -25.461  1.00 92.03           O  
ATOM   1813  CG  LEU B 234      -2.159 -22.021 -26.567  1.00 92.03           C  
ATOM   1814  CD1 LEU B 234      -2.921 -23.170 -25.916  1.00 92.03           C  
ATOM   1815  CD2 LEU B 234      -3.047 -21.277 -27.558  1.00 92.03           C  
ATOM   1816  N   ALA B 235       1.594 -21.459 -25.292  1.00 91.26           N  
ATOM   1817  CA  ALA B 235       2.812 -21.825 -26.011  1.00 91.26           C  
ATOM   1818  C   ALA B 235       3.708 -22.715 -25.154  1.00 91.26           C  
ATOM   1819  CB  ALA B 235       3.569 -20.574 -26.447  1.00 91.26           C  
ATOM   1820  O   ALA B 235       4.707 -23.251 -25.640  1.00 91.26           O  
ATOM   1821  N   TYR B 236       3.294 -23.002 -23.949  1.00 86.57           N  
ATOM   1822  CA  TYR B 236       4.066 -23.879 -23.077  1.00 86.57           C  
ATOM   1823  C   TYR B 236       3.930 -25.335 -23.508  1.00 86.57           C  
ATOM   1824  CB  TYR B 236       3.616 -23.722 -21.621  1.00 86.57           C  
ATOM   1825  O   TYR B 236       4.803 -26.158 -23.222  1.00 86.57           O  
ATOM   1826  CG  TYR B 236       4.375 -22.661 -20.862  1.00 86.57           C  
ATOM   1827  CD1 TYR B 236       5.747 -22.776 -20.650  1.00 86.57           C  
ATOM   1828  CD2 TYR B 236       3.723 -21.542 -20.355  1.00 86.57           C  
ATOM   1829  CE1 TYR B 236       6.451 -21.802 -19.950  1.00 86.57           C  
ATOM   1830  CE2 TYR B 236       4.416 -20.562 -19.653  1.00 86.57           C  
ATOM   1831  OH  TYR B 236       6.469 -19.733 -18.762  1.00 86.57           O  
ATOM   1832  CZ  TYR B 236       5.778 -20.700 -19.456  1.00 86.57           C  
ATOM   1833  N   THR B 237       2.809 -25.643 -24.132  1.00 90.17           N  
ATOM   1834  CA  THR B 237       2.577 -27.008 -24.593  1.00 90.17           C  
ATOM   1835  C   THR B 237       2.975 -27.158 -26.059  1.00 90.17           C  
ATOM   1836  CB  THR B 237       1.102 -27.414 -24.416  1.00 90.17           C  
ATOM   1837  O   THR B 237       2.858 -26.212 -26.840  1.00 90.17           O  
ATOM   1838  CG2 THR B 237       0.682 -27.332 -22.952  1.00 90.17           C  
ATOM   1839  OG1 THR B 237       0.274 -26.537 -25.189  1.00 90.17           O  
ATOM   1840  N   HIS B 238       3.466 -28.304 -26.386  1.00 91.66           N  
ATOM   1841  CA  HIS B 238       3.886 -28.567 -27.758  1.00 91.66           C  
ATOM   1842  C   HIS B 238       2.734 -28.362 -28.736  1.00 91.66           C  
ATOM   1843  CB  HIS B 238       4.437 -29.988 -27.886  1.00 91.66           C  
ATOM   1844  O   HIS B 238       2.891 -27.682 -29.753  1.00 91.66           O  
ATOM   1845  CG  HIS B 238       4.880 -30.337 -29.271  1.00 91.66           C  
ATOM   1846  CD2 HIS B 238       6.093 -30.248 -29.865  1.00 91.66           C  
ATOM   1847  ND1 HIS B 238       4.021 -30.845 -30.222  1.00 91.66           N  
ATOM   1848  CE1 HIS B 238       4.689 -31.054 -31.344  1.00 91.66           C  
ATOM   1849  NE2 HIS B 238       5.949 -30.700 -31.154  1.00 91.66           N  
ATOM   1850  N   HIS B 239       1.548 -28.939 -28.517  1.00 95.30           N  
ATOM   1851  CA  HIS B 239       0.400 -28.811 -29.408  1.00 95.30           C  
ATOM   1852  C   HIS B 239      -0.061 -27.361 -29.508  1.00 95.30           C  
ATOM   1853  CB  HIS B 239      -0.752 -29.697 -28.929  1.00 95.30           C  
ATOM   1854  O   HIS B 239      -0.556 -26.934 -30.553  1.00 95.30           O  
ATOM   1855  CG  HIS B 239      -1.190 -29.405 -27.529  1.00 95.30           C  
ATOM   1856  CD2 HIS B 239      -2.233 -28.682 -27.057  1.00 95.30           C  
ATOM   1857  ND1 HIS B 239      -0.518 -29.881 -26.425  1.00 95.30           N  
ATOM   1858  CE1 HIS B 239      -1.131 -29.463 -25.330  1.00 95.30           C  
ATOM   1859  NE2 HIS B 239      -2.175 -28.734 -25.686  1.00 95.30           N  
ATOM   1860  N   GLY B 240       0.052 -26.631 -28.386  1.00 95.52           N  
ATOM   1861  CA  GLY B 240      -0.262 -25.211 -28.417  1.00 95.52           C  
ATOM   1862  C   GLY B 240       0.635 -24.422 -29.352  1.00 95.52           C  
ATOM   1863  O   GLY B 240       0.157 -23.580 -30.116  1.00 95.52           O  
ATOM   1864  N   ARG B 241       1.998 -24.628 -29.236  1.00 94.63           N  
ATOM   1865  CA  ARG B 241       2.954 -23.972 -30.121  1.00 94.63           C  
ATOM   1866  C   ARG B 241       2.693 -24.339 -31.578  1.00 94.63           C  
ATOM   1867  CB  ARG B 241       4.387 -24.346 -29.736  1.00 94.63           C  
ATOM   1868  O   ARG B 241       2.799 -23.490 -32.466  1.00 94.63           O  
ATOM   1869  CG  ARG B 241       4.844 -23.754 -28.412  1.00 94.63           C  
ATOM   1870  CD  ARG B 241       6.343 -23.922 -28.207  1.00 94.63           C  
ATOM   1871  NE  ARG B 241       6.717 -25.328 -28.090  1.00 94.63           N  
ATOM   1872  NH1 ARG B 241       6.441 -25.425 -25.798  1.00 94.63           N  
ATOM   1873  NH2 ARG B 241       7.110 -27.287 -26.956  1.00 94.63           N  
ATOM   1874  CZ  ARG B 241       6.755 -26.010 -26.948  1.00 94.63           C  
ATOM   1875  N   GLN B 242       2.364 -25.630 -31.821  1.00 95.43           N  
ATOM   1876  CA  GLN B 242       2.034 -26.079 -33.170  1.00 95.43           C  
ATOM   1877  C   GLN B 242       0.822 -25.330 -33.718  1.00 95.43           C  
ATOM   1878  CB  GLN B 242       1.771 -27.585 -33.186  1.00 95.43           C  
ATOM   1879  O   GLN B 242       0.835 -24.870 -34.861  1.00 95.43           O  
ATOM   1880  CG  GLN B 242       1.735 -28.188 -34.584  1.00 95.43           C  
ATOM   1881  CD  GLN B 242       1.491 -29.686 -34.571  1.00 95.43           C  
ATOM   1882  NE2 GLN B 242       1.232 -30.254 -35.744  1.00 95.43           N  
ATOM   1883  OE1 GLN B 242       1.535 -30.326 -33.516  1.00 95.43           O  
ATOM   1884  N   TYR B 243      -0.162 -25.207 -32.874  1.00 96.35           N  
ATOM   1885  CA  TYR B 243      -1.368 -24.495 -33.282  1.00 96.35           C  
ATOM   1886  C   TYR B 243      -1.057 -23.040 -33.613  1.00 96.35           C  
ATOM   1887  CB  TYR B 243      -2.432 -24.565 -32.183  1.00 96.35           C  
ATOM   1888  O   TYR B 243      -1.481 -22.529 -34.652  1.00 96.35           O  
ATOM   1889  CG  TYR B 243      -3.645 -23.709 -32.456  1.00 96.35           C  
ATOM   1890  CD1 TYR B 243      -3.815 -22.483 -31.818  1.00 96.35           C  
ATOM   1891  CD2 TYR B 243      -4.624 -24.125 -33.352  1.00 96.35           C  
ATOM   1892  CE1 TYR B 243      -4.932 -21.692 -32.065  1.00 96.35           C  
ATOM   1893  CE2 TYR B 243      -5.745 -23.343 -33.608  1.00 96.35           C  
ATOM   1894  OH  TYR B 243      -6.998 -21.350 -33.209  1.00 96.35           O  
ATOM   1895  CZ  TYR B 243      -5.890 -22.129 -32.961  1.00 96.35           C  
ATOM   1896  N   LEU B 244      -0.331 -22.393 -32.714  1.00 95.85           N  
ATOM   1897  CA  LEU B 244       0.016 -20.989 -32.913  1.00 95.85           C  
ATOM   1898  C   LEU B 244       0.815 -20.803 -34.198  1.00 95.85           C  
ATOM   1899  CB  LEU B 244       0.816 -20.460 -31.720  1.00 95.85           C  
ATOM   1900  O   LEU B 244       0.610 -19.829 -34.926  1.00 95.85           O  
ATOM   1901  CG  LEU B 244       0.069 -20.373 -30.388  1.00 95.85           C  
ATOM   1902  CD1 LEU B 244       1.023 -19.962 -29.271  1.00 95.85           C  
ATOM   1903  CD2 LEU B 244      -1.096 -19.394 -30.491  1.00 95.85           C  
ATOM   1904  N   ALA B 245       1.765 -21.701 -34.458  1.00 95.02           N  
ATOM   1905  CA  ALA B 245       2.570 -21.653 -35.676  1.00 95.02           C  
ATOM   1906  C   ALA B 245       1.700 -21.834 -36.917  1.00 95.02           C  
ATOM   1907  CB  ALA B 245       3.661 -22.720 -35.635  1.00 95.02           C  
ATOM   1908  O   ALA B 245       1.802 -21.061 -37.872  1.00 95.02           O  
ATOM   1909  N   GLN B 246       0.789 -22.819 -36.870  1.00 95.69           N  
ATOM   1910  CA  GLN B 246      -0.092 -23.123 -37.994  1.00 95.69           C  
ATOM   1911  C   GLN B 246      -1.019 -21.950 -38.299  1.00 95.69           C  
ATOM   1912  CB  GLN B 246      -0.913 -24.381 -37.707  1.00 95.69           C  
ATOM   1913  O   GLN B 246      -1.314 -21.672 -39.463  1.00 95.69           O  
ATOM   1914  CG  GLN B 246      -0.113 -25.673 -37.807  1.00 95.69           C  
ATOM   1915  CD  GLN B 246      -0.900 -26.887 -37.349  1.00 95.69           C  
ATOM   1916  NE2 GLN B 246      -0.255 -28.049 -37.357  1.00 95.69           N  
ATOM   1917  OE1 GLN B 246      -2.076 -26.781 -36.989  1.00 95.69           O  
ATOM   1918  N   GLU B 247      -1.445 -21.255 -37.250  1.00 94.76           N  
ATOM   1919  CA  GLU B 247      -2.365 -20.135 -37.422  1.00 94.76           C  
ATOM   1920  C   GLU B 247      -1.614 -18.850 -37.758  1.00 94.76           C  
ATOM   1921  CB  GLU B 247      -3.210 -19.935 -36.161  1.00 94.76           C  
ATOM   1922  O   GLU B 247      -2.228 -17.801 -37.963  1.00 94.76           O  
ATOM   1923  CG  GLU B 247      -4.270 -21.008 -35.954  1.00 94.76           C  
ATOM   1924  CD  GLU B 247      -5.295 -21.062 -37.075  1.00 94.76           C  
ATOM   1925  OE1 GLU B 247      -5.556 -22.165 -37.606  1.00 94.76           O  
ATOM   1926  OE2 GLU B 247      -5.842 -19.992 -37.426  1.00 94.76           O  
ATOM   1927  N   GLY B 248      -0.324 -18.889 -37.843  1.00 95.55           N  
ATOM   1928  CA  GLY B 248       0.519 -17.770 -38.231  1.00 95.55           C  
ATOM   1929  C   GLY B 248       0.643 -16.713 -37.150  1.00 95.55           C  
ATOM   1930  O   GLY B 248       0.972 -15.560 -37.437  1.00 95.55           O  
ATOM   1931  N   VAL B 249       0.346 -17.080 -35.919  1.00 95.11           N  
ATOM   1932  CA  VAL B 249       0.312 -16.126 -34.815  1.00 95.11           C  
ATOM   1933  C   VAL B 249       1.735 -15.727 -34.432  1.00 95.11           C  
ATOM   1934  CB  VAL B 249      -0.428 -16.704 -33.588  1.00 95.11           C  
ATOM   1935  O   VAL B 249       1.993 -14.568 -34.100  1.00 95.11           O  
ATOM   1936  CG1 VAL B 249      -0.294 -15.769 -32.387  1.00 95.11           C  
ATOM   1937  CG2 VAL B 249      -1.900 -16.946 -33.919  1.00 95.11           C  
ATOM   1938  N   ILE B 250       2.682 -16.694 -34.439  1.00 95.97           N  
ATOM   1939  CA  ILE B 250       4.066 -16.419 -34.069  1.00 95.97           C  
ATOM   1940  C   ILE B 250       4.654 -15.372 -35.012  1.00 95.97           C  
ATOM   1941  CB  ILE B 250       4.924 -17.704 -34.094  1.00 95.97           C  
ATOM   1942  O   ILE B 250       5.301 -14.420 -34.567  1.00 95.97           O  
ATOM   1943  CG1 ILE B 250       4.367 -18.737 -33.108  1.00 95.97           C  
ATOM   1944  CG2 ILE B 250       6.388 -17.383 -33.783  1.00 95.97           C  
ATOM   1945  CD1 ILE B 250       5.130 -20.055 -33.095  1.00 95.97           C  
ATOM   1946  N   ASP B 251       4.311 -15.492 -36.307  1.00 96.24           N  
ATOM   1947  CA  ASP B 251       4.765 -14.521 -37.297  1.00 96.24           C  
ATOM   1948  C   ASP B 251       4.128 -13.153 -37.058  1.00 96.24           C  
ATOM   1949  CB  ASP B 251       4.447 -15.008 -38.712  1.00 96.24           C  
ATOM   1950  O   ASP B 251       4.787 -12.122 -37.206  1.00 96.24           O  
ATOM   1951  CG  ASP B 251       5.226 -16.253 -39.099  1.00 96.24           C  
ATOM   1952  OD1 ASP B 251       6.446 -16.317 -38.833  1.00 96.24           O  
ATOM   1953  OD2 ASP B 251       4.616 -17.177 -39.679  1.00 96.24           O  
ATOM   1954  N   GLN B 252       2.938 -13.115 -36.755  1.00 95.01           N  
ATOM   1955  CA  GLN B 252       2.235 -11.867 -36.476  1.00 95.01           C  
ATOM   1956  C   GLN B 252       2.859 -11.138 -35.290  1.00 95.01           C  
ATOM   1957  CB  GLN B 252       0.753 -12.133 -36.209  1.00 95.01           C  
ATOM   1958  O   GLN B 252       3.003  -9.913 -35.313  1.00 95.01           O  
ATOM   1959  CG  GLN B 252      -0.042 -12.493 -37.456  1.00 95.01           C  
ATOM   1960  CD  GLN B 252      -1.501 -12.783 -37.159  1.00 95.01           C  
ATOM   1961  NE2 GLN B 252      -2.256 -13.144 -38.191  1.00 95.01           N  
ATOM   1962  OE1 GLN B 252      -1.946 -12.684 -36.011  1.00 95.01           O  
ATOM   1963  N   ILE B 253       3.206 -11.981 -34.228  1.00 94.32           N  
ATOM   1964  CA  ILE B 253       3.830 -11.398 -33.045  1.00 94.32           C  
ATOM   1965  C   ILE B 253       5.189 -10.809 -33.415  1.00 94.32           C  
ATOM   1966  CB  ILE B 253       3.987 -12.441 -31.916  1.00 94.32           C  
ATOM   1967  O   ILE B 253       5.542  -9.715 -32.967  1.00 94.32           O  
ATOM   1968  CG1 ILE B 253       2.612 -12.881 -31.400  1.00 94.32           C  
ATOM   1969  CG2 ILE B 253       4.846 -11.881 -30.779  1.00 94.32           C  
ATOM   1970  CD1 ILE B 253       2.669 -13.985 -30.353  1.00 94.32           C  
ATOM   1971  N   SER B 254       5.941 -11.512 -34.266  1.00 95.63           N  
ATOM   1972  CA  SER B 254       7.225 -11.010 -34.744  1.00 95.63           C  
ATOM   1973  C   SER B 254       7.061  -9.684 -35.478  1.00 95.63           C  
ATOM   1974  CB  SER B 254       7.891 -12.033 -35.665  1.00 95.63           C  
ATOM   1975  O   SER B 254       7.842  -8.752 -35.270  1.00 95.63           O  
ATOM   1976  OG  SER B 254       9.117 -11.532 -36.170  1.00 95.63           O  
ATOM   1977  N   ASN B 255       6.007  -9.514 -36.279  1.00 93.94           N  
ATOM   1978  CA  ASN B 255       5.728  -8.289 -37.020  1.00 93.94           C  
ATOM   1979  C   ASN B 255       5.379  -7.135 -36.084  1.00 93.94           C  
ATOM   1980  CB  ASN B 255       4.600  -8.515 -38.028  1.00 93.94           C  
ATOM   1981  O   ASN B 255       5.716  -5.982 -36.360  1.00 93.94           O  
ATOM   1982  CG  ASN B 255       5.033  -9.364 -39.208  1.00 93.94           C  
ATOM   1983  ND2 ASN B 255       4.072 -10.013 -39.855  1.00 93.94           N  
ATOM   1984  OD1 ASN B 255       6.220  -9.436 -39.534  1.00 93.94           O  
ATOM   1985  N   ILE B 256       4.690  -7.489 -35.045  1.00 93.22           N  
ATOM   1986  CA  ILE B 256       4.346  -6.473 -34.056  1.00 93.22           C  
ATOM   1987  C   ILE B 256       5.618  -5.930 -33.410  1.00 93.22           C  
ATOM   1988  CB  ILE B 256       3.394  -7.035 -32.976  1.00 93.22           C  
ATOM   1989  O   ILE B 256       5.728  -4.728 -33.156  1.00 93.22           O  
ATOM   1990  CG1 ILE B 256       2.017  -7.333 -33.581  1.00 93.22           C  
ATOM   1991  CG2 ILE B 256       3.276  -6.061 -31.800  1.00 93.22           C  
ATOM   1992  CD1 ILE B 256       1.071  -8.063 -32.637  1.00 93.22           C  
ATOM   1993  N   ILE B 257       6.626  -6.793 -33.123  1.00 93.82           N  
ATOM   1994  CA  ILE B 257       7.895  -6.383 -32.533  1.00 93.82           C  
ATOM   1995  C   ILE B 257       8.651  -5.483 -33.507  1.00 93.82           C  
ATOM   1996  CB  ILE B 257       8.761  -7.604 -32.150  1.00 93.82           C  
ATOM   1997  O   ILE B 257       9.226  -4.469 -33.106  1.00 93.82           O  
ATOM   1998  CG1 ILE B 257       8.095  -8.398 -31.020  1.00 93.82           C  
ATOM   1999  CG2 ILE B 257      10.172  -7.162 -31.751  1.00 93.82           C  
ATOM   2000  CD1 ILE B 257       8.830  -9.678 -30.645  1.00 93.82           C  
ATOM   2001  N   VAL B 258       8.535  -5.755 -34.797  1.00 93.73           N  
ATOM   2002  CA  VAL B 258       9.181  -4.952 -35.830  1.00 93.73           C  
ATOM   2003  C   VAL B 258       8.586  -3.546 -35.840  1.00 93.73           C  
ATOM   2004  CB  VAL B 258       9.038  -5.601 -37.226  1.00 93.73           C  
ATOM   2005  O   VAL B 258       9.317  -2.557 -35.929  1.00 93.73           O  
ATOM   2006  CG1 VAL B 258       9.497  -4.637 -38.319  1.00 93.73           C  
ATOM   2007  CG2 VAL B 258       9.832  -6.905 -37.291  1.00 93.73           C  
ATOM   2008  N   GLY B 259       7.336  -3.486 -35.625  1.00 91.51           N  
ATOM   2009  CA  GLY B 259       6.634  -2.213 -35.680  1.00 91.51           C  
ATOM   2010  C   GLY B 259       6.772  -1.401 -34.406  1.00 91.51           C  
ATOM   2011  O   GLY B 259       6.347  -0.245 -34.352  1.00 91.51           O  
ATOM   2012  N   ALA B 260       7.344  -2.007 -33.386  1.00 88.42           N  
ATOM   2013  CA  ALA B 260       7.445  -1.368 -32.076  1.00 88.42           C  
ATOM   2014  C   ALA B 260       8.310  -0.113 -32.143  1.00 88.42           C  
ATOM   2015  CB  ALA B 260       8.010  -2.346 -31.049  1.00 88.42           C  
ATOM   2016  O   ALA B 260       8.102   0.834 -31.380  1.00 88.42           O  
ATOM   2017  N   ASP B 261       9.260  -0.007 -33.059  1.00 87.20           N  
ATOM   2018  CA  ASP B 261      10.173   1.127 -33.165  1.00 87.20           C  
ATOM   2019  C   ASP B 261       9.424   2.401 -33.550  1.00 87.20           C  
ATOM   2020  CB  ASP B 261      11.275   0.836 -34.186  1.00 87.20           C  
ATOM   2021  O   ASP B 261       9.816   3.501 -33.155  1.00 87.20           O  
ATOM   2022  CG  ASP B 261      12.284  -0.187 -33.694  1.00 87.20           C  
ATOM   2023  OD1 ASP B 261      12.464  -0.323 -32.465  1.00 87.20           O  
ATOM   2024  OD2 ASP B 261      12.906  -0.860 -34.543  1.00 87.20           O  
ATOM   2025  N   SER B 262       8.351   2.181 -34.177  1.00 86.66           N  
ATOM   2026  CA  SER B 262       7.585   3.328 -34.655  1.00 86.66           C  
ATOM   2027  C   SER B 262       6.380   3.599 -33.761  1.00 86.66           C  
ATOM   2028  CB  SER B 262       7.122   3.101 -36.095  1.00 86.66           C  
ATOM   2029  O   SER B 262       5.645   4.565 -33.978  1.00 86.66           O  
ATOM   2030  OG  SER B 262       8.224   2.810 -36.937  1.00 86.66           O  
ATOM   2031  N   ASP B 263       6.217   2.814 -32.734  1.00 86.13           N  
ATOM   2032  CA  ASP B 263       5.064   2.955 -31.849  1.00 86.13           C  
ATOM   2033  C   ASP B 263       5.468   3.582 -30.517  1.00 86.13           C  
ATOM   2034  CB  ASP B 263       4.400   1.597 -31.612  1.00 86.13           C  
ATOM   2035  O   ASP B 263       6.191   2.967 -29.729  1.00 86.13           O  
ATOM   2036  CG  ASP B 263       3.114   1.697 -30.811  1.00 86.13           C  
ATOM   2037  OD1 ASP B 263       2.705   2.823 -30.452  1.00 86.13           O  
ATOM   2038  OD2 ASP B 263       2.506   0.641 -30.532  1.00 86.13           O  
ATOM   2039  N   PRO B 264       4.974   4.745 -30.216  1.00 78.64           N  
ATOM   2040  CA  PRO B 264       5.342   5.446 -28.983  1.00 78.64           C  
ATOM   2041  C   PRO B 264       4.885   4.710 -27.726  1.00 78.64           C  
ATOM   2042  CB  PRO B 264       4.628   6.793 -29.118  1.00 78.64           C  
ATOM   2043  O   PRO B 264       5.403   4.962 -26.636  1.00 78.64           O  
ATOM   2044  CG  PRO B 264       3.589   6.572 -30.169  1.00 78.64           C  
ATOM   2045  CD  PRO B 264       3.999   5.393 -31.004  1.00 78.64           C  
ATOM   2046  N   PHE B 265       3.892   3.848 -27.957  1.00 78.20           N  
ATOM   2047  CA  PHE B 265       3.345   3.149 -26.801  1.00 78.20           C  
ATOM   2048  C   PHE B 265       3.915   1.739 -26.701  1.00 78.20           C  
ATOM   2049  CB  PHE B 265       1.816   3.093 -26.878  1.00 78.20           C  
ATOM   2050  O   PHE B 265       3.380   0.897 -25.976  1.00 78.20           O  
ATOM   2051  CG  PHE B 265       1.155   4.442 -26.807  1.00 78.20           C  
ATOM   2052  CD1 PHE B 265       1.067   5.126 -25.600  1.00 78.20           C  
ATOM   2053  CD2 PHE B 265       0.620   5.028 -27.947  1.00 78.20           C  
ATOM   2054  CE1 PHE B 265       0.455   6.375 -25.531  1.00 78.20           C  
ATOM   2055  CE2 PHE B 265       0.007   6.276 -27.885  1.00 78.20           C  
ATOM   2056  CZ  PHE B 265      -0.075   6.948 -26.676  1.00 78.20           C  
ATOM   2057  N   SER B 266       5.070   1.492 -27.410  1.00 85.84           N  
ATOM   2058  CA  SER B 266       5.640   0.152 -27.506  1.00 85.84           C  
ATOM   2059  C   SER B 266       6.154  -0.329 -26.154  1.00 85.84           C  
ATOM   2060  CB  SER B 266       6.775   0.124 -28.531  1.00 85.84           C  
ATOM   2061  O   SER B 266       6.180  -1.532 -25.886  1.00 85.84           O  
ATOM   2062  OG  SER B 266       7.844   0.960 -28.121  1.00 85.84           O  
ATOM   2063  N   SER B 267       6.441   0.584 -25.307  1.00 80.07           N  
ATOM   2064  CA  SER B 267       7.013   0.226 -24.013  1.00 80.07           C  
ATOM   2065  C   SER B 267       6.005  -0.528 -23.152  1.00 80.07           C  
ATOM   2066  CB  SER B 267       7.492   1.476 -23.274  1.00 80.07           C  
ATOM   2067  O   SER B 267       6.387  -1.255 -22.233  1.00 80.07           O  
ATOM   2068  OG  SER B 267       6.420   2.378 -23.063  1.00 80.07           O  
ATOM   2069  N   PHE B 268       4.693  -0.483 -23.530  1.00 75.64           N  
ATOM   2070  CA  PHE B 268       3.637  -1.091 -22.729  1.00 75.64           C  
ATOM   2071  C   PHE B 268       3.438  -2.552 -23.114  1.00 75.64           C  
ATOM   2072  CB  PHE B 268       2.323  -0.321 -22.896  1.00 75.64           C  
ATOM   2073  O   PHE B 268       3.030  -3.368 -22.285  1.00 75.64           O  
ATOM   2074  CG  PHE B 268       2.314   1.020 -22.213  1.00 75.64           C  
ATOM   2075  CD1 PHE B 268       2.135   1.114 -20.838  1.00 75.64           C  
ATOM   2076  CD2 PHE B 268       2.486   2.187 -22.946  1.00 75.64           C  
ATOM   2077  CE1 PHE B 268       2.127   2.354 -20.203  1.00 75.64           C  
ATOM   2078  CE2 PHE B 268       2.478   3.430 -22.318  1.00 75.64           C  
ATOM   2079  CZ  PHE B 268       2.298   3.511 -20.947  1.00 75.64           C  
ATOM   2080  N   TYR B 269       3.735  -2.886 -24.397  1.00 85.41           N  
ATOM   2081  CA  TYR B 269       3.412  -4.244 -24.819  1.00 85.41           C  
ATOM   2082  C   TYR B 269       4.669  -5.004 -25.225  1.00 85.41           C  
ATOM   2083  CB  TYR B 269       2.416  -4.223 -25.983  1.00 85.41           C  
ATOM   2084  O   TYR B 269       4.681  -6.237 -25.237  1.00 85.41           O  
ATOM   2085  CG  TYR B 269       2.944  -3.540 -27.221  1.00 85.41           C  
ATOM   2086  CD1 TYR B 269       2.653  -2.203 -27.481  1.00 85.41           C  
ATOM   2087  CD2 TYR B 269       3.734  -4.230 -28.134  1.00 85.41           C  
ATOM   2088  CE1 TYR B 269       3.136  -1.570 -28.621  1.00 85.41           C  
ATOM   2089  CE2 TYR B 269       4.222  -3.608 -29.278  1.00 85.41           C  
ATOM   2090  OH  TYR B 269       4.400  -1.658 -30.643  1.00 85.41           O  
ATOM   2091  CZ  TYR B 269       3.919  -2.279 -29.512  1.00 85.41           C  
ATOM   2092  N   LEU B 270       5.705  -4.345 -25.476  1.00 90.63           N  
ATOM   2093  CA  LEU B 270       6.907  -4.952 -26.038  1.00 90.63           C  
ATOM   2094  C   LEU B 270       7.494  -5.984 -25.081  1.00 90.63           C  
ATOM   2095  CB  LEU B 270       7.952  -3.879 -26.354  1.00 90.63           C  
ATOM   2096  O   LEU B 270       7.851  -7.089 -25.495  1.00 90.63           O  
ATOM   2097  CG  LEU B 270       9.197  -4.347 -27.110  1.00 90.63           C  
ATOM   2098  CD1 LEU B 270       8.807  -4.937 -28.461  1.00 90.63           C  
ATOM   2099  CD2 LEU B 270      10.180  -3.195 -27.287  1.00 90.63           C  
ATOM   2100  N   PRO B 271       7.610  -5.666 -23.796  1.00 89.34           N  
ATOM   2101  CA  PRO B 271       8.169  -6.646 -22.862  1.00 89.34           C  
ATOM   2102  C   PRO B 271       7.435  -7.985 -22.903  1.00 89.34           C  
ATOM   2103  CB  PRO B 271       7.998  -5.972 -21.498  1.00 89.34           C  
ATOM   2104  O   PRO B 271       8.071  -9.042 -22.895  1.00 89.34           O  
ATOM   2105  CG  PRO B 271       8.048  -4.506 -21.788  1.00 89.34           C  
ATOM   2106  CD  PRO B 271       7.358  -4.255 -23.098  1.00 89.34           C  
ATOM   2107  N   GLY B 272       6.086  -7.936 -23.006  1.00 91.71           N  
ATOM   2108  CA  GLY B 272       5.297  -9.155 -23.089  1.00 91.71           C  
ATOM   2109  C   GLY B 272       5.581  -9.966 -24.339  1.00 91.71           C  
ATOM   2110  O   GLY B 272       5.677 -11.193 -24.281  1.00 91.71           O  
ATOM   2111  N   PHE B 273       5.835  -9.339 -25.399  1.00 93.57           N  
ATOM   2112  CA  PHE B 273       6.087  -9.982 -26.683  1.00 93.57           C  
ATOM   2113  C   PHE B 273       7.488 -10.581 -26.722  1.00 93.57           C  
ATOM   2114  CB  PHE B 273       5.911  -8.983 -27.831  1.00 93.57           C  
ATOM   2115  O   PHE B 273       7.686 -11.676 -27.253  1.00 93.57           O  
ATOM   2116  CG  PHE B 273       4.474  -8.702 -28.176  1.00 93.57           C  
ATOM   2117  CD1 PHE B 273       3.826  -9.433 -29.165  1.00 93.57           C  
ATOM   2118  CD2 PHE B 273       3.769  -7.707 -27.511  1.00 93.57           C  
ATOM   2119  CE1 PHE B 273       2.496  -9.175 -29.487  1.00 93.57           C  
ATOM   2120  CE2 PHE B 273       2.439  -7.443 -27.827  1.00 93.57           C  
ATOM   2121  CZ  PHE B 273       1.805  -8.178 -28.816  1.00 93.57           C  
ATOM   2122  N   VAL B 274       8.422  -9.889 -26.111  1.00 94.00           N  
ATOM   2123  CA  VAL B 274       9.783 -10.408 -26.019  1.00 94.00           C  
ATOM   2124  C   VAL B 274       9.814 -11.617 -25.087  1.00 94.00           C  
ATOM   2125  CB  VAL B 274      10.770  -9.327 -25.523  1.00 94.00           C  
ATOM   2126  O   VAL B 274      10.467 -12.620 -25.383  1.00 94.00           O  
ATOM   2127  CG1 VAL B 274      12.085  -9.962 -25.075  1.00 94.00           C  
ATOM   2128  CG2 VAL B 274      11.019  -8.290 -26.616  1.00 94.00           C  
ATOM   2129  N   LYS B 275       9.137 -11.479 -24.032  1.00 91.62           N  
ATOM   2130  CA  LYS B 275       9.024 -12.594 -23.097  1.00 91.62           C  
ATOM   2131  C   LYS B 275       8.416 -13.819 -23.773  1.00 91.62           C  
ATOM   2132  CB  LYS B 275       8.184 -12.195 -21.883  1.00 91.62           C  
ATOM   2133  O   LYS B 275       8.848 -14.948 -23.530  1.00 91.62           O  
ATOM   2134  CG  LYS B 275       8.109 -13.263 -20.803  1.00 91.62           C  
ATOM   2135  CD  LYS B 275       7.281 -12.798 -19.612  1.00 91.62           C  
ATOM   2136  CE  LYS B 275       7.058 -13.924 -18.611  1.00 91.62           C  
ATOM   2137  NZ  LYS B 275       6.215 -13.482 -17.459  1.00 91.62           N  
ATOM   2138  N   PHE B 276       7.432 -13.635 -24.622  1.00 93.71           N  
ATOM   2139  CA  PHE B 276       6.801 -14.713 -25.375  1.00 93.71           C  
ATOM   2140  C   PHE B 276       7.834 -15.477 -26.195  1.00 93.71           C  
ATOM   2141  CB  PHE B 276       5.706 -14.160 -26.293  1.00 93.71           C  
ATOM   2142  O   PHE B 276       7.901 -16.706 -26.129  1.00 93.71           O  
ATOM   2143  CG  PHE B 276       5.182 -15.163 -27.284  1.00 93.71           C  
ATOM   2144  CD1 PHE B 276       5.645 -15.174 -28.594  1.00 93.71           C  
ATOM   2145  CD2 PHE B 276       4.225 -16.096 -26.906  1.00 93.71           C  
ATOM   2146  CE1 PHE B 276       5.161 -16.102 -29.514  1.00 93.71           C  
ATOM   2147  CE2 PHE B 276       3.737 -17.026 -27.820  1.00 93.71           C  
ATOM   2148  CZ  PHE B 276       4.205 -17.026 -29.124  1.00 93.71           C  
ATOM   2149  N   PHE B 277       8.706 -14.795 -26.852  1.00 93.66           N  
ATOM   2150  CA  PHE B 277       9.715 -15.429 -27.692  1.00 93.66           C  
ATOM   2151  C   PHE B 277      10.779 -16.110 -26.840  1.00 93.66           C  
ATOM   2152  CB  PHE B 277      10.367 -14.399 -28.621  1.00 93.66           C  
ATOM   2153  O   PHE B 277      11.311 -17.155 -27.221  1.00 93.66           O  
ATOM   2154  CG  PHE B 277       9.635 -14.206 -29.922  1.00 93.66           C  
ATOM   2155  CD1 PHE B 277       9.729 -15.152 -30.935  1.00 93.66           C  
ATOM   2156  CD2 PHE B 277       8.853 -13.078 -30.131  1.00 93.66           C  
ATOM   2157  CE1 PHE B 277       9.053 -14.976 -32.140  1.00 93.66           C  
ATOM   2158  CE2 PHE B 277       8.174 -12.895 -31.333  1.00 93.66           C  
ATOM   2159  CZ  PHE B 277       8.276 -13.845 -32.336  1.00 93.66           C  
ATOM   2160  N   GLY B 278      11.119 -15.476 -25.756  1.00 92.21           N  
ATOM   2161  CA  GLY B 278      12.030 -16.143 -24.840  1.00 92.21           C  
ATOM   2162  C   GLY B 278      11.541 -17.511 -24.402  1.00 92.21           C  
ATOM   2163  O   GLY B 278      12.296 -18.484 -24.431  1.00 92.21           O  
ATOM   2164  N   ASN B 279      10.270 -17.587 -24.089  1.00 87.90           N  
ATOM   2165  CA  ASN B 279       9.661 -18.851 -23.687  1.00 87.90           C  
ATOM   2166  C   ASN B 279       9.575 -19.829 -24.855  1.00 87.90           C  
ATOM   2167  CB  ASN B 279       8.272 -18.612 -23.091  1.00 87.90           C  
ATOM   2168  O   ASN B 279       9.832 -21.023 -24.691  1.00 87.90           O  
ATOM   2169  CG  ASN B 279       8.326 -18.172 -21.642  1.00 87.90           C  
ATOM   2170  ND2 ASN B 279       7.679 -17.053 -21.337  1.00 87.90           N  
ATOM   2171  OD1 ASN B 279       8.945 -18.831 -20.803  1.00 87.90           O  
ATOM   2172  N   LEU B 280       9.260 -19.269 -25.989  1.00 92.26           N  
ATOM   2173  CA  LEU B 280       9.186 -20.082 -27.198  1.00 92.26           C  
ATOM   2174  C   LEU B 280      10.541 -20.702 -27.519  1.00 92.26           C  
ATOM   2175  CB  LEU B 280       8.704 -19.239 -28.382  1.00 92.26           C  
ATOM   2176  O   LEU B 280      10.623 -21.886 -27.855  1.00 92.26           O  
ATOM   2177  CG  LEU B 280       8.319 -20.006 -29.648  1.00 92.26           C  
ATOM   2178  CD1 LEU B 280       7.134 -20.925 -29.371  1.00 92.26           C  
ATOM   2179  CD2 LEU B 280       7.998 -19.039 -30.782  1.00 92.26           C  
ATOM   2180  N   ALA B 281      11.618 -19.977 -27.379  1.00 90.38           N  
ATOM   2181  CA  ALA B 281      12.972 -20.424 -27.696  1.00 90.38           C  
ATOM   2182  C   ALA B 281      13.399 -21.569 -26.782  1.00 90.38           C  
ATOM   2183  CB  ALA B 281      13.955 -19.262 -27.583  1.00 90.38           C  
ATOM   2184  O   ALA B 281      13.987 -22.551 -27.241  1.00 90.38           O  
ATOM   2185  N   VAL B 282      13.054 -21.504 -25.567  1.00 84.98           N  
ATOM   2186  CA  VAL B 282      13.481 -22.514 -24.604  1.00 84.98           C  
ATOM   2187  C   VAL B 282      12.664 -23.789 -24.796  1.00 84.98           C  
ATOM   2188  CB  VAL B 282      13.345 -22.007 -23.151  1.00 84.98           C  
ATOM   2189  O   VAL B 282      13.179 -24.896 -24.624  1.00 84.98           O  
ATOM   2190  CG1 VAL B 282      13.540 -23.152 -22.159  1.00 84.98           C  
ATOM   2191  CG2 VAL B 282      14.346 -20.885 -22.882  1.00 84.98           C  
ATOM   2192  N   MET B 283      11.390 -23.662 -25.137  1.00 85.35           N  
ATOM   2193  CA  MET B 283      10.519 -24.821 -25.317  1.00 85.35           C  
ATOM   2194  C   MET B 283      10.828 -25.536 -26.628  1.00 85.35           C  
ATOM   2195  CB  MET B 283       9.049 -24.400 -25.285  1.00 85.35           C  
ATOM   2196  O   MET B 283      10.678 -26.755 -26.725  1.00 85.35           O  
ATOM   2197  CG  MET B 283       8.577 -23.924 -23.920  1.00 85.35           C  
ATOM   2198  SD  MET B 283       8.679 -25.239 -22.644  1.00 85.35           S  
ATOM   2199  CE  MET B 283       9.391 -24.294 -21.268  1.00 85.35           C  
ATOM   2200  N   ASP B 284      11.223 -24.827 -27.619  1.00 87.93           N  
ATOM   2201  CA  ASP B 284      11.587 -25.426 -28.900  1.00 87.93           C  
ATOM   2202  C   ASP B 284      13.103 -25.488 -29.066  1.00 87.93           C  
ATOM   2203  CB  ASP B 284      10.962 -24.641 -30.056  1.00 87.93           C  
ATOM   2204  O   ASP B 284      13.782 -26.223 -28.346  1.00 87.93           O  
ATOM   2205  CG  ASP B 284       9.504 -24.993 -30.293  1.00 87.93           C  
ATOM   2206  OD1 ASP B 284       9.025 -26.007 -29.741  1.00 87.93           O  
ATOM   2207  OD2 ASP B 284       8.830 -24.252 -31.040  1.00 87.93           O  
ATOM   2208  N   SER B 285      13.656 -24.709 -29.853  1.00 90.16           N  
ATOM   2209  CA  SER B 285      15.097 -24.625 -30.070  1.00 90.16           C  
ATOM   2210  C   SER B 285      15.554 -23.175 -30.188  1.00 90.16           C  
ATOM   2211  CB  SER B 285      15.496 -25.398 -31.328  1.00 90.16           C  
ATOM   2212  O   SER B 285      15.175 -22.473 -31.128  1.00 90.16           O  
ATOM   2213  OG  SER B 285      16.823 -25.082 -31.712  1.00 90.16           O  
ATOM   2214  N   PRO B 286      16.342 -22.829 -29.096  1.00 93.03           N  
ATOM   2215  CA  PRO B 286      16.849 -21.457 -29.186  1.00 93.03           C  
ATOM   2216  C   PRO B 286      17.452 -21.139 -30.553  1.00 93.03           C  
ATOM   2217  CB  PRO B 286      17.917 -21.403 -28.092  1.00 93.03           C  
ATOM   2218  O   PRO B 286      17.236 -20.049 -31.088  1.00 93.03           O  
ATOM   2219  CG  PRO B 286      17.499 -22.438 -27.098  1.00 93.03           C  
ATOM   2220  CD  PRO B 286      16.835 -23.566 -27.835  1.00 93.03           C  
ATOM   2221  N   GLN B 287      18.138 -22.084 -31.106  1.00 94.48           N  
ATOM   2222  CA  GLN B 287      18.770 -21.885 -32.405  1.00 94.48           C  
ATOM   2223  C   GLN B 287      17.727 -21.673 -33.498  1.00 94.48           C  
ATOM   2224  CB  GLN B 287      19.664 -23.076 -32.756  1.00 94.48           C  
ATOM   2225  O   GLN B 287      17.804 -20.706 -34.259  1.00 94.48           O  
ATOM   2226  CG  GLN B 287      20.479 -22.880 -34.027  1.00 94.48           C  
ATOM   2227  CD  GLN B 287      21.482 -23.994 -34.259  1.00 94.48           C  
ATOM   2228  NE2 GLN B 287      22.253 -23.884 -35.336  1.00 94.48           N  
ATOM   2229  OE1 GLN B 287      21.566 -24.945 -33.475  1.00 94.48           O  
ATOM   2230  N   GLN B 288      16.749 -22.506 -33.576  1.00 93.80           N  
ATOM   2231  CA  GLN B 288      15.713 -22.443 -34.601  1.00 93.80           C  
ATOM   2232  C   GLN B 288      14.926 -21.139 -34.508  1.00 93.80           C  
ATOM   2233  CB  GLN B 288      14.766 -23.637 -34.482  1.00 93.80           C  
ATOM   2234  O   GLN B 288      14.736 -20.449 -35.512  1.00 93.80           O  
ATOM   2235  CG  GLN B 288      15.318 -24.923 -35.084  1.00 93.80           C  
ATOM   2236  CD  GLN B 288      14.348 -26.084 -34.979  1.00 93.80           C  
ATOM   2237  NE2 GLN B 288      14.777 -27.258 -35.431  1.00 93.80           N  
ATOM   2238  OE1 GLN B 288      13.223 -25.929 -34.494  1.00 93.80           O  
ATOM   2239  N   ILE B 289      14.583 -20.779 -33.279  1.00 94.18           N  
ATOM   2240  CA  ILE B 289      13.734 -19.611 -33.067  1.00 94.18           C  
ATOM   2241  C   ILE B 289      14.520 -18.339 -33.379  1.00 94.18           C  
ATOM   2242  CB  ILE B 289      13.189 -19.563 -31.623  1.00 94.18           C  
ATOM   2243  O   ILE B 289      14.016 -17.443 -34.061  1.00 94.18           O  
ATOM   2244  CG1 ILE B 289      12.207 -20.716 -31.384  1.00 94.18           C  
ATOM   2245  CG2 ILE B 289      12.525 -18.212 -31.341  1.00 94.18           C  
ATOM   2246  CD1 ILE B 289      10.995 -20.699 -32.305  1.00 94.18           C  
ATOM   2247  N   CYS B 290      15.808 -18.206 -32.902  1.00 94.58           N  
ATOM   2248  CA  CYS B 290      16.630 -17.016 -33.091  1.00 94.58           C  
ATOM   2249  C   CYS B 290      17.014 -16.844 -34.556  1.00 94.58           C  
ATOM   2250  CB  CYS B 290      17.891 -17.094 -32.230  1.00 94.58           C  
ATOM   2251  O   CYS B 290      17.173 -15.719 -35.033  1.00 94.58           O  
ATOM   2252  SG  CYS B 290      17.571 -16.961 -30.457  1.00 94.58           S  
ATOM   2253  N   GLU B 291      17.085 -17.983 -35.298  1.00 94.47           N  
ATOM   2254  CA  GLU B 291      17.375 -17.919 -36.728  1.00 94.47           C  
ATOM   2255  C   GLU B 291      16.139 -17.508 -37.523  1.00 94.47           C  
ATOM   2256  CB  GLU B 291      17.900 -19.266 -37.231  1.00 94.47           C  
ATOM   2257  O   GLU B 291      16.228 -16.686 -38.437  1.00 94.47           O  
ATOM   2258  CG  GLU B 291      19.354 -19.533 -36.870  1.00 94.47           C  
ATOM   2259  CD  GLU B 291      19.848 -20.893 -37.338  1.00 94.47           C  
ATOM   2260  OE1 GLU B 291      21.034 -21.221 -37.104  1.00 94.47           O  
ATOM   2261  OE2 GLU B 291      19.044 -21.635 -37.944  1.00 94.47           O  
ATOM   2262  N   ARG B 292      15.048 -18.049 -37.169  1.00 94.88           N  
ATOM   2263  CA  ARG B 292      13.806 -17.777 -37.884  1.00 94.88           C  
ATOM   2264  C   ARG B 292      13.309 -16.363 -37.601  1.00 94.88           C  
ATOM   2265  CB  ARG B 292      12.730 -18.797 -37.502  1.00 94.88           C  
ATOM   2266  O   ARG B 292      12.739 -15.712 -38.479  1.00 94.88           O  
ATOM   2267  CG  ARG B 292      11.472 -18.713 -38.352  1.00 94.88           C  
ATOM   2268  CD  ARG B 292      10.549 -19.899 -38.110  1.00 94.88           C  
ATOM   2269  NE  ARG B 292       9.321 -19.794 -38.893  1.00 94.88           N  
ATOM   2270  NH1 ARG B 292       8.475 -21.837 -38.225  1.00 94.88           N  
ATOM   2271  NH2 ARG B 292       7.287 -20.519 -39.677  1.00 94.88           N  
ATOM   2272  CZ  ARG B 292       8.364 -20.717 -38.930  1.00 94.88           C  
ATOM   2273  N   TYR B 293      13.517 -15.868 -36.342  1.00 94.94           N  
ATOM   2274  CA  TYR B 293      13.048 -14.543 -35.950  1.00 94.94           C  
ATOM   2275  C   TYR B 293      14.190 -13.706 -35.387  1.00 94.94           C  
ATOM   2276  CB  TYR B 293      11.923 -14.655 -34.917  1.00 94.94           C  
ATOM   2277  O   TYR B 293      14.199 -13.376 -34.199  1.00 94.94           O  
ATOM   2278  CG  TYR B 293      10.755 -15.491 -35.379  1.00 94.94           C  
ATOM   2279  CD1 TYR B 293       9.817 -14.979 -36.274  1.00 94.94           C  
ATOM   2280  CD2 TYR B 293      10.585 -16.793 -34.923  1.00 94.94           C  
ATOM   2281  CE1 TYR B 293       8.738 -15.745 -36.701  1.00 94.94           C  
ATOM   2282  CE2 TYR B 293       9.509 -17.569 -35.344  1.00 94.94           C  
ATOM   2283  OH  TYR B 293       7.526 -17.799 -36.651  1.00 94.94           O  
ATOM   2284  CZ  TYR B 293       8.593 -17.037 -36.232  1.00 94.94           C  
ATOM   2285  N   PRO B 294      15.056 -13.246 -36.229  1.00 94.12           N  
ATOM   2286  CA  PRO B 294      16.246 -12.514 -35.788  1.00 94.12           C  
ATOM   2287  C   PRO B 294      15.906 -11.183 -35.120  1.00 94.12           C  
ATOM   2288  CB  PRO B 294      17.024 -12.290 -37.087  1.00 94.12           C  
ATOM   2289  O   PRO B 294      16.681 -10.685 -34.299  1.00 94.12           O  
ATOM   2290  CG  PRO B 294      16.014 -12.474 -38.174  1.00 94.12           C  
ATOM   2291  CD  PRO B 294      14.960 -13.428 -37.688  1.00 94.12           C  
ATOM   2292  N   ILE B 295      14.768 -10.650 -35.472  1.00 94.28           N  
ATOM   2293  CA  ILE B 295      14.356  -9.371 -34.901  1.00 94.28           C  
ATOM   2294  C   ILE B 295      14.197  -9.509 -33.389  1.00 94.28           C  
ATOM   2295  CB  ILE B 295      13.041  -8.867 -35.536  1.00 94.28           C  
ATOM   2296  O   ILE B 295      14.418  -8.550 -32.646  1.00 94.28           O  
ATOM   2297  CG1 ILE B 295      12.754  -7.427 -35.094  1.00 94.28           C  
ATOM   2298  CG2 ILE B 295      11.877  -9.793 -35.174  1.00 94.28           C  
ATOM   2299  CD1 ILE B 295      13.807  -6.421 -35.538  1.00 94.28           C  
ATOM   2300  N   PHE B 296      13.809 -10.714 -32.958  1.00 93.74           N  
ATOM   2301  CA  PHE B 296      13.644 -11.013 -31.541  1.00 93.74           C  
ATOM   2302  C   PHE B 296      14.946 -10.782 -30.783  1.00 93.74           C  
ATOM   2303  CB  PHE B 296      13.173 -12.458 -31.346  1.00 93.74           C  
ATOM   2304  O   PHE B 296      14.975 -10.040 -29.799  1.00 93.74           O  
ATOM   2305  CG  PHE B 296      13.390 -12.985 -29.953  1.00 93.74           C  
ATOM   2306  CD1 PHE B 296      14.198 -14.093 -29.733  1.00 93.74           C  
ATOM   2307  CD2 PHE B 296      12.785 -12.371 -28.864  1.00 93.74           C  
ATOM   2308  CE1 PHE B 296      14.401 -14.583 -28.444  1.00 93.74           C  
ATOM   2309  CE2 PHE B 296      12.982 -12.855 -27.574  1.00 93.74           C  
ATOM   2310  CZ  PHE B 296      13.790 -13.962 -27.366  1.00 93.74           C  
ATOM   2311  N   VAL B 297      16.020 -11.349 -31.234  1.00 94.35           N  
ATOM   2312  CA  VAL B 297      17.317 -11.222 -30.578  1.00 94.35           C  
ATOM   2313  C   VAL B 297      17.790  -9.772 -30.643  1.00 94.35           C  
ATOM   2314  CB  VAL B 297      18.370 -12.155 -31.218  1.00 94.35           C  
ATOM   2315  O   VAL B 297      18.288  -9.230 -29.653  1.00 94.35           O  
ATOM   2316  CG1 VAL B 297      19.729 -11.977 -30.545  1.00 94.35           C  
ATOM   2317  CG2 VAL B 297      17.914 -13.611 -31.133  1.00 94.35           C  
ATOM   2318  N   GLU B 298      17.572  -9.141 -31.767  1.00 95.01           N  
ATOM   2319  CA  GLU B 298      17.961  -7.744 -31.939  1.00 95.01           C  
ATOM   2320  C   GLU B 298      17.249  -6.845 -30.932  1.00 95.01           C  
ATOM   2321  CB  GLU B 298      17.664  -7.275 -33.365  1.00 95.01           C  
ATOM   2322  O   GLU B 298      17.872  -5.977 -30.318  1.00 95.01           O  
ATOM   2323  CG  GLU B 298      18.615  -7.841 -34.410  1.00 95.01           C  
ATOM   2324  CD  GLU B 298      20.069  -7.478 -34.156  1.00 95.01           C  
ATOM   2325  OE1 GLU B 298      20.962  -8.302 -34.457  1.00 95.01           O  
ATOM   2326  OE2 GLU B 298      20.318  -6.360 -33.652  1.00 95.01           O  
ATOM   2327  N   LYS B 299      16.026  -7.128 -30.746  1.00 95.65           N  
ATOM   2328  CA  LYS B 299      15.229  -6.294 -29.850  1.00 95.65           C  
ATOM   2329  C   LYS B 299      15.629  -6.514 -28.394  1.00 95.65           C  
ATOM   2330  CB  LYS B 299      13.739  -6.583 -30.033  1.00 95.65           C  
ATOM   2331  O   LYS B 299      15.627  -5.574 -27.595  1.00 95.65           O  
ATOM   2332  CG  LYS B 299      12.828  -5.459 -29.559  1.00 95.65           C  
ATOM   2333  CD  LYS B 299      13.087  -4.169 -30.326  1.00 95.65           C  
ATOM   2334  CE  LYS B 299      11.814  -3.350 -30.491  1.00 95.65           C  
ATOM   2335  NZ  LYS B 299      12.068  -2.072 -31.221  1.00 95.65           N  
ATOM   2336  N   VAL B 300      15.931  -7.778 -28.067  1.00 95.95           N  
ATOM   2337  CA  VAL B 300      16.387  -8.086 -26.715  1.00 95.95           C  
ATOM   2338  C   VAL B 300      17.664  -7.306 -26.410  1.00 95.95           C  
ATOM   2339  CB  VAL B 300      16.631  -9.601 -26.531  1.00 95.95           C  
ATOM   2340  O   VAL B 300      17.778  -6.678 -25.355  1.00 95.95           O  
ATOM   2341  CG1 VAL B 300      17.347  -9.875 -25.209  1.00 95.95           C  
ATOM   2342  CG2 VAL B 300      15.311 -10.365 -26.596  1.00 95.95           C  
ATOM   2343  N   PHE B 301      18.569  -7.324 -27.352  1.00 96.30           N  
ATOM   2344  CA  PHE B 301      19.832  -6.618 -27.174  1.00 96.30           C  
ATOM   2345  C   PHE B 301      19.601  -5.117 -27.052  1.00 96.30           C  
ATOM   2346  CB  PHE B 301      20.782  -6.910 -28.340  1.00 96.30           C  
ATOM   2347  O   PHE B 301      20.202  -4.458 -26.201  1.00 96.30           O  
ATOM   2348  CG  PHE B 301      21.409  -8.277 -28.284  1.00 96.30           C  
ATOM   2349  CD1 PHE B 301      20.909  -9.253 -27.431  1.00 96.30           C  
ATOM   2350  CD2 PHE B 301      22.501  -8.586 -29.085  1.00 96.30           C  
ATOM   2351  CE1 PHE B 301      21.487 -10.519 -27.377  1.00 96.30           C  
ATOM   2352  CE2 PHE B 301      23.084  -9.849 -29.037  1.00 96.30           C  
ATOM   2353  CZ  PHE B 301      22.577 -10.813 -28.181  1.00 96.30           C  
ATOM   2354  N   GLU B 302      18.687  -4.537 -27.832  1.00 95.07           N  
ATOM   2355  CA  GLU B 302      18.343  -3.120 -27.760  1.00 95.07           C  
ATOM   2356  C   GLU B 302      17.743  -2.765 -26.403  1.00 95.07           C  
ATOM   2357  CB  GLU B 302      17.368  -2.746 -28.880  1.00 95.07           C  
ATOM   2358  O   GLU B 302      18.023  -1.697 -25.855  1.00 95.07           O  
ATOM   2359  CG  GLU B 302      18.041  -2.490 -30.221  1.00 95.07           C  
ATOM   2360  CD  GLU B 302      17.060  -2.127 -31.324  1.00 95.07           C  
ATOM   2361  OE1 GLU B 302      17.478  -2.031 -32.501  1.00 95.07           O  
ATOM   2362  OE2 GLU B 302      15.863  -1.937 -31.010  1.00 95.07           O  
ATOM   2363  N   MET B 303      16.922  -3.671 -25.930  1.00 94.62           N  
ATOM   2364  CA  MET B 303      16.244  -3.440 -24.658  1.00 94.62           C  
ATOM   2365  C   MET B 303      17.244  -3.405 -23.507  1.00 94.62           C  
ATOM   2366  CB  MET B 303      15.193  -4.522 -24.404  1.00 94.62           C  
ATOM   2367  O   MET B 303      17.079  -2.636 -22.558  1.00 94.62           O  
ATOM   2368  CG  MET B 303      13.958  -4.395 -25.281  1.00 94.62           C  
ATOM   2369  SD  MET B 303      12.774  -5.775 -25.033  1.00 94.62           S  
ATOM   2370  CE  MET B 303      12.213  -5.414 -23.345  1.00 94.62           C  
ATOM   2371  N   ILE B 304      18.328  -4.189 -23.537  1.00 95.13           N  
ATOM   2372  CA  ILE B 304      19.362  -4.198 -22.508  1.00 95.13           C  
ATOM   2373  C   ILE B 304      20.101  -2.862 -22.508  1.00 95.13           C  
ATOM   2374  CB  ILE B 304      20.358  -5.361 -22.717  1.00 95.13           C  
ATOM   2375  O   ILE B 304      20.511  -2.372 -21.453  1.00 95.13           O  
ATOM   2376  CG1 ILE B 304      19.675  -6.705 -22.438  1.00 95.13           C  
ATOM   2377  CG2 ILE B 304      21.594  -5.180 -21.831  1.00 95.13           C  
ATOM   2378  CD1 ILE B 304      20.559  -7.915 -22.706  1.00 95.13           C  
ATOM   2379  N   GLU B 305      20.151  -2.224 -23.636  1.00 93.36           N  
ATOM   2380  CA  GLU B 305      20.863  -0.959 -23.788  1.00 93.36           C  
ATOM   2381  C   GLU B 305      19.950   0.228 -23.491  1.00 93.36           C  
ATOM   2382  CB  GLU B 305      21.443  -0.835 -25.199  1.00 93.36           C  
ATOM   2383  O   GLU B 305      20.392   1.378 -23.514  1.00 93.36           O  
ATOM   2384  CG  GLU B 305      22.568  -1.818 -25.490  1.00 93.36           C  
ATOM   2385  CD  GLU B 305      23.054  -1.765 -26.930  1.00 93.36           C  
ATOM   2386  OE1 GLU B 305      24.084  -2.402 -27.247  1.00 93.36           O  
ATOM   2387  OE2 GLU B 305      22.399  -1.081 -27.748  1.00 93.36           O  
ATOM   2388  N   SER B 306      18.751  -0.013 -23.232  1.00 87.56           N  
ATOM   2389  CA  SER B 306      17.774   1.044 -22.990  1.00 87.56           C  
ATOM   2390  C   SER B 306      18.007   1.714 -21.640  1.00 87.56           C  
ATOM   2391  CB  SER B 306      16.352   0.485 -23.052  1.00 87.56           C  
ATOM   2392  O   SER B 306      18.831   1.254 -20.847  1.00 87.56           O  
ATOM   2393  OG  SER B 306      15.950  -0.008 -21.785  1.00 87.56           O  
ATOM   2394  N   GLN B 307      17.283   2.740 -21.306  1.00 81.69           N  
ATOM   2395  CA  GLN B 307      17.350   3.450 -20.033  1.00 81.69           C  
ATOM   2396  C   GLN B 307      16.178   3.073 -19.131  1.00 81.69           C  
ATOM   2397  CB  GLN B 307      17.371   4.962 -20.263  1.00 81.69           C  
ATOM   2398  O   GLN B 307      16.191   3.367 -17.934  1.00 81.69           O  
ATOM   2399  CG  GLN B 307      18.596   5.452 -21.023  1.00 81.69           C  
ATOM   2400  CD  GLN B 307      19.887   5.236 -20.257  1.00 81.69           C  
ATOM   2401  NE2 GLN B 307      20.999   5.151 -20.980  1.00 81.69           N  
ATOM   2402  OE1 GLN B 307      19.886   5.146 -19.025  1.00 81.69           O  
ATOM   2403  N   ASP B 308      15.234   2.385 -19.798  1.00 74.29           N  
ATOM   2404  CA  ASP B 308      14.030   1.985 -19.075  1.00 74.29           C  
ATOM   2405  C   ASP B 308      14.264   0.696 -18.290  1.00 74.29           C  
ATOM   2406  CB  ASP B 308      12.858   1.807 -20.042  1.00 74.29           C  
ATOM   2407  O   ASP B 308      14.436  -0.373 -18.879  1.00 74.29           O  
ATOM   2408  CG  ASP B 308      11.550   1.496 -19.336  1.00 74.29           C  
ATOM   2409  OD1 ASP B 308      11.566   1.210 -18.120  1.00 74.29           O  
ATOM   2410  OD2 ASP B 308      10.493   1.534 -20.004  1.00 74.29           O  
ATOM   2411  N   PRO B 309      14.200   0.748 -16.966  1.00 77.15           N  
ATOM   2412  CA  PRO B 309      14.493  -0.414 -16.123  1.00 77.15           C  
ATOM   2413  C   PRO B 309      13.586  -1.605 -16.423  1.00 77.15           C  
ATOM   2414  CB  PRO B 309      14.255   0.111 -14.705  1.00 77.15           C  
ATOM   2415  O   PRO B 309      14.008  -2.756 -16.287  1.00 77.15           O  
ATOM   2416  CG  PRO B 309      14.345   1.597 -14.827  1.00 77.15           C  
ATOM   2417  CD  PRO B 309      14.032   1.980 -16.245  1.00 77.15           C  
ATOM   2418  N   THR B 310      12.365  -1.369 -16.811  1.00 76.57           N  
ATOM   2419  CA  THR B 310      11.451  -2.451 -17.159  1.00 76.57           C  
ATOM   2420  C   THR B 310      11.935  -3.190 -18.403  1.00 76.57           C  
ATOM   2421  CB  THR B 310      10.024  -1.922 -17.395  1.00 76.57           C  
ATOM   2422  O   THR B 310      11.926  -4.422 -18.443  1.00 76.57           O  
ATOM   2423  CG2 THR B 310       9.052  -3.065 -17.667  1.00 76.57           C  
ATOM   2424  OG1 THR B 310       9.588  -1.206 -16.233  1.00 76.57           O  
ATOM   2425  N   MET B 311      12.391  -2.427 -19.382  1.00 87.42           N  
ATOM   2426  CA  MET B 311      12.919  -2.999 -20.617  1.00 87.42           C  
ATOM   2427  C   MET B 311      14.192  -3.794 -20.348  1.00 87.42           C  
ATOM   2428  CB  MET B 311      13.195  -1.900 -21.644  1.00 87.42           C  
ATOM   2429  O   MET B 311      14.341  -4.918 -20.831  1.00 87.42           O  
ATOM   2430  CG  MET B 311      11.938  -1.243 -22.192  1.00 87.42           C  
ATOM   2431  SD  MET B 311      10.923  -2.396 -23.195  1.00 87.42           S  
ATOM   2432  CE  MET B 311      11.674  -2.148 -24.828  1.00 87.42           C  
ATOM   2433  N   ILE B 312      14.943  -3.253 -19.518  1.00 91.82           N  
ATOM   2434  CA  ILE B 312      16.210  -3.896 -19.187  1.00 91.82           C  
ATOM   2435  C   ILE B 312      15.948  -5.200 -18.438  1.00 91.82           C  
ATOM   2436  CB  ILE B 312      17.112  -2.966 -18.346  1.00 91.82           C  
ATOM   2437  O   ILE B 312      16.546  -6.233 -18.749  1.00 91.82           O  
ATOM   2438  CG1 ILE B 312      17.422  -1.679 -19.119  1.00 91.82           C  
ATOM   2439  CG2 ILE B 312      18.402  -3.686 -17.941  1.00 91.82           C  
ATOM   2440  CD1 ILE B 312      18.155  -0.625 -18.300  1.00 91.82           C  
ATOM   2441  N   GLY B 313      15.059  -5.110 -17.491  1.00 90.38           N  
ATOM   2442  CA  GLY B 313      14.743  -6.277 -16.683  1.00 90.38           C  
ATOM   2443  C   GLY B 313      14.266  -7.460 -17.505  1.00 90.38           C  
ATOM   2444  O   GLY B 313      14.799  -8.565 -17.380  1.00 90.38           O  
ATOM   2445  N   VAL B 314      13.310  -7.243 -18.474  1.00 90.95           N  
ATOM   2446  CA  VAL B 314      12.750  -8.301 -19.308  1.00 90.95           C  
ATOM   2447  C   VAL B 314      13.821  -8.831 -20.259  1.00 90.95           C  
ATOM   2448  CB  VAL B 314      11.524  -7.806 -20.107  1.00 90.95           C  
ATOM   2449  O   VAL B 314      13.913 -10.039 -20.491  1.00 90.95           O  
ATOM   2450  CG1 VAL B 314      11.094  -8.849 -21.137  1.00 90.95           C  
ATOM   2451  CG2 VAL B 314      10.370  -7.476 -19.163  1.00 90.95           C  
ATOM   2452  N   ALA B 315      14.618  -7.948 -20.673  1.00 94.97           N  
ATOM   2453  CA  ALA B 315      15.695  -8.326 -21.584  1.00 94.97           C  
ATOM   2454  C   ALA B 315      16.732  -9.194 -20.878  1.00 94.97           C  
ATOM   2455  CB  ALA B 315      16.357  -7.081 -22.171  1.00 94.97           C  
ATOM   2456  O   ALA B 315      17.169 -10.213 -21.418  1.00 94.97           O  
ATOM   2457  N   VAL B 316      17.062  -8.807 -19.668  1.00 95.65           N  
ATOM   2458  CA  VAL B 316      18.039  -9.556 -18.884  1.00 95.65           C  
ATOM   2459  C   VAL B 316      17.483 -10.940 -18.553  1.00 95.65           C  
ATOM   2460  CB  VAL B 316      18.418  -8.810 -17.586  1.00 95.65           C  
ATOM   2461  O   VAL B 316      18.190 -11.944 -18.669  1.00 95.65           O  
ATOM   2462  CG1 VAL B 316      19.179  -9.732 -16.636  1.00 95.65           C  
ATOM   2463  CG2 VAL B 316      19.247  -7.568 -17.908  1.00 95.65           C  
ATOM   2464  N   ASP B 317      16.259 -11.005 -18.200  1.00 93.71           N  
ATOM   2465  CA  ASP B 317      15.611 -12.285 -17.935  1.00 93.71           C  
ATOM   2466  C   ASP B 317      15.616 -13.171 -19.179  1.00 93.71           C  
ATOM   2467  CB  ASP B 317      14.176 -12.070 -17.449  1.00 93.71           C  
ATOM   2468  O   ASP B 317      15.882 -14.372 -19.092  1.00 93.71           O  
ATOM   2469  CG  ASP B 317      14.106 -11.520 -16.035  1.00 93.71           C  
ATOM   2470  OD1 ASP B 317      15.114 -11.596 -15.300  1.00 93.71           O  
ATOM   2471  OD2 ASP B 317      13.032 -11.009 -15.651  1.00 93.71           O  
ATOM   2472  N   THR B 318      15.351 -12.545 -20.281  1.00 94.02           N  
ATOM   2473  CA  THR B 318      15.256 -13.271 -21.542  1.00 94.02           C  
ATOM   2474  C   THR B 318      16.614 -13.841 -21.941  1.00 94.02           C  
ATOM   2475  CB  THR B 318      14.724 -12.367 -22.669  1.00 94.02           C  
ATOM   2476  O   THR B 318      16.710 -14.998 -22.357  1.00 94.02           O  
ATOM   2477  CG2 THR B 318      14.541 -13.152 -23.964  1.00 94.02           C  
ATOM   2478  OG1 THR B 318      13.461 -11.816 -22.275  1.00 94.02           O  
ATOM   2479  N   VAL B 319      17.631 -13.092 -21.725  1.00 95.91           N  
ATOM   2480  CA  VAL B 319      18.978 -13.565 -22.025  1.00 95.91           C  
ATOM   2481  C   VAL B 319      19.343 -14.716 -21.091  1.00 95.91           C  
ATOM   2482  CB  VAL B 319      20.019 -12.429 -21.903  1.00 95.91           C  
ATOM   2483  O   VAL B 319      19.976 -15.688 -21.510  1.00 95.91           O  
ATOM   2484  CG1 VAL B 319      21.437 -12.995 -21.889  1.00 95.91           C  
ATOM   2485  CG2 VAL B 319      19.851 -11.428 -23.045  1.00 95.91           C  
ATOM   2486  N   GLY B 320      19.002 -14.583 -19.871  1.00 94.88           N  
ATOM   2487  CA  GLY B 320      19.235 -15.655 -18.915  1.00 94.88           C  
ATOM   2488  C   GLY B 320      18.551 -16.954 -19.298  1.00 94.88           C  
ATOM   2489  O   GLY B 320      19.167 -18.021 -19.259  1.00 94.88           O  
ATOM   2490  N   ILE B 321      17.324 -16.838 -19.751  1.00 91.10           N  
ATOM   2491  CA  ILE B 321      16.539 -18.009 -20.128  1.00 91.10           C  
ATOM   2492  C   ILE B 321      17.081 -18.597 -21.429  1.00 91.10           C  
ATOM   2493  CB  ILE B 321      15.041 -17.660 -20.281  1.00 91.10           C  
ATOM   2494  O   ILE B 321      17.212 -19.816 -21.560  1.00 91.10           O  
ATOM   2495  CG1 ILE B 321      14.416 -17.382 -18.909  1.00 91.10           C  
ATOM   2496  CG2 ILE B 321      14.296 -18.786 -21.005  1.00 91.10           C  
ATOM   2497  CD1 ILE B 321      12.979 -16.882 -18.974  1.00 91.10           C  
ATOM   2498  N   LEU B 322      17.471 -17.757 -22.378  1.00 92.04           N  
ATOM   2499  CA  LEU B 322      18.037 -18.195 -23.649  1.00 92.04           C  
ATOM   2500  C   LEU B 322      19.346 -18.945 -23.431  1.00 92.04           C  
ATOM   2501  CB  LEU B 322      18.269 -16.997 -24.574  1.00 92.04           C  
ATOM   2502  O   LEU B 322      19.603 -19.958 -24.086  1.00 92.04           O  
ATOM   2503  CG  LEU B 322      17.686 -17.107 -25.984  1.00 92.04           C  
ATOM   2504  CD1 LEU B 322      16.510 -16.149 -26.147  1.00 92.04           C  
ATOM   2505  CD2 LEU B 322      18.759 -16.826 -27.030  1.00 92.04           C  
ATOM   2506  N   GLY B 323      20.116 -18.508 -22.485  1.00 94.23           N  
ATOM   2507  CA  GLY B 323      21.422 -19.095 -22.229  1.00 94.23           C  
ATOM   2508  C   GLY B 323      21.390 -20.186 -21.175  1.00 94.23           C  
ATOM   2509  O   GLY B 323      22.428 -20.550 -20.620  1.00 94.23           O  
ATOM   2510  N   SER B 324      20.197 -20.692 -20.851  1.00 90.93           N  
ATOM   2511  CA  SER B 324      20.047 -21.675 -19.783  1.00 90.93           C  
ATOM   2512  C   SER B 324      20.427 -23.073 -20.261  1.00 90.93           C  
ATOM   2513  CB  SER B 324      18.611 -21.681 -19.257  1.00 90.93           C  
ATOM   2514  O   SER B 324      20.622 -23.980 -19.450  1.00 90.93           O  
ATOM   2515  OG  SER B 324      17.711 -22.129 -20.256  1.00 90.93           O  
ATOM   2516  N   ASN B 325      20.475 -23.305 -21.598  1.00 89.64           N  
ATOM   2517  CA  ASN B 325      20.969 -24.564 -22.146  1.00 89.64           C  
ATOM   2518  C   ASN B 325      22.108 -24.337 -23.135  1.00 89.64           C  
ATOM   2519  CB  ASN B 325      19.832 -25.340 -22.814  1.00 89.64           C  
ATOM   2520  O   ASN B 325      22.390 -23.198 -23.513  1.00 89.64           O  
ATOM   2521  CG  ASN B 325      19.223 -24.592 -23.984  1.00 89.64           C  
ATOM   2522  ND2 ASN B 325      17.936 -24.815 -24.225  1.00 89.64           N  
ATOM   2523  OD1 ASN B 325      19.904 -23.822 -24.666  1.00 89.64           O  
ATOM   2524  N   VAL B 326      22.780 -25.368 -23.452  1.00 93.88           N  
ATOM   2525  CA  VAL B 326      24.013 -25.292 -24.229  1.00 93.88           C  
ATOM   2526  C   VAL B 326      23.715 -24.731 -25.617  1.00 93.88           C  
ATOM   2527  CB  VAL B 326      24.696 -26.673 -24.347  1.00 93.88           C  
ATOM   2528  O   VAL B 326      24.461 -23.892 -26.128  1.00 93.88           O  
ATOM   2529  CG1 VAL B 326      25.859 -26.618 -25.336  1.00 93.88           C  
ATOM   2530  CG2 VAL B 326      25.177 -27.149 -22.977  1.00 93.88           C  
ATOM   2531  N   GLU B 327      22.598 -25.125 -26.204  1.00 94.47           N  
ATOM   2532  CA  GLU B 327      22.214 -24.641 -27.526  1.00 94.47           C  
ATOM   2533  C   GLU B 327      22.049 -23.124 -27.531  1.00 94.47           C  
ATOM   2534  CB  GLU B 327      20.918 -25.312 -27.990  1.00 94.47           C  
ATOM   2535  O   GLU B 327      22.551 -22.443 -28.428  1.00 94.47           O  
ATOM   2536  CG  GLU B 327      20.506 -24.941 -29.407  1.00 94.47           C  
ATOM   2537  CD  GLU B 327      19.155 -25.512 -29.808  1.00 94.47           C  
ATOM   2538  OE1 GLU B 327      18.845 -25.544 -31.020  1.00 94.47           O  
ATOM   2539  OE2 GLU B 327      18.400 -25.929 -28.902  1.00 94.47           O  
ATOM   2540  N   GLY B 328      21.336 -22.683 -26.560  1.00 95.63           N  
ATOM   2541  CA  GLY B 328      21.135 -21.249 -26.422  1.00 95.63           C  
ATOM   2542  C   GLY B 328      22.426 -20.484 -26.205  1.00 95.63           C  
ATOM   2543  O   GLY B 328      22.594 -19.378 -26.724  1.00 95.63           O  
ATOM   2544  N   LYS B 329      23.308 -21.011 -25.352  1.00 96.76           N  
ATOM   2545  CA  LYS B 329      24.615 -20.402 -25.126  1.00 96.76           C  
ATOM   2546  C   LYS B 329      25.386 -20.253 -26.435  1.00 96.76           C  
ATOM   2547  CB  LYS B 329      25.429 -21.230 -24.131  1.00 96.76           C  
ATOM   2548  O   LYS B 329      26.014 -19.220 -26.678  1.00 96.76           O  
ATOM   2549  CG  LYS B 329      24.859 -21.237 -22.720  1.00 96.76           C  
ATOM   2550  CD  LYS B 329      25.710 -22.078 -21.777  1.00 96.76           C  
ATOM   2551  CE  LYS B 329      25.085 -22.172 -20.392  1.00 96.76           C  
ATOM   2552  NZ  LYS B 329      24.832 -20.823 -19.805  1.00 96.76           N  
ATOM   2553  N   GLN B 330      25.284 -21.209 -27.258  1.00 95.69           N  
ATOM   2554  CA  GLN B 330      25.972 -21.195 -28.544  1.00 95.69           C  
ATOM   2555  C   GLN B 330      25.399 -20.121 -29.463  1.00 95.69           C  
ATOM   2556  CB  GLN B 330      25.882 -22.565 -29.217  1.00 95.69           C  
ATOM   2557  O   GLN B 330      26.139 -19.470 -30.204  1.00 95.69           O  
ATOM   2558  CG  GLN B 330      26.707 -23.644 -28.530  1.00 95.69           C  
ATOM   2559  CD  GLN B 330      26.468 -25.026 -29.111  1.00 95.69           C  
ATOM   2560  NE2 GLN B 330      27.479 -25.885 -29.032  1.00 95.69           N  
ATOM   2561  OE1 GLN B 330      25.384 -25.318 -29.625  1.00 95.69           O  
ATOM   2562  N   VAL B 331      24.106 -19.947 -29.421  1.00 95.47           N  
ATOM   2563  CA  VAL B 331      23.443 -18.918 -30.216  1.00 95.47           C  
ATOM   2564  C   VAL B 331      23.948 -17.538 -29.800  1.00 95.47           C  
ATOM   2565  CB  VAL B 331      21.906 -18.989 -30.068  1.00 95.47           C  
ATOM   2566  O   VAL B 331      24.251 -16.699 -30.652  1.00 95.47           O  
ATOM   2567  CG1 VAL B 331      21.248 -17.745 -30.662  1.00 95.47           C  
ATOM   2568  CG2 VAL B 331      21.365 -20.253 -30.735  1.00 95.47           C  
ATOM   2569  N   LEU B 332      24.056 -17.349 -28.500  1.00 96.79           N  
ATOM   2570  CA  LEU B 332      24.521 -16.070 -27.975  1.00 96.79           C  
ATOM   2571  C   LEU B 332      25.992 -15.848 -28.310  1.00 96.79           C  
ATOM   2572  CB  LEU B 332      24.316 -16.005 -26.459  1.00 96.79           C  
ATOM   2573  O   LEU B 332      26.394 -14.733 -28.650  1.00 96.79           O  
ATOM   2574  CG  LEU B 332      22.866 -15.992 -25.972  1.00 96.79           C  
ATOM   2575  CD1 LEU B 332      22.816 -16.123 -24.453  1.00 96.79           C  
ATOM   2576  CD2 LEU B 332      22.160 -14.719 -26.427  1.00 96.79           C  
ATOM   2577  N   GLN B 333      26.783 -16.934 -28.221  1.00 96.59           N  
ATOM   2578  CA  GLN B 333      28.210 -16.874 -28.517  1.00 96.59           C  
ATOM   2579  C   GLN B 333      28.455 -16.483 -29.972  1.00 96.59           C  
ATOM   2580  CB  GLN B 333      28.878 -18.217 -28.216  1.00 96.59           C  
ATOM   2581  O   GLN B 333      29.404 -15.756 -30.273  1.00 96.59           O  
ATOM   2582  CG  GLN B 333      30.366 -18.251 -28.539  1.00 96.59           C  
ATOM   2583  CD  GLN B 333      31.180 -17.325 -27.655  1.00 96.59           C  
ATOM   2584  NE2 GLN B 333      32.405 -17.029 -28.076  1.00 96.59           N  
ATOM   2585  OE1 GLN B 333      30.711 -16.878 -26.604  1.00 96.59           O  
ATOM   2586  N   LYS B 334      27.639 -16.926 -30.849  1.00 95.16           N  
ATOM   2587  CA  LYS B 334      27.768 -16.664 -32.279  1.00 95.16           C  
ATOM   2588  C   LYS B 334      27.620 -15.176 -32.581  1.00 95.16           C  
ATOM   2589  CB  LYS B 334      26.729 -17.464 -33.067  1.00 95.16           C  
ATOM   2590  O   LYS B 334      28.091 -14.697 -33.615  1.00 95.16           O  
ATOM   2591  CG  LYS B 334      27.077 -18.936 -33.232  1.00 95.16           C  
ATOM   2592  CD  LYS B 334      26.028 -19.669 -34.060  1.00 95.16           C  
ATOM   2593  CE  LYS B 334      26.337 -21.156 -34.164  1.00 95.16           C  
ATOM   2594  NZ  LYS B 334      25.275 -21.890 -34.916  1.00 95.16           N  
ATOM   2595  N   THR B 335      26.943 -14.461 -31.703  1.00 94.20           N  
ATOM   2596  CA  THR B 335      26.759 -13.030 -31.921  1.00 94.20           C  
ATOM   2597  C   THR B 335      28.048 -12.268 -31.627  1.00 94.20           C  
ATOM   2598  CB  THR B 335      25.620 -12.474 -31.047  1.00 94.20           C  
ATOM   2599  O   THR B 335      28.148 -11.073 -31.913  1.00 94.20           O  
ATOM   2600  CG2 THR B 335      24.297 -13.164 -31.363  1.00 94.20           C  
ATOM   2601  OG1 THR B 335      25.938 -12.684 -29.666  1.00 94.20           O  
ATOM   2602  N   GLY B 336      29.045 -12.832 -31.003  1.00 93.21           N  
ATOM   2603  CA  GLY B 336      30.413 -12.360 -30.863  1.00 93.21           C  
ATOM   2604  C   GLY B 336      30.540 -11.167 -29.934  1.00 93.21           C  
ATOM   2605  O   GLY B 336      30.052 -11.200 -28.803  1.00 93.21           O  
ATOM   2606  N   THR B 337      31.119 -10.084 -30.533  1.00 93.84           N  
ATOM   2607  CA  THR B 337      31.490  -8.898 -29.769  1.00 93.84           C  
ATOM   2608  C   THR B 337      30.248  -8.173 -29.259  1.00 93.84           C  
ATOM   2609  CB  THR B 337      32.340  -7.932 -30.615  1.00 93.84           C  
ATOM   2610  O   THR B 337      30.283  -7.539 -28.202  1.00 93.84           O  
ATOM   2611  CG2 THR B 337      33.733  -8.501 -30.865  1.00 93.84           C  
ATOM   2612  OG1 THR B 337      31.693  -7.712 -31.874  1.00 93.84           O  
ATOM   2613  N   ARG B 338      29.251  -8.360 -29.952  1.00 94.35           N  
ATOM   2614  CA  ARG B 338      28.021  -7.689 -29.543  1.00 94.35           C  
ATOM   2615  C   ARG B 338      27.531  -8.215 -28.198  1.00 94.35           C  
ATOM   2616  CB  ARG B 338      26.932  -7.867 -30.604  1.00 94.35           C  
ATOM   2617  O   ARG B 338      27.151  -7.435 -27.322  1.00 94.35           O  
ATOM   2618  CG  ARG B 338      25.787  -6.875 -30.484  1.00 94.35           C  
ATOM   2619  CD  ARG B 338      24.799  -7.012 -31.634  1.00 94.35           C  
ATOM   2620  NE  ARG B 338      23.584  -6.237 -31.397  1.00 94.35           N  
ATOM   2621  NH1 ARG B 338      22.438  -7.091 -33.212  1.00 94.35           N  
ATOM   2622  NH2 ARG B 338      21.441  -5.544 -31.844  1.00 94.35           N  
ATOM   2623  CZ  ARG B 338      22.491  -6.293 -32.151  1.00 94.35           C  
ATOM   2624  N   PHE B 339      27.567  -9.573 -28.061  1.00 96.27           N  
ATOM   2625  CA  PHE B 339      27.128 -10.166 -26.803  1.00 96.27           C  
ATOM   2626  C   PHE B 339      28.110  -9.845 -25.682  1.00 96.27           C  
ATOM   2627  CB  PHE B 339      26.974 -11.683 -26.947  1.00 96.27           C  
ATOM   2628  O   PHE B 339      27.705  -9.636 -24.536  1.00 96.27           O  
ATOM   2629  CG  PHE B 339      26.364 -12.348 -25.743  1.00 96.27           C  
ATOM   2630  CD1 PHE B 339      27.032 -13.374 -25.086  1.00 96.27           C  
ATOM   2631  CD2 PHE B 339      25.123 -11.947 -25.267  1.00 96.27           C  
ATOM   2632  CE1 PHE B 339      26.470 -13.992 -23.971  1.00 96.27           C  
ATOM   2633  CE2 PHE B 339      24.555 -12.559 -24.154  1.00 96.27           C  
ATOM   2634  CZ  PHE B 339      25.230 -13.582 -23.508  1.00 96.27           C  
ATOM   2635  N   GLU B 340      29.338  -9.812 -25.951  1.00 95.87           N  
ATOM   2636  CA  GLU B 340      30.348  -9.447 -24.962  1.00 95.87           C  
ATOM   2637  C   GLU B 340      30.094  -8.050 -24.404  1.00 95.87           C  
ATOM   2638  CB  GLU B 340      31.750  -9.523 -25.572  1.00 95.87           C  
ATOM   2639  O   GLU B 340      30.219  -7.826 -23.198  1.00 95.87           O  
ATOM   2640  CG  GLU B 340      32.251 -10.944 -25.787  1.00 95.87           C  
ATOM   2641  CD  GLU B 340      33.601 -11.006 -26.483  1.00 95.87           C  
ATOM   2642  OE1 GLU B 340      34.074 -12.123 -26.794  1.00 95.87           O  
ATOM   2643  OE2 GLU B 340      34.191  -9.928 -26.720  1.00 95.87           O  
ATOM   2644  N   ARG B 341      29.760  -7.125 -25.268  1.00 95.76           N  
ATOM   2645  CA  ARG B 341      29.429  -5.769 -24.843  1.00 95.76           C  
ATOM   2646  C   ARG B 341      28.207  -5.763 -23.932  1.00 95.76           C  
ATOM   2647  CB  ARG B 341      29.183  -4.870 -26.057  1.00 95.76           C  
ATOM   2648  O   ARG B 341      28.153  -5.006 -22.961  1.00 95.76           O  
ATOM   2649  CG  ARG B 341      29.200  -3.384 -25.737  1.00 95.76           C  
ATOM   2650  CD  ARG B 341      28.923  -2.538 -26.971  1.00 95.76           C  
ATOM   2651  NE  ARG B 341      29.993  -2.656 -27.958  1.00 95.76           N  
ATOM   2652  NH1 ARG B 341      28.789  -1.700 -29.682  1.00 95.76           N  
ATOM   2653  NH2 ARG B 341      30.940  -2.411 -30.035  1.00 95.76           N  
ATOM   2654  CZ  ARG B 341      29.905  -2.256 -29.223  1.00 95.76           C  
ATOM   2655  N   LEU B 342      27.269  -6.608 -24.244  1.00 96.27           N  
ATOM   2656  CA  LEU B 342      26.056  -6.695 -23.438  1.00 96.27           C  
ATOM   2657  C   LEU B 342      26.361  -7.265 -22.057  1.00 96.27           C  
ATOM   2658  CB  LEU B 342      25.007  -7.562 -24.140  1.00 96.27           C  
ATOM   2659  O   LEU B 342      25.773  -6.838 -21.061  1.00 96.27           O  
ATOM   2660  CG  LEU B 342      24.245  -6.904 -25.291  1.00 96.27           C  
ATOM   2661  CD1 LEU B 342      23.545  -7.963 -26.137  1.00 96.27           C  
ATOM   2662  CD2 LEU B 342      23.240  -5.889 -24.756  1.00 96.27           C  
ATOM   2663  N   LEU B 343      27.265  -8.275 -22.025  1.00 97.91           N  
ATOM   2664  CA  LEU B 343      27.687  -8.839 -20.748  1.00 97.91           C  
ATOM   2665  C   LEU B 343      28.339  -7.774 -19.873  1.00 97.91           C  
ATOM   2666  CB  LEU B 343      28.660 -10.000 -20.970  1.00 97.91           C  
ATOM   2667  O   LEU B 343      28.125  -7.746 -18.659  1.00 97.91           O  
ATOM   2668  CG  LEU B 343      28.053 -11.305 -21.487  1.00 97.91           C  
ATOM   2669  CD1 LEU B 343      29.154 -12.293 -21.856  1.00 97.91           C  
ATOM   2670  CD2 LEU B 343      27.114 -11.907 -20.447  1.00 97.91           C  
ATOM   2671  N   MET B 344      29.094  -6.901 -20.512  1.00 96.91           N  
ATOM   2672  CA  MET B 344      29.697  -5.795 -19.774  1.00 96.91           C  
ATOM   2673  C   MET B 344      28.625  -4.893 -19.172  1.00 96.91           C  
ATOM   2674  CB  MET B 344      30.617  -4.979 -20.683  1.00 96.91           C  
ATOM   2675  O   MET B 344      28.738  -4.471 -18.019  1.00 96.91           O  
ATOM   2676  CG  MET B 344      31.412  -3.910 -19.951  1.00 96.91           C  
ATOM   2677  SD  MET B 344      32.501  -2.951 -21.074  1.00 96.91           S  
ATOM   2678  CE  MET B 344      31.255  -2.131 -22.106  1.00 96.91           C  
ATOM   2679  N   ARG B 345      27.648  -4.653 -19.925  1.00 96.13           N  
ATOM   2680  CA  ARG B 345      26.547  -3.814 -19.461  1.00 96.13           C  
ATOM   2681  C   ARG B 345      25.795  -4.483 -18.315  1.00 96.13           C  
ATOM   2682  CB  ARG B 345      25.584  -3.507 -20.610  1.00 96.13           C  
ATOM   2683  O   ARG B 345      25.404  -3.819 -17.352  1.00 96.13           O  
ATOM   2684  CG  ARG B 345      25.971  -2.284 -21.427  1.00 96.13           C  
ATOM   2685  CD  ARG B 345      24.777  -1.701 -22.169  1.00 96.13           C  
ATOM   2686  NE  ARG B 345      25.193  -0.755 -23.201  1.00 96.13           N  
ATOM   2687  NH1 ARG B 345      23.046  -0.146 -23.799  1.00 96.13           N  
ATOM   2688  NH2 ARG B 345      24.847   0.792 -24.862  1.00 96.13           N  
ATOM   2689  CZ  ARG B 345      24.361  -0.039 -23.952  1.00 96.13           C  
ATOM   2690  N   ILE B 346      25.528  -5.794 -18.452  1.00 97.20           N  
ATOM   2691  CA  ILE B 346      24.860  -6.548 -17.397  1.00 97.20           C  
ATOM   2692  C   ILE B 346      25.720  -6.545 -16.135  1.00 97.20           C  
ATOM   2693  CB  ILE B 346      24.564  -7.999 -17.840  1.00 97.20           C  
ATOM   2694  O   ILE B 346      25.202  -6.415 -15.024  1.00 97.20           O  
ATOM   2695  CG1 ILE B 346      23.530  -8.011 -18.971  1.00 97.20           C  
ATOM   2696  CG2 ILE B 346      24.087  -8.840 -16.652  1.00 97.20           C  
ATOM   2697  CD1 ILE B 346      23.279  -9.390 -19.565  1.00 97.20           C  
ATOM   2698  N   GLY B 347      27.045  -6.683 -16.298  1.00 97.05           N  
ATOM   2699  CA  GLY B 347      27.953  -6.561 -15.169  1.00 97.05           C  
ATOM   2700  C   GLY B 347      27.878  -5.209 -14.485  1.00 97.05           C  
ATOM   2701  O   GLY B 347      27.840  -5.131 -13.256  1.00 97.05           O  
ATOM   2702  N   HIS B 348      27.808  -4.157 -15.302  1.00 95.18           N  
ATOM   2703  CA  HIS B 348      27.684  -2.804 -14.771  1.00 95.18           C  
ATOM   2704  C   HIS B 348      26.390  -2.637 -13.982  1.00 95.18           C  
ATOM   2705  CB  HIS B 348      27.745  -1.777 -15.903  1.00 95.18           C  
ATOM   2706  O   HIS B 348      26.390  -2.050 -12.898  1.00 95.18           O  
ATOM   2707  CG  HIS B 348      27.602  -0.362 -15.438  1.00 95.18           C  
ATOM   2708  CD2 HIS B 348      28.529   0.544 -15.049  1.00 95.18           C  
ATOM   2709  ND1 HIS B 348      26.380   0.265 -15.331  1.00 95.18           N  
ATOM   2710  CE1 HIS B 348      26.563   1.501 -14.896  1.00 95.18           C  
ATOM   2711  NE2 HIS B 348      27.858   1.695 -14.717  1.00 95.18           N  
ATOM   2712  N   GLN B 349      25.289  -3.202 -14.543  1.00 93.73           N  
ATOM   2713  CA  GLN B 349      23.989  -3.109 -13.887  1.00 93.73           C  
ATOM   2714  C   GLN B 349      23.975  -3.896 -12.580  1.00 93.73           C  
ATOM   2715  CB  GLN B 349      22.882  -3.613 -14.815  1.00 93.73           C  
ATOM   2716  O   GLN B 349      23.295  -3.514 -11.626  1.00 93.73           O  
ATOM   2717  CG  GLN B 349      22.659  -2.735 -16.039  1.00 93.73           C  
ATOM   2718  CD  GLN B 349      22.118  -1.362 -15.686  1.00 93.73           C  
ATOM   2719  NE2 GLN B 349      21.999  -0.496 -16.686  1.00 93.73           N  
ATOM   2720  OE1 GLN B 349      21.810  -1.082 -14.523  1.00 93.73           O  
ATOM   2721  N   SER B 350      24.698  -4.959 -12.481  1.00 93.18           N  
ATOM   2722  CA  SER B 350      24.772  -5.780 -11.277  1.00 93.18           C  
ATOM   2723  C   SER B 350      25.422  -5.017 -10.127  1.00 93.18           C  
ATOM   2724  CB  SER B 350      25.552  -7.066 -11.551  1.00 93.18           C  
ATOM   2725  O   SER B 350      25.189  -5.329  -8.958  1.00 93.18           O  
ATOM   2726  OG  SER B 350      24.898  -7.851 -12.534  1.00 93.18           O  
ATOM   2727  N   LYS B 351      26.149  -4.011 -10.451  1.00 89.70           N  
ATOM   2728  CA  LYS B 351      26.865  -3.236  -9.441  1.00 89.70           C  
ATOM   2729  C   LYS B 351      26.109  -1.958  -9.092  1.00 89.70           C  
ATOM   2730  CB  LYS B 351      28.275  -2.895  -9.926  1.00 89.70           C  
ATOM   2731  O   LYS B 351      26.062  -1.557  -7.927  1.00 89.70           O  
ATOM   2732  CG  LYS B 351      29.143  -2.217  -8.877  1.00 89.70           C  
ATOM   2733  CD  LYS B 351      30.548  -1.951  -9.402  1.00 89.70           C  
ATOM   2734  CE  LYS B 351      31.401  -1.220  -8.373  1.00 89.70           C  
ATOM   2735  NZ  LYS B 351      32.784  -0.970  -8.877  1.00 89.70           N  
ATOM   2736  N   ASN B 352      25.408  -1.402 -10.101  1.00 85.04           N  
ATOM   2737  CA  ASN B 352      25.004  -0.011  -9.925  1.00 85.04           C  
ATOM   2738  C   ASN B 352      23.486   0.141  -9.968  1.00 85.04           C  
ATOM   2739  CB  ASN B 352      25.657   0.875 -10.988  1.00 85.04           C  
ATOM   2740  O   ASN B 352      22.948   1.163  -9.536  1.00 85.04           O  
ATOM   2741  CG  ASN B 352      27.170   0.874 -10.900  1.00 85.04           C  
ATOM   2742  ND2 ASN B 352      27.828   0.536 -12.003  1.00 85.04           N  
ATOM   2743  OD1 ASN B 352      27.744   1.173  -9.849  1.00 85.04           O  
ATOM   2744  N   ALA B 353      22.812  -0.877 -10.441  1.00 81.53           N  
ATOM   2745  CA  ALA B 353      21.367  -0.754 -10.617  1.00 81.53           C  
ATOM   2746  C   ALA B 353      20.639  -0.873  -9.281  1.00 81.53           C  
ATOM   2747  CB  ALA B 353      20.858  -1.813 -11.592  1.00 81.53           C  
ATOM   2748  O   ALA B 353      21.250  -1.204  -8.262  1.00 81.53           O  
ATOM   2749  N   PRO B 354      19.311  -0.408  -9.258  1.00 71.44           N  
ATOM   2750  CA  PRO B 354      18.510  -0.688  -8.065  1.00 71.44           C  
ATOM   2751  C   PRO B 354      18.484  -2.172  -7.706  1.00 71.44           C  
ATOM   2752  CB  PRO B 354      17.114  -0.196  -8.454  1.00 71.44           C  
ATOM   2753  O   PRO B 354      18.714  -3.024  -8.569  1.00 71.44           O  
ATOM   2754  CG  PRO B 354      17.342   0.735  -9.600  1.00 71.44           C  
ATOM   2755  CD  PRO B 354      18.571   0.289 -10.340  1.00 71.44           C  
ATOM   2756  N   VAL B 355      18.198  -2.593  -6.486  1.00 68.09           N  
ATOM   2757  CA  VAL B 355      18.338  -3.923  -5.902  1.00 68.09           C  
ATOM   2758  C   VAL B 355      17.568  -4.939  -6.742  1.00 68.09           C  
ATOM   2759  CB  VAL B 355      17.844  -3.956  -4.439  1.00 68.09           C  
ATOM   2760  O   VAL B 355      18.091  -6.007  -7.070  1.00 68.09           O  
ATOM   2761  CG1 VAL B 355      17.742  -5.394  -3.935  1.00 68.09           C  
ATOM   2762  CG2 VAL B 355      18.774  -3.138  -3.544  1.00 68.09           C  
ATOM   2763  N   GLU B 356      16.315  -4.612  -7.127  1.00 75.41           N  
ATOM   2764  CA  GLU B 356      15.478  -5.534  -7.890  1.00 75.41           C  
ATOM   2765  C   GLU B 356      16.138  -5.913  -9.213  1.00 75.41           C  
ATOM   2766  CB  GLU B 356      14.099  -4.921  -8.147  1.00 75.41           C  
ATOM   2767  O   GLU B 356      16.145  -7.084  -9.595  1.00 75.41           O  
ATOM   2768  CG  GLU B 356      13.206  -4.879  -6.915  1.00 75.41           C  
ATOM   2769  CD  GLU B 356      11.856  -4.230  -7.175  1.00 75.41           C  
ATOM   2770  OE1 GLU B 356      11.062  -4.076  -6.219  1.00 75.41           O  
ATOM   2771  OE2 GLU B 356      11.589  -3.874  -8.345  1.00 75.41           O  
ATOM   2772  N   LEU B 357      16.682  -4.976  -9.983  1.00 86.26           N  
ATOM   2773  CA  LEU B 357      17.356  -5.215 -11.254  1.00 86.26           C  
ATOM   2774  C   LEU B 357      18.685  -5.932 -11.039  1.00 86.26           C  
ATOM   2775  CB  LEU B 357      17.589  -3.896 -11.994  1.00 86.26           C  
ATOM   2776  O   LEU B 357      19.079  -6.775 -11.848  1.00 86.26           O  
ATOM   2777  CG  LEU B 357      18.205  -4.000 -13.390  1.00 86.26           C  
ATOM   2778  CD1 LEU B 357      17.359  -4.907 -14.276  1.00 86.26           C  
ATOM   2779  CD2 LEU B 357      18.351  -2.617 -14.016  1.00 86.26           C  
ATOM   2780  N   LYS B 358      19.337  -5.668  -9.954  1.00 90.19           N  
ATOM   2781  CA  LYS B 358      20.582  -6.357  -9.628  1.00 90.19           C  
ATOM   2782  C   LYS B 358      20.359  -7.861  -9.491  1.00 90.19           C  
ATOM   2783  CB  LYS B 358      21.185  -5.797  -8.339  1.00 90.19           C  
ATOM   2784  O   LYS B 358      21.122  -8.660 -10.036  1.00 90.19           O  
ATOM   2785  CG  LYS B 358      21.866  -4.447  -8.509  1.00 90.19           C  
ATOM   2786  CD  LYS B 358      22.537  -3.993  -7.219  1.00 90.19           C  
ATOM   2787  CE  LYS B 358      23.018  -2.551  -7.316  1.00 90.19           C  
ATOM   2788  NZ  LYS B 358      23.690  -2.106  -6.059  1.00 90.19           N  
ATOM   2789  N   ILE B 359      19.339  -8.187  -8.770  1.00 87.07           N  
ATOM   2790  CA  ILE B 359      19.022  -9.591  -8.532  1.00 87.07           C  
ATOM   2791  C   ILE B 359      18.735 -10.288  -9.861  1.00 87.07           C  
ATOM   2792  CB  ILE B 359      17.819  -9.745  -7.575  1.00 87.07           C  
ATOM   2793  O   ILE B 359      19.208 -11.401 -10.100  1.00 87.07           O  
ATOM   2794  CG1 ILE B 359      18.184  -9.243  -6.174  1.00 87.07           C  
ATOM   2795  CG2 ILE B 359      17.348 -11.202  -7.530  1.00 87.07           C  
ATOM   2796  CD1 ILE B 359      17.010  -9.204  -5.205  1.00 87.07           C  
ATOM   2797  N   ARG B 360      18.011  -9.648 -10.736  1.00 91.41           N  
ATOM   2798  CA  ARG B 360      17.684 -10.194 -12.049  1.00 91.41           C  
ATOM   2799  C   ARG B 360      18.943 -10.407 -12.883  1.00 91.41           C  
ATOM   2800  CB  ARG B 360      16.714  -9.271 -12.790  1.00 91.41           C  
ATOM   2801  O   ARG B 360      19.076 -11.423 -13.568  1.00 91.41           O  
ATOM   2802  CG  ARG B 360      15.344  -9.166 -12.139  1.00 91.41           C  
ATOM   2803  CD  ARG B 360      14.413  -8.255 -12.927  1.00 91.41           C  
ATOM   2804  NE  ARG B 360      13.944  -8.896 -14.153  1.00 91.41           N  
ATOM   2805  NH1 ARG B 360      12.515  -7.180 -14.747  1.00 91.41           N  
ATOM   2806  NH2 ARG B 360      12.697  -9.039 -16.076  1.00 91.41           N  
ATOM   2807  CZ  ARG B 360      13.053  -8.370 -14.989  1.00 91.41           C  
ATOM   2808  N   CYS B 361      19.852  -9.473 -12.757  1.00 95.96           N  
ATOM   2809  CA  CYS B 361      21.128  -9.590 -13.455  1.00 95.96           C  
ATOM   2810  C   CYS B 361      21.932 -10.772 -12.927  1.00 95.96           C  
ATOM   2811  CB  CYS B 361      21.939  -8.303 -13.306  1.00 95.96           C  
ATOM   2812  O   CYS B 361      22.460 -11.567 -13.707  1.00 95.96           O  
ATOM   2813  SG  CYS B 361      21.288  -6.917 -14.264  1.00 95.96           S  
ATOM   2814  N   LEU B 362      21.963 -10.865 -11.638  1.00 96.40           N  
ATOM   2815  CA  LEU B 362      22.715 -11.949 -11.015  1.00 96.40           C  
ATOM   2816  C   LEU B 362      22.109 -13.303 -11.367  1.00 96.40           C  
ATOM   2817  CB  LEU B 362      22.750 -11.773  -9.494  1.00 96.40           C  
ATOM   2818  O   LEU B 362      22.835 -14.256 -11.659  1.00 96.40           O  
ATOM   2819  CG  LEU B 362      23.530 -10.566  -8.970  1.00 96.40           C  
ATOM   2820  CD1 LEU B 362      23.290 -10.390  -7.474  1.00 96.40           C  
ATOM   2821  CD2 LEU B 362      25.018 -10.722  -9.263  1.00 96.40           C  
ATOM   2822  N   ASP B 363      20.824 -13.418 -11.375  1.00 93.96           N  
ATOM   2823  CA  ASP B 363      20.149 -14.652 -11.763  1.00 93.96           C  
ATOM   2824  C   ASP B 363      20.439 -15.003 -13.221  1.00 93.96           C  
ATOM   2825  CB  ASP B 363      18.639 -14.530 -11.542  1.00 93.96           C  
ATOM   2826  O   ASP B 363      20.690 -16.165 -13.547  1.00 93.96           O  
ATOM   2827  CG  ASP B 363      18.235 -14.728 -10.092  1.00 93.96           C  
ATOM   2828  OD1 ASP B 363      19.020 -15.311  -9.313  1.00 93.96           O  
ATOM   2829  OD2 ASP B 363      17.119 -14.299  -9.725  1.00 93.96           O  
ATOM   2830  N   ALA B 364      20.396 -13.993 -14.046  1.00 96.05           N  
ATOM   2831  CA  ALA B 364      20.695 -14.210 -15.459  1.00 96.05           C  
ATOM   2832  C   ALA B 364      22.141 -14.657 -15.652  1.00 96.05           C  
ATOM   2833  CB  ALA B 364      20.422 -12.940 -16.262  1.00 96.05           C  
ATOM   2834  O   ALA B 364      22.413 -15.591 -16.410  1.00 96.05           O  
ATOM   2835  N   ILE B 365      23.028 -14.068 -14.954  1.00 97.83           N  
ATOM   2836  CA  ILE B 365      24.446 -14.402 -15.036  1.00 97.83           C  
ATOM   2837  C   ILE B 365      24.664 -15.842 -14.575  1.00 97.83           C  
ATOM   2838  CB  ILE B 365      25.305 -13.433 -14.193  1.00 97.83           C  
ATOM   2839  O   ILE B 365      25.402 -16.598 -15.210  1.00 97.83           O  
ATOM   2840  CG1 ILE B 365      25.297 -12.033 -14.815  1.00 97.83           C  
ATOM   2841  CG2 ILE B 365      26.735 -13.962 -14.053  1.00 97.83           C  
ATOM   2842  CD1 ILE B 365      25.905 -10.957 -13.927  1.00 97.83           C  
ATOM   2843  N   SER B 366      24.008 -16.175 -13.508  1.00 96.71           N  
ATOM   2844  CA  SER B 366      24.101 -17.542 -13.007  1.00 96.71           C  
ATOM   2845  C   SER B 366      23.644 -18.548 -14.059  1.00 96.71           C  
ATOM   2846  CB  SER B 366      23.266 -17.706 -11.737  1.00 96.71           C  
ATOM   2847  O   SER B 366      24.327 -19.543 -14.312  1.00 96.71           O  
ATOM   2848  OG  SER B 366      23.299 -19.048 -11.283  1.00 96.71           O  
ATOM   2849  N   SER B 367      22.594 -18.250 -14.764  1.00 95.42           N  
ATOM   2850  CA  SER B 367      22.056 -19.128 -15.798  1.00 95.42           C  
ATOM   2851  C   SER B 367      22.980 -19.188 -17.009  1.00 95.42           C  
ATOM   2852  CB  SER B 367      20.666 -18.660 -16.230  1.00 95.42           C  
ATOM   2853  O   SER B 367      23.187 -20.257 -17.586  1.00 95.42           O  
ATOM   2854  OG  SER B 367      19.733 -18.810 -15.173  1.00 95.42           O  
ATOM   2855  N   LEU B 368      23.581 -18.097 -17.318  1.00 97.45           N  
ATOM   2856  CA  LEU B 368      24.461 -17.996 -18.477  1.00 97.45           C  
ATOM   2857  C   LEU B 368      25.746 -18.786 -18.255  1.00 97.45           C  
ATOM   2858  CB  LEU B 368      24.793 -16.531 -18.771  1.00 97.45           C  
ATOM   2859  O   LEU B 368      26.266 -19.408 -19.184  1.00 97.45           O  
ATOM   2860  CG  LEU B 368      23.694 -15.708 -19.446  1.00 97.45           C  
ATOM   2861  CD1 LEU B 368      24.057 -14.227 -19.432  1.00 97.45           C  
ATOM   2862  CD2 LEU B 368      23.462 -16.194 -20.872  1.00 97.45           C  
ATOM   2863  N   LEU B 369      26.185 -18.890 -17.037  1.00 98.12           N  
ATOM   2864  CA  LEU B 369      27.514 -19.422 -16.759  1.00 98.12           C  
ATOM   2865  C   LEU B 369      27.434 -20.878 -16.310  1.00 98.12           C  
ATOM   2866  CB  LEU B 369      28.214 -18.583 -15.686  1.00 98.12           C  
ATOM   2867  O   LEU B 369      28.431 -21.602 -16.360  1.00 98.12           O  
ATOM   2868  CG  LEU B 369      28.559 -17.143 -16.069  1.00 98.12           C  
ATOM   2869  CD1 LEU B 369      29.141 -16.401 -14.871  1.00 98.12           C  
ATOM   2870  CD2 LEU B 369      29.531 -17.121 -17.243  1.00 98.12           C  
ATOM   2871  N   TYR B 370      26.330 -21.351 -15.958  1.00 96.80           N  
ATOM   2872  CA  TYR B 370      26.204 -22.712 -15.451  1.00 96.80           C  
ATOM   2873  C   TYR B 370      26.365 -23.730 -16.574  1.00 96.80           C  
ATOM   2874  CB  TYR B 370      24.850 -22.907 -14.761  1.00 96.80           C  
ATOM   2875  O   TYR B 370      25.785 -23.572 -17.651  1.00 96.80           O  
ATOM   2876  CG  TYR B 370      24.611 -24.317 -14.281  1.00 96.80           C  
ATOM   2877  CD1 TYR B 370      23.707 -25.152 -14.934  1.00 96.80           C  
ATOM   2878  CD2 TYR B 370      25.286 -24.817 -13.173  1.00 96.80           C  
ATOM   2879  CE1 TYR B 370      23.481 -26.452 -14.493  1.00 96.80           C  
ATOM   2880  CE2 TYR B 370      25.069 -26.116 -12.724  1.00 96.80           C  
ATOM   2881  OH  TYR B 370      23.947 -28.211 -12.949  1.00 96.80           O  
ATOM   2882  CZ  TYR B 370      24.166 -26.924 -13.389  1.00 96.80           C  
ATOM   2883  N   LEU B 371      27.247 -24.693 -16.386  1.00 95.41           N  
ATOM   2884  CA  LEU B 371      27.456 -25.817 -17.293  1.00 95.41           C  
ATOM   2885  C   LEU B 371      27.346 -27.144 -16.549  1.00 95.41           C  
ATOM   2886  CB  LEU B 371      28.824 -25.711 -17.971  1.00 95.41           C  
ATOM   2887  O   LEU B 371      28.126 -27.413 -15.632  1.00 95.41           O  
ATOM   2888  CG  LEU B 371      28.955 -24.657 -19.072  1.00 95.41           C  
ATOM   2889  CD1 LEU B 371      30.414 -24.505 -19.490  1.00 95.41           C  
ATOM   2890  CD2 LEU B 371      28.085 -25.024 -20.270  1.00 95.41           C  
ATOM   2891  N   PRO B 372      26.437 -28.001 -17.034  1.00 90.19           N  
ATOM   2892  CA  PRO B 372      26.416 -29.327 -16.412  1.00 90.19           C  
ATOM   2893  C   PRO B 372      27.718 -30.098 -16.619  1.00 90.19           C  
ATOM   2894  CB  PRO B 372      25.249 -30.027 -17.114  1.00 90.19           C  
ATOM   2895  O   PRO B 372      28.337 -29.996 -17.681  1.00 90.19           O  
ATOM   2896  CG  PRO B 372      24.470 -28.923 -17.752  1.00 90.19           C  
ATOM   2897  CD  PRO B 372      25.391 -27.758 -17.978  1.00 90.19           C  
ATOM   2898  N   PRO B 373      28.127 -30.864 -15.579  1.00 89.52           N  
ATOM   2899  CA  PRO B 373      29.407 -31.574 -15.627  1.00 89.52           C  
ATOM   2900  C   PRO B 373      29.543 -32.462 -16.862  1.00 89.52           C  
ATOM   2901  CB  PRO B 373      29.391 -32.416 -14.349  1.00 89.52           C  
ATOM   2902  O   PRO B 373      30.626 -32.552 -17.446  1.00 89.52           O  
ATOM   2903  CG  PRO B 373      28.501 -31.668 -13.410  1.00 89.52           C  
ATOM   2904  CD  PRO B 373      27.440 -30.971 -14.212  1.00 89.52           C  
ATOM   2905  N   GLU B 374      28.413 -33.038 -17.332  1.00 90.62           N  
ATOM   2906  CA  GLU B 374      28.441 -33.971 -18.455  1.00 90.62           C  
ATOM   2907  C   GLU B 374      28.601 -33.233 -19.781  1.00 90.62           C  
ATOM   2908  CB  GLU B 374      27.170 -34.824 -18.477  1.00 90.62           C  
ATOM   2909  O   GLU B 374      28.954 -33.839 -20.795  1.00 90.62           O  
ATOM   2910  CG  GLU B 374      25.887 -34.013 -18.583  1.00 90.62           C  
ATOM   2911  CD  GLU B 374      25.363 -33.540 -17.236  1.00 90.62           C  
ATOM   2912  OE1 GLU B 374      24.185 -33.126 -17.155  1.00 90.62           O  
ATOM   2913  OE2 GLU B 374      26.139 -33.582 -16.255  1.00 90.62           O  
ATOM   2914  N   GLN B 375      28.413 -31.934 -19.751  1.00 92.10           N  
ATOM   2915  CA  GLN B 375      28.440 -31.165 -20.991  1.00 92.10           C  
ATOM   2916  C   GLN B 375      29.643 -30.226 -21.030  1.00 92.10           C  
ATOM   2917  CB  GLN B 375      27.146 -30.368 -21.157  1.00 92.10           C  
ATOM   2918  O   GLN B 375      29.707 -29.326 -21.870  1.00 92.10           O  
ATOM   2919  CG  GLN B 375      25.910 -31.235 -21.355  1.00 92.10           C  
ATOM   2920  CD  GLN B 375      24.638 -30.421 -21.501  1.00 92.10           C  
ATOM   2921  NE2 GLN B 375      23.622 -31.013 -22.119  1.00 92.10           N  
ATOM   2922  OE1 GLN B 375      24.569 -29.269 -21.060  1.00 92.10           O  
ATOM   2923  N   GLN B 376      30.586 -30.387 -20.129  1.00 93.52           N  
ATOM   2924  CA  GLN B 376      31.737 -29.496 -20.031  1.00 93.52           C  
ATOM   2925  C   GLN B 376      32.819 -29.881 -21.036  1.00 93.52           C  
ATOM   2926  CB  GLN B 376      32.310 -29.510 -18.612  1.00 93.52           C  
ATOM   2927  O   GLN B 376      33.839 -30.465 -20.665  1.00 93.52           O  
ATOM   2928  CG  GLN B 376      31.390 -28.886 -17.572  1.00 93.52           C  
ATOM   2929  CD  GLN B 376      32.038 -28.780 -16.204  1.00 93.52           C  
ATOM   2930  NE2 GLN B 376      31.257 -28.377 -15.207  1.00 93.52           N  
ATOM   2931  OE1 GLN B 376      33.231 -29.058 -16.044  1.00 93.52           O  
ATOM   2932  N   THR B 377      32.662 -29.423 -22.263  1.00 95.51           N  
ATOM   2933  CA  THR B 377      33.688 -29.557 -23.292  1.00 95.51           C  
ATOM   2934  C   THR B 377      34.696 -28.415 -23.202  1.00 95.51           C  
ATOM   2935  CB  THR B 377      33.065 -29.586 -24.700  1.00 95.51           C  
ATOM   2936  O   THR B 377      34.416 -27.378 -22.597  1.00 95.51           O  
ATOM   2937  CG2 THR B 377      32.060 -30.726 -24.833  1.00 95.51           C  
ATOM   2938  OG1 THR B 377      32.397 -28.343 -24.947  1.00 95.51           O  
ATOM   2939  N   ASP B 378      35.841 -28.596 -23.744  1.00 95.76           N  
ATOM   2940  CA  ASP B 378      36.883 -27.576 -23.704  1.00 95.76           C  
ATOM   2941  C   ASP B 378      36.393 -26.265 -24.315  1.00 95.76           C  
ATOM   2942  CB  ASP B 378      38.138 -28.060 -24.434  1.00 95.76           C  
ATOM   2943  O   ASP B 378      36.688 -25.185 -23.801  1.00 95.76           O  
ATOM   2944  CG  ASP B 378      38.968 -29.027 -23.608  1.00 95.76           C  
ATOM   2945  OD1 ASP B 378      38.902 -28.977 -22.361  1.00 95.76           O  
ATOM   2946  OD2 ASP B 378      39.697 -29.845 -24.211  1.00 95.76           O  
ATOM   2947  N   ASP B 379      35.662 -26.354 -25.382  1.00 96.23           N  
ATOM   2948  CA  ASP B 379      35.141 -25.174 -26.066  1.00 96.23           C  
ATOM   2949  C   ASP B 379      34.152 -24.419 -25.181  1.00 96.23           C  
ATOM   2950  CB  ASP B 379      34.473 -25.569 -27.384  1.00 96.23           C  
ATOM   2951  O   ASP B 379      34.211 -23.192 -25.081  1.00 96.23           O  
ATOM   2952  CG  ASP B 379      35.469 -25.994 -28.450  1.00 96.23           C  
ATOM   2953  OD1 ASP B 379      36.657 -25.617 -28.359  1.00 96.23           O  
ATOM   2954  OD2 ASP B 379      35.060 -26.709 -29.390  1.00 96.23           O  
ATOM   2955  N   LEU B 380      33.229 -25.086 -24.494  1.00 97.11           N  
ATOM   2956  CA  LEU B 380      32.217 -24.464 -23.647  1.00 97.11           C  
ATOM   2957  C   LEU B 380      32.850 -23.864 -22.396  1.00 97.11           C  
ATOM   2958  CB  LEU B 380      31.147 -25.486 -23.252  1.00 97.11           C  
ATOM   2959  O   LEU B 380      32.415 -22.814 -21.918  1.00 97.11           O  
ATOM   2960  CG  LEU B 380      30.156 -25.887 -24.345  1.00 97.11           C  
ATOM   2961  CD1 LEU B 380      29.285 -27.045 -23.872  1.00 97.11           C  
ATOM   2962  CD2 LEU B 380      29.296 -24.695 -24.751  1.00 97.11           C  
ATOM   2963  N   LEU B 381      33.863 -24.549 -21.862  1.00 97.80           N  
ATOM   2964  CA  LEU B 381      34.581 -24.030 -20.703  1.00 97.80           C  
ATOM   2965  C   LEU B 381      35.314 -22.739 -21.052  1.00 97.80           C  
ATOM   2966  CB  LEU B 381      35.576 -25.069 -20.180  1.00 97.80           C  
ATOM   2967  O   LEU B 381      35.300 -21.783 -20.273  1.00 97.80           O  
ATOM   2968  CG  LEU B 381      34.980 -26.256 -19.421  1.00 97.80           C  
ATOM   2969  CD1 LEU B 381      36.030 -27.345 -19.230  1.00 97.80           C  
ATOM   2970  CD2 LEU B 381      34.420 -25.805 -18.076  1.00 97.80           C  
ATOM   2971  N   ARG B 382      35.900 -22.713 -22.230  1.00 97.06           N  
ATOM   2972  CA  ARG B 382      36.577 -21.506 -22.692  1.00 97.06           C  
ATOM   2973  C   ARG B 382      35.583 -20.370 -22.909  1.00 97.06           C  
ATOM   2974  CB  ARG B 382      37.347 -21.782 -23.985  1.00 97.06           C  
ATOM   2975  O   ARG B 382      35.884 -19.210 -22.618  1.00 97.06           O  
ATOM   2976  CG  ARG B 382      38.688 -22.464 -23.770  1.00 97.06           C  
ATOM   2977  CD  ARG B 382      39.465 -22.606 -25.071  1.00 97.06           C  
ATOM   2978  NE  ARG B 382      40.366 -23.755 -25.039  1.00 97.06           N  
ATOM   2979  NH1 ARG B 382      40.130 -24.265 -27.280  1.00 97.06           N  
ATOM   2980  NH2 ARG B 382      41.494 -25.537 -25.947  1.00 97.06           N  
ATOM   2981  CZ  ARG B 382      40.661 -24.516 -26.089  1.00 97.06           C  
ATOM   2982  N   MET B 383      34.430 -20.687 -23.447  1.00 96.95           N  
ATOM   2983  CA  MET B 383      33.375 -19.707 -23.689  1.00 96.95           C  
ATOM   2984  C   MET B 383      32.903 -19.080 -22.382  1.00 96.95           C  
ATOM   2985  CB  MET B 383      32.194 -20.355 -24.415  1.00 96.95           C  
ATOM   2986  O   MET B 383      32.842 -17.855 -22.261  1.00 96.95           O  
ATOM   2987  CG  MET B 383      31.058 -19.392 -24.719  1.00 96.95           C  
ATOM   2988  SD  MET B 383      29.587 -20.238 -25.416  1.00 96.95           S  
ATOM   2989  CE  MET B 383      29.046 -21.186 -23.967  1.00 96.95           C  
ATOM   2990  N   THR B 384      32.526 -19.965 -21.333  1.00 97.59           N  
ATOM   2991  CA  THR B 384      32.022 -19.464 -20.059  1.00 97.59           C  
ATOM   2992  C   THR B 384      33.087 -18.638 -19.344  1.00 97.59           C  
ATOM   2993  CB  THR B 384      31.564 -20.617 -19.147  1.00 97.59           C  
ATOM   2994  O   THR B 384      32.769 -17.655 -18.671  1.00 97.59           O  
ATOM   2995  CG2 THR B 384      30.311 -21.289 -19.697  1.00 97.59           C  
ATOM   2996  OG1 THR B 384      32.612 -21.590 -19.053  1.00 97.59           O  
ATOM   2997  N   GLU B 385      34.359 -19.095 -19.500  1.00 97.81           N  
ATOM   2998  CA  GLU B 385      35.454 -18.313 -18.934  1.00 97.81           C  
ATOM   2999  C   GLU B 385      35.535 -16.932 -19.576  1.00 97.81           C  
ATOM   3000  CB  GLU B 385      36.785 -19.051 -19.102  1.00 97.81           C  
ATOM   3001  O   GLU B 385      35.688 -15.926 -18.880  1.00 97.81           O  
ATOM   3002  CG  GLU B 385      37.970 -18.329 -18.478  1.00 97.81           C  
ATOM   3003  CD  GLU B 385      39.278 -19.092 -18.617  1.00 97.81           C  
ATOM   3004  OE1 GLU B 385      40.263 -18.740 -17.929  1.00 97.81           O  
ATOM   3005  OE2 GLU B 385      39.318 -20.050 -19.422  1.00 97.81           O  
ATOM   3006  N   SER B 386      35.414 -16.877 -20.876  1.00 97.38           N  
ATOM   3007  CA  SER B 386      35.445 -15.613 -21.603  1.00 97.38           C  
ATOM   3008  C   SER B 386      34.266 -14.725 -21.219  1.00 97.38           C  
ATOM   3009  CB  SER B 386      35.436 -15.862 -23.112  1.00 97.38           C  
ATOM   3010  O   SER B 386      34.430 -13.520 -21.018  1.00 97.38           O  
ATOM   3011  OG  SER B 386      35.363 -14.639 -23.824  1.00 97.38           O  
ATOM   3012  N   TRP B 387      33.028 -15.305 -21.105  1.00 98.11           N  
ATOM   3013  CA  TRP B 387      31.840 -14.556 -20.709  1.00 98.11           C  
ATOM   3014  C   TRP B 387      32.005 -13.972 -19.310  1.00 98.11           C  
ATOM   3015  CB  TRP B 387      30.598 -15.450 -20.760  1.00 98.11           C  
ATOM   3016  O   TRP B 387      31.684 -12.804 -19.076  1.00 98.11           O  
ATOM   3017  CG  TRP B 387      30.101 -15.725 -22.147  1.00 98.11           C  
ATOM   3018  CD1 TRP B 387      30.682 -15.337 -23.322  1.00 98.11           C  
ATOM   3019  CD2 TRP B 387      28.917 -16.445 -22.503  1.00 98.11           C  
ATOM   3020  CE2 TRP B 387      28.843 -16.456 -23.914  1.00 98.11           C  
ATOM   3021  CE3 TRP B 387      27.911 -17.084 -21.766  1.00 98.11           C  
ATOM   3022  NE1 TRP B 387      29.930 -15.773 -24.389  1.00 98.11           N  
ATOM   3023  CH2 TRP B 387      26.829 -17.699 -23.856  1.00 98.11           C  
ATOM   3024  CZ2 TRP B 387      27.800 -17.081 -24.602  1.00 98.11           C  
ATOM   3025  CZ3 TRP B 387      26.875 -17.706 -22.453  1.00 98.11           C  
ATOM   3026  N   PHE B 388      32.529 -14.786 -18.366  1.00 98.35           N  
ATOM   3027  CA  PHE B 388      32.748 -14.350 -16.992  1.00 98.35           C  
ATOM   3028  C   PHE B 388      33.708 -13.167 -16.946  1.00 98.35           C  
ATOM   3029  CB  PHE B 388      33.293 -15.502 -16.141  1.00 98.35           C  
ATOM   3030  O   PHE B 388      33.461 -12.187 -16.240  1.00 98.35           O  
ATOM   3031  CG  PHE B 388      33.427 -15.167 -14.680  1.00 98.35           C  
ATOM   3032  CD1 PHE B 388      34.662 -14.832 -14.140  1.00 98.35           C  
ATOM   3033  CD2 PHE B 388      32.316 -15.186 -13.847  1.00 98.35           C  
ATOM   3034  CE1 PHE B 388      34.790 -14.522 -12.788  1.00 98.35           C  
ATOM   3035  CE2 PHE B 388      32.435 -14.877 -12.495  1.00 98.35           C  
ATOM   3036  CZ  PHE B 388      33.673 -14.546 -11.967  1.00 98.35           C  
ATOM   3037  N   SER B 389      34.740 -13.211 -17.760  1.00 97.26           N  
ATOM   3038  CA  SER B 389      35.766 -12.173 -17.781  1.00 97.26           C  
ATOM   3039  C   SER B 389      35.233 -10.881 -18.393  1.00 97.26           C  
ATOM   3040  CB  SER B 389      36.993 -12.647 -18.560  1.00 97.26           C  
ATOM   3041  O   SER B 389      35.760  -9.799 -18.127  1.00 97.26           O  
ATOM   3042  OG  SER B 389      37.566 -13.790 -17.948  1.00 97.26           O  
ATOM   3043  N   SER B 390      34.183 -10.908 -19.182  1.00 96.89           N  
ATOM   3044  CA  SER B 390      33.616  -9.752 -19.869  1.00 96.89           C  
ATOM   3045  C   SER B 390      32.703  -8.953 -18.945  1.00 96.89           C  
ATOM   3046  CB  SER B 390      32.838 -10.193 -21.110  1.00 96.89           C  
ATOM   3047  O   SER B 390      32.363  -7.806 -19.239  1.00 96.89           O  
ATOM   3048  OG  SER B 390      33.708 -10.769 -22.069  1.00 96.89           O  
ATOM   3049  N   LEU B 391      32.268  -9.564 -17.812  1.00 97.55           N  
ATOM   3050  CA  LEU B 391      31.289  -8.954 -16.919  1.00 97.55           C  
ATOM   3051  C   LEU B 391      31.877  -7.730 -16.224  1.00 97.55           C  
ATOM   3052  CB  LEU B 391      30.810  -9.966 -15.876  1.00 97.55           C  
ATOM   3053  O   LEU B 391      31.145  -6.807 -15.860  1.00 97.55           O  
ATOM   3054  CG  LEU B 391      29.888 -11.077 -16.383  1.00 97.55           C  
ATOM   3055  CD1 LEU B 391      29.804 -12.204 -15.359  1.00 97.55           C  
ATOM   3056  CD2 LEU B 391      28.501 -10.523 -16.691  1.00 97.55           C  
ATOM   3057  N   SER B 392      33.221  -7.764 -15.994  1.00 95.94           N  
ATOM   3058  CA  SER B 392      33.938  -6.670 -15.346  1.00 95.94           C  
ATOM   3059  C   SER B 392      35.446  -6.888 -15.400  1.00 95.94           C  
ATOM   3060  CB  SER B 392      33.487  -6.519 -13.893  1.00 95.94           C  
ATOM   3061  O   SER B 392      35.912  -7.928 -15.871  1.00 95.94           O  
ATOM   3062  OG  SER B 392      34.131  -7.473 -13.065  1.00 95.94           O  
ATOM   3063  N   ARG B 393      36.149  -5.948 -14.940  1.00 94.00           N  
ATOM   3064  CA  ARG B 393      37.601  -6.067 -14.872  1.00 94.00           C  
ATOM   3065  C   ARG B 393      38.017  -7.140 -13.871  1.00 94.00           C  
ATOM   3066  CB  ARG B 393      38.234  -4.725 -14.496  1.00 94.00           C  
ATOM   3067  O   ARG B 393      38.979  -7.874 -14.104  1.00 94.00           O  
ATOM   3068  CG  ARG B 393      38.328  -3.743 -15.652  1.00 94.00           C  
ATOM   3069  CD  ARG B 393      39.071  -2.475 -15.255  1.00 94.00           C  
ATOM   3070  NE  ARG B 393      39.110  -1.508 -16.349  1.00 94.00           N  
ATOM   3071  NH1 ARG B 393      40.280   0.095 -15.167  1.00 94.00           N  
ATOM   3072  NH2 ARG B 393      39.659   0.491 -17.337  1.00 94.00           N  
ATOM   3073  CZ  ARG B 393      39.683  -0.310 -16.282  1.00 94.00           C  
ATOM   3074  N   ASP B 394      37.348  -7.170 -12.805  1.00 92.93           N  
ATOM   3075  CA  ASP B 394      37.562  -8.171 -11.765  1.00 92.93           C  
ATOM   3076  C   ASP B 394      36.236  -8.760 -11.288  1.00 92.93           C  
ATOM   3077  CB  ASP B 394      38.323  -7.564 -10.584  1.00 92.93           C  
ATOM   3078  O   ASP B 394      35.792  -8.480 -10.173  1.00 92.93           O  
ATOM   3079  CG  ASP B 394      38.922  -8.612  -9.662  1.00 92.93           C  
ATOM   3080  OD1 ASP B 394      38.641  -9.816  -9.844  1.00 92.93           O  
ATOM   3081  OD2 ASP B 394      39.679  -8.230  -8.744  1.00 92.93           O  
ATOM   3082  N   PRO B 395      35.740  -9.768 -12.102  1.00 94.70           N  
ATOM   3083  CA  PRO B 395      34.400 -10.287 -11.820  1.00 94.70           C  
ATOM   3084  C   PRO B 395      34.315 -11.005 -10.475  1.00 94.70           C  
ATOM   3085  CB  PRO B 395      34.149 -11.261 -12.975  1.00 94.70           C  
ATOM   3086  O   PRO B 395      33.301 -10.904  -9.780  1.00 94.70           O  
ATOM   3087  CG  PRO B 395      35.093 -10.829 -14.050  1.00 94.70           C  
ATOM   3088  CD  PRO B 395      36.259 -10.133 -13.409  1.00 94.70           C  
ATOM   3089  N   LEU B 396      35.326 -11.737 -10.116  1.00 94.27           N  
ATOM   3090  CA  LEU B 396      35.314 -12.420  -8.827  1.00 94.27           C  
ATOM   3091  C   LEU B 396      35.153 -11.423  -7.685  1.00 94.27           C  
ATOM   3092  CB  LEU B 396      36.600 -13.229  -8.637  1.00 94.27           C  
ATOM   3093  O   LEU B 396      34.357 -11.643  -6.770  1.00 94.27           O  
ATOM   3094  CG  LEU B 396      36.483 -14.500  -7.794  1.00 94.27           C  
ATOM   3095  CD1 LEU B 396      36.084 -15.682  -8.670  1.00 94.27           C  
ATOM   3096  CD2 LEU B 396      37.795 -14.783  -7.069  1.00 94.27           C  
ATOM   3097  N   GLU B 397      35.905 -10.312  -7.759  1.00 92.23           N  
ATOM   3098  CA  GLU B 397      35.808  -9.269  -6.743  1.00 92.23           C  
ATOM   3099  C   GLU B 397      34.447  -8.579  -6.788  1.00 92.23           C  
ATOM   3100  CB  GLU B 397      36.926  -8.238  -6.921  1.00 92.23           C  
ATOM   3101  O   GLU B 397      33.909  -8.187  -5.751  1.00 92.23           O  
ATOM   3102  CG  GLU B 397      37.195  -7.402  -5.679  1.00 92.23           C  
ATOM   3103  CD  GLU B 397      37.439  -8.240  -4.433  1.00 92.23           C  
ATOM   3104  OE1 GLU B 397      37.396  -7.686  -3.311  1.00 92.23           O  
ATOM   3105  OE2 GLU B 397      37.677  -9.459  -4.581  1.00 92.23           O  
ATOM   3106  N   LEU B 398      33.969  -8.411  -7.977  1.00 93.18           N  
ATOM   3107  CA  LEU B 398      32.647  -7.813  -8.136  1.00 93.18           C  
ATOM   3108  C   LEU B 398      31.599  -8.594  -7.350  1.00 93.18           C  
ATOM   3109  CB  LEU B 398      32.258  -7.759  -9.615  1.00 93.18           C  
ATOM   3110  O   LEU B 398      30.881  -8.023  -6.527  1.00 93.18           O  
ATOM   3111  CG  LEU B 398      30.815  -7.353  -9.922  1.00 93.18           C  
ATOM   3112  CD1 LEU B 398      30.574  -5.904  -9.510  1.00 93.18           C  
ATOM   3113  CD2 LEU B 398      30.507  -7.552 -11.402  1.00 93.18           C  
ATOM   3114  N   PHE B 399      31.504  -9.852  -7.483  1.00 94.30           N  
ATOM   3115  CA  PHE B 399      30.468 -10.677  -6.873  1.00 94.30           C  
ATOM   3116  C   PHE B 399      30.760 -10.908  -5.395  1.00 94.30           C  
ATOM   3117  CB  PHE B 399      30.350 -12.020  -7.600  1.00 94.30           C  
ATOM   3118  O   PHE B 399      29.838 -11.034  -4.587  1.00 94.30           O  
ATOM   3119  CG  PHE B 399      29.931 -11.895  -9.040  1.00 94.30           C  
ATOM   3120  CD1 PHE B 399      28.762 -11.228  -9.383  1.00 94.30           C  
ATOM   3121  CD2 PHE B 399      30.708 -12.446 -10.052  1.00 94.30           C  
ATOM   3122  CE1 PHE B 399      28.372 -11.111 -10.715  1.00 94.30           C  
ATOM   3123  CE2 PHE B 399      30.324 -12.333 -11.385  1.00 94.30           C  
ATOM   3124  CZ  PHE B 399      29.155 -11.666 -11.715  1.00 94.30           C  
ATOM   3125  N   ARG B 400      32.020 -10.981  -5.094  1.00 89.97           N  
ATOM   3126  CA  ARG B 400      32.375 -11.037  -3.680  1.00 89.97           C  
ATOM   3127  C   ARG B 400      31.929  -9.773  -2.953  1.00 89.97           C  
ATOM   3128  CB  ARG B 400      33.883 -11.234  -3.512  1.00 89.97           C  
ATOM   3129  O   ARG B 400      31.440  -9.840  -1.823  1.00 89.97           O  
ATOM   3130  CG  ARG B 400      34.304 -11.583  -2.093  1.00 89.97           C  
ATOM   3131  CD  ARG B 400      35.808 -11.799  -1.988  1.00 89.97           C  
ATOM   3132  NE  ARG B 400      36.215 -12.098  -0.618  1.00 89.97           N  
ATOM   3133  NH1 ARG B 400      38.401 -12.611  -1.160  1.00 89.97           N  
ATOM   3134  NH2 ARG B 400      37.699 -12.724   1.019  1.00 89.97           N  
ATOM   3135  CZ  ARG B 400      37.437 -12.477  -0.256  1.00 89.97           C  
ATOM   3136  N   GLY B 401      32.184  -8.712  -3.563  1.00 89.55           N  
ATOM   3137  CA  GLY B 401      31.734  -7.444  -3.012  1.00 89.55           C  
ATOM   3138  C   GLY B 401      30.232  -7.383  -2.805  1.00 89.55           C  
ATOM   3139  O   GLY B 401      29.762  -6.903  -1.771  1.00 89.55           O  
ATOM   3140  N   ILE B 402      29.464  -7.897  -3.809  1.00 89.12           N  
ATOM   3141  CA  ILE B 402      28.008  -7.894  -3.719  1.00 89.12           C  
ATOM   3142  C   ILE B 402      27.556  -8.853  -2.620  1.00 89.12           C  
ATOM   3143  CB  ILE B 402      27.358  -8.280  -5.067  1.00 89.12           C  
ATOM   3144  O   ILE B 402      26.623  -8.554  -1.871  1.00 89.12           O  
ATOM   3145  CG1 ILE B 402      27.700  -7.240  -6.141  1.00 89.12           C  
ATOM   3146  CG2 ILE B 402      25.842  -8.429  -4.913  1.00 89.12           C  
ATOM   3147  CD1 ILE B 402      27.217  -7.611  -7.537  1.00 89.12           C  
ATOM   3148  N   SER B 403      28.202 -10.009  -2.446  1.00 87.40           N  
ATOM   3149  CA  SER B 403      27.846 -11.036  -1.472  1.00 87.40           C  
ATOM   3150  C   SER B 403      28.089 -10.554  -0.046  1.00 87.40           C  
ATOM   3151  CB  SER B 403      28.641 -12.317  -1.728  1.00 87.40           C  
ATOM   3152  O   SER B 403      27.508 -11.084   0.903  1.00 87.40           O  
ATOM   3153  OG  SER B 403      29.986 -12.166  -1.310  1.00 87.40           O  
ATOM   3154  N   SER B 404      28.930  -9.600   0.094  1.00 79.26           N  
ATOM   3155  CA  SER B 404      29.274  -9.097   1.420  1.00 79.26           C  
ATOM   3156  C   SER B 404      28.340  -7.969   1.844  1.00 79.26           C  
ATOM   3157  CB  SER B 404      30.723  -8.608   1.448  1.00 79.26           C  
ATOM   3158  O   SER B 404      28.377  -7.524   2.993  1.00 79.26           O  
ATOM   3159  OG  SER B 404      30.969  -7.702   0.386  1.00 79.26           O  
ATOM   3160  N   GLN B 405      27.492  -7.538   0.896  1.00 73.77           N  
ATOM   3161  CA  GLN B 405      26.542  -6.481   1.224  1.00 73.77           C  
ATOM   3162  C   GLN B 405      25.459  -6.988   2.172  1.00 73.77           C  
ATOM   3163  CB  GLN B 405      25.905  -5.917  -0.047  1.00 73.77           C  
ATOM   3164  O   GLN B 405      25.103  -8.168   2.141  1.00 73.77           O  
ATOM   3165  CG  GLN B 405      26.889  -5.202  -0.963  1.00 73.77           C  
ATOM   3166  CD  GLN B 405      26.224  -4.612  -2.193  1.00 73.77           C  
ATOM   3167  NE2 GLN B 405      27.028  -4.046  -3.087  1.00 73.77           N  
ATOM   3168  OE1 GLN B 405      24.999  -4.666  -2.338  1.00 73.77           O  
ATOM   3169  N   PRO B 406      24.941  -6.206   3.104  1.00 63.54           N  
ATOM   3170  CA  PRO B 406      23.993  -6.603   4.147  1.00 63.54           C  
ATOM   3171  C   PRO B 406      22.583  -6.834   3.606  1.00 63.54           C  
ATOM   3172  CB  PRO B 406      24.018  -5.417   5.116  1.00 63.54           C  
ATOM   3173  O   PRO B 406      21.609  -6.344   4.182  1.00 63.54           O  
ATOM   3174  CG  PRO B 406      24.385  -4.241   4.270  1.00 63.54           C  
ATOM   3175  CD  PRO B 406      25.178  -4.729   3.092  1.00 63.54           C  
ATOM   3176  N   PHE B 407      22.419  -7.177   2.393  1.00 68.25           N  
ATOM   3177  CA  PHE B 407      21.126  -7.533   1.822  1.00 68.25           C  
ATOM   3178  C   PHE B 407      21.087  -9.010   1.447  1.00 68.25           C  
ATOM   3179  CB  PHE B 407      20.824  -6.672   0.592  1.00 68.25           C  
ATOM   3180  O   PHE B 407      21.754  -9.433   0.500  1.00 68.25           O  
ATOM   3181  CG  PHE B 407      20.826  -5.193   0.871  1.00 68.25           C  
ATOM   3182  CD1 PHE B 407      19.762  -4.596   1.537  1.00 68.25           C  
ATOM   3183  CD2 PHE B 407      21.892  -4.399   0.468  1.00 68.25           C  
ATOM   3184  CE1 PHE B 407      19.761  -3.227   1.797  1.00 68.25           C  
ATOM   3185  CE2 PHE B 407      21.898  -3.031   0.725  1.00 68.25           C  
ATOM   3186  CZ  PHE B 407      20.832  -2.447   1.388  1.00 68.25           C  
ATOM   3187  N   PRO B 408      20.285  -9.742   2.290  1.00 72.13           N  
ATOM   3188  CA  PRO B 408      20.287 -11.198   2.131  1.00 72.13           C  
ATOM   3189  C   PRO B 408      19.965 -11.636   0.704  1.00 72.13           C  
ATOM   3190  CB  PRO B 408      19.198 -11.660   3.103  1.00 72.13           C  
ATOM   3191  O   PRO B 408      20.563 -12.589   0.197  1.00 72.13           O  
ATOM   3192  CG  PRO B 408      19.060 -10.540   4.083  1.00 72.13           C  
ATOM   3193  CD  PRO B 408      19.489  -9.266   3.414  1.00 72.13           C  
ATOM   3194  N   GLU B 409      19.003 -10.990   0.048  1.00 79.19           N  
ATOM   3195  CA  GLU B 409      18.619 -11.367  -1.308  1.00 79.19           C  
ATOM   3196  C   GLU B 409      19.784 -11.194  -2.280  1.00 79.19           C  
ATOM   3197  CB  GLU B 409      17.417 -10.544  -1.776  1.00 79.19           C  
ATOM   3198  O   GLU B 409      19.995 -12.032  -3.159  1.00 79.19           O  
ATOM   3199  CG  GLU B 409      16.130 -10.852  -1.025  1.00 79.19           C  
ATOM   3200  CD  GLU B 409      14.957  -9.991  -1.465  1.00 79.19           C  
ATOM   3201  OE1 GLU B 409      13.862 -10.106  -0.869  1.00 79.19           O  
ATOM   3202  OE2 GLU B 409      15.134  -9.195  -2.415  1.00 79.19           O  
ATOM   3203  N   LEU B 410      20.579 -10.138  -2.175  1.00 84.56           N  
ATOM   3204  CA  LEU B 410      21.749  -9.892  -3.012  1.00 84.56           C  
ATOM   3205  C   LEU B 410      22.872 -10.868  -2.678  1.00 84.56           C  
ATOM   3206  CB  LEU B 410      22.239  -8.452  -2.837  1.00 84.56           C  
ATOM   3207  O   LEU B 410      23.564 -11.354  -3.575  1.00 84.56           O  
ATOM   3208  CG  LEU B 410      21.536  -7.389  -3.682  1.00 84.56           C  
ATOM   3209  CD1 LEU B 410      21.826  -5.997  -3.131  1.00 84.56           C  
ATOM   3210  CD2 LEU B 410      21.969  -7.492  -5.141  1.00 84.56           C  
ATOM   3211  N   HIS B 411      22.981 -11.072  -1.345  1.00 88.08           N  
ATOM   3212  CA  HIS B 411      23.977 -12.036  -0.890  1.00 88.08           C  
ATOM   3213  C   HIS B 411      23.744 -13.406  -1.516  1.00 88.08           C  
ATOM   3214  CB  HIS B 411      23.958 -12.146   0.636  1.00 88.08           C  
ATOM   3215  O   HIS B 411      24.660 -13.991  -2.100  1.00 88.08           O  
ATOM   3216  CG  HIS B 411      24.931 -13.144   1.178  1.00 88.08           C  
ATOM   3217  CD2 HIS B 411      24.744 -14.391   1.670  1.00 88.08           C  
ATOM   3218  ND1 HIS B 411      26.284 -12.896   1.257  1.00 88.08           N  
ATOM   3219  CE1 HIS B 411      26.889 -13.952   1.775  1.00 88.08           C  
ATOM   3220  NE2 HIS B 411      25.977 -14.873   2.035  1.00 88.08           N  
ATOM   3221  N   CYS B 412      22.532 -13.927  -1.453  1.00 90.28           N  
ATOM   3222  CA  CYS B 412      22.173 -15.238  -1.982  1.00 90.28           C  
ATOM   3223  C   CYS B 412      22.322 -15.275  -3.498  1.00 90.28           C  
ATOM   3224  CB  CYS B 412      20.740 -15.600  -1.592  1.00 90.28           C  
ATOM   3225  O   CYS B 412      22.818 -16.256  -4.054  1.00 90.28           O  
ATOM   3226  SG  CYS B 412      20.526 -15.931   0.170  1.00 90.28           S  
ATOM   3227  N   ALA B 413      21.943 -14.223  -4.145  1.00 92.53           N  
ATOM   3228  CA  ALA B 413      22.035 -14.139  -5.600  1.00 92.53           C  
ATOM   3229  C   ALA B 413      23.490 -14.173  -6.061  1.00 92.53           C  
ATOM   3230  CB  ALA B 413      21.350 -12.872  -6.104  1.00 92.53           C  
ATOM   3231  O   ALA B 413      23.817 -14.825  -7.056  1.00 92.53           O  
ATOM   3232  N   ALA B 414      24.353 -13.503  -5.373  1.00 94.68           N  
ATOM   3233  CA  ALA B 414      25.780 -13.498  -5.688  1.00 94.68           C  
ATOM   3234  C   ALA B 414      26.393 -14.879  -5.475  1.00 94.68           C  
ATOM   3235  CB  ALA B 414      26.508 -12.459  -4.838  1.00 94.68           C  
ATOM   3236  O   ALA B 414      27.206 -15.335  -6.283  1.00 94.68           O  
ATOM   3237  N   LEU B 415      26.023 -15.512  -4.375  1.00 94.79           N  
ATOM   3238  CA  LEU B 415      26.507 -16.861  -4.104  1.00 94.79           C  
ATOM   3239  C   LEU B 415      26.060 -17.828  -5.195  1.00 94.79           C  
ATOM   3240  CB  LEU B 415      26.008 -17.346  -2.741  1.00 94.79           C  
ATOM   3241  O   LEU B 415      26.783 -18.769  -5.531  1.00 94.79           O  
ATOM   3242  CG  LEU B 415      26.719 -16.770  -1.515  1.00 94.79           C  
ATOM   3243  CD1 LEU B 415      26.005 -17.200  -0.238  1.00 94.79           C  
ATOM   3244  CD2 LEU B 415      28.180 -17.207  -1.489  1.00 94.79           C  
ATOM   3245  N   LYS B 416      24.901 -17.602  -5.727  1.00 95.73           N  
ATOM   3246  CA  LYS B 416      24.377 -18.434  -6.807  1.00 95.73           C  
ATOM   3247  C   LYS B 416      25.260 -18.344  -8.048  1.00 95.73           C  
ATOM   3248  CB  LYS B 416      22.944 -18.025  -7.153  1.00 95.73           C  
ATOM   3249  O   LYS B 416      25.415 -19.324  -8.779  1.00 95.73           O  
ATOM   3250  CG  LYS B 416      22.153 -19.101  -7.881  1.00 95.73           C  
ATOM   3251  CD  LYS B 416      20.701 -18.685  -8.085  1.00 95.73           C  
ATOM   3252  CE  LYS B 416      19.937 -19.707  -8.916  1.00 95.73           C  
ATOM   3253  NZ  LYS B 416      18.508 -19.315  -9.099  1.00 95.73           N  
ATOM   3254  N   VAL B 417      25.827 -17.194  -8.300  1.00 97.58           N  
ATOM   3255  CA  VAL B 417      26.756 -17.025  -9.412  1.00 97.58           C  
ATOM   3256  C   VAL B 417      28.007 -17.868  -9.173  1.00 97.58           C  
ATOM   3257  CB  VAL B 417      27.143 -15.542  -9.609  1.00 97.58           C  
ATOM   3258  O   VAL B 417      28.474 -18.566 -10.076  1.00 97.58           O  
ATOM   3259  CG1 VAL B 417      28.248 -15.405 -10.655  1.00 97.58           C  
ATOM   3260  CG2 VAL B 417      25.919 -14.721 -10.010  1.00 97.58           C  
ATOM   3261  N   PHE B 418      28.515 -17.853  -7.956  1.00 97.32           N  
ATOM   3262  CA  PHE B 418      29.665 -18.678  -7.605  1.00 97.32           C  
ATOM   3263  C   PHE B 418      29.331 -20.158  -7.742  1.00 97.32           C  
ATOM   3264  CB  PHE B 418      30.130 -18.374  -6.178  1.00 97.32           C  
ATOM   3265  O   PHE B 418      30.140 -20.938  -8.250  1.00 97.32           O  
ATOM   3266  CG  PHE B 418      30.818 -17.044  -6.033  1.00 97.32           C  
ATOM   3267  CD1 PHE B 418      31.836 -16.673  -6.905  1.00 97.32           C  
ATOM   3268  CD2 PHE B 418      30.448 -16.163  -5.026  1.00 97.32           C  
ATOM   3269  CE1 PHE B 418      32.474 -15.442  -6.773  1.00 97.32           C  
ATOM   3270  CE2 PHE B 418      31.081 -14.931  -4.888  1.00 97.32           C  
ATOM   3271  CZ  PHE B 418      32.095 -14.573  -5.762  1.00 97.32           C  
ATOM   3272  N   THR B 419      28.193 -20.485  -7.300  1.00 96.97           N  
ATOM   3273  CA  THR B 419      27.759 -21.876  -7.365  1.00 96.97           C  
ATOM   3274  C   THR B 419      27.672 -22.347  -8.814  1.00 96.97           C  
ATOM   3275  CB  THR B 419      26.395 -22.068  -6.677  1.00 96.97           C  
ATOM   3276  O   THR B 419      28.026 -23.487  -9.124  1.00 96.97           O  
ATOM   3277  CG2 THR B 419      25.971 -23.533  -6.697  1.00 96.97           C  
ATOM   3278  OG1 THR B 419      26.487 -21.627  -5.317  1.00 96.97           O  
ATOM   3279  N   ALA B 420      27.274 -21.493  -9.721  1.00 97.22           N  
ATOM   3280  CA  ALA B 420      27.091 -21.828 -11.130  1.00 97.22           C  
ATOM   3281  C   ALA B 420      28.422 -22.179 -11.788  1.00 97.22           C  
ATOM   3282  CB  ALA B 420      26.424 -20.670 -11.870  1.00 97.22           C  
ATOM   3283  O   ALA B 420      28.473 -23.014 -12.695  1.00 97.22           O  
ATOM   3284  N   ILE B 421      29.552 -21.637 -11.337  1.00 97.86           N  
ATOM   3285  CA  ILE B 421      30.836 -21.848 -11.996  1.00 97.86           C  
ATOM   3286  C   ILE B 421      31.717 -22.750 -11.135  1.00 97.86           C  
ATOM   3287  CB  ILE B 421      31.554 -20.509 -12.278  1.00 97.86           C  
ATOM   3288  O   ILE B 421      32.834 -23.096 -11.528  1.00 97.86           O  
ATOM   3289  CG1 ILE B 421      31.800 -19.749 -10.969  1.00 97.86           C  
ATOM   3290  CG2 ILE B 421      30.744 -19.658 -13.260  1.00 97.86           C  
ATOM   3291  CD1 ILE B 421      32.678 -18.516 -11.125  1.00 97.86           C  
ATOM   3292  N   ALA B 422      31.249 -23.215  -9.994  1.00 96.93           N  
ATOM   3293  CA  ALA B 422      32.021 -23.884  -8.951  1.00 96.93           C  
ATOM   3294  C   ALA B 422      32.585 -25.211  -9.451  1.00 96.93           C  
ATOM   3295  CB  ALA B 422      31.158 -24.110  -7.712  1.00 96.93           C  
ATOM   3296  O   ALA B 422      33.655 -25.642  -9.017  1.00 96.93           O  
ATOM   3297  N   ASN B 423      31.897 -25.872 -10.380  1.00 96.10           N  
ATOM   3298  CA  ASN B 423      32.333 -27.177 -10.864  1.00 96.10           C  
ATOM   3299  C   ASN B 423      33.175 -27.053 -12.131  1.00 96.10           C  
ATOM   3300  CB  ASN B 423      31.129 -28.087 -11.114  1.00 96.10           C  
ATOM   3301  O   ASN B 423      33.448 -28.051 -12.800  1.00 96.10           O  
ATOM   3302  CG  ASN B 423      30.234 -27.579 -12.228  1.00 96.10           C  
ATOM   3303  ND2 ASN B 423      29.239 -28.376 -12.599  1.00 96.10           N  
ATOM   3304  OD1 ASN B 423      30.437 -26.480 -12.751  1.00 96.10           O  
ATOM   3305  N   GLN B 424      33.503 -25.883 -12.494  1.00 97.12           N  
ATOM   3306  CA  GLN B 424      34.305 -25.640 -13.689  1.00 97.12           C  
ATOM   3307  C   GLN B 424      35.761 -25.363 -13.328  1.00 97.12           C  
ATOM   3308  CB  GLN B 424      33.732 -24.471 -14.492  1.00 97.12           C  
ATOM   3309  O   GLN B 424      36.048 -24.481 -12.516  1.00 97.12           O  
ATOM   3310  CG  GLN B 424      32.303 -24.694 -14.968  1.00 97.12           C  
ATOM   3311  CD  GLN B 424      31.807 -23.584 -15.875  1.00 97.12           C  
ATOM   3312  NE2 GLN B 424      30.519 -23.271 -15.780  1.00 97.12           N  
ATOM   3313  OE1 GLN B 424      32.575 -23.011 -16.655  1.00 97.12           O  
ATOM   3314  N   PRO B 425      36.765 -26.023 -13.968  1.00 97.34           N  
ATOM   3315  CA  PRO B 425      38.183 -25.951 -13.608  1.00 97.34           C  
ATOM   3316  C   PRO B 425      38.744 -24.534 -13.699  1.00 97.34           C  
ATOM   3317  CB  PRO B 425      38.854 -26.871 -14.631  1.00 97.34           C  
ATOM   3318  O   PRO B 425      39.481 -24.099 -12.810  1.00 97.34           O  
ATOM   3319  CG  PRO B 425      37.797 -27.860 -15.006  1.00 97.34           C  
ATOM   3320  CD  PRO B 425      36.465 -27.168 -14.978  1.00 97.34           C  
ATOM   3321  N   TRP B 426      38.415 -23.783 -14.698  1.00 97.16           N  
ATOM   3322  CA  TRP B 426      38.950 -22.432 -14.833  1.00 97.16           C  
ATOM   3323  C   TRP B 426      38.521 -21.557 -13.660  1.00 97.16           C  
ATOM   3324  CB  TRP B 426      38.491 -21.802 -16.151  1.00 97.16           C  
ATOM   3325  O   TRP B 426      39.288 -20.710 -13.197  1.00 97.16           O  
ATOM   3326  CG  TRP B 426      37.006 -21.630 -16.260  1.00 97.16           C  
ATOM   3327  CD1 TRP B 426      36.123 -22.466 -16.884  1.00 97.16           C  
ATOM   3328  CD2 TRP B 426      36.231 -20.549 -15.732  1.00 97.16           C  
ATOM   3329  CE2 TRP B 426      34.883 -20.796 -16.073  1.00 97.16           C  
ATOM   3330  CE3 TRP B 426      36.545 -19.395 -15.001  1.00 97.16           C  
ATOM   3331  NE1 TRP B 426      34.844 -21.970 -16.775  1.00 97.16           N  
ATOM   3332  CH2 TRP B 426      34.184 -18.809 -14.994  1.00 97.16           C  
ATOM   3333  CZ2 TRP B 426      33.849 -19.930 -15.708  1.00 97.16           C  
ATOM   3334  CZ3 TRP B 426      35.515 -18.535 -14.639  1.00 97.16           C  
ATOM   3335  N   ALA B 427      37.256 -21.729 -13.240  1.00 97.59           N  
ATOM   3336  CA  ALA B 427      36.719 -20.946 -12.130  1.00 97.59           C  
ATOM   3337  C   ALA B 427      37.391 -21.328 -10.814  1.00 97.59           C  
ATOM   3338  CB  ALA B 427      35.208 -21.137 -12.026  1.00 97.59           C  
ATOM   3339  O   ALA B 427      37.670 -20.465  -9.979  1.00 97.59           O  
ATOM   3340  N   GLN B 428      37.615 -22.696 -10.663  1.00 97.08           N  
ATOM   3341  CA  GLN B 428      38.303 -23.185  -9.473  1.00 97.08           C  
ATOM   3342  C   GLN B 428      39.712 -22.607  -9.374  1.00 97.08           C  
ATOM   3343  CB  GLN B 428      38.362 -24.714  -9.477  1.00 97.08           C  
ATOM   3344  O   GLN B 428      40.150 -22.206  -8.294  1.00 97.08           O  
ATOM   3345  CG  GLN B 428      36.998 -25.382  -9.363  1.00 97.08           C  
ATOM   3346  CD  GLN B 428      37.063 -26.885  -9.559  1.00 97.08           C  
ATOM   3347  NE2 GLN B 428      35.907 -27.539  -9.512  1.00 97.08           N  
ATOM   3348  OE1 GLN B 428      38.142 -27.453  -9.751  1.00 97.08           O  
ATOM   3349  N   LYS B 429      40.387 -22.540 -10.489  1.00 97.07           N  
ATOM   3350  CA  LYS B 429      41.721 -21.948 -10.523  1.00 97.07           C  
ATOM   3351  C   LYS B 429      41.678 -20.473 -10.134  1.00 97.07           C  
ATOM   3352  CB  LYS B 429      42.343 -22.106 -11.912  1.00 97.07           C  
ATOM   3353  O   LYS B 429      42.511 -20.007  -9.354  1.00 97.07           O  
ATOM   3354  CG  LYS B 429      42.787 -23.525 -12.233  1.00 97.07           C  
ATOM   3355  CD  LYS B 429      43.379 -23.622 -13.633  1.00 97.07           C  
ATOM   3356  CE  LYS B 429      43.644 -25.068 -14.030  1.00 97.07           C  
ATOM   3357  NZ  LYS B 429      44.122 -25.177 -15.441  1.00 97.07           N  
ATOM   3358  N   LEU B 430      40.691 -19.791 -10.639  1.00 95.83           N  
ATOM   3359  CA  LEU B 430      40.516 -18.377 -10.325  1.00 95.83           C  
ATOM   3360  C   LEU B 430      40.219 -18.182  -8.842  1.00 95.83           C  
ATOM   3361  CB  LEU B 430      39.386 -17.777 -11.167  1.00 95.83           C  
ATOM   3362  O   LEU B 430      40.790 -17.297  -8.201  1.00 95.83           O  
ATOM   3363  CG  LEU B 430      39.384 -16.255 -11.313  1.00 95.83           C  
ATOM   3364  CD1 LEU B 430      40.376 -15.824 -12.388  1.00 95.83           C  
ATOM   3365  CD2 LEU B 430      37.982 -15.750 -11.638  1.00 95.83           C  
ATOM   3366  N   MET B 431      39.335 -19.005  -8.285  1.00 95.62           N  
ATOM   3367  CA  MET B 431      38.942 -18.932  -6.880  1.00 95.62           C  
ATOM   3368  C   MET B 431      40.131 -19.213  -5.967  1.00 95.62           C  
ATOM   3369  CB  MET B 431      37.812 -19.920  -6.585  1.00 95.62           C  
ATOM   3370  O   MET B 431      40.342 -18.505  -4.981  1.00 95.62           O  
ATOM   3371  CG  MET B 431      36.486 -19.543  -7.226  1.00 95.62           C  
ATOM   3372  SD  MET B 431      35.192 -20.818  -6.966  1.00 95.62           S  
ATOM   3373  CE  MET B 431      33.793 -20.031  -7.812  1.00 95.62           C  
ATOM   3374  N   PHE B 432      40.897 -20.217  -6.402  1.00 95.09           N  
ATOM   3375  CA  PHE B 432      42.046 -20.613  -5.597  1.00 95.09           C  
ATOM   3376  C   PHE B 432      43.112 -19.523  -5.602  1.00 95.09           C  
ATOM   3377  CB  PHE B 432      42.637 -21.928  -6.113  1.00 95.09           C  
ATOM   3378  O   PHE B 432      43.762 -19.278  -4.584  1.00 95.09           O  
ATOM   3379  CG  PHE B 432      43.786 -22.442  -5.288  1.00 95.09           C  
ATOM   3380  CD1 PHE B 432      45.090 -22.367  -5.763  1.00 95.09           C  
ATOM   3381  CD2 PHE B 432      43.562 -23.001  -4.036  1.00 95.09           C  
ATOM   3382  CE1 PHE B 432      46.155 -22.842  -5.001  1.00 95.09           C  
ATOM   3383  CE2 PHE B 432      44.622 -23.477  -3.269  1.00 95.09           C  
ATOM   3384  CZ  PHE B 432      45.917 -23.398  -3.754  1.00 95.09           C  
ATOM   3385  N   ASN B 433      43.287 -18.868  -6.698  1.00 94.24           N  
ATOM   3386  CA  ASN B 433      44.333 -17.863  -6.853  1.00 94.24           C  
ATOM   3387  C   ASN B 433      43.912 -16.520  -6.261  1.00 94.24           C  
ATOM   3388  CB  ASN B 433      44.707 -17.699  -8.327  1.00 94.24           C  
ATOM   3389  O   ASN B 433      44.725 -15.601  -6.157  1.00 94.24           O  
ATOM   3390  CG  ASN B 433      45.427 -18.911  -8.885  1.00 94.24           C  
ATOM   3391  ND2 ASN B 433      45.311 -19.121 -10.191  1.00 94.24           N  
ATOM   3392  OD1 ASN B 433      46.081 -19.653  -8.148  1.00 94.24           O  
ATOM   3393  N   SER B 434      42.702 -16.412  -5.900  1.00 91.55           N  
ATOM   3394  CA  SER B 434      42.215 -15.192  -5.264  1.00 91.55           C  
ATOM   3395  C   SER B 434      42.413 -15.239  -3.753  1.00 91.55           C  
ATOM   3396  CB  SER B 434      40.736 -14.973  -5.586  1.00 91.55           C  
ATOM   3397  O   SER B 434      41.833 -16.086  -3.071  1.00 91.55           O  
ATOM   3398  OG  SER B 434      40.274 -13.756  -5.026  1.00 91.55           O  
ATOM   3399  N   PRO B 435      43.235 -14.287  -3.178  1.00 90.38           N  
ATOM   3400  CA  PRO B 435      43.562 -14.313  -1.750  1.00 90.38           C  
ATOM   3401  C   PRO B 435      42.324 -14.227  -0.860  1.00 90.38           C  
ATOM   3402  CB  PRO B 435      44.451 -13.080  -1.569  1.00 90.38           C  
ATOM   3403  O   PRO B 435      41.536 -13.285  -0.980  1.00 90.38           O  
ATOM   3404  CG  PRO B 435      44.863 -12.699  -2.954  1.00 90.38           C  
ATOM   3405  CD  PRO B 435      43.869 -13.274  -3.922  1.00 90.38           C  
ATOM   3406  N   GLY B 436      42.273 -15.268  -0.002  1.00 88.29           N  
ATOM   3407  CA  GLY B 436      41.249 -15.245   1.030  1.00 88.29           C  
ATOM   3408  C   GLY B 436      39.936 -15.859   0.581  1.00 88.29           C  
ATOM   3409  O   GLY B 436      38.989 -15.952   1.365  1.00 88.29           O  
ATOM   3410  N   PHE B 437      39.801 -16.319  -0.689  1.00 88.85           N  
ATOM   3411  CA  PHE B 437      38.528 -16.798  -1.215  1.00 88.85           C  
ATOM   3412  C   PHE B 437      38.148 -18.131  -0.582  1.00 88.85           C  
ATOM   3413  CB  PHE B 437      38.594 -16.940  -2.739  1.00 88.85           C  
ATOM   3414  O   PHE B 437      36.992 -18.339  -0.207  1.00 88.85           O  
ATOM   3415  CG  PHE B 437      37.254 -17.171  -3.385  1.00 88.85           C  
ATOM   3416  CD1 PHE B 437      36.788 -18.460  -3.611  1.00 88.85           C  
ATOM   3417  CD2 PHE B 437      36.461 -16.097  -3.768  1.00 88.85           C  
ATOM   3418  CE1 PHE B 437      35.549 -18.676  -4.209  1.00 88.85           C  
ATOM   3419  CE2 PHE B 437      35.222 -16.305  -4.366  1.00 88.85           C  
ATOM   3420  CZ  PHE B 437      34.768 -17.595  -4.587  1.00 88.85           C  
ATOM   3421  N   VAL B 438      39.125 -19.043  -0.499  1.00 90.48           N  
ATOM   3422  CA  VAL B 438      38.855 -20.361   0.066  1.00 90.48           C  
ATOM   3423  C   VAL B 438      38.393 -20.218   1.514  1.00 90.48           C  
ATOM   3424  CB  VAL B 438      40.099 -21.275  -0.008  1.00 90.48           C  
ATOM   3425  O   VAL B 438      37.450 -20.889   1.941  1.00 90.48           O  
ATOM   3426  CG1 VAL B 438      39.819 -22.622   0.657  1.00 90.48           C  
ATOM   3427  CG2 VAL B 438      40.529 -21.472  -1.460  1.00 90.48           C  
ATOM   3428  N   GLU B 439      39.021 -19.282   2.226  1.00 90.07           N  
ATOM   3429  CA  GLU B 439      38.629 -19.010   3.606  1.00 90.07           C  
ATOM   3430  C   GLU B 439      37.213 -18.445   3.676  1.00 90.07           C  
ATOM   3431  CB  GLU B 439      39.614 -18.042   4.265  1.00 90.07           C  
ATOM   3432  O   GLU B 439      36.465 -18.745   4.609  1.00 90.07           O  
ATOM   3433  CG  GLU B 439      41.002 -18.629   4.481  1.00 90.07           C  
ATOM   3434  CD  GLU B 439      41.872 -18.584   3.235  1.00 90.07           C  
ATOM   3435  OE1 GLU B 439      42.976 -19.176   3.243  1.00 90.07           O  
ATOM   3436  OE2 GLU B 439      41.448 -17.951   2.242  1.00 90.07           O  
ATOM   3437  N   TYR B 440      36.985 -17.665   2.751  1.00 88.52           N  
ATOM   3438  CA  TYR B 440      35.660 -17.064   2.655  1.00 88.52           C  
ATOM   3439  C   TYR B 440      34.588 -18.132   2.479  1.00 88.52           C  
ATOM   3440  CB  TYR B 440      35.604 -16.072   1.489  1.00 88.52           C  
ATOM   3441  O   TYR B 440      33.547 -18.090   3.140  1.00 88.52           O  
ATOM   3442  CG  TYR B 440      34.201 -15.726   1.053  1.00 88.52           C  
ATOM   3443  CD1 TYR B 440      33.671 -16.238  -0.129  1.00 88.52           C  
ATOM   3444  CD2 TYR B 440      33.402 -14.886   1.822  1.00 88.52           C  
ATOM   3445  CE1 TYR B 440      32.379 -15.921  -0.535  1.00 88.52           C  
ATOM   3446  CE2 TYR B 440      32.109 -14.562   1.425  1.00 88.52           C  
ATOM   3447  OH  TYR B 440      30.327 -14.766  -0.150  1.00 88.52           O  
ATOM   3448  CZ  TYR B 440      31.607 -15.084   0.247  1.00 88.52           C  
ATOM   3449  N   VAL B 441      34.798 -19.132   1.732  1.00 90.97           N  
ATOM   3450  CA  VAL B 441      33.826 -20.157   1.368  1.00 90.97           C  
ATOM   3451  C   VAL B 441      33.563 -21.069   2.564  1.00 90.97           C  
ATOM   3452  CB  VAL B 441      34.307 -20.990   0.158  1.00 90.97           C  
ATOM   3453  O   VAL B 441      32.423 -21.471   2.807  1.00 90.97           O  
ATOM   3454  CG1 VAL B 441      33.397 -22.197  -0.062  1.00 90.97           C  
ATOM   3455  CG2 VAL B 441      34.363 -20.123  -1.098  1.00 90.97           C  
ATOM   3456  N   VAL B 442      34.625 -21.311   3.351  1.00 90.26           N  
ATOM   3457  CA  VAL B 442      34.498 -22.286   4.429  1.00 90.26           C  
ATOM   3458  C   VAL B 442      34.183 -21.568   5.740  1.00 90.26           C  
ATOM   3459  CB  VAL B 442      35.780 -23.134   4.581  1.00 90.26           C  
ATOM   3460  O   VAL B 442      33.928 -22.211   6.761  1.00 90.26           O  
ATOM   3461  CG1 VAL B 442      35.925 -24.108   3.413  1.00 90.26           C  
ATOM   3462  CG2 VAL B 442      37.008 -22.231   4.684  1.00 90.26           C  
ATOM   3463  N   ASP B 443      34.121 -20.261   5.733  1.00 87.16           N  
ATOM   3464  CA  ASP B 443      33.836 -19.478   6.932  1.00 87.16           C  
ATOM   3465  C   ASP B 443      32.349 -19.523   7.277  1.00 87.16           C  
ATOM   3466  CB  ASP B 443      34.290 -18.029   6.748  1.00 87.16           C  
ATOM   3467  O   ASP B 443      31.512 -19.064   6.497  1.00 87.16           O  
ATOM   3468  CG  ASP B 443      34.137 -17.195   8.008  1.00 87.16           C  
ATOM   3469  OD1 ASP B 443      33.803 -17.755   9.074  1.00 87.16           O  
ATOM   3470  OD2 ASP B 443      34.350 -15.965   7.933  1.00 87.16           O  
ATOM   3471  N   ARG B 444      32.012 -19.992   8.375  1.00 83.88           N  
ATOM   3472  CA  ARG B 444      30.624 -20.162   8.793  1.00 83.88           C  
ATOM   3473  C   ARG B 444      30.150 -18.968   9.615  1.00 83.88           C  
ATOM   3474  CB  ARG B 444      30.459 -21.452   9.599  1.00 83.88           C  
ATOM   3475  O   ARG B 444      28.975 -18.886   9.979  1.00 83.88           O  
ATOM   3476  CG  ARG B 444      30.683 -22.718   8.788  1.00 83.88           C  
ATOM   3477  CD  ARG B 444      30.336 -23.968   9.586  1.00 83.88           C  
ATOM   3478  NE  ARG B 444      30.383 -25.168   8.755  1.00 83.88           N  
ATOM   3479  NH1 ARG B 444      28.327 -25.971   9.437  1.00 83.88           N  
ATOM   3480  NH2 ARG B 444      29.573 -27.145   7.913  1.00 83.88           N  
ATOM   3481  CZ  ARG B 444      29.428 -26.092   8.704  1.00 83.88           C  
ATOM   3482  N   SER B 445      30.961 -18.013   9.893  1.00 77.73           N  
ATOM   3483  CA  SER B 445      30.656 -16.923  10.815  1.00 77.73           C  
ATOM   3484  C   SER B 445      29.946 -15.778  10.101  1.00 77.73           C  
ATOM   3485  CB  SER B 445      31.935 -16.408  11.476  1.00 77.73           C  
ATOM   3486  O   SER B 445      29.344 -14.916  10.745  1.00 77.73           O  
ATOM   3487  OG  SER B 445      32.804 -15.836  10.514  1.00 77.73           O  
ATOM   3488  N   VAL B 446      29.806 -15.832   8.903  1.00 71.03           N  
ATOM   3489  CA  VAL B 446      29.335 -14.668   8.158  1.00 71.03           C  
ATOM   3490  C   VAL B 446      27.830 -14.778   7.924  1.00 71.03           C  
ATOM   3491  CB  VAL B 446      30.075 -14.520   6.809  1.00 71.03           C  
ATOM   3492  O   VAL B 446      27.104 -13.789   8.042  1.00 71.03           O  
ATOM   3493  CG1 VAL B 446      29.719 -13.193   6.141  1.00 71.03           C  
ATOM   3494  CG2 VAL B 446      31.584 -14.632   7.014  1.00 71.03           C  
ATOM   3495  N   GLU B 447      27.355 -15.961   7.711  1.00 77.22           N  
ATOM   3496  CA  GLU B 447      25.950 -16.148   7.363  1.00 77.22           C  
ATOM   3497  C   GLU B 447      25.087 -16.297   8.613  1.00 77.22           C  
ATOM   3498  CB  GLU B 447      25.778 -17.371   6.457  1.00 77.22           C  
ATOM   3499  O   GLU B 447      25.302 -17.205   9.418  1.00 77.22           O  
ATOM   3500  CG  GLU B 447      26.535 -17.271   5.140  1.00 77.22           C  
ATOM   3501  CD  GLU B 447      27.989 -17.701   5.250  1.00 77.22           C  
ATOM   3502  OE1 GLU B 447      28.722 -17.628   4.237  1.00 77.22           O  
ATOM   3503  OE2 GLU B 447      28.399 -18.115   6.358  1.00 77.22           O  
ATOM   3504  N   HIS B 448      23.976 -15.422   8.698  1.00 68.71           N  
ATOM   3505  CA  HIS B 448      23.188 -15.443   9.925  1.00 68.71           C  
ATOM   3506  C   HIS B 448      21.777 -15.957   9.664  1.00 68.71           C  
ATOM   3507  CB  HIS B 448      23.132 -14.048  10.549  1.00 68.71           C  
ATOM   3508  O   HIS B 448      21.125 -16.482  10.571  1.00 68.71           O  
ATOM   3509  CG  HIS B 448      24.478 -13.474  10.859  1.00 68.71           C  
ATOM   3510  CD2 HIS B 448      25.151 -12.436  10.309  1.00 68.71           C  
ATOM   3511  ND1 HIS B 448      25.294 -13.983  11.847  1.00 68.71           N  
ATOM   3512  CE1 HIS B 448      26.413 -13.280  11.890  1.00 68.71           C  
ATOM   3513  NE2 HIS B 448      26.352 -12.335  10.967  1.00 68.71           N  
ATOM   3514  N   ASP B 449      21.318 -15.725   8.411  1.00 72.97           N  
ATOM   3515  CA  ASP B 449      19.960 -16.166   8.109  1.00 72.97           C  
ATOM   3516  C   ASP B 449      19.968 -17.507   7.378  1.00 72.97           C  
ATOM   3517  CB  ASP B 449      19.228 -15.115   7.272  1.00 72.97           C  
ATOM   3518  O   ASP B 449      20.985 -17.901   6.805  1.00 72.97           O  
ATOM   3519  CG  ASP B 449      19.866 -14.890   5.913  1.00 72.97           C  
ATOM   3520  OD1 ASP B 449      19.355 -15.422   4.904  1.00 72.97           O  
ATOM   3521  OD2 ASP B 449      20.890 -14.176   5.850  1.00 72.97           O  
ATOM   3522  N   LYS B 450      18.900 -18.414   7.393  1.00 73.43           N  
ATOM   3523  CA  LYS B 450      18.774 -19.752   6.823  1.00 73.43           C  
ATOM   3524  C   LYS B 450      19.067 -19.742   5.326  1.00 73.43           C  
ATOM   3525  CB  LYS B 450      17.375 -20.315   7.079  1.00 73.43           C  
ATOM   3526  O   LYS B 450      19.838 -20.569   4.833  1.00 73.43           O  
ATOM   3527  CG  LYS B 450      17.189 -21.750   6.609  1.00 73.43           C  
ATOM   3528  CD  LYS B 450      15.778 -22.252   6.890  1.00 73.43           C  
ATOM   3529  CE  LYS B 450      15.560 -23.650   6.329  1.00 73.43           C  
ATOM   3530  NZ  LYS B 450      14.111 -23.938   6.108  1.00 73.43           N  
ATOM   3531  N   ALA B 451      18.425 -18.872   4.621  1.00 82.10           N  
ATOM   3532  CA  ALA B 451      18.578 -18.783   3.171  1.00 82.10           C  
ATOM   3533  C   ALA B 451      20.045 -18.612   2.785  1.00 82.10           C  
ATOM   3534  CB  ALA B 451      17.748 -17.628   2.618  1.00 82.10           C  
ATOM   3535  O   ALA B 451      20.524 -19.251   1.845  1.00 82.10           O  
ATOM   3536  N   SER B 452      20.823 -17.801   3.468  1.00 86.19           N  
ATOM   3537  CA  SER B 452      22.236 -17.543   3.211  1.00 86.19           C  
ATOM   3538  C   SER B 452      23.089 -18.765   3.534  1.00 86.19           C  
ATOM   3539  CB  SER B 452      22.719 -16.344   4.029  1.00 86.19           C  
ATOM   3540  O   SER B 452      24.036 -19.077   2.808  1.00 86.19           O  
ATOM   3541  OG  SER B 452      22.034 -15.164   3.644  1.00 86.19           O  
ATOM   3542  N   LYS B 453      22.734 -19.429   4.638  1.00 87.90           N  
ATOM   3543  CA  LYS B 453      23.445 -20.651   5.002  1.00 87.90           C  
ATOM   3544  C   LYS B 453      23.236 -21.741   3.954  1.00 87.90           C  
ATOM   3545  CB  LYS B 453      22.988 -21.149   6.374  1.00 87.90           C  
ATOM   3546  O   LYS B 453      24.180 -22.444   3.586  1.00 87.90           O  
ATOM   3547  CG  LYS B 453      23.487 -20.304   7.536  1.00 87.90           C  
ATOM   3548  CD  LYS B 453      23.061 -20.890   8.876  1.00 87.90           C  
ATOM   3549  CE  LYS B 453      23.549 -20.038  10.040  1.00 87.90           C  
ATOM   3550  NZ  LYS B 453      23.104 -20.589  11.355  1.00 87.90           N  
ATOM   3551  N   ASP B 454      21.974 -21.836   3.467  1.00 89.50           N  
ATOM   3552  CA  ASP B 454      21.653 -22.806   2.425  1.00 89.50           C  
ATOM   3553  C   ASP B 454      22.397 -22.487   1.130  1.00 89.50           C  
ATOM   3554  CB  ASP B 454      20.145 -22.840   2.170  1.00 89.50           C  
ATOM   3555  O   ASP B 454      22.918 -23.388   0.469  1.00 89.50           O  
ATOM   3556  CG  ASP B 454      19.369 -23.510   3.290  1.00 89.50           C  
ATOM   3557  OD1 ASP B 454      19.970 -24.275   4.076  1.00 89.50           O  
ATOM   3558  OD2 ASP B 454      18.146 -23.274   3.387  1.00 89.50           O  
ATOM   3559  N   ALA B 455      22.481 -21.239   0.783  1.00 91.32           N  
ATOM   3560  CA  ALA B 455      23.157 -20.809  -0.438  1.00 91.32           C  
ATOM   3561  C   ALA B 455      24.652 -21.106  -0.371  1.00 91.32           C  
ATOM   3562  CB  ALA B 455      22.924 -19.319  -0.678  1.00 91.32           C  
ATOM   3563  O   ALA B 455      25.238 -21.595  -1.339  1.00 91.32           O  
ATOM   3564  N   LYS B 456      25.275 -20.777   0.712  1.00 92.44           N  
ATOM   3565  CA  LYS B 456      26.693 -21.068   0.905  1.00 92.44           C  
ATOM   3566  C   LYS B 456      26.957 -22.571   0.861  1.00 92.44           C  
ATOM   3567  CB  LYS B 456      27.183 -20.489   2.233  1.00 92.44           C  
ATOM   3568  O   LYS B 456      27.951 -23.015   0.283  1.00 92.44           O  
ATOM   3569  CG  LYS B 456      28.698 -20.459   2.373  1.00 92.44           C  
ATOM   3570  CD  LYS B 456      29.139 -19.496   3.468  1.00 92.44           C  
ATOM   3571  CE  LYS B 456      30.636 -19.225   3.407  1.00 92.44           C  
ATOM   3572  NZ  LYS B 456      31.059 -18.214   4.422  1.00 92.44           N  
ATOM   3573  N   TYR B 457      26.093 -23.267   1.531  1.00 93.42           N  
ATOM   3574  CA  TYR B 457      26.209 -24.721   1.540  1.00 93.42           C  
ATOM   3575  C   TYR B 457      26.149 -25.281   0.123  1.00 93.42           C  
ATOM   3576  CB  TYR B 457      25.101 -25.344   2.395  1.00 93.42           C  
ATOM   3577  O   TYR B 457      26.895 -26.201  -0.219  1.00 93.42           O  
ATOM   3578  CG  TYR B 457      25.201 -26.845   2.517  1.00 93.42           C  
ATOM   3579  CD1 TYR B 457      24.384 -27.681   1.759  1.00 93.42           C  
ATOM   3580  CD2 TYR B 457      26.110 -27.430   3.392  1.00 93.42           C  
ATOM   3581  CE1 TYR B 457      24.471 -29.065   1.870  1.00 93.42           C  
ATOM   3582  CE2 TYR B 457      26.206 -28.813   3.511  1.00 93.42           C  
ATOM   3583  OH  TYR B 457      25.474 -30.990   2.861  1.00 93.42           O  
ATOM   3584  CZ  TYR B 457      25.384 -29.620   2.747  1.00 93.42           C  
ATOM   3585  N   GLU B 458      25.246 -24.773  -0.738  1.00 94.93           N  
ATOM   3586  CA  GLU B 458      25.141 -25.209  -2.128  1.00 94.93           C  
ATOM   3587  C   GLU B 458      26.437 -24.944  -2.889  1.00 94.93           C  
ATOM   3588  CB  GLU B 458      23.970 -24.510  -2.823  1.00 94.93           C  
ATOM   3589  O   GLU B 458      26.829 -25.734  -3.750  1.00 94.93           O  
ATOM   3590  CG  GLU B 458      22.605 -25.055  -2.427  1.00 94.93           C  
ATOM   3591  CD  GLU B 458      22.458 -26.547  -2.680  1.00 94.93           C  
ATOM   3592  OE1 GLU B 458      21.943 -27.265  -1.794  1.00 94.93           O  
ATOM   3593  OE2 GLU B 458      22.863 -27.002  -3.773  1.00 94.93           O  
ATOM   3594  N   LEU B 459      27.077 -23.862  -2.607  1.00 96.20           N  
ATOM   3595  CA  LEU B 459      28.376 -23.547  -3.192  1.00 96.20           C  
ATOM   3596  C   LEU B 459      29.429 -24.561  -2.758  1.00 96.20           C  
ATOM   3597  CB  LEU B 459      28.815 -22.136  -2.793  1.00 96.20           C  
ATOM   3598  O   LEU B 459      30.148 -25.112  -3.595  1.00 96.20           O  
ATOM   3599  CG  LEU B 459      30.249 -21.744  -3.155  1.00 96.20           C  
ATOM   3600  CD1 LEU B 459      30.468 -21.869  -4.659  1.00 96.20           C  
ATOM   3601  CD2 LEU B 459      30.552 -20.326  -2.682  1.00 96.20           C  
ATOM   3602  N   VAL B 460      29.495 -24.847  -1.476  1.00 96.15           N  
ATOM   3603  CA  VAL B 460      30.455 -25.805  -0.936  1.00 96.15           C  
ATOM   3604  C   VAL B 460      30.192 -27.188  -1.526  1.00 96.15           C  
ATOM   3605  CB  VAL B 460      30.393 -25.863   0.607  1.00 96.15           C  
ATOM   3606  O   VAL B 460      31.127 -27.892  -1.915  1.00 96.15           O  
ATOM   3607  CG1 VAL B 460      31.255 -27.006   1.139  1.00 96.15           C  
ATOM   3608  CG2 VAL B 460      30.836 -24.530   1.208  1.00 96.15           C  
ATOM   3609  N   LYS B 461      28.945 -27.486  -1.605  1.00 96.07           N  
ATOM   3610  CA  LYS B 461      28.546 -28.768  -2.178  1.00 96.07           C  
ATOM   3611  C   LYS B 461      29.006 -28.889  -3.628  1.00 96.07           C  
ATOM   3612  CB  LYS B 461      27.029 -28.944  -2.093  1.00 96.07           C  
ATOM   3613  O   LYS B 461      29.564 -29.914  -4.024  1.00 96.07           O  
ATOM   3614  CG  LYS B 461      26.540 -30.316  -2.534  1.00 96.07           C  
ATOM   3615  CD  LYS B 461      25.030 -30.446  -2.383  1.00 96.07           C  
ATOM   3616  CE  LYS B 461      24.540 -31.820  -2.819  1.00 96.07           C  
ATOM   3617  NZ  LYS B 461      23.065 -31.967  -2.633  1.00 96.07           N  
ATOM   3618  N   ALA B 462      28.845 -27.885  -4.411  1.00 95.96           N  
ATOM   3619  CA  ALA B 462      29.247 -27.874  -5.815  1.00 95.96           C  
ATOM   3620  C   ALA B 462      30.761 -28.003  -5.954  1.00 95.96           C  
ATOM   3621  CB  ALA B 462      28.759 -26.599  -6.498  1.00 95.96           C  
ATOM   3622  O   ALA B 462      31.252 -28.720  -6.829  1.00 95.96           O  
ATOM   3623  N   LEU B 463      31.542 -27.396  -5.121  1.00 96.57           N  
ATOM   3624  CA  LEU B 463      33.000 -27.461  -5.135  1.00 96.57           C  
ATOM   3625  C   LEU B 463      33.487 -28.833  -4.682  1.00 96.57           C  
ATOM   3626  CB  LEU B 463      33.593 -26.373  -4.235  1.00 96.57           C  
ATOM   3627  O   LEU B 463      34.289 -29.470  -5.369  1.00 96.57           O  
ATOM   3628  CG  LEU B 463      33.574 -24.949  -4.792  1.00 96.57           C  
ATOM   3629  CD1 LEU B 463      33.878 -23.944  -3.685  1.00 96.57           C  
ATOM   3630  CD2 LEU B 463      34.571 -24.808  -5.937  1.00 96.57           C  
ATOM   3631  N   ALA B 464      32.926 -29.297  -3.559  1.00 94.88           N  
ATOM   3632  CA  ALA B 464      33.375 -30.546  -2.949  1.00 94.88           C  
ATOM   3633  C   ALA B 464      33.080 -31.737  -3.857  1.00 94.88           C  
ATOM   3634  CB  ALA B 464      32.713 -30.742  -1.587  1.00 94.88           C  
ATOM   3635  O   ALA B 464      33.827 -32.718  -3.866  1.00 94.88           O  
ATOM   3636  N   ASN B 465      32.049 -31.677  -4.666  1.00 94.02           N  
ATOM   3637  CA  ASN B 465      31.636 -32.792  -5.511  1.00 94.02           C  
ATOM   3638  C   ASN B 465      32.274 -32.712  -6.895  1.00 94.02           C  
ATOM   3639  CB  ASN B 465      30.111 -32.839  -5.631  1.00 94.02           C  
ATOM   3640  O   ASN B 465      32.098 -33.614  -7.717  1.00 94.02           O  
ATOM   3641  CG  ASN B 465      29.441 -33.337  -4.365  1.00 94.02           C  
ATOM   3642  ND2 ASN B 465      28.183 -32.959  -4.172  1.00 94.02           N  
ATOM   3643  OD1 ASN B 465      30.050 -34.055  -3.567  1.00 94.02           O  
ATOM   3644  N   SER B 466      33.022 -31.676  -7.093  1.00 94.54           N  
ATOM   3645  CA  SER B 466      33.685 -31.530  -8.385  1.00 94.54           C  
ATOM   3646  C   SER B 466      34.865 -32.488  -8.512  1.00 94.54           C  
ATOM   3647  CB  SER B 466      34.163 -30.090  -8.583  1.00 94.54           C  
ATOM   3648  O   SER B 466      35.600 -32.707  -7.547  1.00 94.54           O  
ATOM   3649  OG  SER B 466      35.034 -29.998  -9.697  1.00 94.54           O  
ATOM   3650  N   LYS B 467      35.091 -33.063  -9.695  1.00 92.71           N  
ATOM   3651  CA  LYS B 467      36.140 -34.045  -9.950  1.00 92.71           C  
ATOM   3652  C   LYS B 467      37.520 -33.393  -9.935  1.00 92.71           C  
ATOM   3653  CB  LYS B 467      35.907 -34.745 -11.290  1.00 92.71           C  
ATOM   3654  O   LYS B 467      38.521 -34.052  -9.649  1.00 92.71           O  
ATOM   3655  CG  LYS B 467      34.661 -35.619 -11.323  1.00 92.71           C  
ATOM   3656  CD  LYS B 467      34.511 -36.327 -12.663  1.00 92.71           C  
ATOM   3657  CE  LYS B 467      33.233 -37.154 -12.719  1.00 92.71           C  
ATOM   3658  NZ  LYS B 467      33.066 -37.825 -14.043  1.00 92.71           N  
ATOM   3659  N   THR B 468      37.606 -32.148 -10.140  1.00 94.64           N  
ATOM   3660  CA  THR B 468      38.880 -31.466 -10.343  1.00 94.64           C  
ATOM   3661  C   THR B 468      39.302 -30.722  -9.080  1.00 94.64           C  
ATOM   3662  CB  THR B 468      38.803 -30.479 -11.523  1.00 94.64           C  
ATOM   3663  O   THR B 468      40.414 -30.194  -9.007  1.00 94.64           O  
ATOM   3664  CG2 THR B 468      38.629 -31.216 -12.847  1.00 94.64           C  
ATOM   3665  OG1 THR B 468      37.690 -29.598 -11.329  1.00 94.64           O  
ATOM   3666  N   ILE B 469      38.505 -30.713  -8.089  1.00 93.70           N  
ATOM   3667  CA  ILE B 469      38.686 -29.851  -6.926  1.00 93.70           C  
ATOM   3668  C   ILE B 469      39.931 -30.283  -6.153  1.00 93.70           C  
ATOM   3669  CB  ILE B 469      37.446 -29.878  -6.004  1.00 93.70           C  
ATOM   3670  O   ILE B 469      40.726 -29.443  -5.725  1.00 93.70           O  
ATOM   3671  CG1 ILE B 469      37.508 -28.728  -4.992  1.00 93.70           C  
ATOM   3672  CG2 ILE B 469      37.333 -31.229  -5.290  1.00 93.70           C  
ATOM   3673  CD1 ILE B 469      37.446 -27.344  -5.625  1.00 93.70           C  
ATOM   3674  N   ALA B 470      40.116 -31.554  -5.945  1.00 94.38           N  
ATOM   3675  CA  ALA B 470      41.261 -32.067  -5.198  1.00 94.38           C  
ATOM   3676  C   ALA B 470      42.574 -31.689  -5.878  1.00 94.38           C  
ATOM   3677  CB  ALA B 470      41.162 -33.583  -5.045  1.00 94.38           C  
ATOM   3678  O   ALA B 470      43.531 -31.286  -5.214  1.00 94.38           O  
ATOM   3679  N   GLU B 471      42.572 -31.770  -7.147  1.00 95.80           N  
ATOM   3680  CA  GLU B 471      43.760 -31.461  -7.938  1.00 95.80           C  
ATOM   3681  C   GLU B 471      44.055 -29.964  -7.929  1.00 95.80           C  
ATOM   3682  CB  GLU B 471      43.592 -31.956  -9.377  1.00 95.80           C  
ATOM   3683  O   GLU B 471      45.210 -29.554  -7.794  1.00 95.80           O  
ATOM   3684  CG  GLU B 471      44.809 -31.713 -10.257  1.00 95.80           C  
ATOM   3685  CD  GLU B 471      44.577 -32.076 -11.715  1.00 95.80           C  
ATOM   3686  OE1 GLU B 471      45.436 -31.749 -12.566  1.00 95.80           O  
ATOM   3687  OE2 GLU B 471      43.528 -32.691 -12.010  1.00 95.80           O  
ATOM   3688  N   ILE B 472      43.074 -29.144  -7.941  1.00 95.87           N  
ATOM   3689  CA  ILE B 472      43.255 -27.708  -8.122  1.00 95.87           C  
ATOM   3690  C   ILE B 472      43.376 -27.028  -6.761  1.00 95.87           C  
ATOM   3691  CB  ILE B 472      42.092 -27.089  -8.929  1.00 95.87           C  
ATOM   3692  O   ILE B 472      44.272 -26.207  -6.547  1.00 95.87           O  
ATOM   3693  CG1 ILE B 472      42.079 -27.643 -10.359  1.00 95.87           C  
ATOM   3694  CG2 ILE B 472      42.192 -25.561  -8.935  1.00 95.87           C  
ATOM   3695  CD1 ILE B 472      40.897 -27.172 -11.195  1.00 95.87           C  
ATOM   3696  N   PHE B 473      42.550 -27.307  -5.786  1.00 93.91           N  
ATOM   3697  CA  PHE B 473      42.569 -26.676  -4.471  1.00 93.91           C  
ATOM   3698  C   PHE B 473      43.602 -27.339  -3.568  1.00 93.91           C  
ATOM   3699  CB  PHE B 473      41.183 -26.743  -3.821  1.00 93.91           C  
ATOM   3700  O   PHE B 473      44.007 -26.766  -2.554  1.00 93.91           O  
ATOM   3701  CG  PHE B 473      40.293 -25.581  -4.170  1.00 93.91           C  
ATOM   3702  CD1 PHE B 473      39.433 -25.039  -3.223  1.00 93.91           C  
ATOM   3703  CD2 PHE B 473      40.316 -25.032  -5.445  1.00 93.91           C  
ATOM   3704  CE1 PHE B 473      38.607 -23.963  -3.543  1.00 93.91           C  
ATOM   3705  CE2 PHE B 473      39.494 -23.957  -5.772  1.00 93.91           C  
ATOM   3706  CZ  PHE B 473      38.640 -23.425  -4.820  1.00 93.91           C  
ATOM   3707  N   GLY B 474      44.041 -28.569  -3.905  1.00 93.94           N  
ATOM   3708  CA  GLY B 474      44.913 -29.340  -3.033  1.00 93.94           C  
ATOM   3709  C   GLY B 474      44.158 -30.145  -1.992  1.00 93.94           C  
ATOM   3710  O   GLY B 474      43.003 -29.842  -1.685  1.00 93.94           O  
ATOM   3711  N   ASN B 475      44.800 -31.094  -1.409  1.00 91.84           N  
ATOM   3712  CA  ASN B 475      44.161 -32.057  -0.519  1.00 91.84           C  
ATOM   3713  C   ASN B 475      43.725 -31.406   0.791  1.00 91.84           C  
ATOM   3714  CB  ASN B 475      45.098 -33.234  -0.240  1.00 91.84           C  
ATOM   3715  O   ASN B 475      42.630 -31.674   1.287  1.00 91.84           O  
ATOM   3716  CG  ASN B 475      44.956 -34.347  -1.259  1.00 91.84           C  
ATOM   3717  ND2 ASN B 475      46.014 -35.132  -1.432  1.00 91.84           N  
ATOM   3718  OD1 ASN B 475      43.906 -34.500  -1.887  1.00 91.84           O  
ATOM   3719  N   PRO B 476      44.521 -30.478   1.351  1.00 93.57           N  
ATOM   3720  CA  PRO B 476      44.087 -29.858   2.605  1.00 93.57           C  
ATOM   3721  C   PRO B 476      42.775 -29.090   2.460  1.00 93.57           C  
ATOM   3722  CB  PRO B 476      45.240 -28.910   2.947  1.00 93.57           C  
ATOM   3723  O   PRO B 476      41.885 -29.216   3.305  1.00 93.57           O  
ATOM   3724  CG  PRO B 476      46.421 -29.467   2.220  1.00 93.57           C  
ATOM   3725  CD  PRO B 476      45.932 -30.177   0.989  1.00 93.57           C  
ATOM   3726  N   ASN B 477      42.687 -28.263   1.432  1.00 92.98           N  
ATOM   3727  CA  ASN B 477      41.475 -27.485   1.201  1.00 92.98           C  
ATOM   3728  C   ASN B 477      40.304 -28.376   0.796  1.00 92.98           C  
ATOM   3729  CB  ASN B 477      41.719 -26.413   0.136  1.00 92.98           C  
ATOM   3730  O   ASN B 477      39.156 -28.099   1.148  1.00 92.98           O  
ATOM   3731  CG  ASN B 477      42.660 -25.323   0.610  1.00 92.98           C  
ATOM   3732  ND2 ASN B 477      43.558 -24.892  -0.268  1.00 92.98           N  
ATOM   3733  OD1 ASN B 477      42.582 -24.873   1.756  1.00 92.98           O  
ATOM   3734  N   TYR B 478      40.587 -29.413   0.053  1.00 94.09           N  
ATOM   3735  CA  TYR B 478      39.572 -30.390  -0.326  1.00 94.09           C  
ATOM   3736  C   TYR B 478      38.944 -31.029   0.906  1.00 94.09           C  
ATOM   3737  CB  TYR B 478      40.177 -31.472  -1.225  1.00 94.09           C  
ATOM   3738  O   TYR B 478      37.720 -31.154   0.993  1.00 94.09           O  
ATOM   3739  CG  TYR B 478      39.252 -32.637  -1.479  1.00 94.09           C  
ATOM   3740  CD1 TYR B 478      39.504 -33.887  -0.918  1.00 94.09           C  
ATOM   3741  CD2 TYR B 478      38.124 -32.491  -2.281  1.00 94.09           C  
ATOM   3742  CE1 TYR B 478      38.655 -34.965  -1.151  1.00 94.09           C  
ATOM   3743  CE2 TYR B 478      37.269 -33.562  -2.520  1.00 94.09           C  
ATOM   3744  OH  TYR B 478      36.698 -35.855  -2.185  1.00 94.09           O  
ATOM   3745  CZ  TYR B 478      37.542 -34.792  -1.951  1.00 94.09           C  
ATOM   3746  N   LEU B 479      39.751 -31.351   1.842  1.00 93.43           N  
ATOM   3747  CA  LEU B 479      39.269 -31.974   3.070  1.00 93.43           C  
ATOM   3748  C   LEU B 479      38.422 -30.997   3.878  1.00 93.43           C  
ATOM   3749  CB  LEU B 479      40.444 -32.470   3.916  1.00 93.43           C  
ATOM   3750  O   LEU B 479      37.434 -31.393   4.501  1.00 93.43           O  
ATOM   3751  CG  LEU B 479      41.094 -33.781   3.472  1.00 93.43           C  
ATOM   3752  CD1 LEU B 479      42.444 -33.963   4.158  1.00 93.43           C  
ATOM   3753  CD2 LEU B 479      40.175 -34.961   3.767  1.00 93.43           C  
ATOM   3754  N   ARG B 480      38.804 -29.765   3.873  1.00 93.10           N  
ATOM   3755  CA  ARG B 480      38.038 -28.736   4.568  1.00 93.10           C  
ATOM   3756  C   ARG B 480      36.640 -28.600   3.974  1.00 93.10           C  
ATOM   3757  CB  ARG B 480      38.765 -27.391   4.510  1.00 93.10           C  
ATOM   3758  O   ARG B 480      35.659 -28.453   4.707  1.00 93.10           O  
ATOM   3759  CG  ARG B 480      39.976 -27.306   5.425  1.00 93.10           C  
ATOM   3760  CD  ARG B 480      40.702 -25.976   5.278  1.00 93.10           C  
ATOM   3761  NE  ARG B 480      39.959 -24.885   5.902  1.00 93.10           N  
ATOM   3762  NH1 ARG B 480      41.485 -23.246   5.333  1.00 93.10           N  
ATOM   3763  NH2 ARG B 480      39.595 -22.700   6.511  1.00 93.10           N  
ATOM   3764  CZ  ARG B 480      40.348 -23.613   5.914  1.00 93.10           C  
ATOM   3765  N   LEU B 481      36.601 -28.629   2.637  1.00 94.93           N  
ATOM   3766  CA  LEU B 481      35.318 -28.544   1.947  1.00 94.93           C  
ATOM   3767  C   LEU B 481      34.461 -29.771   2.240  1.00 94.93           C  
ATOM   3768  CB  LEU B 481      35.529 -28.404   0.438  1.00 94.93           C  
ATOM   3769  O   LEU B 481      33.262 -29.649   2.500  1.00 94.93           O  
ATOM   3770  CG  LEU B 481      36.094 -27.067  -0.046  1.00 94.93           C  
ATOM   3771  CD1 LEU B 481      36.493 -27.161  -1.515  1.00 94.93           C  
ATOM   3772  CD2 LEU B 481      35.078 -25.949   0.166  1.00 94.93           C  
ATOM   3773  N   ARG B 482      35.046 -30.964   2.266  1.00 94.57           N  
ATOM   3774  CA  ARG B 482      34.342 -32.211   2.546  1.00 94.57           C  
ATOM   3775  C   ARG B 482      33.805 -32.229   3.973  1.00 94.57           C  
ATOM   3776  CB  ARG B 482      35.264 -33.411   2.318  1.00 94.57           C  
ATOM   3777  O   ARG B 482      32.708 -32.734   4.223  1.00 94.57           O  
ATOM   3778  CG  ARG B 482      35.477 -33.755   0.852  1.00 94.57           C  
ATOM   3779  CD  ARG B 482      34.208 -34.299   0.210  1.00 94.57           C  
ATOM   3780  NE  ARG B 482      33.896 -35.643   0.689  1.00 94.57           N  
ATOM   3781  NH1 ARG B 482      32.211 -36.022  -0.845  1.00 94.57           N  
ATOM   3782  NH2 ARG B 482      32.755 -37.636   0.689  1.00 94.57           N  
ATOM   3783  CZ  ARG B 482      32.955 -36.431   0.176  1.00 94.57           C  
ATOM   3784  N   THR B 483      34.668 -31.686   4.853  1.00 93.55           N  
ATOM   3785  CA  THR B 483      34.236 -31.591   6.243  1.00 93.55           C  
ATOM   3786  C   THR B 483      33.017 -30.681   6.369  1.00 93.55           C  
ATOM   3787  CB  THR B 483      35.367 -31.065   7.145  1.00 93.55           C  
ATOM   3788  O   THR B 483      32.043 -31.029   7.040  1.00 93.55           O  
ATOM   3789  CG2 THR B 483      34.941 -31.049   8.609  1.00 93.55           C  
ATOM   3790  OG1 THR B 483      36.516 -31.910   7.002  1.00 93.55           O  
ATOM   3791  N   TYR B 484      33.107 -29.525   5.753  1.00 93.06           N  
ATOM   3792  CA  TYR B 484      31.982 -28.596   5.739  1.00 93.06           C  
ATOM   3793  C   TYR B 484      30.720 -29.276   5.222  1.00 93.06           C  
ATOM   3794  CB  TYR B 484      32.306 -27.371   4.879  1.00 93.06           C  
ATOM   3795  O   TYR B 484      29.645 -29.132   5.808  1.00 93.06           O  
ATOM   3796  CG  TYR B 484      31.309 -26.247   5.024  1.00 93.06           C  
ATOM   3797  CD1 TYR B 484      30.040 -26.338   4.456  1.00 93.06           C  
ATOM   3798  CD2 TYR B 484      31.634 -25.092   5.727  1.00 93.06           C  
ATOM   3799  CE1 TYR B 484      29.119 -25.303   4.585  1.00 93.06           C  
ATOM   3800  CE2 TYR B 484      30.721 -24.052   5.863  1.00 93.06           C  
ATOM   3801  OH  TYR B 484      28.560 -23.139   5.421  1.00 93.06           O  
ATOM   3802  CZ  TYR B 484      29.468 -24.166   5.290  1.00 93.06           C  
ATOM   3803  N   LEU B 485      30.839 -30.062   4.159  1.00 93.45           N  
ATOM   3804  CA  LEU B 485      29.731 -30.769   3.525  1.00 93.45           C  
ATOM   3805  C   LEU B 485      29.145 -31.817   4.466  1.00 93.45           C  
ATOM   3806  CB  LEU B 485      30.193 -31.433   2.226  1.00 93.45           C  
ATOM   3807  O   LEU B 485      27.925 -31.914   4.610  1.00 93.45           O  
ATOM   3808  CG  LEU B 485      29.107 -32.108   1.386  1.00 93.45           C  
ATOM   3809  CD1 LEU B 485      28.125 -31.069   0.855  1.00 93.45           C  
ATOM   3810  CD2 LEU B 485      29.729 -32.899   0.241  1.00 93.45           C  
ATOM   3811  N   SER B 486      29.961 -32.589   5.130  1.00 93.61           N  
ATOM   3812  CA  SER B 486      29.523 -33.645   6.037  1.00 93.61           C  
ATOM   3813  C   SER B 486      28.830 -33.066   7.266  1.00 93.61           C  
ATOM   3814  CB  SER B 486      30.709 -34.506   6.470  1.00 93.61           C  
ATOM   3815  O   SER B 486      27.898 -33.669   7.802  1.00 93.61           O  
ATOM   3816  OG  SER B 486      31.619 -33.753   7.253  1.00 93.61           O  
ATOM   3817  N   GLU B 487      29.241 -31.932   7.728  1.00 91.09           N  
ATOM   3818  CA  GLU B 487      28.701 -31.289   8.922  1.00 91.09           C  
ATOM   3819  C   GLU B 487      27.321 -30.695   8.653  1.00 91.09           C  
ATOM   3820  CB  GLU B 487      29.653 -30.200   9.424  1.00 91.09           C  
ATOM   3821  O   GLU B 487      26.500 -30.581   9.565  1.00 91.09           O  
ATOM   3822  CG  GLU B 487      30.926 -30.742  10.058  1.00 91.09           C  
ATOM   3823  CD  GLU B 487      31.939 -29.658  10.392  1.00 91.09           C  
ATOM   3824  OE1 GLU B 487      32.841 -29.905  11.223  1.00 91.09           O  
ATOM   3825  OE2 GLU B 487      31.828 -28.552   9.817  1.00 91.09           O  
ATOM   3826  N   GLY B 488      27.022 -30.387   7.431  1.00 88.77           N  
ATOM   3827  CA  GLY B 488      25.739 -29.811   7.061  1.00 88.77           C  
ATOM   3828  C   GLY B 488      25.721 -28.296   7.133  1.00 88.77           C  
ATOM   3829  O   GLY B 488      26.636 -27.685   7.688  1.00 88.77           O  
ATOM   3830  N   PRO B 489      24.732 -27.604   6.601  1.00 86.93           N  
ATOM   3831  CA  PRO B 489      24.665 -26.146   6.476  1.00 86.93           C  
ATOM   3832  C   PRO B 489      24.537 -25.443   7.826  1.00 86.93           C  
ATOM   3833  CB  PRO B 489      23.413 -25.922   5.624  1.00 86.93           C  
ATOM   3834  O   PRO B 489      24.967 -24.296   7.972  1.00 86.93           O  
ATOM   3835  CG  PRO B 489      22.645 -27.200   5.730  1.00 86.93           C  
ATOM   3836  CD  PRO B 489      23.601 -28.303   6.085  1.00 86.93           C  
ATOM   3837  N   TYR B 490      23.900 -26.042   8.881  1.00 82.05           N  
ATOM   3838  CA  TYR B 490      23.554 -25.366  10.126  1.00 82.05           C  
ATOM   3839  C   TYR B 490      24.435 -25.849  11.272  1.00 82.05           C  
ATOM   3840  CB  TYR B 490      22.079 -25.595  10.470  1.00 82.05           C  
ATOM   3841  O   TYR B 490      24.057 -25.743  12.441  1.00 82.05           O  
ATOM   3842  CG  TYR B 490      21.131 -25.221   9.356  1.00 82.05           C  
ATOM   3843  CD1 TYR B 490      20.966 -23.892   8.972  1.00 82.05           C  
ATOM   3844  CD2 TYR B 490      20.398 -26.195   8.687  1.00 82.05           C  
ATOM   3845  CE1 TYR B 490      20.092 -23.543   7.948  1.00 82.05           C  
ATOM   3846  CE2 TYR B 490      19.521 -25.857   7.661  1.00 82.05           C  
ATOM   3847  OH  TYR B 490      18.509 -24.190   6.284  1.00 82.05           O  
ATOM   3848  CZ  TYR B 490      19.376 -24.531   7.299  1.00 82.05           C  
ATOM   3849  N   TYR B 491      25.616 -26.453  10.985  1.00 81.64           N  
ATOM   3850  CA  TYR B 491      26.559 -26.959  11.976  1.00 81.64           C  
ATOM   3851  C   TYR B 491      27.134 -25.823  12.812  1.00 81.64           C  
ATOM   3852  CB  TYR B 491      27.692 -27.732  11.294  1.00 81.64           C  
ATOM   3853  O   TYR B 491      27.495 -24.771  12.278  1.00 81.64           O  
ATOM   3854  CG  TYR B 491      28.742 -28.240  12.252  1.00 81.64           C  
ATOM   3855  CD1 TYR B 491      29.952 -27.568  12.411  1.00 81.64           C  
ATOM   3856  CD2 TYR B 491      28.527 -29.393  13.000  1.00 81.64           C  
ATOM   3857  CE1 TYR B 491      30.924 -28.033  13.291  1.00 81.64           C  
ATOM   3858  CE2 TYR B 491      29.492 -29.867  13.883  1.00 81.64           C  
ATOM   3859  OH  TYR B 491      31.642 -29.647  14.894  1.00 81.64           O  
ATOM   3860  CZ  TYR B 491      30.684 -29.182  14.022  1.00 81.64           C  
ATOM   3861  N   VAL B 492      27.177 -25.941  14.151  1.00 71.94           N  
ATOM   3862  CA  VAL B 492      27.778 -24.991  15.082  1.00 71.94           C  
ATOM   3863  C   VAL B 492      28.783 -25.710  15.979  1.00 71.94           C  
ATOM   3864  CB  VAL B 492      26.707 -24.283  15.941  1.00 71.94           C  
ATOM   3865  O   VAL B 492      28.480 -26.768  16.536  1.00 71.94           O  
ATOM   3866  CG1 VAL B 492      27.353 -23.266  16.880  1.00 71.94           C  
ATOM   3867  CG2 VAL B 492      25.668 -23.607  15.049  1.00 71.94           C  
ATOM   3868  N   LYS B 493      30.102 -25.281  16.117  1.00 69.20           N  
ATOM   3869  CA  LYS B 493      31.112 -25.887  16.980  1.00 69.20           C  
ATOM   3870  C   LYS B 493      30.709 -25.792  18.449  1.00 69.20           C  
ATOM   3871  CB  LYS B 493      32.472 -25.220  16.765  1.00 69.20           C  
ATOM   3872  O   LYS B 493      30.360 -24.714  18.934  1.00 69.20           O  
ATOM   3873  CG  LYS B 493      33.555 -26.167  16.270  1.00 69.20           C  
ATOM   3874  CD  LYS B 493      34.886 -25.450  16.091  1.00 69.20           C  
ATOM   3875  CE  LYS B 493      35.950 -26.377  15.518  1.00 69.20           C  
ATOM   3876  NZ  LYS B 493      37.236 -25.659  15.271  1.00 69.20           N  
ATOM   3877  N   PRO B 494      30.643 -27.006  19.123  1.00 63.96           N  
ATOM   3878  CA  PRO B 494      30.309 -26.967  20.548  1.00 63.96           C  
ATOM   3879  C   PRO B 494      31.360 -26.237  21.381  1.00 63.96           C  
ATOM   3880  CB  PRO B 494      30.237 -28.447  20.935  1.00 63.96           C  
ATOM   3881  O   PRO B 494      32.561 -26.403  21.149  1.00 63.96           O  
ATOM   3882  CG  PRO B 494      30.641 -29.184  19.699  1.00 63.96           C  
ATOM   3883  CD  PRO B 494      30.895 -28.183  18.608  1.00 63.96           C  
ATOM   3884  N   VAL B 495      31.235 -25.015  21.874  1.00 56.39           N  
ATOM   3885  CA  VAL B 495      32.166 -24.309  22.748  1.00 56.39           C  
ATOM   3886  C   VAL B 495      31.977 -24.775  24.190  1.00 56.39           C  
ATOM   3887  CB  VAL B 495      31.982 -22.778  22.654  1.00 56.39           C  
ATOM   3888  O   VAL B 495      30.850 -24.832  24.688  1.00 56.39           O  
ATOM   3889  CG1 VAL B 495      33.010 -22.056  23.524  1.00 56.39           C  
ATOM   3890  CG2 VAL B 495      32.088 -22.316  21.202  1.00 56.39           C  
ATOM   3891  N   SER B 496      32.979 -25.591  24.727  1.00 51.33           N  
ATOM   3892  CA  SER B 496      32.930 -25.976  26.133  1.00 51.33           C  
ATOM   3893  C   SER B 496      33.012 -24.755  27.044  1.00 51.33           C  
ATOM   3894  CB  SER B 496      34.066 -26.946  26.464  1.00 51.33           C  
ATOM   3895  O   SER B 496      33.942 -23.953  26.933  1.00 51.33           O  
ATOM   3896  OG  SER B 496      33.746 -27.725  27.604  1.00 51.33           O  
ATOM   3897  N   THR B 497      31.944 -24.114  27.326  1.00 49.56           N  
ATOM   3898  CA  THR B 497      31.990 -23.021  28.291  1.00 49.56           C  
ATOM   3899  C   THR B 497      32.256 -23.551  29.697  1.00 49.56           C  
ATOM   3900  CB  THR B 497      30.680 -22.213  28.283  1.00 49.56           C  
ATOM   3901  O   THR B 497      31.603 -24.497  30.142  1.00 49.56           O  
ATOM   3902  CG2 THR B 497      30.860 -20.879  27.565  1.00 49.56           C  
ATOM   3903  OG1 THR B 497      29.663 -22.969  27.614  1.00 49.56           O  
ATOM   3904  N   THR B 498      33.588 -23.667  30.085  1.00 47.01           N  
ATOM   3905  CA  THR B 498      33.867 -24.014  31.474  1.00 47.01           C  
ATOM   3906  C   THR B 498      33.193 -23.028  32.424  1.00 47.01           C  
ATOM   3907  CB  THR B 498      35.382 -24.041  31.749  1.00 47.01           C  
ATOM   3908  O   THR B 498      33.369 -21.814  32.295  1.00 47.01           O  
ATOM   3909  CG2 THR B 498      35.878 -25.468  31.958  1.00 47.01           C  
ATOM   3910  OG1 THR B 498      36.075 -23.465  30.635  1.00 47.01           O  
ATOM   3911  N   ALA B 499      32.022 -23.509  32.903  1.00 46.83           N  
ATOM   3912  CA  ALA B 499      31.391 -22.714  33.953  1.00 46.83           C  
ATOM   3913  C   ALA B 499      32.332 -22.529  35.141  1.00 46.83           C  
ATOM   3914  CB  ALA B 499      30.089 -23.369  34.407  1.00 46.83           C  
ATOM   3915  O   ALA B 499      32.845 -23.505  35.692  1.00 46.83           O  
ATOM   3916  N   VAL B 500      33.381 -21.646  35.066  1.00 43.54           N  
ATOM   3917  CA  VAL B 500      34.224 -21.430  36.238  1.00 43.54           C  
ATOM   3918  C   VAL B 500      33.372 -20.933  37.403  1.00 43.54           C  
ATOM   3919  CB  VAL B 500      35.360 -20.425  35.941  1.00 43.54           C  
ATOM   3920  O   VAL B 500      32.577 -20.004  37.248  1.00 43.54           O  
ATOM   3921  CG1 VAL B 500      36.364 -20.390  37.092  1.00 43.54           C  
ATOM   3922  CG2 VAL B 500      36.058 -20.781  34.630  1.00 43.54           C  
ATOM   3923  N   GLU B 501      33.171 -21.838  38.449  1.00 41.81           N  
ATOM   3924  CA  GLU B 501      32.459 -21.512  39.681  1.00 41.81           C  
ATOM   3925  C   GLU B 501      33.075 -20.297  40.370  1.00 41.81           C  
ATOM   3926  CB  GLU B 501      32.455 -22.710  40.633  1.00 41.81           C  
ATOM   3927  O   GLU B 501      32.681 -19.941  41.482  1.00 41.81           O  
ATOM   3928  CG  GLU B 501      31.114 -23.425  40.716  1.00 41.81           C  
ATOM   3929  CD  GLU B 501      31.129 -24.620  41.656  1.00 41.81           C  
ATOM   3930  OE1 GLU B 501      30.067 -25.256  41.846  1.00 41.81           O  
ATOM   3931  OE2 GLU B 501      32.211 -24.923  42.207  1.00 41.81           O  
ATOM   3932  N   GLY B 502      34.184 -19.706  39.898  1.00 35.37           N  
ATOM   3933  CA  GLY B 502      34.854 -18.859  40.873  1.00 35.37           C  
ATOM   3934  C   GLY B 502      33.984 -17.722  41.373  1.00 35.37           C  
ATOM   3935  O   GLY B 502      33.860 -17.514  42.582  1.00 35.37           O  
ATOM   3936  N   ALA B 503      33.646 -16.620  40.613  1.00 29.68           N  
ATOM   3937  CA  ALA B 503      33.559 -15.299  41.231  1.00 29.68           C  
ATOM   3938  C   ALA B 503      32.225 -15.117  41.951  1.00 29.68           C  
ATOM   3939  CB  ALA B 503      33.746 -14.207  40.181  1.00 29.68           C  
ATOM   3940  O   ALA B 503      31.161 -15.297  41.354  1.00 29.68           O  
ATOM   3941  N   GLU B 504      32.137 -15.469  43.266  1.00 25.41           N  
ATOM   3942  CA  GLU B 504      31.639 -14.370  44.088  1.00 25.41           C  
ATOM   3943  C   GLU B 504      32.557 -13.154  43.997  1.00 25.41           C  
ATOM   3944  CB  GLU B 504      31.494 -14.811  45.546  1.00 25.41           C  
ATOM   3945  O   GLU B 504      33.781 -13.288  44.056  1.00 25.41           O  
ATOM   3946  CG  GLU B 504      30.079 -15.223  45.926  1.00 25.41           C  
ATOM   3947  CD  GLU B 504      29.946 -15.642  47.382  1.00 25.41           C  
ATOM   3948  OE1 GLU B 504      28.804 -15.834  47.856  1.00 25.41           O  
ATOM   3949  OE2 GLU B 504      30.993 -15.778  48.053  1.00 25.41           O  
TER    3950      GLU B 504                                                      
ATOM   3951  N   MET C   1      -8.246 -10.769  30.184  1.00 64.61           N  
ATOM   3952  CA  MET C   1      -8.799 -10.010  29.066  1.00 64.61           C  
ATOM   3953  C   MET C   1      -7.858  -8.882  28.656  1.00 64.61           C  
ATOM   3954  CB  MET C   1     -10.172  -9.441  29.428  1.00 64.61           C  
ATOM   3955  O   MET C   1      -7.157  -8.316  29.496  1.00 64.61           O  
ATOM   3956  CG  MET C   1     -11.271  -9.821  28.449  1.00 64.61           C  
ATOM   3957  SD  MET C   1     -12.890  -9.076  28.886  1.00 64.61           S  
ATOM   3958  CE  MET C   1     -13.500  -8.644  27.233  1.00 64.61           C  
ATOM   3959  N   GLU C   2      -7.705  -8.658  27.518  1.00 68.98           N  
ATOM   3960  CA  GLU C   2      -6.942  -7.523  27.009  1.00 68.98           C  
ATOM   3961  C   GLU C   2      -7.718  -6.219  27.170  1.00 68.98           C  
ATOM   3962  CB  GLU C   2      -6.574  -7.737  25.538  1.00 68.98           C  
ATOM   3963  O   GLU C   2      -8.934  -6.235  27.371  1.00 68.98           O  
ATOM   3964  CG  GLU C   2      -5.375  -8.650  25.331  1.00 68.98           C  
ATOM   3965  CD  GLU C   2      -4.760  -8.529  23.946  1.00 68.98           C  
ATOM   3966  OE1 GLU C   2      -3.691  -9.133  23.701  1.00 68.98           O  
ATOM   3967  OE2 GLU C   2      -5.351  -7.822  23.099  1.00 68.98           O  
ATOM   3968  N   VAL C   3      -7.078  -5.151  27.211  1.00 74.64           N  
ATOM   3969  CA  VAL C   3      -7.630  -3.831  27.496  1.00 74.64           C  
ATOM   3970  C   VAL C   3      -8.751  -3.514  26.509  1.00 74.64           C  
ATOM   3971  CB  VAL C   3      -6.541  -2.736  27.436  1.00 74.64           C  
ATOM   3972  O   VAL C   3      -9.771  -2.932  26.884  1.00 74.64           O  
ATOM   3973  CG1 VAL C   3      -7.171  -1.345  27.485  1.00 74.64           C  
ATOM   3974  CG2 VAL C   3      -5.542  -2.914  28.577  1.00 74.64           C  
ATOM   3975  N   GLU C   4      -8.619  -3.917  25.309  1.00 73.64           N  
ATOM   3976  CA  GLU C   4      -9.629  -3.637  24.293  1.00 73.64           C  
ATOM   3977  C   GLU C   4     -10.927  -4.385  24.586  1.00 73.64           C  
ATOM   3978  CB  GLU C   4      -9.111  -4.009  22.901  1.00 73.64           C  
ATOM   3979  O   GLU C   4     -12.018  -3.834  24.419  1.00 73.64           O  
ATOM   3980  CG  GLU C   4      -9.718  -3.182  21.777  1.00 73.64           C  
ATOM   3981  CD  GLU C   4      -9.468  -1.690  21.928  1.00 73.64           C  
ATOM   3982  OE1 GLU C   4     -10.190  -0.887  21.294  1.00 73.64           O  
ATOM   3983  OE2 GLU C   4      -8.543  -1.321  22.685  1.00 73.64           O  
ATOM   3984  N   GLU C   5     -10.774  -5.598  24.934  1.00 73.99           N  
ATOM   3985  CA  GLU C   5     -11.936  -6.400  25.304  1.00 73.99           C  
ATOM   3986  C   GLU C   5     -12.617  -5.842  26.551  1.00 73.99           C  
ATOM   3987  CB  GLU C   5     -11.532  -7.859  25.534  1.00 73.99           C  
ATOM   3988  O   GLU C   5     -13.843  -5.893  26.670  1.00 73.99           O  
ATOM   3989  CG  GLU C   5     -11.339  -8.653  24.251  1.00 73.99           C  
ATOM   3990  CD  GLU C   5     -10.843 -10.071  24.491  1.00 73.99           C  
ATOM   3991  OE1 GLU C   5     -10.548 -10.785  23.506  1.00 73.99           O  
ATOM   3992  OE2 GLU C   5     -10.750 -10.470  25.673  1.00 73.99           O  
ATOM   3993  N   ALA C   6     -11.792  -5.363  27.407  1.00 79.21           N  
ATOM   3994  CA  ALA C   6     -12.317  -4.750  28.624  1.00 79.21           C  
ATOM   3995  C   ALA C   6     -13.182  -3.536  28.298  1.00 79.21           C  
ATOM   3996  CB  ALA C   6     -11.174  -4.350  29.555  1.00 79.21           C  
ATOM   3997  O   ALA C   6     -14.209  -3.307  28.941  1.00 79.21           O  
ATOM   3998  N   PHE C   7     -12.842  -2.722  27.333  1.00 79.24           N  
ATOM   3999  CA  PHE C   7     -13.598  -1.541  26.935  1.00 79.24           C  
ATOM   4000  C   PHE C   7     -14.950  -1.934  26.351  1.00 79.24           C  
ATOM   4001  CB  PHE C   7     -12.807  -0.713  25.916  1.00 79.24           C  
ATOM   4002  O   PHE C   7     -15.933  -1.207  26.504  1.00 79.24           O  
ATOM   4003  CG  PHE C   7     -12.015   0.409  26.530  1.00 79.24           C  
ATOM   4004  CD1 PHE C   7     -12.637   1.594  26.904  1.00 79.24           C  
ATOM   4005  CD2 PHE C   7     -10.647   0.279  26.732  1.00 79.24           C  
ATOM   4006  CE1 PHE C   7     -11.906   2.635  27.472  1.00 79.24           C  
ATOM   4007  CE2 PHE C   7      -9.910   1.315  27.300  1.00 79.24           C  
ATOM   4008  CZ  PHE C   7     -10.541   2.492  27.668  1.00 79.24           C  
ATOM   4009  N   GLN C   8     -14.923  -3.015  25.683  1.00 75.57           N  
ATOM   4010  CA  GLN C   8     -16.199  -3.512  25.178  1.00 75.57           C  
ATOM   4011  C   GLN C   8     -17.143  -3.868  26.323  1.00 75.57           C  
ATOM   4012  CB  GLN C   8     -15.983  -4.730  24.279  1.00 75.57           C  
ATOM   4013  O   GLN C   8     -18.352  -3.645  26.231  1.00 75.57           O  
ATOM   4014  CG  GLN C   8     -15.565  -4.378  22.857  1.00 75.57           C  
ATOM   4015  CD  GLN C   8     -15.310  -5.603  22.000  1.00 75.57           C  
ATOM   4016  NE2 GLN C   8     -14.880  -5.382  20.762  1.00 75.57           N  
ATOM   4017  OE1 GLN C   8     -15.497  -6.740  22.446  1.00 75.57           O  
ATOM   4018  N   ALA C   9     -16.522  -4.380  27.366  1.00 76.73           N  
ATOM   4019  CA  ALA C   9     -17.302  -4.772  28.538  1.00 76.73           C  
ATOM   4020  C   ALA C   9     -17.792  -3.548  29.305  1.00 76.73           C  
ATOM   4021  CB  ALA C   9     -16.474  -5.673  29.451  1.00 76.73           C  
ATOM   4022  O   ALA C   9     -18.924  -3.525  29.794  1.00 76.73           O  
ATOM   4023  N   VAL C  10     -17.016  -2.528  29.463  1.00 81.08           N  
ATOM   4024  CA  VAL C  10     -17.339  -1.340  30.247  1.00 81.08           C  
ATOM   4025  C   VAL C  10     -18.148  -0.363  29.397  1.00 81.08           C  
ATOM   4026  CB  VAL C  10     -16.064  -0.650  30.782  1.00 81.08           C  
ATOM   4027  O   VAL C  10     -18.893   0.464  29.929  1.00 81.08           O  
ATOM   4028  CG1 VAL C  10     -16.425   0.568  31.630  1.00 81.08           C  
ATOM   4029  CG2 VAL C  10     -15.223  -1.637  31.590  1.00 81.08           C  
ATOM   4030  N   GLY C  11     -18.163  -0.517  28.085  1.00 77.47           N  
ATOM   4031  CA  GLY C  11     -18.775   0.392  27.130  1.00 77.47           C  
ATOM   4032  C   GLY C  11     -17.764   1.249  26.390  1.00 77.47           C  
ATOM   4033  O   GLY C  11     -16.997   1.988  27.011  1.00 77.47           O  
ATOM   4034  N   GLU C  12     -17.773   1.165  25.143  1.00 78.15           N  
ATOM   4035  CA  GLU C  12     -16.800   1.885  24.327  1.00 78.15           C  
ATOM   4036  C   GLU C  12     -17.052   3.390  24.367  1.00 78.15           C  
ATOM   4037  CB  GLU C  12     -16.836   1.385  22.880  1.00 78.15           C  
ATOM   4038  O   GLU C  12     -16.109   4.183  24.339  1.00 78.15           O  
ATOM   4039  CG  GLU C  12     -16.287  -0.024  22.703  1.00 78.15           C  
ATOM   4040  CD  GLU C  12     -16.210  -0.459  21.248  1.00 78.15           C  
ATOM   4041  OE1 GLU C  12     -15.567  -1.493  20.958  1.00 78.15           O  
ATOM   4042  OE2 GLU C  12     -16.796   0.241  20.392  1.00 78.15           O  
ATOM   4043  N   MET C  13     -18.285   3.799  24.489  1.00 82.87           N  
ATOM   4044  CA  MET C  13     -18.676   5.202  24.592  1.00 82.87           C  
ATOM   4045  C   MET C  13     -19.883   5.364  25.510  1.00 82.87           C  
ATOM   4046  CB  MET C  13     -18.990   5.776  23.210  1.00 82.87           C  
ATOM   4047  O   MET C  13     -21.004   5.562  25.040  1.00 82.87           O  
ATOM   4048  CG  MET C  13     -18.822   7.284  23.120  1.00 82.87           C  
ATOM   4049  SD  MET C  13     -17.086   7.816  23.386  1.00 82.87           S  
ATOM   4050  CE  MET C  13     -17.326   9.602  23.591  1.00 82.87           C  
ATOM   4051  N   GLY C  14     -19.666   5.397  26.745  1.00 85.07           N  
ATOM   4052  CA  GLY C  14     -20.714   5.573  27.738  1.00 85.07           C  
ATOM   4053  C   GLY C  14     -20.880   7.015  28.180  1.00 85.07           C  
ATOM   4054  O   GLY C  14     -20.314   7.926  27.572  1.00 85.07           O  
ATOM   4055  N   ILE C  15     -21.676   7.272  29.180  1.00 87.16           N  
ATOM   4056  CA  ILE C  15     -22.005   8.602  29.681  1.00 87.16           C  
ATOM   4057  C   ILE C  15     -20.738   9.294  30.180  1.00 87.16           C  
ATOM   4058  CB  ILE C  15     -23.060   8.537  30.808  1.00 87.16           C  
ATOM   4059  O   ILE C  15     -20.543  10.489  29.946  1.00 87.16           O  
ATOM   4060  CG1 ILE C  15     -24.384   7.984  30.269  1.00 87.16           C  
ATOM   4061  CG2 ILE C  15     -23.260   9.918  31.441  1.00 87.16           C  
ATOM   4062  CD1 ILE C  15     -25.396   7.636  31.352  1.00 87.16           C  
ATOM   4063  N   TYR C  16     -19.937   8.584  30.825  1.00 88.95           N  
ATOM   4064  CA  TYR C  16     -18.711   9.172  31.352  1.00 88.95           C  
ATOM   4065  C   TYR C  16     -17.776   9.586  30.222  1.00 88.95           C  
ATOM   4066  CB  TYR C  16     -17.999   8.186  32.283  1.00 88.95           C  
ATOM   4067  O   TYR C  16     -17.175  10.662  30.268  1.00 88.95           O  
ATOM   4068  CG  TYR C  16     -16.788   8.768  32.971  1.00 88.95           C  
ATOM   4069  CD1 TYR C  16     -15.510   8.279  32.707  1.00 88.95           C  
ATOM   4070  CD2 TYR C  16     -16.918   9.806  33.887  1.00 88.95           C  
ATOM   4071  CE1 TYR C  16     -14.391   8.811  33.340  1.00 88.95           C  
ATOM   4072  CE2 TYR C  16     -15.806  10.346  34.526  1.00 88.95           C  
ATOM   4073  OH  TYR C  16     -13.445  10.372  34.875  1.00 88.95           O  
ATOM   4074  CZ  TYR C  16     -14.549   9.842  34.246  1.00 88.95           C  
ATOM   4075  N   GLN C  17     -17.644   8.682  29.289  1.00 89.44           N  
ATOM   4076  CA  GLN C  17     -16.800   8.997  28.141  1.00 89.44           C  
ATOM   4077  C   GLN C  17     -17.346  10.195  27.369  1.00 89.44           C  
ATOM   4078  CB  GLN C  17     -16.679   7.786  27.215  1.00 89.44           C  
ATOM   4079  O   GLN C  17     -16.579  10.990  26.823  1.00 89.44           O  
ATOM   4080  CG  GLN C  17     -15.910   6.621  27.824  1.00 89.44           C  
ATOM   4081  CD  GLN C  17     -16.821   5.563  28.417  1.00 89.44           C  
ATOM   4082  NE2 GLN C  17     -16.432   4.300  28.277  1.00 89.44           N  
ATOM   4083  OE1 GLN C  17     -17.864   5.878  28.997  1.00 89.44           O  
ATOM   4084  N   MET C  18     -18.612  10.342  27.361  1.00 90.36           N  
ATOM   4085  CA  MET C  18     -19.224  11.521  26.755  1.00 90.36           C  
ATOM   4086  C   MET C  18     -18.856  12.784  27.527  1.00 90.36           C  
ATOM   4087  CB  MET C  18     -20.744  11.369  26.696  1.00 90.36           C  
ATOM   4088  O   MET C  18     -18.641  13.841  26.932  1.00 90.36           O  
ATOM   4089  CG  MET C  18     -21.224  10.431  25.600  1.00 90.36           C  
ATOM   4090  SD  MET C  18     -23.037  10.532  25.333  1.00 90.36           S  
ATOM   4091  CE  MET C  18     -23.617   9.435  26.657  1.00 90.36           C  
ATOM   4092  N   TYR C  19     -18.851  12.635  28.778  1.00 91.33           N  
ATOM   4093  CA  TYR C  19     -18.405  13.744  29.614  1.00 91.33           C  
ATOM   4094  C   TYR C  19     -16.958  14.110  29.307  1.00 91.33           C  
ATOM   4095  CB  TYR C  19     -18.551  13.391  31.097  1.00 91.33           C  
ATOM   4096  O   TYR C  19     -16.627  15.290  29.165  1.00 91.33           O  
ATOM   4097  CG  TYR C  19     -17.832  14.344  32.021  1.00 91.33           C  
ATOM   4098  CD1 TYR C  19     -16.636  13.979  32.637  1.00 91.33           C  
ATOM   4099  CD2 TYR C  19     -18.347  15.609  32.282  1.00 91.33           C  
ATOM   4100  CE1 TYR C  19     -15.971  14.853  33.490  1.00 91.33           C  
ATOM   4101  CE2 TYR C  19     -17.690  16.492  33.133  1.00 91.33           C  
ATOM   4102  OH  TYR C  19     -15.851  16.975  34.576  1.00 91.33           O  
ATOM   4103  CZ  TYR C  19     -16.505  16.105  33.732  1.00 91.33           C  
ATOM   4104  N   LEU C  20     -16.163  13.122  29.216  1.00 92.49           N  
ATOM   4105  CA  LEU C  20     -14.759  13.355  28.897  1.00 92.49           C  
ATOM   4106  C   LEU C  20     -14.616  14.038  27.541  1.00 92.49           C  
ATOM   4107  CB  LEU C  20     -13.982  12.035  28.901  1.00 92.49           C  
ATOM   4108  O   LEU C  20     -13.769  14.918  27.371  1.00 92.49           O  
ATOM   4109  CG  LEU C  20     -13.725  11.405  30.271  1.00 92.49           C  
ATOM   4110  CD1 LEU C  20     -13.041  10.051  30.111  1.00 92.49           C  
ATOM   4111  CD2 LEU C  20     -12.884  12.335  31.139  1.00 92.49           C  
ATOM   4112  N   CYS C  21     -15.439  13.601  26.669  1.00 91.30           N  
ATOM   4113  CA  CYS C  21     -15.443  14.224  25.350  1.00 91.30           C  
ATOM   4114  C   CYS C  21     -15.865  15.686  25.439  1.00 91.30           C  
ATOM   4115  CB  CYS C  21     -16.376  13.471  24.403  1.00 91.30           C  
ATOM   4116  O   CYS C  21     -15.251  16.553  24.815  1.00 91.30           O  
ATOM   4117  SG  CYS C  21     -16.201  13.953  22.672  1.00 91.30           S  
ATOM   4118  N   PHE C  22     -16.841  15.974  26.174  1.00 94.03           N  
ATOM   4119  CA  PHE C  22     -17.309  17.339  26.382  1.00 94.03           C  
ATOM   4120  C   PHE C  22     -16.218  18.193  27.018  1.00 94.03           C  
ATOM   4121  CB  PHE C  22     -18.564  17.352  27.260  1.00 94.03           C  
ATOM   4122  O   PHE C  22     -15.980  19.325  26.590  1.00 94.03           O  
ATOM   4123  CG  PHE C  22     -19.109  18.730  27.521  1.00 94.03           C  
ATOM   4124  CD1 PHE C  22     -18.976  19.320  28.772  1.00 94.03           C  
ATOM   4125  CD2 PHE C  22     -19.755  19.436  26.514  1.00 94.03           C  
ATOM   4126  CE1 PHE C  22     -19.479  20.596  29.016  1.00 94.03           C  
ATOM   4127  CE2 PHE C  22     -20.260  20.711  26.751  1.00 94.03           C  
ATOM   4128  CZ  PHE C  22     -20.122  21.289  28.002  1.00 94.03           C  
ATOM   4129  N   LEU C  23     -15.544  17.636  27.920  1.00 95.66           N  
ATOM   4130  CA  LEU C  23     -14.513  18.350  28.666  1.00 95.66           C  
ATOM   4131  C   LEU C  23     -13.274  18.570  27.805  1.00 95.66           C  
ATOM   4132  CB  LEU C  23     -14.139  17.579  29.934  1.00 95.66           C  
ATOM   4133  O   LEU C  23     -12.797  19.699  27.673  1.00 95.66           O  
ATOM   4134  CG  LEU C  23     -13.089  18.229  30.837  1.00 95.66           C  
ATOM   4135  CD1 LEU C  23     -13.617  19.544  31.402  1.00 95.66           C  
ATOM   4136  CD2 LEU C  23     -12.690  17.281  31.963  1.00 95.66           C  
ATOM   4137  N   LEU C  24     -12.782  17.534  27.135  1.00 94.43           N  
ATOM   4138  CA  LEU C  24     -11.465  17.553  26.508  1.00 94.43           C  
ATOM   4139  C   LEU C  24     -11.574  17.901  25.027  1.00 94.43           C  
ATOM   4140  CB  LEU C  24     -10.772  16.199  26.676  1.00 94.43           C  
ATOM   4141  O   LEU C  24     -10.625  18.423  24.437  1.00 94.43           O  
ATOM   4142  CG  LEU C  24     -10.450  15.775  28.110  1.00 94.43           C  
ATOM   4143  CD1 LEU C  24      -9.844  14.376  28.127  1.00 94.43           C  
ATOM   4144  CD2 LEU C  24      -9.508  16.780  28.766  1.00 94.43           C  
ATOM   4145  N   ALA C  25     -12.658  17.670  24.371  1.00 91.89           N  
ATOM   4146  CA  ALA C  25     -12.793  17.915  22.938  1.00 91.89           C  
ATOM   4147  C   ALA C  25     -13.638  19.158  22.671  1.00 91.89           C  
ATOM   4148  CB  ALA C  25     -13.405  16.700  22.245  1.00 91.89           C  
ATOM   4149  O   ALA C  25     -13.577  19.735  21.583  1.00 91.89           O  
ATOM   4150  N   VAL C  26     -14.413  19.571  23.662  1.00 94.96           N  
ATOM   4151  CA  VAL C  26     -15.292  20.720  23.464  1.00 94.96           C  
ATOM   4152  C   VAL C  26     -14.782  21.907  24.279  1.00 94.96           C  
ATOM   4153  CB  VAL C  26     -16.750  20.393  23.856  1.00 94.96           C  
ATOM   4154  O   VAL C  26     -14.270  22.879  23.717  1.00 94.96           O  
ATOM   4155  CG1 VAL C  26     -17.639  21.625  23.704  1.00 94.96           C  
ATOM   4156  CG2 VAL C  26     -17.283  19.238  23.008  1.00 94.96           C  
ATOM   4157  N   LEU C  27     -14.750  21.805  25.568  1.00 96.33           N  
ATOM   4158  CA  LEU C  27     -14.409  22.929  26.434  1.00 96.33           C  
ATOM   4159  C   LEU C  27     -12.934  23.292  26.298  1.00 96.33           C  
ATOM   4160  CB  LEU C  27     -14.732  22.598  27.893  1.00 96.33           C  
ATOM   4161  O   LEU C  27     -12.590  24.470  26.172  1.00 96.33           O  
ATOM   4162  CG  LEU C  27     -16.216  22.521  28.258  1.00 96.33           C  
ATOM   4163  CD1 LEU C  27     -16.381  22.177  29.735  1.00 96.33           C  
ATOM   4164  CD2 LEU C  27     -16.917  23.834  27.928  1.00 96.33           C  
ATOM   4165  N   LEU C  28     -12.148  22.313  26.313  1.00 96.34           N  
ATOM   4166  CA  LEU C  28     -10.712  22.554  26.215  1.00 96.34           C  
ATOM   4167  C   LEU C  28     -10.357  23.185  24.872  1.00 96.34           C  
ATOM   4168  CB  LEU C  28      -9.935  21.247  26.399  1.00 96.34           C  
ATOM   4169  O   LEU C  28      -9.546  24.112  24.812  1.00 96.34           O  
ATOM   4170  CG  LEU C  28      -8.411  21.349  26.325  1.00 96.34           C  
ATOM   4171  CD1 LEU C  28      -7.885  22.245  27.441  1.00 96.34           C  
ATOM   4172  CD2 LEU C  28      -7.778  19.964  26.402  1.00 96.34           C  
ATOM   4173  N   GLN C  29     -10.998  22.711  23.798  1.00 95.04           N  
ATOM   4174  CA  GLN C  29     -10.685  23.202  22.460  1.00 95.04           C  
ATOM   4175  C   GLN C  29     -11.133  24.650  22.286  1.00 95.04           C  
ATOM   4176  CB  GLN C  29     -11.341  22.319  21.397  1.00 95.04           C  
ATOM   4177  O   GLN C  29     -10.496  25.421  21.565  1.00 95.04           O  
ATOM   4178  CG  GLN C  29     -10.625  20.994  21.172  1.00 95.04           C  
ATOM   4179  CD  GLN C  29      -9.162  21.171  20.809  1.00 95.04           C  
ATOM   4180  NE2 GLN C  29      -8.311  20.295  21.332  1.00 95.04           N  
ATOM   4181  OE1 GLN C  29      -8.800  22.088  20.065  1.00 95.04           O  
ATOM   4182  N   LEU C  30     -12.176  25.033  22.950  1.00 96.21           N  
ATOM   4183  CA  LEU C  30     -12.599  26.429  22.948  1.00 96.21           C  
ATOM   4184  C   LEU C  30     -11.505  27.329  23.514  1.00 96.21           C  
ATOM   4185  CB  LEU C  30     -13.886  26.600  23.759  1.00 96.21           C  
ATOM   4186  O   LEU C  30     -11.206  28.381  22.945  1.00 96.21           O  
ATOM   4187  CG  LEU C  30     -15.148  25.970  23.168  1.00 96.21           C  
ATOM   4188  CD1 LEU C  30     -16.304  26.068  24.159  1.00 96.21           C  
ATOM   4189  CD2 LEU C  30     -15.512  26.640  21.847  1.00 96.21           C  
ATOM   4190  N   TYR C  31     -10.923  26.857  24.559  1.00 96.41           N  
ATOM   4191  CA  TYR C  31      -9.847  27.608  25.196  1.00 96.41           C  
ATOM   4192  C   TYR C  31      -8.599  27.622  24.321  1.00 96.41           C  
ATOM   4193  CB  TYR C  31      -9.517  27.015  26.569  1.00 96.41           C  
ATOM   4194  O   TYR C  31      -7.991  28.674  24.112  1.00 96.41           O  
ATOM   4195  CG  TYR C  31      -8.293  27.620  27.213  1.00 96.41           C  
ATOM   4196  CD1 TYR C  31      -7.109  26.895  27.324  1.00 96.41           C  
ATOM   4197  CD2 TYR C  31      -8.318  28.918  27.712  1.00 96.41           C  
ATOM   4198  CE1 TYR C  31      -5.980  27.447  27.918  1.00 96.41           C  
ATOM   4199  CE2 TYR C  31      -7.195  29.481  28.309  1.00 96.41           C  
ATOM   4200  OH  TYR C  31      -4.917  29.292  28.996  1.00 96.41           O  
ATOM   4201  CZ  TYR C  31      -6.032  28.739  28.407  1.00 96.41           C  
ATOM   4202  N   VAL C  32      -8.246  26.494  23.798  1.00 95.31           N  
ATOM   4203  CA  VAL C  32      -7.051  26.348  22.974  1.00 95.31           C  
ATOM   4204  C   VAL C  32      -7.150  27.260  21.753  1.00 95.31           C  
ATOM   4205  CB  VAL C  32      -6.844  24.883  22.529  1.00 95.31           C  
ATOM   4206  O   VAL C  32      -6.176  27.919  21.382  1.00 95.31           O  
ATOM   4207  CG1 VAL C  32      -5.730  24.787  21.489  1.00 95.31           C  
ATOM   4208  CG2 VAL C  32      -6.532  23.999  23.735  1.00 95.31           C  
ATOM   4209  N   ALA C  33      -8.311  27.319  21.163  1.00 94.90           N  
ATOM   4210  CA  ALA C  33      -8.533  28.163  19.991  1.00 94.90           C  
ATOM   4211  C   ALA C  33      -8.327  29.637  20.330  1.00 94.90           C  
ATOM   4212  CB  ALA C  33      -9.936  27.939  19.433  1.00 94.90           C  
ATOM   4213  O   ALA C  33      -7.720  30.379  19.555  1.00 94.90           O  
ATOM   4214  N   THR C  34      -8.781  30.073  21.461  1.00 95.08           N  
ATOM   4215  CA  THR C  34      -8.669  31.461  21.898  1.00 95.08           C  
ATOM   4216  C   THR C  34      -7.205  31.869  22.032  1.00 95.08           C  
ATOM   4217  CB  THR C  34      -9.392  31.684  23.240  1.00 95.08           C  
ATOM   4218  O   THR C  34      -6.812  32.948  21.583  1.00 95.08           O  
ATOM   4219  CG2 THR C  34      -9.434  33.165  23.602  1.00 95.08           C  
ATOM   4220  OG1 THR C  34     -10.733  31.189  23.141  1.00 95.08           O  
ATOM   4221  N   GLU C  35      -6.425  30.983  22.570  1.00 94.90           N  
ATOM   4222  CA  GLU C  35      -5.007  31.284  22.747  1.00 94.90           C  
ATOM   4223  C   GLU C  35      -4.271  31.278  21.411  1.00 94.90           C  
ATOM   4224  CB  GLU C  35      -4.361  30.283  23.708  1.00 94.90           C  
ATOM   4225  O   GLU C  35      -3.375  32.095  21.186  1.00 94.90           O  
ATOM   4226  CG  GLU C  35      -4.778  30.467  25.160  1.00 94.90           C  
ATOM   4227  CD  GLU C  35      -4.341  31.801  25.745  1.00 94.90           C  
ATOM   4228  OE1 GLU C  35      -4.938  32.248  26.750  1.00 94.90           O  
ATOM   4229  OE2 GLU C  35      -3.396  32.406  25.191  1.00 94.90           O  
ATOM   4230  N   ALA C  36      -4.681  30.412  20.559  1.00 93.11           N  
ATOM   4231  CA  ALA C  36      -4.010  30.263  19.271  1.00 93.11           C  
ATOM   4232  C   ALA C  36      -4.228  31.492  18.393  1.00 93.11           C  
ATOM   4233  CB  ALA C  36      -4.503  29.008  18.556  1.00 93.11           C  
ATOM   4234  O   ALA C  36      -3.324  31.914  17.669  1.00 93.11           O  
ATOM   4235  N   ILE C  37      -5.412  32.059  18.495  1.00 94.14           N  
ATOM   4236  CA  ILE C  37      -5.733  33.162  17.595  1.00 94.14           C  
ATOM   4237  C   ILE C  37      -5.776  34.471  18.380  1.00 94.14           C  
ATOM   4238  CB  ILE C  37      -7.076  32.927  16.869  1.00 94.14           C  
ATOM   4239  O   ILE C  37      -6.323  35.469  17.904  1.00 94.14           O  
ATOM   4240  CG1 ILE C  37      -8.200  32.697  17.886  1.00 94.14           C  
ATOM   4241  CG2 ILE C  37      -6.966  31.747  15.899  1.00 94.14           C  
ATOM   4242  CD1 ILE C  37      -9.048  33.932  18.160  1.00 94.14           C  
ATOM   4243  N   LEU C  38      -5.226  34.499  19.549  1.00 95.50           N  
ATOM   4244  CA  LEU C  38      -5.212  35.659  20.433  1.00 95.50           C  
ATOM   4245  C   LEU C  38      -4.702  36.895  19.700  1.00 95.50           C  
ATOM   4246  CB  LEU C  38      -4.343  35.386  21.663  1.00 95.50           C  
ATOM   4247  O   LEU C  38      -5.257  37.986  19.852  1.00 95.50           O  
ATOM   4248  CG  LEU C  38      -4.332  36.471  22.741  1.00 95.50           C  
ATOM   4249  CD1 LEU C  38      -5.675  36.515  23.463  1.00 95.50           C  
ATOM   4250  CD2 LEU C  38      -3.195  36.233  23.729  1.00 95.50           C  
ATOM   4251  N   ILE C  39      -3.690  36.698  18.877  1.00 94.40           N  
ATOM   4252  CA  ILE C  39      -2.959  37.779  18.227  1.00 94.40           C  
ATOM   4253  C   ILE C  39      -3.866  38.484  17.220  1.00 94.40           C  
ATOM   4254  CB  ILE C  39      -1.684  37.258  17.526  1.00 94.40           C  
ATOM   4255  O   ILE C  39      -3.622  39.636  16.855  1.00 94.40           O  
ATOM   4256  CG1 ILE C  39      -0.668  38.393  17.353  1.00 94.40           C  
ATOM   4257  CG2 ILE C  39      -2.031  36.624  16.176  1.00 94.40           C  
ATOM   4258  CD1 ILE C  39      -0.077  38.899  18.662  1.00 94.40           C  
ATOM   4259  N   ALA C  40      -4.897  37.848  16.799  1.00 92.60           N  
ATOM   4260  CA  ALA C  40      -5.799  38.411  15.797  1.00 92.60           C  
ATOM   4261  C   ALA C  40      -6.448  39.695  16.303  1.00 92.60           C  
ATOM   4262  CB  ALA C  40      -6.869  37.392  15.414  1.00 92.60           C  
ATOM   4263  O   ALA C  40      -6.671  40.631  15.531  1.00 92.60           O  
ATOM   4264  N   LEU C  41      -6.755  39.759  17.564  1.00 93.10           N  
ATOM   4265  CA  LEU C  41      -7.370  40.947  18.145  1.00 93.10           C  
ATOM   4266  C   LEU C  41      -6.354  41.745  18.955  1.00 93.10           C  
ATOM   4267  CB  LEU C  41      -8.555  40.557  19.032  1.00 93.10           C  
ATOM   4268  O   LEU C  41      -6.261  42.966  18.811  1.00 93.10           O  
ATOM   4269  CG  LEU C  41      -9.748  39.912  18.326  1.00 93.10           C  
ATOM   4270  CD1 LEU C  41     -10.837  39.564  19.335  1.00 93.10           C  
ATOM   4271  CD2 LEU C  41     -10.292  40.837  17.242  1.00 93.10           C  
ATOM   4272  N   VAL C  42      -5.562  41.090  19.736  1.00 94.09           N  
ATOM   4273  CA  VAL C  42      -4.586  41.728  20.613  1.00 94.09           C  
ATOM   4274  C   VAL C  42      -3.479  42.367  19.777  1.00 94.09           C  
ATOM   4275  CB  VAL C  42      -3.981  40.721  21.617  1.00 94.09           C  
ATOM   4276  O   VAL C  42      -2.847  43.335  20.207  1.00 94.09           O  
ATOM   4277  CG1 VAL C  42      -2.777  41.329  22.334  1.00 94.09           C  
ATOM   4278  CG2 VAL C  42      -5.038  40.274  22.626  1.00 94.09           C  
ATOM   4279  N   GLY C  43      -3.312  41.939  18.598  1.00 92.00           N  
ATOM   4280  CA  GLY C  43      -2.281  42.466  17.717  1.00 92.00           C  
ATOM   4281  C   GLY C  43      -2.834  43.342  16.609  1.00 92.00           C  
ATOM   4282  O   GLY C  43      -2.084  43.819  15.755  1.00 92.00           O  
ATOM   4283  N   ALA C  44      -4.091  43.569  16.611  1.00 88.84           N  
ATOM   4284  CA  ALA C  44      -4.730  44.362  15.564  1.00 88.84           C  
ATOM   4285  C   ALA C  44      -4.285  45.820  15.631  1.00 88.84           C  
ATOM   4286  CB  ALA C  44      -6.250  44.267  15.678  1.00 88.84           C  
ATOM   4287  O   ALA C  44      -4.127  46.378  16.719  1.00 88.84           O  
ATOM   4288  N   THR C  45      -3.996  46.454  14.479  1.00 86.71           N  
ATOM   4289  CA  THR C  45      -3.545  47.840  14.432  1.00 86.71           C  
ATOM   4290  C   THR C  45      -4.733  48.791  14.316  1.00 86.71           C  
ATOM   4291  CB  THR C  45      -2.580  48.074  13.255  1.00 86.71           C  
ATOM   4292  O   THR C  45      -5.411  48.823  13.286  1.00 86.71           O  
ATOM   4293  CG2 THR C  45      -1.269  47.322  13.461  1.00 86.71           C  
ATOM   4294  OG1 THR C  45      -3.194  47.619  12.043  1.00 86.71           O  
ATOM   4295  N   PRO C  46      -4.933  49.545  15.364  1.00 85.39           N  
ATOM   4296  CA  PRO C  46      -5.980  50.564  15.258  1.00 85.39           C  
ATOM   4297  C   PRO C  46      -5.627  51.674  14.270  1.00 85.39           C  
ATOM   4298  CB  PRO C  46      -6.082  51.114  16.683  1.00 85.39           C  
ATOM   4299  O   PRO C  46      -4.448  51.892  13.977  1.00 85.39           O  
ATOM   4300  CG  PRO C  46      -4.788  50.740  17.330  1.00 85.39           C  
ATOM   4301  CD  PRO C  46      -4.177  49.608  16.556  1.00 85.39           C  
ATOM   4302  N   SER C  47      -6.632  52.327  13.728  1.00 83.15           N  
ATOM   4303  CA  SER C  47      -6.376  53.456  12.839  1.00 83.15           C  
ATOM   4304  C   SER C  47      -5.615  54.564  13.559  1.00 83.15           C  
ATOM   4305  CB  SER C  47      -7.688  54.006  12.280  1.00 83.15           C  
ATOM   4306  O   SER C  47      -5.832  54.802  14.749  1.00 83.15           O  
ATOM   4307  OG  SER C  47      -8.578  54.346  13.330  1.00 83.15           O  
ATOM   4308  N   TYR C  48      -4.549  55.105  12.930  1.00 83.33           N  
ATOM   4309  CA  TYR C  48      -3.740  56.118  13.598  1.00 83.33           C  
ATOM   4310  C   TYR C  48      -3.424  57.273  12.654  1.00 83.33           C  
ATOM   4311  CB  TYR C  48      -2.440  55.506  14.127  1.00 83.33           C  
ATOM   4312  O   TYR C  48      -3.510  57.125  11.433  1.00 83.33           O  
ATOM   4313  CG  TYR C  48      -1.542  54.958  13.045  1.00 83.33           C  
ATOM   4314  CD1 TYR C  48      -1.700  53.656  12.575  1.00 83.33           C  
ATOM   4315  CD2 TYR C  48      -0.534  55.739  12.491  1.00 83.33           C  
ATOM   4316  CE1 TYR C  48      -0.874  53.146  11.579  1.00 83.33           C  
ATOM   4317  CE2 TYR C  48       0.298  55.240  11.494  1.00 83.33           C  
ATOM   4318  OH  TYR C  48       0.941  53.444  10.059  1.00 83.33           O  
ATOM   4319  CZ  TYR C  48       0.120  53.944  11.045  1.00 83.33           C  
ATOM   4320  N   HIS C  49      -3.298  58.426  13.187  1.00 81.11           N  
ATOM   4321  CA  HIS C  49      -2.890  59.624  12.461  1.00 81.11           C  
ATOM   4322  C   HIS C  49      -1.633  60.236  13.070  1.00 81.11           C  
ATOM   4323  CB  HIS C  49      -4.022  60.653  12.448  1.00 81.11           C  
ATOM   4324  O   HIS C  49      -1.364  60.056  14.260  1.00 81.11           O  
ATOM   4325  CG  HIS C  49      -4.353  61.198  13.800  1.00 81.11           C  
ATOM   4326  CD2 HIS C  49      -4.107  62.409  14.356  1.00 81.11           C  
ATOM   4327  ND1 HIS C  49      -5.017  60.462  14.757  1.00 81.11           N  
ATOM   4328  CE1 HIS C  49      -5.167  61.199  15.845  1.00 81.11           C  
ATOM   4329  NE2 HIS C  49      -4.624  62.384  15.628  1.00 81.11           N  
ATOM   4330  N   TRP C  50      -0.783  60.781  12.174  1.00 77.57           N  
ATOM   4331  CA  TRP C  50       0.443  61.386  12.683  1.00 77.57           C  
ATOM   4332  C   TRP C  50       0.558  62.840  12.236  1.00 77.57           C  
ATOM   4333  CB  TRP C  50       1.668  60.597  12.214  1.00 77.57           C  
ATOM   4334  O   TRP C  50       0.051  63.212  11.175  1.00 77.57           O  
ATOM   4335  CG  TRP C  50       1.717  60.370  10.733  1.00 77.57           C  
ATOM   4336  CD1 TRP C  50       1.787  61.323   9.755  1.00 77.57           C  
ATOM   4337  CD2 TRP C  50       1.694  59.107  10.061  1.00 77.57           C  
ATOM   4338  CE2 TRP C  50       1.754  59.370   8.675  1.00 77.57           C  
ATOM   4339  CE3 TRP C  50       1.630  57.777  10.497  1.00 77.57           C  
ATOM   4340  NE1 TRP C  50       1.810  60.728   8.515  1.00 77.57           N  
ATOM   4341  CH2 TRP C  50       1.688  57.058   8.174  1.00 77.57           C  
ATOM   4342  CZ2 TRP C  50       1.751  58.350   7.720  1.00 77.57           C  
ATOM   4343  CZ3 TRP C  50       1.628  56.763   9.546  1.00 77.57           C  
ATOM   4344  N   ASP C  51       0.982  63.863  13.080  1.00 75.67           N  
ATOM   4345  CA  ASP C  51       1.064  65.299  12.832  1.00 75.67           C  
ATOM   4346  C   ASP C  51       2.518  65.757  12.728  1.00 75.67           C  
ATOM   4347  CB  ASP C  51       0.346  66.077  13.937  1.00 75.67           C  
ATOM   4348  O   ASP C  51       3.205  65.892  13.743  1.00 75.67           O  
ATOM   4349  CG  ASP C  51      -0.894  66.801  13.442  1.00 75.67           C  
ATOM   4350  OD1 ASP C  51      -1.067  66.944  12.213  1.00 75.67           O  
ATOM   4351  OD2 ASP C  51      -1.704  67.235  14.290  1.00 75.67           O  
ATOM   4352  N   LEU C  52       3.297  65.553  11.519  1.00 61.77           N  
ATOM   4353  CA  LEU C  52       4.669  66.032  11.388  1.00 61.77           C  
ATOM   4354  C   LEU C  52       4.703  67.415  10.745  1.00 61.77           C  
ATOM   4355  CB  LEU C  52       5.503  65.051  10.560  1.00 61.77           C  
ATOM   4356  O   LEU C  52       5.770  67.901  10.365  1.00 61.77           O  
ATOM   4357  CG  LEU C  52       6.859  64.652  11.145  1.00 61.77           C  
ATOM   4358  CD1 LEU C  52       6.703  63.454  12.076  1.00 61.77           C  
ATOM   4359  CD2 LEU C  52       7.853  64.345  10.031  1.00 61.77           C  
ATOM   4360  N   ALA C  53       3.731  68.286  10.321  1.00 55.32           N  
ATOM   4361  CA  ALA C  53       3.739  69.530   9.555  1.00 55.32           C  
ATOM   4362  C   ALA C  53       4.836  70.469  10.046  1.00 55.32           C  
ATOM   4363  CB  ALA C  53       2.377  70.215   9.640  1.00 55.32           C  
ATOM   4364  O   ALA C  53       5.438  71.198   9.255  1.00 55.32           O  
ATOM   4365  N   GLU C  54       5.222  70.668  11.283  1.00 51.09           N  
ATOM   4366  CA  GLU C  54       6.190  71.664  11.733  1.00 51.09           C  
ATOM   4367  C   GLU C  54       7.611  71.268  11.341  1.00 51.09           C  
ATOM   4368  CB  GLU C  54       6.097  71.858  13.249  1.00 51.09           C  
ATOM   4369  O   GLU C  54       8.485  72.127  11.207  1.00 51.09           O  
ATOM   4370  CG  GLU C  54       5.323  73.100  13.664  1.00 51.09           C  
ATOM   4371  CD  GLU C  54       5.280  73.305  15.170  1.00 51.09           C  
ATOM   4372  OE1 GLU C  54       4.671  74.298  15.630  1.00 51.09           O  
ATOM   4373  OE2 GLU C  54       5.861  72.467  15.895  1.00 51.09           O  
ATOM   4374  N   LEU C  55       7.969  70.090  11.049  1.00 50.18           N  
ATOM   4375  CA  LEU C  55       9.359  69.705  10.828  1.00 50.18           C  
ATOM   4376  C   LEU C  55       9.659  69.589   9.337  1.00 50.18           C  
ATOM   4377  CB  LEU C  55       9.666  68.378  11.527  1.00 50.18           C  
ATOM   4378  O   LEU C  55      10.825  69.548   8.936  1.00 50.18           O  
ATOM   4379  CG  LEU C  55      10.337  68.473  12.898  1.00 50.18           C  
ATOM   4380  CD1 LEU C  55       9.652  67.540  13.890  1.00 50.18           C  
ATOM   4381  CD2 LEU C  55      11.823  68.148  12.789  1.00 50.18           C  
ATOM   4382  N   LEU C  56       8.734  69.225   8.453  1.00 49.83           N  
ATOM   4383  CA  LEU C  56       9.114  69.142   7.047  1.00 49.83           C  
ATOM   4384  C   LEU C  56       8.817  70.452   6.325  1.00 49.83           C  
ATOM   4385  CB  LEU C  56       8.378  67.988   6.361  1.00 49.83           C  
ATOM   4386  O   LEU C  56       7.653  70.834   6.177  1.00 49.83           O  
ATOM   4387  CG  LEU C  56       9.102  66.642   6.334  1.00 49.83           C  
ATOM   4388  CD1 LEU C  56       8.164  65.526   6.782  1.00 49.83           C  
ATOM   4389  CD2 LEU C  56       9.653  66.357   4.941  1.00 49.83           C  
ATOM   4390  N   PRO C  57       9.747  71.501   6.376  1.00 45.95           N  
ATOM   4391  CA  PRO C  57       9.359  72.775   5.766  1.00 45.95           C  
ATOM   4392  C   PRO C  57       8.810  72.609   4.351  1.00 45.95           C  
ATOM   4393  CB  PRO C  57      10.665  73.573   5.755  1.00 45.95           C  
ATOM   4394  O   PRO C  57       7.786  73.204   4.008  1.00 45.95           O  
ATOM   4395  CG  PRO C  57      11.698  72.622   6.268  1.00 45.95           C  
ATOM   4396  CD  PRO C  57      11.033  71.308   6.562  1.00 45.95           C  
ATOM   4397  N   ASN C  58       9.937  72.495   3.300  1.00 45.15           N  
ATOM   4398  CA  ASN C  58       9.912  72.919   1.904  1.00 45.15           C  
ATOM   4399  C   ASN C  58       9.126  71.941   1.035  1.00 45.15           C  
ATOM   4400  CB  ASN C  58      11.335  73.082   1.366  1.00 45.15           C  
ATOM   4401  O   ASN C  58       9.239  71.966  -0.192  1.00 45.15           O  
ATOM   4402  CG  ASN C  58      11.869  74.490   1.545  1.00 45.15           C  
ATOM   4403  ND2 ASN C  58      13.174  74.656   1.365  1.00 45.15           N  
ATOM   4404  OD1 ASN C  58      11.115  75.420   1.844  1.00 45.15           O  
ATOM   4405  N   GLN C  59       8.796  70.705   1.418  1.00 42.10           N  
ATOM   4406  CA  GLN C  59       8.602  69.819   0.275  1.00 42.10           C  
ATOM   4407  C   GLN C  59       7.272  70.100  -0.418  1.00 42.10           C  
ATOM   4408  CB  GLN C  59       8.666  68.355   0.713  1.00 42.10           C  
ATOM   4409  O   GLN C  59       6.257  70.327   0.243  1.00 42.10           O  
ATOM   4410  CG  GLN C  59       9.994  67.678   0.403  1.00 42.10           C  
ATOM   4411  CD  GLN C  59      10.049  66.242   0.889  1.00 42.10           C  
ATOM   4412  NE2 GLN C  59      11.207  65.608   0.739  1.00 42.10           N  
ATOM   4413  OE1 GLN C  59       9.059  65.706   1.397  1.00 42.10           O  
ATOM   4414  N   SER C  60       7.348  70.484  -1.808  1.00 41.96           N  
ATOM   4415  CA  SER C  60       6.408  70.670  -2.909  1.00 41.96           C  
ATOM   4416  C   SER C  60       5.398  69.529  -2.973  1.00 41.96           C  
ATOM   4417  CB  SER C  60       7.154  70.777  -4.239  1.00 41.96           C  
ATOM   4418  O   SER C  60       5.694  68.408  -2.555  1.00 41.96           O  
ATOM   4419  OG  SER C  60       7.826  69.565  -4.538  1.00 41.96           O  
ATOM   4420  N   HIS C  61       4.052  69.699  -3.157  1.00 40.79           N  
ATOM   4421  CA  HIS C  61       2.792  68.966  -3.135  1.00 40.79           C  
ATOM   4422  C   HIS C  61       2.823  67.788  -4.103  1.00 40.79           C  
ATOM   4423  CB  HIS C  61       1.625  69.895  -3.476  1.00 40.79           C  
ATOM   4424  O   HIS C  61       1.794  67.156  -4.351  1.00 40.79           O  
ATOM   4425  CG  HIS C  61       1.061  70.609  -2.290  1.00 40.79           C  
ATOM   4426  CD2 HIS C  61       1.008  71.928  -1.988  1.00 40.79           C  
ATOM   4427  ND1 HIS C  61       0.461  69.949  -1.240  1.00 40.79           N  
ATOM   4428  CE1 HIS C  61       0.062  70.833  -0.341  1.00 40.79           C  
ATOM   4429  NE2 HIS C  61       0.382  72.042  -0.771  1.00 40.79           N  
ATOM   4430  N   GLY C  62       3.737  67.732  -5.212  1.00 38.23           N  
ATOM   4431  CA  GLY C  62       3.286  66.780  -6.214  1.00 38.23           C  
ATOM   4432  C   GLY C  62       3.132  65.371  -5.673  1.00 38.23           C  
ATOM   4433  O   GLY C  62       2.204  65.092  -4.911  1.00 38.23           O  
ATOM   4434  N   ASN C  63       3.979  64.376  -6.234  1.00 41.72           N  
ATOM   4435  CA  ASN C  63       3.976  62.917  -6.190  1.00 41.72           C  
ATOM   4436  C   ASN C  63       4.189  62.399  -4.770  1.00 41.72           C  
ATOM   4437  CB  ASN C  63       5.043  62.349  -7.128  1.00 41.72           C  
ATOM   4438  O   ASN C  63       4.921  61.430  -4.562  1.00 41.72           O  
ATOM   4439  CG  ASN C  63       4.466  61.862  -8.442  1.00 41.72           C  
ATOM   4440  ND2 ASN C  63       5.337  61.458  -9.359  1.00 41.72           N  
ATOM   4441  OD1 ASN C  63       3.247  61.849  -8.632  1.00 41.72           O  
ATOM   4442  N   GLN C  64       3.683  63.004  -3.615  1.00 42.64           N  
ATOM   4443  CA  GLN C  64       4.251  63.017  -2.271  1.00 42.64           C  
ATOM   4444  C   GLN C  64       3.668  61.896  -1.416  1.00 42.64           C  
ATOM   4445  CB  GLN C  64       4.010  64.370  -1.600  1.00 42.64           C  
ATOM   4446  O   GLN C  64       4.013  61.761  -0.240  1.00 42.64           O  
ATOM   4447  CG  GLN C  64       5.255  65.241  -1.505  1.00 42.64           C  
ATOM   4448  CD  GLN C  64       4.984  66.585  -0.856  1.00 42.64           C  
ATOM   4449  NE2 GLN C  64       6.017  67.415  -0.756  1.00 42.64           N  
ATOM   4450  OE1 GLN C  64       3.855  66.876  -0.449  1.00 42.64           O  
ATOM   4451  N   SER C  65       2.711  61.087  -1.763  1.00 46.48           N  
ATOM   4452  CA  SER C  65       2.121  60.154  -0.808  1.00 46.48           C  
ATOM   4453  C   SER C  65       3.085  59.020  -0.475  1.00 46.48           C  
ATOM   4454  CB  SER C  65       0.815  59.578  -1.357  1.00 46.48           C  
ATOM   4455  O   SER C  65       3.221  58.635   0.688  1.00 46.48           O  
ATOM   4456  OG  SER C  65       1.054  58.819  -2.530  1.00 46.48           O  
ATOM   4457  N   ALA C  66       3.700  58.249  -1.491  1.00 50.21           N  
ATOM   4458  CA  ALA C  66       4.628  57.146  -1.252  1.00 50.21           C  
ATOM   4459  C   ALA C  66       5.873  57.627  -0.513  1.00 50.21           C  
ATOM   4460  CB  ALA C  66       5.018  56.484  -2.571  1.00 50.21           C  
ATOM   4461  O   ALA C  66       6.381  56.937   0.374  1.00 50.21           O  
ATOM   4462  N   GLY C  67       6.295  58.891  -0.772  1.00 54.92           N  
ATOM   4463  CA  GLY C  67       7.441  59.505  -0.120  1.00 54.92           C  
ATOM   4464  C   GLY C  67       7.172  59.890   1.322  1.00 54.92           C  
ATOM   4465  O   GLY C  67       8.068  59.823   2.166  1.00 54.92           O  
ATOM   4466  N   GLU C  68       5.906  60.079   1.664  1.00 58.77           N  
ATOM   4467  CA  GLU C  68       5.501  60.471   3.011  1.00 58.77           C  
ATOM   4468  C   GLU C  68       5.503  59.275   3.958  1.00 58.77           C  
ATOM   4469  CB  GLU C  68       4.116  61.122   2.988  1.00 58.77           C  
ATOM   4470  O   GLU C  68       5.914  59.393   5.115  1.00 58.77           O  
ATOM   4471  CG  GLU C  68       4.151  62.643   3.012  1.00 58.77           C  
ATOM   4472  CD  GLU C  68       2.769  63.274   3.068  1.00 58.77           C  
ATOM   4473  OE1 GLU C  68       2.673  64.520   3.152  1.00 58.77           O  
ATOM   4474  OE2 GLU C  68       1.773  62.517   3.028  1.00 58.77           O  
ATOM   4475  N   ASP C  69       5.079  58.010   3.434  1.00 58.95           N  
ATOM   4476  CA  ASP C  69       5.063  56.793   4.239  1.00 58.95           C  
ATOM   4477  C   ASP C  69       6.482  56.328   4.560  1.00 58.95           C  
ATOM   4478  CB  ASP C  69       4.297  55.682   3.518  1.00 58.95           C  
ATOM   4479  O   ASP C  69       6.757  55.883   5.677  1.00 58.95           O  
ATOM   4480  CG  ASP C  69       2.791  55.797   3.682  1.00 58.95           C  
ATOM   4481  OD1 ASP C  69       2.331  56.531   4.583  1.00 58.95           O  
ATOM   4482  OD2 ASP C  69       2.060  55.146   2.906  1.00 58.95           O  
ATOM   4483  N   GLN C  70       7.332  56.455   3.552  1.00 64.87           N  
ATOM   4484  CA  GLN C  70       8.733  56.111   3.771  1.00 64.87           C  
ATOM   4485  C   GLN C  70       9.393  57.086   4.742  1.00 64.87           C  
ATOM   4486  CB  GLN C  70       9.496  56.093   2.445  1.00 64.87           C  
ATOM   4487  O   GLN C  70      10.184  56.679   5.596  1.00 64.87           O  
ATOM   4488  CG  GLN C  70      10.379  54.867   2.260  1.00 64.87           C  
ATOM   4489  CD  GLN C  70      10.695  54.586   0.803  1.00 64.87           C  
ATOM   4490  NE2 GLN C  70      11.502  53.559   0.559  1.00 64.87           N  
ATOM   4491  OE1 GLN C  70      10.218  55.286  -0.096  1.00 64.87           O  
ATOM   4492  N   ALA C  71       9.077  58.376   4.638  1.00 65.68           N  
ATOM   4493  CA  ALA C  71       9.608  59.392   5.542  1.00 65.68           C  
ATOM   4494  C   ALA C  71       9.136  59.155   6.974  1.00 65.68           C  
ATOM   4495  CB  ALA C  71       9.199  60.787   5.074  1.00 65.68           C  
ATOM   4496  O   ALA C  71       9.907  59.312   7.923  1.00 65.68           O  
ATOM   4497  N   PHE C  72       7.908  58.688   7.076  1.00 71.69           N  
ATOM   4498  CA  PHE C  72       7.347  58.359   8.381  1.00 71.69           C  
ATOM   4499  C   PHE C  72       8.070  57.167   8.995  1.00 71.69           C  
ATOM   4500  CB  PHE C  72       5.849  58.061   8.264  1.00 71.69           C  
ATOM   4501  O   PHE C  72       8.429  57.192  10.174  1.00 71.69           O  
ATOM   4502  CG  PHE C  72       5.212  57.635   9.559  1.00 71.69           C  
ATOM   4503  CD1 PHE C  72       4.838  56.312   9.764  1.00 71.69           C  
ATOM   4504  CD2 PHE C  72       4.987  58.557  10.573  1.00 71.69           C  
ATOM   4505  CE1 PHE C  72       4.249  55.915  10.961  1.00 71.69           C  
ATOM   4506  CE2 PHE C  72       4.398  58.167  11.772  1.00 71.69           C  
ATOM   4507  CZ  PHE C  72       4.029  56.846  11.964  1.00 71.69           C  
ATOM   4508  N   GLY C  73       8.252  56.210   8.153  1.00 68.26           N  
ATOM   4509  CA  GLY C  73       8.952  55.018   8.605  1.00 68.26           C  
ATOM   4510  C   GLY C  73      10.358  55.303   9.099  1.00 68.26           C  
ATOM   4511  O   GLY C  73      10.770  54.790  10.142  1.00 68.26           O  
ATOM   4512  N   ASP C  74      11.040  56.139   8.291  1.00 70.64           N  
ATOM   4513  CA  ASP C  74      12.401  56.515   8.661  1.00 70.64           C  
ATOM   4514  C   ASP C  74      12.411  57.345   9.943  1.00 70.64           C  
ATOM   4515  CB  ASP C  74      13.071  57.292   7.526  1.00 70.64           C  
ATOM   4516  O   ASP C  74      13.280  57.164  10.799  1.00 70.64           O  
ATOM   4517  CG  ASP C  74      13.581  56.394   6.413  1.00 70.64           C  
ATOM   4518  OD1 ASP C  74      13.667  55.163   6.613  1.00 70.64           O  
ATOM   4519  OD2 ASP C  74      13.902  56.922   5.326  1.00 70.64           O  
ATOM   4520  N   TRP C  75      11.426  58.170  10.064  1.00 74.20           N  
ATOM   4521  CA  TRP C  75      11.312  59.000  11.259  1.00 74.20           C  
ATOM   4522  C   TRP C  75      11.013  58.148  12.487  1.00 74.20           C  
ATOM   4523  CB  TRP C  75      10.220  60.058  11.077  1.00 74.20           C  
ATOM   4524  O   TRP C  75      11.573  58.378  13.562  1.00 74.20           O  
ATOM   4525  CG  TRP C  75       9.914  60.837  12.321  1.00 74.20           C  
ATOM   4526  CD1 TRP C  75      10.620  61.893  12.827  1.00 74.20           C  
ATOM   4527  CD2 TRP C  75       8.823  60.616  13.220  1.00 74.20           C  
ATOM   4528  CE2 TRP C  75       8.929  61.578  14.249  1.00 74.20           C  
ATOM   4529  CE3 TRP C  75       7.764  59.699  13.254  1.00 74.20           C  
ATOM   4530  NE1 TRP C  75      10.032  62.343  13.986  1.00 74.20           N  
ATOM   4531  CH2 TRP C  75       6.988  60.738  15.312  1.00 74.20           C  
ATOM   4532  CZ2 TRP C  75       8.014  61.647  15.303  1.00 74.20           C  
ATOM   4533  CZ3 TRP C  75       6.855  59.770  14.303  1.00 74.20           C  
ATOM   4534  N   LEU C  76      10.202  57.196  12.369  1.00 74.45           N  
ATOM   4535  CA  LEU C  76       9.789  56.328  13.467  1.00 74.45           C  
ATOM   4536  C   LEU C  76      10.977  55.548  14.019  1.00 74.45           C  
ATOM   4537  CB  LEU C  76       8.698  55.359  13.003  1.00 74.45           C  
ATOM   4538  O   LEU C  76      11.060  55.306  15.226  1.00 74.45           O  
ATOM   4539  CG  LEU C  76       7.697  54.906  14.067  1.00 74.45           C  
ATOM   4540  CD1 LEU C  76       6.392  55.685  13.932  1.00 74.45           C  
ATOM   4541  CD2 LEU C  76       7.444  53.406  13.960  1.00 74.45           C  
ATOM   4542  N   LEU C  77      11.944  55.317  13.090  1.00 68.94           N  
ATOM   4543  CA  LEU C  77      13.110  54.534  13.485  1.00 68.94           C  
ATOM   4544  C   LEU C  77      14.086  55.383  14.294  1.00 68.94           C  
ATOM   4545  CB  LEU C  77      13.814  53.961  12.253  1.00 68.94           C  
ATOM   4546  O   LEU C  77      14.816  54.861  15.139  1.00 68.94           O  
ATOM   4547  CG  LEU C  77      13.180  52.718  11.626  1.00 68.94           C  
ATOM   4548  CD1 LEU C  77      13.651  52.552  10.186  1.00 68.94           C  
ATOM   4549  CD2 LEU C  77      13.508  51.477  12.449  1.00 68.94           C  
ATOM   4550  N   THR C  78      13.980  56.736  14.028  1.00 70.70           N  
ATOM   4551  CA  THR C  78      14.961  57.622  14.647  1.00 70.70           C  
ATOM   4552  C   THR C  78      14.330  58.414  15.788  1.00 70.70           C  
ATOM   4553  CB  THR C  78      15.564  58.594  13.616  1.00 70.70           C  
ATOM   4554  O   THR C  78      15.037  58.940  16.650  1.00 70.70           O  
ATOM   4555  CG2 THR C  78      16.718  57.945  12.858  1.00 70.70           C  
ATOM   4556  OG1 THR C  78      14.549  58.979  12.680  1.00 70.70           O  
ATOM   4557  N   ALA C  79      13.077  58.422  15.901  1.00 75.35           N  
ATOM   4558  CA  ALA C  79      12.372  59.269  16.860  1.00 75.35           C  
ATOM   4559  C   ALA C  79      12.438  58.678  18.266  1.00 75.35           C  
ATOM   4560  CB  ALA C  79      10.918  59.459  16.434  1.00 75.35           C  
ATOM   4561  O   ALA C  79      12.425  57.456  18.434  1.00 75.35           O  
ATOM   4562  N   ASN C  80      12.733  59.569  19.238  1.00 72.29           N  
ATOM   4563  CA  ASN C  80      12.730  59.159  20.638  1.00 72.29           C  
ATOM   4564  C   ASN C  80      11.322  58.825  21.122  1.00 72.29           C  
ATOM   4565  CB  ASN C  80      13.350  60.247  21.518  1.00 72.29           C  
ATOM   4566  O   ASN C  80      10.336  59.260  20.524  1.00 72.29           O  
ATOM   4567  CG  ASN C  80      14.055  59.682  22.735  1.00 72.29           C  
ATOM   4568  ND2 ASN C  80      14.685  60.555  23.513  1.00 72.29           N  
ATOM   4569  OD1 ASN C  80      14.036  58.472  22.973  1.00 72.29           O  
ATOM   4570  N   GLY C  81      11.094  57.953  22.016  1.00 70.00           N  
ATOM   4571  CA  GLY C  81       9.837  57.506  22.593  1.00 70.00           C  
ATOM   4572  C   GLY C  81       8.892  58.646  22.922  1.00 70.00           C  
ATOM   4573  O   GLY C  81       7.694  58.567  22.642  1.00 70.00           O  
ATOM   4574  N   SER C  82       9.430  59.722  23.448  1.00 77.25           N  
ATOM   4575  CA  SER C  82       8.620  60.873  23.833  1.00 77.25           C  
ATOM   4576  C   SER C  82       8.069  61.596  22.609  1.00 77.25           C  
ATOM   4577  CB  SER C  82       9.440  61.845  24.683  1.00 77.25           C  
ATOM   4578  O   SER C  82       6.934  62.076  22.624  1.00 77.25           O  
ATOM   4579  OG  SER C  82      10.336  62.587  23.874  1.00 77.25           O  
ATOM   4580  N   GLU C  83       8.858  61.549  21.565  1.00 77.33           N  
ATOM   4581  CA  GLU C  83       8.456  62.197  20.320  1.00 77.33           C  
ATOM   4582  C   GLU C  83       7.340  61.420  19.629  1.00 77.33           C  
ATOM   4583  CB  GLU C  83       9.655  62.344  19.379  1.00 77.33           C  
ATOM   4584  O   GLU C  83       6.413  62.015  19.075  1.00 77.33           O  
ATOM   4585  CG  GLU C  83      10.568  63.512  19.724  1.00 77.33           C  
ATOM   4586  CD  GLU C  83      10.272  64.765  18.915  1.00 77.33           C  
ATOM   4587  OE1 GLU C  83      10.404  65.884  19.459  1.00 77.33           O  
ATOM   4588  OE2 GLU C  83       9.904  64.625  17.727  1.00 77.33           O  
ATOM   4589  N   ILE C  84       7.419  60.122  19.691  1.00 77.58           N  
ATOM   4590  CA  ILE C  84       6.433  59.260  19.047  1.00 77.58           C  
ATOM   4591  C   ILE C  84       5.077  59.430  19.727  1.00 77.58           C  
ATOM   4592  CB  ILE C  84       6.869  57.778  19.083  1.00 77.58           C  
ATOM   4593  O   ILE C  84       4.051  59.568  19.055  1.00 77.58           O  
ATOM   4594  CG1 ILE C  84       8.168  57.584  18.292  1.00 77.58           C  
ATOM   4595  CG2 ILE C  84       5.758  56.875  18.540  1.00 77.58           C  
ATOM   4596  CD1 ILE C  84       8.764  56.188  18.413  1.00 77.58           C  
ATOM   4597  N   HIS C  85       5.069  59.476  21.049  1.00 78.69           N  
ATOM   4598  CA  HIS C  85       3.845  59.615  21.831  1.00 78.69           C  
ATOM   4599  C   HIS C  85       3.156  60.945  21.545  1.00 78.69           C  
ATOM   4600  CB  HIS C  85       4.146  59.490  23.325  1.00 78.69           C  
ATOM   4601  O   HIS C  85       1.926  61.025  21.547  1.00 78.69           O  
ATOM   4602  CG  HIS C  85       3.034  58.874  24.112  1.00 78.69           C  
ATOM   4603  CD2 HIS C  85       2.992  57.746  24.859  1.00 78.69           C  
ATOM   4604  ND1 HIS C  85       1.776  59.433  24.185  1.00 78.69           N  
ATOM   4605  CE1 HIS C  85       1.006  58.672  24.945  1.00 78.69           C  
ATOM   4606  NE2 HIS C  85       1.720  57.642  25.366  1.00 78.69           N  
ATOM   4607  N   LYS C  86       4.041  61.907  21.183  1.00 78.02           N  
ATOM   4608  CA  LYS C  86       3.526  63.254  20.960  1.00 78.02           C  
ATOM   4609  C   LYS C  86       2.924  63.388  19.564  1.00 78.02           C  
ATOM   4610  CB  LYS C  86       4.634  64.291  21.153  1.00 78.02           C  
ATOM   4611  O   LYS C  86       1.920  64.079  19.379  1.00 78.02           O  
ATOM   4612  CG  LYS C  86       4.126  65.676  21.530  1.00 78.02           C  
ATOM   4613  CD  LYS C  86       5.276  66.647  21.765  1.00 78.02           C  
ATOM   4614  CE  LYS C  86       4.769  68.046  22.088  1.00 78.02           C  
ATOM   4615  NZ  LYS C  86       5.890  68.986  22.390  1.00 78.02           N  
ATOM   4616  N   HIS C  87       3.399  62.519  18.677  1.00 80.68           N  
ATOM   4617  CA  HIS C  87       3.052  62.821  17.293  1.00 80.68           C  
ATOM   4618  C   HIS C  87       2.186  61.720  16.689  1.00 80.68           C  
ATOM   4619  CB  HIS C  87       4.316  63.014  16.453  1.00 80.68           C  
ATOM   4620  O   HIS C  87       1.581  61.910  15.632  1.00 80.68           O  
ATOM   4621  CG  HIS C  87       5.068  64.265  16.779  1.00 80.68           C  
ATOM   4622  CD2 HIS C  87       4.951  65.524  16.294  1.00 80.68           C  
ATOM   4623  ND1 HIS C  87       6.084  64.302  17.709  1.00 80.68           N  
ATOM   4624  CE1 HIS C  87       6.560  65.533  17.783  1.00 80.68           C  
ATOM   4625  NE2 HIS C  87       5.891  66.294  16.935  1.00 80.68           N  
ATOM   4626  N   VAL C  88       2.126  60.608  17.291  1.00 83.20           N  
ATOM   4627  CA  VAL C  88       1.310  59.519  16.766  1.00 83.20           C  
ATOM   4628  C   VAL C  88       0.091  59.308  17.662  1.00 83.20           C  
ATOM   4629  CB  VAL C  88       2.119  58.207  16.650  1.00 83.20           C  
ATOM   4630  O   VAL C  88       0.231  59.064  18.863  1.00 83.20           O  
ATOM   4631  CG1 VAL C  88       1.229  57.066  16.161  1.00 83.20           C  
ATOM   4632  CG2 VAL C  88       3.312  58.398  15.716  1.00 83.20           C  
ATOM   4633  N   HIS C  89      -1.088  59.469  17.080  1.00 84.48           N  
ATOM   4634  CA  HIS C  89      -2.324  59.339  17.845  1.00 84.48           C  
ATOM   4635  C   HIS C  89      -3.213  58.240  17.273  1.00 84.48           C  
ATOM   4636  CB  HIS C  89      -3.081  60.668  17.868  1.00 84.48           C  
ATOM   4637  O   HIS C  89      -3.573  58.278  16.094  1.00 84.48           O  
ATOM   4638  CG  HIS C  89      -2.290  61.800  18.442  1.00 84.48           C  
ATOM   4639  CD2 HIS C  89      -1.638  62.823  17.842  1.00 84.48           C  
ATOM   4640  ND1 HIS C  89      -2.099  61.963  19.797  1.00 84.48           N  
ATOM   4641  CE1 HIS C  89      -1.363  63.042  20.006  1.00 84.48           C  
ATOM   4642  NE2 HIS C  89      -1.070  63.582  18.835  1.00 84.48           N  
ATOM   4643  N   PHE C  90      -3.487  57.271  18.074  1.00 83.97           N  
ATOM   4644  CA  PHE C  90      -4.330  56.150  17.673  1.00 83.97           C  
ATOM   4645  C   PHE C  90      -5.799  56.455  17.943  1.00 83.97           C  
ATOM   4646  CB  PHE C  90      -3.915  54.873  18.411  1.00 83.97           C  
ATOM   4647  O   PHE C  90      -6.123  57.218  18.855  1.00 83.97           O  
ATOM   4648  CG  PHE C  90      -2.570  54.343  17.996  1.00 83.97           C  
ATOM   4649  CD1 PHE C  90      -2.433  53.581  16.842  1.00 83.97           C  
ATOM   4650  CD2 PHE C  90      -1.441  54.606  18.761  1.00 83.97           C  
ATOM   4651  CE1 PHE C  90      -1.188  53.089  16.455  1.00 83.97           C  
ATOM   4652  CE2 PHE C  90      -0.194  54.117  18.381  1.00 83.97           C  
ATOM   4653  CZ  PHE C  90      -0.070  53.358  17.229  1.00 83.97           C  
ATOM   4654  N   SER C  91      -6.584  55.976  17.031  1.00 77.19           N  
ATOM   4655  CA  SER C  91      -8.017  56.115  17.267  1.00 77.19           C  
ATOM   4656  C   SER C  91      -8.439  55.393  18.543  1.00 77.19           C  
ATOM   4657  CB  SER C  91      -8.812  55.574  16.078  1.00 77.19           C  
ATOM   4658  O   SER C  91      -7.835  54.388  18.922  1.00 77.19           O  
ATOM   4659  OG  SER C  91      -9.623  54.480  16.472  1.00 77.19           O  
ATOM   4660  N   SER C  92      -9.248  55.950  19.419  1.00 67.62           N  
ATOM   4661  CA  SER C  92      -9.645  55.466  20.737  1.00 67.62           C  
ATOM   4662  C   SER C  92     -10.667  54.339  20.629  1.00 67.62           C  
ATOM   4663  CB  SER C  92     -10.221  56.608  21.576  1.00 67.62           C  
ATOM   4664  O   SER C  92     -11.326  53.995  21.612  1.00 67.62           O  
ATOM   4665  OG  SER C  92     -11.245  57.285  20.869  1.00 67.62           O  
ATOM   4666  N   SER C  93     -10.675  53.517  19.593  1.00 76.36           N  
ATOM   4667  CA  SER C  93     -11.678  52.462  19.494  1.00 76.36           C  
ATOM   4668  C   SER C  93     -11.295  51.253  20.341  1.00 76.36           C  
ATOM   4669  CB  SER C  93     -11.865  52.036  18.037  1.00 76.36           C  
ATOM   4670  O   SER C  93     -12.135  50.692  21.047  1.00 76.36           O  
ATOM   4671  OG  SER C  93     -10.803  52.517  17.232  1.00 76.36           O  
ATOM   4672  N   PHE C  94     -10.072  50.760  20.335  1.00 85.66           N  
ATOM   4673  CA  PHE C  94      -9.570  49.651  21.138  1.00 85.66           C  
ATOM   4674  C   PHE C  94      -8.059  49.751  21.313  1.00 85.66           C  
ATOM   4675  CB  PHE C  94      -9.937  48.310  20.495  1.00 85.66           C  
ATOM   4676  O   PHE C  94      -7.394  50.500  20.596  1.00 85.66           O  
ATOM   4677  CG  PHE C  94      -9.333  48.105  19.132  1.00 85.66           C  
ATOM   4678  CD1 PHE C  94     -10.004  48.525  17.990  1.00 85.66           C  
ATOM   4679  CD2 PHE C  94      -8.095  47.493  18.993  1.00 85.66           C  
ATOM   4680  CE1 PHE C  94      -9.448  48.337  16.726  1.00 85.66           C  
ATOM   4681  CE2 PHE C  94      -7.533  47.301  17.734  1.00 85.66           C  
ATOM   4682  CZ  PHE C  94      -8.211  47.723  16.602  1.00 85.66           C  
ATOM   4683  N   THR C  95      -7.544  49.061  22.357  1.00 91.59           N  
ATOM   4684  CA  THR C  95      -6.107  49.027  22.602  1.00 91.59           C  
ATOM   4685  C   THR C  95      -5.511  47.699  22.145  1.00 91.59           C  
ATOM   4686  CB  THR C  95      -5.789  49.250  24.092  1.00 91.59           C  
ATOM   4687  O   THR C  95      -6.199  46.675  22.134  1.00 91.59           O  
ATOM   4688  CG2 THR C  95      -6.273  50.618  24.560  1.00 91.59           C  
ATOM   4689  OG1 THR C  95      -6.437  48.235  24.870  1.00 91.59           O  
ATOM   4690  N   SER C  96      -4.287  47.705  21.621  1.00 91.29           N  
ATOM   4691  CA  SER C  96      -3.565  46.521  21.166  1.00 91.29           C  
ATOM   4692  C   SER C  96      -2.068  46.653  21.427  1.00 91.29           C  
ATOM   4693  CB  SER C  96      -3.812  46.281  19.676  1.00 91.29           C  
ATOM   4694  O   SER C  96      -1.598  47.710  21.854  1.00 91.29           O  
ATOM   4695  OG  SER C  96      -3.098  47.219  18.890  1.00 91.29           O  
ATOM   4696  N   ILE C  97      -1.381  45.648  21.216  1.00 94.32           N  
ATOM   4697  CA  ILE C  97       0.065  45.695  21.406  1.00 94.32           C  
ATOM   4698  C   ILE C  97       0.690  46.634  20.376  1.00 94.32           C  
ATOM   4699  CB  ILE C  97       0.695  44.288  21.301  1.00 94.32           C  
ATOM   4700  O   ILE C  97       1.719  47.260  20.641  1.00 94.32           O  
ATOM   4701  CG1 ILE C  97       0.409  43.676  19.925  1.00 94.32           C  
ATOM   4702  CG2 ILE C  97       0.179  43.381  22.422  1.00 94.32           C  
ATOM   4703  CD1 ILE C  97       1.150  42.373  19.661  1.00 94.32           C  
ATOM   4704  N   ALA C  98       0.040  46.704  19.231  1.00 90.97           N  
ATOM   4705  CA  ALA C  98       0.513  47.622  18.199  1.00 90.97           C  
ATOM   4706  C   ALA C  98       0.394  49.072  18.658  1.00 90.97           C  
ATOM   4707  CB  ALA C  98      -0.267  47.412  16.903  1.00 90.97           C  
ATOM   4708  O   ALA C  98       1.296  49.880  18.423  1.00 90.97           O  
ATOM   4709  N   SER C  99      -0.666  49.382  19.341  1.00 89.72           N  
ATOM   4710  CA  SER C  99      -0.903  50.739  19.821  1.00 89.72           C  
ATOM   4711  C   SER C  99      -0.066  51.041  21.060  1.00 89.72           C  
ATOM   4712  CB  SER C  99      -2.385  50.947  20.134  1.00 89.72           C  
ATOM   4713  O   SER C  99       0.418  52.162  21.230  1.00 89.72           O  
ATOM   4714  OG  SER C  99      -2.804  50.086  21.179  1.00 89.72           O  
ATOM   4715  N   GLU C 100       0.070  50.039  21.918  1.00 90.13           N  
ATOM   4716  CA  GLU C 100       0.791  50.241  23.171  1.00 90.13           C  
ATOM   4717  C   GLU C 100       2.288  50.403  22.926  1.00 90.13           C  
ATOM   4718  CB  GLU C 100       0.538  49.075  24.131  1.00 90.13           C  
ATOM   4719  O   GLU C 100       2.930  51.270  23.523  1.00 90.13           O  
ATOM   4720  CG  GLU C 100       1.113  49.289  25.523  1.00 90.13           C  
ATOM   4721  CD  GLU C 100       0.511  48.364  26.569  1.00 90.13           C  
ATOM   4722  OE1 GLU C 100       1.065  48.272  27.688  1.00 90.13           O  
ATOM   4723  OE2 GLU C 100      -0.522  47.727  26.267  1.00 90.13           O  
ATOM   4724  N   TRP C 101       2.829  49.638  22.047  1.00 89.59           N  
ATOM   4725  CA  TRP C 101       4.274  49.660  21.847  1.00 89.59           C  
ATOM   4726  C   TRP C 101       4.624  50.203  20.465  1.00 89.59           C  
ATOM   4727  CB  TRP C 101       4.863  48.258  22.023  1.00 89.59           C  
ATOM   4728  O   TRP C 101       5.729  49.979  19.965  1.00 89.59           O  
ATOM   4729  CG  TRP C 101       4.764  47.727  23.421  1.00 89.59           C  
ATOM   4730  CD1 TRP C 101       4.930  48.428  24.583  1.00 89.59           C  
ATOM   4731  CD2 TRP C 101       4.480  46.377  23.804  1.00 89.59           C  
ATOM   4732  CE2 TRP C 101       4.489  46.333  25.216  1.00 89.59           C  
ATOM   4733  CE3 TRP C 101       4.218  45.201  23.090  1.00 89.59           C  
ATOM   4734  NE1 TRP C 101       4.766  47.596  25.666  1.00 89.59           N  
ATOM   4735  CH2 TRP C 101       3.992  44.019  25.204  1.00 89.59           C  
ATOM   4736  CZ2 TRP C 101       4.245  45.156  25.927  1.00 89.59           C  
ATOM   4737  CZ3 TRP C 101       3.976  44.030  23.800  1.00 89.59           C  
ATOM   4738  N   PHE C 102       3.707  50.843  19.814  1.00 87.72           N  
ATOM   4739  CA  PHE C 102       3.864  51.544  18.545  1.00 87.72           C  
ATOM   4740  C   PHE C 102       4.470  50.626  17.490  1.00 87.72           C  
ATOM   4741  CB  PHE C 102       4.739  52.789  18.722  1.00 87.72           C  
ATOM   4742  O   PHE C 102       5.418  51.005  16.800  1.00 87.72           O  
ATOM   4743  CG  PHE C 102       4.149  53.819  19.647  1.00 87.72           C  
ATOM   4744  CD1 PHE C 102       3.249  54.766  19.172  1.00 87.72           C  
ATOM   4745  CD2 PHE C 102       4.493  53.840  20.992  1.00 87.72           C  
ATOM   4746  CE1 PHE C 102       2.702  55.721  20.026  1.00 87.72           C  
ATOM   4747  CE2 PHE C 102       3.950  54.791  21.852  1.00 87.72           C  
ATOM   4748  CZ  PHE C 102       3.055  55.731  21.367  1.00 87.72           C  
ATOM   4749  N   LEU C 103       3.860  49.444  17.447  1.00 88.44           N  
ATOM   4750  CA  LEU C 103       4.311  48.477  16.452  1.00 88.44           C  
ATOM   4751  C   LEU C 103       3.654  48.740  15.101  1.00 88.44           C  
ATOM   4752  CB  LEU C 103       4.004  47.050  16.913  1.00 88.44           C  
ATOM   4753  O   LEU C 103       2.846  47.936  14.632  1.00 88.44           O  
ATOM   4754  CG  LEU C 103       4.580  46.636  18.268  1.00 88.44           C  
ATOM   4755  CD1 LEU C 103       4.063  45.257  18.665  1.00 88.44           C  
ATOM   4756  CD2 LEU C 103       6.104  46.650  18.228  1.00 88.44           C  
ATOM   4757  N   ILE C 104       4.025  49.776  14.441  1.00 82.93           N  
ATOM   4758  CA  ILE C 104       3.431  50.231  13.189  1.00 82.93           C  
ATOM   4759  C   ILE C 104       4.525  50.438  12.144  1.00 82.93           C  
ATOM   4760  CB  ILE C 104       2.625  51.535  13.387  1.00 82.93           C  
ATOM   4761  O   ILE C 104       5.710  50.498  12.481  1.00 82.93           O  
ATOM   4762  CG1 ILE C 104       3.429  52.539  14.220  1.00 82.93           C  
ATOM   4763  CG2 ILE C 104       1.272  51.239  14.041  1.00 82.93           C  
ATOM   4764  CD1 ILE C 104       2.780  53.911  14.332  1.00 82.93           C  
ATOM   4765  N   ALA C 105       4.135  50.533  10.851  1.00 76.66           N  
ATOM   4766  CA  ALA C 105       5.030  50.756   9.719  1.00 76.66           C  
ATOM   4767  C   ALA C 105       6.104  49.674   9.647  1.00 76.66           C  
ATOM   4768  CB  ALA C 105       5.676  52.136   9.815  1.00 76.66           C  
ATOM   4769  O   ALA C 105       5.791  48.487   9.534  1.00 76.66           O  
ATOM   4770  N   ASN C 106       7.421  50.036   9.811  1.00 72.44           N  
ATOM   4771  CA  ASN C 106       8.515  49.081   9.664  1.00 72.44           C  
ATOM   4772  C   ASN C 106       8.599  48.136  10.859  1.00 72.44           C  
ATOM   4773  CB  ASN C 106       9.845  49.814   9.472  1.00 72.44           C  
ATOM   4774  O   ASN C 106       9.301  47.125  10.808  1.00 72.44           O  
ATOM   4775  CG  ASN C 106       9.935  50.520   8.134  1.00 72.44           C  
ATOM   4776  ND2 ASN C 106      10.898  51.425   8.004  1.00 72.44           N  
ATOM   4777  OD1 ASN C 106       9.144  50.255   7.224  1.00 72.44           O  
ATOM   4778  N   ARG C 107       7.816  48.428  11.944  1.00 81.96           N  
ATOM   4779  CA  ARG C 107       7.836  47.589  13.138  1.00 81.96           C  
ATOM   4780  C   ARG C 107       6.598  46.700  13.203  1.00 81.96           C  
ATOM   4781  CB  ARG C 107       7.930  48.450  14.400  1.00 81.96           C  
ATOM   4782  O   ARG C 107       6.424  45.939  14.157  1.00 81.96           O  
ATOM   4783  CG  ARG C 107       9.245  49.201  14.536  1.00 81.96           C  
ATOM   4784  CD  ARG C 107       9.356  49.904  15.882  1.00 81.96           C  
ATOM   4785  NE  ARG C 107      10.602  50.656  15.996  1.00 81.96           N  
ATOM   4786  NH1 ARG C 107      10.369  51.099  18.252  1.00 81.96           N  
ATOM   4787  NH2 ARG C 107      12.201  51.870  17.111  1.00 81.96           N  
ATOM   4788  CZ  ARG C 107      11.054  51.207  17.119  1.00 81.96           C  
ATOM   4789  N   SER C 108       5.826  46.726  12.163  1.00 84.95           N  
ATOM   4790  CA  SER C 108       4.567  45.988  12.137  1.00 84.95           C  
ATOM   4791  C   SER C 108       4.811  44.483  12.099  1.00 84.95           C  
ATOM   4792  CB  SER C 108       3.725  46.407  10.932  1.00 84.95           C  
ATOM   4793  O   SER C 108       3.984  43.703  12.577  1.00 84.95           O  
ATOM   4794  OG  SER C 108       4.348  46.013   9.721  1.00 84.95           O  
ATOM   4795  N   TYR C 109       5.963  44.053  11.573  1.00 86.08           N  
ATOM   4796  CA  TYR C 109       6.286  42.635  11.465  1.00 86.08           C  
ATOM   4797  C   TYR C 109       6.389  41.992  12.843  1.00 86.08           C  
ATOM   4798  CB  TYR C 109       7.598  42.440  10.699  1.00 86.08           C  
ATOM   4799  O   TYR C 109       6.246  40.774  12.979  1.00 86.08           O  
ATOM   4800  CG  TYR C 109       8.831  42.721  11.524  1.00 86.08           C  
ATOM   4801  CD1 TYR C 109       9.363  44.006  11.602  1.00 86.08           C  
ATOM   4802  CD2 TYR C 109       9.466  41.703  12.227  1.00 86.08           C  
ATOM   4803  CE1 TYR C 109      10.499  44.270  12.360  1.00 86.08           C  
ATOM   4804  CE2 TYR C 109      10.603  41.955  12.988  1.00 86.08           C  
ATOM   4805  OH  TYR C 109      12.236  43.495  13.800  1.00 86.08           O  
ATOM   4806  CZ  TYR C 109      11.111  43.239  13.048  1.00 86.08           C  
ATOM   4807  N   LYS C 110       6.674  42.800  13.866  1.00 90.81           N  
ATOM   4808  CA  LYS C 110       6.851  42.320  15.234  1.00 90.81           C  
ATOM   4809  C   LYS C 110       5.564  41.700  15.770  1.00 90.81           C  
ATOM   4810  CB  LYS C 110       7.306  43.458  16.148  1.00 90.81           C  
ATOM   4811  O   LYS C 110       5.604  40.819  16.631  1.00 90.81           O  
ATOM   4812  CG  LYS C 110       8.759  43.865  15.954  1.00 90.81           C  
ATOM   4813  CD  LYS C 110       9.211  44.850  17.024  1.00 90.81           C  
ATOM   4814  CE  LYS C 110      10.690  45.188  16.886  1.00 90.81           C  
ATOM   4815  NZ  LYS C 110      11.139  46.151  17.935  1.00 90.81           N  
ATOM   4816  N   VAL C 111       4.436  42.140  15.280  1.00 92.14           N  
ATOM   4817  CA  VAL C 111       3.165  41.536  15.666  1.00 92.14           C  
ATOM   4818  C   VAL C 111       3.078  40.115  15.112  1.00 92.14           C  
ATOM   4819  CB  VAL C 111       1.965  42.374  15.172  1.00 92.14           C  
ATOM   4820  O   VAL C 111       2.716  39.182  15.833  1.00 92.14           O  
ATOM   4821  CG1 VAL C 111       0.648  41.656  15.464  1.00 92.14           C  
ATOM   4822  CG2 VAL C 111       1.978  43.757  15.821  1.00 92.14           C  
ATOM   4823  N   SER C 112       3.474  39.988  13.851  1.00 92.80           N  
ATOM   4824  CA  SER C 112       3.485  38.677  13.211  1.00 92.80           C  
ATOM   4825  C   SER C 112       4.516  37.755  13.855  1.00 92.80           C  
ATOM   4826  CB  SER C 112       3.775  38.812  11.715  1.00 92.80           C  
ATOM   4827  O   SER C 112       4.280  36.553  13.995  1.00 92.80           O  
ATOM   4828  OG  SER C 112       2.799  39.624  11.085  1.00 92.80           O  
ATOM   4829  N   ALA C 113       5.605  38.301  14.238  1.00 95.20           N  
ATOM   4830  CA  ALA C 113       6.661  37.541  14.901  1.00 95.20           C  
ATOM   4831  C   ALA C 113       6.175  36.970  16.230  1.00 95.20           C  
ATOM   4832  CB  ALA C 113       7.891  38.419  15.120  1.00 95.20           C  
ATOM   4833  O   ALA C 113       6.479  35.824  16.568  1.00 95.20           O  
ATOM   4834  N   ALA C 114       5.431  37.767  16.951  1.00 94.93           N  
ATOM   4835  CA  ALA C 114       4.880  37.299  18.220  1.00 94.93           C  
ATOM   4836  C   ALA C 114       3.983  36.082  18.013  1.00 94.93           C  
ATOM   4837  CB  ALA C 114       4.102  38.419  18.907  1.00 94.93           C  
ATOM   4838  O   ALA C 114       4.047  35.118  18.779  1.00 94.93           O  
ATOM   4839  N   SER C 115       3.138  36.136  17.014  1.00 94.38           N  
ATOM   4840  CA  SER C 115       2.269  35.011  16.685  1.00 94.38           C  
ATOM   4841  C   SER C 115       3.080  33.794  16.253  1.00 94.38           C  
ATOM   4842  CB  SER C 115       1.287  35.398  15.579  1.00 94.38           C  
ATOM   4843  O   SER C 115       2.762  32.664  16.629  1.00 94.38           O  
ATOM   4844  OG  SER C 115       0.370  34.346  15.330  1.00 94.38           O  
ATOM   4845  N   SER C 116       4.115  34.025  15.479  1.00 96.10           N  
ATOM   4846  CA  SER C 116       5.005  32.957  15.035  1.00 96.10           C  
ATOM   4847  C   SER C 116       5.701  32.291  16.218  1.00 96.10           C  
ATOM   4848  CB  SER C 116       6.049  33.499  14.058  1.00 96.10           C  
ATOM   4849  O   SER C 116       5.905  31.075  16.220  1.00 96.10           O  
ATOM   4850  OG  SER C 116       6.840  32.447  13.533  1.00 96.10           O  
ATOM   4851  N   PHE C 117       6.073  33.074  17.190  1.00 96.61           N  
ATOM   4852  CA  PHE C 117       6.696  32.550  18.400  1.00 96.61           C  
ATOM   4853  C   PHE C 117       5.743  31.620  19.141  1.00 96.61           C  
ATOM   4854  CB  PHE C 117       7.134  33.695  19.320  1.00 96.61           C  
ATOM   4855  O   PHE C 117       6.164  30.599  19.688  1.00 96.61           O  
ATOM   4856  CG  PHE C 117       8.484  34.266  18.978  1.00 96.61           C  
ATOM   4857  CD1 PHE C 117       9.593  33.438  18.854  1.00 96.61           C  
ATOM   4858  CD2 PHE C 117       8.643  35.631  18.781  1.00 96.61           C  
ATOM   4859  CE1 PHE C 117      10.843  33.964  18.538  1.00 96.61           C  
ATOM   4860  CE2 PHE C 117       9.890  36.164  18.465  1.00 96.61           C  
ATOM   4861  CZ  PHE C 117      10.989  35.329  18.345  1.00 96.61           C  
ATOM   4862  N   PHE C 118       4.533  31.952  19.161  1.00 96.95           N  
ATOM   4863  CA  PHE C 118       3.531  31.076  19.758  1.00 96.95           C  
ATOM   4864  C   PHE C 118       3.511  29.722  19.059  1.00 96.95           C  
ATOM   4865  CB  PHE C 118       2.144  31.722  19.691  1.00 96.95           C  
ATOM   4866  O   PHE C 118       3.589  28.679  19.713  1.00 96.95           O  
ATOM   4867  CG  PHE C 118       1.026  30.802  20.102  1.00 96.95           C  
ATOM   4868  CD1 PHE C 118       0.311  30.086  19.149  1.00 96.95           C  
ATOM   4869  CD2 PHE C 118       0.689  30.654  21.441  1.00 96.95           C  
ATOM   4870  CE1 PHE C 118      -0.724  29.234  19.526  1.00 96.95           C  
ATOM   4871  CE2 PHE C 118      -0.344  29.804  21.826  1.00 96.95           C  
ATOM   4872  CZ  PHE C 118      -1.050  29.096  20.867  1.00 96.95           C  
ATOM   4873  N   PHE C 119       3.472  29.757  17.740  1.00 95.79           N  
ATOM   4874  CA  PHE C 119       3.382  28.526  16.963  1.00 95.79           C  
ATOM   4875  C   PHE C 119       4.676  27.727  17.064  1.00 95.79           C  
ATOM   4876  CB  PHE C 119       3.069  28.836  15.496  1.00 95.79           C  
ATOM   4877  O   PHE C 119       4.654  26.494  17.034  1.00 95.79           O  
ATOM   4878  CG  PHE C 119       1.613  29.106  15.230  1.00 95.79           C  
ATOM   4879  CD1 PHE C 119       0.681  28.076  15.272  1.00 95.79           C  
ATOM   4880  CD2 PHE C 119       1.175  30.392  14.938  1.00 95.79           C  
ATOM   4881  CE1 PHE C 119      -0.667  28.323  15.026  1.00 95.79           C  
ATOM   4882  CE2 PHE C 119      -0.171  30.646  14.692  1.00 95.79           C  
ATOM   4883  CZ  PHE C 119      -1.091  29.610  14.735  1.00 95.79           C  
ATOM   4884  N   SER C 120       5.770  28.474  17.144  1.00 96.66           N  
ATOM   4885  CA  SER C 120       7.029  27.783  17.405  1.00 96.66           C  
ATOM   4886  C   SER C 120       6.995  27.061  18.748  1.00 96.66           C  
ATOM   4887  CB  SER C 120       8.197  28.769  17.376  1.00 96.66           C  
ATOM   4888  O   SER C 120       7.515  25.950  18.875  1.00 96.66           O  
ATOM   4889  OG  SER C 120       8.325  29.360  16.095  1.00 96.66           O  
ATOM   4890  N   GLY C 121       6.444  27.729  19.720  1.00 97.01           N  
ATOM   4891  CA  GLY C 121       6.246  27.087  21.010  1.00 97.01           C  
ATOM   4892  C   GLY C 121       5.383  25.842  20.930  1.00 97.01           C  
ATOM   4893  O   GLY C 121       5.687  24.828  21.561  1.00 97.01           O  
ATOM   4894  N   VAL C 122       4.351  25.906  20.157  1.00 94.98           N  
ATOM   4895  CA  VAL C 122       3.460  24.767  19.964  1.00 94.98           C  
ATOM   4896  C   VAL C 122       4.247  23.583  19.406  1.00 94.98           C  
ATOM   4897  CB  VAL C 122       2.285  25.118  19.024  1.00 94.98           C  
ATOM   4898  O   VAL C 122       4.092  22.452  19.871  1.00 94.98           O  
ATOM   4899  CG1 VAL C 122       1.478  23.868  18.679  1.00 94.98           C  
ATOM   4900  CG2 VAL C 122       1.389  26.177  19.663  1.00 94.98           C  
ATOM   4901  N   PHE C 123       5.065  23.873  18.456  1.00 94.08           N  
ATOM   4902  CA  PHE C 123       5.895  22.856  17.819  1.00 94.08           C  
ATOM   4903  C   PHE C 123       6.777  22.157  18.846  1.00 94.08           C  
ATOM   4904  CB  PHE C 123       6.760  23.478  16.719  1.00 94.08           C  
ATOM   4905  O   PHE C 123       6.772  20.928  18.943  1.00 94.08           O  
ATOM   4906  CG  PHE C 123       7.651  22.489  16.016  1.00 94.08           C  
ATOM   4907  CD1 PHE C 123       9.009  22.431  16.300  1.00 94.08           C  
ATOM   4908  CD2 PHE C 123       7.128  21.617  15.070  1.00 94.08           C  
ATOM   4909  CE1 PHE C 123       9.836  21.517  15.651  1.00 94.08           C  
ATOM   4910  CE2 PHE C 123       7.948  20.701  14.417  1.00 94.08           C  
ATOM   4911  CZ  PHE C 123       9.302  20.653  14.708  1.00 94.08           C  
ATOM   4912  N   VAL C 124       7.438  22.906  19.694  1.00 94.17           N  
ATOM   4913  CA  VAL C 124       8.321  22.369  20.724  1.00 94.17           C  
ATOM   4914  C   VAL C 124       7.498  21.636  21.780  1.00 94.17           C  
ATOM   4915  CB  VAL C 124       9.165  23.483  21.384  1.00 94.17           C  
ATOM   4916  O   VAL C 124       7.898  20.573  22.260  1.00 94.17           O  
ATOM   4917  CG1 VAL C 124       9.935  22.936  22.585  1.00 94.17           C  
ATOM   4918  CG2 VAL C 124      10.124  24.099  20.366  1.00 94.17           C  
ATOM   4919  N   GLY C 125       6.404  22.132  22.090  1.00 94.44           N  
ATOM   4920  CA  GLY C 125       5.532  21.546  23.095  1.00 94.44           C  
ATOM   4921  C   GLY C 125       5.024  20.168  22.714  1.00 94.44           C  
ATOM   4922  O   GLY C 125       5.043  19.245  23.531  1.00 94.44           O  
ATOM   4923  N   VAL C 126       4.652  20.044  21.507  1.00 89.23           N  
ATOM   4924  CA  VAL C 126       4.077  18.787  21.040  1.00 89.23           C  
ATOM   4925  C   VAL C 126       5.137  17.688  21.079  1.00 89.23           C  
ATOM   4926  CB  VAL C 126       3.502  18.922  19.612  1.00 89.23           C  
ATOM   4927  O   VAL C 126       4.862  16.567  21.514  1.00 89.23           O  
ATOM   4928  CG1 VAL C 126       3.191  17.547  19.023  1.00 89.23           C  
ATOM   4929  CG2 VAL C 126       2.250  19.797  19.623  1.00 89.23           C  
ATOM   4930  N   ILE C 127       6.341  17.965  20.745  1.00 86.31           N  
ATOM   4931  CA  ILE C 127       7.432  16.996  20.720  1.00 86.31           C  
ATOM   4932  C   ILE C 127       7.832  16.632  22.148  1.00 86.31           C  
ATOM   4933  CB  ILE C 127       8.653  17.540  19.943  1.00 86.31           C  
ATOM   4934  O   ILE C 127       7.893  15.452  22.500  1.00 86.31           O  
ATOM   4935  CG1 ILE C 127       8.296  17.749  18.467  1.00 86.31           C  
ATOM   4936  CG2 ILE C 127       9.850  16.596  20.089  1.00 86.31           C  
ATOM   4937  CD1 ILE C 127       9.406  18.392  17.647  1.00 86.31           C
[truncated: 266,653 more chars]
