# Supplementary material for: AI-guided pipeline for protein–protein interaction drug discovery identifies a SARS-CoV-2 inhibitor
Source: Mol Syst Biol. 2024 Mar 11;20(4):428–57. doi: 10.1038/s44320-024-00019-8 (PMC10987651; doi:10.1038/s44320-024-00019-8)
Supplement: Supplementary file 12 — Source Data Fig. 2 [file 44320_2024_19_MOESM12_ESM.zip › Source Data Figure EV3-EV4/ColabFold/LAMP2_UBE2G2_unrelaxed_rank_4_model_1.pdb]

MODEL     1                                                                     
ATOM      1  N   MET B   1      76.429   1.531 -14.837  1.00 19.80           N  
ATOM      2  CA  MET B   1      76.128   0.245 -14.214  1.00 19.80           C  
ATOM      3  C   MET B   1      74.643   0.134 -13.885  1.00 19.80           C  
ATOM      4  CB  MET B   1      76.961   0.053 -12.946  1.00 19.80           C  
ATOM      5  O   MET B   1      74.267  -0.502 -12.899  1.00 19.80           O  
ATOM      6  CG  MET B   1      77.847  -1.182 -12.976  1.00 19.80           C  
ATOM      7  SD  MET B   1      78.838  -1.373 -11.443  1.00 19.80           S  
ATOM      8  CE  MET B   1      79.613  -2.983 -11.761  1.00 19.80           C  
ATOM      9  N   VAL B   2      73.559   0.370 -14.687  1.00 24.34           N  
ATOM     10  CA  VAL B   2      72.691   1.479 -14.303  1.00 24.34           C  
ATOM     11  C   VAL B   2      71.606   0.981 -13.351  1.00 24.34           C  
ATOM     12  CB  VAL B   2      72.049   2.151 -15.537  1.00 24.34           C  
ATOM     13  O   VAL B   2      70.686   1.725 -13.004  1.00 24.34           O  
ATOM     14  CG1 VAL B   2      71.161   3.320 -15.115  1.00 24.34           C  
ATOM     15  CG2 VAL B   2      73.129   2.621 -16.510  1.00 24.34           C  
ATOM     16  N   CYS B   3      71.534  -0.214 -12.559  1.00 24.85           N  
ATOM     17  CA  CYS B   3      70.456  -1.192 -12.646  1.00 24.85           C  
ATOM     18  C   CYS B   3      69.366  -0.896 -11.623  1.00 24.85           C  
ATOM     19  CB  CYS B   3      70.996  -2.606 -12.435  1.00 24.85           C  
ATOM     20  O   CYS B   3      68.404  -1.656 -11.496  1.00 24.85           O  
ATOM     21  SG  CYS B   3      71.827  -3.292 -13.884  1.00 24.85           S  
ATOM     22  N   PHE B   4      69.268   0.136 -10.790  1.00 24.35           N  
ATOM     23  CA  PHE B   4      68.758  -0.211  -9.469  1.00 24.35           C  
ATOM     24  C   PHE B   4      67.252  -0.438  -9.512  1.00 24.35           C  
ATOM     25  CB  PHE B   4      69.094   0.888  -8.456  1.00 24.35           C  
ATOM     26  O   PHE B   4      66.525   0.310 -10.170  1.00 24.35           O  
ATOM     27  CG  PHE B   4      70.328   0.606  -7.641  1.00 24.35           C  
ATOM     28  CD1 PHE B   4      70.255  -0.166  -6.489  1.00 24.35           C  
ATOM     29  CD2 PHE B   4      71.561   1.114  -8.029  1.00 24.35           C  
ATOM     30  CE1 PHE B   4      71.396  -0.428  -5.733  1.00 24.35           C  
ATOM     31  CE2 PHE B   4      72.705   0.856  -7.279  1.00 24.35           C  
ATOM     32  CZ  PHE B   4      72.620   0.086  -6.131  1.00 24.35           C  
ATOM     33  N   ARG B   5      66.621  -1.665  -9.046  1.00 25.88           N  
ATOM     34  CA  ARG B   5      65.430  -2.509  -9.058  1.00 25.88           C  
ATOM     35  C   ARG B   5      64.277  -1.838  -8.318  1.00 25.88           C  
ATOM     36  CB  ARG B   5      65.731  -3.873  -8.432  1.00 25.88           C  
ATOM     37  O   ARG B   5      63.143  -1.832  -8.801  1.00 25.88           O  
ATOM     38  CG  ARG B   5      66.252  -4.902  -9.422  1.00 25.88           C  
ATOM     39  CD  ARG B   5      66.218  -6.310  -8.842  1.00 25.88           C  
ATOM     40  NE  ARG B   5      66.746  -7.293  -9.784  1.00 25.88           N  
ATOM     41  NH1 ARG B   5      66.380  -9.112  -8.407  1.00 25.88           N  
ATOM     42  NH2 ARG B   5      67.310  -9.407 -10.482  1.00 25.88           N  
ATOM     43  CZ  ARG B   5      66.811  -8.602  -9.555  1.00 25.88           C  
ATOM     44  N   LEU B   6      64.237  -1.793  -6.927  1.00 24.02           N  
ATOM     45  CA  LEU B   6      63.287  -2.487  -6.065  1.00 24.02           C  
ATOM     46  C   LEU B   6      62.063  -1.619  -5.793  1.00 24.02           C  
ATOM     47  CB  LEU B   6      63.952  -2.881  -4.743  1.00 24.02           C  
ATOM     48  O   LEU B   6      60.965  -2.136  -5.577  1.00 24.02           O  
ATOM     49  CG  LEU B   6      64.736  -4.194  -4.743  1.00 24.02           C  
ATOM     50  CD1 LEU B   6      65.881  -4.127  -3.737  1.00 24.02           C  
ATOM     51  CD2 LEU B   6      63.814  -5.368  -4.433  1.00 24.02           C  
ATOM     52  N   PHE B   7      62.181  -0.341  -5.302  1.00 23.10           N  
ATOM     53  CA  PHE B   7      61.601  -0.196  -3.972  1.00 23.10           C  
ATOM     54  C   PHE B   7      60.081  -0.111  -4.051  1.00 23.10           C  
ATOM     55  CB  PHE B   7      62.161   1.046  -3.272  1.00 23.10           C  
ATOM     56  O   PHE B   7      59.519   0.055  -5.135  1.00 23.10           O  
ATOM     57  CG  PHE B   7      63.587   0.895  -2.816  1.00 23.10           C  
ATOM     58  CD1 PHE B   7      63.886   0.240  -1.628  1.00 23.10           C  
ATOM     59  CD2 PHE B   7      64.630   1.408  -3.577  1.00 23.10           C  
ATOM     60  CE1 PHE B   7      65.205   0.098  -1.204  1.00 23.10           C  
ATOM     61  CE2 PHE B   7      65.950   1.271  -3.160  1.00 23.10           C  
ATOM     62  CZ  PHE B   7      66.236   0.616  -1.972  1.00 23.10           C  
ATOM     63  N   PRO B   8      59.444   0.928  -3.455  1.00 25.38           N  
ATOM     64  CA  PRO B   8      58.547   1.010  -2.300  1.00 25.38           C  
ATOM     65  C   PRO B   8      57.073   1.003  -2.697  1.00 25.38           C  
ATOM     66  CB  PRO B   8      58.932   2.341  -1.650  1.00 25.38           C  
ATOM     67  O   PRO B   8      56.746   0.797  -3.868  1.00 25.38           O  
ATOM     68  CG  PRO B   8      59.709   3.069  -2.699  1.00 25.38           C  
ATOM     69  CD  PRO B   8      59.924   2.143  -3.861  1.00 25.38           C  
ATOM     70  N   VAL B   9      56.292   2.063  -2.434  1.00 26.26           N  
ATOM     71  CA  VAL B   9      55.317   2.281  -1.371  1.00 26.26           C  
ATOM     72  C   VAL B   9      53.910   2.338  -1.964  1.00 26.26           C  
ATOM     73  CB  VAL B   9      55.616   3.577  -0.584  1.00 26.26           C  
ATOM     74  O   VAL B   9      52.935   1.979  -1.299  1.00 26.26           O  
ATOM     75  CG1 VAL B   9      54.909   3.562   0.770  1.00 26.26           C  
ATOM     76  CG2 VAL B   9      57.123   3.753  -0.401  1.00 26.26           C  
ATOM     77  N   PRO B  10      53.618   2.958  -3.196  1.00 26.27           N  
ATOM     78  CA  PRO B  10      52.624   4.019  -3.017  1.00 26.27           C  
ATOM     79  C   PRO B  10      51.191   3.492  -3.026  1.00 26.27           C  
ATOM     80  CB  PRO B  10      52.874   4.941  -4.212  1.00 26.27           C  
ATOM     81  O   PRO B  10      50.833   2.680  -3.883  1.00 26.27           O  
ATOM     82  CG  PRO B  10      53.632   4.103  -5.190  1.00 26.27           C  
ATOM     83  CD  PRO B  10      53.979   2.798  -4.532  1.00 26.27           C  
ATOM     84  N   GLY B  11      50.529   3.302  -1.841  1.00 30.36           N  
ATOM     85  CA  GLY B  11      49.268   2.773  -1.348  1.00 30.36           C  
ATOM     86  C   GLY B  11      48.057   3.409  -2.004  1.00 30.36           C  
ATOM     87  O   GLY B  11      47.880   4.628  -1.942  1.00 30.36           O  
ATOM     88  N   SER B  12      47.684   3.030  -3.202  1.00 29.62           N  
ATOM     89  CA  SER B  12      46.683   3.672  -4.048  1.00 29.62           C  
ATOM     90  C   SER B  12      45.299   3.608  -3.412  1.00 29.62           C  
ATOM     91  CB  SER B  12      46.649   3.018  -5.430  1.00 29.62           C  
ATOM     92  O   SER B  12      44.804   2.524  -3.096  1.00 29.62           O  
ATOM     93  OG  SER B  12      47.783   3.393  -6.192  1.00 29.62           O  
ATOM     94  N   GLY B  13      44.966   4.540  -2.470  1.00 27.49           N  
ATOM     95  CA  GLY B  13      43.834   4.814  -1.600  1.00 27.49           C  
ATOM     96  C   GLY B  13      42.515   4.900  -2.345  1.00 27.49           C  
ATOM     97  O   GLY B  13      42.409   5.606  -3.350  1.00 27.49           O  
ATOM     98  N   LEU B  14      41.771   3.778  -2.519  1.00 27.07           N  
ATOM     99  CA  LEU B  14      40.482   3.507  -3.145  1.00 27.07           C  
ATOM    100  C   LEU B  14      39.398   4.415  -2.574  1.00 27.07           C  
ATOM    101  CB  LEU B  14      40.089   2.040  -2.952  1.00 27.07           C  
ATOM    102  O   LEU B  14      39.170   4.430  -1.362  1.00 27.07           O  
ATOM    103  CG  LEU B  14      39.587   1.302  -4.194  1.00 27.07           C  
ATOM    104  CD1 LEU B  14      40.610   0.263  -4.642  1.00 27.07           C  
ATOM    105  CD2 LEU B  14      38.238   0.648  -3.919  1.00 27.07           C  
ATOM    106  N   VAL B  15      39.133   5.611  -3.109  1.00 27.79           N  
ATOM    107  CA  VAL B  15      38.228   6.701  -2.758  1.00 27.79           C  
ATOM    108  C   VAL B  15      36.782   6.219  -2.842  1.00 27.79           C  
ATOM    109  CB  VAL B  15      38.435   7.927  -3.675  1.00 27.79           C  
ATOM    110  O   VAL B  15      36.332   5.764  -3.896  1.00 27.79           O  
ATOM    111  CG1 VAL B  15      37.448   9.038  -3.322  1.00 27.79           C  
ATOM    112  CG2 VAL B  15      39.873   8.433  -3.573  1.00 27.79           C  
ATOM    113  N   LEU B  16      36.263   5.455  -1.841  1.00 27.31           N  
ATOM    114  CA  LEU B  16      34.901   5.006  -1.575  1.00 27.31           C  
ATOM    115  C   LEU B  16      33.917   6.168  -1.675  1.00 27.31           C  
ATOM    116  CB  LEU B  16      34.809   4.362  -0.189  1.00 27.31           C  
ATOM    117  O   LEU B  16      34.037   7.153  -0.943  1.00 27.31           O  
ATOM    118  CG  LEU B  16      33.923   3.120  -0.077  1.00 27.31           C  
ATOM    119  CD1 LEU B  16      34.772   1.856  -0.140  1.00 27.31           C  
ATOM    120  CD2 LEU B  16      33.108   3.160   1.212  1.00 27.31           C  
ATOM    121  N   VAL B  17      33.468   6.483  -2.897  1.00 27.53           N  
ATOM    122  CA  VAL B  17      32.512   7.535  -3.227  1.00 27.53           C  
ATOM    123  C   VAL B  17      31.183   7.264  -2.524  1.00 27.53           C  
ATOM    124  CB  VAL B  17      32.295   7.647  -4.753  1.00 27.53           C  
ATOM    125  O   VAL B  17      30.588   6.198  -2.699  1.00 27.53           O  
ATOM    126  CG1 VAL B  17      31.242   8.706  -5.072  1.00 27.53           C  
ATOM    127  CG2 VAL B  17      33.612   7.970  -5.456  1.00 27.53           C  
ATOM    128  N   CYS B  18      31.009   7.492  -1.167  1.00 28.69           N  
ATOM    129  CA  CYS B  18      29.827   7.551  -0.314  1.00 28.69           C  
ATOM    130  C   CYS B  18      28.721   8.368  -0.971  1.00 28.69           C  
ATOM    131  CB  CYS B  18      30.177   8.150   1.047  1.00 28.69           C  
ATOM    132  O   CYS B  18      28.857   9.581  -1.141  1.00 28.69           O  
ATOM    133  SG  CYS B  18      31.211   7.080   2.070  1.00 28.69           S  
ATOM    134  N   LEU B  19      28.126   7.852  -2.074  1.00 26.25           N  
ATOM    135  CA  LEU B  19      26.968   8.491  -2.688  1.00 26.25           C  
ATOM    136  C   LEU B  19      25.848   8.679  -1.671  1.00 26.25           C  
ATOM    137  CB  LEU B  19      26.464   7.662  -3.873  1.00 26.25           C  
ATOM    138  O   LEU B  19      25.376   7.708  -1.074  1.00 26.25           O  
ATOM    139  CG  LEU B  19      27.080   7.983  -5.236  1.00 26.25           C  
ATOM    140  CD1 LEU B  19      27.093   6.738  -6.117  1.00 26.25           C  
ATOM    141  CD2 LEU B  19      26.318   9.117  -5.914  1.00 26.25           C  
ATOM    142  N   VAL B  20      25.916   9.616  -0.756  1.00 28.98           N  
ATOM    143  CA  VAL B  20      24.969  10.136   0.225  1.00 28.98           C  
ATOM    144  C   VAL B  20      23.623  10.402  -0.445  1.00 28.98           C  
ATOM    145  CB  VAL B  20      25.496  11.425   0.895  1.00 28.98           C  
ATOM    146  O   VAL B  20      23.539  11.184  -1.394  1.00 28.98           O  
ATOM    147  CG1 VAL B  20      24.708  11.733   2.167  1.00 28.98           C  
ATOM    148  CG2 VAL B  20      26.986  11.295   1.204  1.00 28.98           C  
ATOM    149  N   LEU B  21      22.849   9.269  -0.816  1.00 28.89           N  
ATOM    150  CA  LEU B  21      21.450   9.379  -1.213  1.00 28.89           C  
ATOM    151  C   LEU B  21      20.672  10.246  -0.229  1.00 28.89           C  
ATOM    152  CB  LEU B  21      20.809   7.992  -1.307  1.00 28.89           C  
ATOM    153  O   LEU B  21      20.638   9.956   0.969  1.00 28.89           O  
ATOM    154  CG  LEU B  21      21.245   7.122  -2.487  1.00 28.89           C  
ATOM    155  CD1 LEU B  21      20.832   5.672  -2.257  1.00 28.89           C  
ATOM    156  CD2 LEU B  21      20.655   7.652  -3.789  1.00 28.89           C  
ATOM    157  N   GLY B  22      20.828  11.573  -0.325  1.00 25.91           N  
ATOM    158  CA  GLY B  22      20.169  12.650   0.395  1.00 25.91           C  
ATOM    159  C   GLY B  22      18.659  12.503   0.437  1.00 25.91           C  
ATOM    160  O   GLY B  22      18.045  12.072  -0.540  1.00 25.91           O  
ATOM    161  N   ALA B  23      17.989  11.741   1.434  1.00 30.29           N  
ATOM    162  CA  ALA B  23      16.589  11.727   1.851  1.00 30.29           C  
ATOM    163  C   ALA B  23      15.912  13.059   1.540  1.00 30.29           C  
ATOM    164  CB  ALA B  23      16.481  11.414   3.341  1.00 30.29           C  
ATOM    165  O   ALA B  23      16.436  14.123   1.877  1.00 30.29           O  
ATOM    166  N   VAL B  24      15.306  13.068   0.407  1.00 32.03           N  
ATOM    167  CA  VAL B  24      14.520  14.230   0.007  1.00 32.03           C  
ATOM    168  C   VAL B  24      13.505  14.568   1.096  1.00 32.03           C  
ATOM    169  CB  VAL B  24      13.798  13.991  -1.338  1.00 32.03           C  
ATOM    170  O   VAL B  24      12.682  13.729   1.469  1.00 32.03           O  
ATOM    171  CG1 VAL B  24      13.011  15.232  -1.757  1.00 32.03           C  
ATOM    172  CG2 VAL B  24      14.803  13.601  -2.421  1.00 32.03           C  
ATOM    173  N   ARG B  25      13.815  15.219   2.230  1.00 31.13           N  
ATOM    174  CA  ARG B  25      13.049  15.836   3.309  1.00 31.13           C  
ATOM    175  C   ARG B  25      11.834  16.578   2.763  1.00 31.13           C  
ATOM    176  CB  ARG B  25      13.930  16.793   4.114  1.00 31.13           C  
ATOM    177  O   ARG B  25      11.940  17.316   1.781  1.00 31.13           O  
ATOM    178  CG  ARG B  25      14.873  16.097   5.081  1.00 31.13           C  
ATOM    179  CD  ARG B  25      15.628  17.093   5.950  1.00 31.13           C  
ATOM    180  NE  ARG B  25      16.570  16.425   6.843  1.00 31.13           N  
ATOM    181  NH1 ARG B  25      17.376  18.373   7.788  1.00 31.13           N  
ATOM    182  NH2 ARG B  25      18.196  16.342   8.463  1.00 31.13           N  
ATOM    183  CZ  ARG B  25      17.379  17.049   7.696  1.00 31.13           C  
ATOM    184  N   SER B  26      10.679  15.945   2.609  1.00 38.48           N  
ATOM    185  CA  SER B  26       9.504  16.771   2.349  1.00 38.48           C  
ATOM    186  C   SER B  26       9.590  18.102   3.087  1.00 38.48           C  
ATOM    187  CB  SER B  26       8.229  16.032   2.758  1.00 38.48           C  
ATOM    188  O   SER B  26       9.861  18.135   4.289  1.00 38.48           O  
ATOM    189  OG  SER B  26       7.998  16.160   4.151  1.00 38.48           O  
ATOM    190  N   TYR B  27      10.067  19.129   2.446  1.00 47.99           N  
ATOM    191  CA  TYR B  27      10.627  20.327   3.060  1.00 47.99           C  
ATOM    192  C   TYR B  27       9.533  21.178   3.694  1.00 47.99           C  
ATOM    193  CB  TYR B  27      11.397  21.153   2.025  1.00 47.99           C  
ATOM    194  O   TYR B  27       8.470  21.377   3.100  1.00 47.99           O  
ATOM    195  CG  TYR B  27      12.766  20.604   1.707  1.00 47.99           C  
ATOM    196  CD1 TYR B  27      13.862  20.901   2.514  1.00 47.99           C  
ATOM    197  CD2 TYR B  27      12.968  19.788   0.599  1.00 47.99           C  
ATOM    198  CE1 TYR B  27      15.127  20.399   2.224  1.00 47.99           C  
ATOM    199  CE2 TYR B  27      14.228  19.280   0.300  1.00 47.99           C  
ATOM    200  OH  TYR B  27      16.549  19.091   0.825  1.00 47.99           O  
ATOM    201  CZ  TYR B  27      15.299  19.591   1.117  1.00 47.99           C  
ATOM    202  N   ALA B  28       9.201  20.981   5.147  1.00 62.42           N  
ATOM    203  CA  ALA B  28       8.576  22.032   5.945  1.00 62.42           C  
ATOM    204  C   ALA B  28       8.817  23.406   5.327  1.00 62.42           C  
ATOM    205  CB  ALA B  28       9.103  21.997   7.378  1.00 62.42           C  
ATOM    206  O   ALA B  28       9.891  23.668   4.780  1.00 62.42           O  
ATOM    207  N   LEU B  29       7.611  24.007   4.996  1.00 85.84           N  
ATOM    208  CA  LEU B  29       7.784  25.402   4.605  1.00 85.84           C  
ATOM    209  C   LEU B  29       8.417  26.208   5.734  1.00 85.84           C  
ATOM    210  CB  LEU B  29       6.439  26.019   4.212  1.00 85.84           C  
ATOM    211  O   LEU B  29       8.157  25.947   6.911  1.00 85.84           O  
ATOM    212  CG  LEU B  29       5.741  25.406   2.997  1.00 85.84           C  
ATOM    213  CD1 LEU B  29       4.239  25.662   3.064  1.00 85.84           C  
ATOM    214  CD2 LEU B  29       6.327  25.966   1.705  1.00 85.84           C  
ATOM    215  N   GLU B  30       9.305  26.990   5.383  1.00 88.33           N  
ATOM    216  CA  GLU B  30       9.997  27.799   6.382  1.00 88.33           C  
ATOM    217  C   GLU B  30      10.226  29.221   5.878  1.00 88.33           C  
ATOM    218  CB  GLU B  30      11.333  27.155   6.764  1.00 88.33           C  
ATOM    219  O   GLU B  30      10.631  29.422   4.731  1.00 88.33           O  
ATOM    220  CG  GLU B  30      12.078  27.892   7.867  1.00 88.33           C  
ATOM    221  CD  GLU B  30      13.355  27.191   8.301  1.00 88.33           C  
ATOM    222  OE1 GLU B  30      14.065  27.716   9.188  1.00 88.33           O  
ATOM    223  OE2 GLU B  30      13.649  26.108   7.748  1.00 88.33           O  
ATOM    224  N   LEU B  31       9.944  30.162   6.726  1.00 92.54           N  
ATOM    225  CA  LEU B  31      10.160  31.564   6.386  1.00 92.54           C  
ATOM    226  C   LEU B  31      10.819  32.308   7.543  1.00 92.54           C  
ATOM    227  CB  LEU B  31       8.834  32.237   6.020  1.00 92.54           C  
ATOM    228  O   LEU B  31      10.321  32.278   8.670  1.00 92.54           O  
ATOM    229  CG  LEU B  31       8.886  33.746   5.773  1.00 92.54           C  
ATOM    230  CD1 LEU B  31       9.587  34.043   4.452  1.00 92.54           C  
ATOM    231  CD2 LEU B  31       7.481  34.338   5.784  1.00 92.54           C  
ATOM    232  N   ASN B  32      11.910  32.912   7.329  1.00 93.82           N  
ATOM    233  CA  ASN B  32      12.555  33.885   8.206  1.00 93.82           C  
ATOM    234  C   ASN B  32      12.650  35.257   7.546  1.00 93.82           C  
ATOM    235  CB  ASN B  32      13.945  33.397   8.619  1.00 93.82           C  
ATOM    236  O   ASN B  32      13.575  35.517   6.774  1.00 93.82           O  
ATOM    237  CG  ASN B  32      14.530  34.202   9.762  1.00 93.82           C  
ATOM    238  ND2 ASN B  32      15.718  33.815  10.213  1.00 93.82           N  
ATOM    239  OD1 ASN B  32      13.920  35.164  10.237  1.00 93.82           O  
ATOM    240  N   LEU B  33      11.747  36.101   7.849  1.00 93.00           N  
ATOM    241  CA  LEU B  33      11.646  37.402   7.197  1.00 93.00           C  
ATOM    242  C   LEU B  33      12.368  38.473   8.008  1.00 93.00           C  
ATOM    243  CB  LEU B  33      10.179  37.794   7.006  1.00 93.00           C  
ATOM    244  O   LEU B  33      12.205  38.550   9.228  1.00 93.00           O  
ATOM    245  CG  LEU B  33       9.910  38.993   6.096  1.00 93.00           C  
ATOM    246  CD1 LEU B  33      10.319  38.674   4.662  1.00 93.00           C  
ATOM    247  CD2 LEU B  33       8.441  39.396   6.161  1.00 93.00           C  
ATOM    248  N   THR B  34      13.098  39.350   7.363  1.00 91.65           N  
ATOM    249  CA  THR B  34      13.859  40.394   8.041  1.00 91.65           C  
ATOM    250  C   THR B  34      13.379  41.778   7.611  1.00 91.65           C  
ATOM    251  CB  THR B  34      15.366  40.259   7.759  1.00 91.65           C  
ATOM    252  O   THR B  34      12.849  41.943   6.511  1.00 91.65           O  
ATOM    253  CG2 THR B  34      15.914  38.945   8.306  1.00 91.65           C  
ATOM    254  OG1 THR B  34      15.588  40.303   6.343  1.00 91.65           O  
ATOM    255  N   ASP B  35      13.472  42.706   8.506  1.00 87.92           N  
ATOM    256  CA  ASP B  35      13.103  44.085   8.201  1.00 87.92           C  
ATOM    257  C   ASP B  35      14.275  44.842   7.580  1.00 87.92           C  
ATOM    258  CB  ASP B  35      12.621  44.804   9.462  1.00 87.92           C  
ATOM    259  O   ASP B  35      15.256  44.233   7.148  1.00 87.92           O  
ATOM    260  CG  ASP B  35      13.684  44.882  10.543  1.00 87.92           C  
ATOM    261  OD1 ASP B  35      14.878  44.669  10.241  1.00 87.92           O  
ATOM    262  OD2 ASP B  35      13.324  45.156  11.709  1.00 87.92           O  
ATOM    263  N   SER B  36      14.207  46.141   7.396  1.00 83.76           N  
ATOM    264  CA  SER B  36      15.198  46.977   6.726  1.00 83.76           C  
ATOM    265  C   SER B  36      16.509  47.013   7.505  1.00 83.76           C  
ATOM    266  CB  SER B  36      14.665  48.398   6.542  1.00 83.76           C  
ATOM    267  O   SER B  36      17.569  47.279   6.935  1.00 83.76           O  
ATOM    268  OG  SER B  36      14.314  48.969   7.791  1.00 83.76           O  
ATOM    269  N   GLU B  37      16.419  46.748   8.758  1.00 85.78           N  
ATOM    270  CA  GLU B  37      17.617  46.726   9.592  1.00 85.78           C  
ATOM    271  C   GLU B  37      18.217  45.325   9.660  1.00 85.78           C  
ATOM    272  CB  GLU B  37      17.300  47.232  11.002  1.00 85.78           C  
ATOM    273  O   GLU B  37      19.060  45.046  10.516  1.00 85.78           O  
ATOM    274  CG  GLU B  37      16.851  48.686  11.047  1.00 85.78           C  
ATOM    275  CD  GLU B  37      16.543  49.175  12.453  1.00 85.78           C  
ATOM    276  OE1 GLU B  37      16.121  50.343  12.611  1.00 85.78           O  
ATOM    277  OE2 GLU B  37      16.726  48.383  13.405  1.00 85.78           O  
ATOM    278  N   ASN B  38      17.704  44.421   8.856  1.00 87.48           N  
ATOM    279  CA  ASN B  38      18.164  43.039   8.768  1.00 87.48           C  
ATOM    280  C   ASN B  38      17.865  42.266  10.049  1.00 87.48           C  
ATOM    281  CB  ASN B  38      19.662  42.991   8.457  1.00 87.48           C  
ATOM    282  O   ASN B  38      18.603  41.349  10.413  1.00 87.48           O  
ATOM    283  CG  ASN B  38      19.946  42.835   6.976  1.00 87.48           C  
ATOM    284  ND2 ASN B  38      21.221  42.873   6.609  1.00 87.48           N  
ATOM    285  OD1 ASN B  38      19.026  42.681   6.168  1.00 87.48           O  
ATOM    286  N   ALA B  39      16.850  42.640  10.848  1.00 89.00           N  
ATOM    287  CA  ALA B  39      16.365  41.924  12.025  1.00 89.00           C  
ATOM    288  C   ALA B  39      15.129  41.094  11.691  1.00 89.00           C  
ATOM    289  CB  ALA B  39      16.055  42.904  13.153  1.00 89.00           C  
ATOM    290  O   ALA B  39      14.262  41.537  10.933  1.00 89.00           O  
ATOM    291  N   THR B  40      15.112  39.894  12.179  1.00 91.70           N  
ATOM    292  CA  THR B  40      13.941  39.052  11.957  1.00 91.70           C  
ATOM    293  C   THR B  40      12.679  39.731  12.483  1.00 91.70           C  
ATOM    294  CB  THR B  40      14.106  37.677  12.631  1.00 91.70           C  
ATOM    295  O   THR B  40      12.628  40.143  13.644  1.00 91.70           O  
ATOM    296  CG2 THR B  40      12.885  36.797  12.391  1.00 91.70           C  
ATOM    297  OG1 THR B  40      15.264  37.025  12.095  1.00 91.70           O  
ATOM    298  N   CYS B  41      11.734  39.891  11.753  1.00 94.39           N  
ATOM    299  CA  CYS B  41      10.480  40.509  12.166  1.00 94.39           C  
ATOM    300  C   CYS B  41       9.336  39.503  12.124  1.00 94.39           C  
ATOM    301  CB  CYS B  41      10.152  41.705  11.273  1.00 94.39           C  
ATOM    302  O   CYS B  41       8.300  39.708  12.759  1.00 94.39           O  
ATOM    303  SG  CYS B  41       9.874  41.267   9.543  1.00 94.39           S  
ATOM    304  N   LEU B  42       9.443  38.351  11.342  1.00 96.08           N  
ATOM    305  CA  LEU B  42       8.455  37.284  11.222  1.00 96.08           C  
ATOM    306  C   LEU B  42       9.133  35.942  10.969  1.00 96.08           C  
ATOM    307  CB  LEU B  42       7.468  37.592  10.093  1.00 96.08           C  
ATOM    308  O   LEU B  42      10.004  35.835  10.102  1.00 96.08           O  
ATOM    309  CG  LEU B  42       6.243  36.682   9.997  1.00 96.08           C  
ATOM    310  CD1 LEU B  42       5.041  37.464   9.478  1.00 96.08           C  
ATOM    311  CD2 LEU B  42       6.536  35.484   9.099  1.00 96.08           C  
ATOM    312  N   TYR B  43       8.799  34.954  11.725  1.00 95.94           N  
ATOM    313  CA  TYR B  43       9.347  33.607  11.618  1.00 95.94           C  
ATOM    314  C   TYR B  43       8.233  32.569  11.554  1.00 95.94           C  
ATOM    315  CB  TYR B  43      10.273  33.307  12.801  1.00 95.94           C  
ATOM    316  O   TYR B  43       7.280  32.623  12.334  1.00 95.94           O  
ATOM    317  CG  TYR B  43      10.809  31.896  12.810  1.00 95.94           C  
ATOM    318  CD1 TYR B  43      10.211  30.908  13.588  1.00 95.94           C  
ATOM    319  CD2 TYR B  43      11.914  31.549  12.041  1.00 95.94           C  
ATOM    320  CE1 TYR B  43      10.702  29.607  13.601  1.00 95.94           C  
ATOM    321  CE2 TYR B  43      12.414  30.251  12.046  1.00 95.94           C  
ATOM    322  OH  TYR B  43      12.293  28.002  12.837  1.00 95.94           O  
ATOM    323  CZ  TYR B  43      11.802  29.288  12.828  1.00 95.94           C  
ATOM    324  N   ALA B  44       8.391  31.626  10.620  1.00 95.65           N  
ATOM    325  CA  ALA B  44       7.347  30.609  10.529  1.00 95.65           C  
ATOM    326  C   ALA B  44       7.886  29.322   9.910  1.00 95.65           C  
ATOM    327  CB  ALA B  44       6.165  31.132   9.716  1.00 95.65           C  
ATOM    328  O   ALA B  44       8.725  29.364   9.007  1.00 95.65           O  
ATOM    329  N   LYS B  45       7.494  28.212  10.423  1.00 90.89           N  
ATOM    330  CA  LYS B  45       7.661  26.859   9.900  1.00 90.89           C  
ATOM    331  C   LYS B  45       6.361  26.066  10.005  1.00 90.89           C  
ATOM    332  CB  LYS B  45       8.781  26.130  10.643  1.00 90.89           C  
ATOM    333  O   LYS B  45       5.707  26.071  11.050  1.00 90.89           O  
ATOM    334  CG  LYS B  45       9.361  24.947   9.882  1.00 90.89           C  
ATOM    335  CD  LYS B  45      10.538  24.327  10.624  1.00 90.89           C  
ATOM    336  CE  LYS B  45      10.962  23.006   9.998  1.00 90.89           C  
ATOM    337  NZ  LYS B  45      12.137  22.411  10.702  1.00 90.89           N  
ATOM    338  N   TRP B  46       5.983  25.448   8.866  1.00 91.20           N  
ATOM    339  CA  TRP B  46       4.719  24.724   8.938  1.00 91.20           C  
ATOM    340  C   TRP B  46       4.593  23.732   7.787  1.00 91.20           C  
ATOM    341  CB  TRP B  46       3.538  25.699   8.919  1.00 91.20           C  
ATOM    342  O   TRP B  46       5.414  23.731   6.867  1.00 91.20           O  
ATOM    343  CG  TRP B  46       3.304  26.347   7.588  1.00 91.20           C  
ATOM    344  CD1 TRP B  46       2.403  25.966   6.633  1.00 91.20           C  
ATOM    345  CD2 TRP B  46       3.988  27.488   7.061  1.00 91.20           C  
ATOM    346  CE2 TRP B  46       3.449  27.745   5.781  1.00 91.20           C  
ATOM    347  CE3 TRP B  46       5.005  28.320   7.549  1.00 91.20           C  
ATOM    348  NE1 TRP B  46       2.484  26.803   5.544  1.00 91.20           N  
ATOM    349  CH2 TRP B  46       4.889  29.599   5.482  1.00 91.20           C  
ATOM    350  CZ2 TRP B  46       3.893  28.801   4.982  1.00 91.20           C  
ATOM    351  CZ3 TRP B  46       5.446  29.370   6.751  1.00 91.20           C  
ATOM    352  N   GLN B  47       3.671  22.903   7.958  1.00 81.93           N  
ATOM    353  CA  GLN B  47       3.263  22.015   6.875  1.00 81.93           C  
ATOM    354  C   GLN B  47       1.800  22.234   6.504  1.00 81.93           C  
ATOM    355  CB  GLN B  47       3.493  20.553   7.264  1.00 81.93           C  
ATOM    356  O   GLN B  47       0.993  22.633   7.347  1.00 81.93           O  
ATOM    357  CG  GLN B  47       4.955  20.204   7.507  1.00 81.93           C  
ATOM    358  CD  GLN B  47       5.183  18.712   7.664  1.00 81.93           C  
ATOM    359  NE2 GLN B  47       6.200  18.346   8.437  1.00 81.93           N  
ATOM    360  OE1 GLN B  47       4.451  17.895   7.096  1.00 81.93           O  
ATOM    361  N   MET B  48       1.517  22.007   5.202  1.00 85.81           N  
ATOM    362  CA  MET B  48       0.135  22.187   4.767  1.00 85.81           C  
ATOM    363  C   MET B  48      -0.155  21.359   3.519  1.00 85.81           C  
ATOM    364  CB  MET B  48      -0.155  23.664   4.493  1.00 85.81           C  
ATOM    365  O   MET B  48       0.756  21.050   2.749  1.00 85.81           O  
ATOM    366  CG  MET B  48       0.610  24.230   3.308  1.00 85.81           C  
ATOM    367  SD  MET B  48       0.286  26.017   3.050  1.00 85.81           S  
ATOM    368  CE  MET B  48       1.372  26.339   1.633  1.00 85.81           C  
ATOM    369  N   ASN B  49      -1.336  20.956   3.381  1.00 79.50           N  
ATOM    370  CA  ASN B  49      -1.827  20.366   2.140  1.00 79.50           C  
ATOM    371  C   ASN B  49      -3.264  20.789   1.849  1.00 79.50           C  
ATOM    372  CB  ASN B  49      -1.723  18.840   2.193  1.00 79.50           C  
ATOM    373  O   ASN B  49      -3.948  21.324   2.723  1.00 79.50           O  
ATOM    374  CG  ASN B  49      -2.691  18.223   3.184  1.00 79.50           C  
ATOM    375  ND2 ASN B  49      -2.476  16.954   3.510  1.00 79.50           N  
ATOM    376  OD1 ASN B  49      -3.624  18.881   3.651  1.00 79.50           O  
ATOM    377  N   PHE B  50      -3.643  20.650   0.589  1.00 85.17           N  
ATOM    378  CA  PHE B  50      -4.959  21.103   0.156  1.00 85.17           C  
ATOM    379  C   PHE B  50      -5.662  20.024  -0.661  1.00 85.17           C  
ATOM    380  CB  PHE B  50      -4.843  22.390  -0.666  1.00 85.17           C  
ATOM    381  O   PHE B  50      -5.014  19.267  -1.387  1.00 85.17           O  
ATOM    382  CG  PHE B  50      -4.039  23.469   0.008  1.00 85.17           C  
ATOM    383  CD1 PHE B  50      -4.656  24.409   0.824  1.00 85.17           C  
ATOM    384  CD2 PHE B  50      -2.664  23.544  -0.175  1.00 85.17           C  
ATOM    385  CE1 PHE B  50      -3.915  25.409   1.449  1.00 85.17           C  
ATOM    386  CE2 PHE B  50      -1.916  24.540   0.446  1.00 85.17           C  
ATOM    387  CZ  PHE B  50      -2.543  25.472   1.257  1.00 85.17           C  
ATOM    388  N   THR B  51      -6.933  19.911  -0.502  1.00 78.81           N  
ATOM    389  CA  THR B  51      -7.780  19.095  -1.366  1.00 78.81           C  
ATOM    390  C   THR B  51      -8.895  19.937  -1.981  1.00 78.81           C  
ATOM    391  CB  THR B  51      -8.394  17.914  -0.592  1.00 78.81           C  
ATOM    392  O   THR B  51      -9.632  20.619  -1.266  1.00 78.81           O  
ATOM    393  CG2 THR B  51      -9.078  16.932  -1.537  1.00 78.81           C  
ATOM    394  OG1 THR B  51      -7.357  17.228   0.123  1.00 78.81           O  
ATOM    395  N   VAL B  52      -9.009  19.866  -3.317  1.00 85.40           N  
ATOM    396  CA  VAL B  52      -9.989  20.674  -4.036  1.00 85.40           C  
ATOM    397  C   VAL B  52     -10.945  19.765  -4.803  1.00 85.40           C  
ATOM    398  CB  VAL B  52      -9.306  21.667  -5.003  1.00 85.40           C  
ATOM    399  O   VAL B  52     -10.512  18.918  -5.588  1.00 85.40           O  
ATOM    400  CG1 VAL B  52     -10.348  22.502  -5.745  1.00 85.40           C  
ATOM    401  CG2 VAL B  52      -8.336  22.570  -4.243  1.00 85.40           C  
ATOM    402  N   ARG B  53     -12.186  19.903  -4.586  1.00 82.57           N  
ATOM    403  CA  ARG B  53     -13.232  19.251  -5.366  1.00 82.57           C  
ATOM    404  C   ARG B  53     -13.819  20.204  -6.402  1.00 82.57           C  
ATOM    405  CB  ARG B  53     -14.340  18.728  -4.448  1.00 82.57           C  
ATOM    406  O   ARG B  53     -14.194  21.332  -6.073  1.00 82.57           O  
ATOM    407  CG  ARG B  53     -15.334  17.811  -5.143  1.00 82.57           C  
ATOM    408  CD  ARG B  53     -16.370  17.263  -4.171  1.00 82.57           C  
ATOM    409  NE  ARG B  53     -17.672  17.097  -4.810  1.00 82.57           N  
ATOM    410  NH1 ARG B  53     -18.896  17.524  -2.897  1.00 82.57           N  
ATOM    411  NH2 ARG B  53     -19.968  17.051  -4.867  1.00 82.57           N  
ATOM    412  CZ  ARG B  53     -18.842  17.224  -4.190  1.00 82.57           C  
ATOM    413  N   TYR B  54     -13.863  19.771  -7.714  1.00 88.04           N  
ATOM    414  CA  TYR B  54     -14.341  20.674  -8.755  1.00 88.04           C  
ATOM    415  C   TYR B  54     -15.242  19.940  -9.742  1.00 88.04           C  
ATOM    416  CB  TYR B  54     -13.163  21.311  -9.498  1.00 88.04           C  
ATOM    417  O   TYR B  54     -15.175  18.715  -9.860  1.00 88.04           O  
ATOM    418  CG  TYR B  54     -12.346  20.325 -10.299  1.00 88.04           C  
ATOM    419  CD1 TYR B  54     -11.412  19.499  -9.679  1.00 88.04           C  
ATOM    420  CD2 TYR B  54     -12.507  20.219 -11.676  1.00 88.04           C  
ATOM    421  CE1 TYR B  54     -10.656  18.591 -10.413  1.00 88.04           C  
ATOM    422  CE2 TYR B  54     -11.757  19.315 -12.420  1.00 88.04           C  
ATOM    423  OH  TYR B  54     -10.090  17.609 -12.513  1.00 88.04           O  
ATOM    424  CZ  TYR B  54     -10.835  18.506 -11.781  1.00 88.04           C  
ATOM    425  N   GLU B  55     -16.119  20.663 -10.392  1.00 86.15           N  
ATOM    426  CA  GLU B  55     -17.031  20.107 -11.387  1.00 86.15           C  
ATOM    427  C   GLU B  55     -16.380  20.058 -12.767  1.00 86.15           C  
ATOM    428  CB  GLU B  55     -18.325  20.923 -11.446  1.00 86.15           C  
ATOM    429  O   GLU B  55     -15.692  20.999 -13.168  1.00 86.15           O  
ATOM    430  CG  GLU B  55     -19.447  20.243 -12.217  1.00 86.15           C  
ATOM    431  CD  GLU B  55     -20.758  21.012 -12.173  1.00 86.15           C  
ATOM    432  OE1 GLU B  55     -21.801  20.457 -12.587  1.00 86.15           O  
ATOM    433  OE2 GLU B  55     -20.741  22.178 -11.721  1.00 86.15           O  
ATOM    434  N   THR B  56     -16.531  19.038 -13.519  1.00 85.26           N  
ATOM    435  CA  THR B  56     -15.970  18.883 -14.856  1.00 85.26           C  
ATOM    436  C   THR B  56     -16.984  19.295 -15.919  1.00 85.26           C  
ATOM    437  CB  THR B  56     -15.519  17.432 -15.107  1.00 85.26           C  
ATOM    438  O   THR B  56     -18.147  19.558 -15.607  1.00 85.26           O  
ATOM    439  CG2 THR B  56     -14.507  16.981 -14.059  1.00 85.26           C  
ATOM    440  OG1 THR B  56     -16.661  16.568 -15.056  1.00 85.26           O  
ATOM    441  N   THR B  57     -16.646  19.399 -17.151  1.00 88.90           N  
ATOM    442  CA  THR B  57     -17.477  19.811 -18.277  1.00 88.90           C  
ATOM    443  C   THR B  57     -18.591  18.798 -18.526  1.00 88.90           C  
ATOM    444  CB  THR B  57     -16.639  19.981 -19.558  1.00 88.90           C  
ATOM    445  O   THR B  57     -19.640  19.144 -19.073  1.00 88.90           O  
ATOM    446  CG2 THR B  57     -15.720  21.195 -19.457  1.00 88.90           C  
ATOM    447  OG1 THR B  57     -15.841  18.808 -19.759  1.00 88.90           O  
ATOM    448  N   ASN B  58     -18.418  17.572 -18.072  1.00 86.91           N  
ATOM    449  CA  ASN B  58     -19.447  16.547 -18.209  1.00 86.91           C  
ATOM    450  C   ASN B  58     -20.380  16.525 -17.001  1.00 86.91           C  
ATOM    451  CB  ASN B  58     -18.811  15.171 -18.413  1.00 86.91           C  
ATOM    452  O   ASN B  58     -21.094  15.546 -16.781  1.00 86.91           O  
ATOM    453  CG  ASN B  58     -18.107  15.046 -19.750  1.00 86.91           C  
ATOM    454  ND2 ASN B  58     -17.229  14.057 -19.868  1.00 86.91           N  
ATOM    455  OD1 ASN B  58     -18.350  15.832 -20.670  1.00 86.91           O  
ATOM    456  N   LYS B  59     -20.357  17.486 -16.160  1.00 80.87           N  
ATOM    457  CA  LYS B  59     -21.225  17.695 -15.004  1.00 80.87           C  
ATOM    458  C   LYS B  59     -20.987  16.629 -13.938  1.00 80.87           C  
ATOM    459  CB  LYS B  59     -22.694  17.693 -15.429  1.00 80.87           C  
ATOM    460  O   LYS B  59     -21.926  16.192 -13.270  1.00 80.87           O  
ATOM    461  CG  LYS B  59     -23.057  18.797 -16.411  1.00 80.87           C  
ATOM    462  CD  LYS B  59     -22.986  20.171 -15.758  1.00 80.87           C  
ATOM    463  CE  LYS B  59     -23.441  21.268 -16.712  1.00 80.87           C  
ATOM    464  NZ  LYS B  59     -23.201  22.629 -16.145  1.00 80.87           N  
ATOM    465  N   THR B  60     -19.798  16.079 -13.890  1.00 79.50           N  
ATOM    466  CA  THR B  60     -19.346  15.229 -12.794  1.00 79.50           C  
ATOM    467  C   THR B  60     -18.334  15.965 -11.921  1.00 79.50           C  
ATOM    468  CB  THR B  60     -18.720  13.924 -13.321  1.00 79.50           C  
ATOM    469  O   THR B  60     -17.922  17.081 -12.245  1.00 79.50           O  
ATOM    470  CG2 THR B  60     -19.713  13.145 -14.177  1.00 79.50           C  
ATOM    471  OG1 THR B  60     -17.567  14.239 -14.112  1.00 79.50           O  
ATOM    472  N   TYR B  61     -17.978  15.396 -10.744  1.00 73.67           N  
ATOM    473  CA  TYR B  61     -17.026  16.036  -9.844  1.00 73.67           C  
ATOM    474  C   TYR B  61     -15.726  15.244  -9.770  1.00 73.67           C  
ATOM    475  CB  TYR B  61     -17.626  16.185  -8.443  1.00 73.67           C  
ATOM    476  O   TYR B  61     -15.740  14.011  -9.815  1.00 73.67           O  
ATOM    477  CG  TYR B  61     -18.610  17.324  -8.322  1.00 73.67           C  
ATOM    478  CD1 TYR B  61     -18.189  18.595  -7.937  1.00 73.67           C  
ATOM    479  CD2 TYR B  61     -19.960  17.132  -8.591  1.00 73.67           C  
ATOM    480  CE1 TYR B  61     -19.092  19.647  -7.822  1.00 73.67           C  
ATOM    481  CE2 TYR B  61     -20.872  18.176  -8.479  1.00 73.67           C  
ATOM    482  OH  TYR B  61     -21.327  20.467  -7.983  1.00 73.67           O  
ATOM    483  CZ  TYR B  61     -20.429  19.429  -8.095  1.00 73.67           C  
ATOM    484  N   LYS B  62     -14.595  16.005  -9.756  1.00 78.89           N  
ATOM    485  CA  LYS B  62     -13.271  15.439  -9.516  1.00 78.89           C  
ATOM    486  C   LYS B  62     -12.603  16.094  -8.310  1.00 78.89           C  
ATOM    487  CB  LYS B  62     -12.387  15.597 -10.754  1.00 78.89           C  
ATOM    488  O   LYS B  62     -12.993  17.189  -7.897  1.00 78.89           O  
ATOM    489  CG  LYS B  62     -12.710  14.619 -11.874  1.00 78.89           C  
ATOM    490  CD  LYS B  62     -11.675  14.686 -12.990  1.00 78.89           C  
ATOM    491  CE  LYS B  62     -12.007  13.721 -14.120  1.00 78.89           C  
ATOM    492  NZ  LYS B  62     -10.995  13.782 -15.217  1.00 78.89           N  
ATOM    493  N   THR B  63     -11.700  15.335  -7.659  1.00 72.75           N  
ATOM    494  CA  THR B  63     -10.950  15.865  -6.525  1.00 72.75           C  
ATOM    495  C   THR B  63      -9.449  15.793  -6.789  1.00 72.75           C  
ATOM    496  CB  THR B  63     -11.284  15.102  -5.230  1.00 72.75           C  
ATOM    497  O   THR B  63      -8.960  14.820  -7.367  1.00 72.75           O  
ATOM    498  CG2 THR B  63     -10.927  15.928  -3.998  1.00 72.75           C  
ATOM    499  OG1 THR B  63     -12.686  14.808  -5.203  1.00 72.75           O  
ATOM    500  N   VAL B  64      -8.749  16.915  -6.427  1.00 76.20           N  
ATOM    501  CA  VAL B  64      -7.295  16.937  -6.547  1.00 76.20           C  
ATOM    502  C   VAL B  64      -6.671  17.271  -5.194  1.00 76.20           C  
ATOM    503  CB  VAL B  64      -6.829  17.951  -7.615  1.00 76.20           C  
ATOM    504  O   VAL B  64      -7.171  18.134  -4.469  1.00 76.20           O  
ATOM    505  CG1 VAL B  64      -5.307  18.089  -7.600  1.00 76.20           C  
ATOM    506  CG2 VAL B  64      -7.317  17.530  -8.999  1.00 76.20           C  
ATOM    507  N   THR B  65      -5.614  16.532  -4.809  1.00 73.65           N  
ATOM    508  CA  THR B  65      -4.864  16.806  -3.589  1.00 73.65           C  
ATOM    509  C   THR B  65      -3.518  17.448  -3.914  1.00 73.65           C  
ATOM    510  CB  THR B  65      -4.638  15.521  -2.771  1.00 73.65           C  
ATOM    511  O   THR B  65      -2.771  16.944  -4.756  1.00 73.65           O  
ATOM    512  CG2 THR B  65      -3.941  15.825  -1.449  1.00 73.65           C  
ATOM    513  OG1 THR B  65      -5.904  14.906  -2.500  1.00 73.65           O  
ATOM    514  N   ILE B  66      -3.301  18.563  -3.254  1.00 76.43           N  
ATOM    515  CA  ILE B  66      -2.038  19.272  -3.424  1.00 76.43           C  
ATOM    516  C   ILE B  66      -1.170  19.086  -2.182  1.00 76.43           C  
ATOM    517  CB  ILE B  66      -2.265  20.775  -3.699  1.00 76.43           C  
ATOM    518  O   ILE B  66      -1.343  19.792  -1.185  1.00 76.43           O  
ATOM    519  CG1 ILE B  66      -3.210  20.963  -4.892  1.00 76.43           C  
ATOM    520  CG2 ILE B  66      -0.931  21.488  -3.939  1.00 76.43           C  
ATOM    521  CD1 ILE B  66      -4.534  21.624  -4.536  1.00 76.43           C  
ATOM    522  N   SER B  67      -0.160  18.202  -2.287  1.00 65.86           N  
ATOM    523  CA  SER B  67       0.689  17.924  -1.134  1.00 65.86           C  
ATOM    524  C   SER B  67       2.142  18.295  -1.414  1.00 65.86           C  
ATOM    525  CB  SER B  67       0.597  16.448  -0.743  1.00 65.86           C  
ATOM    526  O   SER B  67       2.900  18.597  -0.491  1.00 65.86           O  
ATOM    527  OG  SER B  67      -0.188  15.729  -1.679  1.00 65.86           O  
ATOM    528  N   ASP B  68       2.525  18.225  -2.689  1.00 62.12           N  
ATOM    529  CA  ASP B  68       3.867  18.615  -3.111  1.00 62.12           C  
ATOM    530  C   ASP B  68       3.890  20.061  -3.600  1.00 62.12           C  
ATOM    531  CB  ASP B  68       4.377  17.680  -4.210  1.00 62.12           C  
ATOM    532  O   ASP B  68       3.250  20.394  -4.600  1.00 62.12           O  
ATOM    533  CG  ASP B  68       5.835  17.918  -4.561  1.00 62.12           C  
ATOM    534  OD1 ASP B  68       6.494  18.750  -3.900  1.00 62.12           O  
ATOM    535  OD2 ASP B  68       6.329  17.270  -5.509  1.00 62.12           O  
ATOM    536  N   HIS B  69       4.721  20.889  -2.913  1.00 68.57           N  
ATOM    537  CA  HIS B  69       4.678  22.314  -3.222  1.00 68.57           C  
ATOM    538  C   HIS B  69       5.791  22.701  -4.190  1.00 68.57           C  
ATOM    539  CB  HIS B  69       4.784  23.144  -1.942  1.00 68.57           C  
ATOM    540  O   HIS B  69       5.821  23.828  -4.690  1.00 68.57           O  
ATOM    541  CG  HIS B  69       3.731  22.822  -0.929  1.00 68.57           C  
ATOM    542  CD2 HIS B  69       3.828  22.336   0.330  1.00 68.57           C  
ATOM    543  ND1 HIS B  69       2.386  22.993  -1.175  1.00 68.57           N  
ATOM    544  CE1 HIS B  69       1.699  22.626  -0.105  1.00 68.57           C  
ATOM    545  NE2 HIS B  69       2.551  22.223   0.822  1.00 68.57           N  
ATOM    546  N   GLY B  70       6.547  21.687  -4.648  1.00 66.88           N  
ATOM    547  CA  GLY B  70       7.673  22.015  -5.508  1.00 66.88           C  
ATOM    548  C   GLY B  70       8.499  23.177  -4.992  1.00 66.88           C  
ATOM    549  O   GLY B  70       8.806  23.247  -3.800  1.00 66.88           O  
ATOM    550  N   THR B  71       8.950  24.000  -5.947  1.00 75.86           N  
ATOM    551  CA  THR B  71       9.697  25.198  -5.578  1.00 75.86           C  
ATOM    552  C   THR B  71       8.756  26.286  -5.068  1.00 75.86           C  
ATOM    553  CB  THR B  71      10.511  25.737  -6.769  1.00 75.86           C  
ATOM    554  O   THR B  71       7.779  26.632  -5.736  1.00 75.86           O  
ATOM    555  CG2 THR B  71      11.808  26.388  -6.298  1.00 75.86           C  
ATOM    556  OG1 THR B  71      10.827  24.655  -7.653  1.00 75.86           O  
ATOM    557  N   VAL B  72       9.008  26.713  -3.864  1.00 83.81           N  
ATOM    558  CA  VAL B  72       8.129  27.675  -3.209  1.00 83.81           C  
ATOM    559  C   VAL B  72       8.816  29.036  -3.133  1.00 83.81           C  
ATOM    560  CB  VAL B  72       7.725  27.202  -1.794  1.00 83.81           C  
ATOM    561  O   VAL B  72      10.031  29.115  -2.937  1.00 83.81           O  
ATOM    562  CG1 VAL B  72       6.803  28.221  -1.127  1.00 83.81           C  
ATOM    563  CG2 VAL B  72       7.052  25.832  -1.862  1.00 83.81           C  
ATOM    564  N   THR B  73       8.088  30.091  -3.394  1.00 86.58           N  
ATOM    565  CA  THR B  73       8.591  31.445  -3.188  1.00 86.58           C  
ATOM    566  C   THR B  73       7.759  32.178  -2.140  1.00 86.58           C  
ATOM    567  CB  THR B  73       8.590  32.248  -4.502  1.00 86.58           C  
ATOM    568  O   THR B  73       6.585  31.860  -1.940  1.00 86.58           O  
ATOM    569  CG2 THR B  73       9.225  31.449  -5.635  1.00 86.58           C  
ATOM    570  OG1 THR B  73       7.239  32.569  -4.857  1.00 86.58           O  
ATOM    571  N   TYR B  74       8.359  33.110  -1.517  1.00 91.56           N  
ATOM    572  CA  TYR B  74       7.690  33.880  -0.474  1.00 91.56           C  
ATOM    573  C   TYR B  74       7.584  35.349  -0.865  1.00 91.56           C  
ATOM    574  CB  TYR B  74       8.437  33.746   0.856  1.00 91.56           C  
ATOM    575  O   TYR B  74       7.505  36.224   0.002  1.00 91.56           O  
ATOM    576  CG  TYR B  74       8.458  32.338   1.401  1.00 91.56           C  
ATOM    577  CD1 TYR B  74       7.375  31.831   2.117  1.00 91.56           C  
ATOM    578  CD2 TYR B  74       9.559  31.513   1.202  1.00 91.56           C  
ATOM    579  CE1 TYR B  74       7.391  30.536   2.623  1.00 91.56           C  
ATOM    580  CE2 TYR B  74       9.586  30.216   1.704  1.00 91.56           C  
ATOM    581  OH  TYR B  74       8.519  28.453   2.909  1.00 91.56           O  
ATOM    582  CZ  TYR B  74       8.499  29.737   2.411  1.00 91.56           C  
ATOM    583  N   ASN B  75       7.637  35.575  -2.167  1.00 86.30           N  
ATOM    584  CA  ASN B  75       7.500  36.943  -2.654  1.00 86.30           C  
ATOM    585  C   ASN B  75       6.174  37.563  -2.222  1.00 86.30           C  
ATOM    586  CB  ASN B  75       7.636  36.987  -4.177  1.00 86.30           C  
ATOM    587  O   ASN B  75       5.112  36.971  -2.427  1.00 86.30           O  
ATOM    588  CG  ASN B  75       9.041  36.663  -4.648  1.00 86.30           C  
ATOM    589  ND2 ASN B  75       9.181  36.367  -5.934  1.00 86.30           N  
ATOM    590  OD1 ASN B  75       9.991  36.679  -3.861  1.00 86.30           O  
ATOM    591  N   GLY B  76       6.247  38.686  -1.581  1.00 86.43           N  
ATOM    592  CA  GLY B  76       5.056  39.383  -1.120  1.00 86.43           C  
ATOM    593  C   GLY B  76       4.898  39.360   0.389  1.00 86.43           C  
ATOM    594  O   GLY B  76       4.031  40.043   0.937  1.00 86.43           O  
ATOM    595  N   SER B  77       5.681  38.497   0.972  1.00 94.44           N  
ATOM    596  CA  SER B  77       5.676  38.504   2.431  1.00 94.44           C  
ATOM    597  C   SER B  77       6.241  39.810   2.980  1.00 94.44           C  
ATOM    598  CB  SER B  77       6.478  37.322   2.977  1.00 94.44           C  
ATOM    599  O   SER B  77       7.225  40.335   2.455  1.00 94.44           O  
ATOM    600  OG  SER B  77       5.970  36.096   2.479  1.00 94.44           O  
ATOM    601  N   ILE B  78       5.647  40.379   4.037  1.00 91.90           N  
ATOM    602  CA  ILE B  78       6.103  41.670   4.540  1.00 91.90           C  
ATOM    603  C   ILE B  78       6.055  41.675   6.067  1.00 91.90           C  
ATOM    604  CB  ILE B  78       5.254  42.830   3.974  1.00 91.90           C  
ATOM    605  O   ILE B  78       5.206  41.014   6.669  1.00 91.90           O  
ATOM    606  CG1 ILE B  78       3.773  42.622   4.311  1.00 91.90           C  
ATOM    607  CG2 ILE B  78       5.459  42.961   2.462  1.00 91.90           C  
ATOM    608  CD1 ILE B  78       2.897  43.835   4.028  1.00 91.90           C  
ATOM    609  N   CYS B  79       6.893  42.462   6.671  1.00 92.44           N  
ATOM    610  CA  CYS B  79       6.978  42.598   8.121  1.00 92.44           C  
ATOM    611  C   CYS B  79       5.858  43.484   8.652  1.00 92.44           C  
ATOM    612  CB  CYS B  79       8.334  43.177   8.526  1.00 92.44           C  
ATOM    613  O   CYS B  79       5.510  43.410   9.832  1.00 92.44           O  
ATOM    614  SG  CYS B  79       9.698  42.002   8.386  1.00 92.44           S  
ATOM    615  N   GLY B  80       5.149  44.116   7.832  1.00 84.38           N  
ATOM    616  CA  GLY B  80       4.092  45.036   8.220  1.00 84.38           C  
ATOM    617  C   GLY B  80       4.605  46.418   8.579  1.00 84.38           C  
ATOM    618  O   GLY B  80       5.816  46.639   8.640  1.00 84.38           O  
ATOM    619  N   ASP B  81       3.757  47.389   8.548  1.00 77.72           N  
ATOM    620  CA  ASP B  81       4.021  48.757   8.984  1.00 77.72           C  
ATOM    621  C   ASP B  81       2.904  49.270   9.889  1.00 77.72           C  
ATOM    622  CB  ASP B  81       4.188  49.682   7.776  1.00 77.72           C  
ATOM    623  O   ASP B  81       2.127  48.483  10.433  1.00 77.72           O  
ATOM    624  CG  ASP B  81       2.976  49.687   6.862  1.00 77.72           C  
ATOM    625  OD1 ASP B  81       1.854  49.402   7.334  1.00 77.72           O  
ATOM    626  OD2 ASP B  81       3.144  49.976   5.657  1.00 77.72           O  
ATOM    627  N   ASP B  82       2.965  50.525  10.236  1.00 70.00           N  
ATOM    628  CA  ASP B  82       2.010  51.113  11.170  1.00 70.00           C  
ATOM    629  C   ASP B  82       0.581  50.984  10.647  1.00 70.00           C  
ATOM    630  CB  ASP B  82       2.345  52.583  11.427  1.00 70.00           C  
ATOM    631  O   ASP B  82      -0.372  50.952  11.429  1.00 70.00           O  
ATOM    632  CG  ASP B  82       3.676  52.773  12.133  1.00 70.00           C  
ATOM    633  OD1 ASP B  82       4.152  51.830  12.802  1.00 70.00           O  
ATOM    634  OD2 ASP B  82       4.253  53.877  12.022  1.00 70.00           O  
ATOM    635  N   GLN B  83       0.402  50.742   9.305  1.00 70.31           N  
ATOM    636  CA  GLN B  83      -0.923  50.703   8.695  1.00 70.31           C  
ATOM    637  C   GLN B  83      -1.346  49.269   8.390  1.00 70.31           C  
ATOM    638  CB  GLN B  83      -0.952  51.542   7.417  1.00 70.31           C  
ATOM    639  O   GLN B  83      -2.517  48.916   8.541  1.00 70.31           O  
ATOM    640  CG  GLN B  83      -0.882  53.043   7.664  1.00 70.31           C  
ATOM    641  CD  GLN B  83      -1.121  53.857   6.406  1.00 70.31           C  
ATOM    642  NE2 GLN B  83      -1.382  55.148   6.577  1.00 70.31           N  
ATOM    643  OE1 GLN B  83      -1.070  53.329   5.291  1.00 70.31           O  
ATOM    644  N   ASN B  84      -0.329  48.427   8.031  1.00 74.56           N  
ATOM    645  CA  ASN B  84      -0.606  47.056   7.615  1.00 74.56           C  
ATOM    646  C   ASN B  84       0.196  46.049   8.432  1.00 74.56           C  
ATOM    647  CB  ASN B  84      -0.318  46.880   6.122  1.00 74.56           C  
ATOM    648  O   ASN B  84       1.374  46.272   8.718  1.00 74.56           O  
ATOM    649  CG  ASN B  84      -1.237  47.709   5.247  1.00 74.56           C  
ATOM    650  ND2 ASN B  84      -0.723  48.165   4.112  1.00 74.56           N  
ATOM    651  OD1 ASN B  84      -2.400  47.938   5.590  1.00 74.56           O  
ATOM    652  N   GLY B  85      -0.479  45.012   8.916  1.00 86.21           N  
ATOM    653  CA  GLY B  85       0.206  43.997   9.701  1.00 86.21           C  
ATOM    654  C   GLY B  85       1.078  43.082   8.861  1.00 86.21           C  
ATOM    655  O   GLY B  85       1.070  43.165   7.631  1.00 86.21           O  
ATOM    656  N   PRO B  86       1.965  42.304   9.495  1.00 93.88           N  
ATOM    657  CA  PRO B  86       2.785  41.329   8.772  1.00 93.88           C  
ATOM    658  C   PRO B  86       1.949  40.353   7.946  1.00 93.88           C  
ATOM    659  CB  PRO B  86       3.531  40.597   9.890  1.00 93.88           C  
ATOM    660  O   PRO B  86       0.779  40.119   8.258  1.00 93.88           O  
ATOM    661  CG  PRO B  86       3.413  41.494  11.079  1.00 93.88           C  
ATOM    662  CD  PRO B  86       2.162  42.313  10.936  1.00 93.88           C  
ATOM    663  N   LYS B  87       2.584  39.815   6.896  1.00 94.85           N  
ATOM    664  CA  LYS B  87       1.921  38.918   5.954  1.00 94.85           C  
ATOM    665  C   LYS B  87       2.887  37.859   5.431  1.00 94.85           C  
ATOM    666  CB  LYS B  87       1.328  39.709   4.787  1.00 94.85           C  
ATOM    667  O   LYS B  87       4.046  38.159   5.137  1.00 94.85           O  
ATOM    668  CG  LYS B  87       0.678  38.841   3.719  1.00 94.85           C  
ATOM    669  CD  LYS B  87       0.128  39.682   2.574  1.00 94.85           C  
ATOM    670  CE  LYS B  87       1.247  40.280   1.731  1.00 94.85           C  
ATOM    671  NZ  LYS B  87       0.716  41.188   0.670  1.00 94.85           N  
ATOM    672  N   ILE B  88       2.386  36.584   5.463  1.00 95.91           N  
ATOM    673  CA  ILE B  88       3.122  35.530   4.773  1.00 95.91           C  
ATOM    674  C   ILE B  88       2.464  35.237   3.427  1.00 95.91           C  
ATOM    675  CB  ILE B  88       3.196  34.242   5.625  1.00 95.91           C  
ATOM    676  O   ILE B  88       1.265  34.959   3.362  1.00 95.91           O  
ATOM    677  CG1 ILE B  88       3.871  34.530   6.971  1.00 95.91           C  
ATOM    678  CG2 ILE B  88       3.935  33.135   4.867  1.00 95.91           C  
ATOM    679  CD1 ILE B  88       3.823  33.365   7.949  1.00 95.91           C  
ATOM    680  N   ALA B  89       3.206  35.342   2.420  1.00 93.49           N  
ATOM    681  CA  ALA B  89       2.721  35.023   1.080  1.00 93.49           C  
ATOM    682  C   ALA B  89       3.533  33.890   0.459  1.00 93.49           C  
ATOM    683  CB  ALA B  89       2.772  36.261   0.187  1.00 93.49           C  
ATOM    684  O   ALA B  89       4.750  34.004   0.300  1.00 93.49           O  
ATOM    685  N   VAL B  90       2.827  32.829   0.109  1.00 93.51           N  
ATOM    686  CA  VAL B  90       3.491  31.658  -0.454  1.00 93.51           C  
ATOM    687  C   VAL B  90       2.956  31.386  -1.858  1.00 93.51           C  
ATOM    688  CB  VAL B  90       3.301  30.412   0.440  1.00 93.51           C  
ATOM    689  O   VAL B  90       1.742  31.378  -2.076  1.00 93.51           O  
ATOM    690  CG1 VAL B  90       4.094  29.228  -0.109  1.00 93.51           C  
ATOM    691  CG2 VAL B  90       3.719  30.719   1.877  1.00 93.51           C  
ATOM    692  N   GLN B  91       3.829  31.238  -2.736  1.00 90.06           N  
ATOM    693  CA  GLN B  91       3.481  30.781  -4.078  1.00 90.06           C  
ATOM    694  C   GLN B  91       4.121  29.430  -4.382  1.00 90.06           C  
ATOM    695  CB  GLN B  91       3.907  31.812  -5.124  1.00 90.06           C  
ATOM    696  O   GLN B  91       5.319  29.240  -4.159  1.00 90.06           O  
ATOM    697  CG  GLN B  91       3.122  33.115  -5.059  1.00 90.06           C  
ATOM    698  CD  GLN B  91       3.676  34.181  -5.986  1.00 90.06           C  
ATOM    699  NE2 GLN B  91       3.159  35.399  -5.866  1.00 90.06           N  
ATOM    700  OE1 GLN B  91       4.562  33.912  -6.803  1.00 90.06           O  
ATOM    701  N   PHE B  92       3.319  28.468  -4.874  1.00 85.74           N  
ATOM    702  CA  PHE B  92       3.877  27.161  -5.202  1.00 85.74           C  
ATOM    703  C   PHE B  92       3.152  26.546  -6.393  1.00 85.74           C  
ATOM    704  CB  PHE B  92       3.794  26.222  -3.994  1.00 85.74           C  
ATOM    705  O   PHE B  92       1.996  26.879  -6.662  1.00 85.74           O  
ATOM    706  CG  PHE B  92       2.432  26.171  -3.357  1.00 85.74           C  
ATOM    707  CD1 PHE B  92       2.052  27.121  -2.417  1.00 85.74           C  
ATOM    708  CD2 PHE B  92       1.530  25.172  -3.699  1.00 85.74           C  
ATOM    709  CE1 PHE B  92       0.792  27.076  -1.826  1.00 85.74           C  
ATOM    710  CE2 PHE B  92       0.268  25.120  -3.113  1.00 85.74           C  
ATOM    711  CZ  PHE B  92      -0.098  26.073  -2.176  1.00 85.74           C  
ATOM    712  N   GLY B  93       3.965  25.805  -7.248  1.00 73.56           N  
ATOM    713  CA  GLY B  93       3.385  25.221  -8.446  1.00 73.56           C  
ATOM    714  C   GLY B  93       2.669  26.234  -9.318  1.00 73.56           C  
ATOM    715  O   GLY B  93       2.595  27.415  -8.974  1.00 73.56           O  
ATOM    716  N   PRO B  94       2.256  25.734 -10.424  1.00 72.66           N  
ATOM    717  CA  PRO B  94       1.639  26.692 -11.344  1.00 72.66           C  
ATOM    718  C   PRO B  94       0.212  27.060 -10.944  1.00 72.66           C  
ATOM    719  CB  PRO B  94       1.656  25.954 -12.685  1.00 72.66           C  
ATOM    720  O   PRO B  94      -0.691  26.223 -11.024  1.00 72.66           O  
ATOM    721  CG  PRO B  94       1.976  24.536 -12.337  1.00 72.66           C  
ATOM    722  CD  PRO B  94       2.438  24.489 -10.909  1.00 72.66           C  
ATOM    723  N   GLY B  95       0.089  28.140 -10.152  1.00 81.80           N  
ATOM    724  CA  GLY B  95      -1.242  28.702  -9.990  1.00 81.80           C  
ATOM    725  C   GLY B  95      -1.755  28.620  -8.564  1.00 81.80           C  
ATOM    726  O   GLY B  95      -2.954  28.770  -8.321  1.00 81.80           O  
ATOM    727  N   PHE B  96      -0.864  28.115  -7.630  1.00 90.72           N  
ATOM    728  CA  PHE B  96      -1.310  28.043  -6.244  1.00 90.72           C  
ATOM    729  C   PHE B  96      -0.679  29.154  -5.414  1.00 90.72           C  
ATOM    730  CB  PHE B  96      -0.971  26.678  -5.638  1.00 90.72           C  
ATOM    731  O   PHE B  96       0.500  29.471  -5.585  1.00 90.72           O  
ATOM    732  CG  PHE B  96      -1.577  25.517  -6.381  1.00 90.72           C  
ATOM    733  CD1 PHE B  96      -2.940  25.262  -6.306  1.00 90.72           C  
ATOM    734  CD2 PHE B  96      -0.781  24.681  -7.154  1.00 90.72           C  
ATOM    735  CE1 PHE B  96      -3.504  24.188  -6.992  1.00 90.72           C  
ATOM    736  CE2 PHE B  96      -1.337  23.606  -7.842  1.00 90.72           C  
ATOM    737  CZ  PHE B  96      -2.698  23.361  -7.759  1.00 90.72           C  
ATOM    738  N   SER B  97      -1.508  29.775  -4.618  1.00 92.00           N  
ATOM    739  CA  SER B  97      -0.985  30.763  -3.680  1.00 92.00           C  
ATOM    740  C   SER B  97      -1.700  30.682  -2.336  1.00 92.00           C  
ATOM    741  CB  SER B  97      -1.120  32.173  -4.256  1.00 92.00           C  
ATOM    742  O   SER B  97      -2.873  30.306  -2.272  1.00 92.00           O  
ATOM    743  OG  SER B  97      -2.479  32.576  -4.285  1.00 92.00           O  
ATOM    744  N   TRP B  98      -0.935  30.935  -1.264  1.00 94.92           N  
ATOM    745  CA  TRP B  98      -1.446  30.903   0.102  1.00 94.92           C  
ATOM    746  C   TRP B  98      -0.964  32.115   0.892  1.00 94.92           C  
ATOM    747  CB  TRP B  98      -1.016  29.614   0.808  1.00 94.92           C  
ATOM    748  O   TRP B  98       0.213  32.477   0.828  1.00 94.92           O  
ATOM    749  CG  TRP B  98      -1.544  29.479   2.205  1.00 94.92           C  
ATOM    750  CD1 TRP B  98      -2.755  28.969   2.582  1.00 94.92           C  
ATOM    751  CD2 TRP B  98      -0.878  29.867   3.410  1.00 94.92           C  
ATOM    752  CE2 TRP B  98      -1.745  29.561   4.483  1.00 94.92           C  
ATOM    753  CE3 TRP B  98       0.369  30.443   3.688  1.00 94.92           C  
ATOM    754  NE1 TRP B  98      -2.881  29.015   3.951  1.00 94.92           N  
ATOM    755  CH2 TRP B  98      -0.177  30.377   6.058  1.00 94.92           C  
ATOM    756  CZ2 TRP B  98      -1.403  29.813   5.814  1.00 94.92           C  
ATOM    757  CZ3 TRP B  98       0.707  30.693   5.013  1.00 94.92           C  
ATOM    758  N   ILE B  99      -1.912  32.802   1.548  1.00 92.20           N  
ATOM    759  CA  ILE B  99      -1.565  34.004   2.298  1.00 92.20           C  
ATOM    760  C   ILE B  99      -2.086  33.887   3.729  1.00 92.20           C  
ATOM    761  CB  ILE B  99      -2.131  35.274   1.624  1.00 92.20           C  
ATOM    762  O   ILE B  99      -3.206  33.421   3.953  1.00 92.20           O  
ATOM    763  CG1 ILE B  99      -1.501  35.469   0.240  1.00 92.20           C  
ATOM    764  CG2 ILE B  99      -1.901  36.503   2.509  1.00 92.20           C  
ATOM    765  CD1 ILE B  99      -2.121  36.601  -0.568  1.00 92.20           C  
ATOM    766  N   ALA B 100      -1.276  34.300   4.694  1.00 96.31           N  
ATOM    767  CA  ALA B 100      -1.688  34.433   6.089  1.00 96.31           C  
ATOM    768  C   ALA B 100      -1.482  35.860   6.588  1.00 96.31           C  
ATOM    769  CB  ALA B 100      -0.919  33.449   6.967  1.00 96.31           C  
ATOM    770  O   ALA B 100      -0.399  36.429   6.430  1.00 96.31           O  
ATOM    771  N   ASN B 101      -2.522  36.444   7.186  1.00 92.68           N  
ATOM    772  CA  ASN B 101      -2.451  37.808   7.701  1.00 92.68           C  
ATOM    773  C   ASN B 101      -2.415  37.829   9.227  1.00 92.68           C  
ATOM    774  CB  ASN B 101      -3.629  38.638   7.186  1.00 92.68           C  
ATOM    775  O   ASN B 101      -3.108  37.046   9.879  1.00 92.68           O  
ATOM    776  CG  ASN B 101      -3.576  38.860   5.688  1.00 92.68           C  
ATOM    777  ND2 ASN B 101      -4.586  38.369   4.979  1.00 92.68           N  
ATOM    778  OD1 ASN B 101      -2.634  39.467   5.170  1.00 92.68           O  
ATOM    779  N   PHE B 102      -1.635  38.747   9.692  1.00 94.29           N  
ATOM    780  CA  PHE B 102      -1.486  38.885  11.136  1.00 94.29           C  
ATOM    781  C   PHE B 102      -1.854  40.294  11.587  1.00 94.29           C  
ATOM    782  CB  PHE B 102      -0.053  38.555  11.564  1.00 94.29           C  
ATOM    783  O   PHE B 102      -1.690  41.255  10.833  1.00 94.29           O  
ATOM    784  CG  PHE B 102       0.407  37.186  11.142  1.00 94.29           C  
ATOM    785  CD1 PHE B 102       0.347  36.114  12.025  1.00 94.29           C  
ATOM    786  CD2 PHE B 102       0.898  36.970   9.861  1.00 94.29           C  
ATOM    787  CE1 PHE B 102       0.772  34.846  11.637  1.00 94.29           C  
ATOM    788  CE2 PHE B 102       1.325  35.705   9.466  1.00 94.29           C  
ATOM    789  CZ  PHE B 102       1.261  34.644  10.356  1.00 94.29           C  
ATOM    790  N   THR B 103      -2.357  40.432  12.746  1.00 87.00           N  
ATOM    791  CA  THR B 103      -2.674  41.734  13.323  1.00 87.00           C  
ATOM    792  C   THR B 103      -2.209  41.810  14.775  1.00 87.00           C  
ATOM    793  CB  THR B 103      -4.184  42.026  13.249  1.00 87.00           C  
ATOM    794  O   THR B 103      -2.115  40.786  15.456  1.00 87.00           O  
ATOM    795  CG2 THR B 103      -4.613  42.347  11.821  1.00 87.00           C  
ATOM    796  OG1 THR B 103      -4.910  40.878  13.707  1.00 87.00           O  
ATOM    797  N   LYS B 104      -1.925  43.041  15.176  1.00 89.52           N  
ATOM    798  CA  LYS B 104      -1.437  43.263  16.535  1.00 89.52           C  
ATOM    799  C   LYS B 104      -2.476  43.993  17.380  1.00 89.52           C  
ATOM    800  CB  LYS B 104      -0.129  44.055  16.513  1.00 89.52           C  
ATOM    801  O   LYS B 104      -3.185  44.870  16.881  1.00 89.52           O  
ATOM    802  CG  LYS B 104       0.527  44.205  17.878  1.00 89.52           C  
ATOM    803  CD  LYS B 104       1.839  44.974  17.786  1.00 89.52           C  
ATOM    804  CE  LYS B 104       2.506  45.107  19.149  1.00 89.52           C  
ATOM    805  NZ  LYS B 104       3.809  45.832  19.059  1.00 89.52           N  
ATOM    806  N   ALA B 105      -2.669  43.593  18.601  1.00 80.71           N  
ATOM    807  CA  ALA B 105      -3.387  44.314  19.649  1.00 80.71           C  
ATOM    808  C   ALA B 105      -2.462  44.649  20.816  1.00 80.71           C  
ATOM    809  CB  ALA B 105      -4.579  43.495  20.137  1.00 80.71           C  
ATOM    810  O   ALA B 105      -1.243  44.495  20.714  1.00 80.71           O  
ATOM    811  N   ALA B 106      -2.943  45.182  21.853  1.00 80.27           N  
ATOM    812  CA  ALA B 106      -2.136  45.735  22.938  1.00 80.27           C  
ATOM    813  C   ALA B 106      -1.174  44.689  23.494  1.00 80.27           C  
ATOM    814  CB  ALA B 106      -3.035  46.270  24.050  1.00 80.27           C  
ATOM    815  O   ALA B 106       0.042  44.894  23.496  1.00 80.27           O  
ATOM    816  N   SER B 107      -1.616  43.466  23.795  1.00 87.58           N  
ATOM    817  CA  SER B 107      -0.772  42.478  24.458  1.00 87.58           C  
ATOM    818  C   SER B 107      -0.726  41.172  23.671  1.00 87.58           C  
ATOM    819  CB  SER B 107      -1.274  42.210  25.877  1.00 87.58           C  
ATOM    820  O   SER B 107      -0.095  40.204  24.100  1.00 87.58           O  
ATOM    821  OG  SER B 107      -2.624  41.780  25.860  1.00 87.58           O  
ATOM    822  N   THR B 108      -1.344  41.158  22.493  1.00 88.38           N  
ATOM    823  CA  THR B 108      -1.403  39.926  21.716  1.00 88.38           C  
ATOM    824  C   THR B 108      -1.221  40.215  20.228  1.00 88.38           C  
ATOM    825  CB  THR B 108      -2.736  39.187  21.938  1.00 88.38           C  
ATOM    826  O   THR B 108      -1.316  41.366  19.798  1.00 88.38           O  
ATOM    827  CG2 THR B 108      -2.940  38.854  23.413  1.00 88.38           C  
ATOM    828  OG1 THR B 108      -3.815  40.018  21.494  1.00 88.38           O  
ATOM    829  N   TYR B 109      -0.745  39.242  19.540  1.00 93.38           N  
ATOM    830  CA  TYR B 109      -0.910  39.248  18.091  1.00 93.38           C  
ATOM    831  C   TYR B 109      -1.806  38.102  17.639  1.00 93.38           C  
ATOM    832  CB  TYR B 109       0.452  39.152  17.395  1.00 93.38           C  
ATOM    833  O   TYR B 109      -2.046  37.158  18.395  1.00 93.38           O  
ATOM    834  CG  TYR B 109       1.091  37.789  17.498  1.00 93.38           C  
ATOM    835  CD1 TYR B 109       1.807  37.417  18.634  1.00 93.38           C  
ATOM    836  CD2 TYR B 109       0.981  36.869  16.460  1.00 93.38           C  
ATOM    837  CE1 TYR B 109       2.399  36.163  18.732  1.00 93.38           C  
ATOM    838  CE2 TYR B 109       1.569  35.612  16.548  1.00 93.38           C  
ATOM    839  OH  TYR B 109       2.859  34.025  17.778  1.00 93.38           O  
ATOM    840  CZ  TYR B 109       2.275  35.268  17.686  1.00 93.38           C  
ATOM    841  N   SER B 110      -2.423  38.192  16.505  1.00 91.58           N  
ATOM    842  CA  SER B 110      -3.366  37.175  16.050  1.00 91.58           C  
ATOM    843  C   SER B 110      -3.058  36.734  14.623  1.00 91.58           C  
ATOM    844  CB  SER B 110      -4.800  37.698  16.133  1.00 91.58           C  
ATOM    845  O   SER B 110      -2.559  37.523  13.818  1.00 91.58           O  
ATOM    846  OG  SER B 110      -4.894  38.998  15.577  1.00 91.58           O  
ATOM    847  N   ILE B 111      -3.179  35.453  14.346  1.00 94.04           N  
ATOM    848  CA  ILE B 111      -3.370  35.007  12.971  1.00 94.04           C  
ATOM    849  C   ILE B 111      -4.792  35.331  12.517  1.00 94.04           C  
ATOM    850  CB  ILE B 111      -3.092  33.494  12.822  1.00 94.04           C  
ATOM    851  O   ILE B 111      -5.729  34.584  12.809  1.00 94.04           O  
ATOM    852  CG1 ILE B 111      -1.735  33.138  13.441  1.00 94.04           C  
ATOM    853  CG2 ILE B 111      -3.150  33.076  11.350  1.00 94.04           C  
ATOM    854  CD1 ILE B 111      -1.478  31.642  13.548  1.00 94.04           C  
ATOM    855  N   ASP B 112      -4.954  36.331  11.781  1.00 87.65           N  
ATOM    856  CA  ASP B 112      -6.260  36.910  11.480  1.00 87.65           C  
ATOM    857  C   ASP B 112      -7.015  36.061  10.460  1.00 87.65           C  
ATOM    858  CB  ASP B 112      -6.106  38.342  10.962  1.00 87.65           C  
ATOM    859  O   ASP B 112      -8.160  35.670  10.695  1.00 87.65           O  
ATOM    860  CG  ASP B 112      -7.383  39.156  11.080  1.00 87.65           C  
ATOM    861  OD1 ASP B 112      -8.207  38.871  11.975  1.00 87.65           O  
ATOM    862  OD2 ASP B 112      -7.568  40.088  10.269  1.00 87.65           O  
ATOM    863  N   SER B 113      -6.366  35.820   9.390  1.00 89.48           N  
ATOM    864  CA  SER B 113      -7.030  35.100   8.309  1.00 89.48           C  
ATOM    865  C   SER B 113      -6.021  34.375   7.425  1.00 89.48           C  
ATOM    866  CB  SER B 113      -7.868  36.058   7.461  1.00 89.48           C  
ATOM    867  O   SER B 113      -4.835  34.714   7.421  1.00 89.48           O  
ATOM    868  OG  SER B 113      -7.039  36.994   6.794  1.00 89.48           O  
ATOM    869  N   VAL B 114      -6.456  33.303   6.750  1.00 93.44           N  
ATOM    870  CA  VAL B 114      -5.686  32.622   5.714  1.00 93.44           C  
ATOM    871  C   VAL B 114      -6.490  32.582   4.416  1.00 93.44           C  
ATOM    872  CB  VAL B 114      -5.297  31.191   6.145  1.00 93.44           C  
ATOM    873  O   VAL B 114      -7.722  32.535   4.442  1.00 93.44           O  
ATOM    874  CG1 VAL B 114      -4.313  31.227   7.313  1.00 93.44           C  
ATOM    875  CG2 VAL B 114      -6.542  30.388   6.516  1.00 93.44           C  
ATOM    876  N   SER B 115      -5.804  32.690   3.345  1.00 91.52           N  
ATOM    877  CA  SER B 115      -6.436  32.613   2.031  1.00 91.52           C  
ATOM    878  C   SER B 115      -5.674  31.671   1.105  1.00 91.52           C  
ATOM    879  CB  SER B 115      -6.527  34.002   1.398  1.00 91.52           C  
ATOM    880  O   SER B 115      -4.445  31.729   1.027  1.00 91.52           O  
ATOM    881  OG  SER B 115      -7.058  33.922   0.086  1.00 91.52           O  
ATOM    882  N   PHE B 116      -6.385  30.783   0.468  1.00 94.39           N  
ATOM    883  CA  PHE B 116      -5.814  29.851  -0.497  1.00 94.39           C  
ATOM    884  C   PHE B 116      -6.399  30.083  -1.885  1.00 94.39           C  
ATOM    885  CB  PHE B 116      -6.061  28.403  -0.060  1.00 94.39           C  
ATOM    886  O   PHE B 116      -7.620  30.147  -2.048  1.00 94.39           O  
ATOM    887  CG  PHE B 116      -5.630  27.380  -1.076  1.00 94.39           C  
ATOM    888  CD1 PHE B 116      -6.552  26.503  -1.634  1.00 94.39           C  
ATOM    889  CD2 PHE B 116      -4.302  27.296  -1.473  1.00 94.39           C  
ATOM    890  CE1 PHE B 116      -6.155  25.556  -2.575  1.00 94.39           C  
ATOM    891  CE2 PHE B 116      -3.898  26.351  -2.412  1.00 94.39           C  
ATOM    892  CZ  PHE B 116      -4.826  25.481  -2.961  1.00 94.39           C  
ATOM    893  N   SER B 117      -5.550  30.314  -2.895  1.00 91.16           N  
ATOM    894  CA  SER B 117      -5.980  30.528  -4.273  1.00 91.16           C  
ATOM    895  C   SER B 117      -5.445  29.438  -5.195  1.00 91.16           C  
ATOM    896  CB  SER B 117      -5.522  31.899  -4.771  1.00 91.16           C  
ATOM    897  O   SER B 117      -4.315  28.974  -5.026  1.00 91.16           O  
ATOM    898  OG  SER B 117      -6.077  32.934  -3.977  1.00 91.16           O  
ATOM    899  N   TYR B 118      -6.224  29.037  -6.176  1.00 92.10           N  
ATOM    900  CA  TYR B 118      -5.843  28.018  -7.147  1.00 92.10           C  
ATOM    901  C   TYR B 118      -6.456  28.309  -8.512  1.00 92.10           C  
ATOM    902  CB  TYR B 118      -6.274  26.629  -6.667  1.00 92.10           C  
ATOM    903  O   TYR B 118      -7.483  28.985  -8.607  1.00 92.10           O  
ATOM    904  CG  TYR B 118      -7.763  26.496  -6.454  1.00 92.10           C  
ATOM    905  CD1 TYR B 118      -8.365  26.973  -5.291  1.00 92.10           C  
ATOM    906  CD2 TYR B 118      -8.569  25.892  -7.412  1.00 92.10           C  
ATOM    907  CE1 TYR B 118      -9.735  26.850  -5.089  1.00 92.10           C  
ATOM    908  CE2 TYR B 118      -9.941  25.764  -7.220  1.00 92.10           C  
ATOM    909  OH  TYR B 118     -11.872  26.122  -5.863  1.00 92.10           O  
ATOM    910  CZ  TYR B 118     -10.514  26.246  -6.058  1.00 92.10           C  
ATOM    911  N   ASN B 119      -5.853  27.914  -9.577  1.00 89.76           N  
ATOM    912  CA  ASN B 119      -6.262  28.226 -10.942  1.00 89.76           C  
ATOM    913  C   ASN B 119      -6.818  26.998 -11.656  1.00 89.76           C  
ATOM    914  CB  ASN B 119      -5.092  28.815 -11.732  1.00 89.76           C  
ATOM    915  O   ASN B 119      -6.063  26.105 -12.045  1.00 89.76           O  
ATOM    916  CG  ASN B 119      -5.498  29.284 -13.116  1.00 89.76           C  
ATOM    917  ND2 ASN B 119      -4.562  29.893 -13.834  1.00 89.76           N  
ATOM    918  OD1 ASN B 119      -6.643  29.100 -13.536  1.00 89.76           O  
ATOM    919  N   THR B 120      -8.097  26.917 -11.888  1.00 90.18           N  
ATOM    920  CA  THR B 120      -8.731  25.776 -12.539  1.00 90.18           C  
ATOM    921  C   THR B 120      -8.504  25.818 -14.047  1.00 90.18           C  
ATOM    922  CB  THR B 120     -10.242  25.734 -12.245  1.00 90.18           C  
ATOM    923  O   THR B 120      -8.938  24.919 -14.771  1.00 90.18           O  
ATOM    924  CG2 THR B 120     -10.509  25.402 -10.781  1.00 90.18           C  
ATOM    925  OG1 THR B 120     -10.817  27.012 -12.546  1.00 90.18           O  
ATOM    926  N   GLY B 121      -7.882  26.888 -14.480  1.00 88.99           N  
ATOM    927  CA  GLY B 121      -7.489  26.949 -15.879  1.00 88.99           C  
ATOM    928  C   GLY B 121      -6.289  26.078 -16.200  1.00 88.99           C  
ATOM    929  O   GLY B 121      -5.976  25.850 -17.370  1.00 88.99           O  
ATOM    930  N   ASP B 122      -5.568  25.675 -15.182  1.00 89.58           N  
ATOM    931  CA  ASP B 122      -4.456  24.745 -15.350  1.00 89.58           C  
ATOM    932  C   ASP B 122      -4.957  23.348 -15.708  1.00 89.58           C  
ATOM    933  CB  ASP B 122      -3.607  24.689 -14.078  1.00 89.58           C  
ATOM    934  O   ASP B 122      -5.360  22.583 -14.830  1.00 89.58           O  
ATOM    935  CG  ASP B 122      -2.430  23.736 -14.193  1.00 89.58           C  
ATOM    936  OD1 ASP B 122      -2.134  23.263 -15.311  1.00 89.58           O  
ATOM    937  OD2 ASP B 122      -1.794  23.453 -13.154  1.00 89.58           O  
ATOM    938  N   ASN B 123      -4.967  22.920 -16.938  1.00 88.14           N  
ATOM    939  CA  ASN B 123      -5.578  21.696 -17.443  1.00 88.14           C  
ATOM    940  C   ASN B 123      -4.801  20.458 -17.004  1.00 88.14           C  
ATOM    941  CB  ASN B 123      -5.689  21.741 -18.968  1.00 88.14           C  
ATOM    942  O   ASN B 123      -5.334  19.347 -17.020  1.00 88.14           O  
ATOM    943  CG  ASN B 123      -6.845  22.597 -19.445  1.00 88.14           C  
ATOM    944  ND2 ASN B 123      -6.820  22.971 -20.719  1.00 88.14           N  
ATOM    945  OD1 ASN B 123      -7.753  22.920 -18.675  1.00 88.14           O  
ATOM    946  N   THR B 124      -3.589  20.688 -16.553  1.00 82.88           N  
ATOM    947  CA  THR B 124      -2.798  19.564 -16.065  1.00 82.88           C  
ATOM    948  C   THR B 124      -3.269  19.133 -14.678  1.00 82.88           C  
ATOM    949  CB  THR B 124      -1.300  19.915 -16.014  1.00 82.88           C  
ATOM    950  O   THR B 124      -3.518  17.949 -14.441  1.00 82.88           O  
ATOM    951  CG2 THR B 124      -0.440  18.656 -16.002  1.00 82.88           C  
ATOM    952  OG1 THR B 124      -0.961  20.700 -17.164  1.00 82.88           O  
ATOM    953  N   THR B 125      -3.559  20.122 -13.822  1.00 83.14           N  
ATOM    954  CA  THR B 125      -3.958  19.843 -12.447  1.00 83.14           C  
ATOM    955  C   THR B 125      -5.467  19.640 -12.352  1.00 83.14           C  
ATOM    956  CB  THR B 125      -3.530  20.979 -11.500  1.00 83.14           C  
ATOM    957  O   THR B 125      -5.938  18.790 -11.594  1.00 83.14           O  
ATOM    958  CG2 THR B 125      -3.713  20.577 -10.040  1.00 83.14           C  
ATOM    959  OG1 THR B 125      -2.149  21.289 -11.728  1.00 83.14           O  
ATOM    960  N   PHE B 126      -6.199  20.393 -13.152  1.00 87.81           N  
ATOM    961  CA  PHE B 126      -7.656  20.348 -13.131  1.00 87.81           C  
ATOM    962  C   PHE B 126      -8.208  20.036 -14.517  1.00 87.81           C  
ATOM    963  CB  PHE B 126      -8.229  21.675 -12.624  1.00 87.81           C  
ATOM    964  O   PHE B 126      -8.880  20.872 -15.126  1.00 87.81           O  
ATOM    965  CG  PHE B 126      -7.754  22.056 -11.248  1.00 87.81           C  
ATOM    966  CD1 PHE B 126      -8.348  21.510 -10.116  1.00 87.81           C  
ATOM    967  CD2 PHE B 126      -6.712  22.959 -11.085  1.00 87.81           C  
ATOM    968  CE1 PHE B 126      -7.911  21.860  -8.841  1.00 87.81           C  
ATOM    969  CE2 PHE B 126      -6.269  23.314  -9.814  1.00 87.81           C  
ATOM    970  CZ  PHE B 126      -6.870  22.764  -8.694  1.00 87.81           C  
ATOM    971  N   PRO B 127      -8.004  18.833 -14.967  1.00 87.87           N  
ATOM    972  CA  PRO B 127      -8.486  18.488 -16.306  1.00 87.87           C  
ATOM    973  C   PRO B 127     -10.009  18.526 -16.413  1.00 87.87           C  
ATOM    974  CB  PRO B 127      -7.959  17.067 -16.516  1.00 87.87           C  
ATOM    975  O   PRO B 127     -10.707  18.109 -15.485  1.00 87.87           O  
ATOM    976  CG  PRO B 127      -7.769  16.522 -15.137  1.00 87.87           C  
ATOM    977  CD  PRO B 127      -7.441  17.661 -14.215  1.00 87.87           C  
ATOM    978  N   ASP B 128     -10.521  19.129 -17.449  1.00 87.06           N  
ATOM    979  CA  ASP B 128     -11.935  19.140 -17.810  1.00 87.06           C  
ATOM    980  C   ASP B 128     -12.747  19.979 -16.826  1.00 87.06           C  
ATOM    981  CB  ASP B 128     -12.486  17.713 -17.865  1.00 87.06           C  
ATOM    982  O   ASP B 128     -13.931  19.715 -16.606  1.00 87.06           O  
ATOM    983  CG  ASP B 128     -11.782  16.845 -18.892  1.00 87.06           C  
ATOM    984  OD1 ASP B 128     -11.427  17.351 -19.979  1.00 87.06           O  
ATOM    985  OD2 ASP B 128     -11.582  15.642 -18.614  1.00 87.06           O  
ATOM    986  N   ALA B 129     -12.126  20.849 -16.145  1.00 90.34           N  
ATOM    987  CA  ALA B 129     -12.865  21.718 -15.232  1.00 90.34           C  
ATOM    988  C   ALA B 129     -13.897  22.553 -15.985  1.00 90.34           C  
ATOM    989  CB  ALA B 129     -11.905  22.626 -14.468  1.00 90.34           C  
ATOM    990  O   ALA B 129     -13.592  23.134 -17.029  1.00 90.34           O  
ATOM    991  N   GLU B 130     -15.063  22.594 -15.481  1.00 90.98           N  
ATOM    992  CA  GLU B 130     -16.135  23.350 -16.121  1.00 90.98           C  
ATOM    993  C   GLU B 130     -15.864  24.851 -16.060  1.00 90.98           C  
ATOM    994  CB  GLU B 130     -17.483  23.032 -15.469  1.00 90.98           C  
ATOM    995  O   GLU B 130     -15.962  25.547 -17.073  1.00 90.98           O  
ATOM    996  CG  GLU B 130     -18.658  23.772 -16.092  1.00 90.98           C  
ATOM    997  CD  GLU B 130     -19.989  23.442 -15.437  1.00 90.98           C  
ATOM    998  OE1 GLU B 130     -21.034  23.962 -15.891  1.00 90.98           O  
ATOM    999  OE2 GLU B 130     -19.988  22.658 -14.461  1.00 90.98           O  
ATOM   1000  N   ASP B 131     -15.643  25.341 -14.895  1.00 85.46           N  
ATOM   1001  CA  ASP B 131     -15.334  26.755 -14.708  1.00 85.46           C  
ATOM   1002  C   ASP B 131     -13.825  26.989 -14.679  1.00 85.46           C  
ATOM   1003  CB  ASP B 131     -15.972  27.278 -13.420  1.00 85.46           C  
ATOM   1004  O   ASP B 131     -13.103  26.323 -13.935  1.00 85.46           O  
ATOM   1005  CG  ASP B 131     -17.485  27.382 -13.507  1.00 85.46           C  
ATOM   1006  OD1 ASP B 131     -18.016  27.644 -14.608  1.00 85.46           O  
ATOM   1007  OD2 ASP B 131     -18.151  27.204 -12.464  1.00 85.46           O  
ATOM   1008  N   LYS B 132     -13.381  27.898 -15.570  1.00 86.28           N  
ATOM   1009  CA  LYS B 132     -11.955  28.204 -15.643  1.00 86.28           C  
ATOM   1010  C   LYS B 132     -11.654  29.573 -15.040  1.00 86.28           C  
ATOM   1011  CB  LYS B 132     -11.469  28.151 -17.092  1.00 86.28           C  
ATOM   1012  O   LYS B 132     -12.441  30.510 -15.191  1.00 86.28           O  
ATOM   1013  CG  LYS B 132     -11.612  26.784 -17.744  1.00 86.28           C  
ATOM   1014  CD  LYS B 132     -10.382  26.426 -18.569  1.00 86.28           C  
ATOM   1015  CE  LYS B 132     -10.535  25.070 -19.243  1.00 86.28           C  
ATOM   1016  NZ  LYS B 132      -9.326  24.709 -20.042  1.00 86.28           N  
ATOM   1017  N   GLY B 133     -10.606  29.638 -14.208  1.00 82.50           N  
ATOM   1018  CA  GLY B 133     -10.169  30.889 -13.609  1.00 82.50           C  
ATOM   1019  C   GLY B 133      -9.539  30.708 -12.241  1.00 82.50           C  
ATOM   1020  O   GLY B 133      -9.327  29.578 -11.794  1.00 82.50           O  
ATOM   1021  N   ILE B 134      -9.200  31.806 -11.661  1.00 85.35           N  
ATOM   1022  CA  ILE B 134      -8.584  31.804 -10.339  1.00 85.35           C  
ATOM   1023  C   ILE B 134      -9.666  31.890  -9.265  1.00 85.35           C  
ATOM   1024  CB  ILE B 134      -7.580  32.968 -10.181  1.00 85.35           C  
ATOM   1025  O   ILE B 134     -10.524  32.775  -9.308  1.00 85.35           O  
ATOM   1026  CG1 ILE B 134      -6.437  32.828 -11.194  1.00 85.35           C  
ATOM   1027  CG2 ILE B 134      -7.039  33.025  -8.750  1.00 85.35           C  
ATOM   1028  CD1 ILE B 134      -5.458  33.994 -11.187  1.00 85.35           C  
ATOM   1029  N   LEU B 135      -9.704  30.861  -8.400  1.00 88.84           N  
ATOM   1030  CA  LEU B 135     -10.625  30.832  -7.269  1.00 88.84           C  
ATOM   1031  C   LEU B 135      -9.875  31.012  -5.953  1.00 88.84           C  
ATOM   1032  CB  LEU B 135     -11.407  29.516  -7.249  1.00 88.84           C  
ATOM   1033  O   LEU B 135      -8.743  30.546  -5.810  1.00 88.84           O  
ATOM   1034  CG  LEU B 135     -12.314  29.247  -8.450  1.00 88.84           C  
ATOM   1035  CD1 LEU B 135     -12.317  27.761  -8.790  1.00 88.84           C  
ATOM   1036  CD2 LEU B 135     -13.730  29.741  -8.173  1.00 88.84           C  
ATOM   1037  N   THR B 136     -10.489  31.778  -5.054  1.00 83.88           N  
ATOM   1038  CA  THR B 136      -9.861  32.043  -3.765  1.00 83.88           C  
ATOM   1039  C   THR B 136     -10.809  31.695  -2.620  1.00 83.88           C  
ATOM   1040  CB  THR B 136      -9.428  33.516  -3.646  1.00 83.88           C  
ATOM   1041  O   THR B 136     -11.993  32.037  -2.662  1.00 83.88           O  
ATOM   1042  CG2 THR B 136      -8.732  33.779  -2.315  1.00 83.88           C  
ATOM   1043  OG1 THR B 136      -8.527  33.830  -4.714  1.00 83.88           O  
ATOM   1044  N   VAL B 137     -10.309  30.973  -1.628  1.00 88.60           N  
ATOM   1045  CA  VAL B 137     -11.062  30.665  -0.417  1.00 88.60           C  
ATOM   1046  C   VAL B 137     -10.443  31.391   0.775  1.00 88.60           C  
ATOM   1047  CB  VAL B 137     -11.110  29.144  -0.150  1.00 88.60           C  
ATOM   1048  O   VAL B 137      -9.266  31.195   1.085  1.00 88.60           O  
ATOM   1049  CG1 VAL B 137     -11.921  28.843   1.110  1.00 88.60           C  
ATOM   1050  CG2 VAL B 137     -11.695  28.409  -1.354  1.00 88.60           C  
ATOM   1051  N   ASP B 138     -11.229  32.202   1.434  1.00 82.36           N  
ATOM   1052  CA  ASP B 138     -10.763  32.978   2.579  1.00 82.36           C  
ATOM   1053  C   ASP B 138     -11.344  32.436   3.883  1.00 82.36           C  
ATOM   1054  CB  ASP B 138     -11.130  34.454   2.413  1.00 82.36           C  
ATOM   1055  O   ASP B 138     -12.524  32.082   3.944  1.00 82.36           O  
ATOM   1056  CG  ASP B 138     -10.411  35.117   1.251  1.00 82.36           C  
ATOM   1057  OD1 ASP B 138      -9.165  35.044   1.183  1.00 82.36           O  
ATOM   1058  OD2 ASP B 138     -11.097  35.720   0.398  1.00 82.36           O  
ATOM   1059  N   GLU B 139     -10.515  32.390   4.903  1.00 85.65           N  
ATOM   1060  CA  GLU B 139     -10.972  31.935   6.212  1.00 85.65           C  
ATOM   1061  C   GLU B 139     -10.480  32.861   7.321  1.00 85.65           C  
ATOM   1062  CB  GLU B 139     -10.505  30.502   6.478  1.00 85.65           C  
ATOM   1063  O   GLU B 139      -9.282  33.133   7.423  1.00 85.65           O  
ATOM   1064  CG  GLU B 139     -11.290  29.792   7.571  1.00 85.65           C  
ATOM   1065  CD  GLU B 139     -12.694  29.395   7.142  1.00 85.65           C  
ATOM   1066  OE1 GLU B 139     -13.522  29.053   8.016  1.00 85.65           O  
ATOM   1067  OE2 GLU B 139     -12.967  29.426   5.921  1.00 85.65           O  
ATOM   1068  N   LEU B 140     -11.419  33.268   8.066  1.00 82.36           N  
ATOM   1069  CA  LEU B 140     -11.059  34.035   9.253  1.00 82.36           C  
ATOM   1070  C   LEU B 140     -10.765  33.110  10.430  1.00 82.36           C  
ATOM   1071  CB  LEU B 140     -12.180  35.010   9.623  1.00 82.36           C  
ATOM   1072  O   LEU B 140     -11.595  32.270  10.786  1.00 82.36           O  
ATOM   1073  CG  LEU B 140     -12.089  36.410   9.015  1.00 82.36           C  
ATOM   1074  CD1 LEU B 140     -13.485  36.977   8.777  1.00 82.36           C  
ATOM   1075  CD2 LEU B 140     -11.279  37.334   9.918  1.00 82.36           C  
ATOM   1076  N   LEU B 141      -9.566  33.206  10.996  1.00 84.37           N  
ATOM   1077  CA  LEU B 141      -9.172  32.320  12.086  1.00 84.37           C  
ATOM   1078  C   LEU B 141      -9.222  33.049  13.424  1.00 84.37           C  
ATOM   1079  CB  LEU B 141      -7.766  31.766  11.845  1.00 84.37           C  
ATOM   1080  O   LEU B 141      -9.785  32.537  14.395  1.00 84.37           O  
ATOM   1081  CG  LEU B 141      -7.575  30.927  10.580  1.00 84.37           C  
ATOM   1082  CD1 LEU B 141      -6.090  30.725  10.298  1.00 84.37           C  
ATOM   1083  CD2 LEU B 141      -8.286  29.585  10.716  1.00 84.37           C  
ATOM   1084  N   ALA B 142      -8.738  34.210  13.595  1.00 82.00           N  
ATOM   1085  CA  ALA B 142      -8.648  35.080  14.765  1.00 82.00           C  
ATOM   1086  C   ALA B 142      -8.019  34.347  15.946  1.00 82.00           C  
ATOM   1087  CB  ALA B 142     -10.030  35.607  15.144  1.00 82.00           C  
ATOM   1088  O   ALA B 142      -8.538  34.397  17.064  1.00 82.00           O  
ATOM   1089  N   ILE B 143      -6.937  33.658  15.742  1.00 88.18           N  
ATOM   1090  CA  ILE B 143      -6.186  32.987  16.797  1.00 88.18           C  
ATOM   1091  C   ILE B 143      -5.305  33.999  17.527  1.00 88.18           C  
ATOM   1092  CB  ILE B 143      -5.325  31.835  16.233  1.00 88.18           C  
ATOM   1093  O   ILE B 143      -4.388  34.574  16.935  1.00 88.18           O  
ATOM   1094  CG1 ILE B 143      -6.203  30.833  15.475  1.00 88.18           C  
ATOM   1095  CG2 ILE B 143      -4.548  31.141  17.357  1.00 88.18           C  
ATOM   1096  CD1 ILE B 143      -5.418  29.805  14.672  1.00 88.18           C  
ATOM   1097  N   ARG B 144      -5.552  34.153  18.825  1.00 87.14           N  
ATOM   1098  CA  ARG B 144      -4.846  35.157  19.614  1.00 87.14           C  
ATOM   1099  C   ARG B 144      -3.675  34.535  20.369  1.00 87.14           C  
ATOM   1100  CB  ARG B 144      -5.801  35.837  20.597  1.00 87.14           C  
ATOM   1101  O   ARG B 144      -3.843  33.537  21.073  1.00 87.14           O  
ATOM   1102  CG  ARG B 144      -6.843  36.722  19.932  1.00 87.14           C  
ATOM   1103  CD  ARG B 144      -7.664  37.495  20.955  1.00 87.14           C  
ATOM   1104  NE  ARG B 144      -8.632  38.378  20.312  1.00 87.14           N  
ATOM   1105  NH1 ARG B 144      -9.447  39.260  22.286  1.00 87.14           N  
ATOM   1106  NH2 ARG B 144     -10.300  39.957  20.275  1.00 87.14           N  
ATOM   1107  CZ  ARG B 144      -9.457  39.197  20.959  1.00 87.14           C  
ATOM   1108  N   ILE B 145      -2.568  35.193  20.246  1.00 91.67           N  
ATOM   1109  CA  ILE B 145      -1.329  34.711  20.846  1.00 91.67           C  
ATOM   1110  C   ILE B 145      -0.661  35.839  21.628  1.00 91.67           C  
ATOM   1111  CB  ILE B 145      -0.361  34.155  19.776  1.00 91.67           C  
ATOM   1112  O   ILE B 145      -0.591  36.975  21.154  1.00 91.67           O  
ATOM   1113  CG1 ILE B 145      -1.057  33.079  18.935  1.00 91.67           C  
ATOM   1114  CG2 ILE B 145       0.908  33.603  20.431  1.00 91.67           C  
ATOM   1115  CD1 ILE B 145      -1.187  33.434  17.460  1.00 91.67           C  
ATOM   1116  N   PRO B 146      -0.232  35.601  22.927  1.00 92.87           N  
ATOM   1117  CA  PRO B 146       0.488  36.653  23.648  1.00 92.87           C  
ATOM   1118  C   PRO B 146       1.687  37.189  22.868  1.00 92.87           C  
ATOM   1119  CB  PRO B 146       0.941  35.954  24.933  1.00 92.87           C  
ATOM   1120  O   PRO B 146       2.406  36.418  22.228  1.00 92.87           O  
ATOM   1121  CG  PRO B 146      -0.012  34.816  25.104  1.00 92.87           C  
ATOM   1122  CD  PRO B 146      -0.423  34.329  23.744  1.00 92.87           C  
ATOM   1123  N   LEU B 147       1.834  38.491  22.994  1.00 89.92           N  
ATOM   1124  CA  LEU B 147       2.959  39.107  22.299  1.00 89.92           C  
ATOM   1125  C   LEU B 147       4.281  38.513  22.773  1.00 89.92           C  
ATOM   1126  CB  LEU B 147       2.960  40.622  22.518  1.00 89.92           C  
ATOM   1127  O   LEU B 147       4.421  38.152  23.943  1.00 89.92           O  
ATOM   1128  CG  LEU B 147       2.771  41.487  21.270  1.00 89.92           C  
ATOM   1129  CD1 LEU B 147       1.533  42.365  21.416  1.00 89.92           C  
ATOM   1130  CD2 LEU B 147       4.011  42.339  21.018  1.00 89.92           C  
ATOM   1131  N   ASN B 148       5.229  38.222  21.967  1.00 87.79           N  
ATOM   1132  CA  ASN B 148       6.583  37.732  22.203  1.00 87.79           C  
ATOM   1133  C   ASN B 148       6.602  36.224  22.435  1.00 87.79           C  
ATOM   1134  CB  ASN B 148       7.217  38.459  23.391  1.00 87.79           C  
ATOM   1135  O   ASN B 148       7.581  35.683  22.950  1.00 87.79           O  
ATOM   1136  CG  ASN B 148       7.526  39.913  23.089  1.00 87.79           C  
ATOM   1137  ND2 ASN B 148       7.459  40.758  24.110  1.00 87.79           N  
ATOM   1138  OD1 ASN B 148       7.821  40.273  21.946  1.00 87.79           O  
ATOM   1139  N   ASP B 149       5.402  35.516  22.291  1.00 93.35           N  
ATOM   1140  CA  ASP B 149       5.366  34.058  22.336  1.00 93.35           C  
ATOM   1141  C   ASP B 149       5.432  33.463  20.931  1.00 93.35           C  
ATOM   1142  CB  ASP B 149       4.103  33.575  23.052  1.00 93.35           C  
ATOM   1143  O   ASP B 149       4.968  34.078  19.968  1.00 93.35           O  
ATOM   1144  CG  ASP B 149       4.196  33.696  24.563  1.00 93.35           C  
ATOM   1145  OD1 ASP B 149       5.143  34.337  25.067  1.00 93.35           O  
ATOM   1146  OD2 ASP B 149       3.314  33.144  25.257  1.00 93.35           O  
ATOM   1147  N   LEU B 150       6.067  32.377  20.833  1.00 92.12           N  
ATOM   1148  CA  LEU B 150       6.048  31.563  19.622  1.00 92.12           C  
ATOM   1149  C   LEU B 150       4.852  30.617  19.622  1.00 92.12           C  
ATOM   1150  CB  LEU B 150       7.346  30.762  19.493  1.00 92.12           C  
ATOM   1151  O   LEU B 150       4.702  29.798  20.533  1.00 92.12           O  
ATOM   1152  CG  LEU B 150       7.455  29.837  18.280  1.00 92.12           C  
ATOM   1153  CD1 LEU B 150       7.582  30.655  16.999  1.00 92.12           C  
ATOM   1154  CD2 LEU B 150       8.639  28.889  18.434  1.00 92.12           C  
ATOM   1155  N   PHE B 151       3.965  30.732  18.657  1.00 95.04           N  
ATOM   1156  CA  PHE B 151       2.807  29.852  18.551  1.00 95.04           C  
ATOM   1157  C   PHE B 151       3.211  28.489  18.002  1.00 95.04           C  
ATOM   1158  CB  PHE B 151       1.733  30.480  17.657  1.00 95.04           C  
ATOM   1159  O   PHE B 151       3.891  28.403  16.977  1.00 95.04           O  
ATOM   1160  CG  PHE B 151       0.535  29.597  17.435  1.00 95.04           C  
ATOM   1161  CD1 PHE B 151       0.294  29.028  16.190  1.00 95.04           C  
ATOM   1162  CD2 PHE B 151      -0.351  29.335  18.472  1.00 95.04           C  
ATOM   1163  CE1 PHE B 151      -0.814  28.210  15.982  1.00 95.04           C  
ATOM   1164  CE2 PHE B 151      -1.461  28.519  18.272  1.00 95.04           C  
ATOM   1165  CZ  PHE B 151      -1.691  27.958  17.026  1.00 95.04           C  
ATOM   1166  N   ARG B 152       2.868  27.498  18.703  1.00 89.04           N  
ATOM   1167  CA  ARG B 152       3.165  26.139  18.263  1.00 89.04           C  
ATOM   1168  C   ARG B 152       1.898  25.291  18.214  1.00 89.04           C  
ATOM   1169  CB  ARG B 152       4.196  25.487  19.187  1.00 89.04           C  
ATOM   1170  O   ARG B 152       1.123  25.267  19.172  1.00 89.04           O  
ATOM   1171  CG  ARG B 152       4.594  24.080  18.771  1.00 89.04           C  
ATOM   1172  CD  ARG B 152       5.595  23.467  19.740  1.00 89.04           C  
ATOM   1173  NE  ARG B 152       6.937  24.007  19.543  1.00 89.04           N  
ATOM   1174  NH1 ARG B 152       7.770  22.118  18.506  1.00 89.04           N  
ATOM   1175  NH2 ARG B 152       9.120  23.942  18.833  1.00 89.04           N  
ATOM   1176  CZ  ARG B 152       7.939  23.355  18.961  1.00 89.04           C  
ATOM   1177  N   CYS B 153       1.667  24.621  17.155  1.00 88.41           N  
ATOM   1178  CA  CYS B 153       0.579  23.663  16.996  1.00 88.41           C  
ATOM   1179  C   CYS B 153       1.047  22.427  16.237  1.00 88.41           C  
ATOM   1180  CB  CYS B 153      -0.599  24.306  16.265  1.00 88.41           C  
ATOM   1181  O   CYS B 153       1.114  22.438  15.007  1.00 88.41           O  
ATOM   1182  SG  CYS B 153      -2.111  23.320  16.313  1.00 88.41           S  
ATOM   1183  N   ASN B 154       1.318  21.378  16.910  1.00 75.45           N  
ATOM   1184  CA  ASN B 154       1.791  20.145  16.288  1.00 75.45           C  
ATOM   1185  C   ASN B 154       0.637  19.330  15.711  1.00 75.45           C  
ATOM   1186  CB  ASN B 154       2.583  19.307  17.294  1.00 75.45           C  
ATOM   1187  O   ASN B 154       0.803  18.636  14.706  1.00 75.45           O  
ATOM   1188  CG  ASN B 154       3.924  19.923  17.640  1.00 75.45           C  
ATOM   1189  ND2 ASN B 154       4.407  19.652  18.847  1.00 75.45           N  
ATOM   1190  OD1 ASN B 154       4.520  20.638  16.830  1.00 75.45           O  
ATOM   1191  N   SER B 155      -0.506  19.541  16.345  1.00 70.77           N  
ATOM   1192  CA  SER B 155      -1.685  18.776  15.951  1.00 70.77           C  
ATOM   1193  C   SER B 155      -2.238  19.260  14.615  1.00 70.77           C  
ATOM   1194  CB  SER B 155      -2.770  18.872  17.026  1.00 70.77           C  
ATOM   1195  O   SER B 155      -2.011  20.406  14.222  1.00 70.77           O  
ATOM   1196  OG  SER B 155      -2.297  18.369  18.263  1.00 70.77           O  
ATOM   1197  N   LEU B 156      -2.998  18.450  13.899  1.00 72.71           N  
ATOM   1198  CA  LEU B 156      -3.599  18.765  12.608  1.00 72.71           C  
ATOM   1199  C   LEU B 156      -4.796  19.694  12.778  1.00 72.71           C  
ATOM   1200  CB  LEU B 156      -4.031  17.483  11.891  1.00 72.71           C  
ATOM   1201  O   LEU B 156      -5.666  19.447  13.617  1.00 72.71           O  
ATOM   1202  CG  LEU B 156      -4.649  17.659  10.503  1.00 72.71           C  
ATOM   1203  CD1 LEU B 156      -3.579  18.061   9.493  1.00 72.71           C  
ATOM   1204  CD2 LEU B 156      -5.350  16.378  10.064  1.00 72.71           C  
ATOM   1205  N   SER B 157      -4.765  20.687  12.120  1.00 79.61           N  
ATOM   1206  CA  SER B 157      -5.904  21.592  12.014  1.00 79.61           C  
ATOM   1207  C   SER B 157      -6.528  21.535  10.624  1.00 79.61           C  
ATOM   1208  CB  SER B 157      -5.481  23.027  12.333  1.00 79.61           C  
ATOM   1209  O   SER B 157      -5.819  21.579   9.617  1.00 79.61           O  
ATOM   1210  OG  SER B 157      -5.221  23.179  13.718  1.00 79.61           O  
ATOM   1211  N   THR B 158      -7.811  21.390  10.552  1.00 77.71           N  
ATOM   1212  CA  THR B 158      -8.512  21.270   9.278  1.00 77.71           C  
ATOM   1213  C   THR B 158      -9.485  22.429   9.084  1.00 77.71           C  
ATOM   1214  CB  THR B 158      -9.275  19.935   9.184  1.00 77.71           C  
ATOM   1215  O   THR B 158     -10.273  22.741   9.979  1.00 77.71           O  
ATOM   1216  CG2 THR B 158      -9.952  19.783   7.826  1.00 77.71           C  
ATOM   1217  OG1 THR B 158      -8.356  18.852   9.372  1.00 77.71           O  
ATOM   1218  N   LEU B 159      -9.383  23.056   7.994  1.00 82.59           N  
ATOM   1219  CA  LEU B 159     -10.332  24.084   7.581  1.00 82.59           C  
ATOM   1220  C   LEU B 159     -11.078  23.659   6.321  1.00 82.59           C  
ATOM   1221  CB  LEU B 159      -9.613  25.413   7.340  1.00 82.59           C  
ATOM   1222  O   LEU B 159     -10.457  23.286   5.323  1.00 82.59           O  
ATOM   1223  CG  LEU B 159      -8.785  25.958   8.505  1.00 82.59           C  
ATOM   1224  CD1 LEU B 159      -7.952  27.152   8.051  1.00 82.59           C  
ATOM   1225  CD2 LEU B 159      -9.691  26.343   9.670  1.00 82.59           C  
ATOM   1226  N   GLU B 160     -12.366  23.648   6.352  1.00 79.59           N  
ATOM   1227  CA  GLU B 160     -13.169  23.267   5.194  1.00 79.59           C  
ATOM   1228  C   GLU B 160     -14.102  24.399   4.773  1.00 79.59           C  
ATOM   1229  CB  GLU B 160     -13.979  22.003   5.494  1.00 79.59           C  
ATOM   1230  O   GLU B 160     -14.877  24.907   5.586  1.00 79.59           O  
ATOM   1231  CG  GLU B 160     -14.489  21.289   4.251  1.00 79.59           C  
ATOM   1232  CD  GLU B 160     -15.216  19.991   4.560  1.00 79.59           C  
ATOM   1233  OE1 GLU B 160     -15.835  19.408   3.640  1.00 79.59           O  
ATOM   1234  OE2 GLU B 160     -15.167  19.552   5.731  1.00 79.59           O  
ATOM   1235  N   LYS B 161     -13.958  24.826   3.503  1.00 79.95           N  
ATOM   1236  CA  LYS B 161     -14.825  25.868   2.960  1.00 79.95           C  
ATOM   1237  C   LYS B 161     -14.955  25.740   1.445  1.00 79.95           C  
ATOM   1238  CB  LYS B 161     -14.291  27.254   3.325  1.00 79.95           C  
ATOM   1239  O   LYS B 161     -13.952  25.629   0.737  1.00 79.95           O  
ATOM   1240  CG  LYS B 161     -15.263  28.388   3.035  1.00 79.95           C  
ATOM   1241  CD  LYS B 161     -14.746  29.718   3.569  1.00 79.95           C  
ATOM   1242  CE  LYS B 161     -15.741  30.844   3.324  1.00 79.95           C  
ATOM   1243  NZ  LYS B 161     -15.256  32.142   3.880  1.00 79.95           N  
ATOM   1244  N   ASN B 162     -16.166  25.824   0.850  1.00 76.00           N  
ATOM   1245  CA  ASN B 162     -16.477  25.881  -0.574  1.00 76.00           C  
ATOM   1246  C   ASN B 162     -15.769  24.772  -1.348  1.00 76.00           C  
ATOM   1247  CB  ASN B 162     -16.106  27.250  -1.150  1.00 76.00           C  
ATOM   1248  O   ASN B 162     -15.122  25.033  -2.363  1.00 76.00           O  
ATOM   1249  CG  ASN B 162     -16.989  28.364  -0.623  1.00 76.00           C  
ATOM   1250  ND2 ASN B 162     -16.522  29.600  -0.750  1.00 76.00           N  
ATOM   1251  OD1 ASN B 162     -18.081  28.115  -0.106  1.00 76.00           O  
ATOM   1252  N   ASP B 163     -15.605  23.546  -1.030  1.00 79.99           N  
ATOM   1253  CA  ASP B 163     -15.098  22.364  -1.721  1.00 79.99           C  
ATOM   1254  C   ASP B 163     -13.581  22.258  -1.586  1.00 79.99           C  
ATOM   1255  CB  ASP B 163     -15.494  22.396  -3.199  1.00 79.99           C  
ATOM   1256  O   ASP B 163     -12.922  21.623  -2.413  1.00 79.99           O  
ATOM   1257  CG  ASP B 163     -16.991  22.260  -3.415  1.00 79.99           C  
ATOM   1258  OD1 ASP B 163     -17.618  21.374  -2.797  1.00 79.99           O  
ATOM   1259  OD2 ASP B 163     -17.547  23.046  -4.213  1.00 79.99           O  
ATOM   1260  N   VAL B 164     -13.143  23.098  -0.702  1.00 87.62           N  
ATOM   1261  CA  VAL B 164     -11.706  23.052  -0.455  1.00 87.62           C  
ATOM   1262  C   VAL B 164     -11.442  22.620   0.986  1.00 87.62           C  
ATOM   1263  CB  VAL B 164     -11.038  24.418  -0.733  1.00 87.62           C  
ATOM   1264  O   VAL B 164     -12.077  23.122   1.917  1.00 87.62           O  
ATOM   1265  CG1 VAL B 164      -9.557  24.380  -0.361  1.00 87.62           C  
ATOM   1266  CG2 VAL B 164     -11.215  24.809  -2.199  1.00 87.62           C  
ATOM   1267  N   VAL B 165     -10.644  21.660   1.172  1.00 82.57           N  
ATOM   1268  CA  VAL B 165     -10.191  21.237   2.493  1.00 82.57           C  
ATOM   1269  C   VAL B 165      -8.719  21.600   2.675  1.00 82.57           C  
ATOM   1270  CB  VAL B 165     -10.396  19.720   2.705  1.00 82.57           C  
ATOM   1271  O   VAL B 165      -7.876  21.231   1.853  1.00 82.57           O  
ATOM   1272  CG1 VAL B 165      -9.897  19.295   4.084  1.00 82.57           C  
ATOM   1273  CG2 VAL B 165     -11.868  19.352   2.529  1.00 82.57           C  
ATOM   1274  N   GLN B 166      -8.410  22.322   3.750  1.00 88.08           N  
ATOM   1275  CA  GLN B 166      -7.041  22.703   4.080  1.00 88.08           C  
ATOM   1276  C   GLN B 166      -6.571  22.016   5.359  1.00 88.08           C  
ATOM   1277  CB  GLN B 166      -6.926  24.221   4.227  1.00 88.08           C  
ATOM   1278  O   GLN B 166      -7.252  22.072   6.386  1.00 88.08           O  
ATOM   1279  CG  GLN B 166      -7.414  24.995   3.010  1.00 88.08           C  
ATOM   1280  CD  GLN B 166      -7.327  26.498   3.197  1.00 88.08           C  
ATOM   1281  NE2 GLN B 166      -8.451  27.183   3.020  1.00 88.08           N  
ATOM   1282  OE1 GLN B 166      -6.258  27.039   3.498  1.00 88.08           O  
ATOM   1283  N   HIS B 167      -5.382  21.471   5.307  1.00 82.78           N  
ATOM   1284  CA  HIS B 167      -4.781  20.847   6.480  1.00 82.78           C  
ATOM   1285  C   HIS B 167      -3.488  21.551   6.876  1.00 82.78           C  
ATOM   1286  CB  HIS B 167      -4.513  19.364   6.219  1.00 82.78           C  
ATOM   1287  O   HIS B 167      -2.644  21.835   6.023  1.00 82.78           O  
ATOM   1288  CG  HIS B 167      -5.754  18.559   6.000  1.00 82.78           C  
ATOM   1289  CD2 HIS B 167      -6.126  17.760   4.973  1.00 82.78           C  
ATOM   1290  ND1 HIS B 167      -6.789  18.525   6.910  1.00 82.78           N  
ATOM   1291  CE1 HIS B 167      -7.746  17.737   6.449  1.00 82.78           C  
ATOM   1292  NE2 HIS B 167      -7.369  17.260   5.276  1.00 82.78           N  
ATOM   1293  N   TYR B 168      -3.399  21.865   8.140  1.00 86.24           N  
ATOM   1294  CA  TYR B 168      -2.174  22.438   8.688  1.00 86.24           C  
ATOM   1295  C   TYR B 168      -1.660  21.608   9.858  1.00 86.24           C  
ATOM   1296  CB  TYR B 168      -2.409  23.883   9.135  1.00 86.24           C  
ATOM   1297  O   TYR B 168      -2.444  21.141  10.688  1.00 86.24           O  
ATOM   1298  CG  TYR B 168      -2.975  24.770   8.052  1.00 86.24           C  
ATOM   1299  CD1 TYR B 168      -2.138  25.401   7.134  1.00 86.24           C  
ATOM   1300  CD2 TYR B 168      -4.345  24.979   7.945  1.00 86.24           C  
ATOM   1301  CE1 TYR B 168      -2.654  26.220   6.136  1.00 86.24           C  
ATOM   1302  CE2 TYR B 168      -4.872  25.797   6.951  1.00 86.24           C  
ATOM   1303  OH  TYR B 168      -4.537  27.222   5.065  1.00 86.24           O  
ATOM   1304  CZ  TYR B 168      -4.020  26.411   6.052  1.00 86.24           C  
ATOM   1305  N   TRP B 169      -0.370  21.384   9.970  1.00 81.62           N  
ATOM   1306  CA  TRP B 169       0.210  20.699  11.120  1.00 81.62           C  
ATOM   1307  C   TRP B 169       1.675  21.083  11.301  1.00 81.62           C  
ATOM   1308  CB  TRP B 169       0.083  19.181  10.963  1.00 81.62           C  
ATOM   1309  O   TRP B 169       2.252  21.771  10.455  1.00 81.62           O  
ATOM   1310  CG  TRP B 169       0.877  18.619   9.822  1.00 81.62           C  
ATOM   1311  CD1 TRP B 169       2.127  18.067   9.881  1.00 81.62           C  
ATOM   1312  CD2 TRP B 169       0.476  18.557   8.450  1.00 81.62           C  
ATOM   1313  CE2 TRP B 169       1.532  17.955   7.732  1.00 81.62           C  
ATOM   1314  CE3 TRP B 169      -0.677  18.953   7.758  1.00 81.62           C  
ATOM   1315  NE1 TRP B 169       2.526  17.666   8.627  1.00 81.62           N  
ATOM   1316  CH2 TRP B 169       0.331  18.135   5.700  1.00 81.62           C  
ATOM   1317  CZ2 TRP B 169       1.470  17.739   6.353  1.00 81.62           C  
ATOM   1318  CZ3 TRP B 169      -0.737  18.737   6.386  1.00 81.62           C  
ATOM   1319  N   ASP B 170       2.204  20.875  12.562  1.00 77.42           N  
ATOM   1320  CA  ASP B 170       3.585  21.207  12.899  1.00 77.42           C  
ATOM   1321  C   ASP B 170       3.875  22.682  12.633  1.00 77.42           C  
ATOM   1322  CB  ASP B 170       4.557  20.329  12.109  1.00 77.42           C  
ATOM   1323  O   ASP B 170       4.881  23.019  12.005  1.00 77.42           O  
ATOM   1324  CG  ASP B 170       4.575  18.887  12.586  1.00 77.42           C  
ATOM   1325  OD1 ASP B 170       4.162  18.619  13.735  1.00 77.42           O  
ATOM   1326  OD2 ASP B 170       5.010  18.011  11.807  1.00 77.42           O  
ATOM   1327  N   VAL B 171       2.992  23.507  13.122  1.00 88.66           N  
ATOM   1328  CA  VAL B 171       3.056  24.946  12.883  1.00 88.66           C  
ATOM   1329  C   VAL B 171       3.892  25.613  13.973  1.00 88.66           C  
ATOM   1330  CB  VAL B 171       1.646  25.576  12.832  1.00 88.66           C  
ATOM   1331  O   VAL B 171       3.674  25.378  15.164  1.00 88.66           O  
ATOM   1332  CG1 VAL B 171       1.738  27.090  12.650  1.00 88.66           C  
ATOM   1333  CG2 VAL B 171       0.823  24.948  11.709  1.00 88.66           C  
ATOM   1334  N   LEU B 172       4.806  26.352  13.614  1.00 89.91           N  
ATOM   1335  CA  LEU B 172       5.562  27.293  14.433  1.00 89.91           C  
ATOM   1336  C   LEU B 172       5.552  28.686  13.811  1.00 89.91           C  
ATOM   1337  CB  LEU B 172       7.005  26.811  14.610  1.00 89.91           C  
ATOM   1338  O   LEU B 172       6.039  28.875  12.694  1.00 89.91           O  
ATOM   1339  CG  LEU B 172       7.244  25.777  15.711  1.00 89.91           C  
ATOM   1340  CD1 LEU B 172       8.203  24.696  15.224  1.00 89.91           C  
ATOM   1341  CD2 LEU B 172       7.782  26.450  16.969  1.00 89.91           C  
ATOM   1342  N   VAL B 173       5.022  29.618  14.574  1.00 96.08           N  
ATOM   1343  CA  VAL B 173       4.974  30.934  13.944  1.00 96.08           C  
ATOM   1344  C   VAL B 173       5.080  32.022  15.010  1.00 96.08           C  
ATOM   1345  CB  VAL B 173       3.682  31.121  13.118  1.00 96.08           C  
ATOM   1346  O   VAL B 173       4.523  31.885  16.102  1.00 96.08           O  
ATOM   1347  CG1 VAL B 173       2.454  31.110  14.026  1.00 96.08           C  
ATOM   1348  CG2 VAL B 173       3.746  32.420  12.316  1.00 96.08           C  
ATOM   1349  N   GLN B 174       5.836  33.013  14.759  1.00 95.44           N  
ATOM   1350  CA  GLN B 174       5.875  34.235  15.556  1.00 95.44           C  
ATOM   1351  C   GLN B 174       5.909  35.473  14.664  1.00 95.44           C  
ATOM   1352  CB  GLN B 174       7.085  34.228  16.491  1.00 95.44           C  
ATOM   1353  O   GLN B 174       6.869  35.681  13.919  1.00 95.44           O  
ATOM   1354  CG  GLN B 174       7.121  35.403  17.459  1.00 95.44           C  
ATOM   1355  CD  GLN B 174       8.222  35.277  18.495  1.00 95.44           C  
ATOM   1356  NE2 GLN B 174       8.404  36.321  19.297  1.00 95.44           N  
ATOM   1357  OE1 GLN B 174       8.903  34.249  18.575  1.00 95.44           O  
ATOM   1358  N   ALA B 175       4.809  36.213  14.736  1.00 95.32           N  
ATOM   1359  CA  ALA B 175       4.794  37.520  14.083  1.00 95.32           C  
ATOM   1360  C   ALA B 175       5.180  38.626  15.061  1.00 95.32           C  
ATOM   1361  CB  ALA B 175       3.418  37.800  13.483  1.00 95.32           C  
ATOM   1362  O   ALA B 175       5.289  38.387  16.266  1.00 95.32           O  
ATOM   1363  N   PHE B 176       5.661  39.730  14.586  1.00 92.68           N  
ATOM   1364  CA  PHE B 176       6.057  40.877  15.395  1.00 92.68           C  
ATOM   1365  C   PHE B 176       7.228  40.520  16.303  1.00 92.68           C  
ATOM   1366  CB  PHE B 176       4.877  41.380  16.232  1.00 92.68           C  
ATOM   1367  O   PHE B 176       7.201  40.809  17.501  1.00 92.68           O  
ATOM   1368  CG  PHE B 176       3.682  41.786  15.414  1.00 92.68           C  
ATOM   1369  CD1 PHE B 176       3.594  43.063  14.872  1.00 92.68           C  
ATOM   1370  CD2 PHE B 176       2.644  40.891  15.186  1.00 92.68           C  
ATOM   1371  CE1 PHE B 176       2.489  43.442  14.113  1.00 92.68           C  
ATOM   1372  CE2 PHE B 176       1.536  41.263  14.429  1.00 92.68           C  
ATOM   1373  CZ  PHE B 176       1.460  42.539  13.895  1.00 92.68           C  
ATOM   1374  N   VAL B 177       8.198  39.811  15.767  1.00 93.12           N  
ATOM   1375  CA  VAL B 177       9.403  39.450  16.506  1.00 93.12           C  
ATOM   1376  C   VAL B 177      10.126  40.714  16.967  1.00 93.12           C  
ATOM   1377  CB  VAL B 177      10.350  38.575  15.655  1.00 93.12           C  
ATOM   1378  O   VAL B 177      10.376  41.619  16.168  1.00 93.12           O  
ATOM   1379  CG1 VAL B 177      11.620  38.236  16.435  1.00 93.12           C  
ATOM   1380  CG2 VAL B 177       9.639  37.299  15.207  1.00 93.12           C  
ATOM   1381  N   GLN B 178      10.468  40.767  18.174  1.00 85.10           N  
ATOM   1382  CA  GLN B 178      11.115  41.936  18.760  1.00 85.10           C  
ATOM   1383  C   GLN B 178      12.633  41.776  18.774  1.00 85.10           C  
ATOM   1384  CB  GLN B 178      10.600  42.179  20.180  1.00 85.10           C  
ATOM   1385  O   GLN B 178      13.149  40.730  19.172  1.00 85.10           O  
ATOM   1386  CG  GLN B 178       9.159  42.666  20.236  1.00 85.10           C  
ATOM   1387  CD  GLN B 178       8.694  42.961  21.650  1.00 85.10           C  
ATOM   1388  NE2 GLN B 178       7.402  43.232  21.805  1.00 85.10           N  
ATOM   1389  OE1 GLN B 178       9.488  42.944  22.595  1.00 85.10           O  
ATOM   1390  N   ASN B 179      13.347  42.840  18.355  1.00 85.06           N  
ATOM   1391  CA  ASN B 179      14.802  42.933  18.398  1.00 85.06           C  
ATOM   1392  C   ASN B 179      15.458  41.847  17.549  1.00 85.06           C  
ATOM   1393  CB  ASN B 179      15.304  42.854  19.841  1.00 85.06           C  
ATOM   1394  O   ASN B 179      16.566  41.401  17.853  1.00 85.06           O  
ATOM   1395  CG  ASN B 179      14.811  44.007  20.694  1.00 85.06           C  
ATOM   1396  ND2 ASN B 179      14.638  43.756  21.986  1.00 85.06           N  
ATOM   1397  OD1 ASN B 179      14.587  45.113  20.195  1.00 85.06           O  
ATOM   1398  N   GLY B 180      14.658  41.194  16.705  1.00 88.46           N  
ATOM   1399  CA  GLY B 180      15.192  40.241  15.746  1.00 88.46           C  
ATOM   1400  C   GLY B 180      15.402  38.858  16.332  1.00 88.46           C  
ATOM   1401  O   GLY B 180      15.957  37.976  15.673  1.00 88.46           O  
ATOM   1402  N   THR B 181      14.949  38.588  17.523  1.00 87.89           N  
ATOM   1403  CA  THR B 181      15.160  37.306  18.187  1.00 87.89           C  
ATOM   1404  C   THR B 181      13.837  36.570  18.376  1.00 87.89           C  
ATOM   1405  CB  THR B 181      15.847  37.492  19.553  1.00 87.89           C  
ATOM   1406  O   THR B 181      12.941  37.061  19.065  1.00 87.89           O  
ATOM   1407  CG2 THR B 181      16.252  36.149  20.152  1.00 87.89           C  
ATOM   1408  OG1 THR B 181      17.018  38.300  19.386  1.00 87.89           O  
ATOM   1409  N   VAL B 182      13.691  35.455  17.793  1.00 90.84           N  
ATOM   1410  CA  VAL B 182      12.498  34.623  17.914  1.00 90.84           C  
ATOM   1411  C   VAL B 182      12.372  34.105  19.345  1.00 90.84           C  
ATOM   1412  CB  VAL B 182      12.527  33.441  16.920  1.00 90.84           C  
ATOM   1413  O   VAL B 182      13.359  33.673  19.944  1.00 90.84           O  
ATOM   1414  CG1 VAL B 182      11.306  32.542  17.114  1.00 90.84           C  
ATOM   1415  CG2 VAL B 182      12.593  33.954  15.483  1.00 90.84           C  
ATOM   1416  N   SER B 183      11.259  34.135  19.941  1.00 91.34           N  
ATOM   1417  CA  SER B 183      11.004  33.792  21.336  1.00 91.34           C  
ATOM   1418  C   SER B 183      11.230  32.306  21.591  1.00 91.34           C  
ATOM   1419  CB  SER B 183       9.576  34.174  21.729  1.00 91.34           C  
ATOM   1420  O   SER B 183      10.972  31.475  20.718  1.00 91.34           O  
ATOM   1421  OG  SER B 183       9.298  33.779  23.062  1.00 91.34           O  
ATOM   1422  N   THR B 184      11.667  31.944  22.722  1.00 85.77           N  
ATOM   1423  CA  THR B 184      11.761  30.554  23.154  1.00 85.77           C  
ATOM   1424  C   THR B 184      10.522  30.151  23.949  1.00 85.77           C  
ATOM   1425  CB  THR B 184      13.021  30.317  24.006  1.00 85.77           C  
ATOM   1426  O   THR B 184      10.285  28.963  24.178  1.00 85.77           O  
ATOM   1427  CG2 THR B 184      14.288  30.539  23.188  1.00 85.77           C  
ATOM   1428  OG1 THR B 184      13.017  31.224  25.116  1.00 85.77           O  
ATOM   1429  N   ASN B 185       9.677  31.145  24.388  1.00 86.68           N  
ATOM   1430  CA  ASN B 185       8.411  30.871  25.060  1.00 86.68           C  
ATOM   1431  C   ASN B 185       7.321  30.483  24.065  1.00 86.68           C  
ATOM   1432  CB  ASN B 185       7.970  32.081  25.886  1.00 86.68           C  
ATOM   1433  O   ASN B 185       7.008  31.248  23.151  1.00 86.68           O  
ATOM   1434  CG  ASN B 185       8.148  31.866  27.377  1.00 86.68           C  
ATOM   1435  ND2 ASN B 185       7.733  32.846  28.171  1.00 86.68           N  
ATOM   1436  OD1 ASN B 185       8.655  30.829  27.811  1.00 86.68           O  
ATOM   1437  N   GLU B 186       6.717  29.372  24.269  1.00 85.61           N  
ATOM   1438  CA  GLU B 186       5.749  28.839  23.315  1.00 85.61           C  
ATOM   1439  C   GLU B 186       4.321  28.997  23.831  1.00 85.61           C  
ATOM   1440  CB  GLU B 186       6.041  27.365  23.019  1.00 85.61           C  
ATOM   1441  O   GLU B 186       4.075  28.891  25.034  1.00 85.61           O  
ATOM   1442  CG  GLU B 186       7.357  27.134  22.291  1.00 85.61           C  
ATOM   1443  CD  GLU B 186       7.649  25.665  22.031  1.00 85.61           C  
ATOM   1444  OE1 GLU B 186       8.621  25.358  21.304  1.00 85.61           O  
ATOM   1445  OE2 GLU B 186       6.898  24.813  22.557  1.00 85.61           O  
ATOM   1446  N   PHE B 187       3.439  29.319  23.063  1.00 90.66           N  
ATOM   1447  CA  PHE B 187       1.994  29.291  23.255  1.00 90.66           C  
ATOM   1448  C   PHE B 187       1.360  28.172  22.437  1.00 90.66           C  
ATOM   1449  CB  PHE B 187       1.373  30.638  22.870  1.00 90.66           C  
ATOM   1450  O   PHE B 187       1.366  28.216  21.205  1.00 90.66           O  
ATOM   1451  CG  PHE B 187      -0.105  30.725  23.141  1.00 90.66           C  
ATOM   1452  CD1 PHE B 187      -1.026  30.483  22.129  1.00 90.66           C  
ATOM   1453  CD2 PHE B 187      -0.573  31.048  24.408  1.00 90.66           C  
ATOM   1454  CE1 PHE B 187      -2.394  30.563  22.376  1.00 90.66           C  
ATOM   1455  CE2 PHE B 187      -1.939  31.129  24.663  1.00 90.66           C  
ATOM   1456  CZ  PHE B 187      -2.848  30.887  23.645  1.00 90.66           C  
ATOM   1457  N   LEU B 188       0.825  27.176  23.093  1.00 86.24           N  
ATOM   1458  CA  LEU B 188       0.315  25.984  22.423  1.00 86.24           C  
ATOM   1459  C   LEU B 188      -1.133  26.182  21.989  1.00 86.24           C  
ATOM   1460  CB  LEU B 188       0.423  24.766  23.343  1.00 86.24           C  
ATOM   1461  O   LEU B 188      -1.905  26.854  22.676  1.00 86.24           O  
ATOM   1462  CG  LEU B 188       1.835  24.362  23.772  1.00 86.24           C  
ATOM   1463  CD1 LEU B 188       1.775  23.245  24.809  1.00 86.24           C  
ATOM   1464  CD2 LEU B 188       2.658  23.932  22.562  1.00 86.24           C  
ATOM   1465  N   CYS B 189      -1.489  25.613  20.912  1.00 86.10           N  
ATOM   1466  CA  CYS B 189      -2.886  25.611  20.491  1.00 86.10           C  
ATOM   1467  C   CYS B 189      -3.732  24.740  21.411  1.00 86.10           C  
ATOM   1468  CB  CYS B 189      -3.011  25.117  19.050  1.00 86.10           C  
ATOM   1469  O   CYS B 189      -3.196  23.953  22.194  1.00 86.10           O  
ATOM   1470  SG  CYS B 189      -2.568  23.380  18.835  1.00 86.10           S  
ATOM   1471  N   ASP B 190      -5.021  24.934  21.407  1.00 76.35           N  
ATOM   1472  CA  ASP B 190      -5.942  24.255  22.313  1.00 76.35           C  
ATOM   1473  C   ASP B 190      -5.823  22.738  22.182  1.00 76.35           C  
ATOM   1474  CB  ASP B 190      -7.383  24.695  22.043  1.00 76.35           C  
ATOM   1475  O   ASP B 190      -5.849  22.020  23.183  1.00 76.35           O  
ATOM   1476  CG  ASP B 190      -7.654  26.129  22.462  1.00 76.35           C  
ATOM   1477  OD1 ASP B 190      -6.923  26.660  23.326  1.00 76.35           O  
ATOM   1478  OD2 ASP B 190      -8.609  26.732  21.927  1.00 76.35           O  
ATOM   1479  N   LYS B 191      -5.578  22.334  20.912  1.00 70.58           N  
ATOM   1480  CA  LYS B 191      -5.530  20.901  20.640  1.00 70.58           C  
ATOM   1481  C   LYS B 191      -4.297  20.262  21.273  1.00 70.58           C  
ATOM   1482  CB  LYS B 191      -5.539  20.640  19.133  1.00 70.58           C  
ATOM   1483  O   LYS B 191      -4.285  19.061  21.548  1.00 70.58           O  
ATOM   1484  CG  LYS B 191      -6.867  20.952  18.460  1.00 70.58           C  
ATOM   1485  CD  LYS B 191      -6.860  20.541  16.993  1.00 70.58           C  
ATOM   1486  CE  LYS B 191      -8.191  20.848  16.319  1.00 70.58           C  
ATOM   1487  NZ  LYS B 191      -8.197  20.424  14.887  1.00 70.58           N  
ATOM   1488  N   ASP B 192      -3.348  21.069  21.452  1.00 71.23           N  
ATOM   1489  CA  ASP B 192      -2.093  20.547  21.984  1.00 71.23           C  
ATOM   1490  C   ASP B 192      -1.990  20.790  23.488  1.00 71.23           C  
ATOM   1491  CB  ASP B 192      -0.901  21.181  21.265  1.00 71.23           C  
ATOM   1492  O   ASP B 192      -1.025  20.366  24.126  1.00 71.23           O  
ATOM   1493  CG  ASP B 192      -0.693  20.634  19.864  1.00 71.23           C  
ATOM   1494  OD1 ASP B 192      -1.359  19.645  19.491  1.00 71.23           O  
ATOM   1495  OD2 ASP B 192       0.145  21.197  19.127  1.00 71.23           O  
ATOM   1496  N   LYS B 193      -2.918  21.586  24.126  1.00 65.71           N  
ATOM   1497  CA  LYS B 193      -2.910  21.819  25.567  1.00 65.71           C  
ATOM   1498  C   LYS B 193      -3.363  20.577  26.328  1.00 65.71           C  
ATOM   1499  CB  LYS B 193      -3.805  23.007  25.923  1.00 65.71           C  
ATOM   1500  O   LYS B 193      -4.308  19.900  25.915  1.00 65.71           O  
ATOM   1501  CG  LYS B 193      -3.242  24.356  25.499  1.00 65.71           C  
ATOM   1502  CD  LYS B 193      -4.155  25.500  25.921  1.00 65.71           C  
ATOM   1503  CE  LYS B 193      -3.639  26.842  25.419  1.00 65.71           C  
ATOM   1504  NZ  LYS B 193      -4.564  27.959  25.774  1.00 65.71           N  
ATOM   1505  N   THR B 194      -2.580  19.757  26.808  1.00 50.26           N  
ATOM   1506  CA  THR B 194      -2.891  18.571  27.598  1.00 50.26           C  
ATOM   1507  C   THR B 194      -3.883  18.904  28.709  1.00 50.26           C  
ATOM   1508  CB  THR B 194      -1.617  17.958  28.210  1.00 50.26           C  
ATOM   1509  O   THR B 194      -3.755  19.935  29.373  1.00 50.26           O  
ATOM   1510  CG2 THR B 194      -1.203  16.693  27.465  1.00 50.26           C  
ATOM   1511  OG1 THR B 194      -0.552  18.913  28.136  1.00 50.26           O  
ATOM   1512  N   SER B 195      -5.130  18.496  28.778  1.00 37.49           N  
ATOM   1513  CA  SER B 195      -5.879  18.555  30.029  1.00 37.49           C  
ATOM   1514  C   SER B 195      -5.119  17.873  31.161  1.00 37.49           C  
ATOM   1515  CB  SER B 195      -7.253  17.904  29.862  1.00 37.49           C  
ATOM   1516  O   SER B 195      -4.809  16.683  31.079  1.00 37.49           O  
ATOM   1517  OG  SER B 195      -8.214  18.541  30.687  1.00 37.49           O  
ATOM   1518  N   THR B 196      -4.129  18.523  31.740  1.00 33.06           N  
ATOM   1519  CA  THR B 196      -3.424  17.962  32.888  1.00 33.06           C  
ATOM   1520  C   THR B 196      -4.407  17.580  33.991  1.00 33.06           C  
ATOM   1521  CB  THR B 196      -2.384  18.953  33.444  1.00 33.06           C  
ATOM   1522  O   THR B 196      -5.038  18.449  34.596  1.00 33.06           O  
ATOM   1523  CG2 THR B 196      -1.510  18.294  34.505  1.00 33.06           C  
ATOM   1524  OG1 THR B 196      -1.551  19.413  32.373  1.00 33.06           O  
ATOM   1525  N   VAL B 197      -5.478  16.808  33.795  1.00 27.61           N  
ATOM   1526  CA  VAL B 197      -6.011  16.294  35.052  1.00 27.61           C  
ATOM   1527  C   VAL B 197      -4.884  15.675  35.877  1.00 27.61           C  
ATOM   1528  CB  VAL B 197      -7.128  15.254  34.812  1.00 27.61           C  
ATOM   1529  O   VAL B 197      -4.038  14.956  35.342  1.00 27.61           O  
ATOM   1530  CG1 VAL B 197      -8.073  15.189  36.010  1.00 27.61           C  
ATOM   1531  CG2 VAL B 197      -7.900  15.586  33.536  1.00 27.61           C  
ATOM   1532  N   ALA B 198      -4.490  16.336  36.945  1.00 26.89           N  
ATOM   1533  CA  ALA B 198      -3.527  15.952  37.973  1.00 26.89           C  
ATOM   1534  C   ALA B 198      -3.790  14.532  38.468  1.00 26.89           C  
ATOM   1535  CB  ALA B 198      -3.573  16.936  39.140  1.00 26.89           C  
ATOM   1536  O   ALA B 198      -4.853  14.250  39.028  1.00 26.89           O  
ATOM   1537  N   PRO B 199      -3.619  13.539  37.710  1.00 26.05           N  
ATOM   1538  CA  PRO B 199      -3.791  12.235  38.356  1.00 26.05           C  
ATOM   1539  C   PRO B 199      -2.991  12.108  39.650  1.00 26.05           C  
ATOM   1540  CB  PRO B 199      -3.283  11.250  37.300  1.00 26.05           C  
ATOM   1541  O   PRO B 199      -1.954  12.758  39.806  1.00 26.05           O  
ATOM   1542  CG  PRO B 199      -2.630  12.105  36.263  1.00 26.05           C  
ATOM   1543  CD  PRO B 199      -2.749  13.541  36.684  1.00 26.05           C  
ATOM   1544  N   THR B 200      -3.691  12.078  40.768  1.00 27.56           N  
ATOM   1545  CA  THR B 200      -3.200  11.716  42.093  1.00 27.56           C  
ATOM   1546  C   THR B 200      -2.285  10.497  42.015  1.00 27.56           C  
ATOM   1547  CB  THR B 200      -4.363  11.426  43.060  1.00 27.56           C  
ATOM   1548  O   THR B 200      -2.662   9.465  41.457  1.00 27.56           O  
ATOM   1549  CG2 THR B 200      -3.867  11.306  44.497  1.00 27.56           C  
ATOM   1550  OG1 THR B 200      -5.317  12.493  42.983  1.00 27.56           O  
ATOM   1551  N   ILE B 201      -1.021  10.772  42.025  1.00 25.89           N  
ATOM   1552  CA  ILE B 201       0.141   9.897  41.916  1.00 25.89           C  
ATOM   1553  C   ILE B 201       0.112   8.859  43.036  1.00 25.89           C  
ATOM   1554  CB  ILE B 201       1.460  10.702  41.965  1.00 25.89           C  
ATOM   1555  O   ILE B 201       0.260   9.201  44.212  1.00 25.89           O  
ATOM   1556  CG1 ILE B 201       1.431  11.838  40.936  1.00 25.89           C  
ATOM   1557  CG2 ILE B 201       2.662   9.782  41.733  1.00 25.89           C  
ATOM   1558  CD1 ILE B 201       2.554  12.852  41.103  1.00 25.89           C  
ATOM   1559  N   HIS B 202      -1.028   8.103  43.221  1.00 22.65           N  
ATOM   1560  CA  HIS B 202      -0.830   7.054  44.214  1.00 22.65           C  
ATOM   1561  C   HIS B 202       0.395   6.207  43.884  1.00 22.65           C  
ATOM   1562  CB  HIS B 202      -2.072   6.166  44.312  1.00 22.65           C  
ATOM   1563  O   HIS B 202       0.603   5.834  42.727  1.00 22.65           O  
ATOM   1564  CG  HIS B 202      -3.192   6.784  45.086  1.00 22.65           C  
ATOM   1565  CD2 HIS B 202      -4.387   7.276  44.682  1.00 22.65           C  
ATOM   1566  ND1 HIS B 202      -3.146   6.954  46.453  1.00 22.65           N  
ATOM   1567  CE1 HIS B 202      -4.269   7.524  46.857  1.00 22.65           C  
ATOM   1568  NE2 HIS B 202      -5.039   7.730  45.802  1.00 22.65           N  
ATOM   1569  N   THR B 203       1.472   6.397  44.639  1.00 25.34           N  
ATOM   1570  CA  THR B 203       2.837   5.885  44.675  1.00 25.34           C  
ATOM   1571  C   THR B 203       2.842   4.364  44.791  1.00 25.34           C  
ATOM   1572  CB  THR B 203       3.631   6.494  45.846  1.00 25.34           C  
ATOM   1573  O   THR B 203       3.681   3.791  45.489  1.00 25.34           O  
ATOM   1574  CG2 THR B 203       5.133   6.351  45.626  1.00 25.34           C  
ATOM   1575  OG1 THR B 203       3.307   7.884  45.964  1.00 25.34           O  
ATOM   1576  N   THR B 204       1.836   3.609  44.320  1.00 26.44           N  
ATOM   1577  CA  THR B 204       1.958   2.216  44.734  1.00 26.44           C  
ATOM   1578  C   THR B 204       3.269   1.616  44.236  1.00 26.44           C  
ATOM   1579  CB  THR B 204       0.776   1.374  44.218  1.00 26.44           C  
ATOM   1580  O   THR B 204       3.813   2.055  43.221  1.00 26.44           O  
ATOM   1581  CG2 THR B 204      -0.420   1.469  45.159  1.00 26.44           C  
ATOM   1582  OG1 THR B 204       0.390   1.849  42.922  1.00 26.44           O  
ATOM   1583  N   VAL B 205       3.911   0.765  45.052  1.00 27.48           N  
ATOM   1584  CA  VAL B 205       5.185   0.087  45.267  1.00 27.48           C  
ATOM   1585  C   VAL B 205       5.566  -0.705  44.018  1.00 27.48           C  
ATOM   1586  CB  VAL B 205       5.130  -0.849  46.495  1.00 27.48           C  
ATOM   1587  O   VAL B 205       4.721  -0.965  43.158  1.00 27.48           O  
ATOM   1588  CG1 VAL B 205       6.451  -1.596  46.665  1.00 27.48           C  
ATOM   1589  CG2 VAL B 205       4.796  -0.054  47.756  1.00 27.48           C  
ATOM   1590  N   PRO B 206       6.459  -1.772  44.187  1.00 24.73           N  
ATOM   1591  CA  PRO B 206       7.582  -2.344  43.440  1.00 24.73           C  
ATOM   1592  C   PRO B 206       7.132  -3.307  42.344  1.00 24.73           C  
ATOM   1593  CB  PRO B 206       8.384  -3.078  44.517  1.00 24.73           C  
ATOM   1594  O   PRO B 206       7.964  -3.976  41.725  1.00 24.73           O  
ATOM   1595  CG  PRO B 206       7.418  -3.285  45.639  1.00 24.73           C  
ATOM   1596  CD  PRO B 206       6.140  -2.569  45.306  1.00 24.73           C  
ATOM   1597  N   SER B 207       5.940  -3.340  41.785  1.00 29.39           N  
ATOM   1598  CA  SER B 207       5.626  -4.690  41.328  1.00 29.39           C  
ATOM   1599  C   SER B 207       6.597  -5.145  40.243  1.00 29.39           C  
ATOM   1600  CB  SER B 207       4.192  -4.759  40.801  1.00 29.39           C  
ATOM   1601  O   SER B 207       7.105  -4.327  39.474  1.00 29.39           O  
ATOM   1602  OG  SER B 207       3.680  -6.076  40.907  1.00 29.39           O  
ATOM   1603  N   PRO B 208       6.911  -6.450  40.221  1.00 27.55           N  
ATOM   1604  CA  PRO B 208       7.817  -7.334  39.485  1.00 27.55           C  
ATOM   1605  C   PRO B 208       7.685  -7.185  37.971  1.00 27.55           C  
ATOM   1606  CB  PRO B 208       7.389  -8.733  39.935  1.00 27.55           C  
ATOM   1607  O   PRO B 208       6.668  -6.687  37.482  1.00 27.55           O  
ATOM   1608  CG  PRO B 208       6.044  -8.539  40.558  1.00 27.55           C  
ATOM   1609  CD  PRO B 208       5.757  -7.066  40.624  1.00 27.55           C  
ATOM   1610  N   THR B 209       8.804  -7.204  37.281  1.00 28.57           N  
ATOM   1611  CA  THR B 209       9.244  -7.034  35.901  1.00 28.57           C  
ATOM   1612  C   THR B 209       8.468  -7.958  34.967  1.00 28.57           C  
ATOM   1613  CB  THR B 209      10.754  -7.305  35.758  1.00 28.57           C  
ATOM   1614  O   THR B 209       8.545  -9.182  35.092  1.00 28.57           O  
ATOM   1615  CG2 THR B 209      11.246  -6.953  34.358  1.00 28.57           C  
ATOM   1616  OG1 THR B 209      11.468  -6.514  36.716  1.00 28.57           O  
ATOM   1617  N   THR B 210       7.154  -7.714  34.745  1.00 28.64           N  
ATOM   1618  CA  THR B 210       6.250  -8.534  33.945  1.00 28.64           C  
ATOM   1619  C   THR B 210       6.817  -8.755  32.546  1.00 28.64           C  
ATOM   1620  CB  THR B 210       4.856  -7.889  33.841  1.00 28.64           C  
ATOM   1621  O   THR B 210       7.403  -7.844  31.957  1.00 28.64           O  
ATOM   1622  CG2 THR B 210       4.033  -8.153  35.098  1.00 28.64           C  
ATOM   1623  OG1 THR B 210       5.001  -6.474  33.668  1.00 28.64           O  
ATOM   1624  N   THR B 211       7.275  -9.957  32.276  1.00 31.39           N  
ATOM   1625  CA  THR B 211       7.695 -10.497  30.988  1.00 31.39           C  
ATOM   1626  C   THR B 211       6.763 -10.025  29.875  1.00 31.39           C  
ATOM   1627  CB  THR B 211       7.732 -12.036  31.012  1.00 31.39           C  
ATOM   1628  O   THR B 211       5.540 -10.099  30.009  1.00 31.39           O  
ATOM   1629  CG2 THR B 211       8.399 -12.590  29.758  1.00 31.39           C  
ATOM   1630  OG1 THR B 211       8.466 -12.472  32.163  1.00 31.39           O  
ATOM   1631  N   PRO B 212       7.236  -9.232  28.850  1.00 31.01           N  
ATOM   1632  CA  PRO B 212       6.453  -8.679  27.743  1.00 31.01           C  
ATOM   1633  C   PRO B 212       5.468  -9.687  27.156  1.00 31.01           C  
ATOM   1634  CB  PRO B 212       7.519  -8.295  26.714  1.00 31.01           C  
ATOM   1635  O   PRO B 212       5.773 -10.880  27.076  1.00 31.01           O  
ATOM   1636  CG  PRO B 212       8.768  -8.965  27.190  1.00 31.01           C  
ATOM   1637  CD  PRO B 212       8.505  -9.556  28.545  1.00 31.01           C  
ATOM   1638  N   THR B 213       4.211  -9.661  27.461  1.00 37.66           N  
ATOM   1639  CA  THR B 213       3.097 -10.378  26.850  1.00 37.66           C  
ATOM   1640  C   THR B 213       3.275 -10.464  25.336  1.00 37.66           C  
ATOM   1641  CB  THR B 213       1.752  -9.701  27.173  1.00 37.66           C  
ATOM   1642  O   THR B 213       3.625  -9.475  24.690  1.00 37.66           O  
ATOM   1643  CG2 THR B 213       0.579 -10.567  26.725  1.00 37.66           C  
ATOM   1644  OG1 THR B 213       1.660  -9.486  28.587  1.00 37.66           O  
ATOM   1645  N   PRO B 214       3.488 -11.658  24.718  1.00 42.37           N  
ATOM   1646  CA  PRO B 214       3.497 -11.800  23.260  1.00 42.37           C  
ATOM   1647  C   PRO B 214       2.482 -10.889  22.573  1.00 42.37           C  
ATOM   1648  CB  PRO B 214       3.141 -13.273  23.047  1.00 42.37           C  
ATOM   1649  O   PRO B 214       1.354 -10.744  23.050  1.00 42.37           O  
ATOM   1650  CG  PRO B 214       2.933 -13.819  24.422  1.00 42.37           C  
ATOM   1651  CD  PRO B 214       3.095 -12.699  25.409  1.00 42.37           C  
ATOM   1652  N   LYS B 215       2.908  -9.788  21.882  1.00 57.55           N  
ATOM   1653  CA  LYS B 215       2.052  -8.875  21.131  1.00 57.55           C  
ATOM   1654  C   LYS B 215       1.077  -9.642  20.242  1.00 57.55           C  
ATOM   1655  CB  LYS B 215       2.896  -7.923  20.283  1.00 57.55           C  
ATOM   1656  O   LYS B 215       1.486 -10.506  19.463  1.00 57.55           O  
ATOM   1657  CG  LYS B 215       2.591  -6.451  20.516  1.00 57.55           C  
ATOM   1658  CD  LYS B 215       3.577  -5.552  19.780  1.00 57.55           C  
ATOM   1659  CE  LYS B 215       3.274  -4.078  20.016  1.00 57.55           C  
ATOM   1660  NZ  LYS B 215       4.336  -3.197  19.443  1.00 57.55           N  
ATOM   1661  N   GLU B 216      -0.168  -9.860  20.557  1.00 75.54           N  
ATOM   1662  CA  GLU B 216      -1.236 -10.552  19.842  1.00 75.54           C  
ATOM   1663  C   GLU B 216      -1.399 -10.005  18.427  1.00 75.54           C  
ATOM   1664  CB  GLU B 216      -2.558 -10.436  20.606  1.00 75.54           C  
ATOM   1665  O   GLU B 216      -1.303  -8.795  18.208  1.00 75.54           O  
ATOM   1666  CG  GLU B 216      -2.938 -11.694  21.372  1.00 75.54           C  
ATOM   1667  CD  GLU B 216      -4.387 -11.702  21.832  1.00 75.54           C  
ATOM   1668  OE1 GLU B 216      -4.861 -12.749  22.329  1.00 75.54           O  
ATOM   1669  OE2 GLU B 216      -5.055 -10.653  21.692  1.00 75.54           O  
ATOM   1670  N   LYS B 217      -1.255 -10.843  17.433  1.00 84.90           N  
ATOM   1671  CA  LYS B 217      -1.509 -10.552  16.025  1.00 84.90           C  
ATOM   1672  C   LYS B 217      -2.920 -10.006  15.823  1.00 84.90           C  
ATOM   1673  CB  LYS B 217      -1.306 -11.805  15.172  1.00 84.90           C  
ATOM   1674  O   LYS B 217      -3.882 -10.534  16.385  1.00 84.90           O  
ATOM   1675  CG  LYS B 217      -1.373 -11.552  13.673  1.00 84.90           C  
ATOM   1676  CD  LYS B 217      -1.082 -12.818  12.879  1.00 84.90           C  
ATOM   1677  CE  LYS B 217      -1.145 -12.565  11.378  1.00 84.90           C  
ATOM   1678  NZ  LYS B 217      -0.851 -13.802  10.595  1.00 84.90           N  
ATOM   1679  N   PRO B 218      -3.080  -8.852  15.175  1.00 90.95           N  
ATOM   1680  CA  PRO B 218      -4.414  -8.302  14.924  1.00 90.95           C  
ATOM   1681  C   PRO B 218      -5.208  -9.120  13.907  1.00 90.95           C  
ATOM   1682  CB  PRO B 218      -4.122  -6.899  14.387  1.00 90.95           C  
ATOM   1683  O   PRO B 218      -4.621  -9.848  13.102  1.00 90.95           O  
ATOM   1684  CG  PRO B 218      -2.751  -6.992  13.801  1.00 90.95           C  
ATOM   1685  CD  PRO B 218      -1.998  -8.076  14.518  1.00 90.95           C  
ATOM   1686  N   GLU B 219      -6.556  -9.014  14.017  1.00 91.03           N  
ATOM   1687  CA  GLU B 219      -7.436  -9.637  13.033  1.00 91.03           C  
ATOM   1688  C   GLU B 219      -7.368  -8.909  11.693  1.00 91.03           C  
ATOM   1689  CB  GLU B 219      -8.879  -9.666  13.543  1.00 91.03           C  
ATOM   1690  O   GLU B 219      -7.310  -7.679  11.652  1.00 91.03           O  
ATOM   1691  CG  GLU B 219      -9.833 -10.443  12.648  1.00 91.03           C  
ATOM   1692  CD  GLU B 219     -11.263 -10.460  13.166  1.00 91.03           C  
ATOM   1693  OE1 GLU B 219     -12.160 -10.966  12.454  1.00 91.03           O  
ATOM   1694  OE2 GLU B 219     -11.487  -9.964  14.292  1.00 91.03           O  
ATOM   1695  N   ALA B 220      -7.268  -9.719  10.639  1.00 92.72           N  
ATOM   1696  CA  ALA B 220      -7.266  -9.109   9.312  1.00 92.72           C  
ATOM   1697  C   ALA B 220      -8.666  -8.647   8.919  1.00 92.72           C  
ATOM   1698  CB  ALA B 220      -6.723 -10.091   8.276  1.00 92.72           C  
ATOM   1699  O   ALA B 220      -9.643  -9.376   9.104  1.00 92.72           O  
ATOM   1700  N   GLY B 221      -8.811  -7.389   8.499  1.00 93.87           N  
ATOM   1701  CA  GLY B 221     -10.060  -6.834   8.002  1.00 93.87           C  
ATOM   1702  C   GLY B 221     -10.078  -6.660   6.495  1.00 93.87           C  
ATOM   1703  O   GLY B 221      -9.025  -6.657   5.853  1.00 93.87           O  
ATOM   1704  N   THR B 222     -11.302  -6.660   5.927  1.00 95.43           N  
ATOM   1705  CA  THR B 222     -11.484  -6.375   4.508  1.00 95.43           C  
ATOM   1706  C   THR B 222     -12.017  -4.959   4.305  1.00 95.43           C  
ATOM   1707  CB  THR B 222     -12.442  -7.386   3.853  1.00 95.43           C  
ATOM   1708  O   THR B 222     -13.022  -4.577   4.907  1.00 95.43           O  
ATOM   1709  CG2 THR B 222     -12.463  -7.222   2.336  1.00 95.43           C  
ATOM   1710  OG1 THR B 222     -12.015  -8.716   4.172  1.00 95.43           O  
ATOM   1711  N   TYR B 223     -11.313  -4.209   3.538  1.00 95.44           N  
ATOM   1712  CA  TYR B 223     -11.660  -2.817   3.271  1.00 95.44           C  
ATOM   1713  C   TYR B 223     -11.828  -2.574   1.776  1.00 95.44           C  
ATOM   1714  CB  TYR B 223     -10.589  -1.879   3.835  1.00 95.44           C  
ATOM   1715  O   TYR B 223     -11.144  -3.195   0.959  1.00 95.44           O  
ATOM   1716  CG  TYR B 223     -10.161  -2.221   5.242  1.00 95.44           C  
ATOM   1717  CD1 TYR B 223     -10.962  -1.891   6.333  1.00 95.44           C  
ATOM   1718  CD2 TYR B 223      -8.957  -2.872   5.482  1.00 95.44           C  
ATOM   1719  CE1 TYR B 223     -10.571  -2.203   7.631  1.00 95.44           C  
ATOM   1720  CE2 TYR B 223      -8.556  -3.189   6.776  1.00 95.44           C  
ATOM   1721  OH  TYR B 223      -8.977  -3.162   9.126  1.00 95.44           O  
ATOM   1722  CZ  TYR B 223      -9.369  -2.851   7.843  1.00 95.44           C  
ATOM   1723  N   SER B 224     -12.833  -1.697   1.417  1.00 95.76           N  
ATOM   1724  CA  SER B 224     -13.051  -1.408   0.004  1.00 95.76           C  
ATOM   1725  C   SER B 224     -13.462   0.046  -0.207  1.00 95.76           C  
ATOM   1726  CB  SER B 224     -14.119  -2.337  -0.576  1.00 95.76           C  
ATOM   1727  O   SER B 224     -13.962   0.695   0.715  1.00 95.76           O  
ATOM   1728  OG  SER B 224     -15.365  -2.135   0.069  1.00 95.76           O  
ATOM   1729  N   VAL B 225     -13.118   0.609  -1.331  1.00 92.29           N  
ATOM   1730  CA  VAL B 225     -13.530   1.940  -1.767  1.00 92.29           C  
ATOM   1731  C   VAL B 225     -14.344   1.833  -3.054  1.00 92.29           C  
ATOM   1732  CB  VAL B 225     -12.314   2.868  -1.981  1.00 92.29           C  
ATOM   1733  O   VAL B 225     -13.962   1.113  -3.980  1.00 92.29           O  
ATOM   1734  CG1 VAL B 225     -12.764   4.243  -2.472  1.00 92.29           C  
ATOM   1735  CG2 VAL B 225     -11.506   2.996  -0.691  1.00 92.29           C  
ATOM   1736  N   ASN B 226     -15.409   2.544  -3.139  1.00 87.97           N  
ATOM   1737  CA  ASN B 226     -16.281   2.511  -4.308  1.00 87.97           C  
ATOM   1738  C   ASN B 226     -16.256   3.837  -5.064  1.00 87.97           C  
ATOM   1739  CB  ASN B 226     -17.713   2.160  -3.901  1.00 87.97           C  
ATOM   1740  O   ASN B 226     -16.128   4.901  -4.456  1.00 87.97           O  
ATOM   1741  CG  ASN B 226     -17.826   0.772  -3.301  1.00 87.97           C  
ATOM   1742  ND2 ASN B 226     -18.823   0.574  -2.448  1.00 87.97           N  
ATOM   1743  OD1 ASN B 226     -17.022  -0.115  -3.602  1.00 87.97           O  
ATOM   1744  N   ASN B 227     -16.129   3.787  -6.297  1.00 80.06           N  
ATOM   1745  CA  ASN B 227     -16.418   4.896  -7.201  1.00 80.06           C  
ATOM   1746  C   ASN B 227     -17.774   4.727  -7.881  1.00 80.06           C  
ATOM   1747  CB  ASN B 227     -15.312   5.037  -8.249  1.00 80.06           C  
ATOM   1748  O   ASN B 227     -17.883   4.033  -8.893  1.00 80.06           O  
ATOM   1749  CG  ASN B 227     -15.277   6.415  -8.880  1.00 80.06           C  
ATOM   1750  ND2 ASN B 227     -14.378   6.605  -9.838  1.00 80.06           N  
ATOM   1751  OD1 ASN B 227     -16.051   7.301  -8.509  1.00 80.06           O  
ATOM   1752  N   GLY B 228     -18.863   5.347  -7.330  1.00 76.67           N  
ATOM   1753  CA  GLY B 228     -20.224   5.015  -7.722  1.00 76.67           C  
ATOM   1754  C   GLY B 228     -20.650   3.627  -7.283  1.00 76.67           C  
ATOM   1755  O   GLY B 228     -20.599   3.304  -6.095  1.00 76.67           O  
ATOM   1756  N   ASN B 229     -20.982   2.773  -8.253  1.00 81.35           N  
ATOM   1757  CA  ASN B 229     -21.453   1.428  -7.941  1.00 81.35           C  
ATOM   1758  C   ASN B 229     -20.343   0.393  -8.104  1.00 81.35           C  
ATOM   1759  CB  ASN B 229     -22.652   1.062  -8.818  1.00 81.35           C  
ATOM   1760  O   ASN B 229     -20.539  -0.786  -7.807  1.00 81.35           O  
ATOM   1761  CG  ASN B 229     -23.935   1.727  -8.359  1.00 81.35           C  
ATOM   1762  ND2 ASN B 229     -24.962   1.677  -9.200  1.00 81.35           N  
ATOM   1763  OD1 ASN B 229     -24.003   2.280  -7.259  1.00 81.35           O  
ATOM   1764  N   ASP B 230     -19.174   0.869  -8.483  1.00 88.05           N  
ATOM   1765  CA  ASP B 230     -18.088  -0.072  -8.741  1.00 88.05           C  
ATOM   1766  C   ASP B 230     -16.995   0.047  -7.682  1.00 88.05           C  
ATOM   1767  CB  ASP B 230     -17.497   0.159 -10.134  1.00 88.05           C  
ATOM   1768  O   ASP B 230     -16.589   1.155  -7.323  1.00 88.05           O  
ATOM   1769  CG  ASP B 230     -18.450  -0.224 -11.253  1.00 88.05           C  
ATOM   1770  OD1 ASP B 230     -19.246  -1.172 -11.079  1.00 88.05           O  
ATOM   1771  OD2 ASP B 230     -18.403   0.427 -12.319  1.00 88.05           O  
ATOM   1772  N   THR B 231     -16.597  -1.082  -7.200  1.00 91.66           N  
ATOM   1773  CA  THR B 231     -15.452  -1.106  -6.296  1.00 91.66           C  
ATOM   1774  C   THR B 231     -14.161  -0.799  -7.050  1.00 91.66           C  
ATOM   1775  CB  THR B 231     -15.326  -2.469  -5.591  1.00 91.66           C  
ATOM   1776  O   THR B 231     -13.867  -1.428  -8.069  1.00 91.66           O  
ATOM   1777  CG2 THR B 231     -14.176  -2.465  -4.589  1.00 91.66           C  
ATOM   1778  OG1 THR B 231     -16.547  -2.756  -4.898  1.00 91.66           O  
ATOM   1779  N   CYS B 232     -13.372   0.123  -6.605  1.00 92.91           N  
ATOM   1780  CA  CYS B 232     -12.183   0.521  -7.351  1.00 92.91           C  
ATOM   1781  C   CYS B 232     -10.918   0.251  -6.545  1.00 92.91           C  
ATOM   1782  CB  CYS B 232     -12.255   2.002  -7.724  1.00 92.91           C  
ATOM   1783  O   CYS B 232      -9.814   0.269  -7.092  1.00 92.91           O  
ATOM   1784  SG  CYS B 232     -12.273   3.111  -6.298  1.00 92.91           S  
ATOM   1785  N   LEU B 233     -10.970  -0.010  -5.226  1.00 95.67           N  
ATOM   1786  CA  LEU B 233      -9.838  -0.331  -4.364  1.00 95.67           C  
ATOM   1787  C   LEU B 233     -10.210  -1.416  -3.360  1.00 95.67           C  
ATOM   1788  CB  LEU B 233      -9.354   0.920  -3.626  1.00 95.67           C  
ATOM   1789  O   LEU B 233     -11.272  -1.354  -2.737  1.00 95.67           O  
ATOM   1790  CG  LEU B 233      -8.066   0.772  -2.814  1.00 95.67           C  
ATOM   1791  CD1 LEU B 233      -7.343   2.111  -2.719  1.00 95.67           C  
ATOM   1792  CD2 LEU B 233      -8.370   0.223  -1.424  1.00 95.67           C  
ATOM   1793  N   LEU B 234      -9.395  -2.443  -3.213  1.00 96.02           N  
ATOM   1794  CA  LEU B 234      -9.572  -3.535  -2.262  1.00 96.02           C  
ATOM   1795  C   LEU B 234      -8.343  -3.685  -1.373  1.00 96.02           C  
ATOM   1796  CB  LEU B 234      -9.847  -4.848  -2.999  1.00 96.02           C  
ATOM   1797  O   LEU B 234      -7.211  -3.564  -1.845  1.00 96.02           O  
ATOM   1798  CG  LEU B 234     -11.232  -4.993  -3.633  1.00 96.02           C  
ATOM   1799  CD1 LEU B 234     -11.267  -6.206  -4.556  1.00 96.02           C  
ATOM   1800  CD2 LEU B 234     -12.304  -5.104  -2.555  1.00 96.02           C  
ATOM   1801  N   ALA B 235      -8.641  -3.892  -0.126  1.00 96.80           N  
ATOM   1802  CA  ALA B 235      -7.544  -4.148   0.803  1.00 96.80           C  
ATOM   1803  C   ALA B 235      -7.971  -5.113   1.905  1.00 96.80           C  
ATOM   1804  CB  ALA B 235      -7.044  -2.839   1.410  1.00 96.80           C  
ATOM   1805  O   ALA B 235      -9.083  -5.013   2.429  1.00 96.80           O  
ATOM   1806  N   THR B 236      -7.155  -6.099   2.176  1.00 94.97           N  
ATOM   1807  CA  THR B 236      -7.285  -6.993   3.322  1.00 94.97           C  
ATOM   1808  C   THR B 236      -5.998  -7.011   4.142  1.00 94.97           C  
ATOM   1809  CB  THR B 236      -7.632  -8.426   2.876  1.00 94.97           C  
ATOM   1810  O   THR B 236      -4.916  -7.250   3.604  1.00 94.97           O  
ATOM   1811  CG2 THR B 236      -7.979  -9.306   4.073  1.00 94.97           C  
ATOM   1812  OG1 THR B 236      -8.755  -8.384   1.986  1.00 94.97           O  
ATOM   1813  N   MET B 237      -6.163  -6.669   5.407  1.00 94.79           N  
ATOM   1814  CA  MET B 237      -4.946  -6.656   6.214  1.00 94.79           C  
ATOM   1815  C   MET B 237      -5.279  -6.526   7.697  1.00 94.79           C  
ATOM   1816  CB  MET B 237      -4.027  -5.512   5.783  1.00 94.79           C  
ATOM   1817  O   MET B 237      -6.323  -5.982   8.058  1.00 94.79           O  
ATOM   1818  CG  MET B 237      -4.641  -4.133   5.955  1.00 94.79           C  
ATOM   1819  SD  MET B 237      -3.658  -2.818   5.136  1.00 94.79           S  
ATOM   1820  CE  MET B 237      -4.844  -2.268   3.878  1.00 94.79           C  
ATOM   1821  N   GLY B 238      -4.426  -7.186   8.516  1.00 95.96           N  
ATOM   1822  CA  GLY B 238      -4.354  -6.829   9.924  1.00 95.96           C  
ATOM   1823  C   GLY B 238      -3.406  -5.678  10.200  1.00 95.96           C  
ATOM   1824  O   GLY B 238      -2.297  -5.638   9.664  1.00 95.96           O  
ATOM   1825  N   LEU B 239      -3.864  -4.745  11.066  1.00 96.20           N  
ATOM   1826  CA  LEU B 239      -3.068  -3.541  11.278  1.00 96.20           C  
ATOM   1827  C   LEU B 239      -2.708  -3.380  12.752  1.00 96.20           C  
ATOM   1828  CB  LEU B 239      -3.825  -2.304  10.788  1.00 96.20           C  
ATOM   1829  O   LEU B 239      -3.584  -3.433  13.618  1.00 96.20           O  
ATOM   1830  CG  LEU B 239      -4.039  -2.196   9.277  1.00 96.20           C  
ATOM   1831  CD1 LEU B 239      -5.154  -1.201   8.970  1.00 96.20           C  
ATOM   1832  CD2 LEU B 239      -2.746  -1.788   8.581  1.00 96.20           C  
ATOM   1833  N   GLN B 240      -1.424  -3.235  13.003  1.00 93.66           N  
ATOM   1834  CA  GLN B 240      -0.907  -2.932  14.334  1.00 93.66           C  
ATOM   1835  C   GLN B 240      -0.107  -1.633  14.331  1.00 93.66           C  
ATOM   1836  CB  GLN B 240      -0.040  -4.082  14.848  1.00 93.66           C  
ATOM   1837  O   GLN B 240       0.892  -1.515  13.618  1.00 93.66           O  
ATOM   1838  CG  GLN B 240       0.378  -3.934  16.304  1.00 93.66           C  
ATOM   1839  CD  GLN B 240       1.204  -5.106  16.800  1.00 93.66           C  
ATOM   1840  NE2 GLN B 240       0.589  -5.967  17.604  1.00 93.66           N  
ATOM   1841  OE1 GLN B 240       2.385  -5.237  16.464  1.00 93.66           O  
ATOM   1842  N   LEU B 241      -0.560  -0.690  15.096  1.00 92.77           N  
ATOM   1843  CA  LEU B 241       0.069   0.625  15.147  1.00 92.77           C  
ATOM   1844  C   LEU B 241       1.084   0.700  16.282  1.00 92.77           C  
ATOM   1845  CB  LEU B 241      -0.988   1.719  15.319  1.00 92.77           C  
ATOM   1846  O   LEU B 241       0.759   0.397  17.432  1.00 92.77           O  
ATOM   1847  CG  LEU B 241      -2.201   1.642  14.391  1.00 92.77           C  
ATOM   1848  CD1 LEU B 241      -3.146   2.810  14.655  1.00 92.77           C  
ATOM   1849  CD2 LEU B 241      -1.758   1.626  12.932  1.00 92.77           C  
ATOM   1850  N   ASN B 242       2.277   1.016  15.983  1.00 88.02           N  
ATOM   1851  CA  ASN B 242       3.343   1.210  16.960  1.00 88.02           C  
ATOM   1852  C   ASN B 242       3.704   2.685  17.112  1.00 88.02           C  
ATOM   1853  CB  ASN B 242       4.581   0.397  16.573  1.00 88.02           C  
ATOM   1854  O   ASN B 242       4.273   3.286  16.199  1.00 88.02           O  
ATOM   1855  CG  ASN B 242       4.304  -1.092  16.505  1.00 88.02           C  
ATOM   1856  ND2 ASN B 242       4.291  -1.638  15.295  1.00 88.02           N  
ATOM   1857  OD1 ASN B 242       4.103  -1.746  17.532  1.00 88.02           O  
ATOM   1858  N   ILE B 243       3.414   3.225  18.254  1.00 82.99           N  
ATOM   1859  CA  ILE B 243       3.582   4.653  18.502  1.00 82.99           C  
ATOM   1860  C   ILE B 243       4.592   4.866  19.628  1.00 82.99           C  
ATOM   1861  CB  ILE B 243       2.238   5.328  18.854  1.00 82.99           C  
ATOM   1862  O   ILE B 243       4.542   4.181  20.653  1.00 82.99           O  
ATOM   1863  CG1 ILE B 243       1.219   5.106  17.731  1.00 82.99           C  
ATOM   1864  CG2 ILE B 243       2.438   6.822  19.125  1.00 82.99           C  
ATOM   1865  CD1 ILE B 243      -0.217   5.425  18.125  1.00 82.99           C  
ATOM   1866  N   THR B 244       5.517   5.675  19.434  1.00 72.09           N  
ATOM   1867  CA  THR B 244       6.455   6.069  20.479  1.00 72.09           C  
ATOM   1868  C   THR B 244       6.342   7.562  20.772  1.00 72.09           C  
ATOM   1869  CB  THR B 244       7.905   5.728  20.087  1.00 72.09           C  
ATOM   1870  O   THR B 244       6.548   8.392  19.884  1.00 72.09           O  
ATOM   1871  CG2 THR B 244       8.848   5.889  21.274  1.00 72.09           C  
ATOM   1872  OG1 THR B 244       7.962   4.373  19.625  1.00 72.09           O  
ATOM   1873  N   GLN B 245       5.882   7.885  21.971  1.00 64.95           N  
ATOM   1874  CA  GLN B 245       5.802   9.260  22.451  1.00 64.95           C  
ATOM   1875  C   GLN B 245       6.531   9.422  23.782  1.00 64.95           C  
ATOM   1876  CB  GLN B 245       4.343   9.695  22.595  1.00 64.95           C  
ATOM   1877  O   GLN B 245       6.256   8.694  24.738  1.00 64.95           O  
ATOM   1878  CG  GLN B 245       4.118  11.183  22.360  1.00 64.95           C  
ATOM   1879  CD  GLN B 245       2.673  11.515  22.038  1.00 64.95           C  
ATOM   1880  NE2 GLN B 245       2.468  12.565  21.250  1.00 64.95           N  
ATOM   1881  OE1 GLN B 245       1.750  10.833  22.493  1.00 64.95           O  
ATOM   1882  N   ASP B 246       7.405  10.362  23.936  1.00 57.20           N  
ATOM   1883  CA  ASP B 246       8.157  10.629  25.158  1.00 57.20           C  
ATOM   1884  C   ASP B 246       8.848   9.365  25.665  1.00 57.20           C  
ATOM   1885  CB  ASP B 246       7.236  11.195  26.242  1.00 57.20           C  
ATOM   1886  O   ASP B 246       8.756   9.032  26.849  1.00 57.20           O  
ATOM   1887  CG  ASP B 246       6.649  12.546  25.874  1.00 57.20           C  
ATOM   1888  OD1 ASP B 246       7.367  13.384  25.286  1.00 57.20           O  
ATOM   1889  OD2 ASP B 246       5.459  12.777  26.177  1.00 57.20           O  
ATOM   1890  N   LYS B 247       9.353   8.537  24.728  1.00 56.35           N  
ATOM   1891  CA  LYS B 247      10.148   7.343  24.998  1.00 56.35           C  
ATOM   1892  C   LYS B 247       9.267   6.192  25.475  1.00 56.35           C  
ATOM   1893  CB  LYS B 247      11.229   7.640  26.038  1.00 56.35           C  
ATOM   1894  O   LYS B 247       9.768   5.198  26.005  1.00 56.35           O  
ATOM   1895  CG  LYS B 247      12.308   8.598  25.553  1.00 56.35           C  
ATOM   1896  CD  LYS B 247      13.448   8.711  26.556  1.00 56.35           C  
ATOM   1897  CE  LYS B 247      14.520   9.682  26.080  1.00 56.35           C  
ATOM   1898  NZ  LYS B 247      15.636   9.802  27.065  1.00 56.35           N  
ATOM   1899  N   VAL B 248       8.004   6.451  25.404  1.00 68.00           N  
ATOM   1900  CA  VAL B 248       7.081   5.380  25.764  1.00 68.00           C  
ATOM   1901  C   VAL B 248       6.450   4.796  24.502  1.00 68.00           C  
ATOM   1902  CB  VAL B 248       5.981   5.877  26.728  1.00 68.00           C  
ATOM   1903  O   VAL B 248       5.881   5.528  23.688  1.00 68.00           O  
ATOM   1904  CG1 VAL B 248       5.053   4.732  27.126  1.00 68.00           C  
ATOM   1905  CG2 VAL B 248       6.608   6.516  27.966  1.00 68.00           C  
ATOM   1906  N   ALA B 249       6.594   3.489  24.340  1.00 69.99           N  
ATOM   1907  CA  ALA B 249       6.060   2.781  23.179  1.00 69.99           C  
ATOM   1908  C   ALA B 249       4.681   2.199  23.479  1.00 69.99           C  
ATOM   1909  CB  ALA B 249       7.017   1.675  22.743  1.00 69.99           C  
ATOM   1910  O   ALA B 249       4.436   1.704  24.582  1.00 69.99           O  
ATOM   1911  N   SER B 250       3.778   2.478  22.625  1.00 76.62           N  
ATOM   1912  CA  SER B 250       2.455   1.868  22.708  1.00 76.62           C  
ATOM   1913  C   SER B 250       2.115   1.111  21.428  1.00 76.62           C  
ATOM   1914  CB  SER B 250       1.390   2.931  22.979  1.00 76.62           C  
ATOM   1915  O   SER B 250       2.518   1.515  20.336  1.00 76.62           O  
ATOM   1916  OG  SER B 250       1.732   3.707  24.115  1.00 76.62           O  
ATOM   1917  N   VAL B 251       1.466  -0.052  21.597  1.00 85.26           N  
ATOM   1918  CA  VAL B 251       1.033  -0.876  20.473  1.00 85.26           C  
ATOM   1919  C   VAL B 251      -0.491  -0.975  20.461  1.00 85.26           C  
ATOM   1920  CB  VAL B 251       1.658  -2.288  20.531  1.00 85.26           C  
ATOM   1921  O   VAL B 251      -1.104  -1.332  21.470  1.00 85.26           O  
ATOM   1922  CG1 VAL B 251       1.142  -3.155  19.384  1.00 85.26           C  
ATOM   1923  CG2 VAL B 251       3.182  -2.198  20.494  1.00 85.26           C  
ATOM   1924  N   ILE B 252      -1.076  -0.623  19.318  1.00 85.96           N  
ATOM   1925  CA  ILE B 252      -2.528  -0.642  19.183  1.00 85.96           C  
ATOM   1926  C   ILE B 252      -2.925  -1.521  17.999  1.00 85.96           C  
ATOM   1927  CB  ILE B 252      -3.097   0.784  19.006  1.00 85.96           C  
ATOM   1928  O   ILE B 252      -2.470  -1.301  16.874  1.00 85.96           O  
ATOM   1929  CG1 ILE B 252      -2.699   1.669  20.192  1.00 85.96           C  
ATOM   1930  CG2 ILE B 252      -4.619   0.741  18.841  1.00 85.96           C  
ATOM   1931  CD1 ILE B 252      -2.890   3.159  19.944  1.00 85.96           C  
ATOM   1932  N   ASN B 253      -3.727  -2.523  18.213  1.00 91.48           N  
ATOM   1933  CA  ASN B 253      -4.289  -3.338  17.142  1.00 91.48           C  
ATOM   1934  C   ASN B 253      -5.616  -2.771  16.643  1.00 91.48           C  
ATOM   1935  CB  ASN B 253      -4.471  -4.785  17.606  1.00 91.48           C  
ATOM   1936  O   ASN B 253      -6.507  -2.474  17.440  1.00 91.48           O  
ATOM   1937  CG  ASN B 253      -3.153  -5.514  17.775  1.00 91.48           C  
ATOM   1938  ND2 ASN B 253      -3.146  -6.539  18.619  1.00 91.48           N  
ATOM   1939  OD1 ASN B 253      -2.149  -5.159  17.152  1.00 91.48           O  
ATOM   1940  N   ILE B 254      -5.729  -2.646  15.346  1.00 92.75           N  
ATOM   1941  CA  ILE B 254      -6.974  -2.152  14.768  1.00 92.75           C  
ATOM   1942  C   ILE B 254      -7.992  -3.288  14.690  1.00 92.75           C  
ATOM   1943  CB  ILE B 254      -6.745  -1.541  13.368  1.00 92.75           C  
ATOM   1944  O   ILE B 254      -7.668  -4.391  14.245  1.00 92.75           O  
ATOM   1945  CG1 ILE B 254      -5.908  -0.261  13.475  1.00 92.75           C  
ATOM   1946  CG2 ILE B 254      -8.081  -1.265  12.673  1.00 92.75           C  
ATOM   1947  CD1 ILE B 254      -5.933   0.602  12.220  1.00 92.75           C  
ATOM   1948  N   ASN B 255      -9.185  -3.060  15.194  1.00 91.40           N  
ATOM   1949  CA  ASN B 255     -10.309  -3.981  15.062  1.00 91.40           C  
ATOM   1950  C   ASN B 255     -11.124  -3.694  13.804  1.00 91.40           C  
ATOM   1951  CB  ASN B 255     -11.205  -3.917  16.301  1.00 91.40           C  
ATOM   1952  O   ASN B 255     -11.814  -2.677  13.724  1.00 91.40           O  
ATOM   1953  CG  ASN B 255     -12.303  -4.962  16.282  1.00 91.40           C  
ATOM   1954  ND2 ASN B 255     -12.936  -5.177  17.429  1.00 91.40           N  
ATOM   1955  OD1 ASN B 255     -12.580  -5.571  15.246  1.00 91.40           O  
ATOM   1956  N   PRO B 256     -11.099  -4.617  12.883  1.00 91.91           N  
ATOM   1957  CA  PRO B 256     -11.768  -4.364  11.605  1.00 91.91           C  
ATOM   1958  C   PRO B 256     -13.283  -4.239  11.747  1.00 91.91           C  
ATOM   1959  CB  PRO B 256     -11.398  -5.588  10.764  1.00 91.91           C  
ATOM   1960  O   PRO B 256     -13.937  -3.620  10.903  1.00 91.91           O  
ATOM   1961  CG  PRO B 256     -10.993  -6.627  11.759  1.00 91.91           C  
ATOM   1962  CD  PRO B 256     -10.479  -5.934  12.989  1.00 91.91           C  
ATOM   1963  N   ASN B 257     -13.949  -4.733  12.854  1.00 87.69           N  
ATOM   1964  CA  ASN B 257     -15.396  -4.718  13.043  1.00 87.69           C  
ATOM   1965  C   ASN B 257     -15.894  -3.336  13.455  1.00 87.69           C  
ATOM   1966  CB  ASN B 257     -15.813  -5.764  14.079  1.00 87.69           C  
ATOM   1967  O   ASN B 257     -17.073  -3.020  13.284  1.00 87.69           O  
ATOM   1968  CG  ASN B 257     -15.570  -7.184  13.607  1.00 87.69           C  
ATOM   1969  ND2 ASN B 257     -15.200  -8.062  14.532  1.00 87.69           N  
ATOM   1970  OD1 ASN B 257     -15.713  -7.489  12.420  1.00 87.69           O  
ATOM   1971  N   THR B 258     -14.997  -2.525  13.958  1.00 84.41           N  
ATOM   1972  CA  THR B 258     -15.389  -1.185  14.383  1.00 84.41           C  
ATOM   1973  C   THR B 258     -14.678  -0.124  13.548  1.00 84.41           C  
ATOM   1974  CB  THR B 258     -15.080  -0.960  15.875  1.00 84.41           C  
ATOM   1975  O   THR B 258     -14.605   1.040  13.946  1.00 84.41           O  
ATOM   1976  CG2 THR B 258     -15.887  -1.910  16.753  1.00 84.41           C  
ATOM   1977  OG1 THR B 258     -13.684  -1.183  16.107  1.00 84.41           O  
ATOM   1978  N   THR B 259     -14.052  -0.539  12.473  1.00 90.13           N  
ATOM   1979  CA  THR B 259     -13.320   0.367  11.595  1.00 90.13           C  
ATOM   1980  C   THR B 259     -14.026   0.504  10.249  1.00 90.13           C  
ATOM   1981  CB  THR B 259     -11.875  -0.116  11.374  1.00 90.13           C  
ATOM   1982  O   THR B 259     -14.368  -0.498   9.617  1.00 90.13           O  
ATOM   1983  CG2 THR B 259     -11.093   0.867  10.508  1.00 90.13           C  
ATOM   1984  OG1 THR B 259     -11.221  -0.244  12.642  1.00 90.13           O  
ATOM   1985  N   HIS B 260     -14.260   1.705   9.842  1.00 86.24           N  
ATOM   1986  CA  HIS B 260     -14.945   1.986   8.585  1.00 86.24           C  
ATOM   1987  C   HIS B 260     -13.962   2.440   7.511  1.00 86.24           C  
ATOM   1988  CB  HIS B 260     -16.027   3.048   8.790  1.00 86.24           C  
ATOM   1989  O   HIS B 260     -12.950   3.074   7.818  1.00 86.24           O  
ATOM   1990  CG  HIS B 260     -17.071   2.657   9.787  1.00 86.24           C  
ATOM   1991  CD2 HIS B 260     -17.273   3.055  11.065  1.00 86.24           C  
ATOM   1992  ND1 HIS B 260     -18.063   1.743   9.505  1.00 86.24           N  
ATOM   1993  CE1 HIS B 260     -18.833   1.596  10.570  1.00 86.24           C  
ATOM   1994  NE2 HIS B 260     -18.376   2.382  11.530  1.00 86.24           N  
ATOM   1995  N   SER B 261     -14.248   2.037   6.276  1.00 91.90           N  
ATOM   1996  CA  SER B 261     -13.357   2.387   5.174  1.00 91.90           C  
ATOM   1997  C   SER B 261     -14.057   3.290   4.164  1.00 91.90           C  
ATOM   1998  CB  SER B 261     -12.846   1.127   4.476  1.00 91.90           C  
ATOM   1999  O   SER B 261     -15.239   3.102   3.870  1.00 91.90           O  
ATOM   2000  OG  SER B 261     -13.915   0.413   3.880  1.00 91.90           O  
ATOM   2001  N   THR B 262     -13.418   4.368   3.789  1.00 84.30           N  
ATOM   2002  CA  THR B 262     -13.798   5.269   2.707  1.00 84.30           C  
ATOM   2003  C   THR B 262     -12.596   5.593   1.825  1.00 84.30           C  
ATOM   2004  CB  THR B 262     -14.403   6.575   3.255  1.00 84.30           C  
ATOM   2005  O   THR B 262     -11.572   4.909   1.886  1.00 84.30           O  
ATOM   2006  CG2 THR B 262     -15.631   6.295   4.114  1.00 84.30           C  
ATOM   2007  OG1 THR B 262     -13.422   7.252   4.051  1.00 84.30           O  
ATOM   2008  N   GLY B 263     -12.718   6.466   0.881  1.00 85.86           N  
ATOM   2009  CA  GLY B 263     -11.597   6.852   0.040  1.00 85.86           C  
ATOM   2010  C   GLY B 263     -12.017   7.288  -1.351  1.00 85.86           C  
ATOM   2011  O   GLY B 263     -13.165   7.681  -1.564  1.00 85.86           O  
ATOM   2012  N   SER B 264     -11.039   7.375  -2.203  1.00 83.75           N  
ATOM   2013  CA  SER B 264     -11.294   7.793  -3.578  1.00 83.75           C  
ATOM   2014  C   SER B 264     -10.317   7.134  -4.546  1.00 83.75           C  
ATOM   2015  CB  SER B 264     -11.198   9.315  -3.702  1.00 83.75           C  
ATOM   2016  O   SER B 264      -9.197   6.787  -4.166  1.00 83.75           O  
ATOM   2017  OG  SER B 264      -9.888   9.763  -3.399  1.00 83.75           O  
ATOM   2018  N   CYS B 265     -10.765   6.837  -5.726  1.00 85.59           N  
ATOM   2019  CA  CYS B 265      -9.951   6.249  -6.784  1.00 85.59           C  
ATOM   2020  C   CYS B 265      -9.876   7.176  -7.992  1.00 85.59           C  
ATOM   2021  CB  CYS B 265     -10.516   4.893  -7.205  1.00 85.59           C  
ATOM   2022  O   CYS B 265     -10.903   7.528  -8.574  1.00 85.59           O  
ATOM   2023  SG  CYS B 265     -10.720   3.733  -5.836  1.00 85.59           S  
ATOM   2024  N   ARG B 266      -8.663   7.560  -8.374  1.00 79.61           N  
ATOM   2025  CA  ARG B 266      -8.403   8.324  -9.590  1.00 79.61           C  
ATOM   2026  C   ARG B 266      -7.478   7.559 -10.530  1.00 79.61           C  
ATOM   2027  CB  ARG B 266      -7.794   9.686  -9.249  1.00 79.61           C  
ATOM   2028  O   ARG B 266      -7.170   6.389 -10.291  1.00 79.61           O  
ATOM   2029  CG  ARG B 266      -8.687  10.561  -8.385  1.00 79.61           C  
ATOM   2030  CD  ARG B 266      -8.042  11.909  -8.092  1.00 79.61           C  
ATOM   2031  NE  ARG B 266      -8.903  12.749  -7.264  1.00 79.61           N  
ATOM   2032  NH1 ARG B 266      -7.451  14.546  -7.215  1.00 79.61           N  
ATOM   2033  NH2 ARG B 266      -9.459  14.659  -6.115  1.00 79.61           N  
ATOM   2034  CZ  ARG B 266      -8.603  13.983  -6.867  1.00 79.61           C  
ATOM   2035  N   SER B 267      -7.146   8.133 -11.662  1.00 78.11           N  
ATOM   2036  CA  SER B 267      -6.400   7.412 -12.687  1.00 78.11           C  
ATOM   2037  C   SER B 267      -4.969   7.135 -12.237  1.00 78.11           C  
ATOM   2038  CB  SER B 267      -6.388   8.201 -13.997  1.00 78.11           C  
ATOM   2039  O   SER B 267      -4.406   6.085 -12.555  1.00 78.11           O  
ATOM   2040  OG  SER B 267      -5.849   9.497 -13.798  1.00 78.11           O  
ATOM   2041  N   HIS B 268      -4.426   8.041 -11.397  1.00 81.47           N  
ATOM   2042  CA  HIS B 268      -3.023   7.864 -11.039  1.00 81.47           C  
ATOM   2043  C   HIS B 268      -2.837   7.863  -9.525  1.00 81.47           C  
ATOM   2044  CB  HIS B 268      -2.166   8.962 -11.673  1.00 81.47           C  
ATOM   2045  O   HIS B 268      -1.714   7.733  -9.034  1.00 81.47           O  
ATOM   2046  CG  HIS B 268      -2.170   8.937 -13.168  1.00 81.47           C  
ATOM   2047  CD2 HIS B 268      -2.670   9.815 -14.070  1.00 81.47           C  
ATOM   2048  ND1 HIS B 268      -1.610   7.911 -13.897  1.00 81.47           N  
ATOM   2049  CE1 HIS B 268      -1.765   8.160 -15.187  1.00 81.47           C  
ATOM   2050  NE2 HIS B 268      -2.405   9.308 -15.319  1.00 81.47           N  
ATOM   2051  N   THR B 269      -3.945   8.050  -8.780  1.00 80.88           N  
ATOM   2052  CA  THR B 269      -3.864   8.037  -7.323  1.00 80.88           C  
ATOM   2053  C   THR B 269      -5.099   7.374  -6.719  1.00 80.88           C  
ATOM   2054  CB  THR B 269      -3.715   9.462  -6.760  1.00 80.88           C  
ATOM   2055  O   THR B 269      -6.190   7.448  -7.287  1.00 80.88           O  
ATOM   2056  CG2 THR B 269      -2.416  10.107  -7.230  1.00 80.88           C  
ATOM   2057  OG1 THR B 269      -4.819  10.262  -7.201  1.00 80.88           O  
ATOM   2058  N   ALA B 270      -4.892   6.647  -5.621  1.00 91.40           N  
ATOM   2059  CA  ALA B 270      -5.987   6.039  -4.870  1.00 91.40           C  
ATOM   2060  C   ALA B 270      -5.793   6.228  -3.368  1.00 91.40           C  
ATOM   2061  CB  ALA B 270      -6.103   4.554  -5.206  1.00 91.40           C  
ATOM   2062  O   ALA B 270      -4.671   6.137  -2.864  1.00 91.40           O  
ATOM   2063  N   LEU B 271      -6.889   6.531  -2.701  1.00 87.88           N  
ATOM   2064  CA  LEU B 271      -6.843   6.773  -1.263  1.00 87.88           C  
ATOM   2065  C   LEU B 271      -7.740   5.790  -0.518  1.00 87.88           C  
ATOM   2066  CB  LEU B 271      -7.268   8.209  -0.947  1.00 87.88           C  
ATOM   2067  O   LEU B 271      -8.912   5.626  -0.865  1.00 87.88           O  
ATOM   2068  CG  LEU B 271      -7.520   8.533   0.526  1.00 87.88           C  
ATOM   2069  CD1 LEU B 271      -6.208   8.522   1.304  1.00 87.88           C  
ATOM   2070  CD2 LEU B 271      -8.218   9.882   0.666  1.00 87.88           C  
ATOM   2071  N   LEU B 272      -7.156   5.130   0.463  1.00 95.61           N  
ATOM   2072  CA  LEU B 272      -7.908   4.355   1.444  1.00 95.61           C  
ATOM   2073  C   LEU B 272      -7.875   5.030   2.811  1.00 95.61           C  
ATOM   2074  CB  LEU B 272      -7.346   2.935   1.550  1.00 95.61           C  
ATOM   2075  O   LEU B 272      -6.804   5.208   3.395  1.00 95.61           O  
ATOM   2076  CG  LEU B 272      -7.944   2.049   2.644  1.00 95.61           C  
ATOM   2077  CD1 LEU B 272      -9.423   1.793   2.369  1.00 95.61           C  
ATOM   2078  CD2 LEU B 272      -7.179   0.734   2.746  1.00 95.61           C  
ATOM   2079  N   ARG B 273      -9.056   5.364   3.273  1.00 88.36           N  
ATOM   2080  CA  ARG B 273      -9.158   5.993   4.585  1.00 88.36           C  
ATOM   2081  C   ARG B 273      -9.893   5.090   5.570  1.00 88.36           C  
ATOM   2082  CB  ARG B 273      -9.870   7.344   4.481  1.00 88.36           C  
ATOM   2083  O   ARG B 273     -11.008   4.641   5.295  1.00 88.36           O  
ATOM   2084  CG  ARG B 273     -10.189   7.978   5.826  1.00 88.36           C  
ATOM   2085  CD  ARG B 273     -10.558   9.448   5.682  1.00 88.36           C  
ATOM   2086  NE  ARG B 273      -9.399  10.263   5.332  1.00 88.36           N  
ATOM   2087  NH1 ARG B 273     -10.547  12.268   5.341  1.00 88.36           N  
ATOM   2088  NH2 ARG B 273      -8.307  12.227   4.857  1.00 88.36           N  
ATOM   2089  CZ  ARG B 273      -9.420  11.584   5.177  1.00 88.36           C  
ATOM   2090  N   LEU B 274      -9.253   4.886   6.716  1.00 93.69           N  
ATOM   2091  CA  LEU B 274      -9.881   4.143   7.803  1.00 93.69           C  
ATOM   2092  C   LEU B 274     -10.223   5.066   8.967  1.00 93.69           C  
ATOM   2093  CB  LEU B 274      -8.963   3.016   8.283  1.00 93.69           C  
ATOM   2094  O   LEU B 274      -9.449   5.967   9.298  1.00 93.69           O  
ATOM   2095  CG  LEU B 274      -8.456   2.051   7.210  1.00 93.69           C  
ATOM   2096  CD1 LEU B 274      -7.576   0.975   7.837  1.00 93.69           C  
ATOM   2097  CD2 LEU B 274      -9.626   1.422   6.461  1.00 93.69           C  
ATOM   2098  N   ASN B 275     -11.377   4.836   9.555  1.00 84.97           N  
ATOM   2099  CA  ASN B 275     -11.810   5.644  10.690  1.00 84.97           C  
ATOM   2100  C   ASN B 275     -12.541   4.802  11.731  1.00 84.97           C  
ATOM   2101  CB  ASN B 275     -12.699   6.798  10.220  1.00 84.97           C  
ATOM   2102  O   ASN B 275     -13.209   3.825  11.388  1.00 84.97           O  
ATOM   2103  CG  ASN B 275     -13.987   6.319   9.581  1.00 84.97           C  
ATOM   2104  ND2 ASN B 275     -15.088   6.997   9.884  1.00 84.97           N  
ATOM   2105  OD1 ASN B 275     -13.994   5.347   8.821  1.00 84.97           O  
ATOM   2106  N   SER B 276     -12.386   5.116  12.974  1.00 85.66           N  
ATOM   2107  CA  SER B 276     -13.095   4.529  14.107  1.00 85.66           C  
ATOM   2108  C   SER B 276     -13.275   5.543  15.232  1.00 85.66           C  
ATOM   2109  CB  SER B 276     -12.347   3.303  14.631  1.00 85.66           C  
ATOM   2110  O   SER B 276     -13.016   6.734  15.048  1.00 85.66           O  
ATOM   2111  OG  SER B 276     -11.135   3.683  15.260  1.00 85.66           O  
ATOM   2112  N   SER B 277     -13.749   5.135  16.406  1.00 77.50           N  
ATOM   2113  CA  SER B 277     -13.967   6.020  17.546  1.00 77.50           C  
ATOM   2114  C   SER B 277     -12.651   6.596  18.059  1.00 77.50           C  
ATOM   2115  CB  SER B 277     -14.681   5.275  18.674  1.00 77.50           C  
ATOM   2116  O   SER B 277     -12.600   7.748  18.493  1.00 77.50           O  
ATOM   2117  OG  SER B 277     -13.945   4.128  19.064  1.00 77.50           O  
ATOM   2118  N   THR B 278     -11.591   5.831  17.925  1.00 77.93           N  
ATOM   2119  CA  THR B 278     -10.292   6.265  18.427  1.00 77.93           C  
ATOM   2120  C   THR B 278      -9.430   6.815  17.295  1.00 77.93           C  
ATOM   2121  CB  THR B 278      -9.550   5.111  19.127  1.00 77.93           C  
ATOM   2122  O   THR B 278      -8.547   7.643  17.526  1.00 77.93           O  
ATOM   2123  CG2 THR B 278     -10.204   4.764  20.460  1.00 77.93           C  
ATOM   2124  OG1 THR B 278      -9.573   3.954  18.281  1.00 77.93           O  
ATOM   2125  N   ILE B 279      -9.677   6.371  16.012  1.00 87.18           N  
ATOM   2126  CA  ILE B 279      -8.901   6.803  14.854  1.00 87.18           C  
ATOM   2127  C   ILE B 279      -9.708   7.811  14.039  1.00 87.18           C  
ATOM   2128  CB  ILE B 279      -8.490   5.604  13.970  1.00 87.18           C  
ATOM   2129  O   ILE B 279     -10.693   7.448  13.391  1.00 87.18           O  
ATOM   2130  CG1 ILE B 279      -7.668   4.598  14.782  1.00 87.18           C  
ATOM   2131  CG2 ILE B 279      -7.712   6.082  12.740  1.00 87.18           C  
ATOM   2132  CD1 ILE B 279      -7.342   3.315  14.031  1.00 87.18           C  
ATOM   2133  N   LYS B 280      -9.240   9.037  14.165  1.00 69.92           N  
ATOM   2134  CA  LYS B 280      -9.916  10.027  13.331  1.00 69.92           C  
ATOM   2135  C   LYS B 280      -9.787   9.678  11.851  1.00 69.92           C  
ATOM   2136  CB  LYS B 280      -9.353  11.424  13.592  1.00 69.92           C  
ATOM   2137  O   LYS B 280     -10.790   9.569  11.143  1.00 69.92           O  
ATOM   2138  CG  LYS B 280     -10.219  12.552  13.051  1.00 69.92           C  
ATOM   2139  CD  LYS B 280      -9.660  13.917  13.430  1.00 69.92           C  
ATOM   2140  CE  LYS B 280     -10.465  15.046  12.799  1.00 69.92           C  
ATOM   2141  NZ  LYS B 280      -9.933  16.388  13.184  1.00 69.92           N  
ATOM   2142  N   TYR B 281      -8.523   9.471  11.473  1.00 82.74           N  
ATOM   2143  CA  TYR B 281      -8.291   8.908  10.148  1.00 82.74           C  
ATOM   2144  C   TYR B 281      -6.918   8.252  10.067  1.00 82.74           C  
ATOM   2145  CB  TYR B 281      -8.415   9.994   9.074  1.00 82.74           C  
ATOM   2146  O   TYR B 281      -5.972   8.694  10.723  1.00 82.74           O  
ATOM   2147  CG  TYR B 281      -7.452  11.141   9.257  1.00 82.74           C  
ATOM   2148  CD1 TYR B 281      -7.857  12.325   9.869  1.00 82.74           C  
ATOM   2149  CD2 TYR B 281      -6.136  11.045   8.818  1.00 82.74           C  
ATOM   2150  CE1 TYR B 281      -6.974  13.387  10.038  1.00 82.74           C  
ATOM   2151  CE2 TYR B 281      -5.244  12.100   8.982  1.00 82.74           C  
ATOM   2152  OH  TYR B 281      -4.793  14.312   9.757  1.00 82.74           O  
ATOM   2153  CZ  TYR B 281      -5.671  13.264   9.592  1.00 82.74           C  
ATOM   2154  N   LEU B 282      -6.822   7.174   9.371  1.00 93.87           N  
ATOM   2155  CA  LEU B 282      -5.624   6.513   8.866  1.00 93.87           C  
ATOM   2156  C   LEU B 282      -5.678   6.377   7.348  1.00 93.87           C  
ATOM   2157  CB  LEU B 282      -5.460   5.134   9.508  1.00 93.87           C  
ATOM   2158  O   LEU B 282      -6.423   5.547   6.821  1.00 93.87           O  
ATOM   2159  CG  LEU B 282      -4.277   4.295   9.022  1.00 93.87           C  
ATOM   2160  CD1 LEU B 282      -2.967   5.037   9.262  1.00 93.87           C  
ATOM   2161  CD2 LEU B 282      -4.263   2.937   9.715  1.00 93.87           C  
ATOM   2162  N   ASP B 283      -4.856   7.191   6.699  1.00 89.55           N  
ATOM   2163  CA  ASP B 283      -4.916   7.268   5.243  1.00 89.55           C  
ATOM   2164  C   ASP B 283      -3.751   6.515   4.604  1.00 89.55           C  
ATOM   2165  CB  ASP B 283      -4.913   8.727   4.782  1.00 89.55           C  
ATOM   2166  O   ASP B 283      -2.600   6.678   5.014  1.00 89.55           O  
ATOM   2167  CG  ASP B 283      -6.223   9.441   5.068  1.00 89.55           C  
ATOM   2168  OD1 ASP B 283      -7.226   8.769   5.392  1.00 89.55           O  
ATOM   2169  OD2 ASP B 283      -6.253  10.687   4.964  1.00 89.55           O  
ATOM   2170  N   PHE B 284      -4.097   5.658   3.659  1.00 96.21           N  
ATOM   2171  CA  PHE B 284      -3.129   5.074   2.739  1.00 96.21           C  
ATOM   2172  C   PHE B 284      -3.306   5.641   1.335  1.00 96.21           C  
ATOM   2173  CB  PHE B 284      -3.264   3.549   2.710  1.00 96.21           C  
ATOM   2174  O   PHE B 284      -4.349   5.443   0.708  1.00 96.21           O  
ATOM   2175  CG  PHE B 284      -3.075   2.897   4.054  1.00 96.21           C  
ATOM   2176  CD1 PHE B 284      -1.812   2.509   4.482  1.00 96.21           C  
ATOM   2177  CD2 PHE B 284      -4.162   2.673   4.889  1.00 96.21           C  
ATOM   2178  CE1 PHE B 284      -1.634   1.906   5.725  1.00 96.21           C  
ATOM   2179  CE2 PHE B 284      -3.993   2.071   6.132  1.00 96.21           C  
ATOM   2180  CZ  PHE B 284      -2.728   1.688   6.548  1.00 96.21           C  
ATOM   2181  N   VAL B 285      -2.246   6.328   0.852  1.00 89.22           N  
ATOM   2182  CA  VAL B 285      -2.329   6.890  -0.492  1.00 89.22           C  
ATOM   2183  C   VAL B 285      -1.412   6.113  -1.435  1.00 89.22           C  
ATOM   2184  CB  VAL B 285      -1.958   8.390  -0.504  1.00 89.22           C  
ATOM   2185  O   VAL B 285      -0.209   6.003  -1.190  1.00 89.22           O  
ATOM   2186  CG1 VAL B 285      -2.076   8.964  -1.915  1.00 89.22           C  
ATOM   2187  CG2 VAL B 285      -2.844   9.166   0.468  1.00 89.22           C  
ATOM   2188  N   PHE B 286      -2.019   5.610  -2.530  1.00 93.64           N  
ATOM   2189  CA  PHE B 286      -1.289   4.855  -3.541  1.00 93.64           C  
ATOM   2190  C   PHE B 286      -1.099   5.686  -4.804  1.00 93.64           C  
ATOM   2191  CB  PHE B 286      -2.022   3.552  -3.875  1.00 93.64           C  
ATOM   2192  O   PHE B 286      -1.918   6.556  -5.111  1.00 93.64           O  
ATOM   2193  CG  PHE B 286      -2.232   2.653  -2.687  1.00 93.64           C  
ATOM   2194  CD1 PHE B 286      -1.327   1.640  -2.395  1.00 93.64           C  
ATOM   2195  CD2 PHE B 286      -3.336   2.820  -1.861  1.00 93.64           C  
ATOM   2196  CE1 PHE B 286      -1.519   0.806  -1.296  1.00 93.64           C  
ATOM   2197  CE2 PHE B 286      -3.535   1.991  -0.761  1.00 93.64           C  
ATOM   2198  CZ  PHE B 286      -2.626   0.983  -0.481  1.00 93.64           C  
ATOM   2199  N   ALA B 287       0.040   5.452  -5.483  1.00 86.18           N  
ATOM   2200  CA  ALA B 287       0.331   6.166  -6.724  1.00 86.18           C  
ATOM   2201  C   ALA B 287       0.830   5.210  -7.803  1.00 86.18           C  
ATOM   2202  CB  ALA B 287       1.359   7.267  -6.475  1.00 86.18           C  
ATOM   2203  O   ALA B 287       1.323   4.122  -7.497  1.00 86.18           O  
ATOM   2204  N   VAL B 288       0.613   5.624  -9.056  1.00 86.46           N  
ATOM   2205  CA  VAL B 288       1.126   4.874 -10.198  1.00 86.46           C  
ATOM   2206  C   VAL B 288       2.518   5.382 -10.567  1.00 86.46           C  
ATOM   2207  CB  VAL B 288       0.181   4.977 -11.416  1.00 86.46           C  
ATOM   2208  O   VAL B 288       2.755   6.592 -10.600  1.00 86.46           O  
ATOM   2209  CG1 VAL B 288       0.791   4.284 -12.633  1.00 86.46           C  
ATOM   2210  CG2 VAL B 288      -1.184   4.377 -11.083  1.00 86.46           C  
ATOM   2211  N   LYS B 289       3.360   4.456 -10.683  1.00 80.05           N  
ATOM   2212  CA  LYS B 289       4.697   4.826 -11.137  1.00 80.05           C  
ATOM   2213  C   LYS B 289       5.048   4.121 -12.444  1.00 80.05           C  
ATOM   2214  CB  LYS B 289       5.738   4.494 -10.067  1.00 80.05           C  
ATOM   2215  O   LYS B 289       4.607   2.995 -12.687  1.00 80.05           O  
ATOM   2216  CG  LYS B 289       5.968   3.003  -9.868  1.00 80.05           C  
ATOM   2217  CD  LYS B 289       7.065   2.739  -8.845  1.00 80.05           C  
ATOM   2218  CE  LYS B 289       7.272   1.247  -8.619  1.00 80.05           C  
ATOM   2219  NZ  LYS B 289       8.349   0.983  -7.618  1.00 80.05           N  
ATOM   2220  N   ASN B 290       5.737   4.757 -13.385  1.00 72.46           N  
ATOM   2221  CA  ASN B 290       6.194   4.240 -14.671  1.00 72.46           C  
ATOM   2222  C   ASN B 290       5.028   3.744 -15.522  1.00 72.46           C  
ATOM   2223  CB  ASN B 290       7.217   3.120 -14.466  1.00 72.46           C  
ATOM   2224  O   ASN B 290       5.169   2.776 -16.271  1.00 72.46           O  
ATOM   2225  CG  ASN B 290       8.453   3.587 -13.724  1.00 72.46           C  
ATOM   2226  ND2 ASN B 290       9.097   2.672 -13.010  1.00 72.46           N  
ATOM   2227  OD1 ASN B 290       8.826   4.762 -13.790  1.00 72.46           O  
ATOM   2228  N   GLU B 291       3.842   4.148 -15.318  1.00 73.18           N  
ATOM   2229  CA  GLU B 291       2.616   3.893 -16.068  1.00 73.18           C  
ATOM   2230  C   GLU B 291       2.201   2.428 -15.966  1.00 73.18           C  
ATOM   2231  CB  GLU B 291       2.790   4.289 -17.536  1.00 73.18           C  
ATOM   2232  O   GLU B 291       1.207   2.015 -16.567  1.00 73.18           O  
ATOM   2233  CG  GLU B 291       2.957   5.786 -17.754  1.00 73.18           C  
ATOM   2234  CD  GLU B 291       2.757   6.208 -19.201  1.00 73.18           C  
ATOM   2235  OE1 GLU B 291       2.750   7.428 -19.482  1.00 73.18           O  
ATOM   2236  OE2 GLU B 291       2.604   5.311 -20.060  1.00 73.18           O  
ATOM   2237  N   ASN B 292       2.951   1.681 -15.125  1.00 83.69           N  
ATOM   2238  CA  ASN B 292       2.547   0.279 -15.152  1.00 83.69           C  
ATOM   2239  C   ASN B 292       2.616  -0.351 -13.764  1.00 83.69           C  
ATOM   2240  CB  ASN B 292       3.411  -0.510 -16.138  1.00 83.69           C  
ATOM   2241  O   ASN B 292       2.408  -1.556 -13.615  1.00 83.69           O  
ATOM   2242  CG  ASN B 292       4.878  -0.516 -15.753  1.00 83.69           C  
ATOM   2243  ND2 ASN B 292       5.723  -1.014 -16.648  1.00 83.69           N  
ATOM   2244  OD1 ASN B 292       5.247  -0.077 -14.661  1.00 83.69           O  
ATOM   2245  N   ARG B 293       3.026   0.418 -12.773  1.00 87.42           N  
ATOM   2246  CA  ARG B 293       3.115  -0.147 -11.430  1.00 87.42           C  
ATOM   2247  C   ARG B 293       2.489   0.788 -10.401  1.00 87.42           C  
ATOM   2248  CB  ARG B 293       4.573  -0.431 -11.062  1.00 87.42           C  
ATOM   2249  O   ARG B 293       2.349   1.988 -10.648  1.00 87.42           O  
ATOM   2250  CG  ARG B 293       5.286  -1.353 -12.037  1.00 87.42           C  
ATOM   2251  CD  ARG B 293       6.722  -1.624 -11.610  1.00 87.42           C  
ATOM   2252  NE  ARG B 293       6.780  -2.352 -10.346  1.00 87.42           N  
ATOM   2253  NH1 ARG B 293       6.610  -4.446 -11.306  1.00 87.42           N  
ATOM   2254  NH2 ARG B 293       6.787  -4.235  -9.031  1.00 87.42           N  
ATOM   2255  CZ  ARG B 293       6.725  -3.676 -10.231  1.00 87.42           C  
ATOM   2256  N   PHE B 294       2.048   0.220  -9.334  1.00 93.05           N  
ATOM   2257  CA  PHE B 294       1.566   1.053  -8.239  1.00 93.05           C  
ATOM   2258  C   PHE B 294       2.393   0.824  -6.980  1.00 93.05           C  
ATOM   2259  CB  PHE B 294       0.088   0.768  -7.956  1.00 93.05           C  
ATOM   2260  O   PHE B 294       3.118  -0.168  -6.879  1.00 93.05           O  
ATOM   2261  CG  PHE B 294      -0.159  -0.565  -7.303  1.00 93.05           C  
ATOM   2262  CD1 PHE B 294      -0.542  -1.665  -8.061  1.00 93.05           C  
ATOM   2263  CD2 PHE B 294      -0.007  -0.719  -5.931  1.00 93.05           C  
ATOM   2264  CE1 PHE B 294      -0.771  -2.901  -7.460  1.00 93.05           C  
ATOM   2265  CE2 PHE B 294      -0.235  -1.951  -5.323  1.00 93.05           C  
ATOM   2266  CZ  PHE B 294      -0.617  -3.040  -6.089  1.00 93.05           C  
ATOM   2267  N   TYR B 295       2.332   1.749  -6.025  1.00 91.95           N  
ATOM   2268  CA  TYR B 295       3.008   1.617  -4.739  1.00 91.95           C  
ATOM   2269  C   TYR B 295       2.357   2.508  -3.687  1.00 91.95           C  
ATOM   2270  CB  TYR B 295       4.493   1.968  -4.874  1.00 91.95           C  
ATOM   2271  O   TYR B 295       1.532   3.364  -4.014  1.00 91.95           O  
ATOM   2272  CG  TYR B 295       4.751   3.439  -5.098  1.00 91.95           C  
ATOM   2273  CD1 TYR B 295       4.484   4.033  -6.330  1.00 91.95           C  
ATOM   2274  CD2 TYR B 295       5.263   4.236  -4.081  1.00 91.95           C  
ATOM   2275  CE1 TYR B 295       4.722   5.387  -6.542  1.00 91.95           C  
ATOM   2276  CE2 TYR B 295       5.506   5.591  -4.281  1.00 91.95           C  
ATOM   2277  OH  TYR B 295       5.469   7.497  -5.717  1.00 91.95           O  
ATOM   2278  CZ  TYR B 295       5.232   6.157  -5.513  1.00 91.95           C  
ATOM   2279  N   LEU B 296       2.630   2.238  -2.424  1.00 94.25           N  
ATOM   2280  CA  LEU B 296       2.193   3.097  -1.329  1.00 94.25           C  
ATOM   2281  C   LEU B 296       3.109   4.307  -1.187  1.00 94.25           C  
ATOM   2282  CB  LEU B 296       2.156   2.313  -0.015  1.00 94.25           C  
ATOM   2283  O   LEU B 296       4.266   4.171  -0.783  1.00 94.25           O  
ATOM   2284  CG  LEU B 296       1.681   3.081   1.220  1.00 94.25           C  
ATOM   2285  CD1 LEU B 296       0.205   3.442   1.084  1.00 94.25           C  
ATOM   2286  CD2 LEU B 296       1.922   2.263   2.484  1.00 94.25           C  
ATOM   2287  N   LYS B 297       2.555   5.395  -1.399  1.00 87.88           N  
ATOM   2288  CA  LYS B 297       3.342   6.622  -1.486  1.00 87.88           C  
ATOM   2289  C   LYS B 297       3.267   7.417  -0.185  1.00 87.88           C  
ATOM   2290  CB  LYS B 297       2.865   7.484  -2.656  1.00 87.88           C  
ATOM   2291  O   LYS B 297       4.221   8.105   0.184  1.00 87.88           O  
ATOM   2292  CG  LYS B 297       3.602   8.809  -2.789  1.00 87.88           C  
ATOM   2293  CD  LYS B 297       3.013   9.667  -3.900  1.00 87.88           C  
ATOM   2294  CE  LYS B 297       3.684  11.032  -3.970  1.00 87.88           C  
ATOM   2295  NZ  LYS B 297       3.070  11.899  -5.020  1.00 87.88           N  
ATOM   2296  N   GLU B 298       2.046   7.270   0.474  1.00 83.84           N  
ATOM   2297  CA  GLU B 298       1.798   8.162   1.602  1.00 83.84           C  
ATOM   2298  C   GLU B 298       0.958   7.475   2.675  1.00 83.84           C  
ATOM   2299  CB  GLU B 298       1.103   9.443   1.132  1.00 83.84           C  
ATOM   2300  O   GLU B 298       0.058   6.694   2.361  1.00 83.84           O  
ATOM   2301  CG  GLU B 298       0.767  10.409   2.258  1.00 83.84           C  
ATOM   2302  CD  GLU B 298       0.075  11.675   1.776  1.00 83.84           C  
ATOM   2303  OE1 GLU B 298      -0.561  12.370   2.601  1.00 83.84           O  
ATOM   2304  OE2 GLU B 298       0.169  11.973   0.565  1.00 83.84           O  
ATOM   2305  N   VAL B 299       1.326   7.766   3.969  1.00 92.12           N  
ATOM   2306  CA  VAL B 299       0.493   7.395   5.108  1.00 92.12           C  
ATOM   2307  C   VAL B 299       0.284   8.607   6.013  1.00 92.12           C  
ATOM   2308  CB  VAL B 299       1.115   6.231   5.912  1.00 92.12           C  
ATOM   2309  O   VAL B 299       1.237   9.322   6.332  1.00 92.12           O  
ATOM   2310  CG1 VAL B 299       0.369   6.025   7.229  1.00 92.12           C  
ATOM   2311  CG2 VAL B 299       1.109   4.948   5.084  1.00 92.12           C  
ATOM   2312  N   ASN B 300      -0.963   8.857   6.321  1.00 83.76           N  
ATOM   2313  CA  ASN B 300      -1.345   9.915   7.250  1.00 83.76           C  
ATOM   2314  C   ASN B 300      -2.241   9.385   8.366  1.00 83.76           C  
ATOM   2315  CB  ASN B 300      -2.042  11.057   6.506  1.00 83.76           C  
ATOM   2316  O   ASN B 300      -3.208   8.668   8.103  1.00 83.76           O  
ATOM   2317  CG  ASN B 300      -1.215  11.594   5.355  1.00 83.76           C  
ATOM   2318  ND2 ASN B 300      -1.870  11.873   4.234  1.00 83.76           N  
ATOM   2319  OD1 ASN B 300       0.003  11.755   5.471  1.00 83.76           O  
ATOM   2320  N   ILE B 301      -1.872   9.849   9.602  1.00 88.22           N  
ATOM   2321  CA  ILE B 301      -2.704   9.352  10.693  1.00 88.22           C  
ATOM   2322  C   ILE B 301      -3.013  10.488  11.665  1.00 88.22           C  
ATOM   2323  CB  ILE B 301      -2.021   8.182  11.436  1.00 88.22           C  
ATOM   2324  O   ILE B 301      -2.168  11.353  11.908  1.00 88.22           O  
ATOM   2325  CG1 ILE B 301      -2.944   7.632  12.529  1.00 88.22           C  
ATOM   2326  CG2 ILE B 301      -0.679   8.626  12.025  1.00 88.22           C  
ATOM   2327  CD1 ILE B 301      -2.497   6.294  13.103  1.00 88.22           C  
ATOM   2328  N   SER B 302      -4.201  10.482  12.155  1.00 77.80           N  
ATOM   2329  CA  SER B 302      -4.659  11.261  13.301  1.00 77.80           C  
ATOM   2330  C   SER B 302      -5.547  10.426  14.218  1.00 77.80           C  
ATOM   2331  CB  SER B 302      -5.418  12.504  12.836  1.00 77.80           C  
ATOM   2332  O   SER B 302      -6.557   9.873  13.777  1.00 77.80           O  
ATOM   2333  OG  SER B 302      -5.812  13.296  13.943  1.00 77.80           O  
ATOM   2334  N   MET B 303      -5.156  10.326  15.518  1.00 83.49           N  
ATOM   2335  CA  MET B 303      -5.931   9.479  16.420  1.00 83.49           C  
ATOM   2336  C   MET B 303      -5.924  10.044  17.837  1.00 83.49           C  
ATOM   2337  CB  MET B 303      -5.380   8.052  16.424  1.00 83.49           C  
ATOM   2338  O   MET B 303      -5.053  10.841  18.188  1.00 83.49           O  
ATOM   2339  CG  MET B 303      -3.995   7.931  17.039  1.00 83.49           C  
ATOM   2340  SD  MET B 303      -3.411   6.193  17.118  1.00 83.49           S  
ATOM   2341  CE  MET B 303      -4.596   5.510  18.310  1.00 83.49           C  
ATOM   2342  N   TYR B 304      -6.901   9.595  18.568  1.00 71.43           N  
ATOM   2343  CA  TYR B 304      -6.982   9.959  19.978  1.00 71.43           C  
ATOM   2344  C   TYR B 304      -6.248   8.945  20.846  1.00 71.43           C  
ATOM   2345  CB  TYR B 304      -8.444  10.065  20.422  1.00 71.43           C  
ATOM   2346  O   TYR B 304      -6.460   7.738  20.717  1.00 71.43           O  
ATOM   2347  CG  TYR B 304      -9.242  11.087  19.649  1.00 71.43           C  
ATOM   2348  CD1 TYR B 304      -9.059  12.451  19.865  1.00 71.43           C  
ATOM   2349  CD2 TYR B 304     -10.179  10.691  18.701  1.00 71.43           C  
ATOM   2350  CE1 TYR B 304      -9.793  13.396  19.156  1.00 71.43           C  
ATOM   2351  CE2 TYR B 304     -10.918  11.628  17.986  1.00 71.43           C  
ATOM   2352  OH  TYR B 304     -11.447  13.907  17.515  1.00 71.43           O  
ATOM   2353  CZ  TYR B 304     -10.718  12.976  18.220  1.00 71.43           C  
ATOM   2354  N   LEU B 305      -5.351   9.456  21.703  1.00 66.70           N  
ATOM   2355  CA  LEU B 305      -4.693   8.561  22.649  1.00 66.70           C  
ATOM   2356  C   LEU B 305      -5.489   8.460  23.946  1.00 66.70           C  
ATOM   2357  CB  LEU B 305      -3.272   9.046  22.945  1.00 66.70           C  
ATOM   2358  O   LEU B 305      -6.417   9.240  24.171  1.00 66.70           O  
ATOM   2359  CG  LEU B 305      -2.309   9.089  21.757  1.00 66.70           C  
ATOM   2360  CD1 LEU B 305      -0.990   9.735  22.167  1.00 66.70           C  
ATOM   2361  CD2 LEU B 305      -2.074   7.686  21.207  1.00 66.70           C  
ATOM   2362  N   VAL B 306      -5.176   7.486  24.732  1.00 65.53           N  
ATOM   2363  CA  VAL B 306      -5.926   7.188  25.949  1.00 65.53           C  
ATOM   2364  C   VAL B 306      -5.894   8.395  26.883  1.00 65.53           C  
ATOM   2365  CB  VAL B 306      -5.366   5.941  26.669  1.00 65.53           C  
ATOM   2366  O   VAL B 306      -6.871   8.671  27.584  1.00 65.53           O  
ATOM   2367  CG1 VAL B 306      -6.235   5.578  27.872  1.00 65.53           C  
ATOM   2368  CG2 VAL B 306      -5.270   4.764  25.701  1.00 65.53           C  
ATOM   2369  N   ASN B 307      -4.830   9.185  26.814  1.00 57.06           N  
ATOM   2370  CA  ASN B 307      -4.694  10.330  27.707  1.00 57.06           C  
ATOM   2371  C   ASN B 307      -5.426  11.554  27.166  1.00 57.06           C  
ATOM   2372  CB  ASN B 307      -3.217  10.655  27.941  1.00 57.06           C  
ATOM   2373  O   ASN B 307      -5.383  12.627  27.772  1.00 57.06           O  
ATOM   2374  CG  ASN B 307      -2.499  11.060  26.669  1.00 57.06           C  
ATOM   2375  ND2 ASN B 307      -1.199  11.308  26.774  1.00 57.06           N  
ATOM   2376  OD1 ASN B 307      -3.109  11.151  25.600  1.00 57.06           O  
ATOM   2377  N   GLY B 308      -6.149  11.368  26.008  1.00 54.51           N  
ATOM   2378  CA  GLY B 308      -6.946  12.437  25.427  1.00 54.51           C  
ATOM   2379  C   GLY B 308      -6.181  13.271  24.418  1.00 54.51           C  
ATOM   2380  O   GLY B 308      -6.777  14.035  23.656  1.00 54.51           O  
ATOM   2381  N   SER B 309      -4.878  13.072  24.383  1.00 60.36           N  
ATOM   2382  CA  SER B 309      -4.067  13.793  23.407  1.00 60.36           C  
ATOM   2383  C   SER B 309      -4.249  13.220  22.006  1.00 60.36           C  
ATOM   2384  CB  SER B 309      -2.589  13.745  23.798  1.00 60.36           C  
ATOM   2385  O   SER B 309      -4.799  12.129  21.842  1.00 60.36           O  
ATOM   2386  OG  SER B 309      -2.131  12.405  23.870  1.00 60.36           O  
ATOM   2387  N   VAL B 310      -3.940  14.073  21.031  1.00 61.96           N  
ATOM   2388  CA  VAL B 310      -4.054  13.648  19.640  1.00 61.96           C  
ATOM   2389  C   VAL B 310      -2.669  13.340  19.078  1.00 61.96           C  
ATOM   2390  CB  VAL B 310      -4.755  14.719  18.774  1.00 61.96           C  
ATOM   2391  O   VAL B 310      -1.728  14.114  19.269  1.00 61.96           O  
ATOM   2392  CG1 VAL B 310      -4.769  14.301  17.305  1.00 61.96           C  
ATOM   2393  CG2 VAL B 310      -6.176  14.966  19.277  1.00 61.96           C  
ATOM   2394  N   PHE B 311      -2.542  12.171  18.555  1.00 75.54           N  
ATOM   2395  CA  PHE B 311      -1.339  11.767  17.836  1.00 75.54           C  
ATOM   2396  C   PHE B 311      -1.541  11.889  16.331  1.00 75.54           C  
ATOM   2397  CB  PHE B 311      -0.952  10.330  18.199  1.00 75.54           C  
ATOM   2398  O   PHE B 311      -2.527  11.385  15.788  1.00 75.54           O  
ATOM   2399  CG  PHE B 311       0.253   9.820  17.456  1.00 75.54           C  
ATOM   2400  CD1 PHE B 311       0.106   8.992  16.350  1.00 75.54           C  
ATOM   2401  CD2 PHE B 311       1.534  10.169  17.864  1.00 75.54           C  
ATOM   2402  CE1 PHE B 311       1.219   8.518  15.660  1.00 75.54           C  
ATOM   2403  CE2 PHE B 311       2.652   9.699  17.180  1.00 75.54           C  
ATOM   2404  CZ  PHE B 311       2.492   8.873  16.079  1.00 75.54           C  
ATOM   2405  N   SER B 312      -0.681  12.691  15.685  1.00 71.08           N  
ATOM   2406  CA  SER B 312      -0.821  12.873  14.244  1.00 71.08           C  
ATOM   2407  C   SER B 312       0.537  12.861  13.551  1.00 71.08           C  
ATOM   2408  CB  SER B 312      -1.548  14.183  13.938  1.00 71.08           C  
ATOM   2409  O   SER B 312       1.478  13.515  14.006  1.00 71.08           O  
ATOM   2410  OG  SER B 312      -1.690  14.364  12.539  1.00 71.08           O  
ATOM   2411  N   ILE B 313       0.635  12.104  12.459  1.00 72.21           N  
ATOM   2412  CA  ILE B 313       1.853  11.994  11.663  1.00 72.21           C  
ATOM   2413  C   ILE B 313       1.492  11.825  10.189  1.00 72.21           C  
ATOM   2414  CB  ILE B 313       2.733  10.817  12.138  1.00 72.21           C  
ATOM   2415  O   ILE B 313       0.475  11.210   9.858  1.00 72.21           O  
ATOM   2416  CG1 ILE B 313       3.363  11.136  13.499  1.00 72.21           C  
ATOM   2417  CG2 ILE B 313       3.811  10.495  11.098  1.00 72.21           C  
ATOM   2418  CD1 ILE B 313       4.149   9.980  14.103  1.00 72.21           C  
ATOM   2419  N   ALA B 314       2.239  12.424   9.343  1.00 70.43           N  
ATOM   2420  CA  ALA B 314       2.069  12.246   7.904  1.00 70.43           C  
ATOM   2421  C   ALA B 314       3.414  12.034   7.215  1.00 70.43           C  
ATOM   2422  CB  ALA B 314       1.349  13.449   7.299  1.00 70.43           C  
ATOM   2423  O   ALA B 314       4.399  12.699   7.544  1.00 70.43           O  
ATOM   2424  N   ASN B 315       3.502  11.029   6.316  1.00 77.97           N  
ATOM   2425  CA  ASN B 315       4.677  10.763   5.494  1.00 77.97           C  
ATOM   2426  C   ASN B 315       4.296  10.499   4.040  1.00 77.97           C  
ATOM   2427  CB  ASN B 315       5.471   9.582   6.057  1.00 77.97           C  
ATOM   2428  O   ASN B 315       3.599   9.528   3.743  1.00 77.97           O  
ATOM   2429  CG  ASN B 315       6.824   9.418   5.394  1.00 77.97           C  
ATOM   2430  ND2 ASN B 315       7.748   8.763   6.086  1.00 77.97           N  
ATOM   2431  OD1 ASN B 315       7.038   9.878   4.269  1.00 77.97           O  
ATOM   2432  N   ASN B 316       4.803  11.328   3.117  1.00 70.14           N  
ATOM   2433  CA  ASN B 316       4.430  11.212   1.712  1.00 70.14           C  
ATOM   2434  C   ASN B 316       5.603  10.740   0.858  1.00 70.14           C  
ATOM   2435  CB  ASN B 316       3.894  12.546   1.187  1.00 70.14           C  
ATOM   2436  O   ASN B 316       5.594  10.906  -0.363  1.00 70.14           O  
ATOM   2437  CG  ASN B 316       4.926  13.655   1.249  1.00 70.14           C  
ATOM   2438  ND2 ASN B 316       4.491  14.884   0.996  1.00 70.14           N  
ATOM   2439  OD1 ASN B 316       6.104  13.409   1.521  1.00 70.14           O  
ATOM   2440  N   ASN B 317       6.601  10.236   1.459  1.00 72.11           N  
ATOM   2441  CA  ASN B 317       7.794   9.805   0.738  1.00 72.11           C  
ATOM   2442  C   ASN B 317       8.056   8.314   0.928  1.00 72.11           C  
ATOM   2443  CB  ASN B 317       9.012  10.619   1.180  1.00 72.11           C  
ATOM   2444  O   ASN B 317       9.207   7.893   1.056  1.00 72.11           O  
ATOM   2445  CG  ASN B 317      10.065  10.731   0.096  1.00 72.11           C  
ATOM   2446  ND2 ASN B 317      11.297  11.028   0.493  1.00 72.11           N  
ATOM   2447  OD1 ASN B 317       9.774  10.553  -1.090  1.00 72.11           O  
ATOM   2448  N   LEU B 318       6.968   7.582   0.930  1.00 82.75           N  
ATOM   2449  CA  LEU B 318       7.105   6.145   1.138  1.00 82.75           C  
ATOM   2450  C   LEU B 318       7.217   5.411  -0.194  1.00 82.75           C  
ATOM   2451  CB  LEU B 318       5.915   5.602   1.934  1.00 82.75           C  
ATOM   2452  O   LEU B 318       6.882   5.966  -1.244  1.00 82.75           O  
ATOM   2453  CG  LEU B 318       5.676   6.230   3.308  1.00 82.75           C  
ATOM   2454  CD1 LEU B 318       4.377   5.707   3.911  1.00 82.75           C  
ATOM   2455  CD2 LEU B 318       6.853   5.949   4.236  1.00 82.75           C  
ATOM   2456  N   SER B 319       7.782   4.189  -0.223  1.00 81.08           N  
ATOM   2457  CA  SER B 319       7.878   3.332  -1.401  1.00 81.08           C  
ATOM   2458  C   SER B 319       7.639   1.869  -1.042  1.00 81.08           C  
ATOM   2459  CB  SER B 319       9.246   3.486  -2.066  1.00 81.08           C  
ATOM   2460  O   SER B 319       8.517   1.026  -1.238  1.00 81.08           O  
ATOM   2461  OG  SER B 319       9.303   2.751  -3.276  1.00 81.08           O  
ATOM   2462  N   TYR B 320       6.406   1.595  -0.473  1.00 88.42           N  
ATOM   2463  CA  TYR B 320       6.066   0.237  -0.063  1.00 88.42           C  
ATOM   2464  C   TYR B 320       5.042  -0.378  -1.009  1.00 88.42           C  
ATOM   2465  CB  TYR B 320       5.526   0.227   1.370  1.00 88.42           C  
ATOM   2466  O   TYR B 320       4.472   0.316  -1.854  1.00 88.42           O  
ATOM   2467  CG  TYR B 320       6.553   0.604   2.409  1.00 88.42           C  
ATOM   2468  CD1 TYR B 320       7.371  -0.362   2.991  1.00 88.42           C  
ATOM   2469  CD2 TYR B 320       6.708   1.927   2.812  1.00 88.42           C  
ATOM   2470  CE1 TYR B 320       8.318  -0.019   3.950  1.00 88.42           C  
ATOM   2471  CE2 TYR B 320       7.652   2.281   3.770  1.00 88.42           C  
ATOM   2472  OH  TYR B 320       9.388   1.647   5.282  1.00 88.42           O  
ATOM   2473  CZ  TYR B 320       8.452   1.303   4.332  1.00 88.42           C  
ATOM   2474  N   TRP B 321       4.830  -1.696  -0.908  1.00 91.89           N  
ATOM   2475  CA  TRP B 321       3.778  -2.472  -1.556  1.00 91.89           C  
ATOM   2476  C   TRP B 321       3.792  -2.254  -3.065  1.00 91.89           C  
ATOM   2477  CB  TRP B 321       2.406  -2.101  -0.987  1.00 91.89           C  
ATOM   2478  O   TRP B 321       2.744  -2.033  -3.677  1.00 91.89           O  
ATOM   2479  CG  TRP B 321       2.329  -2.165   0.509  1.00 91.89           C  
ATOM   2480  CD1 TRP B 321       3.165  -2.849   1.348  1.00 91.89           C  
ATOM   2481  CD2 TRP B 321       1.360  -1.523   1.343  1.00 91.89           C  
ATOM   2482  CE2 TRP B 321       1.669  -1.861   2.679  1.00 91.89           C  
ATOM   2483  CE3 TRP B 321       0.260  -0.693   1.090  1.00 91.89           C  
ATOM   2484  NE1 TRP B 321       2.773  -2.670   2.655  1.00 91.89           N  
ATOM   2485  CH2 TRP B 321      -0.156  -0.587   3.485  1.00 91.89           C  
ATOM   2486  CZ2 TRP B 321       0.915  -1.397   3.760  1.00 91.89           C  
ATOM   2487  CZ3 TRP B 321      -0.489  -0.232   2.167  1.00 91.89           C  
ATOM   2488  N   ASP B 322       4.908  -2.327  -3.666  1.00 84.51           N  
ATOM   2489  CA  ASP B 322       5.124  -2.144  -5.098  1.00 84.51           C  
ATOM   2490  C   ASP B 322       4.668  -3.371  -5.884  1.00 84.51           C  
ATOM   2491  CB  ASP B 322       6.598  -1.852  -5.386  1.00 84.51           C  
ATOM   2492  O   ASP B 322       5.128  -4.485  -5.626  1.00 84.51           O  
ATOM   2493  CG  ASP B 322       6.867  -1.545  -6.849  1.00 84.51           C  
ATOM   2494  OD1 ASP B 322       6.686  -2.440  -7.703  1.00 84.51           O  
ATOM   2495  OD2 ASP B 322       7.266  -0.400  -7.150  1.00 84.51           O  
ATOM   2496  N   ALA B 323       3.721  -3.138  -6.890  1.00 85.88           N  
ATOM   2497  CA  ALA B 323       3.214  -4.236  -7.709  1.00 85.88           C  
ATOM   2498  C   ALA B 323       2.718  -3.727  -9.060  1.00 85.88           C  
ATOM   2499  CB  ALA B 323       2.095  -4.973  -6.978  1.00 85.88           C  
ATOM   2500  O   ALA B 323       2.430  -2.538  -9.215  1.00 85.88           O  
ATOM   2501  N   PRO B 324       2.661  -4.581 -10.141  1.00 83.52           N  
ATOM   2502  CA  PRO B 324       2.166  -4.167 -11.456  1.00 83.52           C  
ATOM   2503  C   PRO B 324       0.685  -3.792 -11.438  1.00 83.52           C  
ATOM   2504  CB  PRO B 324       2.405  -5.403 -12.328  1.00 83.52           C  
ATOM   2505  O   PRO B 324      -0.095  -4.379 -10.684  1.00 83.52           O  
ATOM   2506  CG  PRO B 324       3.395  -6.222 -11.565  1.00 83.52           C  
ATOM   2507  CD  PRO B 324       3.295  -5.860 -10.111  1.00 83.52           C  
ATOM   2508  N   LEU B 325       0.361  -2.800 -12.283  1.00 84.97           N  
ATOM   2509  CA  LEU B 325      -1.052  -2.482 -12.460  1.00 84.97           C  
ATOM   2510  C   LEU B 325      -1.818  -3.688 -12.992  1.00 84.97           C  
ATOM   2511  CB  LEU B 325      -1.219  -1.295 -13.412  1.00 84.97           C  
ATOM   2512  O   LEU B 325      -1.294  -4.451 -13.807  1.00 84.97           O  
ATOM   2513  CG  LEU B 325      -0.944   0.090 -12.825  1.00 84.97           C  
ATOM   2514  CD1 LEU B 325      -0.940   1.143 -13.928  1.00 84.97           C  
ATOM   2515  CD2 LEU B 325      -1.976   0.433 -11.756  1.00 84.97           C  
ATOM   2516  N   GLY B 326      -2.980  -3.893 -12.532  1.00 82.40           N  
ATOM   2517  CA  GLY B 326      -3.769  -5.048 -12.931  1.00 82.40           C  
ATOM   2518  C   GLY B 326      -3.573  -6.247 -12.024  1.00 82.40           C  
ATOM   2519  O   GLY B 326      -4.195  -7.292 -12.224  1.00 82.40           O  
ATOM   2520  N   SER B 327      -2.634  -6.179 -11.027  1.00 84.89           N  
ATOM   2521  CA  SER B 327      -2.382  -7.199 -10.015  1.00 84.89           C  
ATOM   2522  C   SER B 327      -2.593  -6.648  -8.609  1.00 84.89           C  
ATOM   2523  CB  SER B 327      -0.960  -7.747 -10.148  1.00 84.89           C  
ATOM   2524  O   SER B 327      -2.924  -5.472  -8.441  1.00 84.89           O  
ATOM   2525  OG  SER B 327      -0.004  -6.723  -9.931  1.00 84.89           O  
ATOM   2526  N   SER B 328      -2.542  -7.559  -7.650  1.00 90.64           N  
ATOM   2527  CA  SER B 328      -2.560  -7.143  -6.251  1.00 90.64           C  
ATOM   2528  C   SER B 328      -1.218  -7.413  -5.577  1.00 90.64           C  
ATOM   2529  CB  SER B 328      -3.675  -7.862  -5.491  1.00 90.64           C  
ATOM   2530  O   SER B 328      -0.441  -8.250  -6.043  1.00 90.64           O  
ATOM   2531  OG  SER B 328      -3.465  -9.264  -5.498  1.00 90.64           O  
ATOM   2532  N   TYR B 329      -0.903  -6.547  -4.636  1.00 90.75           N  
ATOM   2533  CA  TYR B 329       0.248  -6.821  -3.781  1.00 90.75           C  
ATOM   2534  C   TYR B 329      -0.154  -7.670  -2.581  1.00 90.75           C  
ATOM   2535  CB  TYR B 329       0.886  -5.513  -3.304  1.00 90.75           C  
ATOM   2536  O   TYR B 329      -1.148  -7.378  -1.911  1.00 90.75           O  
ATOM   2537  CG  TYR B 329       2.076  -5.713  -2.398  1.00 90.75           C  
ATOM   2538  CD1 TYR B 329       1.920  -5.777  -1.015  1.00 90.75           C  
ATOM   2539  CD2 TYR B 329       3.359  -5.838  -2.922  1.00 90.75           C  
ATOM   2540  CE1 TYR B 329       3.014  -5.960  -0.176  1.00 90.75           C  
ATOM   2541  CE2 TYR B 329       4.460  -6.022  -2.092  1.00 90.75           C  
ATOM   2542  OH  TYR B 329       5.364  -6.263   0.104  1.00 90.75           O  
ATOM   2543  CZ  TYR B 329       4.278  -6.082  -0.722  1.00 90.75           C  
ATOM   2544  N   MET B 330       0.581  -8.782  -2.355  1.00 88.70           N  
ATOM   2545  CA  MET B 330       0.209  -9.676  -1.263  1.00 88.70           C  
ATOM   2546  C   MET B 330       1.425 -10.036  -0.416  1.00 88.70           C  
ATOM   2547  CB  MET B 330      -0.444 -10.948  -1.807  1.00 88.70           C  
ATOM   2548  O   MET B 330       2.490 -10.348  -0.952  1.00 88.70           O  
ATOM   2549  CG  MET B 330      -1.019 -11.851  -0.728  1.00 88.70           C  
ATOM   2550  SD  MET B 330      -1.959 -13.266  -1.424  1.00 88.70           S  
ATOM   2551  CE  MET B 330      -0.595 -14.262  -2.085  1.00 88.70           C  
ATOM   2552  N   CYS B 331       1.376  -9.903   0.873  1.00 85.40           N  
ATOM   2553  CA  CYS B 331       2.400 -10.313   1.828  1.00 85.40           C  
ATOM   2554  C   CYS B 331       1.770 -10.923   3.074  1.00 85.40           C  
ATOM   2555  CB  CYS B 331       3.276  -9.123   2.219  1.00 85.40           C  
ATOM   2556  O   CYS B 331       1.170 -10.213   3.883  1.00 85.40           O  
ATOM   2557  SG  CYS B 331       4.807  -9.590   3.055  1.00 85.40           S  
ATOM   2558  N   ASN B 332       1.903 -12.234   3.306  1.00 82.35           N  
ATOM   2559  CA  ASN B 332       1.287 -12.925   4.434  1.00 82.35           C  
ATOM   2560  C   ASN B 332       2.086 -12.724   5.719  1.00 82.35           C  
ATOM   2561  CB  ASN B 332       1.135 -14.417   4.131  1.00 82.35           C  
ATOM   2562  O   ASN B 332       1.509 -12.601   6.801  1.00 82.35           O  
ATOM   2563  CG  ASN B 332       0.125 -14.690   3.035  1.00 82.35           C  
ATOM   2564  ND2 ASN B 332       0.372 -15.730   2.246  1.00 82.35           N  
ATOM   2565  OD1 ASN B 332      -0.869 -13.972   2.896  1.00 82.35           O  
ATOM   2566  N   LYS B 333       3.363 -12.647   5.549  1.00 80.29           N  
ATOM   2567  CA  LYS B 333       4.223 -12.440   6.711  1.00 80.29           C  
ATOM   2568  C   LYS B 333       4.112 -11.009   7.228  1.00 80.29           C  
ATOM   2569  CB  LYS B 333       5.678 -12.761   6.365  1.00 80.29           C  
ATOM   2570  O   LYS B 333       3.668 -10.114   6.505  1.00 80.29           O  
ATOM   2571  CG  LYS B 333       5.964 -14.247   6.209  1.00 80.29           C  
ATOM   2572  CD  LYS B 333       7.455 -14.517   6.056  1.00 80.29           C  
ATOM   2573  CE  LYS B 333       7.745 -16.006   5.928  1.00 80.29           C  
ATOM   2574  NZ  LYS B 333       9.203 -16.273   5.746  1.00 80.29           N  
ATOM   2575  N   GLU B 334       4.486 -10.834   8.457  1.00 82.26           N  
ATOM   2576  CA  GLU B 334       4.493  -9.498   9.046  1.00 82.26           C  
ATOM   2577  C   GLU B 334       5.422  -8.562   8.278  1.00 82.26           C  
ATOM   2578  CB  GLU B 334       4.908  -9.561  10.518  1.00 82.26           C  
ATOM   2579  O   GLU B 334       6.554  -8.929   7.957  1.00 82.26           O  
ATOM   2580  CG  GLU B 334       4.990  -8.199  11.192  1.00 82.26           C  
ATOM   2581  CD  GLU B 334       5.438  -8.274  12.643  1.00 82.26           C  
ATOM   2582  OE1 GLU B 334       5.868  -7.238  13.200  1.00 82.26           O  
ATOM   2583  OE2 GLU B 334       5.361  -9.378  13.227  1.00 82.26           O  
ATOM   2584  N   GLN B 335       4.865  -7.435   7.876  1.00 84.23           N  
ATOM   2585  CA  GLN B 335       5.641  -6.364   7.260  1.00 84.23           C  
ATOM   2586  C   GLN B 335       5.573  -5.086   8.092  1.00 84.23           C  
ATOM   2587  CB  GLN B 335       5.147  -6.091   5.839  1.00 84.23           C  
ATOM   2588  O   GLN B 335       4.547  -4.796   8.711  1.00 84.23           O  
ATOM   2589  CG  GLN B 335       5.651  -7.094   4.810  1.00 84.23           C  
ATOM   2590  CD  GLN B 335       5.531  -6.585   3.386  1.00 84.23           C  
ATOM   2591  NE2 GLN B 335       6.646  -6.576   2.663  1.00 84.23           N  
ATOM   2592  OE1 GLN B 335       4.445  -6.203   2.938  1.00 84.23           O  
ATOM   2593  N   THR B 336       6.656  -4.358   8.084  1.00 85.18           N  
ATOM   2594  CA  THR B 336       6.685  -3.100   8.821  1.00 85.18           C  
ATOM   2595  C   THR B 336       6.798  -1.915   7.866  1.00 85.18           C  
ATOM   2596  CB  THR B 336       7.853  -3.066   9.824  1.00 85.18           C  
ATOM   2597  O   THR B 336       7.720  -1.855   7.050  1.00 85.18           O  
ATOM   2598  CG2 THR B 336       7.883  -1.748  10.590  1.00 85.18           C  
ATOM   2599  OG1 THR B 336       7.705  -4.145  10.756  1.00 85.18           O  
ATOM   2600  N   VAL B 337       5.844  -1.039   7.943  1.00 89.19           N  
ATOM   2601  CA  VAL B 337       5.914   0.240   7.245  1.00 89.19           C  
ATOM   2602  C   VAL B 337       6.429   1.320   8.195  1.00 89.19           C  
ATOM   2603  CB  VAL B 337       4.540   0.649   6.668  1.00 89.19           C  
ATOM   2604  O   VAL B 337       5.729   1.720   9.128  1.00 89.19           O  
ATOM   2605  CG1 VAL B 337       4.635   1.992   5.948  1.00 89.19           C  
ATOM   2606  CG2 VAL B 337       4.016  -0.432   5.724  1.00 89.19           C  
ATOM   2607  N   SER B 338       7.619   1.744   7.985  1.00 82.53           N  
ATOM   2608  CA  SER B 338       8.194   2.808   8.802  1.00 82.53           C  
ATOM   2609  C   SER B 338       7.757   4.183   8.307  1.00 82.53           C  
ATOM   2610  CB  SER B 338       9.720   2.719   8.803  1.00 82.53           C  
ATOM   2611  O   SER B 338       8.291   4.691   7.319  1.00 82.53           O  
ATOM   2612  OG  SER B 338      10.159   1.606   9.563  1.00 82.53           O  
ATOM   2613  N   VAL B 339       6.839   4.770   8.997  1.00 85.64           N  
ATOM   2614  CA  VAL B 339       6.264   6.043   8.575  1.00 85.64           C  
ATOM   2615  C   VAL B 339       7.121   7.195   9.094  1.00 85.64           C  
ATOM   2616  CB  VAL B 339       4.807   6.199   9.067  1.00 85.64           C  
ATOM   2617  O   VAL B 339       7.382   8.159   8.370  1.00 85.64           O  
ATOM   2618  CG1 VAL B 339       4.231   7.545   8.631  1.00 85.64           C  
ATOM   2619  CG2 VAL B 339       3.944   5.050   8.549  1.00 85.64           C  
ATOM   2620  N   SER B 340       7.552   7.093  10.387  1.00 71.75           N  
ATOM   2621  CA  SER B 340       8.462   8.012  11.062  1.00 71.75           C  
ATOM   2622  C   SER B 340       9.162   7.334  12.235  1.00 71.75           C  
ATOM   2623  CB  SER B 340       7.708   9.249  11.554  1.00 71.75           C  
ATOM   2624  O   SER B 340       8.917   6.159  12.516  1.00 71.75           O  
ATOM   2625  OG  SER B 340       6.946   8.947  12.710  1.00 71.75           O  
ATOM   2626  N   GLY B 341      10.130   7.997  12.809  1.00 68.39           N  
ATOM   2627  CA  GLY B 341      10.783   7.465  13.995  1.00 68.39           C  
ATOM   2628  C   GLY B 341       9.817   7.173  15.127  1.00 68.39           C  
ATOM   2629  O   GLY B 341      10.022   6.235  15.899  1.00 68.39           O  
ATOM   2630  N   ALA B 342       8.699   7.863  15.167  1.00 71.61           N  
ATOM   2631  CA  ALA B 342       7.758   7.748  16.279  1.00 71.61           C  
ATOM   2632  C   ALA B 342       6.579   6.852  15.910  1.00 71.61           C  
ATOM   2633  CB  ALA B 342       7.260   9.129  16.699  1.00 71.61           C  
ATOM   2634  O   ALA B 342       5.759   6.511  16.765  1.00 71.61           O  
ATOM   2635  N   PHE B 343       6.570   6.478  14.576  1.00 85.94           N  
ATOM   2636  CA  PHE B 343       5.356   5.781  14.167  1.00 85.94           C  
ATOM   2637  C   PHE B 343       5.664   4.738  13.098  1.00 85.94           C  
ATOM   2638  CB  PHE B 343       4.314   6.775  13.645  1.00 85.94           C  
ATOM   2639  O   PHE B 343       6.277   5.052  12.076  1.00 85.94           O  
ATOM   2640  CG  PHE B 343       3.031   6.129  13.195  1.00 85.94           C  
ATOM   2641  CD1 PHE B 343       2.572   6.295  11.894  1.00 85.94           C  
ATOM   2642  CD2 PHE B 343       2.284   5.355  14.073  1.00 85.94           C  
ATOM   2643  CE1 PHE B 343       1.385   5.698  11.475  1.00 85.94           C  
ATOM   2644  CE2 PHE B 343       1.097   4.756  13.662  1.00 85.94           C  
ATOM   2645  CZ  PHE B 343       0.649   4.930  12.362  1.00 85.94           C  
ATOM   2646  N   GLN B 344       5.247   3.486  13.389  1.00 88.47           N  
ATOM   2647  CA  GLN B 344       5.344   2.374  12.450  1.00 88.47           C  
ATOM   2648  C   GLN B 344       4.033   1.595  12.384  1.00 88.47           C  
ATOM   2649  CB  GLN B 344       6.490   1.439  12.840  1.00 88.47           C  
ATOM   2650  O   GLN B 344       3.264   1.580  13.348  1.00 88.47           O  
ATOM   2651  CG  GLN B 344       7.859   2.104  12.821  1.00 88.47           C  
ATOM   2652  CD  GLN B 344       8.960   1.198  13.340  1.00 88.47           C  
ATOM   2653  NE2 GLN B 344      10.057   1.796  13.791  1.00 88.47           N  
ATOM   2654  OE1 GLN B 344       8.824  -0.030  13.336  1.00 88.47           O  
ATOM   2655  N   ILE B 345       3.826   0.987  11.212  1.00 93.72           N  
ATOM   2656  CA  ILE B 345       2.656   0.134  11.034  1.00 93.72           C  
ATOM   2657  C   ILE B 345       3.099  -1.281  10.670  1.00 93.72           C  
ATOM   2658  CB  ILE B 345       1.707   0.694   9.950  1.00 93.72           C  
ATOM   2659  O   ILE B 345       3.808  -1.481   9.681  1.00 93.72           O  
ATOM   2660  CG1 ILE B 345       1.294   2.130  10.293  1.00 93.72           C  
ATOM   2661  CG2 ILE B 345       0.479  -0.206   9.790  1.00 93.72           C  
ATOM   2662  CD1 ILE B 345       0.589   2.859   9.157  1.00 93.72           C  
ATOM   2663  N   ASN B 346       2.708  -2.222  11.487  1.00 93.53           N  
ATOM   2664  CA  ASN B 346       2.886  -3.620  11.108  1.00 93.53           C  
ATOM   2665  C   ASN B 346       1.644  -4.176  10.417  1.00 93.53           C  
ATOM   2666  CB  ASN B 346       3.237  -4.467  12.333  1.00 93.53           C  
ATOM   2667  O   ASN B 346       0.525  -3.987  10.897  1.00 93.53           O  
ATOM   2668  CG  ASN B 346       4.558  -4.067  12.960  1.00 93.53           C  
ATOM   2669  ND2 ASN B 346       4.751  -4.435  14.221  1.00 93.53           N  
ATOM   2670  OD1 ASN B 346       5.398  -3.432  12.317  1.00 93.53           O  
ATOM   2671  N   THR B 347       1.854  -4.830   9.329  1.00 94.00           N  
ATOM   2672  CA  THR B 347       0.743  -5.443   8.609  1.00 94.00           C  
ATOM   2673  C   THR B 347       0.854  -6.965   8.638  1.00 94.00           C  
ATOM   2674  CB  THR B 347       0.687  -4.957   7.149  1.00 94.00           C  
ATOM   2675  O   THR B 347       1.957  -7.511   8.698  1.00 94.00           O  
ATOM   2676  CG2 THR B 347       0.525  -3.442   7.079  1.00 94.00           C  
ATOM   2677  OG1 THR B 347       1.899  -5.328   6.481  1.00 94.00           O  
ATOM   2678  N   PHE B 348      -0.266  -7.587   8.646  1.00 90.87           N  
ATOM   2679  CA  PHE B 348      -0.367  -9.042   8.653  1.00 90.87           C  
ATOM   2680  C   PHE B 348      -1.357  -9.521   7.597  1.00 90.87           C  
ATOM   2681  CB  PHE B 348      -0.789  -9.546  10.036  1.00 90.87           C  
ATOM   2682  O   PHE B 348      -2.445  -8.957   7.458  1.00 90.87           O  
ATOM   2683  CG  PHE B 348       0.104  -9.076  11.152  1.00 90.87           C  
ATOM   2684  CD1 PHE B 348       1.100  -9.902  11.659  1.00 90.87           C  
ATOM   2685  CD2 PHE B 348      -0.053  -7.807  11.695  1.00 90.87           C  
ATOM   2686  CE1 PHE B 348       1.928  -9.469  12.692  1.00 90.87           C  
ATOM   2687  CE2 PHE B 348       0.771  -7.368  12.727  1.00 90.87           C  
ATOM   2688  CZ  PHE B 348       1.760  -8.200  13.225  1.00 90.87           C  
ATOM   2689  N   ASP B 349      -1.017 -10.635   6.840  1.00 92.00           N  
ATOM   2690  CA  ASP B 349      -1.893 -11.193   5.813  1.00 92.00           C  
ATOM   2691  C   ASP B 349      -2.423 -10.099   4.890  1.00 92.00           C  
ATOM   2692  CB  ASP B 349      -3.057 -11.950   6.455  1.00 92.00           C  
ATOM   2693  O   ASP B 349      -3.630 -10.003   4.661  1.00 92.00           O  
ATOM   2694  CG  ASP B 349      -2.605 -13.124   7.306  1.00 92.00           C  
ATOM   2695  OD1 ASP B 349      -1.836 -13.975   6.810  1.00 92.00           O  
ATOM   2696  OD2 ASP B 349      -3.024 -13.199   8.481  1.00 92.00           O  
ATOM   2697  N   LEU B 350      -1.468  -9.367   4.358  1.00 93.34           N  
ATOM   2698  CA  LEU B 350      -1.776  -8.172   3.579  1.00 93.34           C  
ATOM   2699  C   LEU B 350      -2.020  -8.524   2.116  1.00 93.34           C  
ATOM   2700  CB  LEU B 350      -0.639  -7.153   3.688  1.00 93.34           C  
ATOM   2701  O   LEU B 350      -1.295  -9.338   1.539  1.00 93.34           O  
ATOM   2702  CG  LEU B 350      -0.683  -5.979   2.708  1.00 93.34           C  
ATOM   2703  CD1 LEU B 350      -1.692  -4.936   3.177  1.00 93.34           C  
ATOM   2704  CD2 LEU B 350       0.701  -5.360   2.552  1.00 93.34           C  
ATOM   2705  N   ARG B 351      -3.086  -7.965   1.556  1.00 92.36           N  
ATOM   2706  CA  ARG B 351      -3.354  -7.926   0.122  1.00 92.36           C  
ATOM   2707  C   ARG B 351      -4.054  -6.628  -0.268  1.00 92.36           C  
ATOM   2708  CB  ARG B 351      -4.204  -9.126  -0.300  1.00 92.36           C  
ATOM   2709  O   ARG B 351      -5.073  -6.264   0.322  1.00 92.36           O  
ATOM   2710  CG  ARG B 351      -4.313  -9.305  -1.806  1.00 92.36           C  
ATOM   2711  CD  ARG B 351      -4.973 -10.627  -2.171  1.00 92.36           C  
ATOM   2712  NE  ARG B 351      -4.990 -10.841  -3.615  1.00 92.36           N  
ATOM   2713  NH1 ARG B 351      -6.166 -12.827  -3.515  1.00 92.36           N  
ATOM   2714  NH2 ARG B 351      -5.512 -11.977  -5.541  1.00 92.36           N  
ATOM   2715  CZ  ARG B 351      -5.556 -11.881  -4.221  1.00 92.36           C  
ATOM   2716  N   VAL B 352      -3.439  -5.963  -1.233  1.00 96.20           N  
ATOM   2717  CA  VAL B 352      -4.027  -4.682  -1.612  1.00 96.20           C  
ATOM   2718  C   VAL B 352      -4.025  -4.542  -3.133  1.00 96.20           C  
ATOM   2719  CB  VAL B 352      -3.271  -3.498  -0.967  1.00 96.20           C  
ATOM   2720  O   VAL B 352      -3.095  -4.997  -3.803  1.00 96.20           O  
ATOM   2721  CG1 VAL B 352      -1.836  -3.427  -1.485  1.00 96.20           C  
ATOM   2722  CG2 VAL B 352      -4.006  -2.186  -1.238  1.00 96.20           C  
ATOM   2723  N   GLN B 353      -5.066  -3.972  -3.699  1.00 94.89           N  
ATOM   2724  CA  GLN B 353      -5.202  -3.630  -5.111  1.00 94.89           C  
ATOM   2725  C   GLN B 353      -5.917  -2.294  -5.286  1.00 94.89           C  
ATOM   2726  CB  GLN B 353      -5.955  -4.731  -5.860  1.00 94.89           C  
ATOM   2727  O   GLN B 353      -7.144  -2.250  -5.401  1.00 94.89           O  
ATOM   2728  CG  GLN B 353      -5.981  -4.540  -7.370  1.00 94.89           C  
ATOM   2729  CD  GLN B 353      -6.489  -5.764  -8.108  1.00 94.89           C  
ATOM   2730  NE2 GLN B 353      -7.051  -5.552  -9.293  1.00 94.89           N  
ATOM   2731  OE1 GLN B 353      -6.377  -6.892  -7.617  1.00 94.89           O  
ATOM   2732  N   PRO B 354      -5.166  -1.240  -5.388  1.00 95.54           N  
ATOM   2733  CA  PRO B 354      -5.755   0.100  -5.353  1.00 95.54           C  
ATOM   2734  C   PRO B 354      -6.234   0.570  -6.725  1.00 95.54           C  
ATOM   2735  CB  PRO B 354      -4.608   0.977  -4.846  1.00 95.54           C  
ATOM   2736  O   PRO B 354      -6.929   1.584  -6.827  1.00 95.54           O  
ATOM   2737  CG  PRO B 354      -3.365   0.274  -5.288  1.00 95.54           C  
ATOM   2738  CD  PRO B 354      -3.634  -1.204  -5.305  1.00 95.54           C  
ATOM   2739  N   PHE B 355      -5.929  -0.195  -7.791  1.00 91.48           N  
ATOM   2740  CA  PHE B 355      -6.308   0.187  -9.146  1.00 91.48           C  
ATOM   2741  C   PHE B 355      -6.812  -1.020  -9.928  1.00 91.48           C  
ATOM   2742  CB  PHE B 355      -5.125   0.829  -9.877  1.00 91.48           C  
ATOM   2743  O   PHE B 355      -6.527  -2.164  -9.566  1.00 91.48           O  
ATOM   2744  CG  PHE B 355      -4.520   1.996  -9.144  1.00 91.48           C  
ATOM   2745  CD1 PHE B 355      -5.078   3.264  -9.246  1.00 91.48           C  
ATOM   2746  CD2 PHE B 355      -3.392   1.824  -8.352  1.00 91.48           C  
ATOM   2747  CE1 PHE B 355      -4.520   4.346  -8.569  1.00 91.48           C  
ATOM   2748  CE2 PHE B 355      -2.828   2.901  -7.673  1.00 91.48           C  
ATOM   2749  CZ  PHE B 355      -3.394   4.161  -7.783  1.00 91.48           C  
ATOM   2750  N   ASN B 356      -7.618  -0.748 -10.955  1.00 90.30           N  
ATOM   2751  CA  ASN B 356      -8.038  -1.711 -11.966  1.00 90.30           C  
ATOM   2752  C   ASN B 356      -8.700  -2.933 -11.336  1.00 90.30           C  
ATOM   2753  CB  ASN B 356      -6.848  -2.137 -12.829  1.00 90.30           C  
ATOM   2754  O   ASN B 356      -8.398  -4.069 -11.707  1.00 90.30           O  
ATOM   2755  CG  ASN B 356      -6.319  -1.010 -13.693  1.00 90.30           C  
ATOM   2756  ND2 ASN B 356      -5.281  -1.295 -14.470  1.00 90.30           N  
ATOM   2757  OD1 ASN B 356      -6.839   0.109 -13.662  1.00 90.30           O  
ATOM   2758  N   VAL B 357      -9.511  -2.683 -10.272  1.00 91.45           N  
ATOM   2759  CA  VAL B 357     -10.310  -3.757  -9.691  1.00 91.45           C  
ATOM   2760  C   VAL B 357     -11.490  -4.077 -10.606  1.00 91.45           C  
ATOM   2761  CB  VAL B 357     -10.815  -3.388  -8.278  1.00 91.45           C  
ATOM   2762  O   VAL B 357     -12.203  -3.174 -11.048  1.00 91.45           O  
ATOM   2763  CG1 VAL B 357     -11.725  -4.484  -7.727  1.00 91.45           C  
ATOM   2764  CG2 VAL B 357      -9.637  -3.144  -7.337  1.00 91.45           C  
ATOM   2765  N   THR B 358     -11.692  -5.329 -10.890  1.00 86.85           N  
ATOM   2766  CA  THR B 358     -12.766  -5.768 -11.775  1.00 86.85           C  
ATOM   2767  C   THR B 358     -13.756  -6.654 -11.025  1.00 86.85           C  
ATOM   2768  CB  THR B 358     -12.210  -6.531 -12.992  1.00 86.85           C  
ATOM   2769  O   THR B 358     -13.360  -7.619 -10.367  1.00 86.85           O  
ATOM   2770  CG2 THR B 358     -11.672  -5.569 -14.045  1.00 86.85           C  
ATOM   2771  OG1 THR B 358     -11.150  -7.395 -12.563  1.00 86.85           O  
ATOM   2772  N   GLN B 359     -15.058  -6.266 -11.032  1.00 84.29           N  
ATOM   2773  CA  GLN B 359     -16.164  -7.020 -10.450  1.00 84.29           C  
ATOM   2774  C   GLN B 359     -15.987  -7.182  -8.943  1.00 84.29           C  
ATOM   2775  CB  GLN B 359     -16.288  -8.392 -11.115  1.00 84.29           C  
ATOM   2776  O   GLN B 359     -16.307  -8.233  -8.385  1.00 84.29           O  
ATOM   2777  CG  GLN B 359     -16.663  -8.329 -12.590  1.00 84.29           C  
ATOM   2778  CD  GLN B 359     -16.922  -9.699 -13.188  1.00 84.29           C  
ATOM   2779  NE2 GLN B 359     -17.726  -9.742 -14.245  1.00 84.29           N  
ATOM   2780  OE1 GLN B 359     -16.404 -10.710 -12.705  1.00 84.29           O  
ATOM   2781  N   GLY B 360     -15.220  -6.323  -8.400  1.00 85.53           N  
ATOM   2782  CA  GLY B 360     -15.075  -6.304  -6.953  1.00 85.53           C  
ATOM   2783  C   GLY B 360     -14.215  -7.437  -6.425  1.00 85.53           C  
ATOM   2784  O   GLY B 360     -14.365  -7.852  -5.274  1.00 85.53           O  
ATOM   2785  N   LYS B 361     -13.333  -7.970  -7.283  1.00 87.00           N  
ATOM   2786  CA  LYS B 361     -12.489  -9.092  -6.883  1.00 87.00           C  
ATOM   2787  C   LYS B 361     -11.015  -8.788  -7.136  1.00 87.00           C  
ATOM   2788  CB  LYS B 361     -12.897 -10.363  -7.628  1.00 87.00           C  
ATOM   2789  O   LYS B 361     -10.678  -8.049  -8.064  1.00 87.00           O  
ATOM   2790  CG  LYS B 361     -14.294 -10.860  -7.285  1.00 87.00           C  
ATOM   2791  CD  LYS B 361     -14.606 -12.177  -7.983  1.00 87.00           C  
ATOM   2792  CE  LYS B 361     -16.005 -12.673  -7.645  1.00 87.00           C  
ATOM   2793  NZ  LYS B 361     -16.318 -13.962  -8.332  1.00 87.00           N  
ATOM   2794  N   TYR B 362     -10.176  -9.368  -6.277  1.00 86.98           N  
ATOM   2795  CA  TYR B 362      -8.734  -9.225  -6.450  1.00 86.98           C  
ATOM   2796  C   TYR B 362      -8.273  -9.883  -7.746  1.00 86.98           C  
ATOM   2797  CB  TYR B 362      -7.987  -9.836  -5.261  1.00 86.98           C  
ATOM   2798  O   TYR B 362      -8.802 -10.923  -8.144  1.00 86.98           O  
ATOM   2799  CG  TYR B 362      -8.054  -8.997  -4.007  1.00 86.98           C  
ATOM   2800  CD1 TYR B 362      -7.373  -7.784  -3.920  1.00 86.98           C  
ATOM   2801  CD2 TYR B 362      -8.795  -9.415  -2.908  1.00 86.98           C  
ATOM   2802  CE1 TYR B 362      -7.430  -7.009  -2.767  1.00 86.98           C  
ATOM   2803  CE2 TYR B 362      -8.859  -8.648  -1.749  1.00 86.98           C  
ATOM   2804  OH  TYR B 362      -8.234  -6.685  -0.544  1.00 86.98           O  
ATOM   2805  CZ  TYR B 362      -8.175  -7.448  -1.688  1.00 86.98           C  
ATOM   2806  N   SER B 363      -7.284  -9.213  -8.366  1.00 85.45           N  
ATOM   2807  CA  SER B 363      -6.566  -9.875  -9.450  1.00 85.45           C  
ATOM   2808  C   SER B 363      -5.419 -10.726  -8.916  1.00 85.45           C  
ATOM   2809  CB  SER B 363      -6.028  -8.846 -10.445  1.00 85.45           C  
ATOM   2810  O   SER B 363      -5.270 -10.885  -7.702  1.00 85.45           O  
ATOM   2811  OG  SER B 363      -7.088  -8.106 -11.026  1.00 85.45           O  
ATOM   2812  N   THR B 364      -4.660 -11.337  -9.844  1.00 77.59           N  
ATOM   2813  CA  THR B 364      -3.526 -12.163  -9.448  1.00 77.59           C  
ATOM   2814  C   THR B 364      -2.554 -11.368  -8.581  1.00 77.59           C  
ATOM   2815  CB  THR B 364      -2.784 -12.720 -10.677  1.00 77.59           C  
ATOM   2816  O   THR B 364      -2.269 -10.203  -8.866  1.00 77.59           O  
ATOM   2817  CG2 THR B 364      -1.777 -13.792 -10.273  1.00 77.59           C  
ATOM   2818  OG1 THR B 364      -3.735 -13.291 -11.584  1.00 77.59           O  
ATOM   2819  N   ALA B 365      -2.081 -11.974  -7.513  1.00 78.43           N  
ATOM   2820  CA  ALA B 365      -1.267 -11.280  -6.519  1.00 78.43           C  
ATOM   2821  C   ALA B 365       0.217 -11.374  -6.863  1.00 78.43           C  
ATOM   2822  CB  ALA B 365      -1.524 -11.853  -5.127  1.00 78.43           C  
ATOM   2823  O   ALA B 365       0.676 -12.392  -7.388  1.00 78.43           O  
ATOM   2824  N   GLN B 366       0.957 -10.279  -6.643  1.00 76.80           N  
ATOM   2825  CA  GLN B 366       2.414 -10.278  -6.558  1.00 76.80           C  
ATOM   2826  C   GLN B 366       2.880 -10.455  -5.116  1.00 76.80           C  
ATOM   2827  CB  GLN B 366       2.986  -8.984  -7.139  1.00 76.80           C  
ATOM   2828  O   GLN B 366       2.637  -9.593  -4.269  1.00 76.80           O  
ATOM   2829  CG  GLN B 366       4.507  -8.920  -7.118  1.00 76.80           C  
ATOM   2830  CD  GLN B 366       5.148  -9.824  -8.154  1.00 76.80           C  
ATOM   2831  NE2 GLN B 366       6.342 -10.321  -7.849  1.00 76.80           N  
ATOM   2832  OE1 GLN B 366       4.574 -10.075  -9.218  1.00 76.80           O  
ATOM   2833  N   ASP B 367       3.635 -11.562  -4.859  1.00 73.53           N  
ATOM   2834  CA  ASP B 367       4.064 -11.855  -3.495  1.00 73.53           C  
ATOM   2835  C   ASP B 367       5.281 -11.016  -3.110  1.00 73.53           C  
ATOM   2836  CB  ASP B 367       4.381 -13.344  -3.340  1.00 73.53           C  
ATOM   2837  O   ASP B 367       6.116 -10.698  -3.959  1.00 73.53           O  
ATOM   2838  CG  ASP B 367       3.137 -14.213  -3.294  1.00 73.53           C  
ATOM   2839  OD1 ASP B 367       2.142 -13.821  -2.648  1.00 73.53           O  
ATOM   2840  OD2 ASP B 367       3.153 -15.303  -3.907  1.00 73.53           O  
ATOM   2841  N   CYS B 368       5.291 -10.615  -1.857  1.00 72.28           N  
ATOM   2842  CA  CYS B 368       6.442  -9.879  -1.345  1.00 72.28           C  
ATOM   2843  C   CYS B 368       7.642 -10.801  -1.165  1.00 72.28           C  
ATOM   2844  CB  CYS B 368       6.100  -9.206  -0.016  1.00 72.28           C  
ATOM   2845  O   CYS B 368       7.500 -12.024  -1.189  1.00 72.28           O  
ATOM   2846  SG  CYS B 368       5.832 -10.368   1.341  1.00 72.28           S  
ATOM   2847  N   SER B 369       8.877 -10.136  -1.188  1.00 64.73           N  
ATOM   2848  CA  SER B 369      10.121 -10.890  -1.079  1.00 64.73           C  
ATOM   2849  C   SER B 369      10.187 -11.661   0.235  1.00 64.73           C  
ATOM   2850  CB  SER B 369      11.326  -9.955  -1.192  1.00 64.73           C  
ATOM   2851  O   SER B 369      10.769 -12.746   0.296  1.00 64.73           O  
ATOM   2852  OG  SER B 369      11.280  -8.952  -0.193  1.00 64.73           O  
ATOM   2853  N   ALA B 370       9.648 -10.905   1.333  1.00 53.24           N  
ATOM   2854  CA  ALA B 370       9.679 -11.505   2.665  1.00 53.24           C  
ATOM   2855  C   ALA B 370       9.002 -12.872   2.667  1.00 53.24           C  
ATOM   2856  CB  ALA B 370       9.011 -10.581   3.680  1.00 53.24           C  
ATOM   2857  O   ALA B 370       9.362 -13.749   3.456  1.00 53.24           O  
ATOM   2858  N   ASP B 371       8.095 -12.818   1.766  1.00 49.83           N  
ATOM   2859  CA  ASP B 371       7.367 -14.080   1.684  1.00 49.83           C  
ATOM   2860  C   ASP B 371       8.155 -15.118   0.888  1.00 49.83           C  
ATOM   2861  CB  ASP B 371       5.990 -13.866   1.051  1.00 49.83           C  
ATOM   2862  O   ASP B 371       7.842 -16.310   0.932  1.00 49.83           O  
ATOM   2863  CG  ASP B 371       4.972 -13.298   2.023  1.00 49.83           C  
ATOM   2864  OD1 ASP B 371       5.267 -13.213   3.235  1.00 49.83           O  
ATOM   2865  OD2 ASP B 371       3.863 -12.934   1.574  1.00 49.83           O  
ATOM   2866  N   ASP B 372       9.343 -14.410   0.145  1.00 39.16           N  
ATOM   2867  CA  ASP B 372      10.188 -15.271  -0.677  1.00 39.16           C  
ATOM   2868  C   ASP B 372      11.214 -16.011   0.177  1.00 39.16           C  
ATOM   2869  CB  ASP B 372      10.896 -14.453  -1.760  1.00 39.16           C  
ATOM   2870  O   ASP B 372      11.958 -15.390   0.940  1.00 39.16           O  
ATOM   2871  CG  ASP B 372      10.063 -14.288  -3.018  1.00 39.16           C  
ATOM   2872  OD1 ASP B 372       9.111 -15.070  -3.227  1.00 39.16           O  
ATOM   2873  OD2 ASP B 372      10.364 -13.369  -3.811  1.00 39.16           O  
ATOM   2874  N   ASP B 373      11.030 -16.775   0.947  1.00 35.87           N  
ATOM   2875  CA  ASP B 373      12.044 -17.505   1.703  1.00 35.87           C  
ATOM   2876  C   ASP B 373      13.204 -17.924   0.803  1.00 35.87           C  
ATOM   2877  CB  ASP B 373      11.430 -18.734   2.376  1.00 35.87           C  
ATOM   2878  O   ASP B 373      13.007 -18.646  -0.177  1.00 35.87           O  
ATOM   2879  CG  ASP B 373      10.527 -18.381   3.545  1.00 35.87           C  
ATOM   2880  OD1 ASP B 373      10.670 -17.278   4.115  1.00 35.87           O  
ATOM   2881  OD2 ASP B 373       9.667 -19.215   3.901  1.00 35.87           O  
ATOM   2882  N   ASN B 374      14.215 -16.773   0.532  1.00 31.61           N  
ATOM   2883  CA  ASN B 374      15.435 -17.201  -0.144  1.00 31.61           C  
ATOM   2884  C   ASN B 374      16.017 -18.459   0.495  1.00 31.61           C  
ATOM   2885  CB  ASN B 374      16.473 -16.076  -0.143  1.00 31.61           C  
ATOM   2886  O   ASN B 374      16.638 -18.390   1.557  1.00 31.61           O  
ATOM   2887  CG  ASN B 374      16.251 -15.077  -1.261  1.00 31.61           C  
ATOM   2888  ND2 ASN B 374      16.989 -13.973  -1.225  1.00 31.61           N  
ATOM   2889  OD1 ASN B 374      15.423 -15.294  -2.150  1.00 31.61           O  
ATOM   2890  N   PHE B 375      15.414 -19.396   0.631  1.00 27.26           N  
ATOM   2891  CA  PHE B 375      16.128 -20.560   1.143  1.00 27.26           C  
ATOM   2892  C   PHE B 375      17.299 -20.919   0.237  1.00 27.26           C  
ATOM   2893  CB  PHE B 375      15.181 -21.757   1.276  1.00 27.26           C  
ATOM   2894  O   PHE B 375      17.117 -21.151  -0.960  1.00 27.26           O  
ATOM   2895  CG  PHE B 375      15.467 -22.627   2.470  1.00 27.26           C  
ATOM   2896  CD1 PHE B 375      16.302 -23.733   2.359  1.00 27.26           C  
ATOM   2897  CD2 PHE B 375      14.899 -22.340   3.705  1.00 27.26           C  
ATOM   2898  CE1 PHE B 375      16.568 -24.540   3.463  1.00 27.26           C  
ATOM   2899  CE2 PHE B 375      15.161 -23.142   4.812  1.00 27.26           C  
ATOM   2900  CZ  PHE B 375      15.994 -24.242   4.689  1.00 27.26           C  
ATOM   2901  N   LEU B 376      18.540 -20.115   0.440  1.00 26.30           N  
ATOM   2902  CA  LEU B 376      19.771 -20.682  -0.099  1.00 26.30           C  
ATOM   2903  C   LEU B 376      19.811 -22.192   0.108  1.00 26.30           C  
ATOM   2904  CB  LEU B 376      20.993 -20.033   0.557  1.00 26.30           C  
ATOM   2905  O   LEU B 376      19.769 -22.669   1.244  1.00 26.30           O  
ATOM   2906  CG  LEU B 376      21.719 -18.967  -0.266  1.00 26.30           C  
ATOM   2907  CD1 LEU B 376      21.962 -17.721   0.578  1.00 26.30           C  
ATOM   2908  CD2 LEU B 376      23.033 -19.515  -0.810  1.00 26.30           C  
ATOM   2909  N   VAL B 377      19.092 -22.868  -0.584  1.00 30.59           N  
ATOM   2910  CA  VAL B 377      19.179 -24.322  -0.494  1.00 30.59           C  
ATOM   2911  C   VAL B 377      20.615 -24.772  -0.753  1.00 30.59           C  
ATOM   2912  CB  VAL B 377      18.217 -25.011  -1.487  1.00 30.59           C  
ATOM   2913  O   VAL B 377      21.200 -24.437  -1.786  1.00 30.59           O  
ATOM   2914  CG1 VAL B 377      18.320 -26.531  -1.372  1.00 30.59           C  
ATOM   2915  CG2 VAL B 377      16.781 -24.550  -1.245  1.00 30.59           C  
ATOM   2916  N   PRO B 378      21.447 -25.098   0.327  1.00 29.26           N  
ATOM   2917  CA  PRO B 378      22.763 -25.649  -0.004  1.00 29.26           C  
ATOM   2918  C   PRO B 378      22.717 -26.622  -1.180  1.00 29.26           C  
ATOM   2919  CB  PRO B 378      23.180 -26.366   1.282  1.00 29.26           C  
ATOM   2920  O   PRO B 378      21.750 -27.376  -1.324  1.00 29.26           O  
ATOM   2921  CG  PRO B 378      22.064 -26.107   2.242  1.00 29.26           C  
ATOM   2922  CD  PRO B 378      20.972 -25.372   1.518  1.00 29.26           C  
ATOM   2923  N   ILE B 379      23.281 -26.319  -2.324  1.00 32.69           N  
ATOM   2924  CA  ILE B 379      23.472 -27.036  -3.579  1.00 32.69           C  
ATOM   2925  C   ILE B 379      23.998 -28.441  -3.296  1.00 32.69           C  
ATOM   2926  CB  ILE B 379      24.437 -26.281  -4.521  1.00 32.69           C  
ATOM   2927  O   ILE B 379      24.378 -29.166  -4.219  1.00 32.69           O  
ATOM   2928  CG1 ILE B 379      23.886 -24.888  -4.845  1.00 32.69           C  
ATOM   2929  CG2 ILE B 379      24.682 -27.085  -5.801  1.00 32.69           C  
ATOM   2930  CD1 ILE B 379      24.895 -23.963  -5.511  1.00 32.69           C  
ATOM   2931  N   ALA B 380      24.217 -28.834  -2.014  1.00 36.17           N  
ATOM   2932  CA  ALA B 380      25.038 -30.040  -1.931  1.00 36.17           C  
ATOM   2933  C   ALA B 380      24.288 -31.251  -2.478  1.00 36.17           C  
ATOM   2934  CB  ALA B 380      25.470 -30.292  -0.489  1.00 36.17           C  
ATOM   2935  O   ALA B 380      24.894 -32.148  -3.071  1.00 36.17           O  
ATOM   2936  N   VAL B 381      22.955 -31.267  -2.389  1.00 38.93           N  
ATOM   2937  CA  VAL B 381      22.318 -32.538  -2.717  1.00 38.93           C  
ATOM   2938  C   VAL B 381      22.292 -32.727  -4.232  1.00 38.93           C  
ATOM   2939  CB  VAL B 381      20.884 -32.618  -2.146  1.00 38.93           C  
ATOM   2940  O   VAL B 381      22.276 -33.858  -4.723  1.00 38.93           O  
ATOM   2941  CG1 VAL B 381      20.221 -33.938  -2.536  1.00 38.93           C  
ATOM   2942  CG2 VAL B 381      20.906 -32.457  -0.627  1.00 38.93           C  
ATOM   2943  N   GLY B 382      22.369 -31.622  -5.045  1.00 37.87           N  
ATOM   2944  CA  GLY B 382      22.369 -31.780  -6.491  1.00 37.87           C  
ATOM   2945  C   GLY B 382      23.574 -32.544  -7.008  1.00 37.87           C  
ATOM   2946  O   GLY B 382      23.461 -33.325  -7.956  1.00 37.87           O  
ATOM   2947  N   ALA B 383      24.716 -32.327  -6.359  1.00 42.90           N  
ATOM   2948  CA  ALA B 383      25.944 -33.018  -6.741  1.00 42.90           C  
ATOM   2949  C   ALA B 383      25.822 -34.522  -6.509  1.00 42.90           C  
ATOM   2950  CB  ALA B 383      27.133 -32.459  -5.964  1.00 42.90           C  
ATOM   2951  O   ALA B 383      26.328 -35.321  -7.300  1.00 42.90           O  
ATOM   2952  N   ALA B 384      25.068 -34.894  -5.427  1.00 45.23           N  
ATOM   2953  CA  ALA B 384      24.977 -36.323  -5.139  1.00 45.23           C  
ATOM   2954  C   ALA B 384      24.064 -37.027  -6.139  1.00 45.23           C  
ATOM   2955  CB  ALA B 384      24.475 -36.547  -3.715  1.00 45.23           C  
ATOM   2956  O   ALA B 384      24.362 -38.137  -6.586  1.00 45.23           O  
ATOM   2957  N   LEU B 385      23.004 -36.314  -6.550  1.00 44.42           N  
ATOM   2958  CA  LEU B 385      22.048 -36.926  -7.467  1.00 44.42           C  
ATOM   2959  C   LEU B 385      22.622 -37.007  -8.878  1.00 44.42           C  
ATOM   2960  CB  LEU B 385      20.737 -36.135  -7.482  1.00 44.42           C  
ATOM   2961  O   LEU B 385      22.408 -37.994  -9.584  1.00 44.42           O  
ATOM   2962  CG  LEU B 385      19.740 -36.454  -6.368  1.00 44.42           C  
ATOM   2963  CD1 LEU B 385      18.710 -35.336  -6.241  1.00 44.42           C  
ATOM   2964  CD2 LEU B 385      19.055 -37.791  -6.630  1.00 44.42           C  
ATOM   2965  N   ALA B 386      23.449 -36.053  -9.271  1.00 51.41           N  
ATOM   2966  CA  ALA B 386      24.165 -36.128 -10.541  1.00 51.41           C  
ATOM   2967  C   ALA B 386      25.143 -37.300 -10.551  1.00 51.41           C  
ATOM   2968  CB  ALA B 386      24.904 -34.820 -10.814  1.00 51.41           C  
ATOM   2969  O   ALA B 386      25.296 -37.981 -11.567  1.00 51.41           O  
ATOM   2970  N   GLY B 387      25.786 -37.553  -9.428  1.00 54.09           N  
ATOM   2971  CA  GLY B 387      26.704 -38.673  -9.295  1.00 54.09           C  
ATOM   2972  C   GLY B 387      26.027 -40.021  -9.448  1.00 54.09           C  
ATOM   2973  O   GLY B 387      26.546 -40.909 -10.127  1.00 54.09           O  
ATOM   2974  N   VAL B 388      24.776 -40.072  -8.931  1.00 54.23           N  
ATOM   2975  CA  VAL B 388      24.067 -41.346  -8.990  1.00 54.23           C  
ATOM   2976  C   VAL B 388      23.560 -41.592 -10.409  1.00 54.23           C  
ATOM   2977  CB  VAL B 388      22.890 -41.388  -7.989  1.00 54.23           C  
ATOM   2978  O   VAL B 388      23.628 -42.715 -10.914  1.00 54.23           O  
ATOM   2979  CG1 VAL B 388      22.063 -42.657  -8.181  1.00 54.23           C  
ATOM   2980  CG2 VAL B 388      23.407 -41.294  -6.555  1.00 54.23           C  
ATOM   2981  N   LEU B 389      23.174 -40.517 -11.116  1.00 53.92           N  
ATOM   2982  CA  LEU B 389      22.684 -40.655 -12.483  1.00 53.92           C  
ATOM   2983  C   LEU B 389      23.813 -41.058 -13.427  1.00 53.92           C  
ATOM   2984  CB  LEU B 389      22.048 -39.347 -12.960  1.00 53.92           C  
ATOM   2985  O   LEU B 389      23.623 -41.907 -14.301  1.00 53.92           O  
ATOM   2986  CG  LEU B 389      20.531 -39.233 -12.799  1.00 53.92           C  
ATOM   2987  CD1 LEU B 389      20.118 -37.769 -12.691  1.00 53.92           C  
ATOM   2988  CD2 LEU B 389      19.817 -39.911 -13.963  1.00 53.92           C  
ATOM   2989  N   ILE B 390      25.042 -40.508 -13.213  1.00 58.68           N  
ATOM   2990  CA  ILE B 390      26.211 -40.859 -14.012  1.00 58.68           C  
ATOM   2991  C   ILE B 390      26.571 -42.325 -13.782  1.00 58.68           C  
ATOM   2992  CB  ILE B 390      27.417 -39.952 -13.679  1.00 58.68           C  
ATOM   2993  O   ILE B 390      26.882 -43.050 -14.730  1.00 58.68           O  
ATOM   2994  CG1 ILE B 390      27.138 -38.510 -14.118  1.00 58.68           C  
ATOM   2995  CG2 ILE B 390      28.693 -40.488 -14.335  1.00 58.68           C  
ATOM   2996  CD1 ILE B 390      28.168 -37.503 -13.626  1.00 58.68           C  
ATOM   2997  N   LEU B 391      26.449 -42.765 -12.530  1.00 57.48           N  
ATOM   2998  CA  LEU B 391      26.799 -44.137 -12.178  1.00 57.48           C  
ATOM   2999  C   LEU B 391      25.819 -45.125 -12.802  1.00 57.48           C  
ATOM   3000  CB  LEU B 391      26.821 -44.312 -10.658  1.00 57.48           C  
ATOM   3001  O   LEU B 391      26.225 -46.178 -13.300  1.00 57.48           O  
ATOM   3002  CG  LEU B 391      28.137 -43.975  -9.955  1.00 57.48           C  
ATOM   3003  CD1 LEU B 391      27.934 -43.923  -8.445  1.00 57.48           C  
ATOM   3004  CD2 LEU B 391      29.214 -44.991 -10.320  1.00 57.48           C  
ATOM   3005  N   VAL B 392      24.574 -44.781 -12.804  1.00 55.39           N  
ATOM   3006  CA  VAL B 392      23.551 -45.662 -13.357  1.00 55.39           C  
ATOM   3007  C   VAL B 392      23.697 -45.736 -14.876  1.00 55.39           C  
ATOM   3008  CB  VAL B 392      22.129 -45.188 -12.981  1.00 55.39           C  
ATOM   3009  O   VAL B 392      23.587 -46.813 -15.465  1.00 55.39           O  
ATOM   3010  CG1 VAL B 392      21.073 -46.023 -13.702  1.00 55.39           C  
ATOM   3011  CG2 VAL B 392      21.928 -45.255 -11.468  1.00 55.39           C  
ATOM   3012  N   LEU B 393      24.095 -44.628 -15.494  1.00 57.15           N  
ATOM   3013  CA  LEU B 393      24.281 -44.625 -16.941  1.00 57.15           C  
ATOM   3014  C   LEU B 393      25.519 -45.425 -17.331  1.00 57.15           C  
ATOM   3015  CB  LEU B 393      24.400 -43.191 -17.464  1.00 57.15           C  
ATOM   3016  O   LEU B 393      25.507 -46.147 -18.330  1.00 57.15           O  
ATOM   3017  CG  LEU B 393      23.088 -42.428 -17.655  1.00 57.15           C  
ATOM   3018  CD1 LEU B 393      23.368 -40.957 -17.944  1.00 57.15           C  
ATOM   3019  CD2 LEU B 393      22.266 -43.052 -18.778  1.00 57.15           C  
ATOM   3020  N   LEU B 394      26.547 -45.309 -16.543  1.00 60.84           N  
ATOM   3021  CA  LEU B 394      27.769 -46.060 -16.810  1.00 60.84           C  
ATOM   3022  C   LEU B 394      27.525 -47.559 -16.676  1.00 60.84           C  
ATOM   3023  CB  LEU B 394      28.884 -45.625 -15.855  1.00 60.84           C  
ATOM   3024  O   LEU B 394      28.018 -48.347 -17.487  1.00 60.84           O  
ATOM   3025  CG  LEU B 394      29.545 -44.279 -16.154  1.00 60.84           C  
ATOM   3026  CD1 LEU B 394      30.463 -43.873 -15.005  1.00 60.84           C  
ATOM   3027  CD2 LEU B 394      30.319 -44.341 -17.466  1.00 60.84           C  
ATOM   3028  N   ALA B 395      26.822 -47.924 -15.650  1.00 58.80           N  
ATOM   3029  CA  ALA B 395      26.516 -49.337 -15.442  1.00 58.80           C  
ATOM   3030  C   ALA B 395      25.703 -49.899 -16.605  1.00 58.80           C  
ATOM   3031  CB  ALA B 395      25.763 -49.531 -14.128  1.00 58.80           C  
ATOM   3032  O   ALA B 395      25.897 -51.048 -17.008  1.00 58.80           O  
ATOM   3033  N   TYR B 396      24.835 -49.067 -17.062  1.00 51.24           N  
ATOM   3034  CA  TYR B 396      24.011 -49.490 -18.189  1.00 51.24           C  
ATOM   3035  C   TYR B 396      24.866 -49.757 -19.421  1.00 51.24           C  
ATOM   3036  CB  TYR B 396      22.952 -48.430 -18.508  1.00 51.24           C  
ATOM   3037  O   TYR B 396      24.653 -50.742 -20.131  1.00 51.24           O  
ATOM   3038  CG  TYR B 396      21.909 -48.892 -19.496  1.00 51.24           C  
ATOM   3039  CD1 TYR B 396      22.000 -48.552 -20.844  1.00 51.24           C  
ATOM   3040  CD2 TYR B 396      20.831 -49.668 -19.085  1.00 51.24           C  
ATOM   3041  CE1 TYR B 396      21.040 -48.974 -21.759  1.00 51.24           C  
ATOM   3042  CE2 TYR B 396      19.865 -50.096 -19.991  1.00 51.24           C  
ATOM   3043  OH  TYR B 396      19.026 -50.165 -22.224  1.00 51.24           O  
ATOM   3044  CZ  TYR B 396      19.979 -49.745 -21.323  1.00 51.24           C  
ATOM   3045  N   PHE B 397      25.809 -48.889 -19.658  1.00 55.98           N  
ATOM   3046  CA  PHE B 397      26.636 -49.029 -20.851  1.00 55.98           C  
ATOM   3047  C   PHE B 397      27.557 -50.237 -20.733  1.00 55.98           C  
ATOM   3048  CB  PHE B 397      27.461 -47.760 -21.086  1.00 55.98           C  
ATOM   3049  O   PHE B 397      27.822 -50.921 -21.723  1.00 55.98           O  
ATOM   3050  CG  PHE B 397      26.787 -46.754 -21.980  1.00 55.98           C  
ATOM   3051  CD1 PHE B 397      26.782 -46.922 -23.359  1.00 55.98           C  
ATOM   3052  CD2 PHE B 397      26.159 -45.639 -21.440  1.00 55.98           C  
ATOM   3053  CE1 PHE B 397      26.158 -45.993 -24.189  1.00 55.98           C  
ATOM   3054  CE2 PHE B 397      25.534 -44.706 -22.263  1.00 55.98           C  
ATOM   3055  CZ  PHE B 397      25.536 -44.884 -23.637  1.00 55.98           C  
ATOM   3056  N   ILE B 398      28.127 -50.396 -19.549  1.00 57.37           N  
ATOM   3057  CA  ILE B 398      29.037 -51.522 -19.363  1.00 57.37           C  
ATOM   3058  C   ILE B 398      28.269 -52.834 -19.502  1.00 57.37           C  
ATOM   3059  CB  ILE B 398      29.742 -51.457 -17.990  1.00 57.37           C  
ATOM   3060  O   ILE B 398      28.804 -53.823 -20.010  1.00 57.37           O  
ATOM   3061  CG1 ILE B 398      30.597 -50.188 -17.888  1.00 57.37           C  
ATOM   3062  CG2 ILE B 398      30.592 -52.710 -17.760  1.00 57.37           C  
ATOM   3063  CD1 ILE B 398      31.093 -49.887 -16.480  1.00 57.37           C  
ATOM   3064  N   GLY B 399      27.095 -52.919 -18.945  1.00 52.12           N  
ATOM   3065  CA  GLY B 399      26.300 -54.135 -18.991  1.00 52.12           C  
ATOM   3066  C   GLY B 399      25.902 -54.535 -20.400  1.00 52.12           C  
ATOM   3067  O   GLY B 399      25.671 -55.714 -20.674  1.00 52.12           O  
ATOM   3068  N   LEU B 400      25.663 -53.628 -21.280  1.00 54.35           N  
ATOM   3069  CA  LEU B 400      25.282 -53.953 -22.650  1.00 54.35           C  
ATOM   3070  C   LEU B 400      26.432 -54.629 -23.388  1.00 54.35           C  
ATOM   3071  CB  LEU B 400      24.850 -52.690 -23.400  1.00 54.35           C  
ATOM   3072  O   LEU B 400      26.221 -55.272 -24.419  1.00 54.35           O  
ATOM   3073  CG  LEU B 400      23.356 -52.364 -23.375  1.00 54.35           C  
ATOM   3074  CD1 LEU B 400      23.139 -50.901 -23.006  1.00 54.35           C  
ATOM   3075  CD2 LEU B 400      22.717 -52.681 -24.723  1.00 54.35           C  
ATOM   3076  N   LYS B 401      27.624 -54.322 -22.999  1.00 46.83           N  
ATOM   3077  CA  LYS B 401      28.728 -54.835 -23.806  1.00 46.83           C  
ATOM   3078  C   LYS B 401      28.893 -56.340 -23.618  1.00 46.83           C  
ATOM   3079  CB  LYS B 401      30.031 -54.117 -23.450  1.00 46.83           C  
ATOM   3080  O   LYS B 401      29.425 -57.025 -24.494  1.00 46.83           O  
ATOM   3081  CG  LYS B 401      30.388 -52.978 -24.394  1.00 46.83           C  
ATOM   3082  CD  LYS B 401      31.750 -52.382 -24.062  1.00 46.83           C  
ATOM   3083  CE  LYS B 401      32.114 -51.251 -25.014  1.00 46.83           C  
ATOM   3084  NZ  LYS B 401      33.519 -50.787 -24.812  1.00 46.83           N  
ATOM   3085  N   HIS B 402      28.467 -56.926 -22.492  1.00 46.77           N  
ATOM   3086  CA  HIS B 402      28.980 -58.278 -22.296  1.00 46.77           C  
ATOM   3087  C   HIS B 402      28.180 -59.293 -23.105  1.00 46.77           C  
ATOM   3088  CB  HIS B 402      28.955 -58.650 -20.813  1.00 46.77           C  
ATOM   3089  O   HIS B 402      28.515 -60.480 -23.125  1.00 46.77           O  
ATOM   3090  CG  HIS B 402      30.273 -58.477 -20.128  1.00 46.77           C  
ATOM   3091  CD2 HIS B 402      30.576 -58.071 -18.872  1.00 46.77           C  
ATOM   3092  ND1 HIS B 402      31.475 -58.731 -20.752  1.00 46.77           N  
ATOM   3093  CE1 HIS B 402      32.463 -58.489 -19.907  1.00 46.77           C  
ATOM   3094  NE2 HIS B 402      31.945 -58.087 -18.759  1.00 46.77           N  
ATOM   3095  N   HIS B 403      26.954 -59.028 -23.495  1.00 40.76           N  
ATOM   3096  CA  HIS B 403      26.185 -60.199 -23.901  1.00 40.76           C  
ATOM   3097  C   HIS B 403      26.668 -60.737 -25.244  1.00 40.76           C  
ATOM   3098  CB  HIS B 403      24.695 -59.862 -23.976  1.00 40.76           C  
ATOM   3099  O   HIS B 403      26.157 -61.747 -25.733  1.00 40.76           O  
ATOM   3100  CG  HIS B 403      23.871 -60.549 -22.935  1.00 40.76           C  
ATOM   3101  CD2 HIS B 403      23.308 -60.082 -21.796  1.00 40.76           C  
ATOM   3102  ND1 HIS B 403      23.548 -61.887 -23.005  1.00 40.76           N  
ATOM   3103  CE1 HIS B 403      22.818 -62.213 -21.952  1.00 40.76           C  
ATOM   3104  NE2 HIS B 403      22.658 -61.136 -21.202  1.00 40.76           N  
ATOM   3105  N   HIS B 404      27.459 -60.053 -26.013  1.00 37.22           N  
ATOM   3106  CA  HIS B 404      27.565 -60.597 -27.362  1.00 37.22           C  
ATOM   3107  C   HIS B 404      28.409 -61.867 -27.380  1.00 37.22           C  
ATOM   3108  CB  HIS B 404      28.162 -59.557 -28.313  1.00 37.22           C  
ATOM   3109  O   HIS B 404      29.625 -61.807 -27.574  1.00 37.22           O  
ATOM   3110  CG  HIS B 404      27.148 -58.625 -28.896  1.00 37.22           C  
ATOM   3111  CD2 HIS B 404      27.178 -57.285 -29.086  1.00 37.22           C  
ATOM   3112  ND1 HIS B 404      25.924 -59.054 -29.361  1.00 37.22           N  
ATOM   3113  CE1 HIS B 404      25.243 -58.015 -29.814  1.00 37.22           C  
ATOM   3114  NE2 HIS B 404      25.982 -56.930 -29.659  1.00 37.22           N  
ATOM   3115  N   ALA B 405      28.333 -62.705 -26.312  1.00 36.43           N  
ATOM   3116  CA  ALA B 405      29.122 -63.925 -26.467  1.00 36.43           C  
ATOM   3117  C   ALA B 405      28.735 -64.671 -27.740  1.00 36.43           C  
ATOM   3118  CB  ALA B 405      28.946 -64.830 -25.249  1.00 36.43           C  
ATOM   3119  O   ALA B 405      27.549 -64.800 -28.055  1.00 36.43           O  
ATOM   3120  N   GLY B 406      29.669 -64.739 -28.654  1.00 33.12           N  
ATOM   3121  CA  GLY B 406      29.855 -65.326 -29.971  1.00 33.12           C  
ATOM   3122  C   GLY B 406      29.552 -66.812 -30.011  1.00 33.12           C  
ATOM   3123  O   GLY B 406      29.845 -67.536 -29.057  1.00 33.12           O  
ATOM   3124  N   TYR B 407      28.367 -67.202 -30.386  1.00 36.39           N  
ATOM   3125  CA  TYR B 407      27.895 -68.541 -30.719  1.00 36.39           C  
ATOM   3126  C   TYR B 407      28.913 -69.280 -31.579  1.00 36.39           C  
ATOM   3127  CB  TYR B 407      26.549 -68.472 -31.447  1.00 36.39           C  
ATOM   3128  O   TYR B 407      29.290 -68.804 -32.653  1.00 36.39           O  
ATOM   3129  CG  TYR B 407      25.361 -68.732 -30.552  1.00 36.39           C  
ATOM   3130  CD1 TYR B 407      24.873 -70.024 -30.367  1.00 36.39           C  
ATOM   3131  CD2 TYR B 407      24.725 -67.687 -29.891  1.00 36.39           C  
ATOM   3132  CE1 TYR B 407      23.778 -70.268 -29.546  1.00 36.39           C  
ATOM   3133  CE2 TYR B 407      23.628 -67.920 -29.067  1.00 36.39           C  
ATOM   3134  OH  TYR B 407      22.079 -69.447 -28.086  1.00 36.39           O  
ATOM   3135  CZ  TYR B 407      23.163 -69.211 -28.900  1.00 36.39           C  
ATOM   3136  N   GLU B 408      29.979 -69.791 -30.925  1.00 32.32           N  
ATOM   3137  CA  GLU B 408      30.987 -70.610 -31.592  1.00 32.32           C  
ATOM   3138  C   GLU B 408      30.342 -71.756 -32.366  1.00 32.32           C  
ATOM   3139  CB  GLU B 408      31.990 -71.162 -30.575  1.00 32.32           C  
ATOM   3140  O   GLU B 408      29.470 -72.453 -31.843  1.00 32.32           O  
ATOM   3141  CG  GLU B 408      33.346 -70.471 -30.612  1.00 32.32           C  
ATOM   3142  CD  GLU B 408      34.376 -71.122 -29.704  1.00 32.32           C  
ATOM   3143  OE1 GLU B 408      35.579 -70.795 -29.818  1.00 32.32           O  
ATOM   3144  OE2 GLU B 408      33.977 -71.967 -28.871  1.00 32.32           O  
ATOM   3145  N   GLN B 409      30.196 -71.604 -33.621  1.00 34.11           N  
ATOM   3146  CA  GLN B 409      29.740 -72.479 -34.696  1.00 34.11           C  
ATOM   3147  C   GLN B 409      30.469 -73.819 -34.661  1.00 34.11           C  
ATOM   3148  CB  GLN B 409      29.938 -71.809 -36.056  1.00 34.11           C  
ATOM   3149  O   GLN B 409      31.679 -73.879 -34.886  1.00 34.11           O  
ATOM   3150  CG  GLN B 409      28.827 -72.103 -37.055  1.00 34.11           C  
ATOM   3151  CD  GLN B 409      29.007 -71.365 -38.368  1.00 34.11           C  
ATOM   3152  NE2 GLN B 409      28.855 -72.081 -39.476  1.00 34.11           N  
ATOM   3153  OE1 GLN B 409      29.280 -70.160 -38.386  1.00 34.11           O  
ATOM   3154  N   PHE B 410      30.180 -74.728 -33.592  1.00 23.18           N  
ATOM   3155  CA  PHE B 410      30.390 -76.090 -34.070  1.00 23.18           C  
ATOM   3156  C   PHE B 410      29.298 -76.492 -35.054  1.00 23.18           C  
ATOM   3157  CB  PHE B 410      30.428 -77.073 -32.896  1.00 23.18           C  
ATOM   3158  O   PHE B 410      28.152 -76.054 -34.931  1.00 23.18           O  
ATOM   3159  CG  PHE B 410      31.527 -76.795 -31.907  1.00 23.18           C  
ATOM   3160  CD1 PHE B 410      32.803 -77.311 -32.101  1.00 23.18           C  
ATOM   3161  CD2 PHE B 410      31.285 -76.017 -30.782  1.00 23.18           C  
ATOM   3162  CE1 PHE B 410      33.823 -77.055 -31.187  1.00 23.18           C  
ATOM   3163  CE2 PHE B 410      32.299 -75.757 -29.864  1.00 23.18           C  
ATOM   3164  CZ  PHE B 410      33.567 -76.278 -30.068  1.00 23.18           C  
TER    3165      PHE B 410                                                      
ATOM   3166  N   MET C   1      -0.257 -24.079  15.641  1.00 43.80           N  
ATOM   3167  CA  MET C   1      -0.592 -24.299  14.237  1.00 43.80           C  
ATOM   3168  C   MET C   1       0.654 -24.641  13.427  1.00 43.80           C  
ATOM   3169  CB  MET C   1      -1.278 -23.066  13.648  1.00 43.80           C  
ATOM   3170  O   MET C   1       0.613 -25.508  12.553  1.00 43.80           O  
ATOM   3171  CG  MET C   1      -2.787 -23.058  13.827  1.00 43.80           C  
ATOM   3172  SD  MET C   1      -3.649 -22.133  12.498  1.00 43.80           S  
ATOM   3173  CE  MET C   1      -3.504 -20.442  13.139  1.00 43.80           C  
ATOM   3174  N   ALA C   2       1.799 -23.949  13.772  1.00 61.80           N  
ATOM   3175  CA  ALA C   2       3.067 -24.241  13.108  1.00 61.80           C  
ATOM   3176  C   ALA C   2       3.581 -25.625  13.494  1.00 61.80           C  
ATOM   3177  CB  ALA C   2       4.106 -23.176  13.452  1.00 61.80           C  
ATOM   3178  O   ALA C   2       4.170 -26.327  12.669  1.00 61.80           O  
ATOM   3179  N   GLY C   3       3.123 -26.064  14.633  1.00 68.62           N  
ATOM   3180  CA  GLY C   3       3.531 -27.391  15.067  1.00 68.62           C  
ATOM   3181  C   GLY C   3       2.861 -28.506  14.287  1.00 68.62           C  
ATOM   3182  O   GLY C   3       3.516 -29.471  13.886  1.00 68.62           O  
ATOM   3183  N   THR C   4       1.593 -28.347  14.068  1.00 73.92           N  
ATOM   3184  CA  THR C   4       0.831 -29.336  13.314  1.00 73.92           C  
ATOM   3185  C   THR C   4       1.292 -29.380  11.859  1.00 73.92           C  
ATOM   3186  CB  THR C   4      -0.678 -29.038  13.368  1.00 73.92           C  
ATOM   3187  O   THR C   4       1.412 -30.458  11.273  1.00 73.92           O  
ATOM   3188  CG2 THR C   4      -1.224 -29.219  14.780  1.00 73.92           C  
ATOM   3189  OG1 THR C   4      -0.908 -27.688  12.948  1.00 73.92           O  
ATOM   3190  N   ALA C   5       1.584 -28.228  11.250  1.00 81.23           N  
ATOM   3191  CA  ALA C   5       2.080 -28.149   9.879  1.00 81.23           C  
ATOM   3192  C   ALA C   5       3.420 -28.867   9.738  1.00 81.23           C  
ATOM   3193  CB  ALA C   5       2.213 -26.692   9.444  1.00 81.23           C  
ATOM   3194  O   ALA C   5       3.619 -29.645   8.803  1.00 81.23           O  
ATOM   3195  N   LEU C   6       4.259 -28.652  10.710  1.00 82.58           N  
ATOM   3196  CA  LEU C   6       5.581 -29.269  10.692  1.00 82.58           C  
ATOM   3197  C   LEU C   6       5.474 -30.789  10.759  1.00 82.58           C  
ATOM   3198  CB  LEU C   6       6.429 -28.754  11.858  1.00 82.58           C  
ATOM   3199  O   LEU C   6       6.119 -31.496   9.982  1.00 82.58           O  
ATOM   3200  CG  LEU C   6       7.856 -29.297  11.951  1.00 82.58           C  
ATOM   3201  CD1 LEU C   6       8.653 -28.909  10.710  1.00 82.58           C  
ATOM   3202  CD2 LEU C   6       8.541 -28.788  13.214  1.00 82.58           C  
ATOM   3203  N   LYS C   7       4.681 -31.312  11.682  1.00 80.36           N  
ATOM   3204  CA  LYS C   7       4.487 -32.753  11.813  1.00 80.36           C  
ATOM   3205  C   LYS C   7       3.962 -33.357  10.514  1.00 80.36           C  
ATOM   3206  CB  LYS C   7       3.524 -33.062  12.961  1.00 80.36           C  
ATOM   3207  O   LYS C   7       4.432 -34.410  10.078  1.00 80.36           O  
ATOM   3208  CG  LYS C   7       4.176 -33.049  14.336  1.00 80.36           C  
ATOM   3209  CD  LYS C   7       3.192 -33.454  15.425  1.00 80.36           C  
ATOM   3210  CE  LYS C   7       3.806 -33.322  16.812  1.00 80.36           C  
ATOM   3211  NZ  LYS C   7       2.823 -33.650  17.888  1.00 80.36           N  
ATOM   3212  N   ARG C   8       3.000 -32.674   9.922  1.00 86.86           N  
ATOM   3213  CA  ARG C   8       2.434 -33.137   8.659  1.00 86.86           C  
ATOM   3214  C   ARG C   8       3.492 -33.164   7.561  1.00 86.86           C  
ATOM   3215  CB  ARG C   8       1.262 -32.248   8.236  1.00 86.86           C  
ATOM   3216  O   ARG C   8       3.604 -34.146   6.824  1.00 86.86           O  
ATOM   3217  CG  ARG C   8       0.690 -32.593   6.870  1.00 86.86           C  
ATOM   3218  CD  ARG C   8       0.046 -33.972   6.861  1.00 86.86           C  
ATOM   3219  NE  ARG C   8      -0.521 -34.293   5.554  1.00 86.86           N  
ATOM   3220  NH1 ARG C   8      -2.707 -33.867   6.166  1.00 86.86           N  
ATOM   3221  NH2 ARG C   8      -2.222 -34.550   4.032  1.00 86.86           N  
ATOM   3222  CZ  ARG C   8      -1.816 -34.236   5.254  1.00 86.86           C  
ATOM   3223  N   LEU C   9       4.283 -32.131   7.443  1.00 90.87           N  
ATOM   3224  CA  LEU C   9       5.311 -32.039   6.412  1.00 90.87           C  
ATOM   3225  C   LEU C   9       6.386 -33.101   6.620  1.00 90.87           C  
ATOM   3226  CB  LEU C   9       5.946 -30.646   6.410  1.00 90.87           C  
ATOM   3227  O   LEU C   9       6.874 -33.694   5.655  1.00 90.87           O  
ATOM   3228  CG  LEU C   9       5.095 -29.513   5.835  1.00 90.87           C  
ATOM   3229  CD1 LEU C   9       5.764 -28.166   6.089  1.00 90.87           C  
ATOM   3230  CD2 LEU C   9       4.858 -29.726   4.344  1.00 90.87           C  
ATOM   3231  N   MET C  10       6.722 -33.375   7.816  1.00 87.34           N  
ATOM   3232  CA  MET C  10       7.689 -34.429   8.110  1.00 87.34           C  
ATOM   3233  C   MET C  10       7.155 -35.792   7.685  1.00 87.34           C  
ATOM   3234  CB  MET C  10       8.032 -34.443   9.601  1.00 87.34           C  
ATOM   3235  O   MET C  10       7.893 -36.606   7.126  1.00 87.34           O  
ATOM   3236  CG  MET C  10       8.883 -33.265  10.045  1.00 87.34           C  
ATOM   3237  SD  MET C  10       9.274 -33.316  11.838  1.00 87.34           S  
ATOM   3238  CE  MET C  10      10.731 -32.236  11.879  1.00 87.34           C  
ATOM   3239  N   ALA C  11       5.936 -36.046   7.982  1.00 85.96           N  
ATOM   3240  CA  ALA C  11       5.301 -37.302   7.589  1.00 85.96           C  
ATOM   3241  C   ALA C  11       5.266 -37.448   6.071  1.00 85.96           C  
ATOM   3242  CB  ALA C  11       3.888 -37.386   8.162  1.00 85.96           C  
ATOM   3243  O   ALA C  11       5.568 -38.518   5.537  1.00 85.96           O  
ATOM   3244  N   GLU C  12       4.893 -36.325   5.408  1.00 90.33           N  
ATOM   3245  CA  GLU C  12       4.824 -36.357   3.950  1.00 90.33           C  
ATOM   3246  C   GLU C  12       6.209 -36.540   3.336  1.00 90.33           C  
ATOM   3247  CB  GLU C  12       4.175 -35.078   3.414  1.00 90.33           C  
ATOM   3248  O   GLU C  12       6.361 -37.237   2.331  1.00 90.33           O  
ATOM   3249  CG  GLU C  12       2.696 -34.952   3.748  1.00 90.33           C  
ATOM   3250  CD  GLU C  12       1.983 -33.891   2.924  1.00 90.33           C  
ATOM   3251  OE1 GLU C  12       0.891 -33.437   3.334  1.00 90.33           O  
ATOM   3252  OE2 GLU C  12       2.521 -33.511   1.860  1.00 90.33           O  
ATOM   3253  N   TYR C  13       7.168 -35.920   3.961  1.00 90.22           N  
ATOM   3254  CA  TYR C  13       8.545 -36.102   3.516  1.00 90.22           C  
ATOM   3255  C   TYR C  13       8.977 -37.556   3.659  1.00 90.22           C  
ATOM   3256  CB  TYR C  13       9.490 -35.195   4.310  1.00 90.22           C  
ATOM   3257  O   TYR C  13       9.567 -38.128   2.740  1.00 90.22           O  
ATOM   3258  CG  TYR C  13      10.941 -35.343   3.921  1.00 90.22           C  
ATOM   3259  CD1 TYR C  13      11.919 -35.591   4.882  1.00 90.22           C  
ATOM   3260  CD2 TYR C  13      11.338 -35.233   2.593  1.00 90.22           C  
ATOM   3261  CE1 TYR C  13      13.257 -35.726   4.529  1.00 90.22           C  
ATOM   3262  CE2 TYR C  13      12.674 -35.366   2.228  1.00 90.22           C  
ATOM   3263  OH  TYR C  13      14.948 -35.745   2.846  1.00 90.22           O  
ATOM   3264  CZ  TYR C  13      13.625 -35.612   3.201  1.00 90.22           C  
ATOM   3265  N   LYS C  14       8.719 -38.146   4.740  1.00 84.69           N  
ATOM   3266  CA  LYS C  14       9.040 -39.552   4.963  1.00 84.69           C  
ATOM   3267  C   LYS C  14       8.384 -40.440   3.909  1.00 84.69           C  
ATOM   3268  CB  LYS C  14       8.601 -39.988   6.362  1.00 84.69           C  
ATOM   3269  O   LYS C  14       9.040 -41.300   3.319  1.00 84.69           O  
ATOM   3270  CG  LYS C  14       9.070 -41.382   6.752  1.00 84.69           C  
ATOM   3271  CD  LYS C  14       8.648 -41.736   8.172  1.00 84.69           C  
ATOM   3272  CE  LYS C  14       9.023 -43.169   8.526  1.00 84.69           C  
ATOM   3273  NZ  LYS C  14       8.636 -43.513   9.927  1.00 84.69           N  
ATOM   3274  N   GLN C  15       7.150 -40.192   3.654  1.00 84.13           N  
ATOM   3275  CA  GLN C  15       6.413 -40.984   2.675  1.00 84.13           C  
ATOM   3276  C   GLN C  15       7.015 -40.834   1.280  1.00 84.13           C  
ATOM   3277  CB  GLN C  15       4.938 -40.579   2.657  1.00 84.13           C  
ATOM   3278  O   GLN C  15       7.158 -41.817   0.551  1.00 84.13           O  
ATOM   3279  CG  GLN C  15       4.078 -41.432   1.734  1.00 84.13           C  
ATOM   3280  CD  GLN C  15       4.013 -42.884   2.168  1.00 84.13           C  
ATOM   3281  NE2 GLN C  15       3.573 -43.754   1.266  1.00 84.13           N  
ATOM   3282  OE1 GLN C  15       4.356 -43.222   3.306  1.00 84.13           O  
ATOM   3283  N   LEU C  16       7.383 -39.592   0.909  1.00 86.87           N  
ATOM   3284  CA  LEU C  16       7.947 -39.326  -0.410  1.00 86.87           C  
ATOM   3285  C   LEU C  16       9.308 -39.996  -0.564  1.00 86.87           C  
ATOM   3286  CB  LEU C  16       8.077 -37.819  -0.644  1.00 86.87           C  
ATOM   3287  O   LEU C  16       9.678 -40.414  -1.664  1.00 86.87           O  
ATOM   3288  CG  LEU C  16       6.863 -37.121  -1.259  1.00 86.87           C  
ATOM   3289  CD1 LEU C  16       6.901 -35.627  -0.955  1.00 86.87           C  
ATOM   3290  CD2 LEU C  16       6.811 -37.365  -2.763  1.00 86.87           C  
ATOM   3291  N   THR C  17       9.986 -40.088   0.518  1.00 81.45           N  
ATOM   3292  CA  THR C  17      11.304 -40.713   0.501  1.00 81.45           C  
ATOM   3293  C   THR C  17      11.182 -42.231   0.408  1.00 81.45           C  
ATOM   3294  CB  THR C  17      12.117 -40.337   1.753  1.00 81.45           C  
ATOM   3295  O   THR C  17      11.941 -42.877  -0.317  1.00 81.45           O  
ATOM   3296  CG2 THR C  17      13.542 -40.873   1.666  1.00 81.45           C  
ATOM   3297  OG1 THR C  17      12.163 -38.910   1.876  1.00 81.45           O  
ATOM   3298  N   LEU C  18      10.254 -42.815   1.067  1.00 78.11           N  
ATOM   3299  CA  LEU C  18      10.080 -44.263   1.099  1.00 78.11           C  
ATOM   3300  C   LEU C  18       9.467 -44.766  -0.205  1.00 78.11           C  
ATOM   3301  CB  LEU C  18       9.197 -44.671   2.281  1.00 78.11           C  
ATOM   3302  O   LEU C  18       9.842 -45.830  -0.702  1.00 78.11           O  
ATOM   3303  CG  LEU C  18       9.841 -44.591   3.667  1.00 78.11           C  
ATOM   3304  CD1 LEU C  18       8.774 -44.687   4.753  1.00 78.11           C  
ATOM   3305  CD2 LEU C  18      10.884 -45.690   3.836  1.00 78.11           C  
ATOM   3306  N   ASN C  19       8.619 -43.950  -0.686  1.00 80.81           N  
ATOM   3307  CA  ASN C  19       7.930 -44.328  -1.915  1.00 80.81           C  
ATOM   3308  C   ASN C  19       7.848 -43.161  -2.894  1.00 80.81           C  
ATOM   3309  CB  ASN C  19       6.529 -44.859  -1.603  1.00 80.81           C  
ATOM   3310  O   ASN C  19       6.769 -42.612  -3.124  1.00 80.81           O  
ATOM   3311  CG  ASN C  19       6.557 -46.164  -0.832  1.00 80.81           C  
ATOM   3312  ND2 ASN C  19       5.848 -46.205   0.290  1.00 80.81           N  
ATOM   3313  OD1 ASN C  19       7.212 -47.127  -1.240  1.00 80.81           O  
ATOM   3314  N   PRO C  20       8.944 -42.843  -3.507  1.00 76.26           N  
ATOM   3315  CA  PRO C  20       8.928 -41.705  -4.430  1.00 76.26           C  
ATOM   3316  C   PRO C  20       8.203 -42.017  -5.737  1.00 76.26           C  
ATOM   3317  CB  PRO C  20      10.413 -41.433  -4.680  1.00 76.26           C  
ATOM   3318  O   PRO C  20       8.413 -43.081  -6.325  1.00 76.26           O  
ATOM   3319  CG  PRO C  20      11.093 -42.733  -4.394  1.00 76.26           C  
ATOM   3320  CD  PRO C  20      10.272 -43.491  -3.391  1.00 76.26           C  
ATOM   3321  N   PRO C  21       7.307 -41.142  -6.150  1.00 82.00           N  
ATOM   3322  CA  PRO C  21       6.721 -41.351  -7.476  1.00 82.00           C  
ATOM   3323  C   PRO C  21       7.763 -41.322  -8.592  1.00 82.00           C  
ATOM   3324  CB  PRO C  21       5.738 -40.186  -7.616  1.00 82.00           C  
ATOM   3325  O   PRO C  21       8.792 -40.654  -8.464  1.00 82.00           O  
ATOM   3326  CG  PRO C  21       5.662 -39.585  -6.250  1.00 82.00           C  
ATOM   3327  CD  PRO C  21       6.862 -40.031  -5.464  1.00 82.00           C  
ATOM   3328  N   GLU C  22       7.485 -42.012  -9.651  1.00 82.02           N  
ATOM   3329  CA  GLU C  22       8.408 -42.063 -10.781  1.00 82.02           C  
ATOM   3330  C   GLU C  22       8.632 -40.675 -11.375  1.00 82.02           C  
ATOM   3331  CB  GLU C  22       7.889 -43.019 -11.858  1.00 82.02           C  
ATOM   3332  O   GLU C  22       7.673 -39.953 -11.656  1.00 82.02           O  
ATOM   3333  CG  GLU C  22       8.916 -43.356 -12.929  1.00 82.02           C  
ATOM   3334  CD  GLU C  22       8.428 -44.399 -13.921  1.00 82.02           C  
ATOM   3335  OE1 GLU C  22       9.161 -44.707 -14.888  1.00 82.02           O  
ATOM   3336  OE2 GLU C  22       7.302 -44.911 -13.731  1.00 82.02           O  
ATOM   3337  N   GLY C  23       9.869 -40.313 -11.504  1.00 84.97           N  
ATOM   3338  CA  GLY C  23      10.223 -39.078 -12.186  1.00 84.97           C  
ATOM   3339  C   GLY C  23      10.154 -37.859 -11.286  1.00 84.97           C  
ATOM   3340  O   GLY C  23      10.298 -36.727 -11.754  1.00 84.97           O  
ATOM   3341  N   ILE C  24       9.912 -38.047  -9.977  1.00 89.08           N  
ATOM   3342  CA  ILE C  24       9.761 -36.923  -9.059  1.00 89.08           C  
ATOM   3343  C   ILE C  24      10.664 -37.124  -7.844  1.00 89.08           C  
ATOM   3344  CB  ILE C  24       8.292 -36.751  -8.612  1.00 89.08           C  
ATOM   3345  O   ILE C  24      10.694 -38.208  -7.257  1.00 89.08           O  
ATOM   3346  CG1 ILE C  24       7.410 -36.378  -9.809  1.00 89.08           C  
ATOM   3347  CG2 ILE C  24       8.184 -35.700  -7.503  1.00 89.08           C  
ATOM   3348  CD1 ILE C  24       5.917 -36.421  -9.515  1.00 89.08           C  
ATOM   3349  N   VAL C  25      11.440 -36.195  -7.554  1.00 88.23           N  
ATOM   3350  CA  VAL C  25      12.191 -36.114  -6.306  1.00 88.23           C  
ATOM   3351  C   VAL C  25      11.877 -34.797  -5.599  1.00 88.23           C  
ATOM   3352  CB  VAL C  25      13.712 -36.238  -6.549  1.00 88.23           C  
ATOM   3353  O   VAL C  25      11.891 -33.732  -6.221  1.00 88.23           O  
ATOM   3354  CG1 VAL C  25      14.477 -36.168  -5.229  1.00 88.23           C  
ATOM   3355  CG2 VAL C  25      14.029 -37.538  -7.286  1.00 88.23           C  
ATOM   3356  N   ALA C  26      11.515 -34.910  -4.338  1.00 92.10           N  
ATOM   3357  CA  ALA C  26      11.170 -33.687  -3.618  1.00 92.10           C  
ATOM   3358  C   ALA C  26      11.492 -33.816  -2.132  1.00 92.10           C  
ATOM   3359  CB  ALA C  26       9.693 -33.353  -3.812  1.00 92.10           C  
ATOM   3360  O   ALA C  26      11.400 -34.906  -1.563  1.00 92.10           O  
ATOM   3361  N   GLY C  27      11.892 -32.733  -1.514  1.00 90.17           N  
ATOM   3362  CA  GLY C  27      12.167 -32.666  -0.088  1.00 90.17           C  
ATOM   3363  C   GLY C  27      12.586 -31.283   0.375  1.00 90.17           C  
ATOM   3364  O   GLY C  27      12.723 -30.366  -0.438  1.00 90.17           O  
ATOM   3365  N   PRO C  28      12.675 -31.110   1.715  1.00 88.40           N  
ATOM   3366  CA  PRO C  28      13.120 -29.815   2.235  1.00 88.40           C  
ATOM   3367  C   PRO C  28      14.531 -29.449   1.779  1.00 88.40           C  
ATOM   3368  CB  PRO C  28      13.071 -30.008   3.753  1.00 88.40           C  
ATOM   3369  O   PRO C  28      15.389 -30.326   1.651  1.00 88.40           O  
ATOM   3370  CG  PRO C  28      13.072 -31.490   3.949  1.00 88.40           C  
ATOM   3371  CD  PRO C  28      12.595 -32.140   2.682  1.00 88.40           C  
ATOM   3372  N   MET C  29      14.702 -28.228   1.410  1.00 79.51           N  
ATOM   3373  CA  MET C  29      16.018 -27.751   0.995  1.00 79.51           C  
ATOM   3374  C   MET C  29      17.027 -27.880   2.132  1.00 79.51           C  
ATOM   3375  CB  MET C  29      15.941 -26.297   0.527  1.00 79.51           C  
ATOM   3376  O   MET C  29      18.211 -28.120   1.892  1.00 79.51           O  
ATOM   3377  CG  MET C  29      15.122 -26.103  -0.738  1.00 79.51           C  
ATOM   3378  SD  MET C  29      15.127 -24.363  -1.319  1.00 79.51           S  
ATOM   3379  CE  MET C  29      13.518 -23.810  -0.689  1.00 79.51           C  
ATOM   3380  N   ASN C  30      16.487 -27.686   3.358  1.00 73.60           N  
ATOM   3381  CA  ASN C  30      17.230 -27.780   4.610  1.00 73.60           C  
ATOM   3382  C   ASN C  30      16.416 -28.479   5.694  1.00 73.60           C  
ATOM   3383  CB  ASN C  30      17.663 -26.391   5.083  1.00 73.60           C  
ATOM   3384  O   ASN C  30      15.272 -28.102   5.958  1.00 73.60           O  
ATOM   3385  CG  ASN C  30      18.513 -26.439   6.337  1.00 73.60           C  
ATOM   3386  ND2 ASN C  30      19.157 -25.324   6.661  1.00 73.60           N  
ATOM   3387  OD1 ASN C  30      18.591 -27.471   7.009  1.00 73.60           O  
ATOM   3388  N   GLU C  31      17.010 -29.461   6.308  1.00 69.35           N  
ATOM   3389  CA  GLU C  31      16.272 -30.254   7.286  1.00 69.35           C  
ATOM   3390  C   GLU C  31      15.961 -29.437   8.537  1.00 69.35           C  
ATOM   3391  CB  GLU C  31      17.058 -31.513   7.662  1.00 69.35           C  
ATOM   3392  O   GLU C  31      15.192 -29.875   9.396  1.00 69.35           O  
ATOM   3393  CG  GLU C  31      17.097 -32.565   6.563  1.00 69.35           C  
ATOM   3394  CD  GLU C  31      17.759 -33.862   6.998  1.00 69.35           C  
ATOM   3395  OE1 GLU C  31      17.769 -34.833   6.208  1.00 69.35           O  
ATOM   3396  OE2 GLU C  31      18.272 -33.909   8.139  1.00 69.35           O  
ATOM   3397  N   GLU C  32      16.435 -28.229   8.517  1.00 74.87           N  
ATOM   3398  CA  GLU C  32      16.093 -27.339   9.622  1.00 74.87           C  
ATOM   3399  C   GLU C  32      14.871 -26.488   9.288  1.00 74.87           C  
ATOM   3400  CB  GLU C  32      17.280 -26.439   9.975  1.00 74.87           C  
ATOM   3401  O   GLU C  32      14.277 -25.871  10.174  1.00 74.87           O  
ATOM   3402  CG  GLU C  32      18.470 -27.190  10.554  1.00 74.87           C  
ATOM   3403  CD  GLU C  32      19.626 -26.280  10.936  1.00 74.87           C  
ATOM   3404  OE1 GLU C  32      20.644 -26.780  11.467  1.00 74.87           O  
ATOM   3405  OE2 GLU C  32      19.513 -25.055  10.704  1.00 74.87           O  
ATOM   3406  N   ASN C  33      14.494 -26.499   8.038  1.00 81.00           N  
ATOM   3407  CA  ASN C  33      13.323 -25.772   7.558  1.00 81.00           C  
ATOM   3408  C   ASN C  33      12.475 -26.630   6.623  1.00 81.00           C  
ATOM   3409  CB  ASN C  33      13.745 -24.479   6.856  1.00 81.00           C  
ATOM   3410  O   ASN C  33      12.752 -26.710   5.425  1.00 81.00           O  
ATOM   3411  CG  ASN C  33      12.561 -23.649   6.403  1.00 81.00           C  
ATOM   3412  ND2 ASN C  33      12.837 -22.554   5.703  1.00 81.00           N  
ATOM   3413  OD1 ASN C  33      11.407 -23.987   6.679  1.00 81.00           O  
ATOM   3414  N   PHE C  34      11.354 -27.114   7.093  1.00 84.62           N  
ATOM   3415  CA  PHE C  34      10.516 -28.041   6.342  1.00 84.62           C  
ATOM   3416  C   PHE C  34       9.468 -27.287   5.531  1.00 84.62           C  
ATOM   3417  CB  PHE C  34       9.834 -29.037   7.285  1.00 84.62           C  
ATOM   3418  O   PHE C  34       8.634 -27.901   4.861  1.00 84.62           O  
ATOM   3419  CG  PHE C  34      10.635 -30.287   7.530  1.00 84.62           C  
ATOM   3420  CD1 PHE C  34      10.286 -31.484   6.918  1.00 84.62           C  
ATOM   3421  CD2 PHE C  34      11.738 -30.264   8.374  1.00 84.62           C  
ATOM   3422  CE1 PHE C  34      11.026 -32.643   7.144  1.00 84.62           C  
ATOM   3423  CE2 PHE C  34      12.483 -31.417   8.604  1.00 84.62           C  
ATOM   3424  CZ  PHE C  34      12.124 -32.606   7.989  1.00 84.62           C  
ATOM   3425  N   PHE C  35       9.465 -26.015   5.626  1.00 85.42           N  
ATOM   3426  CA  PHE C  35       8.419 -25.240   4.967  1.00 85.42           C  
ATOM   3427  C   PHE C  35       8.880 -24.767   3.594  1.00 85.42           C  
ATOM   3428  CB  PHE C  35       8.016 -24.039   5.828  1.00 85.42           C  
ATOM   3429  O   PHE C  35       8.107 -24.160   2.849  1.00 85.42           O  
ATOM   3430  CG  PHE C  35       7.190 -24.405   7.032  1.00 85.42           C  
ATOM   3431  CD1 PHE C  35       5.802 -24.433   6.958  1.00 85.42           C  
ATOM   3432  CD2 PHE C  35       7.801 -24.722   8.238  1.00 85.42           C  
ATOM   3433  CE1 PHE C  35       5.036 -24.771   8.070  1.00 85.42           C  
ATOM   3434  CE2 PHE C  35       7.042 -25.061   9.354  1.00 85.42           C  
ATOM   3435  CZ  PHE C  35       5.659 -25.084   9.268  1.00 85.42           C  
ATOM   3436  N   GLU C  36      10.118 -25.074   3.222  1.00 87.26           N  
ATOM   3437  CA  GLU C  36      10.677 -24.821   1.898  1.00 87.26           C  
ATOM   3438  C   GLU C  36      11.258 -26.095   1.291  1.00 87.26           C  
ATOM   3439  CB  GLU C  36      11.752 -23.733   1.966  1.00 87.26           C  
ATOM   3440  O   GLU C  36      12.272 -26.609   1.768  1.00 87.26           O  
ATOM   3441  CG  GLU C  36      11.204 -22.346   2.270  1.00 87.26           C  
ATOM   3442  CD  GLU C  36      10.468 -21.721   1.095  1.00 87.26           C  
ATOM   3443  OE1 GLU C  36       9.658 -20.790   1.312  1.00 87.26           O  
ATOM   3444  OE2 GLU C  36      10.701 -22.166  -0.050  1.00 87.26           O  
ATOM   3445  N   TRP C  37      10.616 -26.467   0.188  1.00 91.13           N  
ATOM   3446  CA  TRP C  37      11.030 -27.709  -0.457  1.00 91.13           C  
ATOM   3447  C   TRP C  37      11.612 -27.437  -1.840  1.00 91.13           C  
ATOM   3448  CB  TRP C  37       9.850 -28.678  -0.567  1.00 91.13           C  
ATOM   3449  O   TRP C  37      11.321 -26.406  -2.451  1.00 91.13           O  
ATOM   3450  CG  TRP C  37       9.424 -29.271   0.742  1.00 91.13           C  
ATOM   3451  CD1 TRP C  37       9.431 -28.659   1.965  1.00 91.13           C  
ATOM   3452  CD2 TRP C  37       8.933 -30.597   0.960  1.00 91.13           C  
ATOM   3453  CE2 TRP C  37       8.660 -30.721   2.340  1.00 91.13           C  
ATOM   3454  CE3 TRP C  37       8.695 -31.694   0.121  1.00 91.13           C  
ATOM   3455  NE1 TRP C  37       8.972 -29.526   2.930  1.00 91.13           N  
ATOM   3456  CH2 TRP C  37       7.938 -32.957   2.057  1.00 91.13           C  
ATOM   3457  CZ2 TRP C  37       8.161 -31.899   2.900  1.00 91.13           C  
ATOM   3458  CZ3 TRP C  37       8.199 -32.866   0.680  1.00 91.13           C  
ATOM   3459  N   GLU C  38      12.458 -28.273  -2.264  1.00 90.75           N  
ATOM   3460  CA  GLU C  38      12.880 -28.363  -3.659  1.00 90.75           C  
ATOM   3461  C   GLU C  38      12.357 -29.639  -4.312  1.00 90.75           C  
ATOM   3462  CB  GLU C  38      14.406 -28.305  -3.764  1.00 90.75           C  
ATOM   3463  O   GLU C  38      12.206 -30.666  -3.648  1.00 90.75           O  
ATOM   3464  CG  GLU C  38      14.921 -28.213  -5.193  1.00 90.75           C  
ATOM   3465  CD  GLU C  38      16.436 -28.113  -5.280  1.00 90.75           C  
ATOM   3466  OE1 GLU C  38      16.956 -27.664  -6.326  1.00 90.75           O  
ATOM   3467  OE2 GLU C  38      17.108 -28.487  -4.293  1.00 90.75           O  
ATOM   3468  N   ALA C  39      12.001 -29.450  -5.555  1.00 92.45           N  
ATOM   3469  CA  ALA C  39      11.549 -30.614  -6.313  1.00 92.45           C  
ATOM   3470  C   ALA C  39      12.214 -30.666  -7.686  1.00 92.45           C  
ATOM   3471  CB  ALA C  39      10.030 -30.595  -6.461  1.00 92.45           C  
ATOM   3472  O   ALA C  39      12.525 -29.626  -8.272  1.00 92.45           O  
ATOM   3473  N   LEU C  40      12.481 -31.855  -8.098  1.00 90.51           N  
ATOM   3474  CA  LEU C  40      12.906 -32.123  -9.468  1.00 90.51           C  
ATOM   3475  C   LEU C  40      11.884 -32.992 -10.194  1.00 90.51           C  
ATOM   3476  CB  LEU C  40      14.276 -32.807  -9.481  1.00 90.51           C  
ATOM   3477  O   LEU C  40      11.616 -34.121  -9.777  1.00 90.51           O  
ATOM   3478  CG  LEU C  40      15.460 -31.961  -9.011  1.00 90.51           C  
ATOM   3479  CD1 LEU C  40      16.685 -32.842  -8.786  1.00 90.51           C  
ATOM   3480  CD2 LEU C  40      15.766 -30.860 -10.022  1.00 90.51           C  
ATOM   3481  N   ILE C  41      11.389 -32.464 -11.267  1.00 92.59           N  
ATOM   3482  CA  ILE C  41      10.312 -33.146 -11.977  1.00 92.59           C  
ATOM   3483  C   ILE C  41      10.768 -33.500 -13.390  1.00 92.59           C  
ATOM   3484  CB  ILE C  41       9.032 -32.282 -12.027  1.00 92.59           C  
ATOM   3485  O   ILE C  41      11.166 -32.622 -14.159  1.00 92.59           O  
ATOM   3486  CG1 ILE C  41       8.570 -31.929 -10.608  1.00 92.59           C  
ATOM   3487  CG2 ILE C  41       7.924 -33.003 -12.800  1.00 92.59           C  
ATOM   3488  CD1 ILE C  41       7.461 -30.887 -10.560  1.00 92.59           C  
ATOM   3489  N   MET C  42      10.665 -34.731 -13.697  1.00 88.80           N  
ATOM   3490  CA  MET C  42      10.979 -35.171 -15.053  1.00 88.80           C  
ATOM   3491  C   MET C  42       9.785 -34.967 -15.981  1.00 88.80           C  
ATOM   3492  CB  MET C  42      11.400 -36.641 -15.058  1.00 88.80           C  
ATOM   3493  O   MET C  42       8.638 -35.168 -15.577  1.00 88.80           O  
ATOM   3494  CG  MET C  42      12.752 -36.893 -14.410  1.00 88.80           C  
ATOM   3495  SD  MET C  42      13.249 -38.658 -14.485  1.00 88.80           S  
ATOM   3496  CE  MET C  42      13.516 -38.840 -16.271  1.00 88.80           C  
ATOM   3497  N   GLY C  43      10.149 -34.532 -17.149  1.00 92.25           N  
ATOM   3498  CA  GLY C  43       9.076 -34.423 -18.124  1.00 92.25           C  
ATOM   3499  C   GLY C  43       8.414 -35.752 -18.434  1.00 92.25           C  
ATOM   3500  O   GLY C  43       9.093 -36.769 -18.588  1.00 92.25           O  
ATOM   3501  N   PRO C  44       7.117 -35.810 -18.498  1.00 88.97           N  
ATOM   3502  CA  PRO C  44       6.392 -37.059 -18.739  1.00 88.97           C  
ATOM   3503  C   PRO C  44       6.721 -37.681 -20.095  1.00 88.97           C  
ATOM   3504  CB  PRO C  44       4.923 -36.632 -18.677  1.00 88.97           C  
ATOM   3505  O   PRO C  44       6.976 -36.960 -21.063  1.00 88.97           O  
ATOM   3506  CG  PRO C  44       4.948 -35.269 -18.064  1.00 88.97           C  
ATOM   3507  CD  PRO C  44       6.318 -34.684 -18.255  1.00 88.97           C  
ATOM   3508  N   GLU C  45       6.651 -38.994 -20.112  1.00 84.54           N  
ATOM   3509  CA  GLU C  45       6.935 -39.724 -21.344  1.00 84.54           C  
ATOM   3510  C   GLU C  45       5.897 -39.415 -22.420  1.00 84.54           C  
ATOM   3511  CB  GLU C  45       6.984 -41.231 -21.077  1.00 84.54           C  
ATOM   3512  O   GLU C  45       4.728 -39.178 -22.112  1.00 84.54           O  
ATOM   3513  CG  GLU C  45       8.171 -41.667 -20.231  1.00 84.54           C  
ATOM   3514  CD  GLU C  45       8.220 -43.168 -19.995  1.00 84.54           C  
ATOM   3515  OE1 GLU C  45       9.126 -43.639 -19.270  1.00 84.54           O  
ATOM   3516  OE2 GLU C  45       7.347 -43.879 -20.540  1.00 84.54           O  
ATOM   3517  N   ASP C  46       6.370 -39.434 -23.672  1.00 87.29           N  
ATOM   3518  CA  ASP C  46       5.519 -39.273 -24.847  1.00 87.29           C  
ATOM   3519  C   ASP C  46       4.920 -37.870 -24.904  1.00 87.29           C  
ATOM   3520  CB  ASP C  46       4.405 -40.322 -24.850  1.00 87.29           C  
ATOM   3521  O   ASP C  46       3.761 -37.699 -25.287  1.00 87.29           O  
ATOM   3522  CG  ASP C  46       4.928 -41.743 -24.963  1.00 87.29           C  
ATOM   3523  OD1 ASP C  46       5.862 -41.988 -25.756  1.00 87.29           O  
ATOM   3524  OD2 ASP C  46       4.399 -42.626 -24.254  1.00 87.29           O  
ATOM   3525  N   THR C  47       5.524 -36.910 -24.368  1.00 90.30           N  
ATOM   3526  CA  THR C  47       5.136 -35.507 -24.466  1.00 90.30           C  
ATOM   3527  C   THR C  47       6.288 -34.664 -25.006  1.00 90.30           C  
ATOM   3528  CB  THR C  47       4.688 -34.955 -23.100  1.00 90.30           C  
ATOM   3529  O   THR C  47       7.411 -35.153 -25.141  1.00 90.30           O  
ATOM   3530  CG2 THR C  47       3.716 -35.908 -22.413  1.00 90.30           C  
ATOM   3531  OG1 THR C  47       5.837 -34.777 -22.263  1.00 90.30           O  
ATOM   3532  N   CYS C  48       6.004 -33.382 -25.290  1.00 93.15           N  
ATOM   3533  CA  CYS C  48       7.047 -32.510 -25.818  1.00 93.15           C  
ATOM   3534  C   CYS C  48       8.041 -32.127 -24.728  1.00 93.15           C  
ATOM   3535  CB  CYS C  48       6.435 -31.249 -26.427  1.00 93.15           C  
ATOM   3536  O   CYS C  48       9.118 -31.605 -25.020  1.00 93.15           O  
ATOM   3537  SG  CYS C  48       5.374 -30.332 -25.289  1.00 93.15           S  
ATOM   3538  N   PHE C  49       7.792 -32.463 -23.493  1.00 94.35           N  
ATOM   3539  CA  PHE C  49       8.705 -32.154 -22.399  1.00 94.35           C  
ATOM   3540  C   PHE C  49       9.484 -33.393 -21.976  1.00 94.35           C  
ATOM   3541  CB  PHE C  49       7.938 -31.582 -21.202  1.00 94.35           C  
ATOM   3542  O   PHE C  49      10.209 -33.368 -20.980  1.00 94.35           O  
ATOM   3543  CG  PHE C  49       7.353 -30.218 -21.451  1.00 94.35           C  
ATOM   3544  CD1 PHE C  49       8.162 -29.089 -21.453  1.00 94.35           C  
ATOM   3545  CD2 PHE C  49       5.992 -30.065 -21.683  1.00 94.35           C  
ATOM   3546  CE1 PHE C  49       7.624 -27.825 -21.683  1.00 94.35           C  
ATOM   3547  CE2 PHE C  49       5.446 -28.806 -21.914  1.00 94.35           C  
ATOM   3548  CZ  PHE C  49       6.264 -27.687 -21.912  1.00 94.35           C  
ATOM   3549  N   GLU C  50       9.298 -34.461 -22.743  1.00 90.41           N  
ATOM   3550  CA  GLU C  50       9.977 -35.713 -22.422  1.00 90.41           C  
ATOM   3551  C   GLU C  50      11.485 -35.511 -22.314  1.00 90.41           C  
ATOM   3552  CB  GLU C  50       9.663 -36.779 -23.475  1.00 90.41           C  
ATOM   3553  O   GLU C  50      12.069 -34.736 -23.074  1.00 90.41           O  
ATOM   3554  CG  GLU C  50      10.279 -38.138 -23.176  1.00 90.41           C  
ATOM   3555  CD  GLU C  50       9.908 -39.203 -24.196  1.00 90.41           C  
ATOM   3556  OE1 GLU C  50       9.963 -40.408 -23.863  1.00 90.41           O  
ATOM   3557  OE2 GLU C  50       9.561 -38.828 -25.339  1.00 90.41           O  
ATOM   3558  N   PHE C  51      12.087 -36.105 -21.266  1.00 82.72           N  
ATOM   3559  CA  PHE C  51      13.521 -36.147 -21.002  1.00 82.72           C  
ATOM   3560  C   PHE C  51      13.972 -34.896 -20.258  1.00 82.72           C  
ATOM   3561  CB  PHE C  51      14.305 -36.291 -22.310  1.00 82.72           C  
ATOM   3562  O   PHE C  51      15.123 -34.805 -19.827  1.00 82.72           O  
ATOM   3563  CG  PHE C  51      14.040 -37.581 -23.038  1.00 82.72           C  
ATOM   3564  CD1 PHE C  51      14.279 -38.805 -22.424  1.00 82.72           C  
ATOM   3565  CD2 PHE C  51      13.550 -37.571 -24.338  1.00 82.72           C  
ATOM   3566  CE1 PHE C  51      14.034 -40.000 -23.096  1.00 82.72           C  
ATOM   3567  CE2 PHE C  51      13.303 -38.761 -25.015  1.00 82.72           C  
ATOM   3568  CZ  PHE C  51      13.546 -39.975 -24.393  1.00 82.72           C  
ATOM   3569  N   GLY C  52      13.127 -33.906 -20.181  1.00 89.05           N  
ATOM   3570  CA  GLY C  52      13.477 -32.716 -19.421  1.00 89.05           C  
ATOM   3571  C   GLY C  52      13.508 -32.953 -17.923  1.00 89.05           C  
ATOM   3572  O   GLY C  52      12.847 -33.864 -17.420  1.00 89.05           O  
ATOM   3573  N   VAL C  53      14.321 -32.234 -17.192  1.00 89.58           N  
ATOM   3574  CA  VAL C  53      14.357 -32.197 -15.734  1.00 89.58           C  
ATOM   3575  C   VAL C  53      14.105 -30.773 -15.246  1.00 89.58           C  
ATOM   3576  CB  VAL C  53      15.705 -32.718 -15.187  1.00 89.58           C  
ATOM   3577  O   VAL C  53      14.908 -29.871 -15.501  1.00 89.58           O  
ATOM   3578  CG1 VAL C  53      15.715 -32.688 -13.659  1.00 89.58           C  
ATOM   3579  CG2 VAL C  53      15.977 -34.132 -15.698  1.00 89.58           C  
ATOM   3580  N   PHE C  54      13.077 -30.646 -14.513  1.00 94.27           N  
ATOM   3581  CA  PHE C  54      12.626 -29.293 -14.207  1.00 94.27           C  
ATOM   3582  C   PHE C  54      12.621 -29.052 -12.702  1.00 94.27           C  
ATOM   3583  CB  PHE C  54      11.227 -29.049 -14.782  1.00 94.27           C  
ATOM   3584  O   PHE C  54      11.735 -29.534 -11.993  1.00 94.27           O  
ATOM   3585  CG  PHE C  54      11.119 -29.334 -16.256  1.00 94.27           C  
ATOM   3586  CD1 PHE C  54      11.622 -28.436 -17.190  1.00 94.27           C  
ATOM   3587  CD2 PHE C  54      10.514 -30.499 -16.707  1.00 94.27           C  
ATOM   3588  CE1 PHE C  54      11.523 -28.697 -18.555  1.00 94.27           C  
ATOM   3589  CE2 PHE C  54      10.412 -30.767 -18.069  1.00 94.27           C  
ATOM   3590  CZ  PHE C  54      10.916 -29.864 -18.991  1.00 94.27           C  
ATOM   3591  N   PRO C  55      13.595 -28.263 -12.248  1.00 92.24           N  
ATOM   3592  CA  PRO C  55      13.638 -27.932 -10.822  1.00 92.24           C  
ATOM   3593  C   PRO C  55      12.552 -26.938 -10.414  1.00 92.24           C  
ATOM   3594  CB  PRO C  55      15.031 -27.323 -10.643  1.00 92.24           C  
ATOM   3595  O   PRO C  55      12.189 -26.059 -11.199  1.00 92.24           O  
ATOM   3596  CG  PRO C  55      15.431 -26.876 -12.012  1.00 92.24           C  
ATOM   3597  CD  PRO C  55      14.653 -27.673 -13.020  1.00 92.24           C  
ATOM   3598  N   ALA C  56      12.006 -27.146  -9.203  1.00 93.10           N  
ATOM   3599  CA  ALA C  56      10.958 -26.268  -8.688  1.00 93.10           C  
ATOM   3600  C   ALA C  56      11.076 -26.101  -7.176  1.00 93.10           C  
ATOM   3601  CB  ALA C  56       9.579 -26.813  -9.054  1.00 93.10           C  
ATOM   3602  O   ALA C  56      11.730 -26.903  -6.506  1.00 93.10           O  
ATOM   3603  N   ILE C  57      10.494 -25.025  -6.687  1.00 89.99           N  
ATOM   3604  CA  ILE C  57      10.454 -24.758  -5.254  1.00 89.99           C  
ATOM   3605  C   ILE C  57       9.006 -24.762  -4.768  1.00 89.99           C  
ATOM   3606  CB  ILE C  57      11.130 -23.412  -4.910  1.00 89.99           C  
ATOM   3607  O   ILE C  57       8.116 -24.242  -5.445  1.00 89.99           O  
ATOM   3608  CG1 ILE C  57      12.627 -23.468  -5.237  1.00 89.99           C  
ATOM   3609  CG2 ILE C  57      10.904 -23.053  -3.439  1.00 89.99           C  
ATOM   3610  CD1 ILE C  57      13.341 -22.130  -5.102  1.00 89.99           C  
ATOM   3611  N   LEU C  58       8.745 -25.413  -3.620  1.00 91.89           N  
ATOM   3612  CA  LEU C  58       7.469 -25.358  -2.914  1.00 91.89           C  
ATOM   3613  C   LEU C  58       7.607 -24.593  -1.602  1.00 91.89           C  
ATOM   3614  CB  LEU C  58       6.945 -26.770  -2.643  1.00 91.89           C  
ATOM   3615  O   LEU C  58       8.476 -24.905  -0.785  1.00 91.89           O  
ATOM   3616  CG  LEU C  58       6.531 -27.587  -3.869  1.00 91.89           C  
ATOM   3617  CD1 LEU C  58       7.704 -28.425  -4.368  1.00 91.89           C  
ATOM   3618  CD2 LEU C  58       5.335 -28.473  -3.541  1.00 91.89           C  
ATOM   3619  N   SER C  59       6.808 -23.583  -1.478  1.00 86.32           N  
ATOM   3620  CA  SER C  59       6.773 -22.810  -0.240  1.00 86.32           C  
ATOM   3621  C   SER C  59       5.468 -23.034   0.516  1.00 86.32           C  
ATOM   3622  CB  SER C  59       6.953 -21.320  -0.534  1.00 86.32           C  
ATOM   3623  O   SER C  59       4.392 -22.684   0.025  1.00 86.32           O  
ATOM   3624  OG  SER C  59       8.171 -21.085  -1.219  1.00 86.32           O  
ATOM   3625  N   PHE C  60       5.650 -23.584   1.702  1.00 85.22           N  
ATOM   3626  CA  PHE C  60       4.474 -23.969   2.473  1.00 85.22           C  
ATOM   3627  C   PHE C  60       4.095 -22.877   3.466  1.00 85.22           C  
ATOM   3628  CB  PHE C  60       4.723 -25.288   3.212  1.00 85.22           C  
ATOM   3629  O   PHE C  60       4.962 -22.317   4.141  1.00 85.22           O  
ATOM   3630  CG  PHE C  60       4.964 -26.459   2.299  1.00 85.22           C  
ATOM   3631  CD1 PHE C  60       3.915 -27.287   1.916  1.00 85.22           C  
ATOM   3632  CD2 PHE C  60       6.240 -26.734   1.824  1.00 85.22           C  
ATOM   3633  CE1 PHE C  60       4.135 -28.372   1.071  1.00 85.22           C  
ATOM   3634  CE2 PHE C  60       6.467 -27.816   0.979  1.00 85.22           C  
ATOM   3635  CZ  PHE C  60       5.414 -28.635   0.605  1.00 85.22           C  
ATOM   3636  N   PRO C  61       2.797 -22.558   3.565  1.00 76.32           N  
ATOM   3637  CA  PRO C  61       2.348 -21.618   4.595  1.00 76.32           C  
ATOM   3638  C   PRO C  61       2.371 -22.223   5.997  1.00 76.32           C  
ATOM   3639  CB  PRO C  61       0.916 -21.286   4.168  1.00 76.32           C  
ATOM   3640  O   PRO C  61       2.421 -23.447   6.145  1.00 76.32           O  
ATOM   3641  CG  PRO C  61       0.450 -22.494   3.421  1.00 76.32           C  
ATOM   3642  CD  PRO C  61       1.637 -23.133   2.759  1.00 76.32           C  
ATOM   3643  N   LEU C  62       2.309 -21.423   7.014  1.00 76.42           N  
ATOM   3644  CA  LEU C  62       2.394 -21.893   8.392  1.00 76.42           C  
ATOM   3645  C   LEU C  62       1.126 -22.641   8.791  1.00 76.42           C  
ATOM   3646  CB  LEU C  62       2.629 -20.719   9.346  1.00 76.42           C  
ATOM   3647  O   LEU C  62       1.138 -23.430   9.739  1.00 76.42           O  
ATOM   3648  CG  LEU C  62       4.002 -20.050   9.273  1.00 76.42           C  
ATOM   3649  CD1 LEU C  62       4.041 -18.820  10.173  1.00 76.42           C  
ATOM   3650  CD2 LEU C  62       5.099 -21.037   9.660  1.00 76.42           C  
ATOM   3651  N   ASP C  63       0.078 -22.391   8.070  1.00 75.02           N  
ATOM   3652  CA  ASP C  63      -1.175 -23.048   8.430  1.00 75.02           C  
ATOM   3653  C   ASP C  63      -1.421 -24.277   7.557  1.00 75.02           C  
ATOM   3654  CB  ASP C  63      -2.347 -22.073   8.307  1.00 75.02           C  
ATOM   3655  O   ASP C  63      -2.535 -24.805   7.520  1.00 75.02           O  
ATOM   3656  CG  ASP C  63      -2.531 -21.541   6.896  1.00 75.02           C  
ATOM   3657  OD1 ASP C  63      -1.600 -21.665   6.071  1.00 75.02           O  
ATOM   3658  OD2 ASP C  63      -3.616 -20.990   6.607  1.00 75.02           O  
ATOM   3659  N   TYR C  64      -0.448 -24.788   6.841  1.00 83.47           N  
ATOM   3660  CA  TYR C  64      -0.564 -26.048   6.115  1.00 83.47           C  
ATOM   3661  C   TYR C  64      -1.007 -27.173   7.042  1.00 83.47           C  
ATOM   3662  CB  TYR C  64       0.768 -26.411   5.453  1.00 83.47           C  
ATOM   3663  O   TYR C  64      -0.536 -27.273   8.178  1.00 83.47           O  
ATOM   3664  CG  TYR C  64       0.714 -27.678   4.634  1.00 83.47           C  
ATOM   3665  CD1 TYR C  64       1.075 -28.905   5.188  1.00 83.47           C  
ATOM   3666  CD2 TYR C  64       0.302 -27.652   3.306  1.00 83.47           C  
ATOM   3667  CE1 TYR C  64       1.028 -30.075   4.437  1.00 83.47           C  
ATOM   3668  CE2 TYR C  64       0.251 -28.816   2.546  1.00 83.47           C  
ATOM   3669  OH  TYR C  64       0.566 -31.175   2.371  1.00 83.47           O  
ATOM   3670  CZ  TYR C  64       0.615 -30.020   3.119  1.00 83.47           C  
ATOM   3671  N   PRO C  65      -1.993 -27.922   6.565  1.00 78.94           N  
ATOM   3672  CA  PRO C  65      -2.521 -28.086   5.209  1.00 78.94           C  
ATOM   3673  C   PRO C  65      -3.825 -27.323   4.986  1.00 78.94           C  
ATOM   3674  CB  PRO C  65      -2.746 -29.596   5.098  1.00 78.94           C  
ATOM   3675  O   PRO C  65      -4.572 -27.628   4.053  1.00 78.94           O  
ATOM   3676  CG  PRO C  65      -3.131 -30.027   6.476  1.00 78.94           C  
ATOM   3677  CD  PRO C  65      -2.406 -29.161   7.466  1.00 78.94           C  
ATOM   3678  N   LEU C  66      -4.153 -26.404   5.839  1.00 76.20           N  
ATOM   3679  CA  LEU C  66      -5.380 -25.641   5.639  1.00 76.20           C  
ATOM   3680  C   LEU C  66      -5.296 -24.798   4.371  1.00 76.20           C  
ATOM   3681  CB  LEU C  66      -5.654 -24.740   6.847  1.00 76.20           C  
ATOM   3682  O   LEU C  66      -6.306 -24.580   3.698  1.00 76.20           O  
ATOM   3683  CG  LEU C  66      -5.982 -25.450   8.161  1.00 76.20           C  
ATOM   3684  CD1 LEU C  66      -6.166 -24.431   9.282  1.00 76.20           C  
ATOM   3685  CD2 LEU C  66      -7.230 -26.313   8.006  1.00 76.20           C  
ATOM   3686  N   SER C  67      -4.041 -24.400   4.078  1.00 76.33           N  
ATOM   3687  CA  SER C  67      -3.777 -23.682   2.836  1.00 76.33           C  
ATOM   3688  C   SER C  67      -2.715 -24.390   2.002  1.00 76.33           C  
ATOM   3689  CB  SER C  67      -3.334 -22.248   3.130  1.00 76.33           C  
ATOM   3690  O   SER C  67      -1.818 -25.036   2.549  1.00 76.33           O  
ATOM   3691  OG  SER C  67      -4.319 -21.561   3.883  1.00 76.33           O  
ATOM   3692  N   PRO C  68      -2.884 -24.182   0.715  1.00 82.49           N  
ATOM   3693  CA  PRO C  68      -1.930 -24.872  -0.156  1.00 82.49           C  
ATOM   3694  C   PRO C  68      -0.572 -24.177  -0.212  1.00 82.49           C  
ATOM   3695  CB  PRO C  68      -2.616 -24.841  -1.524  1.00 82.49           C  
ATOM   3696  O   PRO C  68      -0.466 -22.994   0.121  1.00 82.49           O  
ATOM   3697  CG  PRO C  68      -3.387 -23.561  -1.536  1.00 82.49           C  
ATOM   3698  CD  PRO C  68      -3.902 -23.301  -0.149  1.00 82.49           C  
ATOM   3699  N   PRO C  69       0.484 -24.905  -0.562  1.00 88.37           N  
ATOM   3700  CA  PRO C  69       1.759 -24.239  -0.841  1.00 88.37           C  
ATOM   3701  C   PRO C  69       1.754 -23.491  -2.172  1.00 88.37           C  
ATOM   3702  CB  PRO C  69       2.762 -25.395  -0.868  1.00 88.37           C  
ATOM   3703  O   PRO C  69       0.812 -23.625  -2.957  1.00 88.37           O  
ATOM   3704  CG  PRO C  69       2.001 -26.548  -1.439  1.00 88.37           C  
ATOM   3705  CD  PRO C  69       0.583 -26.472  -0.950  1.00 88.37           C  
ATOM   3706  N   LYS C  70       2.724 -22.654  -2.360  1.00 86.82           N  
ATOM   3707  CA  LYS C  70       3.038 -22.086  -3.668  1.00 86.82           C  
ATOM   3708  C   LYS C  70       4.165 -22.860  -4.346  1.00 86.82           C  
ATOM   3709  CB  LYS C  70       3.422 -20.611  -3.535  1.00 86.82           C  
ATOM   3710  O   LYS C  70       5.064 -23.373  -3.677  1.00 86.82           O  
ATOM   3711  CG  LYS C  70       2.301 -19.725  -3.012  1.00 86.82           C  
ATOM   3712  CD  LYS C  70       2.742 -18.271  -2.907  1.00 86.82           C  
ATOM   3713  CE  LYS C  70       1.644 -17.394  -2.318  1.00 86.82           C  
ATOM   3714  NZ  LYS C  70       2.092 -15.979  -2.157  1.00 86.82           N  
ATOM   3715  N   MET C  71       4.016 -22.949  -5.670  1.00 92.10           N  
ATOM   3716  CA  MET C  71       5.042 -23.668  -6.419  1.00 92.10           C  
ATOM   3717  C   MET C  71       5.556 -22.827  -7.583  1.00 92.10           C  
ATOM   3718  CB  MET C  71       4.497 -25.000  -6.937  1.00 92.10           C  
ATOM   3719  O   MET C  71       4.778 -22.145  -8.253  1.00 92.10           O  
ATOM   3720  CG  MET C  71       5.521 -25.829  -7.695  1.00 92.10           C  
ATOM   3721  SD  MET C  71       4.870 -27.471  -8.190  1.00 92.10           S  
ATOM   3722  CE  MET C  71       6.286 -28.108  -9.128  1.00 92.10           C  
ATOM   3723  N   ARG C  72       6.892 -22.918  -7.752  1.00 89.14           N  
ATOM   3724  CA  ARG C  72       7.516 -22.157  -8.829  1.00 89.14           C  
ATOM   3725  C   ARG C  72       8.668 -22.936  -9.455  1.00 89.14           C  
ATOM   3726  CB  ARG C  72       8.017 -20.806  -8.312  1.00 89.14           C  
ATOM   3727  O   ARG C  72       9.563 -23.406  -8.748  1.00 89.14           O  
ATOM   3728  CG  ARG C  72       8.683 -19.948  -9.376  1.00 89.14           C  
ATOM   3729  CD  ARG C  72       9.158 -18.617  -8.812  1.00 89.14           C  
ATOM   3730  NE  ARG C  72      10.227 -18.796  -7.833  1.00 89.14           N  
ATOM   3731  NH1 ARG C  72      11.944 -18.596  -9.366  1.00 89.14           N  
ATOM   3732  NH2 ARG C  72      12.414 -18.956  -7.151  1.00 89.14           N  
ATOM   3733  CZ  ARG C  72      11.526 -18.782  -8.119  1.00 89.14           C  
ATOM   3734  N   PHE C  73       8.597 -23.085 -10.743  1.00 91.67           N  
ATOM   3735  CA  PHE C  73       9.764 -23.635 -11.423  1.00 91.67           C  
ATOM   3736  C   PHE C  73      10.925 -22.648 -11.391  1.00 91.67           C  
ATOM   3737  CB  PHE C  73       9.422 -23.996 -12.872  1.00 91.67           C  
ATOM   3738  O   PHE C  73      10.727 -21.443 -11.560  1.00 91.67           O  
ATOM   3739  CG  PHE C  73       8.609 -25.254 -13.009  1.00 91.67           C  
ATOM   3740  CD1 PHE C  73       9.185 -26.499 -12.785  1.00 91.67           C  
ATOM   3741  CD2 PHE C  73       7.267 -25.193 -13.361  1.00 91.67           C  
ATOM   3742  CE1 PHE C  73       8.434 -27.666 -12.911  1.00 91.67           C  
ATOM   3743  CE2 PHE C  73       6.510 -26.354 -13.489  1.00 91.67           C  
ATOM   3744  CZ  PHE C  73       7.096 -27.590 -13.264  1.00 91.67           C  
ATOM   3745  N   THR C  74      12.132 -23.078 -11.109  1.00 86.32           N  
ATOM   3746  CA  THR C  74      13.295 -22.203 -11.009  1.00 86.32           C  
ATOM   3747  C   THR C  74      14.084 -22.201 -12.315  1.00 86.32           C  
ATOM   3748  CB  THR C  74      14.216 -22.627  -9.850  1.00 86.32           C  
ATOM   3749  O   THR C  74      15.192 -21.663 -12.377  1.00 86.32           O  
ATOM   3750  CG2 THR C  74      13.523 -22.447  -8.503  1.00 86.32           C  
ATOM   3751  OG1 THR C  74      14.572 -24.005 -10.011  1.00 86.32           O  
ATOM   3752  N   CYS C  75      13.611 -22.836 -13.337  1.00 84.92           N  
ATOM   3753  CA  CYS C  75      14.168 -22.840 -14.685  1.00 84.92           C  
ATOM   3754  C   CYS C  75      13.200 -22.207 -15.677  1.00 84.92           C  
ATOM   3755  CB  CYS C  75      14.503 -24.265 -15.123  1.00 84.92           C  
ATOM   3756  O   CYS C  75      12.071 -21.868 -15.319  1.00 84.92           O  
ATOM   3757  SG  CYS C  75      13.074 -25.369 -15.160  1.00 84.92           S  
ATOM   3758  N   GLU C  76      13.705 -21.978 -16.905  1.00 88.40           N  
ATOM   3759  CA  GLU C  76      12.837 -21.422 -17.939  1.00 88.40           C  
ATOM   3760  C   GLU C  76      11.716 -22.392 -18.299  1.00 88.40           C  
ATOM   3761  CB  GLU C  76      13.648 -21.068 -19.188  1.00 88.40           C  
ATOM   3762  O   GLU C  76      11.939 -23.602 -18.387  1.00 88.40           O  
ATOM   3763  CG  GLU C  76      12.872 -20.259 -20.216  1.00 88.40           C  
ATOM   3764  CD  GLU C  76      13.700 -19.886 -21.436  1.00 88.40           C  
ATOM   3765  OE1 GLU C  76      13.112 -19.544 -22.487  1.00 88.40           O  
ATOM   3766  OE2 GLU C  76      14.946 -19.937 -21.340  1.00 88.40           O  
ATOM   3767  N   MET C  77      10.509 -21.798 -18.394  1.00 93.33           N  
ATOM   3768  CA  MET C  77       9.353 -22.594 -18.797  1.00 93.33           C  
ATOM   3769  C   MET C  77       8.499 -21.841 -19.811  1.00 93.33           C  
ATOM   3770  CB  MET C  77       8.508 -22.971 -17.579  1.00 93.33           C  
ATOM   3771  O   MET C  77       8.474 -20.609 -19.813  1.00 93.33           O  
ATOM   3772  CG  MET C  77       9.212 -23.910 -16.612  1.00 93.33           C  
ATOM   3773  SD  MET C  77       9.590 -25.540 -17.365  1.00 93.33           S  
ATOM   3774  CE  MET C  77       7.913 -26.212 -17.533  1.00 93.33           C  
ATOM   3775  N   PHE C  78       7.882 -22.547 -20.645  1.00 93.99           N  
ATOM   3776  CA  PHE C  78       6.855 -22.064 -21.561  1.00 93.99           C  
ATOM   3777  C   PHE C  78       5.668 -23.020 -21.596  1.00 93.99           C  
ATOM   3778  CB  PHE C  78       7.429 -21.888 -22.970  1.00 93.99           C  
ATOM   3779  O   PHE C  78       5.726 -24.066 -22.246  1.00 93.99           O  
ATOM   3780  CG  PHE C  78       6.522 -21.132 -23.904  1.00 93.99           C  
ATOM   3781  CD1 PHE C  78       5.793 -21.801 -24.880  1.00 93.99           C  
ATOM   3782  CD2 PHE C  78       6.399 -19.753 -23.807  1.00 93.99           C  
ATOM   3783  CE1 PHE C  78       4.953 -21.105 -25.746  1.00 93.99           C  
ATOM   3784  CE2 PHE C  78       5.562 -19.050 -24.669  1.00 93.99           C  
ATOM   3785  CZ  PHE C  78       4.841 -19.728 -25.638  1.00 93.99           C  
ATOM   3786  N   HIS C  79       4.650 -22.679 -20.884  1.00 93.64           N  
ATOM   3787  CA  HIS C  79       3.491 -23.541 -20.684  1.00 93.64           C  
ATOM   3788  C   HIS C  79       2.245 -22.724 -20.359  1.00 93.64           C  
ATOM   3789  CB  HIS C  79       3.761 -24.553 -19.569  1.00 93.64           C  
ATOM   3790  O   HIS C  79       2.327 -21.712 -19.658  1.00 93.64           O  
ATOM   3791  CG  HIS C  79       2.760 -25.662 -19.510  1.00 93.64           C  
ATOM   3792  CD2 HIS C  79       2.838 -26.953 -19.910  1.00 93.64           C  
ATOM   3793  ND1 HIS C  79       1.495 -25.496 -18.988  1.00 93.64           N  
ATOM   3794  CE1 HIS C  79       0.838 -26.641 -19.070  1.00 93.64           C  
ATOM   3795  NE2 HIS C  79       1.630 -27.541 -19.626  1.00 93.64           N  
ATOM   3796  N   PRO C  80       1.086 -23.121 -20.839  1.00 88.92           N  
ATOM   3797  CA  PRO C  80      -0.158 -22.376 -20.632  1.00 88.92           C  
ATOM   3798  C   PRO C  80      -0.490 -22.182 -19.154  1.00 88.92           C  
ATOM   3799  CB  PRO C  80      -1.211 -23.251 -21.318  1.00 88.92           C  
ATOM   3800  O   PRO C  80      -1.112 -21.182 -18.784  1.00 88.92           O  
ATOM   3801  CG  PRO C  80      -0.468 -23.968 -22.398  1.00 88.92           C  
ATOM   3802  CD  PRO C  80       0.913 -24.284 -21.898  1.00 88.92           C  
ATOM   3803  N   ASN C  81      -0.092 -23.119 -18.283  1.00 88.37           N  
ATOM   3804  CA  ASN C  81      -0.514 -23.081 -16.887  1.00 88.37           C  
ATOM   3805  C   ASN C  81       0.638 -22.697 -15.963  1.00 88.37           C  
ATOM   3806  CB  ASN C  81      -1.105 -24.429 -16.467  1.00 88.37           C  
ATOM   3807  O   ASN C  81       0.586 -22.953 -14.759  1.00 88.37           O  
ATOM   3808  CG  ASN C  81      -2.267 -24.855 -17.342  1.00 88.37           C  
ATOM   3809  ND2 ASN C  81      -3.390 -24.158 -17.217  1.00 88.37           N  
ATOM   3810  OD1 ASN C  81      -2.156 -25.804 -18.123  1.00 88.37           O  
ATOM   3811  N   ILE C  82       1.683 -22.165 -16.590  1.00 89.29           N  
ATOM   3812  CA  ILE C  82       2.839 -21.668 -15.850  1.00 89.29           C  
ATOM   3813  C   ILE C  82       3.103 -20.212 -16.224  1.00 89.29           C  
ATOM   3814  CB  ILE C  82       4.094 -22.527 -16.121  1.00 89.29           C  
ATOM   3815  O   ILE C  82       3.257 -19.884 -17.403  1.00 89.29           O  
ATOM   3816  CG1 ILE C  82       3.833 -23.989 -15.740  1.00 89.29           C  
ATOM   3817  CG2 ILE C  82       5.303 -21.971 -15.363  1.00 89.29           C  
ATOM   3818  CD1 ILE C  82       4.945 -24.944 -16.152  1.00 89.29           C  
ATOM   3819  N   TYR C  83       3.145 -19.351 -15.222  1.00 81.56           N  
ATOM   3820  CA  TYR C  83       3.447 -17.948 -15.480  1.00 81.56           C  
ATOM   3821  C   TYR C  83       4.863 -17.785 -16.018  1.00 81.56           C  
ATOM   3822  CB  TYR C  83       3.275 -17.118 -14.204  1.00 81.56           C  
ATOM   3823  O   TYR C  83       5.716 -18.651 -15.811  1.00 81.56           O  
ATOM   3824  CG  TYR C  83       1.838 -16.967 -13.767  1.00 81.56           C  
ATOM   3825  CD1 TYR C  83       1.021 -15.983 -14.321  1.00 81.56           C  
ATOM   3826  CD2 TYR C  83       1.294 -17.806 -12.801  1.00 81.56           C  
ATOM   3827  CE1 TYR C  83      -0.304 -15.839 -13.920  1.00 81.56           C  
ATOM   3828  CE2 TYR C  83      -0.029 -17.671 -12.393  1.00 81.56           C  
ATOM   3829  OH  TYR C  83      -2.129 -16.549 -12.557  1.00 81.56           O  
ATOM   3830  CZ  TYR C  83      -0.819 -16.687 -12.957  1.00 81.56           C  
ATOM   3831  N   PRO C  84       5.129 -16.656 -16.641  1.00 73.44           N  
ATOM   3832  CA  PRO C  84       6.467 -16.427 -17.189  1.00 73.44           C  
ATOM   3833  C   PRO C  84       7.556 -16.447 -16.118  1.00 73.44           C  
ATOM   3834  CB  PRO C  84       6.354 -15.040 -17.827  1.00 73.44           C  
ATOM   3835  O   PRO C  84       8.704 -16.794 -16.406  1.00 73.44           O  
ATOM   3836  CG  PRO C  84       4.911 -14.903 -18.190  1.00 73.44           C  
ATOM   3837  CD  PRO C  84       4.089 -15.625 -17.160  1.00 73.44           C  
ATOM   3838  N   ASP C  85       7.178 -16.177 -14.906  1.00 76.01           N  
ATOM   3839  CA  ASP C  85       8.162 -16.159 -13.828  1.00 76.01           C  
ATOM   3840  C   ASP C  85       8.314 -17.543 -13.200  1.00 76.01           C  
ATOM   3841  CB  ASP C  85       7.769 -15.137 -12.760  1.00 76.01           C  
ATOM   3842  O   ASP C  85       9.078 -17.717 -12.248  1.00 76.01           O  
ATOM   3843  CG  ASP C  85       6.477 -15.491 -12.046  1.00 76.01           C  
ATOM   3844  OD1 ASP C  85       5.842 -16.507 -12.403  1.00 76.01           O  
ATOM   3845  OD2 ASP C  85       6.089 -14.747 -11.120  1.00 76.01           O  
ATOM   3846  N   GLY C  86       7.587 -18.558 -13.647  1.00 88.08           N  
ATOM   3847  CA  GLY C  86       7.752 -19.931 -13.199  1.00 88.08           C  
ATOM   3848  C   GLY C  86       6.666 -20.381 -12.240  1.00 88.08           C  
ATOM   3849  O   GLY C  86       6.568 -21.567 -11.917  1.00 88.08           O  
ATOM   3850  N   ARG C  87       5.785 -19.513 -11.771  1.00 85.48           N  
ATOM   3851  CA  ARG C  87       4.713 -19.883 -10.853  1.00 85.48           C  
ATOM   3852  C   ARG C  87       3.703 -20.802 -11.532  1.00 85.48           C  
ATOM   3853  CB  ARG C  87       4.008 -18.634 -10.319  1.00 85.48           C  
ATOM   3854  O   ARG C  87       3.301 -20.558 -12.672  1.00 85.48           O  
ATOM   3855  CG  ARG C  87       4.808 -17.875  -9.273  1.00 85.48           C  
ATOM   3856  CD  ARG C  87       4.050 -16.660  -8.755  1.00 85.48           C  
ATOM   3857  NE  ARG C  87       3.790 -15.694  -9.818  1.00 85.48           N  
ATOM   3858  NH1 ARG C  87       2.044 -14.649  -8.724  1.00 85.48           N  
ATOM   3859  NH2 ARG C  87       2.693 -13.933 -10.803  1.00 85.48           N  
ATOM   3860  CZ  ARG C  87       2.843 -14.761  -9.779  1.00 85.48           C  
ATOM   3861  N   VAL C  88       3.321 -21.769 -10.762  1.00 89.42           N  
ATOM   3862  CA  VAL C  88       2.411 -22.778 -11.294  1.00 89.42           C  
ATOM   3863  C   VAL C  88       0.970 -22.406 -10.954  1.00 89.42           C  
ATOM   3864  CB  VAL C  88       2.742 -24.185 -10.746  1.00 89.42           C  
ATOM   3865  O   VAL C  88       0.669 -22.034  -9.818  1.00 89.42           O  
ATOM   3866  CG1 VAL C  88       1.751 -25.219 -11.280  1.00 89.42           C  
ATOM   3867  CG2 VAL C  88       4.173 -24.575 -11.108  1.00 89.42           C  
ATOM   3868  N   CYS C  89       0.158 -22.536 -12.021  1.00 84.71           N  
ATOM   3869  CA  CYS C  89      -1.243 -22.180 -11.831  1.00 84.71           C  
ATOM   3870  C   CYS C  89      -2.153 -23.364 -12.137  1.00 84.71           C  
ATOM   3871  CB  CYS C  89      -1.619 -20.994 -12.718  1.00 84.71           C  
ATOM   3872  O   CYS C  89      -2.727 -23.446 -13.225  1.00 84.71           O  
ATOM   3873  SG  CYS C  89      -3.253 -20.309 -12.364  1.00 84.71           S  
ATOM   3874  N   ILE C  90      -2.389 -24.191 -11.134  1.00 85.91           N  
ATOM   3875  CA  ILE C  90      -3.316 -25.312 -11.247  1.00 85.91           C  
ATOM   3876  C   ILE C  90      -4.267 -25.318 -10.053  1.00 85.91           C  
ATOM   3877  CB  ILE C  90      -2.565 -26.659 -11.341  1.00 85.91           C  
ATOM   3878  O   ILE C  90      -3.949 -24.769  -8.995  1.00 85.91           O  
ATOM   3879  CG1 ILE C  90      -1.645 -26.842 -10.128  1.00 85.91           C  
ATOM   3880  CG2 ILE C  90      -1.772 -26.746 -12.648  1.00 85.91           C  
ATOM   3881  CD1 ILE C  90      -0.962 -28.202 -10.069  1.00 85.91           C  
ATOM   3882  N   SER C  91      -5.426 -25.821 -10.206  1.00 79.46           N  
ATOM   3883  CA  SER C  91      -6.548 -25.729  -9.277  1.00 79.46           C  
ATOM   3884  C   SER C  91      -6.160 -26.230  -7.890  1.00 79.46           C  
ATOM   3885  CB  SER C  91      -7.743 -26.526  -9.800  1.00 79.46           C  
ATOM   3886  O   SER C  91      -6.565 -25.651  -6.880  1.00 79.46           O  
ATOM   3887  OG  SER C  91      -7.341 -27.819 -10.219  1.00 79.46           O  
ATOM   3888  N   ILE C  92      -5.273 -27.321  -7.793  1.00 83.62           N  
ATOM   3889  CA  ILE C  92      -4.938 -27.960  -6.526  1.00 83.62           C  
ATOM   3890  C   ILE C  92      -4.075 -27.021  -5.686  1.00 83.62           C  
ATOM   3891  CB  ILE C  92      -4.210 -29.305  -6.746  1.00 83.62           C  
ATOM   3892  O   ILE C  92      -3.880 -27.250  -4.490  1.00 83.62           O  
ATOM   3893  CG1 ILE C  92      -4.184 -30.117  -5.446  1.00 83.62           C  
ATOM   3894  CG2 ILE C  92      -2.791 -29.071  -7.274  1.00 83.62           C  
ATOM   3895  CD1 ILE C  92      -3.725 -31.558  -5.626  1.00 83.62           C  
ATOM   3896  N   LEU C  93      -3.565 -25.906  -6.279  1.00 87.84           N  
ATOM   3897  CA  LEU C  93      -2.731 -24.956  -5.551  1.00 87.84           C  
ATOM   3898  C   LEU C  93      -3.516 -23.695  -5.209  1.00 87.84           C  
ATOM   3899  CB  LEU C  93      -1.491 -24.592  -6.372  1.00 87.84           C  
ATOM   3900  O   LEU C  93      -2.972 -22.762  -4.613  1.00 87.84           O  
ATOM   3901  CG  LEU C  93      -0.437 -25.689  -6.531  1.00 87.84           C  
ATOM   3902  CD1 LEU C  93       0.648 -25.244  -7.507  1.00 87.84           C  
ATOM   3903  CD2 LEU C  93       0.168 -26.050  -5.179  1.00 87.84           C  
ATOM   3904  N   HIS C  94      -4.787 -23.645  -5.574  1.00 76.47           N  
ATOM   3905  CA  HIS C  94      -5.630 -22.499  -5.255  1.00 76.47           C  
ATOM   3906  C   HIS C  94      -6.334 -22.689  -3.915  1.00 76.47           C  
ATOM   3907  CB  HIS C  94      -6.661 -22.268  -6.361  1.00 76.47           C  
ATOM   3908  O   HIS C  94      -6.799 -23.788  -3.604  1.00 76.47           O  
ATOM   3909  CG  HIS C  94      -6.061 -21.828  -7.659  1.00 76.47           C  
ATOM   3910  CD2 HIS C  94      -4.819 -21.380  -7.957  1.00 76.47           C  
ATOM   3911  ND1 HIS C  94      -6.770 -21.817  -8.841  1.00 76.47           N  
ATOM   3912  CE1 HIS C  94      -5.986 -21.381  -9.813  1.00 76.47           C  
ATOM   3913  NE2 HIS C  94      -4.797 -21.108  -9.302  1.00 76.47           N  
ATOM   3914  N   ALA C  95      -6.336 -21.688  -3.130  1.00 72.23           N  
ATOM   3915  CA  ALA C  95      -6.958 -21.753  -1.810  1.00 72.23           C  
ATOM   3916  C   ALA C  95      -8.390 -22.270  -1.903  1.00 72.23           C  
ATOM   3917  CB  ALA C  95      -6.933 -20.380  -1.142  1.00 72.23           C  
ATOM   3918  O   ALA C  95      -9.066 -22.066  -2.915  1.00 72.23           O  
ATOM   3919  N   PRO C  96      -8.739 -22.936  -0.833  1.00 59.99           N  
ATOM   3920  CA  PRO C  96     -10.112 -23.448  -0.795  1.00 59.99           C  
ATOM   3921  C   PRO C  96     -11.157 -22.337  -0.861  1.00 59.99           C  
ATOM   3922  CB  PRO C  96     -10.178 -24.180   0.548  1.00 59.99           C  
ATOM   3923  O   PRO C  96     -10.876 -21.196  -0.485  1.00 59.99           O  
ATOM   3924  CG  PRO C  96      -8.825 -23.989   1.154  1.00 59.99           C  
ATOM   3925  CD  PRO C  96      -8.018 -23.102   0.250  1.00 59.99           C  
ATOM   3926  N   GLY C  97     -12.380 -22.581  -1.328  1.00 56.23           N  
ATOM   3927  CA  GLY C  97     -13.502 -21.663  -1.442  1.00 56.23           C  
ATOM   3928  C   GLY C  97     -13.965 -21.461  -2.872  1.00 56.23           C  
ATOM   3929  O   GLY C  97     -13.455 -22.104  -3.792  1.00 56.23           O  
ATOM   3930  N   ASP C  98     -15.156 -20.849  -2.972  1.00 51.10           N  
ATOM   3931  CA  ASP C  98     -15.759 -20.690  -4.291  1.00 51.10           C  
ATOM   3932  C   ASP C  98     -14.941 -19.735  -5.158  1.00 51.10           C  
ATOM   3933  CB  ASP C  98     -17.198 -20.185  -4.166  1.00 51.10           C  
ATOM   3934  O   ASP C  98     -14.408 -18.741  -4.661  1.00 51.10           O  
ATOM   3935  CG  ASP C  98     -18.183 -21.284  -3.807  1.00 51.10           C  
ATOM   3936  OD1 ASP C  98     -17.915 -22.466  -4.109  1.00 51.10           O  
ATOM   3937  OD2 ASP C  98     -19.238 -20.963  -3.218  1.00 51.10           O  
ATOM   3938  N   ASP C  99     -14.392 -20.290  -6.324  1.00 44.20           N  
ATOM   3939  CA  ASP C  99     -13.723 -19.461  -7.322  1.00 44.20           C  
ATOM   3940  C   ASP C  99     -14.505 -18.175  -7.581  1.00 44.20           C  
ATOM   3941  CB  ASP C  99     -13.538 -20.236  -8.628  1.00 44.20           C  
ATOM   3942  O   ASP C  99     -15.647 -18.220  -8.044  1.00 44.20           O  
ATOM   3943  CG  ASP C  99     -12.736 -19.469  -9.664  1.00 44.20           C  
ATOM   3944  OD1 ASP C  99     -12.212 -18.380  -9.346  1.00 44.20           O  
ATOM   3945  OD2 ASP C  99     -12.629 -19.957 -10.810  1.00 44.20           O  
ATOM   3946  N   PRO C 100     -14.060 -17.041  -7.066  1.00 41.80           N  
ATOM   3947  CA  PRO C 100     -14.829 -15.822  -7.323  1.00 41.80           C  
ATOM   3948  C   PRO C 100     -15.216 -15.667  -8.792  1.00 41.80           C  
ATOM   3949  CB  PRO C 100     -13.876 -14.705  -6.888  1.00 41.80           C  
ATOM   3950  O   PRO C 100     -16.267 -15.100  -9.101  1.00 41.80           O  
ATOM   3951  CG  PRO C 100     -12.706 -15.415  -6.288  1.00 41.80           C  
ATOM   3952  CD  PRO C 100     -12.842 -16.883  -6.569  1.00 41.80           C  
ATOM   3953  N   MET C 101     -14.417 -16.312  -9.714  1.00 40.58           N  
ATOM   3954  CA  MET C 101     -14.676 -16.170 -11.144  1.00 40.58           C  
ATOM   3955  C   MET C 101     -15.500 -17.342 -11.667  1.00 40.58           C  
ATOM   3956  CB  MET C 101     -13.363 -16.064 -11.922  1.00 40.58           C  
ATOM   3957  O   MET C 101     -15.960 -17.322 -12.810  1.00 40.58           O  
ATOM   3958  CG  MET C 101     -12.604 -14.772 -11.670  1.00 40.58           C  
ATOM   3959  SD  MET C 101     -13.360 -13.334 -12.522  1.00 40.58           S  
ATOM   3960  CE  MET C 101     -12.231 -13.167 -13.932  1.00 40.58           C  
ATOM   3961  N   GLY C 102     -15.945 -18.313 -10.816  1.00 43.59           N  
ATOM   3962  CA  GLY C 102     -16.806 -19.451 -11.093  1.00 43.59           C  
ATOM   3963  C   GLY C 102     -16.223 -20.404 -12.120  1.00 43.59           C  
ATOM   3964  O   GLY C 102     -16.956 -21.163 -12.758  1.00 43.59           O  
ATOM   3965  N   TYR C 103     -14.890 -20.391 -12.488  1.00 43.30           N  
ATOM   3966  CA  TYR C 103     -14.346 -21.235 -13.546  1.00 43.30           C  
ATOM   3967  C   TYR C 103     -13.990 -22.617 -13.011  1.00 43.30           C  
ATOM   3968  CB  TYR C 103     -13.109 -20.583 -14.171  1.00 43.30           C  
ATOM   3969  O   TYR C 103     -13.995 -23.599 -13.758  1.00 43.30           O  
ATOM   3970  CG  TYR C 103     -13.429 -19.420 -15.079  1.00 43.30           C  
ATOM   3971  CD1 TYR C 103     -13.895 -19.630 -16.375  1.00 43.30           C  
ATOM   3972  CD2 TYR C 103     -13.266 -18.110 -14.642  1.00 43.30           C  
ATOM   3973  CE1 TYR C 103     -14.189 -18.562 -17.215  1.00 43.30           C  
ATOM   3974  CE2 TYR C 103     -13.558 -17.034 -15.474  1.00 43.30           C  
ATOM   3975  OH  TYR C 103     -14.308 -16.207 -17.584  1.00 43.30           O  
ATOM   3976  CZ  TYR C 103     -14.018 -17.269 -16.757  1.00 43.30           C  
ATOM   3977  N   GLU C 104     -13.698 -22.696 -11.647  1.00 47.90           N  
ATOM   3978  CA  GLU C 104     -13.270 -23.961 -11.057  1.00 47.90           C  
ATOM   3979  C   GLU C 104     -14.238 -24.419  -9.970  1.00 47.90           C  
ATOM   3980  CB  GLU C 104     -11.856 -23.837 -10.484  1.00 47.90           C  
ATOM   3981  O   GLU C 104     -14.863 -23.593  -9.300  1.00 47.90           O  
ATOM   3982  CG  GLU C 104     -10.792 -23.537 -11.530  1.00 47.90           C  
ATOM   3983  CD  GLU C 104      -9.414 -23.302 -10.934  1.00 47.90           C  
ATOM   3984  OE1 GLU C 104      -8.455 -23.057 -11.701  1.00 47.90           O  
ATOM   3985  OE2 GLU C 104      -9.291 -23.365  -9.691  1.00 47.90           O  
ATOM   3986  N   SER C 105     -14.638 -25.748 -10.066  1.00 49.25           N  
ATOM   3987  CA  SER C 105     -15.446 -26.288  -8.978  1.00 49.25           C  
ATOM   3988  C   SER C 105     -14.656 -26.334  -7.674  1.00 49.25           C  
ATOM   3989  CB  SER C 105     -15.950 -27.688  -9.327  1.00 49.25           C  
ATOM   3990  O   SER C 105     -13.426 -26.415  -7.689  1.00 49.25           O  
ATOM   3991  OG  SER C 105     -15.075 -28.680  -8.819  1.00 49.25           O  
ATOM   3992  N   SER C 106     -15.282 -25.913  -6.617  1.00 52.26           N  
ATOM   3993  CA  SER C 106     -14.673 -25.961  -5.292  1.00 52.26           C  
ATOM   3994  C   SER C 106     -13.945 -27.282  -5.066  1.00 52.26           C  
ATOM   3995  CB  SER C 106     -15.732 -25.761  -4.208  1.00 52.26           C  
ATOM   3996  O   SER C 106     -12.917 -27.322  -4.387  1.00 52.26           O  
ATOM   3997  OG  SER C 106     -16.700 -24.811  -4.620  1.00 52.26           O  
ATOM   3998  N   ALA C 107     -14.396 -28.385  -5.754  1.00 53.23           N  
ATOM   3999  CA  ALA C 107     -13.822 -29.715  -5.563  1.00 53.23           C  
ATOM   4000  C   ALA C 107     -12.439 -29.812  -6.199  1.00 53.23           C  
ATOM   4001  CB  ALA C 107     -14.748 -30.782  -6.143  1.00 53.23           C  
ATOM   4002  O   ALA C 107     -11.628 -30.657  -5.811  1.00 53.23           O  
ATOM   4003  N   GLU C 108     -12.140 -28.843  -7.101  1.00 63.69           N  
ATOM   4004  CA  GLU C 108     -10.873 -28.885  -7.824  1.00 63.69           C  
ATOM   4005  C   GLU C 108      -9.809 -28.045  -7.124  1.00 63.69           C  
ATOM   4006  CB  GLU C 108     -11.060 -28.402  -9.265  1.00 63.69           C  
ATOM   4007  O   GLU C 108      -8.620 -28.156  -7.432  1.00 63.69           O  
ATOM   4008  CG  GLU C 108     -11.900 -29.337 -10.123  1.00 63.69           C  
ATOM   4009  CD  GLU C 108     -12.041 -28.867 -11.562  1.00 63.69           C  
ATOM   4010  OE1 GLU C 108     -12.524 -29.649 -12.412  1.00 63.69           O  
ATOM   4011  OE2 GLU C 108     -11.664 -27.707 -11.842  1.00 63.69           O  
ATOM   4012  N   ARG C 109     -10.211 -27.419  -6.105  1.00 72.28           N  
ATOM   4013  CA  ARG C 109      -9.312 -26.523  -5.385  1.00 72.28           C  
ATOM   4014  C   ARG C 109      -8.647 -27.240  -4.214  1.00 72.28           C  
ATOM   4015  CB  ARG C 109     -10.068 -25.291  -4.884  1.00 72.28           C  
ATOM   4016  O   ARG C 109      -8.936 -28.409  -3.950  1.00 72.28           O  
ATOM   4017  CG  ARG C 109     -10.576 -24.387  -5.995  1.00 72.28           C  
ATOM   4018  CD  ARG C 109     -11.065 -23.050  -5.456  1.00 72.28           C  
ATOM   4019  NE  ARG C 109     -11.239 -22.068  -6.523  1.00 72.28           N  
ATOM   4020  NH1 ARG C 109     -12.029 -20.396  -5.139  1.00 72.28           N  
ATOM   4021  NH2 ARG C 109     -11.812 -20.020  -7.390  1.00 72.28           N  
ATOM   4022  CZ  ARG C 109     -11.693 -20.831  -6.348  1.00 72.28           C  
ATOM   4023  N   TRP C 110      -7.822 -26.592  -3.485  1.00 73.70           N  
ATOM   4024  CA  TRP C 110      -7.039 -27.201  -2.415  1.00 73.70           C  
ATOM   4025  C   TRP C 110      -7.942 -27.689  -1.288  1.00 73.70           C  
ATOM   4026  CB  TRP C 110      -6.011 -26.207  -1.868  1.00 73.70           C  
ATOM   4027  O   TRP C 110      -8.947 -27.049  -0.968  1.00 73.70           O  
ATOM   4028  CG  TRP C 110      -5.204 -26.735  -0.720  1.00 73.70           C  
ATOM   4029  CD1 TRP C 110      -5.326 -26.395   0.599  1.00 73.70           C  
ATOM   4030  CD2 TRP C 110      -4.146 -27.695  -0.790  1.00 73.70           C  
ATOM   4031  CE2 TRP C 110      -3.671 -27.892   0.526  1.00 73.70           C  
ATOM   4032  CE3 TRP C 110      -3.553 -28.411  -1.839  1.00 73.70           C  
ATOM   4033  NE1 TRP C 110      -4.407 -27.087   1.353  1.00 73.70           N  
ATOM   4034  CH2 TRP C 110      -2.067 -29.462  -0.225  1.00 73.70           C  
ATOM   4035  CZ2 TRP C 110      -2.630 -28.775   0.820  1.00 73.70           C  
ATOM   4036  CZ3 TRP C 110      -2.517 -29.289  -1.544  1.00 73.70           C  
ATOM   4037  N   SER C 111      -7.725 -28.907  -0.795  1.00 71.87           N  
ATOM   4038  CA  SER C 111      -8.281 -29.453   0.438  1.00 71.87           C  
ATOM   4039  C   SER C 111      -7.190 -30.051   1.320  1.00 71.87           C  
ATOM   4040  CB  SER C 111      -9.336 -30.516   0.127  1.00 71.87           C  
ATOM   4041  O   SER C 111      -6.164 -30.515   0.818  1.00 71.87           O  
ATOM   4042  OG  SER C 111      -8.740 -31.796   0.011  1.00 71.87           O  
ATOM   4043  N   PRO C 112      -7.381 -29.923   2.594  1.00 77.89           N  
ATOM   4044  CA  PRO C 112      -6.366 -30.424   3.523  1.00 77.89           C  
ATOM   4045  C   PRO C 112      -6.088 -31.915   3.346  1.00 77.89           C  
ATOM   4046  CB  PRO C 112      -6.976 -30.142   4.898  1.00 77.89           C  
ATOM   4047  O   PRO C 112      -5.083 -32.424   3.849  1.00 77.89           O  
ATOM   4048  CG  PRO C 112      -7.916 -29.002   4.672  1.00 77.89           C  
ATOM   4049  CD  PRO C 112      -8.482 -29.119   3.286  1.00 77.89           C  
ATOM   4050  N   VAL C 113      -6.937 -32.626   2.619  1.00 74.58           N  
ATOM   4051  CA  VAL C 113      -6.728 -34.055   2.407  1.00 74.58           C  
ATOM   4052  C   VAL C 113      -5.687 -34.268   1.311  1.00 74.58           C  
ATOM   4053  CB  VAL C 113      -8.046 -34.773   2.037  1.00 74.58           C  
ATOM   4054  O   VAL C 113      -5.124 -35.358   1.184  1.00 74.58           O  
ATOM   4055  CG1 VAL C 113      -7.804 -36.265   1.816  1.00 74.58           C  
ATOM   4056  CG2 VAL C 113      -9.095 -34.553   3.125  1.00 74.58           C  
ATOM   4057  N   GLN C 114      -5.373 -33.179   0.595  1.00 81.43           N  
ATOM   4058  CA  GLN C 114      -4.349 -33.279  -0.440  1.00 81.43           C  
ATOM   4059  C   GLN C 114      -2.958 -33.406   0.174  1.00 81.43           C  
ATOM   4060  CB  GLN C 114      -4.405 -32.066  -1.370  1.00 81.43           C  
ATOM   4061  O   GLN C 114      -2.782 -33.195   1.375  1.00 81.43           O  
ATOM   4062  CG  GLN C 114      -5.736 -31.904  -2.091  1.00 81.43           C  
ATOM   4063  CD  GLN C 114      -5.928 -32.918  -3.204  1.00 81.43           C  
ATOM   4064  NE2 GLN C 114      -7.084 -32.868  -3.858  1.00 81.43           N  
ATOM   4065  OE1 GLN C 114      -5.045 -33.737  -3.474  1.00 81.43           O  
ATOM   4066  N   SER C 115      -1.943 -33.897  -0.620  1.00 86.16           N  
ATOM   4067  CA  SER C 115      -0.572 -34.107  -0.165  1.00 86.16           C  
ATOM   4068  C   SER C 115       0.433 -33.522  -1.150  1.00 86.16           C  
ATOM   4069  CB  SER C 115      -0.296 -35.598   0.033  1.00 86.16           C  
ATOM   4070  O   SER C 115       0.069 -33.142  -2.265  1.00 86.16           O  
ATOM   4071  OG  SER C 115      -0.291 -36.278  -1.210  1.00 86.16           O  
ATOM   4072  N   VAL C 116       1.605 -33.435  -0.673  1.00 92.11           N  
ATOM   4073  CA  VAL C 116       2.674 -32.966  -1.549  1.00 92.11           C  
ATOM   4074  C   VAL C 116       2.786 -33.884  -2.765  1.00 92.11           C  
ATOM   4075  CB  VAL C 116       4.028 -32.899  -0.807  1.00 92.11           C  
ATOM   4076  O   VAL C 116       2.960 -33.414  -3.891  1.00 92.11           O  
ATOM   4077  CG1 VAL C 116       5.152 -32.519  -1.768  1.00 92.11           C  
ATOM   4078  CG2 VAL C 116       3.951 -31.904   0.350  1.00 92.11           C  
ATOM   4079  N   GLU C 117       2.652 -35.166  -2.541  1.00 91.03           N  
ATOM   4080  CA  GLU C 117       2.704 -36.132  -3.634  1.00 91.03           C  
ATOM   4081  C   GLU C 117       1.637 -35.837  -4.684  1.00 91.03           C  
ATOM   4082  CB  GLU C 117       2.536 -37.557  -3.100  1.00 91.03           C  
ATOM   4083  O   GLU C 117       1.929 -35.809  -5.882  1.00 91.03           O  
ATOM   4084  CG  GLU C 117       2.631 -38.631  -4.174  1.00 91.03           C  
ATOM   4085  CD  GLU C 117       2.440 -40.039  -3.632  1.00 91.03           C  
ATOM   4086  OE1 GLU C 117       2.567 -41.011  -4.411  1.00 91.03           O  
ATOM   4087  OE2 GLU C 117       2.160 -40.171  -2.420  1.00 91.03           O  
ATOM   4088  N   LYS C 118       0.462 -35.641  -4.225  1.00 90.39           N  
ATOM   4089  CA  LYS C 118      -0.643 -35.368  -5.138  1.00 90.39           C  
ATOM   4090  C   LYS C 118      -0.401 -34.083  -5.926  1.00 90.39           C  
ATOM   4091  CB  LYS C 118      -1.963 -35.270  -4.371  1.00 90.39           C  
ATOM   4092  O   LYS C 118      -0.723 -34.007  -7.114  1.00 90.39           O  
ATOM   4093  CG  LYS C 118      -2.642 -36.611  -4.135  1.00 90.39           C  
ATOM   4094  CD  LYS C 118      -3.985 -36.442  -3.436  1.00 90.39           C  
ATOM   4095  CE  LYS C 118      -4.630 -37.787  -3.130  1.00 90.39           C  
ATOM   4096  NZ  LYS C 118      -5.885 -37.632  -2.336  1.00 90.39           N  
ATOM   4097  N   ILE C 119       0.139 -33.055  -5.224  1.00 92.44           N  
ATOM   4098  CA  ILE C 119       0.478 -31.806  -5.899  1.00 92.44           C  
ATOM   4099  C   ILE C 119       1.464 -32.083  -7.032  1.00 92.44           C  
ATOM   4100  CB  ILE C 119       1.069 -30.773  -4.914  1.00 92.44           C  
ATOM   4101  O   ILE C 119       1.237 -31.675  -8.174  1.00 92.44           O  
ATOM   4102  CG1 ILE C 119      -0.006 -30.299  -3.929  1.00 92.44           C  
ATOM   4103  CG2 ILE C 119       1.677 -29.590  -5.673  1.00 92.44           C  
ATOM   4104  CD1 ILE C 119       0.535 -29.458  -2.781  1.00 92.44           C  
ATOM   4105  N   LEU C 120       2.507 -32.810  -6.746  1.00 94.05           N  
ATOM   4106  CA  LEU C 120       3.576 -33.066  -7.706  1.00 94.05           C  
ATOM   4107  C   LEU C 120       3.077 -33.936  -8.855  1.00 94.05           C  
ATOM   4108  CB  LEU C 120       4.764 -33.742  -7.018  1.00 94.05           C  
ATOM   4109  O   LEU C 120       3.433 -33.707 -10.013  1.00 94.05           O  
ATOM   4110  CG  LEU C 120       5.502 -32.910  -5.967  1.00 94.05           C  
ATOM   4111  CD1 LEU C 120       6.520 -33.771  -5.228  1.00 94.05           C  
ATOM   4112  CD2 LEU C 120       6.181 -31.709  -6.617  1.00 94.05           C  
ATOM   4113  N   LEU C 121       2.249 -34.923  -8.586  1.00 90.63           N  
ATOM   4114  CA  LEU C 121       1.660 -35.743  -9.639  1.00 90.63           C  
ATOM   4115  C   LEU C 121       0.763 -34.905 -10.543  1.00 90.63           C  
ATOM   4116  CB  LEU C 121       0.858 -36.898  -9.034  1.00 90.63           C  
ATOM   4117  O   LEU C 121       0.732 -35.111 -11.759  1.00 90.63           O  
ATOM   4118  CG  LEU C 121       1.670 -38.049  -8.438  1.00 90.63           C  
ATOM   4119  CD1 LEU C 121       0.751 -39.030  -7.718  1.00 90.63           C  
ATOM   4120  CD2 LEU C 121       2.472 -38.758  -9.524  1.00 90.63           C  
ATOM   4121  N   SER C 122       0.049 -33.966  -9.909  1.00 91.78           N  
ATOM   4122  CA  SER C 122      -0.802 -33.069 -10.685  1.00 91.78           C  
ATOM   4123  C   SER C 122       0.027 -32.189 -11.616  1.00 91.78           C  
ATOM   4124  CB  SER C 122      -1.643 -32.191  -9.757  1.00 91.78           C  
ATOM   4125  O   SER C 122      -0.383 -31.914 -12.745  1.00 91.78           O  
ATOM   4126  OG  SER C 122      -2.725 -32.928  -9.212  1.00 91.78           O  
ATOM   4127  N   VAL C 123       1.136 -31.762 -11.118  1.00 94.26           N  
ATOM   4128  CA  VAL C 123       2.028 -30.936 -11.925  1.00 94.26           C  
ATOM   4129  C   VAL C 123       2.540 -31.739 -13.118  1.00 94.26           C  
ATOM   4130  CB  VAL C 123       3.216 -30.403 -11.092  1.00 94.26           C  
ATOM   4131  O   VAL C 123       2.591 -31.231 -14.241  1.00 94.26           O  
ATOM   4132  CG1 VAL C 123       4.264 -29.758 -11.997  1.00 94.26           C  
ATOM   4133  CG2 VAL C 123       2.727 -29.408 -10.041  1.00 94.26           C  
ATOM   4134  N   VAL C 124       2.896 -32.960 -12.900  1.00 93.30           N  
ATOM   4135  CA  VAL C 124       3.344 -33.822 -13.989  1.00 93.30           C  
ATOM   4136  C   VAL C 124       2.229 -33.971 -15.022  1.00 93.30           C  
ATOM   4137  CB  VAL C 124       3.779 -35.211 -13.472  1.00 93.30           C  
ATOM   4138  O   VAL C 124       2.474 -33.877 -16.227  1.00 93.30           O  
ATOM   4139  CG1 VAL C 124       4.041 -36.164 -14.637  1.00 93.30           C  
ATOM   4140  CG2 VAL C 124       5.021 -35.086 -12.591  1.00 93.30           C  
ATOM   4141  N   SER C 125       1.039 -34.218 -14.555  1.00 91.92           N  
ATOM   4142  CA  SER C 125      -0.110 -34.326 -15.447  1.00 91.92           C  
ATOM   4143  C   SER C 125      -0.328 -33.033 -16.227  1.00 91.92           C  
ATOM   4144  CB  SER C 125      -1.373 -34.673 -14.657  1.00 91.92           C  
ATOM   4145  O   SER C 125      -0.651 -33.065 -17.416  1.00 91.92           O  
ATOM   4146  OG  SER C 125      -1.324 -36.012 -14.194  1.00 91.92           O  
ATOM   4147  N   MET C 126      -0.161 -31.914 -15.554  1.00 92.49           N  
ATOM   4148  CA  MET C 126      -0.308 -30.604 -16.183  1.00 92.49           C  
ATOM   4149  C   MET C 126       0.705 -30.424 -17.309  1.00 92.49           C  
ATOM   4150  CB  MET C 126      -0.144 -29.489 -15.149  1.00 92.49           C  
ATOM   4151  O   MET C 126       0.372 -29.895 -18.371  1.00 92.49           O  
ATOM   4152  CG  MET C 126      -0.227 -28.090 -15.738  1.00 92.49           C  
ATOM   4153  SD  MET C 126       0.936 -26.919 -14.936  1.00 92.49           S  
ATOM   4154  CE  MET C 126       2.520 -27.673 -15.402  1.00 92.49           C  
ATOM   4155  N   LEU C 127       1.948 -30.824 -17.034  1.00 93.78           N  
ATOM   4156  CA  LEU C 127       2.978 -30.726 -18.063  1.00 93.78           C  
ATOM   4157  C   LEU C 127       2.585 -31.524 -19.303  1.00 93.78           C  
ATOM   4158  CB  LEU C 127       4.322 -31.225 -17.526  1.00 93.78           C  
ATOM   4159  O   LEU C 127       2.853 -31.101 -20.429  1.00 93.78           O  
ATOM   4160  CG  LEU C 127       5.049 -30.297 -16.551  1.00 93.78           C  
ATOM   4161  CD1 LEU C 127       6.278 -30.992 -15.975  1.00 93.78           C  
ATOM   4162  CD2 LEU C 127       5.439 -28.995 -17.242  1.00 93.78           C  
ATOM   4163  N   ALA C 128       1.913 -32.604 -19.122  1.00 91.50           N  
ATOM   4164  CA  ALA C 128       1.543 -33.503 -20.211  1.00 91.50           C  
ATOM   4165  C   ALA C 128       0.307 -32.993 -20.947  1.00 91.50           C  
ATOM   4166  CB  ALA C 128       1.296 -34.912 -19.676  1.00 91.50           C  
ATOM   4167  O   ALA C 128       0.197 -33.144 -22.166  1.00 91.50           O  
ATOM   4168  N   GLU C 129      -0.579 -32.387 -20.206  1.00 89.52           N  
ATOM   4169  CA  GLU C 129      -1.851 -31.951 -20.772  1.00 89.52           C  
ATOM   4170  C   GLU C 129      -2.165 -30.510 -20.380  1.00 89.52           C  
ATOM   4171  CB  GLU C 129      -2.985 -32.877 -20.325  1.00 89.52           C  
ATOM   4172  O   GLU C 129      -2.945 -30.269 -19.456  1.00 89.52           O  
ATOM   4173  CG  GLU C 129      -2.885 -34.288 -20.888  1.00 89.52           C  
ATOM   4174  CD  GLU C 129      -4.012 -35.199 -20.428  1.00 89.52           C  
ATOM   4175  OE1 GLU C 129      -3.987 -36.407 -20.755  1.00 89.52           O  
ATOM   4176  OE2 GLU C 129      -4.927 -34.700 -19.736  1.00 89.52           O  
ATOM   4177  N   PRO C 130      -1.572 -29.533 -21.107  1.00 89.62           N  
ATOM   4178  CA  PRO C 130      -1.828 -28.126 -20.791  1.00 89.62           C  
ATOM   4179  C   PRO C 130      -3.303 -27.752 -20.917  1.00 89.62           C  
ATOM   4180  CB  PRO C 130      -0.984 -27.374 -21.823  1.00 89.62           C  
ATOM   4181  O   PRO C 130      -4.014 -28.305 -21.760  1.00 89.62           O  
ATOM   4182  CG  PRO C 130       0.074 -28.347 -22.233  1.00 89.62           C  
ATOM   4183  CD  PRO C 130      -0.496 -29.734 -22.152  1.00 89.62           C  
ATOM   4184  N   ASN C 131      -3.835 -27.015 -19.979  1.00 84.65           N  
ATOM   4185  CA  ASN C 131      -5.161 -26.421 -20.112  1.00 84.65           C  
ATOM   4186  C   ASN C 131      -5.086 -24.997 -20.656  1.00 84.65           C  
ATOM   4187  CB  ASN C 131      -5.894 -26.439 -18.770  1.00 84.65           C  
ATOM   4188  O   ASN C 131      -4.755 -24.064 -19.922  1.00 84.65           O  
ATOM   4189  CG  ASN C 131      -7.327 -25.956 -18.880  1.00 84.65           C  
ATOM   4190  ND2 ASN C 131      -8.062 -26.020 -17.776  1.00 84.65           N  
ATOM   4191  OD1 ASN C 131      -7.770 -25.529 -19.950  1.00 84.65           O  
ATOM   4192  N   ASP C 132      -5.397 -24.843 -21.880  1.00 80.09           N  
ATOM   4193  CA  ASP C 132      -5.246 -23.546 -22.533  1.00 80.09           C  
ATOM   4194  C   ASP C 132      -6.452 -22.650 -22.259  1.00 80.09           C  
ATOM   4195  CB  ASP C 132      -5.053 -23.722 -24.040  1.00 80.09           C  
ATOM   4196  O   ASP C 132      -6.446 -21.468 -22.610  1.00 80.09           O  
ATOM   4197  CG  ASP C 132      -6.211 -24.445 -24.706  1.00 80.09           C  
ATOM   4198  OD1 ASP C 132      -6.888 -25.256 -24.038  1.00 80.09           O  
ATOM   4199  OD2 ASP C 132      -6.447 -24.203 -25.909  1.00 80.09           O  
ATOM   4200  N   GLU C 133      -7.481 -23.085 -21.621  1.00 73.66           N  
ATOM   4201  CA  GLU C 133      -8.679 -22.298 -21.347  1.00 73.66           C  
ATOM   4202  C   GLU C 133      -8.502 -21.440 -20.097  1.00 73.66           C  
ATOM   4203  CB  GLU C 133      -9.898 -23.211 -21.189  1.00 73.66           C  
ATOM   4204  O   GLU C 133      -9.211 -20.450 -19.912  1.00 73.66           O  
ATOM   4205  CG  GLU C 133     -10.298 -23.929 -22.470  1.00 73.66           C  
ATOM   4206  CD  GLU C 133     -11.702 -24.512 -22.417  1.00 73.66           C  
ATOM   4207  OE1 GLU C 133     -12.201 -24.987 -23.462  1.00 73.66           O  
ATOM   4208  OE2 GLU C 133     -12.307 -24.492 -21.322  1.00 73.66           O  
ATOM   4209  N   SER C 134      -7.610 -21.776 -19.273  1.00 66.47           N  
ATOM   4210  CA  SER C 134      -7.259 -21.023 -18.073  1.00 66.47           C  
ATOM   4211  C   SER C 134      -5.757 -20.772 -17.998  1.00 66.47           C  
ATOM   4212  CB  SER C 134      -7.724 -21.765 -16.820  1.00 66.47           C  
ATOM   4213  O   SER C 134      -5.095 -21.211 -17.055  1.00 66.47           O  
ATOM   4214  OG  SER C 134      -8.517 -22.888 -17.165  1.00 66.47           O  
ATOM   4215  N   GLY C 135      -5.306 -19.902 -19.033  1.00 69.89           N  
ATOM   4216  CA  GLY C 135      -3.868 -19.851 -19.243  1.00 69.89           C  
ATOM   4217  C   GLY C 135      -3.176 -18.808 -18.386  1.00 69.89           C  
ATOM   4218  O   GLY C 135      -3.541 -17.631 -18.415  1.00 69.89           O  
ATOM   4219  N   ALA C 136      -2.322 -19.266 -17.500  1.00 76.99           N  
ATOM   4220  CA  ALA C 136      -1.418 -18.366 -16.787  1.00 76.99           C  
ATOM   4221  C   ALA C 136      -0.493 -17.637 -17.757  1.00 76.99           C  
ATOM   4222  CB  ALA C 136      -0.601 -19.140 -15.756  1.00 76.99           C  
ATOM   4223  O   ALA C 136      -0.117 -16.486 -17.521  1.00 76.99           O  
ATOM   4224  N   ASN C 137      -0.107 -18.227 -18.794  1.00 82.76           N  
ATOM   4225  CA  ASN C 137       0.695 -17.699 -19.894  1.00 82.76           C  
ATOM   4226  C   ASN C 137      -0.105 -17.639 -21.192  1.00 82.76           C  
ATOM   4227  CB  ASN C 137       1.959 -18.539 -20.088  1.00 82.76           C  
ATOM   4228  O   ASN C 137      -0.242 -18.646 -21.889  1.00 82.76           O  
ATOM   4229  CG  ASN C 137       2.945 -17.898 -21.044  1.00 82.76           C  
ATOM   4230  ND2 ASN C 137       4.226 -18.200 -20.865  1.00 82.76           N  
ATOM   4231  OD1 ASN C 137       2.560 -17.137 -21.935  1.00 82.76           O  
ATOM   4232  N   VAL C 138      -0.560 -16.447 -21.539  1.00 79.30           N  
ATOM   4233  CA  VAL C 138      -1.489 -16.250 -22.647  1.00 79.30           C  
ATOM   4234  C   VAL C 138      -0.803 -16.598 -23.965  1.00 79.30           C  
ATOM   4235  CB  VAL C 138      -2.022 -14.800 -22.690  1.00 79.30           C  
ATOM   4236  O   VAL C 138      -1.405 -17.227 -24.839  1.00 79.30           O  
ATOM   4237  CG1 VAL C 138      -2.921 -14.591 -23.906  1.00 79.30           C  
ATOM   4238  CG2 VAL C 138      -2.774 -14.470 -21.402  1.00 79.30           C  
ATOM   4239  N   ASP C 139       0.444 -16.203 -24.109  1.00 83.87           N  
ATOM   4240  CA  ASP C 139       1.202 -16.504 -25.320  1.00 83.87           C  
ATOM   4241  C   ASP C 139       1.351 -18.011 -25.515  1.00 83.87           C  
ATOM   4242  CB  ASP C 139       2.580 -15.840 -25.270  1.00 83.87           C  
ATOM   4243  O   ASP C 139       1.178 -18.519 -26.625  1.00 83.87           O  
ATOM   4244  CG  ASP C 139       2.514 -14.327 -25.381  1.00 83.87           C  
ATOM   4245  OD1 ASP C 139       1.573 -13.802 -26.015  1.00 83.87           O  
ATOM   4246  OD2 ASP C 139       3.413 -13.654 -24.831  1.00 83.87           O  
ATOM   4247  N   ALA C 140       1.619 -18.690 -24.449  1.00 90.29           N  
ATOM   4248  CA  ALA C 140       1.749 -20.143 -24.528  1.00 90.29           C  
ATOM   4249  C   ALA C 140       0.411 -20.795 -24.864  1.00 90.29           C  
ATOM   4250  CB  ALA C 140       2.294 -20.700 -23.215  1.00 90.29           C  
ATOM   4251  O   ALA C 140       0.356 -21.745 -25.649  1.00 90.29           O  
ATOM   4252  N   SER C 141      -0.642 -20.262 -24.283  1.00 86.51           N  
ATOM   4253  CA  SER C 141      -1.975 -20.792 -24.550  1.00 86.51           C  
ATOM   4254  C   SER C 141      -2.344 -20.644 -26.022  1.00 86.51           C  
ATOM   4255  CB  SER C 141      -3.017 -20.087 -23.681  1.00 86.51           C  
ATOM   4256  O   SER C 141      -2.814 -21.596 -26.649  1.00 86.51           O  
ATOM   4257  OG  SER C 141      -2.790 -20.354 -22.308  1.00 86.51           O  
ATOM   4258  N   LYS C 142      -2.088 -19.511 -26.561  1.00 85.81           N  
ATOM   4259  CA  LYS C 142      -2.392 -19.246 -27.965  1.00 85.81           C  
ATOM   4260  C   LYS C 142      -1.570 -20.144 -28.884  1.00 85.81           C  
ATOM   4261  CB  LYS C 142      -2.135 -17.776 -28.301  1.00 85.81           C  
ATOM   4262  O   LYS C 142      -2.107 -20.741 -29.820  1.00 85.81           O  
ATOM   4263  CG  LYS C 142      -3.213 -16.828 -27.796  1.00 85.81           C  
ATOM   4264  CD  LYS C 142      -2.954 -15.396 -28.247  1.00 85.81           C  
ATOM   4265  CE  LYS C 142      -4.032 -14.447 -27.743  1.00 85.81           C  
ATOM   4266  NZ  LYS C 142      -3.748 -13.032 -28.128  1.00 85.81           N  
ATOM   4267  N   MET C 143      -0.265 -20.258 -28.627  1.00 91.63           N  
ATOM   4268  CA  MET C 143       0.610 -21.075 -29.463  1.00 91.63           C  
ATOM   4269  C   MET C 143       0.218 -22.547 -29.385  1.00 91.63           C  
ATOM   4270  CB  MET C 143       2.071 -20.901 -29.045  1.00 91.63           C  
ATOM   4271  O   MET C 143       0.251 -23.256 -30.392  1.00 91.63           O  
ATOM   4272  CG  MET C 143       3.067 -21.459 -30.048  1.00 91.63           C  
ATOM   4273  SD  MET C 143       4.797 -20.991 -29.656  1.00 91.63           S  
ATOM   4274  CE  MET C 143       4.759 -19.230 -30.091  1.00 91.63           C  
ATOM   4275  N   TRP C 144      -0.141 -22.966 -28.223  1.00 92.02           N  
ATOM   4276  CA  TRP C 144      -0.602 -24.338 -28.040  1.00 92.02           C  
ATOM   4277  C   TRP C 144      -1.837 -24.615 -28.891  1.00 92.02           C  
ATOM   4278  CB  TRP C 144      -0.912 -24.610 -26.565  1.00 92.02           C  
ATOM   4279  O   TRP C 144      -1.932 -25.663 -29.535  1.00 92.02           O  
ATOM   4280  CG  TRP C 144      -1.475 -25.974 -26.302  1.00 92.02           C  
ATOM   4281  CD1 TRP C 144      -2.790 -26.301 -26.119  1.00 92.02           C  
ATOM   4282  CD2 TRP C 144      -0.738 -27.195 -26.188  1.00 92.02           C  
ATOM   4283  CE2 TRP C 144      -1.671 -28.225 -25.936  1.00 92.02           C  
ATOM   4284  CE3 TRP C 144       0.623 -27.519 -26.276  1.00 92.02           C  
ATOM   4285  NE1 TRP C 144      -2.914 -27.654 -25.898  1.00 92.02           N  
ATOM   4286  CH2 TRP C 144       0.051 -29.847 -25.861  1.00 92.02           C  
ATOM   4287  CZ2 TRP C 144      -1.286 -29.557 -25.771  1.00 92.02           C  
ATOM   4288  CZ3 TRP C 144       1.004 -28.845 -26.111  1.00 92.02           C  
ATOM   4289  N   ARG C 145      -2.718 -23.692 -28.985  1.00 89.11           N  
ATOM   4290  CA  ARG C 145      -3.984 -23.845 -29.695  1.00 89.11           C  
ATOM   4291  C   ARG C 145      -3.795 -23.659 -31.197  1.00 89.11           C  
ATOM   4292  CB  ARG C 145      -5.019 -22.848 -29.170  1.00 89.11           C  
ATOM   4293  O   ARG C 145      -4.282 -24.464 -31.993  1.00 89.11           O  
ATOM   4294  CG  ARG C 145      -6.406 -23.030 -29.765  1.00 89.11           C  
ATOM   4295  CD  ARG C 145      -7.415 -22.071 -29.148  1.00 89.11           C  
ATOM   4296  NE  ARG C 145      -6.920 -20.698 -29.143  1.00 89.11           N  
ATOM   4297  NH1 ARG C 145      -8.872 -19.778 -28.319  1.00 89.11           N  
ATOM   4298  NH2 ARG C 145      -7.074 -18.434 -28.785  1.00 89.11           N  
ATOM   4299  CZ  ARG C 145      -7.623 -19.640 -28.749  1.00 89.11           C  
ATOM   4300  N   ASP C 146      -2.970 -22.655 -31.600  1.00 91.22           N  
ATOM   4301  CA  ASP C 146      -2.977 -22.195 -32.985  1.00 91.22           C  
ATOM   4302  C   ASP C 146      -1.741 -22.689 -33.734  1.00 91.22           C  
ATOM   4303  CB  ASP C 146      -3.052 -20.668 -33.043  1.00 91.22           C  
ATOM   4304  O   ASP C 146      -1.743 -22.764 -34.964  1.00 91.22           O  
ATOM   4305  CG  ASP C 146      -4.322 -20.113 -32.421  1.00 91.22           C  
ATOM   4306  OD1 ASP C 146      -5.319 -20.857 -32.303  1.00 91.22           O  
ATOM   4307  OD2 ASP C 146      -4.325 -18.920 -32.049  1.00 91.22           O  
ATOM   4308  N   ASP C 147      -0.657 -22.883 -33.020  1.00 94.02           N  
ATOM   4309  CA  ASP C 147       0.579 -23.333 -33.651  1.00 94.02           C  
ATOM   4310  C   ASP C 147       1.297 -24.363 -32.782  1.00 94.02           C  
ATOM   4311  CB  ASP C 147       1.503 -22.145 -33.929  1.00 94.02           C  
ATOM   4312  O   ASP C 147       2.359 -24.081 -32.224  1.00 94.02           O  
ATOM   4313  CG  ASP C 147       2.644 -22.488 -34.870  1.00 94.02           C  
ATOM   4314  OD1 ASP C 147       2.858 -23.685 -35.158  1.00 94.02           O  
ATOM   4315  OD2 ASP C 147       3.336 -21.553 -35.327  1.00 94.02           O  
ATOM   4316  N   ARG C 148       0.814 -25.604 -32.811  1.00 92.34           N  
ATOM   4317  CA  ARG C 148       1.309 -26.675 -31.952  1.00 92.34           C  
ATOM   4318  C   ARG C 148       2.752 -27.029 -32.296  1.00 92.34           C  
ATOM   4319  CB  ARG C 148       0.422 -27.915 -32.074  1.00 92.34           C  
ATOM   4320  O   ARG C 148       3.549 -27.342 -31.409  1.00 92.34           O  
ATOM   4321  CG  ARG C 148       0.750 -29.008 -31.069  1.00 92.34           C  
ATOM   4322  CD  ARG C 148       0.475 -28.562 -29.640  1.00 92.34           C  
ATOM   4323  NE  ARG C 148      -0.939 -28.266 -29.430  1.00 92.34           N  
ATOM   4324  NH1 ARG C 148      -1.518 -30.428 -28.857  1.00 92.34           N  
ATOM   4325  NH2 ARG C 148      -3.113 -28.782 -28.900  1.00 92.34           N  
ATOM   4326  CZ  ARG C 148      -1.854 -29.160 -29.063  1.00 92.34           C  
ATOM   4327  N   GLU C 149       3.039 -26.969 -33.554  1.00 94.33           N  
ATOM   4328  CA  GLU C 149       4.392 -27.289 -33.999  1.00 94.33           C  
ATOM   4329  C   GLU C 149       5.413 -26.330 -33.393  1.00 94.33           C  
ATOM   4330  CB  GLU C 149       4.479 -27.254 -35.527  1.00 94.33           C  
ATOM   4331  O   GLU C 149       6.472 -26.756 -32.928  1.00 94.33           O  
ATOM   4332  CG  GLU C 149       3.972 -28.520 -36.201  1.00 94.33           C  
ATOM   4333  CD  GLU C 149       4.202 -28.533 -37.704  1.00 94.33           C  
ATOM   4334  OE1 GLU C 149       3.939 -29.573 -38.349  1.00 94.33           O  
ATOM   4335  OE2 GLU C 149       4.650 -27.495 -38.240  1.00 94.33           O  
ATOM   4336  N   GLN C 150       5.091 -25.060 -33.478  1.00 94.23           N  
ATOM   4337  CA  GLN C 150       5.979 -24.070 -32.878  1.00 94.23           C  
ATOM   4338  C   GLN C 150       6.086 -24.270 -31.369  1.00 94.23           C  
ATOM   4339  CB  GLN C 150       5.491 -22.653 -33.186  1.00 94.23           C  
ATOM   4340  O   GLN C 150       7.163 -24.113 -30.791  1.00 94.23           O  
ATOM   4341  CG  GLN C 150       6.466 -21.562 -32.765  1.00 94.23           C  
ATOM   4342  CD  GLN C 150       6.123 -20.208 -33.358  1.00 94.23           C  
ATOM   4343  NE2 GLN C 150       7.058 -19.269 -33.272  1.00 94.23           N  
ATOM   4344  OE1 GLN C 150       5.026 -20.008 -33.890  1.00 94.23           O  
ATOM   4345  N   PHE C 151       4.994 -24.603 -30.731  1.00 94.29           N  
ATOM   4346  CA  PHE C 151       5.005 -24.887 -29.301  1.00 94.29           C  
ATOM   4347  C   PHE C 151       5.963 -26.029 -28.983  1.00 94.29           C  
ATOM   4348  CB  PHE C 151       3.596 -25.231 -28.809  1.00 94.29           C  
ATOM   4349  O   PHE C 151       6.792 -25.917 -28.077  1.00 94.29           O  
ATOM   4350  CG  PHE C 151       3.509 -25.456 -27.323  1.00 94.29           C  
ATOM   4351  CD1 PHE C 151       3.749 -26.713 -26.782  1.00 94.29           C  
ATOM   4352  CD2 PHE C 151       3.188 -24.410 -26.468  1.00 94.29           C  
ATOM   4353  CE1 PHE C 151       3.670 -26.925 -25.407  1.00 94.29           C  
ATOM   4354  CE2 PHE C 151       3.106 -24.614 -25.094  1.00 94.29           C  
ATOM   4355  CZ  PHE C 151       3.347 -25.872 -24.565  1.00 94.29           C  
ATOM   4356  N   TYR C 152       5.879 -27.111 -29.800  1.00 94.62           N  
ATOM   4357  CA  TYR C 152       6.743 -28.269 -29.599  1.00 94.62           C  
ATOM   4358  C   TYR C 152       8.210 -27.890 -29.763  1.00 94.62           C  
ATOM   4359  CB  TYR C 152       6.380 -29.388 -30.581  1.00 94.62           C  
ATOM   4360  O   TYR C 152       9.070 -28.379 -29.027  1.00 94.62           O  
ATOM   4361  CG  TYR C 152       5.101 -30.109 -30.233  1.00 94.62           C  
ATOM   4362  CD1 TYR C 152       4.411 -29.817 -29.059  1.00 94.62           C  
ATOM   4363  CD2 TYR C 152       4.581 -31.085 -31.076  1.00 94.62           C  
ATOM   4364  CE1 TYR C 152       3.233 -30.481 -28.733  1.00 94.62           C  
ATOM   4365  CE2 TYR C 152       3.403 -31.755 -30.761  1.00 94.62           C  
ATOM   4366  OH  TYR C 152       1.571 -32.107 -29.271  1.00 94.62           O  
ATOM   4367  CZ  TYR C 152       2.737 -31.446 -29.589  1.00 94.62           C  
ATOM   4368  N   LYS C 153       8.450 -27.024 -30.687  1.00 93.94           N  
ATOM   4369  CA  LYS C 153       9.821 -26.578 -30.914  1.00 93.94           C  
ATOM   4370  C   LYS C 153      10.367 -25.840 -29.695  1.00 93.94           C  
ATOM   4371  CB  LYS C 153       9.897 -25.679 -32.149  1.00 93.94           C  
ATOM   4372  O   LYS C 153      11.490 -26.100 -29.257  1.00 93.94           O  
ATOM   4373  CG  LYS C 153       9.985 -26.440 -33.464  1.00 93.94           C  
ATOM   4374  CD  LYS C 153      10.128 -25.493 -34.649  1.00 93.94           C  
ATOM   4375  CE  LYS C 153      10.085 -26.243 -35.973  1.00 93.94           C  
ATOM   4376  NZ  LYS C 153      10.150 -25.312 -37.139  1.00 93.94           N  
ATOM   4377  N   ILE C 154       9.569 -24.956 -29.161  1.00 93.91           N  
ATOM   4378  CA  ILE C 154       9.972 -24.194 -27.983  1.00 93.91           C  
ATOM   4379  C   ILE C 154      10.137 -25.135 -26.792  1.00 93.91           C  
ATOM   4380  CB  ILE C 154       8.950 -23.084 -27.652  1.00 93.91           C  
ATOM   4381  O   ILE C 154      11.110 -25.030 -26.041  1.00 93.91           O  
ATOM   4382  CG1 ILE C 154       8.949 -22.013 -28.749  1.00 93.91           C  
ATOM   4383  CG2 ILE C 154       9.250 -22.465 -26.283  1.00 93.91           C  
ATOM   4384  CD1 ILE C 154       7.870 -20.952 -28.579  1.00 93.91           C  
ATOM   4385  N   ALA C 155       9.142 -26.045 -26.653  1.00 94.44           N  
ATOM   4386  CA  ALA C 155       9.208 -27.021 -25.568  1.00 94.44           C  
ATOM   4387  C   ALA C 155      10.493 -27.841 -25.645  1.00 94.44           C  
ATOM   4388  CB  ALA C 155       7.990 -27.942 -25.606  1.00 94.44           C  
ATOM   4389  O   ALA C 155      11.148 -28.077 -24.627  1.00 94.44           O  
ATOM   4390  N   LYS C 156      10.867 -28.255 -26.828  1.00 92.57           N  
ATOM   4391  CA  LYS C 156      12.102 -29.009 -27.028  1.00 92.57           C  
ATOM   4392  C   LYS C 156      13.319 -28.192 -26.604  1.00 92.57           C  
ATOM   4393  CB  LYS C 156      12.240 -29.435 -28.490  1.00 92.57           C  
ATOM   4394  O   LYS C 156      14.250 -28.726 -25.997  1.00 92.57           O  
ATOM   4395  CG  LYS C 156      13.335 -30.463 -28.734  1.00 92.57           C  
ATOM   4396  CD  LYS C 156      13.388 -30.887 -30.197  1.00 92.57           C  
ATOM   4397  CE  LYS C 156      14.549 -31.835 -30.463  1.00 92.57           C  
ATOM   4398  NZ  LYS C 156      14.600 -32.260 -31.894  1.00 92.57           N  
ATOM   4399  N   GLN C 157      13.325 -26.927 -26.924  1.00 93.10           N  
ATOM   4400  CA  GLN C 157      14.413 -26.041 -26.523  1.00 93.10           C  
ATOM   4401  C   GLN C 157      14.491 -25.917 -25.004  1.00 93.10           C  
ATOM   4402  CB  GLN C 157      14.240 -24.658 -27.154  1.00 93.10           C  
ATOM   4403  O   GLN C 157      15.583 -25.917 -24.432  1.00 93.10           O  
ATOM   4404  CG  GLN C 157      14.497 -24.631 -28.655  1.00 93.10           C  
ATOM   4405  CD  GLN C 157      14.189 -23.282 -29.278  1.00 93.10           C  
ATOM   4406  NE2 GLN C 157      14.548 -23.120 -30.547  1.00 93.10           N  
ATOM   4407  OE1 GLN C 157      13.631 -22.394 -28.625  1.00 93.10           O  
ATOM   4408  N   ILE C 158      13.358 -25.858 -24.390  1.00 92.32           N  
ATOM   4409  CA  ILE C 158      13.277 -25.751 -22.937  1.00 92.32           C  
ATOM   4410  C   ILE C 158      13.833 -27.019 -22.294  1.00 92.32           C  
ATOM   4411  CB  ILE C 158      11.825 -25.505 -22.468  1.00 92.32           C  
ATOM   4412  O   ILE C 158      14.563 -26.951 -21.302  1.00 92.32           O  
ATOM   4413  CG1 ILE C 158      11.384 -24.080 -22.822  1.00 92.32           C  
ATOM   4414  CG2 ILE C 158      11.692 -25.762 -20.964  1.00 92.32           C  
ATOM   4415  CD1 ILE C 158       9.911 -23.804 -22.554  1.00 92.32           C  
ATOM   4416  N   VAL C 159      13.514 -28.164 -22.915  1.00 90.53           N  
ATOM   4417  CA  VAL C 159      14.028 -29.441 -22.432  1.00 90.53           C  
ATOM   4418  C   VAL C 159      15.552 -29.456 -22.529  1.00 90.53           C  
ATOM   4419  CB  VAL C 159      13.432 -30.628 -23.223  1.00 90.53           C  
ATOM   4420  O   VAL C 159      16.237 -29.820 -21.571  1.00 90.53           O  
ATOM   4421  CG1 VAL C 159      14.197 -31.915 -22.922  1.00 90.53           C  
ATOM   4422  CG2 VAL C 159      11.949 -30.795 -22.896  1.00 90.53           C  
ATOM   4423  N   GLN C 160      16.078 -29.016 -23.609  1.00 85.46           N  
ATOM   4424  CA  GLN C 160      17.524 -28.970 -23.799  1.00 85.46           C  
ATOM   4425  C   GLN C 160      18.184 -28.053 -22.774  1.00 85.46           C  
ATOM   4426  CB  GLN C 160      17.865 -28.505 -25.216  1.00 85.46           C  
ATOM   4427  O   GLN C 160      19.208 -28.406 -22.185  1.00 85.46           O  
ATOM   4428  CG  GLN C 160      17.530 -29.525 -26.295  1.00 85.46           C  
ATOM   4429  CD  GLN C 160      17.779 -29.000 -27.697  1.00 85.46           C  
ATOM   4430  NE2 GLN C 160      17.867 -29.908 -28.663  1.00 85.46           N  
ATOM   4431  OE1 GLN C 160      17.892 -27.789 -27.909  1.00 85.46           O  
ATOM   4432  N   LYS C 161      17.582 -26.954 -22.547  1.00 87.86           N  
ATOM   4433  CA  LYS C 161      18.116 -25.992 -21.587  1.00 87.86           C  
ATOM   4434  C   LYS C 161      18.097 -26.561 -20.171  1.00 87.86           C  
ATOM   4435  CB  LYS C 161      17.322 -24.686 -21.638  1.00 87.86           C  
ATOM   4436  O   LYS C 161      19.022 -26.325 -19.390  1.00 87.86           O  
ATOM   4437  CG  LYS C 161      17.663 -23.800 -22.827  1.00 87.86           C  
ATOM   4438  CD  LYS C 161      16.899 -22.483 -22.780  1.00 87.86           C  
ATOM   4439  CE  LYS C 161      17.175 -21.631 -24.012  1.00 87.86           C  
ATOM   4440  NZ  LYS C 161      16.370 -20.373 -24.007  1.00 87.86           N  
ATOM   4441  N   SER C 162      17.025 -27.322 -19.891  1.00 83.56           N  
ATOM   4442  CA  SER C 162      16.903 -27.902 -18.558  1.00 83.56           C  
ATOM   4443  C   SER C 162      18.027 -28.895 -18.282  1.00 83.56           C  
ATOM   4444  CB  SER C 162      15.549 -28.594 -18.395  1.00 83.56           C  
ATOM   4445  O   SER C 162      18.368 -29.149 -17.125  1.00 83.56           O  
ATOM   4446  OG  SER C 162      15.534 -29.836 -19.077  1.00 83.56           O  
ATOM   4447  N   LEU C 163      18.621 -29.399 -19.349  1.00 75.20           N  
ATOM   4448  CA  LEU C 163      19.700 -30.373 -19.233  1.00 75.20           C  
ATOM   4449  C   LEU C 163      21.059 -29.701 -19.393  1.00 75.20           C  
ATOM   4450  CB  LEU C 163      19.538 -31.479 -20.279  1.00 75.20           C  
ATOM   4451  O   LEU C 163      22.094 -30.372 -19.380  1.00 75.20           O  
ATOM   4452  CG  LEU C 163      18.271 -32.329 -20.178  1.00 75.20           C  
ATOM   4453  CD1 LEU C 163      18.172 -33.278 -21.368  1.00 75.20           C  
ATOM   4454  CD2 LEU C 163      18.251 -33.105 -18.865  1.00 75.20           C  
ATOM   4455  N   GLY C 164      21.027 -28.387 -19.580  1.00 76.06           N  
ATOM   4456  CA  GLY C 164      22.256 -27.632 -19.766  1.00 76.06           C  
ATOM   4457  C   GLY C 164      22.816 -27.741 -21.171  1.00 76.06           C  
ATOM   4458  O   GLY C 164      24.024 -27.605 -21.376  1.00 76.06           O  
ATOM   4459  N   LEU C 165      22.065 -28.119 -22.165  1.00 61.08           N  
ATOM   4460  CA  LEU C 165      22.490 -28.256 -23.553  1.00 61.08           C  
ATOM   4461  C   LEU C 165      22.100 -27.025 -24.365  1.00 61.08           C  
ATOM   4462  CB  LEU C 165      21.877 -29.510 -24.181  1.00 61.08           C  
ATOM   4463  O   LEU C 165      21.173 -26.301 -23.996  1.00 61.08           O  
ATOM   4464  CG  LEU C 165      22.230 -30.842 -23.516  1.00 61.08           C  
ATOM   4465  CD1 LEU C 165      21.355 -31.960 -24.072  1.00 61.08           C  
ATOM   4466  CD2 LEU C 165      23.708 -31.164 -23.714  1.00 61.08           C  
TER    4467      LEU C 165                                                      
ENDMDL                                                                          
END                                                                             
