# Supplementary material for: AI-guided pipeline for protein–protein interaction drug discovery identifies a SARS-CoV-2 inhibitor
Source: Mol Syst Biol. 2024 Mar 11;20(4):428–57. doi: 10.1038/s44320-024-00019-8 (PMC10987651; doi:10.1038/s44320-024-00019-8)
Supplement: Supplementary file 12 — Source Data Fig. 2 [file 44320_2024_19_MOESM12_ESM.zip › Source Data Figure EV3-EV4/ColabFold/NAT2_DNAJA1_unrelaxed_rank_4_model_2.pdb]

MODEL     1                                                                     
ATOM      1  N   MET B   1       8.846 -38.569   0.999  1.00 86.18           N  
ATOM      2  CA  MET B   1       8.262 -37.858  -0.134  1.00 86.18           C  
ATOM      3  C   MET B   1       7.948 -38.819  -1.276  1.00 86.18           C  
ATOM      4  CB  MET B   1       9.205 -36.756  -0.622  1.00 86.18           C  
ATOM      5  O   MET B   1       8.822 -39.562  -1.726  1.00 86.18           O  
ATOM      6  CG  MET B   1       9.393 -35.625   0.375  1.00 86.18           C  
ATOM      7  SD  MET B   1      10.354 -34.226  -0.322  1.00 86.18           S  
ATOM      8  CE  MET B   1      11.891 -35.083  -0.766  1.00 86.18           C  
ATOM      9  N   ASP B   2       6.643 -38.768  -1.687  1.00 91.38           N  
ATOM     10  CA  ASP B   2       6.061 -39.725  -2.623  1.00 91.38           C  
ATOM     11  C   ASP B   2       5.646 -39.038  -3.922  1.00 91.38           C  
ATOM     12  CB  ASP B   2       4.857 -40.428  -1.992  1.00 91.38           C  
ATOM     13  O   ASP B   2       4.740 -38.202  -3.927  1.00 91.38           O  
ATOM     14  CG  ASP B   2       4.235 -41.471  -2.904  1.00 91.38           C  
ATOM     15  OD1 ASP B   2       4.784 -41.732  -3.996  1.00 91.38           O  
ATOM     16  OD2 ASP B   2       3.184 -42.034  -2.529  1.00 91.38           O  
ATOM     17  N   ILE B   3       6.266 -39.480  -5.032  1.00 93.25           N  
ATOM     18  CA  ILE B   3       5.995 -38.883  -6.335  1.00 93.25           C  
ATOM     19  C   ILE B   3       4.528 -39.095  -6.704  1.00 93.25           C  
ATOM     20  CB  ILE B   3       6.914 -39.471  -7.429  1.00 93.25           C  
ATOM     21  O   ILE B   3       3.914 -38.241  -7.348  1.00 93.25           O  
ATOM     22  CG1 ILE B   3       6.800 -38.652  -8.719  1.00 93.25           C  
ATOM     23  CG2 ILE B   3       6.577 -40.943  -7.683  1.00 93.25           C  
ATOM     24  CD1 ILE B   3       7.302 -37.221  -8.590  1.00 93.25           C  
ATOM     25  N   GLU B   4       3.929 -40.130  -6.288  1.00 93.36           N  
ATOM     26  CA  GLU B   4       2.527 -40.413  -6.580  1.00 93.36           C  
ATOM     27  C   GLU B   4       1.605 -39.419  -5.878  1.00 93.36           C  
ATOM     28  CB  GLU B   4       2.169 -41.844  -6.166  1.00 93.36           C  
ATOM     29  O   GLU B   4       0.586 -39.009  -6.437  1.00 93.36           O  
ATOM     30  CG  GLU B   4       2.840 -42.914  -7.014  1.00 93.36           C  
ATOM     31  CD  GLU B   4       2.495 -42.812  -8.492  1.00 93.36           C  
ATOM     32  OE1 GLU B   4       3.358 -43.136  -9.340  1.00 93.36           O  
ATOM     33  OE2 GLU B   4       1.354 -42.405  -8.804  1.00 93.36           O  
ATOM     34  N   ALA B   5       1.981 -39.044  -4.648  1.00 94.97           N  
ATOM     35  CA  ALA B   5       1.214 -38.036  -3.921  1.00 94.97           C  
ATOM     36  C   ALA B   5       1.274 -36.685  -4.628  1.00 94.97           C  
ATOM     37  CB  ALA B   5       1.728 -37.906  -2.489  1.00 94.97           C  
ATOM     38  O   ALA B   5       0.280 -35.957  -4.675  1.00 94.97           O  
ATOM     39  N   TYR B   6       2.418 -36.414  -5.122  1.00 96.09           N  
ATOM     40  CA  TYR B   6       2.590 -35.193  -5.901  1.00 96.09           C  
ATOM     41  C   TYR B   6       1.714 -35.214  -7.148  1.00 96.09           C  
ATOM     42  CB  TYR B   6       4.058 -35.011  -6.298  1.00 96.09           C  
ATOM     43  O   TYR B   6       0.984 -34.257  -7.417  1.00 96.09           O  
ATOM     44  CG  TYR B   6       4.281 -33.922  -7.319  1.00 96.09           C  
ATOM     45  CD1 TYR B   6       4.519 -34.232  -8.656  1.00 96.09           C  
ATOM     46  CD2 TYR B   6       4.254 -32.582  -6.950  1.00 96.09           C  
ATOM     47  CE1 TYR B   6       4.726 -33.232  -9.601  1.00 96.09           C  
ATOM     48  CE2 TYR B   6       4.460 -31.573  -7.885  1.00 96.09           C  
ATOM     49  OH  TYR B   6       4.899 -30.914 -10.137  1.00 96.09           O  
ATOM     50  CZ  TYR B   6       4.694 -31.908  -9.206  1.00 96.09           C  
ATOM     51  N   PHE B   7       1.743 -36.306  -7.924  1.00 95.61           N  
ATOM     52  CA  PHE B   7       0.946 -36.420  -9.140  1.00 95.61           C  
ATOM     53  C   PHE B   7      -0.542 -36.334  -8.822  1.00 95.61           C  
ATOM     54  CB  PHE B   7       1.253 -37.735  -9.863  1.00 95.61           C  
ATOM     55  O   PHE B   7      -1.312 -35.751  -9.588  1.00 95.61           O  
ATOM     56  CG  PHE B   7       2.572 -37.736 -10.589  1.00 95.61           C  
ATOM     57  CD1 PHE B   7       3.134 -36.547 -11.038  1.00 95.61           C  
ATOM     58  CD2 PHE B   7       3.249 -38.926 -10.822  1.00 95.61           C  
ATOM     59  CE1 PHE B   7       4.354 -36.544 -11.710  1.00 95.61           C  
ATOM     60  CE2 PHE B   7       4.469 -38.931 -11.492  1.00 95.61           C  
ATOM     61  CZ  PHE B   7       5.019 -37.739 -11.937  1.00 95.61           C  
ATOM     62  N   GLU B   8      -0.904 -36.867  -7.698  1.00 95.32           N  
ATOM     63  CA  GLU B   8      -2.295 -36.756  -7.269  1.00 95.32           C  
ATOM     64  C   GLU B   8      -2.663 -35.308  -6.959  1.00 95.32           C  
ATOM     65  CB  GLU B   8      -2.552 -37.638  -6.045  1.00 95.32           C  
ATOM     66  O   GLU B   8      -3.734 -34.837  -7.348  1.00 95.32           O  
ATOM     67  CG  GLU B   8      -4.021 -37.741  -5.660  1.00 95.32           C  
ATOM     68  CD  GLU B   8      -4.271 -38.689  -4.498  1.00 95.32           C  
ATOM     69  OE1 GLU B   8      -5.449 -38.897  -4.127  1.00 95.32           O  
ATOM     70  OE2 GLU B   8      -3.281 -39.227  -3.952  1.00 95.32           O  
ATOM     71  N   ARG B   9      -1.740 -34.626  -6.350  1.00 96.43           N  
ATOM     72  CA  ARG B   9      -1.952 -33.232  -5.973  1.00 96.43           C  
ATOM     73  C   ARG B   9      -2.155 -32.357  -7.206  1.00 96.43           C  
ATOM     74  CB  ARG B   9      -0.773 -32.712  -5.149  1.00 96.43           C  
ATOM     75  O   ARG B   9      -3.038 -31.498  -7.225  1.00 96.43           O  
ATOM     76  CG  ARG B   9      -0.791 -31.207  -4.930  1.00 96.43           C  
ATOM     77  CD  ARG B   9      -2.017 -30.767  -4.141  1.00 96.43           C  
ATOM     78  NE  ARG B   9      -2.033 -29.322  -3.932  1.00 96.43           N  
ATOM     79  NH1 ARG B   9      -3.080 -28.836  -5.934  1.00 96.43           N  
ATOM     80  NH2 ARG B   9      -2.500 -27.146  -4.498  1.00 96.43           N  
ATOM     81  CZ  ARG B   9      -2.537 -28.438  -4.789  1.00 96.43           C  
ATOM     82  N   ILE B  10      -1.477 -32.657  -8.245  1.00 96.91           N  
ATOM     83  CA  ILE B  10      -1.550 -31.756  -9.390  1.00 96.91           C  
ATOM     84  C   ILE B  10      -2.520 -32.318 -10.428  1.00 96.91           C  
ATOM     85  CB  ILE B  10      -0.159 -31.532 -10.023  1.00 96.91           C  
ATOM     86  O   ILE B  10      -2.744 -31.704 -11.473  1.00 96.91           O  
ATOM     87  CG1 ILE B  10       0.393 -32.849 -10.580  1.00 96.91           C  
ATOM     88  CG2 ILE B  10       0.807 -30.922  -9.002  1.00 96.91           C  
ATOM     89  CD1 ILE B  10       1.640 -32.685 -11.438  1.00 96.91           C  
ATOM     90  N   GLY B  11      -3.021 -33.503 -10.157  1.00 95.37           N  
ATOM     91  CA  GLY B  11      -3.995 -34.109 -11.051  1.00 95.37           C  
ATOM     92  C   GLY B  11      -3.372 -34.691 -12.306  1.00 95.37           C  
ATOM     93  O   GLY B  11      -3.980 -34.662 -13.378  1.00 95.37           O  
ATOM     94  N   TYR B  12      -2.121 -35.131 -12.187  1.00 93.67           N  
ATOM     95  CA  TYR B  12      -1.410 -35.722 -13.315  1.00 93.67           C  
ATOM     96  C   TYR B  12      -1.498 -37.243 -13.280  1.00 93.67           C  
ATOM     97  CB  TYR B  12       0.058 -35.283 -13.315  1.00 93.67           C  
ATOM     98  O   TYR B  12      -1.045 -37.875 -12.323  1.00 93.67           O  
ATOM     99  CG  TYR B  12       0.850 -35.813 -14.486  1.00 93.67           C  
ATOM    100  CD1 TYR B  12       1.863 -36.750 -14.299  1.00 93.67           C  
ATOM    101  CD2 TYR B  12       0.587 -35.377 -15.780  1.00 93.67           C  
ATOM    102  CE1 TYR B  12       2.597 -37.240 -15.375  1.00 93.67           C  
ATOM    103  CE2 TYR B  12       1.314 -35.859 -16.863  1.00 93.67           C  
ATOM    104  OH  TYR B  12       3.039 -37.271 -17.719  1.00 93.67           O  
ATOM    105  CZ  TYR B  12       2.315 -36.790 -16.651  1.00 93.67           C  
ATOM    106  N   LYS B  13      -2.206 -37.906 -14.244  1.00 85.08           N  
ATOM    107  CA  LYS B  13      -2.472 -39.342 -14.260  1.00 85.08           C  
ATOM    108  C   LYS B  13      -1.623 -40.046 -15.315  1.00 85.08           C  
ATOM    109  CB  LYS B  13      -3.955 -39.611 -14.516  1.00 85.08           C  
ATOM    110  O   LYS B  13      -1.593 -41.277 -15.375  1.00 85.08           O  
ATOM    111  CG  LYS B  13      -4.875 -39.110 -13.412  1.00 85.08           C  
ATOM    112  CD  LYS B  13      -6.325 -39.495 -13.675  1.00 85.08           C  
ATOM    113  CE  LYS B  13      -7.248 -38.983 -12.577  1.00 85.08           C  
ATOM    114  NZ  LYS B  13      -8.672 -39.351 -12.834  1.00 85.08           N  
ATOM    115  N   ASN B  14      -1.034 -39.330 -16.138  1.00 67.70           N  
ATOM    116  CA  ASN B  14      -0.417 -39.957 -17.302  1.00 67.70           C  
ATOM    117  C   ASN B  14       0.857 -40.708 -16.925  1.00 67.70           C  
ATOM    118  CB  ASN B  14      -0.119 -38.913 -18.380  1.00 67.70           C  
ATOM    119  O   ASN B  14       1.711 -40.173 -16.217  1.00 67.70           O  
ATOM    120  CG  ASN B  14      -0.299 -39.455 -19.784  1.00 67.70           C  
ATOM    121  ND2 ASN B  14      -0.305 -38.563 -20.768  1.00 67.70           N  
ATOM    122  OD1 ASN B  14      -0.433 -40.665 -19.984  1.00 67.70           O  
ATOM    123  N   SER B  15       0.754 -41.964 -17.107  1.00 58.82           N  
ATOM    124  CA  SER B  15       1.822 -42.929 -16.869  1.00 58.82           C  
ATOM    125  C   SER B  15       2.900 -42.838 -17.944  1.00 58.82           C  
ATOM    126  CB  SER B  15       1.259 -44.350 -16.819  1.00 58.82           C  
ATOM    127  O   SER B  15       3.812 -43.666 -17.988  1.00 58.82           O  
ATOM    128  OG  SER B  15       0.591 -44.669 -18.028  1.00 58.82           O  
ATOM    129  N   ARG B  16       2.898 -41.715 -18.644  1.00 61.92           N  
ATOM    130  CA  ARG B  16       3.899 -41.727 -19.705  1.00 61.92           C  
ATOM    131  C   ARG B  16       5.308 -41.821 -19.129  1.00 61.92           C  
ATOM    132  CB  ARG B  16       3.773 -40.476 -20.577  1.00 61.92           C  
ATOM    133  O   ARG B  16       5.636 -41.131 -18.161  1.00 61.92           O  
ATOM    134  CG  ARG B  16       2.605 -40.518 -21.550  1.00 61.92           C  
ATOM    135  CD  ARG B  16       2.564 -39.280 -22.436  1.00 61.92           C  
ATOM    136  NE  ARG B  16       1.399 -39.286 -23.315  1.00 61.92           N  
ATOM    137  NH1 ARG B  16       1.846 -37.227 -24.263  1.00 61.92           N  
ATOM    138  NH2 ARG B  16       0.000 -38.418 -24.917  1.00 61.92           N  
ATOM    139  CZ  ARG B  16       1.085 -38.310 -24.163  1.00 61.92           C  
ATOM    140  N   ASN B  17       5.827 -42.906 -19.182  1.00 68.82           N  
ATOM    141  CA  ASN B  17       7.179 -43.136 -18.684  1.00 68.82           C  
ATOM    142  C   ASN B  17       8.230 -42.583 -19.642  1.00 68.82           C  
ATOM    143  CB  ASN B  17       7.415 -44.629 -18.442  1.00 68.82           C  
ATOM    144  O   ASN B  17       9.407 -42.935 -19.549  1.00 68.82           O  
ATOM    145  CG  ASN B  17       6.819 -45.109 -17.133  1.00 68.82           C  
ATOM    146  ND2 ASN B  17       6.652 -46.420 -17.004  1.00 68.82           N  
ATOM    147  OD1 ASN B  17       6.511 -44.309 -16.246  1.00 68.82           O  
ATOM    148  N   LYS B  18       7.773 -41.491 -20.481  1.00 88.99           N  
ATOM    149  CA  LYS B  18       8.754 -40.935 -21.408  1.00 88.99           C  
ATOM    150  C   LYS B  18       9.315 -39.615 -20.887  1.00 88.99           C  
ATOM    151  CB  LYS B  18       8.131 -40.730 -22.790  1.00 88.99           C  
ATOM    152  O   LYS B  18       8.591 -38.822 -20.282  1.00 88.99           O  
ATOM    153  CG  LYS B  18       7.753 -42.024 -23.496  1.00 88.99           C  
ATOM    154  CD  LYS B  18       7.218 -41.760 -24.898  1.00 88.99           C  
ATOM    155  CE  LYS B  18       6.787 -43.049 -25.584  1.00 88.99           C  
ATOM    156  NZ  LYS B  18       6.236 -42.792 -26.949  1.00 88.99           N  
ATOM    157  N   LEU B  19      10.487 -39.424 -21.016  1.00 93.21           N  
ATOM    158  CA  LEU B  19      11.166 -38.184 -20.655  1.00 93.21           C  
ATOM    159  C   LEU B  19      11.271 -37.252 -21.858  1.00 93.21           C  
ATOM    160  CB  LEU B  19      12.561 -38.479 -20.099  1.00 93.21           C  
ATOM    161  O   LEU B  19      12.374 -36.939 -22.311  1.00 93.21           O  
ATOM    162  CG  LEU B  19      12.624 -39.382 -18.867  1.00 93.21           C  
ATOM    163  CD1 LEU B  19      14.073 -39.701 -18.516  1.00 93.21           C  
ATOM    164  CD2 LEU B  19      11.914 -38.727 -17.687  1.00 93.21           C  
ATOM    165  N   ASP B  20      10.106 -36.740 -22.400  1.00 94.94           N  
ATOM    166  CA  ASP B  20      10.065 -35.890 -23.586  1.00 94.94           C  
ATOM    167  C   ASP B  20       9.386 -34.557 -23.283  1.00 94.94           C  
ATOM    168  CB  ASP B  20       9.340 -36.601 -24.731  1.00 94.94           C  
ATOM    169  O   ASP B  20       8.975 -34.307 -22.147  1.00 94.94           O  
ATOM    170  CG  ASP B  20       7.918 -36.997 -24.377  1.00 94.94           C  
ATOM    171  OD1 ASP B  20       7.390 -36.522 -23.349  1.00 94.94           O  
ATOM    172  OD2 ASP B  20       7.320 -37.794 -25.132  1.00 94.94           O  
ATOM    173  N   LEU B  21       9.381 -33.693 -24.205  1.00 96.19           N  
ATOM    174  CA  LEU B  21       8.855 -32.341 -24.049  1.00 96.19           C  
ATOM    175  C   LEU B  21       7.363 -32.371 -23.736  1.00 96.19           C  
ATOM    176  CB  LEU B  21       9.106 -31.519 -25.316  1.00 96.19           C  
ATOM    177  O   LEU B  21       6.872 -31.551 -22.957  1.00 96.19           O  
ATOM    178  CG  LEU B  21       8.654 -30.059 -25.278  1.00 96.19           C  
ATOM    179  CD1 LEU B  21       9.339 -29.322 -24.132  1.00 96.19           C  
ATOM    180  CD2 LEU B  21       8.942 -29.374 -26.609  1.00 96.19           C  
ATOM    181  N   GLU B  22       6.664 -33.309 -24.274  1.00 94.33           N  
ATOM    182  CA  GLU B  22       5.230 -33.430 -24.030  1.00 94.33           C  
ATOM    183  C   GLU B  22       4.944 -33.736 -22.563  1.00 94.33           C  
ATOM    184  CB  GLU B  22       4.623 -34.516 -24.922  1.00 94.33           C  
ATOM    185  O   GLU B  22       4.053 -33.134 -21.960  1.00 94.33           O  
ATOM    186  CG  GLU B  22       3.101 -34.522 -24.935  1.00 94.33           C  
ATOM    187  CD  GLU B  22       2.513 -35.549 -25.889  1.00 94.33           C  
ATOM    188  OE1 GLU B  22       1.269 -35.625 -26.008  1.00 94.33           O  
ATOM    189  OE2 GLU B  22       3.303 -36.285 -26.522  1.00 94.33           O  
ATOM    190  N   THR B  23       5.721 -34.685 -21.992  1.00 95.02           N  
ATOM    191  CA  THR B  23       5.564 -35.038 -20.585  1.00 95.02           C  
ATOM    192  C   THR B  23       5.924 -33.857 -19.688  1.00 95.02           C  
ATOM    193  CB  THR B  23       6.435 -36.252 -20.213  1.00 95.02           C  
ATOM    194  O   THR B  23       5.207 -33.556 -18.731  1.00 95.02           O  
ATOM    195  CG2 THR B  23       6.222 -36.657 -18.759  1.00 95.02           C  
ATOM    196  OG1 THR B  23       6.093 -37.356 -21.060  1.00 95.02           O  
ATOM    197  N   LEU B  24       7.005 -33.197 -20.043  1.00 97.07           N  
ATOM    198  CA  LEU B  24       7.429 -32.022 -19.290  1.00 97.07           C  
ATOM    199  C   LEU B  24       6.344 -30.950 -19.299  1.00 97.07           C  
ATOM    200  CB  LEU B  24       8.728 -31.455 -19.868  1.00 97.07           C  
ATOM    201  O   LEU B  24       5.999 -30.402 -18.250  1.00 97.07           O  
ATOM    202  CG  LEU B  24       9.253 -30.171 -19.225  1.00 97.07           C  
ATOM    203  CD1 LEU B  24       9.563 -30.405 -17.750  1.00 97.07           C  
ATOM    204  CD2 LEU B  24      10.490 -29.669 -19.963  1.00 97.07           C  
ATOM    205  N   THR B  25       5.796 -30.679 -20.456  1.00 96.92           N  
ATOM    206  CA  THR B  25       4.753 -29.674 -20.631  1.00 96.92           C  
ATOM    207  C   THR B  25       3.510 -30.039 -19.824  1.00 96.92           C  
ATOM    208  CB  THR B  25       4.376 -29.512 -22.115  1.00 96.92           C  
ATOM    209  O   THR B  25       2.920 -29.183 -19.162  1.00 96.92           O  
ATOM    210  CG2 THR B  25       3.282 -28.464 -22.293  1.00 96.92           C  
ATOM    211  OG1 THR B  25       5.534 -29.108 -22.855  1.00 96.92           O  
ATOM    212  N   ASP B  26       3.160 -31.294 -19.818  1.00 95.37           N  
ATOM    213  CA  ASP B  26       1.974 -31.766 -19.111  1.00 95.37           C  
ATOM    214  C   ASP B  26       2.126 -31.587 -17.602  1.00 95.37           C  
ATOM    215  CB  ASP B  26       1.700 -33.234 -19.442  1.00 95.37           C  
ATOM    216  O   ASP B  26       1.211 -31.101 -16.934  1.00 95.37           O  
ATOM    217  CG  ASP B  26       0.867 -33.414 -20.699  1.00 95.37           C  
ATOM    218  OD1 ASP B  26       0.478 -32.403 -21.322  1.00 95.37           O  
ATOM    219  OD2 ASP B  26       0.596 -34.577 -21.068  1.00 95.37           O  
ATOM    220  N   ILE B  27       3.302 -31.908 -17.112  1.00 96.33           N  
ATOM    221  CA  ILE B  27       3.550 -31.781 -15.680  1.00 96.33           C  
ATOM    222  C   ILE B  27       3.490 -30.309 -15.275  1.00 96.33           C  
ATOM    223  CB  ILE B  27       4.914 -32.390 -15.287  1.00 96.33           C  
ATOM    224  O   ILE B  27       2.859 -29.959 -14.275  1.00 96.33           O  
ATOM    225  CG1 ILE B  27       4.876 -33.916 -15.421  1.00 96.33           C  
ATOM    226  CG2 ILE B  27       5.301 -31.975 -13.864  1.00 96.33           C  
ATOM    227  CD1 ILE B  27       6.233 -34.586 -15.256  1.00 96.33           C  
ATOM    228  N   LEU B  28       4.117 -29.435 -16.056  1.00 97.86           N  
ATOM    229  CA  LEU B  28       4.110 -28.005 -15.769  1.00 97.86           C  
ATOM    230  C   LEU B  28       2.687 -27.456 -15.774  1.00 97.86           C  
ATOM    231  CB  LEU B  28       4.964 -27.249 -16.791  1.00 97.86           C  
ATOM    232  O   LEU B  28       2.287 -26.748 -14.848  1.00 97.86           O  
ATOM    233  CG  LEU B  28       4.993 -25.726 -16.655  1.00 97.86           C  
ATOM    234  CD1 LEU B  28       5.553 -25.325 -15.294  1.00 97.86           C  
ATOM    235  CD2 LEU B  28       5.815 -25.104 -17.780  1.00 97.86           C  
ATOM    236  N   GLU B  29       1.925 -27.794 -16.723  1.00 97.16           N  
ATOM    237  CA  GLU B  29       0.557 -27.299 -16.852  1.00 97.16           C  
ATOM    238  C   GLU B  29      -0.309 -27.762 -15.684  1.00 97.16           C  
ATOM    239  CB  GLU B  29      -0.058 -27.755 -18.177  1.00 97.16           C  
ATOM    240  O   GLU B  29      -1.099 -26.985 -15.144  1.00 97.16           O  
ATOM    241  CG  GLU B  29       0.377 -26.923 -19.375  1.00 97.16           C  
ATOM    242  CD  GLU B  29      -0.326 -27.315 -20.665  1.00 97.16           C  
ATOM    243  OE1 GLU B  29      -0.143 -26.622 -21.691  1.00 97.16           O  
ATOM    244  OE2 GLU B  29      -1.067 -28.323 -20.649  1.00 97.16           O  
ATOM    245  N   HIS B  30      -0.114 -29.026 -15.335  1.00 97.48           N  
ATOM    246  CA  HIS B  30      -0.892 -29.537 -14.213  1.00 97.48           C  
ATOM    247  C   HIS B  30      -0.510 -28.836 -12.913  1.00 97.48           C  
ATOM    248  CB  HIS B  30      -0.698 -31.048 -14.070  1.00 97.48           C  
ATOM    249  O   HIS B  30      -1.377 -28.517 -12.097  1.00 97.48           O  
ATOM    250  CG  HIS B  30      -1.549 -31.852 -15.001  1.00 97.48           C  
ATOM    251  CD2 HIS B  30      -2.719 -32.503 -14.798  1.00 97.48           C  
ATOM    252  ND1 HIS B  30      -1.216 -32.059 -16.322  1.00 97.48           N  
ATOM    253  CE1 HIS B  30      -2.148 -32.804 -16.893  1.00 97.48           C  
ATOM    254  NE2 HIS B  30      -3.071 -33.087 -15.990  1.00 97.48           N  
ATOM    255  N   GLN B  31       0.738 -28.544 -12.757  1.00 97.91           N  
ATOM    256  CA  GLN B  31       1.167 -27.900 -11.520  1.00 97.91           C  
ATOM    257  C   GLN B  31       0.629 -26.475 -11.427  1.00 97.91           C  
ATOM    258  CB  GLN B  31       2.693 -27.892 -11.419  1.00 97.91           C  
ATOM    259  O   GLN B  31       0.100 -26.072 -10.389  1.00 97.91           O  
ATOM    260  CG  GLN B  31       3.221 -27.309 -10.116  1.00 97.91           C  
ATOM    261  CD  GLN B  31       4.671 -27.671  -9.855  1.00 97.91           C  
ATOM    262  NE2 GLN B  31       5.408 -26.756  -9.234  1.00 97.91           N  
ATOM    263  OE1 GLN B  31       5.125 -28.764 -10.208  1.00 97.91           O  
ATOM    264  N   ILE B  32       0.735 -25.712 -12.487  1.00 98.18           N  
ATOM    265  CA  ILE B  32       0.386 -24.298 -12.413  1.00 98.18           C  
ATOM    266  C   ILE B  32      -1.127 -24.147 -12.270  1.00 98.18           C  
ATOM    267  CB  ILE B  32       0.887 -23.526 -13.654  1.00 98.18           C  
ATOM    268  O   ILE B  32      -1.613 -23.107 -11.818  1.00 98.18           O  
ATOM    269  CG1 ILE B  32       0.244 -24.088 -14.928  1.00 98.18           C  
ATOM    270  CG2 ILE B  32       2.415 -23.578 -13.743  1.00 98.18           C  
ATOM    271  CD1 ILE B  32       0.507 -23.254 -16.174  1.00 98.18           C  
ATOM    272  N   ARG B  33      -1.850 -25.190 -12.593  1.00 97.68           N  
ATOM    273  CA  ARG B  33      -3.305 -25.145 -12.491  1.00 97.68           C  
ATOM    274  C   ARG B  33      -3.774 -25.641 -11.127  1.00 97.68           C  
ATOM    275  CB  ARG B  33      -3.949 -25.978 -13.601  1.00 97.68           C  
ATOM    276  O   ARG B  33      -4.904 -25.370 -10.716  1.00 97.68           O  
ATOM    277  CG  ARG B  33      -3.730 -25.418 -14.997  1.00 97.68           C  
ATOM    278  CD  ARG B  33      -4.337 -26.316 -16.066  1.00 97.68           C  
ATOM    279  NE  ARG B  33      -4.107 -25.788 -17.408  1.00 97.68           N  
ATOM    280  NH1 ARG B  33      -4.434 -27.806 -18.483  1.00 97.68           N  
ATOM    281  NH2 ARG B  33      -3.932 -25.925 -19.694  1.00 97.68           N  
ATOM    282  CZ  ARG B  33      -4.158 -26.507 -18.525  1.00 97.68           C  
ATOM    283  N   ALA B  34      -2.889 -26.334 -10.454  1.00 98.01           N  
ATOM    284  CA  ALA B  34      -3.287 -26.939  -9.186  1.00 98.01           C  
ATOM    285  C   ALA B  34      -2.642 -26.216  -8.007  1.00 98.01           C  
ATOM    286  CB  ALA B  34      -2.918 -28.421  -9.165  1.00 98.01           C  
ATOM    287  O   ALA B  34      -3.230 -26.130  -6.927  1.00 98.01           O  
ATOM    288  N   VAL B  35      -1.442 -25.709  -8.257  1.00 98.27           N  
ATOM    289  CA  VAL B  35      -0.671 -25.126  -7.164  1.00 98.27           C  
ATOM    290  C   VAL B  35      -0.616 -23.608  -7.322  1.00 98.27           C  
ATOM    291  CB  VAL B  35       0.760 -25.708  -7.105  1.00 98.27           C  
ATOM    292  O   VAL B  35       0.068 -23.094  -8.210  1.00 98.27           O  
ATOM    293  CG1 VAL B  35       1.550 -25.082  -5.958  1.00 98.27           C  
ATOM    294  CG2 VAL B  35       0.711 -27.227  -6.959  1.00 98.27           C  
ATOM    295  N   PRO B  36      -1.245 -22.879  -6.457  1.00 97.89           N  
ATOM    296  CA  PRO B  36      -1.208 -21.417  -6.547  1.00 97.89           C  
ATOM    297  C   PRO B  36       0.160 -20.839  -6.195  1.00 97.89           C  
ATOM    298  CB  PRO B  36      -2.266 -20.975  -5.533  1.00 97.89           C  
ATOM    299  O   PRO B  36       0.884 -21.411  -5.376  1.00 97.89           O  
ATOM    300  CG  PRO B  36      -3.085 -22.198  -5.277  1.00 97.89           C  
ATOM    301  CD  PRO B  36      -2.223 -23.406  -5.506  1.00 97.89           C  
ATOM    302  N   PHE B  37       0.462 -19.818  -6.847  1.00 97.00           N  
ATOM    303  CA  PHE B  37       1.515 -18.942  -6.348  1.00 97.00           C  
ATOM    304  C   PHE B  37       0.995 -18.060  -5.219  1.00 97.00           C  
ATOM    305  CB  PHE B  37       2.074 -18.073  -7.478  1.00 97.00           C  
ATOM    306  O   PHE B  37       0.018 -17.329  -5.395  1.00 97.00           O  
ATOM    307  CG  PHE B  37       3.176 -17.146  -7.043  1.00 97.00           C  
ATOM    308  CD1 PHE B  37       2.884 -15.878  -6.554  1.00 97.00           C  
ATOM    309  CD2 PHE B  37       4.505 -17.542  -7.122  1.00 97.00           C  
ATOM    310  CE1 PHE B  37       3.902 -15.017  -6.150  1.00 97.00           C  
ATOM    311  CE2 PHE B  37       5.528 -16.688  -6.720  1.00 97.00           C  
ATOM    312  CZ  PHE B  37       5.224 -15.425  -6.236  1.00 97.00           C  
ATOM    313  N   GLU B  38       1.617 -18.140  -4.052  1.00 95.80           N  
ATOM    314  CA  GLU B  38       1.082 -17.364  -2.937  1.00 95.80           C  
ATOM    315  C   GLU B  38       2.154 -17.100  -1.884  1.00 95.80           C  
ATOM    316  CB  GLU B  38      -0.112 -18.084  -2.304  1.00 95.80           C  
ATOM    317  O   GLU B  38       3.097 -17.881  -1.742  1.00 95.80           O  
ATOM    318  CG  GLU B  38       0.232 -19.445  -1.717  1.00 95.80           C  
ATOM    319  CD  GLU B  38       0.372 -19.427  -0.203  1.00 95.80           C  
ATOM    320  OE1 GLU B  38       0.879 -20.418   0.371  1.00 95.80           O  
ATOM    321  OE2 GLU B  38      -0.028 -18.415   0.414  1.00 95.80           O  
ATOM    322  N   ASN B  39       1.969 -16.028  -1.164  1.00 93.37           N  
ATOM    323  CA  ASN B  39       2.805 -15.708  -0.012  1.00 93.37           C  
ATOM    324  C   ASN B  39       1.978 -15.593   1.266  1.00 93.37           C  
ATOM    325  CB  ASN B  39       3.586 -14.415  -0.257  1.00 93.37           C  
ATOM    326  O   ASN B  39       2.349 -14.863   2.187  1.00 93.37           O  
ATOM    327  CG  ASN B  39       2.693 -13.190  -0.287  1.00 93.37           C  
ATOM    328  ND2 ASN B  39       3.304 -12.011  -0.279  1.00 93.37           N  
ATOM    329  OD1 ASN B  39       1.465 -13.303  -0.317  1.00 93.37           O  
ATOM    330  N   LEU B  40       0.922 -16.276   1.474  1.00 93.89           N  
ATOM    331  CA  LEU B  40      -0.120 -16.072   2.474  1.00 93.89           C  
ATOM    332  C   LEU B  40       0.366 -16.487   3.858  1.00 93.89           C  
ATOM    333  CB  LEU B  40      -1.379 -16.862   2.105  1.00 93.89           C  
ATOM    334  O   LEU B  40      -0.112 -15.968   4.870  1.00 93.89           O  
ATOM    335  CG  LEU B  40      -2.057 -16.481   0.788  1.00 93.89           C  
ATOM    336  CD1 LEU B  40      -3.280 -17.360   0.547  1.00 93.89           C  
ATOM    337  CD2 LEU B  40      -2.444 -15.007   0.792  1.00 93.89           C  
ATOM    338  N   ASN B  41       1.314 -17.404   3.925  1.00 91.09           N  
ATOM    339  CA  ASN B  41       1.840 -17.762   5.238  1.00 91.09           C  
ATOM    340  C   ASN B  41       2.350 -16.537   5.992  1.00 91.09           C  
ATOM    341  CB  ASN B  41       2.953 -18.804   5.105  1.00 91.09           C  
ATOM    342  O   ASN B  41       2.113 -16.399   7.193  1.00 91.09           O  
ATOM    343  CG  ASN B  41       2.439 -20.225   5.225  1.00 91.09           C  
ATOM    344  ND2 ASN B  41       3.347 -21.167   5.451  1.00 91.09           N  
ATOM    345  OD1 ASN B  41       1.236 -20.475   5.114  1.00 91.09           O  
ATOM    346  N   MET B  42       3.012 -15.716   5.249  1.00 86.22           N  
ATOM    347  CA  MET B  42       3.594 -14.529   5.869  1.00 86.22           C  
ATOM    348  C   MET B  42       2.507 -13.632   6.453  1.00 86.22           C  
ATOM    349  CB  MET B  42       4.429 -13.746   4.854  1.00 86.22           C  
ATOM    350  O   MET B  42       2.745 -12.914   7.425  1.00 86.22           O  
ATOM    351  CG  MET B  42       5.727 -14.435   4.467  1.00 86.22           C  
ATOM    352  SD  MET B  42       6.764 -13.407   3.356  1.00 86.22           S  
ATOM    353  CE  MET B  42       5.538 -12.961   2.095  1.00 86.22           C  
ATOM    354  N   HIS B  43       1.308 -13.747   5.910  1.00 89.61           N  
ATOM    355  CA  HIS B  43       0.224 -12.862   6.321  1.00 89.61           C  
ATOM    356  C   HIS B  43      -0.730 -13.567   7.280  1.00 89.61           C  
ATOM    357  CB  HIS B  43      -0.542 -12.350   5.100  1.00 89.61           C  
ATOM    358  O   HIS B  43      -1.796 -13.038   7.602  1.00 89.61           O  
ATOM    359  CG  HIS B  43       0.309 -11.590   4.133  1.00 89.61           C  
ATOM    360  CD2 HIS B  43       0.815 -11.941   2.927  1.00 89.61           C  
ATOM    361  ND1 HIS B  43       0.735 -10.301   4.370  1.00 89.61           N  
ATOM    362  CE1 HIS B  43       1.468  -9.891   3.348  1.00 89.61           C  
ATOM    363  NE2 HIS B  43       1.532 -10.868   2.459  1.00 89.61           N  
ATOM    364  N   CYS B  44      -0.304 -14.772   7.639  1.00 88.12           N  
ATOM    365  CA  CYS B  44      -0.953 -15.544   8.693  1.00 88.12           C  
ATOM    366  C   CYS B  44      -0.040 -15.686   9.905  1.00 88.12           C  
ATOM    367  CB  CYS B  44      -1.350 -16.927   8.177  1.00 88.12           C  
ATOM    368  O   CYS B  44      -0.350 -16.430  10.837  1.00 88.12           O  
ATOM    369  SG  CYS B  44      -2.553 -16.883   6.831  1.00 88.12           S  
ATOM    370  N   GLY B  45       1.105 -15.073   9.792  1.00 85.57           N  
ATOM    371  CA  GLY B  45       2.048 -15.101  10.899  1.00 85.57           C  
ATOM    372  C   GLY B  45       3.015 -16.268  10.830  1.00 85.57           C  
ATOM    373  O   GLY B  45       3.636 -16.626  11.833  1.00 85.57           O  
ATOM    374  N   GLN B  46       3.149 -16.893   9.718  1.00 89.37           N  
ATOM    375  CA  GLN B  46       4.049 -18.027   9.540  1.00 89.37           C  
ATOM    376  C   GLN B  46       5.118 -17.724   8.493  1.00 89.37           C  
ATOM    377  CB  GLN B  46       3.264 -19.278   9.141  1.00 89.37           C  
ATOM    378  O   GLN B  46       4.952 -16.817   7.675  1.00 89.37           O  
ATOM    379  CG  GLN B  46       2.276 -19.748  10.200  1.00 89.37           C  
ATOM    380  CD  GLN B  46       1.515 -20.992   9.782  1.00 89.37           C  
ATOM    381  NE2 GLN B  46       1.461 -21.980  10.668  1.00 89.37           N  
ATOM    382  OE1 GLN B  46       0.978 -21.064   8.671  1.00 89.37           O  
ATOM    383  N   ALA B  47       6.135 -18.513   8.490  1.00 88.81           N  
ATOM    384  CA  ALA B  47       7.245 -18.321   7.560  1.00 88.81           C  
ATOM    385  C   ALA B  47       7.037 -19.130   6.282  1.00 88.81           C  
ATOM    386  CB  ALA B  47       8.566 -18.707   8.221  1.00 88.81           C  
ATOM    387  O   ALA B  47       6.305 -20.122   6.281  1.00 88.81           O  
ATOM    388  N   MET B  48       7.649 -18.650   5.256  1.00 92.21           N  
ATOM    389  CA  MET B  48       7.781 -19.455   4.045  1.00 92.21           C  
ATOM    390  C   MET B  48       9.008 -20.357   4.121  1.00 92.21           C  
ATOM    391  CB  MET B  48       7.867 -18.558   2.809  1.00 92.21           C  
ATOM    392  O   MET B  48      10.126 -19.915   3.850  1.00 92.21           O  
ATOM    393  CG  MET B  48       6.657 -17.657   2.620  1.00 92.21           C  
ATOM    394  SD  MET B  48       5.146 -18.596   2.169  1.00 92.21           S  
ATOM    395  CE  MET B  48       5.534 -19.019   0.448  1.00 92.21           C  
ATOM    396  N   GLU B  49       8.836 -21.595   4.350  1.00 93.16           N  
ATOM    397  CA  GLU B  49       9.932 -22.534   4.571  1.00 93.16           C  
ATOM    398  C   GLU B  49      10.586 -22.941   3.254  1.00 93.16           C  
ATOM    399  CB  GLU B  49       9.434 -23.776   5.316  1.00 93.16           C  
ATOM    400  O   GLU B  49       9.921 -23.001   2.217  1.00 93.16           O  
ATOM    401  CG  GLU B  49       8.836 -23.474   6.683  1.00 93.16           C  
ATOM    402  CD  GLU B  49       9.884 -23.242   7.759  1.00 93.16           C  
ATOM    403  OE1 GLU B  49       9.572 -22.589   8.780  1.00 93.16           O  
ATOM    404  OE2 GLU B  49      11.028 -23.716   7.579  1.00 93.16           O  
ATOM    405  N   LEU B  50      11.847 -23.333   3.339  1.00 92.77           N  
ATOM    406  CA  LEU B  50      12.584 -23.697   2.134  1.00 92.77           C  
ATOM    407  C   LEU B  50      12.956 -25.176   2.151  1.00 92.77           C  
ATOM    408  CB  LEU B  50      13.847 -22.842   1.999  1.00 92.77           C  
ATOM    409  O   LEU B  50      13.401 -25.720   1.137  1.00 92.77           O  
ATOM    410  CG  LEU B  50      13.754 -21.639   1.060  1.00 92.77           C  
ATOM    411  CD1 LEU B  50      14.425 -20.422   1.690  1.00 92.77           C  
ATOM    412  CD2 LEU B  50      14.383 -21.963  -0.290  1.00 92.77           C  
ATOM    413  N   GLY B  51      12.742 -25.824   3.315  1.00 95.19           N  
ATOM    414  CA  GLY B  51      12.976 -27.259   3.356  1.00 95.19           C  
ATOM    415  C   GLY B  51      12.035 -28.042   2.460  1.00 95.19           C  
ATOM    416  O   GLY B  51      10.823 -27.821   2.480  1.00 95.19           O  
ATOM    417  N   LEU B  52      12.610 -28.956   1.716  1.00 97.11           N  
ATOM    418  CA  LEU B  52      11.833 -29.686   0.721  1.00 97.11           C  
ATOM    419  C   LEU B  52      10.696 -30.460   1.380  1.00 97.11           C  
ATOM    420  CB  LEU B  52      12.732 -30.646  -0.063  1.00 97.11           C  
ATOM    421  O   LEU B  52       9.577 -30.489   0.863  1.00 97.11           O  
ATOM    422  CG  LEU B  52      12.064 -31.427  -1.196  1.00 97.11           C  
ATOM    423  CD1 LEU B  52      11.430 -30.469  -2.199  1.00 97.11           C  
ATOM    424  CD2 LEU B  52      13.074 -32.339  -1.885  1.00 97.11           C  
ATOM    425  N   GLU B  53      10.949 -31.069   2.513  1.00 96.63           N  
ATOM    426  CA  GLU B  53       9.897 -31.813   3.198  1.00 96.63           C  
ATOM    427  C   GLU B  53       8.777 -30.886   3.662  1.00 96.63           C  
ATOM    428  CB  GLU B  53      10.471 -32.583   4.390  1.00 96.63           C  
ATOM    429  O   GLU B  53       7.597 -31.224   3.548  1.00 96.63           O  
ATOM    430  CG  GLU B  53       9.589 -33.730   4.864  1.00 96.63           C  
ATOM    431  CD  GLU B  53      10.279 -34.643   5.864  1.00 96.63           C  
ATOM    432  OE1 GLU B  53       9.644 -35.611   6.341  1.00 96.63           O  
ATOM    433  OE2 GLU B  53      11.464 -34.388   6.175  1.00 96.63           O  
ATOM    434  N   ALA B  54       9.169 -29.759   4.188  1.00 95.76           N  
ATOM    435  CA  ALA B  54       8.194 -28.764   4.626  1.00 95.76           C  
ATOM    436  C   ALA B  54       7.378 -28.240   3.447  1.00 95.76           C  
ATOM    437  CB  ALA B  54       8.894 -27.610   5.339  1.00 95.76           C  
ATOM    438  O   ALA B  54       6.164 -28.054   3.559  1.00 95.76           O  
ATOM    439  N   ILE B  55       8.086 -28.121   2.337  1.00 97.24           N  
ATOM    440  CA  ILE B  55       7.423 -27.638   1.130  1.00 97.24           C  
ATOM    441  C   ILE B  55       6.445 -28.695   0.621  1.00 97.24           C  
ATOM    442  CB  ILE B  55       8.445 -27.279   0.029  1.00 97.24           C  
ATOM    443  O   ILE B  55       5.299 -28.381   0.290  1.00 97.24           O  
ATOM    444  CG1 ILE B  55       9.237 -26.026   0.423  1.00 97.24           C  
ATOM    445  CG2 ILE B  55       7.742 -27.081  -1.317  1.00 97.24           C  
ATOM    446  CD1 ILE B  55      10.433 -25.742  -0.475  1.00 97.24           C  
ATOM    447  N   PHE B  56       6.892 -29.893   0.614  1.00 98.07           N  
ATOM    448  CA  PHE B  56       6.041 -30.989   0.167  1.00 98.07           C  
ATOM    449  C   PHE B  56       4.789 -31.088   1.032  1.00 98.07           C  
ATOM    450  CB  PHE B  56       6.807 -32.315   0.199  1.00 98.07           C  
ATOM    451  O   PHE B  56       3.675 -31.177   0.512  1.00 98.07           O  
ATOM    452  CG  PHE B  56       6.058 -33.464  -0.419  1.00 98.07           C  
ATOM    453  CD1 PHE B  56       5.179 -34.227   0.340  1.00 98.07           C  
ATOM    454  CD2 PHE B  56       6.234 -33.782  -1.759  1.00 98.07           C  
ATOM    455  CE1 PHE B  56       4.484 -35.292  -0.230  1.00 98.07           C  
ATOM    456  CE2 PHE B  56       5.543 -34.844  -2.335  1.00 98.07           C  
ATOM    457  CZ  PHE B  56       4.670 -35.599  -1.569  1.00 98.07           C  
ATOM    458  N   ASP B  57       4.973 -31.005   2.333  1.00 96.71           N  
ATOM    459  CA  ASP B  57       3.844 -31.080   3.256  1.00 96.71           C  
ATOM    460  C   ASP B  57       2.882 -29.914   3.042  1.00 96.71           C  
ATOM    461  CB  ASP B  57       4.335 -31.098   4.705  1.00 96.71           C  
ATOM    462  O   ASP B  57       1.668 -30.112   2.951  1.00 96.71           O  
ATOM    463  CG  ASP B  57       3.228 -31.389   5.702  1.00 96.71           C  
ATOM    464  OD1 ASP B  57       2.599 -32.466   5.620  1.00 96.71           O  
ATOM    465  OD2 ASP B  57       2.980 -30.532   6.578  1.00 96.71           O  
ATOM    466  N   HIS B  58       3.460 -28.781   2.818  1.00 95.75           N  
ATOM    467  CA  HIS B  58       2.692 -27.550   2.672  1.00 95.75           C  
ATOM    468  C   HIS B  58       1.896 -27.548   1.371  1.00 95.75           C  
ATOM    469  CB  HIS B  58       3.616 -26.332   2.724  1.00 95.75           C  
ATOM    470  O   HIS B  58       0.685 -27.314   1.379  1.00 95.75           O  
ATOM    471  CG  HIS B  58       2.891 -25.026   2.662  1.00 95.75           C  
ATOM    472  CD2 HIS B  58       2.885 -24.056   1.717  1.00 95.75           C  
ATOM    473  ND1 HIS B  58       2.049 -24.593   3.664  1.00 95.75           N  
ATOM    474  CE1 HIS B  58       1.555 -23.411   3.337  1.00 95.75           C  
ATOM    475  NE2 HIS B  58       2.047 -23.062   2.160  1.00 95.75           N  
ATOM    476  N   ILE B  59       2.500 -27.976   0.295  1.00 97.26           N  
ATOM    477  CA  ILE B  59       1.892 -27.834  -1.024  1.00 97.26           C  
ATOM    478  C   ILE B  59       1.122 -29.104  -1.378  1.00 97.26           C  
ATOM    479  CB  ILE B  59       2.954 -27.532  -2.106  1.00 97.26           C  
ATOM    480  O   ILE B  59      -0.009 -29.037  -1.864  1.00 97.26           O  
ATOM    481  CG1 ILE B  59       3.589 -26.158  -1.861  1.00 97.26           C  
ATOM    482  CG2 ILE B  59       2.336 -27.608  -3.505  1.00 97.26           C  
ATOM    483  CD1 ILE B  59       4.705 -25.810  -2.837  1.00 97.26           C  
ATOM    484  N   VAL B  60       1.642 -30.239  -1.051  1.00 97.54           N  
ATOM    485  CA  VAL B  60       1.061 -31.494  -1.518  1.00 97.54           C  
ATOM    486  C   VAL B  60       0.068 -32.020  -0.485  1.00 97.54           C  
ATOM    487  CB  VAL B  60       2.150 -32.554  -1.799  1.00 97.54           C  
ATOM    488  O   VAL B  60      -1.100 -32.259  -0.803  1.00 97.54           O  
ATOM    489  CG1 VAL B  60       1.518 -33.874  -2.236  1.00 97.54           C  
ATOM    490  CG2 VAL B  60       3.126 -32.048  -2.859  1.00 97.54           C  
ATOM    491  N   ARG B  61       0.419 -31.971   0.730  1.00 95.71           N  
ATOM    492  CA  ARG B  61      -0.418 -32.610   1.739  1.00 95.71           C  
ATOM    493  C   ARG B  61      -1.479 -31.647   2.260  1.00 95.71           C  
ATOM    494  CB  ARG B  61       0.437 -33.125   2.899  1.00 95.71           C  
ATOM    495  O   ARG B  61      -2.614 -32.049   2.525  1.00 95.71           O  
ATOM    496  CG  ARG B  61       1.349 -34.283   2.526  1.00 95.71           C  
ATOM    497  CD  ARG B  61       2.142 -34.785   3.724  1.00 95.71           C  
ATOM    498  NE  ARG B  61       3.078 -35.840   3.347  1.00 95.71           N  
ATOM    499  NH1 ARG B  61       4.765 -35.133   4.758  1.00 95.71           N  
ATOM    500  NH2 ARG B  61       5.071 -36.978   3.432  1.00 95.71           N  
ATOM    501  CZ  ARG B  61       4.303 -35.981   3.847  1.00 95.71           C  
ATOM    502  N   ARG B  62      -1.130 -30.367   2.284  1.00 95.16           N  
ATOM    503  CA  ARG B  62      -2.060 -29.411   2.876  1.00 95.16           C  
ATOM    504  C   ARG B  62      -2.760 -28.589   1.799  1.00 95.16           C  
ATOM    505  CB  ARG B  62      -1.330 -28.484   3.851  1.00 95.16           C  
ATOM    506  O   ARG B  62      -3.448 -27.613   2.104  1.00 95.16           O  
ATOM    507  CG  ARG B  62      -0.841 -29.177   5.112  1.00 95.16           C  
ATOM    508  CD  ARG B  62      -0.195 -28.196   6.081  1.00 95.16           C  
ATOM    509  NE  ARG B  62       0.435 -28.884   7.204  1.00 95.16           N  
ATOM    510  NH1 ARG B  62       1.311 -26.969   8.153  1.00 95.16           N  
ATOM    511  NH2 ARG B  62       1.667 -29.008   9.138  1.00 95.16           N  
ATOM    512  CZ  ARG B  62       1.136 -28.286   8.163  1.00 95.16           C  
ATOM    513  N   ASN B  63      -2.519 -28.888   0.584  1.00 95.87           N  
ATOM    514  CA  ASN B  63      -3.191 -28.264  -0.551  1.00 95.87           C  
ATOM    515  C   ASN B  63      -2.977 -26.753  -0.567  1.00 95.87           C  
ATOM    516  CB  ASN B  63      -4.687 -28.588  -0.534  1.00 95.87           C  
ATOM    517  O   ASN B  63      -3.925 -25.990  -0.757  1.00 95.87           O  
ATOM    518  CG  ASN B  63      -4.984 -29.996  -1.011  1.00 95.87           C  
ATOM    519  ND2 ASN B  63      -5.964 -30.639  -0.386  1.00 95.87           N  
ATOM    520  OD1 ASN B  63      -4.338 -30.502  -1.932  1.00 95.87           O  
ATOM    521  N   ARG B  64      -1.733 -26.408  -0.380  1.00 96.85           N  
ATOM    522  CA  ARG B  64      -1.366 -24.996  -0.406  1.00 96.85           C  
ATOM    523  C   ARG B  64      -0.551 -24.665  -1.652  1.00 96.85           C  
ATOM    524  CB  ARG B  64      -0.577 -24.622   0.850  1.00 96.85           C  
ATOM    525  O   ARG B  64      -0.359 -25.520  -2.520  1.00 96.85           O  
ATOM    526  CG  ARG B  64      -1.403 -24.644   2.126  1.00 96.85           C  
ATOM    527  CD  ARG B  64      -2.450 -23.539   2.139  1.00 96.85           C  
ATOM    528  NE  ARG B  64      -1.838 -22.216   2.060  1.00 96.85           N  
ATOM    529  NH1 ARG B  64      -1.348 -22.080   4.313  1.00 96.85           N  
ATOM    530  NH2 ARG B  64      -0.796 -20.354   2.909  1.00 96.85           N  
ATOM    531  CZ  ARG B  64      -1.329 -21.553   3.094  1.00 96.85           C  
ATOM    532  N   GLY B  65      -0.250 -23.485  -1.853  1.00 96.88           N  
ATOM    533  CA  GLY B  65       0.706 -23.008  -2.839  1.00 96.88           C  
ATOM    534  C   GLY B  65       2.030 -22.586  -2.230  1.00 96.88           C  
ATOM    535  O   GLY B  65       2.421 -23.085  -1.173  1.00 96.88           O  
ATOM    536  N   GLY B  66       2.659 -21.766  -2.982  1.00 96.25           N  
ATOM    537  CA  GLY B  66       3.952 -21.248  -2.565  1.00 96.25           C  
ATOM    538  C   GLY B  66       4.505 -20.196  -3.507  1.00 96.25           C  
ATOM    539  O   GLY B  66       3.916 -19.922  -4.555  1.00 96.25           O  
ATOM    540  N   TRP B  67       5.436 -19.547  -3.080  1.00 94.37           N  
ATOM    541  CA  TRP B  67       6.064 -18.606  -4.003  1.00 94.37           C  
ATOM    542  C   TRP B  67       7.142 -19.295  -4.832  1.00 94.37           C  
ATOM    543  CB  TRP B  67       6.666 -17.424  -3.240  1.00 94.37           C  
ATOM    544  O   TRP B  67       7.261 -20.522  -4.811  1.00 94.37           O  
ATOM    545  CG  TRP B  67       7.676 -17.818  -2.204  1.00 94.37           C  
ATOM    546  CD1 TRP B  67       8.219 -19.058  -2.013  1.00 94.37           C  
ATOM    547  CD2 TRP B  67       8.261 -16.967  -1.214  1.00 94.37           C  
ATOM    548  CE2 TRP B  67       9.152 -17.759  -0.456  1.00 94.37           C  
ATOM    549  CE3 TRP B  67       8.120 -15.610  -0.895  1.00 94.37           C  
ATOM    550  NE1 TRP B  67       9.107 -19.029  -0.963  1.00 94.37           N  
ATOM    551  CH2 TRP B  67       9.741 -15.907   0.895  1.00 94.37           C  
ATOM    552  CZ2 TRP B  67       9.898 -17.237   0.603  1.00 94.37           C  
ATOM    553  CZ3 TRP B  67       8.863 -15.093   0.160  1.00 94.37           C  
ATOM    554  N   CYS B  68       7.906 -18.600  -5.646  1.00 95.54           N  
ATOM    555  CA  CYS B  68       8.727 -19.155  -6.717  1.00 95.54           C  
ATOM    556  C   CYS B  68       9.765 -20.124  -6.162  1.00 95.54           C  
ATOM    557  CB  CYS B  68       9.423 -18.037  -7.493  1.00 95.54           C  
ATOM    558  O   CYS B  68      10.069 -21.140  -6.789  1.00 95.54           O  
ATOM    559  SG  CYS B  68      10.548 -17.045  -6.487  1.00 95.54           S  
ATOM    560  N   LEU B  69      10.271 -19.871  -4.902  1.00 96.86           N  
ATOM    561  CA  LEU B  69      11.310 -20.719  -4.327  1.00 96.86           C  
ATOM    562  C   LEU B  69      10.739 -22.070  -3.909  1.00 96.86           C  
ATOM    563  CB  LEU B  69      11.957 -20.030  -3.123  1.00 96.86           C  
ATOM    564  O   LEU B  69      11.440 -23.084  -3.952  1.00 96.86           O  
ATOM    565  CG  LEU B  69      12.598 -18.666  -3.385  1.00 96.86           C  
ATOM    566  CD1 LEU B  69      13.237 -18.127  -2.109  1.00 96.86           C  
ATOM    567  CD2 LEU B  69      13.627 -18.765  -4.505  1.00 96.86           C  
ATOM    568  N   GLN B  70       9.508 -22.113  -3.574  1.00 97.87           N  
ATOM    569  CA  GLN B  70       8.873 -23.340  -3.107  1.00 97.87           C  
ATOM    570  C   GLN B  70       8.298 -24.140  -4.273  1.00 97.87           C  
ATOM    571  CB  GLN B  70       7.772 -23.024  -2.094  1.00 97.87           C  
ATOM    572  O   GLN B  70       8.634 -25.312  -4.455  1.00 97.87           O  
ATOM    573  CG  GLN B  70       8.289 -22.437  -0.788  1.00 97.87           C  
ATOM    574  CD  GLN B  70       7.173 -21.982   0.134  1.00 97.87           C  
ATOM    575  NE2 GLN B  70       7.133 -22.540   1.339  1.00 97.87           N  
ATOM    576  OE1 GLN B  70       6.353 -21.135  -0.235  1.00 97.87           O  
ATOM    577  N   VAL B  71       7.566 -23.479  -5.095  1.00 98.40           N  
ATOM    578  CA  VAL B  71       6.848 -24.208  -6.135  1.00 98.40           C  
ATOM    579  C   VAL B  71       7.837 -24.744  -7.167  1.00 98.40           C  
ATOM    580  CB  VAL B  71       5.789 -23.317  -6.824  1.00 98.40           C  
ATOM    581  O   VAL B  71       7.647 -25.835  -7.710  1.00 98.40           O  
ATOM    582  CG1 VAL B  71       4.683 -22.935  -5.843  1.00 98.40           C  
ATOM    583  CG2 VAL B  71       6.444 -22.067  -7.410  1.00 98.40           C  
ATOM    584  N   ASN B  72       8.897 -24.001  -7.485  1.00 98.67           N  
ATOM    585  CA  ASN B  72       9.877 -24.474  -8.457  1.00 98.67           C  
ATOM    586  C   ASN B  72      10.815 -25.511  -7.847  1.00 98.67           C  
ATOM    587  CB  ASN B  72      10.679 -23.301  -9.024  1.00 98.67           C  
ATOM    588  O   ASN B  72      11.311 -26.395  -8.548  1.00 98.67           O  
ATOM    589  CG  ASN B  72       9.926 -22.545 -10.101  1.00 98.67           C  
ATOM    590  ND2 ASN B  72      10.221 -21.258 -10.239  1.00 98.67           N  
ATOM    591  OD1 ASN B  72       9.086 -23.113 -10.803  1.00 98.67           O  
ATOM    592  N   GLN B  73      11.060 -25.416  -6.526  1.00 98.46           N  
ATOM    593  CA  GLN B  73      11.826 -26.467  -5.863  1.00 98.46           C  
ATOM    594  C   GLN B  73      11.071 -27.792  -5.879  1.00 98.46           C  
ATOM    595  CB  GLN B  73      12.154 -26.066  -4.424  1.00 98.46           C  
ATOM    596  O   GLN B  73      11.667 -28.851  -6.086  1.00 98.46           O  
ATOM    597  CG  GLN B  73      13.037 -27.068  -3.692  1.00 98.46           C  
ATOM    598  CD  GLN B  73      13.447 -26.591  -2.312  1.00 98.46           C  
ATOM    599  NE2 GLN B  73      14.390 -27.296  -1.697  1.00 98.46           N  
ATOM    600  OE1 GLN B  73      12.921 -25.596  -1.802  1.00 98.46           O  
ATOM    601  N   LEU B  74       9.801 -27.701  -5.601  1.00 98.48           N  
ATOM    602  CA  LEU B  74       8.970 -28.897  -5.678  1.00 98.48           C  
ATOM    603  C   LEU B  74       8.979 -29.475  -7.089  1.00 98.48           C  
ATOM    604  CB  LEU B  74       7.534 -28.581  -5.253  1.00 98.48           C  
ATOM    605  O   LEU B  74       9.099 -30.690  -7.266  1.00 98.48           O  
ATOM    606  CG  LEU B  74       6.552 -29.754  -5.255  1.00 98.48           C  
ATOM    607  CD1 LEU B  74       6.984 -30.809  -4.242  1.00 98.48           C  
ATOM    608  CD2 LEU B  74       5.138 -29.268  -4.958  1.00 98.48           C  
ATOM    609  N   LEU B  75       8.918 -28.609  -8.040  1.00 98.69           N  
ATOM    610  CA  LEU B  75       8.955 -29.042  -9.433  1.00 98.69           C  
ATOM    611  C   LEU B  75      10.304 -29.669  -9.771  1.00 98.69           C  
ATOM    612  CB  LEU B  75       8.679 -27.862 -10.368  1.00 98.69           C  
ATOM    613  O   LEU B  75      10.363 -30.682 -10.471  1.00 98.69           O  
ATOM    614  CG  LEU B  75       8.598 -28.185 -11.861  1.00 98.69           C  
ATOM    615  CD1 LEU B  75       7.528 -29.241 -12.118  1.00 98.69           C  
ATOM    616  CD2 LEU B  75       8.315 -26.922 -12.667  1.00 98.69           C  
ATOM    617  N   TYR B  76      11.331 -29.045  -9.339  1.00 98.63           N  
ATOM    618  CA  TYR B  76      12.668 -29.601  -9.514  1.00 98.63           C  
ATOM    619  C   TYR B  76      12.744 -31.022  -8.969  1.00 98.63           C  
ATOM    620  CB  TYR B  76      13.711 -28.720  -8.820  1.00 98.63           C  
ATOM    621  O   TYR B  76      13.216 -31.932  -9.654  1.00 98.63           O  
ATOM    622  CG  TYR B  76      15.092 -29.329  -8.782  1.00 98.63           C  
ATOM    623  CD1 TYR B  76      15.561 -29.968  -7.637  1.00 98.63           C  
ATOM    624  CD2 TYR B  76      15.929 -29.266  -9.890  1.00 98.63           C  
ATOM    625  CE1 TYR B  76      16.834 -30.529  -7.596  1.00 98.63           C  
ATOM    626  CE2 TYR B  76      17.203 -29.824  -9.862  1.00 98.63           C  
ATOM    627  OH  TYR B  76      18.906 -31.006  -8.678  1.00 98.63           O  
ATOM    628  CZ  TYR B  76      17.646 -30.452  -8.712  1.00 98.63           C  
ATOM    629  N   TRP B  77      12.296 -31.210  -7.720  1.00 98.03           N  
ATOM    630  CA  TRP B  77      12.293 -32.531  -7.100  1.00 98.03           C  
ATOM    631  C   TRP B  77      11.503 -33.526  -7.943  1.00 98.03           C  
ATOM    632  CB  TRP B  77      11.707 -32.461  -5.687  1.00 98.03           C  
ATOM    633  O   TRP B  77      11.974 -34.634  -8.211  1.00 98.03           O  
ATOM    634  CG  TRP B  77      11.399 -33.801  -5.089  1.00 98.03           C  
ATOM    635  CD1 TRP B  77      12.282 -34.665  -4.503  1.00 98.03           C  
ATOM    636  CD2 TRP B  77      10.117 -34.433  -5.023  1.00 98.03           C  
ATOM    637  CE2 TRP B  77      10.297 -35.678  -4.383  1.00 98.03           C  
ATOM    638  CE3 TRP B  77       8.831 -34.065  -5.443  1.00 98.03           C  
ATOM    639  NE1 TRP B  77      11.625 -35.796  -4.076  1.00 98.03           N  
ATOM    640  CH2 TRP B  77       7.990 -36.175  -4.573  1.00 98.03           C  
ATOM    641  CZ2 TRP B  77       9.237 -36.560  -4.152  1.00 98.03           C  
ATOM    642  CZ3 TRP B  77       7.778 -34.943  -5.213  1.00 98.03           C  
ATOM    643  N   ALA B  78      10.381 -33.127  -8.398  1.00 97.06           N  
ATOM    644  CA  ALA B  78       9.504 -34.008  -9.166  1.00 97.06           C  
ATOM    645  C   ALA B  78      10.155 -34.417 -10.484  1.00 97.06           C  
ATOM    646  CB  ALA B  78       8.163 -33.327  -9.427  1.00 97.06           C  
ATOM    647  O   ALA B  78      10.172 -35.599 -10.834  1.00 97.06           O  
ATOM    648  N   LEU B  79      10.717 -33.460 -11.172  1.00 97.46           N  
ATOM    649  CA  LEU B  79      11.297 -33.720 -12.485  1.00 97.46           C  
ATOM    650  C   LEU B  79      12.544 -34.590 -12.366  1.00 97.46           C  
ATOM    651  CB  LEU B  79      11.643 -32.405 -13.188  1.00 97.46           C  
ATOM    652  O   LEU B  79      12.760 -35.489 -13.182  1.00 97.46           O  
ATOM    653  CG  LEU B  79      10.462 -31.525 -13.599  1.00 97.46           C  
ATOM    654  CD1 LEU B  79      10.961 -30.202 -14.173  1.00 97.46           C  
ATOM    655  CD2 LEU B  79       9.578 -32.251 -14.608  1.00 97.46           C  
ATOM    656  N   THR B  80      13.311 -34.356 -11.364  1.00 96.72           N  
ATOM    657  CA  THR B  80      14.511 -35.158 -11.154  1.00 96.72           C  
ATOM    658  C   THR B  80      14.146 -36.574 -10.717  1.00 96.72           C  
ATOM    659  CB  THR B  80      15.435 -34.516 -10.102  1.00 96.72           C  
ATOM    660  O   THR B  80      14.795 -37.540 -11.121  1.00 96.72           O  
ATOM    661  CG2 THR B  80      16.104 -33.260 -10.651  1.00 96.72           C  
ATOM    662  OG1 THR B  80      14.663 -34.166  -8.947  1.00 96.72           O  
ATOM    663  N   THR B  81      13.124 -36.688  -9.895  1.00 94.21           N  
ATOM    664  CA  THR B  81      12.670 -37.986  -9.407  1.00 94.21           C  
ATOM    665  C   THR B  81      12.204 -38.866 -10.563  1.00 94.21           C  
ATOM    666  CB  THR B  81      11.530 -37.831  -8.384  1.00 94.21           C  
ATOM    667  O   THR B  81      12.480 -40.068 -10.586  1.00 94.21           O  
ATOM    668  CG2 THR B  81      11.050 -39.189  -7.884  1.00 94.21           C  
ATOM    669  OG1 THR B  81      11.997 -37.061  -7.269  1.00 94.21           O  
ATOM    670  N   ILE B  82      11.580 -38.307 -11.592  1.00 93.43           N  
ATOM    671  CA  ILE B  82      11.042 -39.106 -12.688  1.00 93.43           C  
ATOM    672  C   ILE B  82      12.125 -39.336 -13.739  1.00 93.43           C  
ATOM    673  CB  ILE B  82       9.808 -38.430 -13.327  1.00 93.43           C  
ATOM    674  O   ILE B  82      11.984 -40.203 -14.605  1.00 93.43           O  
ATOM    675  CG1 ILE B  82      10.186 -37.057 -13.895  1.00 93.43           C  
ATOM    676  CG2 ILE B  82       8.671 -38.307 -12.308  1.00 93.43           C  
ATOM    677  CD1 ILE B  82       9.094 -36.415 -14.740  1.00 93.43           C  
ATOM    678  N   GLY B  83      13.229 -38.418 -13.722  1.00 94.18           N  
ATOM    679  CA  GLY B  83      14.367 -38.781 -14.551  1.00 94.18           C  
ATOM    680  C   GLY B  83      14.800 -37.672 -15.491  1.00 94.18           C  
ATOM    681  O   GLY B  83      15.752 -37.836 -16.257  1.00 94.18           O  
ATOM    682  N   PHE B  84      14.141 -36.568 -15.459  1.00 97.17           N  
ATOM    683  CA  PHE B  84      14.560 -35.453 -16.300  1.00 97.17           C  
ATOM    684  C   PHE B  84      15.898 -34.893 -15.831  1.00 97.17           C  
ATOM    685  CB  PHE B  84      13.499 -34.349 -16.299  1.00 97.17           C  
ATOM    686  O   PHE B  84      16.168 -34.842 -14.630  1.00 97.17           O  
ATOM    687  CG  PHE B  84      12.337 -34.622 -17.216  1.00 97.17           C  
ATOM    688  CD1 PHE B  84      12.466 -34.462 -18.590  1.00 97.17           C  
ATOM    689  CD2 PHE B  84      11.115 -35.038 -16.703  1.00 97.17           C  
ATOM    690  CE1 PHE B  84      11.392 -34.714 -19.441  1.00 97.17           C  
ATOM    691  CE2 PHE B  84      10.038 -35.292 -17.547  1.00 97.17           C  
ATOM    692  CZ  PHE B  84      10.178 -35.128 -18.916  1.00 97.17           C  
ATOM    693  N   GLN B  85      16.712 -34.505 -16.765  1.00 97.74           N  
ATOM    694  CA  GLN B  85      17.888 -33.703 -16.443  1.00 97.74           C  
ATOM    695  C   GLN B  85      17.506 -32.251 -16.169  1.00 97.74           C  
ATOM    696  CB  GLN B  85      18.912 -33.772 -17.577  1.00 97.74           C  
ATOM    697  O   GLN B  85      17.279 -31.477 -17.101  1.00 97.74           O  
ATOM    698  CG  GLN B  85      20.265 -33.171 -17.221  1.00 97.74           C  
ATOM    699  CD  GLN B  85      21.259 -33.244 -18.364  1.00 97.74           C  
ATOM    700  NE2 GLN B  85      22.357 -32.506 -18.244  1.00 97.74           N  
ATOM    701  OE1 GLN B  85      21.042 -33.960 -19.348  1.00 97.74           O  
ATOM    702  N   THR B  86      17.513 -31.893 -14.891  1.00 98.50           N  
ATOM    703  CA  THR B  86      16.971 -30.601 -14.484  1.00 98.50           C  
ATOM    704  C   THR B  86      17.984 -29.830 -13.643  1.00 98.50           C  
ATOM    705  CB  THR B  86      15.662 -30.769 -13.690  1.00 98.50           C  
ATOM    706  O   THR B  86      18.628 -30.401 -12.760  1.00 98.50           O  
ATOM    707  CG2 THR B  86      14.979 -29.424 -13.466  1.00 98.50           C  
ATOM    708  OG1 THR B  86      14.776 -31.628 -14.418  1.00 98.50           O  
ATOM    709  N   THR B  87      18.109 -28.554 -13.927  1.00 98.53           N  
ATOM    710  CA  THR B  87      19.037 -27.681 -13.216  1.00 98.53           C  
ATOM    711  C   THR B  87      18.310 -26.460 -12.658  1.00 98.53           C  
ATOM    712  CB  THR B  87      20.187 -27.223 -14.131  1.00 98.53           C  
ATOM    713  O   THR B  87      17.463 -25.873 -13.334  1.00 98.53           O  
ATOM    714  CG2 THR B  87      21.206 -26.391 -13.359  1.00 98.53           C  
ATOM    715  OG1 THR B  87      20.842 -28.374 -14.677  1.00 98.53           O  
ATOM    716  N   MET B  88      18.601 -26.146 -11.420  1.00 98.33           N  
ATOM    717  CA  MET B  88      18.082 -24.917 -10.827  1.00 98.33           C  
ATOM    718  C   MET B  88      18.899 -23.710 -11.276  1.00 98.33           C  
ATOM    719  CB  MET B  88      18.086 -25.013  -9.301  1.00 98.33           C  
ATOM    720  O   MET B  88      20.129 -23.766 -11.312  1.00 98.33           O  
ATOM    721  CG  MET B  88      16.957 -25.861  -8.737  1.00 98.33           C  
ATOM    722  SD  MET B  88      16.937 -25.876  -6.902  1.00 98.33           S  
ATOM    723  CE  MET B  88      15.826 -27.279  -6.605  1.00 98.33           C  
ATOM    724  N   LEU B  89      18.178 -22.637 -11.612  1.00 98.60           N  
ATOM    725  CA  LEU B  89      18.790 -21.357 -11.951  1.00 98.60           C  
ATOM    726  C   LEU B  89      18.257 -20.246 -11.053  1.00 98.60           C  
ATOM    727  CB  LEU B  89      18.530 -21.011 -13.420  1.00 98.60           C  
ATOM    728  O   LEU B  89      17.273 -20.439 -10.336  1.00 98.60           O  
ATOM    729  CG  LEU B  89      18.920 -22.076 -14.446  1.00 98.60           C  
ATOM    730  CD1 LEU B  89      18.503 -21.640 -15.847  1.00 98.60           C  
ATOM    731  CD2 LEU B  89      20.419 -22.350 -14.390  1.00 98.60           C  
ATOM    732  N   GLY B  90      18.920 -19.120 -11.056  1.00 97.03           N  
ATOM    733  CA  GLY B  90      18.506 -17.954 -10.293  1.00 97.03           C  
ATOM    734  C   GLY B  90      18.209 -16.747 -11.162  1.00 97.03           C  
ATOM    735  O   GLY B  90      18.977 -16.426 -12.072  1.00 97.03           O  
ATOM    736  N   GLY B  91      17.078 -16.088 -10.856  1.00 95.37           N  
ATOM    737  CA  GLY B  91      16.670 -14.952 -11.666  1.00 95.37           C  
ATOM    738  C   GLY B  91      16.499 -13.677 -10.863  1.00 95.37           C  
ATOM    739  O   GLY B  91      16.398 -13.719  -9.635  1.00 95.37           O  
ATOM    740  N   TYR B  92      16.533 -12.551 -11.579  1.00 90.96           N  
ATOM    741  CA  TYR B  92      16.281 -11.206 -11.072  1.00 90.96           C  
ATOM    742  C   TYR B  92      15.040 -10.603 -11.719  1.00 90.96           C  
ATOM    743  CB  TYR B  92      17.491 -10.302 -11.323  1.00 90.96           C  
ATOM    744  O   TYR B  92      15.015 -10.366 -12.929  1.00 90.96           O  
ATOM    745  CG  TYR B  92      18.770 -10.814 -10.705  1.00 90.96           C  
ATOM    746  CD1 TYR B  92      19.289 -10.234  -9.550  1.00 90.96           C  
ATOM    747  CD2 TYR B  92      19.461 -11.877 -11.275  1.00 90.96           C  
ATOM    748  CE1 TYR B  92      20.468 -10.702  -8.978  1.00 90.96           C  
ATOM    749  CE2 TYR B  92      20.641 -12.353 -10.712  1.00 90.96           C  
ATOM    750  OH  TYR B  92      22.303 -12.227  -9.003  1.00 90.96           O  
ATOM    751  CZ  TYR B  92      21.135 -11.760  -9.565  1.00 90.96           C  
ATOM    752  N   PHE B  93      14.106 -10.298 -10.939  1.00 88.47           N  
ATOM    753  CA  PHE B  93      12.820  -9.849 -11.459  1.00 88.47           C  
ATOM    754  C   PHE B  93      12.866  -8.367 -11.811  1.00 88.47           C  
ATOM    755  CB  PHE B  93      11.705 -10.113 -10.442  1.00 88.47           C  
ATOM    756  O   PHE B  93      13.449  -7.567 -11.076  1.00 88.47           O  
ATOM    757  CG  PHE B  93      10.476 -10.744 -11.039  1.00 88.47           C  
ATOM    758  CD1 PHE B  93       9.433  -9.957 -11.512  1.00 88.47           C  
ATOM    759  CD2 PHE B  93      10.364 -12.126 -11.126  1.00 88.47           C  
ATOM    760  CE1 PHE B  93       8.294 -10.538 -12.064  1.00 88.47           C  
ATOM    761  CE2 PHE B  93       9.229 -12.714 -11.677  1.00 88.47           C  
ATOM    762  CZ  PHE B  93       8.195 -11.919 -12.145  1.00 88.47           C  
ATOM    763  N   TYR B  94      12.149  -8.013 -12.832  1.00 86.03           N  
ATOM    764  CA  TYR B  94      12.014  -6.619 -13.240  1.00 86.03           C  
ATOM    765  C   TYR B  94      10.985  -5.897 -12.379  1.00 86.03           C  
ATOM    766  CB  TYR B  94      11.618  -6.527 -14.717  1.00 86.03           C  
ATOM    767  O   TYR B  94       9.904  -6.428 -12.116  1.00 86.03           O  
ATOM    768  CG  TYR B  94      11.686  -5.127 -15.277  1.00 86.03           C  
ATOM    769  CD1 TYR B  94      10.528  -4.384 -15.492  1.00 86.03           C  
ATOM    770  CD2 TYR B  94      12.909  -4.545 -15.594  1.00 86.03           C  
ATOM    771  CE1 TYR B  94      10.586  -3.094 -16.010  1.00 86.03           C  
ATOM    772  CE2 TYR B  94      12.979  -3.256 -16.112  1.00 86.03           C  
ATOM    773  OH  TYR B  94      11.878  -1.263 -16.829  1.00 86.03           O  
ATOM    774  CZ  TYR B  94      11.814  -2.540 -16.316  1.00 86.03           C  
ATOM    775  N   ILE B  95      11.306  -4.695 -11.920  1.00 75.04           N  
ATOM    776  CA  ILE B  95      10.444  -3.864 -11.086  1.00 75.04           C  
ATOM    777  C   ILE B  95      10.033  -2.612 -11.857  1.00 75.04           C  
ATOM    778  CB  ILE B  95      11.142  -3.474  -9.764  1.00 75.04           C  
ATOM    779  O   ILE B  95      10.764  -1.619 -11.877  1.00 75.04           O  
ATOM    780  CG1 ILE B  95      11.706  -4.720  -9.070  1.00 75.04           C  
ATOM    781  CG2 ILE B  95      10.175  -2.725  -8.843  1.00 75.04           C  
ATOM    782  CD1 ILE B  95      12.598  -4.413  -7.875  1.00 75.04           C  
ATOM    783  N   PRO B  96       8.842  -2.580 -12.344  1.00 68.43           N  
ATOM    784  CA  PRO B  96       8.384  -1.540 -13.269  1.00 68.43           C  
ATOM    785  C   PRO B  96       8.455  -0.140 -12.665  1.00 68.43           C  
ATOM    786  CB  PRO B  96       6.934  -1.938 -13.556  1.00 68.43           C  
ATOM    787  O   PRO B  96       8.971   0.784 -13.299  1.00 68.43           O  
ATOM    788  CG  PRO B  96       6.913  -3.427 -13.423  1.00 68.43           C  
ATOM    789  CD  PRO B  96       7.853  -3.821 -12.320  1.00 68.43           C  
ATOM    790  N   PRO B  97       8.013   0.049 -11.394  1.00 57.22           N  
ATOM    791  CA  PRO B  97       8.001   1.415 -10.867  1.00 57.22           C  
ATOM    792  C   PRO B  97       9.391   2.045 -10.829  1.00 57.22           C  
ATOM    793  CB  PRO B  97       7.442   1.242  -9.452  1.00 57.22           C  
ATOM    794  O   PRO B  97       9.524   3.266 -10.954  1.00 57.22           O  
ATOM    795  CG  PRO B  97       6.667  -0.035  -9.501  1.00 57.22           C  
ATOM    796  CD  PRO B  97       7.266  -0.915 -10.561  1.00 57.22           C  
ATOM    797  N   VAL B  98      10.449   1.202 -10.666  1.00 59.74           N  
ATOM    798  CA  VAL B  98      11.788   1.774 -10.575  1.00 59.74           C  
ATOM    799  C   VAL B  98      12.578   1.447 -11.840  1.00 59.74           C  
ATOM    800  CB  VAL B  98      12.542   1.257  -9.329  1.00 59.74           C  
ATOM    801  O   VAL B  98      13.746   1.822 -11.965  1.00 59.74           O  
ATOM    802  CG1 VAL B  98      11.916   1.811  -8.050  1.00 59.74           C  
ATOM    803  CG2 VAL B  98      12.550  -0.270  -9.306  1.00 59.74           C  
ATOM    804  N   ASN B  99      12.004   0.794 -12.819  1.00 72.42           N  
ATOM    805  CA  ASN B  99      12.580   0.468 -14.119  1.00 72.42           C  
ATOM    806  C   ASN B  99      13.942  -0.205 -13.976  1.00 72.42           C  
ATOM    807  CB  ASN B  99      12.698   1.725 -14.984  1.00 72.42           C  
ATOM    808  O   ASN B  99      14.903   0.179 -14.645  1.00 72.42           O  
ATOM    809  CG  ASN B  99      12.601   1.425 -16.467  1.00 72.42           C  
ATOM    810  ND2 ASN B  99      13.098   2.339 -17.291  1.00 72.42           N  
ATOM    811  OD1 ASN B  99      12.082   0.380 -16.868  1.00 72.42           O  
ATOM    812  N   LYS B 100      14.028  -1.176 -12.994  1.00 73.97           N  
ATOM    813  CA  LYS B 100      15.250  -1.935 -12.746  1.00 73.97           C  
ATOM    814  C   LYS B 100      14.933  -3.375 -12.354  1.00 73.97           C  
ATOM    815  CB  LYS B 100      16.085  -1.266 -11.653  1.00 73.97           C  
ATOM    816  O   LYS B 100      13.834  -3.666 -11.876  1.00 73.97           O  
ATOM    817  CG  LYS B 100      16.710   0.057 -12.074  1.00 73.97           C  
ATOM    818  CD  LYS B 100      17.619   0.616 -10.987  1.00 73.97           C  
ATOM    819  CE  LYS B 100      18.265   1.926 -11.417  1.00 73.97           C  
ATOM    820  NZ  LYS B 100      19.142   2.488 -10.347  1.00 73.97           N  
ATOM    821  N   TYR B 101      15.891  -4.201 -12.664  1.00 85.47           N  
ATOM    822  CA  TYR B 101      15.806  -5.552 -12.121  1.00 85.47           C  
ATOM    823  C   TYR B 101      16.208  -5.575 -10.651  1.00 85.47           C  
ATOM    824  CB  TYR B 101      16.693  -6.511 -12.920  1.00 85.47           C  
ATOM    825  O   TYR B 101      16.936  -4.694 -10.186  1.00 85.47           O  
ATOM    826  CG  TYR B 101      16.203  -6.762 -14.325  1.00 85.47           C  
ATOM    827  CD1 TYR B 101      15.299  -7.787 -14.595  1.00 85.47           C  
ATOM    828  CD2 TYR B 101      16.642  -5.977 -15.385  1.00 85.47           C  
ATOM    829  CE1 TYR B 101      14.846  -8.024 -15.889  1.00 85.47           C  
ATOM    830  CE2 TYR B 101      16.196  -6.205 -16.683  1.00 85.47           C  
ATOM    831  OH  TYR B 101      14.854  -7.459 -18.207  1.00 85.47           O  
ATOM    832  CZ  TYR B 101      15.299  -7.229 -16.924  1.00 85.47           C  
ATOM    833  N   SER B 102      15.721  -6.521  -9.952  1.00 79.30           N  
ATOM    834  CA  SER B 102      16.062  -6.653  -8.539  1.00 79.30           C  
ATOM    835  C   SER B 102      17.568  -6.798  -8.345  1.00 79.30           C  
ATOM    836  CB  SER B 102      15.342  -7.853  -7.923  1.00 79.30           C  
ATOM    837  O   SER B 102      18.255  -7.378  -9.188  1.00 79.30           O  
ATOM    838  OG  SER B 102      15.800  -9.064  -8.500  1.00 79.30           O  
ATOM    839  N   THR B 103      18.003  -6.277  -7.227  1.00 71.89           N  
ATOM    840  CA  THR B 103      19.428  -6.335  -6.921  1.00 71.89           C  
ATOM    841  C   THR B 103      19.829  -7.739  -6.477  1.00 71.89           C  
ATOM    842  CB  THR B 103      19.807  -5.320  -5.827  1.00 71.89           C  
ATOM    843  O   THR B 103      20.937  -8.195  -6.767  1.00 71.89           O  
ATOM    844  CG2 THR B 103      19.837  -3.899  -6.381  1.00 71.89           C  
ATOM    845  OG1 THR B 103      18.844  -5.388  -4.767  1.00 71.89           O  
ATOM    846  N   GLY B 104      18.879  -8.400  -5.863  1.00 78.63           N  
ATOM    847  CA  GLY B 104      19.148  -9.754  -5.407  1.00 78.63           C  
ATOM    848  C   GLY B 104      18.499 -10.816  -6.276  1.00 78.63           C  
ATOM    849  O   GLY B 104      17.540 -10.535  -6.996  1.00 78.63           O  
ATOM    850  N   MET B 105      19.119 -12.025  -6.260  1.00 89.50           N  
ATOM    851  CA  MET B 105      18.552 -13.191  -6.932  1.00 89.50           C  
ATOM    852  C   MET B 105      17.297 -13.676  -6.215  1.00 89.50           C  
ATOM    853  CB  MET B 105      19.580 -14.320  -7.010  1.00 89.50           C  
ATOM    854  O   MET B 105      17.383 -14.447  -5.258  1.00 89.50           O  
ATOM    855  CG  MET B 105      19.162 -15.469  -7.913  1.00 89.50           C  
ATOM    856  SD  MET B 105      20.481 -16.730  -8.103  1.00 89.50           S  
ATOM    857  CE  MET B 105      20.552 -17.378  -6.410  1.00 89.50           C  
ATOM    858  N   VAL B 106      16.142 -13.308  -6.689  1.00 90.46           N  
ATOM    859  CA  VAL B 106      14.916 -13.474  -5.914  1.00 90.46           C  
ATOM    860  C   VAL B 106      14.033 -14.537  -6.565  1.00 90.46           C  
ATOM    861  CB  VAL B 106      14.141 -12.144  -5.786  1.00 90.46           C  
ATOM    862  O   VAL B 106      12.984 -14.896  -6.026  1.00 90.46           O  
ATOM    863  CG1 VAL B 106      14.948 -11.125  -4.982  1.00 90.46           C  
ATOM    864  CG2 VAL B 106      13.800 -11.590  -7.168  1.00 90.46           C  
ATOM    865  N   HIS B 107      14.424 -15.056  -7.736  1.00 95.34           N  
ATOM    866  CA  HIS B 107      13.536 -15.953  -8.467  1.00 95.34           C  
ATOM    867  C   HIS B 107      14.228 -17.273  -8.790  1.00 95.34           C  
ATOM    868  CB  HIS B 107      13.045 -15.289  -9.754  1.00 95.34           C  
ATOM    869  O   HIS B 107      15.362 -17.281  -9.275  1.00 95.34           O  
ATOM    870  CG  HIS B 107      11.965 -16.054 -10.451  1.00 95.34           C  
ATOM    871  CD2 HIS B 107      11.907 -16.574 -11.699  1.00 95.34           C  
ATOM    872  ND1 HIS B 107      10.763 -16.358  -9.849  1.00 95.34           N  
ATOM    873  CE1 HIS B 107      10.010 -17.035 -10.701  1.00 95.34           C  
ATOM    874  NE2 HIS B 107      10.681 -17.179 -11.831  1.00 95.34           N  
ATOM    875  N   LEU B 108      13.627 -18.365  -8.456  1.00 97.82           N  
ATOM    876  CA  LEU B 108      14.079 -19.706  -8.810  1.00 97.82           C  
ATOM    877  C   LEU B 108      13.349 -20.217 -10.047  1.00 97.82           C  
ATOM    878  CB  LEU B 108      13.863 -20.671  -7.641  1.00 97.82           C  
ATOM    879  O   LEU B 108      12.119 -20.164 -10.113  1.00 97.82           O  
ATOM    880  CG  LEU B 108      14.424 -22.083  -7.814  1.00 97.82           C  
ATOM    881  CD1 LEU B 108      14.706 -22.712  -6.454  1.00 97.82           C  
ATOM    882  CD2 LEU B 108      13.459 -22.947  -8.619  1.00 97.82           C  
ATOM    883  N   LEU B 109      14.101 -20.640 -11.005  1.00 98.49           N  
ATOM    884  CA  LEU B 109      13.561 -21.268 -12.206  1.00 98.49           C  
ATOM    885  C   LEU B 109      14.371 -22.504 -12.585  1.00 98.49           C  
ATOM    886  CB  LEU B 109      13.550 -20.275 -13.371  1.00 98.49           C  
ATOM    887  O   LEU B 109      15.404 -22.785 -11.973  1.00 98.49           O  
ATOM    888  CG  LEU B 109      14.915 -19.851 -13.915  1.00 98.49           C  
ATOM    889  CD1 LEU B 109      14.777 -19.317 -15.337  1.00 98.49           C  
ATOM    890  CD2 LEU B 109      15.553 -18.807 -13.005  1.00 98.49           C  
ATOM    891  N   LEU B 110      13.922 -23.244 -13.648  1.00 98.86           N  
ATOM    892  CA  LEU B 110      14.576 -24.507 -13.974  1.00 98.86           C  
ATOM    893  C   LEU B 110      14.971 -24.551 -15.446  1.00 98.86           C  
ATOM    894  CB  LEU B 110      13.657 -25.686 -13.644  1.00 98.86           C  
ATOM    895  O   LEU B 110      14.300 -23.955 -16.291  1.00 98.86           O  
ATOM    896  CG  LEU B 110      13.080 -25.721 -12.228  1.00 98.86           C  
ATOM    897  CD1 LEU B 110      12.136 -26.909 -12.070  1.00 98.86           C  
ATOM    898  CD2 LEU B 110      14.200 -25.780 -11.195  1.00 98.86           C  
ATOM    899  N   GLN B 111      16.058 -25.200 -15.651  1.00 98.83           N  
ATOM    900  CA  GLN B 111      16.438 -25.625 -16.994  1.00 98.83           C  
ATOM    901  C   GLN B 111      16.335 -27.141 -17.141  1.00 98.83           C  
ATOM    902  CB  GLN B 111      17.857 -25.161 -17.323  1.00 98.83           C  
ATOM    903  O   GLN B 111      16.834 -27.887 -16.296  1.00 98.83           O  
ATOM    904  CG  GLN B 111      18.351 -25.612 -18.691  1.00 98.83           C  
ATOM    905  CD  GLN B 111      19.801 -25.246 -18.942  1.00 98.83           C  
ATOM    906  NE2 GLN B 111      20.609 -26.237 -19.305  1.00 98.83           N  
ATOM    907  OE1 GLN B 111      20.193 -24.082 -18.812  1.00 98.83           O  
ATOM    908  N   VAL B 112      15.691 -27.636 -18.176  1.00 98.78           N  
ATOM    909  CA  VAL B 112      15.554 -29.061 -18.459  1.00 98.78           C  
ATOM    910  C   VAL B 112      16.144 -29.374 -19.833  1.00 98.78           C  
ATOM    911  CB  VAL B 112      14.078 -29.513 -18.397  1.00 98.78           C  
ATOM    912  O   VAL B 112      15.863 -28.676 -20.809  1.00 98.78           O  
ATOM    913  CG1 VAL B 112      13.956 -31.002 -18.715  1.00 98.78           C  
ATOM    914  CG2 VAL B 112      13.484 -29.206 -17.024  1.00 98.78           C  
ATOM    915  N   THR B 113      16.931 -30.373 -19.871  1.00 98.01           N  
ATOM    916  CA  THR B 113      17.552 -30.802 -21.120  1.00 98.01           C  
ATOM    917  C   THR B 113      16.880 -32.065 -21.652  1.00 98.01           C  
ATOM    918  CB  THR B 113      19.059 -31.057 -20.936  1.00 98.01           C  
ATOM    919  O   THR B 113      16.784 -33.069 -20.943  1.00 98.01           O  
ATOM    920  CG2 THR B 113      19.718 -31.438 -22.258  1.00 98.01           C  
ATOM    921  OG1 THR B 113      19.681 -29.870 -20.430  1.00 98.01           O  
ATOM    922  N   ILE B 114      16.342 -31.979 -22.860  1.00 96.78           N  
ATOM    923  CA  ILE B 114      15.709 -33.110 -23.529  1.00 96.78           C  
ATOM    924  C   ILE B 114      16.327 -33.303 -24.912  1.00 96.78           C  
ATOM    925  CB  ILE B 114      14.181 -32.913 -23.648  1.00 96.78           C  
ATOM    926  O   ILE B 114      16.234 -32.422 -25.769  1.00 96.78           O  
ATOM    927  CG1 ILE B 114      13.558 -32.717 -22.261  1.00 96.78           C  
ATOM    928  CG2 ILE B 114      13.539 -34.099 -24.374  1.00 96.78           C  
ATOM    929  CD1 ILE B 114      12.100 -32.281 -22.293  1.00 96.78           C  
ATOM    930  N   ASP B 115      16.961 -34.373 -25.152  1.00 94.46           N  
ATOM    931  CA  ASP B 115      17.554 -34.728 -26.438  1.00 94.46           C  
ATOM    932  C   ASP B 115      18.504 -33.636 -26.924  1.00 94.46           C  
ATOM    933  CB  ASP B 115      16.463 -34.979 -27.481  1.00 94.46           C  
ATOM    934  O   ASP B 115      18.415 -33.195 -28.072  1.00 94.46           O  
ATOM    935  CG  ASP B 115      15.603 -36.189 -27.159  1.00 94.46           C  
ATOM    936  OD1 ASP B 115      16.111 -37.154 -26.548  1.00 94.46           O  
ATOM    937  OD2 ASP B 115      14.407 -36.178 -27.523  1.00 94.46           O  
ATOM    938  N   GLY B 116      19.295 -33.046 -25.988  1.00 93.30           N  
ATOM    939  CA  GLY B 116      20.317 -32.075 -26.344  1.00 93.30           C  
ATOM    940  C   GLY B 116      19.791 -30.654 -26.413  1.00 93.30           C  
ATOM    941  O   GLY B 116      20.565 -29.706 -26.563  1.00 93.30           O  
ATOM    942  N   ARG B 117      18.431 -30.466 -26.263  1.00 96.93           N  
ATOM    943  CA  ARG B 117      17.838 -29.133 -26.267  1.00 96.93           C  
ATOM    944  C   ARG B 117      17.498 -28.680 -24.851  1.00 96.93           C  
ATOM    945  CB  ARG B 117      16.582 -29.106 -27.141  1.00 96.93           C  
ATOM    946  O   ARG B 117      17.064 -29.484 -24.024  1.00 96.93           O  
ATOM    947  CG  ARG B 117      16.854 -29.344 -28.618  1.00 96.93           C  
ATOM    948  CD  ARG B 117      15.582 -29.246 -29.449  1.00 96.93           C  
ATOM    949  NE  ARG B 117      15.790 -29.728 -30.811  1.00 96.93           N  
ATOM    950  NH1 ARG B 117      13.726 -29.040 -31.590  1.00 96.93           N  
ATOM    951  NH2 ARG B 117      15.195 -30.094 -32.999  1.00 96.93           N  
ATOM    952  CZ  ARG B 117      14.903 -29.620 -31.797  1.00 96.93           C  
ATOM    953  N   ASN B 118      17.748 -27.395 -24.567  1.00 98.20           N  
ATOM    954  CA  ASN B 118      17.514 -26.837 -23.240  1.00 98.20           C  
ATOM    955  C   ASN B 118      16.220 -26.030 -23.191  1.00 98.20           C  
ATOM    956  CB  ASN B 118      18.697 -25.969 -22.805  1.00 98.20           C  
ATOM    957  O   ASN B 118      15.913 -25.284 -24.122  1.00 98.20           O  
ATOM    958  CG  ASN B 118      19.970 -26.770 -22.612  1.00 98.20           C  
ATOM    959  ND2 ASN B 118      21.098 -26.198 -23.015  1.00 98.20           N  
ATOM    960  OD1 ASN B 118      19.939 -27.895 -22.107  1.00 98.20           O  
ATOM    961  N   TYR B 119      15.476 -26.250 -22.124  1.00 98.83           N  
ATOM    962  CA  TYR B 119      14.205 -25.565 -21.920  1.00 98.83           C  
ATOM    963  C   TYR B 119      14.171 -24.872 -20.562  1.00 98.83           C  
ATOM    964  CB  TYR B 119      13.038 -26.550 -22.033  1.00 98.83           C  
ATOM    965  O   TYR B 119      14.670 -25.410 -19.571  1.00 98.83           O  
ATOM    966  CG  TYR B 119      12.902 -27.175 -23.400  1.00 98.83           C  
ATOM    967  CD1 TYR B 119      12.068 -26.613 -24.365  1.00 98.83           C  
ATOM    968  CD2 TYR B 119      13.606 -28.328 -23.731  1.00 98.83           C  
ATOM    969  CE1 TYR B 119      11.938 -27.187 -25.625  1.00 98.83           C  
ATOM    970  CE2 TYR B 119      13.484 -28.910 -24.988  1.00 98.83           C  
ATOM    971  OH  TYR B 119      12.524 -28.905 -27.174  1.00 98.83           O  
ATOM    972  CZ  TYR B 119      12.649 -28.333 -25.927  1.00 98.83           C  
ATOM    973  N   ILE B 120      13.624 -23.694 -20.600  1.00 98.76           N  
ATOM    974  CA  ILE B 120      13.331 -23.011 -19.345  1.00 98.76           C  
ATOM    975  C   ILE B 120      11.924 -23.376 -18.876  1.00 98.76           C  
ATOM    976  CB  ILE B 120      13.467 -21.479 -19.490  1.00 98.76           C  
ATOM    977  O   ILE B 120      10.960 -23.258 -19.636  1.00 98.76           O  
ATOM    978  CG1 ILE B 120      14.914 -21.101 -19.829  1.00 98.76           C  
ATOM    979  CG2 ILE B 120      13.001 -20.772 -18.214  1.00 98.76           C  
ATOM    980  CD1 ILE B 120      15.930 -21.548 -18.787  1.00 98.76           C  
ATOM    981  N   VAL B 121      11.847 -23.824 -17.632  1.00 98.69           N  
ATOM    982  CA  VAL B 121      10.584 -24.204 -17.009  1.00 98.69           C  
ATOM    983  C   VAL B 121      10.390 -23.420 -15.713  1.00 98.69           C  
ATOM    984  CB  VAL B 121      10.524 -25.722 -16.727  1.00 98.69           C  
ATOM    985  O   VAL B 121      11.260 -23.428 -14.839  1.00 98.69           O  
ATOM    986  CG1 VAL B 121       9.142 -26.121 -16.211  1.00 98.69           C  
ATOM    987  CG2 VAL B 121      10.876 -26.512 -17.987  1.00 98.69           C  
ATOM    988  N   ASP B 122       9.249 -22.737 -15.626  1.00 98.57           N  
ATOM    989  CA  ASP B 122       8.988 -21.887 -14.468  1.00 98.57           C  
ATOM    990  C   ASP B 122       7.518 -21.953 -14.059  1.00 98.57           C  
ATOM    991  CB  ASP B 122       9.387 -20.440 -14.764  1.00 98.57           C  
ATOM    992  O   ASP B 122       6.639 -21.527 -14.811  1.00 98.57           O  
ATOM    993  CG  ASP B 122       9.309 -19.542 -13.542  1.00 98.57           C  
ATOM    994  OD1 ASP B 122       8.798 -19.985 -12.491  1.00 98.57           O  
ATOM    995  OD2 ASP B 122       9.759 -18.379 -13.632  1.00 98.57           O  
ATOM    996  N   ALA B 123       7.323 -22.380 -12.865  1.00 98.19           N  
ATOM    997  CA  ALA B 123       5.963 -22.457 -12.340  1.00 98.19           C  
ATOM    998  C   ALA B 123       5.708 -21.356 -11.314  1.00 98.19           C  
ATOM    999  CB  ALA B 123       5.709 -23.828 -11.719  1.00 98.19           C  
ATOM   1000  O   ALA B 123       4.658 -21.333 -10.667  1.00 98.19           O  
ATOM   1001  N   GLY B 124       6.704 -20.443 -11.181  1.00 95.88           N  
ATOM   1002  CA  GLY B 124       6.612 -19.542 -10.043  1.00 95.88           C  
ATOM   1003  C   GLY B 124       6.557 -18.080 -10.443  1.00 95.88           C  
ATOM   1004  O   GLY B 124       6.876 -17.199  -9.642  1.00 95.88           O  
ATOM   1005  N   SER B 125       6.320 -17.823 -11.730  1.00 92.06           N  
ATOM   1006  CA  SER B 125       6.211 -16.427 -12.141  1.00 92.06           C  
ATOM   1007  C   SER B 125       4.856 -15.842 -11.756  1.00 92.06           C  
ATOM   1008  CB  SER B 125       6.423 -16.293 -13.649  1.00 92.06           C  
ATOM   1009  O   SER B 125       4.742 -14.640 -11.505  1.00 92.06           O  
ATOM   1010  OG  SER B 125       7.746 -16.658 -14.005  1.00 92.06           O  
ATOM   1011  N   GLY B 126       3.887 -16.647 -11.656  1.00 88.36           N  
ATOM   1012  CA  GLY B 126       2.555 -16.276 -11.206  1.00 88.36           C  
ATOM   1013  C   GLY B 126       1.877 -15.269 -12.116  1.00 88.36           C  
ATOM   1014  O   GLY B 126       2.434 -14.880 -13.145  1.00 88.36           O  
ATOM   1015  N   SER B 127       0.703 -14.949 -11.836  1.00 92.26           N  
ATOM   1016  CA  SER B 127      -0.149 -13.953 -12.476  1.00 92.26           C  
ATOM   1017  C   SER B 127      -0.121 -14.094 -13.994  1.00 92.26           C  
ATOM   1018  CB  SER B 127       0.286 -12.541 -12.079  1.00 92.26           C  
ATOM   1019  O   SER B 127      -0.174 -15.208 -14.520  1.00 92.26           O  
ATOM   1020  OG  SER B 127       0.213 -11.662 -13.189  1.00 92.26           O  
ATOM   1021  N   SER B 128      -0.012 -12.968 -14.728  1.00 91.49           N  
ATOM   1022  CA  SER B 128      -0.139 -12.986 -16.182  1.00 91.49           C  
ATOM   1023  C   SER B 128       1.207 -13.243 -16.851  1.00 91.49           C  
ATOM   1024  CB  SER B 128      -0.723 -11.665 -16.685  1.00 91.49           C  
ATOM   1025  O   SER B 128       1.274 -13.437 -18.067  1.00 91.49           O  
ATOM   1026  OG  SER B 128       0.090 -10.573 -16.293  1.00 91.49           O  
ATOM   1027  N   SER B 129       2.233 -13.416 -16.047  1.00 91.39           N  
ATOM   1028  CA  SER B 129       3.560 -13.671 -16.600  1.00 91.39           C  
ATOM   1029  C   SER B 129       3.908 -15.154 -16.540  1.00 91.39           C  
ATOM   1030  CB  SER B 129       4.618 -12.860 -15.851  1.00 91.39           C  
ATOM   1031  O   SER B 129       4.997 -15.559 -16.951  1.00 91.39           O  
ATOM   1032  OG  SER B 129       4.257 -11.490 -15.798  1.00 91.39           O  
ATOM   1033  N   GLN B 130       3.046 -15.947 -16.083  1.00 97.04           N  
ATOM   1034  CA  GLN B 130       3.276 -17.382 -15.948  1.00 97.04           C  
ATOM   1035  C   GLN B 130       3.275 -18.069 -17.311  1.00 97.04           C  
ATOM   1036  CB  GLN B 130       2.219 -18.013 -15.041  1.00 97.04           C  
ATOM   1037  O   GLN B 130       2.282 -18.012 -18.040  1.00 97.04           O  
ATOM   1038  CG  GLN B 130       2.370 -19.519 -14.877  1.00 97.04           C  
ATOM   1039  CD  GLN B 130       3.628 -19.905 -14.122  1.00 97.04           C  
ATOM   1040  NE2 GLN B 130       4.524 -20.624 -14.791  1.00 97.04           N  
ATOM   1041  OE1 GLN B 130       3.794 -19.560 -12.948  1.00 97.04           O  
ATOM   1042  N   MET B 131       4.374 -18.744 -17.640  1.00 97.77           N  
ATOM   1043  CA  MET B 131       4.415 -19.551 -18.855  1.00 97.77           C  
ATOM   1044  C   MET B 131       3.614 -20.838 -18.682  1.00 97.77           C  
ATOM   1045  CB  MET B 131       5.860 -19.881 -19.234  1.00 97.77           C  
ATOM   1046  O   MET B 131       3.600 -21.423 -17.598  1.00 97.77           O  
ATOM   1047  CG  MET B 131       6.564 -20.784 -18.234  1.00 97.77           C  
ATOM   1048  SD  MET B 131       8.357 -20.959 -18.586  1.00 97.77           S  
ATOM   1049  CE  MET B 131       8.918 -19.269 -18.237  1.00 97.77           C  
ATOM   1050  N   TRP B 132       2.989 -21.313 -19.728  1.00 97.96           N  
ATOM   1051  CA  TRP B 132       2.174 -22.522 -19.668  1.00 97.96           C  
ATOM   1052  C   TRP B 132       2.937 -23.720 -20.223  1.00 97.96           C  
ATOM   1053  CB  TRP B 132       0.868 -22.329 -20.443  1.00 97.96           C  
ATOM   1054  O   TRP B 132       2.589 -24.870 -19.941  1.00 97.96           O  
ATOM   1055  CG  TRP B 132      -0.138 -21.471 -19.737  1.00 97.96           C  
ATOM   1056  CD1 TRP B 132       0.074 -20.687 -18.637  1.00 97.96           C  
ATOM   1057  CD2 TRP B 132      -1.518 -21.314 -20.080  1.00 97.96           C  
ATOM   1058  CE2 TRP B 132      -2.083 -20.419 -19.145  1.00 97.96           C  
ATOM   1059  CE3 TRP B 132      -2.333 -21.843 -21.090  1.00 97.96           C  
ATOM   1060  NE1 TRP B 132      -1.091 -20.052 -18.276  1.00 97.96           N  
ATOM   1061  CH2 TRP B 132      -4.202 -20.574 -20.188  1.00 97.96           C  
ATOM   1062  CZ2 TRP B 132      -3.427 -20.041 -19.190  1.00 97.96           C  
ATOM   1063  CZ3 TRP B 132      -3.670 -21.466 -21.134  1.00 97.96           C  
ATOM   1064  N   GLN B 133       3.914 -23.358 -20.979  1.00 98.13           N  
ATOM   1065  CA  GLN B 133       4.777 -24.371 -21.578  1.00 98.13           C  
ATOM   1066  C   GLN B 133       6.249 -23.998 -21.431  1.00 98.13           C  
ATOM   1067  CB  GLN B 133       4.430 -24.568 -23.055  1.00 98.13           C  
ATOM   1068  O   GLN B 133       6.590 -22.816 -21.352  1.00 98.13           O  
ATOM   1069  CG  GLN B 133       2.967 -24.908 -23.303  1.00 98.13           C  
ATOM   1070  CD  GLN B 133       2.616 -24.950 -24.778  1.00 98.13           C  
ATOM   1071  NE2 GLN B 133       1.365 -25.278 -25.081  1.00 98.13           N  
ATOM   1072  OE1 GLN B 133       3.463 -24.688 -25.639  1.00 98.13           O  
ATOM   1073  N   PRO B 134       7.124 -25.057 -21.410  1.00 98.63           N  
ATOM   1074  CA  PRO B 134       8.556 -24.749 -21.376  1.00 98.63           C  
ATOM   1075  C   PRO B 134       9.003 -23.893 -22.559  1.00 98.63           C  
ATOM   1076  CB  PRO B 134       9.215 -26.130 -21.422  1.00 98.63           C  
ATOM   1077  O   PRO B 134       8.471 -24.033 -23.663  1.00 98.63           O  
ATOM   1078  CG  PRO B 134       8.170 -27.068 -20.910  1.00 98.63           C  
ATOM   1079  CD  PRO B 134       6.824 -26.575 -21.359  1.00 98.63           C  
ATOM   1080  N   LEU B 135       9.914 -22.991 -22.294  1.00 98.60           N  
ATOM   1081  CA  LEU B 135      10.489 -22.159 -23.344  1.00 98.60           C  
ATOM   1082  C   LEU B 135      11.821 -22.729 -23.821  1.00 98.60           C  
ATOM   1083  CB  LEU B 135      10.684 -20.724 -22.846  1.00 98.60           C  
ATOM   1084  O   LEU B 135      12.697 -23.034 -23.009  1.00 98.60           O  
ATOM   1085  CG  LEU B 135       9.422 -19.986 -22.395  1.00 98.60           C  
ATOM   1086  CD1 LEU B 135       9.783 -18.616 -21.832  1.00 98.60           C  
ATOM   1087  CD2 LEU B 135       8.438 -19.853 -23.552  1.00 98.60           C  
ATOM   1088  N   GLU B 136      11.853 -22.949 -25.061  1.00 98.25           N  
ATOM   1089  CA  GLU B 136      13.135 -23.396 -25.597  1.00 98.25           C  
ATOM   1090  C   GLU B 136      14.197 -22.307 -25.467  1.00 98.25           C  
ATOM   1091  CB  GLU B 136      12.989 -23.816 -27.062  1.00 98.25           C  
ATOM   1092  O   GLU B 136      13.928 -21.135 -25.736  1.00 98.25           O  
ATOM   1093  CG  GLU B 136      14.225 -24.494 -27.634  1.00 98.25           C  
ATOM   1094  CD  GLU B 136      14.020 -25.026 -29.043  1.00 98.25           C  
ATOM   1095  OE1 GLU B 136      14.973 -25.596 -29.621  1.00 98.25           O  
ATOM   1096  OE2 GLU B 136      12.898 -24.871 -29.573  1.00 98.25           O  
ATOM   1097  N   LEU B 137      15.315 -22.631 -24.996  1.00 98.05           N  
ATOM   1098  CA  LEU B 137      16.400 -21.682 -24.768  1.00 98.05           C  
ATOM   1099  C   LEU B 137      17.052 -21.276 -26.085  1.00 98.05           C  
ATOM   1100  CB  LEU B 137      17.450 -22.284 -23.830  1.00 98.05           C  
ATOM   1101  O   LEU B 137      18.164 -21.711 -26.393  1.00 98.05           O  
ATOM   1102  CG  LEU B 137      18.384 -21.293 -23.133  1.00 98.05           C  
ATOM   1103  CD1 LEU B 137      17.595 -20.402 -22.179  1.00 98.05           C  
ATOM   1104  CD2 LEU B 137      19.491 -22.033 -22.390  1.00 98.05           C  
ATOM   1105  N   ILE B 138      16.319 -20.411 -26.858  1.00 97.20           N  
ATOM   1106  CA  ILE B 138      16.764 -19.869 -28.138  1.00 97.20           C  
ATOM   1107  C   ILE B 138      16.608 -18.350 -28.138  1.00 97.20           C  
ATOM   1108  CB  ILE B 138      15.981 -20.489 -29.317  1.00 97.20           C  
ATOM   1109  O   ILE B 138      15.499 -17.834 -27.983  1.00 97.20           O  
ATOM   1110  CG1 ILE B 138      16.176 -22.009 -29.348  1.00 97.20           C  
ATOM   1111  CG2 ILE B 138      16.410 -19.854 -30.643  1.00 97.20           C  
ATOM   1112  CD1 ILE B 138      15.328 -22.721 -30.392  1.00 97.20           C  
ATOM   1113  N   SER B 139      17.686 -17.633 -28.342  1.00 96.36           N  
ATOM   1114  CA  SER B 139      17.720 -16.176 -28.272  1.00 96.36           C  
ATOM   1115  C   SER B 139      16.943 -15.549 -29.425  1.00 96.36           C  
ATOM   1116  CB  SER B 139      19.164 -15.672 -28.287  1.00 96.36           C  
ATOM   1117  O   SER B 139      17.109 -15.945 -30.581  1.00 96.36           O  
ATOM   1118  OG  SER B 139      19.209 -14.269 -28.091  1.00 96.36           O  
ATOM   1119  N   GLY B 140      16.031 -14.676 -29.118  1.00 94.93           N  
ATOM   1120  CA  GLY B 140      15.371 -13.842 -30.110  1.00 94.93           C  
ATOM   1121  C   GLY B 140      14.151 -14.501 -30.727  1.00 94.93           C  
ATOM   1122  O   GLY B 140      13.461 -13.895 -31.549  1.00 94.93           O  
ATOM   1123  N   LYS B 141      13.819 -15.715 -30.256  1.00 96.32           N  
ATOM   1124  CA  LYS B 141      12.686 -16.438 -30.826  1.00 96.32           C  
ATOM   1125  C   LYS B 141      11.396 -16.119 -30.075  1.00 96.32           C  
ATOM   1126  CB  LYS B 141      12.946 -17.945 -30.806  1.00 96.32           C  
ATOM   1127  O   LYS B 141      11.324 -16.287 -28.856  1.00 96.32           O  
ATOM   1128  CG  LYS B 141      11.828 -18.774 -31.423  1.00 96.32           C  
ATOM   1129  CD  LYS B 141      12.115 -20.266 -31.315  1.00 96.32           C  
ATOM   1130  CE  LYS B 141      10.967 -21.098 -31.871  1.00 96.32           C  
ATOM   1131  NZ  LYS B 141      11.233 -22.562 -31.745  1.00 96.32           N  
ATOM   1132  N   ASP B 142      10.432 -15.586 -30.807  1.00 96.36           N  
ATOM   1133  CA  ASP B 142       9.106 -15.455 -30.210  1.00 96.36           C  
ATOM   1134  C   ASP B 142       8.482 -16.824 -29.951  1.00 96.36           C  
ATOM   1135  CB  ASP B 142       8.191 -14.622 -31.112  1.00 96.36           C  
ATOM   1136  O   ASP B 142       8.504 -17.697 -30.822  1.00 96.36           O  
ATOM   1137  CG  ASP B 142       8.523 -13.141 -31.087  1.00 96.36           C  
ATOM   1138  OD1 ASP B 142       9.359 -12.716 -30.261  1.00 96.36           O  
ATOM   1139  OD2 ASP B 142       7.942 -12.390 -31.900  1.00 96.36           O  
ATOM   1140  N   GLN B 143       8.055 -16.999 -28.814  1.00 97.45           N  
ATOM   1141  CA  GLN B 143       7.434 -18.267 -28.447  1.00 97.45           C  
ATOM   1142  C   GLN B 143       6.023 -18.053 -27.907  1.00 97.45           C  
ATOM   1143  CB  GLN B 143       8.287 -19.003 -27.412  1.00 97.45           C  
ATOM   1144  O   GLN B 143       5.825 -17.958 -26.694  1.00 97.45           O  
ATOM   1145  CG  GLN B 143       9.688 -19.343 -27.899  1.00 97.45           C  
ATOM   1146  CD  GLN B 143      10.435 -20.257 -26.946  1.00 97.45           C  
ATOM   1147  NE2 GLN B 143      11.472 -19.727 -26.306  1.00 97.45           N  
ATOM   1148  OE1 GLN B 143      10.083 -21.430 -26.785  1.00 97.45           O  
ATOM   1149  N   PRO B 144       5.055 -18.015 -28.863  1.00 97.34           N  
ATOM   1150  CA  PRO B 144       3.665 -17.719 -28.510  1.00 97.34           C  
ATOM   1151  C   PRO B 144       3.040 -18.794 -27.623  1.00 97.34           C  
ATOM   1152  CB  PRO B 144       2.962 -17.657 -29.869  1.00 97.34           C  
ATOM   1153  O   PRO B 144       3.248 -19.988 -27.853  1.00 97.34           O  
ATOM   1154  CG  PRO B 144       3.865 -18.399 -30.800  1.00 97.34           C  
ATOM   1155  CD  PRO B 144       5.262 -18.352 -30.249  1.00 97.34           C  
ATOM   1156  N   GLN B 145       2.406 -18.330 -26.559  1.00 96.42           N  
ATOM   1157  CA  GLN B 145       1.562 -19.127 -25.675  1.00 96.42           C  
ATOM   1158  C   GLN B 145       0.237 -18.422 -25.399  1.00 96.42           C  
ATOM   1159  CB  GLN B 145       2.286 -19.419 -24.360  1.00 96.42           C  
ATOM   1160  O   GLN B 145       0.040 -17.275 -25.806  1.00 96.42           O  
ATOM   1161  CG  GLN B 145       3.624 -20.124 -24.538  1.00 96.42           C  
ATOM   1162  CD  GLN B 145       4.262 -20.513 -23.218  1.00 96.42           C  
ATOM   1163  NE2 GLN B 145       5.576 -20.713 -23.231  1.00 96.42           N  
ATOM   1164  OE1 GLN B 145       3.581 -20.633 -22.195  1.00 96.42           O  
ATOM   1165  N   VAL B 146      -0.695 -19.079 -24.794  1.00 95.54           N  
ATOM   1166  CA  VAL B 146      -2.028 -18.542 -24.544  1.00 95.54           C  
ATOM   1167  C   VAL B 146      -1.922 -17.233 -23.765  1.00 95.54           C  
ATOM   1168  CB  VAL B 146      -2.910 -19.550 -23.773  1.00 95.54           C  
ATOM   1169  O   VAL B 146      -2.537 -16.231 -24.136  1.00 95.54           O  
ATOM   1170  CG1 VAL B 146      -4.195 -18.883 -23.288  1.00 95.54           C  
ATOM   1171  CG2 VAL B 146      -3.231 -20.758 -24.652  1.00 95.54           C  
ATOM   1172  N   PRO B 147      -1.080 -17.083 -22.794  1.00 95.55           N  
ATOM   1173  CA  PRO B 147      -1.034 -15.845 -22.012  1.00 95.55           C  
ATOM   1174  C   PRO B 147      -0.437 -14.676 -22.792  1.00 95.55           C  
ATOM   1175  CB  PRO B 147      -0.150 -16.214 -20.819  1.00 95.55           C  
ATOM   1176  O   PRO B 147      -0.836 -13.526 -22.591  1.00 95.55           O  
ATOM   1177  CG  PRO B 147      -0.284 -17.696 -20.687  1.00 95.55           C  
ATOM   1178  CD  PRO B 147      -0.474 -18.282 -22.057  1.00 95.55           C  
ATOM   1179  N   CYS B 148       0.538 -15.052 -23.626  1.00 95.24           N  
ATOM   1180  CA  CYS B 148       1.259 -14.006 -24.343  1.00 95.24           C  
ATOM   1181  C   CYS B 148       2.343 -14.604 -25.233  1.00 95.24           C  
ATOM   1182  CB  CYS B 148       1.881 -13.014 -23.362  1.00 95.24           C  
ATOM   1183  O   CYS B 148       2.349 -15.809 -25.487  1.00 95.24           O  
ATOM   1184  SG  CYS B 148       3.200 -13.721 -22.349  1.00 95.24           S  
ATOM   1185  N   ILE B 149       3.081 -13.692 -25.816  1.00 97.04           N  
ATOM   1186  CA  ILE B 149       4.288 -14.117 -26.517  1.00 97.04           C  
ATOM   1187  C   ILE B 149       5.503 -13.934 -25.610  1.00 97.04           C  
ATOM   1188  CB  ILE B 149       4.481 -13.334 -27.836  1.00 97.04           C  
ATOM   1189  O   ILE B 149       5.783 -12.823 -25.154  1.00 97.04           O  
ATOM   1190  CG1 ILE B 149       3.272 -13.534 -28.756  1.00 97.04           C  
ATOM   1191  CG2 ILE B 149       5.776 -13.761 -28.532  1.00 97.04           C  
ATOM   1192  CD1 ILE B 149       3.271 -12.631 -29.982  1.00 97.04           C  
ATOM   1193  N   PHE B 150       6.188 -14.972 -25.328  1.00 98.10           N  
ATOM   1194  CA  PHE B 150       7.426 -14.914 -24.559  1.00 98.10           C  
ATOM   1195  C   PHE B 150       8.636 -14.860 -25.483  1.00 98.10           C  
ATOM   1196  CB  PHE B 150       7.535 -16.121 -23.622  1.00 98.10           C  
ATOM   1197  O   PHE B 150       8.622 -15.445 -26.568  1.00 98.10           O  
ATOM   1198  CG  PHE B 150       6.514 -16.125 -22.516  1.00 98.10           C  
ATOM   1199  CD1 PHE B 150       6.668 -15.302 -21.406  1.00 98.10           C  
ATOM   1200  CD2 PHE B 150       5.401 -16.952 -22.585  1.00 98.10           C  
ATOM   1201  CE1 PHE B 150       5.725 -15.303 -20.381  1.00 98.10           C  
ATOM   1202  CE2 PHE B 150       4.455 -16.959 -21.564  1.00 98.10           C  
ATOM   1203  CZ  PHE B 150       4.619 -16.135 -20.463  1.00 98.10           C  
ATOM   1204  N   CYS B 151       9.636 -14.178 -25.006  1.00 97.37           N  
ATOM   1205  CA  CYS B 151      10.863 -14.090 -25.790  1.00 97.37           C  
ATOM   1206  C   CYS B 151      12.090 -14.114 -24.887  1.00 97.37           C  
ATOM   1207  CB  CYS B 151      10.867 -12.819 -26.638  1.00 97.37           C  
ATOM   1208  O   CYS B 151      12.199 -13.310 -23.959  1.00 97.37           O  
ATOM   1209  SG  CYS B 151      12.304 -12.671 -27.722  1.00 97.37           S  
ATOM   1210  N   LEU B 152      12.937 -14.983 -25.154  1.00 98.02           N  
ATOM   1211  CA  LEU B 152      14.241 -15.026 -24.502  1.00 98.02           C  
ATOM   1212  C   LEU B 152      15.307 -14.370 -25.374  1.00 98.02           C  
ATOM   1213  CB  LEU B 152      14.638 -16.471 -24.191  1.00 98.02           C  
ATOM   1214  O   LEU B 152      15.348 -14.595 -26.586  1.00 98.02           O  
ATOM   1215  CG  LEU B 152      13.832 -17.176 -23.099  1.00 98.02           C  
ATOM   1216  CD1 LEU B 152      14.028 -18.686 -23.187  1.00 98.02           C  
ATOM   1217  CD2 LEU B 152      14.232 -16.659 -21.722  1.00 98.02           C  
ATOM   1218  N   THR B 153      16.060 -13.493 -24.785  1.00 97.20           N  
ATOM   1219  CA  THR B 153      17.190 -12.866 -25.461  1.00 97.20           C  
ATOM   1220  C   THR B 153      18.468 -13.028 -24.642  1.00 97.20           C  
ATOM   1221  CB  THR B 153      16.928 -11.370 -25.717  1.00 97.20           C  
ATOM   1222  O   THR B 153      18.465 -12.816 -23.428  1.00 97.20           O  
ATOM   1223  CG2 THR B 153      18.004 -10.769 -26.616  1.00 97.20           C  
ATOM   1224  OG1 THR B 153      15.652 -11.216 -26.349  1.00 97.20           O  
ATOM   1225  N   GLU B 154      19.422 -13.502 -25.247  1.00 96.04           N  
ATOM   1226  CA  GLU B 154      20.704 -13.668 -24.568  1.00 96.04           C  
ATOM   1227  C   GLU B 154      21.681 -12.561 -24.954  1.00 96.04           C  
ATOM   1228  CB  GLU B 154      21.308 -15.038 -24.886  1.00 96.04           C  
ATOM   1229  O   GLU B 154      21.811 -12.225 -26.133  1.00 96.04           O  
ATOM   1230  CG  GLU B 154      22.513 -15.393 -24.027  1.00 96.04           C  
ATOM   1231  CD  GLU B 154      23.831 -14.915 -24.615  1.00 96.04           C  
ATOM   1232  OE1 GLU B 154      24.826 -14.802 -23.863  1.00 96.04           O  
ATOM   1233  OE2 GLU B 154      23.869 -14.650 -25.837  1.00 96.04           O  
ATOM   1234  N   GLU B 155      22.275 -11.860 -24.014  1.00 91.35           N  
ATOM   1235  CA  GLU B 155      23.324 -10.862 -24.200  1.00 91.35           C  
ATOM   1236  C   GLU B 155      24.490 -11.103 -23.246  1.00 91.35           C  
ATOM   1237  CB  GLU B 155      22.764  -9.451 -24.001  1.00 91.35           C  
ATOM   1238  O   GLU B 155      24.351 -10.935 -22.032  1.00 91.35           O  
ATOM   1239  CG  GLU B 155      21.916  -8.956 -25.163  1.00 91.35           C  
ATOM   1240  CD  GLU B 155      21.403  -7.538 -24.971  1.00 91.35           C  
ATOM   1241  OE1 GLU B 155      20.594  -7.067 -25.802  1.00 91.35           O  
ATOM   1242  OE2 GLU B 155      21.814  -6.892 -23.981  1.00 91.35           O  
ATOM   1243  N   ARG B 156      25.645 -11.475 -23.668  1.00 91.54           N  
ATOM   1244  CA  ARG B 156      26.876 -11.672 -22.909  1.00 91.54           C  
ATOM   1245  C   ARG B 156      26.659 -12.646 -21.756  1.00 91.54           C  
ATOM   1246  CB  ARG B 156      27.399 -10.336 -22.376  1.00 91.54           C  
ATOM   1247  O   ARG B 156      27.047 -12.367 -20.620  1.00 91.54           O  
ATOM   1248  CG  ARG B 156      27.855  -9.375 -23.462  1.00 91.54           C  
ATOM   1249  CD  ARG B 156      28.409  -8.084 -22.876  1.00 91.54           C  
ATOM   1250  NE  ARG B 156      28.692  -7.098 -23.915  1.00 91.54           N  
ATOM   1251  NH1 ARG B 156      29.525  -5.504 -22.466  1.00 91.54           N  
ATOM   1252  NH2 ARG B 156      29.431  -5.077 -24.716  1.00 91.54           N  
ATOM   1253  CZ  ARG B 156      29.215  -5.895 -23.697  1.00 91.54           C  
ATOM   1254  N   GLY B 157      25.936 -13.680 -21.950  1.00 94.34           N  
ATOM   1255  CA  GLY B 157      25.767 -14.720 -20.949  1.00 94.34           C  
ATOM   1256  C   GLY B 157      24.563 -14.497 -20.053  1.00 94.34           C  
ATOM   1257  O   GLY B 157      24.250 -15.335 -19.205  1.00 94.34           O  
ATOM   1258  N   ILE B 158      23.917 -13.409 -20.231  1.00 96.58           N  
ATOM   1259  CA  ILE B 158      22.720 -13.102 -19.456  1.00 96.58           C  
ATOM   1260  C   ILE B 158      21.479 -13.289 -20.327  1.00 96.58           C  
ATOM   1261  CB  ILE B 158      22.766 -11.665 -18.891  1.00 96.58           C  
ATOM   1262  O   ILE B 158      21.434 -12.816 -21.465  1.00 96.58           O  
ATOM   1263  CG1 ILE B 158      24.016 -11.470 -18.026  1.00 96.58           C  
ATOM   1264  CG2 ILE B 158      21.495 -11.357 -18.093  1.00 96.58           C  
ATOM   1265  CD1 ILE B 158      24.253 -10.030 -17.594  1.00 96.58           C  
ATOM   1266  N   TRP B 159      20.521 -13.985 -19.832  1.00 98.28           N  
ATOM   1267  CA  TRP B 159      19.265 -14.224 -20.536  1.00 98.28           C  
ATOM   1268  C   TRP B 159      18.153 -13.340 -19.981  1.00 98.28           C  
ATOM   1269  CB  TRP B 159      18.862 -15.698 -20.432  1.00 98.28           C  
ATOM   1270  O   TRP B 159      18.039 -13.165 -18.766  1.00 98.28           O  
ATOM   1271  CG  TRP B 159      19.742 -16.626 -21.213  1.00 98.28           C  
ATOM   1272  CD1 TRP B 159      20.938 -17.157 -20.817  1.00 98.28           C  
ATOM   1273  CD2 TRP B 159      19.496 -17.130 -22.530  1.00 98.28           C  
ATOM   1274  CE2 TRP B 159      20.586 -17.962 -22.870  1.00 98.28           C  
ATOM   1275  CE3 TRP B 159      18.459 -16.959 -23.456  1.00 98.28           C  
ATOM   1276  NE1 TRP B 159      21.451 -17.961 -21.809  1.00 98.28           N  
ATOM   1277  CH2 TRP B 159      19.639 -18.437 -24.986  1.00 98.28           C  
ATOM   1278  CZ2 TRP B 159      20.667 -18.622 -24.098  1.00 98.28           C  
ATOM   1279  CZ3 TRP B 159      18.541 -17.616 -24.678  1.00 98.28           C  
ATOM   1280  N   TYR B 160      17.401 -12.760 -20.867  1.00 97.76           N  
ATOM   1281  CA  TYR B 160      16.274 -11.903 -20.517  1.00 97.76           C  
ATOM   1282  C   TYR B 160      14.959 -12.510 -20.995  1.00 97.76           C  
ATOM   1283  CB  TYR B 160      16.453 -10.506 -21.120  1.00 97.76           C  
ATOM   1284  O   TYR B 160      14.839 -12.911 -22.154  1.00 97.76           O  
ATOM   1285  CG  TYR B 160      17.703  -9.800 -20.653  1.00 97.76           C  
ATOM   1286  CD1 TYR B 160      17.667  -8.919 -19.575  1.00 97.76           C  
ATOM   1287  CD2 TYR B 160      18.921 -10.012 -21.289  1.00 97.76           C  
ATOM   1288  CE1 TYR B 160      18.816  -8.264 -19.142  1.00 97.76           C  
ATOM   1289  CE2 TYR B 160      20.076  -9.363 -20.866  1.00 97.76           C  
ATOM   1290  OH  TYR B 160      21.154  -7.848 -19.369  1.00 97.76           O  
ATOM   1291  CZ  TYR B 160      20.014  -8.493 -19.793  1.00 97.76           C  
ATOM   1292  N   LEU B 161      14.034 -12.600 -20.168  1.00 98.04           N  
ATOM   1293  CA  LEU B 161      12.686 -13.021 -20.535  1.00 98.04           C  
ATOM   1294  C   LEU B 161      11.739 -11.827 -20.583  1.00 98.04           C  
ATOM   1295  CB  LEU B 161      12.162 -14.064 -19.544  1.00 98.04           C  
ATOM   1296  O   LEU B 161      11.625 -11.079 -19.610  1.00 98.04           O  
ATOM   1297  CG  LEU B 161      10.730 -14.552 -19.768  1.00 98.04           C  
ATOM   1298  CD1 LEU B 161      10.618 -15.270 -21.109  1.00 98.04           C  
ATOM   1299  CD2 LEU B 161      10.291 -15.465 -18.629  1.00 98.04           C  
ATOM   1300  N   ASP B 162      11.099 -11.753 -21.670  1.00 96.52           N  
ATOM   1301  CA  ASP B 162      10.102 -10.708 -21.879  1.00 96.52           C  
ATOM   1302  C   ASP B 162       8.770 -11.302 -22.333  1.00 96.52           C  
ATOM   1303  CB  ASP B 162      10.600  -9.688 -22.906  1.00 96.52           C  
ATOM   1304  O   ASP B 162       8.711 -12.461 -22.748  1.00 96.52           O  
ATOM   1305  CG  ASP B 162      11.881  -8.994 -22.479  1.00 96.52           C  
ATOM   1306  OD1 ASP B 162      12.222  -9.029 -21.277  1.00 96.52           O  
ATOM   1307  OD2 ASP B 162      12.554  -8.404 -23.351  1.00 96.52           O  
ATOM   1308  N   GLN B 163       7.801 -10.501 -22.219  1.00 95.19           N  
ATOM   1309  CA  GLN B 163       6.501 -10.897 -22.750  1.00 95.19           C  
ATOM   1310  C   GLN B 163       5.878  -9.773 -23.574  1.00 95.19           C  
ATOM   1311  CB  GLN B 163       5.557 -11.302 -21.617  1.00 95.19           C  
ATOM   1312  O   GLN B 163       6.095  -8.594 -23.289  1.00 95.19           O  
ATOM   1313  CG  GLN B 163       5.094 -10.135 -20.756  1.00 95.19           C  
ATOM   1314  CD  GLN B 163       4.074 -10.545 -19.710  1.00 95.19           C  
ATOM   1315  NE2 GLN B 163       3.493  -9.562 -19.031  1.00 95.19           N  
ATOM   1316  OE1 GLN B 163       3.809 -11.735 -19.516  1.00 95.19           O  
ATOM   1317  N   ILE B 164       5.253 -10.107 -24.564  1.00 96.23           N  
ATOM   1318  CA  ILE B 164       4.405  -9.212 -25.343  1.00 96.23           C  
ATOM   1319  C   ILE B 164       2.936  -9.507 -25.049  1.00 96.23           C  
ATOM   1320  CB  ILE B 164       4.686  -9.342 -26.857  1.00 96.23           C  
ATOM   1321  O   ILE B 164       2.419 -10.559 -25.434  1.00 96.23           O  
ATOM   1322  CG1 ILE B 164       6.174  -9.117 -27.145  1.00 96.23           C  
ATOM   1323  CG2 ILE B 164       3.819  -8.361 -27.653  1.00 96.23           C  
ATOM   1324  CD1 ILE B 164       6.599  -9.514 -28.552  1.00 96.23           C  
ATOM   1325  N   ARG B 165       2.315  -8.557 -24.512  1.00 93.19           N  
ATOM   1326  CA  ARG B 165       0.949  -8.739 -24.033  1.00 93.19           C  
ATOM   1327  C   ARG B 165      -0.063  -8.286 -25.079  1.00 93.19           C  
ATOM   1328  CB  ARG B 165       0.731  -7.974 -22.726  1.00 93.19           C  
ATOM   1329  O   ARG B 165       0.275  -7.525 -25.989  1.00 93.19           O  
ATOM   1330  CG  ARG B 165       1.645  -8.414 -21.594  1.00 93.19           C  
ATOM   1331  CD  ARG B 165       1.503  -7.516 -20.373  1.00 93.19           C  
ATOM   1332  NE  ARG B 165       0.137  -7.517 -19.859  1.00 93.19           N  
ATOM   1333  NH1 ARG B 165       0.746  -7.854 -17.656  1.00 93.19           N  
ATOM   1334  NH2 ARG B 165      -1.467  -7.662 -18.221  1.00 93.19           N  
ATOM   1335  CZ  ARG B 165      -0.191  -7.678 -18.580  1.00 93.19           C  
ATOM   1336  N   ARG B 166      -1.220  -8.736 -24.859  1.00 92.86           N  
ATOM   1337  CA  ARG B 166      -2.353  -8.290 -25.664  1.00 92.86           C  
ATOM   1338  C   ARG B 166      -2.999  -7.048 -25.058  1.00 92.86           C  
ATOM   1339  CB  ARG B 166      -3.389  -9.407 -25.799  1.00 92.86           C  
ATOM   1340  O   ARG B 166      -2.699  -6.677 -23.922  1.00 92.86           O  
ATOM   1341  CG  ARG B 166      -2.926 -10.577 -26.653  1.00 92.86           C  
ATOM   1342  CD  ARG B 166      -3.990 -11.662 -26.748  1.00 92.86           C  
ATOM   1343  NE  ARG B 166      -3.411 -12.954 -27.102  1.00 92.86           N  
ATOM   1344  NH1 ARG B 166      -3.430 -13.787 -24.947  1.00 92.86           N  
ATOM   1345  NH2 ARG B 166      -2.630 -15.070 -26.670  1.00 92.86           N  
ATOM   1346  CZ  ARG B 166      -3.158 -13.934 -26.239  1.00 92.86           C  
ATOM   1347  N   GLU B 167      -3.873  -6.492 -25.861  1.00 91.59           N  
ATOM   1348  CA  GLU B 167      -4.701  -5.420 -25.318  1.00 91.59           C  
ATOM   1349  C   GLU B 167      -5.620  -5.937 -24.216  1.00 91.59           C  
ATOM   1350  CB  GLU B 167      -5.528  -4.764 -26.428  1.00 91.59           C  
ATOM   1351  O   GLU B 167      -5.915  -7.133 -24.156  1.00 91.59           O  
ATOM   1352  CG  GLU B 167      -4.702  -3.943 -27.406  1.00 91.59           C  
ATOM   1353  CD  GLU B 167      -4.182  -2.644 -26.811  1.00 91.59           C  
ATOM   1354  OE1 GLU B 167      -3.165  -2.111 -27.309  1.00 91.59           O  
ATOM   1355  OE2 GLU B 167      -4.798  -2.155 -25.837  1.00 91.59           O  
ATOM   1356  N   GLN B 168      -6.000  -4.966 -23.352  1.00 89.51           N  
ATOM   1357  CA  GLN B 168      -6.842  -5.357 -22.227  1.00 89.51           C  
ATOM   1358  C   GLN B 168      -8.187  -4.637 -22.268  1.00 89.51           C  
ATOM   1359  CB  GLN B 168      -6.134  -5.072 -20.901  1.00 89.51           C  
ATOM   1360  O   GLN B 168      -8.251  -3.450 -22.595  1.00 89.51           O  
ATOM   1361  CG  GLN B 168      -4.739  -5.675 -20.807  1.00 89.51           C  
ATOM   1362  CD  GLN B 168      -4.028  -5.310 -19.518  1.00 89.51           C  
ATOM   1363  NE2 GLN B 168      -2.757  -4.938 -19.627  1.00 89.51           N  
ATOM   1364  OE1 GLN B 168      -4.616  -5.361 -18.433  1.00 89.51           O  
ATOM   1365  N   TYR B 169      -9.177  -5.342 -21.978  1.00 91.72           N  
ATOM   1366  CA  TYR B 169     -10.514  -4.793 -21.783  1.00 91.72           C  
ATOM   1367  C   TYR B 169     -10.940  -4.900 -20.324  1.00 91.72           C  
ATOM   1368  CB  TYR B 169     -11.527  -5.514 -22.677  1.00 91.72           C  
ATOM   1369  O   TYR B 169     -11.139  -6.002 -19.808  1.00 91.72           O  
ATOM   1370  CG  TYR B 169     -12.939  -4.999 -22.533  1.00 91.72           C  
ATOM   1371  CD1 TYR B 169     -13.935  -5.792 -21.967  1.00 91.72           C  
ATOM   1372  CD2 TYR B 169     -13.279  -3.721 -22.961  1.00 91.72           C  
ATOM   1373  CE1 TYR B 169     -15.238  -5.323 -21.834  1.00 91.72           C  
ATOM   1374  CE2 TYR B 169     -14.579  -3.241 -22.833  1.00 91.72           C  
ATOM   1375  OH  TYR B 169     -16.837  -3.579 -22.138  1.00 91.72           O  
ATOM   1376  CZ  TYR B 169     -15.549  -4.048 -22.268  1.00 91.72           C  
ATOM   1377  N   ILE B 170     -11.070  -3.766 -19.723  1.00 84.66           N  
ATOM   1378  CA  ILE B 170     -11.432  -3.711 -18.311  1.00 84.66           C  
ATOM   1379  C   ILE B 170     -12.917  -3.388 -18.170  1.00 84.66           C  
ATOM   1380  CB  ILE B 170     -10.582  -2.667 -17.550  1.00 84.66           C  
ATOM   1381  O   ILE B 170     -13.360  -2.298 -18.540  1.00 84.66           O  
ATOM   1382  CG1 ILE B 170      -9.089  -2.936 -17.765  1.00 84.66           C  
ATOM   1383  CG2 ILE B 170     -10.931  -2.671 -16.059  1.00 84.66           C  
ATOM   1384  CD1 ILE B 170      -8.260  -1.678 -17.989  1.00 84.66           C  
ATOM   1385  N   THR B 171     -13.693  -4.212 -17.518  1.00 80.17           N  
ATOM   1386  CA  THR B 171     -15.139  -4.054 -17.418  1.00 80.17           C  
ATOM   1387  C   THR B 171     -15.500  -3.063 -16.315  1.00 80.17           C  
ATOM   1388  CB  THR B 171     -15.831  -5.402 -17.147  1.00 80.17           C  
ATOM   1389  O   THR B 171     -16.443  -2.282 -16.459  1.00 80.17           O  
ATOM   1390  CG2 THR B 171     -15.883  -6.257 -18.409  1.00 80.17           C  
ATOM   1391  OG1 THR B 171     -15.106  -6.110 -16.134  1.00 80.17           O  
ATOM   1392  N   ASN B 172     -14.627  -3.102 -15.298  1.00 75.25           N  
ATOM   1393  CA  ASN B 172     -14.873  -2.216 -14.165  1.00 75.25           C  
ATOM   1394  C   ASN B 172     -14.180  -0.868 -14.346  1.00 75.25           C  
ATOM   1395  CB  ASN B 172     -14.419  -2.874 -12.860  1.00 75.25           C  
ATOM   1396  O   ASN B 172     -12.986  -0.737 -14.071  1.00 75.25           O  
ATOM   1397  CG  ASN B 172     -15.018  -4.253 -12.663  1.00 75.25           C  
ATOM   1398  ND2 ASN B 172     -16.062  -4.335 -11.847  1.00 75.25           N  
ATOM   1399  OD1 ASN B 172     -14.546  -5.236 -13.239  1.00 75.25           O  
ATOM   1400  N   LYS B 173     -14.827   0.159 -14.636  1.00 72.04           N  
ATOM   1401  CA  LYS B 173     -14.274   1.454 -15.019  1.00 72.04           C  
ATOM   1402  C   LYS B 173     -13.493   2.080 -13.867  1.00 72.04           C  
ATOM   1403  CB  LYS B 173     -15.386   2.400 -15.473  1.00 72.04           C  
ATOM   1404  O   LYS B 173     -12.529   2.817 -14.091  1.00 72.04           O  
ATOM   1405  CG  LYS B 173     -16.036   2.004 -16.791  1.00 72.04           C  
ATOM   1406  CD  LYS B 173     -17.033   3.056 -17.261  1.00 72.04           C  
ATOM   1407  CE  LYS B 173     -17.695   2.653 -18.571  1.00 72.04           C  
ATOM   1408  NZ  LYS B 173     -18.699   3.665 -19.019  1.00 72.04           N  
ATOM   1409  N   GLU B 174     -13.918   1.625 -12.699  1.00 70.39           N  
ATOM   1410  CA  GLU B 174     -13.264   2.198 -11.526  1.00 70.39           C  
ATOM   1411  C   GLU B 174     -11.824   1.710 -11.404  1.00 70.39           C  
ATOM   1412  CB  GLU B 174     -14.045   1.858 -10.254  1.00 70.39           C  
ATOM   1413  O   GLU B 174     -11.020   2.305 -10.683  1.00 70.39           O  
ATOM   1414  CG  GLU B 174     -14.189   0.364 -10.003  1.00 70.39           C  
ATOM   1415  CD  GLU B 174     -15.149   0.036  -8.870  1.00 70.39           C  
ATOM   1416  OE1 GLU B 174     -15.251  -1.151  -8.485  1.00 70.39           O  
ATOM   1417  OE2 GLU B 174     -15.806   0.973  -8.365  1.00 70.39           O  
ATOM   1418  N   PHE B 175     -11.471   0.650 -12.231  1.00 74.40           N  
ATOM   1419  CA  PHE B 175     -10.139   0.076 -12.086  1.00 74.40           C  
ATOM   1420  C   PHE B 175      -9.281   0.382 -13.308  1.00 74.40           C  
ATOM   1421  CB  PHE B 175     -10.226  -1.439 -11.872  1.00 74.40           C  
ATOM   1422  O   PHE B 175      -8.213  -0.207 -13.487  1.00 74.40           O  
ATOM   1423  CG  PHE B 175     -10.740  -1.831 -10.514  1.00 74.40           C  
ATOM   1424  CD1 PHE B 175      -9.881  -1.901  -9.424  1.00 74.40           C  
ATOM   1425  CD2 PHE B 175     -12.083  -2.131 -10.327  1.00 74.40           C  
ATOM   1426  CE1 PHE B 175     -10.355  -2.264  -8.165  1.00 74.40           C  
ATOM   1427  CE2 PHE B 175     -12.564  -2.495  -9.072  1.00 74.40           C  
ATOM   1428  CZ  PHE B 175     -11.697  -2.562  -7.992  1.00 74.40           C  
ATOM   1429  N   LEU B 176      -9.723   1.300 -14.100  1.00 76.05           N  
ATOM   1430  CA  LEU B 176      -9.009   1.624 -15.330  1.00 76.05           C  
ATOM   1431  C   LEU B 176      -7.610   2.148 -15.025  1.00 76.05           C  
ATOM   1432  CB  LEU B 176      -9.788   2.659 -16.146  1.00 76.05           C  
ATOM   1433  O   LEU B 176      -6.672   1.905 -15.787  1.00 76.05           O  
ATOM   1434  CG  LEU B 176     -10.964   2.129 -16.969  1.00 76.05           C  
ATOM   1435  CD1 LEU B 176     -11.851   3.280 -17.428  1.00 76.05           C  
ATOM   1436  CD2 LEU B 176     -10.461   1.324 -18.163  1.00 76.05           C  
ATOM   1437  N   ASN B 177      -7.479   2.701 -13.852  1.00 72.49           N  
ATOM   1438  CA  ASN B 177      -6.193   3.295 -13.503  1.00 72.49           C  
ATOM   1439  C   ASN B 177      -5.535   2.565 -12.336  1.00 72.49           C  
ATOM   1440  CB  ASN B 177      -6.360   4.780 -13.173  1.00 72.49           C  
ATOM   1441  O   ASN B 177      -4.710   3.139 -11.624  1.00 72.49           O  
ATOM   1442  CG  ASN B 177      -6.776   5.603 -14.377  1.00 72.49           C  
ATOM   1443  ND2 ASN B 177      -7.661   6.568 -14.158  1.00 72.49           N  
ATOM   1444  OD1 ASN B 177      -6.307   5.372 -15.494  1.00 72.49           O  
ATOM   1445  N   SER B 178      -5.990   1.389 -12.271  1.00 77.48           N  
ATOM   1446  CA  SER B 178      -5.426   0.613 -11.172  1.00 77.48           C  
ATOM   1447  C   SER B 178      -3.931   0.383 -11.368  1.00 77.48           C  
ATOM   1448  CB  SER B 178      -6.144  -0.731 -11.040  1.00 77.48           C  
ATOM   1449  O   SER B 178      -3.480   0.114 -12.483  1.00 77.48           O  
ATOM   1450  OG  SER B 178      -5.476  -1.569 -10.113  1.00 77.48           O  
ATOM   1451  N   HIS B 179      -3.185   0.436 -10.327  1.00 76.21           N  
ATOM   1452  CA  HIS B 179      -1.750   0.178 -10.363  1.00 76.21           C  
ATOM   1453  C   HIS B 179      -1.461  -1.290 -10.660  1.00 76.21           C  
ATOM   1454  CB  HIS B 179      -1.099   0.584  -9.040  1.00 76.21           C  
ATOM   1455  O   HIS B 179      -0.340  -1.644 -11.032  1.00 76.21           O  
ATOM   1456  CG  HIS B 179      -1.533  -0.251  -7.877  1.00 76.21           C  
ATOM   1457  CD2 HIS B 179      -0.923  -1.281  -7.245  1.00 76.21           C  
ATOM   1458  ND1 HIS B 179      -2.737  -0.062  -7.233  1.00 76.21           N  
ATOM   1459  CE1 HIS B 179      -2.848  -0.942  -6.252  1.00 76.21           C  
ATOM   1460  NE2 HIS B 179      -1.760  -1.694  -6.238  1.00 76.21           N  
ATOM   1461  N   LEU B 180      -2.480  -2.100 -10.478  1.00 83.05           N  
ATOM   1462  CA  LEU B 180      -2.310  -3.533 -10.691  1.00 83.05           C  
ATOM   1463  C   LEU B 180      -2.266  -3.860 -12.179  1.00 83.05           C  
ATOM   1464  CB  LEU B 180      -3.442  -4.313 -10.018  1.00 83.05           C  
ATOM   1465  O   LEU B 180      -1.857  -4.957 -12.566  1.00 83.05           O  
ATOM   1466  CG  LEU B 180      -3.464  -4.293  -8.488  1.00 83.05           C  
ATOM   1467  CD1 LEU B 180      -4.699  -5.019  -7.966  1.00 83.05           C  
ATOM   1468  CD2 LEU B 180      -2.192  -4.919  -7.927  1.00 83.05           C  
ATOM   1469  N   LEU B 181      -2.616  -2.831 -13.014  1.00 83.54           N  
ATOM   1470  CA  LEU B 181      -2.658  -3.053 -14.455  1.00 83.54           C  
ATOM   1471  C   LEU B 181      -1.340  -2.647 -15.106  1.00 83.54           C  
ATOM   1472  CB  LEU B 181      -3.814  -2.271 -15.085  1.00 83.54           C  
ATOM   1473  O   LEU B 181      -0.887  -1.512 -14.944  1.00 83.54           O  
ATOM   1474  CG  LEU B 181      -5.223  -2.780 -14.779  1.00 83.54           C  
ATOM   1475  CD1 LEU B 181      -6.266  -1.785 -15.277  1.00 83.54           C  
ATOM   1476  CD2 LEU B 181      -5.444  -4.153 -15.406  1.00 83.54           C  
ATOM   1477  N   PRO B 182      -0.847  -3.605 -15.815  1.00 80.40           N  
ATOM   1478  CA  PRO B 182       0.326  -3.183 -16.584  1.00 80.40           C  
ATOM   1479  C   PRO B 182      -0.016  -2.170 -17.674  1.00 80.40           C  
ATOM   1480  CB  PRO B 182       0.835  -4.491 -17.196  1.00 80.40           C  
ATOM   1481  O   PRO B 182      -1.047  -2.297 -18.339  1.00 80.40           O  
ATOM   1482  CG  PRO B 182      -0.292  -5.457 -17.025  1.00 80.40           C  
ATOM   1483  CD  PRO B 182      -1.279  -4.872 -16.056  1.00 80.40           C  
ATOM   1484  N   LYS B 183       0.804  -1.292 -17.922  1.00 76.11           N  
ATOM   1485  CA  LYS B 183       0.502  -0.183 -18.823  1.00 76.11           C  
ATOM   1486  C   LYS B 183       1.151  -0.391 -20.188  1.00 76.11           C  
ATOM   1487  CB  LYS B 183       0.968   1.142 -18.218  1.00 76.11           C  
ATOM   1488  O   LYS B 183       0.669   0.129 -21.197  1.00 76.11           O  
ATOM   1489  CG  LYS B 183       0.246   1.525 -16.934  1.00 76.11           C  
ATOM   1490  CD  LYS B 183       0.602   2.939 -16.493  1.00 76.11           C  
ATOM   1491  CE  LYS B 183      -0.141   3.333 -15.224  1.00 76.11           C  
ATOM   1492  NZ  LYS B 183       0.222   4.710 -14.775  1.00 76.11           N  
ATOM   1493  N   LYS B 184       2.116  -1.260 -20.194  1.00 83.39           N  
ATOM   1494  CA  LYS B 184       2.857  -1.442 -21.439  1.00 83.39           C  
ATOM   1495  C   LYS B 184       2.588  -2.817 -22.043  1.00 83.39           C  
ATOM   1496  CB  LYS B 184       4.357  -1.258 -21.202  1.00 83.39           C  
ATOM   1497  O   LYS B 184       2.424  -3.799 -21.316  1.00 83.39           O  
ATOM   1498  CG  LYS B 184       4.747   0.146 -20.766  1.00 83.39           C  
ATOM   1499  CD  LYS B 184       6.257   0.287 -20.620  1.00 83.39           C  
ATOM   1500  CE  LYS B 184       6.648   1.689 -20.172  1.00 83.39           C  
ATOM   1501  NZ  LYS B 184       8.127   1.828 -20.016  1.00 83.39           N  
ATOM   1502  N   LYS B 185       2.637  -2.824 -23.387  1.00 88.71           N  
ATOM   1503  CA  LYS B 185       2.458  -4.079 -24.111  1.00 88.71           C  
ATOM   1504  C   LYS B 185       3.692  -4.968 -23.984  1.00 88.71           C  
ATOM   1505  CB  LYS B 185       2.157  -3.809 -25.587  1.00 88.71           C  
ATOM   1506  O   LYS B 185       3.572  -6.184 -23.815  1.00 88.71           O  
ATOM   1507  CG  LYS B 185       1.600  -5.012 -26.334  1.00 88.71           C  
ATOM   1508  CD  LYS B 185       1.219  -4.653 -27.765  1.00 88.71           C  
ATOM   1509  CE  LYS B 185       0.773  -5.879 -28.550  1.00 88.71           C  
ATOM   1510  NZ  LYS B 185       0.379  -5.529 -29.947  1.00 88.71           N  
ATOM   1511  N   HIS B 186       4.818  -4.404 -24.094  1.00 90.31           N  
ATOM   1512  CA  HIS B 186       6.074  -5.118 -23.895  1.00 90.31           C  
ATOM   1513  C   HIS B 186       6.553  -4.997 -22.452  1.00 90.31           C  
ATOM   1514  CB  HIS B 186       7.147  -4.593 -24.850  1.00 90.31           C  
ATOM   1515  O   HIS B 186       6.833  -3.894 -21.977  1.00 90.31           O  
ATOM   1516  CG  HIS B 186       8.390  -5.425 -24.871  1.00 90.31           C  
ATOM   1517  CD2 HIS B 186       8.653  -6.615 -25.460  1.00 90.31           C  
ATOM   1518  ND1 HIS B 186       9.547  -5.049 -24.225  1.00 90.31           N  
ATOM   1519  CE1 HIS B 186      10.472  -5.974 -24.417  1.00 90.31           C  
ATOM   1520  NE2 HIS B 186       9.955  -6.936 -25.163  1.00 90.31           N  
ATOM   1521  N   GLN B 187       6.684  -6.214 -21.835  1.00 89.97           N  
ATOM   1522  CA  GLN B 187       7.055  -6.199 -20.424  1.00 89.97           C  
ATOM   1523  C   GLN B 187       8.261  -7.096 -20.162  1.00 89.97           C  
ATOM   1524  CB  GLN B 187       5.876  -6.638 -19.554  1.00 89.97           C  
ATOM   1525  O   GLN B 187       8.295  -8.246 -20.605  1.00 89.97           O  
ATOM   1526  CG  GLN B 187       4.780  -5.588 -19.427  1.00 89.97           C  
ATOM   1527  CD  GLN B 187       3.806  -5.889 -18.304  1.00 89.97           C  
ATOM   1528  NE2 GLN B 187       2.913  -4.946 -18.025  1.00 89.97           N  
ATOM   1529  OE1 GLN B 187       3.856  -6.961 -17.692  1.00 89.97           O  
ATOM   1530  N   LYS B 188       9.193  -6.521 -19.484  1.00 91.22           N  
ATOM   1531  CA  LYS B 188      10.290  -7.325 -18.953  1.00 91.22           C  
ATOM   1532  C   LYS B 188       9.843  -8.134 -17.739  1.00 91.22           C  
ATOM   1533  CB  LYS B 188      11.477  -6.434 -18.581  1.00 91.22           C  
ATOM   1534  O   LYS B 188       9.057  -7.652 -16.921  1.00 91.22           O  
ATOM   1535  CG  LYS B 188      12.068  -5.668 -19.755  1.00 91.22           C  
ATOM   1536  CD  LYS B 188      13.215  -4.768 -19.315  1.00 91.22           C  
ATOM   1537  CE  LYS B 188      13.822  -4.017 -20.492  1.00 91.22           C  
ATOM   1538  NZ  LYS B 188      14.915  -3.096 -20.059  1.00 91.22           N  
ATOM   1539  N   ILE B 189      10.297  -9.354 -17.679  1.00 93.93           N  
ATOM   1540  CA  ILE B 189       9.878 -10.185 -16.555  1.00 93.93           C  
ATOM   1541  C   ILE B 189      11.059 -10.412 -15.614  1.00 93.93           C  
ATOM   1542  CB  ILE B 189       9.307 -11.538 -17.034  1.00 93.93           C  
ATOM   1543  O   ILE B 189      11.078  -9.893 -14.495  1.00 93.93           O  
ATOM   1544  CG1 ILE B 189       8.069 -11.315 -17.910  1.00 93.93           C  
ATOM   1545  CG2 ILE B 189       8.978 -12.438 -15.840  1.00 93.93           C  
ATOM   1546  CD1 ILE B 189       7.432 -12.600 -18.421  1.00 93.93           C  
ATOM   1547  N   TYR B 190      12.075 -11.232 -16.059  1.00 94.35           N  
ATOM   1548  CA  TYR B 190      13.266 -11.445 -15.244  1.00 94.35           C  
ATOM   1549  C   TYR B 190      14.467 -11.793 -16.114  1.00 94.35           C  
ATOM   1550  CB  TYR B 190      13.023 -12.558 -14.219  1.00 94.35           C  
ATOM   1551  O   TYR B 190      14.315 -12.105 -17.298  1.00 94.35           O  
ATOM   1552  CG  TYR B 190      12.521 -13.844 -14.828  1.00 94.35           C  
ATOM   1553  CD1 TYR B 190      11.182 -14.214 -14.717  1.00 94.35           C  
ATOM   1554  CD2 TYR B 190      13.383 -14.693 -15.514  1.00 94.35           C  
ATOM   1555  CE1 TYR B 190      10.715 -15.400 -15.275  1.00 94.35           C  
ATOM   1556  CE2 TYR B 190      12.926 -15.881 -16.076  1.00 94.35           C  
ATOM   1557  OH  TYR B 190      11.135 -17.400 -16.505  1.00 94.35           O  
ATOM   1558  CZ  TYR B 190      11.593 -16.225 -15.951  1.00 94.35           C  
ATOM   1559  N   LEU B 191      15.667 -11.612 -15.618  1.00 96.71           N  
ATOM   1560  CA  LEU B 191      16.891 -12.079 -16.261  1.00 96.71           C  
ATOM   1561  C   LEU B 191      17.558 -13.171 -15.431  1.00 96.71           C  
ATOM   1562  CB  LEU B 191      17.863 -10.916 -16.472  1.00 96.71           C  
ATOM   1563  O   LEU B 191      17.253 -13.331 -14.247  1.00 96.71           O  
ATOM   1564  CG  LEU B 191      18.403 -10.245 -15.208  1.00 96.71           C  
ATOM   1565  CD1 LEU B 191      19.544 -11.066 -14.617  1.00 96.71           C  
ATOM   1566  CD2 LEU B 191      18.862  -8.823 -15.512  1.00 96.71           C  
ATOM   1567  N   PHE B 192      18.376 -13.937 -16.051  1.00 97.83           N  
ATOM   1568  CA  PHE B 192      19.054 -15.041 -15.381  1.00 97.83           C  
ATOM   1569  C   PHE B 192      20.297 -15.462 -16.154  1.00 97.83           C  
ATOM   1570  CB  PHE B 192      18.108 -16.234 -15.217  1.00 97.83           C  
ATOM   1571  O   PHE B 192      20.512 -15.019 -17.285  1.00 97.83           O  
ATOM   1572  CG  PHE B 192      17.607 -16.795 -16.521  1.00 97.83           C  
ATOM   1573  CD1 PHE B 192      16.556 -16.186 -17.197  1.00 97.83           C  
ATOM   1574  CD2 PHE B 192      18.186 -17.931 -17.070  1.00 97.83           C  
ATOM   1575  CE1 PHE B 192      16.091 -16.703 -18.404  1.00 97.83           C  
ATOM   1576  CE2 PHE B 192      17.726 -18.453 -18.275  1.00 97.83           C  
ATOM   1577  CZ  PHE B 192      16.678 -17.839 -18.940  1.00 97.83           C  
ATOM   1578  N   THR B 193      21.159 -16.239 -15.516  1.00 96.73           N  
ATOM   1579  CA  THR B 193      22.277 -16.923 -16.156  1.00 96.73           C  
ATOM   1580  C   THR B 193      22.092 -18.436 -16.097  1.00 96.73           C  
ATOM   1581  CB  THR B 193      23.616 -16.541 -15.498  1.00 96.73           C  
ATOM   1582  O   THR B 193      21.149 -18.927 -15.473  1.00 96.73           O  
ATOM   1583  CG2 THR B 193      23.758 -15.027 -15.378  1.00 96.73           C  
ATOM   1584  OG1 THR B 193      23.680 -17.120 -14.189  1.00 96.73           O  
ATOM   1585  N   LEU B 194      22.956 -19.050 -16.795  1.00 97.69           N  
ATOM   1586  CA  LEU B 194      22.842 -20.504 -16.843  1.00 97.69           C  
ATOM   1587  C   LEU B 194      23.720 -21.154 -15.779  1.00 97.69           C  
ATOM   1588  CB  LEU B 194      23.229 -21.026 -18.230  1.00 97.69           C  
ATOM   1589  O   LEU B 194      23.941 -22.367 -15.806  1.00 97.69           O  
ATOM   1590  CG  LEU B 194      22.340 -20.585 -19.393  1.00 97.69           C  
ATOM   1591  CD1 LEU B 194      22.837 -21.192 -20.700  1.00 97.69           C  
ATOM   1592  CD2 LEU B 194      20.888 -20.974 -19.135  1.00 97.69           C  
ATOM   1593  N   GLU B 195      24.150 -20.291 -14.870  1.00 95.96           N  
ATOM   1594  CA  GLU B 195      24.899 -20.840 -13.743  1.00 95.96           C  
ATOM   1595  C   GLU B 195      24.002 -21.684 -12.843  1.00 95.96           C  
ATOM   1596  CB  GLU B 195      25.550 -19.716 -12.933  1.00 95.96           C  
ATOM   1597  O   GLU B 195      23.008 -21.189 -12.308  1.00 95.96           O  
ATOM   1598  CG  GLU B 195      26.473 -20.211 -11.828  1.00 95.96           C  
ATOM   1599  CD  GLU B 195      27.137 -19.084 -11.052  1.00 95.96           C  
ATOM   1600  OE1 GLU B 195      27.855 -19.367 -10.066  1.00 95.96           O  
ATOM   1601  OE2 GLU B 195      26.937 -17.909 -11.433  1.00 95.96           O  
ATOM   1602  N   PRO B 196      24.367 -23.000 -12.594  1.00 98.11           N  
ATOM   1603  CA  PRO B 196      23.566 -23.859 -11.718  1.00 98.11           C  
ATOM   1604  C   PRO B 196      23.532 -23.361 -10.275  1.00 98.11           C  
ATOM   1605  CB  PRO B 196      24.271 -25.214 -11.811  1.00 98.11           C  
ATOM   1606  O   PRO B 196      24.538 -22.860  -9.767  1.00 98.11           O  
ATOM   1607  CG  PRO B 196      25.028 -25.163 -13.099  1.00 98.11           C  
ATOM   1608  CD  PRO B 196      25.454 -23.744 -13.346  1.00 98.11           C  
ATOM   1609  N   ARG B 197      22.394 -23.455  -9.696  1.00 97.46           N  
ATOM   1610  CA  ARG B 197      22.200 -23.050  -8.308  1.00 97.46           C  
ATOM   1611  C   ARG B 197      21.648 -24.202  -7.474  1.00 97.46           C  
ATOM   1612  CB  ARG B 197      21.259 -21.846  -8.225  1.00 97.46           C  
ATOM   1613  O   ARG B 197      21.287 -25.249  -8.015  1.00 97.46           O  
ATOM   1614  CG  ARG B 197      21.722 -20.646  -9.036  1.00 97.46           C  
ATOM   1615  CD  ARG B 197      23.021 -20.066  -8.494  1.00 97.46           C  
ATOM   1616  NE  ARG B 197      23.398 -18.842  -9.195  1.00 97.46           N  
ATOM   1617  NH1 ARG B 197      25.270 -18.433  -7.904  1.00 97.46           N  
ATOM   1618  NH2 ARG B 197      24.708 -17.000  -9.602  1.00 97.46           N  
ATOM   1619  CZ  ARG B 197      24.458 -18.094  -8.899  1.00 97.46           C  
ATOM   1620  N   THR B 198      21.762 -24.050  -6.178  1.00 96.34           N  
ATOM   1621  CA  THR B 198      21.110 -24.919  -5.205  1.00 96.34           C  
ATOM   1622  C   THR B 198      20.158 -24.121  -4.318  1.00 96.34           C  
ATOM   1623  CB  THR B 198      22.142 -25.650  -4.327  1.00 96.34           C  
ATOM   1624  O   THR B 198      20.221 -22.890  -4.283  1.00 96.34           O  
ATOM   1625  CG2 THR B 198      23.154 -26.407  -5.181  1.00 96.34           C  
ATOM   1626  OG1 THR B 198      22.838 -24.692  -3.520  1.00 96.34           O  
ATOM   1627  N   ILE B 199      19.398 -24.851  -3.681  1.00 95.49           N  
ATOM   1628  CA  ILE B 199      18.409 -24.189  -2.837  1.00 95.49           C  
ATOM   1629  C   ILE B 199      19.116 -23.371  -1.759  1.00 95.49           C  
ATOM   1630  CB  ILE B 199      17.445 -25.209  -2.190  1.00 95.49           C  
ATOM   1631  O   ILE B 199      18.625 -22.317  -1.349  1.00 95.49           O  
ATOM   1632  CG1 ILE B 199      16.230 -24.489  -1.593  1.00 95.49           C  
ATOM   1633  CG2 ILE B 199      18.170 -26.037  -1.125  1.00 95.49           C  
ATOM   1634  CD1 ILE B 199      15.409 -23.711  -2.611  1.00 95.49           C  
ATOM   1635  N   GLU B 200      20.253 -23.707  -1.315  1.00 92.85           N  
ATOM   1636  CA  GLU B 200      21.023 -22.999  -0.297  1.00 92.85           C  
ATOM   1637  C   GLU B 200      21.397 -21.595  -0.764  1.00 92.85           C  
ATOM   1638  CB  GLU B 200      22.285 -23.785   0.068  1.00 92.85           C  
ATOM   1639  O   GLU B 200      21.521 -20.677   0.049  1.00 92.85           O  
ATOM   1640  CG  GLU B 200      22.007 -25.083   0.813  1.00 92.85           C  
ATOM   1641  CD  GLU B 200      21.596 -26.225  -0.102  1.00 92.85           C  
ATOM   1642  OE1 GLU B 200      21.014 -27.218   0.390  1.00 92.85           O  
ATOM   1643  OE2 GLU B 200      21.860 -26.126  -1.322  1.00 92.85           O  
ATOM   1644  N   ASP B 201      21.463 -21.430  -2.072  1.00 92.83           N  
ATOM   1645  CA  ASP B 201      21.805 -20.129  -2.639  1.00 92.83           C  
ATOM   1646  C   ASP B 201      20.672 -19.126  -2.434  1.00 92.83           C  
ATOM   1647  CB  ASP B 201      22.127 -20.261  -4.129  1.00 92.83           C  
ATOM   1648  O   ASP B 201      20.877 -17.917  -2.560  1.00 92.83           O  
ATOM   1649  CG  ASP B 201      23.387 -21.067  -4.394  1.00 92.83           C  
ATOM   1650  OD1 ASP B 201      24.399 -20.868  -3.687  1.00 92.83           O  
ATOM   1651  OD2 ASP B 201      23.368 -21.907  -5.320  1.00 92.83           O  
ATOM   1652  N   PHE B 202      19.462 -19.590  -2.040  1.00 92.80           N  
ATOM   1653  CA  PHE B 202      18.286 -18.733  -1.941  1.00 92.80           C  
ATOM   1654  C   PHE B 202      17.917 -18.485  -0.484  1.00 92.80           C  
ATOM   1655  CB  PHE B 202      17.100 -19.358  -2.684  1.00 92.80           C  
ATOM   1656  O   PHE B 202      16.994 -17.722  -0.193  1.00 92.80           O  
ATOM   1657  CG  PHE B 202      17.296 -19.448  -4.173  1.00 92.80           C  
ATOM   1658  CD1 PHE B 202      16.921 -18.399  -5.003  1.00 92.80           C  
ATOM   1659  CD2 PHE B 202      17.856 -20.584  -4.744  1.00 92.80           C  
ATOM   1660  CE1 PHE B 202      17.101 -18.480  -6.382  1.00 92.80           C  
ATOM   1661  CE2 PHE B 202      18.040 -20.672  -6.121  1.00 92.80           C  
ATOM   1662  CZ  PHE B 202      17.660 -19.619  -6.938  1.00 92.80           C  
ATOM   1663  N   GLU B 203      18.636 -19.028   0.476  1.00 88.28           N  
ATOM   1664  CA  GLU B 203      18.275 -18.989   1.890  1.00 88.28           C  
ATOM   1665  C   GLU B 203      18.276 -17.558   2.421  1.00 88.28           C  
ATOM   1666  CB  GLU B 203      19.231 -19.856   2.713  1.00 88.28           C  
ATOM   1667  O   GLU B 203      17.315 -17.127   3.061  1.00 88.28           O  
ATOM   1668  CG  GLU B 203      18.828 -21.322   2.781  1.00 88.28           C  
ATOM   1669  CD  GLU B 203      19.788 -22.171   3.599  1.00 88.28           C  
ATOM   1670  OE1 GLU B 203      19.502 -23.371   3.817  1.00 88.28           O  
ATOM   1671  OE2 GLU B 203      20.834 -21.633   4.025  1.00 88.28           O  
ATOM   1672  N   SER B 204      19.369 -16.854   2.094  1.00 82.22           N  
ATOM   1673  CA  SER B 204      19.473 -15.486   2.590  1.00 82.22           C  
ATOM   1674  C   SER B 204      18.382 -14.599   2.000  1.00 82.22           C  
ATOM   1675  CB  SER B 204      20.848 -14.901   2.266  1.00 82.22           C  
ATOM   1676  O   SER B 204      17.758 -13.813   2.717  1.00 82.22           O  
ATOM   1677  OG  SER B 204      21.094 -14.938   0.870  1.00 82.22           O  
ATOM   1678  N   MET B 205      18.128 -14.819   0.699  1.00 82.61           N  
ATOM   1679  CA  MET B 205      17.102 -14.020   0.035  1.00 82.61           C  
ATOM   1680  C   MET B 205      15.713 -14.386   0.545  1.00 82.61           C  
ATOM   1681  CB  MET B 205      17.169 -14.211  -1.482  1.00 82.61           C  
ATOM   1682  O   MET B 205      14.853 -13.516   0.694  1.00 82.61           O  
ATOM   1683  CG  MET B 205      16.255 -13.277  -2.258  1.00 82.61           C  
ATOM   1684  SD  MET B 205      16.598 -11.508  -1.910  1.00 82.61           S  
ATOM   1685  CE  MET B 205      18.182 -11.313  -2.773  1.00 82.61           C  
ATOM   1686  N   ASN B 206      15.470 -15.638   0.781  1.00 88.39           N  
ATOM   1687  CA  ASN B 206      14.200 -16.071   1.353  1.00 88.39           C  
ATOM   1688  C   ASN B 206      13.922 -15.384   2.687  1.00 88.39           C  
ATOM   1689  CB  ASN B 206      14.179 -17.591   1.525  1.00 88.39           C  
ATOM   1690  O   ASN B 206      12.813 -14.903   2.923  1.00 88.39           O  
ATOM   1691  CG  ASN B 206      12.830 -18.109   1.983  1.00 88.39           C  
ATOM   1692  ND2 ASN B 206      12.802 -18.737   3.153  1.00 88.39           N  
ATOM   1693  OD1 ASN B 206      11.821 -17.946   1.292  1.00 88.39           O  
ATOM   1694  N   THR B 207      14.899 -15.242   3.521  1.00 82.25           N  
ATOM   1695  CA  THR B 207      14.771 -14.579   4.814  1.00 82.25           C  
ATOM   1696  C   THR B 207      14.536 -13.082   4.634  1.00 82.25           C  
ATOM   1697  CB  THR B 207      16.022 -14.804   5.684  1.00 82.25           C  
ATOM   1698  O   THR B 207      13.630 -12.512   5.245  1.00 82.25           O  
ATOM   1699  CG2 THR B 207      15.881 -14.116   7.038  1.00 82.25           C  
ATOM   1700  OG1 THR B 207      16.205 -16.210   5.892  1.00 82.25           O  
ATOM   1701  N   TYR B 208      15.289 -12.566   3.714  1.00 79.29           N  
ATOM   1702  CA  TYR B 208      15.182 -11.136   3.448  1.00 79.29           C  
ATOM   1703  C   TYR B 208      13.777 -10.772   2.981  1.00 79.29           C  
ATOM   1704  CB  TYR B 208      16.209 -10.707   2.397  1.00 79.29           C  
ATOM   1705  O   TYR B 208      13.179  -9.817   3.480  1.00 79.29           O  
ATOM   1706  CG  TYR B 208      16.044  -9.279   1.934  1.00 79.29           C  
ATOM   1707  CD1 TYR B 208      15.336  -8.980   0.773  1.00 79.29           C  
ATOM   1708  CD2 TYR B 208      16.597  -8.227   2.657  1.00 79.29           C  
ATOM   1709  CE1 TYR B 208      15.183  -7.666   0.342  1.00 79.29           C  
ATOM   1710  CE2 TYR B 208      16.451  -6.910   2.236  1.00 79.29           C  
ATOM   1711  OH  TYR B 208      15.594  -5.337   0.657  1.00 79.29           O  
ATOM   1712  CZ  TYR B 208      15.743  -6.640   1.079  1.00 79.29           C  
ATOM   1713  N   LEU B 209      13.178 -11.547   2.098  1.00 81.92           N  
ATOM   1714  CA  LEU B 209      11.881 -11.250   1.501  1.00 81.92           C  
ATOM   1715  C   LEU B 209      10.769 -11.348   2.539  1.00 81.92           C  
ATOM   1716  CB  LEU B 209      11.595 -12.204   0.338  1.00 81.92           C  
ATOM   1717  O   LEU B 209       9.729 -10.698   2.406  1.00 81.92           O  
ATOM   1718  CG  LEU B 209      12.422 -11.994  -0.931  1.00 81.92           C  
ATOM   1719  CD1 LEU B 209      12.165 -13.122  -1.925  1.00 81.92           C  
ATOM   1720  CD2 LEU B 209      12.106 -10.640  -1.557  1.00 81.92           C  
ATOM   1721  N   GLN B 210      11.001 -12.064   3.682  1.00 82.96           N  
ATOM   1722  CA  GLN B 210       9.962 -12.276   4.683  1.00 82.96           C  
ATOM   1723  C   GLN B 210      10.120 -11.308   5.853  1.00 82.96           C  
ATOM   1724  CB  GLN B 210       9.988 -13.719   5.188  1.00 82.96           C  
ATOM   1725  O   GLN B 210       9.189 -11.120   6.640  1.00 82.96           O  
ATOM   1726  CG  GLN B 210       9.718 -14.755   4.105  1.00 82.96           C  
ATOM   1727  CD  GLN B 210       9.717 -16.175   4.638  1.00 82.96           C  
ATOM   1728  NE2 GLN B 210      10.688 -16.971   4.205  1.00 82.96           N  
ATOM   1729  OE1 GLN B 210       8.851 -16.553   5.434  1.00 82.96           O  
ATOM   1730  N   THR B 211      11.310 -10.560   5.878  1.00 75.78           N  
ATOM   1731  CA  THR B 211      11.557  -9.827   7.115  1.00 75.78           C  
ATOM   1732  C   THR B 211      11.830  -8.354   6.825  1.00 75.78           C  
ATOM   1733  CB  THR B 211      12.741 -10.428   7.895  1.00 75.78           C  
ATOM   1734  O   THR B 211      11.585  -7.493   7.673  1.00 75.78           O  
ATOM   1735  CG2 THR B 211      12.406 -11.822   8.414  1.00 75.78           C  
ATOM   1736  OG1 THR B 211      13.880 -10.513   7.030  1.00 75.78           O  
ATOM   1737  N   SER B 212      12.189  -8.120   5.520  1.00 68.14           N  
ATOM   1738  CA  SER B 212      12.559  -6.741   5.220  1.00 68.14           C  
ATOM   1739  C   SER B 212      11.324  -5.868   5.022  1.00 68.14           C  
ATOM   1740  CB  SER B 212      13.441  -6.681   3.972  1.00 68.14           C  
ATOM   1741  O   SER B 212      10.412  -6.234   4.278  1.00 68.14           O  
ATOM   1742  OG  SER B 212      13.674  -5.337   3.585  1.00 68.14           O  
ATOM   1743  N   PRO B 213      11.257  -4.701   5.558  1.00 64.91           N  
ATOM   1744  CA  PRO B 213      10.121  -3.787   5.418  1.00 64.91           C  
ATOM   1745  C   PRO B 213       9.983  -3.230   4.003  1.00 64.91           C  
ATOM   1746  CB  PRO B 213      10.442  -2.671   6.416  1.00 64.91           C  
ATOM   1747  O   PRO B 213       8.917  -2.733   3.633  1.00 64.91           O  
ATOM   1748  CG  PRO B 213      11.819  -2.981   6.906  1.00 64.91           C  
ATOM   1749  CD  PRO B 213      12.209  -4.342   6.404  1.00 64.91           C  
ATOM   1750  N   THR B 214      11.084  -3.485   3.231  1.00 58.04           N  
ATOM   1751  CA  THR B 214      11.047  -2.954   1.872  1.00 58.04           C  
ATOM   1752  C   THR B 214      10.587  -4.023   0.886  1.00 58.04           C  
ATOM   1753  CB  THR B 214      12.425  -2.417   1.445  1.00 58.04           C  
ATOM   1754  O   THR B 214      10.427  -3.749  -0.305  1.00 58.04           O  
ATOM   1755  CG2 THR B 214      12.868  -1.264   2.340  1.00 58.04           C  
ATOM   1756  OG1 THR B 214      13.391  -3.472   1.531  1.00 58.04           O  
ATOM   1757  N   SER B 215      10.433  -5.192   1.524  1.00 72.40           N  
ATOM   1758  CA  SER B 215       9.948  -6.259   0.655  1.00 72.40           C  
ATOM   1759  C   SER B 215       8.466  -6.085   0.340  1.00 72.40           C  
ATOM   1760  CB  SER B 215      10.183  -7.625   1.301  1.00 72.40           C  
ATOM   1761  O   SER B 215       7.647  -5.928   1.248  1.00 72.40           O  
ATOM   1762  OG  SER B 215       9.546  -8.650   0.557  1.00 72.40           O  
ATOM   1763  N   SER B 216       8.138  -6.137  -0.908  1.00 73.80           N  
ATOM   1764  CA  SER B 216       6.745  -6.026  -1.328  1.00 73.80           C  
ATOM   1765  C   SER B 216       5.922  -7.209  -0.829  1.00 73.80           C  
ATOM   1766  CB  SER B 216       6.649  -5.933  -2.851  1.00 73.80           C  
ATOM   1767  O   SER B 216       4.701  -7.109  -0.693  1.00 73.80           O  
ATOM   1768  OG  SER B 216       7.326  -7.017  -3.464  1.00 73.80           O  
ATOM   1769  N   PHE B 217       6.618  -8.319  -0.435  1.00 80.82           N  
ATOM   1770  CA  PHE B 217       5.911  -9.526  -0.024  1.00 80.82           C  
ATOM   1771  C   PHE B 217       5.402  -9.395   1.406  1.00 80.82           C  
ATOM   1772  CB  PHE B 217       6.821 -10.752  -0.147  1.00 80.82           C  
ATOM   1773  O   PHE B 217       4.496 -10.122   1.818  1.00 80.82           O  
ATOM   1774  CG  PHE B 217       7.023 -11.220  -1.563  1.00 80.82           C  
ATOM   1775  CD1 PHE B 217       6.032 -11.942  -2.218  1.00 80.82           C  
ATOM   1776  CD2 PHE B 217       8.202 -10.938  -2.239  1.00 80.82           C  
ATOM   1777  CE1 PHE B 217       6.216 -12.376  -3.529  1.00 80.82           C  
ATOM   1778  CE2 PHE B 217       8.393 -11.368  -3.549  1.00 80.82           C  
ATOM   1779  CZ  PHE B 217       7.399 -12.088  -4.192  1.00 80.82           C  
ATOM   1780  N   ILE B 218       5.949  -8.414   2.128  1.00 75.12           N  
ATOM   1781  CA  ILE B 218       5.499  -8.182   3.496  1.00 75.12           C  
ATOM   1782  C   ILE B 218       4.288  -7.252   3.491  1.00 75.12           C  
ATOM   1783  CB  ILE B 218       6.626  -7.588   4.370  1.00 75.12           C  
ATOM   1784  O   ILE B 218       3.422  -7.344   4.364  1.00 75.12           O  
ATOM   1785  CG1 ILE B 218       7.734  -8.626   4.590  1.00 75.12           C  
ATOM   1786  CG2 ILE B 218       6.069  -7.090   5.706  1.00 75.12           C  
ATOM   1787  CD1 ILE B 218       8.902  -8.116   5.423  1.00 75.12           C  
ATOM   1788  N   THR B 219       4.215  -6.428   2.439  1.00 74.72           N  
ATOM   1789  CA  THR B 219       3.192  -5.388   2.444  1.00 74.72           C  
ATOM   1790  C   THR B 219       2.046  -5.753   1.505  1.00 74.72           C  
ATOM   1791  CB  THR B 219       3.779  -4.024   2.036  1.00 74.72           C  
ATOM   1792  O   THR B 219       1.027  -5.060   1.462  1.00 74.72           O  
ATOM   1793  CG2 THR B 219       4.816  -3.547   3.048  1.00 74.72           C  
ATOM   1794  OG1 THR B 219       4.403  -4.144   0.751  1.00 74.72           O  
ATOM   1795  N   THR B 220       2.292  -6.939   0.798  1.00 84.74           N  
ATOM   1796  CA  THR B 220       1.272  -7.315  -0.174  1.00 84.74           C  
ATOM   1797  C   THR B 220       0.967  -8.807  -0.088  1.00 84.74           C  
ATOM   1798  CB  THR B 220       1.709  -6.959  -1.608  1.00 84.74           C  
ATOM   1799  O   THR B 220       1.857  -9.640  -0.276  1.00 84.74           O  
ATOM   1800  CG2 THR B 220       0.579  -7.201  -2.603  1.00 84.74           C  
ATOM   1801  OG1 THR B 220       2.087  -5.578  -1.657  1.00 84.74           O  
ATOM   1802  N   SER B 221      -0.194  -9.069   0.310  1.00 90.47           N  
ATOM   1803  CA  SER B 221      -0.626 -10.458   0.191  1.00 90.47           C  
ATOM   1804  C   SER B 221      -1.051 -10.784  -1.236  1.00 90.47           C  
ATOM   1805  CB  SER B 221      -1.780 -10.745   1.153  1.00 90.47           C  
ATOM   1806  O   SER B 221      -1.812 -10.034  -1.850  1.00 90.47           O  
ATOM   1807  OG  SER B 221      -2.884  -9.899   0.881  1.00 90.47           O  
ATOM   1808  N   PHE B 222      -0.578 -11.899  -1.675  1.00 92.36           N  
ATOM   1809  CA  PHE B 222      -0.748 -12.207  -3.090  1.00 92.36           C  
ATOM   1810  C   PHE B 222      -1.021 -13.692  -3.292  1.00 92.36           C  
ATOM   1811  CB  PHE B 222       0.493 -11.788  -3.885  1.00 92.36           C  
ATOM   1812  O   PHE B 222      -0.416 -14.536  -2.627  1.00 92.36           O  
ATOM   1813  CG  PHE B 222       0.380 -12.042  -5.364  1.00 92.36           C  
ATOM   1814  CD1 PHE B 222       0.901 -13.202  -5.926  1.00 92.36           C  
ATOM   1815  CD2 PHE B 222      -0.248 -11.122  -6.193  1.00 92.36           C  
ATOM   1816  CE1 PHE B 222       0.798 -13.440  -7.295  1.00 92.36           C  
ATOM   1817  CE2 PHE B 222      -0.355 -11.353  -7.562  1.00 92.36           C  
ATOM   1818  CZ  PHE B 222       0.169 -12.512  -8.111  1.00 92.36           C  
ATOM   1819  N   CYS B 223      -1.909 -13.984  -4.158  1.00 95.90           N  
ATOM   1820  CA  CYS B 223      -2.232 -15.349  -4.560  1.00 95.90           C  
ATOM   1821  C   CYS B 223      -2.723 -15.390  -6.002  1.00 95.90           C  
ATOM   1822  CB  CYS B 223      -3.291 -15.944  -3.633  1.00 95.90           C  
ATOM   1823  O   CYS B 223      -3.546 -14.566  -6.406  1.00 95.90           O  
ATOM   1824  SG  CYS B 223      -3.607 -17.699  -3.921  1.00 95.90           S  
ATOM   1825  N   SER B 224      -2.157 -16.315  -6.758  1.00 97.16           N  
ATOM   1826  CA  SER B 224      -2.598 -16.455  -8.142  1.00 97.16           C  
ATOM   1827  C   SER B 224      -2.698 -17.923  -8.543  1.00 97.16           C  
ATOM   1828  CB  SER B 224      -1.642 -15.724  -9.086  1.00 97.16           C  
ATOM   1829  O   SER B 224      -1.936 -18.760  -8.054  1.00 97.16           O  
ATOM   1830  OG  SER B 224      -0.404 -16.408  -9.177  1.00 97.16           O  
ATOM   1831  N   LEU B 225      -3.582 -18.195  -9.427  1.00 98.34           N  
ATOM   1832  CA  LEU B 225      -3.788 -19.549  -9.928  1.00 98.34           C  
ATOM   1833  C   LEU B 225      -4.201 -19.529 -11.395  1.00 98.34           C  
ATOM   1834  CB  LEU B 225      -4.851 -20.272  -9.096  1.00 98.34           C  
ATOM   1835  O   LEU B 225      -5.167 -18.855 -11.763  1.00 98.34           O  
ATOM   1836  CG  LEU B 225      -5.103 -21.739  -9.446  1.00 98.34           C  
ATOM   1837  CD1 LEU B 225      -3.888 -22.587  -9.086  1.00 98.34           C  
ATOM   1838  CD2 LEU B 225      -6.350 -22.253  -8.734  1.00 98.34           C  
ATOM   1839  N   GLN B 226      -3.456 -20.284 -12.154  1.00 97.79           N  
ATOM   1840  CA  GLN B 226      -3.766 -20.400 -13.575  1.00 97.79           C  
ATOM   1841  C   GLN B 226      -4.993 -21.278 -13.801  1.00 97.79           C  
ATOM   1842  CB  GLN B 226      -2.569 -20.964 -14.342  1.00 97.79           C  
ATOM   1843  O   GLN B 226      -5.201 -22.260 -13.084  1.00 97.79           O  
ATOM   1844  CG  GLN B 226      -1.286 -20.165 -14.153  1.00 97.79           C  
ATOM   1845  CD  GLN B 226      -1.407 -18.735 -14.646  1.00 97.79           C  
ATOM   1846  NE2 GLN B 226      -1.063 -17.781 -13.788  1.00 97.79           N  
ATOM   1847  OE1 GLN B 226      -1.805 -18.490 -15.789  1.00 97.79           O  
ATOM   1848  N   THR B 227      -5.803 -20.891 -14.753  1.00 97.08           N  
ATOM   1849  CA  THR B 227      -6.928 -21.680 -15.244  1.00 97.08           C  
ATOM   1850  C   THR B 227      -6.721 -22.064 -16.706  1.00 97.08           C  
ATOM   1851  CB  THR B 227      -8.255 -20.913 -15.094  1.00 97.08           C  
ATOM   1852  O   THR B 227      -5.775 -21.602 -17.347  1.00 97.08           O  
ATOM   1853  CG2 THR B 227      -8.394 -20.323 -13.695  1.00 97.08           C  
ATOM   1854  OG1 THR B 227      -8.297 -19.851 -16.055  1.00 97.08           O  
ATOM   1855  N   PRO B 228      -7.504 -22.872 -17.176  1.00 95.00           N  
ATOM   1856  CA  PRO B 228      -7.336 -23.259 -18.579  1.00 95.00           C  
ATOM   1857  C   PRO B 228      -7.475 -22.078 -19.537  1.00 95.00           C  
ATOM   1858  CB  PRO B 228      -8.457 -24.277 -18.801  1.00 95.00           C  
ATOM   1859  O   PRO B 228      -6.973 -22.130 -20.663  1.00 95.00           O  
ATOM   1860  CG  PRO B 228      -8.675 -24.904 -17.462  1.00 95.00           C  
ATOM   1861  CD  PRO B 228      -8.501 -23.849 -16.407  1.00 95.00           C  
ATOM   1862  N   GLU B 229      -8.141 -21.018 -19.045  1.00 95.26           N  
ATOM   1863  CA  GLU B 229      -8.371 -19.925 -19.985  1.00 95.26           C  
ATOM   1864  C   GLU B 229      -7.778 -18.618 -19.467  1.00 95.26           C  
ATOM   1865  CB  GLU B 229      -9.868 -19.754 -20.255  1.00 95.26           C  
ATOM   1866  O   GLU B 229      -7.801 -17.601 -20.164  1.00 95.26           O  
ATOM   1867  CG  GLU B 229     -10.691 -19.485 -19.003  1.00 95.26           C  
ATOM   1868  CD  GLU B 229     -12.189 -19.455 -19.265  1.00 95.26           C  
ATOM   1869  OE1 GLU B 229     -12.964 -19.170 -18.324  1.00 95.26           O  
ATOM   1870  OE2 GLU B 229     -12.590 -19.719 -20.421  1.00 95.26           O  
ATOM   1871  N   GLY B 230      -7.323 -18.652 -18.233  1.00 97.21           N  
ATOM   1872  CA  GLY B 230      -6.797 -17.408 -17.694  1.00 97.21           C  
ATOM   1873  C   GLY B 230      -6.123 -17.580 -16.346  1.00 97.21           C  
ATOM   1874  O   GLY B 230      -5.435 -18.576 -16.113  1.00 97.21           O  
ATOM   1875  N   VAL B 231      -6.276 -16.464 -15.574  1.00 97.10           N  
ATOM   1876  CA  VAL B 231      -5.621 -16.486 -14.270  1.00 97.10           C  
ATOM   1877  C   VAL B 231      -6.430 -15.662 -13.271  1.00 97.10           C  
ATOM   1878  CB  VAL B 231      -4.173 -15.951 -14.353  1.00 97.10           C  
ATOM   1879  O   VAL B 231      -6.978 -14.614 -13.621  1.00 97.10           O  
ATOM   1880  CG1 VAL B 231      -4.158 -14.511 -14.863  1.00 97.10           C  
ATOM   1881  CG2 VAL B 231      -3.491 -16.046 -12.989  1.00 97.10           C  
ATOM   1882  N   TYR B 232      -6.537 -16.212 -12.085  1.00 98.02           N  
ATOM   1883  CA  TYR B 232      -7.063 -15.473 -10.943  1.00 98.02           C  
ATOM   1884  C   TYR B 232      -5.933 -14.907 -10.092  1.00 98.02           C  
ATOM   1885  CB  TYR B 232      -7.961 -16.372 -10.088  1.00 98.02           C  
ATOM   1886  O   TYR B 232      -4.914 -15.570  -9.881  1.00 98.02           O  
ATOM   1887  CG  TYR B 232      -9.339 -16.582 -10.668  1.00 98.02           C  
ATOM   1888  CD1 TYR B 232     -10.308 -15.584 -10.590  1.00 98.02           C  
ATOM   1889  CD2 TYR B 232      -9.675 -17.778 -11.293  1.00 98.02           C  
ATOM   1890  CE1 TYR B 232     -11.579 -15.773 -11.121  1.00 98.02           C  
ATOM   1891  CE2 TYR B 232     -10.943 -17.978 -11.827  1.00 98.02           C  
ATOM   1892  OH  TYR B 232     -13.145 -17.164 -12.264  1.00 98.02           O  
ATOM   1893  CZ  TYR B 232     -11.887 -16.972 -11.737  1.00 98.02           C  
ATOM   1894  N   CYS B 233      -6.098 -13.696  -9.654  1.00 95.01           N  
ATOM   1895  CA  CYS B 233      -5.138 -13.075  -8.748  1.00 95.01           C  
ATOM   1896  C   CYS B 233      -5.848 -12.392  -7.585  1.00 95.01           C  
ATOM   1897  CB  CYS B 233      -4.274 -12.060  -9.496  1.00 95.01           C  
ATOM   1898  O   CYS B 233      -6.823 -11.665  -7.788  1.00 95.01           O  
ATOM   1899  SG  CYS B 233      -3.264 -12.788 -10.805  1.00 95.01           S  
ATOM   1900  N   LEU B 234      -5.396 -12.649  -6.447  1.00 95.45           N  
ATOM   1901  CA  LEU B 234      -5.854 -11.956  -5.248  1.00 95.45           C  
ATOM   1902  C   LEU B 234      -4.723 -11.146  -4.623  1.00 95.45           C  
ATOM   1903  CB  LEU B 234      -6.405 -12.956  -4.228  1.00 95.45           C  
ATOM   1904  O   LEU B 234      -3.717 -11.710  -4.186  1.00 95.45           O  
ATOM   1905  CG  LEU B 234      -6.903 -12.370  -2.905  1.00 95.45           C  
ATOM   1906  CD1 LEU B 234      -8.093 -11.448  -3.149  1.00 95.45           C  
ATOM   1907  CD2 LEU B 234      -7.274 -13.484  -1.933  1.00 95.45           C  
ATOM   1908  N   VAL B 235      -4.900  -9.859  -4.628  1.00 90.87           N  
ATOM   1909  CA  VAL B 235      -3.979  -8.939  -3.970  1.00 90.87           C  
ATOM   1910  C   VAL B 235      -4.709  -8.179  -2.864  1.00 90.87           C  
ATOM   1911  CB  VAL B 235      -3.353  -7.946  -4.975  1.00 90.87           C  
ATOM   1912  O   VAL B 235      -5.520  -7.292  -3.143  1.00 90.87           O  
ATOM   1913  CG1 VAL B 235      -2.347  -7.032  -4.277  1.00 90.87           C  
ATOM   1914  CG2 VAL B 235      -2.687  -8.700  -6.124  1.00 90.87           C  
ATOM   1915  N   GLY B 236      -4.294  -8.432  -1.601  1.00 89.39           N  
ATOM   1916  CA  GLY B 236      -5.075  -7.859  -0.516  1.00 89.39           C  
ATOM   1917  C   GLY B 236      -6.545  -8.228  -0.580  1.00 89.39           C  
ATOM   1918  O   GLY B 236      -6.900  -9.406  -0.493  1.00 89.39           O  
ATOM   1919  N   PHE B 237      -7.392  -7.236  -0.995  1.00 88.33           N  
ATOM   1920  CA  PHE B 237      -8.833  -7.456  -1.043  1.00 88.33           C  
ATOM   1921  C   PHE B 237      -9.340  -7.405  -2.480  1.00 88.33           C  
ATOM   1922  CB  PHE B 237      -9.566  -6.415  -0.191  1.00 88.33           C  
ATOM   1923  O   PHE B 237     -10.550  -7.426  -2.718  1.00 88.33           O  
ATOM   1924  CG  PHE B 237      -9.342  -6.576   1.289  1.00 88.33           C  
ATOM   1925  CD1 PHE B 237     -10.147  -7.422   2.040  1.00 88.33           C  
ATOM   1926  CD2 PHE B 237      -8.324  -5.880   1.928  1.00 88.33           C  
ATOM   1927  CE1 PHE B 237      -9.942  -7.573   3.410  1.00 88.33           C  
ATOM   1928  CE2 PHE B 237      -8.112  -6.025   3.296  1.00 88.33           C  
ATOM   1929  CZ  PHE B 237      -8.923  -6.871   4.035  1.00 88.33           C  
ATOM   1930  N   ILE B 238      -8.382  -7.375  -3.339  1.00 88.88           N  
ATOM   1931  CA  ILE B 238      -8.798  -7.200  -4.727  1.00 88.88           C  
ATOM   1932  C   ILE B 238      -8.604  -8.507  -5.492  1.00 88.88           C  
ATOM   1933  CB  ILE B 238      -8.015  -6.057  -5.411  1.00 88.88           C  
ATOM   1934  O   ILE B 238      -7.478  -8.986  -5.640  1.00 88.88           O  
ATOM   1935  CG1 ILE B 238      -8.281  -4.726  -4.699  1.00 88.88           C  
ATOM   1936  CG2 ILE B 238      -8.379  -5.966  -6.896  1.00 88.88           C  
ATOM   1937  CD1 ILE B 238      -7.531  -3.543  -5.296  1.00 88.88           C  
ATOM   1938  N   LEU B 239      -9.667  -9.053  -5.950  1.00 94.52           N  
ATOM   1939  CA  LEU B 239      -9.650 -10.226  -6.818  1.00 94.52           C  
ATOM   1940  C   LEU B 239      -9.704  -9.816  -8.286  1.00 94.52           C  
ATOM   1941  CB  LEU B 239     -10.825 -11.152  -6.491  1.00 94.52           C  
ATOM   1942  O   LEU B 239     -10.534  -8.990  -8.675  1.00 94.52           O  
ATOM   1943  CG  LEU B 239     -10.952 -12.414  -7.346  1.00 94.52           C  
ATOM   1944  CD1 LEU B 239      -9.812 -13.379  -7.039  1.00 94.52           C  
ATOM   1945  CD2 LEU B 239     -12.303 -13.082  -7.115  1.00 94.52           C  
ATOM   1946  N   THR B 240      -8.841 -10.379  -9.060  1.00 93.67           N  
ATOM   1947  CA  THR B 240      -8.825 -10.118 -10.495  1.00 93.67           C  
ATOM   1948  C   THR B 240      -8.889 -11.424 -11.283  1.00 93.67           C  
ATOM   1949  CB  THR B 240      -7.569  -9.329 -10.906  1.00 93.67           C  
ATOM   1950  O   THR B 240      -8.266 -12.417 -10.900  1.00 93.67           O  
ATOM   1951  CG2 THR B 240      -7.636  -8.912 -12.372  1.00 93.67           C  
ATOM   1952  OG1 THR B 240      -7.461  -8.155 -10.091  1.00 93.67           O  
ATOM   1953  N   TYR B 241      -9.671 -11.411 -12.239  1.00 96.12           N  
ATOM   1954  CA  TYR B 241      -9.684 -12.501 -13.209  1.00 96.12           C  
ATOM   1955  C   TYR B 241      -9.326 -11.995 -14.601  1.00 96.12           C  
ATOM   1956  CB  TYR B 241     -11.057 -13.180 -13.236  1.00 96.12           C  
ATOM   1957  O   TYR B 241      -9.924 -11.035 -15.092  1.00 96.12           O  
ATOM   1958  CG  TYR B 241     -11.165 -14.288 -14.256  1.00 96.12           C  
ATOM   1959  CD1 TYR B 241     -12.059 -14.196 -15.321  1.00 96.12           C  
ATOM   1960  CD2 TYR B 241     -10.376 -15.428 -14.156  1.00 96.12           C  
ATOM   1961  CE1 TYR B 241     -12.164 -15.215 -16.262  1.00 96.12           C  
ATOM   1962  CE2 TYR B 241     -10.473 -16.454 -15.091  1.00 96.12           C  
ATOM   1963  OH  TYR B 241     -11.467 -17.350 -17.067  1.00 96.12           O  
ATOM   1964  CZ  TYR B 241     -11.368 -16.338 -16.139  1.00 96.12           C  
ATOM   1965  N   ARG B 242      -8.412 -12.646 -15.162  1.00 95.17           N  
ATOM   1966  CA  ARG B 242      -8.021 -12.365 -16.540  1.00 95.17           C  
ATOM   1967  C   ARG B 242      -8.294 -13.563 -17.442  1.00 95.17           C  
ATOM   1968  CB  ARG B 242      -6.542 -11.980 -16.612  1.00 95.17           C  
ATOM   1969  O   ARG B 242      -7.780 -14.658 -17.202  1.00 95.17           O  
ATOM   1970  CG  ARG B 242      -6.059 -11.647 -18.014  1.00 95.17           C  
ATOM   1971  CD  ARG B 242      -4.581 -11.283 -18.031  1.00 95.17           C  
ATOM   1972  NE  ARG B 242      -4.326 -10.035 -17.317  1.00 95.17           N  
ATOM   1973  NH1 ARG B 242      -4.413  -8.699 -19.199  1.00 95.17           N  
ATOM   1974  NH2 ARG B 242      -4.014  -7.766 -17.143  1.00 95.17           N  
ATOM   1975  CZ  ARG B 242      -4.252  -8.837 -17.888  1.00 95.17           C  
ATOM   1976  N   LYS B 243      -9.079 -13.311 -18.421  1.00 96.21           N  
ATOM   1977  CA  LYS B 243      -9.282 -14.292 -19.482  1.00 96.21           C  
ATOM   1978  C   LYS B 243      -8.435 -13.960 -20.708  1.00 96.21           C  
ATOM   1979  CB  LYS B 243     -10.759 -14.366 -19.870  1.00 96.21           C  
ATOM   1980  O   LYS B 243      -8.610 -12.905 -21.321  1.00 96.21           O  
ATOM   1981  CG  LYS B 243     -11.089 -15.488 -20.843  1.00 96.21           C  
ATOM   1982  CD  LYS B 243     -12.590 -15.607 -21.072  1.00 96.21           C  
ATOM   1983  CE  LYS B 243     -12.928 -16.792 -21.967  1.00 96.21           C  
ATOM   1984  NZ  LYS B 243     -14.403 -16.981 -22.102  1.00 96.21           N  
ATOM   1985  N   PHE B 244      -7.575 -14.848 -21.048  1.00 95.62           N  
ATOM   1986  CA  PHE B 244      -6.662 -14.592 -22.156  1.00 95.62           C  
ATOM   1987  C   PHE B 244      -7.374 -14.759 -23.494  1.00 95.62           C  
ATOM   1988  CB  PHE B 244      -5.452 -15.529 -22.086  1.00 95.62           C  
ATOM   1989  O   PHE B 244      -8.236 -15.628 -23.640  1.00 95.62           O  
ATOM   1990  CG  PHE B 244      -4.590 -15.316 -20.870  1.00 95.62           C  
ATOM   1991  CD1 PHE B 244      -4.018 -14.076 -20.615  1.00 95.62           C  
ATOM   1992  CD2 PHE B 244      -4.353 -16.357 -19.982  1.00 95.62           C  
ATOM   1993  CE1 PHE B 244      -3.220 -13.876 -19.491  1.00 95.62           C  
ATOM   1994  CE2 PHE B 244      -3.556 -16.166 -18.857  1.00 95.62           C  
ATOM   1995  CZ  PHE B 244      -2.990 -14.925 -18.613  1.00 95.62           C  
ATOM   1996  N   ASN B 245      -7.002 -13.959 -24.429  1.00 93.19           N  
ATOM   1997  CA  ASN B 245      -7.500 -14.020 -25.798  1.00 93.19           C  
ATOM   1998  C   ASN B 245      -9.025 -14.062 -25.839  1.00 93.19           C  
ATOM   1999  CB  ASN B 245      -6.916 -15.231 -26.529  1.00 93.19           C  
ATOM   2000  O   ASN B 245      -9.609 -14.918 -26.505  1.00 93.19           O  
ATOM   2001  CG  ASN B 245      -6.996 -15.097 -28.037  1.00 93.19           C  
ATOM   2002  ND2 ASN B 245      -6.891 -16.220 -28.738  1.00 93.19           N  
ATOM   2003  OD1 ASN B 245      -7.150 -13.994 -28.568  1.00 93.19           O  
ATOM   2004  N   TYR B 246      -9.699 -13.228 -25.145  1.00 90.61           N  
ATOM   2005  CA  TYR B 246     -11.148 -13.119 -25.013  1.00 90.61           C  
ATOM   2006  C   TYR B 246     -11.796 -12.804 -26.355  1.00 90.61           C  
ATOM   2007  CB  TYR B 246     -11.514 -12.039 -23.990  1.00 90.61           C  
ATOM   2008  O   TYR B 246     -12.733 -13.488 -26.775  1.00 90.61           O  
ATOM   2009  CG  TYR B 246     -12.988 -11.717 -23.949  1.00 90.61           C  
ATOM   2010  CD1 TYR B 246     -13.469 -10.499 -24.426  1.00 90.61           C  
ATOM   2011  CD2 TYR B 246     -13.903 -12.629 -23.433  1.00 90.61           C  
ATOM   2012  CE1 TYR B 246     -14.826 -10.197 -24.389  1.00 90.61           C  
ATOM   2013  CE2 TYR B 246     -15.263 -12.337 -23.391  1.00 90.61           C  
ATOM   2014  OH  TYR B 246     -17.059 -10.828 -23.831  1.00 90.61           O  
ATOM   2015  CZ  TYR B 246     -15.714 -11.121 -23.870  1.00 90.61           C  
ATOM   2016  N   LYS B 247     -11.313 -11.713 -26.950  1.00 86.16           N  
ATOM   2017  CA  LYS B 247     -11.818 -11.340 -28.268  1.00 86.16           C  
ATOM   2018  C   LYS B 247     -10.849 -10.402 -28.982  1.00 86.16           C  
ATOM   2019  CB  LYS B 247     -13.193 -10.681 -28.149  1.00 86.16           C  
ATOM   2020  O   LYS B 247     -10.366  -9.433 -28.392  1.00 86.16           O  
ATOM   2021  CG  LYS B 247     -13.948 -10.583 -29.466  1.00 86.16           C  
ATOM   2022  CD  LYS B 247     -15.324  -9.958 -29.277  1.00 86.16           C  
ATOM   2023  CE  LYS B 247     -16.055  -9.800 -30.603  1.00 86.16           C  
ATOM   2024  NZ  LYS B 247     -17.415  -9.211 -30.419  1.00 86.16           N  
ATOM   2025  N   ASP B 248     -10.644 -10.687 -30.321  1.00 83.62           N  
ATOM   2026  CA  ASP B 248      -9.879  -9.798 -31.190  1.00 83.62           C  
ATOM   2027  C   ASP B 248      -8.515  -9.477 -30.585  1.00 83.62           C  
ATOM   2028  CB  ASP B 248     -10.656  -8.506 -31.452  1.00 83.62           C  
ATOM   2029  O   ASP B 248      -8.135  -8.309 -30.482  1.00 83.62           O  
ATOM   2030  CG  ASP B 248     -11.941  -8.733 -32.228  1.00 83.62           C  
ATOM   2031  OD1 ASP B 248     -11.960  -9.588 -33.140  1.00 83.62           O  
ATOM   2032  OD2 ASP B 248     -12.943  -8.048 -31.928  1.00 83.62           O  
ATOM   2033  N   ASN B 249      -7.747 -10.438 -30.016  1.00 87.27           N  
ATOM   2034  CA  ASN B 249      -6.409 -10.263 -29.461  1.00 87.27           C  
ATOM   2035  C   ASN B 249      -6.425  -9.355 -28.235  1.00 87.27           C  
ATOM   2036  CB  ASN B 249      -5.456  -9.708 -30.521  1.00 87.27           C  
ATOM   2037  O   ASN B 249      -5.556  -8.494 -28.084  1.00 87.27           O  
ATOM   2038  CG  ASN B 249      -4.023 -10.157 -30.311  1.00 87.27           C  
ATOM   2039  ND2 ASN B 249      -3.075  -9.321 -30.718  1.00 87.27           N  
ATOM   2040  OD1 ASN B 249      -3.771 -11.246 -29.789  1.00 87.27           O  
ATOM   2041  N   THR B 250      -7.550  -9.509 -27.486  1.00 92.03           N  
ATOM   2042  CA  THR B 250      -7.721  -8.739 -26.259  1.00 92.03           C  
ATOM   2043  C   THR B 250      -7.981  -9.663 -25.072  1.00 92.03           C  
ATOM   2044  CB  THR B 250      -8.877  -7.729 -26.389  1.00 92.03           C  
ATOM   2045  O   THR B 250      -8.683 -10.667 -25.203  1.00 92.03           O  
ATOM   2046  CG2 THR B 250      -8.983  -6.850 -25.147  1.00 92.03           C  
ATOM   2047  OG1 THR B 250      -8.649  -6.896 -27.532  1.00 92.03           O  
ATOM   2048  N   ASP B 251      -7.377  -9.291 -23.972  1.00 93.65           N  
ATOM   2049  CA  ASP B 251      -7.670  -9.982 -22.720  1.00 93.65           C  
ATOM   2050  C   ASP B 251      -8.787  -9.279 -21.952  1.00 93.65           C  
ATOM   2051  CB  ASP B 251      -6.413 -10.076 -21.852  1.00 93.65           C  
ATOM   2052  O   ASP B 251      -8.861  -8.049 -21.941  1.00 93.65           O  
ATOM   2053  CG  ASP B 251      -5.350 -10.985 -22.443  1.00 93.65           C  
ATOM   2054  OD1 ASP B 251      -5.661 -11.764 -23.369  1.00 93.65           O  
ATOM   2055  OD2 ASP B 251      -4.192 -10.923 -21.976  1.00 93.65           O  
ATOM   2056  N   LEU B 252      -9.641 -10.025 -21.350  1.00 95.07           N  
ATOM   2057  CA  LEU B 252     -10.643  -9.487 -20.437  1.00 95.07           C  
ATOM   2058  C   LEU B 252     -10.115  -9.456 -19.007  1.00 95.07           C  
ATOM   2059  CB  LEU B 252     -11.928 -10.316 -20.502  1.00 95.07           C  
ATOM   2060  O   LEU B 252      -9.571 -10.450 -18.520  1.00 95.07           O  
ATOM   2061  CG  LEU B 252     -13.037  -9.925 -19.524  1.00 95.07           C  
ATOM   2062  CD1 LEU B 252     -13.631  -8.574 -19.908  1.00 95.07           C  
ATOM   2063  CD2 LEU B 252     -14.119 -10.999 -19.485  1.00 95.07           C  
ATOM   2064  N   VAL B 253     -10.254  -8.332 -18.380  1.00 93.32           N  
ATOM   2065  CA  VAL B 253      -9.827  -8.209 -16.990  1.00 93.32           C  
ATOM   2066  C   VAL B 253     -10.994  -7.728 -16.131  1.00 93.32           C  
ATOM   2067  CB  VAL B 253      -8.628  -7.245 -16.847  1.00 93.32           C  
ATOM   2068  O   VAL B 253     -11.577  -6.674 -16.398  1.00 93.32           O  
ATOM   2069  CG1 VAL B 253      -8.104  -7.243 -15.412  1.00 93.32           C  
ATOM   2070  CG2 VAL B 253      -7.518  -7.626 -17.824  1.00 93.32           C  
ATOM   2071  N   GLU B 254     -11.262  -8.474 -15.059  1.00 92.32           N  
ATOM   2072  CA  GLU B 254     -12.342  -8.136 -14.136  1.00 92.32           C  
ATOM   2073  C   GLU B 254     -11.824  -7.996 -12.708  1.00 92.32           C  
ATOM   2074  CB  GLU B 254     -13.448  -9.193 -14.194  1.00 92.32           C  
ATOM   2075  O   GLU B 254     -11.045  -8.829 -12.240  1.00 92.32           O  
ATOM   2076  CG  GLU B 254     -14.127  -9.299 -15.551  1.00 92.32           C  
ATOM   2077  CD  GLU B 254     -15.216 -10.360 -15.596  1.00 92.32           C  
ATOM   2078  OE1 GLU B 254     -16.381 -10.021 -15.902  1.00 92.32           O  
ATOM   2079  OE2 GLU B 254     -14.900 -11.539 -15.323  1.00 92.32           O  
ATOM   2080  N   PHE B 255     -12.304  -6.950 -12.104  1.00 88.59           N  
ATOM   2081  CA  PHE B 255     -11.917  -6.691 -10.723  1.00 88.59           C  
ATOM   2082  C   PHE B 255     -13.109  -6.852  -9.787  1.00 88.59           C  
ATOM   2083  CB  PHE B 255     -11.328  -5.284 -10.583  1.00 88.59           C  
ATOM   2084  O   PHE B 255     -14.247  -6.566 -10.167  1.00 88.59           O  
ATOM   2085  CG  PHE B 255      -9.971  -5.129 -11.217  1.00 88.59           C  
ATOM   2086  CD1 PHE B 255      -8.816  -5.234 -10.452  1.00 88.59           C  
ATOM   2087  CD2 PHE B 255      -9.852  -4.878 -12.577  1.00 88.59           C  
ATOM   2088  CE1 PHE B 255      -7.559  -5.091 -11.036  1.00 88.59           C  
ATOM   2089  CE2 PHE B 255      -8.600  -4.733 -13.167  1.00 88.59           C  
ATOM   2090  CZ  PHE B 255      -7.454  -4.839 -12.395  1.00 88.59           C  
ATOM   2091  N   LYS B 256     -12.781  -7.304  -8.565  1.00 87.84           N  
ATOM   2092  CA  LYS B 256     -13.771  -7.343  -7.492  1.00 87.84           C  
ATOM   2093  C   LYS B 256     -13.128  -7.045  -6.140  1.00 87.84           C  
ATOM   2094  CB  LYS B 256     -14.468  -8.703  -7.452  1.00 87.84           C  
ATOM   2095  O   LYS B 256     -12.126  -7.663  -5.774  1.00 87.84           O  
ATOM   2096  CG  LYS B 256     -15.610  -8.785  -6.450  1.00 87.84           C  
ATOM   2097  CD  LYS B 256     -16.299 -10.143  -6.497  1.00 87.84           C  
ATOM   2098  CE  LYS B 256     -17.442 -10.226  -5.495  1.00 87.84           C  
ATOM   2099  NZ  LYS B 256     -18.142 -11.543  -5.561  1.00 87.84           N  
ATOM   2100  N   THR B 257     -13.653  -6.037  -5.465  1.00 82.41           N  
ATOM   2101  CA  THR B 257     -13.219  -5.786  -4.095  1.00 82.41           C  
ATOM   2102  C   THR B 257     -13.954  -6.700  -3.119  1.00 82.41           C  
ATOM   2103  CB  THR B 257     -13.447  -4.316  -3.697  1.00 82.41           C  
ATOM   2104  O   THR B 257     -15.186  -6.747  -3.112  1.00 82.41           O  
ATOM   2105  CG2 THR B 257     -12.897  -4.032  -2.303  1.00 82.41           C  
ATOM   2106  OG1 THR B 257     -12.788  -3.464  -4.642  1.00 82.41           O  
ATOM   2107  N   LEU B 258     -13.195  -7.353  -2.292  1.00 87.28           N  
ATOM   2108  CA  LEU B 258     -13.773  -8.367  -1.417  1.00 87.28           C  
ATOM   2109  C   LEU B 258     -13.840  -7.869   0.023  1.00 87.28           C  
ATOM   2110  CB  LEU B 258     -12.957  -9.661  -1.484  1.00 87.28           C  
ATOM   2111  O   LEU B 258     -13.040  -7.024   0.430  1.00 87.28           O  
ATOM   2112  CG  LEU B 258     -12.774 -10.276  -2.872  1.00 87.28           C  
ATOM   2113  CD1 LEU B 258     -11.833 -11.474  -2.801  1.00 87.28           C  
ATOM   2114  CD2 LEU B 258     -14.121 -10.681  -3.460  1.00 87.28           C  
ATOM   2115  N   THR B 259     -14.793  -8.407   0.718  1.00 80.79           N  
ATOM   2116  CA  THR B 259     -14.807  -8.284   2.171  1.00 80.79           C  
ATOM   2117  C   THR B 259     -13.901  -9.332   2.811  1.00 80.79           C  
ATOM   2118  CB  THR B 259     -16.234  -8.425   2.731  1.00 80.79           C  
ATOM   2119  O   THR B 259     -13.435 -10.253   2.137  1.00 80.79           O  
ATOM   2120  CG2 THR B 259     -17.184  -7.429   2.072  1.00 80.79           C  
ATOM   2121  OG1 THR B 259     -16.708  -9.754   2.485  1.00 80.79           O  
ATOM   2122  N   GLU B 260     -13.698  -9.233   4.060  1.00 77.27           N  
ATOM   2123  CA  GLU B 260     -12.882 -10.213   4.771  1.00 77.27           C  
ATOM   2124  C   GLU B 260     -13.460 -11.618   4.632  1.00 77.27           C  
ATOM   2125  CB  GLU B 260     -12.760  -9.838   6.251  1.00 77.27           C  
ATOM   2126  O   GLU B 260     -12.724 -12.577   4.390  1.00 77.27           O  
ATOM   2127  CG  GLU B 260     -11.554 -10.455   6.944  1.00 77.27           C  
ATOM   2128  CD  GLU B 260     -11.344  -9.935   8.357  1.00 77.27           C  
ATOM   2129  OE1 GLU B 260     -10.440 -10.440   9.061  1.00 77.27           O  
ATOM   2130  OE2 GLU B 260     -12.090  -9.017   8.764  1.00 77.27           O  
ATOM   2131  N   GLU B 261     -14.784 -11.740   4.777  1.00 81.95           N  
ATOM   2132  CA  GLU B 261     -15.452 -13.033   4.654  1.00 81.95           C  
ATOM   2133  C   GLU B 261     -15.338 -13.580   3.234  1.00 81.95           C  
ATOM   2134  CB  GLU B 261     -16.925 -12.917   5.057  1.00 81.95           C  
ATOM   2135  O   GLU B 261     -15.141 -14.781   3.041  1.00 81.95           O  
ATOM   2136  CG  GLU B 261     -17.140 -12.720   6.551  1.00 81.95           C  
ATOM   2137  CD  GLU B 261     -17.023 -11.268   6.987  1.00 81.95           C  
ATOM   2138  OE1 GLU B 261     -16.852 -11.011   8.201  1.00 81.95           O  
ATOM   2139  OE2 GLU B 261     -17.102 -10.381   6.109  1.00 81.95           O  
ATOM   2140  N   GLU B 262     -15.341 -12.700   2.312  1.00 87.53           N  
ATOM   2141  CA  GLU B 262     -15.258 -13.103   0.911  1.00 87.53           C  
ATOM   2142  C   GLU B 262     -13.849 -13.567   0.553  1.00 87.53           C  
ATOM   2143  CB  GLU B 262     -15.683 -11.954  -0.006  1.00 87.53           C  
ATOM   2144  O   GLU B 262     -13.677 -14.460  -0.280  1.00 87.53           O  
ATOM   2145  CG  GLU B 262     -17.182 -11.690  -0.007  1.00 87.53           C  
ATOM   2146  CD  GLU B 262     -17.573 -10.451  -0.797  1.00 87.53           C  
ATOM   2147  OE1 GLU B 262     -18.666 -10.439  -1.407  1.00 87.53           O  
ATOM   2148  OE2 GLU B 262     -16.778  -9.484  -0.806  1.00 87.53           O  
ATOM   2149  N   VAL B 263     -12.898 -12.998   1.206  1.00 89.48           N  
ATOM   2150  CA  VAL B 263     -11.518 -13.404   0.957  1.00 89.48           C  
ATOM   2151  C   VAL B 263     -11.343 -14.880   1.308  1.00 89.48           C  
ATOM   2152  CB  VAL B 263     -10.519 -12.543   1.761  1.00 89.48           C  
ATOM   2153  O   VAL B 263     -10.801 -15.653   0.514  1.00 89.48           O  
ATOM   2154  CG1 VAL B 263      -9.123 -13.163   1.727  1.00 89.48           C  
ATOM   2155  CG2 VAL B 263     -10.486 -11.116   1.216  1.00 89.48           C  
ATOM   2156  N   GLU B 264     -11.841 -15.297   2.373  1.00 89.38           N  
ATOM   2157  CA  GLU B 264     -11.732 -16.683   2.816  1.00 89.38           C  
ATOM   2158  C   GLU B 264     -12.459 -17.627   1.862  1.00 89.38           C  
ATOM   2159  CB  GLU B 264     -12.286 -16.840   4.235  1.00 89.38           C  
ATOM   2160  O   GLU B 264     -11.951 -18.701   1.535  1.00 89.38           O  
ATOM   2161  CG  GLU B 264     -11.347 -16.336   5.321  1.00 89.38           C  
ATOM   2162  CD  GLU B 264     -11.904 -16.510   6.725  1.00 89.38           C  
ATOM   2163  OE1 GLU B 264     -11.262 -16.047   7.695  1.00 89.38           O  
ATOM   2164  OE2 GLU B 264     -12.992 -17.115   6.855  1.00 89.38           O  
ATOM   2165  N   GLU B 265     -13.601 -17.178   1.427  1.00 91.84           N  
ATOM   2166  CA  GLU B 265     -14.391 -17.982   0.499  1.00 91.84           C  
ATOM   2167  C   GLU B 265     -13.672 -18.149  -0.836  1.00 91.84           C  
ATOM   2168  CB  GLU B 265     -15.768 -17.351   0.280  1.00 91.84           C  
ATOM   2169  O   GLU B 265     -13.632 -19.249  -1.392  1.00 91.84           O  
ATOM   2170  CG  GLU B 265     -16.788 -17.711   1.351  1.00 91.84           C  
ATOM   2171  CD  GLU B 265     -18.137 -17.041   1.144  1.00 91.84           C  
ATOM   2172  OE1 GLU B 265     -19.031 -17.198   2.007  1.00 91.84           O  
ATOM   2173  OE2 GLU B 265     -18.302 -16.354   0.112  1.00 91.84           O  
ATOM   2174  N   VAL B 266     -13.100 -17.073  -1.269  1.00 94.25           N  
ATOM   2175  CA  VAL B 266     -12.391 -17.084  -2.544  1.00 94.25           C  
ATOM   2176  C   VAL B 266     -11.152 -17.969  -2.438  1.00 94.25           C  
ATOM   2177  CB  VAL B 266     -11.992 -15.658  -2.984  1.00 94.25           C  
ATOM   2178  O   VAL B 266     -10.851 -18.739  -3.354  1.00 94.25           O  
ATOM   2179  CG1 VAL B 266     -10.902 -15.708  -4.053  1.00 94.25           C  
ATOM   2180  CG2 VAL B 266     -13.213 -14.897  -3.497  1.00 94.25           C  
ATOM   2181  N   LEU B 267     -10.469 -17.913  -1.347  1.00 95.47           N  
ATOM   2182  CA  LEU B 267      -9.307 -18.772  -1.144  1.00 95.47           C  
ATOM   2183  C   LEU B 267      -9.707 -20.243  -1.183  1.00 95.47           C  
ATOM   2184  CB  LEU B 267      -8.629 -18.451   0.190  1.00 95.47           C  
ATOM   2185  O   LEU B 267      -9.026 -21.059  -1.809  1.00 95.47           O  
ATOM   2186  CG  LEU B 267      -7.821 -17.154   0.245  1.00 95.47           C  
ATOM   2187  CD1 LEU B 267      -7.366 -16.872   1.673  1.00 95.47           C  
ATOM   2188  CD2 LEU B 267      -6.624 -17.229  -0.697  1.00 95.47           C  
ATOM   2189  N   ARG B 268     -10.842 -20.573  -0.652  1.00 94.33           N  
ATOM   2190  CA  ARG B 268     -11.313 -21.952  -0.581  1.00 94.33           C  
ATOM   2191  C   ARG B 268     -11.860 -22.414  -1.928  1.00 94.33           C  
ATOM   2192  CB  ARG B 268     -12.387 -22.100   0.499  1.00 94.33           C  
ATOM   2193  O   ARG B 268     -11.529 -23.505  -2.397  1.00 94.33           O  
ATOM   2194  CG  ARG B 268     -12.541 -23.518   1.025  1.00 94.33           C  
ATOM   2195  CD  ARG B 268     -13.663 -23.622   2.048  1.00 94.33           C  
ATOM   2196  NE  ARG B 268     -13.498 -22.654   3.129  1.00 94.33           N  
ATOM   2197  NH1 ARG B 268     -13.905 -24.169   4.825  1.00 94.33           N  
ATOM   2198  NH2 ARG B 268     -13.446 -21.979   5.323  1.00 94.33           N  
ATOM   2199  CZ  ARG B 268     -13.617 -22.936   4.423  1.00 94.33           C  
ATOM   2200  N   ASN B 269     -12.592 -21.571  -2.614  1.00 94.70           N  
ATOM   2201  CA  ASN B 269     -13.369 -22.006  -3.769  1.00 94.70           C  
ATOM   2202  C   ASN B 269     -12.590 -21.825  -5.069  1.00 94.70           C  
ATOM   2203  CB  ASN B 269     -14.698 -21.251  -3.838  1.00 94.70           C  
ATOM   2204  O   ASN B 269     -12.716 -22.634  -5.991  1.00 94.70           O  
ATOM   2205  CG  ASN B 269     -15.620 -21.586  -2.681  1.00 94.70           C  
ATOM   2206  ND2 ASN B 269     -16.493 -20.650  -2.328  1.00 94.70           N  
ATOM   2207  OD1 ASN B 269     -15.547 -22.676  -2.109  1.00 94.70           O  
ATOM   2208  N   ILE B 270     -11.767 -20.768  -5.088  1.00 96.10           N  
ATOM   2209  CA  ILE B 270     -11.068 -20.469  -6.333  1.00 96.10           C  
ATOM   2210  C   ILE B 270      -9.631 -20.981  -6.254  1.00 96.10           C  
ATOM   2211  CB  ILE B 270     -11.081 -18.954  -6.638  1.00 96.10           C  
ATOM   2212  O   ILE B 270      -9.166 -21.684  -7.154  1.00 96.10           O  
ATOM   2213  CG1 ILE B 270     -12.507 -18.485  -6.950  1.00 96.10           C  
ATOM   2214  CG2 ILE B 270     -10.132 -18.629  -7.795  1.00 96.10           C  
ATOM   2215  CD1 ILE B 270     -12.618 -16.994  -7.239  1.00 96.10           C  
ATOM   2216  N   PHE B 271      -8.983 -20.795  -5.163  1.00 96.62           N  
ATOM   2217  CA  PHE B 271      -7.566 -21.124  -5.058  1.00 96.62           C  
ATOM   2218  C   PHE B 271      -7.373 -22.469  -4.368  1.00 96.62           C  
ATOM   2219  CB  PHE B 271      -6.813 -20.030  -4.295  1.00 96.62           C  
ATOM   2220  O   PHE B 271      -6.257 -22.991  -4.315  1.00 96.62           O  
ATOM   2221  CG  PHE B 271      -6.801 -18.699  -4.997  1.00 96.62           C  
ATOM   2222  CD1 PHE B 271      -5.908 -18.452  -6.033  1.00 96.62           C  
ATOM   2223  CD2 PHE B 271      -7.683 -17.694  -4.621  1.00 96.62           C  
ATOM   2224  CE1 PHE B 271      -5.894 -17.221  -6.684  1.00 96.62           C  
ATOM   2225  CE2 PHE B 271      -7.676 -16.462  -5.268  1.00 96.62           C  
ATOM   2226  CZ  PHE B 271      -6.780 -16.227  -6.299  1.00 96.62           C  
ATOM   2227  N   LYS B 272      -8.474 -23.020  -3.801  1.00 95.00           N  
ATOM   2228  CA  LYS B 272      -8.505 -24.323  -3.143  1.00 95.00           C  
ATOM   2229  C   LYS B 272      -7.517 -24.375  -1.981  1.00 95.00           C  
ATOM   2230  CB  LYS B 272      -8.195 -25.437  -4.144  1.00 95.00           C  
ATOM   2231  O   LYS B 272      -6.791 -25.358  -1.820  1.00 95.00           O  
ATOM   2232  CG  LYS B 272      -9.073 -25.415  -5.387  1.00 95.00           C  
ATOM   2233  CD  LYS B 272     -10.528 -25.712  -5.048  1.00 95.00           C  
ATOM   2234  CE  LYS B 272     -11.397 -25.752  -6.298  1.00 95.00           C  
ATOM   2235  NZ  LYS B 272     -12.852 -25.761  -5.961  1.00 95.00           N  
ATOM   2236  N   ILE B 273      -7.445 -23.232  -1.322  1.00 92.52           N  
ATOM   2237  CA  ILE B 273      -6.563 -23.123  -0.165  1.00 92.52           C  
ATOM   2238  C   ILE B 273      -7.394 -22.911   1.099  1.00 92.52           C  
ATOM   2239  CB  ILE B 273      -5.545 -21.973  -0.336  1.00 92.52           C  
ATOM   2240  O   ILE B 273      -8.366 -22.152   1.090  1.00 92.52           O  
ATOM   2241  CG1 ILE B 273      -4.571 -22.288  -1.477  1.00 92.52           C  
ATOM   2242  CG2 ILE B 273      -4.792 -21.719   0.973  1.00 92.52           C  
ATOM   2243  CD1 ILE B 273      -3.645 -21.134  -1.836  1.00 92.52           C  
ATOM   2244  N   SER B 274      -7.133 -23.531   2.112  1.00 88.33           N  
ATOM   2245  CA  SER B 274      -7.650 -23.296   3.456  1.00 88.33           C  
ATOM   2246  C   SER B 274      -6.531 -22.920   4.421  1.00 88.33           C  
ATOM   2247  CB  SER B 274      -8.386 -24.533   3.972  1.00 88.33           C  
ATOM   2248  O   SER B 274      -5.580 -23.683   4.603  1.00 88.33           O  
ATOM   2249  OG  SER B 274      -9.525 -24.809   3.175  1.00 88.33           O  
ATOM   2250  N   LEU B 275      -6.868 -21.741   4.949  1.00 87.34           N  
ATOM   2251  CA  LEU B 275      -5.828 -21.244   5.843  1.00 87.34           C  
ATOM   2252  C   LEU B 275      -6.075 -21.708   7.275  1.00 87.34           C  
ATOM   2253  CB  LEU B 275      -5.763 -19.715   5.794  1.00 87.34           C  
ATOM   2254  O   LEU B 275      -7.225 -21.854   7.695  1.00 87.34           O  
ATOM   2255  CG  LEU B 275      -5.395 -19.095   4.445  1.00 87.34           C  
ATOM   2256  CD1 LEU B 275      -5.588 -17.583   4.487  1.00 87.34           C  
ATOM   2257  CD2 LEU B 275      -3.960 -19.446   4.069  1.00 87.34           C  
ATOM   2258  N   GLY B 276      -5.399 -22.513   7.908  1.00 77.34           N  
ATOM   2259  CA  GLY B 276      -5.504 -22.949   9.291  1.00 77.34           C  
ATOM   2260  C   GLY B 276      -5.462 -21.802  10.283  1.00 77.34           C  
ATOM   2261  O   GLY B 276      -5.786 -21.979  11.459  1.00 77.34           O  
ATOM   2262  N   ARG B 277      -5.196 -20.530   9.746  1.00 79.89           N  
ATOM   2263  CA  ARG B 277      -5.060 -19.338  10.577  1.00 79.89           C  
ATOM   2264  C   ARG B 277      -5.709 -18.129   9.912  1.00 79.89           C  
ATOM   2265  CB  ARG B 277      -3.585 -19.049  10.865  1.00 79.89           C  
ATOM   2266  O   ARG B 277      -6.007 -18.158   8.716  1.00 79.89           O  
ATOM   2267  CG  ARG B 277      -2.887 -20.140  11.662  1.00 79.89           C  
ATOM   2268  CD  ARG B 277      -1.475 -19.733  12.058  1.00 79.89           C  
ATOM   2269  NE  ARG B 277      -0.804 -20.784  12.818  1.00 79.89           N  
ATOM   2270  NH1 ARG B 277       0.894 -19.425  13.595  1.00 79.89           N  
ATOM   2271  NH2 ARG B 277       0.831 -21.639  14.185  1.00 79.89           N  
ATOM   2272  CZ  ARG B 277       0.306 -20.614  13.531  1.00 79.89           C  
ATOM   2273  N   ASN B 278      -5.781 -17.059  10.704  1.00 82.24           N  
ATOM   2274  CA  ASN B 278      -6.412 -15.847  10.193  1.00 82.24           C  
ATOM   2275  C   ASN B 278      -5.477 -15.077   9.265  1.00 82.24           C  
ATOM   2276  CB  ASN B 278      -6.869 -14.953  11.348  1.00 82.24           C  
ATOM   2277  O   ASN B 278      -4.321 -14.828   9.609  1.00 82.24           O  
ATOM   2278  CG  ASN B 278      -8.132 -15.460  12.015  1.00 82.24           C  
ATOM   2279  ND2 ASN B 278      -8.368 -15.025  13.247  1.00 82.24           N  
ATOM   2280  OD1 ASN B 278      -8.890 -16.238  11.428  1.00 82.24           O  
ATOM   2281  N   LEU B 279      -5.976 -14.717   8.168  1.00 87.09           N  
ATOM   2282  CA  LEU B 279      -5.242 -13.926   7.186  1.00 87.09           C  
ATOM   2283  C   LEU B 279      -5.439 -12.434   7.433  1.00 87.09           C  
ATOM   2284  CB  LEU B 279      -5.689 -14.284   5.767  1.00 87.09           C  
ATOM   2285  O   LEU B 279      -6.562 -11.984   7.674  1.00 87.09           O  
ATOM   2286  CG  LEU B 279      -5.079 -13.455   4.635  1.00 87.09           C  
ATOM   2287  CD1 LEU B 279      -3.603 -13.797   4.464  1.00 87.09           C  
ATOM   2288  CD2 LEU B 279      -5.841 -13.685   3.334  1.00 87.09           C  
ATOM   2289  N   VAL B 280      -4.399 -11.704   7.383  1.00 84.68           N  
ATOM   2290  CA  VAL B 280      -4.449 -10.246   7.359  1.00 84.68           C  
ATOM   2291  C   VAL B 280      -4.055  -9.737   5.974  1.00 84.68           C  
ATOM   2292  CB  VAL B 280      -3.529  -9.629   8.436  1.00 84.68           C  
ATOM   2293  O   VAL B 280      -2.876  -9.493   5.708  1.00 84.68           O  
ATOM   2294  CG1 VAL B 280      -3.680  -8.109   8.469  1.00 84.68           C  
ATOM   2295  CG2 VAL B 280      -3.834 -10.230   9.807  1.00 84.68           C  
ATOM   2296  N   PRO B 281      -5.026  -9.586   5.173  1.00 84.48           N  
ATOM   2297  CA  PRO B 281      -4.712  -9.129   3.817  1.00 84.48           C  
ATOM   2298  C   PRO B 281      -4.060  -7.748   3.796  1.00 84.48           C  
ATOM   2299  CB  PRO B 281      -6.079  -9.098   3.130  1.00 84.48           C  
ATOM   2300  O   PRO B 281      -4.492  -6.847   4.519  1.00 84.48           O  
ATOM   2301  CG  PRO B 281      -6.939 -10.005   3.949  1.00 84.48           C  
ATOM   2302  CD  PRO B 281      -6.483  -9.934   5.378  1.00 84.48           C  
ATOM   2303  N   LYS B 282      -3.061  -7.650   2.910  1.00 80.42           N  
ATOM   2304  CA  LYS B 282      -2.370  -6.377   2.731  1.00 80.42           C  
ATOM   2305  C   LYS B 282      -2.395  -5.939   1.269  1.00 80.42           C  
ATOM   2306  CB  LYS B 282      -0.925  -6.477   3.222  1.00 80.42           C  
ATOM   2307  O   LYS B 282      -1.972  -6.685   0.384  1.00 80.42           O  
ATOM   2308  CG  LYS B 282      -0.794  -6.675   4.725  1.00 80.42           C  
ATOM   2309  CD  LYS B 282       0.570  -6.226   5.232  1.00 80.42           C  
ATOM   2310  CE  LYS B 282       0.667  -6.333   6.748  1.00 80.42           C  
ATOM   2311  NZ  LYS B 282       1.996  -5.873   7.252  1.00 80.42           N  
ATOM   2312  N   PRO B 283      -2.878  -4.811   0.918  1.00 74.72           N  
ATOM   2313  CA  PRO B 283      -3.144  -4.349  -0.445  1.00 74.72           C  
ATOM   2314  C   PRO B 283      -1.872  -3.970  -1.199  1.00 74.72           C  
ATOM   2315  CB  PRO B 283      -4.039  -3.124  -0.234  1.00 74.72           C  
ATOM   2316  O   PRO B 283      -1.881  -3.883  -2.430  1.00 74.72           O  
ATOM   2317  CG  PRO B 283      -3.736  -2.665   1.156  1.00 74.72           C  
ATOM   2318  CD  PRO B 283      -3.286  -3.850   1.962  1.00 74.72           C  
ATOM   2319  N   GLY B 284      -0.760  -3.989  -0.519  1.00 68.04           N  
ATOM   2320  CA  GLY B 284       0.484  -3.583  -1.152  1.00 68.04           C  
ATOM   2321  C   GLY B 284       0.580  -2.085  -1.371  1.00 68.04           C  
ATOM   2322  O   GLY B 284      -0.344  -1.342  -1.035  1.00 68.04           O  
ATOM   2323  N   ASP B 285       1.719  -1.649  -1.869  1.00 59.50           N  
ATOM   2324  CA  ASP B 285       2.038  -0.235  -2.039  1.00 59.50           C  
ATOM   2325  C   ASP B 285       2.052   0.152  -3.516  1.00 59.50           C  
ATOM   2326  CB  ASP B 285       3.388   0.092  -1.397  1.00 59.50           C  
ATOM   2327  O   ASP B 285       2.619   1.181  -3.889  1.00 59.50           O  
ATOM   2328  CG  ASP B 285       4.534  -0.715  -1.982  1.00 59.50           C  
ATOM   2329  OD1 ASP B 285       4.290  -1.576  -2.855  1.00 59.50           O  
ATOM   2330  OD2 ASP B 285       5.690  -0.492  -1.563  1.00 59.50           O  
ATOM   2331  N   GLY B 286       1.503  -0.751  -4.451  1.00 56.00           N  
ATOM   2332  CA  GLY B 286       1.418  -0.413  -5.863  1.00 56.00           C  
ATOM   2333  C   GLY B 286       2.583  -0.946  -6.675  1.00 56.00           C  
ATOM   2334  O   GLY B 286       2.676  -0.693  -7.878  1.00 56.00           O  
ATOM   2335  N   SER B 287       3.440  -1.794  -6.160  1.00 60.76           N  
ATOM   2336  CA  SER B 287       4.636  -2.264  -6.851  1.00 60.76           C  
ATOM   2337  C   SER B 287       4.345  -3.520  -7.666  1.00 60.76           C  
ATOM   2338  CB  SER B 287       5.758  -2.544  -5.851  1.00 60.76           C  
ATOM   2339  O   SER B 287       5.131  -3.896  -8.538  1.00 60.76           O  
ATOM   2340  OG  SER B 287       5.336  -3.473  -4.867  1.00 60.76           O  
ATOM   2341  N   LEU B 288       3.229  -4.156  -7.460  1.00 69.47           N  
ATOM   2342  CA  LEU B 288       2.899  -5.413  -8.121  1.00 69.47           C  
ATOM   2343  C   LEU B 288       1.865  -5.195  -9.220  1.00 69.47           C  
ATOM   2344  CB  LEU B 288       2.373  -6.431  -7.105  1.00 69.47           C  
ATOM   2345  O   LEU B 288       0.931  -4.407  -9.053  1.00 69.47           O  
ATOM   2346  CG  LEU B 288       2.238  -7.873  -7.598  1.00 69.47           C  
ATOM   2347  CD1 LEU B 288       3.321  -8.749  -6.978  1.00 69.47           C  
ATOM   2348  CD2 LEU B 288       0.851  -8.420  -7.276  1.00 69.47           C  
ATOM   2349  N   THR B 289       2.169  -5.767 -10.363  1.00 78.09           N  
ATOM   2350  CA  THR B 289       1.165  -5.803 -11.420  1.00 78.09           C  
ATOM   2351  C   THR B 289       0.671  -7.229 -11.649  1.00 78.09           C  
ATOM   2352  CB  THR B 289       1.720  -5.233 -12.738  1.00 78.09           C  
ATOM   2353  O   THR B 289       1.359  -8.193 -11.305  1.00 78.09           O  
ATOM   2354  CG2 THR B 289       2.103  -3.764 -12.584  1.00 78.09           C  
ATOM   2355  OG1 THR B 289       2.881  -5.979 -13.124  1.00 78.09           O  
ATOM   2356  N   ILE B 290      -0.505  -7.378 -12.184  1.00 81.55           N  
ATOM   2357  CA  ILE B 290      -1.106  -8.692 -12.387  1.00 81.55           C  
ATOM   2358  C   ILE B 290      -1.201  -8.990 -13.881  1.00 81.55           C  
ATOM   2359  CB  ILE B 290      -2.504  -8.781 -11.733  1.00 81.55           C  
ATOM   2360  O   ILE B 290      -1.373  -8.078 -14.693  1.00 81.55           O  
ATOM   2361  CG1 ILE B 290      -3.380  -7.606 -12.183  1.00 81.55           C  
ATOM   2362  CG2 ILE B 290      -2.384  -8.821 -10.207  1.00 81.55           C  
ATOM   2363  CD1 ILE B 290      -4.847  -7.746 -11.800  1.00 81.55           C  
TER    2364      ILE B 290                                                      
ATOM   2365  N   MET C   1       4.395  64.078 -40.864  1.00 57.33           N  
ATOM   2366  CA  MET C   1       3.013  64.075 -41.333  1.00 57.33           C  
ATOM   2367  C   MET C   1       2.594  62.678 -41.781  1.00 57.33           C  
ATOM   2368  CB  MET C   1       2.831  65.069 -42.482  1.00 57.33           C  
ATOM   2369  O   MET C   1       3.349  61.990 -42.470  1.00 57.33           O  
ATOM   2370  CG  MET C   1       1.893  66.219 -42.154  1.00 57.33           C  
ATOM   2371  SD  MET C   1       1.660  67.362 -43.570  1.00 57.33           S  
ATOM   2372  CE  MET C   1       0.544  68.579 -42.820  1.00 57.33           C  
ATOM   2373  N   VAL C   2       1.459  62.032 -41.190  1.00 73.54           N  
ATOM   2374  CA  VAL C   2       0.976  60.676 -41.426  1.00 73.54           C  
ATOM   2375  C   VAL C   2       0.283  60.604 -42.785  1.00 73.54           C  
ATOM   2376  CB  VAL C   2       0.012  60.214 -40.311  1.00 73.54           C  
ATOM   2377  O   VAL C   2      -0.555  61.449 -43.108  1.00 73.54           O  
ATOM   2378  CG1 VAL C   2      -0.235  58.709 -40.400  1.00 73.54           C  
ATOM   2379  CG2 VAL C   2       0.567  60.588 -38.938  1.00 73.54           C  
ATOM   2380  N   LYS C   3       0.819  59.891 -43.798  1.00 75.79           N  
ATOM   2381  CA  LYS C   3       0.266  59.718 -45.139  1.00 75.79           C  
ATOM   2382  C   LYS C   3      -1.201  59.303 -45.078  1.00 75.79           C  
ATOM   2383  CB  LYS C   3       1.073  58.682 -45.923  1.00 75.79           C  
ATOM   2384  O   LYS C   3      -2.023  59.796 -45.853  1.00 75.79           O  
ATOM   2385  CG  LYS C   3       1.133  58.948 -47.420  1.00 75.79           C  
ATOM   2386  CD  LYS C   3       1.997  57.919 -48.136  1.00 75.79           C  
ATOM   2387  CE  LYS C   3       1.980  58.126 -49.645  1.00 75.79           C  
ATOM   2388  NZ  LYS C   3       2.889  57.171 -50.346  1.00 75.79           N  
ATOM   2389  N   GLU C   4      -1.512  58.351 -44.340  1.00 79.92           N  
ATOM   2390  CA  GLU C   4      -2.863  57.832 -44.151  1.00 79.92           C  
ATOM   2391  C   GLU C   4      -3.193  57.678 -42.669  1.00 79.92           C  
ATOM   2392  CB  GLU C   4      -3.030  56.490 -44.870  1.00 79.92           C  
ATOM   2393  O   GLU C   4      -2.318  57.355 -41.863  1.00 79.92           O  
ATOM   2394  CG  GLU C   4      -3.059  56.605 -46.387  1.00 79.92           C  
ATOM   2395  CD  GLU C   4      -3.182  55.261 -47.088  1.00 79.92           C  
ATOM   2396  OE1 GLU C   4      -3.137  55.222 -48.338  1.00 79.92           O  
ATOM   2397  OE2 GLU C   4      -3.325  54.239 -46.380  1.00 79.92           O  
ATOM   2398  N   THR C   5      -4.429  58.076 -42.265  1.00 84.81           N  
ATOM   2399  CA  THR C   5      -4.819  57.988 -40.862  1.00 84.81           C  
ATOM   2400  C   THR C   5      -5.847  56.880 -40.655  1.00 84.81           C  
ATOM   2401  CB  THR C   5      -5.391  59.325 -40.357  1.00 84.81           C  
ATOM   2402  O   THR C   5      -6.526  56.840 -39.627  1.00 84.81           O  
ATOM   2403  CG2 THR C   5      -4.292  60.370 -40.200  1.00 84.81           C  
ATOM   2404  OG1 THR C   5      -6.363  59.806 -41.293  1.00 84.81           O  
ATOM   2405  N   THR C   6      -5.971  55.934 -41.593  1.00 87.67           N  
ATOM   2406  CA  THR C   6      -7.014  54.914 -41.567  1.00 87.67           C  
ATOM   2407  C   THR C   6      -6.871  54.025 -40.335  1.00 87.67           C  
ATOM   2408  CB  THR C   6      -6.977  54.045 -42.838  1.00 87.67           C  
ATOM   2409  O   THR C   6      -7.857  53.740 -39.651  1.00 87.67           O  
ATOM   2410  CG2 THR C   6      -8.292  54.136 -43.605  1.00 87.67           C  
ATOM   2411  OG1 THR C   6      -5.911  54.492 -43.685  1.00 87.67           O  
ATOM   2412  N   TYR C   7      -5.637  53.472 -40.040  1.00 89.19           N  
ATOM   2413  CA  TYR C   7      -5.423  52.595 -38.894  1.00 89.19           C  
ATOM   2414  C   TYR C   7      -5.697  53.329 -37.587  1.00 89.19           C  
ATOM   2415  CB  TYR C   7      -3.992  52.048 -38.896  1.00 89.19           C  
ATOM   2416  O   TYR C   7      -6.273  52.760 -36.657  1.00 89.19           O  
ATOM   2417  CG  TYR C   7      -3.807  50.835 -39.775  1.00 89.19           C  
ATOM   2418  CD1 TYR C   7      -4.865  50.327 -40.526  1.00 89.19           C  
ATOM   2419  CD2 TYR C   7      -2.576  50.194 -39.855  1.00 89.19           C  
ATOM   2420  CE1 TYR C   7      -4.699  49.209 -41.336  1.00 89.19           C  
ATOM   2421  CE2 TYR C   7      -2.399  49.074 -40.661  1.00 89.19           C  
ATOM   2422  OH  TYR C   7      -3.296  47.482 -42.197  1.00 89.19           O  
ATOM   2423  CZ  TYR C   7      -3.465  48.590 -41.397  1.00 89.19           C  
ATOM   2424  N   TYR C   8      -5.346  54.586 -37.530  1.00 91.28           N  
ATOM   2425  CA  TYR C   8      -5.636  55.387 -36.347  1.00 91.28           C  
ATOM   2426  C   TYR C   8      -7.136  55.602 -36.188  1.00 91.28           C  
ATOM   2427  CB  TYR C   8      -4.920  56.739 -36.423  1.00 91.28           C  
ATOM   2428  O   TYR C   8      -7.666  55.524 -35.077  1.00 91.28           O  
ATOM   2429  CG  TYR C   8      -3.416  56.634 -36.359  1.00 91.28           C  
ATOM   2430  CD1 TYR C   8      -2.761  56.463 -35.141  1.00 91.28           C  
ATOM   2431  CD2 TYR C   8      -2.646  56.706 -37.515  1.00 91.28           C  
ATOM   2432  CE1 TYR C   8      -1.375  56.368 -35.076  1.00 91.28           C  
ATOM   2433  CE2 TYR C   8      -1.259  56.612 -37.462  1.00 91.28           C  
ATOM   2434  OH  TYR C   8       0.739  56.349 -36.183  1.00 91.28           O  
ATOM   2435  CZ  TYR C   8      -0.634  56.443 -36.241  1.00 91.28           C  
ATOM   2436  N   ASP C   9      -7.840  55.778 -37.235  1.00 89.81           N  
ATOM   2437  CA  ASP C   9      -9.285  55.985 -37.221  1.00 89.81           C  
ATOM   2438  C   ASP C   9     -10.017  54.717 -36.788  1.00 89.81           C  
ATOM   2439  CB  ASP C   9      -9.776  56.431 -38.600  1.00 89.81           C  
ATOM   2440  O   ASP C   9     -11.011  54.785 -36.062  1.00 89.81           O  
ATOM   2441  CG  ASP C   9      -9.314  57.829 -38.970  1.00 89.81           C  
ATOM   2442  OD1 ASP C   9      -8.999  58.628 -38.062  1.00 89.81           O  
ATOM   2443  OD2 ASP C   9      -9.268  58.136 -40.181  1.00 89.81           O  
ATOM   2444  N   VAL C  10      -9.442  53.541 -37.295  1.00 90.36           N  
ATOM   2445  CA  VAL C  10     -10.053  52.263 -36.944  1.00 90.36           C  
ATOM   2446  C   VAL C  10     -10.007  52.066 -35.431  1.00 90.36           C  
ATOM   2447  CB  VAL C  10      -9.352  51.084 -37.656  1.00 90.36           C  
ATOM   2448  O   VAL C  10     -10.956  51.550 -34.836  1.00 90.36           O  
ATOM   2449  CG1 VAL C  10      -9.883  49.748 -37.140  1.00 90.36           C  
ATOM   2450  CG2 VAL C  10      -9.539  51.188 -39.169  1.00 90.36           C  
ATOM   2451  N   LEU C  11      -8.917  52.530 -34.712  1.00 90.50           N  
ATOM   2452  CA  LEU C  11      -8.754  52.359 -33.272  1.00 90.50           C  
ATOM   2453  C   LEU C  11      -9.331  53.551 -32.515  1.00 90.50           C  
ATOM   2454  CB  LEU C  11      -7.276  52.181 -32.917  1.00 90.50           C  
ATOM   2455  O   LEU C  11      -9.447  53.515 -31.288  1.00 90.50           O  
ATOM   2456  CG  LEU C  11      -6.659  50.820 -33.243  1.00 90.50           C  
ATOM   2457  CD1 LEU C  11      -5.138  50.899 -33.185  1.00 90.50           C  
ATOM   2458  CD2 LEU C  11      -7.181  49.753 -32.286  1.00 90.50           C  
ATOM   2459  N   GLY C  12      -9.694  54.643 -33.229  1.00 87.89           N  
ATOM   2460  CA  GLY C  12     -10.286  55.830 -32.632  1.00 87.89           C  
ATOM   2461  C   GLY C  12      -9.286  56.676 -31.867  1.00 87.89           C  
ATOM   2462  O   GLY C  12      -9.626  57.279 -30.848  1.00 87.89           O  
ATOM   2463  N   VAL C  13      -8.039  56.633 -32.330  1.00 89.45           N  
ATOM   2464  CA  VAL C  13      -6.995  57.400 -31.660  1.00 89.45           C  
ATOM   2465  C   VAL C  13      -6.371  58.391 -32.640  1.00 89.45           C  
ATOM   2466  CB  VAL C  13      -5.905  56.479 -31.067  1.00 89.45           C  
ATOM   2467  O   VAL C  13      -6.490  58.228 -33.857  1.00 89.45           O  
ATOM   2468  CG1 VAL C  13      -6.386  55.842 -29.765  1.00 89.45           C  
ATOM   2469  CG2 VAL C  13      -5.509  55.403 -32.077  1.00 89.45           C  
ATOM   2470  N   LYS C  14      -5.756  59.478 -32.154  1.00 87.25           N  
ATOM   2471  CA  LYS C  14      -5.026  60.451 -32.962  1.00 87.25           C  
ATOM   2472  C   LYS C  14      -3.668  59.902 -33.388  1.00 87.25           C  
ATOM   2473  CB  LYS C  14      -4.845  61.760 -32.192  1.00 87.25           C  
ATOM   2474  O   LYS C  14      -3.121  59.009 -32.738  1.00 87.25           O  
ATOM   2475  CG  LYS C  14      -6.142  62.514 -31.938  1.00 87.25           C  
ATOM   2476  CD  LYS C  14      -5.885  63.858 -31.270  1.00 87.25           C  
ATOM   2477  CE  LYS C  14      -7.185  64.598 -30.983  1.00 87.25           C  
ATOM   2478  NZ  LYS C  14      -6.942  65.892 -30.279  1.00 87.25           N  
ATOM   2479  N   PRO C  15      -3.173  60.275 -34.525  1.00 88.11           N  
ATOM   2480  CA  PRO C  15      -1.889  59.800 -35.046  1.00 88.11           C  
ATOM   2481  C   PRO C  15      -0.740  60.007 -34.062  1.00 88.11           C  
ATOM   2482  CB  PRO C  15      -1.686  60.645 -36.306  1.00 88.11           C  
ATOM   2483  O   PRO C  15       0.285  59.325 -34.151  1.00 88.11           O  
ATOM   2484  CG  PRO C  15      -3.012  61.290 -36.551  1.00 88.11           C  
ATOM   2485  CD  PRO C  15      -3.838  61.171 -35.302  1.00 88.11           C  
ATOM   2486  N   ASN C  16      -0.831  60.899 -33.044  1.00 80.43           N  
ATOM   2487  CA  ASN C  16       0.199  61.111 -32.033  1.00 80.43           C  
ATOM   2488  C   ASN C  16      -0.081  60.300 -30.770  1.00 80.43           C  
ATOM   2489  CB  ASN C  16       0.320  62.598 -31.693  1.00 80.43           C  
ATOM   2490  O   ASN C  16       0.454  60.603 -29.702  1.00 80.43           O  
ATOM   2491  CG  ASN C  16      -1.016  63.231 -31.355  1.00 80.43           C  
ATOM   2492  ND2 ASN C  16      -0.990  64.499 -30.963  1.00 80.43           N  
ATOM   2493  OD1 ASN C  16      -2.063  62.585 -31.446  1.00 80.43           O  
ATOM   2494  N   ALA C  17      -0.910  59.263 -30.876  1.00 86.95           N  
ATOM   2495  CA  ALA C  17      -1.295  58.430 -29.739  1.00 86.95           C  
ATOM   2496  C   ALA C  17      -0.104  57.631 -29.217  1.00 86.95           C  
ATOM   2497  CB  ALA C  17      -2.433  57.490 -30.129  1.00 86.95           C  
ATOM   2498  O   ALA C  17       0.730  57.167 -29.998  1.00 86.95           O  
ATOM   2499  N   THR C  18       0.087  57.613 -27.863  1.00 85.51           N  
ATOM   2500  CA  THR C  18       1.137  56.835 -27.215  1.00 85.51           C  
ATOM   2501  C   THR C  18       0.817  55.344 -27.271  1.00 85.51           C  
ATOM   2502  CB  THR C  18       1.329  57.267 -25.750  1.00 85.51           C  
ATOM   2503  O   THR C  18      -0.310  54.956 -27.585  1.00 85.51           O  
ATOM   2504  CG2 THR C  18       1.831  58.704 -25.661  1.00 85.51           C  
ATOM   2505  OG1 THR C  18       0.076  57.167 -25.060  1.00 85.51           O  
ATOM   2506  N   GLN C  19       1.786  54.456 -27.046  1.00 82.97           N  
ATOM   2507  CA  GLN C  19       1.612  53.008 -27.037  1.00 82.97           C  
ATOM   2508  C   GLN C  19       0.515  52.592 -26.061  1.00 82.97           C  
ATOM   2509  CB  GLN C  19       2.925  52.311 -26.678  1.00 82.97           C  
ATOM   2510  O   GLN C  19      -0.254  51.669 -26.339  1.00 82.97           O  
ATOM   2511  CG  GLN C  19       3.476  51.427 -27.788  1.00 82.97           C  
ATOM   2512  CD  GLN C  19       4.728  50.676 -27.375  1.00 82.97           C  
ATOM   2513  NE2 GLN C  19       5.224  49.817 -28.260  1.00 82.97           N  
ATOM   2514  OE1 GLN C  19       5.245  50.866 -26.270  1.00 82.97           O  
ATOM   2515  N   GLU C  20       0.458  53.267 -24.887  1.00 80.02           N  
ATOM   2516  CA  GLU C  20      -0.567  52.981 -23.889  1.00 80.02           C  
ATOM   2517  C   GLU C  20      -1.959  53.323 -24.413  1.00 80.02           C  
ATOM   2518  CB  GLU C  20      -0.289  53.751 -22.595  1.00 80.02           C  
ATOM   2519  O   GLU C  20      -2.917  52.584 -24.175  1.00 80.02           O  
ATOM   2520  CG  GLU C  20       0.420  52.927 -21.530  1.00 80.02           C  
ATOM   2521  CD  GLU C  20       0.553  53.653 -20.200  1.00 80.02           C  
ATOM   2522  OE1 GLU C  20       1.049  53.046 -19.224  1.00 80.02           O  
ATOM   2523  OE2 GLU C  20       0.156  54.838 -20.134  1.00 80.02           O  
ATOM   2524  N   GLU C  21      -2.095  54.387 -25.106  1.00 86.09           N  
ATOM   2525  CA  GLU C  21      -3.376  54.796 -25.674  1.00 86.09           C  
ATOM   2526  C   GLU C  21      -3.836  53.825 -26.757  1.00 86.09           C  
ATOM   2527  CB  GLU C  21      -3.282  56.214 -26.245  1.00 86.09           C  
ATOM   2528  O   GLU C  21      -5.028  53.536 -26.873  1.00 86.09           O  
ATOM   2529  CG  GLU C  21      -3.341  57.307 -25.188  1.00 86.09           C  
ATOM   2530  CD  GLU C  21      -3.113  58.700 -25.753  1.00 86.09           C  
ATOM   2531  OE1 GLU C  21      -3.397  59.695 -25.047  1.00 86.09           O  
ATOM   2532  OE2 GLU C  21      -2.649  58.798 -26.911  1.00 86.09           O  
ATOM   2533  N   LEU C  22      -2.885  53.241 -27.492  1.00 89.28           N  
ATOM   2534  CA  LEU C  22      -3.196  52.265 -28.530  1.00 89.28           C  
ATOM   2535  C   LEU C  22      -3.722  50.970 -27.919  1.00 89.28           C  
ATOM   2536  CB  LEU C  22      -1.958  51.974 -29.382  1.00 89.28           C  
ATOM   2537  O   LEU C  22      -4.713  50.411 -28.396  1.00 89.28           O  
ATOM   2538  CG  LEU C  22      -1.680  52.947 -30.529  1.00 89.28           C  
ATOM   2539  CD1 LEU C  22      -0.205  52.907 -30.913  1.00 89.28           C  
ATOM   2540  CD2 LEU C  22      -2.560  52.621 -31.731  1.00 89.28           C  
ATOM   2541  N   LYS C  23      -3.050  50.573 -26.854  1.00 83.53           N  
ATOM   2542  CA  LYS C  23      -3.437  49.348 -26.162  1.00 83.53           C  
ATOM   2543  C   LYS C  23      -4.835  49.472 -25.563  1.00 83.53           C  
ATOM   2544  CB  LYS C  23      -2.426  49.008 -25.065  1.00 83.53           C  
ATOM   2545  O   LYS C  23      -5.647  48.551 -25.671  1.00 83.53           O  
ATOM   2546  CG  LYS C  23      -1.860  47.598 -25.161  1.00 83.53           C  
ATOM   2547  CD  LYS C  23      -0.861  47.321 -24.045  1.00 83.53           C  
ATOM   2548  CE  LYS C  23      -0.264  45.925 -24.163  1.00 83.53           C  
ATOM   2549  NZ  LYS C  23       0.755  45.667 -23.102  1.00 83.53           N  
ATOM   2550  N   LYS C  24      -5.076  50.614 -24.860  1.00 81.17           N  
ATOM   2551  CA  LYS C  24      -6.382  50.865 -24.259  1.00 81.17           C  
ATOM   2552  C   LYS C  24      -7.481  50.879 -25.318  1.00 81.17           C  
ATOM   2553  CB  LYS C  24      -6.376  52.188 -23.493  1.00 81.17           C  
ATOM   2554  O   LYS C  24      -8.559  50.317 -25.109  1.00 81.17           O  
ATOM   2555  CG  LYS C  24      -7.163  52.154 -22.191  1.00 81.17           C  
ATOM   2556  CD  LYS C  24      -7.085  53.485 -21.455  1.00 81.17           C  
ATOM   2557  CE  LYS C  24      -7.906  53.465 -20.173  1.00 81.17           C  
ATOM   2558  NZ  LYS C  24      -7.811  54.760 -19.434  1.00 81.17           N  
ATOM   2559  N   ALA C  25      -7.276  51.475 -26.434  1.00 89.74           N  
ATOM   2560  CA  ALA C  25      -8.242  51.567 -27.525  1.00 89.74           C  
ATOM   2561  C   ALA C  25      -8.536  50.191 -28.115  1.00 89.74           C  
ATOM   2562  CB  ALA C  25      -7.730  52.509 -28.612  1.00 89.74           C  
ATOM   2563  O   ALA C  25      -9.693  49.859 -28.385  1.00 89.74           O  
ATOM   2564  N   TYR C  26      -7.411  49.392 -28.280  1.00 88.46           N  
ATOM   2565  CA  TYR C  26      -7.604  48.046 -28.805  1.00 88.46           C  
ATOM   2566  C   TYR C  26      -8.452  47.206 -27.857  1.00 88.46           C  
ATOM   2567  CB  TYR C  26      -6.254  47.362 -29.042  1.00 88.46           C  
ATOM   2568  O   TYR C  26      -9.379  46.517 -28.289  1.00 88.46           O  
ATOM   2569  CG  TYR C  26      -6.370  45.907 -29.430  1.00 88.46           C  
ATOM   2570  CD1 TYR C  26      -6.105  44.898 -28.507  1.00 88.46           C  
ATOM   2571  CD2 TYR C  26      -6.744  45.540 -30.718  1.00 88.46           C  
ATOM   2572  CE1 TYR C  26      -6.209  43.556 -28.860  1.00 88.46           C  
ATOM   2573  CE2 TYR C  26      -6.851  44.202 -31.081  1.00 88.46           C  
ATOM   2574  OH  TYR C  26      -6.686  41.892 -30.501  1.00 88.46           O  
ATOM   2575  CZ  TYR C  26      -6.582  43.219 -30.147  1.00 88.46           C  
ATOM   2576  N   ARG C  27      -8.111  47.243 -26.505  1.00 79.21           N  
ATOM   2577  CA  ARG C  27      -8.831  46.448 -25.516  1.00 79.21           C  
ATOM   2578  C   ARG C  27     -10.324  46.759 -25.545  1.00 79.21           C  
ATOM   2579  CB  ARG C  27      -8.271  46.697 -24.114  1.00 79.21           C  
ATOM   2580  O   ARG C  27     -11.154  45.848 -25.513  1.00 79.21           O  
ATOM   2581  CG  ARG C  27      -7.425  45.553 -23.576  1.00 79.21           C  
ATOM   2582  CD  ARG C  27      -6.946  45.824 -22.157  1.00 79.21           C  
ATOM   2583  NE  ARG C  27      -5.806  44.984 -21.803  1.00 79.21           N  
ATOM   2584  NH1 ARG C  27      -5.715  45.677 -19.601  1.00 79.21           N  
ATOM   2585  NH2 ARG C  27      -4.214  44.132 -20.384  1.00 79.21           N  
ATOM   2586  CZ  ARG C  27      -5.248  44.933 -20.597  1.00 79.21           C  
ATOM   2587  N   LYS C  28     -10.619  48.010 -25.647  1.00 79.76           N  
ATOM   2588  CA  LYS C  28     -12.012  48.447 -25.660  1.00 79.76           C  
ATOM   2589  C   LYS C  28     -12.731  47.957 -26.914  1.00 79.76           C  
ATOM   2590  CB  LYS C  28     -12.098  49.971 -25.569  1.00 79.76           C  
ATOM   2591  O   LYS C  28     -13.836  47.417 -26.832  1.00 79.76           O  
ATOM   2592  CG  LYS C  28     -13.431  50.486 -25.047  1.00 79.76           C  
ATOM   2593  CD  LYS C  28     -13.443  52.006 -24.950  1.00 79.76           C  
ATOM   2594  CE  LYS C  28     -14.807  52.529 -24.517  1.00 79.76           C  
ATOM   2595  NZ  LYS C  28     -14.812  54.016 -24.380  1.00 79.76           N  
ATOM   2596  N   LEU C  29     -12.141  48.012 -28.062  1.00 88.04           N  
ATOM   2597  CA  LEU C  29     -12.760  47.680 -29.340  1.00 88.04           C  
ATOM   2598  C   LEU C  29     -12.784  46.171 -29.557  1.00 88.04           C  
ATOM   2599  CB  LEU C  29     -12.014  48.361 -30.490  1.00 88.04           C  
ATOM   2600  O   LEU C  29     -13.747  45.634 -30.109  1.00 88.04           O  
ATOM   2601  CG  LEU C  29     -12.221  49.869 -30.635  1.00 88.04           C  
ATOM   2602  CD1 LEU C  29     -11.131  50.472 -31.515  1.00 88.04           C  
ATOM   2603  CD2 LEU C  29     -13.603  50.167 -31.207  1.00 88.04           C  
ATOM   2604  N   ALA C  30     -11.688  45.513 -29.099  1.00 81.12           N  
ATOM   2605  CA  ALA C  30     -11.616  44.063 -29.259  1.00 81.12           C  
ATOM   2606  C   ALA C  30     -12.717  43.368 -28.463  1.00 81.12           C  
ATOM   2607  CB  ALA C  30     -10.246  43.547 -28.827  1.00 81.12           C  
ATOM   2608  O   ALA C  30     -13.317  42.400 -28.936  1.00 81.12           O  
ATOM   2609  N   LEU C  31     -13.041  43.852 -27.281  1.00 77.01           N  
ATOM   2610  CA  LEU C  31     -14.105  43.296 -26.451  1.00 77.01           C  
ATOM   2611  C   LEU C  31     -15.472  43.547 -27.080  1.00 77.01           C  
ATOM   2612  CB  LEU C  31     -14.059  43.900 -25.045  1.00 77.01           C  
ATOM   2613  O   LEU C  31     -16.350  42.683 -27.032  1.00 77.01           O  
ATOM   2614  CG  LEU C  31     -13.478  43.011 -23.945  1.00 77.01           C  
ATOM   2615  CD1 LEU C  31     -12.529  43.813 -23.061  1.00 77.01           C  
ATOM   2616  CD2 LEU C  31     -14.595  42.390 -23.112  1.00 77.01           C  
ATOM   2617  N   LYS C  32     -15.639  44.669 -27.679  1.00 78.20           N  
ATOM   2618  CA  LYS C  32     -16.911  45.076 -28.269  1.00 78.20           C  
ATOM   2619  C   LYS C  32     -17.200  44.294 -29.548  1.00 78.20           C  
ATOM   2620  CB  LYS C  32     -16.911  46.577 -28.563  1.00 78.20           C  
ATOM   2621  O   LYS C  32     -18.342  43.905 -29.799  1.00 78.20           O  
ATOM   2622  CG  LYS C  32     -18.278  47.137 -28.924  1.00 78.20           C  
ATOM   2623  CD  LYS C  32     -18.238  48.652 -29.083  1.00 78.20           C  
ATOM   2624  CE  LYS C  32     -19.597  49.210 -29.482  1.00 78.20           C  
ATOM   2625  NZ  LYS C  32     -19.582  50.701 -29.564  1.00 78.20           N  
ATOM   2626  N   TYR C  33     -16.173  43.926 -30.324  1.00 81.80           N  
ATOM   2627  CA  TYR C  33     -16.405  43.360 -31.649  1.00 81.80           C  
ATOM   2628  C   TYR C  33     -15.932  41.912 -31.713  1.00 81.80           C  
ATOM   2629  CB  TYR C  33     -15.692  44.190 -32.721  1.00 81.80           C  
ATOM   2630  O   TYR C  33     -15.827  41.335 -32.798  1.00 81.80           O  
ATOM   2631  CG  TYR C  33     -16.274  45.570 -32.906  1.00 81.80           C  
ATOM   2632  CD1 TYR C  33     -17.508  45.750 -33.525  1.00 81.80           C  
ATOM   2633  CD2 TYR C  33     -15.590  46.698 -32.463  1.00 81.80           C  
ATOM   2634  CE1 TYR C  33     -18.048  47.020 -33.700  1.00 81.80           C  
ATOM   2635  CE2 TYR C  33     -16.120  47.973 -32.632  1.00 81.80           C  
ATOM   2636  OH  TYR C  33     -17.876  49.383 -33.421  1.00 81.80           O  
ATOM   2637  CZ  TYR C  33     -17.347  48.123 -33.251  1.00 81.80           C  
ATOM   2638  N   HIS C  34     -15.679  41.355 -30.502  1.00 75.32           N  
ATOM   2639  CA  HIS C  34     -15.302  39.946 -30.495  1.00 75.32           C  
ATOM   2640  C   HIS C  34     -16.383  39.084 -31.138  1.00 75.32           C  
ATOM   2641  CB  HIS C  34     -15.031  39.471 -29.067  1.00 75.32           C  
ATOM   2642  O   HIS C  34     -17.576  39.323 -30.936  1.00 75.32           O  
ATOM   2643  CG  HIS C  34     -14.305  38.165 -28.996  1.00 75.32           C  
ATOM   2644  CD2 HIS C  34     -13.008  37.883 -28.732  1.00 75.32           C  
ATOM   2645  ND1 HIS C  34     -14.927  36.955 -29.216  1.00 75.32           N  
ATOM   2646  CE1 HIS C  34     -14.041  35.982 -29.090  1.00 75.32           C  
ATOM   2647  NE2 HIS C  34     -12.869  36.518 -28.796  1.00 75.32           N  
ATOM   2648  N   PRO C  35     -16.037  38.172 -31.973  1.00 72.17           N  
ATOM   2649  CA  PRO C  35     -16.988  37.333 -32.706  1.00 72.17           C  
ATOM   2650  C   PRO C  35     -17.959  36.598 -31.785  1.00 72.17           C  
ATOM   2651  CB  PRO C  35     -16.086  36.345 -33.449  1.00 72.17           C  
ATOM   2652  O   PRO C  35     -19.064  36.244 -32.203  1.00 72.17           O  
ATOM   2653  CG  PRO C  35     -14.694  36.748 -33.083  1.00 72.17           C  
ATOM   2654  CD  PRO C  35     -14.768  37.903 -32.126  1.00 72.17           C  
ATOM   2655  N   ASP C  36     -17.529  36.322 -30.489  1.00 66.84           N  
ATOM   2656  CA  ASP C  36     -18.432  35.644 -29.564  1.00 66.84           C  
ATOM   2657  C   ASP C  36     -19.573  36.564 -29.137  1.00 66.84           C  
ATOM   2658  CB  ASP C  36     -17.668  35.147 -28.335  1.00 66.84           C  
ATOM   2659  O   ASP C  36     -20.702  36.111 -28.937  1.00 66.84           O  
ATOM   2660  CG  ASP C  36     -17.164  33.722 -28.486  1.00 66.84           C  
ATOM   2661  OD1 ASP C  36     -17.401  33.100 -29.544  1.00 66.84           O  
ATOM   2662  OD2 ASP C  36     -16.527  33.216 -27.537  1.00 66.84           O  
ATOM   2663  N   LYS C  37     -19.316  37.837 -29.046  1.00 66.98           N  
ATOM   2664  CA  LYS C  37     -20.328  38.800 -28.620  1.00 66.98           C  
ATOM   2665  C   LYS C  37     -21.048  39.407 -29.820  1.00 66.98           C  
ATOM   2666  CB  LYS C  37     -19.694  39.905 -27.774  1.00 66.98           C  
ATOM   2667  O   LYS C  37     -22.246  39.689 -29.754  1.00 66.98           O  
ATOM   2668  CG  LYS C  37     -19.618  39.582 -26.289  1.00 66.98           C  
ATOM   2669  CD  LYS C  37     -19.175  40.791 -25.475  1.00 66.98           C  
ATOM   2670  CE  LYS C  37     -19.082  40.464 -23.991  1.00 66.98           C  
ATOM   2671  NZ  LYS C  37     -18.583  41.626 -23.198  1.00 66.98           N  
ATOM   2672  N   ASN C  38     -20.323  39.584 -30.948  1.00 71.68           N  
ATOM   2673  CA  ASN C  38     -20.885  40.174 -32.159  1.00 71.68           C  
ATOM   2674  C   ASN C  38     -20.461  39.404 -33.406  1.00 71.68           C  
ATOM   2675  CB  ASN C  38     -20.478  41.644 -32.278  1.00 71.68           C  
ATOM   2676  O   ASN C  38     -19.498  39.781 -34.076  1.00 71.68           O  
ATOM   2677  CG  ASN C  38     -21.591  42.592 -31.879  1.00 71.68           C  
ATOM   2678  ND2 ASN C  38     -21.220  43.746 -31.335  1.00 71.68           N  
ATOM   2679  OD1 ASN C  38     -22.774  42.291 -32.057  1.00 71.68           O  
ATOM   2680  N   PRO C  39     -21.205  38.292 -33.664  1.00 69.11           N  
ATOM   2681  CA  PRO C  39     -20.846  37.396 -34.766  1.00 69.11           C  
ATOM   2682  C   PRO C  39     -20.876  38.092 -36.125  1.00 69.11           C  
ATOM   2683  CB  PRO C  39     -21.911  36.299 -34.690  1.00 69.11           C  
ATOM   2684  O   PRO C  39     -20.163  37.686 -37.046  1.00 69.11           O  
ATOM   2685  CG  PRO C  39     -22.761  36.672 -33.519  1.00 69.11           C  
ATOM   2686  CD  PRO C  39     -22.282  37.991 -32.982  1.00 69.11           C  
ATOM   2687  N   ASN C  40     -21.582  39.225 -36.310  1.00 71.96           N  
ATOM   2688  CA  ASN C  40     -21.731  39.883 -37.603  1.00 71.96           C  
ATOM   2689  C   ASN C  40     -20.641  40.926 -37.830  1.00 71.96           C  
ATOM   2690  CB  ASN C  40     -23.114  40.527 -37.721  1.00 71.96           C  
ATOM   2691  O   ASN C  40     -20.556  41.518 -38.908  1.00 71.96           O  
ATOM   2692  CG  ASN C  40     -24.231  39.504 -37.790  1.00 71.96           C  
ATOM   2693  ND2 ASN C  40     -25.450  39.935 -37.489  1.00 71.96           N  
ATOM   2694  OD1 ASN C  40     -23.999  38.335 -38.109  1.00 71.96           O  
ATOM   2695  N   GLU C  41     -19.784  41.151 -36.868  1.00 75.41           N  
ATOM   2696  CA  GLU C  41     -18.769  42.193 -36.991  1.00 75.41           C  
ATOM   2697  C   GLU C  41     -17.365  41.595 -37.018  1.00 75.41           C  
ATOM   2698  CB  GLU C  41     -18.890  43.200 -35.844  1.00 75.41           C  
ATOM   2699  O   GLU C  41     -16.418  42.199 -36.510  1.00 75.41           O  
ATOM   2700  CG  GLU C  41     -20.068  44.153 -35.985  1.00 75.41           C  
ATOM   2701  CD  GLU C  41     -19.719  45.593 -35.642  1.00 75.41           C  
ATOM   2702  OE1 GLU C  41     -20.560  46.492 -35.870  1.00 75.41           O  
ATOM   2703  OE2 GLU C  41     -18.596  45.823 -35.142  1.00 75.41           O  
ATOM   2704  N   GLY C  42     -17.307  40.387 -37.506  1.00 74.64           N  
ATOM   2705  CA  GLY C  42     -16.025  39.709 -37.606  1.00 74.64           C  
ATOM   2706  C   GLY C  42     -14.996  40.493 -38.399  1.00 74.64           C  
ATOM   2707  O   GLY C  42     -13.816  40.518 -38.041  1.00 74.64           O  
ATOM   2708  N   GLU C  43     -15.399  41.169 -39.457  1.00 79.52           N  
ATOM   2709  CA  GLU C  43     -14.511  41.952 -40.311  1.00 79.52           C  
ATOM   2710  C   GLU C  43     -13.949  43.158 -39.563  1.00 79.52           C  
ATOM   2711  CB  GLU C  43     -15.246  42.412 -41.572  1.00 79.52           C  
ATOM   2712  O   GLU C  43     -12.778  43.507 -39.729  1.00 79.52           O  
ATOM   2713  CG  GLU C  43     -14.867  41.632 -42.823  1.00 79.52           C  
ATOM   2714  CD  GLU C  43     -15.311  42.310 -44.110  1.00 79.52           C  
ATOM   2715  OE1 GLU C  43     -14.930  41.840 -45.206  1.00 79.52           O  
ATOM   2716  OE2 GLU C  43     -16.046  43.319 -44.021  1.00 79.52           O  
ATOM   2717  N   LYS C  44     -14.824  43.773 -38.776  1.00 84.62           N  
ATOM   2718  CA  LYS C  44     -14.373  44.913 -37.983  1.00 84.62           C  
ATOM   2719  C   LYS C  44     -13.320  44.490 -36.962  1.00 84.62           C  
ATOM   2720  CB  LYS C  44     -15.555  45.575 -37.274  1.00 84.62           C  
ATOM   2721  O   LYS C  44     -12.351  45.215 -36.725  1.00 84.62           O  
ATOM   2722  CG  LYS C  44     -15.767  47.033 -37.653  1.00 84.62           C  
ATOM   2723  CD  LYS C  44     -17.043  47.591 -37.037  1.00 84.62           C  
ATOM   2724  CE  LYS C  44     -17.300  49.024 -37.482  1.00 84.62           C  
ATOM   2725  NZ  LYS C  44     -18.604  49.539 -36.968  1.00 84.62           N  
ATOM   2726  N   PHE C  45     -13.538  43.332 -36.330  1.00 85.34           N  
ATOM   2727  CA  PHE C  45     -12.569  42.786 -35.386  1.00 85.34           C  
ATOM   2728  C   PHE C  45     -11.232  42.528 -36.070  1.00 85.34           C  
ATOM   2729  CB  PHE C  45     -13.097  41.492 -34.760  1.00 85.34           C  
ATOM   2730  O   PHE C  45     -10.175  42.832 -35.514  1.00 85.34           O  
ATOM   2731  CG  PHE C  45     -12.200  40.924 -33.692  1.00 85.34           C  
ATOM   2732  CD1 PHE C  45     -11.414  39.807 -33.947  1.00 85.34           C  
ATOM   2733  CD2 PHE C  45     -12.144  41.509 -32.434  1.00 85.34           C  
ATOM   2734  CE1 PHE C  45     -10.583  39.280 -32.961  1.00 85.34           C  
ATOM   2735  CE2 PHE C  45     -11.317  40.987 -31.443  1.00 85.34           C  
ATOM   2736  CZ  PHE C  45     -10.538  39.873 -31.709  1.00 85.34           C  
ATOM   2737  N   LYS C  46     -11.273  41.992 -37.229  1.00 82.72           N  
ATOM   2738  CA  LYS C  46     -10.064  41.747 -38.009  1.00 82.72           C  
ATOM   2739  C   LYS C  46      -9.329  43.050 -38.309  1.00 82.72           C  
ATOM   2740  CB  LYS C  46     -10.403  41.025 -39.314  1.00 82.72           C  
ATOM   2741  O   LYS C  46      -8.100  43.108 -38.232  1.00 82.72           O  
ATOM   2742  CG  LYS C  46      -9.784  39.640 -39.435  1.00 82.72           C  
ATOM   2743  CD  LYS C  46     -10.155  38.976 -40.755  1.00 82.72           C  
ATOM   2744  CE  LYS C  46      -9.588  37.566 -40.850  1.00 82.72           C  
ATOM   2745  NZ  LYS C  46      -9.977  36.897 -42.128  1.00 82.72           N  
ATOM   2746  N   GLN C  47     -10.026  44.066 -38.606  1.00 86.58           N  
ATOM   2747  CA  GLN C  47      -9.444  45.363 -38.936  1.00 86.58           C  
ATOM   2748  C   GLN C  47      -8.805  46.007 -37.708  1.00 86.58           C  
ATOM   2749  CB  GLN C  47     -10.504  46.294 -39.525  1.00 86.58           C  
ATOM   2750  O   GLN C  47      -7.722  46.589 -37.799  1.00 86.58           O  
ATOM   2751  CG  GLN C  47     -10.646  46.186 -41.037  1.00 86.58           C  
ATOM   2752  CD  GLN C  47     -11.753  47.065 -41.587  1.00 86.58           C  
ATOM   2753  NE2 GLN C  47     -12.008  46.955 -42.887  1.00 86.58           N  
ATOM   2754  OE1 GLN C  47     -12.374  47.838 -40.851  1.00 86.58           O  
ATOM   2755  N   ILE C  48      -9.482  45.861 -36.545  1.00 88.17           N  
ATOM   2756  CA  ILE C  48      -8.987  46.416 -35.290  1.00 88.17           C  
ATOM   2757  C   ILE C  48      -7.669  45.743 -34.912  1.00 88.17           C  
ATOM   2758  CB  ILE C  48     -10.019  46.251 -34.153  1.00 88.17           C  
ATOM   2759  O   ILE C  48      -6.715  46.413 -34.513  1.00 88.17           O  
ATOM   2760  CG1 ILE C  48     -11.303  47.022 -34.481  1.00 88.17           C  
ATOM   2761  CG2 ILE C  48      -9.430  46.712 -32.817  1.00 88.17           C  
ATOM   2762  CD1 ILE C  48     -12.479  46.680 -33.575  1.00 88.17           C  
ATOM   2763  N   SER C  49      -7.669  44.426 -35.111  1.00 85.80           N  
ATOM   2764  CA  SER C  49      -6.483  43.649 -34.767  1.00 85.80           C  
ATOM   2765  C   SER C  49      -5.322  43.968 -35.702  1.00 85.80           C  
ATOM   2766  CB  SER C  49      -6.790  42.151 -34.815  1.00 85.80           C  
ATOM   2767  O   SER C  49      -4.180  44.104 -35.259  1.00 85.80           O  
ATOM   2768  OG  SER C  49      -7.780  41.810 -33.859  1.00 85.80           O  
ATOM   2769  N   GLN C  50      -5.593  44.094 -36.896  1.00 85.33           N  
ATOM   2770  CA  GLN C  50      -4.581  44.456 -37.883  1.00 85.33           C  
ATOM   2771  C   GLN C  50      -4.026  45.852 -37.615  1.00 85.33           C  
ATOM   2772  CB  GLN C  50      -5.160  44.383 -39.297  1.00 85.33           C  
ATOM   2773  O   GLN C  50      -2.814  46.067 -37.682  1.00 85.33           O  
ATOM   2774  CG  GLN C  50      -4.107  44.213 -40.384  1.00 85.33           C  
ATOM   2775  CD  GLN C  50      -4.712  44.008 -41.760  1.00 85.33           C  
ATOM   2776  NE2 GLN C  50      -3.888  43.588 -42.714  1.00 85.33           N  
ATOM   2777  OE1 GLN C  50      -5.911  44.224 -41.964  1.00 85.33           O  
ATOM   2778  N   ALA C  51      -4.914  46.815 -37.347  1.00 87.78           N  
ATOM   2779  CA  ALA C  51      -4.494  48.184 -37.058  1.00 87.78           C  
ATOM   2780  C   ALA C  51      -3.580  48.231 -35.838  1.00 87.78           C  
ATOM   2781  CB  ALA C  51      -5.711  49.079 -36.842  1.00 87.78           C  
ATOM   2782  O   ALA C  51      -2.539  48.892 -35.859  1.00 87.78           O  
ATOM   2783  N   TYR C  52      -3.985  47.499 -34.787  1.00 88.25           N  
ATOM   2784  CA  TYR C  52      -3.183  47.467 -33.569  1.00 88.25           C  
ATOM   2785  C   TYR C  52      -1.834  46.803 -33.822  1.00 88.25           C  
ATOM   2786  CB  TYR C  52      -3.927  46.727 -32.454  1.00 88.25           C  
ATOM   2787  O   TYR C  52      -0.804  47.267 -33.326  1.00 88.25           O  
ATOM   2788  CG  TYR C  52      -3.159  46.653 -31.156  1.00 88.25           C  
ATOM   2789  CD1 TYR C  52      -2.499  45.485 -30.780  1.00 88.25           C  
ATOM   2790  CD2 TYR C  52      -3.093  47.750 -30.304  1.00 88.25           C  
ATOM   2791  CE1 TYR C  52      -1.792  45.412 -29.585  1.00 88.25           C  
ATOM   2792  CE2 TYR C  52      -2.388  47.687 -29.106  1.00 88.25           C  
ATOM   2793  OH  TYR C  52      -1.043  46.449 -27.571  1.00 88.25           O  
ATOM   2794  CZ  TYR C  52      -1.742  46.516 -28.756  1.00 88.25           C  
ATOM   2795  N   GLU C  53      -1.763  45.685 -34.506  1.00 84.55           N  
ATOM   2796  CA  GLU C  53      -0.533  44.954 -34.798  1.00 84.55           C  
ATOM   2797  C   GLU C  53       0.486  45.847 -35.500  1.00 84.55           C  
ATOM   2798  CB  GLU C  53      -0.830  43.721 -35.654  1.00 84.55           C  
ATOM   2799  O   GLU C  53       1.679  45.795 -35.195  1.00 84.55           O  
ATOM   2800  CG  GLU C  53       0.344  42.761 -35.780  1.00 84.55           C  
ATOM   2801  CD  GLU C  53       0.046  41.560 -36.663  1.00 84.55           C  
ATOM   2802  OE1 GLU C  53       0.999  40.871 -37.092  1.00 84.55           O  
ATOM   2803  OE2 GLU C  53      -1.150  41.307 -36.929  1.00 84.55           O  
ATOM   2804  N   VAL C  54       0.029  46.691 -36.349  1.00 84.07           N  
ATOM   2805  CA  VAL C  54       0.915  47.543 -37.135  1.00 84.07           C  
ATOM   2806  C   VAL C  54       1.333  48.757 -36.307  1.00 84.07           C  
ATOM   2807  CB  VAL C  54       0.243  48.001 -38.450  1.00 84.07           C  
ATOM   2808  O   VAL C  54       2.515  49.102 -36.255  1.00 84.07           O  
ATOM   2809  CG1 VAL C  54       1.129  49.003 -39.188  1.00 84.07           C  
ATOM   2810  CG2 VAL C  54      -0.062  46.797 -39.339  1.00 84.07           C  
ATOM   2811  N   LEU C  55       0.380  49.363 -35.588  1.00 87.35           N  
ATOM   2812  CA  LEU C  55       0.636  50.616 -34.885  1.00 87.35           C  
ATOM   2813  C   LEU C  55       1.371  50.362 -33.574  1.00 87.35           C  
ATOM   2814  CB  LEU C  55      -0.676  51.356 -34.613  1.00 87.35           C  
ATOM   2815  O   LEU C  55       2.017  51.264 -33.035  1.00 87.35           O  
ATOM   2816  CG  LEU C  55      -1.387  51.946 -35.832  1.00 87.35           C  
ATOM   2817  CD1 LEU C  55      -2.775  52.447 -35.446  1.00 87.35           C  
ATOM   2818  CD2 LEU C  55      -0.557  53.071 -36.442  1.00 87.35           C  
ATOM   2819  N   SER C  56       1.229  49.140 -33.056  1.00 84.24           N  
ATOM   2820  CA  SER C  56       1.882  48.800 -31.796  1.00 84.24           C  
ATOM   2821  C   SER C  56       3.370  48.533 -31.999  1.00 84.24           C  
ATOM   2822  CB  SER C  56       1.218  47.578 -31.160  1.00 84.24           C  
ATOM   2823  O   SER C  56       4.161  48.648 -31.061  1.00 84.24           O  
ATOM   2824  OG  SER C  56       1.248  46.472 -32.045  1.00 84.24           O  
ATOM   2825  N   ASP C  57       3.863  48.202 -33.160  1.00 78.05           N  
ATOM   2826  CA  ASP C  57       5.264  48.011 -33.521  1.00 78.05           C  
ATOM   2827  C   ASP C  57       5.872  49.303 -34.064  1.00 78.05           C  
ATOM   2828  CB  ASP C  57       5.405  46.890 -34.553  1.00 78.05           C  
ATOM   2829  O   ASP C  57       5.399  49.845 -35.065  1.00 78.05           O  
ATOM   2830  CG  ASP C  57       6.844  46.444 -34.751  1.00 78.05           C  
ATOM   2831  OD1 ASP C  57       7.704  47.289 -35.083  1.00 78.05           O  
ATOM   2832  OD2 ASP C  57       7.118  45.237 -34.578  1.00 78.05           O  
ATOM   2833  N   ALA C  58       6.900  49.801 -33.372  1.00 81.23           N  
ATOM   2834  CA  ALA C  58       7.514  51.085 -33.701  1.00 81.23           C  
ATOM   2835  C   ALA C  58       7.956  51.125 -35.161  1.00 81.23           C  
ATOM   2836  CB  ALA C  58       8.702  51.358 -32.781  1.00 81.23           C  
ATOM   2837  O   ALA C  58       7.748  52.125 -35.852  1.00 81.23           O  
ATOM   2838  N   LYS C  59       8.607  50.038 -35.670  1.00 81.37           N  
ATOM   2839  CA  LYS C  59       9.097  49.988 -37.044  1.00 81.37           C  
ATOM   2840  C   LYS C  59       7.940  49.973 -38.039  1.00 81.37           C  
ATOM   2841  CB  LYS C  59       9.984  48.760 -37.254  1.00 81.37           C  
ATOM   2842  O   LYS C  59       7.965  50.694 -39.039  1.00 81.37           O  
ATOM   2843  CG  LYS C  59      11.467  49.024 -37.040  1.00 81.37           C  
ATOM   2844  CD  LYS C  59      12.305  47.790 -37.349  1.00 81.37           C  
ATOM   2845  CE  LYS C  59      13.780  48.025 -37.050  1.00 81.37           C  
ATOM   2846  NZ  LYS C  59      14.599  46.804 -37.308  1.00 81.37           N  
ATOM   2847  N   LYS C  60       6.935  49.200 -37.748  1.00 81.20           N  
ATOM   2848  CA  LYS C  60       5.781  49.088 -38.636  1.00 81.20           C  
ATOM   2849  C   LYS C  60       4.973  50.382 -38.653  1.00 81.20           C  
ATOM   2850  CB  LYS C  60       4.890  47.919 -38.214  1.00 81.20           C  
ATOM   2851  O   LYS C  60       4.465  50.790 -39.700  1.00 81.20           O  
ATOM   2852  CG  LYS C  60       5.482  46.550 -38.515  1.00 81.20           C  
ATOM   2853  CD  LYS C  60       4.516  45.431 -38.147  1.00 81.20           C  
ATOM   2854  CE  LYS C  60       5.150  44.059 -38.337  1.00 81.20           C  
ATOM   2855  NZ  LYS C  60       4.219  42.960 -37.944  1.00 81.20           N  
ATOM   2856  N   ARG C  61       4.864  51.050 -37.465  1.00 86.67           N  
ATOM   2857  CA  ARG C  61       4.146  52.316 -37.363  1.00 86.67           C  
ATOM   2858  C   ARG C  61       4.800  53.389 -38.227  1.00 86.67           C  
ATOM   2859  CB  ARG C  61       4.083  52.783 -35.907  1.00 86.67           C  
ATOM   2860  O   ARG C  61       4.111  54.151 -38.907  1.00 86.67           O  
ATOM   2861  CG  ARG C  61       3.268  54.049 -35.700  1.00 86.67           C  
ATOM   2862  CD  ARG C  61       3.128  54.396 -34.225  1.00 86.67           C  
ATOM   2863  NE  ARG C  61       2.393  55.643 -34.031  1.00 86.67           N  
ATOM   2864  NH1 ARG C  61       2.335  55.492 -31.726  1.00 86.67           N  
ATOM   2865  NH2 ARG C  61       1.367  57.279 -32.788  1.00 86.67           N  
ATOM   2866  CZ  ARG C  61       2.034  56.135 -32.849  1.00 86.67           C  
ATOM   2867  N   GLU C  62       6.164  53.472 -38.193  1.00 84.28           N  
ATOM   2868  CA  GLU C  62       6.899  54.439 -39.002  1.00 84.28           C  
ATOM   2869  C   GLU C  62       6.683  54.189 -40.492  1.00 84.28           C  
ATOM   2870  CB  GLU C  62       8.393  54.392 -38.672  1.00 84.28           C  
ATOM   2871  O   GLU C  62       6.527  55.133 -41.269  1.00 84.28           O  
ATOM   2872  CG  GLU C  62       9.065  55.757 -38.667  1.00 84.28           C  
ATOM   2873  CD  GLU C  62      10.543  55.696 -38.316  1.00 84.28           C  
ATOM   2874  OE1 GLU C  62      11.209  56.757 -38.306  1.00 84.28           O  
ATOM   2875  OE2 GLU C  62      11.040  54.579 -38.049  1.00 84.28           O  
ATOM   2876  N   LEU C  63       6.749  52.902 -40.862  1.00 81.82           N  
ATOM   2877  CA  LEU C  63       6.529  52.541 -42.258  1.00 81.82           C  
ATOM   2878  C   LEU C  63       5.123  52.926 -42.704  1.00 81.82           C  
ATOM   2879  CB  LEU C  63       6.749  51.040 -42.464  1.00 81.82           C  
ATOM   2880  O   LEU C  63       4.935  53.426 -43.815  1.00 81.82           O  
ATOM   2881  CG  LEU C  63       7.389  50.624 -43.789  1.00 81.82           C  
ATOM   2882  CD1 LEU C  63       8.879  50.360 -43.598  1.00 81.82           C  
ATOM   2883  CD2 LEU C  63       6.692  49.392 -44.357  1.00 81.82           C  
ATOM   2884  N   TYR C  64       4.150  52.665 -41.820  1.00 86.17           N  
ATOM   2885  CA  TYR C  64       2.772  53.040 -42.118  1.00 86.17           C  
ATOM   2886  C   TYR C  64       2.625  54.554 -42.204  1.00 86.17           C  
ATOM   2887  CB  TYR C  64       1.821  52.482 -41.055  1.00 86.17           C  
ATOM   2888  O   TYR C  64       1.963  55.070 -43.107  1.00 86.17           O  
ATOM   2889  CG  TYR C  64       0.379  52.875 -41.265  1.00 86.17           C  
ATOM   2890  CD1 TYR C  64      -0.207  53.883 -40.503  1.00 86.17           C  
ATOM   2891  CD2 TYR C  64      -0.401  52.238 -42.225  1.00 86.17           C  
ATOM   2892  CE1 TYR C  64      -1.537  54.247 -40.692  1.00 86.17           C  
ATOM   2893  CE2 TYR C  64      -1.731  52.593 -42.422  1.00 86.17           C  
ATOM   2894  OH  TYR C  64      -3.605  53.953 -41.844  1.00 86.17           O  
ATOM   2895  CZ  TYR C  64      -2.289  53.597 -41.653  1.00 86.17           C  
ATOM   2896  N   ASP C  65       3.231  55.297 -41.274  1.00 85.88           N  
ATOM   2897  CA  ASP C  65       3.133  56.753 -41.239  1.00 85.88           C  
ATOM   2898  C   ASP C  65       3.724  57.374 -42.502  1.00 85.88           C  
ATOM   2899  CB  ASP C  65       3.839  57.309 -40.000  1.00 85.88           C  
ATOM   2900  O   ASP C  65       3.217  58.381 -43.001  1.00 85.88           O  
ATOM   2901  CG  ASP C  65       3.037  57.115 -38.725  1.00 85.88           C  
ATOM   2902  OD1 ASP C  65       1.858  56.707 -38.801  1.00 85.88           O  
ATOM   2903  OD2 ASP C  65       3.588  57.377 -37.634  1.00 85.88           O  
ATOM   2904  N   LYS C  66       4.742  56.707 -43.114  1.00 81.64           N  
ATOM   2905  CA  LYS C  66       5.429  57.254 -44.280  1.00 81.64           C  
ATOM   2906  C   LYS C  66       4.750  56.816 -45.574  1.00 81.64           C  
ATOM   2907  CB  LYS C  66       6.898  56.826 -44.288  1.00 81.64           C  
ATOM   2908  O   LYS C  66       4.650  57.596 -46.524  1.00 81.64           O  
ATOM   2909  CG  LYS C  66       7.813  57.740 -43.487  1.00 81.64           C  
ATOM   2910  CD  LYS C  66       9.271  57.316 -43.607  1.00 81.64           C  
ATOM   2911  CE  LYS C  66      10.177  58.171 -42.732  1.00 81.64           C  
ATOM   2912  NZ  LYS C  66      11.596  57.705 -42.781  1.00 81.64           N  
ATOM   2913  N   GLY C  67       4.257  55.538 -45.655  1.00 80.84           N  
ATOM   2914  CA  GLY C  67       3.823  55.003 -46.936  1.00 80.84           C  
ATOM   2915  C   GLY C  67       2.411  54.450 -46.903  1.00 80.84           C  
ATOM   2916  O   GLY C  67       1.882  54.022 -47.932  1.00 80.84           O  
ATOM   2917  N   GLY C  68       1.733  54.495 -45.830  1.00 77.35           N  
ATOM   2918  CA  GLY C  68       0.368  54.005 -45.726  1.00 77.35           C  
ATOM   2919  C   GLY C  68       0.268  52.494 -45.804  1.00 77.35           C  
ATOM   2920  O   GLY C  68       1.252  51.788 -45.569  1.00 77.35           O  
ATOM   2921  N   GLU C  69      -0.917  51.956 -46.046  1.00 77.25           N  
ATOM   2922  CA  GLU C  69      -1.209  50.526 -46.096  1.00 77.25           C  
ATOM   2923  C   GLU C  69      -0.397  49.835 -47.187  1.00 77.25           C  
ATOM   2924  CB  GLU C  69      -2.705  50.290 -46.323  1.00 77.25           C  
ATOM   2925  O   GLU C  69       0.019  48.686 -47.024  1.00 77.25           O  
ATOM   2926  CG  GLU C  69      -3.464  49.897 -45.065  1.00 77.25           C  
ATOM   2927  CD  GLU C  69      -4.943  49.642 -45.311  1.00 77.25           C  
ATOM   2928  OE1 GLU C  69      -5.685  49.389 -44.336  1.00 77.25           O  
ATOM   2929  OE2 GLU C  69      -5.361  49.695 -46.489  1.00 77.25           O  
ATOM   2930  N   GLN C  70      -0.125  50.515 -48.280  1.00 74.82           N  
ATOM   2931  CA  GLN C  70       0.635  49.958 -49.394  1.00 74.82           C  
ATOM   2932  C   GLN C  70       2.086  49.702 -48.996  1.00 74.82           C  
ATOM   2933  CB  GLN C  70       0.580  50.893 -50.603  1.00 74.82           C  
ATOM   2934  O   GLN C  70       2.695  48.727 -49.442  1.00 74.82           O  
ATOM   2935  CG  GLN C  70       0.171  50.201 -51.896  1.00 74.82           C  
ATOM   2936  CD  GLN C  70      -0.210  51.181 -52.990  1.00 74.82           C  
ATOM   2937  NE2 GLN C  70      -0.584  50.656 -54.152  1.00 74.82           N  
ATOM   2938  OE1 GLN C  70      -0.170  52.399 -52.793  1.00 74.82           O  
ATOM   2939  N   ALA C  71       2.758  50.553 -48.274  1.00 75.84           N  
ATOM   2940  CA  ALA C  71       4.134  50.408 -47.805  1.00 75.84           C  
ATOM   2941  C   ALA C  71       4.279  49.186 -46.902  1.00 75.84           C  
ATOM   2942  CB  ALA C  71       4.581  51.667 -47.068  1.00 75.84           C  
ATOM   2943  O   ALA C  71       5.317  48.520 -46.910  1.00 75.84           O  
ATOM   2944  N   ILE C  72       3.206  48.899 -46.066  1.00 72.99           N  
ATOM   2945  CA  ILE C  72       3.203  47.747 -45.171  1.00 72.99           C  
ATOM   2946  C   ILE C  72       3.084  46.461 -45.986  1.00 72.99           C  
ATOM   2947  CB  ILE C  72       2.057  47.836 -44.139  1.00 72.99           C  
ATOM   2948  O   ILE C  72       3.734  45.460 -45.676  1.00 72.99           O  
ATOM   2949  CG1 ILE C  72       2.366  48.910 -43.089  1.00 72.99           C  
ATOM   2950  CG2 ILE C  72       1.819  46.476 -43.477  1.00 72.99           C  
ATOM   2951  CD1 ILE C  72       2.908  48.356 -41.779  1.00 72.99           C  
ATOM   2952  N   LYS C  73       2.323  46.461 -47.099  1.00 68.60           N  
ATOM   2953  CA  LYS C  73       2.121  45.305 -47.967  1.00 68.60           C  
ATOM   2954  C   LYS C  73       3.365  45.021 -48.803  1.00 68.60           C  
ATOM   2955  CB  LYS C  73       0.914  45.525 -48.881  1.00 68.60           C  
ATOM   2956  O   LYS C  73       3.709  43.861 -49.039  1.00 68.60           O  
ATOM   2957  CG  LYS C  73      -0.411  45.093 -48.271  1.00 68.60           C  
ATOM   2958  CD  LYS C  73      -1.560  45.255 -49.258  1.00 68.60           C  
ATOM   2959  CE  LYS C  73      -2.900  44.922 -48.616  1.00 68.60           C  
ATOM   2960  NZ  LYS C  73      -4.038  45.155 -49.556  1.00 68.60           N  
ATOM   2961  N   GLU C  74       4.058  46.046 -49.357  1.00 64.01           N  
ATOM   2962  CA  GLU C  74       5.226  45.905 -50.222  1.00 64.01           C  
ATOM   2963  C   GLU C  74       6.492  45.667 -49.404  1.00 64.01           C  
ATOM   2964  CB  GLU C  74       5.395  47.143 -51.105  1.00 64.01           C  
ATOM   2965  O   GLU C  74       7.501  45.198 -49.934  1.00 64.01           O  
ATOM   2966  CG  GLU C  74       4.630  47.071 -52.419  1.00 64.01           C  
ATOM   2967  CD  GLU C  74       4.797  48.313 -53.280  1.00 64.01           C  
ATOM   2968  OE1 GLU C  74       4.273  48.339 -54.416  1.00 64.01           O  
ATOM   2969  OE2 GLU C  74       5.458  49.268 -52.814  1.00 64.01           O  
ATOM   2970  N   GLY C  75       6.692  46.333 -48.300  1.00 53.40           N  
ATOM   2971  CA  GLY C  75       7.865  46.253 -47.443  1.00 53.40           C  
ATOM   2972  C   GLY C  75       8.053  44.886 -46.814  1.00 53.40           C  
ATOM   2973  O   GLY C  75       9.031  44.654 -46.100  1.00 53.40           O  
ATOM   2974  N   GLY C  76       8.072  43.792 -47.619  1.00 44.84           N  
ATOM   2975  CA  GLY C  76       8.501  42.419 -47.402  1.00 44.84           C  
ATOM   2976  C   GLY C  76       8.286  41.946 -45.977  1.00 44.84           C  
ATOM   2977  O   GLY C  76       8.913  40.979 -45.537  1.00 44.84           O  
ATOM   2978  N   ALA C  77       7.934  42.761 -45.069  1.00 42.02           N  
ATOM   2979  CA  ALA C  77       7.742  42.105 -43.778  1.00 42.02           C  
ATOM   2980  C   ALA C  77       6.600  41.095 -43.840  1.00 42.02           C  
ATOM   2981  CB  ALA C  77       7.472  43.141 -42.689  1.00 42.02           C  
ATOM   2982  O   ALA C  77       5.443  41.468 -44.048  1.00 42.02           O  
ATOM   2983  N   GLY C  78       6.673  40.146 -44.760  1.00 38.59           N  
ATOM   2984  CA  GLY C  78       5.926  38.904 -44.888  1.00 38.59           C  
ATOM   2985  C   GLY C  78       5.464  38.346 -43.555  1.00 38.59           C  
ATOM   2986  O   GLY C  78       5.159  37.157 -43.446  1.00 38.59           O  
ATOM   2987  N   GLY C  79       5.931  38.755 -42.434  1.00 39.85           N  
ATOM   2988  CA  GLY C  79       5.498  37.970 -41.289  1.00 39.85           C  
ATOM   2989  C   GLY C  79       3.990  37.921 -41.135  1.00 39.85           C  
ATOM   2990  O   GLY C  79       3.284  38.823 -41.593  1.00 39.85           O  
ATOM   2991  N   GLY C  80       3.341  36.779 -41.473  1.00 44.84           N  
ATOM   2992  CA  GLY C  80       1.995  36.285 -41.224  1.00 44.84           C  
ATOM   2993  C   GLY C  80       1.292  37.015 -40.095  1.00 44.84           C  
ATOM   2994  O   GLY C  80       1.916  37.366 -39.092  1.00 44.84           O  
ATOM   2995  N   PHE C  81       0.476  38.052 -40.420  1.00 51.33           N  
ATOM   2996  CA  PHE C  81      -0.451  38.599 -39.437  1.00 51.33           C  
ATOM   2997  C   PHE C  81      -0.934  37.512 -38.484  1.00 51.33           C  
ATOM   2998  CB  PHE C  81      -1.647  39.258 -40.131  1.00 51.33           C  
ATOM   2999  O   PHE C  81      -1.305  36.420 -38.918  1.00 51.33           O  
ATOM   3000  CG  PHE C  81      -1.442  40.717 -40.440  1.00 51.33           C  
ATOM   3001  CD1 PHE C  81      -1.712  41.688 -39.483  1.00 51.33           C  
ATOM   3002  CD2 PHE C  81      -0.980  41.117 -41.687  1.00 51.33           C  
ATOM   3003  CE1 PHE C  81      -1.524  43.039 -39.766  1.00 51.33           C  
ATOM   3004  CE2 PHE C  81      -0.789  42.465 -41.976  1.00 51.33           C  
ATOM   3005  CZ  PHE C  81      -1.063  43.424 -41.015  1.00 51.33           C  
ATOM   3006  N   GLY C  82      -0.336  37.408 -37.330  1.00 53.30           N  
ATOM   3007  CA  GLY C  82      -0.924  36.499 -36.358  1.00 53.30           C  
ATOM   3008  C   GLY C  82      -2.440  36.549 -36.336  1.00 53.30           C  
ATOM   3009  O   GLY C  82      -3.045  37.448 -36.923  1.00 53.30           O  
ATOM   3010  N   SER C  83      -3.092  35.480 -36.267  1.00 64.36           N  
ATOM   3011  CA  SER C  83      -4.538  35.345 -36.122  1.00 64.36           C  
ATOM   3012  C   SER C  83      -5.095  36.381 -35.151  1.00 64.36           C  
ATOM   3013  CB  SER C  83      -4.901  33.939 -35.642  1.00 64.36           C  
ATOM   3014  O   SER C  83      -4.488  36.659 -34.115  1.00 64.36           O  
ATOM   3015  OG  SER C  83      -5.583  33.991 -34.401  1.00 64.36           O  
ATOM   3016  N   PRO C  84      -6.027  37.325 -35.598  1.00 67.24           N  
ATOM   3017  CA  PRO C  84      -6.693  38.282 -34.711  1.00 67.24           C  
ATOM   3018  C   PRO C  84      -7.015  37.692 -33.340  1.00 67.24           C  
ATOM   3019  CB  PRO C  84      -7.976  38.632 -35.470  1.00 67.24           C  
ATOM   3020  O   PRO C  84      -6.941  38.394 -32.329  1.00 67.24           O  
ATOM   3021  CG  PRO C  84      -7.749  38.126 -36.858  1.00 67.24           C  
ATOM   3022  CD  PRO C  84      -6.599  37.160 -36.831  1.00 67.24           C  
ATOM   3023  N   MET C  85      -7.180  36.295 -33.323  1.00 69.30           N  
ATOM   3024  CA  MET C  85      -7.489  35.621 -32.065  1.00 69.30           C  
ATOM   3025  C   MET C  85      -6.242  35.494 -31.196  1.00 69.30           C  
ATOM   3026  CB  MET C  85      -8.086  34.237 -32.329  1.00 69.30           C  
ATOM   3027  O   MET C  85      -6.335  35.492 -29.967  1.00 69.30           O  
ATOM   3028  CG  MET C  85      -9.601  34.236 -32.444  1.00 69.30           C  
ATOM   3029  SD  MET C  85     -10.414  35.095 -31.041  1.00 69.30           S  
ATOM   3030  CE  MET C  85     -12.045  34.300 -31.081  1.00 69.30           C  
ATOM   3031  N   ASP C  86      -5.052  35.442 -31.834  1.00 62.96           N  
ATOM   3032  CA  ASP C  86      -3.789  35.370 -31.105  1.00 62.96           C  
ATOM   3033  C   ASP C  86      -3.519  36.666 -30.344  1.00 62.96           C  
ATOM   3034  CB  ASP C  86      -2.634  35.071 -32.062  1.00 62.96           C  
ATOM   3035  O   ASP C  86      -3.083  36.637 -29.192  1.00 62.96           O  
ATOM   3036  CG  ASP C  86      -2.527  33.599 -32.422  1.00 62.96           C  
ATOM   3037  OD1 ASP C  86      -3.156  32.758 -31.744  1.00 62.96           O  
ATOM   3038  OD2 ASP C  86      -1.806  33.277 -33.391  1.00 62.96           O  
ATOM   3039  N   ILE C  87      -3.753  37.780 -30.878  1.00 66.11           N  
ATOM   3040  CA  ILE C  87      -3.570  39.082 -30.245  1.00 66.11           C  
ATOM   3041  C   ILE C  87      -4.584  39.252 -29.116  1.00 66.11           C  
ATOM   3042  CB  ILE C  87      -3.709  40.232 -31.268  1.00 66.11           C  
ATOM   3043  O   ILE C  87      -4.246  39.754 -28.041  1.00 66.11           O  
ATOM   3044  CG1 ILE C  87      -2.634  40.113 -32.354  1.00 66.11           C  
ATOM   3045  CG2 ILE C  87      -3.631  41.591 -30.566  1.00 66.11           C  
ATOM   3046  CD1 ILE C  87      -2.802  41.099 -33.502  1.00 66.11           C  
ATOM   3047  N   PHE C  88      -5.879  38.808 -29.581  1.00 66.78           N  
ATOM   3048  CA  PHE C  88      -6.923  38.871 -28.565  1.00 66.78           C  
ATOM   3049  C   PHE C  88      -6.567  37.998 -27.367  1.00 66.78           C  
ATOM   3050  CB  PHE C  88      -8.271  38.437 -29.149  1.00 66.78           C  
ATOM   3051  O   PHE C  88      -6.702  38.425 -26.219  1.00 66.78           O  
ATOM   3052  CG  PHE C  88      -9.434  38.656 -28.219  1.00 66.78           C  
ATOM   3053  CD1 PHE C  88      -9.876  37.638 -27.383  1.00 66.78           C  
ATOM   3054  CD2 PHE C  88     -10.086  39.882 -28.182  1.00 66.78           C  
ATOM   3055  CE1 PHE C  88     -10.952  37.839 -26.522  1.00 66.78           C  
ATOM   3056  CE2 PHE C  88     -11.163  40.090 -27.324  1.00 66.78           C  
ATOM   3057  CZ  PHE C  88     -11.595  39.067 -26.496  1.00 66.78           C  
ATOM   3058  N   ASP C  89      -6.236  36.683 -27.597  1.00 62.88           N  
ATOM   3059  CA  ASP C  89      -5.854  35.759 -26.534  1.00 62.88           C  
ATOM   3060  C   ASP C  89      -4.702  36.323 -25.704  1.00 62.88           C  
ATOM   3061  CB  ASP C  89      -5.465  34.400 -27.118  1.00 62.88           C  
ATOM   3062  O   ASP C  89      -4.634  36.099 -24.494  1.00 62.88           O  
ATOM   3063  CG  ASP C  89      -6.662  33.500 -27.372  1.00 62.88           C  
ATOM   3064  OD1 ASP C  89      -7.755  33.771 -26.831  1.00 62.88           O  
ATOM   3065  OD2 ASP C  89      -6.509  32.508 -28.118  1.00 62.88           O  
ATOM   3066  N   MET C  90      -3.809  37.060 -26.353  1.00 60.53           N  
ATOM   3067  CA  MET C  90      -2.703  37.735 -25.680  1.00 60.53           C  
ATOM   3068  C   MET C  90      -3.221  38.746 -24.662  1.00 60.53           C  
ATOM   3069  CB  MET C  90      -1.798  38.433 -26.697  1.00 60.53           C  
ATOM   3070  O   MET C  90      -2.676  38.861 -23.563  1.00 60.53           O  
ATOM   3071  CG  MET C  90      -0.507  38.970 -26.102  1.00 60.53           C  
ATOM   3072  SD  MET C  90       0.515  39.867 -27.335  1.00 60.53           S  
ATOM   3073  CE  MET C  90      -0.486  41.364 -27.553  1.00 60.53           C  
ATOM   3074  N   PHE C  91      -4.349  39.458 -25.079  1.00 54.59           N  
ATOM   3075  CA  PHE C  91      -4.868  40.512 -24.216  1.00 54.59           C  
ATOM   3076  C   PHE C  91      -5.891  39.954 -23.234  1.00 54.59           C  
ATOM   3077  CB  PHE C  91      -5.499  41.631 -25.051  1.00 54.59           C  
ATOM   3078  O   PHE C  91      -5.986  40.420 -22.096  1.00 54.59           O  
ATOM   3079  CG  PHE C  91      -4.528  42.706 -25.457  1.00 54.59           C  
ATOM   3080  CD1 PHE C  91      -4.265  43.779 -24.613  1.00 54.59           C  
ATOM   3081  CD2 PHE C  91      -3.878  42.645 -26.683  1.00 54.59           C  
ATOM   3082  CE1 PHE C  91      -3.366  44.776 -24.986  1.00 54.59           C  
ATOM   3083  CE2 PHE C  91      -2.979  43.638 -27.062  1.00 54.59           C  
ATOM   3084  CZ  PHE C  91      -2.725  44.703 -26.213  1.00 54.59           C  
ATOM   3085  N   PHE C  92      -6.853  39.068 -23.734  1.00 50.41           N  
ATOM   3086  CA  PHE C  92      -7.989  38.619 -22.937  1.00 50.41           C  
ATOM   3087  C   PHE C  92      -7.895  37.124 -22.656  1.00 50.41           C  
ATOM   3088  CB  PHE C  92      -9.307  38.938 -23.650  1.00 50.41           C  
ATOM   3089  O   PHE C  92      -8.714  36.574 -21.916  1.00 50.41           O  
ATOM   3090  CG  PHE C  92      -9.539  40.408 -23.868  1.00 50.41           C  
ATOM   3091  CD1 PHE C  92     -10.031  41.208 -22.844  1.00 50.41           C  
ATOM   3092  CD2 PHE C  92      -9.264  40.992 -25.098  1.00 50.41           C  
ATOM   3093  CE1 PHE C  92     -10.247  42.569 -23.043  1.00 50.41           C  
ATOM   3094  CE2 PHE C  92      -9.477  42.352 -25.304  1.00 50.41           C  
ATOM   3095  CZ  PHE C  92      -9.970  43.139 -24.276  1.00 50.41           C  
ATOM   3096  N   GLY C  93      -7.305  36.478 -23.636  1.00 39.95           N  
ATOM   3097  CA  GLY C  93      -7.128  35.059 -23.374  1.00 39.95           C  
ATOM   3098  C   GLY C  93      -6.376  34.778 -22.087  1.00 39.95           C  
ATOM   3099  O   GLY C  93      -5.688  35.655 -21.560  1.00 39.95           O  
ATOM   3100  N   GLY C  94      -6.907  34.123 -21.381  1.00 32.06           N  
ATOM   3101  CA  GLY C  94      -6.232  33.641 -20.187  1.00 32.06           C  
ATOM   3102  C   GLY C  94      -4.771  33.307 -20.422  1.00 32.06           C  
ATOM   3103  O   GLY C  94      -4.436  32.598 -21.373  1.00 32.06           O  
ATOM   3104  N   GLY C  95      -4.014  34.270 -20.672  1.00 33.73           N  
ATOM   3105  CA  GLY C  95      -2.586  34.096 -20.457  1.00 33.73           C  
ATOM   3106  C   GLY C  95      -2.255  32.908 -19.575  1.00 33.73           C  
ATOM   3107  O   GLY C  95      -1.344  32.977 -18.747  1.00 33.73           O  
ATOM   3108  N   GLY C  96      -3.102  32.013 -19.628  1.00 32.26           N  
ATOM   3109  CA  GLY C  96      -2.672  30.959 -18.723  1.00 32.26           C  
ATOM   3110  C   GLY C  96      -1.297  30.412 -19.055  1.00 32.26           C  
ATOM   3111  O   GLY C  96      -0.861  29.417 -18.471  1.00 32.26           O  
ATOM   3112  N   ARG C  97      -0.961  30.357 -20.406  1.00 30.65           N  
ATOM   3113  CA  ARG C  97       0.416  29.918 -20.202  1.00 30.65           C  
ATOM   3114  C   ARG C  97       1.204  30.945 -19.396  1.00 30.65           C  
ATOM   3115  CB  ARG C  97       1.105  29.664 -21.544  1.00 30.65           C  
ATOM   3116  O   ARG C  97       1.547  32.012 -19.908  1.00 30.65           O  
ATOM   3117  CG  ARG C  97       1.046  28.216 -22.002  1.00 30.65           C  
ATOM   3118  CD  ARG C  97       1.771  28.013 -23.326  1.00 30.65           C  
ATOM   3119  NE  ARG C  97       2.020  26.600 -23.593  1.00 30.65           N  
ATOM   3120  NH1 ARG C  97       2.524  26.898 -25.828  1.00 30.65           N  
ATOM   3121  NH2 ARG C  97       2.575  24.799 -24.907  1.00 30.65           N  
ATOM   3122  CZ  ARG C  97       2.373  26.102 -24.775  1.00 30.65           C  
ATOM   3123  N   MET C  98       0.630  31.478 -18.408  1.00 30.67           N  
ATOM   3124  CA  MET C  98       1.395  32.228 -17.416  1.00 30.67           C  
ATOM   3125  C   MET C  98       2.852  31.778 -17.399  1.00 30.67           C  
ATOM   3126  CB  MET C  98       0.781  32.063 -16.025  1.00 30.67           C  
ATOM   3127  O   MET C  98       3.147  30.604 -17.631  1.00 30.67           O  
ATOM   3128  CG  MET C  98      -0.077  33.241 -15.591  1.00 30.67           C  
ATOM   3129  SD  MET C  98      -0.644  33.094 -13.852  1.00 30.67           S  
ATOM   3130  CE  MET C  98      -1.362  34.742 -13.609  1.00 30.67           C  
ATOM   3131  N   GLN C  99       3.750  32.545 -17.815  1.00 31.09           N  
ATOM   3132  CA  GLN C  99       5.037  32.309 -17.169  1.00 31.09           C  
ATOM   3133  C   GLN C  99       4.854  31.665 -15.797  1.00 31.09           C  
ATOM   3134  CB  GLN C  99       5.819  33.617 -17.034  1.00 31.09           C  
ATOM   3135  O   GLN C  99       4.312  32.286 -14.881  1.00 31.09           O  
ATOM   3136  CG  GLN C  99       7.189  33.585 -17.697  1.00 31.09           C  
ATOM   3137  CD  GLN C  99       7.896  34.927 -17.649  1.00 31.09           C  
ATOM   3138  NE2 GLN C  99       9.090  34.989 -18.228  1.00 31.09           N  
ATOM   3139  OE1 GLN C  99       7.372  35.899 -17.097  1.00 31.09           O  
ATOM   3140  N   ARG C 100       4.252  30.465 -15.793  1.00 33.83           N  
ATOM   3141  CA  ARG C 100       4.331  29.835 -14.478  1.00 33.83           C  
ATOM   3142  C   ARG C 100       5.440  30.460 -13.638  1.00 33.83           C  
ATOM   3143  CB  ARG C 100       4.563  28.329 -14.616  1.00 33.83           C  
ATOM   3144  O   ARG C 100       6.593  30.522 -14.070  1.00 33.83           O  
ATOM   3145  CG  ARG C 100       3.405  27.479 -14.119  1.00 33.83           C  
ATOM   3146  CD  ARG C 100       3.643  25.997 -14.374  1.00 33.83           C  
ATOM   3147  NE  ARG C 100       2.541  25.181 -13.873  1.00 33.83           N  
ATOM   3148  NH1 ARG C 100       3.339  23.198 -14.750  1.00 33.83           N  
ATOM   3149  NH2 ARG C 100       1.378  23.225 -13.564  1.00 33.83           N  
ATOM   3150  CZ  ARG C 100       2.422  23.870 -14.064  1.00 33.83           C  
ATOM   3151  N   GLU C 101       5.226  31.711 -13.237  1.00 40.59           N  
ATOM   3152  CA  GLU C 101       6.205  32.086 -12.221  1.00 40.59           C  
ATOM   3153  C   GLU C 101       6.838  30.853 -11.582  1.00 40.59           C  
ATOM   3154  CB  GLU C 101       5.555  32.960 -11.145  1.00 40.59           C  
ATOM   3155  O   GLU C 101       6.135  29.997 -11.042  1.00 40.59           O  
ATOM   3156  CG  GLU C 101       5.605  34.450 -11.451  1.00 40.59           C  
ATOM   3157  CD  GLU C 101       4.919  35.303 -10.395  1.00 40.59           C  
ATOM   3158  OE1 GLU C 101       4.973  36.550 -10.492  1.00 40.59           O  
ATOM   3159  OE2 GLU C 101       4.323  34.719  -9.462  1.00 40.59           O  
ATOM   3160  N   ARG C 102       7.706  30.324 -12.303  1.00 53.51           N  
ATOM   3161  CA  ARG C 102       8.454  29.211 -11.728  1.00 53.51           C  
ATOM   3162  C   ARG C 102       8.619  29.382 -10.221  1.00 53.51           C  
ATOM   3163  CB  ARG C 102       9.826  29.084 -12.394  1.00 53.51           C  
ATOM   3164  O   ARG C 102       9.244  30.342  -9.765  1.00 53.51           O  
ATOM   3165  CG  ARG C 102       9.806  28.310 -13.702  1.00 53.51           C  
ATOM   3166  CD  ARG C 102      11.211  28.064 -14.233  1.00 53.51           C  
ATOM   3167  NE  ARG C 102      11.201  27.182 -15.397  1.00 53.51           N  
ATOM   3168  NH1 ARG C 102      13.485  27.261 -15.736  1.00 53.51           N  
ATOM   3169  NH2 ARG C 102      12.157  26.013 -17.127  1.00 53.51           N  
ATOM   3170  CZ  ARG C 102      12.281  26.821 -16.084  1.00 53.51           C  
ATOM   3171  N   ARG C 103       7.552  29.130  -9.483  1.00 66.01           N  
ATOM   3172  CA  ARG C 103       7.615  29.178  -8.026  1.00 66.01           C  
ATOM   3173  C   ARG C 103       8.422  28.008  -7.473  1.00 66.01           C  
ATOM   3174  CB  ARG C 103       6.207  29.173  -7.426  1.00 66.01           C  
ATOM   3175  O   ARG C 103       8.431  26.922  -8.058  1.00 66.01           O  
ATOM   3176  CG  ARG C 103       5.744  30.533  -6.929  1.00 66.01           C  
ATOM   3177  CD  ARG C 103       4.371  30.458  -6.276  1.00 66.01           C  
ATOM   3178  NE  ARG C 103       4.040  31.694  -5.573  1.00 66.01           N  
ATOM   3179  NH1 ARG C 103       2.004  30.942  -4.781  1.00 66.01           N  
ATOM   3180  NH2 ARG C 103       2.723  33.060  -4.279  1.00 66.01           N  
ATOM   3181  CZ  ARG C 103       2.923  31.896  -4.880  1.00 66.01           C  
ATOM   3182  N   GLY C 104       9.272  28.372  -6.565  1.00 70.71           N  
ATOM   3183  CA  GLY C 104       9.979  27.326  -5.843  1.00 70.71           C  
ATOM   3184  C   GLY C 104       9.052  26.308  -5.207  1.00 70.71           C  
ATOM   3185  O   GLY C 104       7.830  26.470  -5.236  1.00 70.71           O  
ATOM   3186  N   LYS C 105       9.465  25.180  -4.715  1.00 73.04           N  
ATOM   3187  CA  LYS C 105       8.723  24.108  -4.057  1.00 73.04           C  
ATOM   3188  C   LYS C 105       8.190  24.560  -2.701  1.00 73.04           C  
ATOM   3189  CB  LYS C 105       9.606  22.870  -3.887  1.00 73.04           C  
ATOM   3190  O   LYS C 105       8.847  25.327  -1.994  1.00 73.04           O  
ATOM   3191  CG  LYS C 105       9.836  22.093  -5.174  1.00 73.04           C  
ATOM   3192  CD  LYS C 105      10.632  20.818  -4.923  1.00 73.04           C  
ATOM   3193  CE  LYS C 105      10.945  20.088  -6.222  1.00 73.04           C  
ATOM   3194  NZ  LYS C 105      11.753  18.855  -5.983  1.00 73.04           N  
ATOM   3195  N   ASN C 106       6.939  24.213  -2.419  1.00 79.31           N  
ATOM   3196  CA  ASN C 106       6.380  24.433  -1.089  1.00 79.31           C  
ATOM   3197  C   ASN C 106       6.991  23.484  -0.061  1.00 79.31           C  
ATOM   3198  CB  ASN C 106       4.858  24.280  -1.114  1.00 79.31           C  
ATOM   3199  O   ASN C 106       7.345  22.350  -0.390  1.00 79.31           O  
ATOM   3200  CG  ASN C 106       4.184  25.293  -2.019  1.00 79.31           C  
ATOM   3201  ND2 ASN C 106       2.991  24.960  -2.496  1.00 79.31           N  
ATOM   3202  OD1 ASN C 106       4.732  26.365  -2.287  1.00 79.31           O  
ATOM   3203  N   VAL C 107       7.207  23.961   1.151  1.00 77.36           N  
ATOM   3204  CA  VAL C 107       7.717  23.157   2.256  1.00 77.36           C  
ATOM   3205  C   VAL C 107       6.609  22.925   3.281  1.00 77.36           C  
ATOM   3206  CB  VAL C 107       8.935  23.826   2.931  1.00 77.36           C  
ATOM   3207  O   VAL C 107       5.934  23.869   3.699  1.00 77.36           O  
ATOM   3208  CG1 VAL C 107       9.455  22.967   4.082  1.00 77.36           C  
ATOM   3209  CG2 VAL C 107      10.040  24.078   1.906  1.00 77.36           C  
ATOM   3210  N   VAL C 108       6.368  21.725   3.666  1.00 78.90           N  
ATOM   3211  CA  VAL C 108       5.309  21.370   4.605  1.00 78.90           C  
ATOM   3212  C   VAL C 108       5.919  20.986   5.951  1.00 78.90           C  
ATOM   3213  CB  VAL C 108       4.436  20.215   4.066  1.00 78.90           C  
ATOM   3214  O   VAL C 108       6.850  20.180   6.011  1.00 78.90           O  
ATOM   3215  CG1 VAL C 108       3.367  19.825   5.086  1.00 78.90           C  
ATOM   3216  CG2 VAL C 108       3.794  20.607   2.737  1.00 78.90           C  
ATOM   3217  N   HIS C 109       5.418  21.579   7.084  1.00 81.71           N  
ATOM   3218  CA  HIS C 109       5.843  21.271   8.444  1.00 81.71           C  
ATOM   3219  C   HIS C 109       4.659  20.860   9.312  1.00 81.71           C  
ATOM   3220  CB  HIS C 109       6.559  22.472   9.067  1.00 81.71           C  
ATOM   3221  O   HIS C 109       3.607  21.502   9.279  1.00 81.71           O  
ATOM   3222  CG  HIS C 109       8.003  22.571   8.691  1.00 81.71           C  
ATOM   3223  CD2 HIS C 109       8.648  23.420   7.856  1.00 81.71           C  
ATOM   3224  ND1 HIS C 109       8.963  21.721   9.195  1.00 81.71           N  
ATOM   3225  CE1 HIS C 109      10.140  22.045   8.686  1.00 81.71           C  
ATOM   3226  NE2 HIS C 109       9.976  23.072   7.870  1.00 81.71           N  
ATOM   3227  N   GLN C 110       4.796  19.849  10.100  1.00 82.62           N  
ATOM   3228  CA  GLN C 110       3.786  19.441  11.072  1.00 82.62           C  
ATOM   3229  C   GLN C 110       4.041  20.084  12.432  1.00 82.62           C  
ATOM   3230  CB  GLN C 110       3.756  17.918  11.208  1.00 82.62           C  
ATOM   3231  O   GLN C 110       5.169  20.072  12.929  1.00 82.62           O  
ATOM   3232  CG  GLN C 110       2.989  17.216  10.096  1.00 82.62           C  
ATOM   3233  CD  GLN C 110       2.908  15.715  10.296  1.00 82.62           C  
ATOM   3234  NE2 GLN C 110       2.081  15.053   9.494  1.00 82.62           N  
ATOM   3235  OE1 GLN C 110       3.585  15.153  11.163  1.00 82.62           O  
ATOM   3236  N   LEU C 111       3.011  20.667  13.006  1.00 89.90           N  
ATOM   3237  CA  LEU C 111       3.097  21.287  14.324  1.00 89.90           C  
ATOM   3238  C   LEU C 111       2.188  20.574  15.320  1.00 89.90           C  
ATOM   3239  CB  LEU C 111       2.723  22.769  14.245  1.00 89.90           C  
ATOM   3240  O   LEU C 111       0.966  20.563  15.154  1.00 89.90           O  
ATOM   3241  CG  LEU C 111       2.817  23.563  15.549  1.00 89.90           C  
ATOM   3242  CD1 LEU C 111       4.275  23.723  15.968  1.00 89.90           C  
ATOM   3243  CD2 LEU C 111       2.146  24.923  15.397  1.00 89.90           C  
ATOM   3244  N   SER C 112       2.820  20.049  16.337  1.00 89.55           N  
ATOM   3245  CA  SER C 112       2.061  19.360  17.375  1.00 89.55           C  
ATOM   3246  C   SER C 112       1.386  20.352  18.316  1.00 89.55           C  
ATOM   3247  CB  SER C 112       2.970  18.425  18.173  1.00 89.55           C  
ATOM   3248  O   SER C 112       2.040  21.248  18.856  1.00 89.55           O  
ATOM   3249  OG  SER C 112       3.521  17.424  17.335  1.00 89.55           O  
ATOM   3250  N   VAL C 113       0.081  20.146  18.499  1.00 93.49           N  
ATOM   3251  CA  VAL C 113      -0.692  21.045  19.350  1.00 93.49           C  
ATOM   3252  C   VAL C 113      -1.558  20.232  20.309  1.00 93.49           C  
ATOM   3253  CB  VAL C 113      -1.574  21.999  18.513  1.00 93.49           C  
ATOM   3254  O   VAL C 113      -2.017  19.139  19.966  1.00 93.49           O  
ATOM   3255  CG1 VAL C 113      -0.715  23.032  17.787  1.00 93.49           C  
ATOM   3256  CG2 VAL C 113      -2.419  21.207  17.517  1.00 93.49           C  
ATOM   3257  N   THR C 114      -1.770  20.755  21.514  1.00 94.96           N  
ATOM   3258  CA  THR C 114      -2.639  20.118  22.496  1.00 94.96           C  
ATOM   3259  C   THR C 114      -4.086  20.568  22.311  1.00 94.96           C  
ATOM   3260  CB  THR C 114      -2.182  20.431  23.933  1.00 94.96           C  
ATOM   3261  O   THR C 114      -4.349  21.568  21.639  1.00 94.96           O  
ATOM   3262  CG2 THR C 114      -0.740  19.989  24.160  1.00 94.96           C  
ATOM   3263  OG1 THR C 114      -2.279  21.842  24.163  1.00 94.96           O  
ATOM   3264  N   LEU C 115      -5.005  19.790  22.909  1.00 95.61           N  
ATOM   3265  CA  LEU C 115      -6.417  20.156  22.866  1.00 95.61           C  
ATOM   3266  C   LEU C 115      -6.649  21.505  23.538  1.00 95.61           C  
ATOM   3267  CB  LEU C 115      -7.271  19.081  23.543  1.00 95.61           C  
ATOM   3268  O   LEU C 115      -7.507  22.279  23.107  1.00 95.61           O  
ATOM   3269  CG  LEU C 115      -8.719  18.965  23.066  1.00 95.61           C  
ATOM   3270  CD1 LEU C 115      -8.776  18.273  21.708  1.00 95.61           C  
ATOM   3271  CD2 LEU C 115      -9.562  18.214  24.091  1.00 95.61           C  
ATOM   3272  N   GLU C 116      -5.900  21.809  24.557  1.00 95.98           N  
ATOM   3273  CA  GLU C 116      -5.966  23.095  25.244  1.00 95.98           C  
ATOM   3274  C   GLU C 116      -5.602  24.242  24.306  1.00 95.98           C  
ATOM   3275  CB  GLU C 116      -5.042  23.100  26.465  1.00 95.98           C  
ATOM   3276  O   GLU C 116      -6.232  25.301  24.338  1.00 95.98           O  
ATOM   3277  CG  GLU C 116      -5.534  22.230  27.612  1.00 95.98           C  
ATOM   3278  CD  GLU C 116      -5.089  20.781  27.500  1.00 95.98           C  
ATOM   3279  OE1 GLU C 116      -5.326  19.997  28.448  1.00 95.98           O  
ATOM   3280  OE2 GLU C 116      -4.498  20.425  26.456  1.00 95.98           O  
ATOM   3281  N   ASP C 117      -4.576  23.999  23.464  1.00 95.43           N  
ATOM   3282  CA  ASP C 117      -4.151  25.000  22.490  1.00 95.43           C  
ATOM   3283  C   ASP C 117      -5.278  25.333  21.516  1.00 95.43           C  
ATOM   3284  CB  ASP C 117      -2.920  24.513  21.723  1.00 95.43           C  
ATOM   3285  O   ASP C 117      -5.539  26.505  21.238  1.00 95.43           O  
ATOM   3286  CG  ASP C 117      -1.666  24.469  22.579  1.00 95.43           C  
ATOM   3287  OD1 ASP C 117      -1.605  25.178  23.607  1.00 95.43           O  
ATOM   3288  OD2 ASP C 117      -0.730  23.723  22.221  1.00 95.43           O  
ATOM   3289  N   LEU C 118      -5.953  24.387  21.050  1.00 95.39           N  
ATOM   3290  CA  LEU C 118      -7.030  24.545  20.079  1.00 95.39           C  
ATOM   3291  C   LEU C 118      -8.258  25.174  20.727  1.00 95.39           C  
ATOM   3292  CB  LEU C 118      -7.399  23.194  19.462  1.00 95.39           C  
ATOM   3293  O   LEU C 118      -9.029  25.870  20.062  1.00 95.39           O  
ATOM   3294  CG  LEU C 118      -6.342  22.545  18.567  1.00 95.39           C  
ATOM   3295  CD1 LEU C 118      -6.749  21.118  18.215  1.00 95.39           C  
ATOM   3296  CD2 LEU C 118      -6.128  23.373  17.305  1.00 95.39           C  
ATOM   3297  N   TYR C 119      -8.435  24.912  22.081  1.00 95.84           N  
ATOM   3298  CA  TYR C 119      -9.568  25.439  22.834  1.00 95.84           C  
ATOM   3299  C   TYR C 119      -9.352  26.905  23.188  1.00 95.84           C  
ATOM   3300  CB  TYR C 119      -9.793  24.621  24.110  1.00 95.84           C  
ATOM   3301  O   TYR C 119     -10.256  27.729  23.025  1.00 95.84           O  
ATOM   3302  CG  TYR C 119     -11.081  24.952  24.823  1.00 95.84           C  
ATOM   3303  CD1 TYR C 119     -11.145  26.004  25.735  1.00 95.84           C  
ATOM   3304  CD2 TYR C 119     -12.236  24.215  24.588  1.00 95.84           C  
ATOM   3305  CE1 TYR C 119     -12.329  26.311  26.397  1.00 95.84           C  
ATOM   3306  CE2 TYR C 119     -13.426  24.513  25.244  1.00 95.84           C  
ATOM   3307  OH  TYR C 119     -14.638  25.862  26.797  1.00 95.84           O  
ATOM   3308  CZ  TYR C 119     -13.463  25.562  26.145  1.00 95.84           C  
ATOM   3309  N   ASN C 120      -8.190  27.328  23.600  1.00 94.95           N  
ATOM   3310  CA  ASN C 120      -7.886  28.643  24.156  1.00 94.95           C  
ATOM   3311  C   ASN C 120      -7.194  29.538  23.132  1.00 94.95           C  
ATOM   3312  CB  ASN C 120      -7.024  28.508  25.413  1.00 94.95           C  
ATOM   3313  O   ASN C 120      -7.149  30.758  23.297  1.00 94.95           O  
ATOM   3314  CG  ASN C 120      -7.724  27.748  26.522  1.00 94.95           C  
ATOM   3315  ND2 ASN C 120      -7.011  26.817  27.145  1.00 94.95           N  
ATOM   3316  OD1 ASN C 120      -8.896  27.995  26.817  1.00 94.95           O  
ATOM   3317  N   GLY C 121      -6.737  29.017  22.090  1.00 93.87           N  
ATOM   3318  CA  GLY C 121      -5.833  29.750  21.219  1.00 93.87           C  
ATOM   3319  C   GLY C 121      -4.414  29.818  21.753  1.00 93.87           C  
ATOM   3320  O   GLY C 121      -4.200  29.797  22.967  1.00 93.87           O  
ATOM   3321  N   ALA C 122      -3.442  29.724  20.840  1.00 93.28           N  
ATOM   3322  CA  ALA C 122      -2.039  29.753  21.243  1.00 93.28           C  
ATOM   3323  C   ALA C 122      -1.162  30.331  20.136  1.00 93.28           C  
ATOM   3324  CB  ALA C 122      -1.563  28.351  21.616  1.00 93.28           C  
ATOM   3325  O   ALA C 122      -1.600  30.456  18.990  1.00 93.28           O  
ATOM   3326  N   THR C 123      -0.101  30.897  20.599  1.00 90.60           N  
ATOM   3327  CA  THR C 123       0.925  31.344  19.664  1.00 90.60           C  
ATOM   3328  C   THR C 123       2.219  30.560  19.866  1.00 90.60           C  
ATOM   3329  CB  THR C 123       1.204  32.850  19.818  1.00 90.60           C  
ATOM   3330  O   THR C 123       2.724  30.465  20.987  1.00 90.60           O  
ATOM   3331  CG2 THR C 123       2.097  33.362  18.693  1.00 90.60           C  
ATOM   3332  OG1 THR C 123      -0.037  33.565  19.791  1.00 90.60           O  
ATOM   3333  N   ARG C 124       2.676  29.938  18.763  1.00 90.75           N  
ATOM   3334  CA  ARG C 124       3.906  29.154  18.806  1.00 90.75           C  
ATOM   3335  C   ARG C 124       4.961  29.737  17.872  1.00 90.75           C  
ATOM   3336  CB  ARG C 124       3.627  27.695  18.435  1.00 90.75           C  
ATOM   3337  O   ARG C 124       4.630  30.280  16.816  1.00 90.75           O  
ATOM   3338  CG  ARG C 124       2.764  26.957  19.446  1.00 90.75           C  
ATOM   3339  CD  ARG C 124       3.564  26.543  20.674  1.00 90.75           C  
ATOM   3340  NE  ARG C 124       2.776  25.703  21.571  1.00 90.75           N  
ATOM   3341  NH1 ARG C 124       3.805  26.444  23.503  1.00 90.75           N  
ATOM   3342  NH2 ARG C 124       2.139  24.873  23.616  1.00 90.75           N  
ATOM   3343  CZ  ARG C 124       2.908  25.675  22.895  1.00 90.75           C  
ATOM   3344  N   LYS C 125       6.198  29.728  18.389  1.00 87.37           N  
ATOM   3345  CA  LYS C 125       7.317  30.153  17.554  1.00 87.37           C  
ATOM   3346  C   LYS C 125       8.059  28.951  16.976  1.00 87.37           C  
ATOM   3347  CB  LYS C 125       8.283  31.028  18.354  1.00 87.37           C  
ATOM   3348  O   LYS C 125       8.483  28.061  17.716  1.00 87.37           O  
ATOM   3349  CG  LYS C 125       7.694  32.363  18.787  1.00 87.37           C  
ATOM   3350  CD  LYS C 125       8.723  33.218  19.516  1.00 87.37           C  
ATOM   3351  CE  LYS C 125       8.124  34.537  19.984  1.00 87.37           C  
ATOM   3352  NZ  LYS C 125       9.128  35.377  20.703  1.00 87.37           N  
ATOM   3353  N   LEU C 126       8.112  28.873  15.654  1.00 85.11           N  
ATOM   3354  CA  LEU C 126       8.777  27.786  14.945  1.00 85.11           C  
ATOM   3355  C   LEU C 126      10.033  28.285  14.239  1.00 85.11           C  
ATOM   3356  CB  LEU C 126       7.826  27.148  13.928  1.00 85.11           C  
ATOM   3357  O   LEU C 126       9.977  29.249  13.471  1.00 85.11           O  
ATOM   3358  CG  LEU C 126       8.082  25.679  13.589  1.00 85.11           C  
ATOM   3359  CD1 LEU C 126       7.014  24.794  14.222  1.00 85.11           C  
ATOM   3360  CD2 LEU C 126       8.124  25.478  12.078  1.00 85.11           C  
ATOM   3361  N   ALA C 127      11.181  27.689  14.602  1.00 85.62           N  
ATOM   3362  CA  ALA C 127      12.446  28.027  13.954  1.00 85.62           C  
ATOM   3363  C   ALA C 127      12.675  27.165  12.715  1.00 85.62           C  
ATOM   3364  CB  ALA C 127      13.606  27.864  14.933  1.00 85.62           C  
ATOM   3365  O   ALA C 127      12.679  25.935  12.800  1.00 85.62           O  
ATOM   3366  N   LEU C 128      12.788  27.874  11.559  1.00 82.05           N  
ATOM   3367  CA  LEU C 128      13.015  27.158  10.308  1.00 82.05           C  
ATOM   3368  C   LEU C 128      14.250  27.692   9.592  1.00 82.05           C  
ATOM   3369  CB  LEU C 128      11.791  27.273   9.395  1.00 82.05           C  
ATOM   3370  O   LEU C 128      14.657  28.835   9.816  1.00 82.05           O  
ATOM   3371  CG  LEU C 128      10.483  26.697   9.939  1.00 82.05           C  
ATOM   3372  CD1 LEU C 128       9.294  27.263   9.169  1.00 82.05           C  
ATOM   3373  CD2 LEU C 128      10.498  25.174   9.865  1.00 82.05           C  
ATOM   3374  N   GLN C 129      14.974  26.765   8.903  1.00 82.63           N  
ATOM   3375  CA  GLN C 129      16.093  27.146   8.048  1.00 82.63           C  
ATOM   3376  C   GLN C 129      15.664  27.235   6.586  1.00 82.63           C  
ATOM   3377  CB  GLN C 129      17.245  26.151   8.196  1.00 82.63           C  
ATOM   3378  O   GLN C 129      15.037  26.313   6.060  1.00 82.63           O  
ATOM   3379  CG  GLN C 129      18.157  26.439   9.382  1.00 82.63           C  
ATOM   3380  CD  GLN C 129      19.324  25.474   9.473  1.00 82.63           C  
ATOM   3381  NE2 GLN C 129      20.256  25.754  10.377  1.00 82.63           N  
ATOM   3382  OE1 GLN C 129      19.387  24.484   8.737  1.00 82.63           O  
ATOM   3383  N   LYS C 130      15.889  28.382   6.035  1.00 83.98           N  
ATOM   3384  CA  LYS C 130      15.502  28.550   4.637  1.00 83.98           C  
ATOM   3385  C   LYS C 130      16.660  29.099   3.808  1.00 83.98           C  
ATOM   3386  CB  LYS C 130      14.290  29.475   4.522  1.00 83.98           C  
ATOM   3387  O   LYS C 130      17.560  29.750   4.344  1.00 83.98           O  
ATOM   3388  CG  LYS C 130      14.610  30.945   4.749  1.00 83.98           C  
ATOM   3389  CD  LYS C 130      13.394  31.827   4.499  1.00 83.98           C  
ATOM   3390  CE  LYS C 130      13.733  33.304   4.648  1.00 83.98           C  
ATOM   3391  NZ  LYS C 130      12.573  34.177   4.296  1.00 83.98           N  
ATOM   3392  N   ASN C 131      16.647  28.749   2.528  1.00 86.34           N  
ATOM   3393  CA  ASN C 131      17.615  29.275   1.571  1.00 86.34           C  
ATOM   3394  C   ASN C 131      17.193  30.641   1.040  1.00 86.34           C  
ATOM   3395  CB  ASN C 131      17.814  28.293   0.414  1.00 86.34           C  
ATOM   3396  O   ASN C 131      16.055  30.817   0.600  1.00 86.34           O  
ATOM   3397  CG  ASN C 131      18.455  26.992   0.856  1.00 86.34           C  
ATOM   3398  ND2 ASN C 131      18.185  25.919   0.122  1.00 86.34           N  
ATOM   3399  OD1 ASN C 131      19.186  26.952   1.849  1.00 86.34           O  
ATOM   3400  N   VAL C 132      18.096  31.610   1.230  1.00 88.66           N  
ATOM   3401  CA  VAL C 132      17.829  32.954   0.726  1.00 88.66           C  
ATOM   3402  C   VAL C 132      18.895  33.345  -0.294  1.00 88.66           C  
ATOM   3403  CB  VAL C 132      17.781  33.990   1.871  1.00 88.66           C  
ATOM   3404  O   VAL C 132      20.030  32.866  -0.230  1.00 88.66           O  
ATOM   3405  CG1 VAL C 132      16.656  34.997   1.642  1.00 88.66           C  
ATOM   3406  CG2 VAL C 132      17.609  33.289   3.217  1.00 88.66           C  
ATOM   3407  N   ILE C 133      18.556  34.124  -1.256  1.00 88.19           N  
ATOM   3408  CA  ILE C 133      19.490  34.598  -2.271  1.00 88.19           C  
ATOM   3409  C   ILE C 133      20.599  35.414  -1.612  1.00 88.19           C  
ATOM   3410  CB  ILE C 133      18.772  35.441  -3.349  1.00 88.19           C  
ATOM   3411  O   ILE C 133      20.332  36.245  -0.740  1.00 88.19           O  
ATOM   3412  CG1 ILE C 133      17.726  34.593  -4.081  1.00 88.19           C  
ATOM   3413  CG2 ILE C 133      19.784  36.033  -4.334  1.00 88.19           C  
ATOM   3414  CD1 ILE C 133      16.842  35.387  -5.034  1.00 88.19           C  
ATOM   3415  N   CYS C 134      21.829  35.131  -1.961  1.00 90.51           N  
ATOM   3416  CA  CYS C 134      22.979  35.837  -1.406  1.00 90.51           C  
ATOM   3417  C   CYS C 134      22.896  37.330  -1.699  1.00 90.51           C  
ATOM   3418  CB  CYS C 134      24.280  35.269  -1.972  1.00 90.51           C  
ATOM   3419  O   CYS C 134      22.747  37.733  -2.854  1.00 90.51           O  
ATOM   3420  SG  CYS C 134      25.766  36.051  -1.306  1.00 90.51           S  
ATOM   3421  N   ASP C 135      22.964  38.188  -0.651  1.00 87.68           N  
ATOM   3422  CA  ASP C 135      22.853  39.638  -0.771  1.00 87.68           C  
ATOM   3423  C   ASP C 135      24.110  40.235  -1.400  1.00 87.68           C  
ATOM   3424  CB  ASP C 135      22.598  40.273   0.598  1.00 87.68           C  
ATOM   3425  O   ASP C 135      24.034  41.215  -2.144  1.00 87.68           O  
ATOM   3426  CG  ASP C 135      21.234  39.927   1.167  1.00 87.68           C  
ATOM   3427  OD1 ASP C 135      20.332  39.537   0.394  1.00 87.68           O  
ATOM   3428  OD2 ASP C 135      21.058  40.048   2.398  1.00 87.68           O  
ATOM   3429  N   LYS C 136      25.237  39.684  -1.198  1.00 87.77           N  
ATOM   3430  CA  LYS C 136      26.514  40.204  -1.679  1.00 87.77           C  
ATOM   3431  C   LYS C 136      26.637  40.043  -3.192  1.00 87.77           C  
ATOM   3432  CB  LYS C 136      27.678  39.499  -0.981  1.00 87.77           C  
ATOM   3433  O   LYS C 136      27.021  40.983  -3.892  1.00 87.77           O  
ATOM   3434  CG  LYS C 136      28.013  40.067   0.390  1.00 87.77           C  
ATOM   3435  CD  LYS C 136      29.415  39.669   0.833  1.00 87.77           C  
ATOM   3436  CE  LYS C 136      29.737  40.203   2.222  1.00 87.77           C  
ATOM   3437  NZ  LYS C 136      31.083  39.756   2.690  1.00 87.77           N  
ATOM   3438  N   CYS C 137      26.353  38.845  -3.777  1.00 88.29           N  
ATOM   3439  CA  CYS C 137      26.477  38.598  -5.210  1.00 88.29           C  
ATOM   3440  C   CYS C 137      25.121  38.685  -5.898  1.00 88.29           C  
ATOM   3441  CB  CYS C 137      27.102  37.227  -5.465  1.00 88.29           C  
ATOM   3442  O   CYS C 137      25.037  38.611  -7.125  1.00 88.29           O  
ATOM   3443  SG  CYS C 137      26.003  35.844  -5.088  1.00 88.29           S  
ATOM   3444  N   GLU C 138      24.073  38.859  -5.101  1.00 85.80           N  
ATOM   3445  CA  GLU C 138      22.709  39.012  -5.597  1.00 85.80           C  
ATOM   3446  C   GLU C 138      22.296  37.819  -6.455  1.00 85.80           C  
ATOM   3447  CB  GLU C 138      22.570  40.308  -6.399  1.00 85.80           C  
ATOM   3448  O   GLU C 138      21.662  37.987  -7.499  1.00 85.80           O  
ATOM   3449  CG  GLU C 138      22.755  41.569  -5.566  1.00 85.80           C  
ATOM   3450  CD  GLU C 138      22.603  42.849  -6.373  1.00 85.80           C  
ATOM   3451  OE1 GLU C 138      22.781  43.949  -5.804  1.00 85.80           O  
ATOM   3452  OE2 GLU C 138      22.303  42.750  -7.584  1.00 85.80           O  
ATOM   3453  N   GLY C 139      22.781  36.659  -6.108  1.00 85.99           N  
ATOM   3454  CA  GLY C 139      22.358  35.436  -6.771  1.00 85.99           C  
ATOM   3455  C   GLY C 139      23.195  35.097  -7.990  1.00 85.99           C  
ATOM   3456  O   GLY C 139      22.829  34.222  -8.778  1.00 85.99           O  
ATOM   3457  N   ARG C 140      24.359  35.742  -8.180  1.00 85.06           N  
ATOM   3458  CA  ARG C 140      25.235  35.500  -9.322  1.00 85.06           C  
ATOM   3459  C   ARG C 140      26.230  34.385  -9.023  1.00 85.06           C  
ATOM   3460  CB  ARG C 140      25.981  36.779  -9.708  1.00 85.06           C  
ATOM   3461  O   ARG C 140      26.591  33.612  -9.913  1.00 85.06           O  
ATOM   3462  CG  ARG C 140      25.089  37.859 -10.298  1.00 85.06           C  
ATOM   3463  CD  ARG C 140      25.870  39.129 -10.609  1.00 85.06           C  
ATOM   3464  NE  ARG C 140      25.318  40.286  -9.911  1.00 85.06           N  
ATOM   3465  NH1 ARG C 140      26.689  41.827 -10.951  1.00 85.06           N  
ATOM   3466  NH2 ARG C 140      25.148  42.519  -9.402  1.00 85.06           N  
ATOM   3467  CZ  ARG C 140      25.719  41.541 -10.090  1.00 85.06           C  
ATOM   3468  N   GLY C 141      26.583  34.254  -7.737  1.00 85.81           N  
ATOM   3469  CA  GLY C 141      27.525  33.228  -7.317  1.00 85.81           C  
ATOM   3470  C   GLY C 141      28.971  33.676  -7.400  1.00 85.81           C  
ATOM   3471  O   GLY C 141      29.871  32.977  -6.930  1.00 85.81           O  
ATOM   3472  N   GLY C 142      29.335  34.843  -8.011  1.00 85.69           N  
ATOM   3473  CA  GLY C 142      30.661  35.414  -8.184  1.00 85.69           C  
ATOM   3474  C   GLY C 142      30.642  36.780  -8.844  1.00 85.69           C  
ATOM   3475  O   GLY C 142      29.630  37.482  -8.799  1.00 85.69           O  
ATOM   3476  N   LYS C 143      31.812  37.139  -9.313  1.00 84.08           N  
ATOM   3477  CA  LYS C 143      31.929  38.416 -10.012  1.00 84.08           C  
ATOM   3478  C   LYS C 143      31.048  38.443 -11.258  1.00 84.08           C  
ATOM   3479  CB  LYS C 143      33.385  38.688 -10.393  1.00 84.08           C  
ATOM   3480  O   LYS C 143      30.772  37.399 -11.852  1.00 84.08           O  
ATOM   3481  CG  LYS C 143      34.273  39.067  -9.217  1.00 84.08           C  
ATOM   3482  CD  LYS C 143      35.689  39.399  -9.669  1.00 84.08           C  
ATOM   3483  CE  LYS C 143      36.600  39.694  -8.486  1.00 84.08           C  
ATOM   3484  NZ  LYS C 143      38.001  39.975  -8.922  1.00 84.08           N  
ATOM   3485  N   LYS C 144      30.554  39.600 -11.569  1.00 81.62           N  
ATOM   3486  CA  LYS C 144      29.723  39.761 -12.758  1.00 81.62           C  
ATOM   3487  C   LYS C 144      30.426  39.214 -13.998  1.00 81.62           C  
ATOM   3488  CB  LYS C 144      29.362  41.232 -12.967  1.00 81.62           C  
ATOM   3489  O   LYS C 144      31.561  39.595 -14.293  1.00 81.62           O  
ATOM   3490  CG  LYS C 144      27.932  41.458 -13.433  1.00 81.62           C  
ATOM   3491  CD  LYS C 144      27.607  42.943 -13.542  1.00 81.62           C  
ATOM   3492  CE  LYS C 144      26.193  43.170 -14.059  1.00 81.62           C  
ATOM   3493  NZ  LYS C 144      25.871  44.625 -14.170  1.00 81.62           N  
ATOM   3494  N   GLY C 145      29.878  38.274 -14.668  1.00 79.36           N  
ATOM   3495  CA  GLY C 145      30.413  37.671 -15.879  1.00 79.36           C  
ATOM   3496  C   GLY C 145      31.308  36.477 -15.607  1.00 79.36           C  
ATOM   3497  O   GLY C 145      31.934  35.941 -16.524  1.00 79.36           O  
ATOM   3498  N   ALA C 146      31.373  36.069 -14.349  1.00 78.74           N  
ATOM   3499  CA  ALA C 146      32.293  35.005 -13.954  1.00 78.74           C  
ATOM   3500  C   ALA C 146      31.666  33.630 -14.168  1.00 78.74           C  
ATOM   3501  CB  ALA C 146      32.708  35.175 -12.495  1.00 78.74           C  
ATOM   3502  O   ALA C 146      32.372  32.620 -14.219  1.00 78.74           O  
ATOM   3503  N   VAL C 147      30.318  33.585 -14.400  1.00 80.76           N  
ATOM   3504  CA  VAL C 147      29.618  32.313 -14.539  1.00 80.76           C  
ATOM   3505  C   VAL C 147      29.857  31.741 -15.935  1.00 80.76           C  
ATOM   3506  CB  VAL C 147      28.102  32.468 -14.279  1.00 80.76           C  
ATOM   3507  O   VAL C 147      29.689  32.441 -16.936  1.00 80.76           O  
ATOM   3508  CG1 VAL C 147      27.378  31.142 -14.502  1.00 80.76           C  
ATOM   3509  CG2 VAL C 147      27.854  32.985 -12.863  1.00 80.76           C  
ATOM   3510  N   GLU C 148      30.463  30.565 -15.998  1.00 82.11           N  
ATOM   3511  CA  GLU C 148      30.736  29.866 -17.250  1.00 82.11           C  
ATOM   3512  C   GLU C 148      29.926  28.577 -17.350  1.00 82.11           C  
ATOM   3513  CB  GLU C 148      32.230  29.560 -17.380  1.00 82.11           C  
ATOM   3514  O   GLU C 148      29.608  27.957 -16.334  1.00 82.11           O  
ATOM   3515  CG  GLU C 148      33.109  30.801 -17.443  1.00 82.11           C  
ATOM   3516  CD  GLU C 148      34.590  30.482 -17.566  1.00 82.11           C  
ATOM   3517  OE1 GLU C 148      35.406  31.423 -17.690  1.00 82.11           O  
ATOM   3518  OE2 GLU C 148      34.938  29.280 -17.539  1.00 82.11           O  
ATOM   3519  N   CYS C 149      29.403  28.280 -18.454  1.00 81.20           N  
ATOM   3520  CA  CYS C 149      28.730  27.011 -18.707  1.00 81.20           C  
ATOM   3521  C   CYS C 149      29.660  25.836 -18.429  1.00 81.20           C  
ATOM   3522  CB  CYS C 149      28.231  26.948 -20.151  1.00 81.20           C  
ATOM   3523  O   CYS C 149      30.845  25.883 -18.764  1.00 81.20           O  
ATOM   3524  SG  CYS C 149      26.991  25.666 -20.436  1.00 81.20           S  
ATOM   3525  N   CYS C 150      29.101  24.855 -17.683  1.00 83.90           N  
ATOM   3526  CA  CYS C 150      29.898  23.674 -17.369  1.00 83.90           C  
ATOM   3527  C   CYS C 150      30.350  22.966 -18.640  1.00 83.90           C  
ATOM   3528  CB  CYS C 150      29.103  22.708 -16.491  1.00 83.90           C  
ATOM   3529  O   CYS C 150      29.523  22.589 -19.473  1.00 83.90           O  
ATOM   3530  SG  CYS C 150      30.018  21.221 -16.031  1.00 83.90           S  
ATOM   3531  N   PRO C 151      31.708  22.844 -18.919  1.00 81.50           N  
ATOM   3532  CA  PRO C 151      32.239  22.199 -20.122  1.00 81.50           C  
ATOM   3533  C   PRO C 151      31.929  20.704 -20.175  1.00 81.50           C  
ATOM   3534  CB  PRO C 151      33.746  22.440 -20.016  1.00 81.50           C  
ATOM   3535  O   PRO C 151      31.845  20.126 -21.261  1.00 81.50           O  
ATOM   3536  CG  PRO C 151      33.972  22.828 -18.590  1.00 81.50           C  
ATOM   3537  CD  PRO C 151      32.658  23.246 -17.996  1.00 81.50           C  
ATOM   3538  N   ASN C 152      31.707  20.142 -18.931  1.00 78.97           N  
ATOM   3539  CA  ASN C 152      31.484  18.702 -18.849  1.00 78.97           C  
ATOM   3540  C   ASN C 152      30.060  18.331 -19.254  1.00 78.97           C  
ATOM   3541  CB  ASN C 152      31.785  18.191 -17.439  1.00 78.97           C  
ATOM   3542  O   ASN C 152      29.856  17.425 -20.063  1.00 78.97           O  
ATOM   3543  CG  ASN C 152      32.191  16.731 -17.421  1.00 78.97           C  
ATOM   3544  ND2 ASN C 152      32.153  16.120 -16.242  1.00 78.97           N  
ATOM   3545  OD1 ASN C 152      32.536  16.157 -18.457  1.00 78.97           O  
ATOM   3546  N   CYS C 153      29.019  19.000 -18.734  1.00 74.76           N  
ATOM   3547  CA  CYS C 153      27.622  18.682 -19.006  1.00 74.76           C  
ATOM   3548  C   CYS C 153      27.027  19.658 -20.014  1.00 74.76           C  
ATOM   3549  CB  CYS C 153      26.805  18.707 -17.715  1.00 74.76           C  
ATOM   3550  O   CYS C 153      25.902  19.468 -20.479  1.00 74.76           O  
ATOM   3551  SG  CYS C 153      26.530  20.368 -17.060  1.00 74.76           S  
ATOM   3552  N   ARG C 154      27.911  20.661 -20.466  1.00 78.94           N  
ATOM   3553  CA  ARG C 154      27.501  21.686 -21.421  1.00 78.94           C  
ATOM   3554  C   ARG C 154      26.222  22.379 -20.966  1.00 78.94           C  
ATOM   3555  CB  ARG C 154      27.301  21.077 -22.811  1.00 78.94           C  
ATOM   3556  O   ARG C 154      25.330  22.643 -21.776  1.00 78.94           O  
ATOM   3557  CG  ARG C 154      28.588  20.603 -23.467  1.00 78.94           C  
ATOM   3558  CD  ARG C 154      28.355  20.143 -24.899  1.00 78.94           C  
ATOM   3559  NE  ARG C 154      29.466  19.335 -25.394  1.00 78.94           N  
ATOM   3560  NH1 ARG C 154      28.619  19.106 -27.531  1.00 78.94           N  
ATOM   3561  NH2 ARG C 154      30.621  18.136 -26.976  1.00 78.94           N  
ATOM   3562  CZ  ARG C 154      29.566  18.861 -26.632  1.00 78.94           C  
ATOM   3563  N   GLY C 155      26.070  22.545 -19.647  1.00 74.49           N  
ATOM   3564  CA  GLY C 155      24.991  23.358 -19.108  1.00 74.49           C  
ATOM   3565  C   GLY C 155      23.781  22.544 -18.692  1.00 74.49           C  
ATOM   3566  O   GLY C 155      22.835  23.080 -18.112  1.00 74.49           O  
ATOM   3567  N   THR C 156      23.786  21.271 -18.913  1.00 71.87           N  
ATOM   3568  CA  THR C 156      22.615  20.447 -18.637  1.00 71.87           C  
ATOM   3569  C   THR C 156      22.576  20.038 -17.167  1.00 71.87           C  
ATOM   3570  CB  THR C 156      22.597  19.187 -19.523  1.00 71.87           C  
ATOM   3571  O   THR C 156      21.503  19.780 -16.618  1.00 71.87           O  
ATOM   3572  CG2 THR C 156      22.437  19.553 -20.995  1.00 71.87           C  
ATOM   3573  OG1 THR C 156      23.826  18.471 -19.351  1.00 71.87           O  
ATOM   3574  N   GLY C 157      23.701  20.099 -16.548  1.00 72.31           N  
ATOM   3575  CA  GLY C 157      23.777  19.675 -15.159  1.00 72.31           C  
ATOM   3576  C   GLY C 157      23.703  18.169 -14.989  1.00 72.31           C  
ATOM   3577  O   GLY C 157      23.740  17.663 -13.866  1.00 72.31           O  
ATOM   3578  N   MET C 158      23.555  17.404 -16.036  1.00 70.31           N  
ATOM   3579  CA  MET C 158      23.453  15.947 -16.019  1.00 70.31           C  
ATOM   3580  C   MET C 158      24.471  15.319 -16.965  1.00 70.31           C  
ATOM   3581  CB  MET C 158      22.040  15.502 -16.400  1.00 70.31           C  
ATOM   3582  O   MET C 158      24.814  15.906 -17.993  1.00 70.31           O  
ATOM   3583  CG  MET C 158      21.134  15.249 -15.206  1.00 70.31           C  
ATOM   3584  SD  MET C 158      19.413  14.850 -15.702  1.00 70.31           S  
ATOM   3585  CE  MET C 158      18.667  14.569 -14.072  1.00 70.31           C  
ATOM   3586  N   GLN C 159      25.077  14.252 -16.463  1.00 71.79           N  
ATOM   3587  CA  GLN C 159      26.013  13.496 -17.288  1.00 71.79           C  
ATOM   3588  C   GLN C 159      25.429  12.144 -17.685  1.00 71.79           C  
ATOM   3589  CB  GLN C 159      27.340  13.300 -16.553  1.00 71.79           C  
ATOM   3590  O   GLN C 159      24.879  11.428 -16.844  1.00 71.79           O  
ATOM   3591  CG  GLN C 159      28.505  14.060 -17.173  1.00 71.79           C  
ATOM   3592  CD  GLN C 159      29.824  13.783 -16.476  1.00 71.79           C  
ATOM   3593  NE2 GLN C 159      30.912  14.293 -17.042  1.00 71.79           N  
ATOM   3594  OE1 GLN C 159      29.864  13.116 -15.437  1.00 71.79           O  
ATOM   3595  N   ILE C 160      25.235  11.923 -18.930  1.00 62.40           N  
ATOM   3596  CA  ILE C 160      24.744  10.651 -19.449  1.00 62.40           C  
ATOM   3597  C   ILE C 160      25.920   9.717 -19.725  1.00 62.40           C  
ATOM   3598  CB  ILE C 160      23.905  10.849 -20.731  1.00 62.40           C  
ATOM   3599  O   ILE C 160      26.865  10.089 -20.426  1.00 62.40           O  
ATOM   3600  CG1 ILE C 160      22.740  11.809 -20.463  1.00 62.40           C  
ATOM   3601  CG2 ILE C 160      23.396   9.504 -21.257  1.00 62.40           C  
ATOM   3602  CD1 ILE C 160      22.038  12.297 -21.723  1.00 62.40           C  
ATOM   3603  N   ARG C 161      26.053   8.749 -18.962  1.00 65.40           N  
ATOM   3604  CA  ARG C 161      27.078   7.736 -19.191  1.00 65.40           C  
ATOM   3605  C   ARG C 161      26.490   6.507 -19.877  1.00 65.40           C  
ATOM   3606  CB  ARG C 161      27.741   7.333 -17.872  1.00 65.40           C  
ATOM   3607  O   ARG C 161      25.434   6.012 -19.477  1.00 65.40           O  
ATOM   3608  CG  ARG C 161      28.884   8.243 -17.454  1.00 65.40           C  
ATOM   3609  CD  ARG C 161      29.591   7.725 -16.209  1.00 65.40           C  
ATOM   3610  NE  ARG C 161      30.507   8.719 -15.656  1.00 65.40           N  
ATOM   3611  NH1 ARG C 161      31.090   7.458 -13.811  1.00 65.40           N  
ATOM   3612  NH2 ARG C 161      32.003   9.539 -14.118  1.00 65.40           N  
ATOM   3613  CZ  ARG C 161      31.198   8.570 -14.530  1.00 65.40           C  
ATOM   3614  N   ILE C 162      26.929   6.171 -20.966  1.00 60.05           N  
ATOM   3615  CA  ILE C 162      26.492   4.999 -21.717  1.00 60.05           C  
ATOM   3616  C   ILE C 162      27.336   3.790 -21.324  1.00 60.05           C  
ATOM   3617  CB  ILE C 162      26.577   5.240 -23.241  1.00 60.05           C  
ATOM   3618  O   ILE C 162      28.567   3.840 -21.378  1.00 60.05           O  
ATOM   3619  CG1 ILE C 162      25.744   6.465 -23.636  1.00 60.05           C  
ATOM   3620  CG2 ILE C 162      26.123   3.997 -24.011  1.00 60.05           C  
ATOM   3621  CD1 ILE C 162      26.010   6.965 -25.049  1.00 60.05           C  
ATOM   3622  N   HIS C 163      26.815   2.942 -20.618  1.00 57.90           N  
ATOM   3623  CA  HIS C 163      27.483   1.703 -20.234  1.00 57.90           C  
ATOM   3624  C   HIS C 163      27.120   0.566 -21.183  1.00 57.90           C  
ATOM   3625  CB  HIS C 163      27.122   1.324 -18.797  1.00 57.90           C  
ATOM   3626  O   HIS C 163      25.939   0.285 -21.400  1.00 57.90           O  
ATOM   3627  CG  HIS C 163      28.294   0.879 -17.982  1.00 57.90           C  
ATOM   3628  CD2 HIS C 163      28.721   1.263 -16.756  1.00 57.90           C  
ATOM   3629  ND1 HIS C 163      29.186  -0.077 -18.420  1.00 57.90           N  
ATOM   3630  CE1 HIS C 163      30.113  -0.262 -17.495  1.00 57.90           C  
ATOM   3631  NE2 HIS C 163      29.854   0.539 -16.475  1.00 57.90           N  
ATOM   3632  N   GLN C 164      28.061   0.056 -21.871  1.00 58.41           N  
ATOM   3633  CA  GLN C 164      27.871  -1.090 -22.753  1.00 58.41           C  
ATOM   3634  C   GLN C 164      27.742  -2.384 -21.955  1.00 58.41           C  
ATOM   3635  CB  GLN C 164      29.027  -1.200 -23.748  1.00 58.41           C  
ATOM   3636  O   GLN C 164      28.646  -2.746 -21.198  1.00 58.41           O  
ATOM   3637  CG  GLN C 164      28.605  -1.675 -25.132  1.00 58.41           C  
ATOM   3638  CD  GLN C 164      29.739  -1.630 -26.139  1.00 58.41           C  
ATOM   3639  NE2 GLN C 164      29.456  -2.046 -27.369  1.00 58.41           N  
ATOM   3640  OE1 GLN C 164      30.859  -1.224 -25.815  1.00 58.41           O  
ATOM   3641  N   ILE C 165      26.674  -2.968 -21.724  1.00 50.11           N  
ATOM   3642  CA  ILE C 165      26.425  -4.154 -20.912  1.00 50.11           C  
ATOM   3643  C   ILE C 165      26.694  -5.410 -21.737  1.00 50.11           C  
ATOM   3644  CB  ILE C 165      24.981  -4.172 -20.364  1.00 50.11           C  
ATOM   3645  O   ILE C 165      27.082  -6.447 -21.193  1.00 50.11           O  
ATOM   3646  CG1 ILE C 165      24.691  -2.886 -19.581  1.00 50.11           C  
ATOM   3647  CG2 ILE C 165      24.748  -5.409 -19.492  1.00 50.11           C  
ATOM   3648  CD1 ILE C 165      23.221  -2.690 -19.235  1.00 50.11           C  
ATOM   3649  N   GLY C 166      26.772  -5.358 -23.101  1.00 54.09           N  
ATOM   3650  CA  GLY C 166      27.024  -6.438 -24.041  1.00 54.09           C  
ATOM   3651  C   GLY C 166      27.094  -5.972 -25.483  1.00 54.09           C  
ATOM   3652  O   GLY C 166      26.924  -4.784 -25.765  1.00 54.09           O  
ATOM   3653  N   PRO C 167      27.383  -6.795 -26.372  1.00 52.02           N  
ATOM   3654  CA  PRO C 167      27.471  -6.407 -27.782  1.00 52.02           C  
ATOM   3655  C   PRO C 167      26.169  -5.810 -28.312  1.00 52.02           C  
ATOM   3656  CB  PRO C 167      27.796  -7.724 -28.491  1.00 52.02           C  
ATOM   3657  O   PRO C 167      25.151  -6.504 -28.382  1.00 52.02           O  
ATOM   3658  CG  PRO C 167      27.895  -8.734 -27.394  1.00 52.02           C  
ATOM   3659  CD  PRO C 167      27.520  -8.071 -26.100  1.00 52.02           C  
ATOM   3660  N   GLY C 168      26.043  -4.506 -28.636  1.00 52.81           N  
ATOM   3661  CA  GLY C 168      24.909  -3.777 -29.183  1.00 52.81           C  
ATOM   3662  C   GLY C 168      23.959  -3.264 -28.118  1.00 52.81           C  
ATOM   3663  O   GLY C 168      22.890  -2.738 -28.434  1.00 52.81           O  
ATOM   3664  N   MET C 169      24.059  -3.681 -26.943  1.00 43.21           N  
ATOM   3665  CA  MET C 169      23.205  -3.265 -25.834  1.00 43.21           C  
ATOM   3666  C   MET C 169      23.902  -2.214 -24.975  1.00 43.21           C  
ATOM   3667  CB  MET C 169      22.816  -4.468 -24.974  1.00 43.21           C  
ATOM   3668  O   MET C 169      24.999  -2.451 -24.465  1.00 43.21           O  
ATOM   3669  CG  MET C 169      21.739  -5.343 -25.595  1.00 43.21           C  
ATOM   3670  SD  MET C 169      21.248  -6.735 -24.506  1.00 43.21           S  
ATOM   3671  CE  MET C 169      19.801  -6.008 -23.688  1.00 43.21           C  
ATOM   3672  N   VAL C 170      23.383  -1.018 -25.020  1.00 47.96           N  
ATOM   3673  CA  VAL C 170      23.975   0.071 -24.250  1.00 47.96           C  
ATOM   3674  C   VAL C 170      22.998   0.532 -23.171  1.00 47.96           C  
ATOM   3675  CB  VAL C 170      24.368   1.259 -25.156  1.00 47.96           C  
ATOM   3676  O   VAL C 170      21.781   0.470 -23.359  1.00 47.96           O  
ATOM   3677  CG1 VAL C 170      25.823   1.661 -24.919  1.00 47.96           C  
ATOM   3678  CG2 VAL C 170      24.140   0.908 -26.625  1.00 47.96           C  
ATOM   3679  N   GLN C 171      23.337   0.657 -21.943  1.00 43.45           N  
ATOM   3680  CA  GLN C 171      22.597   1.287 -20.854  1.00 43.45           C  
ATOM   3681  C   GLN C 171      23.034   2.736 -20.659  1.00 43.45           C  
ATOM   3682  CB  GLN C 171      22.783   0.502 -19.555  1.00 43.45           C  
ATOM   3683  O   GLN C 171      24.231   3.027 -20.609  1.00 43.45           O  
ATOM   3684  CG  GLN C 171      21.899   0.986 -18.413  1.00 43.45           C  
ATOM   3685  CD  GLN C 171      22.020   0.124 -17.171  1.00 43.45           C  
ATOM   3686  NE2 GLN C 171      21.001   0.163 -16.319  1.00 43.45           N  
ATOM   3687  OE1 GLN C 171      23.022  -0.573 -16.978  1.00 43.45           O  
ATOM   3688  N   GLN C 172      22.045   3.637 -20.869  1.00 50.63           N  
ATOM   3689  CA  GLN C 172      22.321   5.044 -20.599  1.00 50.63           C  
ATOM   3690  C   GLN C 172      21.981   5.404 -19.156  1.00 50.63           C  
ATOM   3691  CB  GLN C 172      21.539   5.939 -21.562  1.00 50.63           C  
ATOM   3692  O   GLN C 172      20.852   5.193 -18.707  1.00 50.63           O  
ATOM   3693  CG  GLN C 172      22.298   6.282 -22.837  1.00 50.63           C  
ATOM   3694  CD  GLN C 172      21.507   7.182 -23.767  1.00 50.63           C  
ATOM   3695  NE2 GLN C 172      22.050   7.432 -24.954  1.00 50.63           N  
ATOM   3696  OE1 GLN C 172      20.416   7.647 -23.423  1.00 50.63           O  
ATOM   3697  N   ILE C 173      22.992   5.579 -18.393  1.00 48.15           N  
ATOM   3698  CA  ILE C 173      22.798   5.989 -17.006  1.00 48.15           C  
ATOM   3699  C   ILE C 173      22.915   7.507 -16.895  1.00 48.15           C  
ATOM   3700  CB  ILE C 173      23.815   5.303 -16.067  1.00 48.15           C  
ATOM   3701  O   ILE C 173      23.895   8.096 -17.358  1.00 48.15           O  
ATOM   3702  CG1 ILE C 173      23.686   3.778 -16.162  1.00 48.15           C  
ATOM   3703  CG2 ILE C 173      23.625   5.779 -14.624  1.00 48.15           C  
ATOM   3704  CD1 ILE C 173      24.848   3.018 -15.537  1.00 48.15           C  
ATOM   3705  N   GLN C 174      21.904   8.206 -16.479  1.00 57.91           N  
ATOM   3706  CA  GLN C 174      21.926   9.643 -16.229  1.00 57.91           C  
ATOM   3707  C   GLN C 174      22.303   9.943 -14.781  1.00 57.91           C  
ATOM   3708  CB  GLN C 174      20.569  10.267 -16.558  1.00 57.91           C  
ATOM   3709  O   GLN C 174      21.702   9.400 -13.852  1.00 57.91           O  
ATOM   3710  CG  GLN C 174      20.505  10.906 -17.939  1.00 57.91           C  
ATOM   3711  CD  GLN C 174      19.170  11.568 -18.218  1.00 57.91           C  
ATOM   3712  NE2 GLN C 174      19.090  12.301 -19.324  1.00 57.91           N  
ATOM   3713  OE1 GLN C 174      18.216  11.423 -17.447  1.00 57.91           O  
ATOM   3714  N   SER C 175      23.529  10.515 -14.673  1.00 65.37           N  
ATOM   3715  CA  SER C 175      23.972  10.921 -13.343  1.00 65.37           C  
ATOM   3716  C   SER C 175      24.195  12.428 -13.271  1.00 65.37           C  
ATOM   3717  CB  SER C 175      25.258  10.188 -12.960  1.00 65.37           C  
ATOM   3718  O   SER C 175      24.328  13.091 -14.301  1.00 65.37           O  
ATOM   3719  OG  SER C 175      26.306  10.505 -13.860  1.00 65.37           O  
ATOM   3720  N   VAL C 176      24.047  13.063 -12.121  1.00 69.79           N  
ATOM   3721  CA  VAL C 176      24.342  14.472 -11.882  1.00 69.79           C  
ATOM   3722  C   VAL C 176      25.792  14.768 -12.259  1.00 69.79           C  
ATOM   3723  CB  VAL C 176      24.083  14.865 -10.410  1.00 69.79           C  
ATOM   3724  O   VAL C 176      26.690  13.973 -11.970  1.00 69.79           O  
ATOM   3725  CG1 VAL C 176      24.393  16.343 -10.183  1.00 69.79           C  
ATOM   3726  CG2 VAL C 176      22.640  14.552 -10.021  1.00 69.79           C  
ATOM   3727  N   CYS C 177      26.019  15.750 -13.024  1.00 77.94           N  
ATOM   3728  CA  CYS C 177      27.360  16.159 -13.428  1.00 77.94           C  
ATOM   3729  C   CYS C 177      28.258  16.360 -12.213  1.00 77.94           C  
ATOM   3730  CB  CYS C 177      27.303  17.446 -14.250  1.00 77.94           C  
ATOM   3731  O   CYS C 177      27.902  17.091 -11.287  1.00 77.94           O  
ATOM   3732  SG  CYS C 177      28.923  18.041 -14.783  1.00 77.94           S  
ATOM   3733  N   MET C 178      29.399  15.658 -12.084  1.00 74.87           N  
ATOM   3734  CA  MET C 178      30.317  15.705 -10.950  1.00 74.87           C  
ATOM   3735  C   MET C 178      31.072  17.029 -10.915  1.00 74.87           C  
ATOM   3736  CB  MET C 178      31.308  14.540 -11.010  1.00 74.87           C  
ATOM   3737  O   MET C 178      31.459  17.501  -9.844  1.00 74.87           O  
ATOM   3738  CG  MET C 178      30.711  13.206 -10.591  1.00 74.87           C  
ATOM   3739  SD  MET C 178      31.987  12.010 -10.035  1.00 74.87           S  
ATOM   3740  CE  MET C 178      32.240  12.580  -8.331  1.00 74.87           C  
ATOM   3741  N   GLU C 179      31.176  17.611 -12.111  1.00 76.74           N  
ATOM   3742  CA  GLU C 179      31.934  18.857 -12.196  1.00 76.74           C  
ATOM   3743  C   GLU C 179      31.110  20.039 -11.694  1.00 76.74           C  
ATOM   3744  CB  GLU C 179      32.394  19.109 -13.634  1.00 76.74           C  
ATOM   3745  O   GLU C 179      31.608  20.872 -10.934  1.00 76.74           O  
ATOM   3746  CG  GLU C 179      33.871  18.822 -13.866  1.00 76.74           C  
ATOM   3747  CD  GLU C 179      34.366  19.290 -15.225  1.00 76.74           C  
ATOM   3748  OE1 GLU C 179      35.561  19.084 -15.539  1.00 76.74           O  
ATOM   3749  OE2 GLU C 179      33.554  19.868 -15.981  1.00 76.74           O  
ATOM   3750  N   CYS C 180      29.832  20.181 -12.092  1.00 76.05           N  
ATOM   3751  CA  CYS C 180      28.991  21.306 -11.698  1.00 76.05           C  
ATOM   3752  C   CYS C 180      27.999  20.893 -10.618  1.00 76.05           C  
ATOM   3753  CB  CYS C 180      28.240  21.862 -12.907  1.00 76.05           C  
ATOM   3754  O   CYS C 180      27.285  21.734 -10.071  1.00 76.05           O  
ATOM   3755  SG  CYS C 180      26.905  20.794 -13.490  1.00 76.05           S  
ATOM   3756  N   GLN C 181      28.020  19.602 -10.253  1.00 70.52           N  
ATOM   3757  CA  GLN C 181      27.140  19.037  -9.235  1.00 70.52           C  
ATOM   3758  C   GLN C 181      25.675  19.310  -9.561  1.00 70.52           C  
ATOM   3759  CB  GLN C 181      27.485  19.599  -7.855  1.00 70.52           C  
ATOM   3760  O   GLN C 181      24.879  19.606  -8.667  1.00 70.52           O  
ATOM   3761  CG  GLN C 181      28.816  19.107  -7.305  1.00 70.52           C  
ATOM   3762  CD  GLN C 181      28.935  19.288  -5.804  1.00 70.52           C  
ATOM   3763  NE2 GLN C 181      30.009  18.762  -5.226  1.00 70.52           N  
ATOM   3764  OE1 GLN C 181      28.068  19.897  -5.168  1.00 70.52           O  
ATOM   3765  N   GLY C 182      25.426  19.376 -10.909  1.00 70.28           N  
ATOM   3766  CA  GLY C 182      24.040  19.474 -11.337  1.00 70.28           C  
ATOM   3767  C   GLY C 182      23.615  20.893 -11.666  1.00 70.28           C  
ATOM   3768  O   GLY C 182      22.508  21.116 -12.159  1.00 70.28           O  
ATOM   3769  N   HIS C 183      24.457  21.876 -11.544  1.00 75.23           N  
ATOM   3770  CA  HIS C 183      24.112  23.283 -11.719  1.00 75.23           C  
ATOM   3771  C   HIS C 183      24.214  23.697 -13.183  1.00 75.23           C  
ATOM   3772  CB  HIS C 183      25.018  24.167 -10.859  1.00 75.23           C  
ATOM   3773  O   HIS C 183      23.565  24.656 -13.608  1.00 75.23           O  
ATOM   3774  CG  HIS C 183      24.835  23.962  -9.389  1.00 75.23           C  
ATOM   3775  CD2 HIS C 183      25.683  23.491  -8.445  1.00 75.23           C  
ATOM   3776  ND1 HIS C 183      23.656  24.255  -8.738  1.00 75.23           N  
ATOM   3777  CE1 HIS C 183      23.789  23.972  -7.453  1.00 75.23           C  
ATOM   3778  NE2 HIS C 183      25.009  23.507  -7.249  1.00 75.23           N  
ATOM   3779  N   GLY C 184      24.977  22.904 -13.993  1.00 78.22           N  
ATOM   3780  CA  GLY C 184      25.141  23.242 -15.398  1.00 78.22           C  
ATOM   3781  C   GLY C 184      26.004  24.470 -15.620  1.00 78.22           C  
ATOM   3782  O   GLY C 184      26.168  24.922 -16.755  1.00 78.22           O  
ATOM   3783  N   GLU C 185      26.545  25.118 -14.553  1.00 82.23           N  
ATOM   3784  CA  GLU C 185      27.410  26.292 -14.610  1.00 82.23           C  
ATOM   3785  C   GLU C 185      28.570  26.171 -13.626  1.00 82.23           C  
ATOM   3786  CB  GLU C 185      26.608  27.565 -14.323  1.00 82.23           C  
ATOM   3787  O   GLU C 185      28.487  25.426 -12.648  1.00 82.23           O  
ATOM   3788  CG  GLU C 185      25.425  27.770 -15.258  1.00 82.23           C  
ATOM   3789  CD  GLU C 185      24.562  28.963 -14.880  1.00 82.23           C  
ATOM   3790  OE1 GLU C 185      23.768  29.431 -15.728  1.00 82.23           O  
ATOM   3791  OE2 GLU C 185      24.682  29.436 -13.728  1.00 82.23           O  
ATOM   3792  N   ARG C 186      29.727  26.816 -14.083  1.00 82.22           N  
ATOM   3793  CA  ARG C 186      30.915  26.799 -13.235  1.00 82.22           C  
ATOM   3794  C   ARG C 186      31.448  28.210 -13.010  1.00 82.22           C  
ATOM   3795  CB  ARG C 186      32.004  25.920 -13.853  1.00 82.22           C  
ATOM   3796  O   ARG C 186      31.288  29.083 -13.866  1.00 82.22           O  
ATOM   3797  CG  ARG C 186      32.317  24.669 -13.047  1.00 82.22           C  
ATOM   3798  CD  ARG C 186      33.489  23.896 -13.637  1.00 82.22           C  
ATOM   3799  NE  ARG C 186      34.181  23.108 -12.621  1.00 82.22           N  
ATOM   3800  NH1 ARG C 186      35.722  22.198 -14.081  1.00 82.22           N  
ATOM   3801  NH2 ARG C 186      35.779  21.647 -11.857  1.00 82.22           N  
ATOM   3802  CZ  ARG C 186      35.226  22.320 -12.855  1.00 82.22           C  
ATOM   3803  N   ILE C 187      31.921  28.406 -11.778  1.00 84.61           N  
ATOM   3804  CA  ILE C 187      32.559  29.672 -11.432  1.00 84.61           C  
ATOM   3805  C   ILE C 187      33.979  29.414 -10.933  1.00 84.61           C  
ATOM   3806  CB  ILE C 187      31.747  30.441 -10.366  1.00 84.61           C  
ATOM   3807  O   ILE C 187      34.200  28.537 -10.094  1.00 84.61           O  
ATOM   3808  CG1 ILE C 187      30.301  30.637 -10.835  1.00 84.61           C  
ATOM   3809  CG2 ILE C 187      32.408  31.786 -10.051  1.00 84.61           C  
ATOM   3810  CD1 ILE C 187      29.365  31.159  -9.754  1.00 84.61           C  
ATOM   3811  N   SER C 188      35.022  30.030 -11.572  1.00 82.84           N  
ATOM   3812  CA  SER C 188      36.403  29.912 -11.117  1.00 82.84           C  
ATOM   3813  C   SER C 188      36.522  30.210  -9.626  1.00 82.84           C  
ATOM   3814  CB  SER C 188      37.311  30.854 -11.908  1.00 82.84           C  
ATOM   3815  O   SER C 188      35.849  31.105  -9.111  1.00 82.84           O  
ATOM   3816  OG  SER C 188      37.472  32.087 -11.226  1.00 82.84           O  
ATOM   3817  N   PRO C 189      37.264  29.419  -8.899  1.00 82.69           N  
ATOM   3818  CA  PRO C 189      37.432  29.572  -7.452  1.00 82.69           C  
ATOM   3819  C   PRO C 189      37.822  30.993  -7.050  1.00 82.69           C  
ATOM   3820  CB  PRO C 189      38.553  28.584  -7.121  1.00 82.69           C  
ATOM   3821  O   PRO C 189      37.402  31.478  -5.997  1.00 82.69           O  
ATOM   3822  CG  PRO C 189      38.711  27.757  -8.356  1.00 82.69           C  
ATOM   3823  CD  PRO C 189      38.016  28.455  -9.489  1.00 82.69           C  
ATOM   3824  N   LYS C 190      38.598  31.719  -7.828  1.00 86.36           N  
ATOM   3825  CA  LYS C 190      39.038  33.078  -7.526  1.00 86.36           C  
ATOM   3826  C   LYS C 190      37.893  34.075  -7.687  1.00 86.36           C  
ATOM   3827  CB  LYS C 190      40.209  33.476  -8.426  1.00 86.36           C  
ATOM   3828  O   LYS C 190      37.904  35.145  -7.074  1.00 86.36           O  
ATOM   3829  CG  LYS C 190      41.497  32.721  -8.134  1.00 86.36           C  
ATOM   3830  CD  LYS C 190      42.639  33.201  -9.021  1.00 86.36           C  
ATOM   3831  CE  LYS C 190      43.911  32.399  -8.780  1.00 86.36           C  
ATOM   3832  NZ  LYS C 190      45.022  32.839  -9.676  1.00 86.36           N  
ATOM   3833  N   ASP C 191      36.940  33.675  -8.438  1.00 86.86           N  
ATOM   3834  CA  ASP C 191      35.860  34.599  -8.769  1.00 86.86           C  
ATOM   3835  C   ASP C 191      34.595  34.270  -7.980  1.00 86.86           C  
ATOM   3836  CB  ASP C 191      35.567  34.567 -10.270  1.00 86.86           C  
ATOM   3837  O   ASP C 191      33.576  34.949  -8.119  1.00 86.86           O  
ATOM   3838  CG  ASP C 191      36.685  35.164 -11.106  1.00 86.86           C  
ATOM   3839  OD1 ASP C 191      37.394  36.070 -10.617  1.00 86.86           O  
ATOM   3840  OD2 ASP C 191      36.857  34.728 -12.264  1.00 86.86           O  
ATOM   3841  N   ARG C 192      34.649  33.278  -7.194  1.00 88.67           N  
ATOM   3842  CA  ARG C 192      33.489  32.871  -6.409  1.00 88.67           C  
ATOM   3843  C   ARG C 192      33.177  33.894  -5.322  1.00 88.67           C  
ATOM   3844  CB  ARG C 192      33.720  31.494  -5.782  1.00 88.67           C  
ATOM   3845  O   ARG C 192      34.087  34.507  -4.759  1.00 88.67           O  
ATOM   3846  CG  ARG C 192      33.628  30.343  -6.771  1.00 88.67           C  
ATOM   3847  CD  ARG C 192      33.802  28.995  -6.086  1.00 88.67           C  
ATOM   3848  NE  ARG C 192      33.948  27.913  -7.055  1.00 88.67           N  
ATOM   3849  NH1 ARG C 192      34.547  26.318  -5.494  1.00 88.67           N  
ATOM   3850  NH2 ARG C 192      34.402  25.760  -7.712  1.00 88.67           N  
ATOM   3851  CZ  ARG C 192      34.298  26.666  -6.751  1.00 88.67           C  
ATOM   3852  N   CYS C 193      31.906  34.061  -5.084  1.00 89.73           N  
ATOM   3853  CA  CYS C 193      31.475  34.931  -3.995  1.00 89.73           C  
ATOM   3854  C   CYS C 193      31.996  34.426  -2.655  1.00 89.73           C  
ATOM   3855  CB  CYS C 193      29.950  35.026  -3.957  1.00 89.73           C  
ATOM   3856  O   CYS C 193      31.923  33.230  -2.366  1.00 89.73           O  
ATOM   3857  SG  CYS C 193      29.320  36.071  -2.625  1.00 89.73           S  
ATOM   3858  N   LYS C 194      32.665  35.289  -1.826  1.00 88.32           N  
ATOM   3859  CA  LYS C 194      33.255  34.917  -0.544  1.00 88.32           C  
ATOM   3860  C   LYS C 194      32.176  34.567   0.477  1.00 88.32           C  
ATOM   3861  CB  LYS C 194      34.135  36.048  -0.009  1.00 88.32           C  
ATOM   3862  O   LYS C 194      32.428  33.815   1.421  1.00 88.32           O  
ATOM   3863  CG  LYS C 194      35.380  36.311  -0.843  1.00 88.32           C  
ATOM   3864  CD  LYS C 194      36.280  37.352  -0.191  1.00 88.32           C  
ATOM   3865  CE  LYS C 194      37.512  37.637  -1.039  1.00 88.32           C  
ATOM   3866  NZ  LYS C 194      38.366  38.703  -0.435  1.00 88.32           N  
ATOM   3867  N   SER C 195      30.946  35.033   0.229  1.00 87.05           N  
ATOM   3868  CA  SER C 195      29.849  34.815   1.167  1.00 87.05           C  
ATOM   3869  C   SER C 195      29.149  33.486   0.900  1.00 87.05           C  
ATOM   3870  CB  SER C 195      28.838  35.959   1.085  1.00 87.05           C  
ATOM   3871  O   SER C 195      28.967  32.680   1.814  1.00 87.05           O  
ATOM   3872  OG  SER C 195      28.320  36.265   2.369  1.00 87.05           O  
ATOM   3873  N   CYS C 196      28.740  33.186  -0.343  1.00 88.01           N  
ATOM   3874  CA  CYS C 196      27.989  31.984  -0.688  1.00 88.01           C  
ATOM   3875  C   CYS C 196      28.900  30.929  -1.304  1.00 88.01           C  
ATOM   3876  CB  CYS C 196      26.856  32.320  -1.657  1.00 88.01           C  
ATOM   3877  O   CYS C 196      28.489  29.784  -1.497  1.00 88.01           O  
ATOM   3878  SG  CYS C 196      27.420  32.732  -3.323  1.00 88.01           S  
ATOM   3879  N   ASN C 197      30.225  31.229  -1.636  1.00 83.66           N  
ATOM   3880  CA  ASN C 197      31.197  30.316  -2.226  1.00 83.66           C  
ATOM   3881  C   ASN C 197      30.696  29.741  -3.548  1.00 83.66           C  
ATOM   3882  CB  ASN C 197      31.536  29.188  -1.250  1.00 83.66           C  
ATOM   3883  O   ASN C 197      30.895  28.559  -3.830  1.00 83.66           O  
ATOM   3884  CG  ASN C 197      32.914  29.339  -0.637  1.00 83.66           C  
ATOM   3885  ND2 ASN C 197      33.240  28.469   0.312  1.00 83.66           N  
ATOM   3886  OD1 ASN C 197      33.679  30.232  -1.012  1.00 83.66           O  
ATOM   3887  N   GLY C 198      29.938  30.565  -4.215  1.00 83.65           N  
ATOM   3888  CA  GLY C 198      29.483  30.166  -5.537  1.00 83.65           C  
ATOM   3889  C   GLY C 198      28.136  29.468  -5.519  1.00 83.65           C  
ATOM   3890  O   GLY C 198      27.648  29.023  -6.560  1.00 83.65           O  
ATOM   3891  N   ARG C 199      27.468  29.368  -4.449  1.00 81.77           N  
ATOM   3892  CA  ARG C 199      26.200  28.658  -4.304  1.00 81.77           C  
ATOM   3893  C   ARG C 199      25.024  29.558  -4.668  1.00 81.77           C  
ATOM   3894  CB  ARG C 199      26.037  28.136  -2.875  1.00 81.77           C  
ATOM   3895  O   ARG C 199      23.923  29.072  -4.932  1.00 81.77           O  
ATOM   3896  CG  ARG C 199      26.930  26.949  -2.547  1.00 81.77           C  
ATOM   3897  CD  ARG C 199      26.645  26.395  -1.158  1.00 81.77           C  
ATOM   3898  NE  ARG C 199      27.784  25.650  -0.631  1.00 81.77           N  
ATOM   3899  NH1 ARG C 199      26.698  24.941   1.281  1.00 81.77           N  
ATOM   3900  NH2 ARG C 199      28.876  24.333   0.901  1.00 81.77           N  
ATOM   3901  CZ  ARG C 199      27.783  24.976   0.516  1.00 81.77           C  
ATOM   3902  N   LYS C 200      25.241  30.796  -4.701  1.00 86.53           N  
ATOM   3903  CA  LYS C 200      24.243  31.786  -5.096  1.00 86.53           C  
ATOM   3904  C   LYS C 200      23.181  31.959  -4.014  1.00 86.53           C  
ATOM   3905  CB  LYS C 200      23.585  31.386  -6.418  1.00 86.53           C  
ATOM   3906  O   LYS C 200      22.346  32.862  -4.096  1.00 86.53           O  
ATOM   3907  CG  LYS C 200      24.563  31.219  -7.571  1.00 86.53           C  
ATOM   3908  CD  LYS C 200      23.850  30.815  -8.855  1.00 86.53           C  
ATOM   3909  CE  LYS C 200      24.837  30.551  -9.984  1.00 86.53           C  
ATOM   3910  NZ  LYS C 200      24.142  30.160 -11.247  1.00 86.53           N  
ATOM   3911  N   ILE C 201      23.146  31.094  -3.026  1.00 87.22           N  
ATOM   3912  CA  ILE C 201      22.170  31.147  -1.943  1.00 87.22           C  
ATOM   3913  C   ILE C 201      22.876  30.967  -0.602  1.00 87.22           C  
ATOM   3914  CB  ILE C 201      21.072  30.074  -2.119  1.00 87.22           C  
ATOM   3915  O   ILE C 201      23.975  30.410  -0.541  1.00 87.22           O  
ATOM   3916  CG1 ILE C 201      21.704  28.692  -2.324  1.00 87.22           C  
ATOM   3917  CG2 ILE C 201      20.149  30.433  -3.288  1.00 87.22           C  
ATOM   3918  CD1 ILE C 201      20.713  27.540  -2.238  1.00 87.22           C  
ATOM   3919  N   VAL C 202      22.289  31.504   0.460  1.00 88.60           N  
ATOM   3920  CA  VAL C 202      22.798  31.361   1.820  1.00 88.60           C  
ATOM   3921  C   VAL C 202      21.689  30.850   2.737  1.00 88.60           C  
ATOM   3922  CB  VAL C 202      23.361  32.696   2.358  1.00 88.60           C  
ATOM   3923  O   VAL C 202      20.513  31.161   2.532  1.00 88.60           O  
ATOM   3924  CG1 VAL C 202      24.456  32.442   3.393  1.00 88.60           C  
ATOM   3925  CG2 VAL C 202      23.896  33.550   1.210  1.00 88.60           C  
ATOM   3926  N   ARG C 203      22.090  29.994   3.622  1.00 86.99           N  
ATOM   3927  CA  ARG C 203      21.146  29.466   4.601  1.00 86.99           C  
ATOM   3928  C   ARG C 203      20.917  30.461   5.733  1.00 86.99           C  
ATOM   3929  CB  ARG C 203      21.645  28.134   5.166  1.00 86.99           C  
ATOM   3930  O   ARG C 203      21.873  30.961   6.330  1.00 86.99           O  
ATOM   3931  CG  ARG C 203      21.224  26.922   4.351  1.00 86.99           C  
ATOM   3932  CD  ARG C 203      21.606  25.619   5.039  1.00 86.99           C  
ATOM   3933  NE  ARG C 203      21.141  24.456   4.288  1.00 86.99           N  
ATOM   3934  NH1 ARG C 203      22.122  22.902   5.688  1.00 86.99           N  
ATOM   3935  NH2 ARG C 203      20.924  22.211   3.860  1.00 86.99           N  
ATOM   3936  CZ  ARG C 203      21.397  23.192   4.614  1.00 86.99           C  
ATOM   3937  N   GLU C 204      19.646  30.733   5.996  1.00 87.34           N  
ATOM   3938  CA  GLU C 204      19.262  31.660   7.056  1.00 87.34           C  
ATOM   3939  C   GLU C 204      18.221  31.038   7.983  1.00 87.34           C  
ATOM   3940  CB  GLU C 204      18.725  32.964   6.461  1.00 87.34           C  
ATOM   3941  O   GLU C 204      17.350  30.290   7.533  1.00 87.34           O  
ATOM   3942  CG  GLU C 204      18.649  34.110   7.460  1.00 87.34           C  
ATOM   3943  CD  GLU C 204      18.084  35.390   6.863  1.00 87.34           C  
ATOM   3944  OE1 GLU C 204      17.791  36.337   7.627  1.00 87.34           O  
ATOM   3945  OE2 GLU C 204      17.933  35.444   5.623  1.00 87.34           O  
ATOM   3946  N   LYS C 205      18.482  31.280   9.268  1.00 87.34           N  
ATOM   3947  CA  LYS C 205      17.513  30.851  10.272  1.00 87.34           C  
ATOM   3948  C   LYS C 205      16.410  31.890  10.451  1.00 87.34           C  
ATOM   3949  CB  LYS C 205      18.206  30.586  11.610  1.00 87.34           C  
ATOM   3950  O   LYS C 205      16.689  33.084  10.581  1.00 87.34           O  
ATOM   3951  CG  LYS C 205      18.874  29.223  11.701  1.00 87.34           C  
ATOM   3952  CD  LYS C 205      19.441  28.970  13.093  1.00 87.34           C  
ATOM   3953  CE  LYS C 205      20.185  27.644  13.162  1.00 87.34           C  
ATOM   3954  NZ  LYS C 205      20.769  27.406  14.516  1.00 87.34           N  
ATOM   3955  N   LYS C 206      15.210  31.403  10.343  1.00 85.23           N  
ATOM   3956  CA  LYS C 206      14.054  32.281  10.503  1.00 85.23           C  
ATOM   3957  C   LYS C 206      13.063  31.706  11.511  1.00 85.23           C  
ATOM   3958  CB  LYS C 206      13.362  32.508   9.158  1.00 85.23           C  
ATOM   3959  O   LYS C 206      12.868  30.490  11.574  1.00 85.23           O  
ATOM   3960  CG  LYS C 206      12.327  33.623   9.175  1.00 85.23           C  
ATOM   3961  CD  LYS C 206      11.820  33.936   7.774  1.00 85.23           C  
ATOM   3962  CE  LYS C 206      10.776  35.044   7.791  1.00 85.23           C  
ATOM   3963  NZ  LYS C 206      10.352  35.428   6.411  1.00 85.23           N  
ATOM   3964  N   ILE C 207      12.528  32.625  12.345  1.00 86.95           N  
ATOM   3965  CA  ILE C 207      11.529  32.219  13.328  1.00 86.95           C  
ATOM   3966  C   ILE C 207      10.140  32.645  12.860  1.00 86.95           C  
ATOM   3967  CB  ILE C 207      11.832  32.816  14.721  1.00 86.95           C  
ATOM   3968  O   ILE C 207       9.905  33.825  12.589  1.00 86.95           O  
ATOM   3969  CG1 ILE C 207      13.221  32.378  15.199  1.00 86.95           C  
ATOM   3970  CG2 ILE C 207      10.753  32.410  15.729  1.00 86.95           C  
ATOM   3971  CD1 ILE C 207      13.675  33.055  16.485  1.00 86.95           C  
ATOM   3972  N   LEU C 208       9.274  31.702  12.688  1.00 88.52           N  
ATOM   3973  CA  LEU C 208       7.892  31.965  12.302  1.00 88.52           C  
ATOM   3974  C   LEU C 208       6.967  31.893  13.512  1.00 88.52           C  
ATOM   3975  CB  LEU C 208       7.434  30.968  11.235  1.00 88.52           C  
ATOM   3976  O   LEU C 208       7.064  30.965  14.318  1.00 88.52           O  
ATOM   3977  CG  LEU C 208       8.082  31.106   9.856  1.00 88.52           C  
ATOM   3978  CD1 LEU C 208       7.880  29.830   9.046  1.00 88.52           C  
ATOM   3979  CD2 LEU C 208       7.512  32.311   9.115  1.00 88.52           C  
ATOM   3980  N   GLU C 209       6.135  32.962  13.586  1.00 89.36           N  
ATOM   3981  CA  GLU C 209       5.119  32.963  14.634  1.00 89.36           C  
ATOM   3982  C   GLU C 209       3.801  32.385  14.125  1.00 89.36           C  
ATOM   3983  CB  GLU C 209       4.899  34.380  15.170  1.00 89.36           C  
ATOM   3984  O   GLU C 209       3.137  32.990  13.281  1.00 89.36           O  
ATOM   3985  CG  GLU C 209       4.482  34.426  16.633  1.00 89.36           C  
ATOM   3986  CD  GLU C 209       4.359  35.841  17.177  1.00 89.36           C  
ATOM   3987  OE1 GLU C 209       3.913  36.009  18.335  1.00 89.36           O  
ATOM   3988  OE2 GLU C 209       4.712  36.788  16.440  1.00 89.36           O  
ATOM   3989  N   VAL C 210       3.528  31.242  14.597  1.00 92.76           N  
ATOM   3990  CA  VAL C 210       2.318  30.550  14.164  1.00 92.76           C  
ATOM   3991  C   VAL C 210       1.191  30.807  15.162  1.00 92.76           C  
ATOM   3992  CB  VAL C 210       2.557  29.032  14.009  1.00 92.76           C  
ATOM   3993  O   VAL C 210       1.312  30.472  16.343  1.00 92.76           O  
ATOM   3994  CG1 VAL C 210       1.304  28.340  13.477  1.00 92.76           C  
ATOM   3995  CG2 VAL C 210       3.747  28.771  13.087  1.00 92.76           C  
ATOM   3996  N   HIS C 211       0.044  31.422  14.684  1.00 91.80           N  
ATOM   3997  CA  HIS C 211      -1.118  31.714  15.515  1.00 91.80           C  
ATOM   3998  C   HIS C 211      -2.182  30.630  15.376  1.00 91.80           C  
ATOM   3999  CB  HIS C 211      -1.708  33.078  15.151  1.00 91.80           C  
ATOM   4000  O   HIS C 211      -2.742  30.440  14.294  1.00 91.80           O  
ATOM   4001  CG  HIS C 211      -0.865  34.232  15.591  1.00 91.80           C  
ATOM   4002  CD2 HIS C 211      -0.107  35.101  14.881  1.00 91.80           C  
ATOM   4003  ND1 HIS C 211      -0.736  34.598  16.913  1.00 91.80           N  
ATOM   4004  CE1 HIS C 211       0.067  35.645  16.998  1.00 91.80           C  
ATOM   4005  NE2 HIS C 211       0.463  35.970  15.779  1.00 91.80           N  
ATOM   4006  N   ILE C 212      -2.363  29.956  16.437  1.00 93.95           N  
ATOM   4007  CA  ILE C 212      -3.411  28.943  16.491  1.00 93.95           C  
ATOM   4008  C   ILE C 212      -4.697  29.558  17.038  1.00 93.95           C  
ATOM   4009  CB  ILE C 212      -2.985  27.735  17.355  1.00 93.95           C  
ATOM   4010  O   ILE C 212      -4.769  29.918  18.215  1.00 93.95           O  
ATOM   4011  CG1 ILE C 212      -1.644  27.176  16.868  1.00 93.95           C  
ATOM   4012  CG2 ILE C 212      -4.068  26.652  17.341  1.00 93.95           C  
ATOM   4013  CD1 ILE C 212      -0.919  26.320  17.897  1.00 93.95           C  
ATOM   4014  N   ASP C 213      -5.797  29.684  16.220  1.00 92.69           N  
ATOM   4015  CA  ASP C 213      -7.069  30.276  16.620  1.00 92.69           C  
ATOM   4016  C   ASP C 213      -7.948  29.255  17.340  1.00 92.69           C  
ATOM   4017  CB  ASP C 213      -7.806  30.837  15.402  1.00 92.69           C  
ATOM   4018  O   ASP C 213      -7.818  28.050  17.118  1.00 92.69           O  
ATOM   4019  CG  ASP C 213      -7.134  32.067  14.817  1.00 92.69           C  
ATOM   4020  OD1 ASP C 213      -6.396  32.764  15.547  1.00 92.69           O  
ATOM   4021  OD2 ASP C 213      -7.347  32.344  13.617  1.00 92.69           O  
ATOM   4022  N   LYS C 214      -8.831  29.831  18.128  1.00 92.39           N  
ATOM   4023  CA  LYS C 214      -9.775  28.984  18.850  1.00 92.39           C  
ATOM   4024  C   LYS C 214     -10.681  28.223  17.886  1.00 92.39           C  
ATOM   4025  CB  LYS C 214     -10.620  29.821  19.812  1.00 92.39           C  
ATOM   4026  O   LYS C 214     -11.198  28.799  16.926  1.00 92.39           O  
ATOM   4027  CG  LYS C 214      -9.813  30.524  20.894  1.00 92.39           C  
ATOM   4028  CD  LYS C 214     -10.709  31.332  21.824  1.00 92.39           C  
ATOM   4029  CE  LYS C 214      -9.897  32.087  22.867  1.00 92.39           C  
ATOM   4030  NZ  LYS C 214     -10.774  32.841  23.812  1.00 92.39           N  
ATOM   4031  N   GLY C 215     -10.761  26.875  18.093  1.00 93.38           N  
ATOM   4032  CA  GLY C 215     -11.707  26.095  17.313  1.00 93.38           C  
ATOM   4033  C   GLY C 215     -11.081  25.441  16.096  1.00 93.38           C  
ATOM   4034  O   GLY C 215     -11.758  24.731  15.348  1.00 93.38           O  
ATOM   4035  N   MET C 216      -9.723  25.704  15.824  1.00 93.48           N  
ATOM   4036  CA  MET C 216      -9.051  25.040  14.711  1.00 93.48           C  
ATOM   4037  C   MET C 216      -9.051  23.527  14.901  1.00 93.48           C  
ATOM   4038  CB  MET C 216      -7.616  25.549  14.568  1.00 93.48           C  
ATOM   4039  O   MET C 216      -9.193  23.038  16.023  1.00 93.48           O  
ATOM   4040  CG  MET C 216      -7.514  26.919  13.917  1.00 93.48           C  
ATOM   4041  SD  MET C 216      -5.781  27.390  13.539  1.00 93.48           S  
ATOM   4042  CE  MET C 216      -5.618  26.699  11.870  1.00 93.48           C  
ATOM   4043  N   LYS C 217      -8.958  22.741  13.798  1.00 90.92           N  
ATOM   4044  CA  LYS C 217      -9.093  21.288  13.834  1.00 90.92           C  
ATOM   4045  C   LYS C 217      -7.773  20.605  13.486  1.00 90.92           C  
ATOM   4046  CB  LYS C 217     -10.191  20.826  12.874  1.00 90.92           C  
ATOM   4047  O   LYS C 217      -6.867  21.236  12.938  1.00 90.92           O  
ATOM   4048  CG  LYS C 217     -11.569  21.383  13.198  1.00 90.92           C  
ATOM   4049  CD  LYS C 217     -12.613  20.909  12.194  1.00 90.92           C  
ATOM   4050  CE  LYS C 217     -13.984  21.502  12.490  1.00 90.92           C  
ATOM   4051  NZ  LYS C 217     -15.006  21.056  11.496  1.00 90.92           N  
ATOM   4052  N   ASP C 218      -7.724  19.375  13.866  1.00 85.93           N  
ATOM   4053  CA  ASP C 218      -6.593  18.536  13.483  1.00 85.93           C  
ATOM   4054  C   ASP C 218      -6.445  18.472  11.965  1.00 85.93           C  
ATOM   4055  CB  ASP C 218      -6.754  17.126  14.056  1.00 85.93           C  
ATOM   4056  O   ASP C 218      -7.424  18.250  11.249  1.00 85.93           O  
ATOM   4057  CG  ASP C 218      -5.549  16.239  13.794  1.00 85.93           C  
ATOM   4058  OD1 ASP C 218      -4.403  16.690  14.003  1.00 85.93           O  
ATOM   4059  OD2 ASP C 218      -5.749  15.079  13.372  1.00 85.93           O  
ATOM   4060  N   GLY C 219      -5.296  18.706  11.443  1.00 85.65           N  
ATOM   4061  CA  GLY C 219      -5.035  18.624  10.015  1.00 85.65           C  
ATOM   4062  C   GLY C 219      -5.235  19.944   9.295  1.00 85.65           C  
ATOM   4063  O   GLY C 219      -4.948  20.056   8.101  1.00 85.65           O  
ATOM   4064  N   GLN C 220      -5.722  20.890  10.004  1.00 89.51           N  
ATOM   4065  CA  GLN C 220      -5.930  22.199   9.393  1.00 89.51           C  
ATOM   4066  C   GLN C 220      -4.602  22.837   8.994  1.00 89.51           C  
ATOM   4067  CB  GLN C 220      -6.689  23.122  10.347  1.00 89.51           C  
ATOM   4068  O   GLN C 220      -3.600  22.690   9.697  1.00 89.51           O  
ATOM   4069  CG  GLN C 220      -7.343  24.313   9.660  1.00 89.51           C  
ATOM   4070  CD  GLN C 220      -8.412  24.970  10.513  1.00 89.51           C  
ATOM   4071  NE2 GLN C 220      -8.815  26.178  10.134  1.00 89.51           N  
ATOM   4072  OE1 GLN C 220      -8.873  24.395  11.504  1.00 89.51           O  
ATOM   4073  N   LYS C 221      -4.556  23.617   7.895  1.00 89.50           N  
ATOM   4074  CA  LYS C 221      -3.324  24.158   7.328  1.00 89.50           C  
ATOM   4075  C   LYS C 221      -3.235  25.665   7.546  1.00 89.50           C  
ATOM   4076  CB  LYS C 221      -3.234  23.837   5.835  1.00 89.50           C  
ATOM   4077  O   LYS C 221      -4.242  26.371   7.459  1.00 89.50           O  
ATOM   4078  CG  LYS C 221      -3.178  22.349   5.524  1.00 89.50           C  
ATOM   4079  CD  LYS C 221      -3.133  22.093   4.023  1.00 89.50           C  
ATOM   4080  CE  LYS C 221      -3.151  20.604   3.708  1.00 89.50           C  
ATOM   4081  NZ  LYS C 221      -3.117  20.348   2.237  1.00 89.50           N  
ATOM   4082  N   ILE C 222      -2.100  26.077   7.942  1.00 90.73           N  
ATOM   4083  CA  ILE C 222      -1.727  27.486   8.000  1.00 90.73           C  
ATOM   4084  C   ILE C 222      -0.620  27.769   6.988  1.00 90.73           C  
ATOM   4085  CB  ILE C 222      -1.273  27.893   9.420  1.00 90.73           C  
ATOM   4086  O   ILE C 222       0.478  27.217   7.090  1.00 90.73           O  
ATOM   4087  CG1 ILE C 222      -2.335  27.499  10.454  1.00 90.73           C  
ATOM   4088  CG2 ILE C 222      -0.978  29.394   9.483  1.00 90.73           C  
ATOM   4089  CD1 ILE C 222      -1.863  27.605  11.897  1.00 90.73           C  
ATOM   4090  N   THR C 223      -0.887  28.637   6.064  1.00 88.74           N  
ATOM   4091  CA  THR C 223       0.036  28.847   4.954  1.00 88.74           C  
ATOM   4092  C   THR C 223       0.736  30.197   5.082  1.00 88.74           C  
ATOM   4093  CB  THR C 223      -0.692  28.769   3.600  1.00 88.74           C  
ATOM   4094  O   THR C 223       0.089  31.217   5.328  1.00 88.74           O  
ATOM   4095  CG2 THR C 223       0.302  28.722   2.444  1.00 88.74           C  
ATOM   4096  OG1 THR C 223      -1.502  27.587   3.566  1.00 88.74           O  
ATOM   4097  N   PHE C 224       2.056  30.210   5.117  1.00 90.60           N  
ATOM   4098  CA  PHE C 224       2.889  31.400   4.997  1.00 90.60           C  
ATOM   4099  C   PHE C 224       3.345  31.599   3.557  1.00 90.60           C  
ATOM   4100  CB  PHE C 224       4.105  31.304   5.924  1.00 90.60           C  
ATOM   4101  O   PHE C 224       4.288  30.946   3.103  1.00 90.60           O  
ATOM   4102  CG  PHE C 224       3.754  31.311   7.388  1.00 90.60           C  
ATOM   4103  CD1 PHE C 224       3.753  32.497   8.111  1.00 90.60           C  
ATOM   4104  CD2 PHE C 224       3.424  30.130   8.041  1.00 90.60           C  
ATOM   4105  CE1 PHE C 224       3.429  32.507   9.466  1.00 90.60           C  
ATOM   4106  CE2 PHE C 224       3.099  30.132   9.394  1.00 90.60           C  
ATOM   4107  CZ  PHE C 224       3.103  31.321  10.105  1.00 90.60           C  
ATOM   4108  N   HIS C 225       2.742  32.506   2.845  1.00 86.54           N  
ATOM   4109  CA  HIS C 225       2.954  32.707   1.416  1.00 86.54           C  
ATOM   4110  C   HIS C 225       4.316  33.337   1.144  1.00 86.54           C  
ATOM   4111  CB  HIS C 225       1.845  33.580   0.827  1.00 86.54           C  
ATOM   4112  O   HIS C 225       4.676  34.339   1.765  1.00 86.54           O  
ATOM   4113  CG  HIS C 225       0.484  32.966   0.921  1.00 86.54           C  
ATOM   4114  CD2 HIS C 225      -0.584  33.283   1.690  1.00 86.54           C  
ATOM   4115  ND1 HIS C 225       0.103  31.884   0.158  1.00 86.54           N  
ATOM   4116  CE1 HIS C 225      -1.145  31.561   0.455  1.00 86.54           C  
ATOM   4117  NE2 HIS C 225      -1.584  32.395   1.382  1.00 86.54           N  
ATOM   4118  N   GLY C 226       5.143  32.708   0.248  1.00 86.00           N  
ATOM   4119  CA  GLY C 226       6.413  33.258  -0.197  1.00 86.00           C  
ATOM   4120  C   GLY C 226       7.535  33.054   0.803  1.00 86.00           C  
ATOM   4121  O   GLY C 226       8.580  33.701   0.712  1.00 86.00           O  
ATOM   4122  N   GLU C 227       7.266  32.307   1.779  1.00 85.42           N  
ATOM   4123  CA  GLU C 227       8.249  32.107   2.839  1.00 85.42           C  
ATOM   4124  C   GLU C 227       9.073  30.845   2.598  1.00 85.42           C  
ATOM   4125  CB  GLU C 227       7.560  32.032   4.204  1.00 85.42           C  
ATOM   4126  O   GLU C 227       9.870  30.446   3.449  1.00 85.42           O  
ATOM   4127  CG  GLU C 227       7.152  33.388   4.763  1.00 85.42           C  
ATOM   4128  CD  GLU C 227       8.338  34.262   5.140  1.00 85.42           C  
ATOM   4129  OE1 GLU C 227       8.218  35.507   5.076  1.00 85.42           O  
ATOM   4130  OE2 GLU C 227       9.394  33.698   5.501  1.00 85.42           O  
ATOM   4131  N   GLY C 228       8.896  30.226   1.496  1.00 84.52           N  
ATOM   4132  CA  GLY C 228       9.665  29.040   1.153  1.00 84.52           C  
ATOM   4133  C   GLY C 228      11.087  29.354   0.726  1.00 84.52           C  
ATOM   4134  O   GLY C 228      11.554  30.483   0.887  1.00 84.52           O  
ATOM   4135  N   ASP C 229      11.878  28.350   0.234  1.00 84.07           N  
ATOM   4136  CA  ASP C 229      13.255  28.500  -0.226  1.00 84.07           C  
ATOM   4137  C   ASP C 229      13.327  29.392  -1.464  1.00 84.07           C  
ATOM   4138  CB  ASP C 229      13.872  27.132  -0.526  1.00 84.07           C  
ATOM   4139  O   ASP C 229      12.454  29.328  -2.332  1.00 84.07           O  
ATOM   4140  CG  ASP C 229      14.242  26.360   0.728  1.00 84.07           C  
ATOM   4141  OD1 ASP C 229      14.536  26.989   1.767  1.00 84.07           O  
ATOM   4142  OD2 ASP C 229      14.241  25.111   0.676  1.00 84.07           O  
ATOM   4143  N   GLN C 230      14.331  30.177  -1.456  1.00 83.71           N  
ATOM   4144  CA  GLN C 230      14.538  31.063  -2.597  1.00 83.71           C  
ATOM   4145  C   GLN C 230      15.566  30.483  -3.565  1.00 83.71           C  
ATOM   4146  CB  GLN C 230      14.983  32.449  -2.128  1.00 83.71           C  
ATOM   4147  O   GLN C 230      16.491  29.782  -3.149  1.00 83.71           O  
ATOM   4148  CG  GLN C 230      13.940  33.180  -1.293  1.00 83.71           C  
ATOM   4149  CD  GLN C 230      14.397  34.560  -0.859  1.00 83.71           C  
ATOM   4150  NE2 GLN C 230      13.595  35.216  -0.028  1.00 83.71           N  
ATOM   4151  OE1 GLN C 230      15.463  35.032  -1.267  1.00 83.71           O  
ATOM   4152  N   GLU C 231      15.319  30.655  -4.822  1.00 79.05           N  
ATOM   4153  CA  GLU C 231      16.231  30.317  -5.911  1.00 79.05           C  
ATOM   4154  C   GLU C 231      16.285  31.432  -6.952  1.00 79.05           C  
ATOM   4155  CB  GLU C 231      15.816  29.000  -6.572  1.00 79.05           C  
ATOM   4156  O   GLU C 231      15.263  32.048  -7.263  1.00 79.05           O  
ATOM   4157  CG  GLU C 231      16.456  27.769  -5.946  1.00 79.05           C  
ATOM   4158  CD  GLU C 231      16.070  26.473  -6.641  1.00 79.05           C  
ATOM   4159  OE1 GLU C 231      16.450  25.386  -6.151  1.00 79.05           O  
ATOM   4160  OE2 GLU C 231      15.385  26.547  -7.685  1.00 79.05           O  
ATOM   4161  N   PRO C 232      17.539  31.757  -7.370  1.00 76.68           N  
ATOM   4162  CA  PRO C 232      17.660  32.822  -8.368  1.00 76.68           C  
ATOM   4163  C   PRO C 232      16.748  32.607  -9.574  1.00 76.68           C  
ATOM   4164  CB  PRO C 232      19.133  32.755  -8.779  1.00 76.68           C  
ATOM   4165  O   PRO C 232      16.789  31.546 -10.202  1.00 76.68           O  
ATOM   4166  CG  PRO C 232      19.776  31.876  -7.755  1.00 76.68           C  
ATOM   4167  CD  PRO C 232      18.698  31.120  -7.031  1.00 76.68           C  
ATOM   4168  N   GLY C 233      15.883  33.511  -9.852  1.00 74.79           N  
ATOM   4169  CA  GLY C 233      15.014  33.459 -11.017  1.00 74.79           C  
ATOM   4170  C   GLY C 233      13.646  32.876 -10.716  1.00 74.79           C  
ATOM   4171  O   GLY C 233      12.771  32.853 -11.584  1.00 74.79           O  
ATOM   4172  N   LEU C 234      13.478  32.364  -9.537  1.00 75.41           N  
ATOM   4173  CA  LEU C 234      12.211  31.741  -9.171  1.00 75.41           C  
ATOM   4174  C   LEU C 234      11.564  32.472  -8.000  1.00 75.41           C  
ATOM   4175  CB  LEU C 234      12.423  30.267  -8.813  1.00 75.41           C  
ATOM   4176  O   LEU C 234      12.260  32.984  -7.121  1.00 75.41           O  
ATOM   4177  CG  LEU C 234      12.741  29.326  -9.976  1.00 75.41           C  
ATOM   4178  CD1 LEU C 234      13.696  28.227  -9.522  1.00 75.41           C  
ATOM   4179  CD2 LEU C 234      11.459  28.726 -10.544  1.00 75.41           C  
ATOM   4180  N   GLU C 235      10.305  32.614  -7.990  1.00 80.84           N  
ATOM   4181  CA  GLU C 235       9.584  33.071  -6.806  1.00 80.84           C  
ATOM   4182  C   GLU C 235       9.603  32.013  -5.707  1.00 80.84           C  
ATOM   4183  CB  GLU C 235       8.140  33.434  -7.162  1.00 80.84           C  
ATOM   4184  O   GLU C 235       9.492  30.817  -5.986  1.00 80.84           O  
ATOM   4185  CG  GLU C 235       7.982  34.834  -7.738  1.00 80.84           C  
ATOM   4186  CD  GLU C 235       6.536  35.302  -7.790  1.00 80.84           C  
ATOM   4187  OE1 GLU C 235       6.293  36.488  -8.109  1.00 80.84           O  
ATOM   4188  OE2 GLU C 235       5.639  34.476  -7.508  1.00 80.84           O  
ATOM   4189  N   PRO C 236       9.819  32.423  -4.518  1.00 81.66           N  
ATOM   4190  CA  PRO C 236       9.863  31.450  -3.423  1.00 81.66           C  
ATOM   4191  C   PRO C 236       8.538  30.716  -3.233  1.00 81.66           C  
ATOM   4192  CB  PRO C 236      10.191  32.311  -2.201  1.00 81.66           C  
ATOM   4193  O   PRO C 236       7.470  31.293  -3.455  1.00 81.66           O  
ATOM   4194  CG  PRO C 236      10.035  33.720  -2.672  1.00 81.66           C  
ATOM   4195  CD  PRO C 236       9.864  33.708  -4.164  1.00 81.66           C  
ATOM   4196  N   GLY C 237       8.562  29.424  -2.969  1.00 83.65           N  
ATOM   4197  CA  GLY C 237       7.367  28.680  -2.604  1.00 83.65           C  
ATOM   4198  C   GLY C 237       6.816  29.066  -1.244  1.00 83.65           C  
ATOM   4199  O   GLY C 237       7.251  30.055  -0.650  1.00 83.65           O  
ATOM   4200  N   ASP C 238       5.822  28.423  -0.729  1.00 86.88           N  
ATOM   4201  CA  ASP C 238       5.172  28.699   0.549  1.00 86.88           C  
ATOM   4202  C   ASP C 238       5.625  27.709   1.620  1.00 86.88           C  
ATOM   4203  CB  ASP C 238       3.650  28.651   0.399  1.00 86.88           C  
ATOM   4204  O   ASP C 238       6.158  26.644   1.303  1.00 86.88           O  
ATOM   4205  CG  ASP C 238       3.121  29.662  -0.603  1.00 86.88           C  
ATOM   4206  OD1 ASP C 238       3.785  30.696  -0.836  1.00 86.88           O  
ATOM   4207  OD2 ASP C 238       2.029  29.425  -1.163  1.00 86.88           O  
ATOM   4208  N   ILE C 239       5.517  28.076   2.872  1.00 87.20           N  
ATOM   4209  CA  ILE C 239       5.624  27.171   4.012  1.00 87.20           C  
ATOM   4210  C   ILE C 239       4.230  26.834   4.536  1.00 87.20           C  
ATOM   4211  CB  ILE C 239       6.487  27.782   5.138  1.00 87.20           C  
ATOM   4212  O   ILE C 239       3.457  27.730   4.881  1.00 87.20           O  
ATOM   4213  CG1 ILE C 239       7.930  27.978   4.659  1.00 87.20           C  
ATOM   4214  CG2 ILE C 239       6.441  26.902   6.391  1.00 87.20           C  
ATOM   4215  CD1 ILE C 239       8.839  28.638   5.687  1.00 87.20           C  
ATOM   4216  N   ILE C 240       3.912  25.615   4.526  1.00 86.81           N  
ATOM   4217  CA  ILE C 240       2.599  25.164   4.974  1.00 86.81           C  
ATOM   4218  C   ILE C 240       2.733  24.416   6.298  1.00 86.81           C  
ATOM   4219  CB  ILE C 240       1.920  24.265   3.916  1.00 86.81           C  
ATOM   4220  O   ILE C 240       3.439  23.408   6.380  1.00 86.81           O  
ATOM   4221  CG1 ILE C 240       1.825  24.998   2.573  1.00 86.81           C  
ATOM   4222  CG2 ILE C 240       0.535  23.819   4.396  1.00 86.81           C  
ATOM   4223  CD1 ILE C 240       1.384  24.113   1.415  1.00 86.81           C  
ATOM   4224  N   ILE C 241       2.042  24.903   7.275  1.00 88.70           N  
ATOM   4225  CA  ILE C 241       2.034  24.257   8.583  1.00 88.70           C  
ATOM   4226  C   ILE C 241       0.756  23.438   8.747  1.00 88.70           C  
ATOM   4227  CB  ILE C 241       2.158  25.292   9.724  1.00 88.70           C  
ATOM   4228  O   ILE C 241      -0.349  23.963   8.591  1.00 88.70           O  
ATOM   4229  CG1 ILE C 241       3.430  26.129   9.551  1.00 88.70           C  
ATOM   4230  CG2 ILE C 241       2.143  24.595  11.088  1.00 88.70           C  
ATOM   4231  CD1 ILE C 241       4.137  26.459  10.858  1.00 88.70           C  
ATOM   4232  N   VAL C 242       0.916  22.280   9.051  1.00 87.32           N  
ATOM   4233  CA  VAL C 242      -0.231  21.409   9.285  1.00 87.32           C  
ATOM   4234  C   VAL C 242      -0.329  21.072  10.771  1.00 87.32           C  
ATOM   4235  CB  VAL C 242      -0.138  20.113   8.449  1.00 87.32           C  
ATOM   4236  O   VAL C 242       0.613  20.531  11.355  1.00 87.32           O  
ATOM   4237  CG1 VAL C 242      -1.361  19.228   8.688  1.00 87.32           C  
ATOM   4238  CG2 VAL C 242       0.003  20.445   6.964  1.00 87.32           C  
ATOM   4239  N   LEU C 243      -1.466  21.353  11.329  1.00 90.11           N  
ATOM   4240  CA  LEU C 243      -1.671  21.103  12.752  1.00 90.11           C  
ATOM   4241  C   LEU C 243      -1.875  19.615  13.018  1.00 90.11           C  
ATOM   4242  CB  LEU C 243      -2.875  21.895  13.268  1.00 90.11           C  
ATOM   4243  O   LEU C 243      -2.629  18.950  12.304  1.00 90.11           O  
ATOM   4244  CG  LEU C 243      -2.787  23.417  13.147  1.00 90.11           C  
ATOM   4245  CD1 LEU C 243      -4.074  24.064  13.647  1.00 90.11           C  
ATOM   4246  CD2 LEU C 243      -1.582  23.947  13.917  1.00 90.11           C  
ATOM   4247  N   ASP C 244      -1.117  19.227  14.050  1.00 88.46           N  
ATOM   4248  CA  ASP C 244      -1.229  17.847  14.512  1.00 88.46           C  
ATOM   4249  C   ASP C 244      -1.634  17.791  15.983  1.00 88.46           C  
ATOM   4250  CB  ASP C 244       0.091  17.102  14.301  1.00 88.46           C  
ATOM   4251  O   ASP C 244      -0.804  18.000  16.870  1.00 88.46           O  
ATOM   4252  CG  ASP C 244      -0.009  15.619  14.611  1.00 88.46           C  
ATOM   4253  OD1 ASP C 244      -1.130  15.066  14.590  1.00 88.46           O  
ATOM   4254  OD2 ASP C 244       1.042  14.998  14.880  1.00 88.46           O  
ATOM   4255  N   GLN C 245      -2.981  17.451  16.230  1.00 88.78           N  
ATOM   4256  CA  GLN C 245      -3.528  17.435  17.583  1.00 88.78           C  
ATOM   4257  C   GLN C 245      -3.065  16.199  18.349  1.00 88.78           C  
ATOM   4258  CB  GLN C 245      -5.056  17.488  17.545  1.00 88.78           C  
ATOM   4259  O   GLN C 245      -3.201  15.074  17.864  1.00 88.78           O  
ATOM   4260  CG  GLN C 245      -5.707  17.430  18.921  1.00 88.78           C  
ATOM   4261  CD  GLN C 245      -7.218  17.319  18.850  1.00 88.78           C  
ATOM   4262  NE2 GLN C 245      -7.788  16.450  19.679  1.00 88.78           N  
ATOM   4263  OE1 GLN C 245      -7.868  18.008  18.058  1.00 88.78           O  
ATOM   4264  N   LYS C 246      -2.623  16.401  19.619  1.00 87.09           N  
ATOM   4265  CA  LYS C 246      -2.246  15.322  20.528  1.00 87.09           C  
ATOM   4266  C   LYS C 246      -3.461  14.788  21.281  1.00 87.09           C  
ATOM   4267  CB  LYS C 246      -1.184  15.802  21.519  1.00 87.09           C  
ATOM   4268  O   LYS C 246      -4.408  15.531  21.549  1.00 87.09           O  
ATOM   4269  CG  LYS C 246       0.149  16.154  20.875  1.00 87.09           C  
ATOM   4270  CD  LYS C 246       1.180  16.569  21.916  1.00 87.09           C  
ATOM   4271  CE  LYS C 246       2.493  16.988  21.269  1.00 87.09           C  
ATOM   4272  NZ  LYS C 246       3.488  17.450  22.282  1.00 87.09           N  
ATOM   4273  N   ASP C 247      -3.408  13.566  21.645  1.00 85.06           N  
ATOM   4274  CA  ASP C 247      -4.481  12.957  22.425  1.00 85.06           C  
ATOM   4275  C   ASP C 247      -4.537  13.544  23.833  1.00 85.06           C  
ATOM   4276  CB  ASP C 247      -4.298  11.439  22.494  1.00 85.06           C  
ATOM   4277  O   ASP C 247      -3.499  13.821  24.438  1.00 85.06           O  
ATOM   4278  CG  ASP C 247      -4.570  10.748  21.170  1.00 85.06           C  
ATOM   4279  OD1 ASP C 247      -5.254  11.336  20.304  1.00 85.06           O  
ATOM   4280  OD2 ASP C 247      -4.099   9.604  20.992  1.00 85.06           O  
ATOM   4281  N   HIS C 248      -5.743  13.722  24.408  1.00 92.25           N  
ATOM   4282  CA  HIS C 248      -5.976  14.214  25.762  1.00 92.25           C  
ATOM   4283  C   HIS C 248      -6.365  13.077  26.701  1.00 92.25           C  
ATOM   4284  CB  HIS C 248      -7.063  15.290  25.761  1.00 92.25           C  
ATOM   4285  O   HIS C 248      -7.043  12.132  26.292  1.00 92.25           O  
ATOM   4286  CG  HIS C 248      -7.119  16.087  27.025  1.00 92.25           C  
ATOM   4287  CD2 HIS C 248      -6.626  17.312  27.327  1.00 92.25           C  
ATOM   4288  ND1 HIS C 248      -7.742  15.630  28.167  1.00 92.25           N  
ATOM   4289  CE1 HIS C 248      -7.629  16.542  29.118  1.00 92.25           C  
ATOM   4290  NE2 HIS C 248      -6.956  17.572  28.634  1.00 92.25           N  
ATOM   4291  N   ALA C 249      -5.981  13.171  27.906  1.00 87.33           N  
ATOM   4292  CA  ALA C 249      -6.176  12.111  28.892  1.00 87.33           C  
ATOM   4293  C   ALA C 249      -7.647  11.987  29.280  1.00 87.33           C  
ATOM   4294  CB  ALA C 249      -5.323  12.374  30.130  1.00 87.33           C  
ATOM   4295  O   ALA C 249      -8.145  10.881  29.503  1.00 87.33           O  
ATOM   4296  N   VAL C 250      -8.409  13.053  29.233  1.00 93.53           N  
ATOM   4297  CA  VAL C 250      -9.753  13.068  29.800  1.00 93.53           C  
ATOM   4298  C   VAL C 250     -10.780  13.287  28.691  1.00 93.53           C  
ATOM   4299  CB  VAL C 250      -9.900  14.159  30.884  1.00 93.53           C  
ATOM   4300  O   VAL C 250     -11.819  12.623  28.658  1.00 93.53           O  
ATOM   4301  CG1 VAL C 250     -11.332  14.203  31.416  1.00 93.53           C  
ATOM   4302  CG2 VAL C 250      -8.911  13.915  32.023  1.00 93.53           C  
ATOM   4303  N   PHE C 251     -10.466  14.140  27.758  1.00 94.33           N  
ATOM   4304  CA  PHE C 251     -11.445  14.542  26.755  1.00 94.33           C  
ATOM   4305  C   PHE C 251     -11.084  13.973  25.388  1.00 94.33           C  
ATOM   4306  CB  PHE C 251     -11.544  16.068  26.679  1.00 94.33           C  
ATOM   4307  O   PHE C 251      -9.904  13.844  25.056  1.00 94.33           O  
ATOM   4308  CG  PHE C 251     -11.990  16.712  27.964  1.00 94.33           C  
ATOM   4309  CD1 PHE C 251     -13.334  16.734  28.317  1.00 94.33           C  
ATOM   4310  CD2 PHE C 251     -11.065  17.296  28.819  1.00 94.33           C  
ATOM   4311  CE1 PHE C 251     -13.750  17.329  29.506  1.00 94.33           C  
ATOM   4312  CE2 PHE C 251     -11.473  17.893  30.009  1.00 94.33           C  
ATOM   4313  CZ  PHE C 251     -12.816  17.909  30.350  1.00 94.33           C  
ATOM   4314  N   THR C 252     -12.155  13.636  24.684  1.00 90.72           N  
ATOM   4315  CA  THR C 252     -12.038  13.285  23.272  1.00 90.72           C  
ATOM   4316  C   THR C 252     -12.892  14.214  22.413  1.00 90.72           C  
ATOM   4317  CB  THR C 252     -12.455  11.824  23.023  1.00 90.72           C  
ATOM   4318  O   THR C 252     -14.078  14.407  22.687  1.00 90.72           O  
ATOM   4319  CG2 THR C 252     -12.087  11.381  21.611  1.00 90.72           C  
ATOM   4320  OG1 THR C 252     -11.788  10.976  23.967  1.00 90.72           O  
ATOM   4321  N   ARG C 253     -12.224  14.732  21.392  1.00 92.40           N  
ATOM   4322  CA  ARG C 253     -12.934  15.655  20.512  1.00 92.40           C  
ATOM   4323  C   ARG C 253     -13.563  14.916  19.336  1.00 92.40           C  
ATOM   4324  CB  ARG C 253     -11.989  16.745  20.001  1.00 92.40           C  
ATOM   4325  O   ARG C 253     -12.913  14.084  18.699  1.00 92.40           O  
ATOM   4326  CG  ARG C 253     -12.631  17.701  19.008  1.00 92.40           C  
ATOM   4327  CD  ARG C 253     -11.667  18.797  18.576  1.00 92.40           C  
ATOM   4328  NE  ARG C 253     -12.244  19.643  17.535  1.00 92.40           N  
ATOM   4329  NH1 ARG C 253     -10.534  21.196  17.560  1.00 92.40           N  
ATOM   4330  NH2 ARG C 253     -12.303  21.455  16.126  1.00 92.40           N  
ATOM   4331  CZ  ARG C 253     -11.692  20.763  17.076  1.00 92.40           C  
ATOM   4332  N   ARG C 254     -14.867  15.218  19.062  1.00 85.22           N  
ATOM   4333  CA  ARG C 254     -15.598  14.827  17.861  1.00 85.22           C  
ATOM   4334  C   ARG C 254     -16.340  16.017  17.260  1.00 85.22           C  
ATOM   4335  CB  ARG C 254     -16.584  13.699  18.174  1.00 85.22           C  
ATOM   4336  O   ARG C 254     -17.444  16.350  17.694  1.00 85.22           O  
ATOM   4337  CG  ARG C 254     -15.932  12.334  18.321  1.00 85.22           C  
ATOM   4338  CD  ARG C 254     -16.966  11.229  18.482  1.00 85.22           C  
ATOM   4339  NE  ARG C 254     -16.343   9.951  18.813  1.00 85.22           N  
ATOM   4340  NH1 ARG C 254     -18.331   8.784  18.964  1.00 85.22           N  
ATOM   4341  NH2 ARG C 254     -16.338   7.713  19.329  1.00 85.22           N  
ATOM   4342  CZ  ARG C 254     -17.005   8.819  19.034  1.00 85.22           C  
ATOM   4343  N   GLY C 255     -15.747  16.590  16.229  1.00 87.63           N  
ATOM   4344  CA  GLY C 255     -16.312  17.820  15.697  1.00 87.63           C  
ATOM   4345  C   GLY C 255     -16.215  18.986  16.662  1.00 87.63           C  
ATOM   4346  O   GLY C 255     -15.119  19.360  17.085  1.00 87.63           O  
ATOM   4347  N   GLU C 256     -17.439  19.565  17.045  1.00 90.60           N  
ATOM   4348  CA  GLU C 256     -17.495  20.700  17.961  1.00 90.60           C  
ATOM   4349  C   GLU C 256     -17.783  20.243  19.389  1.00 90.60           C  
ATOM   4350  CB  GLU C 256     -18.555  21.706  17.507  1.00 90.60           C  
ATOM   4351  O   GLU C 256     -17.751  21.048  20.322  1.00 90.60           O  
ATOM   4352  CG  GLU C 256     -18.323  22.254  16.106  1.00 90.60           C  
ATOM   4353  CD  GLU C 256     -17.067  23.103  15.995  1.00 90.60           C  
ATOM   4354  OE1 GLU C 256     -16.552  23.280  14.867  1.00 90.60           O  
ATOM   4355  OE2 GLU C 256     -16.593  23.594  17.043  1.00 90.60           O  
ATOM   4356  N   ASP C 257     -17.952  18.961  19.529  1.00 92.60           N  
ATOM   4357  CA  ASP C 257     -18.337  18.429  20.832  1.00 92.60           C  
ATOM   4358  C   ASP C 257     -17.142  17.798  21.543  1.00 92.60           C  
ATOM   4359  CB  ASP C 257     -19.462  17.403  20.682  1.00 92.60           C  
ATOM   4360  O   ASP C 257     -16.195  17.348  20.896  1.00 92.60           O  
ATOM   4361  CG  ASP C 257     -20.745  18.004  20.135  1.00 92.60           C  
ATOM   4362  OD1 ASP C 257     -20.983  19.215  20.333  1.00 92.60           O  
ATOM   4363  OD2 ASP C 257     -21.525  17.260  19.503  1.00 92.60           O  
ATOM   4364  N   LEU C 258     -17.150  17.771  22.824  1.00 95.28           N  
ATOM   4365  CA  LEU C 258     -16.186  17.096  23.685  1.00 95.28           C  
ATOM   4366  C   LEU C 258     -16.829  15.910  24.396  1.00 95.28           C  
ATOM   4367  CB  LEU C 258     -15.611  18.072  24.715  1.00 95.28           C  
ATOM   4368  O   LEU C 258     -17.956  16.011  24.886  1.00 95.28           O  
ATOM   4369  CG  LEU C 258     -14.624  19.114  24.185  1.00 95.28           C  
ATOM   4370  CD1 LEU C 258     -14.291  20.130  25.272  1.00 95.28           C  
ATOM   4371  CD2 LEU C 258     -13.358  18.438  23.671  1.00 95.28           C  
ATOM   4372  N   PHE C 259     -16.090  14.809  24.461  1.00 92.40           N  
ATOM   4373  CA  PHE C 259     -16.587  13.599  25.105  1.00 92.40           C  
ATOM   4374  C   PHE C 259     -15.736  13.242  26.318  1.00 92.40           C  
ATOM   4375  CB  PHE C 259     -16.607  12.431  24.115  1.00 92.40           C  
ATOM   4376  O   PHE C 259     -14.510  13.371  26.281  1.00 92.40           O  
ATOM   4377  CG  PHE C 259     -17.705  12.521  23.091  1.00 92.40           C  
ATOM   4378  CD1 PHE C 259     -18.892  11.819  23.260  1.00 92.40           C  
ATOM   4379  CD2 PHE C 259     -17.551  13.309  21.957  1.00 92.40           C  
ATOM   4380  CE1 PHE C 259     -19.911  11.901  22.314  1.00 92.40           C  
ATOM   4381  CE2 PHE C 259     -18.565  13.396  21.007  1.00 92.40           C  
ATOM   4382  CZ  PHE C 259     -19.743  12.691  21.187  1.00 92.40           C  
ATOM   4383  N   MET C 260     -16.357  12.789  27.374  1.00 95.16           N  
ATOM   4384  CA  MET C 260     -15.654  12.299  28.557  1.00 95.16           C  
ATOM   4385  C   MET C 260     -16.448  11.192  29.242  1.00 95.16           C  
ATOM   4386  CB  MET C 260     -15.394  13.442  29.540  1.00 95.16           C  
ATOM   4387  O   MET C 260     -17.648  11.043  29.002  1.00 95.16           O  
ATOM   4388  CG  MET C 260     -16.649  13.960  30.223  1.00 95.16           C  
ATOM   4389  SD  MET C 260     -16.283  15.231  31.496  1.00 95.16           S  
ATOM   4390  CE  MET C 260     -15.411  14.215  32.720  1.00 95.16           C  
ATOM   4391  N   CYS C 261     -15.780  10.399  30.027  1.00 93.56           N  
ATOM   4392  CA  CYS C 261     -16.375   9.362  30.864  1.00 93.56           C  
ATOM   4393  C   CYS C 261     -16.250   9.715  32.341  1.00 93.56           C  
ATOM   4394  CB  CYS C 261     -15.713   8.011  30.596  1.00 93.56           C  
ATOM   4395  O   CYS C 261     -15.196  10.169  32.788  1.00 93.56           O  
ATOM   4396  SG  CYS C 261     -16.708   6.597  31.116  1.00 93.56           S  
ATOM   4397  N   MET C 262     -17.382   9.527  33.096  1.00 95.43           N  
ATOM   4398  CA  MET C 262     -17.383   9.850  34.520  1.00 95.43           C  
ATOM   4399  C   MET C 262     -17.861   8.662  35.348  1.00 95.43           C  
ATOM   4400  CB  MET C 262     -18.266  11.069  34.795  1.00 95.43           C  
ATOM   4401  O   MET C 262     -18.923   8.098  35.077  1.00 95.43           O  
ATOM   4402  CG  MET C 262     -18.296  11.487  36.256  1.00 95.43           C  
ATOM   4403  SD  MET C 262     -19.222  13.049  36.521  1.00 95.43           S  
ATOM   4404  CE  MET C 262     -17.966  14.255  36.010  1.00 95.43           C  
ATOM   4405  N   ASP C 263     -17.133   8.322  36.453  1.00 95.64           N  
ATOM   4406  CA  ASP C 263     -17.497   7.266  37.393  1.00 95.64           C  
ATOM   4407  C   ASP C 263     -18.333   7.821  38.545  1.00 95.64           C  
ATOM   4408  CB  ASP C 263     -16.244   6.577  37.938  1.00 95.64           C  
ATOM   4409  O   ASP C 263     -17.970   8.831  39.152  1.00 95.64           O  
ATOM   4410  CG  ASP C 263     -15.505   5.772  36.883  1.00 95.64           C  
ATOM   4411  OD1 ASP C 263     -16.042   4.747  36.411  1.00 95.64           O  
ATOM   4412  OD2 ASP C 263     -14.374   6.164  36.524  1.00 95.64           O  
ATOM   4413  N   ILE C 264     -19.422   7.137  38.866  1.00 96.12           N  
ATOM   4414  CA  ILE C 264     -20.261   7.523  39.995  1.00 96.12           C  
ATOM   4415  C   ILE C 264     -20.625   6.287  40.814  1.00 96.12           C  
ATOM   4416  CB  ILE C 264     -21.541   8.250  39.524  1.00 96.12           C  
ATOM   4417  O   ILE C 264     -20.623   5.168  40.296  1.00 96.12           O  
ATOM   4418  CG1 ILE C 264     -22.337   7.361  38.562  1.00 96.12           C  
ATOM   4419  CG2 ILE C 264     -21.191   9.590  38.870  1.00 96.12           C  
ATOM   4420  CD1 ILE C 264     -23.706   7.917  38.195  1.00 96.12           C  
ATOM   4421  N   GLN C 265     -20.963   6.455  42.026  1.00 95.72           N  
ATOM   4422  CA  GLN C 265     -21.401   5.374  42.903  1.00 95.72           C  
ATOM   4423  C   GLN C 265     -22.894   5.103  42.739  1.00 95.72           C  
ATOM   4424  CB  GLN C 265     -21.084   5.703  44.362  1.00 95.72           C  
ATOM   4425  O   GLN C 265     -23.626   5.937  42.202  1.00 95.72           O  
ATOM   4426  CG  GLN C 265     -19.606   5.952  44.630  1.00 95.72           C  
ATOM   4427  CD  GLN C 265     -18.764   4.699  44.485  1.00 95.72           C  
ATOM   4428  NE2 GLN C 265     -17.568   4.849  43.926  1.00 95.72           N  
ATOM   4429  OE1 GLN C 265     -19.185   3.604  44.873  1.00 95.72           O  
ATOM   4430  N   LEU C 266     -23.302   3.927  43.232  1.00 93.86           N  
ATOM   4431  CA  LEU C 266     -24.696   3.519  43.095  1.00 93.86           C  
ATOM   4432  C   LEU C 266     -25.624   4.509  43.792  1.00 93.86           C  
ATOM   4433  CB  LEU C 266     -24.903   2.115  43.670  1.00 93.86           C  
ATOM   4434  O   LEU C 266     -26.677   4.862  43.257  1.00 93.86           O  
ATOM   4435  CG  LEU C 266     -26.298   1.512  43.500  1.00 93.86           C  
ATOM   4436  CD1 LEU C 266     -26.642   1.379  42.020  1.00 93.86           C  
ATOM   4437  CD2 LEU C 266     -26.385   0.159  44.197  1.00 93.86           C  
ATOM   4438  N   VAL C 267     -25.240   4.979  44.954  1.00 93.31           N  
ATOM   4439  CA  VAL C 267     -26.056   5.916  45.720  1.00 93.31           C  
ATOM   4440  C   VAL C 267     -26.254   7.202  44.920  1.00 93.31           C  
ATOM   4441  CB  VAL C 267     -25.419   6.234  47.091  1.00 93.31           C  
ATOM   4442  O   VAL C 267     -27.341   7.783  44.928  1.00 93.31           O  
ATOM   4443  CG1 VAL C 267     -24.113   7.007  46.914  1.00 93.31           C  
ATOM   4444  CG2 VAL C 267     -26.396   7.021  47.963  1.00 93.31           C  
ATOM   4445  N   GLU C 268     -25.226   7.642  44.217  1.00 95.62           N  
ATOM   4446  CA  GLU C 268     -25.290   8.839  43.385  1.00 95.62           C  
ATOM   4447  C   GLU C 268     -26.214   8.631  42.188  1.00 95.62           C  
ATOM   4448  CB  GLU C 268     -23.892   9.238  42.906  1.00 95.62           C  
ATOM   4449  O   GLU C 268     -26.980   9.526  41.826  1.00 95.62           O  
ATOM   4450  CG  GLU C 268     -22.958   9.670  44.028  1.00 95.62           C  
ATOM   4451  CD  GLU C 268     -21.529   9.903  43.563  1.00 95.62           C  
ATOM   4452  OE1 GLU C 268     -20.889  10.871  44.030  1.00 95.62           O  
ATOM   4453  OE2 GLU C 268     -21.047   9.110  42.723  1.00 95.62           O  
ATOM   4454  N   ALA C 269     -26.076   7.453  41.636  1.00 95.44           N  
ATOM   4455  CA  ALA C 269     -26.885   7.102  40.472  1.00 95.44           C  
ATOM   4456  C   ALA C 269     -28.371   7.092  40.819  1.00 95.44           C  
ATOM   4457  CB  ALA C 269     -26.461   5.743  39.921  1.00 95.44           C  
ATOM   4458  O   ALA C 269     -29.205   7.517  40.016  1.00 95.44           O  
ATOM   4459  N   LEU C 270     -28.738   6.720  42.089  1.00 93.18           N  
ATOM   4460  CA  LEU C 270     -30.129   6.519  42.479  1.00 93.18           C  
ATOM   4461  C   LEU C 270     -30.676   7.748  43.198  1.00 93.18           C  
ATOM   4462  CB  LEU C 270     -30.262   5.287  43.378  1.00 93.18           C  
ATOM   4463  O   LEU C 270     -31.873   8.034  43.125  1.00 93.18           O  
ATOM   4464  CG  LEU C 270     -29.955   3.937  42.728  1.00 93.18           C  
ATOM   4465  CD1 LEU C 270     -30.013   2.823  43.767  1.00 93.18           C  
ATOM   4466  CD2 LEU C 270     -30.927   3.661  41.586  1.00 93.18           C  
ATOM   4467  N   CYS C 271     -29.811   8.457  43.905  1.00 94.79           N  
ATOM   4468  CA  CYS C 271     -30.303   9.467  44.836  1.00 94.79           C  
ATOM   4469  C   CYS C 271     -29.888  10.865  44.394  1.00 94.79           C  
ATOM   4470  CB  CYS C 271     -29.783   9.193  46.247  1.00 94.79           C  
ATOM   4471  O   CYS C 271     -30.229  11.853  45.046  1.00 94.79           O  
ATOM   4472  SG  CYS C 271     -30.265   7.580  46.900  1.00 94.79           S  
ATOM   4473  N   GLY C 272     -29.151  11.039  43.318  1.00 95.45           N  
ATOM   4474  CA  GLY C 272     -28.682  12.336  42.856  1.00 95.45           C  
ATOM   4475  C   GLY C 272     -27.283  12.671  43.337  1.00 95.45           C  
ATOM   4476  O   GLY C 272     -26.776  12.046  44.271  1.00 95.45           O  
ATOM   4477  N   PHE C 273     -26.633  13.569  42.579  1.00 95.91           N  
ATOM   4478  CA  PHE C 273     -25.274  13.945  42.950  1.00 95.91           C  
ATOM   4479  C   PHE C 273     -24.921  15.318  42.390  1.00 95.91           C  
ATOM   4480  CB  PHE C 273     -24.271  12.900  42.452  1.00 95.91           C  
ATOM   4481  O   PHE C 273     -25.629  15.844  41.530  1.00 95.91           O  
ATOM   4482  CG  PHE C 273     -24.198  12.795  40.952  1.00 95.91           C  
ATOM   4483  CD1 PHE C 273     -24.994  11.886  40.266  1.00 95.91           C  
ATOM   4484  CD2 PHE C 273     -23.333  13.606  40.229  1.00 95.91           C  
ATOM   4485  CE1 PHE C 273     -24.928  11.787  38.878  1.00 95.91           C  
ATOM   4486  CE2 PHE C 273     -23.262  13.513  38.842  1.00 95.91           C  
ATOM   4487  CZ  PHE C 273     -24.060  12.602  38.168  1.00 95.91           C  
ATOM   4488  N   GLN C 274     -23.872  15.927  42.975  1.00 94.85           N  
ATOM   4489  CA  GLN C 274     -23.147  17.083  42.459  1.00 94.85           C  
ATOM   4490  C   GLN C 274     -21.658  16.780  42.314  1.00 94.85           C  
ATOM   4491  CB  GLN C 274     -23.350  18.295  43.370  1.00 94.85           C  
ATOM   4492  O   GLN C 274     -20.998  16.408  43.286  1.00 94.85           O  
ATOM   4493  CG  GLN C 274     -24.753  18.883  43.309  1.00 94.85           C  
ATOM   4494  CD  GLN C 274     -24.909  20.122  44.170  1.00 94.85           C  
ATOM   4495  NE2 GLN C 274     -26.005  20.846  43.975  1.00 94.85           N  
ATOM   4496  OE1 GLN C 274     -24.051  20.425  45.006  1.00 94.85           O  
ATOM   4497  N   LYS C 275     -21.136  17.029  41.082  1.00 95.03           N  
ATOM   4498  CA  LYS C 275     -19.734  16.707  40.831  1.00 95.03           C  
ATOM   4499  C   LYS C 275     -19.060  17.796  40.001  1.00 95.03           C  
ATOM   4500  CB  LYS C 275     -19.611  15.357  40.124  1.00 95.03           C  
ATOM   4501  O   LYS C 275     -19.635  18.287  39.027  1.00 95.03           O  
ATOM   4502  CG  LYS C 275     -19.638  14.161  41.064  1.00 95.03           C  
ATOM   4503  CD  LYS C 275     -19.041  12.922  40.409  1.00 95.03           C  
ATOM   4504  CE  LYS C 275     -18.879  11.784  41.407  1.00 95.03           C  
ATOM   4505  NZ  LYS C 275     -18.048  10.674  40.852  1.00 95.03           N  
ATOM   4506  N   PRO C 276     -17.903  18.109  40.379  1.00 94.38           N  
ATOM   4507  CA  PRO C 276     -17.167  19.136  39.640  1.00 94.38           C  
ATOM   4508  C   PRO C 276     -16.414  18.573  38.437  1.00 94.38           C  
ATOM   4509  CB  PRO C 276     -16.194  19.692  40.683  1.00 94.38           C  
ATOM   4510  O   PRO C 276     -15.926  17.440  38.485  1.00 94.38           O  
ATOM   4511  CG  PRO C 276     -15.983  18.568  41.645  1.00 94.38           C  
ATOM   4512  CD  PRO C 276     -17.217  17.712  41.657  1.00 94.38           C  
ATOM   4513  N   ILE C 277     -16.313  19.337  37.281  1.00 94.58           N  
ATOM   4514  CA  ILE C 277     -15.547  19.007  36.084  1.00 94.58           C  
ATOM   4515  C   ILE C 277     -14.598  20.155  35.747  1.00 94.58           C  
ATOM   4516  CB  ILE C 277     -16.473  18.708  34.884  1.00 94.58           C  
ATOM   4517  O   ILE C 277     -15.021  21.309  35.644  1.00 94.58           O  
ATOM   4518  CG1 ILE C 277     -17.359  17.493  35.184  1.00 94.58           C  
ATOM   4519  CG2 ILE C 277     -15.652  18.486  33.611  1.00 94.58           C  
ATOM   4520  CD1 ILE C 277     -18.415  17.220  34.122  1.00 94.58           C  
ATOM   4521  N   SER C 278     -13.365  19.828  35.642  1.00 94.46           N  
ATOM   4522  CA  SER C 278     -12.379  20.812  35.206  1.00 94.46           C  
ATOM   4523  C   SER C 278     -12.378  20.958  33.688  1.00 94.46           C  
ATOM   4524  CB  SER C 278     -10.982  20.422  35.690  1.00 94.46           C  
ATOM   4525  O   SER C 278     -12.108  19.995  32.967  1.00 94.46           O  
ATOM   4526  OG  SER C 278     -10.919  20.431  37.106  1.00 94.46           O  
ATOM   4527  N   THR C 279     -12.635  22.143  33.171  1.00 93.63           N  
ATOM   4528  CA  THR C 279     -12.731  22.385  31.736  1.00 93.63           C  
ATOM   4529  C   THR C 279     -11.368  22.751  31.156  1.00 93.63           C  
ATOM   4530  CB  THR C 279     -13.741  23.506  31.425  1.00 93.63           C  
ATOM   4531  O   THR C 279     -10.396  22.914  31.897  1.00 93.63           O  
ATOM   4532  CG2 THR C 279     -15.141  23.130  31.899  1.00 93.63           C  
ATOM   4533  OG1 THR C 279     -13.331  24.708  32.088  1.00 93.63           O  
ATOM   4534  N   LEU C 280     -11.236  22.843  29.854  1.00 94.87           N  
ATOM   4535  CA  LEU C 280      -9.981  23.055  29.142  1.00 94.87           C  
ATOM   4536  C   LEU C 280      -9.483  24.484  29.333  1.00 94.87           C  
ATOM   4537  CB  LEU C 280     -10.154  22.758  27.650  1.00 94.87           C  
ATOM   4538  O   LEU C 280      -8.311  24.776  29.085  1.00 94.87           O  
ATOM   4539  CG  LEU C 280     -10.362  21.291  27.271  1.00 94.87           C  
ATOM   4540  CD1 LEU C 280     -10.724  21.171  25.794  1.00 94.87           C  
ATOM   4541  CD2 LEU C 280      -9.115  20.473  27.589  1.00 94.87           C  
ATOM   4542  N   ASP C 281     -10.327  25.446  29.793  1.00 91.93           N  
ATOM   4543  CA  ASP C 281      -9.945  26.828  30.067  1.00 91.93           C  
ATOM   4544  C   ASP C 281      -9.708  27.047  31.559  1.00 91.93           C  
ATOM   4545  CB  ASP C 281     -11.018  27.792  29.557  1.00 91.93           C  
ATOM   4546  O   ASP C 281      -9.809  28.173  32.050  1.00 91.93           O  
ATOM   4547  CG  ASP C 281     -12.383  27.540  30.174  1.00 91.93           C  
ATOM   4548  OD1 ASP C 281     -12.570  26.497  30.836  1.00 91.93           O  
ATOM   4549  OD2 ASP C 281     -13.280  28.391  29.993  1.00 91.93           O  
ATOM   4550  N   ASN C 282      -9.580  26.032  32.397  1.00 91.05           N  
ATOM   4551  CA  ASN C 282      -9.217  26.038  33.810  1.00 91.05           C  
ATOM   4552  C   ASN C 282     -10.374  26.513  34.684  1.00 91.05           C  
ATOM   4553  CB  ASN C 282      -7.982  26.912  34.043  1.00 91.05           C  
ATOM   4554  O   ASN C 282     -10.161  26.976  35.807  1.00 91.05           O  
ATOM   4555  CG  ASN C 282      -6.710  26.277  33.518  1.00 91.05           C  
ATOM   4556  ND2 ASN C 282      -5.724  27.105  33.195  1.00 91.05           N  
ATOM   4557  OD1 ASN C 282      -6.614  25.053  33.403  1.00 91.05           O  
ATOM   4558  N   ARG C 283     -11.587  26.432  34.220  1.00 91.02           N  
ATOM   4559  CA  ARG C 283     -12.789  26.628  35.023  1.00 91.02           C  
ATOM   4560  C   ARG C 283     -13.271  25.309  35.618  1.00 91.02           C  
ATOM   4561  CB  ARG C 283     -13.900  27.261  34.183  1.00 91.02           C  
ATOM   4562  O   ARG C 283     -12.886  24.234  35.153  1.00 91.02           O  
ATOM   4563  CG  ARG C 283     -13.610  28.690  33.754  1.00 91.02           C  
ATOM   4564  CD  ARG C 283     -14.776  29.296  32.986  1.00 91.02           C  
ATOM   4565  NE  ARG C 283     -15.115  28.503  31.807  1.00 91.02           N  
ATOM   4566  NH1 ARG C 283     -17.374  28.387  32.279  1.00 91.02           N  
ATOM   4567  NH2 ARG C 283     -16.537  27.373  30.401  1.00 91.02           N  
ATOM   4568  CZ  ARG C 283     -16.341  28.090  31.498  1.00 91.02           C  
ATOM   4569  N   THR C 284     -13.941  25.437  36.659  1.00 93.01           N  
ATOM   4570  CA  THR C 284     -14.584  24.272  37.256  1.00 93.01           C  
ATOM   4571  C   THR C 284     -16.103  24.394  37.178  1.00 93.01           C  
ATOM   4572  CB  THR C 284     -14.156  24.088  38.724  1.00 93.01           C  
ATOM   4573  O   THR C 284     -16.678  25.372  37.660  1.00 93.01           O  
ATOM   4574  CG2 THR C 284     -14.682  22.774  39.290  1.00 93.01           C  
ATOM   4575  OG1 THR C 284     -12.725  24.090  38.802  1.00 93.01           O  
ATOM   4576  N   ILE C 285     -16.763  23.492  36.496  1.00 92.62           N  
ATOM   4577  CA  ILE C 285     -18.221  23.459  36.438  1.00 92.62           C  
ATOM   4578  C   ILE C 285     -18.746  22.330  37.322  1.00 92.62           C  
ATOM   4579  CB  ILE C 285     -18.724  23.283  34.988  1.00 92.62           C  
ATOM   4580  O   ILE C 285     -18.111  21.280  37.442  1.00 92.62           O  
ATOM   4581  CG1 ILE C 285     -18.159  21.995  34.378  1.00 92.62           C  
ATOM   4582  CG2 ILE C 285     -18.353  24.501  34.136  1.00 92.62           C  
ATOM   4583  CD1 ILE C 285     -18.760  21.634  33.027  1.00 92.62           C  
ATOM   4584  N   VAL C 286     -19.879  22.584  37.995  1.00 93.60           N  
ATOM   4585  CA  VAL C 286     -20.502  21.579  38.850  1.00 93.60           C  
ATOM   4586  C   VAL C 286     -21.760  21.035  38.177  1.00 93.60           C  
ATOM   4587  CB  VAL C 286     -20.847  22.153  40.242  1.00 93.60           C  
ATOM   4588  O   VAL C 286     -22.694  21.789  37.892  1.00 93.60           O  
ATOM   4589  CG1 VAL C 286     -21.518  21.092  41.113  1.00 93.60           C  
ATOM   4590  CG2 VAL C 286     -19.591  22.692  40.923  1.00 93.60           C  
ATOM   4591  N   ILE C 287     -21.716  19.789  37.888  1.00 94.68           N  
ATOM   4592  CA  ILE C 287     -22.891  19.170  37.284  1.00 94.68           C  
ATOM   4593  C   ILE C 287     -23.782  18.582  38.376  1.00 94.68           C  
ATOM   4594  CB  ILE C 287     -22.494  18.074  36.269  1.00 94.68           C  
ATOM   4595  O   ILE C 287     -23.286  18.060  39.377  1.00 94.68           O  
ATOM   4596  CG1 ILE C 287     -21.636  17.002  36.950  1.00 94.68           C  
ATOM   4597  CG2 ILE C 287     -21.760  18.687  35.073  1.00 94.68           C  
ATOM   4598  CD1 ILE C 287     -21.431  15.748  36.110  1.00 94.68           C  
ATOM   4599  N   THR C 288     -25.126  18.715  38.171  1.00 93.73           N  
ATOM   4600  CA  THR C 288     -26.075  18.305  39.200  1.00 93.73           C  
ATOM   4601  C   THR C 288     -27.127  17.363  38.622  1.00 93.73           C  
ATOM   4602  CB  THR C 288     -26.768  19.524  39.838  1.00 93.73           C  
ATOM   4603  O   THR C 288     -27.677  17.621  37.549  1.00 93.73           O  
ATOM   4604  CG2 THR C 288     -27.642  19.105  41.016  1.00 93.73           C  
ATOM   4605  OG1 THR C 288     -25.773  20.445  40.299  1.00 93.73           O  
ATOM   4606  N   SER C 289     -27.194  16.279  39.220  1.00 93.60           N  
ATOM   4607  CA  SER C 289     -28.346  15.401  39.042  1.00 93.60           C  
ATOM   4608  C   SER C 289     -29.264  15.441  40.259  1.00 93.60           C  
ATOM   4609  CB  SER C 289     -27.892  13.965  38.782  1.00 93.60           C  
ATOM   4610  O   SER C 289     -28.826  15.186  41.382  1.00 93.60           O  
ATOM   4611  OG  SER C 289     -29.007  13.101  38.645  1.00 93.60           O  
ATOM   4612  N   HIS C 290     -30.513  15.764  40.137  1.00 92.08           N  
ATOM   4613  CA  HIS C 290     -31.452  15.949  41.237  1.00 92.08           C  
ATOM   4614  C   HIS C 290     -31.953  14.609  41.766  1.00 92.08           C  
ATOM   4615  CB  HIS C 290     -32.635  16.813  40.793  1.00 92.08           C  
ATOM   4616  O   HIS C 290     -32.050  13.637  41.014  1.00 92.08           O  
ATOM   4617  CG  HIS C 290     -32.253  18.213  40.433  1.00 92.08           C  
ATOM   4618  CD2 HIS C 290     -32.313  18.876  39.254  1.00 92.08           C  
ATOM   4619  ND1 HIS C 290     -31.733  19.102  41.350  1.00 92.08           N  
ATOM   4620  CE1 HIS C 290     -31.491  20.254  40.748  1.00 92.08           C  
ATOM   4621  NE2 HIS C 290     -31.834  20.144  39.476  1.00 92.08           N  
ATOM   4622  N   PRO C 291     -32.309  14.620  43.087  1.00 89.08           N  
ATOM   4623  CA  PRO C 291     -32.892  13.401  43.653  1.00 89.08           C  
ATOM   4624  C   PRO C 291     -34.157  12.958  42.923  1.00 89.08           C  
ATOM   4625  CB  PRO C 291     -33.205  13.798  45.098  1.00 89.08           C  
ATOM   4626  O   PRO C 291     -35.005  13.790  42.589  1.00 89.08           O  
ATOM   4627  CG  PRO C 291     -32.310  14.962  45.377  1.00 89.08           C  
ATOM   4628  CD  PRO C 291     -32.067  15.697  44.090  1.00 89.08           C  
ATOM   4629  N   GLY C 292     -34.264  11.743  42.644  1.00 87.71           N  
ATOM   4630  CA  GLY C 292     -35.391  11.207  41.896  1.00 87.71           C  
ATOM   4631  C   GLY C 292     -35.068  10.945  40.437  1.00 87.71           C  
ATOM   4632  O   GLY C 292     -35.770  10.184  39.768  1.00 87.71           O  
ATOM   4633  N   GLN C 293     -33.948  11.635  39.969  1.00 90.85           N  
ATOM   4634  CA  GLN C 293     -33.490  11.404  38.603  1.00 90.85           C  
ATOM   4635  C   GLN C 293     -32.454  10.285  38.552  1.00 90.85           C  
ATOM   4636  CB  GLN C 293     -32.907  12.686  38.007  1.00 90.85           C  
ATOM   4637  O   GLN C 293     -31.336  10.444  39.046  1.00 90.85           O  
ATOM   4638  CG  GLN C 293     -33.960  13.698  37.576  1.00 90.85           C  
ATOM   4639  CD  GLN C 293     -33.362  14.913  36.892  1.00 90.85           C  
ATOM   4640  NE2 GLN C 293     -34.220  15.780  36.366  1.00 90.85           N  
ATOM   4641  OE1 GLN C 293     -32.138  15.071  36.837  1.00 90.85           O  
ATOM   4642  N   ILE C 294     -32.792   9.192  37.945  1.00 92.17           N  
ATOM   4643  CA  ILE C 294     -31.933   8.013  37.944  1.00 92.17           C  
ATOM   4644  C   ILE C 294     -30.960   8.084  36.770  1.00 92.17           C  
ATOM   4645  CB  ILE C 294     -32.762   6.711  37.876  1.00 92.17           C  
ATOM   4646  O   ILE C 294     -31.354   8.411  35.648  1.00 92.17           O  
ATOM   4647  CG1 ILE C 294     -33.683   6.598  39.096  1.00 92.17           C  
ATOM   4648  CG2 ILE C 294     -31.842   5.491  37.769  1.00 92.17           C  
ATOM   4649  CD1 ILE C 294     -34.676   5.447  39.018  1.00 92.17           C  
ATOM   4650  N   VAL C 295     -29.741   7.892  37.065  1.00 92.60           N  
ATOM   4651  CA  VAL C 295     -28.714   7.758  36.038  1.00 92.60           C  
ATOM   4652  C   VAL C 295     -28.307   6.293  35.901  1.00 92.60           C  
ATOM   4653  CB  VAL C 295     -27.476   8.627  36.356  1.00 92.60           C  
ATOM   4654  O   VAL C 295     -27.711   5.719  36.816  1.00 92.60           O  
ATOM   4655  CG1 VAL C 295     -26.413   8.471  35.270  1.00 92.60           C  
ATOM   4656  CG2 VAL C 295     -27.879  10.093  36.507  1.00 92.60           C  
ATOM   4657  N   LYS C 296     -28.587   5.693  34.771  1.00 90.83           N  
ATOM   4658  CA  LYS C 296     -28.261   4.290  34.529  1.00 90.83           C  
ATOM   4659  C   LYS C 296     -26.813   4.132  34.074  1.00 90.83           C  
ATOM   4660  CB  LYS C 296     -29.206   3.692  33.485  1.00 90.83           C  
ATOM   4661  O   LYS C 296     -26.214   5.075  33.554  1.00 90.83           O  
ATOM   4662  CG  LYS C 296     -30.669   3.691  33.903  1.00 90.83           C  
ATOM   4663  CD  LYS C 296     -31.562   3.118  32.810  1.00 90.83           C  
ATOM   4664  CE  LYS C 296     -33.035   3.214  33.183  1.00 90.83           C  
ATOM   4665  NZ  LYS C 296     -33.916   2.678  32.102  1.00 90.83           N  
ATOM   4666  N   HIS C 297     -26.295   2.951  34.344  1.00 86.51           N  
ATOM   4667  CA  HIS C 297     -24.981   2.640  33.795  1.00 86.51           C  
ATOM   4668  C   HIS C 297     -24.971   2.781  32.276  1.00 86.51           C  
ATOM   4669  CB  HIS C 297     -24.553   1.227  34.194  1.00 86.51           C  
ATOM   4670  O   HIS C 297     -25.848   2.247  31.594  1.00 86.51           O  
ATOM   4671  CG  HIS C 297     -23.171   0.869  33.747  1.00 86.51           C  
ATOM   4672  CD2 HIS C 297     -22.740   0.095  32.724  1.00 86.51           C  
ATOM   4673  ND1 HIS C 297     -22.041   1.327  34.388  1.00 86.51           N  
ATOM   4674  CE1 HIS C 297     -20.971   0.848  33.776  1.00 86.51           C  
ATOM   4675  NE2 HIS C 297     -21.368   0.098  32.763  1.00 86.51           N  
ATOM   4676  N   GLY C 298     -24.036   3.574  31.736  1.00 87.21           N  
ATOM   4677  CA  GLY C 298     -23.927   3.772  30.300  1.00 87.21           C  
ATOM   4678  C   GLY C 298     -24.745   4.947  29.797  1.00 87.21           C  
ATOM   4679  O   GLY C 298     -24.700   5.278  28.610  1.00 87.21           O  
ATOM   4680  N   ASP C 299     -25.522   5.590  30.638  1.00 90.99           N  
ATOM   4681  CA  ASP C 299     -26.322   6.748  30.250  1.00 90.99           C  
ATOM   4682  C   ASP C 299     -25.441   7.863  29.693  1.00 90.99           C  
ATOM   4683  CB  ASP C 299     -27.132   7.264  31.442  1.00 90.99           C  
ATOM   4684  O   ASP C 299     -24.311   8.055  30.147  1.00 90.99           O  
ATOM   4685  CG  ASP C 299     -28.565   6.760  31.447  1.00 90.99           C  
ATOM   4686  OD1 ASP C 299     -28.912   5.899  30.610  1.00 90.99           O  
ATOM   4687  OD2 ASP C 299     -29.355   7.231  32.294  1.00 90.99           O  
ATOM   4688  N   ILE C 300     -25.914   8.542  28.695  1.00 90.62           N  
ATOM   4689  CA  ILE C 300     -25.221   9.669  28.080  1.00 90.62           C  
ATOM   4690  C   ILE C 300     -26.025  10.949  28.297  1.00 90.62           C  
ATOM   4691  CB  ILE C 300     -24.985   9.432  26.572  1.00 90.62           C  
ATOM   4692  O   ILE C 300     -27.209  11.010  27.958  1.00 90.62           O  
ATOM   4693  CG1 ILE C 300     -24.168   8.154  26.353  1.00 90.62           C  
ATOM   4694  CG2 ILE C 300     -24.290  10.641  25.938  1.00 90.62           C  
ATOM   4695  CD1 ILE C 300     -24.032   7.749  24.892  1.00 90.62           C  
ATOM   4696  N   LYS C 301     -25.441  11.883  28.896  1.00 92.34           N  
ATOM   4697  CA  LYS C 301     -26.031  13.200  29.119  1.00 92.34           C  
ATOM   4698  C   LYS C 301     -25.085  14.309  28.668  1.00 92.34           C  
ATOM   4699  CB  LYS C 301     -26.389  13.384  30.594  1.00 92.34           C  
ATOM   4700  O   LYS C 301     -23.903  14.062  28.421  1.00 92.34           O  
ATOM   4701  CG  LYS C 301     -27.431  12.400  31.106  1.00 92.34           C  
ATOM   4702  CD  LYS C 301     -28.015  12.848  32.440  1.00 92.34           C  
ATOM   4703  CE  LYS C 301     -29.098  11.894  32.926  1.00 92.34           C  
ATOM   4704  NZ  LYS C 301     -29.888  12.479  34.050  1.00 92.34           N  
ATOM   4705  N   CYS C 302     -25.608  15.517  28.478  1.00 92.78           N  
ATOM   4706  CA  CYS C 302     -24.725  16.547  27.943  1.00 92.78           C  
ATOM   4707  C   CYS C 302     -24.905  17.862  28.692  1.00 92.78           C  
ATOM   4708  CB  CYS C 302     -24.988  16.759  26.453  1.00 92.78           C  
ATOM   4709  O   CYS C 302     -25.920  18.068  29.360  1.00 92.78           O  
ATOM   4710  SG  CYS C 302     -26.604  17.481  26.094  1.00 92.78           S  
ATOM   4711  N   VAL C 303     -23.977  18.684  28.685  1.00 92.98           N  
ATOM   4712  CA  VAL C 303     -23.985  20.073  29.133  1.00 92.98           C  
ATOM   4713  C   VAL C 303     -23.852  21.004  27.930  1.00 92.98           C  
ATOM   4714  CB  VAL C 303     -22.853  20.348  30.148  1.00 92.98           C  
ATOM   4715  O   VAL C 303     -22.851  20.961  27.211  1.00 92.98           O  
ATOM   4716  CG1 VAL C 303     -22.950  21.773  30.691  1.00 92.98           C  
ATOM   4717  CG2 VAL C 303     -22.902  19.333  31.289  1.00 92.98           C  
ATOM   4718  N   LEU C 304     -24.812  21.882  27.711  1.00 90.12           N  
ATOM   4719  CA  LEU C 304     -24.831  22.758  26.545  1.00 90.12           C  
ATOM   4720  C   LEU C 304     -23.780  23.856  26.672  1.00 90.12           C  
ATOM   4721  CB  LEU C 304     -26.218  23.381  26.366  1.00 90.12           C  
ATOM   4722  O   LEU C 304     -23.505  24.332  27.775  1.00 90.12           O  
ATOM   4723  CG  LEU C 304     -27.362  22.413  26.059  1.00 90.12           C  
ATOM   4724  CD1 LEU C 304     -28.707  23.103  26.255  1.00 90.12           C  
ATOM   4725  CD2 LEU C 304     -27.236  21.868  24.641  1.00 90.12           C  
ATOM   4726  N   ASN C 305     -23.115  24.245  25.520  1.00 87.26           N  
ATOM   4727  CA  ASN C 305     -22.191  25.364  25.371  1.00 87.26           C  
ATOM   4728  C   ASN C 305     -20.914  25.147  26.178  1.00 87.26           C  
ATOM   4729  CB  ASN C 305     -22.864  26.674  25.785  1.00 87.26           C  
ATOM   4730  O   ASN C 305     -20.330  26.102  26.693  1.00 87.26           O  
ATOM   4731  CG  ASN C 305     -22.755  27.748  24.720  1.00 87.26           C  
ATOM   4732  ND2 ASN C 305     -23.182  28.960  25.054  1.00 87.26           N  
ATOM   4733  OD1 ASN C 305     -22.293  27.489  23.605  1.00 87.26           O  
ATOM   4734  N   GLU C 306     -20.596  23.841  26.359  1.00 93.94           N  
ATOM   4735  CA  GLU C 306     -19.377  23.524  27.096  1.00 93.94           C  
ATOM   4736  C   GLU C 306     -18.464  22.609  26.285  1.00 93.94           C  
ATOM   4737  CB  GLU C 306     -19.714  22.874  28.440  1.00 93.94           C  
ATOM   4738  O   GLU C 306     -17.638  21.888  26.850  1.00 93.94           O  
ATOM   4739  CG  GLU C 306     -20.288  23.842  29.465  1.00 93.94           C  
ATOM   4740  CD  GLU C 306     -19.305  24.925  29.883  1.00 93.94           C  
ATOM   4741  OE1 GLU C 306     -19.749  26.015  30.308  1.00 93.94           O  
ATOM   4742  OE2 GLU C 306     -18.082  24.681  29.783  1.00 93.94           O  
ATOM   4743  N   GLY C 307     -18.666  22.550  24.964  1.00 95.00           N  
ATOM   4744  CA  GLY C 307     -17.780  21.833  24.062  1.00 95.00           C  
ATOM   4745  C   GLY C 307     -16.649  22.693  23.529  1.00 95.00           C  
ATOM   4746  O   GLY C 307     -16.108  23.533  24.251  1.00 95.00           O  
ATOM   4747  N   MET C 308     -16.161  22.400  22.239  1.00 95.00           N  
ATOM   4748  CA  MET C 308     -15.100  23.158  21.582  1.00 95.00           C  
ATOM   4749  C   MET C 308     -15.636  24.470  21.020  1.00 95.00           C  
ATOM   4750  CB  MET C 308     -14.460  22.332  20.465  1.00 95.00           C  
ATOM   4751  O   MET C 308     -16.755  24.519  20.507  1.00 95.00           O  
ATOM   4752  CG  MET C 308     -13.494  21.270  20.963  1.00 95.00           C  
ATOM   4753  SD  MET C 308     -12.003  21.992  21.753  1.00 95.00           S  
ATOM   4754  CE  MET C 308     -11.170  22.679  20.295  1.00 95.00           C  
ATOM   4755  N   PRO C 309     -14.819  25.466  21.107  1.00 92.78           N  
ATOM   4756  CA  PRO C 309     -15.213  26.679  20.388  1.00 92.78           C  
ATOM   4757  C   PRO C 309     -15.323  26.462  18.880  1.00 92.78           C  
ATOM   4758  CB  PRO C 309     -14.088  27.665  20.717  1.00 92.78           C  
ATOM   4759  O   PRO C 309     -14.569  25.669  18.310  1.00 92.78           O  
ATOM   4760  CG  PRO C 309     -12.998  26.821  21.293  1.00 92.78           C  
ATOM   4761  CD  PRO C 309     -13.574  25.485  21.665  1.00 92.78           C  
ATOM   4762  N   ILE C 310     -16.282  27.110  18.271  1.00 85.47           N  
ATOM   4763  CA  ILE C 310     -16.459  27.000  16.827  1.00 85.47           C  
ATOM   4764  C   ILE C 310     -15.493  27.946  16.116  1.00 85.47           C  
ATOM   4765  CB  ILE C 310     -17.914  27.308  16.410  1.00 85.47           C  
ATOM   4766  O   ILE C 310     -15.413  29.130  16.452  1.00 85.47           O  
ATOM   4767  CG1 ILE C 310     -18.886  26.362  17.124  1.00 85.47           C  
ATOM   4768  CG2 ILE C 310     -18.073  27.211  14.890  1.00 85.47           C  
ATOM   4769  CD1 ILE C 310     -20.354  26.658  16.850  1.00 85.47           C  
ATOM   4770  N   TYR C 311     -14.721  27.484  15.178  1.00 86.43           N  
ATOM   4771  CA  TYR C 311     -13.721  28.241  14.434  1.00 86.43           C  
ATOM   4772  C   TYR C 311     -14.355  29.430  13.722  1.00 86.43           C  
ATOM   4773  CB  TYR C 311     -13.014  27.341  13.416  1.00 86.43           C  
ATOM   4774  O   TYR C 311     -15.392  29.290  13.069  1.00 86.43           O  
ATOM   4775  CG  TYR C 311     -11.914  28.037  12.651  1.00 86.43           C  
ATOM   4776  CD1 TYR C 311     -12.013  28.234  11.276  1.00 86.43           C  
ATOM   4777  CD2 TYR C 311     -10.774  28.497  13.301  1.00 86.43           C  
ATOM   4778  CE1 TYR C 311     -11.002  28.873  10.566  1.00 86.43           C  
ATOM   4779  CE2 TYR C 311      -9.757  29.137  12.602  1.00 86.43           C  
ATOM   4780  OH  TYR C 311      -8.875  29.954  10.539  1.00 86.43           O  
ATOM   4781  CZ  TYR C 311      -9.880  29.321  11.237  1.00 86.43           C  
ATOM   4782  N   ARG C 312     -13.928  30.668  13.966  1.00 80.44           N  
ATOM   4783  CA  ARG C 312     -14.389  31.930  13.396  1.00 80.44           C  
ATOM   4784  C   ARG C 312     -15.615  32.451  14.139  1.00 80.44           C  
ATOM   4785  CB  ARG C 312     -14.710  31.763  11.909  1.00 80.44           C  
ATOM   4786  O   ARG C 312     -16.101  33.547  13.852  1.00 80.44           O  
ATOM   4787  CG  ARG C 312     -13.485  31.547  11.035  1.00 80.44           C  
ATOM   4788  CD  ARG C 312     -13.824  31.641   9.554  1.00 80.44           C  
ATOM   4789  NE  ARG C 312     -12.644  31.444   8.717  1.00 80.44           N  
ATOM   4790  NH1 ARG C 312     -13.796  31.522   6.716  1.00 80.44           N  
ATOM   4791  NH2 ARG C 312     -11.525  31.209   6.725  1.00 80.44           N  
ATOM   4792  CZ  ARG C 312     -12.658  31.392   7.388  1.00 80.44           C  
ATOM   4793  N   ARG C 313     -16.216  31.622  15.122  1.00 83.39           N  
ATOM   4794  CA  ARG C 313     -17.260  32.009  16.064  1.00 83.39           C  
ATOM   4795  C   ARG C 313     -16.925  31.539  17.476  1.00 83.39           C  
ATOM   4796  CB  ARG C 313     -18.614  31.442  15.630  1.00 83.39           C  
ATOM   4797  O   ARG C 313     -17.638  30.710  18.045  1.00 83.39           O  
ATOM   4798  CG  ARG C 313     -19.113  31.989  14.303  1.00 83.39           C  
ATOM   4799  CD  ARG C 313     -20.460  31.393  13.918  1.00 83.39           C  
ATOM   4800  NE  ARG C 313     -20.309  30.098  13.262  1.00 83.39           N  
ATOM   4801  NH1 ARG C 313     -22.563  29.813  12.845  1.00 83.39           N  
ATOM   4802  NH2 ARG C 313     -21.060  28.211  12.189  1.00 83.39           N  
ATOM   4803  CZ  ARG C 313     -21.311  29.377  12.767  1.00 83.39           C  
ATOM   4804  N   PRO C 314     -15.978  32.084  18.002  1.00 73.55           N  
ATOM   4805  CA  PRO C 314     -15.377  31.540  19.222  1.00 73.55           C  
ATOM   4806  C   PRO C 314     -16.285  31.686  20.442  1.00 73.55           C  
ATOM   4807  CB  PRO C 314     -14.102  32.371  19.388  1.00 73.55           C  
ATOM   4808  O   PRO C 314     -16.086  31.002  21.449  1.00 73.55           O  
ATOM   4809  CG  PRO C 314     -14.296  33.552  18.493  1.00 73.55           C  
ATOM   4810  CD  PRO C 314     -15.373  33.225  17.499  1.00 73.55           C  
ATOM   4811  N   TYR C 315     -17.390  32.443  20.374  1.00 75.99           N  
ATOM   4812  CA  TYR C 315     -18.257  32.644  21.529  1.00 75.99           C  
ATOM   4813  C   TYR C 315     -19.346  31.579  21.585  1.00 75.99           C  
ATOM   4814  CB  TYR C 315     -18.891  34.038  21.489  1.00 75.99           C  
ATOM   4815  O   TYR C 315     -20.070  31.475  22.578  1.00 75.99           O  
ATOM   4816  CG  TYR C 315     -17.885  35.163  21.485  1.00 75.99           C  
ATOM   4817  CD1 TYR C 315     -17.229  35.541  22.655  1.00 75.99           C  
ATOM   4818  CD2 TYR C 315     -17.588  35.850  20.313  1.00 75.99           C  
ATOM   4819  CE1 TYR C 315     -16.302  36.578  22.656  1.00 75.99           C  
ATOM   4820  CE2 TYR C 315     -16.663  36.889  20.303  1.00 75.99           C  
ATOM   4821  OH  TYR C 315     -15.110  38.272  21.473  1.00 75.99           O  
ATOM   4822  CZ  TYR C 315     -16.026  37.245  21.477  1.00 75.99           C  
ATOM   4823  N   GLU C 316     -19.391  30.850  20.566  1.00 83.50           N  
ATOM   4824  CA  GLU C 316     -20.274  29.688  20.540  1.00 83.50           C  
ATOM   4825  C   GLU C 316     -19.485  28.392  20.705  1.00 83.50           C  
ATOM   4826  CB  GLU C 316     -21.077  29.652  19.237  1.00 83.50           C  
ATOM   4827  O   GLU C 316     -18.423  28.224  20.101  1.00 83.50           O  
ATOM   4828  CG  GLU C 316     -22.025  30.829  19.066  1.00 83.50           C  
ATOM   4829  CD  GLU C 316     -22.817  30.779  17.770  1.00 83.50           C  
ATOM   4830  OE1 GLU C 316     -23.340  31.831  17.336  1.00 83.50           O  
ATOM   4831  OE2 GLU C 316     -22.918  29.678  17.183  1.00 83.50           O  
ATOM   4832  N   LYS C 317     -19.978  27.577  21.545  1.00 91.05           N  
ATOM   4833  CA  LYS C 317     -19.281  26.320  21.807  1.00 91.05           C  
ATOM   4834  C   LYS C 317     -20.201  25.124  21.580  1.00 91.05           C  
ATOM   4835  CB  LYS C 317     -18.734  26.297  23.235  1.00 91.05           C  
ATOM   4836  O   LYS C 317     -21.426  25.262  21.610  1.00 91.05           O  
ATOM   4837  CG  LYS C 317     -17.667  27.348  23.506  1.00 91.05           C  
ATOM   4838  CD  LYS C 317     -17.156  27.269  24.939  1.00 91.05           C  
ATOM   4839  CE  LYS C 317     -16.149  28.373  25.236  1.00 91.05           C  
ATOM   4840  NZ  LYS C 317     -15.668  28.318  26.648  1.00 91.05           N  
ATOM   4841  N   GLY C 318     -19.618  24.039  21.274  1.00 92.63           N  
ATOM   4842  CA  GLY C 318     -20.376  22.801  21.179  1.00 92.63           C  
ATOM   4843  C   GLY C 318     -20.829  22.274  22.528  1.00 92.63           C  
ATOM   4844  O   GLY C 318     -20.994  23.043  23.477  1.00 92.63           O  
ATOM   4845  N   ARG C 319     -21.142  20.914  22.559  1.00 92.97           N  
ATOM   4846  CA  ARG C 319     -21.651  20.282  23.772  1.00 92.97           C  
ATOM   4847  C   ARG C 319     -20.561  19.476  24.469  1.00 92.97           C  
ATOM   4848  CB  ARG C 319     -22.844  19.380  23.448  1.00 92.97           C  
ATOM   4849  O   ARG C 319     -19.671  18.929  23.814  1.00 92.97           O  
ATOM   4850  CG  ARG C 319     -23.970  20.087  22.711  1.00 92.97           C  
ATOM   4851  CD  ARG C 319     -24.978  19.100  22.140  1.00 92.97           C  
ATOM   4852  NE  ARG C 319     -24.426  18.357  21.011  1.00 92.97           N  
ATOM   4853  NH1 ARG C 319     -26.397  17.267  20.497  1.00 92.97           N  
ATOM   4854  NH2 ARG C 319     -24.510  16.880  19.254  1.00 92.97           N  
ATOM   4855  CZ  ARG C 319     -25.112  17.503  20.257  1.00 92.97           C  
ATOM   4856  N   LEU C 320     -20.682  19.444  25.758  1.00 95.73           N  
ATOM   4857  CA  LEU C 320     -19.941  18.458  26.537  1.00 95.73           C  
ATOM   4858  C   LEU C 320     -20.790  17.216  26.788  1.00 95.73           C  
ATOM   4859  CB  LEU C 320     -19.486  19.058  27.869  1.00 95.73           C  
ATOM   4860  O   LEU C 320     -21.792  17.278  27.503  1.00 95.73           O  
ATOM   4861  CG  LEU C 320     -18.769  18.108  28.831  1.00 95.73           C  
ATOM   4862  CD1 LEU C 320     -17.447  17.643  28.229  1.00 95.73           C  
ATOM   4863  CD2 LEU C 320     -18.541  18.784  30.179  1.00 95.73           C  
ATOM   4864  N   ILE C 321     -20.428  16.138  26.229  1.00 94.02           N  
ATOM   4865  CA  ILE C 321     -21.171  14.887  26.338  1.00 94.02           C  
ATOM   4866  C   ILE C 321     -20.498  13.975  27.361  1.00 94.02           C  
ATOM   4867  CB  ILE C 321     -21.278  14.173  24.972  1.00 94.02           C  
ATOM   4868  O   ILE C 321     -19.310  13.666  27.241  1.00 94.02           O  
ATOM   4869  CG1 ILE C 321     -21.959  15.084  23.944  1.00 94.02           C  
ATOM   4870  CG2 ILE C 321     -22.032  12.847  25.113  1.00 94.02           C  
ATOM   4871  CD1 ILE C 321     -21.944  14.536  22.524  1.00 94.02           C  
ATOM   4872  N   ILE C 322     -21.285  13.453  28.314  1.00 95.03           N  
ATOM   4873  CA  ILE C 322     -20.746  12.661  29.413  1.00 95.03           C  
ATOM   4874  C   ILE C 322     -21.385  11.274  29.412  1.00 95.03           C  
ATOM   4875  CB  ILE C 322     -20.973  13.355  30.775  1.00 95.03           C  
ATOM   4876  O   ILE C 322     -22.611  11.149  29.450  1.00 95.03           O  
ATOM   4877  CG1 ILE C 322     -20.453  14.796  30.733  1.00 95.03           C  
ATOM   4878  CG2 ILE C 322     -20.304  12.563  31.903  1.00 95.03           C  
ATOM   4879  CD1 ILE C 322     -20.849  15.633  31.942  1.00 95.03           C  
ATOM   4880  N   GLU C 323     -20.586  10.337  29.347  1.00 92.39           N  
ATOM   4881  CA  GLU C 323     -21.020   8.960  29.563  1.00 92.39           C  
ATOM   4882  C   GLU C 323     -20.760   8.519  31.000  1.00 92.39           C  
ATOM   4883  CB  GLU C 323     -20.316   8.015  28.586  1.00 92.39           C  
ATOM   4884  O   GLU C 323     -19.628   8.593  31.483  1.00 92.39           O  
ATOM   4885  CG  GLU C 323     -20.791   6.572  28.677  1.00 92.39           C  
ATOM   4886  CD  GLU C 323     -19.994   5.621  27.798  1.00 92.39           C  
ATOM   4887  OE1 GLU C 323     -20.336   4.418  27.739  1.00 92.39           O  
ATOM   4888  OE2 GLU C 323     -19.020   6.083  27.163  1.00 92.39           O  
ATOM   4889  N   PHE C 324     -21.775   7.955  31.664  1.00 94.05           N  
ATOM   4890  CA  PHE C 324     -21.674   7.613  33.078  1.00 94.05           C  
ATOM   4891  C   PHE C 324     -21.398   6.124  33.256  1.00 94.05           C  
ATOM   4892  CB  PHE C 324     -22.958   8.001  33.819  1.00 94.05           C  
ATOM   4893  O   PHE C 324     -22.047   5.287  32.626  1.00 94.05           O  
ATOM   4894  CG  PHE C 324     -23.147   9.486  33.967  1.00 94.05           C  
ATOM   4895  CD1 PHE C 324     -22.569  10.173  35.028  1.00 94.05           C  
ATOM   4896  CD2 PHE C 324     -23.904  10.197  33.045  1.00 94.05           C  
ATOM   4897  CE1 PHE C 324     -22.743  11.548  35.168  1.00 94.05           C  
ATOM   4898  CE2 PHE C 324     -24.082  11.571  33.178  1.00 94.05           C  
ATOM   4899  CZ  PHE C 324     -23.502  12.244  34.240  1.00 94.05           C  
ATOM   4900  N   LYS C 325     -20.453   5.872  34.134  1.00 92.30           N  
ATOM   4901  CA  LYS C 325     -20.159   4.522  34.606  1.00 92.30           C  
ATOM   4902  C   LYS C 325     -20.465   4.381  36.094  1.00 92.30           C  
ATOM   4903  CB  LYS C 325     -18.696   4.166  34.335  1.00 92.30           C  
ATOM   4904  O   LYS C 325     -19.834   5.035  36.927  1.00 92.30           O  
ATOM   4905  CG  LYS C 325     -18.386   3.894  32.871  1.00 92.30           C  
ATOM   4906  CD  LYS C 325     -16.968   3.370  32.688  1.00 92.30           C  
ATOM   4907  CE  LYS C 325     -16.639   3.144  31.218  1.00 92.30           C  
ATOM   4908  NZ  LYS C 325     -15.238   2.662  31.031  1.00 92.30           N  
ATOM   4909  N   VAL C 326     -21.402   3.468  36.398  1.00 93.94           N  
ATOM   4910  CA  VAL C 326     -21.830   3.295  37.782  1.00 93.94           C  
ATOM   4911  C   VAL C 326     -21.003   2.196  38.445  1.00 93.94           C  
ATOM   4912  CB  VAL C 326     -23.335   2.957  37.872  1.00 93.94           C  
ATOM   4913  O   VAL C 326     -20.933   1.073  37.941  1.00 93.94           O  
ATOM   4914  CG1 VAL C 326     -23.764   2.788  39.329  1.00 93.94           C  
ATOM   4915  CG2 VAL C 326     -24.167   4.042  37.190  1.00 93.94           C  
ATOM   4916  N   ASN C 327     -20.437   2.556  39.564  1.00 94.20           N  
ATOM   4917  CA  ASN C 327     -19.688   1.585  40.355  1.00 94.20           C  
ATOM   4918  C   ASN C 327     -20.579   0.894  41.384  1.00 94.20           C  
ATOM   4919  CB  ASN C 327     -18.501   2.259  41.048  1.00 94.20           C  
ATOM   4920  O   ASN C 327     -20.979   1.506  42.376  1.00 94.20           O  
ATOM   4921  CG  ASN C 327     -17.491   2.816  40.064  1.00 94.20           C  
ATOM   4922  ND2 ASN C 327     -16.800   3.878  40.462  1.00 94.20           N  
ATOM   4923  OD1 ASN C 327     -17.333   2.297  38.956  1.00 94.20           O  
ATOM   4924  N   PHE C 328     -20.920  -0.414  41.268  1.00 91.63           N  
ATOM   4925  CA  PHE C 328     -21.734  -1.200  42.187  1.00 91.63           C  
ATOM   4926  C   PHE C 328     -20.892  -1.723  43.344  1.00 91.63           C  
ATOM   4927  CB  PHE C 328     -22.401  -2.367  41.453  1.00 91.63           C  
ATOM   4928  O   PHE C 328     -19.699  -1.988  43.181  1.00 91.63           O  
ATOM   4929  CG  PHE C 328     -23.558  -1.956  40.583  1.00 91.63           C  
ATOM   4930  CD1 PHE C 328     -24.864  -2.055  41.046  1.00 91.63           C  
ATOM   4931  CD2 PHE C 328     -23.339  -1.469  39.301  1.00 91.63           C  
ATOM   4932  CE1 PHE C 328     -25.937  -1.675  40.243  1.00 91.63           C  
ATOM   4933  CE2 PHE C 328     -24.405  -1.087  38.492  1.00 91.63           C  
ATOM   4934  CZ  PHE C 328     -25.704  -1.192  38.964  1.00 91.63           C  
ATOM   4935  N   PRO C 329     -21.516  -1.835  44.409  1.00 90.39           N  
ATOM   4936  CA  PRO C 329     -20.777  -2.342  45.567  1.00 90.39           C  
ATOM   4937  C   PRO C 329     -20.352  -3.799  45.404  1.00 90.39           C
[truncated: 46,009 more chars]
