# Supplementary material for: AI-guided pipeline for protein–protein interaction drug discovery identifies a SARS-CoV-2 inhibitor
Source: Mol Syst Biol. 2024 Mar 11;20(4):428–57. doi: 10.1038/s44320-024-00019-8 (PMC10987651; doi:10.1038/s44320-024-00019-8)
Supplement: Supplementary file 12 — Source Data Fig. 2 [file 44320_2024_19_MOESM12_ESM.zip › Source Data Figure EV3-EV4/ColabFold/DDIT3_FOS_unrelaxed_rank_1_model_3.pdb]

MODEL     1                                                                     
ATOM      1  N   MET B   1      11.900   5.251   4.562  1.00 48.10           N  
ATOM      2  CA  MET B   1      11.544   4.147   3.675  1.00 48.10           C  
ATOM      3  C   MET B   1      10.816   3.047   4.440  1.00 48.10           C  
ATOM      4  CB  MET B   1      12.793   3.576   2.999  1.00 48.10           C  
ATOM      5  O   MET B   1      11.356   2.488   5.395  1.00 48.10           O  
ATOM      6  CG  MET B   1      12.698   3.521   1.483  1.00 48.10           C  
ATOM      7  SD  MET B   1      14.204   2.811   0.711  1.00 48.10           S  
ATOM      8  CE  MET B   1      13.614   2.585  -0.990  1.00 48.10           C  
ATOM      9  N   LEU B   2       9.564   3.363   4.668  1.00 54.48           N  
ATOM     10  CA  LEU B   2       8.712   2.453   5.425  1.00 54.48           C  
ATOM     11  C   LEU B   2       9.008   1.002   5.060  1.00 54.48           C  
ATOM     12  CB  LEU B   2       7.235   2.765   5.171  1.00 54.48           C  
ATOM     13  O   LEU B   2       9.195   0.679   3.884  1.00 54.48           O  
ATOM     14  CG  LEU B   2       6.563   3.716   6.163  1.00 54.48           C  
ATOM     15  CD1 LEU B   2       5.686   4.720   5.423  1.00 54.48           C  
ATOM     16  CD2 LEU B   2       5.745   2.933   7.184  1.00 54.48           C  
ATOM     17  N   LYS B   3       9.868   0.418   5.771  1.00 58.41           N  
ATOM     18  CA  LYS B   3      10.093  -1.025   5.766  1.00 58.41           C  
ATOM     19  C   LYS B   3       8.878  -1.768   5.218  1.00 58.41           C  
ATOM     20  CB  LYS B   3      10.420  -1.523   7.175  1.00 58.41           C  
ATOM     21  O   LYS B   3       7.738  -1.439   5.554  1.00 58.41           O  
ATOM     22  CG  LYS B   3      11.890  -1.853   7.389  1.00 58.41           C  
ATOM     23  CD  LYS B   3      12.146  -2.373   8.797  1.00 58.41           C  
ATOM     24  CE  LYS B   3      13.628  -2.632   9.037  1.00 58.41           C  
ATOM     25  NZ  LYS B   3      13.892  -3.078  10.438  1.00 58.41           N  
ATOM     26  N   MET B   4       8.970  -2.044   3.969  1.00 68.55           N  
ATOM     27  CA  MET B   4       7.931  -2.937   3.462  1.00 68.55           C  
ATOM     28  C   MET B   4       7.398  -3.837   4.571  1.00 68.55           C  
ATOM     29  CB  MET B   4       8.469  -3.789   2.311  1.00 68.55           C  
ATOM     30  O   MET B   4       8.173  -4.399   5.347  1.00 68.55           O  
ATOM     31  CG  MET B   4       8.804  -2.990   1.062  1.00 68.55           C  
ATOM     32  SD  MET B   4       7.607  -3.277  -0.299  1.00 68.55           S  
ATOM     33  CE  MET B   4       7.582  -5.092  -0.325  1.00 68.55           C  
ATOM     34  N   SER B   5       6.204  -3.548   4.837  1.00 76.48           N  
ATOM     35  CA  SER B   5       5.579  -4.412   5.833  1.00 76.48           C  
ATOM     36  C   SER B   5       5.803  -5.885   5.506  1.00 76.48           C  
ATOM     37  CB  SER B   5       4.080  -4.124   5.927  1.00 76.48           C  
ATOM     38  O   SER B   5       6.067  -6.237   4.355  1.00 76.48           O  
ATOM     39  OG  SER B   5       3.422  -4.489   4.726  1.00 76.48           O  
ATOM     40  N   GLY B   6       6.442  -6.554   6.339  1.00 81.39           N  
ATOM     41  CA  GLY B   6       6.625  -7.993   6.244  1.00 81.39           C  
ATOM     42  C   GLY B   6       5.610  -8.665   5.337  1.00 81.39           C  
ATOM     43  O   GLY B   6       5.966  -9.529   4.532  1.00 81.39           O  
ATOM     44  N   TRP B   7       4.447  -8.135   5.334  1.00 84.51           N  
ATOM     45  CA  TRP B   7       3.388  -8.720   4.519  1.00 84.51           C  
ATOM     46  C   TRP B   7       3.602  -8.408   3.042  1.00 84.51           C  
ATOM     47  CB  TRP B   7       2.017  -8.206   4.969  1.00 84.51           C  
ATOM     48  O   TRP B   7       3.395  -9.269   2.183  1.00 84.51           O  
ATOM     49  CG  TRP B   7       0.868  -8.778   4.194  1.00 84.51           C  
ATOM     50  CD1 TRP B   7       0.267  -9.992   4.386  1.00 84.51           C  
ATOM     51  CD2 TRP B   7       0.184  -8.161   3.100  1.00 84.51           C  
ATOM     52  CE2 TRP B   7      -0.822  -9.057   2.676  1.00 84.51           C  
ATOM     53  CE3 TRP B   7       0.324  -6.935   2.435  1.00 84.51           C  
ATOM     54  NE1 TRP B   7      -0.750 -10.165   3.476  1.00 84.51           N  
ATOM     55  CH2 TRP B   7      -1.526  -7.559   0.984  1.00 84.51           C  
ATOM     56  CZ2 TRP B   7      -1.684  -8.765   1.617  1.00 84.51           C  
ATOM     57  CZ3 TRP B   7      -0.535  -6.646   1.382  1.00 84.51           C  
ATOM     58  N   GLN B   8       4.000  -7.195   2.741  1.00 87.32           N  
ATOM     59  CA  GLN B   8       4.218  -6.778   1.359  1.00 87.32           C  
ATOM     60  C   GLN B   8       5.333  -7.591   0.709  1.00 87.32           C  
ATOM     61  CB  GLN B   8       4.549  -5.287   1.294  1.00 87.32           C  
ATOM     62  O   GLN B   8       5.203  -8.029  -0.436  1.00 87.32           O  
ATOM     63  CG  GLN B   8       3.977  -4.583   0.071  1.00 87.32           C  
ATOM     64  CD  GLN B   8       3.836  -3.085   0.268  1.00 87.32           C  
ATOM     65  NE2 GLN B   8       3.939  -2.332  -0.822  1.00 87.32           N  
ATOM     66  OE1 GLN B   8       3.635  -2.609   1.390  1.00 87.32           O  
ATOM     67  N   ARG B   9       6.302  -7.804   1.420  1.00 88.52           N  
ATOM     68  CA  ARG B   9       7.432  -8.578   0.915  1.00 88.52           C  
ATOM     69  C   ARG B   9       7.031 -10.026   0.655  1.00 88.52           C  
ATOM     70  CB  ARG B   9       8.601  -8.527   1.901  1.00 88.52           C  
ATOM     71  O   ARG B   9       7.403 -10.604  -0.369  1.00 88.52           O  
ATOM     72  CG  ARG B   9       9.918  -9.016   1.321  1.00 88.52           C  
ATOM     73  CD  ARG B   9      11.068  -8.840   2.303  1.00 88.52           C  
ATOM     74  NE  ARG B   9      11.514  -7.452   2.367  1.00 88.52           N  
ATOM     75  NH1 ARG B   9      13.553  -7.936   3.340  1.00 88.52           N  
ATOM     76  NH2 ARG B   9      12.990  -5.765   2.868  1.00 88.52           N  
ATOM     77  CZ  ARG B   9      12.685  -7.054   2.858  1.00 88.52           C  
ATOM     78  N   GLN B  10       6.293 -10.508   1.514  1.00 90.48           N  
ATOM     79  CA  GLN B  10       5.830 -11.885   1.378  1.00 90.48           C  
ATOM     80  C   GLN B  10       4.909 -12.038   0.171  1.00 90.48           C  
ATOM     81  CB  GLN B  10       5.110 -12.338   2.649  1.00 90.48           C  
ATOM     82  O   GLN B  10       5.025 -13.003  -0.587  1.00 90.48           O  
ATOM     83  CG  GLN B  10       4.803 -13.829   2.684  1.00 90.48           C  
ATOM     84  CD  GLN B  10       4.299 -14.293   4.037  1.00 90.48           C  
ATOM     85  NE2 GLN B  10       4.100 -15.599   4.180  1.00 90.48           N  
ATOM     86  OE1 GLN B  10       4.091 -13.484   4.948  1.00 90.48           O  
ATOM     87  N   SER B  11       4.060 -11.118   0.070  1.00 91.99           N  
ATOM     88  CA  SER B  11       3.111 -11.164  -1.038  1.00 91.99           C  
ATOM     89  C   SER B  11       3.820 -11.015  -2.380  1.00 91.99           C  
ATOM     90  CB  SER B  11       2.056 -10.068  -0.884  1.00 91.99           C  
ATOM     91  O   SER B  11       3.471 -11.691  -3.350  1.00 91.99           O  
ATOM     92  OG  SER B  11       0.998 -10.255  -1.809  1.00 91.99           O  
ATOM     93  N   GLN B  12       4.752 -10.142  -2.377  1.00 91.79           N  
ATOM     94  CA  GLN B  12       5.537  -9.949  -3.592  1.00 91.79           C  
ATOM     95  C   GLN B  12       6.308 -11.215  -3.955  1.00 91.79           C  
ATOM     96  CB  GLN B  12       6.502  -8.774  -3.427  1.00 91.79           C  
ATOM     97  O   GLN B  12       6.379 -11.590  -5.127  1.00 91.79           O  
ATOM     98  CG  GLN B  12       5.842  -7.410  -3.574  1.00 91.79           C  
ATOM     99  CD  GLN B  12       6.839  -6.268  -3.532  1.00 91.79           C  
ATOM    100  NE2 GLN B  12       6.375  -5.090  -3.127  1.00 91.79           N  
ATOM    101  OE1 GLN B  12       8.017  -6.442  -3.860  1.00 91.79           O  
ATOM    102  N   ASN B  13       6.853 -11.857  -3.034  1.00 93.30           N  
ATOM    103  CA  ASN B  13       7.573 -13.108  -3.245  1.00 93.30           C  
ATOM    104  C   ASN B  13       6.650 -14.207  -3.763  1.00 93.30           C  
ATOM    105  CB  ASN B  13       8.258 -13.557  -1.952  1.00 93.30           C  
ATOM    106  O   ASN B  13       7.023 -14.965  -4.660  1.00 93.30           O  
ATOM    107  CG  ASN B  13       9.522 -12.773  -1.658  1.00 93.30           C  
ATOM    108  ND2 ASN B  13       9.952 -12.790  -0.402  1.00 93.30           N  
ATOM    109  OD1 ASN B  13      10.106 -12.156  -2.553  1.00 93.30           O  
ATOM    110  N   GLN B  14       5.520 -14.199  -3.191  1.00 95.59           N  
ATOM    111  CA  GLN B  14       4.535 -15.182  -3.629  1.00 95.59           C  
ATOM    112  C   GLN B  14       4.145 -14.959  -5.087  1.00 95.59           C  
ATOM    113  CB  GLN B  14       3.291 -15.130  -2.740  1.00 95.59           C  
ATOM    114  O   GLN B  14       4.051 -15.912  -5.863  1.00 95.59           O  
ATOM    115  CG  GLN B  14       2.287 -16.239  -3.021  1.00 95.59           C  
ATOM    116  CD  GLN B  14       1.106 -16.218  -2.069  1.00 95.59           C  
ATOM    117  NE2 GLN B  14       0.416 -17.347  -1.955  1.00 95.59           N  
ATOM    118  OE1 GLN B  14       0.817 -15.195  -1.440  1.00 95.59           O  
ATOM    119  N   SER B  15       3.911 -13.810  -5.381  1.00 94.58           N  
ATOM    120  CA  SER B  15       3.572 -13.466  -6.758  1.00 94.58           C  
ATOM    121  C   SER B  15       4.695 -13.849  -7.716  1.00 94.58           C  
ATOM    122  CB  SER B  15       3.275 -11.971  -6.880  1.00 94.58           C  
ATOM    123  O   SER B  15       4.442 -14.409  -8.785  1.00 94.58           O  
ATOM    124  OG  SER B  15       3.096 -11.603  -8.236  1.00 94.58           O  
ATOM    125  N   TRP B  16       5.859 -13.560  -7.340  1.00 95.51           N  
ATOM    126  CA  TRP B  16       7.027 -13.883  -8.153  1.00 95.51           C  
ATOM    127  C   TRP B  16       7.147 -15.389  -8.358  1.00 95.51           C  
ATOM    128  CB  TRP B  16       8.302 -13.340  -7.503  1.00 95.51           C  
ATOM    129  O   TRP B  16       7.397 -15.852  -9.473  1.00 95.51           O  
ATOM    130  CG  TRP B  16       8.662 -11.950  -7.935  1.00 95.51           C  
ATOM    131  CD1 TRP B  16       8.240 -10.777  -7.374  1.00 95.51           C  
ATOM    132  CD2 TRP B  16       9.516 -11.589  -9.025  1.00 95.51           C  
ATOM    133  CE2 TRP B  16       9.566 -10.178  -9.066  1.00 95.51           C  
ATOM    134  CE3 TRP B  16      10.244 -12.322  -9.972  1.00 95.51           C  
ATOM    135  NE1 TRP B  16       8.780  -9.708  -8.049  1.00 95.51           N  
ATOM    136  CH2 TRP B  16      11.021 -10.226 -10.933  1.00 95.51           C  
ATOM    137  CZ2 TRP B  16      10.318  -9.485 -10.018  1.00 95.51           C  
ATOM    138  CZ3 TRP B  16      10.991 -11.631 -10.918  1.00 95.51           C  
ATOM    139  N   ASN B  17       6.953 -16.148  -7.397  1.00 95.41           N  
ATOM    140  CA  ASN B  17       7.028 -17.604  -7.472  1.00 95.41           C  
ATOM    141  C   ASN B  17       5.940 -18.175  -8.378  1.00 95.41           C  
ATOM    142  CB  ASN B  17       6.934 -18.219  -6.075  1.00 95.41           C  
ATOM    143  O   ASN B  17       6.202 -19.077  -9.176  1.00 95.41           O  
ATOM    144  CG  ASN B  17       8.193 -18.009  -5.257  1.00 95.41           C  
ATOM    145  ND2 ASN B  17       8.047 -17.992  -3.938  1.00 95.41           N  
ATOM    146  OD1 ASN B  17       9.287 -17.862  -5.808  1.00 95.41           O  
ATOM    147  N   LEU B  18       4.876 -17.589  -8.282  1.00 96.51           N  
ATOM    148  CA  LEU B  18       3.759 -18.064  -9.091  1.00 96.51           C  
ATOM    149  C   LEU B  18       3.984 -17.749 -10.566  1.00 96.51           C  
ATOM    150  CB  LEU B  18       2.447 -17.434  -8.617  1.00 96.51           C  
ATOM    151  O   LEU B  18       3.678 -18.570 -11.434  1.00 96.51           O  
ATOM    152  CG  LEU B  18       1.833 -18.023  -7.346  1.00 96.51           C  
ATOM    153  CD1 LEU B  18       0.708 -17.128  -6.837  1.00 96.51           C  
ATOM    154  CD2 LEU B  18       1.323 -19.437  -7.604  1.00 96.51           C  
ATOM    155  N   ARG B  19       4.507 -16.651 -10.776  1.00 95.39           N  
ATOM    156  CA  ARG B  19       4.829 -16.278 -12.149  1.00 95.39           C  
ATOM    157  C   ARG B  19       5.855 -17.233 -12.750  1.00 95.39           C  
ATOM    158  CB  ARG B  19       5.354 -14.842 -12.207  1.00 95.39           C  
ATOM    159  O   ARG B  19       5.733 -17.634 -13.910  1.00 95.39           O  
ATOM    160  CG  ARG B  19       4.262 -13.785 -12.177  1.00 95.39           C  
ATOM    161  CD  ARG B  19       4.833 -12.380 -12.310  1.00 95.39           C  
ATOM    162  NE  ARG B  19       3.854 -11.363 -11.936  1.00 95.39           N  
ATOM    163  NH1 ARG B  19       5.001  -9.607 -12.904  1.00 95.39           N  
ATOM    164  NH2 ARG B  19       3.008  -9.230 -11.837  1.00 95.39           N  
ATOM    165  CZ  ARG B  19       3.957 -10.069 -12.226  1.00 95.39           C  
ATOM    166  N   ARG B  20       6.763 -17.563 -11.978  1.00 93.60           N  
ATOM    167  CA  ARG B  20       7.809 -18.483 -12.414  1.00 93.60           C  
ATOM    168  C   ARG B  20       7.236 -19.865 -12.706  1.00 93.60           C  
ATOM    169  CB  ARG B  20       8.910 -18.585 -11.356  1.00 93.60           C  
ATOM    170  O   ARG B  20       7.581 -20.485 -13.714  1.00 93.60           O  
ATOM    171  CG  ARG B  20      10.141 -19.348 -11.819  1.00 93.60           C  
ATOM    172  CD  ARG B  20      11.237 -19.345 -10.763  1.00 93.60           C  
ATOM    173  NE  ARG B  20      12.434 -20.042 -11.226  1.00 93.60           N  
ATOM    174  NH1 ARG B  20      13.710 -19.512  -9.375  1.00 93.60           N  
ATOM    175  NH2 ARG B  20      14.608 -20.766 -11.071  1.00 93.60           N  
ATOM    176  CZ  ARG B  20      13.581 -20.105 -10.557  1.00 93.60           C  
ATOM    177  N   GLU B  21       6.414 -20.243 -11.894  1.00 93.48           N  
ATOM    178  CA  GLU B  21       5.792 -21.554 -12.055  1.00 93.48           C  
ATOM    179  C   GLU B  21       4.917 -21.600 -13.305  1.00 93.48           C  
ATOM    180  CB  GLU B  21       4.963 -21.912 -10.819  1.00 93.48           C  
ATOM    181  O   GLU B  21       4.935 -22.585 -14.046  1.00 93.48           O  
ATOM    182  CG  GLU B  21       4.513 -23.365 -10.780  1.00 93.48           C  
ATOM    183  CD  GLU B  21       3.848 -23.752  -9.469  1.00 93.48           C  
ATOM    184  OE1 GLU B  21       3.356 -24.898  -9.353  1.00 93.48           O  
ATOM    185  OE2 GLU B  21       3.818 -22.903  -8.550  1.00 93.48           O  
ATOM    186  N   CYS B  22       4.264 -20.578 -13.487  1.00 92.70           N  
ATOM    187  CA  CYS B  22       3.409 -20.501 -14.666  1.00 92.70           C  
ATOM    188  C   CYS B  22       4.240 -20.501 -15.944  1.00 92.70           C  
ATOM    189  CB  CYS B  22       2.537 -19.247 -14.615  1.00 92.70           C  
ATOM    190  O   CYS B  22       3.897 -21.181 -16.913  1.00 92.70           O  
ATOM    191  SG  CYS B  22       1.110 -19.397 -13.518  1.00 92.70           S  
ATOM    192  N   SER B  23       5.260 -19.781 -15.907  1.00 92.46           N  
ATOM    193  CA  SER B  23       6.150 -19.717 -17.062  1.00 92.46           C  
ATOM    194  C   SER B  23       6.768 -21.078 -17.359  1.00 92.46           C  
ATOM    195  CB  SER B  23       7.254 -18.685 -16.831  1.00 92.46           C  
ATOM    196  O   SER B  23       6.892 -21.469 -18.522  1.00 92.46           O  
ATOM    197  OG  SER B  23       6.754 -17.368 -16.989  1.00 92.46           O  
ATOM    198  N   ARG B  24       7.118 -21.767 -16.375  1.00 90.41           N  
ATOM    199  CA  ARG B  24       7.699 -23.099 -16.511  1.00 90.41           C  
ATOM    200  C   ARG B  24       6.706 -24.067 -17.146  1.00 90.41           C  
ATOM    201  CB  ARG B  24       8.151 -23.631 -15.149  1.00 90.41           C  
ATOM    202  O   ARG B  24       7.056 -24.808 -18.067  1.00 90.41           O  
ATOM    203  CG  ARG B  24       8.913 -24.945 -15.223  1.00 90.41           C  
ATOM    204  CD  ARG B  24       9.301 -25.450 -13.840  1.00 90.41           C  
ATOM    205  NE  ARG B  24       9.711 -26.851 -13.873  1.00 90.41           N  
ATOM    206  NH1 ARG B  24      10.288 -26.950 -11.638  1.00 90.41           N  
ATOM    207  NH2 ARG B  24      10.515 -28.803 -12.969  1.00 90.41           N  
ATOM    208  CZ  ARG B  24      10.170 -27.531 -12.827  1.00 90.41           C  
ATOM    209  N   ARG B  25       5.594 -24.016 -16.772  1.00 89.67           N  
ATOM    210  CA  ARG B  25       4.571 -24.930 -17.268  1.00 89.67           C  
ATOM    211  C   ARG B  25       4.204 -24.610 -18.713  1.00 89.67           C  
ATOM    212  CB  ARG B  25       3.323 -24.871 -16.384  1.00 89.67           C  
ATOM    213  O   ARG B  25       3.944 -25.515 -19.508  1.00 89.67           O  
ATOM    214  CG  ARG B  25       3.508 -25.501 -15.013  1.00 89.67           C  
ATOM    215  CD  ARG B  25       2.226 -25.457 -14.194  1.00 89.67           C  
ATOM    216  NE  ARG B  25       2.357 -26.205 -12.947  1.00 89.67           N  
ATOM    217  NH1 ARG B  25       1.409 -24.565 -11.624  1.00 89.67           N  
ATOM    218  NH2 ARG B  25       2.133 -26.527 -10.684  1.00 89.67           N  
ATOM    219  CZ  ARG B  25       1.966 -25.764 -11.755  1.00 89.67           C  
ATOM    220  N   LYS B  26       4.228 -23.405 -18.910  1.00 90.02           N  
ATOM    221  CA  LYS B  26       3.988 -22.993 -20.290  1.00 90.02           C  
ATOM    222  C   LYS B  26       5.090 -23.501 -21.216  1.00 90.02           C  
ATOM    223  CB  LYS B  26       3.883 -21.470 -20.386  1.00 90.02           C  
ATOM    224  O   LYS B  26       4.814 -23.944 -22.333  1.00 90.02           O  
ATOM    225  CG  LYS B  26       2.556 -20.909 -19.897  1.00 90.02           C  
ATOM    226  CD  LYS B  26       2.500 -19.394 -20.051  1.00 90.02           C  
ATOM    227  CE  LYS B  26       1.228 -18.817 -19.445  1.00 90.02           C  
ATOM    228  NZ  LYS B  26       1.223 -17.324 -19.486  1.00 90.02           N  
ATOM    229  N   CYS B  27       6.271 -23.496 -20.745  1.00 86.85           N  
ATOM    230  CA  CYS B  27       7.415 -23.965 -21.519  1.00 86.85           C  
ATOM    231  C   CYS B  27       7.331 -25.468 -21.759  1.00 86.85           C  
ATOM    232  CB  CYS B  27       8.722 -23.626 -20.803  1.00 86.85           C  
ATOM    233  O   CYS B  27       7.631 -25.943 -22.856  1.00 86.85           O  
ATOM    234  SG  CYS B  27       9.189 -21.885 -20.927  1.00 86.85           S  
ATOM    235  N   ILE B  28       6.927 -26.109 -20.758  1.00 84.99           N  
ATOM    236  CA  ILE B  28       6.776 -27.556 -20.864  1.00 84.99           C  
ATOM    237  C   ILE B  28       5.714 -27.889 -21.909  1.00 84.99           C  
ATOM    238  CB  ILE B  28       6.404 -28.187 -19.503  1.00 84.99           C  
ATOM    239  O   ILE B  28       5.908 -28.781 -22.739  1.00 84.99           O  
ATOM    240  CG1 ILE B  28       7.561 -28.033 -18.509  1.00 84.99           C  
ATOM    241  CG2 ILE B  28       6.024 -29.660 -19.676  1.00 84.99           C  
ATOM    242  CD1 ILE B  28       7.206 -28.421 -17.080  1.00 84.99           C  
ATOM    243  N   PHE B  29       4.720 -27.115 -21.882  1.00 85.52           N  
ATOM    244  CA  PHE B  29       3.633 -27.325 -22.831  1.00 85.52           C  
ATOM    245  C   PHE B  29       4.108 -27.085 -24.260  1.00 85.52           C  
ATOM    246  CB  PHE B  29       2.451 -26.405 -22.510  1.00 85.52           C  
ATOM    247  O   PHE B  29       3.807 -27.872 -25.160  1.00 85.52           O  
ATOM    248  CG  PHE B  29       1.267 -26.598 -23.418  1.00 85.52           C  
ATOM    249  CD1 PHE B  29       1.014 -25.704 -24.452  1.00 85.52           C  
ATOM    250  CD2 PHE B  29       0.407 -27.673 -23.238  1.00 85.52           C  
ATOM    251  CE1 PHE B  29      -0.081 -25.880 -25.294  1.00 85.52           C  
ATOM    252  CE2 PHE B  29      -0.690 -27.855 -24.076  1.00 85.52           C  
ATOM    253  CZ  PHE B  29      -0.933 -26.957 -25.103  1.00 85.52           C  
ATOM    254  N   ILE B  30       4.870 -26.106 -24.431  1.00 84.54           N  
ATOM    255  CA  ILE B  30       5.371 -25.743 -25.752  1.00 84.54           C  
ATOM    256  C   ILE B  30       6.348 -26.808 -26.244  1.00 84.54           C  
ATOM    257  CB  ILE B  30       6.052 -24.357 -25.737  1.00 84.54           C  
ATOM    258  O   ILE B  30       6.328 -27.183 -27.419  1.00 84.54           O  
ATOM    259  CG1 ILE B  30       5.023 -23.259 -25.443  1.00 84.54           C  
ATOM    260  CG2 ILE B  30       6.769 -24.093 -27.065  1.00 84.54           C  
ATOM    261  CD1 ILE B  30       5.636 -21.890 -25.181  1.00 84.54           C  
ATOM    262  N   HIS B  31       7.154 -27.283 -25.338  1.00 82.76           N  
ATOM    263  CA  HIS B  31       8.136 -28.305 -25.685  1.00 82.76           C  
ATOM    264  C   HIS B  31       7.455 -29.608 -26.092  1.00 82.76           C  
ATOM    265  CB  HIS B  31       9.088 -28.553 -24.514  1.00 82.76           C  
ATOM    266  O   HIS B  31       7.889 -30.272 -27.036  1.00 82.76           O  
ATOM    267  CG  HIS B  31      10.310 -29.329 -24.889  1.00 82.76           C  
ATOM    268  CD2 HIS B  31      11.558 -28.919 -25.217  1.00 82.76           C  
ATOM    269  ND1 HIS B  31      10.325 -30.705 -24.959  1.00 82.76           N  
ATOM    270  CE1 HIS B  31      11.534 -31.109 -25.315  1.00 82.76           C  
ATOM    271  NE2 HIS B  31      12.301 -30.044 -25.477  1.00 82.76           N  
ATOM    272  N   HIS B  32       6.395 -29.877 -25.495  1.00 79.66           N  
ATOM    273  CA  HIS B  32       5.687 -31.118 -25.790  1.00 79.66           C  
ATOM    274  C   HIS B  32       4.968 -31.036 -27.132  1.00 79.66           C  
ATOM    275  CB  HIS B  32       4.688 -31.441 -24.678  1.00 79.66           C  
ATOM    276  O   HIS B  32       4.828 -32.045 -27.828  1.00 79.66           O  
ATOM    277  CG  HIS B  32       5.266 -32.266 -23.573  1.00 79.66           C  
ATOM    278  CD2 HIS B  32       6.078 -31.930 -22.543  1.00 79.66           C  
ATOM    279  ND1 HIS B  32       5.024 -33.617 -23.448  1.00 79.66           N  
ATOM    280  CE1 HIS B  32       5.663 -34.077 -22.386  1.00 79.66           C  
ATOM    281  NE2 HIS B  32       6.311 -33.073 -21.819  1.00 79.66           N  
ATOM    282  N   HIS B  33       4.669 -29.824 -27.584  1.00 77.04           N  
ATOM    283  CA  HIS B  33       3.875 -29.691 -28.800  1.00 77.04           C  
ATOM    284  C   HIS B  33       4.725 -29.188 -29.962  1.00 77.04           C  
ATOM    285  CB  HIS B  33       2.693 -28.749 -28.568  1.00 77.04           C  
ATOM    286  O   HIS B  33       4.224 -29.020 -31.076  1.00 77.04           O  
ATOM    287  CG  HIS B  33       1.510 -29.413 -27.940  1.00 77.04           C  
ATOM    288  CD2 HIS B  33       0.641 -28.977 -26.998  1.00 77.04           C  
ATOM    289  ND1 HIS B  33       1.111 -30.690 -28.271  1.00 77.04           N  
ATOM    290  CE1 HIS B  33       0.044 -31.011 -27.558  1.00 77.04           C  
ATOM    291  NE2 HIS B  33      -0.261 -29.988 -26.777  1.00 77.04           N  
ATOM    292  N   THR B  34       5.986 -28.878 -29.535  1.00 72.23           N  
ATOM    293  CA  THR B  34       6.881 -28.544 -30.637  1.00 72.23           C  
ATOM    294  C   THR B  34       7.796 -29.720 -30.965  1.00 72.23           C  
ATOM    295  CB  THR B  34       7.732 -27.303 -30.309  1.00 72.23           C  
ATOM    296  O   THR B  34       8.126 -29.950 -32.130  1.00 72.23           O  
ATOM    297  CG2 THR B  34       6.901 -26.027 -30.397  1.00 72.23           C  
ATOM    298  OG1 THR B  34       8.257 -27.428 -28.981  1.00 72.23           O  
TER     299      THR B  34                                                      
ATOM    300  N   MET C   1      66.658  -1.596 130.186  1.00 28.70           N  
ATOM    301  CA  MET C   1      65.457  -1.922 130.949  1.00 28.70           C  
ATOM    302  C   MET C   1      65.606  -3.270 131.647  1.00 28.70           C  
ATOM    303  CB  MET C   1      64.228  -1.938 130.039  1.00 28.70           C  
ATOM    304  O   MET C   1      66.440  -4.088 131.255  1.00 28.70           O  
ATOM    305  CG  MET C   1      63.636  -0.561 129.785  1.00 28.70           C  
ATOM    306  SD  MET C   1      61.964  -0.368 130.517  1.00 28.70           S  
ATOM    307  CE  MET C   1      61.328   0.998 129.507  1.00 28.70           C  
ATOM    308  N   MET C   2      64.528  -3.707 132.387  1.00 28.94           N  
ATOM    309  CA  MET C   2      64.536  -4.519 133.600  1.00 28.94           C  
ATOM    310  C   MET C   2      64.790  -5.986 133.272  1.00 28.94           C  
ATOM    311  CB  MET C   2      63.213  -4.373 134.355  1.00 28.94           C  
ATOM    312  O   MET C   2      64.762  -6.379 132.104  1.00 28.94           O  
ATOM    313  CG  MET C   2      63.131  -3.120 135.211  1.00 28.94           C  
ATOM    314  SD  MET C   2      61.829  -3.233 136.499  1.00 28.94           S  
ATOM    315  CE  MET C   2      62.546  -2.159 137.774  1.00 28.94           C  
ATOM    316  N   PHE C   3      64.307  -6.949 134.217  1.00 35.79           N  
ATOM    317  CA  PHE C   3      64.781  -8.146 134.902  1.00 35.79           C  
ATOM    318  C   PHE C   3      64.157  -9.398 134.298  1.00 35.79           C  
ATOM    319  CB  PHE C   3      64.464  -8.072 136.399  1.00 35.79           C  
ATOM    320  O   PHE C   3      64.805 -10.444 134.218  1.00 35.79           O  
ATOM    321  CG  PHE C   3      65.680  -7.907 137.270  1.00 35.79           C  
ATOM    322  CD1 PHE C   3      66.379  -9.017 137.728  1.00 35.79           C  
ATOM    323  CD2 PHE C   3      66.124  -6.642 137.630  1.00 35.79           C  
ATOM    324  CE1 PHE C   3      67.505  -8.868 138.534  1.00 35.79           C  
ATOM    325  CE2 PHE C   3      67.249  -6.485 138.436  1.00 35.79           C  
ATOM    326  CZ  PHE C   3      67.937  -7.600 138.887  1.00 35.79           C  
ATOM    327  N   SER C   4      62.923  -9.316 133.837  1.00 29.29           N  
ATOM    328  CA  SER C   4      61.950  -9.945 134.724  1.00 29.29           C  
ATOM    329  C   SER C   4      62.074 -11.465 134.691  1.00 29.29           C  
ATOM    330  CB  SER C   4      60.528  -9.533 134.339  1.00 29.29           C  
ATOM    331  O   SER C   4      62.703 -12.022 133.790  1.00 29.29           O  
ATOM    332  OG  SER C   4      60.328  -8.148 134.562  1.00 29.29           O  
ATOM    333  N   GLY C   5      61.002 -12.087 135.040  1.00 29.97           N  
ATOM    334  CA  GLY C   5      60.686 -13.098 136.036  1.00 29.97           C  
ATOM    335  C   GLY C   5      60.667 -14.506 135.471  1.00 29.97           C  
ATOM    336  O   GLY C   5      60.689 -14.692 134.253  1.00 29.97           O  
ATOM    337  N   PHE C   6      60.413 -15.538 136.306  1.00 29.99           N  
ATOM    338  CA  PHE C   6      60.849 -16.890 136.634  1.00 29.99           C  
ATOM    339  C   PHE C   6      60.012 -17.924 135.892  1.00 29.99           C  
ATOM    340  CB  PHE C   6      60.766 -17.131 138.144  1.00 29.99           C  
ATOM    341  O   PHE C   6      60.554 -18.813 135.233  1.00 29.99           O  
ATOM    342  CG  PHE C   6      62.023 -16.769 138.887  1.00 29.99           C  
ATOM    343  CD1 PHE C   6      63.054 -17.690 139.029  1.00 29.99           C  
ATOM    344  CD2 PHE C   6      62.175 -15.506 139.445  1.00 29.99           C  
ATOM    345  CE1 PHE C   6      64.219 -17.358 139.716  1.00 29.99           C  
ATOM    346  CE2 PHE C   6      63.336 -15.167 140.134  1.00 29.99           C  
ATOM    347  CZ  PHE C   6      64.356 -16.094 140.269  1.00 29.99           C  
ATOM    348  N   ASN C   7      58.697 -18.248 136.318  1.00 26.29           N  
ATOM    349  CA  ASN C   7      58.598 -19.324 137.299  1.00 26.29           C  
ATOM    350  C   ASN C   7      58.088 -20.615 136.666  1.00 26.29           C  
ATOM    351  CB  ASN C   7      57.694 -18.909 138.462  1.00 26.29           C  
ATOM    352  O   ASN C   7      58.710 -21.669 136.807  1.00 26.29           O  
ATOM    353  CG  ASN C   7      58.437 -18.136 139.533  1.00 26.29           C  
ATOM    354  ND2 ASN C   7      57.783 -17.128 140.099  1.00 26.29           N  
ATOM    355  OD1 ASN C   7      59.590 -18.440 139.848  1.00 26.29           O  
ATOM    356  N   ALA C   8      56.773 -20.895 136.753  1.00 26.42           N  
ATOM    357  CA  ALA C   8      56.218 -21.778 137.775  1.00 26.42           C  
ATOM    358  C   ALA C   8      55.940 -23.167 137.208  1.00 26.42           C  
ATOM    359  CB  ALA C   8      54.939 -21.180 138.358  1.00 26.42           C  
ATOM    360  O   ALA C   8      55.976 -23.366 135.991  1.00 26.42           O  
ATOM    361  N   ASP C   9      54.737 -23.769 137.464  1.00 26.50           N  
ATOM    362  CA  ASP C   9      54.443 -24.830 138.421  1.00 26.50           C  
ATOM    363  C   ASP C   9      54.229 -26.166 137.713  1.00 26.50           C  
ATOM    364  CB  ASP C   9      53.211 -24.475 139.256  1.00 26.50           C  
ATOM    365  O   ASP C   9      54.065 -26.207 136.492  1.00 26.50           O  
ATOM    366  CG  ASP C   9      53.539 -23.611 140.461  1.00 26.50           C  
ATOM    367  OD1 ASP C   9      54.626 -23.780 141.054  1.00 26.50           O  
ATOM    368  OD2 ASP C   9      52.703 -22.755 140.821  1.00 26.50           O  
ATOM    369  N   TYR C  10      53.512 -27.151 138.403  1.00 26.33           N  
ATOM    370  CA  TYR C  10      53.682 -28.535 138.829  1.00 26.33           C  
ATOM    371  C   TYR C  10      53.004 -29.492 137.856  1.00 26.33           C  
ATOM    372  CB  TYR C  10      53.119 -28.738 140.239  1.00 26.33           C  
ATOM    373  O   TYR C  10      52.280 -29.062 136.955  1.00 26.33           O  
ATOM    374  CG  TYR C  10      54.101 -29.361 141.201  1.00 26.33           C  
ATOM    375  CD1 TYR C  10      54.111 -30.736 141.423  1.00 26.33           C  
ATOM    376  CD2 TYR C  10      55.019 -28.576 141.890  1.00 26.33           C  
ATOM    377  CE1 TYR C  10      55.012 -31.315 142.310  1.00 26.33           C  
ATOM    378  CE2 TYR C  10      55.925 -29.144 142.780  1.00 26.33           C  
ATOM    379  OH  TYR C  10      56.809 -31.080 143.862  1.00 26.33           O  
ATOM    380  CZ  TYR C  10      55.914 -30.512 142.983  1.00 26.33           C  
ATOM    381  N   GLU C  11      52.026 -30.409 138.441  1.00 26.01           N  
ATOM    382  CA  GLU C  11      52.103 -31.844 138.694  1.00 26.01           C  
ATOM    383  C   GLU C  11      51.243 -32.626 137.705  1.00 26.01           C  
ATOM    384  CB  GLU C  11      51.673 -32.161 140.129  1.00 26.01           C  
ATOM    385  O   GLU C  11      51.740 -33.512 137.008  1.00 26.01           O  
ATOM    386  CG  GLU C  11      52.831 -32.243 141.114  1.00 26.01           C  
ATOM    387  CD  GLU C  11      52.721 -33.417 142.074  1.00 26.01           C  
ATOM    388  OE1 GLU C  11      53.761 -33.862 142.610  1.00 26.01           O  
ATOM    389  OE2 GLU C  11      51.585 -33.896 142.290  1.00 26.01           O  
ATOM    390  N   ALA C  12      50.042 -33.272 138.239  1.00 25.91           N  
ATOM    391  CA  ALA C  12      49.890 -34.685 138.575  1.00 25.91           C  
ATOM    392  C   ALA C  12      49.100 -35.423 137.499  1.00 25.91           C  
ATOM    393  CB  ALA C  12      49.207 -34.839 139.932  1.00 25.91           C  
ATOM    394  O   ALA C  12      48.568 -34.803 136.575  1.00 25.91           O  
ATOM    395  N   SER C  13      47.918 -36.255 137.952  1.00 25.38           N  
ATOM    396  CA  SER C  13      47.817 -37.691 138.196  1.00 25.38           C  
ATOM    397  C   SER C  13      46.991 -38.379 137.114  1.00 25.38           C  
ATOM    398  CB  SER C  13      47.198 -37.959 139.569  1.00 25.38           C  
ATOM    399  O   SER C  13      47.372 -38.379 135.942  1.00 25.38           O  
ATOM    400  OG  SER C  13      47.952 -37.330 140.591  1.00 25.38           O  
ATOM    401  N   SER C  14      45.697 -38.996 137.477  1.00 25.43           N  
ATOM    402  CA  SER C  14      45.424 -40.397 137.780  1.00 25.43           C  
ATOM    403  C   SER C  14      44.625 -41.059 136.662  1.00 25.43           C  
ATOM    404  CB  SER C  14      44.665 -40.521 139.102  1.00 25.43           C  
ATOM    405  O   SER C  14      45.064 -42.056 136.085  1.00 25.43           O  
ATOM    406  OG  SER C  14      43.601 -39.587 139.161  1.00 25.43           O  
ATOM    407  N   SER C  15      43.222 -41.420 136.878  1.00 24.57           N  
ATOM    408  CA  SER C  15      42.728 -42.724 137.307  1.00 24.57           C  
ATOM    409  C   SER C  15      42.161 -43.514 136.132  1.00 24.57           C  
ATOM    410  CB  SER C  15      41.658 -42.564 138.387  1.00 24.57           C  
ATOM    411  O   SER C  15      42.019 -42.981 135.029  1.00 24.57           O  
ATOM    412  OG  SER C  15      42.223 -42.057 139.584  1.00 24.57           O  
ATOM    413  N   ARG C  16      40.801 -44.160 136.307  1.00 23.02           N  
ATOM    414  CA  ARG C  16      40.316 -45.523 136.504  1.00 23.02           C  
ATOM    415  C   ARG C  16      39.741 -46.091 135.211  1.00 23.02           C  
ATOM    416  CB  ARG C  16      39.259 -45.563 137.610  1.00 23.02           C  
ATOM    417  O   ARG C  16      39.493 -45.350 134.257  1.00 23.02           O  
ATOM    418  CG  ARG C  16      39.834 -45.758 139.004  1.00 23.02           C  
ATOM    419  CD  ARG C  16      38.740 -45.984 140.038  1.00 23.02           C  
ATOM    420  NE  ARG C  16      39.168 -46.911 141.082  1.00 23.02           N  
ATOM    421  NH1 ARG C  16      37.197 -46.795 142.281  1.00 23.02           N  
ATOM    422  NH2 ARG C  16      38.913 -48.126 143.014  1.00 23.02           N  
ATOM    423  CZ  ARG C  16      38.425 -47.275 142.123  1.00 23.02           C  
ATOM    424  N   CYS C  17      38.946 -47.385 135.340  1.00 25.11           N  
ATOM    425  CA  CYS C  17      38.896 -48.730 134.777  1.00 25.11           C  
ATOM    426  C   CYS C  17      37.857 -48.817 133.666  1.00 25.11           C  
ATOM    427  CB  CYS C  17      38.579 -49.755 135.866  1.00 25.11           C  
ATOM    428  O   CYS C  17      38.144 -49.323 132.580  1.00 25.11           O  
ATOM    429  SG  CYS C  17      39.738 -49.728 137.250  1.00 25.11           S  
ATOM    430  N   SER C  18      36.483 -48.621 133.996  1.00 23.34           N  
ATOM    431  CA  SER C  18      35.690 -49.817 134.260  1.00 23.34           C  
ATOM    432  C   SER C  18      35.192 -50.448 132.964  1.00 23.34           C  
ATOM    433  CB  SER C  18      34.502 -49.485 135.164  1.00 23.34           C  
ATOM    434  O   SER C  18      35.225 -49.815 131.907  1.00 23.34           O  
ATOM    435  OG  SER C  18      34.937 -49.212 136.486  1.00 23.34           O  
ATOM    436  N   SER C  19      34.164 -51.527 133.112  1.00 24.11           N  
ATOM    437  CA  SER C  19      33.912 -52.922 132.765  1.00 24.11           C  
ATOM    438  C   SER C  19      33.065 -53.034 131.502  1.00 24.11           C  
ATOM    439  CB  SER C  19      33.218 -53.645 133.920  1.00 24.11           C  
ATOM    440  O   SER C  19      32.620 -52.022 130.956  1.00 24.11           O  
ATOM    441  OG  SER C  19      32.578 -54.824 133.463  1.00 24.11           O  
ATOM    442  N   ALA C  20      31.741 -53.710 131.675  1.00 23.95           N  
ATOM    443  CA  ALA C  20      31.313 -55.045 131.266  1.00 23.95           C  
ATOM    444  C   ALA C  20      30.415 -54.980 130.034  1.00 23.95           C  
ATOM    445  CB  ALA C  20      30.588 -55.746 132.412  1.00 23.95           C  
ATOM    446  O   ALA C  20      30.661 -55.669 129.041  1.00 23.95           O  
ATOM    447  N   SER C  21      28.942 -54.988 130.242  1.00 23.64           N  
ATOM    448  CA  SER C  21      28.237 -56.266 130.217  1.00 23.64           C  
ATOM    449  C   SER C  21      27.620 -56.529 128.847  1.00 23.64           C  
ATOM    450  CB  SER C  21      27.148 -56.299 131.290  1.00 23.64           C  
ATOM    451  O   SER C  21      27.536 -55.625 128.013  1.00 23.64           O  
ATOM    452  OG  SER C  21      27.708 -56.554 132.567  1.00 23.64           O  
ATOM    453  N   PRO C  22      26.206 -57.164 128.859  1.00 24.20           N  
ATOM    454  CA  PRO C  22      25.730 -58.493 128.469  1.00 24.20           C  
ATOM    455  C   PRO C  22      25.052 -58.498 127.100  1.00 24.20           C  
ATOM    456  CB  PRO C  22      24.732 -58.848 129.574  1.00 24.20           C  
ATOM    457  O   PRO C  22      24.835 -57.437 126.511  1.00 24.20           O  
ATOM    458  CG  PRO C  22      24.170 -57.536 130.017  1.00 24.20           C  
ATOM    459  CD  PRO C  22      24.932 -56.436 129.336  1.00 24.20           C  
ATOM    460  N   ALA C  23      23.775 -59.258 127.072  1.00 23.76           N  
ATOM    461  CA  ALA C  23      23.291 -60.462 126.400  1.00 23.76           C  
ATOM    462  C   ALA C  23      22.394 -60.107 125.218  1.00 23.76           C  
ATOM    463  CB  ALA C  23      22.540 -61.355 127.385  1.00 23.76           C  
ATOM    464  O   ALA C  23      22.605 -60.591 124.104  1.00 23.76           O  
ATOM    465  N   GLY C  24      20.971 -60.050 125.505  1.00 21.79           N  
ATOM    466  CA  GLY C  24      20.139 -61.210 125.225  1.00 21.79           C  
ATOM    467  C   GLY C  24      19.458 -61.142 123.871  1.00 21.79           C  
ATOM    468  O   GLY C  24      19.878 -61.812 122.925  1.00 21.79           O  
ATOM    469  N   ASP C  25      18.025 -61.010 123.898  1.00 22.47           N  
ATOM    470  CA  ASP C  25      17.105 -62.116 123.651  1.00 22.47           C  
ATOM    471  C   ASP C  25      16.581 -62.085 122.218  1.00 22.47           C  
ATOM    472  CB  ASP C  25      15.938 -62.075 124.639  1.00 22.47           C  
ATOM    473  O   ASP C  25      16.785 -61.106 121.497  1.00 22.47           O  
ATOM    474  CG  ASP C  25      15.917 -63.265 125.583  1.00 22.47           C  
ATOM    475  OD1 ASP C  25      16.656 -64.245 125.346  1.00 22.47           O  
ATOM    476  OD2 ASP C  25      15.153 -63.223 126.571  1.00 22.47           O  
ATOM    477  N   SER C  26      15.095 -62.197 122.071  1.00 22.73           N  
ATOM    478  CA  SER C  26      14.309 -63.336 121.609  1.00 22.73           C  
ATOM    479  C   SER C  26      13.854 -63.145 120.166  1.00 22.73           C  
ATOM    480  CB  SER C  26      13.093 -63.551 122.511  1.00 22.73           C  
ATOM    481  O   SER C  26      14.025 -62.067 119.593  1.00 22.73           O  
ATOM    482  OG  SER C  26      13.147 -64.824 123.133  1.00 22.73           O  
ATOM    483  N   LEU C  27      12.433 -63.224 119.929  1.00 21.21           N  
ATOM    484  CA  LEU C  27      11.715 -64.334 119.313  1.00 21.21           C  
ATOM    485  C   LEU C  27      11.286 -63.983 117.892  1.00 21.21           C  
ATOM    486  CB  LEU C  27      10.490 -64.712 120.150  1.00 21.21           C  
ATOM    487  O   LEU C  27      11.621 -64.695 116.943  1.00 21.21           O  
ATOM    488  CG  LEU C  27      10.743 -65.629 121.347  1.00 21.21           C  
ATOM    489  CD1 LEU C  27       9.787 -65.291 122.486  1.00 21.21           C  
ATOM    490  CD2 LEU C  27      10.600 -67.092 120.939  1.00 21.21           C  
ATOM    491  N   SER C  28       9.825 -63.797 117.700  1.00 20.46           N  
ATOM    492  CA  SER C  28       8.991 -64.840 117.112  1.00 20.46           C  
ATOM    493  C   SER C  28       8.661 -64.528 115.656  1.00 20.46           C  
ATOM    494  CB  SER C  28       7.698 -65.008 117.912  1.00 20.46           C  
ATOM    495  O   SER C  28       9.019 -63.464 115.147  1.00 20.46           O  
ATOM    496  OG  SER C  28       7.219 -63.752 118.363  1.00 20.46           O  
ATOM    497  N   TYR C  29       7.271 -64.155 115.399  1.00 22.01           N  
ATOM    498  CA  TYR C  29       6.337 -65.080 114.768  1.00 22.01           C  
ATOM    499  C   TYR C  29       6.211 -64.795 113.276  1.00 22.01           C  
ATOM    500  CB  TYR C  29       4.960 -64.992 115.434  1.00 22.01           C  
ATOM    501  O   TYR C  29       6.633 -63.737 112.802  1.00 22.01           O  
ATOM    502  CG  TYR C  29       4.436 -66.321 115.921  1.00 22.01           C  
ATOM    503  CD1 TYR C  29       3.589 -67.092 115.128  1.00 22.01           C  
ATOM    504  CD2 TYR C  29       4.785 -66.808 117.176  1.00 22.01           C  
ATOM    505  CE1 TYR C  29       3.102 -68.316 115.574  1.00 22.01           C  
ATOM    506  CE2 TYR C  29       4.304 -68.031 117.633  1.00 22.01           C  
ATOM    507  OH  TYR C  29       2.986 -69.988 117.272  1.00 22.01           O  
ATOM    508  CZ  TYR C  29       3.465 -68.777 116.826  1.00 22.01           C  
ATOM    509  N   TYR C  30       4.850 -65.060 112.770  1.00 24.11           N  
ATOM    510  CA  TYR C  30       4.367 -65.985 111.750  1.00 24.11           C  
ATOM    511  C   TYR C  30       4.198 -65.280 110.410  1.00 24.11           C  
ATOM    512  CB  TYR C  30       3.038 -66.613 112.181  1.00 24.11           C  
ATOM    513  O   TYR C  30       4.260 -64.050 110.336  1.00 24.11           O  
ATOM    514  CG  TYR C  30       3.193 -67.737 113.176  1.00 24.11           C  
ATOM    515  CD1 TYR C  30       3.470 -69.035 112.754  1.00 24.11           C  
ATOM    516  CD2 TYR C  30       3.061 -67.504 114.541  1.00 24.11           C  
ATOM    517  CE1 TYR C  30       3.611 -70.074 113.668  1.00 24.11           C  
ATOM    518  CE2 TYR C  30       3.200 -68.535 115.464  1.00 24.11           C  
ATOM    519  OH  TYR C  30       3.614 -70.840 115.927  1.00 24.11           O  
ATOM    520  CZ  TYR C  30       3.475 -69.815 115.018  1.00 24.11           C  
ATOM    521  N   HIS C  31       2.944 -65.642 109.835  1.00 25.02           N  
ATOM    522  CA  HIS C  31       2.677 -66.350 108.588  1.00 25.02           C  
ATOM    523  C   HIS C  31       2.266 -65.382 107.483  1.00 25.02           C  
ATOM    524  CB  HIS C  31       1.588 -67.405 108.793  1.00 25.02           C  
ATOM    525  O   HIS C  31       2.738 -65.492 106.349  1.00 25.02           O  
ATOM    526  CG  HIS C  31       2.119 -68.744 109.194  1.00 25.02           C  
ATOM    527  CD2 HIS C  31       2.075 -69.401 110.377  1.00 25.02           C  
ATOM    528  ND1 HIS C  31       2.794 -69.569 108.320  1.00 25.02           N  
ATOM    529  CE1 HIS C  31       3.142 -70.678 108.950  1.00 25.02           C  
ATOM    530  NE2 HIS C  31       2.718 -70.601 110.200  1.00 25.02           N  
ATOM    531  N   SER C  32       1.192 -64.507 107.829  1.00 22.69           N  
ATOM    532  CA  SER C  32       0.031 -64.940 107.059  1.00 22.69           C  
ATOM    533  C   SER C  32       0.116 -64.462 105.614  1.00 22.69           C  
ATOM    534  CB  SER C  32      -1.259 -64.427 107.700  1.00 22.69           C  
ATOM    535  O   SER C  32       0.470 -63.310 105.355  1.00 22.69           O  
ATOM    536  OG  SER C  32      -1.653 -65.261 108.776  1.00 22.69           O  
ATOM    537  N   PRO C  33      -0.171 -65.429 104.687  1.00 26.50           N  
ATOM    538  CA  PRO C  33       0.222 -65.591 103.285  1.00 26.50           C  
ATOM    539  C   PRO C  33      -0.561 -64.677 102.345  1.00 26.50           C  
ATOM    540  CB  PRO C  33      -0.088 -67.062 102.999  1.00 26.50           C  
ATOM    541  O   PRO C  33       0.021 -64.072 101.440  1.00 26.50           O  
ATOM    542  CG  PRO C  33      -1.147 -67.429 103.988  1.00 26.50           C  
ATOM    543  CD  PRO C  33      -1.359 -66.266 104.914  1.00 26.50           C  
ATOM    544  N   ALA C  34      -1.951 -64.856 102.549  1.00 24.35           N  
ATOM    545  CA  ALA C  34      -2.592 -65.593 101.463  1.00 24.35           C  
ATOM    546  C   ALA C  34      -2.793 -64.703 100.240  1.00 24.35           C  
ATOM    547  CB  ALA C  34      -3.929 -66.167 101.926  1.00 24.35           C  
ATOM    548  O   ALA C  34      -2.631 -63.483 100.319  1.00 24.35           O  
ATOM    549  N   ASP C  35      -4.067 -64.841  99.636  1.00 25.21           N  
ATOM    550  CA  ASP C  35      -4.508 -65.392  98.358  1.00 25.21           C  
ATOM    551  C   ASP C  35      -4.802 -64.280  97.354  1.00 25.21           C  
ATOM    552  CB  ASP C  35      -5.746 -66.269  98.550  1.00 25.21           C  
ATOM    553  O   ASP C  35      -3.882 -63.642  96.839  1.00 25.21           O  
ATOM    554  CG  ASP C  35      -5.408 -67.688  98.975  1.00 25.21           C  
ATOM    555  OD1 ASP C  35      -4.324 -68.191  98.611  1.00 25.21           O  
ATOM    556  OD2 ASP C  35      -6.236 -68.309  99.677  1.00 25.21           O  
ATOM    557  N   SER C  36      -6.151 -64.055  97.057  1.00 25.59           N  
ATOM    558  CA  SER C  36      -6.779 -64.608  95.862  1.00 25.59           C  
ATOM    559  C   SER C  36      -6.920 -63.550  94.772  1.00 25.59           C  
ATOM    560  CB  SER C  36      -8.152 -65.191  96.198  1.00 25.59           C  
ATOM    561  O   SER C  36      -6.377 -63.704  93.676  1.00 25.59           O  
ATOM    562  OG  SER C  36      -8.046 -66.173  97.215  1.00 25.59           O  
ATOM    563  N   PHE C  37      -8.173 -62.983  94.636  1.00 25.59           N  
ATOM    564  CA  PHE C  37      -9.057 -63.448  93.575  1.00 25.59           C  
ATOM    565  C   PHE C  37      -8.966 -62.538  92.356  1.00 25.59           C  
ATOM    566  CB  PHE C  37     -10.505 -63.518  94.071  1.00 25.59           C  
ATOM    567  O   PHE C  37      -8.692 -63.002  91.247  1.00 25.59           O  
ATOM    568  CG  PHE C  37     -10.803 -64.734  94.906  1.00 25.59           C  
ATOM    569  CD1 PHE C  37     -11.159 -65.935  94.306  1.00 25.59           C  
ATOM    570  CD2 PHE C  37     -10.727 -64.675  96.291  1.00 25.59           C  
ATOM    571  CE1 PHE C  37     -11.436 -67.063  95.076  1.00 25.59           C  
ATOM    572  CE2 PHE C  37     -11.001 -65.798  97.067  1.00 25.59           C  
ATOM    573  CZ  PHE C  37     -11.357 -66.990  96.458  1.00 25.59           C  
ATOM    574  N   SER C  38     -10.032 -61.662  92.154  1.00 24.51           N  
ATOM    575  CA  SER C  38     -11.031 -61.990  91.143  1.00 24.51           C  
ATOM    576  C   SER C  38     -10.675 -61.376  89.793  1.00 24.51           C  
ATOM    577  CB  SER C  38     -12.415 -61.509  91.581  1.00 24.51           C  
ATOM    578  O   SER C  38      -9.709 -60.618  89.686  1.00 24.51           O  
ATOM    579  OG  SER C  38     -12.733 -61.999  92.872  1.00 24.51           O  
ATOM    580  N   SER C  39     -11.636 -60.589  89.174  1.00 25.14           N  
ATOM    581  CA  SER C  39     -12.504 -60.866  88.034  1.00 25.14           C  
ATOM    582  C   SER C  39     -11.959 -60.234  86.757  1.00 25.14           C  
ATOM    583  CB  SER C  39     -13.920 -60.353  88.301  1.00 25.14           C  
ATOM    584  O   SER C  39     -10.989 -59.474  86.800  1.00 25.14           O  
ATOM    585  OG  SER C  39     -14.799 -60.735  87.256  1.00 25.14           O  
ATOM    586  N   MET C  40     -12.879 -59.488  86.053  1.00 23.61           N  
ATOM    587  CA  MET C  40     -13.520 -59.811  84.782  1.00 23.61           C  
ATOM    588  C   MET C  40     -12.742 -59.216  83.613  1.00 23.61           C  
ATOM    589  CB  MET C  40     -14.963 -59.303  84.762  1.00 23.61           C  
ATOM    590  O   MET C  40     -11.862 -58.377  83.811  1.00 23.61           O  
ATOM    591  CG  MET C  40     -15.992 -60.368  85.107  1.00 23.61           C  
ATOM    592  SD  MET C  40     -17.707 -59.835  84.730  1.00 23.61           S  
ATOM    593  CE  MET C  40     -17.455 -58.048  84.549  1.00 23.61           C  
ATOM    594  N   GLY C  41     -13.541 -58.865  82.557  1.00 24.90           N  
ATOM    595  CA  GLY C  41     -13.645 -59.342  81.187  1.00 24.90           C  
ATOM    596  C   GLY C  41     -12.855 -58.502  80.201  1.00 24.90           C  
ATOM    597  O   GLY C  41     -12.037 -59.028  79.444  1.00 24.90           O  
ATOM    598  N   SER C  42     -13.466 -57.433  79.779  1.00 27.09           N  
ATOM    599  CA  SER C  42     -13.972 -57.459  78.411  1.00 27.09           C  
ATOM    600  C   SER C  42     -12.902 -57.018  77.417  1.00 27.09           C  
ATOM    601  CB  SER C  42     -15.204 -56.563  78.277  1.00 27.09           C  
ATOM    602  O   SER C  42     -12.163 -56.066  77.675  1.00 27.09           O  
ATOM    603  OG  SER C  42     -16.373 -57.341  78.086  1.00 27.09           O  
ATOM    604  N   PRO C  43     -12.981 -57.666  76.314  1.00 28.26           N  
ATOM    605  CA  PRO C  43     -11.909 -57.930  75.352  1.00 28.26           C  
ATOM    606  C   PRO C  43     -11.417 -56.664  74.655  1.00 28.26           C  
ATOM    607  CB  PRO C  43     -12.563 -58.886  74.350  1.00 28.26           C  
ATOM    608  O   PRO C  43     -11.953 -55.578  74.889  1.00 28.26           O  
ATOM    609  CG  PRO C  43     -14.010 -58.514  74.356  1.00 28.26           C  
ATOM    610  CD  PRO C  43     -14.239 -57.503  75.442  1.00 28.26           C  
ATOM    611  N   VAL C  44     -11.708 -56.746  73.325  1.00 26.66           N  
ATOM    612  CA  VAL C  44     -10.692 -56.922  72.293  1.00 26.66           C  
ATOM    613  C   VAL C  44     -10.333 -55.569  71.685  1.00 26.66           C  
ATOM    614  CB  VAL C  44     -11.167 -57.893  71.189  1.00 26.66           C  
ATOM    615  O   VAL C  44     -11.012 -54.570  71.932  1.00 26.66           O  
ATOM    616  CG1 VAL C  44     -10.118 -58.974  70.932  1.00 26.66           C  
ATOM    617  CG2 VAL C  44     -12.504 -58.524  71.572  1.00 26.66           C  
ATOM    618  N   ASN C  45     -10.451 -55.582  70.232  1.00 25.44           N  
ATOM    619  CA  ASN C  45      -9.335 -55.565  69.293  1.00 25.44           C  
ATOM    620  C   ASN C  45      -9.134 -54.179  68.685  1.00 25.44           C  
ATOM    621  CB  ASN C  45      -9.547 -56.603  68.188  1.00 25.44           C  
ATOM    622  O   ASN C  45      -9.829 -53.230  69.051  1.00 25.44           O  
ATOM    623  CG  ASN C  45      -9.026 -57.975  68.569  1.00 25.44           C  
ATOM    624  ND2 ASN C  45      -9.482 -59.000  67.858  1.00 25.44           N  
ATOM    625  OD1 ASN C  45      -8.222 -58.113  69.494  1.00 25.44           O  
ATOM    626  N   ALA C  46      -9.592 -54.086  67.252  1.00 25.76           N  
ATOM    627  CA  ALA C  46      -8.676 -54.077  66.114  1.00 25.76           C  
ATOM    628  C   ALA C  46      -8.450 -52.658  65.602  1.00 25.76           C  
ATOM    629  CB  ALA C  46      -9.211 -54.965  64.994  1.00 25.76           C  
ATOM    630  O   ALA C  46      -9.112 -51.718  66.049  1.00 25.76           O  
ATOM    631  N   GLN C  47      -8.694 -52.507  64.122  1.00 26.08           N  
ATOM    632  CA  GLN C  47      -7.721 -52.311  63.052  1.00 26.08           C  
ATOM    633  C   GLN C  47      -7.691 -50.855  62.596  1.00 26.08           C  
ATOM    634  CB  GLN C  47      -8.034 -53.226  61.867  1.00 26.08           C  
ATOM    635  O   GLN C  47      -8.551 -50.060  62.981  1.00 26.08           O  
ATOM    636  CG  GLN C  47      -7.322 -54.571  61.924  1.00 26.08           C  
ATOM    637  CD  GLN C  47      -7.816 -55.542  60.868  1.00 26.08           C  
ATOM    638  NE2 GLN C  47      -7.529 -56.824  61.060  1.00 26.08           N  
ATOM    639  OE1 GLN C  47      -8.452 -55.142  59.887  1.00 26.08           O  
ATOM    640  N   ASP C  48      -7.659 -50.675  61.160  1.00 26.69           N  
ATOM    641  CA  ASP C  48      -6.621 -50.234  60.233  1.00 26.69           C  
ATOM    642  C   ASP C  48      -6.946 -48.856  59.660  1.00 26.69           C  
ATOM    643  CB  ASP C  48      -6.449 -51.247  59.099  1.00 26.69           C  
ATOM    644  O   ASP C  48      -6.104 -47.955  59.681  1.00 26.69           O  
ATOM    645  CG  ASP C  48      -5.062 -51.864  59.061  1.00 26.69           C  
ATOM    646  OD1 ASP C  48      -4.134 -51.320  59.697  1.00 26.69           O  
ATOM    647  OD2 ASP C  48      -4.895 -52.904  58.387  1.00 26.69           O  
ATOM    648  N   PHE C  49      -7.803 -48.824  58.453  1.00 26.50           N  
ATOM    649  CA  PHE C  49      -7.261 -48.671  57.108  1.00 26.50           C  
ATOM    650  C   PHE C  49      -7.291 -47.211  56.675  1.00 26.50           C  
ATOM    651  CB  PHE C  49      -8.044 -49.531  56.111  1.00 26.50           C  
ATOM    652  O   PHE C  49      -6.295 -46.686  56.173  1.00 26.50           O  
ATOM    653  CG  PHE C  49      -7.194 -50.114  55.014  1.00 26.50           C  
ATOM    654  CD1 PHE C  49      -7.109 -49.490  53.775  1.00 26.50           C  
ATOM    655  CD2 PHE C  49      -6.480 -51.287  55.222  1.00 26.50           C  
ATOM    656  CE1 PHE C  49      -6.323 -50.027  52.758  1.00 26.50           C  
ATOM    657  CE2 PHE C  49      -5.692 -51.830  54.211  1.00 26.50           C  
ATOM    658  CZ  PHE C  49      -5.616 -51.199  52.979  1.00 26.50           C  
ATOM    659  N   CYS C  50      -8.520 -46.788  56.096  1.00 26.21           N  
ATOM    660  CA  CYS C  50      -8.679 -46.466  54.682  1.00 26.21           C  
ATOM    661  C   CYS C  50      -8.057 -45.113  54.358  1.00 26.21           C  
ATOM    662  CB  CYS C  50     -10.158 -46.462  54.296  1.00 26.21           C  
ATOM    663  O   CYS C  50      -7.884 -44.275  55.245  1.00 26.21           O  
ATOM    664  SG  CYS C  50     -10.879 -48.113  54.162  1.00 26.21           S  
ATOM    665  N   THR C  51      -7.866 -44.844  52.933  1.00 26.62           N  
ATOM    666  CA  THR C  51      -6.955 -44.353  51.906  1.00 26.62           C  
ATOM    667  C   THR C  51      -7.093 -42.843  51.736  1.00 26.62           C  
ATOM    668  CB  THR C  51      -7.208 -45.049  50.556  1.00 26.62           C  
ATOM    669  O   THR C  51      -6.111 -42.107  51.849  1.00 26.62           O  
ATOM    670  CG2 THR C  51      -6.447 -46.368  50.465  1.00 26.62           C  
ATOM    671  OG1 THR C  51      -8.610 -45.309  50.414  1.00 26.62           O  
ATOM    672  N   ASP C  52      -7.683 -42.421  50.432  1.00 26.19           N  
ATOM    673  CA  ASP C  52      -7.023 -41.833  49.270  1.00 26.19           C  
ATOM    674  C   ASP C  52      -7.205 -40.317  49.243  1.00 26.19           C  
ATOM    675  CB  ASP C  52      -7.561 -42.451  47.978  1.00 26.19           C  
ATOM    676  O   ASP C  52      -6.235 -39.572  49.092  1.00 26.19           O  
ATOM    677  CG  ASP C  52      -6.473 -42.731  46.956  1.00 26.19           C  
ATOM    678  OD1 ASP C  52      -5.319 -42.297  47.160  1.00 26.19           O  
ATOM    679  OD2 ASP C  52      -6.773 -43.390  45.937  1.00 26.19           O  
ATOM    680  N   LEU C  53      -8.284 -39.840  48.424  1.00 25.01           N  
ATOM    681  CA  LEU C  53      -8.058 -39.229  47.119  1.00 25.01           C  
ATOM    682  C   LEU C  53      -7.880 -37.720  47.249  1.00 25.01           C  
ATOM    683  CB  LEU C  53      -9.223 -39.537  46.174  1.00 25.01           C  
ATOM    684  O   LEU C  53      -6.975 -37.143  46.642  1.00 25.01           O  
ATOM    685  CG  LEU C  53      -8.871 -39.696  44.694  1.00 25.01           C  
ATOM    686  CD1 LEU C  53      -8.558 -41.155  44.377  1.00 25.01           C  
ATOM    687  CD2 LEU C  53     -10.008 -39.185  43.816  1.00 25.01           C  
ATOM    688  N   ALA C  54      -9.058 -36.934  47.333  1.00 24.34           N  
ATOM    689  CA  ALA C  54      -9.494 -36.119  46.203  1.00 24.34           C  
ATOM    690  C   ALA C  54      -8.678 -34.833  46.107  1.00 24.34           C  
ATOM    691  CB  ALA C  54     -10.981 -35.794  46.323  1.00 24.34           C  
ATOM    692  O   ALA C  54      -7.969 -34.469  47.048  1.00 24.34           O  
ATOM    693  N   VAL C  55      -9.190 -33.755  45.284  1.00 27.99           N  
ATOM    694  CA  VAL C  55      -8.861 -33.094  44.025  1.00 27.99           C  
ATOM    695  C   VAL C  55      -8.129 -31.783  44.304  1.00 27.99           C  
ATOM    696  CB  VAL C  55     -10.126 -32.828  43.177  1.00 27.99           C  
ATOM    697  O   VAL C  55      -7.040 -31.549  43.776  1.00 27.99           O  
ATOM    698  CG1 VAL C  55      -9.764 -32.110  41.878  1.00 27.99           C  
ATOM    699  CG2 VAL C  55     -10.855 -34.138  42.882  1.00 27.99           C  
ATOM    700  N   SER C  56      -8.869 -30.549  44.142  1.00 25.98           N  
ATOM    701  CA  SER C  56      -8.806 -29.677  42.973  1.00 25.98           C  
ATOM    702  C   SER C  56      -7.771 -28.573  43.162  1.00 25.98           C  
ATOM    703  CB  SER C  56     -10.176 -29.060  42.691  1.00 25.98           C  
ATOM    704  O   SER C  56      -7.281 -28.358  44.272  1.00 25.98           O  
ATOM    705  OG  SER C  56     -11.026 -29.994  42.047  1.00 25.98           O  
ATOM    706  N   SER C  57      -7.768 -27.455  42.223  1.00 28.82           N  
ATOM    707  CA  SER C  57      -7.017 -26.644  41.270  1.00 28.82           C  
ATOM    708  C   SER C  57      -6.650 -25.290  41.866  1.00 28.82           C  
ATOM    709  CB  SER C  57      -7.823 -26.443  39.985  1.00 28.82           C  
ATOM    710  O   SER C  57      -6.237 -24.379  41.145  1.00 28.82           O  
ATOM    711  OG  SER C  57      -9.025 -25.742  40.250  1.00 28.82           O  
ATOM    712  N   ALA C  58      -6.997 -24.901  43.028  1.00 26.92           N  
ATOM    713  CA  ALA C  58      -7.401 -23.497  43.030  1.00 26.92           C  
ATOM    714  C   ALA C  58      -6.266 -22.599  42.546  1.00 26.92           C  
ATOM    715  CB  ALA C  58      -7.851 -23.074  44.426  1.00 26.92           C  
ATOM    716  O   ALA C  58      -5.093 -22.970  42.631  1.00 26.92           O  
ATOM    717  N   ASN C  59      -6.671 -21.327  41.887  1.00 30.13           N  
ATOM    718  CA  ASN C  59      -6.335 -20.255  40.955  1.00 30.13           C  
ATOM    719  C   ASN C  59      -5.230 -19.359  41.507  1.00 30.13           C  
ATOM    720  CB  ASN C  59      -7.576 -19.425  40.622  1.00 30.13           C  
ATOM    721  O   ASN C  59      -5.281 -18.946  42.667  1.00 30.13           O  
ATOM    722  CG  ASN C  59      -8.349 -19.977  39.441  1.00 30.13           C  
ATOM    723  ND2 ASN C  59      -9.366 -19.244  39.002  1.00 30.13           N  
ATOM    724  OD1 ASN C  59      -8.035 -21.054  38.926  1.00 30.13           O  
ATOM    725  N   PHE C  60      -4.144 -19.366  40.831  1.00 36.88           N  
ATOM    726  CA  PHE C  60      -2.835 -18.740  40.973  1.00 36.88           C  
ATOM    727  C   PHE C  60      -2.960 -17.221  40.988  1.00 36.88           C  
ATOM    728  CB  PHE C  60      -1.902 -19.179  39.841  1.00 36.88           C  
ATOM    729  O   PHE C  60      -2.788 -16.569  39.957  1.00 36.88           O  
ATOM    730  CG  PHE C  60      -0.465 -19.330  40.262  1.00 36.88           C  
ATOM    731  CD1 PHE C  60       0.440 -18.291  40.079  1.00 36.88           C  
ATOM    732  CD2 PHE C  60      -0.020 -20.510  40.842  1.00 36.88           C  
ATOM    733  CE1 PHE C  60       1.771 -18.428  40.468  1.00 36.88           C  
ATOM    734  CE2 PHE C  60       1.308 -20.655  41.233  1.00 36.88           C  
ATOM    735  CZ  PHE C  60       2.202 -19.613  41.044  1.00 36.88           C  
ATOM    736  N   ILE C  61      -4.038 -16.590  41.570  1.00 34.83           N  
ATOM    737  CA  ILE C  61      -4.207 -15.199  41.168  1.00 34.83           C  
ATOM    738  C   ILE C  61      -2.954 -14.402  41.523  1.00 34.83           C  
ATOM    739  CB  ILE C  61      -5.451 -14.565  41.831  1.00 34.83           C  
ATOM    740  O   ILE C  61      -2.580 -14.311  42.695  1.00 34.83           O  
ATOM    741  CG1 ILE C  61      -6.694 -15.420  41.560  1.00 34.83           C  
ATOM    742  CG2 ILE C  61      -5.654 -13.130  41.337  1.00 34.83           C  
ATOM    743  CD1 ILE C  61      -7.956 -14.911  42.242  1.00 34.83           C  
ATOM    744  N   PRO C  62      -2.125 -14.191  40.507  1.00 35.48           N  
ATOM    745  CA  PRO C  62      -0.844 -13.500  40.675  1.00 35.48           C  
ATOM    746  C   PRO C  62      -1.001 -12.099  41.260  1.00 35.48           C  
ATOM    747  CB  PRO C  62      -0.289 -13.437  39.249  1.00 35.48           C  
ATOM    748  O   PRO C  62      -1.913 -11.363  40.874  1.00 35.48           O  
ATOM    749  CG  PRO C  62      -1.486 -13.579  38.366  1.00 35.48           C  
ATOM    750  CD  PRO C  62      -2.670 -13.932  39.221  1.00 35.48           C  
ATOM    751  N   THR C  63      -1.003 -12.027  42.583  1.00 36.12           N  
ATOM    752  CA  THR C  63      -1.168 -10.757  43.282  1.00 36.12           C  
ATOM    753  C   THR C  63      -0.177  -9.721  42.759  1.00 36.12           C  
ATOM    754  CB  THR C  63      -0.983 -10.928  44.801  1.00 36.12           C  
ATOM    755  O   THR C  63       0.928 -10.068  42.337  1.00 36.12           O  
ATOM    756  CG2 THR C  63      -2.264 -11.430  45.458  1.00 36.12           C  
ATOM    757  OG1 THR C  63       0.068 -11.870  45.046  1.00 36.12           O  
ATOM    758  N   VAL C  64      -0.828  -8.639  42.166  1.00 41.53           N  
ATOM    759  CA  VAL C  64      -0.359  -7.429  41.501  1.00 41.53           C  
ATOM    760  C   VAL C  64       0.796  -6.818  42.291  1.00 41.53           C  
ATOM    761  CB  VAL C  64      -1.496  -6.396  41.334  1.00 41.53           C  
ATOM    762  O   VAL C  64       1.500  -5.937  41.793  1.00 41.53           O  
ATOM    763  CG1 VAL C  64      -0.978  -5.126  40.662  1.00 41.53           C  
ATOM    764  CG2 VAL C  64      -2.648  -6.997  40.531  1.00 41.53           C  
ATOM    765  N   THR C  65       1.011  -7.252  43.553  1.00 39.32           N  
ATOM    766  CA  THR C  65       1.836  -6.423  44.425  1.00 39.32           C  
ATOM    767  C   THR C  65       3.288  -6.423  43.955  1.00 39.32           C  
ATOM    768  CB  THR C  65       1.767  -6.907  45.885  1.00 39.32           C  
ATOM    769  O   THR C  65       4.098  -5.620  44.424  1.00 39.32           O  
ATOM    770  CG2 THR C  65       0.950  -5.948  46.744  1.00 39.32           C  
ATOM    771  OG1 THR C  65       1.158  -8.204  45.924  1.00 39.32           O  
ATOM    772  N   ALA C  66       3.663  -7.401  43.155  1.00 37.64           N  
ATOM    773  CA  ALA C  66       5.117  -7.533  43.143  1.00 37.64           C  
ATOM    774  C   ALA C  66       5.766  -6.387  42.373  1.00 37.64           C  
ATOM    775  CB  ALA C  66       5.524  -8.875  42.538  1.00 37.64           C  
ATOM    776  O   ALA C  66       6.994  -6.295  42.302  1.00 37.64           O  
ATOM    777  N   ILE C  67       4.955  -5.690  41.564  1.00 41.13           N  
ATOM    778  CA  ILE C  67       5.599  -4.911  40.512  1.00 41.13           C  
ATOM    779  C   ILE C  67       6.305  -3.703  41.124  1.00 41.13           C  
ATOM    780  CB  ILE C  67       4.581  -4.453  39.444  1.00 41.13           C  
ATOM    781  O   ILE C  67       7.190  -3.112  40.500  1.00 41.13           O  
ATOM    782  CG1 ILE C  67       3.924  -5.668  38.778  1.00 41.13           C  
ATOM    783  CG2 ILE C  67       5.258  -3.557  38.403  1.00 41.13           C  
ATOM    784  CD1 ILE C  67       2.721  -5.322  37.911  1.00 41.13           C  
ATOM    785  N   SER C  68       5.872  -3.273  42.316  1.00 40.13           N  
ATOM    786  CA  SER C  68       6.301  -1.932  42.698  1.00 40.13           C  
ATOM    787  C   SER C  68       7.814  -1.865  42.877  1.00 40.13           C  
ATOM    788  CB  SER C  68       5.606  -1.494  43.988  1.00 40.13           C  
ATOM    789  O   SER C  68       8.379  -0.780  43.023  1.00 40.13           O  
ATOM    790  OG  SER C  68       4.360  -0.882  43.706  1.00 40.13           O  
ATOM    791  N   THR C  69       8.454  -3.036  43.159  1.00 39.95           N  
ATOM    792  CA  THR C  69       9.795  -2.844  43.699  1.00 39.95           C  
ATOM    793  C   THR C  69      10.769  -2.436  42.598  1.00 39.95           C  
ATOM    794  CB  THR C  69      10.306  -4.120  44.393  1.00 39.95           C  
ATOM    795  O   THR C  69      11.948  -2.190  42.864  1.00 39.95           O  
ATOM    796  CG2 THR C  69       9.833  -4.186  45.841  1.00 39.95           C  
ATOM    797  OG1 THR C  69       9.816  -5.268  43.689  1.00 39.95           O  
ATOM    798  N   SER C  70      10.486  -2.756  41.326  1.00 43.68           N  
ATOM    799  CA  SER C  70      11.696  -2.628  40.520  1.00 43.68           C  
ATOM    800  C   SER C  70      11.965  -1.171  40.157  1.00 43.68           C  
ATOM    801  CB  SER C  70      11.583  -3.467  39.247  1.00 43.68           C  
ATOM    802  O   SER C  70      11.036  -0.416  39.865  1.00 43.68           O  
ATOM    803  OG  SER C  70      10.357  -3.213  38.583  1.00 43.68           O  
ATOM    804  N   PRO C  71      13.152  -0.506  40.590  1.00 49.50           N  
ATOM    805  CA  PRO C  71      13.595   0.886  40.480  1.00 49.50           C  
ATOM    806  C   PRO C  71      13.449   1.442  39.065  1.00 49.50           C  
ATOM    807  CB  PRO C  71      15.068   0.820  40.892  1.00 49.50           C  
ATOM    808  O   PRO C  71      13.462   2.660  38.872  1.00 49.50           O  
ATOM    809  CG  PRO C  71      15.432  -0.625  40.781  1.00 49.50           C  
ATOM    810  CD  PRO C  71      14.166  -1.430  40.700  1.00 49.50           C  
ATOM    811  N   ASP C  72      13.466   0.576  38.106  1.00 49.24           N  
ATOM    812  CA  ASP C  72      13.638   0.993  36.718  1.00 49.24           C  
ATOM    813  C   ASP C  72      12.366   1.641  36.177  1.00 49.24           C  
ATOM    814  CB  ASP C  72      14.034  -0.199  35.844  1.00 49.24           C  
ATOM    815  O   ASP C  72      12.389   2.284  35.125  1.00 49.24           O  
ATOM    816  CG  ASP C  72      15.536  -0.403  35.764  1.00 49.24           C  
ATOM    817  OD1 ASP C  72      16.297   0.556  36.018  1.00 49.24           O  
ATOM    818  OD2 ASP C  72      15.964  -1.533  35.441  1.00 49.24           O  
ATOM    819  N   LEU C  73      11.237   1.256  36.618  1.00 48.24           N  
ATOM    820  CA  LEU C  73       9.982   1.580  35.948  1.00 48.24           C  
ATOM    821  C   LEU C  73       9.407   2.890  36.475  1.00 48.24           C  
ATOM    822  CB  LEU C  73       8.966   0.451  36.137  1.00 48.24           C  
ATOM    823  O   LEU C  73       8.262   3.236  36.175  1.00 48.24           O  
ATOM    824  CG  LEU C  73       9.140  -0.775  35.239  1.00 48.24           C  
ATOM    825  CD1 LEU C  73       8.498  -2.000  35.884  1.00 48.24           C  
ATOM    826  CD2 LEU C  73       8.544  -0.517  33.859  1.00 48.24           C  
ATOM    827  N   GLN C  74      10.146   3.565  37.256  1.00 45.19           N  
ATOM    828  CA  GLN C  74       9.745   4.732  38.035  1.00 45.19           C  
ATOM    829  C   GLN C  74       9.171   5.823  37.137  1.00 45.19           C  
ATOM    830  CB  GLN C  74      10.931   5.278  38.833  1.00 45.19           C  
ATOM    831  O   GLN C  74       8.389   6.661  37.591  1.00 45.19           O  
ATOM    832  CG  GLN C  74      10.692   5.326  40.336  1.00 45.19           C  
ATOM    833  CD  GLN C  74      11.981   5.393  41.133  1.00 45.19           C  
ATOM    834  NE2 GLN C  74      11.880   5.185  42.442  1.00 45.19           N  
ATOM    835  OE1 GLN C  74      13.058   5.631  40.578  1.00 45.19           O  
ATOM    836  N   TRP C  75       9.802   5.907  35.935  1.00 45.88           N  
ATOM    837  CA  TRP C  75       9.504   7.069  35.105  1.00 45.88           C  
ATOM    838  C   TRP C  75       8.040   7.072  34.679  1.00 45.88           C  
ATOM    839  CB  TRP C  75      10.408   7.094  33.869  1.00 45.88           C  
ATOM    840  O   TRP C  75       7.525   8.090  34.211  1.00 45.88           O  
ATOM    841  CG  TRP C  75      10.241   5.908  32.968  1.00 45.88           C  
ATOM    842  CD1 TRP C  75      10.819   4.677  33.110  1.00 45.88           C  
ATOM    843  CD2 TRP C  75       9.444   5.842  31.781  1.00 45.88           C  
ATOM    844  CE2 TRP C  75       9.586   4.540  31.254  1.00 45.88           C  
ATOM    845  CE3 TRP C  75       8.622   6.759  31.112  1.00 45.88           C  
ATOM    846  NE1 TRP C  75      10.429   3.850  32.082  1.00 45.88           N  
ATOM    847  CH2 TRP C  75       8.137   5.048  29.452  1.00 45.88           C  
ATOM    848  CZ2 TRP C  75       8.935   4.132  30.087  1.00 45.88           C  
ATOM    849  CZ3 TRP C  75       7.976   6.351  29.951  1.00 45.88           C  
ATOM    850  N   LEU C  76       7.461   5.833  34.641  1.00 40.09           N  
ATOM    851  CA  LEU C  76       6.155   5.711  34.003  1.00 40.09           C  
ATOM    852  C   LEU C  76       5.086   6.445  34.806  1.00 40.09           C  
ATOM    853  CB  LEU C  76       5.770   4.237  33.847  1.00 40.09           C  
ATOM    854  O   LEU C  76       3.972   6.652  34.321  1.00 40.09           O  
ATOM    855  CG  LEU C  76       5.017   3.864  32.570  1.00 40.09           C  
ATOM    856  CD1 LEU C  76       6.000   3.535  31.452  1.00 40.09           C  
ATOM    857  CD2 LEU C  76       4.077   2.691  32.826  1.00 40.09           C  
ATOM    858  N   VAL C  77       5.274   6.523  36.092  1.00 40.86           N  
ATOM    859  CA  VAL C  77       4.150   7.003  36.890  1.00 40.86           C  
ATOM    860  C   VAL C  77       3.994   8.511  36.708  1.00 40.86           C  
ATOM    861  CB  VAL C  77       4.330   6.663  38.386  1.00 40.86           C  
ATOM    862  O   VAL C  77       4.753   9.294  37.284  1.00 40.86           O  
ATOM    863  CG1 VAL C  77       3.116   7.118  39.193  1.00 40.86           C  
ATOM    864  CG2 VAL C  77       4.565   5.164  38.568  1.00 40.86           C  
ATOM    865  N   GLN C  78       4.364   9.000  35.525  1.00 35.61           N  
ATOM    866  CA  GLN C  78       4.134  10.440  35.557  1.00 35.61           C  
ATOM    867  C   GLN C  78       2.668  10.757  35.842  1.00 35.61           C  
ATOM    868  CB  GLN C  78       4.561  11.082  34.236  1.00 35.61           C  
ATOM    869  O   GLN C  78       1.781  10.346  35.092  1.00 35.61           O  
ATOM    870  CG  GLN C  78       6.067  11.259  34.097  1.00 35.61           C  
ATOM    871  CD  GLN C  78       6.450  12.617  33.540  1.00 35.61           C  
ATOM    872  NE2 GLN C  78       7.677  12.730  33.043  1.00 35.61           N  
ATOM    873  OE1 GLN C  78       5.649  13.557  33.555  1.00 35.61           O  
ATOM    874  N   PRO C  79       2.361  10.669  37.140  1.00 36.81           N  
ATOM    875  CA  PRO C  79       0.998  11.066  37.499  1.00 36.81           C  
ATOM    876  C   PRO C  79       0.604  12.421  36.915  1.00 36.81           C  
ATOM    877  CB  PRO C  79       1.038  11.122  39.028  1.00 36.81           C  
ATOM    878  O   PRO C  79       1.373  13.382  37.003  1.00 36.81           O  
ATOM    879  CG  PRO C  79       2.490  11.215  39.369  1.00 36.81           C  
ATOM    880  CD  PRO C  79       3.289  11.000  38.115  1.00 36.81           C  
ATOM    881  N   ALA C  80       0.132  12.369  35.662  1.00 33.50           N  
ATOM    882  CA  ALA C  80      -0.466  13.568  35.081  1.00 33.50           C  
ATOM    883  C   ALA C  80      -1.444  14.220  36.054  1.00 33.50           C  
ATOM    884  CB  ALA C  80      -1.171  13.229  33.770  1.00 33.50           C  
ATOM    885  O   ALA C  80      -2.343  13.557  36.577  1.00 33.50           O  
ATOM    886  N   LEU C  81      -0.874  15.188  36.829  1.00 35.46           N  
ATOM    887  CA  LEU C  81      -1.548  16.109  37.736  1.00 35.46           C  
ATOM    888  C   LEU C  81      -2.795  16.699  37.084  1.00 35.46           C  
ATOM    889  CB  LEU C  81      -0.600  17.234  38.161  1.00 35.46           C  
ATOM    890  O   LEU C  81      -2.694  17.495  36.148  1.00 35.46           O  
ATOM    891  CG  LEU C  81       0.580  16.828  39.044  1.00 35.46           C  
ATOM    892  CD1 LEU C  81       1.633  17.931  39.062  1.00 35.46           C  
ATOM    893  CD2 LEU C  81       0.106  16.511  40.459  1.00 35.46           C  
ATOM    894  N   VAL C  82      -3.660  15.827  36.572  1.00 34.29           N  
ATOM    895  CA  VAL C  82      -4.862  16.353  35.934  1.00 34.29           C  
ATOM    896  C   VAL C  82      -5.532  17.372  36.853  1.00 34.29           C  
ATOM    897  CB  VAL C  82      -5.855  15.225  35.575  1.00 34.29           C  
ATOM    898  O   VAL C  82      -5.659  17.141  38.058  1.00 34.29           O  
ATOM    899  CG1 VAL C  82      -7.086  15.792  34.871  1.00 34.29           C  
ATOM    900  CG2 VAL C  82      -5.174  14.172  34.702  1.00 34.29           C  
ATOM    901  N   SER C  83      -5.732  18.585  36.339  1.00 27.71           N  
ATOM    902  CA  SER C  83      -6.185  19.887  36.817  1.00 27.71           C  
ATOM    903  C   SER C  83      -7.517  19.773  37.552  1.00 27.71           C  
ATOM    904  CB  SER C  83      -6.319  20.870  35.653  1.00 27.71           C  
ATOM    905  O   SER C  83      -8.218  18.767  37.426  1.00 27.71           O  
ATOM    906  OG  SER C  83      -5.883  22.163  36.034  1.00 27.71           O  
ATOM    907  N   SER C  84      -7.960  20.935  38.215  1.00 30.30           N  
ATOM    908  CA  SER C  84      -8.672  21.504  39.354  1.00 30.30           C  
ATOM    909  C   SER C  84     -10.179  21.513  39.117  1.00 30.30           C  
ATOM    910  CB  SER C  84      -8.184  22.926  39.635  1.00 30.30           C  
ATOM    911  O   SER C  84     -10.951  21.856  40.014  1.00 30.30           O  
ATOM    912  OG  SER C  84      -8.965  23.535  40.649  1.00 30.30           O  
ATOM    913  N   VAL C  85     -10.648  21.495  37.820  1.00 29.33           N  
ATOM    914  CA  VAL C  85     -11.660  22.544  37.741  1.00 29.33           C  
ATOM    915  C   VAL C  85     -12.833  22.201  38.656  1.00 29.33           C  
ATOM    916  CB  VAL C  85     -12.155  22.746  36.291  1.00 29.33           C  
ATOM    917  O   VAL C  85     -13.285  23.040  39.438  1.00 29.33           O  
ATOM    918  CG1 VAL C  85     -13.161  23.894  36.220  1.00 29.33           C  
ATOM    919  CG2 VAL C  85     -10.976  23.007  35.356  1.00 29.33           C  
ATOM    920  N   ALA C  86     -13.576  21.260  38.203  1.00 29.26           N  
ATOM    921  CA  ALA C  86     -14.913  21.789  37.949  1.00 29.26           C  
ATOM    922  C   ALA C  86     -15.712  21.903  39.244  1.00 29.26           C  
ATOM    923  CB  ALA C  86     -15.653  20.907  36.947  1.00 29.26           C  
ATOM    924  O   ALA C  86     -15.334  21.327  40.267  1.00 29.26           O  
ATOM    925  N   PRO C  87     -16.849  22.582  39.100  1.00 29.90           N  
ATOM    926  CA  PRO C  87     -17.841  23.268  39.931  1.00 29.90           C  
ATOM    927  C   PRO C  87     -18.663  22.305  40.785  1.00 29.90           C  
ATOM    928  CB  PRO C  87     -18.727  23.982  38.907  1.00 29.90           C  
ATOM    929  O   PRO C  87     -18.821  21.136  40.425  1.00 29.90           O  
ATOM    930  CG  PRO C  87     -18.589  23.177  37.656  1.00 29.90           C  
ATOM    931  CD  PRO C  87     -17.518  22.145  37.867  1.00 29.90           C  
ATOM    932  N   SER C  88     -18.456  22.468  42.085  1.00 31.20           N  
ATOM    933  CA  SER C  88     -19.006  21.761  43.237  1.00 31.20           C  
ATOM    934  C   SER C  88     -20.528  21.704  43.176  1.00 31.20           C  
ATOM    935  CB  SER C  88     -18.564  22.431  44.539  1.00 31.20           C  
ATOM    936  O   SER C  88     -21.194  21.629  44.210  1.00 31.20           O  
ATOM    937  OG  SER C  88     -17.152  22.538  44.596  1.00 31.20           O  
ATOM    938  N   GLN C  89     -21.077  21.658  41.889  1.00 28.61           N  
ATOM    939  CA  GLN C  89     -22.499  21.918  42.084  1.00 28.61           C  
ATOM    940  C   GLN C  89     -23.135  20.854  42.975  1.00 28.61           C  
ATOM    941  CB  GLN C  89     -23.224  21.978  40.739  1.00 28.61           C  
ATOM    942  O   GLN C  89     -23.021  19.658  42.700  1.00 28.61           O  
ATOM    943  CG  GLN C  89     -22.942  23.246  39.944  1.00 28.61           C  
ATOM    944  CD  GLN C  89     -23.752  23.329  38.664  1.00 28.61           C  
ATOM    945  NE2 GLN C  89     -23.084  23.643  37.559  1.00 28.61           N  
ATOM    946  OE1 GLN C  89     -24.968  23.111  38.668  1.00 28.61           O  
ATOM    947  N   THR C  90     -23.090  21.229  44.261  1.00 30.95           N  
ATOM    948  CA  THR C  90     -23.669  20.531  45.404  1.00 30.95           C  
ATOM    949  C   THR C  90     -25.120  20.149  45.127  1.00 30.95           C  
ATOM    950  CB  THR C  90     -23.596  21.392  46.678  1.00 30.95           C  
ATOM    951  O   THR C  90     -26.022  20.979  45.257  1.00 30.95           O  
ATOM    952  CG2 THR C  90     -22.239  21.254  47.360  1.00 30.95           C  
ATOM    953  OG1 THR C  90     -23.807  22.767  46.332  1.00 30.95           O  
ATOM    954  N   ARG C  91     -25.338  19.472  43.896  1.00 27.54           N  
ATOM    955  CA  ARG C  91     -26.764  19.376  43.602  1.00 27.54           C  
ATOM    956  C   ARG C  91     -27.522  18.748  44.766  1.00 27.54           C  
ATOM    957  CB  ARG C  91     -26.997  18.565  42.325  1.00 27.54           C  
ATOM    958  O   ARG C  91     -26.918  18.134  45.648  1.00 27.54           O  
ATOM    959  CG  ARG C  91     -28.149  19.072  41.474  1.00 27.54           C  
ATOM    960  CD  ARG C  91     -28.272  18.296  40.170  1.00 27.54           C  
ATOM    961  NE  ARG C  91     -29.239  18.911  39.266  1.00 27.54           N  
ATOM    962  NH1 ARG C  91     -29.396  17.085  37.859  1.00 27.54           N  
ATOM    963  NH2 ARG C  91     -30.625  18.973  37.435  1.00 27.54           N  
ATOM    964  CZ  ARG C  91     -29.751  18.322  38.189  1.00 27.54           C  
ATOM    965  N   ALA C  92     -28.752  18.425  44.566  1.00 27.46           N  
ATOM    966  CA  ALA C  92     -30.089  18.545  45.141  1.00 27.46           C  
ATOM    967  C   ALA C  92     -30.434  17.322  45.987  1.00 27.46           C  
ATOM    968  CB  ALA C  92     -31.128  18.735  44.039  1.00 27.46           C  
ATOM    969  O   ALA C  92     -30.857  17.455  47.138  1.00 27.46           O  
ATOM    970  N   PRO C  93     -30.753  16.170  45.330  1.00 30.15           N  
ATOM    971  CA  PRO C  93     -32.187  16.048  45.607  1.00 30.15           C  
ATOM    972  C   PRO C  93     -32.473  15.435  46.976  1.00 30.15           C  
ATOM    973  CB  PRO C  93     -32.686  15.135  44.485  1.00 30.15           C  
ATOM    974  O   PRO C  93     -32.889  16.141  47.898  1.00 30.15           O  
ATOM    975  CG  PRO C  93     -31.493  14.325  44.092  1.00 30.15           C  
ATOM    976  CD  PRO C  93     -30.301  14.831  44.852  1.00 30.15           C  
ATOM    977  N   HIS C  94     -32.581  14.119  47.004  1.00 33.52           N  
ATOM    978  CA  HIS C  94     -33.902  13.531  47.194  1.00 33.52           C  
ATOM    979  C   HIS C  94     -33.983  12.771  48.513  1.00 33.52           C  
ATOM    980  CB  HIS C  94     -34.247  12.601  46.029  1.00 33.52           C  
ATOM    981  O   HIS C  94     -34.946  12.040  48.755  1.00 33.52           O  
ATOM    982  CG  HIS C  94     -34.686  13.322  44.795  1.00 33.52           C  
ATOM    983  CD2 HIS C  94     -34.037  13.573  43.634  1.00 33.52           C  
ATOM    984  ND1 HIS C  94     -35.938  13.884  44.667  1.00 33.52           N  
ATOM    985  CE1 HIS C  94     -36.039  14.452  43.477  1.00 33.52           C  
ATOM    986  NE2 HIS C  94     -34.900  14.277  42.830  1.00 33.52           N  
ATOM    987  N   PRO C  95     -32.855  12.463  49.205  1.00 33.34           N  
ATOM    988  CA  PRO C  95     -33.342  11.132  49.574  1.00 33.34           C  
ATOM    989  C   PRO C  95     -34.624  11.181  50.402  1.00 33.34           C  
ATOM    990  CB  PRO C  95     -32.186  10.548  50.390  1.00 33.34           C  
ATOM    991  O   PRO C  95     -35.233  10.141  50.667  1.00 33.34           O  
ATOM    992  CG  PRO C  95     -31.473  11.737  50.947  1.00 33.34           C  
ATOM    993  CD  PRO C  95     -32.105  12.978  50.386  1.00 33.34           C  
ATOM    994  N   PHE C  96     -34.646  12.116  51.358  1.00 32.78           N  
ATOM    995  CA  PHE C  96     -34.982  11.539  52.654  1.00 32.78           C  
ATOM    996  C   PHE C  96     -36.344  10.855  52.605  1.00 32.78           C  
ATOM    997  CB  PHE C  96     -34.974  12.617  53.742  1.00 32.78           C  
ATOM    998  O   PHE C  96     -37.094  11.022  51.641  1.00 32.78           O  
ATOM    999  CG  PHE C  96     -33.645  12.776  54.429  1.00 32.78           C  
ATOM   1000  CD1 PHE C  96     -33.299  11.964  55.502  1.00 32.78           C  
ATOM   1001  CD2 PHE C  96     -32.740  13.738  54.000  1.00 32.78           C  
ATOM   1002  CE1 PHE C  96     -32.069  12.109  56.139  1.00 32.78           C  
ATOM   1003  CE2 PHE C  96     -31.509  13.889  54.632  1.00 32.78           C  
ATOM   1004  CZ  PHE C  96     -31.176  13.075  55.702  1.00 32.78           C  
ATOM   1005  N   GLY C  97     -36.975  10.659  53.951  1.00 29.90           N  
ATOM   1006  CA  GLY C  97     -37.951   9.980  54.789  1.00 29.90           C  
ATOM   1007  C   GLY C  97     -39.384  10.346  54.453  1.00 29.90           C  
ATOM   1008  O   GLY C  97     -39.763  11.518  54.518  1.00 29.90           O  
ATOM   1009  N   VAL C  98     -39.956   9.730  53.537  1.00 33.65           N  
ATOM   1010  CA  VAL C  98     -41.285  10.042  53.022  1.00 33.65           C  
ATOM   1011  C   VAL C  98     -42.327   9.837  54.119  1.00 33.65           C  
ATOM   1012  CB  VAL C  98     -41.633   9.177  51.789  1.00 33.65           C  
ATOM   1013  O   VAL C  98     -42.688   8.702  54.438  1.00 33.65           O  
ATOM   1014  CG1 VAL C  98     -41.659  10.029  50.522  1.00 33.65           C  
ATOM   1015  CG2 VAL C  98     -40.635   8.029  51.645  1.00 33.65           C  
ATOM   1016  N   PRO C  99     -42.193  10.326  55.361  1.00 33.31           N  
ATOM   1017  CA  PRO C  99     -43.340   9.885  56.158  1.00 33.31           C  
ATOM   1018  C   PRO C  99     -44.669  10.063  55.427  1.00 33.31           C  
ATOM   1019  CB  PRO C  99     -43.274  10.782  57.397  1.00 33.31           C  
ATOM   1020  O   PRO C  99     -44.754  10.840  54.473  1.00 33.31           O  
ATOM   1021  CG  PRO C  99     -42.452  11.957  56.975  1.00 33.31           C  
ATOM   1022  CD  PRO C  99     -41.958  11.715  55.577  1.00 33.31           C  
ATOM   1023  N   ALA C 100     -45.679   9.045  55.716  1.00 30.75           N  
ATOM   1024  CA  ALA C 100     -46.770   8.713  54.803  1.00 30.75           C  
ATOM   1025  C   ALA C 100     -47.693   9.910  54.594  1.00 30.75           C  
ATOM   1026  CB  ALA C 100     -47.561   7.520  55.331  1.00 30.75           C  
ATOM   1027  O   ALA C 100     -48.181  10.140  53.485  1.00 30.75           O  
ATOM   1028  N   PRO C 101     -48.246  10.368  55.819  1.00 31.27           N  
ATOM   1029  CA  PRO C 101     -49.697  10.297  55.634  1.00 31.27           C  
ATOM   1030  C   PRO C 101     -50.203  11.257  54.559  1.00 31.27           C  
ATOM   1031  CB  PRO C 101     -50.247  10.681  57.011  1.00 31.27           C  
ATOM   1032  O   PRO C 101     -50.944  10.849  53.661  1.00 31.27           O  
ATOM   1033  CG  PRO C 101     -49.174  11.517  57.630  1.00 31.27           C  
ATOM   1034  CD  PRO C 101     -47.965  11.479  56.741  1.00 31.27           C  
ATOM   1035  N   SER C 102     -50.497  12.491  55.050  1.00 29.51           N  
ATOM   1036  CA  SER C 102     -51.827  13.068  54.881  1.00 29.51           C  
ATOM   1037  C   SER C 102     -52.012  13.627  53.475  1.00 29.51           C  
ATOM   1038  CB  SER C 102     -52.068  14.171  55.913  1.00 29.51           C  
ATOM   1039  O   SER C 102     -51.104  14.254  52.925  1.00 29.51           O  
ATOM   1040  OG  SER C 102     -53.410  14.622  55.863  1.00 29.51           O  
ATOM   1041  N   ALA C 103     -52.872  13.032  52.666  1.00 32.22           N  
ATOM   1042  CA  ALA C 103     -53.281  13.299  51.290  1.00 32.22           C  
ATOM   1043  C   ALA C 103     -53.654  14.767  51.103  1.00 32.22           C  
ATOM   1044  CB  ALA C 103     -54.452  12.401  50.899  1.00 32.22           C  
ATOM   1045  O   ALA C 103     -54.367  15.117  50.160  1.00 32.22           O  
ATOM   1046  N   GLY C 104     -53.338  15.576  52.043  1.00 28.81           N  
ATOM   1047  CA  GLY C 104     -54.266  16.656  51.748  1.00 28.81           C  
ATOM   1048  C   GLY C 104     -54.238  17.087  50.294  1.00 28.81           C  
ATOM   1049  O   GLY C 104     -53.398  16.624  49.520  1.00 28.81           O  
ATOM   1050  N   ALA C 105     -55.113  18.035  49.945  1.00 28.82           N  
ATOM   1051  CA  ALA C 105     -55.710  18.652  48.763  1.00 28.82           C  
ATOM   1052  C   ALA C 105     -54.644  19.308  47.890  1.00 28.82           C  
ATOM   1053  CB  ALA C 105     -56.762  19.679  49.174  1.00 28.82           C  
ATOM   1054  O   ALA C 105     -53.516  19.531  48.337  1.00 28.82           O  
ATOM   1055  N   TYR C 106     -54.874  19.297  46.555  1.00 29.73           N  
ATOM   1056  CA  TYR C 106     -54.413  19.643  45.215  1.00 29.73           C  
ATOM   1057  C   TYR C 106     -53.954  21.095  45.154  1.00 29.73           C  
ATOM   1058  CB  TYR C 106     -55.521  19.402  44.186  1.00 29.73           C  
ATOM   1059  O   TYR C 106     -53.731  21.637  44.069  1.00 29.73           O  
ATOM   1060  CG  TYR C 106     -55.966  17.962  44.099  1.00 29.73           C  
ATOM   1061  CD1 TYR C 106     -55.252  17.037  43.339  1.00 29.73           C  
ATOM   1062  CD2 TYR C 106     -57.099  17.523  44.774  1.00 29.73           C  
ATOM   1063  CE1 TYR C 106     -55.659  15.710  43.254  1.00 29.73           C  
ATOM   1064  CE2 TYR C 106     -57.515  16.198  44.696  1.00 29.73           C  
ATOM   1065  OH  TYR C 106     -57.197  13.988  43.855  1.00 29.73           O  
ATOM   1066  CZ  TYR C 106     -56.790  15.300  43.935  1.00 29.73           C  
ATOM   1067  N   SER C 107     -53.993  21.925  46.178  1.00 28.49           N  
ATOM   1068  CA  SER C 107     -54.131  23.187  45.459  1.00 28.49           C  
ATOM   1069  C   SER C 107     -52.892  23.483  44.620  1.00 28.49           C  
ATOM   1070  CB  SER C 107     -54.382  24.336  46.436  1.00 28.49           C  
ATOM   1071  O   SER C 107     -51.764  23.291  45.079  1.00 28.49           O  
ATOM   1072  OG  SER C 107     -55.611  24.157  47.118  1.00 28.49           O  
ATOM   1073  N   ARG C 108     -52.956  23.362  43.274  1.00 30.02           N  
ATOM   1074  CA  ARG C 108     -52.080  23.557  42.124  1.00 30.02           C  
ATOM   1075  C   ARG C 108     -51.380  24.910  42.192  1.00 30.02           C  
ATOM   1076  CB  ARG C 108     -52.871  23.441  40.819  1.00 30.02           C  
ATOM   1077  O   ARG C 108     -50.484  25.192  41.393  1.00 30.02           O  
ATOM   1078  CG  ARG C 108     -52.789  22.069  40.169  1.00 30.02           C  
ATOM   1079  CD  ARG C 108     -53.407  22.066  38.778  1.00 30.02           C  
ATOM   1080  NE  ARG C 108     -53.093  20.839  38.051  1.00 30.02           N  
ATOM   1081  NH1 ARG C 108     -54.048  21.528  36.063  1.00 30.02           N  
ATOM   1082  NH2 ARG C 108     -53.072  19.460  36.215  1.00 30.02           N  
ATOM   1083  CZ  ARG C 108     -53.405  20.612  36.778  1.00 30.02           C  
ATOM   1084  N   ALA C 109     -51.641  25.849  43.022  1.00 30.83           N  
ATOM   1085  CA  ALA C 109     -51.399  27.037  42.207  1.00 30.83           C  
ATOM   1086  C   ALA C 109     -49.933  27.129  41.793  1.00 30.83           C  
ATOM   1087  CB  ALA C 109     -51.815  28.296  42.963  1.00 30.83           C  
ATOM   1088  O   ALA C 109     -49.053  26.612  42.485  1.00 30.83           O  
ATOM   1089  N   GLY C 110     -49.613  27.248  40.483  1.00 30.57           N  
ATOM   1090  CA  GLY C 110     -48.563  27.392  39.489  1.00 30.57           C  
ATOM   1091  C   GLY C 110     -47.544  28.457  39.847  1.00 30.57           C  
ATOM   1092  O   GLY C 110     -46.647  28.758  39.056  1.00 30.57           O  
ATOM   1093  N   VAL C 111     -47.364  28.915  41.047  1.00 30.28           N  
ATOM   1094  CA  VAL C 111     -46.798  30.254  40.911  1.00 30.28           C  
ATOM   1095  C   VAL C 111     -45.410  30.167  40.281  1.00 30.28           C  
ATOM   1096  CB  VAL C 111     -46.720  30.977  42.274  1.00 30.28           C  
ATOM   1097  O   VAL C 111     -44.542  29.442  40.773  1.00 30.28           O  
ATOM   1098  CG1 VAL C 111     -46.111  32.369  42.112  1.00 30.28           C  
ATOM   1099  CG2 VAL C 111     -48.106  31.067  42.910  1.00 30.28           C  
ATOM   1100  N   VAL C 112     -45.274  30.306  38.949  1.00 33.95           N  
ATOM   1101  CA  VAL C 112     -44.168  30.519  38.021  1.00 33.95           C  
ATOM   1102  C   VAL C 112     -43.260  31.629  38.545  1.00 33.95           C  
ATOM   1103  CB  VAL C 112     -44.675  30.869  36.604  1.00 33.95           C  
ATOM   1104  O   VAL C 112     -43.656  32.796  38.587  1.00 33.95           O  
ATOM   1105  CG1 VAL C 112     -43.509  30.966  35.622  1.00 33.95           C  
ATOM   1106  CG2 VAL C 112     -45.691  29.832  36.130  1.00 33.95           C  
ATOM   1107  N   LYS C 113     -42.840  31.664  39.788  1.00 30.59           N  
ATOM   1108  CA  LYS C 113     -42.207  32.958  40.028  1.00 30.59           C  
ATOM   1109  C   LYS C 113     -41.022  33.172  39.091  1.00 30.59           C  
ATOM   1110  CB  LYS C 113     -41.752  33.072  41.483  1.00 30.59           C  
ATOM   1111  O   LYS C 113     -40.259  32.242  38.823  1.00 30.59           O  
ATOM   1112  CG  LYS C 113     -42.712  33.849  42.373  1.00 30.59           C  
ATOM   1113  CD  LYS C 113     -42.171  33.989  43.790  1.00 30.59           C  
ATOM   1114  CE  LYS C 113     -43.171  34.684  44.705  1.00 30.59           C  
ATOM   1115  NZ  LYS C 113     -42.677  34.754  46.113  1.00 30.59           N  
ATOM   1116  N   THR C 114     -41.086  34.198  38.207  1.00 31.56           N  
ATOM   1117  CA  THR C 114     -40.227  34.872  37.239  1.00 31.56           C  
ATOM   1118  C   THR C 114     -38.904  35.279  37.882  1.00 31.56           C  
ATOM   1119  CB  THR C 114     -40.918  36.115  36.649  1.00 31.56           C  
ATOM   1120  O   THR C 114     -38.881  36.094  38.806  1.00 31.56           O  
ATOM   1121  CG2 THR C 114     -41.977  35.722  35.625  1.00 31.56           C  
ATOM   1122  OG1 THR C 114     -41.542  36.854  37.706  1.00 31.56           O  
ATOM   1123  N   MET C 115     -38.297  34.359  38.527  1.00 33.13           N  
ATOM   1124  CA  MET C 115     -37.139  34.911  39.223  1.00 33.13           C  
ATOM   1125  C   MET C 115     -36.197  35.607  38.247  1.00 33.13           C  
ATOM   1126  CB  MET C 115     -36.390  33.811  39.978  1.00 33.13           C  
ATOM   1127  O   MET C 115     -35.727  34.994  37.286  1.00 33.13           O  
ATOM   1128  CG  MET C 115     -37.219  33.134  41.057  1.00 33.13           C  
ATOM   1129  SD  MET C 115     -36.718  33.638  42.748  1.00 33.13           S  
ATOM   1130  CE  MET C 115     -37.784  32.551  43.736  1.00 33.13           C  
ATOM   1131  N   THR C 116     -36.499  36.811  37.818  1.00 33.29           N  
ATOM   1132  CA  THR C 116     -35.649  37.609  36.941  1.00 33.29           C  
ATOM   1133  C   THR C 116     -34.277  37.830  37.572  1.00 33.29           C  
ATOM   1134  CB  THR C 116     -36.296  38.969  36.622  1.00 33.29           C  
ATOM   1135  O   THR C 116     -34.135  38.637  38.493  1.00 33.29           O  
ATOM   1136  CG2 THR C 116     -37.397  38.824  35.577  1.00 33.29           C  
ATOM   1137  OG1 THR C 116     -36.860  39.516  37.821  1.00 33.29           O  
ATOM   1138  N   GLY C 117     -33.785  36.822  38.227  1.00 34.88           N  
ATOM   1139  CA  GLY C 117     -32.615  37.394  38.876  1.00 34.88           C  
ATOM   1140  C   GLY C 117     -31.708  38.143  37.917  1.00 34.88           C  
ATOM   1141  O   GLY C 117     -31.598  37.777  36.745  1.00 34.88           O  
ATOM   1142  N   GLY C 118     -31.649  39.399  38.103  1.00 32.84           N  
ATOM   1143  CA  GLY C 118     -30.925  40.374  37.303  1.00 32.84           C  
ATOM   1144  C   GLY C 118     -29.456  40.035  37.135  1.00 32.84           C  
ATOM   1145  O   GLY C 118     -28.889  39.294  37.940  1.00 32.84           O  
ATOM   1146  N   ARG C 119     -29.100  39.757  35.912  1.00 35.41           N  
ATOM   1147  CA  ARG C 119     -27.793  39.684  35.266  1.00 35.41           C  
ATOM   1148  C   ARG C 119     -26.818  40.677  35.890  1.00 35.41           C  
ATOM   1149  CB  ARG C 119     -27.920  39.946  33.764  1.00 35.41           C  
ATOM   1150  O   ARG C 119     -27.033  41.889  35.826  1.00 35.41           O  
ATOM   1151  CG  ARG C 119     -27.678  38.718  32.902  1.00 35.41           C  
ATOM   1152  CD  ARG C 119     -27.924  39.007  31.427  1.00 35.41           C  
ATOM   1153  NE  ARG C 119     -27.768  37.807  30.610  1.00 35.41           N  
ATOM   1154  NH1 ARG C 119     -28.837  38.680  28.757  1.00 35.41           N  
ATOM   1155  NH2 ARG C 119     -28.010  36.543  28.708  1.00 35.41           N  
ATOM   1156  CZ  ARG C 119     -28.206  37.679  29.360  1.00 35.41           C  
ATOM   1157  N   ALA C 120     -26.590  40.398  37.119  1.00 37.20           N  
ATOM   1158  CA  ALA C 120     -25.550  41.308  37.591  1.00 37.20           C  
ATOM   1159  C   ALA C 120     -24.414  41.416  36.577  1.00 37.20           C  
ATOM   1160  CB  ALA C 120     -25.010  40.846  38.942  1.00 37.20           C  
ATOM   1161  O   ALA C 120     -23.949  40.404  36.047  1.00 37.20           O  
ATOM   1162  N   GLN C 121     -24.571  42.349  35.754  1.00 36.37           N  
ATOM   1163  CA  GLN C 121     -23.557  42.917  34.872  1.00 36.37           C  
ATOM   1164  C   GLN C 121     -22.197  42.971  35.563  1.00 36.37           C  
ATOM   1165  CB  GLN C 121     -23.968  44.316  34.411  1.00 36.37           C  
ATOM   1166  O   GLN C 121     -22.066  43.549  36.644  1.00 36.37           O  
ATOM   1167  CG  GLN C 121     -24.813  44.322  33.144  1.00 36.37           C  
ATOM   1168  CD  GLN C 121     -24.906  45.696  32.508  1.00 36.37           C  
ATOM   1169  NE2 GLN C 121     -24.788  45.746  31.185  1.00 36.37           N  
ATOM   1170  OE1 GLN C 121     -25.083  46.705  33.199  1.00 36.37           O  
ATOM   1171  N   SER C 122     -21.706  41.737  35.832  1.00 39.91           N  
ATOM   1172  CA  SER C 122     -20.294  41.853  36.180  1.00 39.91           C  
ATOM   1173  C   SER C 122     -19.660  43.072  35.518  1.00 39.91           C  
ATOM   1174  CB  SER C 122     -19.535  40.589  35.772  1.00 39.91           C  
ATOM   1175  O   SER C 122     -19.788  43.265  34.308  1.00 39.91           O  
ATOM   1176  OG  SER C 122     -18.471  40.903  34.891  1.00 39.91           O  
ATOM   1177  N   ILE C 123     -19.888  44.120  36.174  1.00 37.24           N  
ATOM   1178  CA  ILE C 123     -19.126  45.311  35.812  1.00 37.24           C  
ATOM   1179  C   ILE C 123     -17.709  44.913  35.406  1.00 37.24           C  
ATOM   1180  CB  ILE C 123     -19.086  46.329  36.974  1.00 37.24           C  
ATOM   1181  O   ILE C 123     -16.970  44.329  36.202  1.00 37.24           O  
ATOM   1182  CG1 ILE C 123     -20.491  46.871  37.258  1.00 37.24           C  
ATOM   1183  CG2 ILE C 123     -18.113  47.469  36.658  1.00 37.24           C  
ATOM   1184  CD1 ILE C 123     -20.685  47.370  38.684  1.00 37.24           C  
ATOM   1185  N   GLY C 124     -17.636  44.119  34.301  1.00 40.37           N  
ATOM   1186  CA  GLY C 124     -16.359  44.110  33.606  1.00 40.37           C  
ATOM   1187  C   GLY C 124     -15.495  45.315  33.931  1.00 40.37           C  
ATOM   1188  O   GLY C 124     -16.002  46.430  34.065  1.00 40.37           O  
ATOM   1189  N   ARG C 125     -14.830  45.105  35.084  1.00 41.45           N  
ATOM   1190  CA  ARG C 125     -13.869  46.203  35.119  1.00 41.45           C  
ATOM   1191  C   ARG C 125     -13.549  46.696  33.712  1.00 41.45           C  
ATOM   1192  CB  ARG C 125     -12.584  45.771  35.829  1.00 41.45           C  
ATOM   1193  O   ARG C 125     -13.057  45.932  32.879  1.00 41.45           O  
ATOM   1194  CG  ARG C 125     -12.542  46.137  37.304  1.00 41.45           C  
ATOM   1195  CD  ARG C 125     -11.167  45.887  37.907  1.00 41.45           C  
ATOM   1196  NE  ARG C 125     -11.199  45.950  39.366  1.00 41.45           N  
ATOM   1197  NH1 ARG C 125      -9.273  47.212  39.560  1.00 41.45           N  
ATOM   1198  NH2 ARG C 125     -10.424  46.573  41.436  1.00 41.45           N  
ATOM   1199  CZ  ARG C 125     -10.299  46.578  40.117  1.00 41.45           C  
ATOM   1200  N   ARG C 126     -14.580  47.144  32.962  1.00 43.16           N  
ATOM   1201  CA  ARG C 126     -14.029  48.042  31.952  1.00 43.16           C  
ATOM   1202  C   ARG C 126     -12.701  48.635  32.413  1.00 43.16           C  
ATOM   1203  CB  ARG C 126     -15.020  49.163  31.631  1.00 43.16           C  
ATOM   1204  O   ARG C 126     -12.660  49.408  33.372  1.00 43.16           O  
ATOM   1205  CG  ARG C 126     -15.694  49.019  30.276  1.00 43.16           C  
ATOM   1206  CD  ARG C 126     -16.680  50.149  30.014  1.00 43.16           C  
ATOM   1207  NE  ARG C 126     -17.513  49.878  28.846  1.00 43.16           N  
ATOM   1208  NH1 ARG C 126     -18.544  51.945  28.843  1.00 43.16           N  
ATOM   1209  NH2 ARG C 126     -19.087  50.386  27.252  1.00 43.16           N  
ATOM   1210  CZ  ARG C 126     -18.379  50.737  28.316  1.00 43.16           C  
ATOM   1211  N   GLY C 127     -11.933  47.744  32.935  1.00 44.98           N  
ATOM   1212  CA  GLY C 127     -10.676  48.466  33.054  1.00 44.98           C  
ATOM   1213  C   GLY C 127     -10.609  49.698  32.171  1.00 44.98           C  
ATOM   1214  O   GLY C 127     -11.438  49.871  31.275  1.00 44.98           O  
ATOM   1215  N   LYS C 128     -10.366  50.791  32.775  1.00 46.70           N  
ATOM   1216  CA  LYS C 128     -10.069  51.955  31.945  1.00 46.70           C  
ATOM   1217  C   LYS C 128      -9.656  51.536  30.538  1.00 46.70           C  
ATOM   1218  CB  LYS C 128      -8.968  52.803  32.584  1.00 46.70           C  
ATOM   1219  O   LYS C 128      -8.715  50.758  30.367  1.00 46.70           O  
ATOM   1220  CG  LYS C 128      -9.355  54.259  32.802  1.00 46.70           C  
ATOM   1221  CD  LYS C 128      -8.294  55.006  33.598  1.00 46.70           C  
ATOM   1222  CE  LYS C 128      -8.669  56.469  33.797  1.00 46.70           C  
ATOM   1223  NZ  LYS C 128      -7.684  57.181  34.664  1.00 46.70           N  
ATOM   1224  N   VAL C 129     -10.587  50.786  29.683  1.00 52.80           N  
ATOM   1225  CA  VAL C 129     -10.082  51.031  28.336  1.00 52.80           C  
ATOM   1226  C   VAL C 129      -9.093  52.194  28.358  1.00 52.80           C  
ATOM   1227  CB  VAL C 129     -11.230  51.326  27.345  1.00 52.80           C  
ATOM   1228  O   VAL C 129      -9.479  53.340  28.602  1.00 52.80           O  
ATOM   1229  CG1 VAL C 129     -10.679  51.594  25.946  1.00 52.80           C  
ATOM   1230  CG2 VAL C 129     -12.223  50.165  27.318  1.00 52.80           C  
ATOM   1231  N   GLU C 130      -8.275  52.154  29.400  1.00 59.01           N  
ATOM   1232  CA  GLU C 130      -7.250  53.176  29.211  1.00 59.01           C  
ATOM   1233  C   GLU C 130      -7.047  53.486  27.730  1.00 59.01           C  
ATOM   1234  CB  GLU C 130      -5.928  52.736  29.843  1.00 59.01           C  
ATOM   1235  O   GLU C 130      -7.049  52.579  26.895  1.00 59.01           O  
ATOM   1236  CG  GLU C 130      -5.732  53.232  31.268  1.00 59.01           C  
ATOM   1237  CD  GLU C 130      -4.416  52.785  31.884  1.00 59.01           C  
ATOM   1238  OE1 GLU C 130      -4.123  53.174  33.038  1.00 59.01           O  
ATOM   1239  OE2 GLU C 130      -3.671  52.042  31.207  1.00 59.01           O  
ATOM   1240  N   GLN C 131      -7.841  54.440  27.144  1.00 67.39           N  
ATOM   1241  CA  GLN C 131      -7.475  54.988  25.843  1.00 67.39           C  
ATOM   1242  C   GLN C 131      -6.023  54.671  25.500  1.00 67.39           C  
ATOM   1243  CB  GLN C 131      -7.703  56.500  25.813  1.00 67.39           C  
ATOM   1244  O   GLN C 131      -5.102  55.197  26.129  1.00 67.39           O  
ATOM   1245  CG  GLN C 131      -9.157  56.899  25.594  1.00 67.39           C  
ATOM   1246  CD  GLN C 131      -9.325  58.384  25.332  1.00 67.39           C  
ATOM   1247  NE2 GLN C 131     -10.527  58.896  25.572  1.00 67.39           N  
ATOM   1248  OE1 GLN C 131      -8.382  59.065  24.919  1.00 67.39           O  
ATOM   1249  N   LEU C 132      -5.890  53.353  25.348  1.00 75.47           N  
ATOM   1250  CA  LEU C 132      -4.554  53.015  24.868  1.00 75.47           C  
ATOM   1251  C   LEU C 132      -4.117  53.969  23.761  1.00 75.47           C  
ATOM   1252  CB  LEU C 132      -4.517  51.572  24.358  1.00 75.47           C  
ATOM   1253  O   LEU C 132      -4.953  54.499  23.026  1.00 75.47           O  
ATOM   1254  CG  LEU C 132      -4.265  50.489  25.408  1.00 75.47           C  
ATOM   1255  CD1 LEU C 132      -5.158  49.280  25.148  1.00 75.47           C  
ATOM   1256  CD2 LEU C 132      -2.795  50.082  25.416  1.00 75.47           C  
ATOM   1257  N   SER C 133      -3.029  54.473  23.930  1.00 85.01           N  
ATOM   1258  CA  SER C 133      -2.434  55.287  22.875  1.00 85.01           C  
ATOM   1259  C   SER C 133      -2.498  54.577  21.527  1.00 85.01           C  
ATOM   1260  CB  SER C 133      -0.982  55.627  23.214  1.00 85.01           C  
ATOM   1261  O   SER C 133      -2.472  53.346  21.466  1.00 85.01           O  
ATOM   1262  OG  SER C 133      -0.321  56.186  22.091  1.00 85.01           O  
ATOM   1263  N   PRO C 134      -2.966  55.166  20.589  1.00 89.87           N  
ATOM   1264  CA  PRO C 134      -3.008  54.599  19.240  1.00 89.87           C  
ATOM   1265  C   PRO C 134      -1.796  53.724  18.929  1.00 89.87           C  
ATOM   1266  CB  PRO C 134      -3.034  55.836  18.338  1.00 89.87           C  
ATOM   1267  O   PRO C 134      -1.915  52.730  18.207  1.00 89.87           O  
ATOM   1268  CG  PRO C 134      -2.503  56.942  19.192  1.00 89.87           C  
ATOM   1269  CD  PRO C 134      -2.754  56.596  20.631  1.00 89.87           C  
ATOM   1270  N   GLU C 135      -0.734  54.053  19.598  1.00 92.23           N  
ATOM   1271  CA  GLU C 135       0.489  53.285  19.384  1.00 92.23           C  
ATOM   1272  C   GLU C 135       0.413  51.924  20.072  1.00 92.23           C  
ATOM   1273  CB  GLU C 135       1.707  54.062  19.889  1.00 92.23           C  
ATOM   1274  O   GLU C 135       0.844  50.915  19.510  1.00 92.23           O  
ATOM   1275  CG  GLU C 135       2.117  55.217  18.987  1.00 92.23           C  
ATOM   1276  CD  GLU C 135       3.322  55.985  19.505  1.00 92.23           C  
ATOM   1277  OE1 GLU C 135       3.746  56.963  18.850  1.00 92.23           O  
ATOM   1278  OE2 GLU C 135       3.848  55.604  20.575  1.00 92.23           O  
ATOM   1279  N   GLU C 136      -0.150  51.882  21.145  1.00 93.25           N  
ATOM   1280  CA  GLU C 136      -0.272  50.634  21.891  1.00 93.25           C  
ATOM   1281  C   GLU C 136      -1.325  49.720  21.271  1.00 93.25           C  
ATOM   1282  CB  GLU C 136      -0.615  50.914  23.356  1.00 93.25           C  
ATOM   1283  O   GLU C 136      -1.171  48.497  21.269  1.00 93.25           O  
ATOM   1284  CG  GLU C 136       0.577  51.351  24.195  1.00 93.25           C  
ATOM   1285  CD  GLU C 136       0.226  51.602  25.652  1.00 93.25           C  
ATOM   1286  OE1 GLU C 136       1.150  51.797  26.475  1.00 93.25           O  
ATOM   1287  OE2 GLU C 136      -0.983  51.602  25.975  1.00 93.25           O  
ATOM   1288  N   GLU C 137      -2.239  50.287  20.670  1.00 92.59           N  
ATOM   1289  CA  GLU C 137      -3.279  49.525  19.985  1.00 92.59           C  
ATOM   1290  C   GLU C 137      -2.732  48.847  18.732  1.00 92.59           C  
ATOM   1291  CB  GLU C 137      -4.458  50.431  19.621  1.00 92.59           C  
ATOM   1292  O   GLU C 137      -3.093  47.708  18.429  1.00 92.59           O  
ATOM   1293  CG  GLU C 137      -5.719  49.673  19.231  1.00 92.59           C  
ATOM   1294  CD  GLU C 137      -6.920  50.579  19.012  1.00 92.59           C  
ATOM   1295  OE1 GLU C 137      -7.998  50.074  18.625  1.00 92.59           O  
ATOM   1296  OE2 GLU C 137      -6.781  51.804  19.228  1.00 92.59           O  
ATOM   1297  N   GLU C 138      -1.834  49.606  18.138  1.00 93.79           N  
ATOM   1298  CA  GLU C 138      -1.212  49.059  16.937  1.00 93.79           C  
ATOM   1299  C   GLU C 138      -0.273  47.905  17.279  1.00 93.79           C  
ATOM   1300  CB  GLU C 138      -0.451  50.150  16.180  1.00 93.79           C  
ATOM   1301  O   GLU C 138      -0.244  46.892  16.577  1.00 93.79           O  
ATOM   1302  CG  GLU C 138       0.129  49.687  14.851  1.00 93.79           C  
ATOM   1303  CD  GLU C 138      -0.934  49.314  13.830  1.00 93.79           C  
ATOM   1304  OE1 GLU C 138      -0.604  48.638  12.829  1.00 93.79           O  
ATOM   1305  OE2 GLU C 138      -2.107  49.703  14.031  1.00 93.79           O  
ATOM   1306  N   LYS C 139       0.369  48.061  18.397  1.00 94.10           N  
ATOM   1307  CA  LYS C 139       1.276  47.004  18.834  1.00 94.10           C  
ATOM   1308  C   LYS C 139       0.507  45.740  19.210  1.00 94.10           C  
ATOM   1309  CB  LYS C 139       2.120  47.476  20.018  1.00 94.10           C  
ATOM   1310  O   LYS C 139       0.927  44.630  18.879  1.00 94.10           O  
ATOM   1311  CG  LYS C 139       3.240  48.433  19.638  1.00 94.10           C  
ATOM   1312  CD  LYS C 139       4.081  48.819  20.848  1.00 94.10           C  
ATOM   1313  CE  LYS C 139       5.118  49.876  20.495  1.00 94.10           C  
ATOM   1314  NZ  LYS C 139       5.885  50.324  21.696  1.00 94.10           N  
ATOM   1315  N   ARG C 140      -0.638  46.039  19.737  1.00 94.38           N  
ATOM   1316  CA  ARG C 140      -1.469  44.909  20.140  1.00 94.38           C  
ATOM   1317  C   ARG C 140      -2.062  44.205  18.924  1.00 94.38           C  
ATOM   1318  CB  ARG C 140      -2.588  45.370  21.076  1.00 94.38           C  
ATOM   1319  O   ARG C 140      -2.144  42.976  18.890  1.00 94.38           O  
ATOM   1320  CG  ARG C 140      -2.173  45.455  22.536  1.00 94.38           C  
ATOM   1321  CD  ARG C 140      -3.361  45.744  23.444  1.00 94.38           C  
ATOM   1322  NE  ARG C 140      -2.935  46.052  24.806  1.00 94.38           N  
ATOM   1323  NH1 ARG C 140      -5.003  46.816  25.499  1.00 94.38           N  
ATOM   1324  NH2 ARG C 140      -3.234  46.798  26.958  1.00 94.38           N  
ATOM   1325  CZ  ARG C 140      -3.725  46.555  25.751  1.00 94.38           C  
ATOM   1326  N   ARG C 141      -2.319  44.980  17.978  1.00 94.24           N  
ATOM   1327  CA  ARG C 141      -2.894  44.431  16.755  1.00 94.24           C  
ATOM   1328  C   ARG C 141      -1.877  43.574  16.008  1.00 94.24           C  
ATOM   1329  CB  ARG C 141      -3.402  45.553  15.847  1.00 94.24           C  
ATOM   1330  O   ARG C 141      -2.209  42.492  15.519  1.00 94.24           O  
ATOM   1331  CG  ARG C 141      -4.279  45.072  14.703  1.00 94.24           C  
ATOM   1332  CD  ARG C 141      -4.665  46.211  13.770  1.00 94.24           C  
ATOM   1333  NE  ARG C 141      -5.301  45.718  12.552  1.00 94.24           N  
ATOM   1334  NH1 ARG C 141      -6.155  47.769  11.920  1.00 94.24           N  
ATOM   1335  NH2 ARG C 141      -6.531  45.918  10.622  1.00 94.24           N  
ATOM   1336  CZ  ARG C 141      -5.994  46.469  11.701  1.00 94.24           C  
ATOM   1337  N   ILE C 142      -0.673  44.041  16.002  1.00 96.42           N  
ATOM   1338  CA  ILE C 142       0.394  43.340  15.296  1.00 96.42           C  
ATOM   1339  C   ILE C 142       0.697  42.019  15.999  1.00 96.42           C  
ATOM   1340  CB  ILE C 142       1.672  44.203  15.202  1.00 96.42           C  
ATOM   1341  O   ILE C 142       0.914  40.996  15.345  1.00 96.42           O  
ATOM   1342  CG1 ILE C 142       1.424  45.430  14.318  1.00 96.42           C  
ATOM   1343  CG2 ILE C 142       2.846  43.374  14.671  1.00 96.42           C  
ATOM   1344  CD1 ILE C 142       2.553  46.451  14.344  1.00 96.42           C  
ATOM   1345  N   ARG C 143       0.597  42.060  17.287  1.00 95.95           N  
ATOM   1346  CA  ARG C 143       0.864  40.850  18.058  1.00 95.95           C  
ATOM   1347  C   ARG C 143      -0.222  39.804  17.829  1.00 95.95           C  
ATOM   1348  CB  ARG C 143       0.971  41.175  19.550  1.00 95.95           C  
ATOM   1349  O   ARG C 143       0.075  38.619  17.664  1.00 95.95           O  
ATOM   1350  CG  ARG C 143       1.608  40.069  20.377  1.00 95.95           C  
ATOM   1351  CD  ARG C 143       1.812  40.494  21.824  1.00 95.95           C  
ATOM   1352  NE  ARG C 143       3.130  41.087  22.031  1.00 95.95           N  
ATOM   1353  NH1 ARG C 143       2.590  42.094  24.039  1.00 95.95           N  
ATOM   1354  NH2 ARG C 143       4.697  42.324  23.167  1.00 95.95           N  
ATOM   1355  CZ  ARG C 143       3.469  41.834  23.079  1.00 95.95           C  
ATOM   1356  N   ARG C 144      -1.408  40.265  17.713  1.00 96.07           N  
ATOM   1357  CA  ARG C 144      -2.530  39.362  17.480  1.00 96.07           C  
ATOM   1358  C   ARG C 144      -2.460  38.750  16.085  1.00 96.07           C  
ATOM   1359  CB  ARG C 144      -3.860  40.097  17.663  1.00 96.07           C  
ATOM   1360  O   ARG C 144      -2.736  37.562  15.908  1.00 96.07           O  
ATOM   1361  CG  ARG C 144      -4.212  40.383  19.114  1.00 96.07           C  
ATOM   1362  CD  ARG C 144      -5.606  40.977  19.250  1.00 96.07           C  
ATOM   1363  NE  ARG C 144      -5.564  42.335  19.786  1.00 96.07           N  
ATOM   1364  NH1 ARG C 144      -7.787  42.796  19.357  1.00 96.07           N  
ATOM   1365  NH2 ARG C 144      -6.450  44.381  20.335  1.00 96.07           N  
ATOM   1366  CZ  ARG C 144      -6.600  43.167  19.825  1.00 96.07           C  
ATOM   1367  N   GLU C 145      -1.978  39.671  15.199  1.00 95.65           N  
ATOM   1368  CA  GLU C 145      -1.869  39.196  13.823  1.00 95.65           C  
ATOM   1369  C   GLU C 145      -0.744  38.175  13.680  1.00 95.65           C  
ATOM   1370  CB  GLU C 145      -1.640  40.368  12.866  1.00 95.65           C  
ATOM   1371  O   GLU C 145      -0.894  37.172  12.978  1.00 95.65           O  
ATOM   1372  CG  GLU C 145      -1.687  39.979  11.395  1.00 95.65           C  
ATOM   1373  CD  GLU C 145      -1.685  41.176  10.457  1.00 95.65           C  
ATOM   1374  OE1 GLU C 145      -1.794  40.982   9.225  1.00 95.65           O  
ATOM   1375  OE2 GLU C 145      -1.574  42.317  10.959  1.00 95.65           O  
ATOM   1376  N   ARG C 146       0.299  38.387  14.389  1.00 95.96           N  
ATOM   1377  CA  ARG C 146       1.427  37.462  14.358  1.00 95.96           C  
ATOM   1378  C   ARG C 146       1.057  36.124  14.990  1.00 95.96           C  
ATOM   1379  CB  ARG C 146       2.637  38.064  15.077  1.00 95.96           C  
ATOM   1380  O   ARG C 146       1.436  35.066  14.483  1.00 95.96           O  
ATOM   1381  CG  ARG C 146       3.932  37.301  14.848  1.00 95.96           C  
ATOM   1382  CD  ARG C 146       5.113  37.978  15.530  1.00 95.96           C  
ATOM   1383  NE  ARG C 146       6.318  37.157  15.460  1.00 95.96           N  
ATOM   1384  NH1 ARG C 146       7.773  38.888  15.934  1.00 95.96           N  
ATOM   1385  NH2 ARG C 146       8.580  36.774  15.567  1.00 95.96           N  
ATOM   1386  CZ  ARG C 146       7.555  37.608  15.654  1.00 95.96           C  
ATOM   1387  N   ASN C 147       0.287  36.218  16.054  1.00 96.16           N  
ATOM   1388  CA  ASN C 147      -0.167  35.005  16.725  1.00 96.16           C  
ATOM   1389  C   ASN C 147      -1.149  34.220  15.860  1.00 96.16           C  
ATOM   1390  CB  ASN C 147      -0.802  35.344  18.075  1.00 96.16           C  
ATOM   1391  O   ASN C 147      -1.089  32.990  15.805  1.00 96.16           O  
ATOM   1392  CG  ASN C 147      -1.003  34.122  18.950  1.00 96.16           C  
ATOM   1393  ND2 ASN C 147      -0.850  34.296  20.257  1.00 96.16           N  
ATOM   1394  OD1 ASN C 147      -1.293  33.030  18.454  1.00 96.16           O  
ATOM   1395  N   LYS C 148      -1.928  34.910  15.114  1.00 94.61           N  
ATOM   1396  CA  LYS C 148      -2.884  34.269  14.216  1.00 94.61           C  
ATOM   1397  C   LYS C 148      -2.168  33.516  13.098  1.00 94.61           C  
ATOM   1398  CB  LYS C 148      -3.840  35.305  13.622  1.00 94.61           C  
ATOM   1399  O   LYS C 148      -2.538  32.387  12.767  1.00 94.61           O  
ATOM   1400  CG  LYS C 148      -4.971  34.704  12.801  1.00 94.61           C  
ATOM   1401  CD  LYS C 148      -5.915  35.779  12.278  1.00 94.61           C  
ATOM   1402  CE  LYS C 148      -7.008  35.186  11.400  1.00 94.61           C  
ATOM   1403  NZ  LYS C 148      -7.959  36.232  10.917  1.00 94.61           N  
ATOM   1404  N   MET C 149      -1.141  34.156  12.629  1.00 96.69           N  
ATOM   1405  CA  MET C 149      -0.384  33.547  11.539  1.00 96.69           C  
ATOM   1406  C   MET C 149       0.379  32.320  12.026  1.00 96.69           C  
ATOM   1407  CB  MET C 149       0.588  34.559  10.930  1.00 96.69           C  
ATOM   1408  O   MET C 149       0.445  31.307  11.326  1.00 96.69           O  
ATOM   1409  CG  MET C 149      -0.089  35.635  10.096  1.00 96.69           C  
ATOM   1410  SD  MET C 149       0.921  36.145   8.651  1.00 96.69           S  
ATOM   1411  CE  MET C 149       2.255  37.041   9.493  1.00 96.69           C  
ATOM   1412  N   ALA C 150       0.933  32.445  13.229  1.00 96.45           N  
ATOM   1413  CA  ALA C 150       1.679  31.332  13.809  1.00 96.45           C  
ATOM   1414  C   ALA C 150       0.764  30.142  14.085  1.00 96.45           C  
ATOM   1415  CB  ALA C 150       2.378  31.771  15.093  1.00 96.45           C  
ATOM   1416  O   ALA C 150       1.142  28.992  13.849  1.00 96.45           O  
ATOM   1417  N   ALA C 151      -0.474  30.464  14.574  1.00 96.27           N  
ATOM   1418  CA  ALA C 151      -1.448  29.407  14.836  1.00 96.27           C  
ATOM   1419  C   ALA C 151      -1.908  28.751  13.537  1.00 96.27           C  
ATOM   1420  CB  ALA C 151      -2.646  29.965  15.600  1.00 96.27           C  
ATOM   1421  O   ALA C 151      -2.100  27.534  13.484  1.00 96.27           O  
ATOM   1422  N   ALA C 152      -1.984  29.562  12.490  1.00 96.28           N  
ATOM   1423  CA  ALA C 152      -2.393  29.039  11.189  1.00 96.28           C  
ATOM   1424  C   ALA C 152      -1.305  28.154  10.587  1.00 96.28           C  
ATOM   1425  CB  ALA C 152      -2.731  30.183  10.237  1.00 96.28           C  
ATOM   1426  O   ALA C 152      -1.600  27.119   9.985  1.00 96.28           O  
ATOM   1427  N   LYS C 153      -0.138  28.453  10.756  1.00 95.90           N  
ATOM   1428  CA  LYS C 153       0.982  27.671  10.240  1.00 95.90           C  
ATOM   1429  C   LYS C 153       1.059  26.306  10.918  1.00 95.90           C  
ATOM   1430  CB  LYS C 153       2.298  28.426  10.431  1.00 95.90           C  
ATOM   1431  O   LYS C 153       1.289  25.291  10.258  1.00 95.90           O  
ATOM   1432  CG  LYS C 153       2.511  29.561   9.440  1.00 95.90           C  
ATOM   1433  CD  LYS C 153       3.858  30.240   9.648  1.00 95.90           C  
ATOM   1434  CE  LYS C 153       4.016  31.458   8.748  1.00 95.90           C  
ATOM   1435  NZ  LYS C 153       5.301  32.175   9.007  1.00 95.90           N  
ATOM   1436  N   CYS C 154       0.913  26.357  12.270  1.00 95.37           N  
ATOM   1437  CA  CYS C 154       0.938  25.114  13.033  1.00 95.37           C  
ATOM   1438  C   CYS C 154      -0.185  24.182  12.595  1.00 95.37           C  
ATOM   1439  CB  CYS C 154       0.820  25.401  14.530  1.00 95.37           C  
ATOM   1440  O   CYS C 154       0.031  22.981  12.421  1.00 95.37           O  
ATOM   1441  SG  CYS C 154       1.106  23.955  15.573  1.00 95.37           S  
ATOM   1442  N   ARG C 155      -1.413  24.714  12.352  1.00 95.67           N  
ATOM   1443  CA  ARG C 155      -2.548  23.909  11.912  1.00 95.67           C  
ATOM   1444  C   ARG C 155      -2.308  23.338  10.519  1.00 95.67           C  
ATOM   1445  CB  ARG C 155      -3.833  24.740  11.923  1.00 95.67           C  
ATOM   1446  O   ARG C 155      -2.619  22.174  10.257  1.00 95.67           O  
ATOM   1447  CG  ARG C 155      -4.333  25.083  13.317  1.00 95.67           C  
ATOM   1448  CD  ARG C 155      -5.630  25.879  13.271  1.00 95.67           C  
ATOM   1449  NE  ARG C 155      -6.058  26.290  14.606  1.00 95.67           N  
ATOM   1450  NH1 ARG C 155      -7.838  27.565  13.868  1.00 95.67           N  
ATOM   1451  NH2 ARG C 155      -7.398  27.391  16.111  1.00 95.67           N  
ATOM   1452  CZ  ARG C 155      -7.097  27.081  14.858  1.00 95.67           C  
ATOM   1453  N   ASN C 156      -1.717  24.179   9.730  1.00 97.32           N  
ATOM   1454  CA  ASN C 156      -1.440  23.745   8.365  1.00 97.32           C  
ATOM   1455  C   ASN C 156      -0.396  22.632   8.332  1.00 97.32           C  
ATOM   1456  CB  ASN C 156      -0.983  24.927   7.508  1.00 97.32           C  
ATOM   1457  O   ASN C 156      -0.516  21.686   7.551  1.00 97.32           O  
ATOM   1458  CG  ASN C 156      -2.130  25.830   7.099  1.00 97.32           C  
ATOM   1459  ND2 ASN C 156      -1.815  27.079   6.776  1.00 97.32           N  
ATOM   1460  OD1 ASN C 156      -3.289  25.409   7.075  1.00 97.32           O  
ATOM   1461  N   ARG C 157       0.516  22.772   9.163  1.00 97.40           N  
ATOM   1462  CA  ARG C 157       1.552  21.747   9.239  1.00 97.40           C  
ATOM   1463  C   ARG C 157       0.968  20.411   9.685  1.00 97.40           C  
ATOM   1464  CB  ARG C 157       2.665  22.178  10.197  1.00 97.40           C  
ATOM   1465  O   ARG C 157       1.296  19.365   9.121  1.00 97.40           O  
ATOM   1466  CG  ARG C 157       3.872  21.253  10.194  1.00 97.40           C  
ATOM   1467  CD  ARG C 157       5.030  21.835  10.992  1.00 97.40           C  
ATOM   1468  NE  ARG C 157       6.203  20.966  10.952  1.00 97.40           N  
ATOM   1469  NH1 ARG C 157       7.598  22.452  12.040  1.00 97.40           N  
ATOM   1470  NH2 ARG C 157       8.394  20.413  11.359  1.00 97.40           N  
ATOM   1471  CZ  ARG C 157       7.396  21.279  11.450  1.00 97.40           C  
ATOM   1472  N   ARG C 158       0.078  20.526  10.682  1.00 96.56           N  
ATOM   1473  CA  ARG C 158      -0.564  19.317  11.186  1.00 96.56           C  
ATOM   1474  C   ARG C 158      -1.447  18.680  10.118  1.00 96.56           C  
ATOM   1475  CB  ARG C 158      -1.393  19.628  12.434  1.00 96.56           C  
ATOM   1476  O   ARG C 158      -1.443  17.459   9.949  1.00 96.56           O  
ATOM   1477  CG  ARG C 158      -2.022  18.402  13.077  1.00 96.56           C  
ATOM   1478  CD  ARG C 158      -2.595  18.719  14.452  1.00 96.56           C  
ATOM   1479  NE  ARG C 158      -3.211  17.544  15.062  1.00 96.56           N  
ATOM   1480  NH1 ARG C 158      -3.391  18.477  17.168  1.00 96.56           N  
ATOM   1481  NH2 ARG C 158      -4.127  16.339  16.789  1.00 96.56           N  
ATOM   1482  CZ  ARG C 158      -3.575  17.456  16.339  1.00 96.56           C  
ATOM   1483  N   ARG C 159      -2.068  19.531   9.373  1.00 97.08           N  
ATOM   1484  CA  ARG C 159      -2.938  19.049   8.305  1.00 97.08           C  
ATOM   1485  C   ARG C 159      -2.128  18.393   7.192  1.00 97.08           C  
ATOM   1486  CB  ARG C 159      -3.778  20.195   7.736  1.00 97.08           C  
ATOM   1487  O   ARG C 159      -2.502  17.333   6.687  1.00 97.08           O  
ATOM   1488  CG  ARG C 159      -4.977  20.565   8.595  1.00 97.08           C  
ATOM   1489  CD  ARG C 159      -5.843  21.624   7.927  1.00 97.08           C  
ATOM   1490  NE  ARG C 159      -6.793  22.214   8.866  1.00 97.08           N  
ATOM   1491  NH1 ARG C 159      -7.206  24.094   7.588  1.00 97.08           N  
ATOM   1492  NH2 ARG C 159      -8.263  23.818   9.603  1.00 97.08           N  
ATOM   1493  CZ  ARG C 159      -7.418  23.374   8.684  1.00 97.08           C  
ATOM   1494  N   GLU C 160      -1.068  18.939   6.870  1.00 97.39           N  
ATOM   1495  CA  GLU C 160      -0.212  18.410   5.812  1.00 97.39           C  
ATOM   1496  C   GLU C 160       0.358  17.047   6.194  1.00 97.39           C  
ATOM   1497  CB  GLU C 160       0.924  19.387   5.499  1.00 97.39           C  
ATOM   1498  O   GLU C 160       0.400  16.132   5.368  1.00 97.39           O  
ATOM   1499  CG  GLU C 160       0.476  20.631   4.747  1.00 97.39           C  
ATOM   1500  CD  GLU C 160       1.604  21.620   4.497  1.00 97.39           C  
ATOM   1501  OE1 GLU C 160       1.346  22.700   3.919  1.00 97.39           O  
ATOM   1502  OE2 GLU C 160       2.754  21.311   4.880  1.00 97.39           O  
ATOM   1503  N   LEU C 161       0.762  16.961   7.417  1.00 97.94           N  
ATOM   1504  CA  LEU C 161       1.316  15.697   7.892  1.00 97.94           C  
ATOM   1505  C   LEU C 161       0.263  14.594   7.854  1.00 97.94           C  
ATOM   1506  CB  LEU C 161       1.859  15.851   9.315  1.00 97.94           C  
ATOM   1507  O   LEU C 161       0.540  13.481   7.401  1.00 97.94           O  
ATOM   1508  CG  LEU C 161       3.165  16.633   9.461  1.00 97.94           C  
ATOM   1509  CD1 LEU C 161       3.476  16.876  10.934  1.00 97.94           C  
ATOM   1510  CD2 LEU C 161       4.312  15.891   8.783  1.00 97.94           C  
ATOM   1511  N   THR C 162      -0.940  14.974   8.285  1.00 97.27           N  
ATOM   1512  CA  THR C 162      -2.022  13.995   8.292  1.00 97.27           C  
ATOM   1513  C   THR C 162      -2.386  13.581   6.869  1.00 97.27           C  
ATOM   1514  CB  THR C 162      -3.270  14.547   9.004  1.00 97.27           C  
ATOM   1515  O   THR C 162      -2.626  12.402   6.601  1.00 97.27           O  
ATOM   1516  CG2 THR C 162      -3.018  14.723  10.498  1.00 97.27           C  
ATOM   1517  OG1 THR C 162      -3.615  15.816   8.436  1.00 97.27           O  
ATOM   1518  N   ASP C 163      -2.392  14.524   6.022  1.00 97.47           N  
ATOM   1519  CA  ASP C 163      -2.711  14.239   4.626  1.00 97.47           C  
ATOM   1520  C   ASP C 163      -1.652  13.340   3.992  1.00 97.47           C  
ATOM   1521  CB  ASP C 163      -2.844  15.538   3.830  1.00 97.47           C  
ATOM   1522  O   ASP C 163      -1.980  12.420   3.240  1.00 97.47           O  
ATOM   1523  CG  ASP C 163      -4.128  16.290   4.131  1.00 97.47           C  
ATOM   1524  OD1 ASP C 163      -5.052  15.703   4.734  1.00 97.47           O  
ATOM   1525  OD2 ASP C 163      -4.219  17.480   3.760  1.00 97.47           O  
ATOM   1526  N   THR C 164      -0.420  13.606   4.310  1.00 97.65           N  
ATOM   1527  CA  THR C 164       0.675  12.811   3.766  1.00 97.65           C  
ATOM   1528  C   THR C 164       0.603  11.373   4.271  1.00 97.65           C  
ATOM   1529  CB  THR C 164       2.042  13.418   4.132  1.00 97.65           C  
ATOM   1530  O   THR C 164       0.792  10.429   3.501  1.00 97.65           O  
ATOM   1531  CG2 THR C 164       2.206  14.809   3.529  1.00 97.65           C  
ATOM   1532  OG1 THR C 164       2.151  13.512   5.558  1.00 97.65           O  
ATOM   1533  N   LEU C 165       0.318  11.261   5.538  1.00 96.28           N  
ATOM   1534  CA  LEU C 165       0.223   9.926   6.118  1.00 96.28           C  
ATOM   1535  C   LEU C 165      -0.964   9.164   5.537  1.00 96.28           C  
ATOM   1536  CB  LEU C 165       0.093  10.010   7.641  1.00 96.28           C  
ATOM   1537  O   LEU C 165      -0.854   7.975   5.229  1.00 96.28           O  
ATOM   1538  CG  LEU C 165       1.356  10.404   8.408  1.00 96.28           C  
ATOM   1539  CD1 LEU C 165       1.031  10.636   9.880  1.00 96.28           C  
ATOM   1540  CD2 LEU C 165       2.431   9.334   8.255  1.00 96.28           C  
ATOM   1541  N   GLN C 166      -2.044   9.881   5.389  1.00 97.23           N  
ATOM   1542  CA  GLN C 166      -3.229   9.259   4.807  1.00 97.23           C  
ATOM   1543  C   GLN C 166      -2.973   8.833   3.364  1.00 97.23           C  
ATOM   1544  CB  GLN C 166      -4.422  10.213   4.868  1.00 97.23           C  
ATOM   1545  O   GLN C 166      -3.402   7.756   2.943  1.00 97.23           O  
ATOM   1546  CG  GLN C 166      -5.737   9.583   4.428  1.00 97.23           C  
ATOM   1547  CD  GLN C 166      -6.192   8.469   5.351  1.00 97.23           C  
ATOM   1548  NE2 GLN C 166      -6.926   7.506   4.803  1.00 97.23           N  
ATOM   1549  OE1 GLN C 166      -5.886   8.473   6.548  1.00 97.23           O  
ATOM   1550  N   ALA C 167      -2.284   9.669   2.638  1.00 97.23           N  
ATOM   1551  CA  ALA C 167      -1.951   9.345   1.253  1.00 97.23           C  
ATOM   1552  C   ALA C 167      -1.060   8.108   1.178  1.00 97.23           C  
ATOM   1553  CB  ALA C 167      -1.267  10.531   0.579  1.00 97.23           C  
ATOM   1554  O   ALA C 167      -1.254   7.247   0.317  1.00 97.23           O  
ATOM   1555  N   GLU C 168      -0.173   8.014   2.034  1.00 95.34           N  
ATOM   1556  CA  GLU C 168       0.720   6.860   2.078  1.00 95.34           C  
ATOM   1557  C   GLU C 168      -0.046   5.582   2.407  1.00 95.34           C  
ATOM   1558  CB  GLU C 168       1.836   7.082   3.101  1.00 95.34           C  
ATOM   1559  O   GLU C 168       0.185   4.538   1.793  1.00 95.34           O  
ATOM   1560  CG  GLU C 168       2.924   6.018   3.065  1.00 95.34           C  
ATOM   1561  CD  GLU C 168       4.030   6.257   4.080  1.00 95.34           C  
ATOM   1562  OE1 GLU C 168       4.950   5.414   4.185  1.00 95.34           O  
ATOM   1563  OE2 GLU C 168       3.976   7.295   4.777  1.00 95.34           O  
ATOM   1564  N   THR C 169      -0.925   5.736   3.390  1.00 92.23           N  
ATOM   1565  CA  THR C 169      -1.731   4.581   3.770  1.00 92.23           C  
ATOM   1566  C   THR C 169      -2.596   4.117   2.602  1.00 92.23           C  
ATOM   1567  CB  THR C 169      -2.626   4.898   4.982  1.00 92.23           C  
ATOM   1568  O   THR C 169      -2.718   2.916   2.351  1.00 92.23           O  
ATOM   1569  CG2 THR C 169      -1.791   5.139   6.235  1.00 92.23           C  
ATOM   1570  OG1 THR C 169      -3.399   6.072   4.702  1.00 92.23           O  
ATOM   1571  N   ASP C 170      -3.140   5.043   1.907  1.00 96.38           N  
ATOM   1572  CA  ASP C 170      -3.976   4.721   0.755  1.00 96.38           C  
ATOM   1573  C   ASP C 170      -3.164   4.027  -0.337  1.00 96.38           C  
ATOM   1574  CB  ASP C 170      -4.633   5.986   0.198  1.00 96.38           C  
ATOM   1575  O   ASP C 170      -3.634   3.068  -0.952  1.00 96.38           O  
ATOM   1576  CG  ASP C 170      -5.727   6.532   1.098  1.00 96.38           C  
ATOM   1577  OD1 ASP C 170      -6.212   5.796   1.984  1.00 96.38           O  
ATOM   1578  OD2 ASP C 170      -6.110   7.709   0.919  1.00 96.38           O  
ATOM   1579  N   GLN C 171      -1.981   4.511  -0.519  1.00 95.03           N  
ATOM   1580  CA  GLN C 171      -1.104   3.922  -1.525  1.00 95.03           C  
ATOM   1581  C   GLN C 171      -0.755   2.478  -1.172  1.00 95.03           C  
ATOM   1582  CB  GLN C 171       0.174   4.749  -1.674  1.00 95.03           C  
ATOM   1583  O   GLN C 171      -0.802   1.595  -2.031  1.00 95.03           O  
ATOM   1584  CG  GLN C 171       1.058   4.311  -2.834  1.00 95.03           C  
ATOM   1585  CD  GLN C 171       2.297   5.174  -2.986  1.00 95.03           C  
ATOM   1586  NE2 GLN C 171       3.047   4.949  -4.059  1.00 95.03           N  
ATOM   1587  OE1 GLN C 171       2.576   6.036  -2.147  1.00 95.03           O  
ATOM   1588  N   LEU C 172      -0.460   2.252   0.053  1.00 91.33           N  
ATOM   1589  CA  LEU C 172      -0.097   0.911   0.499  1.00 91.33           C  
ATOM   1590  C   LEU C 172      -1.289  -0.036   0.400  1.00 91.33           C  
ATOM   1591  CB  LEU C 172       0.422   0.948   1.939  1.00 91.33           C  
ATOM   1592  O   LEU C 172      -1.133  -1.198   0.020  1.00 91.33           O  
ATOM   1593  CG  LEU C 172       1.830   1.511   2.138  1.00 91.33           C  
ATOM   1594  CD1 LEU C 172       2.124   1.692   3.623  1.00 91.33           C  
ATOM   1595  CD2 LEU C 172       2.867   0.600   1.490  1.00 91.33           C  
ATOM   1596  N   GLU C 173      -2.426   0.504   0.679  1.00 92.62           N  
ATOM   1597  CA  GLU C 173      -3.635  -0.309   0.579  1.00 92.62           C  
ATOM   1598  C   GLU C 173      -3.930  -0.683  -0.871  1.00 92.62           C  
ATOM   1599  CB  GLU C 173      -4.831   0.428   1.186  1.00 92.62           C  
ATOM   1600  O   GLU C 173      -4.342  -1.809  -1.156  1.00 92.62           O  
ATOM   1601  CG  GLU C 173      -6.055  -0.452   1.394  1.00 92.62           C  
ATOM   1602  CD  GLU C 173      -7.206   0.272   2.075  1.00 92.62           C  
ATOM   1603  OE1 GLU C 173      -8.279  -0.343   2.269  1.00 92.62           O  
ATOM   1604  OE2 GLU C 173      -7.033   1.464   2.415  1.00 92.62           O  
ATOM   1605  N   ASP C 174      -3.704   0.238  -1.726  1.00 95.79           N  
ATOM   1606  CA  ASP C 174      -3.900  -0.026  -3.148  1.00 95.79           C  
ATOM   1607  C   ASP C 174      -2.917  -1.080  -3.651  1.00 95.79           C  
ATOM   1608  CB  ASP C 174      -3.750   1.263  -3.958  1.00 95.79           C  
ATOM   1609  O   ASP C 174      -3.292  -1.972  -4.415  1.00 95.79           O  
ATOM   1610  CG  ASP C 174      -4.922   2.212  -3.785  1.00 95.79           C  
ATOM   1611  OD1 ASP C 174      -5.999   1.775  -3.326  1.00 95.79           O  
ATOM   1612  OD2 ASP C 174      -4.768   3.409  -4.113  1.00 95.79           O  
ATOM   1613  N   GLU C 175      -1.738  -0.936  -3.214  1.00 94.03           N  
ATOM   1614  CA  GLU C 175      -0.719  -1.907  -3.604  1.00 94.03           C  
ATOM   1615  C   GLU C 175      -1.056  -3.300  -3.081  1.00 94.03           C  
ATOM   1616  CB  GLU C 175       0.658  -1.473  -3.095  1.00 94.03           C  
ATOM   1617  O   GLU C 175      -0.893  -4.293  -3.795  1.00 94.03           O  
ATOM   1618  CG  GLU C 175       1.230  -0.266  -3.823  1.00 94.03           C  
ATOM   1619  CD  GLU C 175       2.553   0.213  -3.245  1.00 94.03           C  
ATOM   1620  OE1 GLU C 175       3.091   1.236  -3.725  1.00 94.03           O  
ATOM   1621  OE2 GLU C 175       3.055  -0.442  -2.304  1.00 94.03           O  
ATOM   1622  N   LYS C 176      -1.479  -3.319  -1.882  1.00 90.87           N  
ATOM   1623  CA  LYS C 176      -1.875  -4.596  -1.296  1.00 90.87           C  
ATOM   1624  C   LYS C 176      -2.998  -5.245  -2.100  1.00 90.87           C  
ATOM   1625  CB  LYS C 176      -2.313  -4.408   0.157  1.00 90.87           C  
ATOM   1626  O   LYS C 176      -2.932  -6.433  -2.422  1.00 90.87           O  
ATOM   1627  CG  LYS C 176      -2.727  -5.697   0.851  1.00 90.87           C  
ATOM   1628  CD  LYS C 176      -3.374  -5.421   2.202  1.00 90.87           C  
ATOM   1629  CE  LYS C 176      -3.940  -6.692   2.821  1.00 90.87           C  
ATOM   1630  NZ  LYS C 176      -4.557  -6.431   4.157  1.00 90.87           N  
ATOM   1631  N   SER C 177      -3.975  -4.482  -2.456  1.00 95.30           N  
ATOM   1632  CA  SER C 177      -5.109  -4.997  -3.216  1.00 95.30           C  
ATOM   1633  C   SER C 177      -4.679  -5.467  -4.602  1.00 95.30           C  
ATOM   1634  CB  SER C 177      -6.197  -3.931  -3.345  1.00 95.30           C  
ATOM   1635  O   SER C 177      -5.146  -6.499  -5.087  1.00 95.30           O  
ATOM   1636  OG  SER C 177      -5.768  -2.873  -4.186  1.00 95.30           O  
ATOM   1637  N   ALA C 178      -3.767  -4.721  -5.225  1.00 96.64           N  
ATOM   1638  CA  ALA C 178      -3.265  -5.078  -6.550  1.00 96.64           C  
ATOM   1639  C   ALA C 178      -2.504  -6.400  -6.510  1.00 96.64           C  
ATOM   1640  CB  ALA C 178      -2.370  -3.968  -7.097  1.00 96.64           C  
ATOM   1641  O   ALA C 178      -2.680  -7.252  -7.384  1.00 96.64           O  
ATOM   1642  N   LEU C 179      -1.729  -6.505  -5.476  1.00 96.61           N  
ATOM   1643  CA  LEU C 179      -0.949  -7.730  -5.339  1.00 96.61           C  
ATOM   1644  C   LEU C 179      -1.857  -8.925  -5.068  1.00 96.61           C  
ATOM   1645  CB  LEU C 179       0.079  -7.589  -4.214  1.00 96.61           C  
ATOM   1646  O   LEU C 179      -1.650 -10.006  -5.623  1.00 96.61           O  
ATOM   1647  CG  LEU C 179       1.338  -6.786  -4.542  1.00 96.61           C  
ATOM   1648  CD1 LEU C 179       2.138  -6.511  -3.273  1.00 96.61           C  
ATOM   1649  CD2 LEU C 179       2.191  -7.524  -5.568  1.00 96.61           C  
ATOM   1650  N   GLN C 180      -2.846  -8.714  -4.320  1.00 94.91           N  
ATOM   1651  CA  GLN C 180      -3.787  -9.787  -4.018  1.00 94.91           C  
ATOM   1652  C   GLN C 180      -4.534 -10.234  -5.271  1.00 94.91           C  
ATOM   1653  CB  GLN C 180      -4.782  -9.343  -2.944  1.00 94.91           C  
ATOM   1654  O   GLN C 180      -4.738 -11.431  -5.485  1.00 94.91           O  
ATOM   1655  CG  GLN C 180      -4.195  -9.302  -1.540  1.00 94.91           C  
ATOM   1656  CD  GLN C 180      -5.192  -8.827  -0.500  1.00 94.91           C  
ATOM   1657  NE2 GLN C 180      -4.995  -9.245   0.745  1.00 94.91           N  
ATOM   1658  OE1 GLN C 180      -6.132  -8.090  -0.813  1.00 94.91           O  
ATOM   1659  N   THR C 181      -4.871  -9.310  -6.041  1.00 97.52           N  
ATOM   1660  CA  THR C 181      -5.543  -9.628  -7.297  1.00 97.52           C  
ATOM   1661  C   THR C 181      -4.600 -10.365  -8.243  1.00 97.52           C  
ATOM   1662  CB  THR C 181      -6.073  -8.356  -7.984  1.00 97.52           C  
ATOM   1663  O   THR C 181      -5.003 -11.319  -8.911  1.00 97.52           O  
ATOM   1664  CG2 THR C 181      -7.180  -7.706  -7.161  1.00 97.52           C  
ATOM   1665  OG1 THR C 181      -4.999  -7.422  -8.142  1.00 97.52           O  
ATOM   1666  N   GLU C 182      -3.424  -9.875  -8.290  1.00 97.21           N  
ATOM   1667  CA  GLU C 182      -2.422 -10.518  -9.134  1.00 97.21           C  
ATOM   1668  C   GLU C 182      -2.195 -11.968  -8.715  1.00 97.21           C  
ATOM   1669  CB  GLU C 182      -1.102  -9.744  -9.086  1.00 97.21           C  
ATOM   1670  O   GLU C 182      -2.137 -12.862  -9.561  1.00 97.21           O  
ATOM   1671  CG  GLU C 182      -0.047 -10.266 -10.051  1.00 97.21           C  
ATOM   1672  CD  GLU C 182       1.218  -9.424 -10.071  1.00 97.21           C  
ATOM   1673  OE1 GLU C 182       2.125  -9.709 -10.885  1.00 97.21           O  
ATOM   1674  OE2 GLU C 182       1.304  -8.471  -9.264  1.00 97.21           O  
ATOM   1675  N   ILE C 183      -2.099 -12.169  -7.481  1.00 97.57           N  
ATOM   1676  CA  ILE C 183      -1.868 -13.510  -6.955  1.00 97.57           C  
ATOM   1677  C   ILE C 183      -3.057 -14.408  -7.290  1.00 97.57           C  
ATOM   1678  CB  ILE C 183      -1.629 -13.485  -5.429  1.00 97.57           C  
ATOM   1679  O   ILE C 183      -2.878 -15.550  -7.721  1.00 97.57           O  
ATOM   1680  CG1 ILE C 183      -0.271 -12.849  -5.111  1.00 97.57           C  
ATOM   1681  CG2 ILE C 183      -1.723 -14.897  -4.844  1.00 97.57           C  
ATOM   1682  CD1 ILE C 183      -0.034 -12.603  -3.628  1.00 97.57           C  
ATOM   1683  N   ALA C 184      -4.177 -13.866  -7.194  1.00 97.32           N  
ATOM   1684  CA  ALA C 184      -5.383 -14.625  -7.512  1.00 97.32           C  
ATOM   1685  C   ALA C 184      -5.416 -15.010  -8.988  1.00 97.32           C  
ATOM   1686  CB  ALA C 184      -6.629 -13.822  -7.147  1.00 97.32           C  
ATOM   1687  O   ALA C 184      -5.748 -16.146  -9.333  1.00 97.32           O  
ATOM   1688  N   ASN C 185      -5.031 -14.124  -9.811  1.00 97.42           N  
ATOM   1689  CA  ASN C 185      -5.009 -14.380 -11.247  1.00 97.42           C  
ATOM   1690  C   ASN C 185      -3.952 -15.417 -11.615  1.00 97.42           C  
ATOM   1691  CB  ASN C 185      -4.772 -13.082 -12.021  1.00 97.42           C  
ATOM   1692  O   ASN C 185      -4.201 -16.297 -12.441  1.00 97.42           O  
ATOM   1693  CG  ASN C 185      -5.987 -12.174 -12.025  1.00 97.42           C  
ATOM   1694  ND2 ASN C 185      -5.767 -10.891 -12.286  1.00 97.42           N  
ATOM   1695  OD1 ASN C 185      -7.113 -12.622 -11.794  1.00 97.42           O  
ATOM   1696  N   LEU C 186      -2.851 -15.303 -10.986  1.00 97.08           N  
ATOM   1697  CA  LEU C 186      -1.766 -16.239 -11.260  1.00 97.08           C  
ATOM   1698  C   LEU C 186      -2.129 -17.644 -10.791  1.00 97.08           C  
ATOM   1699  CB  LEU C 186      -0.475 -15.778 -10.578  1.00 97.08           C  
ATOM   1700  O   LEU C 186      -1.796 -18.629 -11.453  1.00 97.08           O  
ATOM   1701  CG  LEU C 186       0.258 -14.607 -11.235  1.00 97.08           C  
ATOM   1702  CD1 LEU C 186       1.386 -14.116 -10.334  1.00 97.08           C  
ATOM   1703  CD2 LEU C 186       0.797 -15.013 -12.603  1.00 97.08           C  
ATOM   1704  N   LEU C 187      -2.804 -17.661  -9.758  1.00 97.20           N  
ATOM   1705  CA  LEU C 187      -3.242 -18.960  -9.258  1.00 97.20           C  
ATOM   1706  C   LEU C 187      -4.240 -19.602 -10.215  1.00 97.20           C  
ATOM   1707  CB  LEU C 187      -3.869 -18.815  -7.869  1.00 97.20           C  
ATOM   1708  O   LEU C 187      -4.187 -20.811 -10.455  1.00 97.20           O  
ATOM   1709  CG  LEU C 187      -2.897 -18.652  -6.699  1.00 97.20           C  
ATOM   1710  CD1 LEU C 187      -3.660 -18.357  -5.413  1.00 97.20           C  
ATOM   1711  CD2 LEU C 187      -2.035 -19.900  -6.542  1.00 97.20           C  
ATOM   1712  N   LYS C 188      -5.062 -18.823 -10.744  1.00 96.83           N  
ATOM   1713  CA  LYS C 188      -6.014 -19.322 -11.732  1.00 96.83           C  
ATOM   1714  C   LYS C 188      -5.298 -19.813 -12.987  1.00 96.83           C  
ATOM   1715  CB  LYS C 188      -7.027 -18.235 -12.097  1.00 96.83           C  
ATOM   1716  O   LYS C 188      -5.641 -20.864 -13.532  1.00 96.83           O  
ATOM   1717  CG  LYS C 188      -8.067 -17.970 -11.019  1.00 96.83           C  
ATOM   1718  CD  LYS C 188      -9.072 -16.914 -11.459  1.00 96.83           C  
ATOM   1719  CE  LYS C 188     -10.026 -16.544 -10.331  1.00 96.83           C  
ATOM   1720  NZ  LYS C 188     -10.966 -15.456 -10.735  1.00 96.83           N  
ATOM   1721  N   GLU C 189      -4.363 -19.057 -13.361  1.00 96.58           N  
ATOM   1722  CA  GLU C 189      -3.584 -19.427 -14.539  1.00 96.58           C  
ATOM   1723  C   GLU C 189      -2.800 -20.714 -14.300  1.00 96.58           C  
ATOM   1724  CB  GLU C 189      -2.630 -18.295 -14.929  1.00 96.58           C  
ATOM   1725  O   GLU C 189      -2.713 -21.567 -15.186  1.00 96.58           O  
ATOM   1726  CG  GLU C 189      -1.947 -18.503 -16.273  1.00 96.58           C  
ATOM   1727  CD  GLU C 189      -1.122 -17.305 -16.718  1.00 96.58           C  
ATOM   1728  OE1 GLU C 189      -0.506 -17.364 -17.807  1.00 96.58           O  
ATOM   1729  OE2 GLU C 189      -1.092 -16.301 -15.972  1.00 96.58           O  
ATOM   1730  N   LYS C 190      -2.307 -20.763 -13.129  1.00 95.27           N  
ATOM   1731  CA  LYS C 190      -1.574 -21.974 -12.770  1.00 95.27           C  
ATOM   1732  C   LYS C 190      -2.478 -23.202 -12.835  1.00 95.27           C  
ATOM   1733  CB  LYS C 190      -0.970 -21.841 -11.372  1.00 95.27           C  
ATOM   1734  O   LYS C 190      -2.091 -24.236 -13.383  1.00 95.27           O  
ATOM   1735  CG  LYS C 190      -0.165 -23.053 -10.928  1.00 95.27           C  
ATOM   1736  CD  LYS C 190       0.170 -22.989  -9.443  1.00 95.27           C  
ATOM   1737  CE  LYS C 190       0.810 -24.282  -8.957  1.00 95.27           C  
ATOM   1738  NZ  LYS C 190       1.137 -24.225  -7.500  1.00 95.27           N  
ATOM   1739  N   GLU C 191      -3.595 -23.075 -12.410  1.00 95.19           N  
ATOM   1740  CA  GLU C 191      -4.555 -24.175 -12.416  1.00 95.19           C  
ATOM   1741  C   GLU C 191      -4.948 -24.556 -13.840  1.00 95.19           C  
ATOM   1742  CB  GLU C 191      -5.801 -23.805 -11.608  1.00 95.19           C  
ATOM   1743  O   GLU C 191      -5.049 -25.741 -14.165  1.00 95.19           O  
ATOM   1744  CG  GLU C 191      -6.752 -24.970 -11.377  1.00 95.19           C  
ATOM   1745  CD  GLU C 191      -7.935 -24.612 -10.490  1.00 95.19           C  
ATOM   1746  OE1 GLU C 191      -8.739 -25.513 -10.158  1.00 95.19           O  
ATOM   1747  OE2 GLU C 191      -8.058 -23.422 -10.124  1.00 95.19           O  
ATOM   1748  N   LYS C 192      -5.133 -23.649 -14.619  1.00 95.72           N  
ATOM   1749  CA  LYS C 192      -5.486 -23.887 -16.015  1.00 95.72           C  
ATOM   1750  C   LYS C 192      -4.371 -24.630 -16.745  1.00 95.72           C  
ATOM   1751  CB  LYS C 192      -5.788 -22.566 -16.725  1.00 95.72           C  
ATOM   1752  O   LYS C 192      -4.629 -25.596 -17.466  1.00 95.72           O  
ATOM   1753  CG  LYS C 192      -6.286 -22.731 -18.154  1.00 95.72           C  
ATOM   1754  CD  LYS C 192      -6.644 -21.389 -18.779  1.00 95.72           C  
ATOM   1755  CE  LYS C 192      -7.074 -21.545 -20.231  1.00 95.72           C  
ATOM   1756  NZ  LYS C 192      -7.453 -20.235 -20.840  1.00 95.72           N  
ATOM   1757  N   LEU C 193      -3.211 -24.223 -16.492  1.00 93.62           N  
ATOM   1758  CA  LEU C 193      -2.066 -24.847 -17.147  1.00 93.62           C  
ATOM   1759  C   LEU C 193      -1.859 -26.271 -16.640  1.00 93.62           C  
ATOM   1760  CB  LEU C 193      -0.799 -24.021 -16.914  1.00 93.62           C  
ATOM   1761  O   LEU C 193      -1.502 -27.164 -17.412  1.00 93.62           O  
ATOM   1762  CG  LEU C 193      -0.670 -22.733 -17.729  1.00 93.62           C  
ATOM   1763  CD1 LEU C 193       0.497 -21.896 -17.215  1.00 93.62           C  
ATOM   1764  CD2 LEU C 193      -0.495 -23.052 -19.209  1.00 93.62           C  
ATOM   1765  N   GLU C 194      -2.110 -26.388 -15.397  1.00 92.12           N  
ATOM   1766  CA  GLU C 194      -2.015 -27.726 -14.823  1.00 92.12           C  
ATOM   1767  C   GLU C 194      -3.039 -28.669 -15.448  1.00 92.12           C  
ATOM   1768  CB  GLU C 194      -2.206 -27.675 -13.305  1.00 92.12           C  
ATOM   1769  O   GLU C 194      -2.733 -29.831 -15.724  1.00 92.12           O  
ATOM   1770  CG  GLU C 194      -0.974 -27.203 -12.546  1.00 92.12           C  
ATOM   1771  CD  GLU C 194      -1.162 -27.203 -11.037  1.00 92.12           C  
ATOM   1772  OE1 GLU C 194      -0.186 -26.926 -10.303  1.00 92.12           O  
ATOM   1773  OE2 GLU C 194      -2.295 -27.484 -10.585  1.00 92.12           O  
ATOM   1774  N   PHE C 195      -4.138 -28.109 -15.693  1.00 93.91           N  
ATOM   1775  CA  PHE C 195      -5.204 -28.892 -16.306  1.00 93.91           C  
ATOM   1776  C   PHE C 195      -4.849 -29.260 -17.742  1.00 93.91           C  
ATOM   1777  CB  PHE C 195      -6.527 -28.120 -16.274  1.00 93.91           C  
ATOM   1778  O   PHE C 195      -5.004 -30.413 -18.149  1.00 93.91           O  
ATOM   1779  CG  PHE C 195      -7.681 -28.866 -16.886  1.00 93.91           C  
ATOM   1780  CD1 PHE C 195      -8.125 -28.559 -18.167  1.00 93.91           C  
ATOM   1781  CD2 PHE C 195      -8.323 -29.876 -16.180  1.00 93.91           C  
ATOM   1782  CE1 PHE C 195      -9.193 -29.249 -18.736  1.00 93.91           C  
ATOM   1783  CE2 PHE C 195      -9.391 -30.569 -16.743  1.00 93.91           C  
ATOM   1784  CZ  PHE C 195      -9.825 -30.254 -18.020  1.00 93.91           C  
ATOM   1785  N   ILE C 196      -4.321 -28.424 -18.444  1.00 91.33           N  
ATOM   1786  CA  ILE C 196      -3.961 -28.627 -19.843  1.00 91.33           C  
ATOM   1787  C   ILE C 196      -2.820 -29.636 -19.941  1.00 91.33           C  
ATOM   1788  CB  ILE C 196      -3.562 -27.298 -20.522  1.00 91.33           C  
ATOM   1789  O   ILE C 196      -2.843 -30.529 -20.791  1.00 91.33           O  
ATOM   1790  CG1 ILE C 196      -4.769 -26.357 -20.608  1.00 91.33           C  
ATOM   1791  CG2 ILE C 196      -2.970 -27.557 -21.911  1.00 91.33           C  
ATOM   1792  CD1 ILE C 196      -4.424 -24.946 -21.063  1.00 91.33           C  
ATOM   1793  N   LEU C 197      -1.955 -29.542 -19.046  1.00 89.87           N  
ATOM   1794  CA  LEU C 197      -0.812 -30.448 -19.063  1.00 89.87           C  
ATOM   1795  C   LEU C 197      -1.229 -31.858 -18.661  1.00 89.87           C  
ATOM   1796  CB  LEU C 197       0.288 -29.941 -18.126  1.00 89.87           C  
ATOM   1797  O   LEU C 197      -0.733 -32.840 -19.218  1.00 89.87           O  
ATOM   1798  CG  LEU C 197       1.168 -28.811 -18.662  1.00 89.87           C  
ATOM   1799  CD1 LEU C 197       2.001 -28.208 -17.536  1.00 89.87           C  
ATOM   1800  CD2 LEU C 197       2.066 -29.319 -19.785  1.00 89.87           C  
ATOM   1801  N   ALA C 198      -2.142 -31.866 -17.765  1.00 88.63           N  
ATOM   1802  CA  ALA C 198      -2.647 -33.166 -17.330  1.00 88.63           C  
ATOM   1803  C   ALA C 198      -3.403 -33.865 -18.456  1.00 88.63           C  
ATOM   1804  CB  ALA C 198      -3.549 -33.003 -16.108  1.00 88.63           C  
ATOM   1805  O   ALA C 198      -3.325 -35.088 -18.599  1.00 88.63           O  
ATOM   1806  N   ALA C 199      -4.034 -33.113 -19.260  1.00 87.25           N  
ATOM   1807  CA  ALA C 199      -4.796 -33.654 -20.382  1.00 87.25           C  
ATOM   1808  C   ALA C 199      -3.873 -34.065 -21.525  1.00 87.25           C  
ATOM   1809  CB  ALA C 199      -5.821 -32.634 -20.871  1.00 87.25           C  
ATOM   1810  O   ALA C 199      -4.169 -35.008 -22.263  1.00 87.25           O  
ATOM   1811  N   HIS C 200      -2.778 -33.506 -21.571  1.00 82.97           N  
ATOM   1812  CA  HIS C 200      -1.823 -33.744 -22.648  1.00 82.97           C  
ATOM   1813  C   HIS C 200      -0.896 -34.908 -22.315  1.00 82.97           C  
ATOM   1814  CB  HIS C 200      -1.003 -32.482 -22.925  1.00 82.97           C  
ATOM   1815  O   HIS C 200      -0.380 -35.574 -23.216  1.00 82.97           O  
ATOM   1816  CG  HIS C 200      -0.060 -32.621 -24.078  1.00 82.97           C  
ATOM   1817  CD2 HIS C 200       1.285 -32.486 -24.147  1.00 82.97           C  
ATOM   1818  ND1 HIS C 200      -0.483 -32.933 -25.352  1.00 82.97           N  
ATOM   1819  CE1 HIS C 200       0.565 -32.985 -26.156  1.00 82.97           C  
ATOM   1820  NE2 HIS C 200       1.650 -32.718 -25.450  1.00 82.97           N  
ATOM   1821  N   ARG C 201      -0.760 -35.133 -21.062  1.00 82.80           N  
ATOM   1822  CA  ARG C 201       0.219 -36.109 -20.595  1.00 82.80           C  
ATOM   1823  C   ARG C 201       0.010 -37.460 -21.271  1.00 82.80           C  
ATOM   1824  CB  ARG C 201       0.141 -36.266 -19.075  1.00 82.80           C  
ATOM   1825  O   ARG C 201       0.963 -38.066 -21.767  1.00 82.80           O  
ATOM   1826  CG  ARG C 201       1.450 -36.694 -18.432  1.00 82.80           C  
ATOM   1827  CD  ARG C 201       1.337 -36.762 -16.915  1.00 82.80           C  
ATOM   1828  NE  ARG C 201       2.544 -37.317 -16.309  1.00 82.80           N  
ATOM   1829  NH1 ARG C 201       2.524 -35.905 -14.480  1.00 82.80           N  
ATOM   1830  NH2 ARG C 201       4.180 -37.473 -14.705  1.00 82.80           N  
ATOM   1831  CZ  ARG C 201       3.080 -36.897 -15.166  1.00 82.80           C  
ATOM   1832  N   PRO C 202      -1.275 -37.847 -21.366  1.00 82.80           N  
ATOM   1833  CA  PRO C 202      -1.481 -39.166 -21.970  1.00 82.80           C  
ATOM   1834  C   PRO C 202      -1.230 -39.170 -23.476  1.00 82.80           C  
ATOM   1835  CB  PRO C 202      -2.949 -39.470 -21.660  1.00 82.80           C  
ATOM   1836  O   PRO C 202      -0.875 -40.206 -24.044  1.00 82.80           O  
ATOM   1837  CG  PRO C 202      -3.557 -38.141 -21.348  1.00 82.80           C  
ATOM   1838  CD  PRO C 202      -2.466 -37.210 -20.904  1.00 82.80           C  
ATOM   1839  N   ALA C 203      -1.238 -38.119 -24.092  1.00 78.68           N  
ATOM   1840  CA  ALA C 203      -1.082 -38.000 -25.540  1.00 78.68           C  
ATOM   1841  C   ALA C 203       0.370 -37.721 -25.914  1.00 78.68           C  
ATOM   1842  CB  ALA C 203      -1.990 -36.900 -26.084  1.00 78.68           C  
ATOM   1843  O   ALA C 203       0.783 -37.965 -27.050  1.00 78.68           O  
ATOM   1844  N   CYS C 204       1.124 -37.354 -24.962  1.00 73.92           N  
ATOM   1845  CA  CYS C 204       2.502 -36.950 -25.218  1.00 73.92           C  
ATOM   1846  C   CYS C 204       3.468 -38.095 -24.937  1.00 73.92           C  
ATOM   1847  CB  CYS C 204       2.872 -35.737 -24.365  1.00 73.92           C  
ATOM   1848  O   CYS C 204       3.371 -38.753 -23.900  1.00 73.92           O  
ATOM   1849  SG  CYS C 204       4.398 -34.920 -24.885  1.00 73.92           S  
ATOM   1850  N   LYS C 205       4.091 -38.656 -25.966  1.00 71.51           N  
ATOM   1851  CA  LYS C 205       5.037 -39.767 -25.937  1.00 71.51           C  
ATOM   1852  C   LYS C 205       6.369 -39.340 -25.329  1.00 71.51           C  
ATOM   1853  CB  LYS C 205       5.258 -40.320 -27.346  1.00 71.51           C  
ATOM   1854  O   LYS C 205       7.316 -40.127 -25.280  1.00 71.51           O  
ATOM   1855  CG  LYS C 205       4.041 -41.020 -27.934  1.00 71.51           C  
ATOM   1856  CD  LYS C 205       4.327 -41.559 -29.330  1.00 71.51           C  
ATOM   1857  CE  LYS C 205       3.089 -42.193 -29.950  1.00 71.51           C  
ATOM   1858  NZ  LYS C 205       3.349 -42.673 -31.340  1.00 71.51           N  
ATOM   1859  N   ILE C 206       6.460 -38.099 -24.880  1.00 68.54           N  
ATOM   1860  CA  ILE C 206       7.744 -37.639 -24.361  1.00 68.54           C  
ATOM   1861  C   ILE C 206       7.879 -38.036 -22.893  1.00 68.54           C  
ATOM   1862  CB  ILE C 206       7.902 -36.110 -24.520  1.00 68.54           C  
ATOM   1863  O   ILE C 206       6.985 -37.769 -22.086  1.00 68.54           O  
ATOM   1864  CG1 ILE C 206       7.775 -35.710 -25.995  1.00 68.54           C  
ATOM   1865  CG2 ILE C 206       9.240 -35.643 -23.940  1.00 68.54           C  
ATOM   1866  CD1 ILE C 206       7.625 -34.212 -26.219  1.00 68.54           C  
ATOM   1867  N   PRO C 207       8.783 -39.001 -22.659  1.00 62.75           N  
ATOM   1868  CA  PRO C 207       8.996 -39.478 -21.290  1.00 62.75           C  
ATOM   1869  C   PRO C 207       9.255 -38.342 -20.303  1.00 62.75           C  
ATOM   1870  CB  PRO C 207      10.226 -40.380 -21.419  1.00 62.75           C  
ATOM   1871  O   PRO C 207       9.877 -37.338 -20.661  1.00 62.75           O  
ATOM   1872  CG  PRO C 207      10.818 -40.032 -22.747  1.00 62.75           C  
ATOM   1873  CD  PRO C 207       9.853 -39.147 -23.482  1.00 62.75           C  
ATOM   1874  N   ASP C 208       8.218 -38.115 -19.553  1.00 59.36           N  
ATOM   1875  CA  ASP C 208       8.247 -37.172 -18.439  1.00 59.36           C  
ATOM   1876  C   ASP C 208       9.646 -37.077 -17.835  1.00 59.36           C  
ATOM   1877  CB  ASP C 208       7.237 -37.580 -17.364  1.00 59.36           C  
ATOM   1878  O   ASP C 208       9.980 -36.087 -17.181  1.00 59.36           O  
ATOM   1879  CG  ASP C 208       5.810 -37.198 -17.716  1.00 59.36           C  
ATOM   1880  OD1 ASP C 208       5.608 -36.242 -18.496  1.00 59.36           O  
ATOM   1881  OD2 ASP C 208       4.878 -37.858 -17.207  1.00 59.36           O  
ATOM   1882  N   ASP C 209      10.385 -38.224 -18.155  1.00 55.49           N  
ATOM   1883  CA  ASP C 209      11.708 -38.325 -17.546  1.00 55.49           C  
ATOM   1884  C   ASP C 209      12.722 -37.460 -18.290  1.00 55.49           C  
ATOM   1885  CB  ASP C 209      12.177 -39.781 -17.520  1.00 55.49           C  
ATOM   1886  O   ASP C 209      13.928 -37.566 -18.055  1.00 55.49           O  
ATOM   1887  CG  ASP C 209      12.445 -40.293 -16.115  1.00 55.49           C  
ATOM   1888  OD1 ASP C 209      12.774 -39.482 -15.223  1.00 55.49           O  
ATOM   1889  OD2 ASP C 209      12.329 -41.518 -15.900  1.00 55.49           O  
ATOM   1890  N   LEU C 210      12.290 -36.901 -19.307  1.00 54.41           N  
ATOM   1891  CA  LEU C 210      13.325 -36.057 -19.893  1.00 54.41           C  
ATOM   1892  C   LEU C 210      13.630 -34.865 -18.992  1.00 54.41           C  
ATOM   1893  CB  LEU C 210      12.897 -35.566 -21.279  1.00 54.41           C  
ATOM   1894  O   LEU C 210      12.717 -34.154 -18.565  1.00 54.41           O  
ATOM   1895  CG  LEU C 210      13.012 -36.577 -22.421  1.00 54.41           C  
ATOM   1896  CD1 LEU C 210      11.944 -36.307 -23.477  1.00 54.41           C  
ATOM   1897  CD2 LEU C 210      14.405 -36.531 -23.038  1.00 54.41           C  
ATOM   1898  N   GLY C 211      14.133 -35.195 -17.719  1.00 49.82           N  
ATOM   1899  CA  GLY C 211      15.076 -34.476 -16.875  1.00 49.82           C  
ATOM   1900  C   GLY C 211      14.827 -32.980 -16.843  1.00 49.82           C  
ATOM   1901  O   GLY C 211      15.749 -32.188 -17.046  1.00 49.82           O  
ATOM   1902  N   PHE C 212      13.722 -32.575 -17.241  1.00 52.69           N  
ATOM   1903  CA  PHE C 212      13.843 -31.208 -16.746  1.00 52.69           C  
ATOM   1904  C   PHE C 212      14.115 -31.198 -15.246  1.00 52.69           C  
ATOM   1905  CB  PHE C 212      12.573 -30.409 -17.054  1.00 52.69           C  
ATOM   1906  O   PHE C 212      13.380 -31.815 -14.472  1.00 52.69           O  
ATOM   1907  CG  PHE C 212      12.527 -29.858 -18.454  1.00 52.69           C  
ATOM   1908  CD1 PHE C 212      13.168 -28.665 -18.767  1.00 52.69           C  
ATOM   1909  CD2 PHE C 212      11.844 -30.533 -19.457  1.00 52.69           C  
ATOM   1910  CE1 PHE C 212      13.127 -28.152 -20.061  1.00 52.69           C  
ATOM   1911  CE2 PHE C 212      11.800 -30.027 -20.753  1.00 52.69           C  
ATOM   1912  CZ  PHE C 212      12.441 -28.836 -21.053  1.00 52.69           C  
ATOM   1913  N   PRO C 213      15.408 -31.432 -14.870  1.00 45.01           N  
ATOM   1914  CA  PRO C 213      15.739 -31.565 -13.450  1.00 45.01           C  
ATOM   1915  C   PRO C 213      14.736 -30.857 -12.541  1.00 45.01           C  
ATOM   1916  CB  PRO C 213      17.121 -30.915 -13.348  1.00 45.01           C  
ATOM   1917  O   PRO C 213      14.323 -29.731 -12.831  1.00 45.01           O  
ATOM   1918  CG  PRO C 213      17.257 -30.109 -14.599  1.00 45.01           C  
ATOM   1919  CD  PRO C 213      16.065 -30.377 -15.472  1.00 45.01           C  
ATOM   1920  N   GLU C 214      13.678 -31.439 -12.181  1.00 49.58           N  
ATOM   1921  CA  GLU C 214      13.102 -30.949 -10.932  1.00 49.58           C  
ATOM   1922  C   GLU C 214      14.121 -30.140 -10.135  1.00 49.58           C  
ATOM   1923  CB  GLU C 214      12.579 -32.114 -10.088  1.00 49.58           C  
ATOM   1924  O   GLU C 214      13.752 -29.233  -9.385  1.00 49.58           O  
ATOM   1925  CG  GLU C 214      11.150 -32.520 -10.419  1.00 49.58           C  
ATOM   1926  CD  GLU C 214      10.446 -33.227  -9.272  1.00 49.58           C  
ATOM   1927  OE1 GLU C 214       9.203 -33.123  -9.165  1.00 49.58           O  
ATOM   1928  OE2 GLU C 214      11.144 -33.890  -8.472  1.00 49.58           O  
ATOM   1929  N   GLU C 215      15.433 -30.467 -10.410  1.00 48.04           N  
ATOM   1930  CA  GLU C 215      16.536 -29.717  -9.817  1.00 48.04           C  
ATOM   1931  C   GLU C 215      16.685 -28.346 -10.470  1.00 48.04           C  
ATOM   1932  CB  GLU C 215      17.845 -30.501  -9.934  1.00 48.04           C  
ATOM   1933  O   GLU C 215      17.367 -27.469  -9.936  1.00 48.04           O  
ATOM   1934  CG  GLU C 215      18.007 -31.590  -8.884  1.00 48.04           C  
ATOM   1935  CD  GLU C 215      19.448 -32.037  -8.699  1.00 48.04           C  
ATOM   1936  OE1 GLU C 215      19.759 -32.672  -7.666  1.00 48.04           O  
ATOM   1937  OE2 GLU C 215      20.273 -31.748  -9.594  1.00 48.04           O  
ATOM   1938  N   MET C 216      16.157 -28.113 -11.605  1.00 45.27           N  
ATOM   1939  CA  MET C 216      16.057 -26.699 -11.956  1.00 45.27           C  
ATOM   1940  C   MET C 216      14.953 -26.016 -11.156  1.00 45.27           C  
ATOM   1941  CB  MET C 216      15.797 -26.533 -13.454  1.00 45.27           C  
ATOM   1942  O   MET C 216      14.905 -24.787 -11.079  1.00 45.27           O  
ATOM   1943  CG  MET C 216      16.904 -25.795 -14.190  1.00 45.27           C  
ATOM   1944  SD  MET C 216      16.405 -25.285 -15.881  1.00 45.27           S  
ATOM   1945  CE  MET C 216      16.660 -26.844 -16.774  1.00 45.27           C  
ATOM   1946  N   SER C 217      14.003 -26.751 -10.634  1.00 47.45           N  
ATOM   1947  CA  SER C 217      12.888 -26.226  -9.851  1.00 47.45           C  
ATOM   1948  C   SER C 217      13.330 -25.857  -8.439  1.00 47.45           C  
ATOM   1949  CB  SER C 217      11.750 -27.245  -9.788  1.00 47.45           C  
ATOM   1950  O   SER C 217      12.744 -24.972  -7.811  1.00 47.45           O  
ATOM   1951  OG  SER C 217      12.259 -28.558  -9.624  1.00 47.45           O  
ATOM   1952  N   VAL C 218      14.430 -26.526  -7.921  1.00 41.78           N  
ATOM   1953  CA  VAL C 218      15.081 -26.137  -6.674  1.00 41.78           C  
ATOM   1954  C   VAL C 218      16.480 -25.599  -6.968  1.00 41.78           C  
ATOM   1955  CB  VAL C 218      15.162 -27.320  -5.683  1.00 41.78           C  
ATOM   1956  O   VAL C 218      17.381 -25.706  -6.133  1.00 41.78           O  
ATOM   1957  CG1 VAL C 218      14.637 -26.910  -4.309  1.00 41.78           C  
ATOM   1958  CG2 VAL C 218      14.384 -28.520  -6.220  1.00 41.78           C  
ATOM   1959  N   ALA C 219      16.900 -25.476  -8.180  1.00 38.80           N  
ATOM   1960  CA  ALA C 219      18.143 -24.710  -8.149  1.00 38.80           C  
ATOM   1961  C   ALA C 219      17.981 -23.432  -7.331  1.00 38.80           C  
ATOM   1962  CB  ALA C 219      18.597 -24.376  -9.568  1.00 38.80           C  
ATOM   1963  O   ALA C 219      16.893 -22.853  -7.283  1.00 38.80           O  
ATOM   1964  N   SER C 220      18.834 -23.271  -6.260  1.00 37.84           N  
ATOM   1965  CA  SER C 220      19.133 -22.242  -5.270  1.00 37.84           C  
ATOM   1966  C   SER C 220      19.149 -20.854  -5.903  1.00 37.84           C  
ATOM   1967  CB  SER C 220      20.477 -22.520  -4.596  1.00 37.84           C  
ATOM   1968  O   SER C 220      20.014 -20.553  -6.729  1.00 37.84           O  
ATOM   1969  OG  SER C 220      20.288 -23.071  -3.305  1.00 37.84           O  
ATOM   1970  N   LEU C 221      18.163 -20.302  -6.412  1.00 37.72           N  
ATOM   1971  CA  LEU C 221      18.290 -18.862  -6.216  1.00 37.72           C  
ATOM   1972  C   LEU C 221      18.677 -18.542  -4.776  1.00 37.72           C  
ATOM   1973  CB  LEU C 221      16.981 -18.155  -6.574  1.00 37.72           C  
ATOM   1974  O   LEU C 221      17.879 -18.739  -3.856  1.00 37.72           O  
ATOM   1975  CG  LEU C 221      16.600 -18.143  -8.056  1.00 37.72           C  
ATOM   1976  CD1 LEU C 221      15.109 -17.866  -8.218  1.00 37.72           C  
ATOM   1977  CD2 LEU C 221      17.427 -17.108  -8.812  1.00 37.72           C  
ATOM   1978  N   ASP C 222      19.683 -19.230  -4.216  1.00 38.64           N  
ATOM   1979  CA  ASP C 222      20.330 -18.698  -3.020  1.00 38.64           C  
ATOM   1980  C   ASP C 222      20.447 -17.177  -3.090  1.00 38.64           C  
ATOM   1981  CB  ASP C 222      21.713 -19.324  -2.835  1.00 38.64           C  
ATOM   1982  O   ASP C 222      21.211 -16.644  -3.898  1.00 38.64           O  
ATOM   1983  CG  ASP C 222      22.197 -19.279  -1.397  1.00 38.64           C  
ATOM   1984  OD1 ASP C 222      21.427 -18.859  -0.507  1.00 38.64           O  
ATOM   1985  OD2 ASP C 222      23.361 -19.664  -1.151  1.00 38.64           O  
ATOM   1986  N   LEU C 223      19.448 -16.451  -3.146  1.00 39.72           N  
ATOM   1987  CA  LEU C 223      19.537 -15.040  -2.785  1.00 39.72           C  
ATOM   1988  C   LEU C 223      20.378 -14.853  -1.526  1.00 39.72           C  
ATOM   1989  CB  LEU C 223      18.139 -14.452  -2.571  1.00 39.72           C  
ATOM   1990  O   LEU C 223      20.535 -13.730  -1.041  1.00 39.72           O  
ATOM   1991  CG  LEU C 223      17.321 -14.171  -3.832  1.00 39.72           C  
ATOM   1992  CD1 LEU C 223      15.830 -14.247  -3.525  1.00 39.72           C  
ATOM   1993  CD2 LEU C 223      17.684 -12.808  -4.412  1.00 39.72           C  
ATOM   1994  N   THR C 224      20.536 -15.894  -0.669  1.00 38.24           N  
ATOM   1995  CA  THR C 224      21.523 -15.549   0.347  1.00 38.24           C  
ATOM   1996  C   THR C 224      22.921 -15.470  -0.261  1.00 38.24           C  
ATOM   1997  CB  THR C 224      21.519 -16.570   1.500  1.00 38.24           C  
ATOM   1998  O   THR C 224      23.467 -16.480  -0.708  1.00 38.24           O  
ATOM   1999  CG2 THR C 224      20.815 -16.008   2.730  1.00 38.24           C  
ATOM   2000  OG1 THR C 224      20.840 -17.758   1.075  1.00 38.24           O  
ATOM   2001  N   GLY C 225      23.172 -14.758  -1.346  1.00 35.13           N  
ATOM   2002  CA  GLY C 225      24.544 -14.353  -1.605  1.00 35.13           C  
ATOM   2003  C   GLY C 225      25.312 -14.006  -0.343  1.00 35.13           C  
ATOM   2004  O   GLY C 225      24.747 -13.445   0.598  1.00 35.13           O  
ATOM   2005  N   GLY C 226      26.189 -14.831   0.247  1.00 35.34           N  
ATOM   2006  CA  GLY C 226      27.224 -14.552   1.229  1.00 35.34           C  
ATOM   2007  C   GLY C 226      27.818 -13.163   1.092  1.00 35.34           C  
ATOM   2008  O   GLY C 226      28.301 -12.792   0.021  1.00 35.34           O  
ATOM   2009  N   LEU C 227      27.250 -12.109   1.526  1.00 37.98           N  
ATOM   2010  CA  LEU C 227      28.079 -10.917   1.665  1.00 37.98           C  
ATOM   2011  C   LEU C 227      29.436 -11.265   2.268  1.00 37.98           C  
ATOM   2012  CB  LEU C 227      27.375  -9.872   2.535  1.00 37.98           C  
ATOM   2013  O   LEU C 227      29.509 -11.961   3.283  1.00 37.98           O  
ATOM   2014  CG  LEU C 227      26.189  -9.147   1.897  1.00 37.98           C  
ATOM   2015  CD1 LEU C 227      25.266  -8.589   2.976  1.00 37.98           C  
ATOM   2016  CD2 LEU C 227      26.675  -8.035   0.974  1.00 37.98           C  
ATOM   2017  N   PRO C 228      30.502 -11.548   1.482  1.00 36.21           N  
ATOM   2018  CA  PRO C 228      31.782 -11.659   2.186  1.00 36.21           C  
ATOM   2019  C   PRO C 228      31.895 -10.689   3.360  1.00 36.21           C  
ATOM   2020  CB  PRO C 228      32.811 -11.325   1.102  1.00 36.21           C  
ATOM   2021  O   PRO C 228      31.261  -9.631   3.355  1.00 36.21           O  
ATOM   2022  CG  PRO C 228      32.050 -10.544   0.080  1.00 36.21           C  
ATOM   2023  CD  PRO C 228      30.589 -10.608   0.422  1.00 36.21           C  
ATOM   2024  N   GLU C 229      31.709 -11.093   4.597  1.00 35.91           N  
ATOM   2025  CA  GLU C 229      32.210 -10.301   5.717  1.00 35.91           C  
ATOM   2026  C   GLU C 229      33.467  -9.528   5.327  1.00 35.91           C  
ATOM   2027  CB  GLU C 229      32.497 -11.198   6.924  1.00 35.91           C  
ATOM   2028  O   GLU C 229      34.394 -10.093   4.744  1.00 35.91           O  
ATOM   2029  CG  GLU C 229      32.502 -10.457   8.253  1.00 35.91           C  
ATOM   2030  CD  GLU C 229      32.630 -11.381   9.454  1.00 35.91           C  
ATOM   2031  OE1 GLU C 229      33.294 -11.000  10.444  1.00 35.91           O  
ATOM   2032  OE2 GLU C 229      32.061 -12.494   9.404  1.00 35.91           O  
ATOM   2033  N   VAL C 230      33.303  -8.268   4.951  1.00 39.17           N  
ATOM   2034  CA  VAL C 230      34.402  -7.313   4.848  1.00 39.17           C  
ATOM   2035  C   VAL C 230      35.409  -7.560   5.968  1.00 39.17           C  
ATOM   2036  CB  VAL C 230      33.893  -5.855   4.901  1.00 39.17           C  
ATOM   2037  O   VAL C 230      35.054  -7.533   7.149  1.00 39.17           O  
ATOM   2038  CG1 VAL C 230      35.055  -4.872   4.767  1.00 39.17           C  
ATOM   2039  CG2 VAL C 230      32.855  -5.612   3.807  1.00 39.17           C  
ATOM   2040  N   ALA C 231      36.141  -8.653   5.920  1.00 36.38           N  
ATOM   2041  CA  ALA C 231      37.358  -8.719   6.725  1.00 36.38           C  
ATOM   2042  C   ALA C 231      38.072  -7.370   6.753  1.00 36.38           C  
ATOM   2043  CB  ALA C 231      38.293  -9.801   6.189  1.00 36.38           C  
ATOM   2044  O   ALA C 231      38.225  -6.721   5.716  1.00 36.38           O  
ATOM   2045  N   THR C 232      37.708  -6.561   7.792  1.00 38.97           N  
ATOM   2046  CA  THR C 232      38.420  -5.331   8.117  1.00 38.97           C  
ATOM   2047  C   THR C 232      39.929  -5.542   8.037  1.00 38.97           C  
ATOM   2048  CB  THR C 232      38.044  -4.822   9.521  1.00 38.97           C  
ATOM   2049  O   THR C 232      40.481  -6.389   8.743  1.00 38.97           O  
ATOM   2050  CG2 THR C 232      36.705  -4.092   9.501  1.00 38.97           C  
ATOM   2051  OG1 THR C 232      37.955  -5.935  10.419  1.00 38.97           O  
ATOM   2052  N   PRO C 233      40.409  -5.689   6.823  1.00 37.01           N  
ATOM   2053  CA  PRO C 233      41.867  -5.819   6.771  1.00 37.01           C  
ATOM   2054  C   PRO C 233      42.587  -4.705   7.527  1.00 37.01           C  
ATOM   2055  CB  PRO C 233      42.174  -5.748   5.273  1.00 37.01           C  
ATOM   2056  O   PRO C 233      42.272  -3.526   7.344  1.00 37.01           O  
ATOM   2057  CG  PRO C 233      41.034  -4.981   4.685  1.00 37.01           C  
ATOM   2058  CD  PRO C 233      39.953  -4.864   5.722  1.00 37.01           C  
ATOM   2059  N   GLU C 234      42.579  -4.720   8.872  1.00 37.05           N  
ATOM   2060  CA  GLU C 234      43.390  -3.779   9.638  1.00 37.05           C  
ATOM   2061  C   GLU C 234      44.748  -3.558   8.978  1.00 37.05           C  
ATOM   2062  CB  GLU C 234      43.578  -4.275  11.074  1.00 37.05           C  
ATOM   2063  O   GLU C 234      45.507  -2.676   9.387  1.00 37.05           O  
ATOM   2064  CG  GLU C 234      42.436  -3.900  12.008  1.00 37.05           C  
ATOM   2065  CD  GLU C 234      42.809  -3.996  13.479  1.00 37.05           C  
ATOM   2066  OE1 GLU C 234      42.205  -3.276  14.306  1.00 37.05           O  
ATOM   2067  OE2 GLU C 234      43.713  -4.796  13.807  1.00 37.05           O  
ATOM   2068  N   SER C 235      45.202  -4.531   8.171  1.00 32.82           N  
ATOM   2069  CA  SER C 235      46.658  -4.442   8.166  1.00 32.82           C  
ATOM   2070  C   SER C 235      47.128  -3.120   7.567  1.00 32.82           C  
ATOM   2071  CB  SER C 235      47.264  -5.608   7.385  1.00 32.82           C  
ATOM   2072  O   SER C 235      47.093  -2.937   6.349  1.00 32.82           O  
ATOM   2073  OG  SER C 235      48.680  -5.573   7.446  1.00 32.82           O  
ATOM   2074  N   GLU C 236      46.415  -2.004   7.854  1.00 35.67           N  
ATOM   2075  CA  GLU C 236      47.028  -0.854   7.197  1.00 35.67           C  
ATOM   2076  C   GLU C 236      48.533  -0.813   7.447  1.00 35.67           C  
ATOM   2077  CB  GLU C 236      46.380   0.448   7.676  1.00 35.67           C  
ATOM   2078  O   GLU C 236      48.974  -0.682   8.590  1.00 35.67           O  
ATOM   2079  CG  GLU C 236      45.652   1.212   6.580  1.00 35.67           C  
ATOM   2080  CD  GLU C 236      45.236   2.613   6.999  1.00 35.67           C  
ATOM   2081  OE1 GLU C 236      45.293   3.540   6.160  1.00 35.67           O  
ATOM   2082  OE2 GLU C 236      44.852   2.785   8.177  1.00 35.67           O  
ATOM   2083  N   GLU C 237      49.234  -1.815   6.835  1.00 31.70           N  
ATOM   2084  CA  GLU C 237      50.693  -1.853   6.827  1.00 31.70           C  
ATOM   2085  C   GLU C 237      51.279  -0.477   6.519  1.00 31.70           C  
ATOM   2086  CB  GLU C 237      51.199  -2.879   5.810  1.00 31.70           C  
ATOM   2087  O   GLU C 237      50.647   0.335   5.840  1.00 31.70           O  
ATOM   2088  CG  GLU C 237      50.803  -4.312   6.134  1.00 31.70           C  
ATOM   2089  CD  GLU C 237      51.914  -5.104   6.805  1.00 31.70           C  
ATOM   2090  OE1 GLU C 237      51.615  -5.957   7.672  1.00 31.70           O  
ATOM   2091  OE2 GLU C 237      53.095  -4.870   6.462  1.00 31.70           O  
ATOM   2092  N   ALA C 238      52.023  -0.010   7.508  1.00 31.59           N  
ATOM   2093  CA  ALA C 238      52.874   1.174   7.595  1.00 31.59           C  
ATOM   2094  C   ALA C 238      53.697   1.354   6.323  1.00 31.59           C  
ATOM   2095  CB  ALA C 238      53.793   1.080   8.811  1.00 31.59           C  
ATOM   2096  O   ALA C 238      54.497   0.486   5.966  1.00 31.59           O  
ATOM   2097  N   PHE C 239      53.048   1.723   5.303  1.00 33.88           N  
ATOM   2098  CA  PHE C 239      53.729   1.877   4.023  1.00 33.88           C  
ATOM   2099  C   PHE C 239      55.001   2.701   4.183  1.00 33.88           C  
ATOM   2100  CB  PHE C 239      52.803   2.535   2.995  1.00 33.88           C  
ATOM   2101  O   PHE C 239      54.946   3.866   4.582  1.00 33.88           O  
ATOM   2102  CG  PHE C 239      51.982   1.554   2.203  1.00 33.88           C  
ATOM   2103  CD1 PHE C 239      52.495   0.965   1.053  1.00 33.88           C  
ATOM   2104  CD2 PHE C 239      50.696   1.220   2.607  1.00 33.88           C  
ATOM   2105  CE1 PHE C 239      51.737   0.057   0.317  1.00 33.88           C  
ATOM   2106  CE2 PHE C 239      49.932   0.313   1.877  1.00 33.88           C  
ATOM   2107  CZ  PHE C 239      50.455  -0.266   0.732  1.00 33.88           C  
ATOM   2108  N   THR C 240      55.953   2.111   4.895  1.00 29.54           N  
ATOM   2109  CA  THR C 240      57.211   2.850   4.884  1.00 29.54           C  
ATOM   2110  C   THR C 240      57.634   3.176   3.455  1.00 29.54           C  
ATOM   2111  CB  THR C 240      58.330   2.058   5.586  1.00 29.54           C  
ATOM   2112  O   THR C 240      57.624   2.304   2.584  1.00 29.54           O  
ATOM   2113  CG2 THR C 240      59.253   2.986   6.369  1.00 29.54           C  
ATOM   2114  OG1 THR C 240      57.743   1.112   6.489  1.00 29.54           O  
ATOM   2115  N   LEU C 241      57.466   4.473   3.103  1.00 32.97           N  
ATOM   2116  CA  LEU C 241      57.799   5.176   1.869  1.00 32.97           C  
ATOM   2117  C   LEU C 241      59.213   4.835   1.414  1.00 32.97           C  
ATOM   2118  CB  LEU C 241      57.662   6.689   2.061  1.00 32.97           C  
ATOM   2119  O   LEU C 241      60.190   5.248   2.045  1.00 32.97           O  
ATOM   2120  CG  LEU C 241      56.238   7.230   2.195  1.00 32.97           C  
ATOM   2121  CD1 LEU C 241      56.264   8.685   2.649  1.00 32.97           C  
ATOM   2122  CD2 LEU C 241      55.486   7.089   0.876  1.00 32.97           C  
ATOM   2123  N   PRO C 242      59.434   3.537   0.993  1.00 29.73           N  
ATOM   2124  CA  PRO C 242      60.843   3.250   0.713  1.00 29.73           C  
ATOM   2125  C   PRO C 242      61.481   4.276  -0.220  1.00 29.73           C  
ATOM   2126  CB  PRO C 242      60.798   1.868   0.056  1.00 29.73           C  
ATOM   2127  O   PRO C 242      60.777   5.099  -0.813  1.00 29.73           O  
ATOM   2128  CG  PRO C 242      59.406   1.743  -0.474  1.00 29.73           C  
ATOM   2129  CD  PRO C 242      58.628   2.960  -0.064  1.00 29.73           C  
ATOM   2130  N   LEU C 243      62.832   3.894  -0.720  1.00 29.89           N  
ATOM   2131  CA  LEU C 243      64.093   4.430  -1.220  1.00 29.89           C  
ATOM   2132  C   LEU C 243      63.927   4.984  -2.631  1.00 29.89           C  
ATOM   2133  CB  LEU C 243      65.178   3.350  -1.207  1.00 29.89           C  
ATOM   2134  O   LEU C 243      62.976   4.631  -3.333  1.00 29.89           O  
ATOM   2135  CG  LEU C 243      66.065   3.296   0.037  1.00 29.89           C  
ATOM   2136  CD1 LEU C 243      66.064   1.890   0.628  1.00 29.89           C  
ATOM   2137  CD2 LEU C 243      67.485   3.739  -0.299  1.00 29.89           C  
ATOM   2138  N   LEU C 244      64.909   5.950  -3.070  1.00 27.63           N  
ATOM   2139  CA  LEU C 244      65.065   6.883  -4.180  1.00 27.63           C  
ATOM   2140  C   LEU C 244      65.049   6.147  -5.516  1.00 27.63           C  
ATOM   2141  CB  LEU C 244      66.368   7.674  -4.036  1.00 27.63           C  
ATOM   2142  O   LEU C 244      65.174   6.769  -6.573  1.00 27.63           O  
ATOM   2143  CG  LEU C 244      66.292   8.960  -3.211  1.00 27.63           C  
ATOM   2144  CD1 LEU C 244      67.412   8.993  -2.176  1.00 27.63           C  
ATOM   2145  CD2 LEU C 244      66.362  10.183  -4.120  1.00 27.63           C  
ATOM   2146  N   ASN C 245      65.201   4.927  -5.589  1.00 27.00           N  
ATOM   2147  CA  ASN C 245      66.171   4.608  -6.632  1.00 27.00           C  
ATOM   2148  C   ASN C 245      65.704   5.097  -8.000  1.00 27.00           C  
ATOM   2149  CB  ASN C 245      66.441   3.102  -6.671  1.00 27.00           C  
ATOM   2150  O   ASN C 245      64.578   4.816  -8.414  1.00 27.00           O  
ATOM   2151  CG  ASN C 245      67.651   2.705  -5.847  1.00 27.00           C  
ATOM   2152  ND2 ASN C 245      67.956   1.413  -5.827  1.00 27.00           N  
ATOM   2153  OD1 ASN C 245      68.304   3.552  -5.233  1.00 27.00           O  
ATOM   2154  N   ASP C 246      66.413   6.062  -8.611  1.00 27.77           N  
ATOM   2155  CA  ASP C 246      66.198   6.870  -9.808  1.00 27.77           C  
ATOM   2156  C   ASP C 246      65.975   5.987 -11.034  1.00 27.77           C  
ATOM   2157  CB  ASP C 246      67.384   7.807 -10.043  1.00 27.77           C  
ATOM   2158  O   ASP C 246      65.137   6.296 -11.884  1.00 27.77           O  
ATOM   2159  CG  ASP C 246      66.977   9.268 -10.132  1.00 27.77           C  
ATOM   2160  OD1 ASP C 246      66.408   9.681 -11.165  1.00 27.77           O  
ATOM   2161  OD2 ASP C 246      67.232  10.013  -9.161  1.00 27.77           O  
ATOM   2162  N   PRO C 247      67.042   5.093 -11.314  1.00 28.33           N  
ATOM   2163  CA  PRO C 247      67.748   5.628 -12.482  1.00 28.33           C  
ATOM   2164  C   PRO C 247      66.897   5.600 -13.749  1.00 28.33           C  
ATOM   2165  CB  PRO C 247      68.959   4.701 -12.616  1.00 28.33           C  
ATOM   2166  O   PRO C 247      66.401   6.641 -14.187  1.00 28.33           O  
ATOM   2167  CG  PRO C 247      68.522   3.410 -12.001  1.00 28.33           C  
ATOM   2168  CD  PRO C 247      67.233   3.644 -11.266  1.00 28.33           C  
ATOM   2169  N   GLU C 248      67.358   4.663 -14.745  1.00 29.34           N  
ATOM   2170  CA  GLU C 248      67.828   4.870 -16.112  1.00 29.34           C  
ATOM   2171  C   GLU C 248      66.742   4.523 -17.127  1.00 29.34           C  
ATOM   2172  CB  GLU C 248      69.084   4.038 -16.381  1.00 29.34           C  
ATOM   2173  O   GLU C 248      66.943   4.672 -18.334  1.00 29.34           O  
ATOM   2174  CG  GLU C 248      70.359   4.652 -15.820  1.00 29.34           C  
ATOM   2175  CD  GLU C 248      71.388   4.981 -16.891  1.00 29.34           C  
ATOM   2176  OE1 GLU C 248      71.824   6.152 -16.973  1.00 29.34           O  
ATOM   2177  OE2 GLU C 248      71.759   4.062 -17.654  1.00 29.34           O  
ATOM   2178  N   PRO C 249      65.539   4.361 -16.909  1.00 30.03           N  
ATOM   2179  CA  PRO C 249      65.180   3.270 -17.818  1.00 30.03           C  
ATOM   2180  C   PRO C 249      65.291   3.667 -19.289  1.00 30.03           C  
ATOM   2181  CB  PRO C 249      63.728   2.963 -17.443  1.00 30.03           C  
ATOM   2182  O   PRO C 249      64.815   4.735 -19.681  1.00 30.03           O  
ATOM   2183  CG  PRO C 249      63.222   4.218 -16.810  1.00 30.03           C  
ATOM   2184  CD  PRO C 249      64.383   5.149 -16.603  1.00 30.03           C  
ATOM   2185  N   LYS C 250      66.299   3.275 -20.083  1.00 28.12           N  
ATOM   2186  CA  LYS C 250      66.696   3.598 -21.450  1.00 28.12           C  
ATOM   2187  C   LYS C 250      65.619   3.184 -22.448  1.00 28.12           C  
ATOM   2188  CB  LYS C 250      68.022   2.921 -21.799  1.00 28.12           C  
ATOM   2189  O   LYS C 250      65.175   2.033 -22.449  1.00 28.12           O  
ATOM   2190  CG  LYS C 250      69.216   3.462 -21.025  1.00 28.12           C  
ATOM   2191  CD  LYS C 250      70.514   2.796 -21.461  1.00 28.12           C  
ATOM   2192  CE  LYS C 250      71.707   3.327 -20.679  1.00 28.12           C  
ATOM   2193  NZ  LYS C 250      72.938   2.519 -20.929  1.00 28.12           N  
ATOM   2194  N   PRO C 251      64.865   4.187 -22.801  1.00 28.66           N  
ATOM   2195  CA  PRO C 251      63.689   3.745 -23.553  1.00 28.66           C  
ATOM   2196  C   PRO C 251      64.051   3.115 -24.897  1.00 28.66           C  
ATOM   2197  CB  PRO C 251      62.892   5.036 -23.753  1.00 28.66           C  
ATOM   2198  O   PRO C 251      65.015   3.537 -25.541  1.00 28.66           O  
ATOM   2199  CG  PRO C 251      63.908   6.129 -23.670  1.00 28.66           C  
ATOM   2200  CD  PRO C 251      65.215   5.533 -23.230  1.00 28.66           C  
ATOM   2201  N   SER C 252      63.708   1.850 -25.224  1.00 26.41           N  
ATOM   2202  CA  SER C 252      64.137   0.845 -26.191  1.00 26.41           C  
ATOM   2203  C   SER C 252      63.897   1.317 -27.622  1.00 26.41           C  
ATOM   2204  CB  SER C 252      63.406  -0.477 -25.952  1.00 26.41           C  
ATOM   2205  O   SER C 252      63.061   2.191 -27.860  1.00 26.41           O  
ATOM   2206  OG  SER C 252      64.051  -1.539 -26.634  1.00 26.41           O  
ATOM   2207  N   VAL C 253      64.682   0.934 -28.552  1.00 26.80           N  
ATOM   2208  CA  VAL C 253      65.157   1.077 -29.925  1.00 26.80           C  
ATOM   2209  C   VAL C 253      63.972   1.041 -30.888  1.00 26.80           C  
ATOM   2210  CB  VAL C 253      66.175  -0.026 -30.291  1.00 26.80           C  
ATOM   2211  O   VAL C 253      62.816   1.015 -30.459  1.00 26.80           O  
ATOM   2212  CG1 VAL C 253      67.123   0.456 -31.387  1.00 26.80           C  
ATOM   2213  CG2 VAL C 253      66.959  -0.460 -29.054  1.00 26.80           C  
ATOM   2214  N   GLU C 254      63.879  -0.016 -31.798  1.00 28.32           N  
ATOM   2215  CA  GLU C 254      64.021  -0.141 -33.245  1.00 28.32           C  
ATOM   2216  C   GLU C 254      62.674  -0.409 -33.911  1.00 28.32           C  
ATOM   2217  CB  GLU C 254      65.011  -1.256 -33.594  1.00 28.32           C  
ATOM   2218  O   GLU C 254      62.621  -0.839 -35.065  1.00 28.32           O  
ATOM   2219  CG  GLU C 254      66.452  -0.937 -33.221  1.00 28.32           C  
ATOM   2220  CD  GLU C 254      67.262  -0.380 -34.380  1.00 28.32           C  
ATOM   2221  OE1 GLU C 254      67.931   0.664 -34.206  1.00 28.32           O  
ATOM   2222  OE2 GLU C 254      67.227  -0.991 -35.471  1.00 28.32           O  
ATOM   2223  N   PRO C 255      61.617   0.217 -33.502  1.00 28.61           N  
ATOM   2224  CA  PRO C 255      60.542  -0.734 -33.792  1.00 28.61           C  
ATOM   2225  C   PRO C 255      60.268  -0.877 -35.288  1.00 28.61           C  
ATOM   2226  CB  PRO C 255      59.333  -0.132 -33.071  1.00 28.61           C  
ATOM   2227  O   PRO C 255      59.719   0.036 -35.909  1.00 28.61           O  
ATOM   2228  CG  PRO C 255      59.590   1.341 -33.060  1.00 28.61           C  
ATOM   2229  CD  PRO C 255      60.982   1.586 -33.568  1.00 28.61           C  
ATOM   2230  N   VAL C 256      61.101  -1.389 -36.084  1.00 27.34           N  
ATOM   2231  CA  VAL C 256      61.150  -1.158 -37.524  1.00 27.34           C  
ATOM   2232  C   VAL C 256      59.861  -1.658 -38.172  1.00 27.34           C  
ATOM   2233  CB  VAL C 256      62.373  -1.848 -38.168  1.00 27.34           C  
ATOM   2234  O   VAL C 256      59.460  -1.169 -39.230  1.00 27.34           O  
ATOM   2235  CG1 VAL C 256      62.702  -1.213 -39.518  1.00 27.34           C  
ATOM   2236  CG2 VAL C 256      63.578  -1.779 -37.233  1.00 27.34           C  
ATOM   2237  N   LYS C 257      59.229  -2.595 -37.600  1.00 23.89           N  
ATOM   2238  CA  LYS C 257      59.078  -3.679 -38.566  1.00 23.89           C  
ATOM   2239  C   LYS C 257      58.205  -3.250 -39.742  1.00 23.89           C  
ATOM   2240  CB  LYS C 257      58.480  -4.917 -37.894  1.00 23.89           C  
ATOM   2241  O   LYS C 257      57.460  -2.273 -39.646  1.00 23.89           O  
ATOM   2242  CG  LYS C 257      59.464  -5.684 -37.024  1.00 23.89           C  
ATOM   2243  CD  LYS C 257      58.887  -7.019 -36.571  1.00 23.89           C  
ATOM   2244  CE  LYS C 257      59.845  -7.760 -35.649  1.00 23.89           C  
ATOM   2245  NZ  LYS C 257      59.235  -9.010 -35.104  1.00 23.89           N  
ATOM   2246  N   SER C 258      58.165  -4.055 -40.936  1.00 23.21           N  
ATOM   2247  CA  SER C 258      58.123  -4.085 -42.395  1.00 23.21           C  
ATOM   2248  C   SER C 258      56.688  -4.021 -42.908  1.00 23.21           C  
ATOM   2249  CB  SER C 258      58.807  -5.346 -42.925  1.00 23.21           C  
ATOM   2250  O   SER C 258      56.451  -3.646 -44.058  1.00 23.21           O  
ATOM   2251  OG  SER C 258      57.876  -6.405 -43.059  1.00 23.21           O  
ATOM   2252  N   ILE C 259      55.644  -4.349 -41.980  1.00 23.66           N  
ATOM   2253  CA  ILE C 259      54.999  -5.456 -42.678  1.00 23.66           C  
ATOM   2254  C   ILE C 259      54.286  -4.936 -43.923  1.00 23.66           C  
ATOM   2255  CB  ILE C 259      54.002  -6.199 -41.760  1.00 23.66           C  
ATOM   2256  O   ILE C 259      54.047  -3.733 -44.053  1.00 23.66           O  
ATOM   2257  CG1 ILE C 259      54.523  -6.228 -40.318  1.00 23.66           C  
ATOM   2258  CG2 ILE C 259      53.745  -7.617 -42.278  1.00 23.66           C  
ATOM   2259  CD1 ILE C 259      53.441  -6.464 -39.274  1.00 23.66           C  
ATOM   2260  N   SER C 260      53.495  -5.684 -44.622  1.00 21.51           N  
ATOM   2261  CA  SER C 260      53.311  -6.281 -45.941  1.00 21.51           C  
ATOM   2262  C   SER C 260      52.239  -5.544 -46.737  1.00 21.51           C  
ATOM   2263  CB  SER C 260      52.938  -7.758 -45.814  1.00 21.51           C  
ATOM   2264  O   SER C 260      51.637  -4.589 -46.241  1.00 21.51           O  
ATOM   2265  OG  SER C 260      53.763  -8.405 -44.860  1.00 21.51           O  
ATOM   2266  N   SER C 261      50.928  -6.075 -46.650  1.00 22.02           N  
ATOM   2267  CA  SER C 261      50.627  -6.884 -47.827  1.00 22.02           C  
ATOM   2268  C   SER C 261      49.853  -6.081 -48.867  1.00 22.02           C  
ATOM   2269  CB  SER C 261      49.829  -8.127 -47.433  1.00 22.02           C  
ATOM   2270  O   SER C 261      49.232  -5.067 -48.540  1.00 22.02           O  
ATOM   2271  OG  SER C 261      50.693  -9.164 -47.000  1.00 22.02           O  
ATOM   2272  N   MET C 262      49.320  -6.752 -49.938  1.00 23.85           N  
ATOM   2273  CA  MET C 262      48.956  -7.572 -51.090  1.00 23.85           C  
ATOM   2274  C   MET C 262      47.449  -7.799 -51.141  1.00 23.85           C  
ATOM   2275  CB  MET C 262      49.686  -8.916 -51.045  1.00 23.85           C  
ATOM   2276  O   MET C 262      46.780  -7.792 -50.107  1.00 23.85           O  
ATOM   2277  CG  MET C 262      50.982  -8.936 -51.840  1.00 23.85           C  
ATOM   2278  SD  MET C 262      51.856 -10.545 -51.719  1.00 23.85           S  
ATOM   2279  CE  MET C 262      53.000 -10.393 -53.119  1.00 23.85           C  
ATOM   2280  N   GLU C 263      46.731  -8.700 -51.543  1.00 23.83           N  
ATOM   2281  CA  GLU C 263      46.249  -8.693 -52.921  1.00 23.83           C  
ATOM   2282  C   GLU C 263      45.037  -7.780 -53.078  1.00 23.83           C  
ATOM   2283  CB  GLU C 263      45.902 -10.113 -53.376  1.00 23.83           C  
ATOM   2284  O   GLU C 263      44.985  -6.961 -53.997  1.00 23.83           O  
ATOM   2285  CG  GLU C 263      46.451 -10.471 -54.749  1.00 23.83           C  
ATOM   2286  CD  GLU C 263      46.337 -11.952 -55.074  1.00 23.83           C  
ATOM   2287  OE1 GLU C 263      46.398 -12.318 -56.269  1.00 23.83           O  
ATOM   2288  OE2 GLU C 263      46.184 -12.753 -54.124  1.00 23.83           O  
ATOM   2289  N   LEU C 264      43.896  -8.310 -52.482  1.00 23.47           N  
ATOM   2290  CA  LEU C 264      43.118  -8.877 -53.579  1.00 23.47           C  
ATOM   2291  C   LEU C 264      42.271  -7.806 -54.256  1.00 23.47           C  
ATOM   2292  CB  LEU C 264      42.221 -10.008 -53.070  1.00 23.47           C  
ATOM   2293  O   LEU C 264      41.966  -6.775 -53.651  1.00 23.47           O  
ATOM   2294  CG  LEU C 264      42.105 -11.239 -53.970  1.00 23.47           C  
ATOM   2295  CD1 LEU C 264      43.071 -12.326 -53.510  1.00 23.47           C  
ATOM   2296  CD2 LEU C 264      40.672 -11.761 -53.982  1.00 23.47           C  
ATOM   2297  N   LYS C 265      41.635  -8.226 -55.360  1.00 22.21           N  
ATOM   2298  CA  LYS C 265      41.121  -7.902 -56.688  1.00 22.21           C  
ATOM   2299  C   LYS C 265      39.831  -7.091 -56.596  1.00 22.21           C  
ATOM   2300  CB  LYS C 265      40.881  -9.177 -57.497  1.00 22.21           C  
ATOM   2301  O   LYS C 265      39.720  -6.021 -57.198  1.00 22.21           O  
ATOM   2302  CG  LYS C 265      41.760  -9.301 -58.733  1.00 22.21           C  
ATOM   2303  CD  LYS C 265      41.624 -10.673 -59.381  1.00 22.21           C  
ATOM   2304  CE  LYS C 265      42.463 -10.780 -60.647  1.00 22.21           C  
ATOM   2305  NZ  LYS C 265      43.125 -12.113 -60.762  1.00 22.21           N  
ATOM   2306  N   THR C 266      38.781  -7.938 -56.514  1.00 24.96           N  
ATOM   2307  CA  THR C 266      37.946  -8.016 -57.708  1.00 24.96           C  
ATOM   2308  C   THR C 266      36.819  -6.988 -57.648  1.00 24.96           C  
ATOM   2309  CB  THR C 266      37.350  -9.425 -57.882  1.00 24.96           C  
ATOM   2310  O   THR C 266      36.495  -6.477 -56.574  1.00 24.96           O  
ATOM   2311  CG2 THR C 266      37.913 -10.111 -59.122  1.00 24.96           C  
ATOM   2312  OG1 THR C 266      37.662 -10.215 -56.729  1.00 24.96           O  
ATOM   2313  N   GLU C 267      35.789  -7.431 -58.195  1.00 24.62           N  
ATOM   2314  CA  GLU C 267      35.015  -7.104 -59.389  1.00 24.62           C  
ATOM   2315  C   GLU C 267      33.678  -6.466 -59.022  1.00 24.62           C  
ATOM   2316  CB  GLU C 267      34.786  -8.355 -60.241  1.00 24.62           C  
ATOM   2317  O   GLU C 267      33.380  -5.349 -59.448  1.00 24.62           O  
ATOM   2318  CG  GLU C 267      36.049  -8.892 -60.897  1.00 24.62           C  
ATOM   2319  CD  GLU C 267      36.148  -8.554 -62.376  1.00 24.62           C  
ATOM   2320  OE1 GLU C 267      37.240  -8.149 -62.834  1.00 24.62           O  
ATOM   2321  OE2 GLU C 267      35.125  -8.695 -63.082  1.00 24.62           O  
ATOM   2322  N   PRO C 268      32.725  -7.365 -59.111  1.00 25.05           N  
ATOM   2323  CA  PRO C 268      31.856  -7.173 -60.274  1.00 25.05           C  
ATOM   2324  C   PRO C 268      30.615  -6.342 -59.953  1.00 25.05           C  
ATOM   2325  CB  PRO C 268      31.470  -8.601 -60.665  1.00 25.05           C  
ATOM   2326  O   PRO C 268      30.330  -5.360 -60.643  1.00 25.05           O  
ATOM   2327  CG  PRO C 268      31.500  -9.370 -59.384  1.00 25.05           C  
ATOM   2328  CD  PRO C 268      32.122  -8.506 -58.324  1.00 25.05           C  
ATOM   2329  N   PHE C 269      29.654  -7.159 -59.376  1.00 23.90           N  
ATOM   2330  CA  PHE C 269      28.648  -7.650 -60.310  1.00 23.90           C  
ATOM   2331  C   PHE C 269      27.390  -6.791 -60.251  1.00 23.90           C  
ATOM   2332  CB  PHE C 269      28.300  -9.111 -60.009  1.00 23.90           C  
ATOM   2333  O   PHE C 269      27.211  -6.005 -59.318  1.00 23.90           O  
ATOM   2334  CG  PHE C 269      29.170 -10.103 -60.733  1.00 23.90           C  
ATOM   2335  CD1 PHE C 269      28.856 -10.514 -62.022  1.00 23.90           C  
ATOM   2336  CD2 PHE C 269      30.303 -10.626 -60.122  1.00 23.90           C  
ATOM   2337  CE1 PHE C 269      29.659 -11.432 -62.694  1.00 23.90           C  
ATOM   2338  CE2 PHE C 269      31.111 -11.544 -60.788  1.00 23.90           C  
ATOM   2339  CZ  PHE C 269      30.786 -11.946 -62.073  1.00 23.90           C  
ATOM   2340  N   ASP C 270      26.267  -7.578 -60.070  1.00 20.94           N  
ATOM   2341  CA  ASP C 270      25.211  -7.839 -61.044  1.00 20.94           C  
ATOM   2342  C   ASP C 270      23.936  -7.078 -60.689  1.00 20.94           C  
ATOM   2343  CB  ASP C 270      24.922  -9.339 -61.133  1.00 20.94           C  
ATOM   2344  O   ASP C 270      23.352  -6.403 -61.540  1.00 20.94           O  
ATOM   2345  CG  ASP C 270      25.613 -10.007 -62.308  1.00 20.94           C  
ATOM   2346  OD1 ASP C 270      25.653  -9.416 -63.409  1.00 20.94           O  
ATOM   2347  OD2 ASP C 270      26.120 -11.137 -62.133  1.00 20.94           O  
ATOM   2348  N   ASP C 271      23.116  -7.675 -59.655  1.00 21.49           N  
ATOM   2349  CA  ASP C 271      21.819  -8.018 -60.229  1.00 21.49           C  
ATOM   2350  C   ASP C 271      20.871  -6.821 -60.197  1.00 21.49           C  
ATOM   2351  CB  ASP C 271      21.198  -9.201 -59.484  1.00 21.49           C  
ATOM   2352  O   ASP C 271      20.961  -5.974 -59.306  1.00 21.49           O  
ATOM   2353  CG  ASP C 271      21.525 -10.541 -60.120  1.00 21.49           C  
ATOM   2354  OD1 ASP C 271      21.716 -10.599 -61.354  1.00 21.49           O  
ATOM   2355  OD2 ASP C 271      21.590 -11.547 -59.381  1.00 21.49           O  
ATOM   2356  N   PHE C 272      19.953  -6.717 -61.166  1.00 22.66           N  
ATOM   2357  CA  PHE C 272      19.055  -5.822 -61.887  1.00 22.66           C  
ATOM   2358  C   PHE C 272      17.871  -5.424 -61.013  1.00 22.66           C  
ATOM   2359  CB  PHE C 272      18.557  -6.483 -63.176  1.00 22.66           C  
ATOM   2360  O   PHE C 272      17.746  -4.263 -60.620  1.00 22.66           O  
ATOM   2361  CG  PHE C 272      19.477  -6.291 -64.351  1.00 22.66           C  
ATOM   2362  CD1 PHE C 272      19.413  -5.136 -65.121  1.00 22.66           C  
ATOM   2363  CD2 PHE C 272      20.407  -7.267 -64.687  1.00 22.66           C  
ATOM   2364  CE1 PHE C 272      20.264  -4.955 -66.209  1.00 22.66           C  
ATOM   2365  CE2 PHE C 272      21.260  -7.094 -65.773  1.00 22.66           C  
ATOM   2366  CZ  PHE C 272      21.187  -5.938 -66.533  1.00 22.66           C  
ATOM   2367  N   LEU C 273      16.804  -6.124 -61.047  1.00 22.36           N  
ATOM   2368  CA  LEU C 273      15.617  -5.774 -61.820  1.00 22.36           C  
ATOM   2369  C   LEU C 273      14.420  -5.544 -60.903  1.00 22.36           C  
ATOM   2370  CB  LEU C 273      15.293  -6.875 -62.833  1.00 22.36           C  
ATOM   2371  O   LEU C 273      13.716  -4.540 -61.035  1.00 22.36           O  
ATOM   2372  CG  LEU C 273      16.064  -6.829 -64.153  1.00 22.36           C  
ATOM   2373  CD1 LEU C 273      16.120  -8.216 -64.783  1.00 22.36           C  
ATOM   2374  CD2 LEU C 273      15.427  -5.827 -65.110  1.00 22.36           C  
ATOM   2375  N   PHE C 274      14.018  -6.491 -59.949  1.00 24.95           N  
ATOM   2376  CA  PHE C 274      12.998  -7.226 -60.687  1.00 24.95           C  
ATOM   2377  C   PHE C 274      11.602  -6.845 -60.208  1.00 24.95           C  
ATOM   2378  CB  PHE C 274      13.209  -8.736 -60.539  1.00 24.95           C  
ATOM   2379  O   PHE C 274      11.448  -6.242 -59.144  1.00 24.95           O  
ATOM   2380  CG  PHE C 274      14.476  -9.237 -61.180  1.00 24.95           C  
ATOM   2381  CD1 PHE C 274      14.517  -9.525 -62.538  1.00 24.95           C  
ATOM   2382  CD2 PHE C 274      15.625  -9.420 -60.422  1.00 24.95           C  
ATOM   2383  CE1 PHE C 274      15.688  -9.989 -63.134  1.00 24.95           C  
ATOM   2384  CE2 PHE C 274      16.799  -9.883 -61.010  1.00 24.95           C  
ATOM   2385  CZ  PHE C 274      16.828 -10.168 -62.366  1.00 24.95           C  
ATOM   2386  N   PRO C 275      10.702  -7.638 -60.543  1.00 24.06           N  
ATOM   2387  CA  PRO C 275       9.454  -7.419 -61.280  1.00 24.06           C  
ATOM   2388  C   PRO C 275       8.238  -7.315 -60.362  1.00 24.06           C  
ATOM   2389  CB  PRO C 275       9.355  -8.653 -62.180  1.00 24.06           C  
ATOM   2390  O   PRO C 275       7.137  -7.006 -60.824  1.00 24.06           O  
ATOM   2391  CG  PRO C 275      10.114  -9.717 -61.455  1.00 24.06           C  
ATOM   2392  CD  PRO C 275      10.744  -9.107 -60.236  1.00 24.06           C  
ATOM   2393  N   ALA C 276       8.251  -7.615 -58.973  1.00 23.97           N  
ATOM   2394  CA  ALA C 276       7.776  -8.987 -59.131  1.00 23.97           C  
ATOM   2395  C   ALA C 276       6.275  -9.020 -59.405  1.00 23.97           C  
ATOM   2396  CB  ALA C 276       8.106  -9.810 -57.888  1.00 23.97           C  
ATOM   2397  O   ALA C 276       5.580  -8.021 -59.208  1.00 23.97           O  
ATOM   2398  N   SER C 277       5.636  -9.995 -58.747  1.00 23.94           N  
ATOM   2399  CA  SER C 277       4.860 -11.015 -59.445  1.00 23.94           C  
ATOM   2400  C   SER C 277       3.415 -10.571 -59.644  1.00 23.94           C  
ATOM   2401  CB  SER C 277       4.895 -12.336 -58.675  1.00 23.94           C  
ATOM   2402  O   SER C 277       2.961  -9.616 -59.010  1.00 23.94           O  
ATOM   2403  OG  SER C 277       3.582 -12.799 -58.411  1.00 23.94           O  
ATOM   2404  N   SER C 278       2.642 -11.477 -59.909  1.00 23.52           N  
ATOM   2405  CA  SER C 278       1.773 -11.602 -61.074  1.00 23.52           C  
ATOM   2406  C   SER C 278       0.389 -11.024 -60.796  1.00 23.52           C  
ATOM   2407  CB  SER C 278       1.647 -13.067 -61.495  1.00 23.52           C  
ATOM   2408  O   SER C 278      -0.170 -10.310 -61.632  1.00 23.52           O  
ATOM   2409  OG  SER C 278       1.433 -13.898 -60.367  1.00 23.52           O  
ATOM   2410  N   ARG C 279      -0.403 -11.563 -59.838  1.00 22.52           N  
ATOM   2411  CA  ARG C 279      -1.096 -12.583 -60.617  1.00 22.52           C  
ATOM   2412  C   ARG C 279      -2.278 -11.986 -61.373  1.00 22.52           C  
ATOM   2413  CB  ARG C 279      -1.575 -13.719 -59.710  1.00 22.52           C  
ATOM   2414  O   ARG C 279      -2.705 -10.866 -61.084  1.00 22.52           O  
ATOM   2415  CG  ARG C 279      -0.542 -14.814 -59.497  1.00 22.52           C  
ATOM   2416  CD  ARG C 279      -1.110 -15.976 -58.694  1.00 22.52           C  
ATOM   2417  NE  ARG C 279      -0.593 -17.259 -59.164  1.00 22.52           N  
ATOM   2418  NH1 ARG C 279      -1.138 -18.417 -57.240  1.00 22.52           N  
ATOM   2419  NH2 ARG C 279      -0.121 -19.499 -58.986  1.00 22.52           N  
ATOM   2420  CZ  ARG C 279      -0.618 -18.389 -58.462  1.00 22.52           C  
ATOM   2421  N   PRO C 280      -3.393 -12.710 -61.261  1.00 22.32           N  
ATOM   2422  CA  PRO C 280      -4.002 -13.274 -62.468  1.00 22.32           C  
ATOM   2423  C   PRO C 280      -5.085 -12.374 -63.058  1.00 22.32           C  
ATOM   2424  CB  PRO C 280      -4.598 -14.596 -61.978  1.00 22.32           C  
ATOM   2425  O   PRO C 280      -5.423 -11.342 -62.472  1.00 22.32           O  
ATOM   2426  CG  PRO C 280      -4.925 -14.357 -60.539  1.00 22.32           C  
ATOM   2427  CD  PRO C 280      -4.390 -13.011 -60.145  1.00 22.32           C  
ATOM   2428  N   SER C 281      -6.260 -13.011 -63.090  1.00 22.09           N  
ATOM   2429  CA  SER C 281      -6.710 -13.341 -64.438  1.00 22.09           C  
ATOM   2430  C   SER C 281      -7.390 -12.148 -65.101  1.00 22.09           C  
ATOM   2431  CB  SER C 281      -7.669 -14.532 -64.407  1.00 22.09           C  
ATOM   2432  O   SER C 281      -7.660 -11.138 -64.447  1.00 22.09           O  
ATOM   2433  OG  SER C 281      -8.783 -14.259 -63.574  1.00 22.09           O  
ATOM   2434  N   GLY C 282      -8.254 -12.441 -65.979  1.00 23.46           N  
ATOM   2435  CA  GLY C 282      -8.841 -11.972 -67.224  1.00 23.46           C  
ATOM   2436  C   GLY C 282      -9.964 -10.974 -67.015  1.00 23.46           C  
ATOM   2437  O   GLY C 282     -10.643 -10.588 -67.969  1.00 23.46           O  
ATOM   2438  N   SER C 283     -10.514 -10.750 -65.786  1.00 21.21           N  
ATOM   2439  CA  SER C 283     -11.776 -11.375 -66.169  1.00 21.21           C  
ATOM   2440  C   SER C 283     -12.385 -10.691 -67.388  1.00 21.21           C  
ATOM   2441  CB  SER C 283     -12.768 -11.339 -65.005  1.00 21.21           C  
ATOM   2442  O   SER C 283     -11.978  -9.586 -67.754  1.00 21.21           O  
ATOM   2443  OG  SER C 283     -13.966 -10.685 -65.385  1.00 21.21           O  
ATOM   2444  N   GLU C 284     -13.585 -10.165 -67.200  1.00 20.03           N  
ATOM   2445  CA  GLU C 284     -14.683 -10.715 -67.988  1.00 20.03           C  
ATOM   2446  C   GLU C 284     -14.845  -9.964 -69.307  1.00 20.03           C  
ATOM   2447  CB  GLU C 284     -15.991 -10.669 -67.193  1.00 20.03           C  
ATOM   2448  O   GLU C 284     -14.336  -8.853 -69.462  1.00 20.03           O  
ATOM   2449  CG  GLU C 284     -16.301 -11.958 -66.445  1.00 20.03           C  
ATOM   2450  CD  GLU C 284     -17.748 -12.054 -65.989  1.00 20.03           C  
ATOM   2451  OE1 GLU C 284     -18.352 -13.143 -66.112  1.00 20.03           O  
ATOM   2452  OE2 GLU C 284     -18.282 -11.031 -65.505  1.00 20.03           O  
ATOM   2453  N   THR C 285     -15.980 -10.170 -69.800  1.00 20.70           N  
ATOM   2454  CA  THR C 285     -16.363 -10.446 -71.181  1.00 20.70           C  
ATOM   2455  C   THR C 285     -16.334  -9.168 -72.015  1.00 20.70           C  
ATOM   2456  CB  THR C 285     -17.765 -11.080 -71.256  1.00 20.70           C  
ATOM   2457  O   THR C 285     -16.252  -8.066 -71.469  1.00 20.70           O  
ATOM   2458  CG2 THR C 285     -17.703 -12.582 -71.002  1.00 20.70           C  
ATOM   2459  OG1 THR C 285     -18.610 -10.473 -70.271  1.00 20.70           O  
ATOM   2460  N   ALA C 286     -17.248  -9.247 -72.857  1.00 21.73           N  
ATOM   2461  CA  ALA C 286     -17.405  -8.955 -74.280  1.00 21.73           C  
ATOM   2462  C   ALA C 286     -17.580  -7.458 -74.517  1.00 21.73           C  
ATOM   2463  CB  ALA C 286     -18.593  -9.724 -74.853  1.00 21.73           C  
ATOM   2464  O   ALA C 286     -17.768  -6.691 -73.570  1.00 21.73           O  
ATOM   2465  N   ARG C 287     -18.205  -7.254 -75.499  1.00 22.20           N  
ATOM   2466  CA  ARG C 287     -18.142  -6.617 -76.811  1.00 22.20           C  
ATOM   2467  C   ARG C 287     -18.819  -5.251 -76.790  1.00 22.20           C  
ATOM   2468  CB  ARG C 287     -18.792  -7.508 -77.872  1.00 22.20           C  
ATOM   2469  O   ARG C 287     -18.436  -4.351 -77.541  1.00 22.20           O  
ATOM   2470  CG  ARG C 287     -18.011  -7.585 -79.174  1.00 22.20           C  
ATOM   2471  CD  ARG C 287     -18.645  -8.561 -80.156  1.00 22.20           C  
ATOM   2472  NE  ARG C 287     -17.999  -8.506 -81.464  1.00 22.20           N  
ATOM   2473  NH1 ARG C 287     -18.580 -10.658 -82.071  1.00 22.20           N  
ATOM   2474  NH2 ARG C 287     -17.366  -9.345 -83.506  1.00 22.20           N  
ATOM   2475  CZ  ARG C 287     -17.983  -9.503 -82.344  1.00 22.20           C  
ATOM   2476  N   SER C 288     -19.943  -5.167 -76.075  1.00 22.22           N  
ATOM   2477  CA  SER C 288     -20.869  -5.053 -77.197  1.00 22.22           C  
ATOM   2478  C   SER C 288     -20.744  -3.696 -77.881  1.00 22.22           C  
ATOM   2479  CB  SER C 288     -22.308  -5.267 -76.728  1.00 22.22           C  
ATOM   2480  O   SER C 288     -20.178  -2.759 -77.315  1.00 22.22           O  
ATOM   2481  OG  SER C 288     -22.345  -6.091 -75.576  1.00 22.22           O  
ATOM   2482  N   VAL C 289     -21.616  -3.453 -78.699  1.00 25.08           N  
ATOM   2483  CA  VAL C 289     -21.753  -3.076 -80.102  1.00 25.08           C  
ATOM   2484  C   VAL C 289     -21.872  -1.558 -80.220  1.00 25.08           C  
ATOM   2485  CB  VAL C 289     -22.975  -3.759 -80.757  1.00 25.08           C  
ATOM   2486  O   VAL C 289     -21.330  -0.957 -81.151  1.00 25.08           O  
ATOM   2487  CG1 VAL C 289     -22.777  -3.888 -82.266  1.00 25.08           C  
ATOM   2488  CG2 VAL C 289     -23.221  -5.129 -80.127  1.00 25.08           C  
ATOM   2489  N   PRO C 290     -22.668  -0.925 -79.357  1.00 23.67           N  
ATOM   2490  CA  PRO C 290     -23.777  -0.568 -80.245  1.00 23.67           C  
ATOM   2491  C   PRO C 290     -23.491   0.683 -81.073  1.00 23.67           C  
ATOM   2492  CB  PRO C 290     -24.940  -0.328 -79.278  1.00 23.67           C  
ATOM   2493  O   PRO C 290     -22.512   1.388 -80.814  1.00 23.67           O  
ATOM   2494  CG  PRO C 290     -24.296   0.158 -78.020  1.00 23.67           C  
ATOM   2495  CD  PRO C 290     -22.807   0.039 -78.169  1.00 23.67           C  
ATOM   2496  N   ASP C 291     -24.307   1.571 -81.016  1.00 24.76           N  
ATOM   2497  CA  ASP C 291     -25.273   1.793 -82.087  1.00 24.76           C  
ATOM   2498  C   ASP C 291     -24.937   3.057 -82.876  1.00 24.76           C  
ATOM   2499  CB  ASP C 291     -26.691   1.889 -81.520  1.00 24.76           C  
ATOM   2500  O   ASP C 291     -24.882   3.030 -84.108  1.00 24.76           O  
ATOM   2501  CG  ASP C 291     -27.741   1.307 -82.450  1.00 24.76           C  
ATOM   2502  OD1 ASP C 291     -27.382   0.794 -83.531  1.00 24.76           O  
ATOM   2503  OD2 ASP C 291     -28.940   1.366 -82.098  1.00 24.76           O  
ATOM   2504  N   MET C 292     -25.469   4.174 -82.515  1.00 24.39           N  
ATOM   2505  CA  MET C 292     -26.424   4.696 -83.488  1.00 24.39           C  
ATOM   2506  C   MET C 292     -25.771   5.741 -84.387  1.00 24.39           C  
ATOM   2507  CB  MET C 292     -27.638   5.300 -82.780  1.00 24.39           C  
ATOM   2508  O   MET C 292     -24.689   6.242 -84.077  1.00 24.39           O  
ATOM   2509  CG  MET C 292     -28.789   4.324 -82.596  1.00 24.39           C  
ATOM   2510  SD  MET C 292     -30.231   5.089 -81.758  1.00 24.39           S  
ATOM   2511  CE  MET C 292     -31.486   3.811 -82.050  1.00 24.39           C  
ATOM   2512  N   ASP C 293     -26.419   6.824 -84.697  1.00 24.74           N  
ATOM   2513  CA  ASP C 293     -27.042   7.164 -85.973  1.00 24.74           C  
ATOM   2514  C   ASP C 293     -26.256   8.257 -86.694  1.00 24.74           C  
ATOM   2515  CB  ASP C 293     -28.490   7.609 -85.762  1.00 24.74           C  
ATOM   2516  O   ASP C 293     -25.965   8.136 -87.885  1.00 24.74           O  
ATOM   2517  CG  ASP C 293     -29.395   7.260 -86.930  1.00 24.74           C  
ATOM   2518  OD1 ASP C 293     -28.915   6.656 -87.914  1.00 24.74           O  
ATOM   2519  OD2 ASP C 293     -30.598   7.594 -86.868  1.00 24.74           O  
ATOM   2520  N   LEU C 294     -26.367   9.586 -86.398  1.00 24.66           N  
ATOM   2521  CA  LEU C 294     -26.973  10.355 -87.480  1.00 24.66           C  
ATOM   2522  C   LEU C 294     -25.902  10.978 -88.369  1.00 24.66           C  
ATOM   2523  CB  LEU C 294     -27.884  11.448 -86.916  1.00 24.66           C  
ATOM   2524  O   LEU C 294     -24.785  11.238 -87.914  1.00 24.66           O  
ATOM   2525  CG  LEU C 294     -29.360  11.083 -86.754  1.00 24.66           C  
ATOM   2526  CD1 LEU C 294     -29.844  11.443 -85.353  1.00 24.66           C  
ATOM   2527  CD2 LEU C 294     -30.204  11.784 -87.813  1.00 24.66           C  
ATOM   2528  N   SER C 295     -26.256  11.525 -89.550  1.00 24.16           N  
ATOM   2529  CA  SER C 295     -25.969  11.594 -90.979  1.00 24.16           C  
ATOM   2530  C   SER C 295     -24.994  12.724 -91.293  1.00 24.16           C  
ATOM   2531  CB  SER C 295     -27.260  11.787 -91.776  1.00 24.16           C  
ATOM   2532  O   SER C 295     -23.957  12.499 -91.922  1.00 24.16           O  
ATOM   2533  OG  SER C 295     -27.361  10.823 -92.810  1.00 24.16           O  
ATOM   2534  N   GLY C 296     -25.505  13.901 -91.964  1.00 25.23           N  
ATOM   2535  CA  GLY C 296     -25.316  14.170 -93.381  1.00 25.23           C  
ATOM   2536  C   GLY C 296     -24.277  15.241 -93.652  1.00 25.23           C  
ATOM   2537  O   GLY C 296     -23.345  15.025 -94.429  1.00 25.23           O  
ATOM   2538  N   SER C 297     -24.596  16.655 -93.585  1.00 26.11           N  
ATOM   2539  CA  SER C 297     -24.733  17.301 -94.887  1.00 26.11           C  
ATOM   2540  C   SER C 297     -23.429  17.968 -95.313  1.00 26.11           C  
ATOM   2541  CB  SER C 297     -25.858  18.336 -94.856  1.00 26.11           C  
ATOM   2542  O   SER C 297     -22.531  18.167 -94.493  1.00 26.11           O  
ATOM   2543  OG  SER C 297     -25.952  19.013 -96.097  1.00 26.11           O  
ATOM   2544  N   PHE C 298     -23.449  19.130 -96.204  1.00 24.92           N  
ATOM   2545  CA  PHE C 298     -23.054  19.451 -97.570  1.00 24.92           C  
ATOM   2546  C   PHE C 298     -21.880  20.423 -97.581  1.00 24.92           C  
ATOM   2547  CB  PHE C 298     -24.234  20.045 -98.346  1.00 24.92           C  
ATOM   2548  O   PHE C 298     -20.897  20.209 -98.293  1.00 24.92           O  
ATOM   2549  CG  PHE C 298     -25.117  19.011 -98.992  1.00 24.92           C  
ATOM   2550  CD1 PHE C 298     -24.792  18.476-100.232  1.00 24.92           C  
ATOM   2551  CD2 PHE C 298     -26.274  18.576 -98.358  1.00 24.92           C  
ATOM   2552  CE1 PHE C 298     -25.608  17.519-100.832  1.00 24.92           C  
ATOM   2553  CE2 PHE C 298     -27.094  17.620 -98.951  1.00 24.92           C  
ATOM   2554  CZ  PHE C 298     -26.760  17.094-100.189  1.00 24.92           C  
ATOM   2555  N   TYR C 299     -22.048  21.835 -97.267  1.00 22.69           N  
ATOM   2556  CA  TYR C 299     -22.120  22.717 -98.426  1.00 22.69           C  
ATOM   2557  C   TYR C 299     -20.734  23.215 -98.820  1.00 22.69           C  
ATOM   2558  CB  TYR C 299     -23.040  23.907 -98.140  1.00 22.69           C  
ATOM   2559  O   TYR C 299     -19.766  23.024 -98.080  1.00 22.69           O  
ATOM   2560  CG  TYR C 299     -24.509  23.580 -98.253  1.00 22.69           C  
ATOM   2561  CD1 TYR C 299     -25.158  23.615 -99.486  1.00 22.69           C  
ATOM   2562  CD2 TYR C 299     -25.252  23.236 -97.129  1.00 22.69           C  
ATOM   2563  CE1 TYR C 299     -26.512  23.316 -99.595  1.00 22.69           C  
ATOM   2564  CE2 TYR C 299     -26.607  22.935 -97.226  1.00 22.69           C  
ATOM   2565  OH  TYR C 299     -28.567  22.680 -98.563  1.00 22.69           O  
ATOM   2566  CZ  TYR C 299     -27.227  22.977 -98.461  1.00 22.69           C  
ATOM   2567  N   ALA C 300     -20.496  24.724 -98.893  1.00 23.35           N  
ATOM   2568  CA  ALA C 300     -20.531  25.635-100.035  1.00 23.35           C  
ATOM   2569  C   ALA C 300     -19.124  26.085-100.421  1.00 23.35           C  
ATOM   2570  CB  ALA C 300     -21.407  26.846 -99.723  1.00 23.35           C  
ATOM   2571  O   ALA C 300     -18.161  25.823 -99.696  1.00 23.35           O  
ATOM   2572  N   ALA C 301     -18.842  27.591-100.584  1.00 23.74           N  
ATOM   2573  CA  ALA C 301     -18.843  28.446-101.769  1.00 23.74           C  
ATOM   2574  C   ALA C 301     -17.446  28.987-102.056  1.00 23.74           C  
ATOM   2575  CB  ALA C 301     -19.831  29.597-101.594  1.00 23.74           C  
ATOM   2576  O   ALA C 301     -16.546  28.875-101.220  1.00 23.74           O  
ATOM   2577  N   ASP C 302     -17.346  30.424-102.414  1.00 26.06           N  
ATOM   2578  CA  ASP C 302     -16.997  31.206-103.596  1.00 26.06           C  
ATOM   2579  C   ASP C 302     -15.628  31.864-103.435  1.00 26.06           C  
ATOM   2580  CB  ASP C 302     -18.063  32.269-103.870  1.00 26.06           C  
ATOM   2581  O   ASP C 302     -15.044  31.836-102.350  1.00 26.06           O  
ATOM   2582  CG  ASP C 302     -18.711  32.120-105.235  1.00 26.06           C  
ATOM   2583  OD1 ASP C 302     -18.122  31.466-106.122  1.00 26.06           O  
ATOM   2584  OD2 ASP C 302     -19.820  32.665-105.427  1.00 26.06           O  
ATOM   2585  N   TRP C 303     -15.510  33.450-103.465  1.00 28.50           N  
ATOM   2586  CA  TRP C 303     -15.291  34.311-104.622  1.00 28.50           C  
ATOM   2587  C   TRP C 303     -13.903  34.941-104.577  1.00 28.50           C  
ATOM   2588  CB  TRP C 303     -16.360  35.405-104.689  1.00 28.50           C  
ATOM   2589  O   TRP C 303     -13.240  34.924-103.537  1.00 28.50           O  
ATOM   2590  CG  TRP C 303     -17.512  35.188-103.755  1.00 28.50           C  
ATOM   2591  CD1 TRP C 303     -17.926  34.001-103.219  1.00 28.50           C  
ATOM   2592  CD2 TRP C 303     -18.403  36.188-103.252  1.00 28.50           C  
ATOM   2593  CE2 TRP C 303     -19.334  35.535-102.414  1.00 28.50           C  
ATOM   2594  CE3 TRP C 303     -18.505  37.575-103.427  1.00 28.50           C  
ATOM   2595  NE1 TRP C 303     -19.021  34.202-102.411  1.00 28.50           N  
ATOM   2596  CH2 TRP C 303     -20.431  37.578-101.941  1.00 28.50           C  
ATOM   2597  CZ2 TRP C 303     -20.354  36.222-101.752  1.00 28.50           C  
ATOM   2598  CZ3 TRP C 303     -19.521  38.257-102.768  1.00 28.50           C  
ATOM   2599  N   GLU C 304     -13.737  36.275-105.296  1.00 29.64           N  
ATOM   2600  CA  GLU C 304     -12.985  36.901-106.381  1.00 29.64           C  
ATOM   2601  C   GLU C 304     -11.949  37.882-105.840  1.00 29.64           C  
ATOM   2602  CB  GLU C 304     -13.932  37.616-107.348  1.00 29.64           C  
ATOM   2603  O   GLU C 304     -10.770  37.803-106.190  1.00 29.64           O  
ATOM   2604  CG  GLU C 304     -14.619  36.685-108.337  1.00 29.64           C  
ATOM   2605  CD  GLU C 304     -14.031  36.759-109.738  1.00 29.64           C  
ATOM   2606  OE1 GLU C 304     -13.715  35.697-110.320  1.00 29.64           O  
ATOM   2607  OE2 GLU C 304     -13.885  37.889-110.256  1.00 29.64           O  
ATOM   2608  N   PRO C 305     -12.195  39.357-105.998  1.00 29.26           N  
ATOM   2609  CA  PRO C 305     -11.642  40.186-107.072  1.00 29.26           C  
ATOM   2610  C   PRO C 305     -10.398  40.958-106.639  1.00 29.26           C  
ATOM   2611  CB  PRO C 305     -12.790  41.142-107.405  1.00 29.26           C  
ATOM   2612  O   PRO C 305     -10.041  40.951-105.458  1.00 29.26           O  
ATOM   2613  CG  PRO C 305     -13.561  41.272-106.131  1.00 29.26           C  
ATOM   2614  CD  PRO C 305     -12.962  40.343-105.114  1.00 29.26           C  
ATOM   2615  N   LEU C 306     -10.457  42.523-106.653  1.00 27.61           N  
ATOM   2616  CA  LEU C 306     -10.053  43.508-107.650  1.00 27.61           C  
ATOM   2617  C   LEU C 306      -8.863  44.325-107.155  1.00 27.61           C  
ATOM   2618  CB  LEU C 306     -11.220  44.439-107.989  1.00 27.61           C  
ATOM   2619  O   LEU C 306      -8.526  44.284-105.970  1.00 27.61           O  
ATOM   2620  CG  LEU C 306     -12.116  44.007-109.150  1.00 27.61           C  
ATOM   2621  CD1 LEU C 306     -13.571  44.359-108.856  1.00 27.61           C  
ATOM   2622  CD2 LEU C 306     -11.656  44.656-110.451  1.00 27.61           C  
ATOM   2623  N   HIS C 307      -8.901  45.939-107.265  1.00 26.81           N  
ATOM   2624  CA  HIS C 307      -8.432  46.976-108.177  1.00 26.81           C  
ATOM   2625  C   HIS C 307      -7.384  47.862-107.512  1.00 26.81           C  
ATOM   2626  CB  HIS C 307      -9.604  47.828-108.669  1.00 26.81           C  
ATOM   2627  O   HIS C 307      -7.225  47.832-106.289  1.00 26.81           O  
ATOM   2628  CG  HIS C 307     -10.151  47.390-109.990  1.00 26.81           C  
ATOM   2629  CD2 HIS C 307     -11.417  47.107-110.378  1.00 26.81           C  
ATOM   2630  ND1 HIS C 307      -9.355  47.193-111.097  1.00 26.81           N  
ATOM   2631  CE1 HIS C 307     -10.110  46.809-112.113  1.00 26.81           C  
ATOM   2632  NE2 HIS C 307     -11.365  46.749-111.703  1.00 26.81           N  
ATOM   2633  N   SER C 308      -7.503  49.380-107.687  1.00 26.09           N  
ATOM   2634  CA  SER C 308      -6.895  50.459-108.459  1.00 26.09           C  
ATOM   2635  C   SER C 308      -6.129  51.420-107.556  1.00 26.09           C  
ATOM   2636  CB  SER C 308      -7.962  51.224-109.243  1.00 26.09           C  
ATOM   2637  O   SER C 308      -4.961  51.722-107.812  1.00 26.09           O  
ATOM   2638  OG  SER C 308      -7.366  52.045-110.233  1.00 26.09           O  
ATOM   2639  N   GLY C 309      -6.530  52.856-107.461  1.00 27.32           N  
ATOM   2640  CA  GLY C 309      -5.964  53.983-108.185  1.00 27.32           C  
ATOM   2641  C   GLY C 309      -4.942  54.760-107.376  1.00 27.32           C  
ATOM   2642  O   GLY C 309      -4.713  54.459-106.203  1.00 27.32           O  
ATOM   2643  N   SER C 310      -4.926  56.351-107.521  1.00 26.75           N  
ATOM   2644  CA  SER C 310      -4.191  57.530-107.967  1.00 26.75           C  
ATOM   2645  C   SER C 310      -3.668  58.336-106.782  1.00 26.75           C  
ATOM   2646  CB  SER C 310      -5.077  58.415-108.844  1.00 26.75           C  
ATOM   2647  O   SER C 310      -2.473  58.627-106.702  1.00 26.75           O  
ATOM   2648  OG  SER C 310      -4.392  59.596-109.222  1.00 26.75           O  
ATOM   2649  N   LEU C 311      -4.292  59.726-106.451  1.00 25.66           N  
ATOM   2650  CA  LEU C 311      -4.056  61.066-106.977  1.00 25.66           C  
ATOM   2651  C   LEU C 311      -3.501  61.985-105.893  1.00 25.66           C  
ATOM   2652  CB  LEU C 311      -5.349  61.654-107.548  1.00 25.66           C  
ATOM   2653  O   LEU C 311      -3.440  61.604-104.722  1.00 25.66           O  
ATOM   2654  CG  LEU C 311      -5.739  61.195-108.954  1.00 25.66           C  
ATOM   2655  CD1 LEU C 311      -7.255  61.216-109.117  1.00 25.66           C  
ATOM   2656  CD2 LEU C 311      -5.071  62.072-110.007  1.00 25.66           C  
ATOM   2657  N   GLY C 312      -4.256  63.310-105.557  1.00 24.58           N  
ATOM   2658  CA  GLY C 312      -4.242  64.705-105.968  1.00 24.58           C  
ATOM   2659  C   GLY C 312      -3.842  65.652-104.852  1.00 24.58           C  
ATOM   2660  O   GLY C 312      -2.937  66.471-105.021  1.00 24.58           O  
ATOM   2661  N   MET C 313      -4.821  66.500-104.150  1.00 23.54           N  
ATOM   2662  CA  MET C 313      -5.310  67.824-104.523  1.00 23.54           C  
ATOM   2663  C   MET C 313      -4.701  68.901-103.631  1.00 23.54           C  
ATOM   2664  CB  MET C 313      -6.837  67.877-104.439  1.00 23.54           C  
ATOM   2665  O   MET C 313      -4.080  68.591-102.613  1.00 23.54           O  
ATOM   2666  CG  MET C 313      -7.473  68.827-105.440  1.00 23.54           C  
ATOM   2667  SD  MET C 313      -8.620  67.972-106.589  1.00 23.54           S  
ATOM   2668  CE  MET C 313     -10.214  68.506-105.907  1.00 23.54           C  
ATOM   2669  N   GLY C 314      -5.544  69.927-102.915  1.00 24.17           N  
ATOM   2670  CA  GLY C 314      -6.094  71.216-103.302  1.00 24.17           C  
ATOM   2671  C   GLY C 314      -5.546  72.369-102.481  1.00 24.17           C  
ATOM   2672  O   GLY C 314      -4.759  72.160-101.556  1.00 24.17           O  
ATOM   2673  N   PRO C 315      -6.443  73.437-101.856  1.00 25.42           N  
ATOM   2674  CA  PRO C 315      -6.940  74.746-102.284  1.00 25.42           C  
ATOM   2675  C   PRO C 315      -6.352  75.896-101.469  1.00 25.42           C  
ATOM   2676  CB  PRO C 315      -8.452  74.638-102.064  1.00 25.42           C  
ATOM   2677  O   PRO C 315      -5.727  75.665-100.431  1.00 25.42           O  
ATOM   2678  CG  PRO C 315      -8.606  73.658-100.947  1.00 25.42           C  
ATOM   2679  CD  PRO C 315      -7.257  73.078-100.631  1.00 25.42           C  
ATOM   2680  N   MET C 316      -7.108  77.226-101.403  1.00 23.10           N  
ATOM   2681  CA  MET C 316      -7.059  78.597-101.900  1.00 23.10           C  
ATOM   2682  C   MET C 316      -6.964  79.592-100.748  1.00 23.10           C  
ATOM   2683  CB  MET C 316      -8.289  78.904-102.756  1.00 23.10           C  
ATOM   2684  O   MET C 316      -6.117  80.486-100.762  1.00 23.10           O  
ATOM   2685  CG  MET C 316      -8.286  78.206-104.106  1.00 23.10           C  
ATOM   2686  SD  MET C 316      -7.495  79.216-105.418  1.00 23.10           S  
ATOM   2687  CE  MET C 316      -7.181  77.934-106.664  1.00 23.10           C  
ATOM   2688  N   ALA C 317      -8.082  79.871-100.050  1.00 23.26           N  
ATOM   2689  CA  ALA C 317      -8.775  81.119-100.358  1.00 23.26           C  
ATOM   2690  C   ALA C 317      -8.087  82.308 -99.693  1.00 23.26           C  
ATOM   2691  CB  ALA C 317     -10.235  81.039 -99.917  1.00 23.26           C  
ATOM   2692  O   ALA C 317      -7.180  82.131 -98.877  1.00 23.26           O  
ATOM   2693  N   THR C 318      -8.886  83.214 -98.935  1.00 22.43           N  
ATOM   2694  CA  THR C 318      -9.617  84.438 -99.245  1.00 22.43           C  
ATOM   2695  C   THR C 318      -9.005  85.632 -98.519  1.00 22.43           C  
ATOM   2696  CB  THR C 318     -11.105  84.311 -98.867  1.00 22.43           C  
ATOM   2697  O   THR C 318      -8.704  86.655 -99.138  1.00 22.43           O  
ATOM   2698  CG2 THR C 318     -11.894  83.610 -99.968  1.00 22.43           C  
ATOM   2699  OG1 THR C 318     -11.221  83.556 -97.655  1.00 22.43           O  
ATOM   2700  N   GLU C 319      -9.758  86.270 -97.473  1.00 23.99           N  
ATOM   2701  CA  GLU C 319     -10.542  87.495 -97.591  1.00 23.99           C  
ATOM   2702  C   GLU C 319      -9.718  88.718 -97.200  1.00 23.99           C  
ATOM   2703  CB  GLU C 319     -11.803  87.412 -96.726  1.00 23.99           C  
ATOM   2704  O   GLU C 319      -8.706  88.596 -96.506  1.00 23.99           O  
ATOM   2705  CG  GLU C 319     -13.090  87.698 -97.486  1.00 23.99           C  
ATOM   2706  CD  GLU C 319     -14.339  87.529 -96.635  1.00 23.99           C  
ATOM   2707  OE1 GLU C 319     -15.418  88.019 -97.038  1.00 23.99           O  
ATOM   2708  OE2 GLU C 319     -14.237  86.903 -95.557  1.00 23.99           O  
ATOM   2709  N   LEU C 320     -10.488  89.962 -97.036  1.00 22.60           N  
ATOM   2710  CA  LEU C 320     -10.511  91.354 -97.472  1.00 22.60           C  
ATOM   2711  C   LEU C 320      -9.824  92.255 -96.451  1.00 22.60           C  
ATOM   2712  CB  LEU C 320     -11.952  91.822 -97.695  1.00 22.60           C  
ATOM   2713  O   LEU C 320      -8.909  93.006 -96.796  1.00 22.60           O  
ATOM   2714  CG  LEU C 320     -12.411  91.931 -99.150  1.00 22.60           C  
ATOM   2715  CD1 LEU C 320     -13.600  91.009 -99.400  1.00 22.60           C  
ATOM   2716  CD2 LEU C 320     -12.766  93.374 -99.492  1.00 22.60           C  
ATOM   2717  N   GLU C 321     -10.700  93.118 -95.720  1.00 23.85           N  
ATOM   2718  CA  GLU C 321     -11.072  94.490 -96.054  1.00 23.85           C  
ATOM   2719  C   GLU C 321     -10.398  95.488 -95.117  1.00 23.85           C  
ATOM   2720  CB  GLU C 321     -12.593  94.662 -96.001  1.00 23.85           C  
ATOM   2721  O   GLU C 321      -9.675  95.096 -94.200  1.00 23.85           O  
ATOM   2722  CG  GLU C 321     -13.310  94.179 -97.253  1.00 23.85           C  
ATOM   2723  CD  GLU C 321     -14.696  94.781 -97.421  1.00 23.85           C  
ATOM   2724  OE1 GLU C 321     -15.067  95.144 -98.560  1.00 23.85           O  
ATOM   2725  OE2 GLU C 321     -15.417  94.892 -96.404  1.00 23.85           O  
ATOM   2726  N   PRO C 322     -11.407  96.295 -94.323  1.00 23.53           N  
ATOM   2727  CA  PRO C 322     -11.711  97.728 -94.343  1.00 23.53           C  
ATOM   2728  C   PRO C 322     -10.935  98.511 -93.286  1.00 23.53           C  
ATOM   2729  CB  PRO C 322     -13.215  97.773 -94.061  1.00 23.53           C  
ATOM   2730  O   PRO C 322     -10.510  97.940 -92.279  1.00 23.53           O  
ATOM   2731  CG  PRO C 322     -13.497  96.521 -93.294  1.00 23.53           C  
ATOM   2732  CD  PRO C 322     -12.244  95.695 -93.252  1.00 23.53           C  
ATOM   2733  N   LEU C 323     -10.800  99.836 -93.715  1.00 23.23           N  
ATOM   2734  CA  LEU C 323      -9.893 100.883 -93.257  1.00 23.23           C  
ATOM   2735  C   LEU C 323     -10.353 101.456 -91.921  1.00 23.23           C  
ATOM   2736  CB  LEU C 323      -9.795 102.000 -94.299  1.00 23.23           C  
ATOM   2737  O   LEU C 323      -9.533 101.915 -91.122  1.00 23.23           O  
ATOM   2738  CG  LEU C 323      -8.544 101.999 -95.180  1.00 23.23           C  
ATOM   2739  CD1 LEU C 323      -8.934 102.027 -96.654  1.00 23.23           C  
ATOM   2740  CD2 LEU C 323      -7.647 103.183 -94.836  1.00 23.23           C  
ATOM   2741  N   CYS C 324     -11.725 101.652 -91.657  1.00 23.91           N  
ATOM   2742  CA  CYS C 324     -12.134 103.031 -91.897  1.00 23.91           C  
ATOM   2743  C   CYS C 324     -11.746 103.927 -90.726  1.00 23.91           C  
ATOM   2744  CB  CYS C 324     -13.642 103.110 -92.133  1.00 23.91           C  
ATOM   2745  O   CYS C 324     -11.490 103.439 -89.624  1.00 23.91           O  
ATOM   2746  SG  CYS C 324     -14.112 103.010 -93.874  1.00 23.91           S  
ATOM   2747  N   THR C 325     -12.607 105.017 -90.558  1.00 24.12           N  
ATOM   2748  CA  THR C 325     -12.194 106.395 -90.804  1.00 24.12           C  
ATOM   2749  C   THR C 325     -11.746 107.064 -89.508  1.00 24.12           C  
ATOM   2750  CB  THR C 325     -13.333 107.214 -91.440  1.00 24.12           C  
ATOM   2751  O   THR C 325     -10.645 107.614 -89.436  1.00 24.12           O  
ATOM   2752  CG2 THR C 325     -13.395 106.991 -92.947  1.00 24.12           C  
ATOM   2753  OG1 THR C 325     -14.581 106.819 -90.858  1.00 24.12           O  
ATOM   2754  N   PRO C 326     -12.755 107.928 -88.896  1.00 23.26           N  
ATOM   2755  CA  PRO C 326     -12.616 109.386 -88.919  1.00 23.26           C  
ATOM   2756  C   PRO C 326     -12.044 109.945 -87.619  1.00 23.26           C  
ATOM   2757  CB  PRO C 326     -14.051 109.874 -89.139  1.00 23.26           C  
ATOM   2758  O   PRO C 326     -12.039 109.256 -86.595  1.00 23.26           O  
ATOM   2759  CG  PRO C 326     -14.911 108.817 -88.526  1.00 23.26           C  
ATOM   2760  CD  PRO C 326     -14.061 107.610 -88.249  1.00 23.26           C  
ATOM   2761  N   VAL C 327     -12.055 111.375 -87.649  1.00 24.31           N  
ATOM   2762  CA  VAL C 327     -10.938 112.214 -87.227  1.00 24.31           C  
ATOM   2763  C   VAL C 327     -11.001 112.440 -85.719  1.00 24.31           C  
ATOM   2764  CB  VAL C 327     -10.933 113.569 -87.970  1.00 24.31           C  
ATOM   2765  O   VAL C 327     -10.001 112.276 -85.017  1.00 24.31           O  
ATOM   2766  CG1 VAL C 327      -9.799 114.458 -87.465  1.00 24.31           C  
ATOM   2767  CG2 VAL C 327     -10.815 113.350 -89.477  1.00 24.31           C  
ATOM   2768  N   VAL C 328     -12.089 113.090 -85.160  1.00 24.70           N  
ATOM   2769  CA  VAL C 328     -11.932 114.535 -85.281  1.00 24.70           C  
ATOM   2770  C   VAL C 328     -11.337 115.101 -83.994  1.00 24.70           C  
ATOM   2771  CB  VAL C 328     -13.277 115.228 -85.596  1.00 24.70           C  
ATOM   2772  O   VAL C 328     -11.417 114.471 -82.936  1.00 24.70           O  
ATOM   2773  CG1 VAL C 328     -13.049 116.667 -86.056  1.00 24.70           C  
ATOM   2774  CG2 VAL C 328     -14.047 114.441 -86.654  1.00 24.70           C  
ATOM   2775  N   THR C 329     -11.276 116.522 -83.995  1.00 24.35           N  
ATOM   2776  CA  THR C 329     -10.257 117.410 -83.446  1.00 24.35           C  
ATOM   2777  C   THR C 329     -10.491 117.646 -81.957  1.00 24.35           C  
ATOM   2778  CB  THR C 329     -10.236 118.760 -84.185  1.00 24.35           C  
ATOM   2779  O   THR C 329      -9.559 117.558 -81.155  1.00 24.35           O  
ATOM   2780  CG2 THR C 329      -9.461 118.659 -85.495  1.00 24.35           C  
ATOM   2781  OG1 THR C 329     -11.581 119.164 -84.469  1.00 24.35           O  
ATOM   2782  N   CYS C 330     -11.544 118.367 -81.540  1.00 22.30           N  
ATOM   2783  CA  CYS C 330     -11.238 119.788 -81.660  1.00 22.30           C  
ATOM   2784  C   CYS C 330     -10.817 120.371 -80.315  1.00 22.30           C  
ATOM   2785  CB  CYS C 330     -12.444 120.553 -82.202  1.00 22.30           C  
ATOM   2786  O   CYS C 330      -9.690 120.846 -80.165  1.00 22.30           O  
ATOM   2787  SG  CYS C 330     -13.034 119.945 -83.797  1.00 22.30           S  
ATOM   2788  N   THR C 331     -11.741 121.168 -79.646  1.00 24.64           N  
ATOM   2789  CA  THR C 331     -11.717 122.627 -79.646  1.00 24.64           C  
ATOM   2790  C   THR C 331     -11.164 123.158 -78.326  1.00 24.64           C  
ATOM   2791  CB  THR C 331     -13.121 123.209 -79.889  1.00 24.64           C  
ATOM   2792  O   THR C 331     -11.133 122.438 -77.326  1.00 24.64           O  
ATOM   2793  CG2 THR C 331     -13.526 123.076 -81.353  1.00 24.64           C  
ATOM   2794  OG1 THR C 331     -14.070 122.507 -79.076  1.00 24.64           O  
ATOM   2795  N   PRO C 332     -11.352 124.498 -78.209  1.00 25.70           N  
ATOM   2796  CA  PRO C 332     -10.404 125.515 -77.746  1.00 25.70           C  
ATOM   2797  C   PRO C 332     -10.250 125.530 -76.227  1.00 25.70           C  
ATOM   2798  CB  PRO C 332     -11.020 126.824 -78.246  1.00 25.70           C  
ATOM   2799  O   PRO C 332     -10.993 124.842 -75.521  1.00 25.70           O  
ATOM   2800  CG  PRO C 332     -12.494 126.582 -78.234  1.00 25.70           C  
ATOM   2801  CD  PRO C 332     -12.735 125.114 -78.024  1.00 25.70           C  
ATOM   2802  N   SER C 333     -10.098 126.754 -75.775  1.00 22.45           N  
ATOM   2803  CA  SER C 333      -9.124 127.468 -74.955  1.00 22.45           C  
ATOM   2804  C   SER C 333      -9.587 127.564 -73.505  1.00 22.45           C  
ATOM   2805  CB  SER C 333      -8.877 128.870 -75.514  1.00 22.45           C  
ATOM   2806  O   SER C 333      -8.808 127.320 -72.582  1.00 22.45           O  
ATOM   2807  OG  SER C 333      -9.934 129.745 -75.160  1.00 22.45           O  
ATOM   2808  N   CYS C 334     -10.656 128.348 -73.218  1.00 23.83           N  
ATOM   2809  CA  CYS C 334     -10.321 129.737 -72.924  1.00 23.83           C  
ATOM   2810  C   CYS C 334     -10.166 129.955 -71.424  1.00 23.83           C  
ATOM   2811  CB  CYS C 334     -11.393 130.676 -73.477  1.00 23.83           C  
ATOM   2812  O   CYS C 334     -10.579 129.114 -70.624  1.00 23.83           O  
ATOM   2813  SG  CYS C 334     -11.536 130.637 -75.278  1.00 23.83           S  
ATOM   2814  N   THR C 335     -10.293 131.249 -71.095  1.00 24.33           N  
ATOM   2815  CA  THR C 335      -9.475 132.166 -70.308  1.00 24.33           C  
ATOM   2816  C   THR C 335      -9.898 132.144 -68.842  1.00 24.33           C  
ATOM   2817  CB  THR C 335      -9.567 133.604 -70.851  1.00 24.33           C  
ATOM   2818  O   THR C 335      -9.055 132.042 -67.949  1.00 24.33           O  
ATOM   2819  CG2 THR C 335      -8.870 133.728 -72.201  1.00 24.33           C  
ATOM   2820  OG1 THR C 335     -10.946 133.963 -71.003  1.00 24.33           O  
ATOM   2821  N   ALA C 336     -11.068 132.614 -68.468  1.00 23.82           N  
ATOM   2822  CA  ALA C 336     -11.077 134.031 -68.113  1.00 23.82           C  
ATOM   2823  C   ALA C 336     -11.091 134.217 -66.598  1.00 23.82           C  
ATOM   2824  CB  ALA C 336     -12.278 134.731 -68.743  1.00 23.82           C  
ATOM   2825  O   ALA C 336     -11.401 133.283 -65.855  1.00 23.82           O  
ATOM   2826  N   TYR C 337     -11.374 135.480 -66.225  1.00 24.20           N  
ATOM   2827  CA  TYR C 337     -10.683 136.476 -65.412  1.00 24.20           C  
ATOM   2828  C   TYR C 337     -11.103 136.373 -63.950  1.00 24.20           C  
ATOM   2829  CB  TYR C 337     -10.963 137.887 -65.937  1.00 24.20           C  
ATOM   2830  O   TYR C 337     -10.260 136.417 -63.051  1.00 24.20           O  
ATOM   2831  CG  TYR C 337      -9.848 138.452 -66.783  1.00 24.20           C  
ATOM   2832  CD1 TYR C 337      -8.788 139.143 -66.200  1.00 24.20           C  
ATOM   2833  CD2 TYR C 337      -9.852 138.297 -68.165  1.00 24.20           C  
ATOM   2834  CE1 TYR C 337      -7.759 139.668 -66.975  1.00 24.20           C  
ATOM   2835  CE2 TYR C 337      -8.828 138.817 -68.950  1.00 24.20           C  
ATOM   2836  OH  TYR C 337      -6.771 140.017 -69.119  1.00 24.20           O  
ATOM   2837  CZ  TYR C 337      -7.787 139.500 -68.347  1.00 24.20           C  
ATOM   2838  N   THR C 338     -12.348 136.577 -63.582  1.00 22.89           N  
ATOM   2839  CA  THR C 338     -12.619 137.982 -63.296  1.00 22.89           C  
ATOM   2840  C   THR C 338     -12.519 138.258 -61.799  1.00 22.89           C  
ATOM   2841  CB  THR C 338     -14.011 138.397 -63.806  1.00 22.89           C  
ATOM   2842  O   THR C 338     -12.553 137.330 -60.987  1.00 22.89           O  
ATOM   2843  CG2 THR C 338     -14.058 138.408 -65.331  1.00 22.89           C  
ATOM   2844  OG1 THR C 338     -14.989 137.471 -63.316  1.00 22.89           O  
ATOM   2845  N   SER C 339     -13.092 139.430 -61.393  1.00 23.22           N  
ATOM   2846  CA  SER C 339     -12.530 140.621 -60.764  1.00 23.22           C  
ATOM   2847  C   SER C 339     -12.610 140.533 -59.243  1.00 23.22           C  
ATOM   2848  CB  SER C 339     -13.256 141.877 -61.249  1.00 23.22           C  
ATOM   2849  O   SER C 339     -11.617 140.760 -58.550  1.00 23.22           O  
ATOM   2850  OG  SER C 339     -12.706 143.038 -60.650  1.00 23.22           O  
ATOM   2851  N   SER C 340     -13.728 140.967 -58.658  1.00 21.70           N  
ATOM   2852  CA  SER C 340     -13.718 142.328 -58.132  1.00 21.70           C  
ATOM   2853  C   SER C 340     -13.547 142.335 -56.617  1.00 21.70           C  
ATOM   2854  CB  SER C 340     -15.007 143.059 -58.511  1.00 21.70           C  
ATOM   2855  O   SER C 340     -12.671 143.022 -56.089  1.00 21.70           O  
ATOM   2856  OG  SER C 340     -16.144 142.326 -58.087  1.00 21.70           O  
ATOM   2857  N   PHE C 341     -14.626 142.691 -55.883  1.00 22.21           N  
ATOM   2858  CA  PHE C 341     -14.739 144.042 -55.345  1.00 22.21           C  
ATOM   2859  C   PHE C 341     -14.252 144.092 -53.902  1.00 22.21           C  
ATOM   2860  CB  PHE C 341     -16.187 144.535 -55.428  1.00 22.21           C  
ATOM   2861  O   PHE C 341     -14.068 143.052 -53.266  1.00 22.21           O  
ATOM   2862  CG  PHE C 341     -16.606 144.957 -56.810  1.00 22.21           C  
ATOM   2863  CD1 PHE C 341     -16.330 146.238 -57.275  1.00 22.21           C  
ATOM   2864  CD2 PHE C 341     -17.277 144.074 -57.645  1.00 22.21           C  
ATOM   2865  CE1 PHE C 341     -16.716 146.631 -58.554  1.00 22.21           C  
ATOM   2866  CE2 PHE C 341     -17.666 144.459 -58.925  1.00 22.21           C  
ATOM   2867  CZ  PHE C 341     -17.386 145.739 -59.377  1.00 22.21           C  
ATOM   2868  N   VAL C 342     -15.054 144.835 -53.039  1.00 23.44           N  
ATOM   2869  CA  VAL C 342     -14.979 146.113 -52.339  1.00 23.44           C  
ATOM   2870  C   VAL C 342     -14.852 145.873 -50.837  1.00 23.44           C  
ATOM   2871  CB  VAL C 342     -16.212 146.996 -52.635  1.00 23.44           C  
ATOM   2872  O   VAL C 342     -13.953 146.414 -50.189  1.00 23.44           O  
ATOM   2873  CG1 VAL C 342     -16.090 148.347 -51.933  1.00 23.44           C  
ATOM   2874  CG2 VAL C 342     -16.381 147.187 -54.141  1.00 23.44           C  
ATOM   2875  N   PHE C 343     -15.860 146.392 -50.014  1.00 24.50           N  
ATOM   2876  CA  PHE C 343     -15.810 147.667 -49.309  1.00 24.50           C  
ATOM   2877  C   PHE C 343     -15.477 147.459 -47.836  1.00 24.50           C  
ATOM   2878  CB  PHE C 343     -17.142 148.411 -49.446  1.00 24.50           C  
ATOM   2879  O   PHE C 343     -15.520 146.332 -47.338  1.00 24.50           O  
ATOM   2880  CG  PHE C 343     -17.261 149.215 -50.712  1.00 24.50           C  
ATOM   2881  CD1 PHE C 343     -16.741 150.501 -50.787  1.00 24.50           C  
ATOM   2882  CD2 PHE C 343     -17.892 148.684 -51.829  1.00 24.50           C  
ATOM   2883  CE1 PHE C 343     -16.849 151.248 -51.958  1.00 24.50           C  
ATOM   2884  CE2 PHE C 343     -18.005 149.423 -53.003  1.00 24.50           C  
ATOM   2885  CZ  PHE C 343     -17.483 150.706 -53.065  1.00 24.50           C  
ATOM   2886  N   THR C 344     -16.241 148.298 -46.974  1.00 24.75           N  
ATOM   2887  CA  THR C 344     -15.965 149.407 -46.067  1.00 24.75           C  
ATOM   2888  C   THR C 344     -15.983 148.936 -44.616  1.00 24.75           C  
ATOM   2889  CB  THR C 344     -16.983 150.547 -46.252  1.00 24.75           C  
ATOM   2890  O   THR C 344     -15.002 149.108 -43.889  1.00 24.75           O  
ATOM   2891  CG2 THR C 344     -16.579 151.465 -47.401  1.00 24.75           C  
ATOM   2892  OG1 THR C 344     -18.272 149.987 -46.533  1.00 24.75           O  
ATOM   2893  N   TYR C 345     -16.965 149.518 -43.886  1.00 25.79           N  
ATOM   2894  CA  TYR C 345     -16.710 150.524 -42.861  1.00 25.79           C  
ATOM   2895  C   TYR C 345     -16.835 149.924 -41.465  1.00 25.79           C  
ATOM   2896  CB  TYR C 345     -17.676 151.702 -43.011  1.00 25.79           C  
ATOM   2897  O   TYR C 345     -16.196 150.395 -40.521  1.00 25.79           O  
ATOM   2898  CG  TYR C 345     -17.055 152.919 -43.653  1.00 25.79           C  
ATOM   2899  CD1 TYR C 345     -16.443 153.902 -42.880  1.00 25.79           C  
ATOM   2900  CD2 TYR C 345     -17.080 153.088 -45.034  1.00 25.79           C  
ATOM   2901  CE1 TYR C 345     -15.870 155.026 -43.467  1.00 25.79           C  
ATOM   2902  CE2 TYR C 345     -16.511 154.208 -45.631  1.00 25.79           C  
ATOM   2903  OH  TYR C 345     -15.344 156.280 -45.428  1.00 25.79           O  
ATOM   2904  CZ  TYR C 345     -15.909 155.169 -44.841  1.00 25.79           C  
ATOM   2905  N   PRO C 346     -17.783 149.108 -41.091  1.00 24.23           N  
ATOM   2906  CA  PRO C 346     -18.811 149.891 -40.401  1.00 24.23           C  
ATOM   2907  C   PRO C 346     -18.432 150.224 -38.960  1.00 24.23           C  
ATOM   2908  CB  PRO C 346     -20.039 148.978 -40.446  1.00 24.23           C  
ATOM   2909  O   PRO C 346     -17.541 149.589 -38.390  1.00 24.23           O  
ATOM   2910  CG  PRO C 346     -19.482 147.594 -40.530  1.00 24.23           C  
ATOM   2911  CD  PRO C 346     -18.005 147.688 -40.788  1.00 24.23           C  
ATOM   2912  N   GLU C 347     -19.386 150.916 -38.225  1.00 25.95           N  
ATOM   2913  CA  GLU C 347     -19.496 152.092 -37.367  1.00 25.95           C  
ATOM   2914  C   GLU C 347     -19.230 151.737 -35.907  1.00 25.95           C  
ATOM   2915  CB  GLU C 347     -20.878 152.734 -37.508  1.00 25.95           C  
ATOM   2916  O   GLU C 347     -18.381 152.351 -35.257  1.00 25.95           O  
ATOM   2917  CG  GLU C 347     -20.959 153.785 -38.606  1.00 25.95           C  
ATOM   2918  CD  GLU C 347     -21.916 154.921 -38.281  1.00 25.95           C  
ATOM   2919  OE1 GLU C 347     -21.741 156.036 -38.823  1.00 25.95           O  
ATOM   2920  OE2 GLU C 347     -22.847 154.694 -37.477  1.00 25.95           O  
ATOM   2921  N   ALA C 348     -20.305 151.916 -35.079  1.00 24.21           N  
ATOM   2922  CA  ALA C 348     -20.550 153.049 -34.192  1.00 24.21           C  
ATOM   2923  C   ALA C 348     -20.334 152.660 -32.732  1.00 24.21           C  
ATOM   2924  CB  ALA C 348     -21.966 153.585 -34.392  1.00 24.21           C  
ATOM   2925  O   ALA C 348     -19.711 153.404 -31.970  1.00 24.21           O  
ATOM   2926  N   ASP C 349     -21.077 151.736 -32.074  1.00 22.01           N  
ATOM   2927  CA  ASP C 349     -22.201 152.336 -31.362  1.00 22.01           C  
ATOM   2928  C   ASP C 349     -21.815 152.695 -29.929  1.00 22.01           C  
ATOM   2929  CB  ASP C 349     -23.402 151.388 -31.361  1.00 22.01           C  
ATOM   2930  O   ASP C 349     -20.787 152.239 -29.424  1.00 22.01           O  
ATOM   2931  CG  ASP C 349     -24.261 151.518 -32.606  1.00 22.01           C  
ATOM   2932  OD1 ASP C 349     -24.489 152.654 -33.075  1.00 22.01           O  
ATOM   2933  OD2 ASP C 349     -24.716 150.474 -33.123  1.00 22.01           O  
ATOM   2934  N   SER C 350     -22.765 152.451 -28.856  1.00 22.20           N  
ATOM   2935  CA  SER C 350     -23.553 153.337 -28.007  1.00 22.20           C  
ATOM   2936  C   SER C 350     -22.945 153.451 -26.612  1.00 22.20           C  
ATOM   2937  CB  SER C 350     -24.995 152.840 -27.904  1.00 22.20           C  
ATOM   2938  O   SER C 350     -22.207 152.565 -26.177  1.00 22.20           O  
ATOM   2939  OG  SER C 350     -25.682 153.031 -29.129  1.00 22.20           O  
ATOM   2940  N   PHE C 351     -23.599 154.289 -25.721  1.00 26.34           N  
ATOM   2941  CA  PHE C 351     -23.289 155.375 -24.798  1.00 26.34           C  
ATOM   2942  C   PHE C 351     -23.142 154.850 -23.375  1.00 26.34           C  
ATOM   2943  CB  PHE C 351     -24.375 156.453 -24.851  1.00 26.34           C  
ATOM   2944  O   PHE C 351     -22.319 155.349 -22.606  1.00 26.34           O  
ATOM   2945  CG  PHE C 351     -24.325 157.306 -26.090  1.00 26.34           C  
ATOM   2946  CD1 PHE C 351     -23.497 158.419 -26.152  1.00 26.34           C  
ATOM   2947  CD2 PHE C 351     -25.108 156.992 -27.194  1.00 26.34           C  
ATOM   2948  CE1 PHE C 351     -23.448 159.210 -27.298  1.00 26.34           C  
ATOM   2949  CE2 PHE C 351     -25.065 157.778 -28.343  1.00 26.34           C  
ATOM   2950  CZ  PHE C 351     -24.235 158.886 -28.392  1.00 26.34           C  
ATOM   2951  N   PRO C 352     -24.197 154.157 -22.715  1.00 22.07           N  
ATOM   2952  CA  PRO C 352     -25.099 155.041 -21.972  1.00 22.07           C  
ATOM   2953  C   PRO C 352     -24.598 155.344 -20.562  1.00 22.07           C  
ATOM   2954  CB  PRO C 352     -26.410 154.251 -21.929  1.00 22.07           C  
ATOM   2955  O   PRO C 352     -23.556 154.829 -20.149  1.00 22.07           O  
ATOM   2956  CG  PRO C 352     -25.991 152.816 -21.917  1.00 22.07           C  
ATOM   2957  CD  PRO C 352     -24.506 152.751 -22.135  1.00 22.07           C  
ATOM   2958  N   SER C 353     -25.437 154.905 -19.407  1.00 20.77           N  
ATOM   2959  CA  SER C 353     -26.368 155.742 -18.657  1.00 20.77           C  
ATOM   2960  C   SER C 353     -25.788 156.137 -17.303  1.00 20.77           C  
ATOM   2961  CB  SER C 353     -27.701 155.019 -18.460  1.00 20.77           C  
ATOM   2962  O   SER C 353     -24.814 155.539 -16.841  1.00 20.77           O  
ATOM   2963  OG  SER C 353     -28.605 155.825 -17.723  1.00 20.77           O  
ATOM   2964  N   CYS C 354     -26.729 156.144 -16.116  1.00 22.76           N  
ATOM   2965  CA  CYS C 354     -27.295 157.250 -15.353  1.00 22.76           C  
ATOM   2966  C   CYS C 354     -26.597 157.397 -14.006  1.00 22.76           C  
ATOM   2967  CB  CYS C 354     -28.794 157.043 -15.140  1.00 22.76           C  
ATOM   2968  O   CYS C 354     -25.806 156.537 -13.615  1.00 22.76           O  
ATOM   2969  SG  CYS C 354     -29.826 157.884 -16.361  1.00 22.76           S  
ATOM   2970  N   ALA C 355     -27.593 157.450 -12.772  1.00 21.98           N  
ATOM   2971  CA  ALA C 355     -28.034 158.594 -11.979  1.00 21.98           C  
ATOM   2972  C   ALA C 355     -27.370 158.598 -10.605  1.00 21.98           C  
ATOM   2973  CB  ALA C 355     -29.553 158.586 -11.832  1.00 21.98           C  
ATOM   2974  O   ALA C 355     -26.695 157.636 -10.232  1.00 21.98           O  
ATOM   2975  N   ALA C 356     -28.324 158.878  -9.394  1.00 24.64           N  
ATOM   2976  CA  ALA C 356     -28.448 160.045  -8.524  1.00 24.64           C  
ATOM   2977  C   ALA C 356     -27.828 159.777  -7.156  1.00 24.64           C  
ATOM   2978  CB  ALA C 356     -29.915 160.440  -8.371  1.00 24.64           C  
ATOM   2979  O   ALA C 356     -27.347 158.672  -6.891  1.00 24.64           O  
ATOM   2980  N   ALA C 357     -28.765 159.953  -5.851  1.00 24.78           N  
ATOM   2981  CA  ALA C 357     -28.867 161.034  -4.874  1.00 24.78           C  
ATOM   2982  C   ALA C 357     -28.336 160.595  -3.513  1.00 24.78           C  
ATOM   2983  CB  ALA C 357     -30.315 161.504  -4.751  1.00 24.78           C  
ATOM   2984  O   ALA C 357     -28.134 159.403  -3.273  1.00 24.78           O  
ATOM   2985  N   HIS C 358     -28.487 161.601  -2.407  1.00 27.16           N  
ATOM   2986  CA  HIS C 358     -27.872 162.005  -1.148  1.00 27.16           C  
ATOM   2987  C   HIS C 358     -28.527 161.301   0.036  1.00 27.16           C  
ATOM   2988  CB  HIS C 358     -27.960 163.522  -0.971  1.00 27.16           C  
ATOM   2989  O   HIS C 358     -27.956 161.252   1.127  1.00 27.16           O  
ATOM   2990  CG  HIS C 358     -26.683 164.237  -1.281  1.00 27.16           C  
ATOM   2991  CD2 HIS C 358     -26.235 164.801  -2.428  1.00 27.16           C  
ATOM   2992  ND1 HIS C 358     -25.693 164.432  -0.343  1.00 27.16           N  
ATOM   2993  CE1 HIS C 358     -24.689 165.088  -0.900  1.00 27.16           C  
ATOM   2994  NE2 HIS C 358     -24.993 165.323  -2.165  1.00 27.16           N  
ATOM   2995  N   ARG C 359     -29.788 160.843   0.136  1.00 24.40           N  
ATOM   2996  CA  ARG C 359     -30.803 161.496   0.957  1.00 24.40           C  
ATOM   2997  C   ARG C 359     -30.603 161.172   2.434  1.00 24.40           C  
ATOM   2998  CB  ARG C 359     -32.206 161.075   0.513  1.00 24.40           C  
ATOM   2999  O   ARG C 359     -29.771 160.333   2.784  1.00 24.40           O  
ATOM   3000  CG  ARG C 359     -32.690 161.777  -0.746  1.00 24.40           C  
ATOM   3001  CD  ARG C 359     -34.198 161.661  -0.912  1.00 24.40           C  
ATOM   3002  NE  ARG C 359     -34.676 162.434  -2.054  1.00 24.40           N  
ATOM   3003  NH1 ARG C 359     -36.917 162.057  -1.636  1.00 24.40           N  
ATOM   3004  NH2 ARG C 359     -36.280 163.328  -3.434  1.00 24.40           N  
ATOM   3005  CZ  ARG C 359     -35.957 162.605  -2.372  1.00 24.40           C  
ATOM   3006  N   LYS C 360     -31.692 160.683   3.193  1.00 24.32           N  
ATOM   3007  CA  LYS C 360     -32.704 161.384   3.978  1.00 24.32           C  
ATOM   3008  C   LYS C 360     -32.566 161.065   5.464  1.00 24.32           C  
ATOM   3009  CB  LYS C 360     -34.108 161.020   3.492  1.00 24.32           C  
ATOM   3010  O   LYS C 360     -32.503 161.972   6.296  1.00 24.32           O  
ATOM   3011  CG  LYS C 360     -35.079 162.191   3.471  1.00 24.32           C  
ATOM   3012  CD  LYS C 360     -36.360 161.842   2.724  1.00 24.32           C  
ATOM   3013  CE  LYS C 360     -37.387 162.962   2.819  1.00 24.32           C  
ATOM   3014  NZ  LYS C 360     -38.700 162.561   2.233  1.00 24.32           N  
ATOM   3015  N   GLY C 361     -33.486 160.168   6.093  1.00 23.45           N  
ATOM   3016  CA  GLY C 361     -34.681 160.587   6.809  1.00 23.45           C  
ATOM   3017  C   GLY C 361     -34.535 160.498   8.316  1.00 23.45           C  
ATOM   3018  O   GLY C 361     -33.480 160.109   8.821  1.00 23.45           O  
ATOM   3019  N   SER C 362     -35.507 159.789   9.061  1.00 25.28           N  
ATOM   3020  CA  SER C 362     -36.633 160.328   9.816  1.00 25.28           C  
ATOM   3021  C   SER C 362     -36.405 160.197  11.318  1.00 25.28           C  
ATOM   3022  CB  SER C 362     -37.930 159.617   9.425  1.00 25.28           C  
ATOM   3023  O   SER C 362     -35.395 159.639  11.752  1.00 25.28           O  
ATOM   3024  OG  SER C 362     -38.980 160.551   9.242  1.00 25.28           O  
ATOM   3025  N   SER C 363     -37.273 159.312  12.096  1.00 25.15           N  
ATOM   3026  CA  SER C 363     -38.480 159.743  12.794  1.00 25.15           C  
ATOM   3027  C   SER C 363     -38.274 159.743  14.305  1.00 25.15           C  
ATOM   3028  CB  SER C 363     -39.660 158.840  12.432  1.00 25.15           C  
ATOM   3029  O   SER C 363     -37.234 159.299  14.795  1.00 25.15           O  
ATOM   3030  OG  SER C 363     -40.598 158.789  13.492  1.00 25.15           O  
ATOM   3031  N   SER C 364     -39.015 158.816  15.107  1.00 25.80           N  
ATOM   3032  CA  SER C 364     -40.212 159.168  15.863  1.00 25.80           C  
ATOM   3033  C   SER C 364     -39.901 159.328  17.347  1.00 25.80           C  
ATOM   3034  CB  SER C 364     -41.298 158.107  15.673  1.00 25.80           C  
ATOM   3035  O   SER C 364     -38.785 159.045  17.787  1.00 25.80           O  
ATOM   3036  OG  SER C 364     -40.733 156.808  15.648  1.00 25.80           O  
ATOM   3037  N   ASN C 365     -40.583 158.445  18.283  1.00 25.62           N  
ATOM   3038  CA  ASN C 365     -41.723 158.787  19.126  1.00 25.62           C  
ATOM   3039  C   ASN C 365     -41.292 159.078  20.561  1.00 25.62           C  
ATOM   3040  CB  ASN C 365     -42.765 157.666  19.102  1.00 25.62           C  
ATOM   3041  O   ASN C 365     -40.161 158.778  20.947  1.00 25.62           O  
ATOM   3042  CG  ASN C 365     -44.110 158.130  18.581  1.00 25.62           C  
ATOM   3043  ND2 ASN C 365     -45.153 157.358  18.861  1.00 25.62           N  
ATOM   3044  OD1 ASN C 365     -44.212 159.174  17.931  1.00 25.62           O  
ATOM   3045  N   GLU C 366     -42.185 158.573  21.702  1.00 27.75           N  
ATOM   3046  CA  GLU C 366     -43.022 159.287  22.662  1.00 27.75           C  
ATOM   3047  C   GLU C 366     -42.356 159.353  24.033  1.00 27.75           C  
ATOM   3048  CB  GLU C 366     -44.396 158.621  22.777  1.00 27.75           C  
ATOM   3049  O   GLU C 366     -41.423 158.598  24.313  1.00 27.75           O  
ATOM   3050  CG  GLU C 366     -45.523 159.424  22.144  1.00 27.75           C  
ATOM   3051  CD  GLU C 366     -46.830 159.335  22.917  1.00 27.75           C  
ATOM   3052  OE1 GLU C 366     -47.326 160.381  23.393  1.00 27.75           O  
ATOM   3053  OE2 GLU C 366     -47.361 158.210  23.047  1.00 27.75           O  
ATOM   3054  N   PRO C 367     -43.307 159.694  25.164  1.00 30.60           N  
ATOM   3055  CA  PRO C 367     -43.263 160.743  26.185  1.00 30.60           C  
ATOM   3056  C   PRO C 367     -42.688 160.251  27.512  1.00 30.60           C  
ATOM   3057  CB  PRO C 367     -44.732 161.144  26.342  1.00 30.60           C  
ATOM   3058  O   PRO C 367     -41.801 160.894  28.080  1.00 30.60           O  
ATOM   3059  CG  PRO C 367     -45.505 159.939  25.912  1.00 30.60           C  
ATOM   3060  CD  PRO C 367     -44.553 158.960  25.286  1.00 30.60           C  
ATOM   3061  N   SER C 368     -43.523 159.361  28.250  1.00 28.07           N  
ATOM   3062  CA  SER C 368     -44.181 159.792  29.479  1.00 28.07           C  
ATOM   3063  C   SER C 368     -43.241 159.685  30.675  1.00 28.07           C  
ATOM   3064  CB  SER C 368     -45.440 158.963  29.734  1.00 28.07           C  
ATOM   3065  O   SER C 368     -42.196 159.035  30.594  1.00 28.07           O  
ATOM   3066  OG  SER C 368     -45.308 157.665  29.180  1.00 28.07           O  
ATOM   3067  N   SER C 369     -43.860 159.889  31.985  1.00 27.97           N  
ATOM   3068  CA  SER C 369     -43.598 160.841  33.059  1.00 27.97           C  
ATOM   3069  C   SER C 369     -42.689 160.237  34.124  1.00 27.97           C  
ATOM   3070  CB  SER C 369     -44.908 161.302  33.698  1.00 27.97           C  
ATOM   3071  O   SER C 369     -42.251 159.091  33.996  1.00 27.97           O  
ATOM   3072  OG  SER C 369     -46.022 160.750  33.018  1.00 27.97           O  
ATOM   3073  N   ASP C 370     -43.308 160.143  35.522  1.00 27.71           N  
ATOM   3074  CA  ASP C 370     -42.970 160.912  36.717  1.00 27.71           C  
ATOM   3075  C   ASP C 370     -42.254 160.041  37.746  1.00 27.71           C  
ATOM   3076  CB  ASP C 370     -44.229 161.526  37.333  1.00 27.71           C  
ATOM   3077  O   ASP C 370     -41.575 160.556  38.637  1.00 27.71           O  
ATOM   3078  CG  ASP C 370     -44.496 162.940  36.849  1.00 27.71           C  
ATOM   3079  OD1 ASP C 370     -43.539 163.642  36.458  1.00 27.71           O  
ATOM   3080  OD2 ASP C 370     -45.675 163.358  36.863  1.00 27.71           O  
ATOM   3081  N   SER C 371     -42.533 158.792  37.855  1.00 29.55           N  
ATOM   3082  CA  SER C 371     -43.221 158.321  39.053  1.00 29.55           C  
ATOM   3083  C   SER C 371     -42.360 158.514  40.297  1.00 29.55           C  
ATOM   3084  CB  SER C 371     -43.599 156.846  38.909  1.00 29.55           C  
ATOM   3085  O   SER C 371     -41.203 158.092  40.329  1.00 29.55           O  
ATOM   3086  OG  SER C 371     -44.970 156.709  38.578  1.00 29.55           O  
ATOM   3087  N   LEU C 372     -42.903 159.181  41.359  1.00 29.84           N  
ATOM   3088  CA  LEU C 372     -42.401 160.029  42.434  1.00 29.84           C  
ATOM   3089  C   LEU C 372     -41.682 159.198  43.491  1.00 29.84           C  
ATOM   3090  CB  LEU C 372     -43.547 160.813  43.078  1.00 29.84           C  
ATOM   3091  O   LEU C 372     -40.500 159.421  43.765  1.00 29.84           O  
ATOM   3092  CG  LEU C 372     -44.145 161.948  42.245  1.00 29.84           C  
ATOM   3093  CD1 LEU C 372     -45.470 162.405  42.845  1.00 29.84           C  
ATOM   3094  CD2 LEU C 372     -43.166 163.113  42.147  1.00 29.84           C  
ATOM   3095  N   SER C 373     -42.401 158.711  44.632  1.00 29.71           N  
ATOM   3096  CA  SER C 373     -42.456 159.314  45.960  1.00 29.71           C  
ATOM   3097  C   SER C 373     -41.536 158.588  46.936  1.00 29.71           C  
ATOM   3098  CB  SER C 373     -43.889 159.306  46.494  1.00 29.71           C  
ATOM   3099  O   SER C 373     -41.119 157.457  46.679  1.00 29.71           O  
ATOM   3100  OG  SER C 373     -44.441 160.611  46.475  1.00 29.71           O  
ATOM   3101  N   SER C 374     -41.216 159.247  48.154  1.00 30.64           N  
ATOM   3102  CA  SER C 374     -40.098 159.181  49.089  1.00 30.64           C  
ATOM   3103  C   SER C 374     -40.199 157.950  49.985  1.00 30.64           C  
ATOM   3104  CB  SER C 374     -40.042 160.444  49.949  1.00 30.64           C  
ATOM   3105  O   SER C 374     -39.236 157.192  50.118  1.00 30.64           O  
ATOM   3106  OG  SER C 374     -39.646 161.563  49.174  1.00 30.64           O  
ATOM   3107  N   PRO C 375     -41.265 157.996  50.963  1.00 35.71           N  
ATOM   3108  CA  PRO C 375     -41.076 158.319  52.379  1.00 35.71           C  
ATOM   3109  C   PRO C 375     -40.998 157.076  53.262  1.00 35.71           C  
ATOM   3110  CB  PRO C 375     -42.314 159.153  52.718  1.00 35.71           C  
ATOM   3111  O   PRO C 375     -40.020 156.894  53.992  1.00 35.71           O  
ATOM   3112  CG  PRO C 375     -43.341 158.739  51.714  1.00 35.71           C  
ATOM   3113  CD  PRO C 375     -42.669 157.906  50.660  1.00 35.71           C  
ATOM   3114  N   THR C 376     -42.217 156.726  53.856  1.00 33.56           N  
ATOM   3115  CA  THR C 376     -42.702 157.005  55.203  1.00 33.56           C  
ATOM   3116  C   THR C 376     -42.588 155.766  56.086  1.00 33.56           C  
ATOM   3117  CB  THR C 376     -44.163 157.490  55.181  1.00 33.56           C  
ATOM   3118  O   THR C 376     -42.321 154.668  55.593  1.00 33.56           O  
ATOM   3119  CG2 THR C 376     -44.316 158.811  55.928  1.00 33.56           C  
ATOM   3120  OG1 THR C 376     -44.580 157.672  53.822  1.00 33.56           O  
ATOM   3121  N   LEU C 377     -43.664 155.580  56.881  1.00 32.42           N  
ATOM   3122  CA  LEU C 377     -44.015 155.557  58.296  1.00 32.42           C  
ATOM   3123  C   LEU C 377     -44.486 154.169  58.717  1.00 32.42           C  
ATOM   3124  CB  LEU C 377     -45.104 156.590  58.596  1.00 32.42           C  
ATOM   3125  O   LEU C 377     -44.383 153.803  59.890  1.00 32.42           O  
ATOM   3126  CG  LEU C 377     -44.623 157.999  58.947  1.00 32.42           C  
ATOM   3127  CD1 LEU C 377     -45.759 159.003  58.784  1.00 32.42           C  
ATOM   3128  CD2 LEU C 377     -44.069 158.037  60.367  1.00 32.42           C  
ATOM   3129  N   LEU C 378     -44.911 153.199  57.942  1.00 30.62           N  
ATOM   3130  CA  LEU C 378     -46.319 152.994  58.261  1.00 30.62           C  
ATOM   3131  C   LEU C 378     -46.541 152.990  59.770  1.00 30.62           C  
ATOM   3132  CB  LEU C 378     -46.821 151.680  57.656  1.00 30.62           C  
ATOM   3133  O   LEU C 378     -45.636 152.644  60.533  1.00 30.62           O  
ATOM   3134  CG  LEU C 378     -47.510 151.780  56.294  1.00 30.62           C  
ATOM   3135  CD1 LEU C 378     -47.245 150.522  55.473  1.00 30.62           C  
ATOM   3136  CD2 LEU C 378     -49.008 152.006  56.468  1.00 30.62           C  
ATOM   3137  N   ALA C 379     -47.878 153.049  60.348  1.00 32.82           N  
ATOM   3138  CA  ALA C 379     -48.620 153.450  61.541  1.00 32.82           C  
ATOM   3139  C   ALA C 379     -48.162 152.658  62.763  1.00 32.82           C  
ATOM   3140  CB  ALA C 379     -50.119 153.266  61.323  1.00 32.82           C  
ATOM   3141  O   ALA C 379     -47.393 151.703  62.639  1.00 32.82           O  
ATOM   3142  N   LEU C 380     -49.214 152.382  63.590  1.00 23.52           N  
ATOM   3143  CA  LEU C 380     -49.528 151.889  64.926  1.00 23.52           C  
ATOM   3144  C   LEU C 380     -49.325 150.380  65.010  1.00 23.52           C  
ATOM   3145  CB  LEU C 380     -50.969 152.243  65.303  1.00 23.52           C  
ATOM   3146  O   LEU C 380     -49.649 149.652  64.068  1.00 23.52           O  
ATOM   3147  CG  LEU C 380     -51.185 153.618  65.938  1.00 23.52           C  
ATOM   3148  CD1 LEU C 380     -52.574 154.148  65.596  1.00 23.52           C  
ATOM   3149  CD2 LEU C 380     -50.992 153.545  67.449  1.00 23.52           C  
TER    3150      LEU C 380                                                      
ENDMDL                                                                          
END                                                                             
