# Supplementary material for: AI-guided pipeline for protein–protein interaction drug discovery identifies a SARS-CoV-2 inhibitor
Source: Mol Syst Biol. 2024 Mar 11;20(4):428–57. doi: 10.1038/s44320-024-00019-8 (PMC10987651; doi:10.1038/s44320-024-00019-8)
Supplement: Supplementary file 12 — Source Data Fig. 2 [file 44320_2024_19_MOESM12_ESM.zip › Source Data Figure EV3-EV4/ColabFold/RCC1_KLHL6_unrelaxed_rank_2_model_4.pdb]

MODEL     1                                                                     
ATOM      1  N   MET B   1      61.422  65.896  25.030  1.00 25.41           N  
ATOM      2  CA  MET B   1      60.317  65.998  25.979  1.00 25.41           C  
ATOM      3  C   MET B   1      58.997  66.240  25.255  1.00 25.41           C  
ATOM      4  CB  MET B   1      60.575  67.121  26.986  1.00 25.41           C  
ATOM      5  O   MET B   1      57.925  66.034  25.826  1.00 25.41           O  
ATOM      6  CG  MET B   1      61.455  66.707  28.154  1.00 25.41           C  
ATOM      7  SD  MET B   1      60.859  67.374  29.756  1.00 25.41           S  
ATOM      8  CE  MET B   1      62.186  68.555  30.125  1.00 25.41           C  
ATOM      9  N   SER B   2      59.039  67.266  24.442  1.00 26.68           N  
ATOM     10  CA  SER B   2      58.140  67.950  23.518  1.00 26.68           C  
ATOM     11  C   SER B   2      57.645  67.006  22.428  1.00 26.68           C  
ATOM     12  CB  SER B   2      58.838  69.154  22.884  1.00 26.68           C  
ATOM     13  O   SER B   2      58.415  66.601  21.554  1.00 26.68           O  
ATOM     14  OG  SER B   2      58.524  70.345  23.586  1.00 26.68           O  
ATOM     15  N   PRO B   3      56.461  66.298  22.715  1.00 28.02           N  
ATOM     16  CA  PRO B   3      55.794  64.995  22.654  1.00 28.02           C  
ATOM     17  C   PRO B   3      54.906  64.845  21.420  1.00 28.02           C  
ATOM     18  CB  PRO B   3      54.957  64.968  23.935  1.00 28.02           C  
ATOM     19  O   PRO B   3      54.314  65.824  20.958  1.00 28.02           O  
ATOM     20  CG  PRO B   3      54.936  66.385  24.409  1.00 28.02           C  
ATOM     21  CD  PRO B   3      55.764  67.214  23.469  1.00 28.02           C  
ATOM     22  N   LYS B   4      55.075  63.786  20.605  1.00 32.35           N  
ATOM     23  CA  LYS B   4      54.690  63.411  19.247  1.00 32.35           C  
ATOM     24  C   LYS B   4      53.196  63.114  19.161  1.00 32.35           C  
ATOM     25  CB  LYS B   4      55.494  62.198  18.777  1.00 32.35           C  
ATOM     26  O   LYS B   4      52.756  62.365  18.287  1.00 32.35           O  
ATOM     27  CG  LYS B   4      56.619  62.538  17.811  1.00 32.35           C  
ATOM     28  CD  LYS B   4      57.376  61.290  17.373  1.00 32.35           C  
ATOM     29  CE  LYS B   4      58.495  61.627  16.398  1.00 32.35           C  
ATOM     30  NZ  LYS B   4      59.335  60.432  16.084  1.00 32.35           N  
ATOM     31  N   ARG B   5      52.268  64.085  19.874  1.00 24.52           N  
ATOM     32  CA  ARG B   5      51.082  63.532  20.520  1.00 24.52           C  
ATOM     33  C   ARG B   5      50.173  62.849  19.504  1.00 24.52           C  
ATOM     34  CB  ARG B   5      50.311  64.629  21.258  1.00 24.52           C  
ATOM     35  O   ARG B   5      50.134  63.242  18.336  1.00 24.52           O  
ATOM     36  CG  ARG B   5      50.258  64.437  22.765  1.00 24.52           C  
ATOM     37  CD  ARG B   5      49.506  65.568  23.452  1.00 24.52           C  
ATOM     38  NE  ARG B   5      49.510  65.414  24.904  1.00 24.52           N  
ATOM     39  NH1 ARG B   5      47.926  67.052  25.289  1.00 24.52           N  
ATOM     40  NH2 ARG B   5      48.842  65.901  27.047  1.00 24.52           N  
ATOM     41  CZ  ARG B   5      48.759  66.123  25.743  1.00 24.52           C  
ATOM     42  N   ILE B   6      49.152  61.905  19.953  1.00 23.48           N  
ATOM     43  CA  ILE B   6      48.699  60.580  19.546  1.00 23.48           C  
ATOM     44  C   ILE B   6      47.429  60.704  18.708  1.00 23.48           C  
ATOM     45  CB  ILE B   6      48.448  59.668  20.768  1.00 23.48           C  
ATOM     46  O   ILE B   6      47.268  60.004  17.705  1.00 23.48           O  
ATOM     47  CG1 ILE B   6      49.737  59.498  21.581  1.00 23.48           C  
ATOM     48  CG2 ILE B   6      47.897  58.310  20.324  1.00 23.48           C  
ATOM     49  CD1 ILE B   6      49.554  58.717  22.875  1.00 23.48           C  
ATOM     50  N   ALA B   7      46.437  61.694  18.942  1.00 25.74           N  
ATOM     51  CA  ALA B   7      45.164  61.148  19.405  1.00 25.74           C  
ATOM     52  C   ALA B   7      44.338  60.616  18.238  1.00 25.74           C  
ATOM     53  CB  ALA B   7      44.376  62.210  20.169  1.00 25.74           C  
ATOM     54  O   ALA B   7      44.614  60.933  17.078  1.00 25.74           O  
ATOM     55  N   LYS B   8      42.885  60.301  18.521  1.00 23.73           N  
ATOM     56  CA  LYS B   8      41.824  59.301  18.442  1.00 23.73           C  
ATOM     57  C   LYS B   8      40.927  59.547  17.232  1.00 23.73           C  
ATOM     58  CB  LYS B   8      40.988  59.303  19.723  1.00 23.73           C  
ATOM     59  O   LYS B   8      40.276  60.590  17.136  1.00 23.73           O  
ATOM     60  CG  LYS B   8      41.163  58.056  20.577  1.00 23.73           C  
ATOM     61  CD  LYS B   8      40.350  58.140  21.862  1.00 23.73           C  
ATOM     62  CE  LYS B   8      40.565  56.917  22.743  1.00 23.73           C  
ATOM     63  NZ  LYS B   8      39.797  57.011  24.020  1.00 23.73           N  
ATOM     64  N   ARG B   9      41.319  59.184  16.023  1.00 27.47           N  
ATOM     65  CA  ARG B   9      40.575  59.522  14.814  1.00 27.47           C  
ATOM     66  C   ARG B   9      39.158  58.959  14.867  1.00 27.47           C  
ATOM     67  CB  ARG B   9      41.300  58.999  13.572  1.00 27.47           C  
ATOM     68  O   ARG B   9      38.967  57.769  15.125  1.00 27.47           O  
ATOM     69  CG  ARG B   9      41.879  60.094  12.690  1.00 27.47           C  
ATOM     70  CD  ARG B   9      42.584  59.521  11.469  1.00 27.47           C  
ATOM     71  NE  ARG B   9      43.101  60.575  10.600  1.00 27.47           N  
ATOM     72  NH1 ARG B   9      43.953  59.133   9.010  1.00 27.47           N  
ATOM     73  NH2 ARG B   9      44.167  61.399   8.741  1.00 27.47           N  
ATOM     74  CZ  ARG B   9      43.739  60.366   9.452  1.00 27.47           C  
ATOM     75  N   ARG B  10      38.119  59.773  15.204  1.00 24.34           N  
ATOM     76  CA  ARG B  10      36.716  59.511  15.506  1.00 24.34           C  
ATOM     77  C   ARG B  10      36.065  58.681  14.405  1.00 24.34           C  
ATOM     78  CB  ARG B  10      35.952  60.823  15.694  1.00 24.34           C  
ATOM     79  O   ARG B  10      36.157  59.024  13.225  1.00 24.34           O  
ATOM     80  CG  ARG B  10      35.808  61.250  17.146  1.00 24.34           C  
ATOM     81  CD  ARG B  10      35.013  62.541  17.279  1.00 24.34           C  
ATOM     82  NE  ARG B  10      34.834  62.923  18.677  1.00 24.34           N  
ATOM     83  NH1 ARG B  10      33.663  64.860  18.213  1.00 24.34           N  
ATOM     84  NH2 ARG B  10      34.092  64.267  20.385  1.00 24.34           N  
ATOM     85  CZ  ARG B  10      34.197  64.016  19.088  1.00 24.34           C  
ATOM     86  N   SER B  11      35.770  57.369  14.639  1.00 26.96           N  
ATOM     87  CA  SER B  11      35.267  56.351  13.722  1.00 26.96           C  
ATOM     88  C   SER B  11      33.911  56.747  13.146  1.00 26.96           C  
ATOM     89  CB  SER B  11      35.154  55.000  14.430  1.00 26.96           C  
ATOM     90  O   SER B  11      33.078  57.324  13.848  1.00 26.96           O  
ATOM     91  OG  SER B  11      35.929  54.987  15.616  1.00 26.96           O  
ATOM     92  N   PRO B  12      33.706  56.945  11.857  1.00 29.55           N  
ATOM     93  CA  PRO B  12      32.450  57.412  11.265  1.00 29.55           C  
ATOM     94  C   PRO B  12      31.254  56.549  11.659  1.00 29.55           C  
ATOM     95  CB  PRO B  12      32.715  57.323   9.760  1.00 29.55           C  
ATOM     96  O   PRO B  12      31.406  55.347  11.891  1.00 29.55           O  
ATOM     97  CG  PRO B  12      34.001  56.569   9.642  1.00 29.55           C  
ATOM     98  CD  PRO B  12      34.530  56.312  11.024  1.00 29.55           C  
ATOM     99  N   PRO B  13      30.202  57.071  12.320  1.00 26.73           N  
ATOM    100  CA  PRO B  13      29.063  56.305  12.831  1.00 26.73           C  
ATOM    101  C   PRO B  13      28.497  55.331  11.800  1.00 26.73           C  
ATOM    102  CB  PRO B  13      28.038  57.386  13.181  1.00 26.73           C  
ATOM    103  O   PRO B  13      28.424  55.656  10.612  1.00 26.73           O  
ATOM    104  CG  PRO B  13      28.611  58.650  12.625  1.00 26.73           C  
ATOM    105  CD  PRO B  13      29.943  58.337  12.005  1.00 26.73           C  
ATOM    106  N   ALA B  14      28.602  53.980  11.990  1.00 27.10           N  
ATOM    107  CA  ALA B  14      28.316  52.816  11.155  1.00 27.10           C  
ATOM    108  C   ALA B  14      26.925  52.914  10.535  1.00 27.10           C  
ATOM    109  CB  ALA B  14      28.441  51.532  11.972  1.00 27.10           C  
ATOM    110  O   ALA B  14      26.752  52.659   9.341  1.00 27.10           O  
ATOM    111  N   ASP B  15      25.832  52.992  11.445  1.00 28.15           N  
ATOM    112  CA  ASP B  15      24.720  52.046  11.429  1.00 28.15           C  
ATOM    113  C   ASP B  15      23.575  52.559  10.559  1.00 28.15           C  
ATOM    114  CB  ASP B  15      24.222  51.779  12.851  1.00 28.15           C  
ATOM    115  O   ASP B  15      22.447  52.071  10.657  1.00 28.15           O  
ATOM    116  CG  ASP B  15      25.072  50.765  13.596  1.00 28.15           C  
ATOM    117  OD1 ASP B  15      25.809  49.992  12.947  1.00 28.15           O  
ATOM    118  OD2 ASP B  15      25.002  50.737  14.844  1.00 28.15           O  
ATOM    119  N   ALA B  16      23.665  53.688   9.966  1.00 31.68           N  
ATOM    120  CA  ALA B  16      22.328  54.063   9.514  1.00 31.68           C  
ATOM    121  C   ALA B  16      21.799  53.070   8.483  1.00 31.68           C  
ATOM    122  CB  ALA B  16      22.339  55.474   8.931  1.00 31.68           C  
ATOM    123  O   ALA B  16      22.329  52.975   7.374  1.00 31.68           O  
ATOM    124  N   ILE B  17      21.517  51.754   8.903  1.00 32.55           N  
ATOM    125  CA  ILE B  17      21.002  50.791   7.936  1.00 32.55           C  
ATOM    126  C   ILE B  17      19.817  51.395   7.187  1.00 32.55           C  
ATOM    127  CB  ILE B  17      20.586  49.470   8.621  1.00 32.55           C  
ATOM    128  O   ILE B  17      18.883  51.914   7.804  1.00 32.55           O  
ATOM    129  CG1 ILE B  17      21.763  48.882   9.407  1.00 32.55           C  
ATOM    130  CG2 ILE B  17      20.062  48.468   7.588  1.00 32.55           C  
ATOM    131  CD1 ILE B  17      21.393  47.685  10.273  1.00 32.55           C  
ATOM    132  N   PRO B  18      19.978  51.723   5.986  1.00 35.71           N  
ATOM    133  CA  PRO B  18      18.810  52.230   5.261  1.00 35.71           C  
ATOM    134  C   PRO B  18      17.528  51.474   5.607  1.00 35.71           C  
ATOM    135  CB  PRO B  18      19.187  52.020   3.793  1.00 35.71           C  
ATOM    136  O   PRO B  18      17.543  50.246   5.723  1.00 35.71           O  
ATOM    137  CG  PRO B  18      20.450  51.222   3.834  1.00 35.71           C  
ATOM    138  CD  PRO B  18      20.815  50.978   5.270  1.00 35.71           C  
ATOM    139  N   LYS B  19      16.668  51.984   6.468  1.00 38.16           N  
ATOM    140  CA  LYS B  19      15.325  51.446   6.664  1.00 38.16           C  
ATOM    141  C   LYS B  19      14.699  51.031   5.336  1.00 38.16           C  
ATOM    142  CB  LYS B  19      14.433  52.471   7.366  1.00 38.16           C  
ATOM    143  O   LYS B  19      14.437  51.875   4.477  1.00 38.16           O  
ATOM    144  CG  LYS B  19      14.331  52.275   8.872  1.00 38.16           C  
ATOM    145  CD  LYS B  19      13.397  53.298   9.506  1.00 38.16           C  
ATOM    146  CE  LYS B  19      13.286  53.097  11.012  1.00 38.16           C  
ATOM    147  NZ  LYS B  19      12.516  54.198  11.663  1.00 38.16           N  
ATOM    148  N   SER B  20      15.266  50.077   4.670  1.00 40.78           N  
ATOM    149  CA  SER B  20      14.568  49.609   3.477  1.00 40.78           C  
ATOM    150  C   SER B  20      13.063  49.530   3.712  1.00 40.78           C  
ATOM    151  CB  SER B  20      15.098  48.240   3.048  1.00 40.78           C  
ATOM    152  O   SER B  20      12.618  49.251   4.827  1.00 40.78           O  
ATOM    153  OG  SER B  20      14.534  47.211   3.842  1.00 40.78           O  
ATOM    154  N   LYS B  21      12.299  50.301   3.102  1.00 44.51           N  
ATOM    155  CA  LYS B  21      10.848  50.141   3.088  1.00 44.51           C  
ATOM    156  C   LYS B  21      10.457  48.666   3.111  1.00 44.51           C  
ATOM    157  CB  LYS B  21      10.244  50.824   1.860  1.00 44.51           C  
ATOM    158  O   LYS B  21      10.820  47.908   2.210  1.00 44.51           O  
ATOM    159  CG  LYS B  21       9.611  52.176   2.152  1.00 44.51           C  
ATOM    160  CD  LYS B  21       8.985  52.782   0.902  1.00 44.51           C  
ATOM    161  CE  LYS B  21       8.405  54.162   1.179  1.00 44.51           C  
ATOM    162  NZ  LYS B  21       7.927  54.824  -0.072  1.00 44.51           N  
ATOM    163  N   LYS B  22      10.368  47.974   4.372  1.00 54.56           N  
ATOM    164  CA  LYS B  22       9.954  46.586   4.555  1.00 54.56           C  
ATOM    165  C   LYS B  22       8.726  46.262   3.709  1.00 54.56           C  
ATOM    166  CB  LYS B  22       9.664  46.302   6.030  1.00 54.56           C  
ATOM    167  O   LYS B  22       7.699  46.934   3.814  1.00 54.56           O  
ATOM    168  CG  LYS B  22      10.829  45.675   6.781  1.00 54.56           C  
ATOM    169  CD  LYS B  22      10.468  45.385   8.232  1.00 54.56           C  
ATOM    170  CE  LYS B  22      11.648  44.804   8.998  1.00 54.56           C  
ATOM    171  NZ  LYS B  22      11.351  44.668  10.455  1.00 54.56           N  
ATOM    172  N   VAL B  23       8.754  45.601   2.582  1.00 71.32           N  
ATOM    173  CA  VAL B  23       7.691  45.094   1.721  1.00 71.32           C  
ATOM    174  C   VAL B  23       6.834  44.093   2.493  1.00 71.32           C  
ATOM    175  CB  VAL B  23       8.260  44.435   0.444  1.00 71.32           C  
ATOM    176  O   VAL B  23       7.362  43.208   3.171  1.00 71.32           O  
ATOM    177  CG1 VAL B  23       7.132  43.907  -0.440  1.00 71.32           C  
ATOM    178  CG2 VAL B  23       9.127  45.429  -0.327  1.00 71.32           C  
ATOM    179  N   LYS B  24       5.478  44.397   2.800  1.00 88.64           N  
ATOM    180  CA  LYS B  24       4.501  43.509   3.425  1.00 88.64           C  
ATOM    181  C   LYS B  24       3.880  42.566   2.399  1.00 88.64           C  
ATOM    182  CB  LYS B  24       3.408  44.320   4.122  1.00 88.64           C  
ATOM    183  O   LYS B  24       3.522  42.987   1.297  1.00 88.64           O  
ATOM    184  CG  LYS B  24       3.836  44.922   5.452  1.00 88.64           C  
ATOM    185  CD  LYS B  24       2.643  45.455   6.234  1.00 88.64           C  
ATOM    186  CE  LYS B  24       3.063  46.007   7.590  1.00 88.64           C  
ATOM    187  NZ  LYS B  24       1.899  46.547   8.353  1.00 88.64           N  
ATOM    188  N   VAL B  25       3.885  41.214   2.765  1.00 92.65           N  
ATOM    189  CA  VAL B  25       3.354  40.228   1.830  1.00 92.65           C  
ATOM    190  C   VAL B  25       1.880  39.970   2.131  1.00 92.65           C  
ATOM    191  CB  VAL B  25       4.150  38.905   1.888  1.00 92.65           C  
ATOM    192  O   VAL B  25       1.433  40.143   3.267  1.00 92.65           O  
ATOM    193  CG1 VAL B  25       5.594  39.122   1.439  1.00 92.65           C  
ATOM    194  CG2 VAL B  25       4.108  38.319   3.298  1.00 92.65           C  
ATOM    195  N   SER B  26       1.116  39.615   1.092  1.00 94.19           N  
ATOM    196  CA  SER B  26      -0.307  39.327   1.239  1.00 94.19           C  
ATOM    197  C   SER B  26      -0.733  38.176   0.335  1.00 94.19           C  
ATOM    198  CB  SER B  26      -1.141  40.570   0.924  1.00 94.19           C  
ATOM    199  O   SER B  26      -0.215  38.025  -0.774  1.00 94.19           O  
ATOM    200  OG  SER B  26      -2.511  40.235   0.793  1.00 94.19           O  
ATOM    201  N   HIS B  27      -1.520  37.382   0.828  1.00 95.96           N  
ATOM    202  CA  HIS B  27      -2.122  36.259   0.118  1.00 95.96           C  
ATOM    203  C   HIS B  27      -3.515  35.949   0.657  1.00 95.96           C  
ATOM    204  CB  HIS B  27      -1.231  35.020   0.222  1.00 95.96           C  
ATOM    205  O   HIS B  27      -3.797  36.187   1.833  1.00 95.96           O  
ATOM    206  CG  HIS B  27      -1.657  33.899  -0.671  1.00 95.96           C  
ATOM    207  CD2 HIS B  27      -1.319  33.602  -1.948  1.00 95.96           C  
ATOM    208  ND1 HIS B  27      -2.542  32.922  -0.268  1.00 95.96           N  
ATOM    209  CE1 HIS B  27      -2.730  32.070  -1.263  1.00 95.96           C  
ATOM    210  NE2 HIS B  27      -2.000  32.460  -2.293  1.00 95.96           N  
ATOM    211  N   ARG B  28      -4.341  35.475  -0.095  1.00 92.89           N  
ATOM    212  CA  ARG B  28      -5.721  35.207   0.295  1.00 92.89           C  
ATOM    213  C   ARG B  28      -5.781  34.224   1.460  1.00 92.89           C  
ATOM    214  CB  ARG B  28      -6.519  34.661  -0.892  1.00 92.89           C  
ATOM    215  O   ARG B  28      -6.779  34.168   2.181  1.00 92.89           O  
ATOM    216  CG  ARG B  28      -6.048  33.300  -1.377  1.00 92.89           C  
ATOM    217  CD  ARG B  28      -6.900  32.786  -2.529  1.00 92.89           C  
ATOM    218  NE  ARG B  28      -6.459  31.469  -2.980  1.00 92.89           N  
ATOM    219  NH1 ARG B  28      -7.929  31.357  -4.759  1.00 92.89           N  
ATOM    220  NH2 ARG B  28      -6.482  29.627  -4.351  1.00 92.89           N  
ATOM    221  CZ  ARG B  28      -6.958  30.821  -4.029  1.00 92.89           C  
ATOM    222  N   SER B  29      -4.737  33.422   1.580  1.00 94.19           N  
ATOM    223  CA  SER B  29      -4.726  32.412   2.633  1.00 94.19           C  
ATOM    224  C   SER B  29      -4.353  33.021   3.980  1.00 94.19           C  
ATOM    225  CB  SER B  29      -3.752  31.286   2.285  1.00 94.19           C  
ATOM    226  O   SER B  29      -4.413  32.346   5.010  1.00 94.19           O  
ATOM    227  OG  SER B  29      -2.420  31.768   2.245  1.00 94.19           O  
ATOM    228  N   HIS B  30      -3.991  34.321   4.046  1.00 95.09           N  
ATOM    229  CA  HIS B  30      -3.660  34.981   5.304  1.00 95.09           C  
ATOM    230  C   HIS B  30      -4.920  35.379   6.065  1.00 95.09           C  
ATOM    231  CB  HIS B  30      -2.789  36.212   5.051  1.00 95.09           C  
ATOM    232  O   HIS B  30      -5.589  36.350   5.704  1.00 95.09           O  
ATOM    233  CG  HIS B  30      -1.481  35.898   4.398  1.00 95.09           C  
ATOM    234  CD2 HIS B  30      -0.914  34.714   4.069  1.00 95.09           C  
ATOM    235  ND1 HIS B  30      -0.590  36.874   4.009  1.00 95.09           N  
ATOM    236  CE1 HIS B  30       0.472  36.302   3.466  1.00 95.09           C  
ATOM    237  NE2 HIS B  30       0.301  34.991   3.490  1.00 95.09           N  
ATOM    238  N   SER B  31      -5.223  34.609   7.063  1.00 87.62           N  
ATOM    239  CA  SER B  31      -6.453  34.803   7.824  1.00 87.62           C  
ATOM    240  C   SER B  31      -6.312  35.949   8.820  1.00 87.62           C  
ATOM    241  CB  SER B  31      -6.835  33.519   8.561  1.00 87.62           C  
ATOM    242  O   SER B  31      -5.265  36.104   9.452  1.00 87.62           O  
ATOM    243  OG  SER B  31      -7.014  32.449   7.649  1.00 87.62           O  
ATOM    244  N   THR B  32      -7.406  36.661   9.012  1.00 86.06           N  
ATOM    245  CA  THR B  32      -7.328  37.817   9.898  1.00 86.06           C  
ATOM    246  C   THR B  32      -8.490  37.821  10.887  1.00 86.06           C  
ATOM    247  CB  THR B  32      -7.327  39.134   9.099  1.00 86.06           C  
ATOM    248  O   THR B  32      -8.478  38.573  11.864  1.00 86.06           O  
ATOM    249  CG2 THR B  32      -6.078  39.250   8.231  1.00 86.06           C  
ATOM    250  OG1 THR B  32      -8.485  39.176   8.257  1.00 86.06           O  
ATOM    251  N   GLU B  33      -9.403  36.901  10.729  1.00 93.87           N  
ATOM    252  CA  GLU B  33     -10.563  36.874  11.616  1.00 93.87           C  
ATOM    253  C   GLU B  33     -10.240  36.158  12.924  1.00 93.87           C  
ATOM    254  CB  GLU B  33     -11.752  36.201  10.927  1.00 93.87           C  
ATOM    255  O   GLU B  33      -9.992  34.950  12.932  1.00 93.87           O  
ATOM    256  CG  GLU B  33     -13.088  36.469  11.604  1.00 93.87           C  
ATOM    257  CD  GLU B  33     -14.279  35.975  10.798  1.00 93.87           C  
ATOM    258  OE1 GLU B  33     -15.425  36.058  11.296  1.00 93.87           O  
ATOM    259  OE2 GLU B  33     -14.064  35.500   9.661  1.00 93.87           O  
ATOM    260  N   PRO B  34     -10.307  36.903  14.035  1.00 96.04           N  
ATOM    261  CA  PRO B  34      -9.940  36.338  15.336  1.00 96.04           C  
ATOM    262  C   PRO B  34     -11.000  35.388  15.888  1.00 96.04           C  
ATOM    263  CB  PRO B  34      -9.796  37.574  16.228  1.00 96.04           C  
ATOM    264  O   PRO B  34     -12.198  35.625  15.713  1.00 96.04           O  
ATOM    265  CG  PRO B  34     -10.528  38.656  15.502  1.00 96.04           C  
ATOM    266  CD  PRO B  34     -10.631  38.274  14.054  1.00 96.04           C  
ATOM    267  N   GLY B  35     -10.601  34.296  16.447  1.00 97.09           N  
ATOM    268  CA  GLY B  35     -11.525  33.338  17.033  1.00 97.09           C  
ATOM    269  C   GLY B  35     -10.913  32.533  18.163  1.00 97.09           C  
ATOM    270  O   GLY B  35      -9.884  32.919  18.721  1.00 97.09           O  
ATOM    271  N   LEU B  36     -11.678  31.505  18.648  1.00 98.16           N  
ATOM    272  CA  LEU B  36     -11.266  30.594  19.710  1.00 98.16           C  
ATOM    273  C   LEU B  36     -10.904  29.225  19.143  1.00 98.16           C  
ATOM    274  CB  LEU B  36     -12.377  30.449  20.754  1.00 98.16           C  
ATOM    275  O   LEU B  36     -11.433  28.819  18.105  1.00 98.16           O  
ATOM    276  CG  LEU B  36     -12.883  31.744  21.390  1.00 98.16           C  
ATOM    277  CD1 LEU B  36     -14.189  31.494  22.136  1.00 98.16           C  
ATOM    278  CD2 LEU B  36     -11.829  32.327  22.326  1.00 98.16           C  
ATOM    279  N   VAL B  37     -10.084  28.499  19.858  1.00 98.67           N  
ATOM    280  CA  VAL B  37      -9.589  27.213  19.379  1.00 98.67           C  
ATOM    281  C   VAL B  37     -10.289  26.079  20.126  1.00 98.67           C  
ATOM    282  CB  VAL B  37      -8.057  27.096  19.548  1.00 98.67           C  
ATOM    283  O   VAL B  37     -10.392  26.107  21.354  1.00 98.67           O  
ATOM    284  CG1 VAL B  37      -7.572  25.709  19.132  1.00 98.67           C  
ATOM    285  CG2 VAL B  37      -7.348  28.179  18.737  1.00 98.67           C  
ATOM    286  N   LEU B  38     -10.833  25.130  19.417  1.00 98.73           N  
ATOM    287  CA  LEU B  38     -11.387  23.894  19.960  1.00 98.73           C  
ATOM    288  C   LEU B  38     -10.615  22.682  19.449  1.00 98.73           C  
ATOM    289  CB  LEU B  38     -12.867  23.763  19.592  1.00 98.73           C  
ATOM    290  O   LEU B  38     -10.175  22.662  18.297  1.00 98.73           O  
ATOM    291  CG  LEU B  38     -13.764  24.945  19.960  1.00 98.73           C  
ATOM    292  CD1 LEU B  38     -15.186  24.706  19.464  1.00 98.73           C  
ATOM    293  CD2 LEU B  38     -13.751  25.179  21.467  1.00 98.73           C  
ATOM    294  N   THR B  39     -10.429  21.709  20.309  1.00 98.50           N  
ATOM    295  CA  THR B  39      -9.746  20.492  19.886  1.00 98.50           C  
ATOM    296  C   THR B  39     -10.551  19.256  20.280  1.00 98.50           C  
ATOM    297  CB  THR B  39      -8.334  20.403  20.494  1.00 98.50           C  
ATOM    298  O   THR B  39     -11.332  19.296  21.234  1.00 98.50           O  
ATOM    299  CG2 THR B  39      -7.446  21.536  19.989  1.00 98.50           C  
ATOM    300  OG1 THR B  39      -8.428  20.484  21.921  1.00 98.50           O  
ATOM    301  N   LEU B  40     -10.405  18.170  19.516  1.00 98.10           N  
ATOM    302  CA  LEU B  40     -11.003  16.874  19.818  1.00 98.10           C  
ATOM    303  C   LEU B  40     -10.153  15.739  19.258  1.00 98.10           C  
ATOM    304  CB  LEU B  40     -12.422  16.793  19.250  1.00 98.10           C  
ATOM    305  O   LEU B  40      -9.284  15.966  18.413  1.00 98.10           O  
ATOM    306  CG  LEU B  40     -12.542  16.776  17.725  1.00 98.10           C  
ATOM    307  CD1 LEU B  40     -13.905  16.235  17.306  1.00 98.10           C  
ATOM    308  CD2 LEU B  40     -12.318  18.173  17.156  1.00 98.10           C  
ATOM    309  N   GLY B  41     -10.415  14.551  19.716  1.00 93.79           N  
ATOM    310  CA  GLY B  41      -9.656  13.383  19.296  1.00 93.79           C  
ATOM    311  C   GLY B  41      -8.760  12.830  20.388  1.00 93.79           C  
ATOM    312  O   GLY B  41      -9.111  12.874  21.569  1.00 93.79           O  
ATOM    313  N   GLN B  42      -7.632  12.286  20.016  1.00 80.69           N  
ATOM    314  CA  GLN B  42      -6.691  11.724  20.980  1.00 80.69           C  
ATOM    315  C   GLN B  42      -5.782  12.806  21.556  1.00 80.69           C  
ATOM    316  CB  GLN B  42      -5.851  10.622  20.332  1.00 80.69           C  
ATOM    317  O   GLN B  42      -5.390  13.736  20.849  1.00 80.69           O  
ATOM    318  CG  GLN B  42      -6.664   9.420  19.872  1.00 80.69           C  
ATOM    319  CD  GLN B  42      -7.257   8.635  21.027  1.00 80.69           C  
ATOM    320  NE2 GLN B  42      -8.474   8.135  20.842  1.00 80.69           N  
ATOM    321  OE1 GLN B  42      -6.626   8.479  22.077  1.00 80.69           O  
ATOM    322  N   GLY B  43      -5.499  12.771  22.804  1.00 83.56           N  
ATOM    323  CA  GLY B  43      -4.669  13.775  23.452  1.00 83.56           C  
ATOM    324  C   GLY B  43      -3.588  13.177  24.332  1.00 83.56           C  
ATOM    325  O   GLY B  43      -3.147  13.807  25.296  1.00 83.56           O  
ATOM    326  N   ASP B  44      -3.178  11.947  24.162  1.00 73.01           N  
ATOM    327  CA  ASP B  44      -2.280  11.204  25.041  1.00 73.01           C  
ATOM    328  C   ASP B  44      -0.879  11.810  25.034  1.00 73.01           C  
ATOM    329  CB  ASP B  44      -2.219   9.732  24.625  1.00 73.01           C  
ATOM    330  O   ASP B  44      -0.106  11.610  25.973  1.00 73.01           O  
ATOM    331  CG  ASP B  44      -1.951   9.546  23.142  1.00 73.01           C  
ATOM    332  OD1 ASP B  44      -2.249  10.464  22.348  1.00 73.01           O  
ATOM    333  OD2 ASP B  44      -1.440   8.470  22.763  1.00 73.01           O  
ATOM    334  N   VAL B  45      -0.526  12.660  24.010  1.00 77.61           N  
ATOM    335  CA  VAL B  45       0.797  13.276  23.976  1.00 77.61           C  
ATOM    336  C   VAL B  45       0.660  14.796  24.020  1.00 77.61           C  
ATOM    337  CB  VAL B  45       1.590  12.849  22.721  1.00 77.61           C  
ATOM    338  O   VAL B  45       1.569  15.520  23.608  1.00 77.61           O  
ATOM    339  CG1 VAL B  45       1.984  11.375  22.806  1.00 77.61           C  
ATOM    340  CG2 VAL B  45       0.773  13.114  21.457  1.00 77.61           C  
ATOM    341  N   GLY B  46      -0.542  15.281  24.360  1.00 89.47           N  
ATOM    342  CA  GLY B  46      -0.757  16.696  24.612  1.00 89.47           C  
ATOM    343  C   GLY B  46      -1.249  17.452  23.392  1.00 89.47           C  
ATOM    344  O   GLY B  46      -1.349  18.680  23.415  1.00 89.47           O  
ATOM    345  N   GLN B  47      -1.576  16.806  22.348  1.00 91.20           N  
ATOM    346  CA  GLN B  47      -1.911  17.438  21.076  1.00 91.20           C  
ATOM    347  C   GLN B  47      -3.248  18.167  21.160  1.00 91.20           C  
ATOM    348  CB  GLN B  47      -1.948  16.399  19.954  1.00 91.20           C  
ATOM    349  O   GLN B  47      -3.578  18.972  20.286  1.00 91.20           O  
ATOM    350  CG  GLN B  47      -3.007  15.322  20.148  1.00 91.20           C  
ATOM    351  CD  GLN B  47      -2.430  14.018  20.667  1.00 91.20           C  
ATOM    352  NE2 GLN B  47      -2.999  12.901  20.228  1.00 91.20           N  
ATOM    353  OE1 GLN B  47      -1.479  14.015  21.457  1.00 91.20           O  
ATOM    354  N   LEU B  48      -4.015  18.014  22.184  1.00 96.98           N  
ATOM    355  CA  LEU B  48      -5.292  18.697  22.356  1.00 96.98           C  
ATOM    356  C   LEU B  48      -5.108  20.015  23.100  1.00 96.98           C  
ATOM    357  CB  LEU B  48      -6.280  17.804  23.112  1.00 96.98           C  
ATOM    358  O   LEU B  48      -5.996  20.870  23.087  1.00 96.98           O  
ATOM    359  CG  LEU B  48      -6.687  16.504  22.417  1.00 96.98           C  
ATOM    360  CD1 LEU B  48      -7.684  15.733  23.277  1.00 96.98           C  
ATOM    361  CD2 LEU B  48      -7.274  16.794  21.040  1.00 96.98           C  
ATOM    362  N   GLY B  49      -3.997  20.181  23.826  1.00 98.12           N  
ATOM    363  CA  GLY B  49      -3.703  21.393  24.574  1.00 98.12           C  
ATOM    364  C   GLY B  49      -4.609  21.589  25.774  1.00 98.12           C  
ATOM    365  O   GLY B  49      -4.860  22.721  26.192  1.00 98.12           O  
ATOM    366  N   LEU B  50      -5.170  20.521  26.322  1.00 97.69           N  
ATOM    367  CA  LEU B  50      -6.173  20.603  27.379  1.00 97.69           C  
ATOM    368  C   LEU B  50      -5.591  20.157  28.716  1.00 97.69           C  
ATOM    369  CB  LEU B  50      -7.392  19.746  27.029  1.00 97.69           C  
ATOM    370  O   LEU B  50      -6.335  19.849  29.650  1.00 97.69           O  
ATOM    371  CG  LEU B  50      -8.178  20.162  25.784  1.00 97.69           C  
ATOM    372  CD1 LEU B  50      -9.235  19.115  25.450  1.00 97.69           C  
ATOM    373  CD2 LEU B  50      -8.820  21.530  25.990  1.00 97.69           C  
ATOM    374  N   GLY B  51      -4.319  20.019  28.781  1.00 92.66           N  
ATOM    375  CA  GLY B  51      -3.666  19.663  30.031  1.00 92.66           C  
ATOM    376  C   GLY B  51      -3.314  18.190  30.122  1.00 92.66           C  
ATOM    377  O   GLY B  51      -3.705  17.398  29.262  1.00 92.66           O  
ATOM    378  N   GLU B  52      -2.600  17.796  31.162  1.00 82.17           N  
ATOM    379  CA  GLU B  52      -2.005  16.475  31.342  1.00 82.17           C  
ATOM    380  C   GLU B  52      -3.070  15.429  31.658  1.00 82.17           C  
ATOM    381  CB  GLU B  52      -0.952  16.506  32.453  1.00 82.17           C  
ATOM    382  O   GLU B  52      -2.864  14.236  31.425  1.00 82.17           O  
ATOM    383  CG  GLU B  52       0.280  17.330  32.110  1.00 82.17           C  
ATOM    384  CD  GLU B  52       1.328  17.329  33.211  1.00 82.17           C  
ATOM    385  OE1 GLU B  52       2.235  16.465  33.186  1.00 82.17           O  
ATOM    386  OE2 GLU B  52       1.242  18.198  34.107  1.00 82.17           O  
ATOM    387  N   ASN B  53      -4.233  15.852  32.123  1.00 82.26           N  
ATOM    388  CA  ASN B  53      -5.223  14.902  32.618  1.00 82.26           C  
ATOM    389  C   ASN B  53      -6.274  14.584  31.557  1.00 82.26           C  
ATOM    390  CB  ASN B  53      -5.894  15.436  33.885  1.00 82.26           C  
ATOM    391  O   ASN B  53      -7.173  13.775  31.791  1.00 82.26           O  
ATOM    392  CG  ASN B  53      -4.923  15.586  35.040  1.00 82.26           C  
ATOM    393  ND2 ASN B  53      -5.104  16.636  35.833  1.00 82.26           N  
ATOM    394  OD1 ASN B  53      -4.018  14.767  35.217  1.00 82.26           O  
ATOM    395  N   VAL B  54      -6.171  15.209  30.371  1.00 87.46           N  
ATOM    396  CA  VAL B  54      -7.133  14.946  29.306  1.00 87.46           C  
ATOM    397  C   VAL B  54      -6.471  14.124  28.202  1.00 87.46           C  
ATOM    398  CB  VAL B  54      -7.707  16.257  28.723  1.00 87.46           C  
ATOM    399  O   VAL B  54      -5.684  14.652  27.413  1.00 87.46           O  
ATOM    400  CG1 VAL B  54      -8.743  15.958  27.640  1.00 87.46           C  
ATOM    401  CG2 VAL B  54      -8.320  17.110  29.832  1.00 87.46           C  
ATOM    402  N   MET B  55      -6.799  12.836  28.033  1.00 76.96           N  
ATOM    403  CA  MET B  55      -6.146  11.907  27.115  1.00 76.96           C  
ATOM    404  C   MET B  55      -6.934  11.780  25.816  1.00 76.96           C  
ATOM    405  CB  MET B  55      -5.984  10.532  27.766  1.00 76.96           C  
ATOM    406  O   MET B  55      -6.402  11.320  24.804  1.00 76.96           O  
ATOM    407  CG  MET B  55      -5.100  10.539  29.002  1.00 76.96           C  
ATOM    408  SD  MET B  55      -3.386  11.083  28.637  1.00 76.96           S  
ATOM    409  CE  MET B  55      -2.659   9.510  28.097  1.00 76.96           C  
ATOM    410  N   GLU B  56      -8.217  12.116  25.822  1.00 82.49           N  
ATOM    411  CA  GLU B  56      -9.067  12.077  24.636  1.00 82.49           C  
ATOM    412  C   GLU B  56     -10.294  12.968  24.807  1.00 82.49           C  
ATOM    413  CB  GLU B  56      -9.499  10.640  24.331  1.00 82.49           C  
ATOM    414  O   GLU B  56     -10.715  13.245  25.932  1.00 82.49           O  
ATOM    415  CG  GLU B  56     -10.422  10.039  25.382  1.00 82.49           C  
ATOM    416  CD  GLU B  56     -10.769   8.584  25.114  1.00 82.49           C  
ATOM    417  OE1 GLU B  56     -11.738   8.070  25.717  1.00 82.49           O  
ATOM    418  OE2 GLU B  56     -10.065   7.952  24.295  1.00 82.49           O  
ATOM    419  N   ARG B  57     -10.826  13.415  23.746  1.00 93.17           N  
ATOM    420  CA  ARG B  57     -12.057  14.199  23.717  1.00 93.17           C  
ATOM    421  C   ARG B  57     -12.949  13.775  22.555  1.00 93.17           C  
ATOM    422  CB  ARG B  57     -11.740  15.693  23.617  1.00 93.17           C  
ATOM    423  O   ARG B  57     -12.549  13.870  21.392  1.00 93.17           O  
ATOM    424  CG  ARG B  57     -11.623  16.389  24.964  1.00 93.17           C  
ATOM    425  CD  ARG B  57     -12.925  16.321  25.749  1.00 93.17           C  
ATOM    426  NE  ARG B  57     -13.109  17.500  26.591  1.00 93.17           N  
ATOM    427  NH1 ARG B  57     -15.415  17.364  26.634  1.00 93.17           N  
ATOM    428  NH2 ARG B  57     -14.340  19.049  27.756  1.00 93.17           N  
ATOM    429  CZ  ARG B  57     -14.288  17.969  26.992  1.00 93.17           C  
ATOM    430  N   LYS B  58     -14.150  13.377  22.848  1.00 92.01           N  
ATOM    431  CA  LYS B  58     -15.076  12.892  21.829  1.00 92.01           C  
ATOM    432  C   LYS B  58     -15.775  14.052  21.126  1.00 92.01           C  
ATOM    433  CB  LYS B  58     -16.113  11.954  22.449  1.00 92.01           C  
ATOM    434  O   LYS B  58     -16.271  13.899  20.007  1.00 92.01           O  
ATOM    435  CG  LYS B  58     -15.518  10.698  23.069  1.00 92.01           C  
ATOM    436  CD  LYS B  58     -16.593   9.828  23.709  1.00 92.01           C  
ATOM    437  CE  LYS B  58     -15.994   8.594  24.370  1.00 92.01           C  
ATOM    438  NZ  LYS B  58     -17.042   7.746  25.013  1.00 92.01           N  
ATOM    439  N   LYS B  59     -15.882  15.148  21.797  1.00 95.39           N  
ATOM    440  CA  LYS B  59     -16.484  16.370  21.270  1.00 95.39           C  
ATOM    441  C   LYS B  59     -15.538  17.558  21.419  1.00 95.39           C  
ATOM    442  CB  LYS B  59     -17.808  16.663  21.977  1.00 95.39           C  
ATOM    443  O   LYS B  59     -14.625  17.531  22.247  1.00 95.39           O  
ATOM    444  CG  LYS B  59     -18.889  15.622  21.724  1.00 95.39           C  
ATOM    445  CD  LYS B  59     -20.226  16.049  22.316  1.00 95.39           C  
ATOM    446  CE  LYS B  59     -21.318  15.027  22.028  1.00 95.39           C  
ATOM    447  NZ  LYS B  59     -22.624  15.427  22.631  1.00 95.39           N  
ATOM    448  N   PRO B  60     -15.745  18.617  20.617  1.00 97.15           N  
ATOM    449  CA  PRO B  60     -14.832  19.762  20.635  1.00 97.15           C  
ATOM    450  C   PRO B  60     -14.755  20.433  22.005  1.00 97.15           C  
ATOM    451  CB  PRO B  60     -15.434  20.710  19.595  1.00 97.15           C  
ATOM    452  O   PRO B  60     -15.788  20.704  22.622  1.00 97.15           O  
ATOM    453  CG  PRO B  60     -16.198  19.823  18.666  1.00 97.15           C  
ATOM    454  CD  PRO B  60     -16.798  18.701  19.464  1.00 97.15           C  
ATOM    455  N   ALA B  61     -13.568  20.668  22.428  1.00 97.80           N  
ATOM    456  CA  ALA B  61     -13.316  21.305  23.718  1.00 97.80           C  
ATOM    457  C   ALA B  61     -12.482  22.572  23.551  1.00 97.80           C  
ATOM    458  CB  ALA B  61     -12.616  20.333  24.664  1.00 97.80           C  
ATOM    459  O   ALA B  61     -11.582  22.624  22.710  1.00 97.80           O  
ATOM    460  N   LEU B  62     -12.765  23.554  24.329  1.00 98.06           N  
ATOM    461  CA  LEU B  62     -12.128  24.865  24.263  1.00 98.06           C  
ATOM    462  C   LEU B  62     -10.701  24.804  24.798  1.00 98.06           C  
ATOM    463  CB  LEU B  62     -12.938  25.895  25.054  1.00 98.06           C  
ATOM    464  O   LEU B  62     -10.457  24.236  25.865  1.00 98.06           O  
ATOM    465  CG  LEU B  62     -12.421  27.334  25.021  1.00 98.06           C  
ATOM    466  CD1 LEU B  62     -12.582  27.924  23.624  1.00 98.06           C  
ATOM    467  CD2 LEU B  62     -13.148  28.188  26.055  1.00 98.06           C  
ATOM    468  N   VAL B  63      -9.779  25.345  24.069  1.00 98.44           N  
ATOM    469  CA  VAL B  63      -8.380  25.455  24.470  1.00 98.44           C  
ATOM    470  C   VAL B  63      -8.097  26.867  24.978  1.00 98.44           C  
ATOM    471  CB  VAL B  63      -7.427  25.107  23.305  1.00 98.44           C  
ATOM    472  O   VAL B  63      -8.438  27.851  24.317  1.00 98.44           O  
ATOM    473  CG1 VAL B  63      -5.971  25.160  23.764  1.00 98.44           C  
ATOM    474  CG2 VAL B  63      -7.761  23.729  22.737  1.00 98.44           C  
ATOM    475  N   SER B  64      -7.465  26.946  26.056  1.00 97.33           N  
ATOM    476  CA  SER B  64      -7.177  28.245  26.654  1.00 97.33           C  
ATOM    477  C   SER B  64      -5.879  28.830  26.108  1.00 97.33           C  
ATOM    478  CB  SER B  64      -7.093  28.129  28.177  1.00 97.33           C  
ATOM    479  O   SER B  64      -4.790  28.365  26.451  1.00 97.33           O  
ATOM    480  OG  SER B  64      -7.027  29.411  28.777  1.00 97.33           O  
ATOM    481  N   ILE B  65      -5.988  29.877  25.289  1.00 97.18           N  
ATOM    482  CA  ILE B  65      -4.865  30.623  24.730  1.00 97.18           C  
ATOM    483  C   ILE B  65      -4.993  32.100  25.095  1.00 97.18           C  
ATOM    484  CB  ILE B  65      -4.783  30.454  23.196  1.00 97.18           C  
ATOM    485  O   ILE B  65      -6.081  32.674  25.010  1.00 97.18           O  
ATOM    486  CG1 ILE B  65      -4.655  28.972  22.827  1.00 97.18           C  
ATOM    487  CG2 ILE B  65      -3.615  31.264  22.625  1.00 97.18           C  
ATOM    488  CD1 ILE B  65      -4.688  28.701  21.329  1.00 97.18           C  
ATOM    489  N   PRO B  66      -3.943  32.746  25.549  1.00 94.10           N  
ATOM    490  CA  PRO B  66      -3.963  34.102  26.102  1.00 94.10           C  
ATOM    491  C   PRO B  66      -4.459  35.141  25.099  1.00 94.10           C  
ATOM    492  CB  PRO B  66      -2.499  34.354  26.470  1.00 94.10           C  
ATOM    493  O   PRO B  66      -4.874  36.234  25.492  1.00 94.10           O  
ATOM    494  CG  PRO B  66      -1.868  32.999  26.478  1.00 94.10           C  
ATOM    495  CD  PRO B  66      -2.700  32.081  25.630  1.00 94.10           C  
ATOM    496  N   GLU B  67      -4.465  34.889  23.843  1.00 94.13           N  
ATOM    497  CA  GLU B  67      -4.875  35.826  22.802  1.00 94.13           C  
ATOM    498  C   GLU B  67      -5.823  35.164  21.806  1.00 94.13           C  
ATOM    499  CB  GLU B  67      -3.652  36.386  22.071  1.00 94.13           C  
ATOM    500  O   GLU B  67      -5.861  33.937  21.698  1.00 94.13           O  
ATOM    501  CG  GLU B  67      -2.752  37.245  22.947  1.00 94.13           C  
ATOM    502  CD  GLU B  67      -1.584  37.857  22.190  1.00 94.13           C  
ATOM    503  OE1 GLU B  67      -0.442  37.818  22.701  1.00 94.13           O  
ATOM    504  OE2 GLU B  67      -1.814  38.381  21.077  1.00 94.13           O  
ATOM    505  N   ASP B  68      -6.638  36.027  21.108  1.00 96.26           N  
ATOM    506  CA  ASP B  68      -7.459  35.506  20.019  1.00 96.26           C  
ATOM    507  C   ASP B  68      -6.590  34.924  18.906  1.00 96.26           C  
ATOM    508  CB  ASP B  68      -8.367  36.602  19.459  1.00 96.26           C  
ATOM    509  O   ASP B  68      -5.504  35.436  18.628  1.00 96.26           O  
ATOM    510  CG  ASP B  68      -9.524  36.943  20.381  1.00 96.26           C  
ATOM    511  OD1 ASP B  68      -9.881  36.113  21.244  1.00 96.26           O  
ATOM    512  OD2 ASP B  68     -10.086  38.051  20.242  1.00 96.26           O  
ATOM    513  N   VAL B  69      -7.057  33.894  18.305  1.00 98.32           N  
ATOM    514  CA  VAL B  69      -6.296  33.140  17.315  1.00 98.32           C  
ATOM    515  C   VAL B  69      -6.880  33.375  15.924  1.00 98.32           C  
ATOM    516  CB  VAL B  69      -6.283  31.629  17.640  1.00 98.32           C  
ATOM    517  O   VAL B  69      -8.099  33.475  15.765  1.00 98.32           O  
ATOM    518  CG1 VAL B  69      -5.655  30.836  16.495  1.00 98.32           C  
ATOM    519  CG2 VAL B  69      -5.534  31.371  18.946  1.00 98.32           C  
ATOM    520  N   VAL B  70      -6.058  33.497  14.904  1.00 98.43           N  
ATOM    521  CA  VAL B  70      -6.543  33.751  13.551  1.00 98.43           C  
ATOM    522  C   VAL B  70      -6.312  32.518  12.680  1.00 98.43           C  
ATOM    523  CB  VAL B  70      -5.855  34.983  12.923  1.00 98.43           C  
ATOM    524  O   VAL B  70      -6.889  32.399  11.596  1.00 98.43           O  
ATOM    525  CG1 VAL B  70      -6.249  36.259  13.666  1.00 98.43           C  
ATOM    526  CG2 VAL B  70      -4.338  34.806  12.927  1.00 98.43           C  
ATOM    527  N   GLN B  71      -5.422  31.608  13.117  1.00 98.51           N  
ATOM    528  CA  GLN B  71      -5.168  30.362  12.401  1.00 98.51           C  
ATOM    529  C   GLN B  71      -4.776  29.244  13.364  1.00 98.51           C  
ATOM    530  CB  GLN B  71      -4.073  30.558  11.352  1.00 98.51           C  
ATOM    531  O   GLN B  71      -4.047  29.478  14.330  1.00 98.51           O  
ATOM    532  CG  GLN B  71      -3.890  29.366  10.423  1.00 98.51           C  
ATOM    533  CD  GLN B  71      -2.773  29.572   9.416  1.00 98.51           C  
ATOM    534  NE2 GLN B  71      -2.725  28.716   8.401  1.00 98.51           N  
ATOM    535  OE1 GLN B  71      -1.960  30.492   9.551  1.00 98.51           O  
ATOM    536  N   ALA B  72      -5.280  28.023  13.141  1.00 98.67           N  
ATOM    537  CA  ALA B  72      -4.935  26.831  13.912  1.00 98.67           C  
ATOM    538  C   ALA B  72      -4.703  25.633  12.996  1.00 98.67           C  
ATOM    539  CB  ALA B  72      -6.033  26.517  14.926  1.00 98.67           C  
ATOM    540  O   ALA B  72      -5.546  25.315  12.154  1.00 98.67           O  
ATOM    541  N   GLU B  73      -3.560  24.933  13.147  1.00 98.47           N  
ATOM    542  CA  GLU B  73      -3.199  23.818  12.276  1.00 98.47           C  
ATOM    543  C   GLU B  73      -2.786  22.595  13.090  1.00 98.47           C  
ATOM    544  CB  GLU B  73      -2.070  24.222  11.325  1.00 98.47           C  
ATOM    545  O   GLU B  73      -2.040  22.713  14.064  1.00 98.47           O  
ATOM    546  CG  GLU B  73      -2.443  25.348  10.371  1.00 98.47           C  
ATOM    547  CD  GLU B  73      -3.445  24.927   9.308  1.00 98.47           C  
ATOM    548  OE1 GLU B  73      -4.086  25.811   8.694  1.00 98.47           O  
ATOM    549  OE2 GLU B  73      -3.590  23.704   9.087  1.00 98.47           O  
ATOM    550  N   ALA B  74      -3.287  21.455  12.691  1.00 97.92           N  
ATOM    551  CA  ALA B  74      -2.931  20.196  13.339  1.00 97.92           C  
ATOM    552  C   ALA B  74      -1.812  19.487  12.581  1.00 97.92           C  
ATOM    553  CB  ALA B  74      -4.154  19.289  13.449  1.00 97.92           C  
ATOM    554  O   ALA B  74      -1.906  19.285  11.368  1.00 97.92           O  
ATOM    555  N   GLY B  75      -0.745  19.148  13.195  1.00 95.17           N  
ATOM    556  CA  GLY B  75       0.288  18.281  12.651  1.00 95.17           C  
ATOM    557  C   GLY B  75       0.045  16.811  12.938  1.00 95.17           C  
ATOM    558  O   GLY B  75      -1.096  16.395  13.153  1.00 95.17           O  
ATOM    559  N   GLY B  76       1.103  16.021  12.876  1.00 88.87           N  
ATOM    560  CA  GLY B  76       0.951  14.608  13.183  1.00 88.87           C  
ATOM    561  C   GLY B  76       0.497  14.352  14.608  1.00 88.87           C  
ATOM    562  O   GLY B  76      -0.503  13.667  14.832  1.00 88.87           O  
ATOM    563  N   MET B  77       1.113  14.944  15.635  1.00 85.83           N  
ATOM    564  CA  MET B  77       0.792  14.763  17.047  1.00 85.83           C  
ATOM    565  C   MET B  77       0.953  16.071  17.814  1.00 85.83           C  
ATOM    566  CB  MET B  77       1.678  13.681  17.666  1.00 85.83           C  
ATOM    567  O   MET B  77       1.283  16.063  19.002  1.00 85.83           O  
ATOM    568  CG  MET B  77       1.467  12.299  17.068  1.00 85.83           C  
ATOM    569  SD  MET B  77       2.344  10.987  18.004  1.00 85.83           S  
ATOM    570  CE  MET B  77       4.033  11.227  17.384  1.00 85.83           C  
ATOM    571  N   HIS B  78       0.888  17.263  17.045  1.00 96.44           N  
ATOM    572  CA  HIS B  78       0.986  18.578  17.668  1.00 96.44           C  
ATOM    573  C   HIS B  78       0.037  19.572  17.008  1.00 96.44           C  
ATOM    574  CB  HIS B  78       2.423  19.097  17.598  1.00 96.44           C  
ATOM    575  O   HIS B  78      -0.492  19.308  15.926  1.00 96.44           O  
ATOM    576  CG  HIS B  78       2.859  19.471  16.217  1.00 96.44           C  
ATOM    577  CD2 HIS B  78       3.136  20.678  15.668  1.00 96.44           C  
ATOM    578  ND1 HIS B  78       3.054  18.540  15.220  1.00 96.44           N  
ATOM    579  CE1 HIS B  78       3.433  19.159  14.115  1.00 96.44           C  
ATOM    580  NE2 HIS B  78       3.490  20.457  14.360  1.00 96.44           N  
ATOM    581  N   THR B  79      -0.221  20.659  17.682  1.00 98.53           N  
ATOM    582  CA  THR B  79      -1.073  21.736  17.189  1.00 98.53           C  
ATOM    583  C   THR B  79      -0.343  23.075  17.254  1.00 98.53           C  
ATOM    584  CB  THR B  79      -2.384  21.824  17.992  1.00 98.53           C  
ATOM    585  O   THR B  79       0.388  23.344  18.209  1.00 98.53           O  
ATOM    586  CG2 THR B  79      -3.248  22.984  17.509  1.00 98.53           C  
ATOM    587  OG1 THR B  79      -3.115  20.601  17.836  1.00 98.53           O  
ATOM    588  N   VAL B  80      -0.484  23.848  16.217  1.00 98.83           N  
ATOM    589  CA  VAL B  80       0.122  25.175  16.177  1.00 98.83           C  
ATOM    590  C   VAL B  80      -0.952  26.227  15.913  1.00 98.83           C  
ATOM    591  CB  VAL B  80       1.228  25.261  15.101  1.00 98.83           C  
ATOM    592  O   VAL B  80      -1.842  26.021  15.085  1.00 98.83           O  
ATOM    593  CG1 VAL B  80       0.657  24.969  13.715  1.00 98.83           C  
ATOM    594  CG2 VAL B  80       1.894  26.635  15.130  1.00 98.83           C  
ATOM    595  N   CYS B  81      -0.914  27.339  16.642  1.00 98.81           N  
ATOM    596  CA  CYS B  81      -1.909  28.401  16.549  1.00 98.81           C  
ATOM    597  C   CYS B  81      -1.243  29.754  16.322  1.00 98.81           C  
ATOM    598  CB  CYS B  81      -2.762  28.449  17.816  1.00 98.81           C  
ATOM    599  O   CYS B  81      -0.208  30.049  16.921  1.00 98.81           O  
ATOM    600  SG  CYS B  81      -3.612  26.897  18.180  1.00 98.81           S  
ATOM    601  N   LEU B  82      -1.790  30.540  15.493  1.00 98.80           N  
ATOM    602  CA  LEU B  82      -1.331  31.893  15.200  1.00 98.80           C  
ATOM    603  C   LEU B  82      -2.283  32.929  15.788  1.00 98.80           C  
ATOM    604  CB  LEU B  82      -1.202  32.100  13.689  1.00 98.80           C  
ATOM    605  O   LEU B  82      -3.473  32.938  15.465  1.00 98.80           O  
ATOM    606  CG  LEU B  82      -0.839  33.512  13.227  1.00 98.80           C  
ATOM    607  CD1 LEU B  82       0.531  33.911  13.766  1.00 98.80           C  
ATOM    608  CD2 LEU B  82      -0.866  33.600  11.705  1.00 98.80           C  
ATOM    609  N   SER B  83      -1.775  33.795  16.607  1.00 98.34           N  
ATOM    610  CA  SER B  83      -2.594  34.787  17.295  1.00 98.34           C  
ATOM    611  C   SER B  83      -2.850  36.002  16.410  1.00 98.34           C  
ATOM    612  CB  SER B  83      -1.923  35.226  18.597  1.00 98.34           C  
ATOM    613  O   SER B  83      -2.162  36.203  15.408  1.00 98.34           O  
ATOM    614  OG  SER B  83      -0.807  36.058  18.332  1.00 98.34           O  
ATOM    615  N   LYS B  84      -3.762  36.776  16.771  1.00 96.91           N  
ATOM    616  CA  LYS B  84      -4.110  38.006  16.065  1.00 96.91           C  
ATOM    617  C   LYS B  84      -2.934  38.978  16.042  1.00 96.91           C  
ATOM    618  CB  LYS B  84      -5.327  38.670  16.711  1.00 96.91           C  
ATOM    619  O   LYS B  84      -2.780  39.751  15.095  1.00 96.91           O  
ATOM    620  CG  LYS B  84      -5.785  39.939  16.008  1.00 96.91           C  
ATOM    621  CD  LYS B  84      -6.965  40.582  16.726  1.00 96.91           C  
ATOM    622  CE  LYS B  84      -7.392  41.878  16.053  1.00 96.91           C  
ATOM    623  NZ  LYS B  84      -8.537  42.522  16.764  1.00 96.91           N  
ATOM    624  N   SER B  85      -2.053  38.980  17.067  1.00 96.28           N  
ATOM    625  CA  SER B  85      -0.906  39.876  17.175  1.00 96.28           C  
ATOM    626  C   SER B  85       0.290  39.339  16.396  1.00 96.28           C  
ATOM    627  CB  SER B  85      -0.520  40.080  18.640  1.00 96.28           C  
ATOM    628  O   SER B  85       1.359  39.952  16.389  1.00 96.28           O  
ATOM    629  OG  SER B  85      -0.144  38.850  19.237  1.00 96.28           O  
ATOM    630  N   GLY B  86       0.170  38.159  15.818  1.00 97.28           N  
ATOM    631  CA  GLY B  86       1.240  37.587  15.017  1.00 97.28           C  
ATOM    632  C   GLY B  86       2.158  36.676  15.811  1.00 97.28           C  
ATOM    633  O   GLY B  86       3.273  36.380  15.378  1.00 97.28           O  
ATOM    634  N   GLN B  87       1.787  36.255  17.007  1.00 98.14           N  
ATOM    635  CA  GLN B  87       2.557  35.330  17.833  1.00 98.14           C  
ATOM    636  C   GLN B  87       2.142  33.885  17.573  1.00 98.14           C  
ATOM    637  CB  GLN B  87       2.389  35.666  19.315  1.00 98.14           C  
ATOM    638  O   GLN B  87       0.984  33.615  17.246  1.00 98.14           O  
ATOM    639  CG  GLN B  87       2.824  37.080  19.678  1.00 98.14           C  
ATOM    640  CD  GLN B  87       4.316  37.296  19.510  1.00 98.14           C  
ATOM    641  NE2 GLN B  87       4.692  38.468  19.009  1.00 98.14           N  
ATOM    642  OE1 GLN B  87       5.124  36.418  19.828  1.00 98.14           O  
ATOM    643  N   VAL B  88       3.055  32.926  17.787  1.00 98.65           N  
ATOM    644  CA  VAL B  88       2.795  31.514  17.529  1.00 98.65           C  
ATOM    645  C   VAL B  88       2.739  30.749  18.849  1.00 98.65           C  
ATOM    646  CB  VAL B  88       3.868  30.899  16.602  1.00 98.65           C  
ATOM    647  O   VAL B  88       3.595  30.933  19.717  1.00 98.65           O  
ATOM    648  CG1 VAL B  88       3.601  29.412  16.378  1.00 98.65           C  
ATOM    649  CG2 VAL B  88       3.912  31.644  15.269  1.00 98.65           C  
ATOM    650  N   TYR B  89       1.699  29.975  19.059  1.00 98.76           N  
ATOM    651  CA  TYR B  89       1.541  29.070  20.191  1.00 98.76           C  
ATOM    652  C   TYR B  89       1.494  27.619  19.728  1.00 98.76           C  
ATOM    653  CB  TYR B  89       0.270  29.408  20.976  1.00 98.76           C  
ATOM    654  O   TYR B  89       0.918  27.314  18.681  1.00 98.76           O  
ATOM    655  CG  TYR B  89       0.284  30.787  21.589  1.00 98.76           C  
ATOM    656  CD1 TYR B  89       0.681  30.980  22.911  1.00 98.76           C  
ATOM    657  CD2 TYR B  89      -0.101  31.901  20.850  1.00 98.76           C  
ATOM    658  CE1 TYR B  89       0.694  32.249  23.481  1.00 98.76           C  
ATOM    659  CE2 TYR B  89      -0.092  33.174  21.409  1.00 98.76           C  
ATOM    660  OH  TYR B  89       0.317  34.596  23.282  1.00 98.76           O  
ATOM    661  CZ  TYR B  89       0.307  33.338  22.723  1.00 98.76           C  
ATOM    662  N   SER B  90       2.150  26.752  20.451  1.00 98.72           N  
ATOM    663  CA  SER B  90       2.161  25.349  20.050  1.00 98.72           C  
ATOM    664  C   SER B  90       1.995  24.429  21.255  1.00 98.72           C  
ATOM    665  CB  SER B  90       3.458  25.011  19.315  1.00 98.72           C  
ATOM    666  O   SER B  90       2.285  24.821  22.387  1.00 98.72           O  
ATOM    667  OG  SER B  90       4.577  25.176  20.169  1.00 98.72           O  
ATOM    668  N   PHE B  91       1.468  23.225  21.050  1.00 98.52           N  
ATOM    669  CA  PHE B  91       1.316  22.209  22.084  1.00 98.52           C  
ATOM    670  C   PHE B  91       1.213  20.819  21.467  1.00 98.52           C  
ATOM    671  CB  PHE B  91       0.080  22.495  22.943  1.00 98.52           C  
ATOM    672  O   PHE B  91       0.878  20.681  20.289  1.00 98.52           O  
ATOM    673  CG  PHE B  91      -1.147  22.843  22.145  1.00 98.52           C  
ATOM    674  CD1 PHE B  91      -1.390  24.153  21.753  1.00 98.52           C  
ATOM    675  CD2 PHE B  91      -2.059  21.858  21.785  1.00 98.52           C  
ATOM    676  CE1 PHE B  91      -2.525  24.478  21.013  1.00 98.52           C  
ATOM    677  CE2 PHE B  91      -3.195  22.175  21.047  1.00 98.52           C  
ATOM    678  CZ  PHE B  91      -3.427  23.486  20.663  1.00 98.52           C  
ATOM    679  N   GLY B  92       1.602  19.824  22.229  1.00 94.82           N  
ATOM    680  CA  GLY B  92       1.585  18.455  21.739  1.00 94.82           C  
ATOM    681  C   GLY B  92       2.936  17.771  21.834  1.00 94.82           C  
ATOM    682  O   GLY B  92       3.765  18.136  22.670  1.00 94.82           O  
ATOM    683  N   CYS B  93       3.161  16.746  20.990  1.00 86.03           N  
ATOM    684  CA  CYS B  93       4.398  15.972  21.005  1.00 86.03           C  
ATOM    685  C   CYS B  93       5.568  16.804  20.495  1.00 86.03           C  
ATOM    686  CB  CYS B  93       4.250  14.709  20.157  1.00 86.03           C  
ATOM    687  O   CYS B  93       5.484  17.412  19.426  1.00 86.03           O  
ATOM    688  SG  CYS B  93       5.682  13.611  20.231  1.00 86.03           S  
ATOM    689  N   ASN B  94       6.663  16.848  21.255  1.00 90.19           N  
ATOM    690  CA  ASN B  94       7.796  17.699  20.906  1.00 90.19           C  
ATOM    691  C   ASN B  94       9.082  16.891  20.764  1.00 90.19           C  
ATOM    692  CB  ASN B  94       7.976  18.806  21.947  1.00 90.19           C  
ATOM    693  O   ASN B  94      10.180  17.448  20.816  1.00 90.19           O  
ATOM    694  CG  ASN B  94       8.758  19.989  21.412  1.00 90.19           C  
ATOM    695  ND2 ASN B  94       9.469  20.679  22.296  1.00 90.19           N  
ATOM    696  OD1 ASN B  94       8.722  20.282  20.214  1.00 90.19           O  
ATOM    697  N   ASP B  95       9.001  15.560  20.616  1.00 78.37           N  
ATOM    698  CA  ASP B  95      10.165  14.681  20.563  1.00 78.37           C  
ATOM    699  C   ASP B  95      11.077  15.048  19.395  1.00 78.37           C  
ATOM    700  CB  ASP B  95       9.728  13.219  20.451  1.00 78.37           C  
ATOM    701  O   ASP B  95      12.300  14.926  19.493  1.00 78.37           O  
ATOM    702  CG  ASP B  95       8.790  12.968  19.284  1.00 78.37           C  
ATOM    703  OD1 ASP B  95       8.382  13.938  18.610  1.00 78.37           O  
ATOM    704  OD2 ASP B  95       8.453  11.790  19.037  1.00 78.37           O  
ATOM    705  N   GLU B  96      10.531  15.603  18.317  1.00 84.00           N  
ATOM    706  CA  GLU B  96      11.307  15.962  17.133  1.00 84.00           C  
ATOM    707  C   GLU B  96      11.414  17.477  16.983  1.00 84.00           C  
ATOM    708  CB  GLU B  96      10.683  15.352  15.876  1.00 84.00           C  
ATOM    709  O   GLU B  96      11.851  17.973  15.942  1.00 84.00           O  
ATOM    710  CG  GLU B  96      10.637  13.831  15.889  1.00 84.00           C  
ATOM    711  CD  GLU B  96      12.001  13.187  15.703  1.00 84.00           C  
ATOM    712  OE1 GLU B  96      12.144  11.975  15.985  1.00 84.00           O  
ATOM    713  OE2 GLU B  96      12.935  13.900  15.273  1.00 84.00           O  
ATOM    714  N   GLY B  97      10.867  18.171  17.944  1.00 93.73           N  
ATOM    715  CA  GLY B  97      11.011  19.617  17.985  1.00 93.73           C  
ATOM    716  C   GLY B  97       9.881  20.349  17.287  1.00 93.73           C  
ATOM    717  O   GLY B  97      10.031  21.511  16.901  1.00 93.73           O  
ATOM    718  N   ALA B  98       8.784  19.668  17.069  1.00 95.04           N  
ATOM    719  CA  ALA B  98       7.687  20.221  16.279  1.00 95.04           C  
ATOM    720  C   ALA B  98       7.051  21.415  16.985  1.00 95.04           C  
ATOM    721  CB  ALA B  98       6.636  19.148  16.005  1.00 95.04           C  
ATOM    722  O   ALA B  98       6.349  22.213  16.358  1.00 95.04           O  
ATOM    723  N   LEU B  99       7.268  21.608  18.241  1.00 98.16           N  
ATOM    724  CA  LEU B  99       6.627  22.678  18.997  1.00 98.16           C  
ATOM    725  C   LEU B  99       7.461  23.954  18.949  1.00 98.16           C  
ATOM    726  CB  LEU B  99       6.410  22.250  20.452  1.00 98.16           C  
ATOM    727  O   LEU B  99       6.957  25.041  19.241  1.00 98.16           O  
ATOM    728  CG  LEU B  99       5.489  21.050  20.676  1.00 98.16           C  
ATOM    729  CD1 LEU B  99       5.248  20.838  22.166  1.00 98.16           C  
ATOM    730  CD2 LEU B  99       4.169  21.244  19.937  1.00 98.16           C  
ATOM    731  N   GLY B 100       8.770  23.840  18.672  1.00 98.40           N  
ATOM    732  CA  GLY B 100       9.650  24.985  18.497  1.00 98.40           C  
ATOM    733  C   GLY B 100       9.919  25.733  19.789  1.00 98.40           C  
ATOM    734  O   GLY B 100      10.238  26.923  19.768  1.00 98.40           O  
ATOM    735  N   ARG B 101       9.747  25.127  20.850  1.00 98.07           N  
ATOM    736  CA  ARG B 101       9.951  25.749  22.154  1.00 98.07           C  
ATOM    737  C   ARG B 101      10.405  24.722  23.186  1.00 98.07           C  
ATOM    738  CB  ARG B 101       8.669  26.437  22.629  1.00 98.07           C  
ATOM    739  O   ARG B 101      10.298  23.515  22.957  1.00 98.07           O  
ATOM    740  CG  ARG B 101       7.523  25.479  22.908  1.00 98.07           C  
ATOM    741  CD  ARG B 101       6.292  26.209  23.429  1.00 98.07           C  
ATOM    742  NE  ARG B 101       5.194  25.286  23.703  1.00 98.07           N  
ATOM    743  NH1 ARG B 101       5.871  24.795  25.857  1.00 98.07           N  
ATOM    744  NH2 ARG B 101       3.985  23.820  24.993  1.00 98.07           N  
ATOM    745  CZ  ARG B 101       5.019  24.636  24.850  1.00 98.07           C  
ATOM    746  N   ASP B 102      10.853  25.242  24.308  1.00 95.41           N  
ATOM    747  CA  ASP B 102      11.340  24.387  25.386  1.00 95.41           C  
ATOM    748  C   ASP B 102      10.180  23.723  26.125  1.00 95.41           C  
ATOM    749  CB  ASP B 102      12.196  25.192  26.365  1.00 95.41           C  
ATOM    750  O   ASP B 102       9.238  24.397  26.546  1.00 95.41           O  
ATOM    751  CG  ASP B 102      12.803  24.337  27.464  1.00 95.41           C  
ATOM    752  OD1 ASP B 102      13.025  23.127  27.242  1.00 95.41           O  
ATOM    753  OD2 ASP B 102      13.058  24.877  28.562  1.00 95.41           O  
ATOM    754  N   THR B 103      10.243  22.483  26.194  1.00 91.03           N  
ATOM    755  CA  THR B 103       9.220  21.746  26.928  1.00 91.03           C  
ATOM    756  C   THR B 103       9.855  20.830  27.970  1.00 91.03           C  
ATOM    757  CB  THR B 103       8.340  20.914  25.977  1.00 91.03           C  
ATOM    758  O   THR B 103       9.382  19.714  28.194  1.00 91.03           O  
ATOM    759  CG2 THR B 103       7.497  21.813  25.079  1.00 91.03           C  
ATOM    760  OG1 THR B 103       9.180  20.091  25.157  1.00 91.03           O  
ATOM    761  N   SER B 104      10.972  21.157  28.539  1.00 87.07           N  
ATOM    762  CA  SER B 104      11.700  20.370  29.529  1.00 87.07           C  
ATOM    763  C   SER B 104      10.918  20.262  30.833  1.00 87.07           C  
ATOM    764  CB  SER B 104      13.074  20.985  29.798  1.00 87.07           C  
ATOM    765  O   SER B 104      11.054  19.279  31.565  1.00 87.07           O  
ATOM    766  OG  SER B 104      12.949  22.337  30.206  1.00 87.07           O  
ATOM    767  N   VAL B 105      10.101  21.307  31.090  1.00 88.11           N  
ATOM    768  CA  VAL B 105       9.251  21.251  32.274  1.00 88.11           C  
ATOM    769  C   VAL B 105       8.104  20.270  32.041  1.00 88.11           C  
ATOM    770  CB  VAL B 105       8.695  22.645  32.640  1.00 88.11           C  
ATOM    771  O   VAL B 105       7.382  20.375  31.047  1.00 88.11           O  
ATOM    772  CG1 VAL B 105       7.735  22.549  33.825  1.00 88.11           C  
ATOM    773  CG2 VAL B 105       9.838  23.610  32.951  1.00 88.11           C  
ATOM    774  N   GLU B 106       7.957  19.330  32.970  1.00 78.82           N  
ATOM    775  CA  GLU B 106       6.956  18.276  32.834  1.00 78.82           C  
ATOM    776  C   GLU B 106       5.559  18.863  32.648  1.00 78.82           C  
ATOM    777  CB  GLU B 106       6.980  17.350  34.052  1.00 78.82           C  
ATOM    778  O   GLU B 106       5.129  19.714  33.430  1.00 78.82           O  
ATOM    779  CG  GLU B 106       6.197  16.059  33.859  1.00 78.82           C  
ATOM    780  CD  GLU B 106       6.393  15.063  34.991  1.00 78.82           C  
ATOM    781  OE1 GLU B 106       5.870  13.930  34.900  1.00 78.82           O  
ATOM    782  OE2 GLU B 106       7.075  15.420  35.978  1.00 78.82           O  
ATOM    783  N   GLY B 107       4.869  18.450  31.609  1.00 84.95           N  
ATOM    784  CA  GLY B 107       3.494  18.851  31.357  1.00 84.95           C  
ATOM    785  C   GLY B 107       3.383  20.096  30.497  1.00 84.95           C  
ATOM    786  O   GLY B 107       2.290  20.456  30.054  1.00 84.95           O  
ATOM    787  N   SER B 108       4.537  20.722  30.225  1.00 92.25           N  
ATOM    788  CA  SER B 108       4.524  21.977  29.481  1.00 92.25           C  
ATOM    789  C   SER B 108       4.075  21.761  28.040  1.00 92.25           C  
ATOM    790  CB  SER B 108       5.909  22.627  29.500  1.00 92.25           C  
ATOM    791  O   SER B 108       3.536  22.672  27.409  1.00 92.25           O  
ATOM    792  OG  SER B 108       6.867  21.786  28.882  1.00 92.25           O  
ATOM    793  N   GLU B 109       4.314  20.540  27.492  1.00 90.78           N  
ATOM    794  CA  GLU B 109       3.927  20.233  26.118  1.00 90.78           C  
ATOM    795  C   GLU B 109       2.421  20.014  26.005  1.00 90.78           C  
ATOM    796  CB  GLU B 109       4.678  19.000  25.610  1.00 90.78           C  
ATOM    797  O   GLU B 109       1.874  19.992  24.900  1.00 90.78           O  
ATOM    798  CG  GLU B 109       4.299  17.711  26.325  1.00 90.78           C  
ATOM    799  CD  GLU B 109       5.123  17.453  27.576  1.00 90.78           C  
ATOM    800  OE1 GLU B 109       5.204  16.285  28.019  1.00 90.78           O  
ATOM    801  OE2 GLU B 109       5.692  18.427  28.117  1.00 90.78           O  
ATOM    802  N   MET B 110       1.713  19.858  27.146  1.00 90.97           N  
ATOM    803  CA  MET B 110       0.298  19.497  27.179  1.00 90.97           C  
ATOM    804  C   MET B 110      -0.580  20.744  27.194  1.00 90.97           C  
ATOM    805  CB  MET B 110      -0.008  18.627  28.399  1.00 90.97           C  
ATOM    806  O   MET B 110      -1.808  20.643  27.163  1.00 90.97           O  
ATOM    807  CG  MET B 110       0.822  17.355  28.469  1.00 90.97           C  
ATOM    808  SD  MET B 110       0.317  16.117  27.212  1.00 90.97           S  
ATOM    809  CE  MET B 110       0.739  14.584  28.086  1.00 90.97           C  
ATOM    810  N   VAL B 111       0.009  21.921  27.256  1.00 96.55           N  
ATOM    811  CA  VAL B 111      -0.708  23.192  27.256  1.00 96.55           C  
ATOM    812  C   VAL B 111      -0.067  24.146  26.250  1.00 96.55           C  
ATOM    813  CB  VAL B 111      -0.727  23.833  28.661  1.00 96.55           C  
ATOM    814  O   VAL B 111       1.134  24.061  25.983  1.00 96.55           O  
ATOM    815  CG1 VAL B 111      -1.526  22.971  29.637  1.00 96.55           C  
ATOM    816  CG2 VAL B 111       0.697  24.043  29.171  1.00 96.55           C  
ATOM    817  N   PRO B 112      -0.871  25.049  25.716  1.00 98.38           N  
ATOM    818  CA  PRO B 112      -0.315  25.994  24.745  1.00 98.38           C  
ATOM    819  C   PRO B 112       0.831  26.824  25.319  1.00 98.38           C  
ATOM    820  CB  PRO B 112      -1.511  26.884  24.395  1.00 98.38           C  
ATOM    821  O   PRO B 112       0.734  27.323  26.443  1.00 98.38           O  
ATOM    822  CG  PRO B 112      -2.711  26.033  24.662  1.00 98.38           C  
ATOM    823  CD  PRO B 112      -2.428  25.174  25.861  1.00 98.38           C  
ATOM    824  N   GLY B 113       1.873  26.881  24.603  1.00 98.24           N  
ATOM    825  CA  GLY B 113       3.024  27.706  24.931  1.00 98.24           C  
ATOM    826  C   GLY B 113       3.488  28.571  23.774  1.00 98.24           C  
ATOM    827  O   GLY B 113       3.373  28.176  22.612  1.00 98.24           O  
ATOM    828  N   LYS B 114       4.024  29.696  24.080  1.00 98.12           N  
ATOM    829  CA  LYS B 114       4.471  30.655  23.073  1.00 98.12           C  
ATOM    830  C   LYS B 114       5.822  30.249  22.490  1.00 98.12           C  
ATOM    831  CB  LYS B 114       4.560  32.059  23.672  1.00 98.12           C  
ATOM    832  O   LYS B 114       6.724  29.842  23.224  1.00 98.12           O  
ATOM    833  CG  LYS B 114       4.785  33.158  22.643  1.00 98.12           C  
ATOM    834  CD  LYS B 114       4.793  34.537  23.290  1.00 98.12           C  
ATOM    835  CE  LYS B 114       5.041  35.635  22.265  1.00 98.12           C  
ATOM    836  NZ  LYS B 114       5.014  36.992  22.889  1.00 98.12           N  
ATOM    837  N   VAL B 115       5.939  30.275  21.192  1.00 98.41           N  
ATOM    838  CA  VAL B 115       7.201  30.058  20.493  1.00 98.41           C  
ATOM    839  C   VAL B 115       7.979  31.369  20.409  1.00 98.41           C  
ATOM    840  CB  VAL B 115       6.974  29.481  19.077  1.00 98.41           C  
ATOM    841  O   VAL B 115       7.434  32.396  19.998  1.00 98.41           O  
ATOM    842  CG1 VAL B 115       8.307  29.272  18.359  1.00 98.41           C  
ATOM    843  CG2 VAL B 115       6.194  28.170  19.154  1.00 98.41           C  
ATOM    844  N   GLU B 116       9.176  31.331  20.826  1.00 97.09           N  
ATOM    845  CA  GLU B 116       9.999  32.536  20.816  1.00 97.09           C  
ATOM    846  C   GLU B 116      10.428  32.900  19.397  1.00 97.09           C  
ATOM    847  CB  GLU B 116      11.231  32.354  21.707  1.00 97.09           C  
ATOM    848  O   GLU B 116      11.383  32.330  18.866  1.00 97.09           O  
ATOM    849  CG  GLU B 116      10.934  32.459  23.196  1.00 97.09           C  
ATOM    850  CD  GLU B 116      12.177  32.349  24.064  1.00 97.09           C  
ATOM    851  OE1 GLU B 116      12.067  32.500  25.302  1.00 97.09           O  
ATOM    852  OE2 GLU B 116      13.269  32.111  23.502  1.00 97.09           O  
ATOM    853  N   LEU B 117       9.748  33.788  18.797  1.00 95.15           N  
ATOM    854  CA  LEU B 117      10.002  34.339  17.470  1.00 95.15           C  
ATOM    855  C   LEU B 117       9.672  35.827  17.428  1.00 95.15           C  
ATOM    856  CB  LEU B 117       9.184  33.592  16.414  1.00 95.15           C  
ATOM    857  O   LEU B 117       8.513  36.215  17.594  1.00 95.15           O  
ATOM    858  CG  LEU B 117       9.564  33.850  14.955  1.00 95.15           C  
ATOM    859  CD1 LEU B 117      10.963  33.313  14.669  1.00 95.15           C  
ATOM    860  CD2 LEU B 117       8.542  33.218  14.016  1.00 95.15           C  
ATOM    861  N   GLN B 118      10.644  36.714  17.306  1.00 90.99           N  
ATOM    862  CA  GLN B 118      10.515  38.164  17.408  1.00 90.99           C  
ATOM    863  C   GLN B 118       9.736  38.732  16.225  1.00 90.99           C  
ATOM    864  CB  GLN B 118      11.893  38.822  17.493  1.00 90.99           C  
ATOM    865  O   GLN B 118       9.047  39.746  16.358  1.00 90.99           O  
ATOM    866  CG  GLN B 118      12.649  38.503  18.776  1.00 90.99           C  
ATOM    867  CD  GLN B 118      13.936  39.295  18.911  1.00 90.99           C  
ATOM    868  NE2 GLN B 118      14.610  39.141  20.046  1.00 90.99           N  
ATOM    869  OE1 GLN B 118      14.321  40.039  18.004  1.00 90.99           O  
ATOM    870  N   GLU B 119       9.641  38.149  15.177  1.00 92.48           N  
ATOM    871  CA  GLU B 119       9.011  38.624  13.948  1.00 92.48           C  
ATOM    872  C   GLU B 119       7.497  38.440  13.996  1.00 92.48           C  
ATOM    873  CB  GLU B 119       9.591  37.898  12.731  1.00 92.48           C  
ATOM    874  O   GLU B 119       6.999  37.527  14.658  1.00 92.48           O  
ATOM    875  CG  GLU B 119      11.102  38.025  12.602  1.00 92.48           C  
ATOM    876  CD  GLU B 119      11.565  39.449  12.337  1.00 92.48           C  
ATOM    877  OE1 GLU B 119      12.754  39.756  12.580  1.00 92.48           O  
ATOM    878  OE2 GLU B 119      10.731  40.264  11.884  1.00 92.48           O  
ATOM    879  N   LYS B 120       6.787  39.282  13.316  1.00 96.32           N  
ATOM    880  CA  LYS B 120       5.342  39.130  13.169  1.00 96.32           C  
ATOM    881  C   LYS B 120       5.005  38.075  12.119  1.00 96.32           C  
ATOM    882  CB  LYS B 120       4.696  40.465  12.798  1.00 96.32           C  
ATOM    883  O   LYS B 120       5.352  38.227  10.946  1.00 96.32           O  
ATOM    884  CG  LYS B 120       3.175  40.431  12.772  1.00 96.32           C  
ATOM    885  CD  LYS B 120       2.590  41.809  12.491  1.00 96.32           C  
ATOM    886  CE  LYS B 120       1.068  41.775  12.465  1.00 96.32           C  
ATOM    887  NZ  LYS B 120       0.488  43.128  12.208  1.00 96.32           N  
ATOM    888  N   VAL B 121       4.246  37.080  12.520  1.00 98.11           N  
ATOM    889  CA  VAL B 121       3.922  35.946  11.660  1.00 98.11           C  
ATOM    890  C   VAL B 121       2.537  36.140  11.048  1.00 98.11           C  
ATOM    891  CB  VAL B 121       3.980  34.611  12.436  1.00 98.11           C  
ATOM    892  O   VAL B 121       1.618  36.621  11.716  1.00 98.11           O  
ATOM    893  CG1 VAL B 121       3.481  33.459  11.565  1.00 98.11           C  
ATOM    894  CG2 VAL B 121       5.402  34.339  12.924  1.00 98.11           C  
ATOM    895  N   VAL B 122       2.338  35.709   9.770  1.00 98.18           N  
ATOM    896  CA  VAL B 122       1.056  35.922   9.106  1.00 98.18           C  
ATOM    897  C   VAL B 122       0.458  34.579   8.693  1.00 98.18           C  
ATOM    898  CB  VAL B 122       1.201  36.842   7.874  1.00 98.18           C  
ATOM    899  O   VAL B 122      -0.721  34.498   8.341  1.00 98.18           O  
ATOM    900  CG1 VAL B 122       1.572  38.262   8.301  1.00 98.18           C  
ATOM    901  CG2 VAL B 122       2.244  36.282   6.909  1.00 98.18           C  
ATOM    902  N   GLN B 123       1.256  33.519   8.726  1.00 98.68           N  
ATOM    903  CA  GLN B 123       0.761  32.193   8.373  1.00 98.68           C  
ATOM    904  C   GLN B 123       1.612  31.100   9.015  1.00 98.68           C  
ATOM    905  CB  GLN B 123       0.736  32.015   6.855  1.00 98.68           C  
ATOM    906  O   GLN B 123       2.829  31.250   9.145  1.00 98.68           O  
ATOM    907  CG  GLN B 123       0.086  30.716   6.398  1.00 98.68           C  
ATOM    908  CD  GLN B 123       0.122  30.539   4.892  1.00 98.68           C  
ATOM    909  NE2 GLN B 123      -0.968  30.027   4.329  1.00 98.68           N  
ATOM    910  OE1 GLN B 123       1.120  30.860   4.239  1.00 98.68           O  
ATOM    911  N   VAL B 124       0.984  29.963   9.403  1.00 98.78           N  
ATOM    912  CA  VAL B 124       1.695  28.798   9.918  1.00 98.78           C  
ATOM    913  C   VAL B 124       1.222  27.540   9.193  1.00 98.78           C  
ATOM    914  CB  VAL B 124       1.497  28.640  11.443  1.00 98.78           C  
ATOM    915  O   VAL B 124       0.100  27.495   8.682  1.00 98.78           O  
ATOM    916  CG1 VAL B 124       2.149  29.799  12.195  1.00 98.78           C  
ATOM    917  CG2 VAL B 124       0.010  28.549  11.780  1.00 98.78           C  
ATOM    918  N   SER B 125       2.008  26.543   9.070  1.00 98.58           N  
ATOM    919  CA  SER B 125       1.666  25.211   8.584  1.00 98.58           C  
ATOM    920  C   SER B 125       2.320  24.127   9.435  1.00 98.58           C  
ATOM    921  CB  SER B 125       2.089  25.048   7.123  1.00 98.58           C  
ATOM    922  O   SER B 125       3.322  24.379  10.108  1.00 98.58           O  
ATOM    923  OG  SER B 125       3.502  25.023   7.008  1.00 98.58           O  
ATOM    924  N   ALA B 126       1.718  22.915   9.425  1.00 98.38           N  
ATOM    925  CA  ALA B 126       2.223  21.840  10.276  1.00 98.38           C  
ATOM    926  C   ALA B 126       2.292  20.522   9.512  1.00 98.38           C  
ATOM    927  CB  ALA B 126       1.346  21.688  11.516  1.00 98.38           C  
ATOM    928  O   ALA B 126       1.332  20.135   8.840  1.00 98.38           O  
ATOM    929  N   GLY B 127       3.386  19.875   9.540  1.00 96.65           N  
ATOM    930  CA  GLY B 127       3.559  18.521   9.037  1.00 96.65           C  
ATOM    931  C   GLY B 127       3.480  17.467  10.125  1.00 96.65           C  
ATOM    932  O   GLY B 127       2.872  17.693  11.173  1.00 96.65           O  
ATOM    933  N   ASP B 128       4.050  16.297   9.876  1.00 90.42           N  
ATOM    934  CA  ASP B 128       4.026  15.217  10.858  1.00 90.42           C  
ATOM    935  C   ASP B 128       4.880  15.563  12.076  1.00 90.42           C  
ATOM    936  CB  ASP B 128       4.513  13.910  10.229  1.00 90.42           C  
ATOM    937  O   ASP B 128       4.403  15.504  13.211  1.00 90.42           O  
ATOM    938  CG  ASP B 128       4.126  12.683  11.037  1.00 90.42           C  
ATOM    939  OD1 ASP B 128       3.044  12.681  11.662  1.00 90.42           O  
ATOM    940  OD2 ASP B 128       4.912  11.712  11.051  1.00 90.42           O  
ATOM    941  N   SER B 129       6.138  16.086  11.841  1.00 90.52           N  
ATOM    942  CA  SER B 129       7.039  16.380  12.951  1.00 90.52           C  
ATOM    943  C   SER B 129       7.729  17.727  12.760  1.00 90.52           C  
ATOM    944  CB  SER B 129       8.089  15.277  13.096  1.00 90.52           C  
ATOM    945  O   SER B 129       8.856  17.923  13.218  1.00 90.52           O  
ATOM    946  OG  SER B 129       7.474  14.034  13.388  1.00 90.52           O  
ATOM    947  N   HIS B 130       7.081  18.636  11.896  1.00 98.10           N  
ATOM    948  CA  HIS B 130       7.664  19.957  11.693  1.00 98.10           C  
ATOM    949  C   HIS B 130       6.587  21.036  11.656  1.00 98.10           C  
ATOM    950  CB  HIS B 130       8.483  19.989  10.402  1.00 98.10           C  
ATOM    951  O   HIS B 130       5.406  20.734  11.465  1.00 98.10           O  
ATOM    952  CG  HIS B 130       7.648  19.989   9.161  1.00 98.10           C  
ATOM    953  CD2 HIS B 130       7.263  21.001   8.349  1.00 98.10           C  
ATOM    954  ND1 HIS B 130       7.102  18.840   8.631  1.00 98.10           N  
ATOM    955  CE1 HIS B 130       6.417  19.146   7.542  1.00 98.10           C  
ATOM    956  NE2 HIS B 130       6.498  20.452   7.349  1.00 98.10           N  
ATOM    957  N   THR B 131       6.991  22.263  11.870  1.00 98.70           N  
ATOM    958  CA  THR B 131       6.150  23.452  11.790  1.00 98.70           C  
ATOM    959  C   THR B 131       6.844  24.554  10.996  1.00 98.70           C  
ATOM    960  CB  THR B 131       5.788  23.975  13.193  1.00 98.70           C  
ATOM    961  O   THR B 131       8.065  24.705  11.071  1.00 98.70           O  
ATOM    962  CG2 THR B 131       5.015  25.287  13.108  1.00 98.70           C  
ATOM    963  OG1 THR B 131       4.982  23.001  13.867  1.00 98.70           O  
ATOM    964  N   ALA B 132       6.077  25.227  10.185  1.00 98.88           N  
ATOM    965  CA  ALA B 132       6.597  26.370   9.438  1.00 98.88           C  
ATOM    966  C   ALA B 132       5.814  27.639   9.762  1.00 98.88           C  
ATOM    967  CB  ALA B 132       6.554  26.090   7.938  1.00 98.88           C  
ATOM    968  O   ALA B 132       4.601  27.589   9.979  1.00 98.88           O  
ATOM    969  N   ALA B 133       6.506  28.765   9.837  1.00 98.87           N  
ATOM    970  CA  ALA B 133       5.900  30.069  10.092  1.00 98.87           C  
ATOM    971  C   ALA B 133       6.345  31.094   9.053  1.00 98.87           C  
ATOM    972  CB  ALA B 133       6.251  30.554  11.497  1.00 98.87           C  
ATOM    973  O   ALA B 133       7.540  31.235   8.783  1.00 98.87           O  
ATOM    974  N   LEU B 134       5.419  31.758   8.472  1.00 98.79           N  
ATOM    975  CA  LEU B 134       5.667  32.793   7.473  1.00 98.79           C  
ATOM    976  C   LEU B 134       5.477  34.182   8.071  1.00 98.79           C  
ATOM    977  CB  LEU B 134       4.737  32.610   6.270  1.00 98.79           C  
ATOM    978  O   LEU B 134       4.411  34.491   8.608  1.00 98.79           O  
ATOM    979  CG  LEU B 134       4.780  33.709   5.208  1.00 98.79           C  
ATOM    980  CD1 LEU B 134       6.164  33.775   4.569  1.00 98.79           C  
ATOM    981  CD2 LEU B 134       3.708  33.473   4.150  1.00 98.79           C  
ATOM    982  N   THR B 135       6.491  35.028   7.993  1.00 98.06           N  
ATOM    983  CA  THR B 135       6.445  36.369   8.565  1.00 98.06           C  
ATOM    984  C   THR B 135       5.820  37.355   7.582  1.00 98.06           C  
ATOM    985  CB  THR B 135       7.852  36.856   8.959  1.00 98.06           C  
ATOM    986  O   THR B 135       5.671  37.048   6.398  1.00 98.06           O  
ATOM    987  CG2 THR B 135       8.523  35.880   9.920  1.00 98.06           C  
ATOM    988  OG1 THR B 135       8.657  36.978   7.780  1.00 98.06           O  
ATOM    989  N   ASP B 136       5.455  38.485   8.031  1.00 96.00           N  
ATOM    990  CA  ASP B 136       4.752  39.490   7.240  1.00 96.00           C  
ATOM    991  C   ASP B 136       5.670  40.097   6.182  1.00 96.00           C  
ATOM    992  CB  ASP B 136       4.191  40.590   8.143  1.00 96.00           C  
ATOM    993  O   ASP B 136       5.199  40.691   5.210  1.00 96.00           O  
ATOM    994  CG  ASP B 136       5.268  41.322   8.925  1.00 96.00           C  
ATOM    995  OD1 ASP B 136       6.415  40.829   8.990  1.00 96.00           O  
ATOM    996  OD2 ASP B 136       4.967  42.399   9.483  1.00 96.00           O  
ATOM    997  N   ASP B 137       6.986  39.896   6.302  1.00 95.53           N  
ATOM    998  CA  ASP B 137       7.925  40.410   5.310  1.00 95.53           C  
ATOM    999  C   ASP B 137       8.372  39.306   4.353  1.00 95.53           C  
ATOM   1000  CB  ASP B 137       9.142  41.035   5.996  1.00 95.53           C  
ATOM   1001  O   ASP B 137       9.327  39.485   3.594  1.00 95.53           O  
ATOM   1002  CG  ASP B 137       9.924  40.041   6.837  1.00 95.53           C  
ATOM   1003  OD1 ASP B 137       9.462  38.893   7.012  1.00 95.53           O  
ATOM   1004  OD2 ASP B 137      11.011  40.411   7.332  1.00 95.53           O  
ATOM   1005  N   GLY B 138       7.857  38.131   4.460  1.00 97.07           N  
ATOM   1006  CA  GLY B 138       8.054  37.100   3.453  1.00 97.07           C  
ATOM   1007  C   GLY B 138       9.127  36.096   3.828  1.00 97.07           C  
ATOM   1008  O   GLY B 138       9.555  35.296   2.994  1.00 97.07           O  
ATOM   1009  N   ARG B 139       9.658  36.083   5.030  1.00 97.65           N  
ATOM   1010  CA  ARG B 139      10.626  35.096   5.498  1.00 97.65           C  
ATOM   1011  C   ARG B 139       9.923  33.879   6.090  1.00 97.65           C  
ATOM   1012  CB  ARG B 139      11.566  35.714   6.535  1.00 97.65           C  
ATOM   1013  O   ARG B 139       8.828  33.995   6.643  1.00 97.65           O  
ATOM   1014  CG  ARG B 139      12.499  36.772   5.968  1.00 97.65           C  
ATOM   1015  CD  ARG B 139      13.414  37.349   7.038  1.00 97.65           C  
ATOM   1016  NE  ARG B 139      12.672  38.151   8.008  1.00 97.65           N  
ATOM   1017  NH1 ARG B 139      14.330  38.114   9.617  1.00 97.65           N  
ATOM   1018  NH2 ARG B 139      12.366  39.228  10.013  1.00 97.65           N  
ATOM   1019  CZ  ARG B 139      13.124  38.496   9.210  1.00 97.65           C  
ATOM   1020  N   VAL B 140      10.556  32.732   5.990  1.00 98.58           N  
ATOM   1021  CA  VAL B 140       9.978  31.495   6.502  1.00 98.58           C  
ATOM   1022  C   VAL B 140      10.868  30.925   7.605  1.00 98.58           C  
ATOM   1023  CB  VAL B 140       9.785  30.450   5.380  1.00 98.58           C  
ATOM   1024  O   VAL B 140      12.090  30.863   7.454  1.00 98.58           O  
ATOM   1025  CG1 VAL B 140       9.228  29.146   5.946  1.00 98.58           C  
ATOM   1026  CG2 VAL B 140       8.865  31.001   4.292  1.00 98.58           C  
ATOM   1027  N   PHE B 141      10.303  30.630   8.708  1.00 98.75           N  
ATOM   1028  CA  PHE B 141      10.977  29.941   9.802  1.00 98.75           C  
ATOM   1029  C   PHE B 141      10.468  28.511   9.937  1.00 98.75           C  
ATOM   1030  CB  PHE B 141      10.776  30.696  11.120  1.00 98.75           C  
ATOM   1031  O   PHE B 141       9.274  28.253   9.775  1.00 98.75           O  
ATOM   1032  CG  PHE B 141      11.507  32.010  11.185  1.00 98.75           C  
ATOM   1033  CD1 PHE B 141      12.731  32.109  11.835  1.00 98.75           C  
ATOM   1034  CD2 PHE B 141      10.970  33.146  10.595  1.00 98.75           C  
ATOM   1035  CE1 PHE B 141      13.409  33.323  11.897  1.00 98.75           C  
ATOM   1036  CE2 PHE B 141      11.642  34.364  10.652  1.00 98.75           C  
ATOM   1037  CZ  PHE B 141      12.861  34.450  11.304  1.00 98.75           C  
ATOM   1038  N   LEU B 142      11.362  27.619  10.172  1.00 98.51           N  
ATOM   1039  CA  LEU B 142      11.056  26.193  10.211  1.00 98.51           C  
ATOM   1040  C   LEU B 142      11.661  25.541  11.450  1.00 98.51           C  
ATOM   1041  CB  LEU B 142      11.575  25.498   8.950  1.00 98.51           C  
ATOM   1042  O   LEU B 142      12.765  25.898  11.868  1.00 98.51           O  
ATOM   1043  CG  LEU B 142      11.129  24.050   8.741  1.00 98.51           C  
ATOM   1044  CD1 LEU B 142       9.615  23.981   8.567  1.00 98.51           C  
ATOM   1045  CD2 LEU B 142      11.839  23.440   7.537  1.00 98.51           C  
ATOM   1046  N   TRP B 143      10.952  24.633  12.118  1.00 98.77           N  
ATOM   1047  CA  TRP B 143      11.493  23.836  13.214  1.00 98.77           C  
ATOM   1048  C   TRP B 143      10.911  22.426  13.201  1.00 98.77           C  
ATOM   1049  CB  TRP B 143      11.206  24.507  14.560  1.00 98.77           C  
ATOM   1050  O   TRP B 143       9.911  22.167  12.527  1.00 98.77           O  
ATOM   1051  CG  TRP B 143       9.754  24.786  14.805  1.00 98.77           C  
ATOM   1052  CD1 TRP B 143       8.855  23.976  15.442  1.00 98.77           C  
ATOM   1053  CD2 TRP B 143       9.030  25.956  14.411  1.00 98.77           C  
ATOM   1054  CE2 TRP B 143       7.696  25.788  14.843  1.00 98.77           C  
ATOM   1055  CE3 TRP B 143       9.382  27.132  13.734  1.00 98.77           C  
ATOM   1056  NE1 TRP B 143       7.616  24.573  15.468  1.00 98.77           N  
ATOM   1057  CH2 TRP B 143       7.082  27.894  13.955  1.00 98.77           C  
ATOM   1058  CZ2 TRP B 143       6.712  26.754  14.620  1.00 98.77           C  
ATOM   1059  CZ3 TRP B 143       8.400  28.092  13.513  1.00 98.77           C  
ATOM   1060  N   GLY B 144      11.565  21.464  13.876  1.00 97.75           N  
ATOM   1061  CA  GLY B 144      11.194  20.058  13.839  1.00 97.75           C  
ATOM   1062  C   GLY B 144      12.137  19.215  13.002  1.00 97.75           C  
ATOM   1063  O   GLY B 144      13.352  19.420  13.030  1.00 97.75           O  
ATOM   1064  N   SER B 145      11.533  18.205  12.324  1.00 92.57           N  
ATOM   1065  CA  SER B 145      12.348  17.312  11.507  1.00 92.57           C  
ATOM   1066  C   SER B 145      11.527  16.687  10.384  1.00 92.57           C  
ATOM   1067  CB  SER B 145      12.969  16.212  12.369  1.00 92.57           C  
ATOM   1068  O   SER B 145      10.303  16.582  10.488  1.00 92.57           O  
ATOM   1069  OG  SER B 145      11.965  15.368  12.907  1.00 92.57           O  
ATOM   1070  N   PHE B 146      12.178  16.372   9.290  1.00 92.84           N  
ATOM   1071  CA  PHE B 146      11.608  15.564   8.218  1.00 92.84           C  
ATOM   1072  C   PHE B 146      12.057  14.113   8.337  1.00 92.84           C  
ATOM   1073  CB  PHE B 146      12.004  16.127   6.850  1.00 92.84           C  
ATOM   1074  O   PHE B 146      13.179  13.838   8.766  1.00 92.84           O  
ATOM   1075  CG  PHE B 146      11.435  17.491   6.566  1.00 92.84           C  
ATOM   1076  CD1 PHE B 146      10.066  17.717   6.640  1.00 92.84           C  
ATOM   1077  CD2 PHE B 146      12.270  18.547   6.226  1.00 92.84           C  
ATOM   1078  CE1 PHE B 146       9.537  18.979   6.377  1.00 92.84           C  
ATOM   1079  CE2 PHE B 146      11.749  19.811   5.962  1.00 92.84           C  
ATOM   1080  CZ  PHE B 146      10.382  20.024   6.038  1.00 92.84           C  
ATOM   1081  N   ARG B 147      11.144  13.213   7.905  1.00 80.25           N  
ATOM   1082  CA  ARG B 147      11.465  11.790   7.949  1.00 80.25           C  
ATOM   1083  C   ARG B 147      11.154  11.117   6.616  1.00 80.25           C  
ATOM   1084  CB  ARG B 147      10.694  11.099   9.076  1.00 80.25           C  
ATOM   1085  O   ARG B 147      10.293  11.583   5.866  1.00 80.25           O  
ATOM   1086  CG  ARG B 147      11.068  11.588  10.467  1.00 80.25           C  
ATOM   1087  CD  ARG B 147      10.199  10.950  11.541  1.00 80.25           C  
ATOM   1088  NE  ARG B 147      10.437  11.547  12.852  1.00 80.25           N  
ATOM   1089  NH1 ARG B 147      11.562   9.721  13.710  1.00 80.25           N  
ATOM   1090  NH2 ARG B 147      11.239  11.585  15.004  1.00 80.25           N  
ATOM   1091  CZ  ARG B 147      11.079  10.949  13.852  1.00 80.25           C  
ATOM   1092  N   ASP B 148      11.888  10.147   6.352  1.00 72.89           N  
ATOM   1093  CA  ASP B 148      11.502   9.217   5.296  1.00 72.89           C  
ATOM   1094  C   ASP B 148      11.203   7.832   5.865  1.00 72.89           C  
ATOM   1095  CB  ASP B 148      12.601   9.123   4.235  1.00 72.89           C  
ATOM   1096  O   ASP B 148      10.958   7.688   7.065  1.00 72.89           O  
ATOM   1097  CG  ASP B 148      13.881   8.497   4.760  1.00 72.89           C  
ATOM   1098  OD1 ASP B 148      13.867   7.921   5.870  1.00 72.89           O  
ATOM   1099  OD2 ASP B 148      14.912   8.582   4.060  1.00 72.89           O  
ATOM   1100  N   ASN B 149      11.115   6.777   5.055  1.00 51.46           N  
ATOM   1101  CA  ASN B 149      10.732   5.441   5.497  1.00 51.46           C  
ATOM   1102  C   ASN B 149      11.816   4.805   6.362  1.00 51.46           C  
ATOM   1103  CB  ASN B 149      10.418   4.546   4.296  1.00 51.46           C  
ATOM   1104  O   ASN B 149      11.577   3.789   7.019  1.00 51.46           O  
ATOM   1105  CG  ASN B 149       9.098   4.894   3.638  1.00 51.46           C  
ATOM   1106  ND2 ASN B 149       8.937   4.493   2.382  1.00 51.46           N  
ATOM   1107  OD1 ASN B 149       8.230   5.520   4.252  1.00 51.46           O  
ATOM   1108  N   ASN B 150      13.048   5.424   6.393  1.00 51.57           N  
ATOM   1109  CA  ASN B 150      14.167   4.897   7.167  1.00 51.57           C  
ATOM   1110  C   ASN B 150      14.431   5.736   8.414  1.00 51.57           C  
ATOM   1111  CB  ASN B 150      15.428   4.819   6.303  1.00 51.57           C  
ATOM   1112  O   ASN B 150      15.416   5.513   9.121  1.00 51.57           O  
ATOM   1113  CG  ASN B 150      15.295   3.827   5.165  1.00 51.57           C  
ATOM   1114  ND2 ASN B 150      15.634   4.262   3.957  1.00 51.57           N  
ATOM   1115  OD1 ASN B 150      14.891   2.680   5.369  1.00 51.57           O  
ATOM   1116  N   GLY B 151      13.595   6.754   8.693  1.00 66.23           N  
ATOM   1117  CA  GLY B 151      13.760   7.586   9.874  1.00 66.23           C  
ATOM   1118  C   GLY B 151      14.015   9.045   9.547  1.00 66.23           C  
ATOM   1119  O   GLY B 151      13.688   9.507   8.452  1.00 66.23           O  
ATOM   1120  N   VAL B 152      14.593   9.770  10.507  1.00 77.61           N  
ATOM   1121  CA  VAL B 152      14.818  11.208  10.405  1.00 77.61           C  
ATOM   1122  C   VAL B 152      15.876  11.491   9.341  1.00 77.61           C  
ATOM   1123  CB  VAL B 152      15.249  11.813  11.759  1.00 77.61           C  
ATOM   1124  O   VAL B 152      16.925  10.843   9.311  1.00 77.61           O  
ATOM   1125  CG1 VAL B 152      15.645  13.279  11.595  1.00 77.61           C  
ATOM   1126  CG2 VAL B 152      14.128  11.671  12.787  1.00 77.61           C  
ATOM   1127  N   ILE B 153      15.637  12.360   8.416  1.00 85.72           N  
ATOM   1128  CA  ILE B 153      16.591  12.714   7.371  1.00 85.72           C  
ATOM   1129  C   ILE B 153      17.141  14.115   7.627  1.00 85.72           C  
ATOM   1130  CB  ILE B 153      15.947  12.639   5.969  1.00 85.72           C  
ATOM   1131  O   ILE B 153      18.078  14.554   6.955  1.00 85.72           O  
ATOM   1132  CG1 ILE B 153      14.773  13.619   5.867  1.00 85.72           C  
ATOM   1133  CG2 ILE B 153      15.495  11.209   5.658  1.00 85.72           C  
ATOM   1134  CD1 ILE B 153      14.218  13.777   4.458  1.00 85.72           C  
ATOM   1135  N   GLY B 154      16.545  14.806   8.613  1.00 91.63           N  
ATOM   1136  CA  GLY B 154      16.978  16.151   8.958  1.00 91.63           C  
ATOM   1137  C   GLY B 154      15.914  17.203   8.707  1.00 91.63           C  
ATOM   1138  O   GLY B 154      14.726  16.886   8.630  1.00 91.63           O  
ATOM   1139  N   LEU B 155      16.221  18.463   8.723  1.00 96.88           N  
ATOM   1140  CA  LEU B 155      15.335  19.588   8.448  1.00 96.88           C  
ATOM   1141  C   LEU B 155      15.928  20.498   7.378  1.00 96.88           C  
ATOM   1142  CB  LEU B 155      15.071  20.388   9.726  1.00 96.88           C  
ATOM   1143  O   LEU B 155      15.613  20.359   6.194  1.00 96.88           O  
ATOM   1144  CG  LEU B 155      14.000  21.476   9.636  1.00 96.88           C  
ATOM   1145  CD1 LEU B 155      12.622  20.849   9.450  1.00 96.88           C  
ATOM   1146  CD2 LEU B 155      14.028  22.359  10.879  1.00 96.88           C  
ATOM   1147  N   LEU B 156      16.894  21.314   7.722  1.00 96.48           N  
ATOM   1148  CA  LEU B 156      17.600  22.150   6.758  1.00 96.48           C  
ATOM   1149  C   LEU B 156      19.014  21.631   6.521  1.00 96.48           C  
ATOM   1150  CB  LEU B 156      17.651  23.601   7.242  1.00 96.48           C  
ATOM   1151  O   LEU B 156      19.649  21.979   5.523  1.00 96.48           O  
ATOM   1152  CG  LEU B 156      16.311  24.335   7.325  1.00 96.48           C  
ATOM   1153  CD1 LEU B 156      16.505  25.725   7.923  1.00 96.48           C  
ATOM   1154  CD2 LEU B 156      15.664  24.425   5.948  1.00 96.48           C  
ATOM   1155  N   GLU B 157      19.428  20.695   7.404  1.00 93.72           N  
ATOM   1156  CA  GLU B 157      20.692  19.970   7.312  1.00 93.72           C  
ATOM   1157  C   GLU B 157      20.487  18.473   7.528  1.00 93.72           C  
ATOM   1158  CB  GLU B 157      21.700  20.515   8.326  1.00 93.72           C  
ATOM   1159  O   GLU B 157      19.626  18.066   8.311  1.00 93.72           O  
ATOM   1160  CG  GLU B 157      22.072  21.973   8.101  1.00 93.72           C  
ATOM   1161  CD  GLU B 157      23.036  22.515   9.145  1.00 93.72           C  
ATOM   1162  OE1 GLU B 157      22.807  23.634   9.659  1.00 93.72           O  
ATOM   1163  OE2 GLU B 157      24.027  21.816   9.451  1.00 93.72           O  
ATOM   1164  N   PRO B 158      21.367  17.678   6.866  1.00 88.08           N  
ATOM   1165  CA  PRO B 158      21.201  16.227   6.978  1.00 88.08           C  
ATOM   1166  C   PRO B 158      21.287  15.732   8.420  1.00 88.08           C  
ATOM   1167  CB  PRO B 158      22.357  15.674   6.141  1.00 88.08           C  
ATOM   1168  O   PRO B 158      22.198  16.118   9.156  1.00 88.08           O  
ATOM   1169  CG  PRO B 158      22.647  16.742   5.137  1.00 88.08           C  
ATOM   1170  CD  PRO B 158      22.443  18.079   5.790  1.00 88.08           C  
ATOM   1171  N   MET B 159      20.326  14.971   8.872  1.00 83.24           N  
ATOM   1172  CA  MET B 159      20.263  14.232  10.130  1.00 83.24           C  
ATOM   1173  C   MET B 159      20.201  15.186  11.318  1.00 83.24           C  
ATOM   1174  CB  MET B 159      21.470  13.302  10.268  1.00 83.24           C  
ATOM   1175  O   MET B 159      20.472  14.789  12.453  1.00 83.24           O  
ATOM   1176  CG  MET B 159      21.590  12.283   9.147  1.00 83.24           C  
ATOM   1177  SD  MET B 159      20.101  11.221   9.000  1.00 83.24           S  
ATOM   1178  CE  MET B 159      20.404  10.055  10.357  1.00 83.24           C  
ATOM   1179  N   LYS B 160      19.924  16.442  11.013  1.00 89.20           N  
ATOM   1180  CA  LYS B 160      19.835  17.421  12.092  1.00 89.20           C  
ATOM   1181  C   LYS B 160      18.421  17.983  12.211  1.00 89.20           C  
ATOM   1182  CB  LYS B 160      20.834  18.558  11.869  1.00 89.20           C  
ATOM   1183  O   LYS B 160      17.916  18.609  11.277  1.00 89.20           O  
ATOM   1184  CG  LYS B 160      22.253  18.231  12.307  1.00 89.20           C  
ATOM   1185  CD  LYS B 160      23.155  19.457  12.245  1.00 89.20           C  
ATOM   1186  CE  LYS B 160      24.592  19.115  12.615  1.00 89.20           C  
ATOM   1187  NZ  LYS B 160      25.488  20.306  12.515  1.00 89.20           N  
ATOM   1188  N   LYS B 161      17.807  17.840  13.325  1.00 91.51           N  
ATOM   1189  CA  LYS B 161      16.511  18.440  13.625  1.00 91.51           C  
ATOM   1190  C   LYS B 161      16.678  19.809  14.279  1.00 91.51           C  
ATOM   1191  CB  LYS B 161      15.692  17.522  14.534  1.00 91.51           C  
ATOM   1192  O   LYS B 161      17.798  20.227  14.581  1.00 91.51           O  
ATOM   1193  CG  LYS B 161      16.316  17.287  15.901  1.00 91.51           C  
ATOM   1194  CD  LYS B 161      15.528  16.263  16.707  1.00 91.51           C  
ATOM   1195  CE  LYS B 161      16.154  16.023  18.074  1.00 91.51           C  
ATOM   1196  NZ  LYS B 161      15.440  14.951  18.830  1.00 91.51           N  
ATOM   1197  N   SER B 162      15.635  20.515  14.518  1.00 97.18           N  
ATOM   1198  CA  SER B 162      15.686  21.788  15.228  1.00 97.18           C  
ATOM   1199  C   SER B 162      14.548  21.906  16.236  1.00 97.18           C  
ATOM   1200  CB  SER B 162      15.628  22.956  14.242  1.00 97.18           C  
ATOM   1201  O   SER B 162      13.379  21.737  15.882  1.00 97.18           O  
ATOM   1202  OG  SER B 162      15.710  24.195  14.924  1.00 97.18           O  
ATOM   1203  N   MET B 163      14.938  22.206  17.482  1.00 94.42           N  
ATOM   1204  CA  MET B 163      13.955  22.341  18.553  1.00 94.42           C  
ATOM   1205  C   MET B 163      13.449  23.777  18.650  1.00 94.42           C  
ATOM   1206  CB  MET B 163      14.554  21.907  19.892  1.00 94.42           C  
ATOM   1207  O   MET B 163      12.512  24.060  19.398  1.00 94.42           O  
ATOM   1208  CG  MET B 163      15.055  20.472  19.903  1.00 94.42           C  
ATOM   1209  SD  MET B 163      13.712  19.256  19.611  1.00 94.42           S  
ATOM   1210  CE  MET B 163      12.902  19.278  21.234  1.00 94.42           C  
ATOM   1211  N   VAL B 164      14.081  24.659  17.928  1.00 97.28           N  
ATOM   1212  CA  VAL B 164      13.717  26.072  17.911  1.00 97.28           C  
ATOM   1213  C   VAL B 164      13.597  26.557  16.468  1.00 97.28           C  
ATOM   1214  CB  VAL B 164      14.746  26.933  18.678  1.00 97.28           C  
ATOM   1215  O   VAL B 164      14.180  25.966  15.556  1.00 97.28           O  
ATOM   1216  CG1 VAL B 164      14.764  26.560  20.159  1.00 97.28           C  
ATOM   1217  CG2 VAL B 164      16.137  26.773  18.067  1.00 97.28           C  
ATOM   1218  N   PRO B 165      12.932  27.650  16.265  1.00 98.41           N  
ATOM   1219  CA  PRO B 165      12.751  28.159  14.903  1.00 98.41           C  
ATOM   1220  C   PRO B 165      14.069  28.548  14.238  1.00 98.41           C  
ATOM   1221  CB  PRO B 165      11.857  29.386  15.102  1.00 98.41           C  
ATOM   1222  O   PRO B 165      14.906  29.210  14.857  1.00 98.41           O  
ATOM   1223  CG  PRO B 165      11.111  29.114  16.368  1.00 98.41           C  
ATOM   1224  CD  PRO B 165      12.025  28.388  17.314  1.00 98.41           C  
ATOM   1225  N   VAL B 166      14.216  28.066  13.038  1.00 98.20           N  
ATOM   1226  CA  VAL B 166      15.366  28.422  12.213  1.00 98.20           C  
ATOM   1227  C   VAL B 166      14.889  29.003  10.884  1.00 98.20           C  
ATOM   1228  CB  VAL B 166      16.284  27.205  11.964  1.00 98.20           C  
ATOM   1229  O   VAL B 166      13.908  28.527  10.307  1.00 98.20           O  
ATOM   1230  CG1 VAL B 166      17.455  27.201  12.946  1.00 98.20           C  
ATOM   1231  CG2 VAL B 166      15.488  25.905  12.071  1.00 98.20           C  
ATOM   1232  N   GLN B 167      15.503  30.026  10.430  1.00 97.55           N  
ATOM   1233  CA  GLN B 167      15.091  30.702   9.204  1.00 97.55           C  
ATOM   1234  C   GLN B 167      15.530  29.920   7.970  1.00 97.55           C  
ATOM   1235  CB  GLN B 167      15.659  32.121   9.156  1.00 97.55           C  
ATOM   1236  O   GLN B 167      16.664  29.439   7.905  1.00 97.55           O  
ATOM   1237  CG  GLN B 167      15.203  32.926   7.946  1.00 97.55           C  
ATOM   1238  CD  GLN B 167      15.711  34.355   7.967  1.00 97.55           C  
ATOM   1239  NE2 GLN B 167      15.711  35.001   6.805  1.00 97.55           N  
ATOM   1240  OE1 GLN B 167      16.099  34.875   9.017  1.00 97.55           O  
ATOM   1241  N   VAL B 168      14.650  29.700   7.034  1.00 97.78           N  
ATOM   1242  CA  VAL B 168      14.965  29.128   5.730  1.00 97.78           C  
ATOM   1243  C   VAL B 168      15.635  30.181   4.851  1.00 97.78           C  
ATOM   1244  CB  VAL B 168      13.702  28.576   5.032  1.00 97.78           C  
ATOM   1245  O   VAL B 168      15.104  31.280   4.674  1.00 97.78           O  
ATOM   1246  CG1 VAL B 168      14.058  27.961   3.679  1.00 97.78           C  
ATOM   1247  CG2 VAL B 168      13.006  27.549   5.923  1.00 97.78           C  
ATOM   1248  N   GLN B 169      16.726  29.855   4.331  1.00 94.42           N  
ATOM   1249  CA  GLN B 169      17.467  30.815   3.521  1.00 94.42           C  
ATOM   1250  C   GLN B 169      16.944  30.845   2.087  1.00 94.42           C  
ATOM   1251  CB  GLN B 169      18.960  30.485   3.528  1.00 94.42           C  
ATOM   1252  O   GLN B 169      17.231  29.944   1.297  1.00 94.42           O  
ATOM   1253  CG  GLN B 169      19.609  30.600   4.901  1.00 94.42           C  
ATOM   1254  CD  GLN B 169      19.629  32.025   5.423  1.00 94.42           C  
ATOM   1255  NE2 GLN B 169      19.817  32.175   6.730  1.00 94.42           N  
ATOM   1256  OE1 GLN B 169      19.477  32.983   4.658  1.00 94.42           O  
ATOM   1257  N   LEU B 170      16.199  31.881   1.771  1.00 92.50           N  
ATOM   1258  CA  LEU B 170      15.667  32.128   0.436  1.00 92.50           C  
ATOM   1259  C   LEU B 170      15.749  33.610   0.084  1.00 92.50           C  
ATOM   1260  CB  LEU B 170      14.217  31.648   0.338  1.00 92.50           C  
ATOM   1261  O   LEU B 170      15.416  34.467   0.906  1.00 92.50           O  
ATOM   1262  CG  LEU B 170      13.794  31.034  -0.997  1.00 92.50           C  
ATOM   1263  CD1 LEU B 170      14.038  29.528  -0.989  1.00 92.50           C  
ATOM   1264  CD2 LEU B 170      12.329  31.342  -1.288  1.00 92.50           C  
ATOM   1265  N   ASP B 171      16.244  33.960  -1.084  1.00 89.44           N  
ATOM   1266  CA  ASP B 171      16.493  35.339  -1.492  1.00 89.44           C  
ATOM   1267  C   ASP B 171      15.222  35.991  -2.030  1.00 89.44           C  
ATOM   1268  CB  ASP B 171      17.600  35.395  -2.548  1.00 89.44           C  
ATOM   1269  O   ASP B 171      15.239  37.153  -2.441  1.00 89.44           O  
ATOM   1270  CG  ASP B 171      18.947  34.935  -2.020  1.00 89.44           C  
ATOM   1271  OD1 ASP B 171      19.225  35.120  -0.815  1.00 89.44           O  
ATOM   1272  OD2 ASP B 171      19.739  34.386  -2.816  1.00 89.44           O  
ATOM   1273  N   VAL B 172      14.172  35.369  -2.044  1.00 92.62           N  
ATOM   1274  CA  VAL B 172      12.916  35.899  -2.564  1.00 92.62           C  
ATOM   1275  C   VAL B 172      11.824  35.773  -1.504  1.00 92.62           C  
ATOM   1276  CB  VAL B 172      12.487  35.176  -3.860  1.00 92.62           C  
ATOM   1277  O   VAL B 172      11.791  34.798  -0.750  1.00 92.62           O  
ATOM   1278  CG1 VAL B 172      13.407  35.554  -5.019  1.00 92.62           C  
ATOM   1279  CG2 VAL B 172      12.481  33.663  -3.649  1.00 92.62           C  
ATOM   1280  N   PRO B 173      10.936  36.769  -1.428  1.00 96.83           N  
ATOM   1281  CA  PRO B 173       9.878  36.714  -0.417  1.00 96.83           C  
ATOM   1282  C   PRO B 173       8.837  35.635  -0.708  1.00 96.83           C  
ATOM   1283  CB  PRO B 173       9.251  38.109  -0.486  1.00 96.83           C  
ATOM   1284  O   PRO B 173       8.424  35.465  -1.858  1.00 96.83           O  
ATOM   1285  CG  PRO B 173       9.597  38.616  -1.849  1.00 96.83           C  
ATOM   1286  CD  PRO B 173      10.865  37.948  -2.299  1.00 96.83           C  
ATOM   1287  N   VAL B 174       8.372  34.983   0.304  1.00 98.25           N  
ATOM   1288  CA  VAL B 174       7.376  33.919   0.230  1.00 98.25           C  
ATOM   1289  C   VAL B 174       6.005  34.466   0.619  1.00 98.25           C  
ATOM   1290  CB  VAL B 174       7.751  32.726   1.138  1.00 98.25           C  
ATOM   1291  O   VAL B 174       5.894  35.291   1.529  1.00 98.25           O  
ATOM   1292  CG1 VAL B 174       6.614  31.707   1.188  1.00 98.25           C  
ATOM   1293  CG2 VAL B 174       9.040  32.069   0.650  1.00 98.25           C  
ATOM   1294  N   VAL B 175       4.979  34.021  -0.070  1.00 98.38           N  
ATOM   1295  CA  VAL B 175       3.653  34.554   0.224  1.00 98.38           C  
ATOM   1296  C   VAL B 175       2.774  33.456   0.819  1.00 98.38           C  
ATOM   1297  CB  VAL B 175       2.986  35.145  -1.038  1.00 98.38           C  
ATOM   1298  O   VAL B 175       1.733  33.740   1.415  1.00 98.38           O  
ATOM   1299  CG1 VAL B 175       3.740  36.384  -1.518  1.00 98.38           C  
ATOM   1300  CG2 VAL B 175       2.917  34.095  -2.146  1.00 98.38           C  
ATOM   1301  N   LYS B 176       3.160  32.167   0.648  1.00 98.58           N  
ATOM   1302  CA  LYS B 176       2.379  31.063   1.199  1.00 98.58           C  
ATOM   1303  C   LYS B 176       3.271  29.869   1.528  1.00 98.58           C  
ATOM   1304  CB  LYS B 176       1.281  30.642   0.221  1.00 98.58           C  
ATOM   1305  O   LYS B 176       4.217  29.573   0.794  1.00 98.58           O  
ATOM   1306  CG  LYS B 176       0.414  29.495   0.720  1.00 98.58           C  
ATOM   1307  CD  LYS B 176      -0.734  29.204  -0.237  1.00 98.58           C  
ATOM   1308  CE  LYS B 176      -1.609  28.064   0.267  1.00 98.58           C  
ATOM   1309  NZ  LYS B 176      -2.799  27.849  -0.609  1.00 98.58           N  
ATOM   1310  N   VAL B 177       2.962  29.192   2.648  1.00 98.80           N  
ATOM   1311  CA  VAL B 177       3.611  27.936   3.009  1.00 98.80           C  
ATOM   1312  C   VAL B 177       2.559  26.843   3.185  1.00 98.80           C  
ATOM   1313  CB  VAL B 177       4.450  28.080   4.298  1.00 98.80           C  
ATOM   1314  O   VAL B 177       1.451  27.109   3.656  1.00 98.80           O  
ATOM   1315  CG1 VAL B 177       5.627  29.028   4.073  1.00 98.80           C  
ATOM   1316  CG2 VAL B 177       3.577  28.573   5.450  1.00 98.80           C  
ATOM   1317  N   ALA B 178       2.861  25.629   2.775  1.00 98.55           N  
ATOM   1318  CA  ALA B 178       2.021  24.448   2.954  1.00 98.55           C  
ATOM   1319  C   ALA B 178       2.863  23.220   3.287  1.00 98.55           C  
ATOM   1320  CB  ALA B 178       1.187  24.194   1.700  1.00 98.55           C  
ATOM   1321  O   ALA B 178       3.902  22.985   2.665  1.00 98.55           O  
ATOM   1322  N   SER B 179       2.392  22.415   4.238  1.00 98.47           N  
ATOM   1323  CA  SER B 179       3.172  21.268   4.691  1.00 98.47           C  
ATOM   1324  C   SER B 179       2.462  19.957   4.374  1.00 98.47           C  
ATOM   1325  CB  SER B 179       3.440  21.362   6.194  1.00 98.47           C  
ATOM   1326  O   SER B 179       1.249  19.840   4.563  1.00 98.47           O  
ATOM   1327  OG  SER B 179       4.285  22.461   6.487  1.00 98.47           O  
ATOM   1328  N   GLY B 180       3.138  19.050   3.804  1.00 97.18           N  
ATOM   1329  CA  GLY B 180       2.757  17.648   3.868  1.00 97.18           C  
ATOM   1330  C   GLY B 180       3.254  16.951   5.120  1.00 97.18           C  
ATOM   1331  O   GLY B 180       3.522  17.600   6.133  1.00 97.18           O  
ATOM   1332  N   ASN B 181       3.386  15.615   5.101  1.00 90.98           N  
ATOM   1333  CA  ASN B 181       3.876  14.917   6.285  1.00 90.98           C  
ATOM   1334  C   ASN B 181       5.349  15.220   6.544  1.00 90.98           C  
ATOM   1335  CB  ASN B 181       3.660  13.409   6.147  1.00 90.98           C  
ATOM   1336  O   ASN B 181       5.736  15.523   7.675  1.00 90.98           O  
ATOM   1337  CG  ASN B 181       2.243  12.989   6.485  1.00 90.98           C  
ATOM   1338  ND2 ASN B 181       1.959  11.699   6.352  1.00 90.98           N  
ATOM   1339  OD1 ASN B 181       1.410  13.817   6.863  1.00 90.98           O  
ATOM   1340  N   ASP B 182       6.127  15.164   5.468  1.00 92.96           N  
ATOM   1341  CA  ASP B 182       7.564  15.312   5.673  1.00 92.96           C  
ATOM   1342  C   ASP B 182       8.187  16.186   4.586  1.00 92.96           C  
ATOM   1343  CB  ASP B 182       8.247  13.943   5.703  1.00 92.96           C  
ATOM   1344  O   ASP B 182       9.275  15.887   4.090  1.00 92.96           O  
ATOM   1345  CG  ASP B 182       7.898  13.134   6.940  1.00 92.96           C  
ATOM   1346  OD1 ASP B 182       8.338  13.498   8.051  1.00 92.96           O  
ATOM   1347  OD2 ASP B 182       7.178  12.121   6.801  1.00 92.96           O  
ATOM   1348  N   HIS B 183       7.288  17.178   4.073  1.00 98.15           N  
ATOM   1349  CA  HIS B 183       7.810  18.128   3.097  1.00 98.15           C  
ATOM   1350  C   HIS B 183       7.114  19.479   3.217  1.00 98.15           C  
ATOM   1351  CB  HIS B 183       7.650  17.579   1.678  1.00 98.15           C  
ATOM   1352  O   HIS B 183       6.023  19.573   3.784  1.00 98.15           O  
ATOM   1353  CG  HIS B 183       6.232  17.541   1.205  1.00 98.15           C  
ATOM   1354  CD2 HIS B 183       5.585  18.278   0.272  1.00 98.15           C  
ATOM   1355  ND1 HIS B 183       5.302  16.659   1.714  1.00 98.15           N  
ATOM   1356  CE1 HIS B 183       4.141  16.857   1.111  1.00 98.15           C  
ATOM   1357  NE2 HIS B 183       4.286  17.834   0.232  1.00 98.15           N  
ATOM   1358  N   LEU B 184       7.749  20.472   2.736  1.00 98.71           N  
ATOM   1359  CA  LEU B 184       7.258  21.845   2.778  1.00 98.71           C  
ATOM   1360  C   LEU B 184       7.255  22.464   1.385  1.00 98.71           C  
ATOM   1361  CB  LEU B 184       8.115  22.691   3.724  1.00 98.71           C  
ATOM   1362  O   LEU B 184       8.197  22.271   0.613  1.00 98.71           O  
ATOM   1363  CG  LEU B 184       7.740  24.170   3.838  1.00 98.71           C  
ATOM   1364  CD1 LEU B 184       6.428  24.326   4.601  1.00 98.71           C  
ATOM   1365  CD2 LEU B 184       8.856  24.954   4.519  1.00 98.71           C  
ATOM   1366  N   VAL B 185       6.221  23.147   1.091  1.00 98.81           N  
ATOM   1367  CA  VAL B 185       6.094  23.884  -0.162  1.00 98.81           C  
ATOM   1368  C   VAL B 185       5.994  25.380   0.126  1.00 98.81           C  
ATOM   1369  CB  VAL B 185       4.866  23.415  -0.974  1.00 98.81           C  
ATOM   1370  O   VAL B 185       5.255  25.799   1.020  1.00 98.81           O  
ATOM   1371  CG1 VAL B 185       4.719  24.236  -2.254  1.00 98.81           C  
ATOM   1372  CG2 VAL B 185       4.980  21.927  -1.300  1.00 98.81           C  
ATOM   1373  N   MET B 186       6.739  26.199  -0.606  1.00 98.82           N  
ATOM   1374  CA  MET B 186       6.746  27.649  -0.438  1.00 98.82           C  
ATOM   1375  C   MET B 186       6.466  28.351  -1.763  1.00 98.82           C  
ATOM   1376  CB  MET B 186       8.087  28.119   0.129  1.00 98.82           C  
ATOM   1377  O   MET B 186       7.178  28.139  -2.746  1.00 98.82           O  
ATOM   1378  CG  MET B 186       8.397  27.563   1.510  1.00 98.82           C  
ATOM   1379  SD  MET B 186      10.090  27.988   2.075  1.00 98.82           S  
ATOM   1380  CE  MET B 186      11.064  26.853   1.048  1.00 98.82           C  
ATOM   1381  N   LEU B 187       5.465  29.170  -1.753  1.00 98.76           N  
ATOM   1382  CA  LEU B 187       5.095  29.970  -2.916  1.00 98.76           C  
ATOM   1383  C   LEU B 187       5.649  31.386  -2.800  1.00 98.76           C  
ATOM   1384  CB  LEU B 187       3.572  30.016  -3.073  1.00 98.76           C  
ATOM   1385  O   LEU B 187       5.368  32.089  -1.827  1.00 98.76           O  
ATOM   1386  CG  LEU B 187       3.034  30.889  -4.207  1.00 98.76           C  
ATOM   1387  CD1 LEU B 187       3.464  30.328  -5.558  1.00 98.76           C  
ATOM   1388  CD2 LEU B 187       1.515  30.995  -4.126  1.00 98.76           C  
ATOM   1389  N   THR B 188       6.399  31.802  -3.758  1.00 97.84           N  
ATOM   1390  CA  THR B 188       7.045  33.108  -3.697  1.00 97.84           C  
ATOM   1391  C   THR B 188       6.148  34.184  -4.303  1.00 97.84           C  
ATOM   1392  CB  THR B 188       8.401  33.096  -4.426  1.00 97.84           C  
ATOM   1393  O   THR B 188       5.181  33.872  -5.002  1.00 97.84           O  
ATOM   1394  CG2 THR B 188       9.294  31.974  -3.907  1.00 97.84           C  
ATOM   1395  OG1 THR B 188       8.181  32.907  -5.829  1.00 97.84           O  
ATOM   1396  N   ALA B 189       6.466  35.353  -4.017  1.00 95.71           N  
ATOM   1397  CA  ALA B 189       5.733  36.508  -4.528  1.00 95.71           C  
ATOM   1398  C   ALA B 189       5.759  36.544  -6.053  1.00 95.71           C  
ATOM   1399  CB  ALA B 189       6.313  37.801  -3.959  1.00 95.71           C  
ATOM   1400  O   ALA B 189       4.815  37.023  -6.685  1.00 95.71           O  
ATOM   1401  N   ASP B 190       6.800  35.990  -6.692  1.00 93.06           N  
ATOM   1402  CA  ASP B 190       6.959  35.987  -8.143  1.00 93.06           C  
ATOM   1403  C   ASP B 190       6.221  34.808  -8.774  1.00 93.06           C  
ATOM   1404  CB  ASP B 190       8.441  35.942  -8.521  1.00 93.06           C  
ATOM   1405  O   ASP B 190       6.216  34.655  -9.997  1.00 93.06           O  
ATOM   1406  CG  ASP B 190       9.194  37.197  -8.116  1.00 93.06           C  
ATOM   1407  OD1 ASP B 190       8.576  38.280  -8.033  1.00 93.06           O  
ATOM   1408  OD2 ASP B 190      10.418  37.102  -7.880  1.00 93.06           O  
ATOM   1409  N   GLY B 191       5.659  33.961  -7.931  1.00 96.01           N  
ATOM   1410  CA  GLY B 191       4.870  32.853  -8.446  1.00 96.01           C  
ATOM   1411  C   GLY B 191       5.668  31.571  -8.594  1.00 96.01           C  
ATOM   1412  O   GLY B 191       5.237  30.641  -9.278  1.00 96.01           O  
ATOM   1413  N   ASP B 192       6.894  31.467  -8.058  1.00 96.34           N  
ATOM   1414  CA  ASP B 192       7.709  30.256  -8.083  1.00 96.34           C  
ATOM   1415  C   ASP B 192       7.376  29.345  -6.904  1.00 96.34           C  
ATOM   1416  CB  ASP B 192       9.198  30.610  -8.070  1.00 96.34           C  
ATOM   1417  O   ASP B 192       7.000  29.822  -5.831  1.00 96.34           O  
ATOM   1418  CG  ASP B 192       9.641  31.355  -9.318  1.00 96.34           C  
ATOM   1419  OD1 ASP B 192       9.163  31.027 -10.425  1.00 96.34           O  
ATOM   1420  OD2 ASP B 192      10.478  32.274  -9.192  1.00 96.34           O  
ATOM   1421  N   LEU B 193       7.587  28.051  -7.109  1.00 97.15           N  
ATOM   1422  CA  LEU B 193       7.363  27.062  -6.061  1.00 97.15           C  
ATOM   1423  C   LEU B 193       8.683  26.457  -5.594  1.00 97.15           C  
ATOM   1424  CB  LEU B 193       6.429  25.955  -6.558  1.00 97.15           C  
ATOM   1425  O   LEU B 193       9.457  25.943  -6.405  1.00 97.15           O  
ATOM   1426  CG  LEU B 193       4.933  26.268  -6.530  1.00 97.15           C  
ATOM   1427  CD1 LEU B 193       4.166  25.270  -7.391  1.00 97.15           C  
ATOM   1428  CD2 LEU B 193       4.411  26.257  -5.097  1.00 97.15           C  
ATOM   1429  N   TYR B 194       8.940  26.563  -4.339  1.00 98.10           N  
ATOM   1430  CA  TYR B 194      10.095  25.913  -3.730  1.00 98.10           C  
ATOM   1431  C   TYR B 194       9.661  24.774  -2.815  1.00 98.10           C  
ATOM   1432  CB  TYR B 194      10.929  26.927  -2.942  1.00 98.10           C  
ATOM   1433  O   TYR B 194       8.657  24.885  -2.108  1.00 98.10           O  
ATOM   1434  CG  TYR B 194      11.771  27.828  -3.812  1.00 98.10           C  
ATOM   1435  CD1 TYR B 194      13.137  27.606  -3.963  1.00 98.10           C  
ATOM   1436  CD2 TYR B 194      11.201  28.904  -4.485  1.00 98.10           C  
ATOM   1437  CE1 TYR B 194      13.917  28.435  -4.762  1.00 98.10           C  
ATOM   1438  CE2 TYR B 194      11.971  29.740  -5.287  1.00 98.10           C  
ATOM   1439  OH  TYR B 194      14.093  30.322  -6.213  1.00 98.10           O  
ATOM   1440  CZ  TYR B 194      13.326  29.498  -5.420  1.00 98.10           C  
ATOM   1441  N   THR B 195      10.366  23.685  -2.906  1.00 98.49           N  
ATOM   1442  CA  THR B 195      10.035  22.562  -2.037  1.00 98.49           C  
ATOM   1443  C   THR B 195      11.283  22.031  -1.338  1.00 98.49           C  
ATOM   1444  CB  THR B 195       9.363  21.423  -2.827  1.00 98.49           C  
ATOM   1445  O   THR B 195      12.398  22.200  -1.835  1.00 98.49           O  
ATOM   1446  CG2 THR B 195       8.060  21.892  -3.466  1.00 98.49           C  
ATOM   1447  OG1 THR B 195      10.253  20.974  -3.856  1.00 98.49           O  
ATOM   1448  N   LEU B 196      11.117  21.443  -0.141  1.00 98.06           N  
ATOM   1449  CA  LEU B 196      12.176  20.753   0.587  1.00 98.06           C  
ATOM   1450  C   LEU B 196      11.599  19.661   1.481  1.00 98.06           C  
ATOM   1451  CB  LEU B 196      12.982  21.745   1.430  1.00 98.06           C  
ATOM   1452  O   LEU B 196      10.417  19.700   1.831  1.00 98.06           O  
ATOM   1453  CG  LEU B 196      12.265  22.347   2.639  1.00 98.06           C  
ATOM   1454  CD1 LEU B 196      13.279  22.828   3.671  1.00 98.06           C  
ATOM   1455  CD2 LEU B 196      11.351  23.489   2.207  1.00 98.06           C  
ATOM   1456  N   GLY B 197      12.390  18.742   1.852  1.00 97.49           N  
ATOM   1457  CA  GLY B 197      11.979  17.643   2.712  1.00 97.49           C  
ATOM   1458  C   GLY B 197      12.101  16.286   2.045  1.00 97.49           C  
ATOM   1459  O   GLY B 197      12.998  16.068   1.229  1.00 97.49           O  
ATOM   1460  N   CYS B 198      11.183  15.359   2.358  1.00 88.58           N  
ATOM   1461  CA  CYS B 198      11.210  14.003   1.821  1.00 88.58           C  
ATOM   1462  C   CYS B 198      10.707  13.977   0.383  1.00 88.58           C  
ATOM   1463  CB  CYS B 198      10.363  13.068   2.684  1.00 88.58           C  
ATOM   1464  O   CYS B 198       9.719  14.635   0.054  1.00 88.58           O  
ATOM   1465  SG  CYS B 198      10.331  11.362   2.093  1.00 88.58           S  
ATOM   1466  N   GLY B 199      11.386  13.287  -0.495  1.00 90.31           N  
ATOM   1467  CA  GLY B 199      11.007  13.217  -1.897  1.00 90.31           C  
ATOM   1468  C   GLY B 199      10.727  11.802  -2.370  1.00 90.31           C  
ATOM   1469  O   GLY B 199      10.578  11.561  -3.569  1.00 90.31           O  
ATOM   1470  N   GLU B 200      10.593  10.883  -1.491  1.00 77.77           N  
ATOM   1471  CA  GLU B 200      10.550   9.456  -1.793  1.00 77.77           C  
ATOM   1472  C   GLU B 200       9.351   9.114  -2.674  1.00 77.77           C  
ATOM   1473  CB  GLU B 200      10.506   8.633  -0.503  1.00 77.77           C  
ATOM   1474  O   GLU B 200       9.418   8.197  -3.494  1.00 77.77           O  
ATOM   1475  CG  GLU B 200      11.880   8.290   0.054  1.00 77.77           C  
ATOM   1476  CD  GLU B 200      11.822   7.404   1.289  1.00 77.77           C  
ATOM   1477  OE1 GLU B 200      12.863   6.821   1.667  1.00 77.77           O  
ATOM   1478  OE2 GLU B 200      10.726   7.292   1.882  1.00 77.77           O  
ATOM   1479  N   GLN B 201       8.215   9.891  -2.543  1.00 83.17           N  
ATOM   1480  CA  GLN B 201       7.004   9.598  -3.303  1.00 83.17           C  
ATOM   1481  C   GLN B 201       6.808  10.603  -4.434  1.00 83.17           C  
ATOM   1482  CB  GLN B 201       5.781   9.596  -2.385  1.00 83.17           C  
ATOM   1483  O   GLN B 201       5.770  10.601  -5.100  1.00 83.17           O  
ATOM   1484  CG  GLN B 201       5.874   8.599  -1.238  1.00 83.17           C  
ATOM   1485  CD  GLN B 201       5.844   7.157  -1.709  1.00 83.17           C  
ATOM   1486  NE2 GLN B 201       6.237   6.239  -0.833  1.00 83.17           N  
ATOM   1487  OE1 GLN B 201       5.471   6.871  -2.851  1.00 83.17           O  
ATOM   1488  N   GLY B 202       7.753  11.446  -4.624  1.00 92.52           N  
ATOM   1489  CA  GLY B 202       7.681  12.457  -5.667  1.00 92.52           C  
ATOM   1490  C   GLY B 202       7.059  13.758  -5.195  1.00 92.52           C  
ATOM   1491  O   GLY B 202       6.718  14.620  -6.008  1.00 92.52           O  
ATOM   1492  N   GLN B 203       6.910  13.956  -3.895  1.00 94.64           N  
ATOM   1493  CA  GLN B 203       6.146  15.057  -3.318  1.00 94.64           C  
ATOM   1494  C   GLN B 203       6.899  16.377  -3.449  1.00 94.64           C  
ATOM   1495  CB  GLN B 203       5.828  14.778  -1.848  1.00 94.64           C  
ATOM   1496  O   GLN B 203       6.320  17.449  -3.263  1.00 94.64           O  
ATOM   1497  CG  GLN B 203       7.062  14.577  -0.979  1.00 94.64           C  
ATOM   1498  CD  GLN B 203       7.431  13.115  -0.812  1.00 94.64           C  
ATOM   1499  NE2 GLN B 203       8.024  12.779   0.328  1.00 94.64           N  
ATOM   1500  OE1 GLN B 203       7.183  12.293  -1.701  1.00 94.64           O  
ATOM   1501  N   LEU B 204       8.126  16.349  -3.832  1.00 97.01           N  
ATOM   1502  CA  LEU B 204       8.895  17.578  -3.996  1.00 97.01           C  
ATOM   1503  C   LEU B 204       8.768  18.113  -5.418  1.00 97.01           C  
ATOM   1504  CB  LEU B 204      10.369  17.337  -3.658  1.00 97.01           C  
ATOM   1505  O   LEU B 204       9.022  19.294  -5.666  1.00 97.01           O  
ATOM   1506  CG  LEU B 204      10.675  16.922  -2.218  1.00 97.01           C  
ATOM   1507  CD1 LEU B 204      12.181  16.789  -2.014  1.00 97.01           C  
ATOM   1508  CD2 LEU B 204      10.085  17.927  -1.235  1.00 97.01           C  
ATOM   1509  N   GLY B 205       8.512  17.262  -6.395  1.00 96.78           N  
ATOM   1510  CA  GLY B 205       8.239  17.620  -7.778  1.00 96.78           C  
ATOM   1511  C   GLY B 205       9.476  18.065  -8.535  1.00 96.78           C  
ATOM   1512  O   GLY B 205       9.374  18.601  -9.640  1.00 96.78           O  
ATOM   1513  N   ARG B 206      10.656  17.816  -7.965  1.00 93.76           N  
ATOM   1514  CA  ARG B 206      11.850  18.347  -8.614  1.00 93.76           C  
ATOM   1515  C   ARG B 206      12.983  17.326  -8.594  1.00 93.76           C  
ATOM   1516  CB  ARG B 206      12.301  19.642  -7.936  1.00 93.76           C  
ATOM   1517  O   ARG B 206      14.058  17.573  -9.144  1.00 93.76           O  
ATOM   1518  CG  ARG B 206      12.673  19.474  -6.471  1.00 93.76           C  
ATOM   1519  CD  ARG B 206      13.211  20.766  -5.873  1.00 93.76           C  
ATOM   1520  NE  ARG B 206      13.467  20.633  -4.442  1.00 93.76           N  
ATOM   1521  NH1 ARG B 206      15.524  19.613  -4.694  1.00 93.76           N  
ATOM   1522  NH2 ARG B 206      14.690  20.018  -2.598  1.00 93.76           N  
ATOM   1523  CZ  ARG B 206      14.560  20.088  -3.915  1.00 93.76           C  
ATOM   1524  N   VAL B 207      12.738  16.275  -7.912  1.00 89.85           N  
ATOM   1525  CA  VAL B 207      13.773  15.253  -7.802  1.00 89.85           C  
ATOM   1526  C   VAL B 207      13.339  13.994  -8.548  1.00 89.85           C  
ATOM   1527  CB  VAL B 207      14.084  14.917  -6.326  1.00 89.85           C  
ATOM   1528  O   VAL B 207      12.319  13.387  -8.214  1.00 89.85           O  
ATOM   1529  CG1 VAL B 207      15.190  13.868  -6.232  1.00 89.85           C  
ATOM   1530  CG2 VAL B 207      14.477  16.181  -5.563  1.00 89.85           C  
ATOM   1531  N   PRO B 208      14.052  13.573  -9.571  1.00 81.84           N  
ATOM   1532  CA  PRO B 208      13.713  12.332 -10.270  1.00 81.84           C  
ATOM   1533  C   PRO B 208      13.668  11.123  -9.337  1.00 81.84           C  
ATOM   1534  CB  PRO B 208      14.838  12.187 -11.297  1.00 81.84           C  
ATOM   1535  O   PRO B 208      14.374  11.093  -8.325  1.00 81.84           O  
ATOM   1536  CG  PRO B 208      15.392  13.566 -11.455  1.00 81.84           C  
ATOM   1537  CD  PRO B 208      15.240  14.293 -10.149  1.00 81.84           C  
ATOM   1538  N   GLU B 209      12.843  10.146  -9.694  1.00 79.93           N  
ATOM   1539  CA  GLU B 209      12.600   8.961  -8.876  1.00 79.93           C  
ATOM   1540  C   GLU B 209      13.909   8.280  -8.488  1.00 79.93           C  
ATOM   1541  CB  GLU B 209      11.692   7.974  -9.615  1.00 79.93           C  
ATOM   1542  O   GLU B 209      14.085   7.872  -7.338  1.00 79.93           O  
ATOM   1543  CG  GLU B 209      11.305   6.757  -8.788  1.00 79.93           C  
ATOM   1544  CD  GLU B 209      10.317   5.842  -9.494  1.00 79.93           C  
ATOM   1545  OE1 GLU B 209       9.788   4.908  -8.850  1.00 79.93           O  
ATOM   1546  OE2 GLU B 209      10.070   6.061 -10.701  1.00 79.93           O  
ATOM   1547  N   LEU B 210      14.909   8.226  -9.418  1.00 71.73           N  
ATOM   1548  CA  LEU B 210      16.165   7.508  -9.229  1.00 71.73           C  
ATOM   1549  C   LEU B 210      16.992   8.145  -8.117  1.00 71.73           C  
ATOM   1550  CB  LEU B 210      16.970   7.485 -10.530  1.00 71.73           C  
ATOM   1551  O   LEU B 210      17.807   7.472  -7.481  1.00 71.73           O  
ATOM   1552  CG  LEU B 210      18.218   6.601 -10.540  1.00 71.73           C  
ATOM   1553  CD1 LEU B 210      17.829   5.136 -10.711  1.00 71.73           C  
ATOM   1554  CD2 LEU B 210      19.176   7.038 -11.643  1.00 71.73           C  
ATOM   1555  N   PHE B 211      16.696   9.410  -7.836  1.00 77.54           N  
ATOM   1556  CA  PHE B 211      17.517  10.136  -6.874  1.00 77.54           C  
ATOM   1557  C   PHE B 211      16.702  10.515  -5.643  1.00 77.54           C  
ATOM   1558  CB  PHE B 211      18.115  11.393  -7.516  1.00 77.54           C  
ATOM   1559  O   PHE B 211      17.170  11.276  -4.793  1.00 77.54           O  
ATOM   1560  CG  PHE B 211      18.894  11.120  -8.774  1.00 77.54           C  
ATOM   1561  CD1 PHE B 211      19.983  10.256  -8.760  1.00 77.54           C  
ATOM   1562  CD2 PHE B 211      18.538  11.727  -9.971  1.00 77.54           C  
ATOM   1563  CE1 PHE B 211      20.706  10.002  -9.923  1.00 77.54           C  
ATOM   1564  CE2 PHE B 211      19.256  11.478 -11.137  1.00 77.54           C  
ATOM   1565  CZ  PHE B 211      20.340  10.616 -11.111  1.00 77.54           C  
ATOM   1566  N   ALA B 212      15.436  10.071  -5.539  1.00 78.06           N  
ATOM   1567  CA  ALA B 212      14.496  10.527  -4.517  1.00 78.06           C  
ATOM   1568  C   ALA B 212      14.782   9.862  -3.174  1.00 78.06           C  
ATOM   1569  CB  ALA B 212      13.060  10.246  -4.952  1.00 78.06           C  
ATOM   1570  O   ALA B 212      14.398  10.382  -2.123  1.00 78.06           O  
ATOM   1571  N   ASN B 213      15.485   8.720  -3.285  1.00 70.28           N  
ATOM   1572  CA  ASN B 213      15.849   8.032  -2.052  1.00 70.28           C  
ATOM   1573  C   ASN B 213      17.121   8.612  -1.440  1.00 70.28           C  
ATOM   1574  CB  ASN B 213      16.018   6.532  -2.304  1.00 70.28           C  
ATOM   1575  O   ASN B 213      18.214   8.431  -1.981  1.00 70.28           O  
ATOM   1576  CG  ASN B 213      16.027   5.722  -1.022  1.00 70.28           C  
ATOM   1577  ND2 ASN B 213      15.873   4.409  -1.150  1.00 70.28           N  
ATOM   1578  OD1 ASN B 213      16.171   6.271   0.073  1.00 70.28           O  
ATOM   1579  N   ARG B 214      16.982   9.375  -0.363  1.00 76.08           N  
ATOM   1580  CA  ARG B 214      18.021  10.029   0.426  1.00 76.08           C  
ATOM   1581  C   ARG B 214      18.993  10.788  -0.470  1.00 76.08           C  
ATOM   1582  CB  ARG B 214      18.779   9.004   1.273  1.00 76.08           C  
ATOM   1583  O   ARG B 214      20.202  10.787  -0.225  1.00 76.08           O  
ATOM   1584  CG  ARG B 214      17.952   8.400   2.397  1.00 76.08           C  
ATOM   1585  CD  ARG B 214      18.827   7.706   3.430  1.00 76.08           C  
ATOM   1586  NE  ARG B 214      18.045   7.237   4.571  1.00 76.08           N  
ATOM   1587  NH1 ARG B 214      19.877   6.610   5.832  1.00 76.08           N  
ATOM   1588  NH2 ARG B 214      17.758   6.332   6.663  1.00 76.08           N  
ATOM   1589  CZ  ARG B 214      18.562   6.728   5.686  1.00 76.08           C  
ATOM   1590  N   GLY B 215      18.533  11.256  -1.605  1.00 76.75           N  
ATOM   1591  CA  GLY B 215      19.204  12.254  -2.422  1.00 76.75           C  
ATOM   1592  C   GLY B 215      20.189  11.654  -3.407  1.00 76.75           C  
ATOM   1593  O   GLY B 215      20.898  12.381  -4.106  1.00 76.75           O  
ATOM   1594  N   GLY B 216      20.265  10.363  -3.530  1.00 69.93           N  
ATOM   1595  CA  GLY B 216      21.212   9.739  -4.441  1.00 69.93           C  
ATOM   1596  C   GLY B 216      22.656  10.085  -4.129  1.00 69.93           C  
ATOM   1597  O   GLY B 216      23.056  10.108  -2.963  1.00 69.93           O  
ATOM   1598  N   ARG B 217      23.509  10.357  -5.123  1.00 65.55           N  
ATOM   1599  CA  ARG B 217      24.938  10.614  -4.977  1.00 65.55           C  
ATOM   1600  C   ARG B 217      25.187  11.977  -4.338  1.00 65.55           C  
ATOM   1601  CB  ARG B 217      25.641  10.536  -6.334  1.00 65.55           C  
ATOM   1602  O   ARG B 217      26.193  12.173  -3.653  1.00 65.55           O  
ATOM   1603  CG  ARG B 217      25.863   9.117  -6.832  1.00 65.55           C  
ATOM   1604  CD  ARG B 217      26.641   9.093  -8.140  1.00 65.55           C  
ATOM   1605  NE  ARG B 217      26.873   7.729  -8.604  1.00 65.55           N  
ATOM   1606  NH1 ARG B 217      28.011   8.352 -10.516  1.00 65.55           N  
ATOM   1607  NH2 ARG B 217      27.673   6.133 -10.050  1.00 65.55           N  
ATOM   1608  CZ  ARG B 217      27.518   7.408  -9.722  1.00 65.55           C  
ATOM   1609  N   GLN B 218      24.210  12.930  -4.566  1.00 75.39           N  
ATOM   1610  CA  GLN B 218      24.356  14.273  -4.015  1.00 75.39           C  
ATOM   1611  C   GLN B 218      23.991  14.302  -2.534  1.00 75.39           C  
ATOM   1612  CB  GLN B 218      23.489  15.268  -4.789  1.00 75.39           C  
ATOM   1613  O   GLN B 218      24.215  15.306  -1.854  1.00 75.39           O  
ATOM   1614  CG  GLN B 218      23.999  15.566  -6.192  1.00 75.39           C  
ATOM   1615  CD  GLN B 218      23.208  16.660  -6.884  1.00 75.39           C  
ATOM   1616  NE2 GLN B 218      23.695  17.105  -8.037  1.00 75.39           N  
ATOM   1617  OE1 GLN B 218      22.167  17.102  -6.386  1.00 75.39           O  
ATOM   1618  N   GLY B 219      23.455  13.161  -1.952  1.00 82.72           N  
ATOM   1619  CA  GLY B 219      23.150  13.032  -0.536  1.00 82.72           C  
ATOM   1620  C   GLY B 219      21.889  13.771  -0.128  1.00 82.72           C  
ATOM   1621  O   GLY B 219      21.168  14.296  -0.979  1.00 82.72           O  
ATOM   1622  N   LEU B 220      21.595  13.887   1.113  1.00 88.68           N  
ATOM   1623  CA  LEU B 220      20.371  14.415   1.704  1.00 88.68           C  
ATOM   1624  C   LEU B 220      20.240  15.911   1.438  1.00 88.68           C  
ATOM   1625  CB  LEU B 220      20.346  14.149   3.212  1.00 88.68           C  
ATOM   1626  O   LEU B 220      19.135  16.457   1.473  1.00 88.68           O  
ATOM   1627  CG  LEU B 220      20.012  12.719   3.642  1.00 88.68           C  
ATOM   1628  CD1 LEU B 220      20.307  12.530   5.127  1.00 88.68           C  
ATOM   1629  CD2 LEU B 220      18.553  12.395   3.337  1.00 88.68           C  
ATOM   1630  N   GLU B 221      21.279  16.589   1.089  1.00 89.90           N  
ATOM   1631  CA  GLU B 221      21.245  18.023   0.819  1.00 89.90           C  
ATOM   1632  C   GLU B 221      20.348  18.339  -0.374  1.00 89.90           C  
ATOM   1633  CB  GLU B 221      22.658  18.558   0.571  1.00 89.90           C  
ATOM   1634  O   GLU B 221      19.700  19.387  -0.410  1.00 89.90           O  
ATOM   1635  CG  GLU B 221      23.464  18.780   1.842  1.00 89.90           C  
ATOM   1636  CD  GLU B 221      24.844  19.364   1.584  1.00 89.90           C  
ATOM   1637  OE1 GLU B 221      25.580  19.636   2.559  1.00 89.90           O  
ATOM   1638  OE2 GLU B 221      25.191  19.552   0.396  1.00 89.90           O  
ATOM   1639  N   ARG B 222      20.295  17.461  -1.351  1.00 89.13           N  
ATOM   1640  CA  ARG B 222      19.441  17.609  -2.525  1.00 89.13           C  
ATOM   1641  C   ARG B 222      17.980  17.774  -2.121  1.00 89.13           C  
ATOM   1642  CB  ARG B 222      19.594  16.405  -3.457  1.00 89.13           C  
ATOM   1643  O   ARG B 222      17.221  18.478  -2.791  1.00 89.13           O  
ATOM   1644  CG  ARG B 222      18.715  16.470  -4.696  1.00 89.13           C  
ATOM   1645  CD  ARG B 222      19.014  15.330  -5.660  1.00 89.13           C  
ATOM   1646  NE  ARG B 222      18.515  15.614  -7.002  1.00 89.13           N  
ATOM   1647  NH1 ARG B 222      20.043  14.258  -8.081  1.00 89.13           N  
ATOM   1648  NH2 ARG B 222      18.485  15.425  -9.291  1.00 89.13           N  
ATOM   1649  CZ  ARG B 222      19.016  15.098  -8.122  1.00 89.13           C  
ATOM   1650  N   LEU B 223      17.654  17.137  -1.019  1.00 94.53           N  
ATOM   1651  CA  LEU B 223      16.266  17.105  -0.573  1.00 94.53           C  
ATOM   1652  C   LEU B 223      15.988  18.229   0.420  1.00 94.53           C  
ATOM   1653  CB  LEU B 223      15.939  15.753   0.065  1.00 94.53           C  
ATOM   1654  O   LEU B 223      14.876  18.760   0.469  1.00 94.53           O  
ATOM   1655  CG  LEU B 223      16.151  14.519  -0.814  1.00 94.53           C  
ATOM   1656  CD1 LEU B 223      15.905  13.247  -0.010  1.00 94.53           C  
ATOM   1657  CD2 LEU B 223      15.240  14.570  -2.036  1.00 94.53           C  
ATOM   1658  N   LEU B 224      16.976  18.641   1.214  1.00 96.87           N  
ATOM   1659  CA  LEU B 224      16.749  19.457   2.402  1.00 96.87           C  
ATOM   1660  C   LEU B 224      17.041  20.926   2.117  1.00 96.87           C  
ATOM   1661  CB  LEU B 224      17.618  18.967   3.563  1.00 96.87           C  
ATOM   1662  O   LEU B 224      16.620  21.805   2.872  1.00 96.87           O  
ATOM   1663  CG  LEU B 224      17.312  17.566   4.095  1.00 96.87           C  
ATOM   1664  CD1 LEU B 224      18.314  17.181   5.179  1.00 96.87           C  
ATOM   1665  CD2 LEU B 224      15.886  17.497   4.629  1.00 96.87           C  
ATOM   1666  N   VAL B 225      17.758  21.208   1.010  1.00 95.18           N  
ATOM   1667  CA  VAL B 225      17.950  22.586   0.572  1.00 95.18           C  
ATOM   1668  C   VAL B 225      16.805  23.000  -0.350  1.00 95.18           C  
ATOM   1669  CB  VAL B 225      19.306  22.770  -0.146  1.00 95.18           C  
ATOM   1670  O   VAL B 225      16.561  22.357  -1.374  1.00 95.18           O  
ATOM   1671  CG1 VAL B 225      19.446  24.196  -0.677  1.00 95.18           C  
ATOM   1672  CG2 VAL B 225      20.458  22.432   0.798  1.00 95.18           C  
ATOM   1673  N   PRO B 226      16.091  24.036   0.049  1.00 97.14           N  
ATOM   1674  CA  PRO B 226      14.968  24.457  -0.791  1.00 97.14           C  
ATOM   1675  C   PRO B 226      15.390  24.784  -2.222  1.00 97.14           C  
ATOM   1676  CB  PRO B 226      14.444  25.707  -0.078  1.00 97.14           C  
ATOM   1677  O   PRO B 226      16.329  25.556  -2.431  1.00 97.14           O  
ATOM   1678  CG  PRO B 226      15.103  25.685   1.264  1.00 97.14           C  
ATOM   1679  CD  PRO B 226      16.327  24.819   1.181  1.00 97.14           C  
ATOM   1680  N   LYS B 227      14.710  24.179  -3.169  1.00 95.45           N  
ATOM   1681  CA  LYS B 227      14.960  24.449  -4.581  1.00 95.45           C  
ATOM   1682  C   LYS B 227      13.652  24.624  -5.348  1.00 95.45           C  
ATOM   1683  CB  LYS B 227      15.786  23.323  -5.205  1.00 95.45           C  
ATOM   1684  O   LYS B 227      12.612  24.105  -4.937  1.00 95.45           O  
ATOM   1685  CG  LYS B 227      17.265  23.372  -4.852  1.00 95.45           C  
ATOM   1686  CD  LYS B 227      18.080  22.426  -5.725  1.00 95.45           C  
ATOM   1687  CE  LYS B 227      19.562  22.482  -5.380  1.00 95.45           C  
ATOM   1688  NZ  LYS B 227      20.367  21.568  -6.245  1.00 95.45           N  
ATOM   1689  N   CYS B 228      13.751  25.349  -6.382  1.00 94.52           N  
ATOM   1690  CA  CYS B 228      12.586  25.702  -7.186  1.00 94.52           C  
ATOM   1691  C   CYS B 228      12.115  24.514  -8.015  1.00 94.52           C  
ATOM   1692  CB  CYS B 228      12.906  26.882  -8.104  1.00 94.52           C  
ATOM   1693  O   CYS B 228      12.932  23.751  -8.535  1.00 94.52           O  
ATOM   1694  SG  CYS B 228      11.464  27.548  -8.962  1.00 94.52           S  
ATOM   1695  N   VAL B 229      10.794  24.348  -8.078  1.00 94.38           N  
ATOM   1696  CA  VAL B 229      10.176  23.387  -8.986  1.00 94.38           C  
ATOM   1697  C   VAL B 229      10.082  23.985 -10.387  1.00 94.38           C  
ATOM   1698  CB  VAL B 229       8.775  22.961  -8.493  1.00 94.38           C  
ATOM   1699  O   VAL B 229       9.316  24.924 -10.618  1.00 94.38           O  
ATOM   1700  CG1 VAL B 229       8.155  21.940  -9.445  1.00 94.38           C  
ATOM   1701  CG2 VAL B 229       8.858  22.393  -7.077  1.00 94.38           C  
ATOM   1702  N   MET B 230      10.864  23.514 -11.211  1.00 84.60           N  
ATOM   1703  CA  MET B 230      10.949  24.108 -12.542  1.00 84.60           C  
ATOM   1704  C   MET B 230       9.974  23.435 -13.502  1.00 84.60           C  
ATOM   1705  CB  MET B 230      12.375  24.005 -13.087  1.00 84.60           C  
ATOM   1706  O   MET B 230      10.031  22.221 -13.701  1.00 84.60           O  
ATOM   1707  CG  MET B 230      13.398  24.789 -12.280  1.00 84.60           C  
ATOM   1708  SD  MET B 230      13.180  26.603 -12.441  1.00 84.60           S  
ATOM   1709  CE  MET B 230      13.923  26.871 -14.075  1.00 84.60           C  
ATOM   1710  N   LEU B 231       9.018  24.219 -14.059  1.00 82.56           N  
ATOM   1711  CA  LEU B 231       8.075  23.752 -15.070  1.00 82.56           C  
ATOM   1712  C   LEU B 231       8.066  24.684 -16.276  1.00 82.56           C  
ATOM   1713  CB  LEU B 231       6.666  23.648 -14.480  1.00 82.56           C  
ATOM   1714  O   LEU B 231       7.850  25.890 -16.133  1.00 82.56           O  
ATOM   1715  CG  LEU B 231       6.124  22.234 -14.264  1.00 82.56           C  
ATOM   1716  CD1 LEU B 231       5.666  22.057 -12.820  1.00 82.56           C  
ATOM   1717  CD2 LEU B 231       4.982  21.944 -15.232  1.00 82.56           C  
ATOM   1718  N   LYS B 232       8.428  24.142 -17.375  1.00 74.36           N  
ATOM   1719  CA  LYS B 232       8.434  24.941 -18.596  1.00 74.36           C  
ATOM   1720  C   LYS B 232       7.017  25.155 -19.121  1.00 74.36           C  
ATOM   1721  CB  LYS B 232       9.295  24.274 -19.670  1.00 74.36           C  
ATOM   1722  O   LYS B 232       6.189  24.242 -19.076  1.00 74.36           O  
ATOM   1723  CG  LYS B 232      10.790  24.339 -19.394  1.00 74.36           C  
ATOM   1724  CD  LYS B 232      11.599  23.805 -20.568  1.00 74.36           C  
ATOM   1725  CE  LYS B 232      13.095  23.852 -20.285  1.00 74.36           C  
ATOM   1726  NZ  LYS B 232      13.892  23.312 -21.427  1.00 74.36           N  
ATOM   1727  N   SER B 233       6.616  26.450 -19.395  1.00 66.34           N  
ATOM   1728  CA  SER B 233       5.315  26.762 -19.978  1.00 66.34           C  
ATOM   1729  C   SER B 233       5.257  26.360 -21.448  1.00 66.34           C  
ATOM   1730  CB  SER B 233       5.008  28.253 -19.835  1.00 66.34           C  
ATOM   1731  O   SER B 233       6.257  26.455 -22.163  1.00 66.34           O  
ATOM   1732  OG  SER B 233       3.807  28.586 -20.511  1.00 66.34           O  
ATOM   1733  N   ARG B 234       4.217  25.707 -21.919  1.00 57.01           N  
ATOM   1734  CA  ARG B 234       4.060  25.345 -23.324  1.00 57.01           C  
ATOM   1735  C   ARG B 234       3.970  26.588 -24.203  1.00 57.01           C  
ATOM   1736  CB  ARG B 234       2.816  24.474 -23.519  1.00 57.01           C  
ATOM   1737  O   ARG B 234       3.175  27.490 -23.933  1.00 57.01           O  
ATOM   1738  CG  ARG B 234       3.104  22.981 -23.521  1.00 57.01           C  
ATOM   1739  CD  ARG B 234       1.858  22.168 -23.842  1.00 57.01           C  
ATOM   1740  NE  ARG B 234       2.131  20.733 -23.823  1.00 57.01           N  
ATOM   1741  NH1 ARG B 234      -0.016  20.107 -24.403  1.00 57.01           N  
ATOM   1742  NH2 ARG B 234       1.591  18.512 -24.043  1.00 57.01           N  
ATOM   1743  CZ  ARG B 234       1.234  19.788 -24.090  1.00 57.01           C  
ATOM   1744  N   GLY B 235       4.869  26.996 -25.235  1.00 52.91           N  
ATOM   1745  CA  GLY B 235       4.766  28.032 -26.250  1.00 52.91           C  
ATOM   1746  C   GLY B 235       5.365  29.356 -25.813  1.00 52.91           C  
ATOM   1747  O   GLY B 235       5.435  30.301 -26.601  1.00 52.91           O  
ATOM   1748  N   SER B 236       5.904  29.569 -24.465  1.00 52.37           N  
ATOM   1749  CA  SER B 236       6.540  30.782 -23.962  1.00 52.37           C  
ATOM   1750  C   SER B 236       7.879  30.471 -23.301  1.00 52.37           C  
ATOM   1751  CB  SER B 236       5.624  31.495 -22.966  1.00 52.37           C  
ATOM   1752  O   SER B 236       8.130  29.333 -22.901  1.00 52.37           O  
ATOM   1753  OG  SER B 236       5.469  30.725 -21.786  1.00 52.37           O  
ATOM   1754  N   ARG B 237       8.896  31.126 -23.729  1.00 53.80           N  
ATOM   1755  CA  ARG B 237      10.219  31.012 -23.123  1.00 53.80           C  
ATOM   1756  C   ARG B 237      10.146  31.194 -21.611  1.00 53.80           C  
ATOM   1757  CB  ARG B 237      11.178  32.039 -23.729  1.00 53.80           C  
ATOM   1758  O   ARG B 237      11.160  31.087 -20.918  1.00 53.80           O  
ATOM   1759  CG  ARG B 237      11.876  31.560 -24.992  1.00 53.80           C  
ATOM   1760  CD  ARG B 237      12.924  32.556 -25.469  1.00 53.80           C  
ATOM   1761  NE  ARG B 237      13.594  32.093 -26.681  1.00 53.80           N  
ATOM   1762  NH1 ARG B 237      15.030  33.898 -26.824  1.00 53.80           N  
ATOM   1763  NH2 ARG B 237      15.118  32.230 -28.394  1.00 53.80           N  
ATOM   1764  CZ  ARG B 237      14.579  32.741 -27.297  1.00 53.80           C  
ATOM   1765  N   GLY B 238       8.986  31.031 -20.956  1.00 67.05           N  
ATOM   1766  CA  GLY B 238       8.961  31.322 -19.532  1.00 67.05           C  
ATOM   1767  C   GLY B 238       8.505  30.145 -18.691  1.00 67.05           C  
ATOM   1768  O   GLY B 238       8.188  29.080 -19.224  1.00 67.05           O  
ATOM   1769  N   HIS B 239       8.793  30.179 -17.364  1.00 80.50           N  
ATOM   1770  CA  HIS B 239       8.442  29.185 -16.355  1.00 80.50           C  
ATOM   1771  C   HIS B 239       7.008  29.376 -15.870  1.00 80.50           C  
ATOM   1772  CB  HIS B 239       9.410  29.257 -15.173  1.00 80.50           C  
ATOM   1773  O   HIS B 239       6.459  30.476 -15.961  1.00 80.50           O  
ATOM   1774  CG  HIS B 239      10.831  28.974 -15.544  1.00 80.50           C  
ATOM   1775  CD2 HIS B 239      11.890  29.802 -15.705  1.00 80.50           C  
ATOM   1776  ND1 HIS B 239      11.294  27.701 -15.798  1.00 80.50           N  
ATOM   1777  CE1 HIS B 239      12.580  27.759 -16.100  1.00 80.50           C  
ATOM   1778  NE2 HIS B 239      12.966  29.023 -16.051  1.00 80.50           N  
ATOM   1779  N   VAL B 240       6.242  28.321 -15.724  1.00 88.45           N  
ATOM   1780  CA  VAL B 240       4.898  28.363 -15.156  1.00 88.45           C  
ATOM   1781  C   VAL B 240       4.929  29.079 -13.808  1.00 88.45           C  
ATOM   1782  CB  VAL B 240       4.306  26.945 -14.994  1.00 88.45           C  
ATOM   1783  O   VAL B 240       5.787  28.798 -12.968  1.00 88.45           O  
ATOM   1784  CG1 VAL B 240       2.927  27.007 -14.340  1.00 88.45           C  
ATOM   1785  CG2 VAL B 240       4.229  26.242 -16.348  1.00 88.45           C  
ATOM   1786  N   ARG B 241       4.077  30.108 -13.645  1.00 93.60           N  
ATOM   1787  CA  ARG B 241       3.927  30.820 -12.380  1.00 93.60           C  
ATOM   1788  C   ARG B 241       2.666  30.373 -11.647  1.00 93.60           C  
ATOM   1789  CB  ARG B 241       3.888  32.332 -12.614  1.00 93.60           C  
ATOM   1790  O   ARG B 241       1.631  30.133 -12.271  1.00 93.60           O  
ATOM   1791  CG  ARG B 241       5.130  32.880 -13.300  1.00 93.60           C  
ATOM   1792  CD  ARG B 241       6.325  32.916 -12.358  1.00 93.60           C  
ATOM   1793  NE  ARG B 241       7.482  33.554 -12.980  1.00 93.60           N  
ATOM   1794  NH1 ARG B 241       8.628  33.875 -11.000  1.00 93.60           N  
ATOM   1795  NH2 ARG B 241       9.546  34.561 -12.985  1.00 93.60           N  
ATOM   1796  CZ  ARG B 241       8.549  33.996 -12.320  1.00 93.60           C  
ATOM   1797  N   PHE B 242       2.778  30.331 -10.387  1.00 96.30           N  
ATOM   1798  CA  PHE B 242       1.684  29.754  -9.615  1.00 96.30           C  
ATOM   1799  C   PHE B 242       1.040  30.805  -8.718  1.00 96.30           C  
ATOM   1800  CB  PHE B 242       2.183  28.577  -8.770  1.00 96.30           C  
ATOM   1801  O   PHE B 242       1.697  31.763  -8.307  1.00 96.30           O  
ATOM   1802  CG  PHE B 242       2.645  27.399  -9.583  1.00 96.30           C  
ATOM   1803  CD1 PHE B 242       1.731  26.475 -10.076  1.00 96.30           C  
ATOM   1804  CD2 PHE B 242       3.994  27.215  -9.856  1.00 96.30           C  
ATOM   1805  CE1 PHE B 242       2.157  25.383 -10.829  1.00 96.30           C  
ATOM   1806  CE2 PHE B 242       4.427  26.126 -10.608  1.00 96.30           C  
ATOM   1807  CZ  PHE B 242       3.506  25.211 -11.093  1.00 96.30           C  
ATOM   1808  N   GLN B 243      -0.186  30.640  -8.393  1.00 96.55           N  
ATOM   1809  CA  GLN B 243      -0.896  31.563  -7.514  1.00 96.55           C  
ATOM   1810  C   GLN B 243      -1.252  30.896  -6.188  1.00 96.55           C  
ATOM   1811  CB  GLN B 243      -2.162  32.086  -8.195  1.00 96.55           C  
ATOM   1812  O   GLN B 243      -1.574  31.577  -5.212  1.00 96.55           O  
ATOM   1813  CG  GLN B 243      -3.176  31.000  -8.527  1.00 96.55           C  
ATOM   1814  CD  GLN B 243      -4.425  31.546  -9.192  1.00 96.55           C  
ATOM   1815  NE2 GLN B 243      -5.364  30.661  -9.509  1.00 96.55           N  
ATOM   1816  OE1 GLN B 243      -4.546  32.754  -9.419  1.00 96.55           O  
ATOM   1817  N   ASP B 244      -1.204  29.538  -6.170  1.00 97.73           N  
ATOM   1818  CA  ASP B 244      -1.546  28.829  -4.941  1.00 97.73           C  
ATOM   1819  C   ASP B 244      -0.922  27.436  -4.919  1.00 97.73           C  
ATOM   1820  CB  ASP B 244      -3.065  28.728  -4.785  1.00 97.73           C  
ATOM   1821  O   ASP B 244      -0.521  26.913  -5.960  1.00 97.73           O  
ATOM   1822  CG  ASP B 244      -3.519  28.813  -3.338  1.00 97.73           C  
ATOM   1823  OD1 ASP B 244      -2.692  28.600  -2.425  1.00 97.73           O  
ATOM   1824  OD2 ASP B 244      -4.716  29.091  -3.109  1.00 97.73           O  
ATOM   1825  N   ALA B 245      -0.785  26.883  -3.695  1.00 98.42           N  
ATOM   1826  CA  ALA B 245      -0.222  25.549  -3.507  1.00 98.42           C  
ATOM   1827  C   ALA B 245      -0.841  24.857  -2.296  1.00 98.42           C  
ATOM   1828  CB  ALA B 245       1.295  25.628  -3.352  1.00 98.42           C  
ATOM   1829  O   ALA B 245      -1.187  25.511  -1.309  1.00 98.42           O  
ATOM   1830  N   PHE B 246      -0.994  23.542  -2.402  1.00 98.46           N  
ATOM   1831  CA  PHE B 246      -1.609  22.733  -1.356  1.00 98.46           C  
ATOM   1832  C   PHE B 246      -0.860  21.418  -1.178  1.00 98.46           C  
ATOM   1833  CB  PHE B 246      -3.081  22.459  -1.682  1.00 98.46           C  
ATOM   1834  O   PHE B 246      -0.162  20.967  -2.088  1.00 98.46           O  
ATOM   1835  CG  PHE B 246      -3.845  23.682  -2.112  1.00 98.46           C  
ATOM   1836  CD1 PHE B 246      -4.601  24.404  -1.197  1.00 98.46           C  
ATOM   1837  CD2 PHE B 246      -3.807  24.110  -3.433  1.00 98.46           C  
ATOM   1838  CE1 PHE B 246      -5.309  25.537  -1.592  1.00 98.46           C  
ATOM   1839  CE2 PHE B 246      -4.512  25.241  -3.835  1.00 98.46           C  
ATOM   1840  CZ  PHE B 246      -5.264  25.952  -2.914  1.00 98.46           C  
ATOM   1841  N   CYS B 247      -1.063  20.764  -0.022  1.00 97.61           N  
ATOM   1842  CA  CYS B 247      -0.355  19.510   0.205  1.00 97.61           C  
ATOM   1843  C   CYS B 247      -1.301  18.435   0.726  1.00 97.61           C  
ATOM   1844  CB  CYS B 247       0.793  19.713   1.193  1.00 97.61           C  
ATOM   1845  O   CYS B 247      -2.296  18.744   1.384  1.00 97.61           O  
ATOM   1846  SG  CYS B 247       2.205  20.599   0.497  1.00 97.61           S  
ATOM   1847  N   GLY B 248      -1.078  17.259   0.342  1.00 95.46           N  
ATOM   1848  CA  GLY B 248      -1.455  16.060   1.073  1.00 95.46           C  
ATOM   1849  C   GLY B 248      -0.309  15.461   1.867  1.00 95.46           C  
ATOM   1850  O   GLY B 248       0.717  16.112   2.074  1.00 95.46           O  
ATOM   1851  N   ALA B 249      -0.523  14.228   2.367  1.00 90.51           N  
ATOM   1852  CA  ALA B 249       0.520  13.611   3.182  1.00 90.51           C  
ATOM   1853  C   ALA B 249       1.798  13.407   2.374  1.00 90.51           C  
ATOM   1854  CB  ALA B 249       0.034  12.279   3.748  1.00 90.51           C  
ATOM   1855  O   ALA B 249       2.890  13.753   2.831  1.00 90.51           O  
ATOM   1856  N   TYR B 250       1.657  12.913   1.054  1.00 89.65           N  
ATOM   1857  CA  TYR B 250       2.821  12.520   0.267  1.00 89.65           C  
ATOM   1858  C   TYR B 250       2.783  13.157  -1.117  1.00 89.65           C  
ATOM   1859  CB  TYR B 250       2.892  10.995   0.138  1.00 89.65           C  
ATOM   1860  O   TYR B 250       3.377  12.635  -2.064  1.00 89.65           O  
ATOM   1861  CG  TYR B 250       2.749  10.268   1.453  1.00 89.65           C  
ATOM   1862  CD1 TYR B 250       3.761  10.311   2.409  1.00 89.65           C  
ATOM   1863  CD2 TYR B 250       1.603   9.535   1.741  1.00 89.65           C  
ATOM   1864  CE1 TYR B 250       3.635   9.640   3.621  1.00 89.65           C  
ATOM   1865  CE2 TYR B 250       1.465   8.861   2.950  1.00 89.65           C  
ATOM   1866  OH  TYR B 250       2.354   8.253   5.080  1.00 89.65           O  
ATOM   1867  CZ  TYR B 250       2.485   8.919   3.882  1.00 89.65           C  
ATOM   1868  N   PHE B 251       1.913  14.204  -1.317  1.00 95.37           N  
ATOM   1869  CA  PHE B 251       1.778  14.794  -2.644  1.00 95.37           C  
ATOM   1870  C   PHE B 251       1.489  16.287  -2.546  1.00 95.37           C  
ATOM   1871  CB  PHE B 251       0.667  14.095  -3.433  1.00 95.37           C  
ATOM   1872  O   PHE B 251       1.153  16.791  -1.472  1.00 95.37           O  
ATOM   1873  CG  PHE B 251      -0.656  14.059  -2.718  1.00 95.37           C  
ATOM   1874  CD1 PHE B 251      -0.972  13.009  -1.864  1.00 95.37           C  
ATOM   1875  CD2 PHE B 251      -1.585  15.076  -2.899  1.00 95.37           C  
ATOM   1876  CE1 PHE B 251      -2.196  12.974  -1.200  1.00 95.37           C  
ATOM   1877  CE2 PHE B 251      -2.810  15.047  -2.240  1.00 95.37           C  
ATOM   1878  CZ  PHE B 251      -3.114  13.995  -1.391  1.00 95.37           C  
ATOM   1879  N   THR B 252       1.630  16.995  -3.682  1.00 98.39           N  
ATOM   1880  CA  THR B 252       1.479  18.445  -3.744  1.00 98.39           C  
ATOM   1881  C   THR B 252       0.611  18.847  -4.933  1.00 98.39           C  
ATOM   1882  CB  THR B 252       2.846  19.146  -3.844  1.00 98.39           C  
ATOM   1883  O   THR B 252       0.687  18.233  -6.000  1.00 98.39           O  
ATOM   1884  CG2 THR B 252       2.682  20.656  -3.982  1.00 98.39           C  
ATOM   1885  OG1 THR B 252       3.607  18.865  -2.662  1.00 98.39           O  
ATOM   1886  N   PHE B 253      -0.256  19.845  -4.701  1.00 98.28           N  
ATOM   1887  CA  PHE B 253      -1.013  20.518  -5.750  1.00 98.28           C  
ATOM   1888  C   PHE B 253      -0.571  21.970  -5.890  1.00 98.28           C  
ATOM   1889  CB  PHE B 253      -2.515  20.451  -5.458  1.00 98.28           C  
ATOM   1890  O   PHE B 253      -0.232  22.619  -4.898  1.00 98.28           O  
ATOM   1891  CG  PHE B 253      -3.118  19.092  -5.686  1.00 98.28           C  
ATOM   1892  CD1 PHE B 253      -3.441  18.665  -6.969  1.00 98.28           C  
ATOM   1893  CD2 PHE B 253      -3.362  18.239  -4.617  1.00 98.28           C  
ATOM   1894  CE1 PHE B 253      -3.999  17.407  -7.183  1.00 98.28           C  
ATOM   1895  CE2 PHE B 253      -3.919  16.981  -4.823  1.00 98.28           C  
ATOM   1896  CZ  PHE B 253      -4.238  16.567  -6.106  1.00 98.28           C  
ATOM   1897  N   ALA B 254      -0.607  22.456  -7.066  1.00 97.56           N  
ATOM   1898  CA  ALA B 254      -0.350  23.871  -7.321  1.00 97.56           C  
ATOM   1899  C   ALA B 254      -1.245  24.397  -8.440  1.00 97.56           C  
ATOM   1900  CB  ALA B 254       1.119  24.090  -7.672  1.00 97.56           C  
ATOM   1901  O   ALA B 254      -1.524  23.684  -9.407  1.00 97.56           O  
ATOM   1902  N   ILE B 255      -1.736  25.608  -8.291  1.00 95.97           N  
ATOM   1903  CA  ILE B 255      -2.584  26.248  -9.291  1.00 95.97           C  
ATOM   1904  C   ILE B 255      -1.809  27.365  -9.986  1.00 95.97           C  
ATOM   1905  CB  ILE B 255      -3.879  26.806  -8.660  1.00 95.97           C  
ATOM   1906  O   ILE B 255      -1.283  28.266  -9.329  1.00 95.97           O  
ATOM   1907  CG1 ILE B 255      -4.651  25.690  -7.947  1.00 95.97           C  
ATOM   1908  CG2 ILE B 255      -4.750  27.482  -9.723  1.00 95.97           C  
ATOM   1909  CD1 ILE B 255      -5.891  26.169  -7.207  1.00 95.97           C  
ATOM   1910  N   SER B 256      -1.743  27.265 -11.243  1.00 93.31           N  
ATOM   1911  CA  SER B 256      -1.028  28.282 -12.007  1.00 93.31           C  
ATOM   1912  C   SER B 256      -1.842  29.568 -12.111  1.00 93.31           C  
ATOM   1913  CB  SER B 256      -0.694  27.766 -13.407  1.00 93.31           C  
ATOM   1914  O   SER B 256      -3.044  29.572 -11.840  1.00 93.31           O  
ATOM   1915  OG  SER B 256      -1.861  27.689 -14.207  1.00 93.31           O  
ATOM   1916  N   HIS B 257      -1.259  30.671 -12.471  1.00 91.11           N  
ATOM   1917  CA  HIS B 257      -1.934  31.947 -12.676  1.00 91.11           C  
ATOM   1918  C   HIS B 257      -2.984  31.843 -13.777  1.00 91.11           C  
ATOM   1919  CB  HIS B 257      -0.921  33.040 -13.019  1.00 91.11           C  
ATOM   1920  O   HIS B 257      -3.964  32.592 -13.779  1.00 91.11           O  
ATOM   1921  CG  HIS B 257      -0.230  33.614 -11.823  1.00 91.11           C  
ATOM   1922  CD2 HIS B 257       1.073  33.599 -11.457  1.00 91.11           C  
ATOM   1923  ND1 HIS B 257      -0.901  34.301 -10.835  1.00 91.11           N  
ATOM   1924  CE1 HIS B 257      -0.037  34.686  -9.910  1.00 91.11           C  
ATOM   1925  NE2 HIS B 257       1.168  34.272 -10.264  1.00 91.11           N  
ATOM   1926  N   GLU B 258      -2.792  30.864 -14.725  1.00 85.23           N  
ATOM   1927  CA  GLU B 258      -3.742  30.645 -15.812  1.00 85.23           C  
ATOM   1928  C   GLU B 258      -4.906  29.768 -15.359  1.00 85.23           C  
ATOM   1929  CB  GLU B 258      -3.043  30.010 -17.017  1.00 85.23           C  
ATOM   1930  O   GLU B 258      -5.846  29.533 -16.121  1.00 85.23           O  
ATOM   1931  CG  GLU B 258      -2.001  30.908 -17.667  1.00 85.23           C  
ATOM   1932  CD  GLU B 258      -0.631  30.805 -17.015  1.00 85.23           C  
ATOM   1933  OE1 GLU B 258       0.276  31.586 -17.383  1.00 85.23           O  
ATOM   1934  OE2 GLU B 258      -0.463  29.937 -16.130  1.00 85.23           O  
ATOM   1935  N   GLY B 259      -4.783  29.223 -14.165  1.00 88.88           N  
ATOM   1936  CA  GLY B 259      -5.886  28.461 -13.601  1.00 88.88           C  
ATOM   1937  C   GLY B 259      -5.732  26.963 -13.786  1.00 88.88           C  
ATOM   1938  O   GLY B 259      -6.634  26.195 -13.444  1.00 88.88           O  
ATOM   1939  N   HIS B 260      -4.586  26.513 -14.291  1.00 91.06           N  
ATOM   1940  CA  HIS B 260      -4.337  25.084 -14.446  1.00 91.06           C  
ATOM   1941  C   HIS B 260      -3.913  24.452 -13.124  1.00 91.06           C  
ATOM   1942  CB  HIS B 260      -3.268  24.839 -15.512  1.00 91.06           C  
ATOM   1943  O   HIS B 260      -3.212  25.081 -12.327  1.00 91.06           O  
ATOM   1944  CG  HIS B 260      -3.629  25.378 -16.859  1.00 91.06           C  
ATOM   1945  CD2 HIS B 260      -3.045  26.333 -17.621  1.00 91.06           C  
ATOM   1946  ND1 HIS B 260      -4.719  24.928 -17.573  1.00 91.06           N  
ATOM   1947  CE1 HIS B 260      -4.788  25.584 -18.719  1.00 91.06           C  
ATOM   1948  NE2 HIS B 260      -3.784  26.443 -18.773  1.00 91.06           N  
ATOM   1949  N   VAL B 261      -4.313  23.238 -12.879  1.00 95.26           N  
ATOM   1950  CA  VAL B 261      -3.962  22.511 -11.663  1.00 95.26           C  
ATOM   1951  C   VAL B 261      -2.836  21.522 -11.958  1.00 95.26           C  
ATOM   1952  CB  VAL B 261      -5.183  21.768 -11.074  1.00 95.26           C  
ATOM   1953  O   VAL B 261      -2.970  20.662 -12.832  1.00 95.26           O  
ATOM   1954  CG1 VAL B 261      -4.789  20.994  -9.817  1.00 95.26           C  
ATOM   1955  CG2 VAL B 261      -6.309  22.753 -10.768  1.00 95.26           C  
ATOM   1956  N   TYR B 262      -1.788  21.665 -11.266  1.00 95.67           N  
ATOM   1957  CA  TYR B 262      -0.664  20.739 -11.350  1.00 95.67           C  
ATOM   1958  C   TYR B 262      -0.553  19.900 -10.083  1.00 95.67           C  
ATOM   1959  CB  TYR B 262       0.643  21.499 -11.590  1.00 95.67           C  
ATOM   1960  O   TYR B 262      -0.880  20.370  -8.990  1.00 95.67           O  
ATOM   1961  CG  TYR B 262       0.743  22.118 -12.963  1.00 95.67           C  
ATOM   1962  CD1 TYR B 262       1.390  21.454 -14.003  1.00 95.67           C  
ATOM   1963  CD2 TYR B 262       0.191  23.368 -13.224  1.00 95.67           C  
ATOM   1964  CE1 TYR B 262       1.486  22.021 -15.269  1.00 95.67           C  
ATOM   1965  CE2 TYR B 262       0.281  23.944 -14.487  1.00 95.67           C  
ATOM   1966  OH  TYR B 262       1.020  23.830 -16.753  1.00 95.67           O  
ATOM   1967  CZ  TYR B 262       0.928  23.264 -15.501  1.00 95.67           C  
ATOM   1968  N   GLY B 263      -0.207  18.668 -10.201  1.00 97.53           N  
ATOM   1969  CA  GLY B 263      -0.004  17.787  -9.061  1.00 97.53           C  
ATOM   1970  C   GLY B 263       1.223  16.905  -9.199  1.00 97.53           C  
ATOM   1971  O   GLY B 263       1.600  16.527 -10.310  1.00 97.53           O  
ATOM   1972  N   PHE B 264       1.883  16.585  -8.087  1.00 97.63           N  
ATOM   1973  CA  PHE B 264       3.013  15.663  -8.068  1.00 97.63           C  
ATOM   1974  C   PHE B 264       3.130  14.980  -6.710  1.00 97.63           C  
ATOM   1975  CB  PHE B 264       4.315  16.398  -8.400  1.00 97.63           C  
ATOM   1976  O   PHE B 264       2.675  15.517  -5.698  1.00 97.63           O  
ATOM   1977  CG  PHE B 264       4.490  17.691  -7.651  1.00 97.63           C  
ATOM   1978  CD1 PHE B 264       3.917  18.867  -8.121  1.00 97.63           C  
ATOM   1979  CD2 PHE B 264       5.229  17.731  -6.475  1.00 97.63           C  
ATOM   1980  CE1 PHE B 264       4.078  20.065  -7.429  1.00 97.63           C  
ATOM   1981  CE2 PHE B 264       5.394  18.925  -5.778  1.00 97.63           C  
ATOM   1982  CZ  PHE B 264       4.818  20.091  -6.257  1.00 97.63           C  
ATOM   1983  N   GLY B 265       3.693  13.773  -6.724  1.00 95.64           N  
ATOM   1984  CA  GLY B 265       3.801  12.959  -5.524  1.00 95.64           C  
ATOM   1985  C   GLY B 265       3.082  11.628  -5.638  1.00 95.64           C  
ATOM   1986  O   GLY B 265       2.939  11.086  -6.736  1.00 95.64           O  
ATOM   1987  N   LEU B 266       2.623  11.079  -4.483  1.00 87.53           N  
ATOM   1988  CA  LEU B 266       1.981   9.771  -4.421  1.00 87.53           C  
ATOM   1989  C   LEU B 266       0.618   9.800  -5.104  1.00 87.53           C  
ATOM   1990  CB  LEU B 266       1.827   9.318  -2.966  1.00 87.53           C  
ATOM   1991  O   LEU B 266      -0.147  10.752  -4.931  1.00 87.53           O  
ATOM   1992  CG  LEU B 266       1.217   7.932  -2.749  1.00 87.53           C  
ATOM   1993  CD1 LEU B 266       2.170   6.850  -3.246  1.00 87.53           C  
ATOM   1994  CD2 LEU B 266       0.881   7.720  -1.277  1.00 87.53           C  
ATOM   1995  N   SER B 267       0.367   8.798  -5.957  1.00 90.32           N  
ATOM   1996  CA  SER B 267      -0.926   8.680  -6.624  1.00 90.32           C  
ATOM   1997  C   SER B 267      -1.372   7.225  -6.711  1.00 90.32           C  
ATOM   1998  CB  SER B 267      -0.862   9.287  -8.027  1.00 90.32           C  
ATOM   1999  O   SER B 267      -1.999   6.819  -7.692  1.00 90.32           O  
ATOM   2000  OG  SER B 267      -2.164   9.453  -8.562  1.00 90.32           O  
ATOM   2001  N   ASN B 268      -1.066   6.344  -5.750  1.00 78.14           N  
ATOM   2002  CA  ASN B 268      -1.287   4.902  -5.779  1.00 78.14           C  
ATOM   2003  C   ASN B 268      -2.769   4.559  -5.663  1.00 78.14           C  
ATOM   2004  CB  ASN B 268      -0.494   4.214  -4.665  1.00 78.14           C  
ATOM   2005  O   ASN B 268      -3.177   3.437  -5.969  1.00 78.14           O  
ATOM   2006  CG  ASN B 268      -0.819   4.766  -3.291  1.00 78.14           C  
ATOM   2007  ND2 ASN B 268      -0.410   4.049  -2.251  1.00 78.14           N  
ATOM   2008  OD1 ASN B 268      -1.434   5.828  -3.165  1.00 78.14           O  
ATOM   2009  N   TYR B 269      -3.653   5.458  -5.385  1.00 81.05           N  
ATOM   2010  CA  TYR B 269      -5.102   5.291  -5.393  1.00 81.05           C  
ATOM   2011  C   TYR B 269      -5.778   6.425  -6.154  1.00 81.05           C  
ATOM   2012  CB  TYR B 269      -5.644   5.227  -3.962  1.00 81.05           C  
ATOM   2013  O   TYR B 269      -6.872   6.861  -5.789  1.00 81.05           O  
ATOM   2014  CG  TYR B 269      -5.208   3.998  -3.202  1.00 81.05           C  
ATOM   2015  CD1 TYR B 269      -5.863   2.781  -3.373  1.00 81.05           C  
ATOM   2016  CD2 TYR B 269      -4.142   4.052  -2.311  1.00 81.05           C  
ATOM   2017  CE1 TYR B 269      -5.466   1.646  -2.673  1.00 81.05           C  
ATOM   2018  CE2 TYR B 269      -3.736   2.923  -1.606  1.00 81.05           C  
ATOM   2019  OH  TYR B 269      -4.006   0.607  -1.098  1.00 81.05           O  
ATOM   2020  CZ  TYR B 269      -4.403   1.727  -1.794  1.00 81.05           C  
ATOM   2021  N   HIS B 270      -5.060   7.154  -7.027  1.00 91.90           N  
ATOM   2022  CA  HIS B 270      -5.565   8.176  -7.937  1.00 91.90           C  
ATOM   2023  C   HIS B 270      -5.828   9.486  -7.202  1.00 91.90           C  
ATOM   2024  CB  HIS B 270      -6.844   7.696  -8.626  1.00 91.90           C  
ATOM   2025  O   HIS B 270      -6.685  10.272  -7.612  1.00 91.90           O  
ATOM   2026  CG  HIS B 270      -6.679   6.405  -9.364  1.00 91.90           C  
ATOM   2027  CD2 HIS B 270      -7.181   5.172  -9.121  1.00 91.90           C  
ATOM   2028  ND1 HIS B 270      -5.912   6.293 -10.504  1.00 91.90           N  
ATOM   2029  CE1 HIS B 270      -5.951   5.041 -10.931  1.00 91.90           C  
ATOM   2030  NE2 HIS B 270      -6.714   4.341 -10.109  1.00 91.90           N  
ATOM   2031  N   GLN B 271      -5.214   9.655  -6.068  1.00 93.50           N  
ATOM   2032  CA  GLN B 271      -5.528  10.814  -5.240  1.00 93.50           C  
ATOM   2033  C   GLN B 271      -5.042  12.105  -5.892  1.00 93.50           C  
ATOM   2034  CB  GLN B 271      -4.911  10.664  -3.849  1.00 93.50           C  
ATOM   2035  O   GLN B 271      -5.444  13.200  -5.491  1.00 93.50           O  
ATOM   2036  CG  GLN B 271      -3.391  10.569  -3.858  1.00 93.50           C  
ATOM   2037  CD  GLN B 271      -2.893   9.137  -3.919  1.00 93.50           C  
ATOM   2038  NE2 GLN B 271      -1.741   8.883  -3.307  1.00 93.50           N  
ATOM   2039  OE1 GLN B 271      -3.539   8.266  -4.509  1.00 93.50           O  
ATOM   2040  N   LEU B 272      -4.235  12.023  -6.891  1.00 96.20           N  
ATOM   2041  CA  LEU B 272      -3.827  13.198  -7.654  1.00 96.20           C  
ATOM   2042  C   LEU B 272      -4.783  13.450  -8.816  1.00 96.20           C  
ATOM   2043  CB  LEU B 272      -2.400  13.027  -8.180  1.00 96.20           C  
ATOM   2044  O   LEU B 272      -4.695  14.482  -9.484  1.00 96.20           O  
ATOM   2045  CG  LEU B 272      -1.274  13.224  -7.164  1.00 96.20           C  
ATOM   2046  CD1 LEU B 272       0.076  12.917  -7.802  1.00 96.20           C  
ATOM   2047  CD2 LEU B 272      -1.299  14.643  -6.607  1.00 96.20           C  
ATOM   2048  N   GLY B 273      -5.669  12.523  -9.071  1.00 95.27           N  
ATOM   2049  CA  GLY B 273      -6.574  12.625 -10.205  1.00 95.27           C  
ATOM   2050  C   GLY B 273      -5.967  12.120 -11.501  1.00 95.27           C  
ATOM   2051  O   GLY B 273      -6.343  12.571 -12.585  1.00 95.27           O  
ATOM   2052  N   THR B 274      -4.957  11.326 -11.358  1.00 91.17           N  
ATOM   2053  CA  THR B 274      -4.311  10.729 -12.522  1.00 91.17           C  
ATOM   2054  C   THR B 274      -5.005   9.429 -12.919  1.00 91.17           C  
ATOM   2055  CB  THR B 274      -2.819  10.456 -12.254  1.00 91.17           C  
ATOM   2056  O   THR B 274      -5.559   8.730 -12.068  1.00 91.17           O  
ATOM   2057  CG2 THR B 274      -2.063  11.752 -11.982  1.00 91.17           C  
ATOM   2058  OG1 THR B 274      -2.694   9.595 -11.116  1.00 91.17           O  
ATOM   2059  N   PRO B 275      -5.003   9.115 -14.185  1.00 82.73           N  
ATOM   2060  CA  PRO B 275      -5.575   7.835 -14.608  1.00 82.73           C  
ATOM   2061  C   PRO B 275      -4.784   6.636 -14.092  1.00 82.73           C  
ATOM   2062  CB  PRO B 275      -5.518   7.911 -16.136  1.00 82.73           C  
ATOM   2063  O   PRO B 275      -5.372   5.613 -13.729  1.00 82.73           O  
ATOM   2064  CG  PRO B 275      -4.789   9.182 -16.428  1.00 82.73           C  
ATOM   2065  CD  PRO B 275      -4.602   9.932 -15.140  1.00 82.73           C  
ATOM   2066  N   GLY B 276      -3.418   6.848 -14.048  1.00 79.76           N  
ATOM   2067  CA  GLY B 276      -2.562   5.792 -13.532  1.00 79.76           C  
ATOM   2068  C   GLY B 276      -2.305   5.907 -12.041  1.00 79.76           C  
ATOM   2069  O   GLY B 276      -2.733   6.873 -11.405  1.00 79.76           O  
ATOM   2070  N   THR B 277      -1.692   4.895 -11.348  1.00 79.16           N  
ATOM   2071  CA  THR B 277      -1.463   4.857  -9.908  1.00 79.16           C  
ATOM   2072  C   THR B 277       0.023   4.996  -9.593  1.00 79.16           C  
ATOM   2073  CB  THR B 277      -2.002   3.553  -9.291  1.00 79.16           C  
ATOM   2074  O   THR B 277       0.454   4.722  -8.471  1.00 79.16           O  
ATOM   2075  CG2 THR B 277      -3.523   3.489  -9.380  1.00 79.16           C  
ATOM   2076  OG1 THR B 277      -1.446   2.434  -9.992  1.00 79.16           O  
ATOM   2077  N   GLU B 278       0.793   5.378 -10.597  1.00 77.68           N  
ATOM   2078  CA  GLU B 278       2.217   5.606 -10.366  1.00 77.68           C  
ATOM   2079  C   GLU B 278       2.461   6.970  -9.728  1.00 77.68           C  
ATOM   2080  CB  GLU B 278       2.999   5.491 -11.677  1.00 77.68           C  
ATOM   2081  O   GLU B 278       1.760   7.938 -10.030  1.00 77.68           O  
ATOM   2082  CG  GLU B 278       2.875   4.132 -12.351  1.00 77.68           C  
ATOM   2083  CD  GLU B 278       3.686   3.045 -11.663  1.00 77.68           C  
ATOM   2084  OE1 GLU B 278       3.289   1.860 -11.727  1.00 77.68           O  
ATOM   2085  OE2 GLU B 278       4.726   3.383 -11.055  1.00 77.68           O  
ATOM   2086  N   SER B 279       3.424   7.068  -8.862  1.00 84.53           N  
ATOM   2087  CA  SER B 279       3.816   8.344  -8.273  1.00 84.53           C  
ATOM   2088  C   SER B 279       4.338   9.306  -9.335  1.00 84.53           C  
ATOM   2089  CB  SER B 279       4.881   8.133  -7.196  1.00 84.53           C  
ATOM   2090  O   SER B 279       4.934   8.880 -10.327  1.00 84.53           O  
ATOM   2091  OG  SER B 279       4.349   7.414  -6.097  1.00 84.53           O  
ATOM   2092  N   CYS B 280       4.106  10.552  -9.174  1.00 91.65           N  
ATOM   2093  CA  CYS B 280       4.559  11.590 -10.092  1.00 91.65           C  
ATOM   2094  C   CYS B 280       5.710  12.387  -9.490  1.00 91.65           C  
ATOM   2095  CB  CYS B 280       3.408  12.530 -10.450  1.00 91.65           C  
ATOM   2096  O   CYS B 280       5.521  13.118  -8.516  1.00 91.65           O  
ATOM   2097  SG  CYS B 280       2.001  11.697 -11.218  1.00 91.65           S  
ATOM   2098  N   PHE B 281       6.892  12.252 -10.065  1.00 89.88           N  
ATOM   2099  CA  PHE B 281       8.081  12.884  -9.508  1.00 89.88           C  
ATOM   2100  C   PHE B 281       8.328  14.241 -10.158  1.00 89.88           C  
ATOM   2101  CB  PHE B 281       9.307  11.984  -9.691  1.00 89.88           C  
ATOM   2102  O   PHE B 281       9.181  15.006  -9.704  1.00 89.88           O  
ATOM   2103  CG  PHE B 281       9.354  10.821  -8.737  1.00 89.88           C  
ATOM   2104  CD1 PHE B 281      10.117  10.886  -7.578  1.00 89.88           C  
ATOM   2105  CD2 PHE B 281       8.634   9.663  -9.000  1.00 89.88           C  
ATOM   2106  CE1 PHE B 281      10.162   9.811  -6.692  1.00 89.88           C  
ATOM   2107  CE2 PHE B 281       8.675   8.585  -8.120  1.00 89.88           C  
ATOM   2108  CZ  PHE B 281       9.440   8.661  -6.967  1.00 89.88           C  
ATOM   2109  N   ILE B 282       7.575  14.530 -11.214  1.00 89.20           N  
ATOM   2110  CA  ILE B 282       7.542  15.836 -11.864  1.00 89.20           C  
ATOM   2111  C   ILE B 282       6.101  16.334 -11.950  1.00 89.20           C  
ATOM   2112  CB  ILE B 282       8.175  15.782 -13.272  1.00 89.20           C  
ATOM   2113  O   ILE B 282       5.174  15.542 -12.133  1.00 89.20           O  
ATOM   2114  CG1 ILE B 282       9.598  15.216 -13.197  1.00 89.20           C  
ATOM   2115  CG2 ILE B 282       8.172  17.170 -13.919  1.00 89.20           C  
ATOM   2116  CD1 ILE B 282      10.177  14.815 -14.547  1.00 89.20           C  
ATOM   2117  N   PRO B 283       5.938  17.634 -11.839  1.00 94.60           N  
ATOM   2118  CA  PRO B 283       4.574  18.163 -11.891  1.00 94.60           C  
ATOM   2119  C   PRO B 283       3.839  17.776 -13.172  1.00 94.60           C  
ATOM   2120  CB  PRO B 283       4.780  19.678 -11.816  1.00 94.60           C  
ATOM   2121  O   PRO B 283       4.404  17.872 -14.265  1.00 94.60           O  
ATOM   2122  CG  PRO B 283       6.093  19.851 -11.124  1.00 94.60           C  
ATOM   2123  CD  PRO B 283       7.004  18.733 -11.542  1.00 94.60           C  
ATOM   2124  N   GLN B 284       2.604  17.297 -12.985  1.00 92.53           N  
ATOM   2125  CA  GLN B 284       1.739  16.931 -14.101  1.00 92.53           C  
ATOM   2126  C   GLN B 284       0.550  17.881 -14.210  1.00 92.53           C  
ATOM   2127  CB  GLN B 284       1.248  15.490 -13.950  1.00 92.53           C  
ATOM   2128  O   GLN B 284      -0.069  18.227 -13.202  1.00 92.53           O  
ATOM   2129  CG  GLN B 284       2.369  14.464 -13.860  1.00 92.53           C  
ATOM   2130  CD  GLN B 284       3.112  14.291 -15.172  1.00 92.53           C  
ATOM   2131  NE2 GLN B 284       4.385  13.920 -15.087  1.00 92.53           N  
ATOM   2132  OE1 GLN B 284       2.547  14.488 -16.252  1.00 92.53           O  
ATOM   2133  N   ASN B 285       0.343  18.364 -15.368  1.00 90.78           N  
ATOM   2134  CA  ASN B 285      -0.920  19.056 -15.605  1.00 90.78           C  
ATOM   2135  C   ASN B 285      -2.107  18.102 -15.520  1.00 90.78           C  
ATOM   2136  CB  ASN B 285      -0.899  19.759 -16.964  1.00 90.78           C  
ATOM   2137  O   ASN B 285      -2.308  17.273 -16.409  1.00 90.78           O  
ATOM   2138  CG  ASN B 285      -2.089  20.676 -17.166  1.00 90.78           C  
ATOM   2139  ND2 ASN B 285      -1.972  21.601 -18.111  1.00 90.78           N  
ATOM   2140  OD1 ASN B 285      -3.106  20.554 -16.477  1.00 90.78           O  
ATOM   2141  N   LEU B 286      -2.910  18.216 -14.537  1.00 93.18           N  
ATOM   2142  CA  LEU B 286      -3.950  17.243 -14.224  1.00 93.18           C  
ATOM   2143  C   LEU B 286      -5.234  17.557 -14.985  1.00 93.18           C  
ATOM   2144  CB  LEU B 286      -4.228  17.220 -12.719  1.00 93.18           C  
ATOM   2145  O   LEU B 286      -5.983  18.458 -14.602  1.00 93.18           O  
ATOM   2146  CG  LEU B 286      -3.032  16.920 -11.814  1.00 93.18           C  
ATOM   2147  CD1 LEU B 286      -3.411  17.125 -10.350  1.00 93.18           C  
ATOM   2148  CD2 LEU B 286      -2.528  15.500 -12.047  1.00 93.18           C  
ATOM   2149  N   THR B 287      -5.539  16.747 -15.924  1.00 87.77           N  
ATOM   2150  CA  THR B 287      -6.665  16.979 -16.823  1.00 87.77           C  
ATOM   2151  C   THR B 287      -7.986  16.677 -16.123  1.00 87.77           C  
ATOM   2152  CB  THR B 287      -6.548  16.121 -18.097  1.00 87.77           C  
ATOM   2153  O   THR B 287      -9.040  17.164 -16.538  1.00 87.77           O  
ATOM   2154  CG2 THR B 287      -5.368  16.568 -18.954  1.00 87.77           C  
ATOM   2155  OG1 THR B 287      -6.363  14.749 -17.727  1.00 87.77           O  
ATOM   2156  N   SER B 288      -7.911  15.892 -15.082  1.00 90.31           N  
ATOM   2157  CA  SER B 288      -9.123  15.551 -14.343  1.00 90.31           C  
ATOM   2158  C   SER B 288      -9.761  16.791 -13.725  1.00 90.31           C  
ATOM   2159  CB  SER B 288      -8.814  14.528 -13.249  1.00 90.31           C  
ATOM   2160  O   SER B 288     -10.934  16.768 -13.345  1.00 90.31           O  
ATOM   2161  OG  SER B 288      -7.818  15.019 -12.368  1.00 90.31           O  
ATOM   2162  N   PHE B 289      -8.997  17.897 -13.627  1.00 90.72           N  
ATOM   2163  CA  PHE B 289      -9.492  19.129 -13.023  1.00 90.72           C  
ATOM   2164  C   PHE B 289      -9.750  20.188 -14.088  1.00 90.72           C  
ATOM   2165  CB  PHE B 289      -8.497  19.658 -11.986  1.00 90.72           C  
ATOM   2166  O   PHE B 289      -9.786  21.383 -13.786  1.00 90.72           O  
ATOM   2167  CG  PHE B 289      -8.301  18.741 -10.809  1.00 90.72           C  
ATOM   2168  CD1 PHE B 289      -9.194  18.752  -9.745  1.00 90.72           C  
ATOM   2169  CD2 PHE B 289      -7.222  17.868 -10.767  1.00 90.72           C  
ATOM   2170  CE1 PHE B 289      -9.016  17.905  -8.654  1.00 90.72           C  
ATOM   2171  CE2 PHE B 289      -7.037  17.018  -9.680  1.00 90.72           C  
ATOM   2172  CZ  PHE B 289      -7.934  17.038  -8.625  1.00 90.72           C  
ATOM   2173  N   LYS B 290      -9.838  19.658 -15.271  1.00 76.59           N  
ATOM   2174  CA  LYS B 290     -10.168  20.568 -16.365  1.00 76.59           C  
ATOM   2175  C   LYS B 290     -11.659  20.893 -16.378  1.00 76.59           C  
ATOM   2176  CB  LYS B 290      -9.751  19.966 -17.708  1.00 76.59           C  
ATOM   2177  O   LYS B 290     -12.496  19.998 -16.247  1.00 76.59           O  
ATOM   2178  CG  LYS B 290      -8.297  20.222 -18.076  1.00 76.59           C  
ATOM   2179  CD  LYS B 290      -7.972  19.696 -19.468  1.00 76.59           C  
ATOM   2180  CE  LYS B 290      -6.501  19.886 -19.809  1.00 76.59           C  
ATOM   2181  NZ  LYS B 290      -6.168  19.332 -21.156  1.00 76.59           N  
ATOM   2182  N   ASN B 291     -12.135  22.069 -15.959  1.00 63.23           N  
ATOM   2183  CA  ASN B 291     -13.535  22.473 -16.026  1.00 63.23           C  
ATOM   2184  C   ASN B 291     -13.692  23.847 -16.670  1.00 63.23           C  
ATOM   2185  CB  ASN B 291     -14.164  22.465 -14.631  1.00 63.23           C  
ATOM   2186  O   ASN B 291     -13.029  24.805 -16.269  1.00 63.23           O  
ATOM   2187  CG  ASN B 291     -15.660  22.226 -14.666  1.00 63.23           C  
ATOM   2188  ND2 ASN B 291     -16.205  21.718 -13.567  1.00 63.23           N  
ATOM   2189  OD1 ASN B 291     -16.321  22.495 -15.673  1.00 63.23           O  
ATOM   2190  N   SER B 292     -14.470  23.956 -17.798  1.00 56.69           N  
ATOM   2191  CA  SER B 292     -14.595  25.174 -18.592  1.00 56.69           C  
ATOM   2192  C   SER B 292     -15.390  26.241 -17.846  1.00 56.69           C  
ATOM   2193  CB  SER B 292     -15.264  24.874 -19.934  1.00 56.69           C  
ATOM   2194  O   SER B 292     -15.215  27.437 -18.090  1.00 56.69           O  
ATOM   2195  OG  SER B 292     -16.031  23.684 -19.858  1.00 56.69           O  
ATOM   2196  N   THR B 293     -16.067  25.933 -16.802  1.00 64.11           N  
ATOM   2197  CA  THR B 293     -16.966  26.903 -16.187  1.00 64.11           C  
ATOM   2198  C   THR B 293     -16.602  27.127 -14.722  1.00 64.11           C  
ATOM   2199  CB  THR B 293     -18.434  26.448 -16.290  1.00 64.11           C  
ATOM   2200  O   THR B 293     -17.043  28.101 -14.109  1.00 64.11           O  
ATOM   2201  CG2 THR B 293     -18.959  26.603 -17.713  1.00 64.11           C  
ATOM   2202  OG1 THR B 293     -18.529  25.071 -15.904  1.00 64.11           O  
ATOM   2203  N   LYS B 294     -15.758  26.258 -14.195  1.00 75.94           N  
ATOM   2204  CA  LYS B 294     -15.462  26.361 -12.769  1.00 75.94           C  
ATOM   2205  C   LYS B 294     -13.957  26.397 -12.521  1.00 75.94           C  
ATOM   2206  CB  LYS B 294     -16.092  25.197 -12.004  1.00 75.94           C  
ATOM   2207  O   LYS B 294     -13.178  25.879 -13.324  1.00 75.94           O  
ATOM   2208  CG  LYS B 294     -17.598  25.079 -12.185  1.00 75.94           C  
ATOM   2209  CD  LYS B 294     -18.148  23.833 -11.502  1.00 75.94           C  
ATOM   2210  CE  LYS B 294     -19.638  23.663 -11.764  1.00 75.94           C  
ATOM   2211  NZ  LYS B 294     -20.165  22.400 -11.166  1.00 75.94           N  
ATOM   2212  N   SER B 295     -13.644  27.238 -11.499  1.00 87.99           N  
ATOM   2213  CA  SER B 295     -12.242  27.278 -11.096  1.00 87.99           C  
ATOM   2214  C   SER B 295     -12.022  26.532  -9.784  1.00 87.99           C  
ATOM   2215  CB  SER B 295     -11.765  28.724 -10.956  1.00 87.99           C  
ATOM   2216  O   SER B 295     -12.889  26.537  -8.908  1.00 87.99           O  
ATOM   2217  OG  SER B 295     -12.540  29.418  -9.994  1.00 87.99           O  
ATOM   2218  N   TRP B 296     -11.011  25.796  -9.726  1.00 93.12           N  
ATOM   2219  CA  TRP B 296     -10.644  25.085  -8.506  1.00 93.12           C  
ATOM   2220  C   TRP B 296      -9.928  26.012  -7.530  1.00 93.12           C  
ATOM   2221  CB  TRP B 296      -9.757  23.880  -8.831  1.00 93.12           C  
ATOM   2222  O   TRP B 296      -8.976  26.702  -7.905  1.00 93.12           O  
ATOM   2223  CG  TRP B 296     -10.444  22.817  -9.634  1.00 93.12           C  
ATOM   2224  CD1 TRP B 296     -10.380  22.636 -10.987  1.00 93.12           C  
ATOM   2225  CD2 TRP B 296     -11.303  21.789  -9.131  1.00 93.12           C  
ATOM   2226  CE2 TRP B 296     -11.725  21.019 -10.238  1.00 93.12           C  
ATOM   2227  CE3 TRP B 296     -11.757  21.443  -7.852  1.00 93.12           C  
ATOM   2228  NE1 TRP B 296     -11.148  21.556 -11.357  1.00 93.12           N  
ATOM   2229  CH2 TRP B 296     -13.010  19.607  -8.840  1.00 93.12           C  
ATOM   2230  CZ2 TRP B 296     -12.580  19.923 -10.103  1.00 93.12           C  
ATOM   2231  CZ3 TRP B 296     -12.609  20.352  -7.719  1.00 93.12           C  
ATOM   2232  N   VAL B 297     -10.368  25.967  -6.282  1.00 92.63           N  
ATOM   2233  CA  VAL B 297      -9.872  27.033  -5.417  1.00 92.63           C  
ATOM   2234  C   VAL B 297      -9.347  26.437  -4.112  1.00 92.63           C  
ATOM   2235  CB  VAL B 297     -10.968  28.080  -5.121  1.00 92.63           C  
ATOM   2236  O   VAL B 297      -8.653  27.113  -3.349  1.00 92.63           O  
ATOM   2237  CG1 VAL B 297     -11.305  28.880  -6.378  1.00 92.63           C  
ATOM   2238  CG2 VAL B 297     -12.219  27.401  -4.565  1.00 92.63           C  
ATOM   2239  N   GLY B 298      -9.586  25.175  -3.858  1.00 94.61           N  
ATOM   2240  CA  GLY B 298      -9.134  24.595  -2.604  1.00 94.61           C  
ATOM   2241  C   GLY B 298      -8.884  23.101  -2.692  1.00 94.61           C  
ATOM   2242  O   GLY B 298      -9.665  22.371  -3.307  1.00 94.61           O  
ATOM   2243  N   PHE B 299      -7.766  22.706  -2.104  1.00 97.43           N  
ATOM   2244  CA  PHE B 299      -7.400  21.296  -2.039  1.00 97.43           C  
ATOM   2245  C   PHE B 299      -6.908  20.928  -0.644  1.00 97.43           C  
ATOM   2246  CB  PHE B 299      -6.323  20.970  -3.078  1.00 97.43           C  
ATOM   2247  O   PHE B 299      -6.275  21.742   0.032  1.00 97.43           O  
ATOM   2248  CG  PHE B 299      -6.800  21.079  -4.501  1.00 97.43           C  
ATOM   2249  CD1 PHE B 299      -7.213  19.950  -5.198  1.00 97.43           C  
ATOM   2250  CD2 PHE B 299      -6.835  22.310  -5.142  1.00 97.43           C  
ATOM   2251  CE1 PHE B 299      -7.655  20.048  -6.516  1.00 97.43           C  
ATOM   2252  CE2 PHE B 299      -7.276  22.416  -6.458  1.00 97.43           C  
ATOM   2253  CZ  PHE B 299      -7.684  21.283  -7.144  1.00 97.43           C  
ATOM   2254  N   SER B 300      -7.171  19.757  -0.229  1.00 97.99           N  
ATOM   2255  CA  SER B 300      -6.578  19.156   0.961  1.00 97.99           C  
ATOM   2256  C   SER B 300      -6.443  17.644   0.809  1.00 97.99           C  
ATOM   2257  CB  SER B 300      -7.415  19.479   2.199  1.00 97.99           C  
ATOM   2258  O   SER B 300      -7.424  16.954   0.526  1.00 97.99           O  
ATOM   2259  OG  SER B 300      -6.770  19.024   3.376  1.00 97.99           O  
ATOM   2260  N   GLY B 301      -5.225  17.228   0.993  1.00 96.52           N  
ATOM   2261  CA  GLY B 301      -4.983  15.809   0.786  1.00 96.52           C  
ATOM   2262  C   GLY B 301      -4.706  15.057   2.074  1.00 96.52           C  
ATOM   2263  O   GLY B 301      -4.051  15.582   2.977  1.00 96.52           O  
ATOM   2264  N   GLY B 302      -5.309  13.867   2.273  1.00 93.18           N  
ATOM   2265  CA  GLY B 302      -4.942  12.929   3.322  1.00 93.18           C  
ATOM   2266  C   GLY B 302      -3.804  12.008   2.928  1.00 93.18           C  
ATOM   2267  O   GLY B 302      -2.859  12.431   2.259  1.00 93.18           O  
ATOM   2268  N   GLN B 303      -3.830  10.774   3.366  1.00 82.86           N  
ATOM   2269  CA  GLN B 303      -2.779   9.815   3.044  1.00 82.86           C  
ATOM   2270  C   GLN B 303      -2.964   9.246   1.641  1.00 82.86           C  
ATOM   2271  CB  GLN B 303      -2.752   8.682   4.071  1.00 82.86           C  
ATOM   2272  O   GLN B 303      -2.018   9.202   0.852  1.00 82.86           O  
ATOM   2273  CG  GLN B 303      -1.881   8.973   5.285  1.00 82.86           C  
ATOM   2274  CD  GLN B 303      -1.820   7.809   6.257  1.00 82.86           C  
ATOM   2275  NE2 GLN B 303      -1.021   7.954   7.308  1.00 82.86           N  
ATOM   2276  OE1 GLN B 303      -2.487   6.787   6.064  1.00 82.86           O  
ATOM   2277  N   HIS B 304      -4.301   8.844   1.298  1.00 87.46           N  
ATOM   2278  CA  HIS B 304      -4.557   8.190   0.019  1.00 87.46           C  
ATOM   2279  C   HIS B 304      -5.793   8.770  -0.659  1.00 87.46           C  
ATOM   2280  CB  HIS B 304      -4.722   6.682   0.213  1.00 87.46           C  
ATOM   2281  O   HIS B 304      -6.443   8.093  -1.458  1.00 87.46           O  
ATOM   2282  CG  HIS B 304      -3.510   6.013   0.777  1.00 87.46           C  
ATOM   2283  CD2 HIS B 304      -2.293   6.507   1.104  1.00 87.46           C  
ATOM   2284  ND1 HIS B 304      -3.470   4.666   1.065  1.00 87.46           N  
ATOM   2285  CE1 HIS B 304      -2.276   4.360   1.547  1.00 87.46           C  
ATOM   2286  NE2 HIS B 304      -1.543   5.460   1.581  1.00 87.46           N  
ATOM   2287  N   HIS B 305      -6.199  10.010  -0.211  1.00 95.85           N  
ATOM   2288  CA  HIS B 305      -7.375  10.649  -0.790  1.00 95.85           C  
ATOM   2289  C   HIS B 305      -7.227  12.167  -0.805  1.00 95.85           C  
ATOM   2290  CB  HIS B 305      -8.635  10.252  -0.019  1.00 95.85           C  
ATOM   2291  O   HIS B 305      -6.361  12.716  -0.120  1.00 95.85           O  
ATOM   2292  CG  HIS B 305      -8.740  10.891   1.329  1.00 95.85           C  
ATOM   2293  CD2 HIS B 305      -9.600  11.819   1.809  1.00 95.85           C  
ATOM   2294  ND1 HIS B 305      -7.882  10.588   2.365  1.00 95.85           N  
ATOM   2295  CE1 HIS B 305      -8.213  11.304   3.426  1.00 95.85           C  
ATOM   2296  NE2 HIS B 305      -9.252  12.059   3.115  1.00 95.85           N  
ATOM   2297  N   THR B 306      -8.044  12.833  -1.600  1.00 98.17           N  
ATOM   2298  CA  THR B 306      -8.068  14.287  -1.716  1.00 98.17           C  
ATOM   2299  C   THR B 306      -9.500  14.811  -1.648  1.00 98.17           C  
ATOM   2300  CB  THR B 306      -7.409  14.755  -3.027  1.00 98.17           C  
ATOM   2301  O   THR B 306     -10.422  14.183  -2.173  1.00 98.17           O  
ATOM   2302  CG2 THR B 306      -7.533  16.265  -3.196  1.00 98.17           C  
ATOM   2303  OG1 THR B 306      -6.021  14.399  -3.010  1.00 98.17           O  
ATOM   2304  N   VAL B 307      -9.665  15.819  -0.886  1.00 98.48           N  
ATOM   2305  CA  VAL B 307     -10.893  16.606  -0.931  1.00 98.48           C  
ATOM   2306  C   VAL B 307     -10.608  17.973  -1.548  1.00 98.48           C  
ATOM   2307  CB  VAL B 307     -11.512  16.773   0.474  1.00 98.48           C  
ATOM   2308  O   VAL B 307      -9.612  18.618  -1.211  1.00 98.48           O  
ATOM   2309  CG1 VAL B 307     -12.844  17.517   0.393  1.00 98.48           C  
ATOM   2310  CG2 VAL B 307     -11.698  15.411   1.141  1.00 98.48           C  
ATOM   2311  N   CYS B 308     -11.421  18.399  -2.488  1.00 97.67           N  
ATOM   2312  CA  CYS B 308     -11.199  19.666  -3.177  1.00 97.67           C  
ATOM   2313  C   CYS B 308     -12.510  20.417  -3.373  1.00 97.67           C  
ATOM   2314  CB  CYS B 308     -10.528  19.430  -4.529  1.00 97.67           C  
ATOM   2315  O   CYS B 308     -13.589  19.853  -3.180  1.00 97.67           O  
ATOM   2316  SG  CYS B 308     -11.414  18.265  -5.588  1.00 97.67           S  
ATOM   2317  N   MET B 309     -12.423  21.709  -3.651  1.00 96.80           N  
ATOM   2318  CA  MET B 309     -13.626  22.520  -3.819  1.00 96.80           C  
ATOM   2319  C   MET B 309     -13.474  23.482  -4.992  1.00 96.80           C  
ATOM   2320  CB  MET B 309     -13.933  23.299  -2.539  1.00 96.80           C  
ATOM   2321  O   MET B 309     -12.363  23.916  -5.305  1.00 96.80           O  
ATOM   2322  CG  MET B 309     -12.895  24.358  -2.203  1.00 96.80           C  
ATOM   2323  SD  MET B 309     -13.326  25.310  -0.695  1.00 96.80           S  
ATOM   2324  CE  MET B 309     -14.745  26.259  -1.310  1.00 96.80           C  
ATOM   2325  N   ASP B 310     -14.575  23.776  -5.592  1.00 94.61           N  
ATOM   2326  CA  ASP B 310     -14.559  24.692  -6.728  1.00 94.61           C  
ATOM   2327  C   ASP B 310     -15.044  26.081  -6.321  1.00 94.61           C  
ATOM   2328  CB  ASP B 310     -15.423  24.147  -7.868  1.00 94.61           C  
ATOM   2329  O   ASP B 310     -15.341  26.322  -5.149  1.00 94.61           O  
ATOM   2330  CG  ASP B 310     -16.898  24.083  -7.516  1.00 94.61           C  
ATOM   2331  OD1 ASP B 310     -17.325  24.755  -6.552  1.00 94.61           O  
ATOM   2332  OD2 ASP B 310     -17.641  23.351  -8.206  1.00 94.61           O  
ATOM   2333  N   SER B 311     -15.059  27.029  -7.223  1.00 92.64           N  
ATOM   2334  CA  SER B 311     -15.349  28.436  -6.966  1.00 92.64           C  
ATOM   2335  C   SER B 311     -16.819  28.643  -6.617  1.00 92.64           C  
ATOM   2336  CB  SER B 311     -14.979  29.290  -8.180  1.00 92.64           C  
ATOM   2337  O   SER B 311     -17.192  29.683  -6.071  1.00 92.64           O  
ATOM   2338  OG  SER B 311     -15.674  28.850  -9.335  1.00 92.64           O  
ATOM   2339  N   GLU B 312     -17.695  27.663  -6.854  1.00 92.27           N  
ATOM   2340  CA  GLU B 312     -19.119  27.756  -6.548  1.00 92.27           C  
ATOM   2341  C   GLU B 312     -19.421  27.214  -5.153  1.00 92.27           C  
ATOM   2342  CB  GLU B 312     -19.944  27.002  -7.594  1.00 92.27           C  
ATOM   2343  O   GLU B 312     -20.581  27.155  -4.742  1.00 92.27           O  
ATOM   2344  CG  GLU B 312     -19.864  27.603  -8.990  1.00 92.27           C  
ATOM   2345  CD  GLU B 312     -20.711  26.861 -10.012  1.00 92.27           C  
ATOM   2346  OE1 GLU B 312     -20.803  27.322 -11.173  1.00 92.27           O  
ATOM   2347  OE2 GLU B 312     -21.287  25.811  -9.649  1.00 92.27           O  
ATOM   2348  N   GLY B 313     -18.450  26.704  -4.491  1.00 94.79           N  
ATOM   2349  CA  GLY B 313     -18.618  26.227  -3.127  1.00 94.79           C  
ATOM   2350  C   GLY B 313     -19.020  24.766  -3.052  1.00 94.79           C  
ATOM   2351  O   GLY B 313     -19.608  24.329  -2.060  1.00 94.79           O  
ATOM   2352  N   LYS B 314     -18.783  24.022  -4.105  1.00 96.14           N  
ATOM   2353  CA  LYS B 314     -19.051  22.587  -4.115  1.00 96.14           C  
ATOM   2354  C   LYS B 314     -17.799  21.791  -3.759  1.00 96.14           C  
ATOM   2355  CB  LYS B 314     -19.579  22.149  -5.482  1.00 96.14           C  
ATOM   2356  O   LYS B 314     -16.697  22.130  -4.195  1.00 96.14           O  
ATOM   2357  CG  LYS B 314     -20.944  22.724  -5.831  1.00 96.14           C  
ATOM   2358  CD  LYS B 314     -21.520  22.075  -7.083  1.00 96.14           C  
ATOM   2359  CE  LYS B 314     -22.912  22.604  -7.398  1.00 96.14           C  
ATOM   2360  NZ  LYS B 314     -23.480  21.974  -8.627  1.00 96.14           N  
ATOM   2361  N   ALA B 315     -17.887  20.724  -2.996  1.00 97.71           N  
ATOM   2362  CA  ALA B 315     -16.764  19.903  -2.552  1.00 97.71           C  
ATOM   2363  C   ALA B 315     -16.752  18.555  -3.268  1.00 97.71           C  
ATOM   2364  CB  ALA B 315     -16.820  19.697  -1.040  1.00 97.71           C  
ATOM   2365  O   ALA B 315     -17.809  17.978  -3.535  1.00 97.71           O  
ATOM   2366  N   TYR B 316     -15.607  18.109  -3.595  1.00 97.70           N  
ATOM   2367  CA  TYR B 316     -15.388  16.855  -4.307  1.00 97.70           C  
ATOM   2368  C   TYR B 316     -14.331  16.008  -3.608  1.00 97.70           C  
ATOM   2369  CB  TYR B 316     -14.967  17.125  -5.755  1.00 97.70           C  
ATOM   2370  O   TYR B 316     -13.548  16.520  -2.805  1.00 97.70           O  
ATOM   2371  CG  TYR B 316     -15.920  18.022  -6.507  1.00 97.70           C  
ATOM   2372  CD1 TYR B 316     -16.831  17.493  -7.419  1.00 97.70           C  
ATOM   2373  CD2 TYR B 316     -15.911  19.398  -6.309  1.00 97.70           C  
ATOM   2374  CE1 TYR B 316     -17.710  18.316  -8.116  1.00 97.70           C  
ATOM   2375  CE2 TYR B 316     -16.785  20.230  -7.001  1.00 97.70           C  
ATOM   2376  OH  TYR B 316     -18.548  20.500  -8.587  1.00 97.70           O  
ATOM   2377  CZ  TYR B 316     -17.680  19.681  -7.900  1.00 97.70           C  
ATOM   2378  N   SER B 317     -14.337  14.721  -3.848  1.00 98.20           N  
ATOM   2379  CA  SER B 317     -13.289  13.856  -3.314  1.00 98.20           C  
ATOM   2380  C   SER B 317     -12.830  12.839  -4.354  1.00 98.20           C  
ATOM   2381  CB  SER B 317     -13.780  13.130  -2.061  1.00 98.20           C  
ATOM   2382  O   SER B 317     -13.567  12.525  -5.291  1.00 98.20           O  
ATOM   2383  OG  SER B 317     -14.910  12.327  -2.355  1.00 98.20           O  
ATOM   2384  N   LEU B 318     -11.575  12.418  -4.217  1.00 97.82           N  
ATOM   2385  CA  LEU B 318     -11.023  11.362  -5.058  1.00 97.82           C  
ATOM   2386  C   LEU B 318      -9.953  10.574  -4.309  1.00 97.82           C  
ATOM   2387  CB  LEU B 318     -10.434  11.951  -6.342  1.00 97.82           C  
ATOM   2388  O   LEU B 318      -9.407  11.053  -3.313  1.00 97.82           O  
ATOM   2389  CG  LEU B 318      -9.244  12.897  -6.170  1.00 97.82           C  
ATOM   2390  CD1 LEU B 318      -8.563  13.141  -7.513  1.00 97.82           C  
ATOM   2391  CD2 LEU B 318      -9.694  14.214  -5.546  1.00 97.82           C  
ATOM   2392  N   GLY B 319      -9.672   9.333  -4.746  1.00 95.21           N  
ATOM   2393  CA  GLY B 319      -8.668   8.476  -4.135  1.00 95.21           C  
ATOM   2394  C   GLY B 319      -9.252   7.219  -3.519  1.00 95.21           C  
ATOM   2395  O   GLY B 319     -10.223   6.662  -4.035  1.00 95.21           O  
ATOM   2396  N   ARG B 320      -8.675   6.734  -2.416  1.00 84.99           N  
ATOM   2397  CA  ARG B 320      -9.076   5.511  -1.727  1.00 84.99           C  
ATOM   2398  C   ARG B 320     -10.402   5.703  -0.998  1.00 84.99           C  
ATOM   2399  CB  ARG B 320      -7.994   5.071  -0.739  1.00 84.99           C  
ATOM   2400  O   ARG B 320     -10.634   6.747  -0.385  1.00 84.99           O  
ATOM   2401  CG  ARG B 320      -8.220   3.685  -0.155  1.00 84.99           C  
ATOM   2402  CD  ARG B 320      -7.049   3.240   0.709  1.00 84.99           C  
ATOM   2403  NE  ARG B 320      -7.194   1.852   1.140  1.00 84.99           N  
ATOM   2404  NH1 ARG B 320      -5.245   1.816   2.379  1.00 84.99           N  
ATOM   2405  NH2 ARG B 320      -6.563  -0.055   2.253  1.00 84.99           N  
ATOM   2406  CZ  ARG B 320      -6.334   1.208   1.923  1.00 84.99           C  
ATOM   2407  N   ALA B 321     -11.273   4.731  -1.042  1.00 87.10           N  
ATOM   2408  CA  ALA B 321     -12.637   4.910  -0.550  1.00 87.10           C  
ATOM   2409  C   ALA B 321     -12.806   4.294   0.835  1.00 87.10           C  
ATOM   2410  CB  ALA B 321     -13.639   4.299  -1.527  1.00 87.10           C  
ATOM   2411  O   ALA B 321     -13.742   4.635   1.563  1.00 87.10           O  
ATOM   2412  N   GLU B 322     -11.950   3.376   1.260  1.00 76.04           N  
ATOM   2413  CA  GLU B 322     -12.095   2.624   2.503  1.00 76.04           C  
ATOM   2414  C   GLU B 322     -12.292   3.559   3.693  1.00 76.04           C  
ATOM   2415  CB  GLU B 322     -10.876   1.728   2.735  1.00 76.04           C  
ATOM   2416  O   GLU B 322     -11.758   4.670   3.712  1.00 76.04           O  
ATOM   2417  CG  GLU B 322     -10.833   0.503   1.833  1.00 76.04           C  
ATOM   2418  CD  GLU B 322     -10.074   0.738   0.537  1.00 76.04           C  
ATOM   2419  OE1 GLU B 322      -9.898  -0.223  -0.246  1.00 76.04           O  
ATOM   2420  OE2 GLU B 322      -9.651   1.892   0.303  1.00 76.04           O  
ATOM   2421  N   TYR B 323     -13.085   3.097   4.781  1.00 76.53           N  
ATOM   2422  CA  TYR B 323     -13.384   3.756   6.048  1.00 76.53           C  
ATOM   2423  C   TYR B 323     -14.264   4.981   5.831  1.00 76.53           C  
ATOM   2424  CB  TYR B 323     -12.091   4.163   6.761  1.00 76.53           C  
ATOM   2425  O   TYR B 323     -14.412   5.814   6.728  1.00 76.53           O  
ATOM   2426  CG  TYR B 323     -11.061   3.061   6.826  1.00 76.53           C  
ATOM   2427  CD1 TYR B 323     -11.366   1.829   7.402  1.00 76.53           C  
ATOM   2428  CD2 TYR B 323      -9.782   3.248   6.313  1.00 76.53           C  
ATOM   2429  CE1 TYR B 323     -10.420   0.811   7.467  1.00 76.53           C  
ATOM   2430  CE2 TYR B 323      -8.829   2.237   6.372  1.00 76.53           C  
ATOM   2431  OH  TYR B 323      -8.216   0.020   7.010  1.00 76.53           O  
ATOM   2432  CZ  TYR B 323      -9.156   1.024   6.949  1.00 76.53           C  
ATOM   2433  N   GLY B 324     -14.763   5.223   4.581  1.00 91.45           N  
ATOM   2434  CA  GLY B 324     -15.647   6.340   4.284  1.00 91.45           C  
ATOM   2435  C   GLY B 324     -14.903   7.634   4.014  1.00 91.45           C  
ATOM   2436  O   GLY B 324     -15.484   8.718   4.094  1.00 91.45           O  
ATOM   2437  N   ARG B 325     -13.648   7.610   3.712  1.00 90.27           N  
ATOM   2438  CA  ARG B 325     -12.795   8.794   3.676  1.00 90.27           C  
ATOM   2439  C   ARG B 325     -13.137   9.679   2.482  1.00 90.27           C  
ATOM   2440  CB  ARG B 325     -11.319   8.393   3.625  1.00 90.27           C  
ATOM   2441  O   ARG B 325     -12.757  10.851   2.442  1.00 90.27           O  
ATOM   2442  CG  ARG B 325     -10.926   7.652   2.357  1.00 90.27           C  
ATOM   2443  CD  ARG B 325      -9.465   7.222   2.386  1.00 90.27           C  
ATOM   2444  NE  ARG B 325      -9.209   6.254   3.449  1.00 90.27           N  
ATOM   2445  NH1 ARG B 325      -6.909   6.439   3.346  1.00 90.27           N  
ATOM   2446  NH2 ARG B 325      -7.882   5.013   4.853  1.00 90.27           N  
ATOM   2447  CZ  ARG B 325      -8.001   5.905   3.880  1.00 90.27           C  
ATOM   2448  N   LEU B 326     -13.850   9.141   1.516  1.00 96.95           N  
ATOM   2449  CA  LEU B 326     -14.234   9.969   0.378  1.00 96.95           C  
ATOM   2450  C   LEU B 326     -15.560  10.674   0.642  1.00 96.95           C  
ATOM   2451  CB  LEU B 326     -14.337   9.121  -0.892  1.00 96.95           C  
ATOM   2452  O   LEU B 326     -15.935  11.594  -0.088  1.00 96.95           O  
ATOM   2453  CG  LEU B 326     -13.026   8.547  -1.432  1.00 96.95           C  
ATOM   2454  CD1 LEU B 326     -13.273   7.799  -2.738  1.00 96.95           C  
ATOM   2455  CD2 LEU B 326     -11.999   9.656  -1.632  1.00 96.95           C  
ATOM   2456  N   GLY B 327     -16.358  10.235   1.597  1.00 97.84           N  
ATOM   2457  CA  GLY B 327     -17.639  10.832   1.941  1.00 97.84           C  
ATOM   2458  C   GLY B 327     -18.701  10.619   0.879  1.00 97.84           C  
ATOM   2459  O   GLY B 327     -19.603  11.444   0.721  1.00 97.84           O  
ATOM   2460  N   LEU B 328     -18.572   9.575   0.116  1.00 97.79           N  
ATOM   2461  CA  LEU B 328     -19.446   9.352  -1.031  1.00 97.79           C  
ATOM   2462  C   LEU B 328     -20.494   8.290  -0.718  1.00 97.79           C  
ATOM   2463  CB  LEU B 328     -18.627   8.933  -2.255  1.00 97.79           C  
ATOM   2464  O   LEU B 328     -21.174   7.798  -1.622  1.00 97.79           O  
ATOM   2465  CG  LEU B 328     -17.623   9.959  -2.783  1.00 97.79           C  
ATOM   2466  CD1 LEU B 328     -16.831   9.374  -3.948  1.00 97.79           C  
ATOM   2467  CD2 LEU B 328     -18.337  11.239  -3.205  1.00 97.79           C  
ATOM   2468  N   GLY B 329     -20.624   7.871   0.508  1.00 94.98           N  
ATOM   2469  CA  GLY B 329     -21.615   6.894   0.929  1.00 94.98           C  
ATOM   2470  C   GLY B 329     -21.053   5.491   1.056  1.00 94.98           C  
ATOM   2471  O   GLY B 329     -19.950   5.213   0.580  1.00 94.98           O  
ATOM   2472  N   GLU B 330     -21.832   4.711   1.773  1.00 87.57           N  
ATOM   2473  CA  GLU B 330     -21.439   3.317   1.956  1.00 87.57           C  
ATOM   2474  C   GLU B 330     -21.344   2.590   0.617  1.00 87.57           C  
ATOM   2475  CB  GLU B 330     -22.427   2.596   2.877  1.00 87.57           C  
ATOM   2476  O   GLU B 330     -22.176   2.799  -0.268  1.00 87.57           O  
ATOM   2477  CG  GLU B 330     -21.840   1.380   3.578  1.00 87.57           C  
ATOM   2478  CD  GLU B 330     -22.719   0.851   4.699  1.00 87.57           C  
ATOM   2479  OE1 GLU B 330     -22.268  -0.040   5.455  1.00 87.57           O  
ATOM   2480  OE2 GLU B 330     -23.869   1.329   4.822  1.00 87.57           O  
ATOM   2481  N   GLY B 331     -20.239   1.801   0.278  1.00 84.68           N  
ATOM   2482  CA  GLY B 331     -20.049   1.030  -0.940  1.00 84.68           C  
ATOM   2483  C   GLY B 331     -19.305   1.794  -2.019  1.00 84.68           C  
ATOM   2484  O   GLY B 331     -19.081   1.273  -3.114  1.00 84.68           O  
ATOM   2485  N   ALA B 332     -19.023   3.108  -1.703  1.00 88.20           N  
ATOM   2486  CA  ALA B 332     -18.260   3.897  -2.667  1.00 88.20           C  
ATOM   2487  C   ALA B 332     -16.935   3.219  -3.005  1.00 88.20           C  
ATOM   2488  CB  ALA B 332     -18.013   5.303  -2.127  1.00 88.20           C  
ATOM   2489  O   ALA B 332     -16.308   2.603  -2.140  1.00 88.20           O  
ATOM   2490  N   GLU B 333     -16.517   3.278  -4.216  1.00 86.05           N  
ATOM   2491  CA  GLU B 333     -15.253   2.714  -4.680  1.00 86.05           C  
ATOM   2492  C   GLU B 333     -14.212   3.805  -4.908  1.00 86.05           C  
ATOM   2493  CB  GLU B 333     -15.463   1.910  -5.966  1.00 86.05           C  
ATOM   2494  O   GLU B 333     -14.523   4.995  -4.825  1.00 86.05           O  
ATOM   2495  CG  GLU B 333     -16.400   0.721  -5.802  1.00 86.05           C  
ATOM   2496  CD  GLU B 333     -16.566  -0.092  -7.076  1.00 86.05           C  
ATOM   2497  OE1 GLU B 333     -17.203  -1.169  -7.030  1.00 86.05           O  
ATOM   2498  OE2 GLU B 333     -16.053   0.351  -8.128  1.00 86.05           O  
ATOM   2499  N   GLU B 334     -12.997   3.413  -5.097  1.00 84.00           N  
ATOM   2500  CA  GLU B 334     -11.891   4.310  -5.419  1.00 84.00           C  
ATOM   2501  C   GLU B 334     -12.236   5.211  -6.601  1.00 84.00           C  
ATOM   2502  CB  GLU B 334     -10.621   3.510  -5.722  1.00 84.00           C  
ATOM   2503  O   GLU B 334     -12.875   4.771  -7.558  1.00 84.00           O  
ATOM   2504  CG  GLU B 334      -9.421   4.374  -6.083  1.00 84.00           C  
ATOM   2505  CD  GLU B 334      -8.172   3.565  -6.394  1.00 84.00           C  
ATOM   2506  OE1 GLU B 334      -7.575   3.762  -7.476  1.00 84.00           O  
ATOM   2507  OE2 GLU B 334      -7.787   2.728  -5.547  1.00 84.00           O  
ATOM   2508  N   LYS B 335     -11.886   6.492  -6.575  1.00 94.07           N  
ATOM   2509  CA  LYS B 335     -12.219   7.456  -7.620  1.00 94.07           C  
ATOM   2510  C   LYS B 335     -10.961   8.098  -8.197  1.00 94.07           C  
ATOM   2511  CB  LYS B 335     -13.156   8.535  -7.076  1.00 94.07           C  
ATOM   2512  O   LYS B 335     -10.083   8.535  -7.450  1.00 94.07           O  
ATOM   2513  CG  LYS B 335     -14.508   8.008  -6.618  1.00 94.07           C  
ATOM   2514  CD  LYS B 335     -15.343   7.515  -7.792  1.00 94.07           C  
ATOM   2515  CE  LYS B 335     -16.723   7.052  -7.343  1.00 94.07           C  
ATOM   2516  NZ  LYS B 335     -17.521   6.504  -8.481  1.00 94.07           N  
ATOM   2517  N   SER B 336     -10.877   8.177  -9.491  1.00 93.93           N  
ATOM   2518  CA  SER B 336      -9.732   8.788 -10.158  1.00 93.93           C  
ATOM   2519  C   SER B 336     -10.051  10.208 -10.614  1.00 93.93           C  
ATOM   2520  CB  SER B 336      -9.296   7.944 -11.356  1.00 93.93           C  
ATOM   2521  O   SER B 336      -9.165  10.933 -11.070  1.00 93.93           O  
ATOM   2522  OG  SER B 336     -10.336   7.857 -12.315  1.00 93.93           O  
ATOM   2523  N   ILE B 337     -11.258  10.612 -10.551  1.00 94.35           N  
ATOM   2524  CA  ILE B 337     -11.691  11.961 -10.901  1.00 94.35           C  
ATOM   2525  C   ILE B 337     -12.450  12.580  -9.730  1.00 94.35           C  
ATOM   2526  CB  ILE B 337     -12.573  11.960 -12.170  1.00 94.35           C  
ATOM   2527  O   ILE B 337     -13.139  11.877  -8.987  1.00 94.35           O  
ATOM   2528  CG1 ILE B 337     -13.755  11.000 -11.998  1.00 94.35           C  
ATOM   2529  CG2 ILE B 337     -11.743  11.592 -13.404  1.00 94.35           C  
ATOM   2530  CD1 ILE B 337     -14.823  11.133 -13.076  1.00 94.35           C  
ATOM   2531  N   PRO B 338     -12.319  13.900  -9.603  1.00 95.81           N  
ATOM   2532  CA  PRO B 338     -13.091  14.544  -8.537  1.00 95.81           C  
ATOM   2533  C   PRO B 338     -14.586  14.249  -8.630  1.00 95.81           C  
ATOM   2534  CB  PRO B 338     -12.813  16.034  -8.752  1.00 95.81           C  
ATOM   2535  O   PRO B 338     -15.211  14.525  -9.658  1.00 95.81           O  
ATOM   2536  CG  PRO B 338     -11.544  16.076  -9.541  1.00 95.81           C  
ATOM   2537  CD  PRO B 338     -11.486  14.858 -10.417  1.00 95.81           C  
ATOM   2538  N   THR B 339     -15.073  13.679  -7.572  1.00 97.00           N  
ATOM   2539  CA  THR B 339     -16.473  13.272  -7.515  1.00 97.00           C  
ATOM   2540  C   THR B 339     -17.221  14.058  -6.442  1.00 97.00           C  
ATOM   2541  CB  THR B 339     -16.605  11.764  -7.236  1.00 97.00           C  
ATOM   2542  O   THR B 339     -16.770  14.140  -5.297  1.00 97.00           O  
ATOM   2543  CG2 THR B 339     -18.058  11.312  -7.334  1.00 97.00           C  
ATOM   2544  OG1 THR B 339     -15.825  11.037  -8.193  1.00 97.00           O  
ATOM   2545  N   LEU B 340     -18.329  14.608  -6.823  1.00 96.75           N  
ATOM   2546  CA  LEU B 340     -19.119  15.485  -5.966  1.00 96.75           C  
ATOM   2547  C   LEU B 340     -19.537  14.764  -4.689  1.00 96.75           C  
ATOM   2548  CB  LEU B 340     -20.359  15.988  -6.711  1.00 96.75           C  
ATOM   2549  O   LEU B 340     -20.009  13.627  -4.739  1.00 96.75           O  
ATOM   2550  CG  LEU B 340     -21.257  16.965  -5.951  1.00 96.75           C  
ATOM   2551  CD1 LEU B 340     -20.552  18.306  -5.775  1.00 96.75           C  
ATOM   2552  CD2 LEU B 340     -22.586  17.145  -6.676  1.00 96.75           C  
ATOM   2553  N   ILE B 341     -19.246  15.374  -3.537  1.00 97.28           N  
ATOM   2554  CA  ILE B 341     -19.758  14.897  -2.256  1.00 97.28           C  
ATOM   2555  C   ILE B 341     -21.164  15.444  -2.026  1.00 97.28           C  
ATOM   2556  CB  ILE B 341     -18.828  15.301  -1.090  1.00 97.28           C  
ATOM   2557  O   ILE B 341     -21.334  16.625  -1.714  1.00 97.28           O  
ATOM   2558  CG1 ILE B 341     -17.397  14.821  -1.358  1.00 97.28           C  
ATOM   2559  CG2 ILE B 341     -19.353  14.744   0.236  1.00 97.28           C  
ATOM   2560  CD1 ILE B 341     -16.371  15.348  -0.364  1.00 97.28           C  
ATOM   2561  N   SER B 342     -22.048  14.517  -2.063  1.00 89.55           N  
ATOM   2562  CA  SER B 342     -23.450  14.922  -2.046  1.00 89.55           C  
ATOM   2563  C   SER B 342     -23.886  15.349  -0.648  1.00 89.55           C  
ATOM   2564  CB  SER B 342     -24.343  13.783  -2.541  1.00 89.55           C  
ATOM   2565  O   SER B 342     -23.203  15.059   0.336  1.00 89.55           O  
ATOM   2566  OG  SER B 342     -24.018  12.569  -1.887  1.00 89.55           O  
ATOM   2567  N   ARG B 343     -24.861  16.215  -0.464  1.00 85.64           N  
ATOM   2568  CA  ARG B 343     -25.562  16.563   0.768  1.00 85.64           C  
ATOM   2569  C   ARG B 343     -24.815  17.649   1.535  1.00 85.64           C  
ATOM   2570  CB  ARG B 343     -25.742  15.327   1.652  1.00 85.64           C  
ATOM   2571  O   ARG B 343     -25.043  17.838   2.732  1.00 85.64           O  
ATOM   2572  CG  ARG B 343     -26.660  14.272   1.055  1.00 85.64           C  
ATOM   2573  CD  ARG B 343     -26.948  13.151   2.044  1.00 85.64           C  
ATOM   2574  NE  ARG B 343     -27.729  12.079   1.431  1.00 85.64           N  
ATOM   2575  NH1 ARG B 343     -27.798  10.764   3.329  1.00 85.64           N  
ATOM   2576  NH2 ARG B 343     -28.822  10.059   1.403  1.00 85.64           N  
ATOM   2577  CZ  ARG B 343     -28.114  10.970   2.056  1.00 85.64           C  
ATOM   2578  N   LEU B 344     -23.703  18.209   0.957  1.00 95.19           N  
ATOM   2579  CA  LEU B 344     -23.031  19.321   1.619  1.00 95.19           C  
ATOM   2580  C   LEU B 344     -23.572  20.657   1.120  1.00 95.19           C  
ATOM   2581  CB  LEU B 344     -21.520  19.250   1.386  1.00 95.19           C  
ATOM   2582  O   LEU B 344     -23.734  20.855  -0.086  1.00 95.19           O  
ATOM   2583  CG  LEU B 344     -20.760  18.189   2.184  1.00 95.19           C  
ATOM   2584  CD1 LEU B 344     -19.341  18.037   1.647  1.00 95.19           C  
ATOM   2585  CD2 LEU B 344     -20.740  18.548   3.666  1.00 95.19           C  
ATOM   2586  N   PRO B 345     -23.953  21.523   2.002  1.00 95.35           N  
ATOM   2587  CA  PRO B 345     -24.223  22.893   1.559  1.00 95.35           C  
ATOM   2588  C   PRO B 345     -22.997  23.566   0.945  1.00 95.35           C  
ATOM   2589  CB  PRO B 345     -24.648  23.603   2.847  1.00 95.35           C  
ATOM   2590  O   PRO B 345     -21.939  22.942   0.828  1.00 95.35           O  
ATOM   2591  CG  PRO B 345     -24.907  22.502   3.823  1.00 95.35           C  
ATOM   2592  CD  PRO B 345     -24.092  21.306   3.420  1.00 95.35           C  
ATOM   2593  N   ALA B 346     -23.231  24.834   0.503  1.00 96.53           N  
ATOM   2594  CA  ALA B 346     -22.097  25.578  -0.040  1.00 96.53           C  
ATOM   2595  C   ALA B 346     -20.980  25.706   0.992  1.00 96.53           C  
ATOM   2596  CB  ALA B 346     -22.544  26.959  -0.512  1.00 96.53           C  
ATOM   2597  O   ALA B 346     -21.217  26.141   2.121  1.00 96.53           O  
ATOM   2598  N   VAL B 347     -19.810  25.363   0.575  1.00 97.47           N  
ATOM   2599  CA  VAL B 347     -18.728  25.256   1.548  1.00 97.47           C  
ATOM   2600  C   VAL B 347     -17.734  26.397   1.344  1.00 97.47           C  
ATOM   2601  CB  VAL B 347     -18.006  23.894   1.446  1.00 97.47           C  
ATOM   2602  O   VAL B 347     -17.537  26.863   0.220  1.00 97.47           O  
ATOM   2603  CG1 VAL B 347     -18.959  22.750   1.785  1.00 97.47           C  
ATOM   2604  CG2 VAL B 347     -17.418  23.707   0.048  1.00 97.47           C  
ATOM   2605  N   SER B 348     -17.070  26.756   2.344  1.00 96.16           N  
ATOM   2606  CA  SER B 348     -16.056  27.805   2.300  1.00 96.16           C  
ATOM   2607  C   SER B 348     -14.650  27.215   2.314  1.00 96.16           C  
ATOM   2608  CB  SER B 348     -16.226  28.765   3.478  1.00 96.16           C  
ATOM   2609  O   SER B 348     -13.710  27.824   1.800  1.00 96.16           O  
ATOM   2610  OG  SER B 348     -16.120  28.073   4.711  1.00 96.16           O  
ATOM   2611  N   SER B 349     -14.478  26.057   2.949  1.00 96.97           N  
ATOM   2612  CA  SER B 349     -13.166  25.420   3.001  1.00 96.97           C  
ATOM   2613  C   SER B 349     -13.289  23.917   3.224  1.00 96.97           C  
ATOM   2614  CB  SER B 349     -12.312  26.040   4.108  1.00 96.97           C  
ATOM   2615  O   SER B 349     -14.326  23.435   3.686  1.00 96.97           O  
ATOM   2616  OG  SER B 349     -12.858  25.751   5.384  1.00 96.97           O  
ATOM   2617  N   VAL B 350     -12.267  23.206   2.821  1.00 98.24           N  
ATOM   2618  CA  VAL B 350     -12.205  21.760   3.007  1.00 98.24           C  
ATOM   2619  C   VAL B 350     -10.898  21.383   3.701  1.00 98.24           C  
ATOM   2620  CB  VAL B 350     -12.331  21.008   1.663  1.00 98.24           C  
ATOM   2621  O   VAL B 350      -9.915  22.124   3.631  1.00 98.24           O  
ATOM   2622  CG1 VAL B 350     -13.713  21.224   1.051  1.00 98.24           C  
ATOM   2623  CG2 VAL B 350     -11.238  21.460   0.696  1.00 98.24           C  
ATOM   2624  N   ALA B 351     -10.820  20.216   4.363  1.00 98.30           N  
ATOM   2625  CA  ALA B 351      -9.628  19.734   5.055  1.00 98.30           C  
ATOM   2626  C   ALA B 351      -9.607  18.210   5.117  1.00 98.30           C  
ATOM   2627  CB  ALA B 351      -9.557  20.322   6.463  1.00 98.30           C  
ATOM   2628  O   ALA B 351     -10.653  17.564   5.021  1.00 98.30           O  
ATOM   2629  N   CYS B 352      -8.421  17.739   5.200  1.00 97.21           N  
ATOM   2630  CA  CYS B 352      -8.243  16.300   5.366  1.00 97.21           C  
ATOM   2631  C   CYS B 352      -7.321  15.997   6.541  1.00 97.21           C  
ATOM   2632  CB  CYS B 352      -7.677  15.679   4.089  1.00 97.21           C  
ATOM   2633  O   CYS B 352      -6.444  16.798   6.871  1.00 97.21           O  
ATOM   2634  SG  CYS B 352      -8.818  15.728   2.689  1.00 97.21           S  
ATOM   2635  N   GLY B 353      -7.560  14.937   7.243  1.00 93.74           N  
ATOM   2636  CA  GLY B 353      -6.574  14.216   8.032  1.00 93.74           C  
ATOM   2637  C   GLY B 353      -6.039  12.980   7.333  1.00 93.74           C  
ATOM   2638  O   GLY B 353      -6.088  12.884   6.105  1.00 93.74           O  
ATOM   2639  N   ALA B 354      -5.520  11.973   8.057  1.00 84.46           N  
ATOM   2640  CA  ALA B 354      -4.950  10.777   7.440  1.00 84.46           C  
ATOM   2641  C   ALA B 354      -6.009  10.008   6.655  1.00 84.46           C  
ATOM   2642  CB  ALA B 354      -4.322   9.878   8.502  1.00 84.46           C  
ATOM   2643  O   ALA B 354      -5.861   9.789   5.450  1.00 84.46           O  
ATOM   2644  N   SER B 355      -7.226   9.688   7.277  1.00 87.20           N  
ATOM   2645  CA  SER B 355      -8.286   8.910   6.644  1.00 87.20           C  
ATOM   2646  C   SER B 355      -9.647   9.571   6.836  1.00 87.20           C  
ATOM   2647  CB  SER B 355      -8.316   7.488   7.206  1.00 87.20           C  
ATOM   2648  O   SER B 355     -10.668   8.885   6.928  1.00 87.20           O  
ATOM   2649  OG  SER B 355      -7.061   6.853   7.035  1.00 87.20           O  
ATOM   2650  N   VAL B 356      -9.587  10.949   7.058  1.00 94.85           N  
ATOM   2651  CA  VAL B 356     -10.829  11.664   7.332  1.00 94.85           C  
ATOM   2652  C   VAL B 356     -10.922  12.900   6.440  1.00 94.85           C  
ATOM   2653  CB  VAL B 356     -10.934  12.072   8.819  1.00 94.85           C  
ATOM   2654  O   VAL B 356      -9.902  13.418   5.978  1.00 94.85           O  
ATOM   2655  CG1 VAL B 356     -11.013  10.836   9.713  1.00 94.85           C  
ATOM   2656  CG2 VAL B 356      -9.747  12.948   9.216  1.00 94.85           C  
ATOM   2657  N   GLY B 357     -12.124  13.385   6.165  1.00 97.62           N  
ATOM   2658  CA  GLY B 357     -12.411  14.600   5.418  1.00 97.62           C  
ATOM   2659  C   GLY B 357     -13.335  15.550   6.155  1.00 97.62           C  
ATOM   2660  O   GLY B 357     -14.166  15.118   6.957  1.00 97.62           O  
ATOM   2661  N   TYR B 358     -13.210  16.834   5.850  1.00 98.62           N  
ATOM   2662  CA  TYR B 358     -14.023  17.869   6.479  1.00 98.62           C  
ATOM   2663  C   TYR B 358     -14.438  18.928   5.464  1.00 98.62           C  
ATOM   2664  CB  TYR B 358     -13.260  18.525   7.634  1.00 98.62           C  
ATOM   2665  O   TYR B 358     -13.756  19.134   4.458  1.00 98.62           O  
ATOM   2666  CG  TYR B 358     -12.749  17.541   8.659  1.00 98.62           C  
ATOM   2667  CD1 TYR B 358     -13.520  17.196   9.766  1.00 98.62           C  
ATOM   2668  CD2 TYR B 358     -11.494  16.957   8.522  1.00 98.62           C  
ATOM   2669  CE1 TYR B 358     -13.052  16.291  10.714  1.00 98.62           C  
ATOM   2670  CE2 TYR B 358     -11.016  16.051   9.464  1.00 98.62           C  
ATOM   2671  OH  TYR B 358     -11.333  14.829  11.490  1.00 98.62           O  
ATOM   2672  CZ  TYR B 358     -11.801  15.725  10.555  1.00 98.62           C  
ATOM   2673  N   ALA B 359     -15.510  19.558   5.776  1.00 98.63           N  
ATOM   2674  CA  ALA B 359     -15.947  20.729   5.020  1.00 98.63           C  
ATOM   2675  C   ALA B 359     -16.603  21.759   5.936  1.00 98.63           C  
ATOM   2676  CB  ALA B 359     -16.911  20.318   3.911  1.00 98.63           C  
ATOM   2677  O   ALA B 359     -17.441  21.412   6.771  1.00 98.63           O  
ATOM   2678  N   VAL B 360     -16.213  22.966   5.843  1.00 98.51           N  
ATOM   2679  CA  VAL B 360     -16.843  24.075   6.552  1.00 98.51           C  
ATOM   2680  C   VAL B 360     -17.769  24.835   5.606  1.00 98.51           C  
ATOM   2681  CB  VAL B 360     -15.791  25.035   7.154  1.00 98.51           C  
ATOM   2682  O   VAL B 360     -17.347  25.270   4.531  1.00 98.51           O  
ATOM   2683  CG1 VAL B 360     -16.471  26.195   7.879  1.00 98.51           C  
ATOM   2684  CG2 VAL B 360     -14.861  24.279   8.101  1.00 98.51           C  
ATOM   2685  N   THR B 361     -18.969  24.970   6.009  1.00 97.96           N  
ATOM   2686  CA  THR B 361     -19.959  25.619   5.157  1.00 97.96           C  
ATOM   2687  C   THR B 361     -19.874  27.137   5.290  1.00 97.96           C  
ATOM   2688  CB  THR B 361     -21.385  25.150   5.499  1.00 97.96           C  
ATOM   2689  O   THR B 361     -19.310  27.650   6.259  1.00 97.96           O  
ATOM   2690  CG2 THR B 361     -21.523  23.641   5.328  1.00 97.96           C  
ATOM   2691  OG1 THR B 361     -21.681  25.494   6.858  1.00 97.96           O  
ATOM   2692  N   LYS B 362     -20.376  27.864   4.365  1.00 96.25           N  
ATOM   2693  CA  LYS B 362     -20.362  29.324   4.340  1.00 96.25           C  
ATOM   2694  C   LYS B 362     -21.130  29.901   5.526  1.00 96.25           C  
ATOM   2695  CB  LYS B 362     -20.953  29.845   3.030  1.00 96.25           C  
ATOM   2696  O   LYS B 362     -20.825  30.999   5.995  1.00 96.25           O  
ATOM   2697  CG  LYS B 362     -20.051  29.643   1.821  1.00 96.25           C  
ATOM   2698  CD  LYS B 362     -20.592  30.365   0.593  1.00 96.25           C  
ATOM   2699  CE  LYS B 362     -19.656  30.221  -0.599  1.00 96.25           C  
ATOM   2700  NZ  LYS B 362     -20.199  30.897  -1.815  1.00 96.25           N  
ATOM   2701  N   ASP B 363     -22.124  29.156   6.028  1.00 94.71           N  
ATOM   2702  CA  ASP B 363     -22.914  29.629   7.160  1.00 94.71           C  
ATOM   2703  C   ASP B 363     -22.252  29.257   8.485  1.00 94.71           C  
ATOM   2704  CB  ASP B 363     -24.332  29.057   7.102  1.00 94.71           C  
ATOM   2705  O   ASP B 363     -22.844  29.433   9.552  1.00 94.71           O  
ATOM   2706  CG  ASP B 363     -24.364  27.542   7.188  1.00 94.71           C  
ATOM   2707  OD1 ASP B 363     -23.302  26.900   7.043  1.00 94.71           O  
ATOM   2708  OD2 ASP B 363     -25.463  26.984   7.402  1.00 94.71           O  
ATOM   2709  N   GLY B 364     -21.118  28.583   8.451  1.00 95.79           N  
ATOM   2710  CA  GLY B 364     -20.313  28.413   9.650  1.00 95.79           C  
ATOM   2711  C   GLY B 364     -20.506  27.062  10.312  1.00 95.79           C  
ATOM   2712  O   GLY B 364     -20.223  26.901  11.501  1.00 95.79           O  
ATOM   2713  N   ARG B 365     -20.969  26.034   9.638  1.00 97.21           N  
ATOM   2714  CA  ARG B 365     -21.079  24.665  10.133  1.00 97.21           C  
ATOM   2715  C   ARG B 365     -19.915  23.811   9.644  1.00 97.21           C  
ATOM   2716  CB  ARG B 365     -22.407  24.041   9.697  1.00 97.21           C  
ATOM   2717  O   ARG B 365     -19.296  24.121   8.624  1.00 97.21           O  
ATOM   2718  CG  ARG B 365     -23.631  24.736  10.271  1.00 97.21           C  
ATOM   2719  CD  ARG B 365     -24.923  24.129   9.742  1.00 97.21           C  
ATOM   2720  NE  ARG B 365     -25.142  24.465   8.338  1.00 97.21           N  
ATOM   2721  NH1 ARG B 365     -26.880  22.973   8.037  1.00 97.21           N  
ATOM   2722  NH2 ARG B 365     -26.178  24.289   6.296  1.00 97.21           N  
ATOM   2723  CZ  ARG B 365     -26.066  23.908   7.561  1.00 97.21           C  
ATOM   2724  N   VAL B 366     -19.648  22.740  10.380  1.00 98.18           N  
ATOM   2725  CA  VAL B 366     -18.559  21.855   9.979  1.00 98.18           C  
ATOM   2726  C   VAL B 366     -19.083  20.430   9.822  1.00 98.18           C  
ATOM   2727  CB  VAL B 366     -17.397  21.887  10.996  1.00 98.18           C  
ATOM   2728  O   VAL B 366     -19.869  19.956  10.646  1.00 98.18           O  
ATOM   2729  CG1 VAL B 366     -17.867  21.405  12.368  1.00 98.18           C  
ATOM   2730  CG2 VAL B 366     -16.230  21.037  10.498  1.00 98.18           C  
ATOM   2731  N   PHE B 367     -18.750  19.825   8.702  1.00 98.55           N  
ATOM   2732  CA  PHE B 367     -19.120  18.444   8.417  1.00 98.55           C  
ATOM   2733  C   PHE B 367     -17.886  17.552   8.368  1.00 98.55           C  
ATOM   2734  CB  PHE B 367     -19.885  18.355   7.092  1.00 98.55           C  
ATOM   2735  O   PHE B 367     -16.826  17.974   7.901  1.00 98.55           O  
ATOM   2736  CG  PHE B 367     -21.256  18.974   7.140  1.00 98.55           C  
ATOM   2737  CD1 PHE B 367     -22.387  18.182   7.289  1.00 98.55           C  
ATOM   2738  CD2 PHE B 367     -21.412  20.350   7.036  1.00 98.55           C  
ATOM   2739  CE1 PHE B 367     -23.657  18.753   7.333  1.00 98.55           C  
ATOM   2740  CE2 PHE B 367     -22.678  20.928   7.080  1.00 98.55           C  
ATOM   2741  CZ  PHE B 367     -23.799  20.128   7.228  1.00 98.55           C  
ATOM   2742  N   ALA B 368     -17.974  16.346   8.904  1.00 98.22           N  
ATOM   2743  CA  ALA B 368     -16.854  15.411   8.961  1.00 98.22           C  
ATOM   2744  C   ALA B 368     -17.270  14.026   8.472  1.00 98.22           C  
ATOM   2745  CB  ALA B 368     -16.302  15.326  10.382  1.00 98.22           C  
ATOM   2746  O   ALA B 368     -18.425  13.625   8.633  1.00 98.22           O  
ATOM   2747  N   TRP B 369     -16.304  13.325   7.832  1.00 98.07           N  
ATOM   2748  CA  TRP B 369     -16.525  11.954   7.384  1.00 98.07           C  
ATOM   2749  C   TRP B 369     -15.220  11.166   7.378  1.00 98.07           C  
ATOM   2750  CB  TRP B 369     -17.151  11.940   5.986  1.00 98.07           C  
ATOM   2751  O   TRP B 369     -14.139  11.743   7.514  1.00 98.07           O  
ATOM   2752  CG  TRP B 369     -16.331  12.639   4.945  1.00 98.07           C  
ATOM   2753  CD1 TRP B 369     -15.408  12.076   4.108  1.00 98.07           C  
ATOM   2754  CD2 TRP B 369     -16.357  14.035   4.632  1.00 98.07           C  
ATOM   2755  CE2 TRP B 369     -15.423  14.249   3.594  1.00 98.07           C  
ATOM   2756  CE3 TRP B 369     -17.080  15.128   5.130  1.00 98.07           C  
ATOM   2757  NE1 TRP B 369     -14.858  13.039   3.293  1.00 98.07           N  
ATOM   2758  CH2 TRP B 369     -15.915  16.563   3.549  1.00 98.07           C  
ATOM   2759  CZ2 TRP B 369     -15.194  15.512   3.044  1.00 98.07           C  
ATOM   2760  CZ3 TRP B 369     -16.851  16.384   4.581  1.00 98.07           C  
ATOM   2761  N   GLY B 370     -15.315   9.816   7.338  1.00 95.21           N  
ATOM   2762  CA  GLY B 370     -14.137   8.965   7.277  1.00 95.21           C  
ATOM   2763  C   GLY B 370     -13.988   8.065   8.488  1.00 95.21           C  
ATOM   2764  O   GLY B 370     -14.981   7.687   9.114  1.00 95.21           O  
ATOM   2765  N   MET B 371     -12.831   7.658   8.860  1.00 85.62           N  
ATOM   2766  CA  MET B 371     -12.521   6.747   9.958  1.00 85.62           C  
ATOM   2767  C   MET B 371     -12.845   7.386  11.304  1.00 85.62           C  
ATOM   2768  CB  MET B 371     -11.048   6.335   9.916  1.00 85.62           C  
ATOM   2769  O   MET B 371     -12.408   8.503  11.587  1.00 85.62           O  
ATOM   2770  CG  MET B 371     -10.698   5.211  10.878  1.00 85.62           C  
ATOM   2771  SD  MET B 371      -8.937   4.709  10.763  1.00 85.62           S  
ATOM   2772  CE  MET B 371      -8.144   6.145  11.539  1.00 85.62           C  
ATOM   2773  N   GLY B 372     -13.549   6.776  12.154  1.00 86.01           N  
ATOM   2774  CA  GLY B 372     -14.021   7.352  13.403  1.00 86.01           C  
ATOM   2775  C   GLY B 372     -13.255   6.859  14.615  1.00 86.01           C  
ATOM   2776  O   GLY B 372     -13.494   7.315  15.735  1.00 86.01           O  
ATOM   2777  N   THR B 373     -12.262   6.030  14.542  1.00 69.59           N  
ATOM   2778  CA  THR B 373     -11.597   5.303  15.618  1.00 69.59           C  
ATOM   2779  C   THR B 373     -10.918   6.269  16.585  1.00 69.59           C  
ATOM   2780  CB  THR B 373     -10.557   4.313  15.063  1.00 69.59           C  
ATOM   2781  O   THR B 373     -10.863   6.013  17.790  1.00 69.59           O  
ATOM   2782  CG2 THR B 373      -9.976   3.444  16.174  1.00 69.59           C  
ATOM   2783  OG1 THR B 373     -11.182   3.468  14.088  1.00 69.59           O  
ATOM   2784  N   ASN B 374     -10.452   7.446  16.183  1.00 78.07           N  
ATOM   2785  CA  ASN B 374      -9.707   8.382  17.019  1.00 78.07           C  
ATOM   2786  C   ASN B 374     -10.589   9.532  17.497  1.00 78.07           C  
ATOM   2787  CB  ASN B 374      -8.490   8.923  16.265  1.00 78.07           C  
ATOM   2788  O   ASN B 374     -10.093  10.500  18.076  1.00 78.07           O  
ATOM   2789  CG  ASN B 374      -7.455   7.852  15.981  1.00 78.07           C  
ATOM   2790  ND2 ASN B 374      -6.862   7.901  14.794  1.00 78.07           N  
ATOM   2791  OD1 ASN B 374      -7.191   6.989  16.821  1.00 78.07           O  
ATOM   2792  N   TYR B 375     -11.858   9.472  17.213  1.00 88.53           N  
ATOM   2793  CA  TYR B 375     -12.847  10.450  17.652  1.00 88.53           C  
ATOM   2794  C   TYR B 375     -12.646  11.784  16.944  1.00 88.53           C  
ATOM   2795  CB  TYR B 375     -12.771  10.647  19.169  1.00 88.53           C  
ATOM   2796  O   TYR B 375     -13.067  12.829  17.444  1.00 88.53           O  
ATOM   2797  CG  TYR B 375     -13.014   9.384  19.959  1.00 88.53           C  
ATOM   2798  CD1 TYR B 375     -14.218   8.692  19.849  1.00 88.53           C  
ATOM   2799  CD2 TYR B 375     -12.042   8.881  20.816  1.00 88.53           C  
ATOM   2800  CE1 TYR B 375     -14.447   7.528  20.576  1.00 88.53           C  
ATOM   2801  CE2 TYR B 375     -12.260   7.718  21.548  1.00 88.53           C  
ATOM   2802  OH  TYR B 375     -13.685   5.899  22.143  1.00 88.53           O  
ATOM   2803  CZ  TYR B 375     -13.464   7.050  21.421  1.00 88.53           C  
ATOM   2804  N   GLN B 376     -11.965  11.785  15.800  1.00 92.39           N  
ATOM   2805  CA  GLN B 376     -11.628  13.008  15.078  1.00 92.39           C  
ATOM   2806  C   GLN B 376     -12.851  13.584  14.371  1.00 92.39           C  
ATOM   2807  CB  GLN B 376     -10.513  12.743  14.065  1.00 92.39           C  
ATOM   2808  O   GLN B 376     -12.835  14.735  13.930  1.00 92.39           O  
ATOM   2809  CG  GLN B 376      -9.161  12.450  14.702  1.00 92.39           C  
ATOM   2810  CD  GLN B 376      -8.092  12.110  13.680  1.00 92.39           C  
ATOM   2811  NE2 GLN B 376      -7.458  13.136  13.122  1.00 92.39           N  
ATOM   2812  OE1 GLN B 376      -7.838  10.936  13.395  1.00 92.39           O  
ATOM   2813  N   LEU B 377     -13.905  12.816  14.246  1.00 96.08           N  
ATOM   2814  CA  LEU B 377     -15.072  13.231  13.475  1.00 96.08           C  
ATOM   2815  C   LEU B 377     -16.028  14.050  14.336  1.00 96.08           C  
ATOM   2816  CB  LEU B 377     -15.800  12.010  12.905  1.00 96.08           C  
ATOM   2817  O   LEU B 377     -16.949  14.684  13.817  1.00 96.08           O  
ATOM   2818  CG  LEU B 377     -14.986  11.110  11.974  1.00 96.08           C  
ATOM   2819  CD1 LEU B 377     -15.843   9.951  11.475  1.00 96.08           C  
ATOM   2820  CD2 LEU B 377     -14.431  11.914  10.803  1.00 96.08           C  
ATOM   2821  N   GLY B 378     -15.856  14.011  15.678  1.00 94.95           N  
ATOM   2822  CA  GLY B 378     -16.668  14.786  16.602  1.00 94.95           C  
ATOM   2823  C   GLY B 378     -18.088  14.268  16.727  1.00 94.95           C  
ATOM   2824  O   GLY B 378     -19.003  15.024  17.060  1.00 94.95           O  
ATOM   2825  N   THR B 379     -18.331  13.025  16.366  1.00 91.29           N  
ATOM   2826  CA  THR B 379     -19.664  12.433  16.402  1.00 91.29           C  
ATOM   2827  C   THR B 379     -19.961  11.852  17.781  1.00 91.29           C  
ATOM   2828  CB  THR B 379     -19.815  11.333  15.335  1.00 91.29           C  
ATOM   2829  O   THR B 379     -21.099  11.479  18.072  1.00 91.29           O  
ATOM   2830  CG2 THR B 379     -19.605  11.894  13.933  1.00 91.29           C  
ATOM   2831  OG1 THR B 379     -18.845  10.305  15.577  1.00 91.29           O  
ATOM   2832  N   GLY B 380     -18.963  11.765  18.626  1.00 88.88           N  
ATOM   2833  CA  GLY B 380     -19.114  11.168  19.943  1.00 88.88           C  
ATOM   2834  C   GLY B 380     -18.918   9.663  19.942  1.00 88.88           C  
ATOM   2835  O   GLY B 380     -18.923   9.031  21.000  1.00 88.88           O  
ATOM   2836  N   GLN B 381     -18.825   9.087  18.802  1.00 84.07           N  
ATOM   2837  CA  GLN B 381     -18.643   7.647  18.654  1.00 84.07           C  
ATOM   2838  C   GLN B 381     -17.389   7.331  17.844  1.00 84.07           C  
ATOM   2839  CB  GLN B 381     -19.868   7.015  17.993  1.00 84.07           C  
ATOM   2840  O   GLN B 381     -16.821   8.215  17.199  1.00 84.07           O  
ATOM   2841  CG  GLN B 381     -21.182   7.351  18.685  1.00 84.07           C  
ATOM   2842  CD  GLN B 381     -21.399   6.547  19.954  1.00 84.07           C  
ATOM   2843  NE2 GLN B 381     -22.268   7.042  20.828  1.00 84.07           N  
ATOM   2844  OE1 GLN B 381     -20.791   5.489  20.146  1.00 84.07           O  
ATOM   2845  N   ASP B 382     -16.882   6.108  17.915  1.00 77.47           N  
ATOM   2846  CA  ASP B 382     -15.666   5.721  17.206  1.00 77.47           C  
ATOM   2847  C   ASP B 382     -15.997   5.005  15.899  1.00 77.47           C  
ATOM   2848  CB  ASP B 382     -14.791   4.828  18.088  1.00 77.47           C  
ATOM   2849  O   ASP B 382     -15.113   4.432  15.258  1.00 77.47           O  
ATOM   2850  CG  ASP B 382     -15.486   3.544  18.506  1.00 77.47           C  
ATOM   2851  OD1 ASP B 382     -16.665   3.342  18.143  1.00 77.47           O  
ATOM   2852  OD2 ASP B 382     -14.850   2.728  19.208  1.00 77.47           O  
ATOM   2853  N   GLU B 383     -17.307   5.050  15.376  1.00 83.53           N  
ATOM   2854  CA  GLU B 383     -17.722   4.430  14.121  1.00 83.53           C  
ATOM   2855  C   GLU B 383     -17.324   5.288  12.923  1.00 83.53           C  
ATOM   2856  CB  GLU B 383     -19.234   4.187  14.115  1.00 83.53           C  
ATOM   2857  O   GLU B 383     -17.328   6.518  13.006  1.00 83.53           O  
ATOM   2858  CG  GLU B 383     -19.696   3.161  15.139  1.00 83.53           C  
ATOM   2859  CD  GLU B 383     -21.185   3.237  15.435  1.00 83.53           C  
ATOM   2860  OE1 GLU B 383     -21.670   2.482  16.308  1.00 83.53           O  
ATOM   2861  OE2 GLU B 383     -21.873   4.059  14.789  1.00 83.53           O  
ATOM   2862  N   ASP B 384     -17.015   4.656  11.827  1.00 85.15           N  
ATOM   2863  CA  ASP B 384     -16.702   5.360  10.587  1.00 85.15           C  
ATOM   2864  C   ASP B 384     -17.928   6.094  10.048  1.00 85.15           C  
ATOM   2865  CB  ASP B 384     -16.169   4.385   9.535  1.00 85.15           C  
ATOM   2866  O   ASP B 384     -19.061   5.656  10.255  1.00 85.15           O  
ATOM   2867  CG  ASP B 384     -14.874   3.712   9.954  1.00 85.15           C  
ATOM   2868  OD1 ASP B 384     -14.206   4.202  10.890  1.00 85.15           O  
ATOM   2869  OD2 ASP B 384     -14.515   2.684   9.339  1.00 85.15           O  
ATOM   2870  N   ALA B 385     -17.748   7.176   9.439  1.00 95.03           N  
ATOM   2871  CA  ALA B 385     -18.797   7.913   8.739  1.00 95.03           C  
ATOM   2872  C   ALA B 385     -18.595   7.853   7.228  1.00 95.03           C  
ATOM   2873  CB  ALA B 385     -18.832   9.365   9.212  1.00 95.03           C  
ATOM   2874  O   ALA B 385     -17.576   8.319   6.713  1.00 95.03           O  
ATOM   2875  N   TRP B 386     -19.545   7.324   6.525  1.00 94.23           N  
ATOM   2876  CA  TRP B 386     -19.416   7.078   5.093  1.00 94.23           C  
ATOM   2877  C   TRP B 386     -19.904   8.278   4.288  1.00 94.23           C  
ATOM   2878  CB  TRP B 386     -20.199   5.825   4.690  1.00 94.23           C  
ATOM   2879  O   TRP B 386     -19.624   8.386   3.092  1.00 94.23           O  
ATOM   2880  CG  TRP B 386     -19.716   4.567   5.348  1.00 94.23           C  
ATOM   2881  CD1 TRP B 386     -20.084   4.085   6.573  1.00 94.23           C  
ATOM   2882  CD2 TRP B 386     -18.771   3.634   4.817  1.00 94.23           C  
ATOM   2883  CE2 TRP B 386     -18.613   2.608   5.774  1.00 94.23           C  
ATOM   2884  CE3 TRP B 386     -18.042   3.565   3.622  1.00 94.23           C  
ATOM   2885  NE1 TRP B 386     -19.425   2.906   6.836  1.00 94.23           N  
ATOM   2886  CH2 TRP B 386     -17.053   1.481   4.396  1.00 94.23           C  
ATOM   2887  CZ2 TRP B 386     -17.755   1.524   5.573  1.00 94.23           C  
ATOM   2888  CZ3 TRP B 386     -17.188   2.486   3.424  1.00 94.23           C  
ATOM   2889  N   SER B 387     -20.656   9.088   4.897  1.00 97.00           N  
ATOM   2890  CA  SER B 387     -21.149  10.352   4.361  1.00 97.00           C  
ATOM   2891  C   SER B 387     -20.969  11.486   5.365  1.00 97.00           C  
ATOM   2892  CB  SER B 387     -22.624  10.232   3.974  1.00 97.00           C  
ATOM   2893  O   SER B 387     -20.844  11.244   6.567  1.00 97.00           O  
ATOM   2894  OG  SER B 387     -22.810   9.205   3.015  1.00 97.00           O  
ATOM   2895  N   PRO B 388     -20.922  12.730   4.842  1.00 97.82           N  
ATOM   2896  CA  PRO B 388     -20.687  13.865   5.738  1.00 97.82           C  
ATOM   2897  C   PRO B 388     -21.712  13.946   6.867  1.00 97.82           C  
ATOM   2898  CB  PRO B 388     -20.801  15.077   4.809  1.00 97.82           C  
ATOM   2899  O   PRO B 388     -22.918  13.872   6.618  1.00 97.82           O  
ATOM   2900  CG  PRO B 388     -20.415  14.562   3.460  1.00 97.82           C  
ATOM   2901  CD  PRO B 388     -20.943  13.164   3.314  1.00 97.82           C  
ATOM   2902  N   VAL B 389     -21.203  14.049   8.067  1.00 97.37           N  
ATOM   2903  CA  VAL B 389     -22.017  14.230   9.264  1.00 97.37           C  
ATOM   2904  C   VAL B 389     -21.672  15.561   9.927  1.00 97.37           C  
ATOM   2905  CB  VAL B 389     -21.822  13.069  10.265  1.00 97.37           C  
ATOM   2906  O   VAL B 389     -20.496  15.902  10.075  1.00 97.37           O  
ATOM   2907  CG1 VAL B 389     -22.683  13.279  11.509  1.00 97.37           C  
ATOM   2908  CG2 VAL B 389     -22.152  11.733   9.602  1.00 97.37           C  
ATOM   2909  N   GLU B 390     -22.652  16.341  10.265  1.00 96.95           N  
ATOM   2910  CA  GLU B 390     -22.416  17.621  10.926  1.00 96.95           C  
ATOM   2911  C   GLU B 390     -21.858  17.422  12.332  1.00 96.95           C  
ATOM   2912  CB  GLU B 390     -23.707  18.443  10.984  1.00 96.95           C  
ATOM   2913  O   GLU B 390     -22.398  16.637  13.114  1.00 96.95           O  
ATOM   2914  CG  GLU B 390     -23.523  19.836  11.567  1.00 96.95           C  
ATOM   2915  CD  GLU B 390     -24.795  20.669  11.544  1.00 96.95           C  
ATOM   2916  OE1 GLU B 390     -24.767  21.833  12.005  1.00 96.95           O  
ATOM   2917  OE2 GLU B 390     -25.827  20.154  11.061  1.00 96.95           O  
ATOM   2918  N   MET B 391     -20.745  18.115  12.574  1.00 96.60           N  
ATOM   2919  CA  MET B 391     -20.153  18.078  13.909  1.00 96.60           C  
ATOM   2920  C   MET B 391     -20.964  18.922  14.887  1.00 96.60           C  
ATOM   2921  CB  MET B 391     -18.705  18.570  13.869  1.00 96.60           C  
ATOM   2922  O   MET B 391     -21.288  20.075  14.599  1.00 96.60           O  
ATOM   2923  CG  MET B 391     -17.921  18.269  15.136  1.00 96.60           C  
ATOM   2924  SD  MET B 391     -16.170  18.808  15.024  1.00 96.60           S  
ATOM   2925  CE  MET B 391     -15.527  17.569  13.865  1.00 96.60           C  
ATOM   2926  N   MET B 392     -21.321  18.343  16.040  1.00 91.53           N  
ATOM   2927  CA  MET B 392     -22.137  19.023  17.043  1.00 91.53           C  
ATOM   2928  C   MET B 392     -21.461  18.988  18.409  1.00 91.53           C  
ATOM   2929  CB  MET B 392     -23.525  18.385  17.129  1.00 91.53           C  
ATOM   2930  O   MET B 392     -20.455  18.300  18.592  1.00 91.53           O  
ATOM   2931  CG  MET B 392     -24.293  18.410  15.818  1.00 91.53           C  
ATOM   2932  SD  MET B 392     -25.428  19.846  15.695  1.00 91.53           S  
ATOM   2933  CE  MET B 392     -26.717  19.337  16.866  1.00 91.53           C  
ATOM   2934  N   GLY B 393     -21.998  19.786  19.381  1.00 90.44           N  
ATOM   2935  CA  GLY B 393     -21.496  19.870  20.743  1.00 90.44           C  
ATOM   2936  C   GLY B 393     -21.814  21.193  21.416  1.00 90.44           C  
ATOM   2937  O   GLY B 393     -22.124  22.178  20.743  1.00 90.44           O  
ATOM   2938  N   LYS B 394     -21.738  21.161  22.675  1.00 93.77           N  
ATOM   2939  CA  LYS B 394     -22.057  22.343  23.470  1.00 93.77           C  
ATOM   2940  C   LYS B 394     -21.215  23.540  23.038  1.00 93.77           C  
ATOM   2941  CB  LYS B 394     -21.845  22.063  24.959  1.00 93.77           C  
ATOM   2942  O   LYS B 394     -21.707  24.670  22.998  1.00 93.77           O  
ATOM   2943  CG  LYS B 394     -22.527  23.064  25.881  1.00 93.77           C  
ATOM   2944  CD  LYS B 394     -22.341  22.690  27.346  1.00 93.77           C  
ATOM   2945  CE  LYS B 394     -22.897  23.763  28.272  1.00 93.77           C  
ATOM   2946  NZ  LYS B 394     -22.723  23.399  29.710  1.00 93.77           N  
ATOM   2947  N   GLN B 395     -19.971  23.287  22.661  1.00 95.04           N  
ATOM   2948  CA  GLN B 395     -19.039  24.350  22.298  1.00 95.04           C  
ATOM   2949  C   GLN B 395     -19.358  24.913  20.916  1.00 95.04           C  
ATOM   2950  CB  GLN B 395     -17.598  23.837  22.336  1.00 95.04           C  
ATOM   2951  O   GLN B 395     -18.878  25.989  20.552  1.00 95.04           O  
ATOM   2952  CG  GLN B 395     -17.079  23.567  23.742  1.00 95.04           C  
ATOM   2953  CD  GLN B 395     -17.002  24.822  24.590  1.00 95.04           C  
ATOM   2954  NE2 GLN B 395     -17.174  24.665  25.898  1.00 95.04           N  
ATOM   2955  OE1 GLN B 395     -16.789  25.924  24.075  1.00 95.04           O  
ATOM   2956  N   LEU B 396     -20.187  24.254  20.105  1.00 95.79           N  
ATOM   2957  CA  LEU B 396     -20.470  24.676  18.737  1.00 95.79           C  
ATOM   2958  C   LEU B 396     -21.874  25.263  18.629  1.00 95.79           C  
ATOM   2959  CB  LEU B 396     -20.321  23.498  17.771  1.00 95.79           C  
ATOM   2960  O   LEU B 396     -22.227  25.853  17.605  1.00 95.79           O  
ATOM   2961  CG  LEU B 396     -18.898  22.986  17.541  1.00 95.79           C  
ATOM   2962  CD1 LEU B 396     -18.914  21.778  16.609  1.00 95.79           C  
ATOM   2963  CD2 LEU B 396     -18.016  24.093  16.976  1.00 95.79           C  
ATOM   2964  N   GLU B 397     -22.773  25.171  19.669  1.00 93.74           N  
ATOM   2965  CA  GLU B 397     -24.171  25.590  19.640  1.00 93.74           C  
ATOM   2966  C   GLU B 397     -24.294  27.085  19.354  1.00 93.74           C  
ATOM   2967  CB  GLU B 397     -24.863  25.249  20.962  1.00 93.74           C  
ATOM   2968  O   GLU B 397     -25.129  27.502  18.549  1.00 93.74           O  
ATOM   2969  CG  GLU B 397     -25.204  23.774  21.115  1.00 93.74           C  
ATOM   2970  CD  GLU B 397     -25.853  23.443  22.449  1.00 93.74           C  
ATOM   2971  OE1 GLU B 397     -26.179  22.259  22.689  1.00 93.74           O  
ATOM   2972  OE2 GLU B 397     -26.038  24.377  23.262  1.00 93.74           O  
ATOM   2973  N   ASN B 398     -23.489  27.945  19.916  1.00 93.96           N  
ATOM   2974  CA  ASN B 398     -23.567  29.393  19.756  1.00 93.96           C  
ATOM   2975  C   ASN B 398     -22.307  29.954  19.101  1.00 93.96           C  
ATOM   2976  CB  ASN B 398     -23.810  30.070  21.107  1.00 93.96           C  
ATOM   2977  O   ASN B 398     -21.899  31.079  19.395  1.00 93.96           O  
ATOM   2978  CG  ASN B 398     -25.167  29.735  21.692  1.00 93.96           C  
ATOM   2979  ND2 ASN B 398     -25.219  29.558  23.007  1.00 93.96           N  
ATOM   2980  OD1 ASN B 398     -26.162  29.636  20.968  1.00 93.96           O  
ATOM   2981  N   ARG B 399     -21.713  29.068  18.269  1.00 96.40           N  
ATOM   2982  CA  ARG B 399     -20.475  29.491  17.622  1.00 96.40           C  
ATOM   2983  C   ARG B 399     -20.477  29.121  16.143  1.00 96.40           C  
ATOM   2984  CB  ARG B 399     -19.263  28.866  18.317  1.00 96.40           C  
ATOM   2985  O   ARG B 399     -21.114  28.145  15.742  1.00 96.40           O  
ATOM   2986  CG  ARG B 399     -19.033  29.376  19.731  1.00 96.40           C  
ATOM   2987  CD  ARG B 399     -17.848  28.687  20.392  1.00 96.40           C  
ATOM   2988  NE  ARG B 399     -17.648  29.154  21.761  1.00 96.40           N  
ATOM   2989  NH1 ARG B 399     -15.853  27.766  22.193  1.00 96.40           N  
ATOM   2990  NH2 ARG B 399     -16.614  29.201  23.811  1.00 96.40           N  
ATOM   2991  CZ  ARG B 399     -16.706  28.706  22.585  1.00 96.40           C  
ATOM   2992  N   VAL B 400     -19.845  29.993  15.305  1.00 97.21           N  
ATOM   2993  CA  VAL B 400     -19.636  29.694  13.892  1.00 97.21           C  
ATOM   2994  C   VAL B 400     -18.217  29.172  13.678  1.00 97.21           C  
ATOM   2995  CB  VAL B 400     -19.887  30.935  13.006  1.00 97.21           C  
ATOM   2996  O   VAL B 400     -17.272  29.646  14.312  1.00 97.21           O  
ATOM   2997  CG1 VAL B 400     -21.358  31.342  13.051  1.00 97.21           C  
ATOM   2998  CG2 VAL B 400     -18.995  32.094  13.447  1.00 97.21           C  
ATOM   2999  N   VAL B 401     -18.090  28.189  12.890  1.00 98.19           N  
ATOM   3000  CA  VAL B 401     -16.782  27.599  12.621  1.00 98.19           C  
ATOM   3001  C   VAL B 401     -16.105  28.344  11.473  1.00 98.19           C  
ATOM   3002  CB  VAL B 401     -16.895  26.095  12.287  1.00 98.19           C  
ATOM   3003  O   VAL B 401     -16.678  28.481  10.390  1.00 98.19           O  
ATOM   3004  CG1 VAL B 401     -15.521  25.506  11.976  1.00 98.19           C  
ATOM   3005  CG2 VAL B 401     -17.555  25.341  13.440  1.00 98.19           C  
ATOM   3006  N   LEU B 402     -14.914  28.769  11.683  1.00 97.86           N  
ATOM   3007  CA  LEU B 402     -14.158  29.509  10.679  1.00 97.86           C  
ATOM   3008  C   LEU B 402     -13.284  28.570   9.855  1.00 97.86           C  
ATOM   3009  CB  LEU B 402     -13.290  30.580  11.345  1.00 97.86           C  
ATOM   3010  O   LEU B 402     -13.170  28.730   8.638  1.00 97.86           O  
ATOM   3011  CG  LEU B 402     -14.027  31.630  12.177  1.00 97.86           C  
ATOM   3012  CD1 LEU B 402     -13.031  32.556  12.867  1.00 97.86           C  
ATOM   3013  CD2 LEU B 402     -14.988  32.428  11.302  1.00 97.86           C  
ATOM   3014  N   SER B 403     -12.628  27.607  10.522  1.00 97.91           N  
ATOM   3015  CA  SER B 403     -11.766  26.655   9.828  1.00 97.91           C  
ATOM   3016  C   SER B 403     -11.596  25.373  10.635  1.00 97.91           C  
ATOM   3017  CB  SER B 403     -10.396  27.277   9.549  1.00 97.91           C  
ATOM   3018  O   SER B 403     -11.881  25.345  11.834  1.00 97.91           O  
ATOM   3019  OG  SER B 403      -9.699  27.521  10.758  1.00 97.91           O  
ATOM   3020  N   VAL B 404     -11.161  24.351   9.906  1.00 98.46           N  
ATOM   3021  CA  VAL B 404     -10.890  23.055  10.520  1.00 98.46           C  
ATOM   3022  C   VAL B 404      -9.573  22.495   9.987  1.00 98.46           C  
ATOM   3023  CB  VAL B 404     -12.038  22.054  10.263  1.00 98.46           C  
ATOM   3024  O   VAL B 404      -9.247  22.673   8.811  1.00 98.46           O  
ATOM   3025  CG1 VAL B 404     -12.191  21.780   8.768  1.00 98.46           C  
ATOM   3026  CG2 VAL B 404     -11.793  20.753  11.025  1.00 98.46           C  
ATOM   3027  N   SER B 405      -8.765  21.890  10.820  1.00 98.19           N  
ATOM   3028  CA  SER B 405      -7.536  21.183  10.476  1.00 98.19           C  
ATOM   3029  C   SER B 405      -7.417  19.873  11.248  1.00 98.19           C  
ATOM   3030  CB  SER B 405      -6.315  22.061  10.755  1.00 98.19           C  
ATOM   3031  O   SER B 405      -7.808  19.796  12.414  1.00 98.19           O  
ATOM   3032  OG  SER B 405      -5.121  21.398  10.376  1.00 98.19           O  
ATOM   3033  N   SER B 406      -6.939  18.855  10.544  1.00 96.60           N  
ATOM   3034  CA  SER B 406      -6.851  17.550  11.191  1.00 96.60           C  
ATOM   3035  C   SER B 406      -5.486  16.910  10.962  1.00 96.60           C  
ATOM   3036  CB  SER B 406      -7.951  16.621  10.677  1.00 96.60           C  
ATOM   3037  O   SER B 406      -4.910  17.035   9.879  1.00 96.60           O  
ATOM   3038  OG  SER B 406      -8.001  15.429  11.441  1.00 96.60           O  
ATOM   3039  N   GLY B 407      -4.948  16.374  12.013  1.00 89.20           N  
ATOM   3040  CA  GLY B 407      -3.658  15.707  11.947  1.00 89.20           C  
ATOM   3041  C   GLY B 407      -3.767  14.194  11.973  1.00 89.20           C  
ATOM   3042  O   GLY B 407      -4.660  13.620  11.347  1.00 89.20           O  
ATOM   3043  N   GLY B 408      -2.828  13.576  12.690  1.00 81.00           N  
ATOM   3044  CA  GLY B 408      -2.761  12.124  12.750  1.00 81.00           C  
ATOM   3045  C   GLY B 408      -3.891  11.508  13.552  1.00 81.00           C  
ATOM   3046  O   GLY B 408      -4.486  10.512  13.133  1.00 81.00           O  
ATOM   3047  N   GLN B 409      -4.248  12.118  14.733  1.00 82.70           N  
ATOM   3048  CA  GLN B 409      -5.223  11.471  15.604  1.00 82.70           C  
ATOM   3049  C   GLN B 409      -6.116  12.500  16.291  1.00 82.70           C  
ATOM   3050  CB  GLN B 409      -4.518  10.607  16.651  1.00 82.70           C  
ATOM   3051  O   GLN B 409      -6.787  12.189  17.277  1.00 82.70           O  
ATOM   3052  CG  GLN B 409      -3.672   9.489  16.057  1.00 82.70           C  
ATOM   3053  CD  GLN B 409      -2.879   8.732  17.106  1.00 82.70           C  
ATOM   3054  NE2 GLN B 409      -2.505   7.497  16.790  1.00 82.70           N  
ATOM   3055  OE1 GLN B 409      -2.604   9.254  18.191  1.00 82.70           O  
ATOM   3056  N   HIS B 410      -6.011  13.853  15.800  1.00 94.85           N  
ATOM   3057  CA  HIS B 410      -6.816  14.888  16.438  1.00 94.85           C  
ATOM   3058  C   HIS B 410      -7.237  15.956  15.434  1.00 94.85           C  
ATOM   3059  CB  HIS B 410      -6.047  15.529  17.595  1.00 94.85           C  
ATOM   3060  O   HIS B 410      -6.703  16.016  14.324  1.00 94.85           O  
ATOM   3061  CG  HIS B 410      -4.902  16.384  17.153  1.00 94.85           C  
ATOM   3062  CD2 HIS B 410      -4.697  17.718  17.257  1.00 94.85           C  
ATOM   3063  ND1 HIS B 410      -3.794  15.871  16.514  1.00 94.85           N  
ATOM   3064  CE1 HIS B 410      -2.954  16.856  16.244  1.00 94.85           C  
ATOM   3065  NE2 HIS B 410      -3.478  17.987  16.685  1.00 94.85           N  
ATOM   3066  N   THR B 411      -8.234  16.699  15.798  1.00 98.10           N  
ATOM   3067  CA  THR B 411      -8.789  17.760  14.966  1.00 98.10           C  
ATOM   3068  C   THR B 411      -8.828  19.082  15.728  1.00 98.10           C  
ATOM   3069  CB  THR B 411     -10.206  17.404  14.479  1.00 98.10           C  
ATOM   3070  O   THR B 411      -9.085  19.102  16.934  1.00 98.10           O  
ATOM   3071  CG2 THR B 411     -10.795  18.527  13.631  1.00 98.10           C  
ATOM   3072  OG1 THR B 411     -10.148  16.208  13.693  1.00 98.10           O  
ATOM   3073  N   VAL B 412      -8.526  20.140  15.042  1.00 98.70           N  
ATOM   3074  CA  VAL B 412      -8.551  21.469  15.646  1.00 98.70           C  
ATOM   3075  C   VAL B 412      -9.493  22.377  14.858  1.00 98.70           C  
ATOM   3076  CB  VAL B 412      -7.138  22.091  15.706  1.00 98.70           C  
ATOM   3077  O   VAL B 412      -9.476  22.380  13.625  1.00 98.70           O  
ATOM   3078  CG1 VAL B 412      -7.203  23.601  15.487  1.00 98.70           C  
ATOM   3079  CG2 VAL B 412      -6.471  21.770  17.042  1.00 98.70           C  
ATOM   3080  N   LEU B 413     -10.349  23.102  15.547  1.00 98.64           N  
ATOM   3081  CA  LEU B 413     -11.303  24.030  14.950  1.00 98.64           C  
ATOM   3082  C   LEU B 413     -11.016  25.462  15.386  1.00 98.64           C  
ATOM   3083  CB  LEU B 413     -12.735  23.645  15.331  1.00 98.64           C  
ATOM   3084  O   LEU B 413     -10.618  25.699  16.529  1.00 98.64           O  
ATOM   3085  CG  LEU B 413     -13.156  22.208  15.021  1.00 98.64           C  
ATOM   3086  CD1 LEU B 413     -14.441  21.860  15.765  1.00 98.64           C  
ATOM   3087  CD2 LEU B 413     -13.333  22.014  13.519  1.00 98.64           C  
ATOM   3088  N   LEU B 414     -11.159  26.359  14.536  1.00 98.67           N  
ATOM   3089  CA  LEU B 414     -11.221  27.782  14.852  1.00 98.67           C  
ATOM   3090  C   LEU B 414     -12.654  28.297  14.760  1.00 98.67           C  
ATOM   3091  CB  LEU B 414     -10.319  28.580  13.907  1.00 98.67           C  
ATOM   3092  O   LEU B 414     -13.299  28.168  13.717  1.00 98.67           O  
ATOM   3093  CG  LEU B 414     -10.129  30.061  14.241  1.00 98.67           C  
ATOM   3094  CD1 LEU B 414      -9.357  30.215  15.547  1.00 98.67           C  
ATOM   3095  CD2 LEU B 414      -9.413  30.778  13.102  1.00 98.67           C  
ATOM   3096  N   VAL B 415     -13.126  28.917  15.863  1.00 98.45           N  
ATOM   3097  CA  VAL B 415     -14.536  29.286  15.922  1.00 98.45           C  
ATOM   3098  C   VAL B 415     -14.674  30.723  16.418  1.00 98.45           C  
ATOM   3099  CB  VAL B 415     -15.335  28.328  16.834  1.00 98.45           C  
ATOM   3100  O   VAL B 415     -13.738  31.279  16.997  1.00 98.45           O  
ATOM   3101  CG1 VAL B 415     -15.291  26.901  16.289  1.00 98.45           C  
ATOM   3102  CG2 VAL B 415     -14.793  28.375  18.261  1.00 98.45           C  
ATOM   3103  N   LYS B 416     -15.778  31.277  16.167  1.00 97.34           N  
ATOM   3104  CA  LYS B 416     -16.147  32.607  16.642  1.00 97.34           C  
ATOM   3105  C   LYS B 416     -17.563  32.614  17.212  1.00 97.34           C  
ATOM   3106  CB  LYS B 416     -16.032  33.632  15.513  1.00 97.34           C  
ATOM   3107  O   LYS B 416     -18.448  31.925  16.699  1.00 97.34           O  
ATOM   3108  CG  LYS B 416     -16.404  35.049  15.923  1.00 97.34           C  
ATOM   3109  CD  LYS B 416     -16.378  36.000  14.733  1.00 97.34           C  
ATOM   3110  CE  LYS B 416     -16.880  37.386  15.113  1.00 97.34           C  
ATOM   3111  NZ  LYS B 416     -16.886  38.313  13.942  1.00 97.34           N  
ATOM   3112  N   ASP B 417     -17.793  33.372  18.274  1.00 94.96           N  
ATOM   3113  CA  ASP B 417     -19.124  33.480  18.863  1.00 94.96           C  
ATOM   3114  C   ASP B 417     -20.096  34.159  17.901  1.00 94.96           C  
ATOM   3115  CB  ASP B 417     -19.066  34.250  20.184  1.00 94.96           C  
ATOM   3116  O   ASP B 417     -19.722  35.093  17.188  1.00 94.96           O  
ATOM   3117  CG  ASP B 417     -18.376  33.475  21.292  1.00 94.96           C  
ATOM   3118  OD1 ASP B 417     -18.470  32.229  21.315  1.00 94.96           O  
ATOM   3119  OD2 ASP B 417     -17.735  34.116  22.152  1.00 94.96           O  
ATOM   3120  N   LYS B 418     -21.297  33.617  17.818  1.00 91.46           N  
ATOM   3121  CA  LYS B 418     -22.335  34.237  16.999  1.00 91.46           C  
ATOM   3122  C   LYS B 418     -22.712  35.613  17.539  1.00 91.46           C  
ATOM   3123  CB  LYS B 418     -23.573  33.341  16.933  1.00 91.46           C  
ATOM   3124  O   LYS B 418     -22.725  35.827  18.753  1.00 91.46           O  
ATOM   3125  CG  LYS B 418     -23.392  32.097  16.076  1.00 91.46           C  
ATOM   3126  CD  LYS B 418     -24.674  31.276  16.006  1.00 91.46           C  
ATOM   3127  CE  LYS B 418     -24.487  30.017  15.170  1.00 91.46           C  
ATOM   3128  NZ  LYS B 418     -25.712  29.163  15.173  1.00 91.46           N  
ATOM   3129  N   GLU B 419     -22.860  36.716  16.767  1.00 78.83           N  
ATOM   3130  CA  GLU B 419     -23.276  38.048  17.195  1.00 78.83           C  
ATOM   3131  C   GLU B 419     -24.700  38.032  17.741  1.00 78.83           C  
ATOM   3132  CB  GLU B 419     -23.167  39.043  16.037  1.00 78.83           C  
ATOM   3133  O   GLU B 419     -25.576  37.366  17.186  1.00 78.83           O  
ATOM   3134  CG  GLU B 419     -21.754  39.553  15.795  1.00 78.83           C  
ATOM   3135  CD  GLU B 419     -21.662  40.541  14.643  1.00 78.83           C  
ATOM   3136  OE1 GLU B 419     -20.566  41.098  14.407  1.00 78.83           O  
ATOM   3137  OE2 GLU B 419     -22.694  40.760  13.971  1.00 78.83           O  
ATOM   3138  N   GLN B 420     -25.073  38.358  19.050  1.00 57.60           N  
ATOM   3139  CA  GLN B 420     -26.424  38.425  19.597  1.00 57.60           C  
ATOM   3140  C   GLN B 420     -27.291  39.400  18.804  1.00 57.60           C  
ATOM   3141  CB  GLN B 420     -26.389  38.832  21.070  1.00 57.60           C  
ATOM   3142  O   GLN B 420     -26.886  40.537  18.556  1.00 57.60           O  
ATOM   3143  CG  GLN B 420     -26.445  37.656  22.035  1.00 57.60           C  
ATOM   3144  CD  GLN B 420     -26.401  38.087  23.489  1.00 57.60           C  
ATOM   3145  NE2 GLN B 420     -26.355  37.115  24.395  1.00 57.60           N  
ATOM   3146  OE1 GLN B 420     -26.408  39.283  23.797  1.00 57.60           O  
ATOM   3147  N   SER B 421     -28.180  38.998  17.871  1.00 42.78           N  
ATOM   3148  CA  SER B 421     -29.150  39.931  17.307  1.00 42.78           C  
ATOM   3149  C   SER B 421     -29.952  40.624  18.404  1.00 42.78           C  
ATOM   3150  CB  SER B 421     -30.098  39.207  16.351  1.00 42.78           C  
ATOM   3151  O   SER B 421     -30.268  40.016  19.428  1.00 42.78           O  
ATOM   3152  OG  SER B 421     -30.269  37.855  16.739  1.00 42.78           O  
TER    3153      SER B 421                                                      
ATOM   3154  N   MET C   1     -56.612 -11.068 -87.902  1.00 18.96           N  
ATOM   3155  CA  MET C   1     -55.396 -10.853 -88.681  1.00 18.96           C  
ATOM   3156  C   MET C   1     -54.706 -12.178 -88.989  1.00 18.96           C  
ATOM   3157  CB  MET C   1     -54.436  -9.924 -87.935  1.00 18.96           C  
ATOM   3158  O   MET C   1     -54.796 -13.126 -88.207  1.00 18.96           O  
ATOM   3159  CG  MET C   1     -54.069  -8.670 -88.712  1.00 18.96           C  
ATOM   3160  SD  MET C   1     -52.941  -7.567 -87.775  1.00 18.96           S  
ATOM   3161  CE  MET C   1     -52.689  -6.252 -89.000  1.00 18.96           C  
ATOM   3162  N   LEU C   2     -53.188 -12.180 -89.120  1.00 19.86           N  
ATOM   3163  CA  LEU C   2     -52.865 -10.870 -89.676  1.00 19.86           C  
ATOM   3164  C   LEU C   2     -51.592 -10.933 -90.513  1.00 19.86           C  
ATOM   3165  CB  LEU C   2     -52.703  -9.838 -88.556  1.00 19.86           C  
ATOM   3166  O   LEU C   2     -50.671 -11.689 -90.194  1.00 19.86           O  
ATOM   3167  CG  LEU C   2     -53.873  -8.875 -88.348  1.00 19.86           C  
ATOM   3168  CD1 LEU C   2     -54.181  -8.728 -86.862  1.00 19.86           C  
ATOM   3169  CD2 LEU C   2     -53.566  -7.518 -88.972  1.00 19.86           C  
ATOM   3170  N   MET C   3     -51.239  -9.977 -91.411  1.00 23.29           N  
ATOM   3171  CA  MET C   3     -50.746 -10.716 -92.570  1.00 23.29           C  
ATOM   3172  C   MET C   3     -49.477 -11.486 -92.224  1.00 23.29           C  
ATOM   3173  CB  MET C   3     -50.480  -9.767 -93.740  1.00 23.29           C  
ATOM   3174  O   MET C   3     -49.399 -12.696 -92.447  1.00 23.29           O  
ATOM   3175  CG  MET C   3     -51.722  -9.427 -94.547  1.00 23.29           C  
ATOM   3176  SD  MET C   3     -51.511  -9.767 -96.338  1.00 23.29           S  
ATOM   3177  CE  MET C   3     -52.987  -8.942 -96.997  1.00 23.29           C  
ATOM   3178  N   ALA C   4     -48.396 -10.763 -92.243  1.00 22.18           N  
ATOM   3179  CA  ALA C   4     -47.500 -10.845 -93.393  1.00 22.18           C  
ATOM   3180  C   ALA C   4     -46.175 -11.499 -93.011  1.00 22.18           C  
ATOM   3181  CB  ALA C   4     -47.254  -9.456 -93.977  1.00 22.18           C  
ATOM   3182  O   ALA C   4     -45.875 -11.660 -91.826  1.00 22.18           O  
ATOM   3183  N   GLY C   5     -45.126 -10.852 -93.675  1.00 21.25           N  
ATOM   3184  CA  GLY C   5     -44.150 -11.635 -94.416  1.00 21.25           C  
ATOM   3185  C   GLY C   5     -43.018 -12.154 -93.550  1.00 21.25           C  
ATOM   3186  O   GLY C   5     -43.012 -13.324 -93.162  1.00 21.25           O  
ATOM   3187  N   GLN C   6     -41.937 -11.256 -93.268  1.00 21.05           N  
ATOM   3188  CA  GLN C   6     -40.694 -11.250 -94.032  1.00 21.05           C  
ATOM   3189  C   GLN C   6     -39.514 -11.682 -93.167  1.00 21.05           C  
ATOM   3190  CB  GLN C   6     -40.433  -9.864 -94.623  1.00 21.05           C  
ATOM   3191  O   GLN C   6     -39.596 -11.652 -91.937  1.00 21.05           O  
ATOM   3192  CG  GLN C   6     -40.858  -9.726 -96.079  1.00 21.05           C  
ATOM   3193  CD  GLN C   6     -40.603  -8.338 -96.635  1.00 21.05           C  
ATOM   3194  NE2 GLN C   6     -40.855  -8.161 -97.928  1.00 21.05           N  
ATOM   3195  OE1 GLN C   6     -40.184  -7.431 -95.909  1.00 21.05           O  
ATOM   3196  N   ARG C   7     -38.259 -11.570 -93.739  1.00 20.63           N  
ATOM   3197  CA  ARG C   7     -37.176 -12.544 -93.640  1.00 20.63           C  
ATOM   3198  C   ARG C   7     -36.353 -12.320 -92.376  1.00 20.63           C  
ATOM   3199  CB  ARG C   7     -36.274 -12.473 -94.873  1.00 20.63           C  
ATOM   3200  O   ARG C   7     -35.696 -13.241 -91.885  1.00 20.63           O  
ATOM   3201  CG  ARG C   7     -36.619 -13.491 -95.949  1.00 20.63           C  
ATOM   3202  CD  ARG C   7     -35.617 -13.463 -97.094  1.00 20.63           C  
ATOM   3203  NE  ARG C   7     -35.911 -14.487 -98.093  1.00 20.63           N  
ATOM   3204  NH1 ARG C   7     -33.945 -14.196 -99.270  1.00 20.63           N  
ATOM   3205  NH2 ARG C   7     -35.475 -15.759 -99.954  1.00 20.63           N  
ATOM   3206  CZ  ARG C   7     -35.110 -14.812 -99.104  1.00 20.63           C  
ATOM   3207  N   GLY C   8     -36.270 -10.946 -91.683  1.00 20.13           N  
ATOM   3208  CA  GLY C   8     -35.047 -10.187 -91.893  1.00 20.13           C  
ATOM   3209  C   GLY C   8     -33.968 -10.500 -90.873  1.00 20.13           C  
ATOM   3210  O   GLY C   8     -34.258 -11.028 -89.798  1.00 20.13           O  
ATOM   3211  N   ALA C   9     -32.635 -10.134 -91.191  1.00 20.90           N  
ATOM   3212  CA  ALA C   9     -31.333 -10.764 -90.992  1.00 20.90           C  
ATOM   3213  C   ALA C   9     -30.761 -10.422 -89.620  1.00 20.90           C  
ATOM   3214  CB  ALA C   9     -30.362 -10.338 -92.091  1.00 20.90           C  
ATOM   3215  O   ALA C   9     -31.276  -9.540 -88.928  1.00 20.90           O  
ATOM   3216  N   TRP C  10     -29.395 -10.504 -89.381  1.00 21.05           N  
ATOM   3217  CA  TRP C  10     -28.495 -11.107 -88.403  1.00 21.05           C  
ATOM   3218  C   TRP C  10     -28.091 -10.093 -87.338  1.00 21.05           C  
ATOM   3219  CB  TRP C  10     -27.248 -11.666 -89.093  1.00 21.05           C  
ATOM   3220  O   TRP C  10     -28.195 -10.366 -86.140  1.00 21.05           O  
ATOM   3221  CG  TRP C  10     -27.471 -12.978 -89.784  1.00 21.05           C  
ATOM   3222  CD1 TRP C  10     -27.983 -13.173 -91.036  1.00 21.05           C  
ATOM   3223  CD2 TRP C  10     -27.192 -14.279 -89.257  1.00 21.05           C  
ATOM   3224  CE2 TRP C  10     -27.560 -15.218 -90.246  1.00 21.05           C  
ATOM   3225  CE3 TRP C  10     -26.666 -14.742 -88.044  1.00 21.05           C  
ATOM   3226  NE1 TRP C  10     -28.039 -14.518 -91.320  1.00 21.05           N  
ATOM   3227  CH2 TRP C  10     -26.900 -17.021 -88.862  1.00 21.05           C  
ATOM   3228  CZ2 TRP C  10     -27.418 -16.595 -90.058  1.00 21.05           C  
ATOM   3229  CZ3 TRP C  10     -26.525 -16.113 -87.859  1.00 21.05           C  
ATOM   3230  N   THR C  11     -27.030  -9.001 -87.634  1.00 19.33           N  
ATOM   3231  CA  THR C  11     -25.695  -9.187 -87.077  1.00 19.33           C  
ATOM   3232  C   THR C  11     -25.437  -8.194 -85.947  1.00 19.33           C  
ATOM   3233  CB  THR C  11     -24.611  -9.028 -88.160  1.00 19.33           C  
ATOM   3234  O   THR C  11     -24.719  -8.503 -84.994  1.00 19.33           O  
ATOM   3235  CG2 THR C  11     -24.483 -10.295 -88.999  1.00 19.33           C  
ATOM   3236  OG1 THR C  11     -24.957  -7.933 -89.017  1.00 19.33           O  
ATOM   3237  N   MET C  12     -25.838  -6.832 -86.102  1.00 17.63           N  
ATOM   3238  CA  MET C  12     -24.804  -5.800 -86.081  1.00 17.63           C  
ATOM   3239  C   MET C  12     -24.448  -5.416 -84.649  1.00 17.63           C  
ATOM   3240  CB  MET C  12     -25.262  -4.564 -86.856  1.00 17.63           C  
ATOM   3241  O   MET C  12     -25.321  -5.360 -83.781  1.00 17.63           O  
ATOM   3242  CG  MET C  12     -24.758  -4.517 -88.290  1.00 17.63           C  
ATOM   3243  SD  MET C  12     -24.440  -2.805 -88.868  1.00 17.63           S  
ATOM   3244  CE  MET C  12     -25.684  -2.675 -90.182  1.00 17.63           C  
ATOM   3245  N   GLY C  13     -23.125  -4.807 -84.377  1.00 19.00           N  
ATOM   3246  CA  GLY C  13     -21.993  -4.774 -83.465  1.00 19.00           C  
ATOM   3247  C   GLY C  13     -22.113  -3.698 -82.403  1.00 19.00           C  
ATOM   3248  O   GLY C  13     -23.164  -3.068 -82.267  1.00 19.00           O  
ATOM   3249  N   ASP C  14     -21.242  -2.534 -82.451  1.00 18.34           N  
ATOM   3250  CA  ASP C  14     -20.126  -2.180 -81.580  1.00 18.34           C  
ATOM   3251  C   ASP C  14     -20.436  -0.921 -80.773  1.00 18.34           C  
ATOM   3252  CB  ASP C  14     -18.849  -1.978 -82.399  1.00 18.34           C  
ATOM   3253  O   ASP C  14     -20.137  -0.853 -79.579  1.00 18.34           O  
ATOM   3254  CG  ASP C  14     -18.000  -3.233 -82.492  1.00 18.34           C  
ATOM   3255  OD1 ASP C  14     -18.223  -4.180 -81.708  1.00 18.34           O  
ATOM   3256  OD2 ASP C  14     -17.098  -3.275 -83.357  1.00 18.34           O  
ATOM   3257  N   VAL C  15     -20.680   0.413 -81.524  1.00 16.80           N  
ATOM   3258  CA  VAL C  15     -19.825   1.560 -81.238  1.00 16.80           C  
ATOM   3259  C   VAL C  15     -20.440   2.396 -80.118  1.00 16.80           C  
ATOM   3260  CB  VAL C  15     -19.605   2.432 -82.495  1.00 16.80           C  
ATOM   3261  O   VAL C  15     -21.517   2.973 -80.285  1.00 16.80           O  
ATOM   3262  CG1 VAL C  15     -18.651   3.586 -82.192  1.00 16.80           C  
ATOM   3263  CG2 VAL C  15     -19.072   1.581 -83.646  1.00 16.80           C  
ATOM   3264  N   VAL C  16     -20.394   2.149 -78.947  1.00 19.31           N  
ATOM   3265  CA  VAL C  16     -21.258   2.760 -77.942  1.00 19.31           C  
ATOM   3266  C   VAL C  16     -20.769   4.172 -77.629  1.00 19.31           C  
ATOM   3267  CB  VAL C  16     -21.312   1.916 -76.650  1.00 19.31           C  
ATOM   3268  O   VAL C  16     -19.740   4.348 -76.972  1.00 19.31           O  
ATOM   3269  CG1 VAL C  16     -22.264   2.543 -75.633  1.00 19.31           C  
ATOM   3270  CG2 VAL C  16     -21.733   0.482 -76.967  1.00 19.31           C  
ATOM   3271  N   GLU C  17     -20.725   5.163 -78.596  1.00 17.02           N  
ATOM   3272  CA  GLU C  17     -19.784   6.279 -78.630  1.00 17.02           C  
ATOM   3273  C   GLU C  17     -19.961   7.187 -77.417  1.00 17.02           C  
ATOM   3274  CB  GLU C  17     -19.953   7.086 -79.920  1.00 17.02           C  
ATOM   3275  O   GLU C  17     -20.994   7.141 -76.745  1.00 17.02           O  
ATOM   3276  CG  GLU C  17     -18.739   7.039 -80.838  1.00 17.02           C  
ATOM   3277  CD  GLU C  17     -18.935   7.813 -82.131  1.00 17.02           C  
ATOM   3278  OE1 GLU C  17     -17.978   7.909 -82.932  1.00 17.02           O  
ATOM   3279  OE2 GLU C  17     -20.055   8.329 -82.345  1.00 17.02           O  
ATOM   3280  N   LYS C  18     -20.048   8.693 -77.594  1.00 16.87           N  
ATOM   3281  CA  LYS C  18     -19.071   9.731 -77.280  1.00 16.87           C  
ATOM   3282  C   LYS C  18     -19.535  10.587 -76.105  1.00 16.87           C  
ATOM   3283  CB  LYS C  18     -18.815  10.614 -78.502  1.00 16.87           C  
ATOM   3284  O   LYS C  18     -18.765  10.851 -75.180  1.00 16.87           O  
ATOM   3285  CG  LYS C  18     -17.500  10.325 -79.211  1.00 16.87           C  
ATOM   3286  CD  LYS C  18     -17.275  11.273 -80.382  1.00 16.87           C  
ATOM   3287  CE  LYS C  18     -15.980  10.956 -81.118  1.00 16.87           C  
ATOM   3288  NZ  LYS C  18     -15.797  11.829 -82.317  1.00 16.87           N  
ATOM   3289  N   SER C  19     -20.432  11.714 -76.194  1.00 17.81           N  
ATOM   3290  CA  SER C  19     -19.897  13.071 -76.176  1.00 17.81           C  
ATOM   3291  C   SER C  19     -19.888  13.643 -74.762  1.00 17.81           C  
ATOM   3292  CB  SER C  19     -20.712  13.981 -77.097  1.00 17.81           C  
ATOM   3293  O   SER C  19     -20.570  13.128 -73.874  1.00 17.81           O  
ATOM   3294  OG  SER C  19     -22.088  13.933 -76.763  1.00 17.81           O  
ATOM   3295  N   LEU C  20     -19.782  15.175 -74.478  1.00 17.41           N  
ATOM   3296  CA  LEU C  20     -18.752  16.042 -73.915  1.00 17.41           C  
ATOM   3297  C   LEU C  20     -19.192  16.605 -72.568  1.00 17.41           C  
ATOM   3298  CB  LEU C  20     -18.428  17.186 -74.879  1.00 17.41           C  
ATOM   3299  O   LEU C  20     -18.438  16.554 -71.593  1.00 17.41           O  
ATOM   3300  CG  LEU C  20     -17.175  17.015 -75.739  1.00 17.41           C  
ATOM   3301  CD1 LEU C  20     -17.494  17.302 -77.203  1.00 17.41           C  
ATOM   3302  CD2 LEU C  20     -16.056  17.924 -75.242  1.00 17.41           C  
ATOM   3303  N   GLU C  21     -19.998  17.895 -72.424  1.00 18.12           N  
ATOM   3304  CA  GLU C  21     -19.347  19.143 -72.037  1.00 18.12           C  
ATOM   3305  C   GLU C  21     -19.481  19.393 -70.537  1.00 18.12           C  
ATOM   3306  CB  GLU C  21     -19.933  20.320 -72.821  1.00 18.12           C  
ATOM   3307  O   GLU C  21     -20.228  18.693 -69.850  1.00 18.12           O  
ATOM   3308  CG  GLU C  21     -19.137  20.686 -74.066  1.00 18.12           C  
ATOM   3309  CD  GLU C  21     -19.723  21.865 -74.826  1.00 18.12           C  
ATOM   3310  OE1 GLU C  21     -19.102  22.318 -75.815  1.00 18.12           O  
ATOM   3311  OE2 GLU C  21     -20.810  22.341 -74.430  1.00 18.12           O  
ATOM   3312  N   GLY C  22     -20.243  20.597 -69.958  1.00 18.60           N  
ATOM   3313  CA  GLY C  22     -19.633  21.817 -69.455  1.00 18.60           C  
ATOM   3314  C   GLY C  22     -19.578  21.876 -67.940  1.00 18.60           C  
ATOM   3315  O   GLY C  22     -19.947  20.915 -67.262  1.00 18.60           O  
ATOM   3316  N   PRO C  23     -20.126  23.056 -67.133  1.00 22.07           N  
ATOM   3317  CA  PRO C  23     -19.429  24.048 -66.310  1.00 22.07           C  
ATOM   3318  C   PRO C  23     -19.386  23.663 -64.833  1.00 22.07           C  
ATOM   3319  CB  PRO C  23     -20.253  25.321 -66.519  1.00 22.07           C  
ATOM   3320  O   PRO C  23     -20.126  22.776 -64.400  1.00 22.07           O  
ATOM   3321  CG  PRO C  23     -21.443  24.881 -67.309  1.00 22.07           C  
ATOM   3322  CD  PRO C  23     -21.315  23.411 -67.585  1.00 22.07           C  
ATOM   3323  N   LEU C  24     -18.835  24.740 -63.881  1.00 21.20           N  
ATOM   3324  CA  LEU C  24     -17.899  24.973 -62.787  1.00 21.20           C  
ATOM   3325  C   LEU C  24     -18.630  25.036 -61.450  1.00 21.20           C  
ATOM   3326  CB  LEU C  24     -17.118  26.270 -63.017  1.00 21.20           C  
ATOM   3327  O   LEU C  24     -18.988  26.121 -60.984  1.00 21.20           O  
ATOM   3328  CG  LEU C  24     -15.753  26.129 -63.694  1.00 21.20           C  
ATOM   3329  CD1 LEU C  24     -15.551  27.243 -64.715  1.00 21.20           C  
ATOM   3330  CD2 LEU C  24     -14.637  26.140 -62.655  1.00 21.20           C  
ATOM   3331  N   ALA C  25     -19.469  24.363 -61.061  1.00 21.00           N  
ATOM   3332  CA  ALA C  25     -20.267  24.965 -59.996  1.00 21.00           C  
ATOM   3333  C   ALA C  25     -19.422  25.211 -58.750  1.00 21.00           C  
ATOM   3334  CB  ALA C  25     -21.461  24.075 -59.659  1.00 21.00           C  
ATOM   3335  O   ALA C  25     -18.864  24.273 -58.175  1.00 21.00           O  
ATOM   3336  N   PRO C  26     -18.744  26.493 -58.537  1.00 25.36           N  
ATOM   3337  CA  PRO C  26     -17.658  26.863 -57.627  1.00 25.36           C  
ATOM   3338  C   PRO C  26     -18.094  26.879 -56.163  1.00 25.36           C  
ATOM   3339  CB  PRO C  26     -17.269  28.268 -58.095  1.00 25.36           C  
ATOM   3340  O   PRO C  26     -17.364  27.377 -55.303  1.00 25.36           O  
ATOM   3341  CG  PRO C  26     -18.362  28.676 -59.029  1.00 25.36           C  
ATOM   3342  CD  PRO C  26     -19.314  27.525 -59.181  1.00 25.36           C  
ATOM   3343  N   SER C  27     -18.985  26.277 -55.627  1.00 23.02           N  
ATOM   3344  CA  SER C  27     -19.494  26.911 -54.416  1.00 23.02           C  
ATOM   3345  C   SER C  27     -18.392  27.079 -53.375  1.00 23.02           C  
ATOM   3346  CB  SER C  27     -20.644  26.095 -53.825  1.00 23.02           C  
ATOM   3347  O   SER C  27     -17.559  26.188 -53.195  1.00 23.02           O  
ATOM   3348  OG  SER C  27     -20.237  24.761 -53.575  1.00 23.02           O  
ATOM   3349  N   THR C  28     -17.977  28.373 -52.883  1.00 25.50           N  
ATOM   3350  CA  THR C  28     -16.878  29.113 -52.274  1.00 25.50           C  
ATOM   3351  C   THR C  28     -16.767  28.792 -50.787  1.00 25.50           C  
ATOM   3352  CB  THR C  28     -17.056  30.631 -52.462  1.00 25.50           C  
ATOM   3353  O   THR C  28     -15.957  29.390 -50.076  1.00 25.50           O  
ATOM   3354  CG2 THR C  28     -16.351  31.116 -53.725  1.00 25.50           C  
ATOM   3355  OG1 THR C  28     -18.453  30.934 -52.561  1.00 25.50           O  
ATOM   3356  N   ASP C  29     -17.546  27.991 -50.049  1.00 25.15           N  
ATOM   3357  CA  ASP C  29     -17.663  28.362 -48.642  1.00 25.15           C  
ATOM   3358  C   ASP C  29     -16.344  28.143 -47.905  1.00 25.15           C  
ATOM   3359  CB  ASP C  29     -18.781  27.563 -47.968  1.00 25.15           C  
ATOM   3360  O   ASP C  29     -15.883  27.008 -47.769  1.00 25.15           O  
ATOM   3361  CG  ASP C  29     -20.126  28.265 -48.023  1.00 25.15           C  
ATOM   3362  OD1 ASP C  29     -20.166  29.491 -48.261  1.00 25.15           O  
ATOM   3363  OD2 ASP C  29     -21.157  27.585 -47.824  1.00 25.15           O  
ATOM   3364  N   GLU C  30     -15.314  29.088 -47.995  1.00 28.60           N  
ATOM   3365  CA  GLU C  30     -13.922  29.025 -47.562  1.00 28.60           C  
ATOM   3366  C   GLU C  30     -13.818  28.984 -46.040  1.00 28.60           C  
ATOM   3367  CB  GLU C  30     -13.133  30.217 -48.111  1.00 28.60           C  
ATOM   3368  O   GLU C  30     -14.303  29.887 -45.355  1.00 28.60           O  
ATOM   3369  CG  GLU C  30     -12.581  29.996 -49.511  1.00 28.60           C  
ATOM   3370  CD  GLU C  30     -11.075  29.785 -49.536  1.00 28.60           C  
ATOM   3371  OE1 GLU C  30     -10.572  29.109 -50.462  1.00 28.60           O  
ATOM   3372  OE2 GLU C  30     -10.393  30.300 -48.622  1.00 28.60           O  
ATOM   3373  N   PRO C  31     -13.776  27.846 -45.368  1.00 31.61           N  
ATOM   3374  CA  PRO C  31     -13.630  27.822 -43.910  1.00 31.61           C  
ATOM   3375  C   PRO C  31     -12.407  28.598 -43.427  1.00 31.61           C  
ATOM   3376  CB  PRO C  31     -13.491  26.331 -43.594  1.00 31.61           C  
ATOM   3377  O   PRO C  31     -11.363  28.583 -44.084  1.00 31.61           O  
ATOM   3378  CG  PRO C  31     -13.352  25.669 -44.927  1.00 31.61           C  
ATOM   3379  CD  PRO C  31     -13.497  26.714 -45.996  1.00 31.61           C  
ATOM   3380  N   SER C  32     -12.543  29.836 -42.790  1.00 32.39           N  
ATOM   3381  CA  SER C  32     -11.594  30.758 -42.175  1.00 32.39           C  
ATOM   3382  C   SER C  32     -10.675  30.035 -41.197  1.00 32.39           C  
ATOM   3383  CB  SER C  32     -12.334  31.886 -41.453  1.00 32.39           C  
ATOM   3384  O   SER C  32     -11.130  29.519 -40.174  1.00 32.39           O  
ATOM   3385  OG  SER C  32     -13.364  31.366 -40.630  1.00 32.39           O  
ATOM   3386  N   GLN C  33      -9.831  29.034 -41.587  1.00 31.65           N  
ATOM   3387  CA  GLN C  33      -8.899  28.363 -40.688  1.00 31.65           C  
ATOM   3388  C   GLN C  33      -7.969  29.365 -40.011  1.00 31.65           C  
ATOM   3389  CB  GLN C  33      -8.081  27.316 -41.446  1.00 31.65           C  
ATOM   3390  O   GLN C  33      -7.236  30.093 -40.684  1.00 31.65           O  
ATOM   3391  CG  GLN C  33      -8.578  25.890 -41.255  1.00 31.65           C  
ATOM   3392  CD  GLN C  33      -7.751  24.872 -42.018  1.00 31.65           C  
ATOM   3393  NE2 GLN C  33      -8.092  23.597 -41.866  1.00 31.65           N  
ATOM   3394  OE1 GLN C  33      -6.814  25.229 -42.738  1.00 31.65           O  
ATOM   3395  N   LYS C  34      -8.356  29.969 -38.903  1.00 33.54           N  
ATOM   3396  CA  LYS C  34      -7.619  30.858 -38.010  1.00 33.54           C  
ATOM   3397  C   LYS C  34      -6.270  30.257 -37.625  1.00 33.54           C  
ATOM   3398  CB  LYS C  34      -8.437  31.156 -36.752  1.00 33.54           C  
ATOM   3399  O   LYS C  34      -6.205  29.338 -36.806  1.00 33.54           O  
ATOM   3400  CG  LYS C  34      -9.235  32.450 -36.824  1.00 33.54           C  
ATOM   3401  CD  LYS C  34      -9.955  32.736 -35.513  1.00 33.54           C  
ATOM   3402  CE  LYS C  34     -10.788  34.008 -35.598  1.00 33.54           C  
ATOM   3403  NZ  LYS C  34     -11.573  34.241 -34.349  1.00 33.54           N  
ATOM   3404  N   THR C  35      -5.358  29.804 -38.595  1.00 37.57           N  
ATOM   3405  CA  THR C  35      -4.052  29.291 -38.196  1.00 37.57           C  
ATOM   3406  C   THR C  35      -3.295  30.325 -37.369  1.00 37.57           C  
ATOM   3407  CB  THR C  35      -3.209  28.893 -39.422  1.00 37.57           C  
ATOM   3408  O   THR C  35      -3.082  31.453 -37.819  1.00 37.57           O  
ATOM   3409  CG2 THR C  35      -3.137  27.377 -39.571  1.00 37.57           C  
ATOM   3410  OG1 THR C  35      -3.801  29.450 -40.602  1.00 37.57           O  
ATOM   3411  N   GLY C  36      -3.485  30.341 -36.050  1.00 39.21           N  
ATOM   3412  CA  GLY C  36      -2.887  31.158 -35.006  1.00 39.21           C  
ATOM   3413  C   GLY C  36      -1.391  31.344 -35.177  1.00 39.21           C  
ATOM   3414  O   GLY C  36      -0.644  30.367 -35.256  1.00 39.21           O  
ATOM   3415  N   ASP C  37      -0.911  32.170 -36.132  1.00 45.44           N  
ATOM   3416  CA  ASP C  37       0.466  32.648 -36.226  1.00 45.44           C  
ATOM   3417  C   ASP C  37       0.987  33.092 -34.861  1.00 45.44           C  
ATOM   3418  CB  ASP C  37       0.567  33.799 -37.228  1.00 45.44           C  
ATOM   3419  O   ASP C  37       0.345  33.891 -34.176  1.00 45.44           O  
ATOM   3420  CG  ASP C  37       0.494  33.336 -38.673  1.00 45.44           C  
ATOM   3421  OD1 ASP C  37       0.700  32.132 -38.939  1.00 45.44           O  
ATOM   3422  OD2 ASP C  37       0.231  34.184 -39.553  1.00 45.44           O  
ATOM   3423  N   LEU C  38       1.495  32.170 -34.114  1.00 47.31           N  
ATOM   3424  CA  LEU C  38       2.060  32.562 -32.828  1.00 47.31           C  
ATOM   3425  C   LEU C  38       3.236  33.514 -33.018  1.00 47.31           C  
ATOM   3426  CB  LEU C  38       2.510  31.328 -32.041  1.00 47.31           C  
ATOM   3427  O   LEU C  38       4.185  33.198 -33.740  1.00 47.31           O  
ATOM   3428  CG  LEU C  38       1.555  30.832 -30.954  1.00 47.31           C  
ATOM   3429  CD1 LEU C  38       1.385  29.319 -31.048  1.00 47.31           C  
ATOM   3430  CD2 LEU C  38       2.061  31.234 -29.573  1.00 47.31           C  
ATOM   3431  N   VAL C  39       2.977  34.765 -33.098  1.00 50.31           N  
ATOM   3432  CA  VAL C  39       4.039  35.765 -33.133  1.00 50.31           C  
ATOM   3433  C   VAL C  39       4.598  35.975 -31.728  1.00 50.31           C  
ATOM   3434  CB  VAL C  39       3.536  37.107 -33.712  1.00 50.31           C  
ATOM   3435  O   VAL C  39       3.846  36.240 -30.787  1.00 50.31           O  
ATOM   3436  CG1 VAL C  39       4.671  38.127 -33.777  1.00 50.31           C  
ATOM   3437  CG2 VAL C  39       2.924  36.894 -35.096  1.00 50.31           C  
ATOM   3438  N   GLU C  40       5.692  35.293 -31.393  1.00 53.55           N  
ATOM   3439  CA  GLU C  40       6.355  35.593 -30.128  1.00 53.55           C  
ATOM   3440  C   GLU C  40       7.238  36.832 -30.247  1.00 53.55           C  
ATOM   3441  CB  GLU C  40       7.188  34.397 -29.660  1.00 53.55           C  
ATOM   3442  O   GLU C  40       8.115  36.895 -31.111  1.00 53.55           O  
ATOM   3443  CG  GLU C  40       7.084  34.121 -28.167  1.00 53.55           C  
ATOM   3444  CD  GLU C  40       7.939  32.949 -27.713  1.00 53.55           C  
ATOM   3445  OE1 GLU C  40       7.986  32.669 -26.493  1.00 53.55           O  
ATOM   3446  OE2 GLU C  40       8.568  32.306 -28.583  1.00 53.55           O  
ATOM   3447  N   ILE C  41       6.701  37.992 -29.763  1.00 52.03           N  
ATOM   3448  CA  ILE C  41       7.483  39.224 -29.744  1.00 52.03           C  
ATOM   3449  C   ILE C  41       8.619  39.099 -28.732  1.00 52.03           C  
ATOM   3450  CB  ILE C  41       6.601  40.448 -29.412  1.00 52.03           C  
ATOM   3451  O   ILE C  41       8.379  38.865 -27.545  1.00 52.03           O  
ATOM   3452  CG1 ILE C  41       5.447  40.563 -30.414  1.00 52.03           C  
ATOM   3453  CG2 ILE C  41       7.440  41.729 -29.394  1.00 52.03           C  
ATOM   3454  CD1 ILE C  41       4.406  41.610 -30.042  1.00 52.03           C  
ATOM   3455  N   LEU C  42       9.847  38.791 -29.145  1.00 47.87           N  
ATOM   3456  CA  LEU C  42      10.933  38.650 -28.181  1.00 47.87           C  
ATOM   3457  C   LEU C  42      11.286  39.996 -27.558  1.00 47.87           C  
ATOM   3458  CB  LEU C  42      12.169  38.044 -28.850  1.00 47.87           C  
ATOM   3459  O   LEU C  42      10.909  40.275 -26.417  1.00 47.87           O  
ATOM   3460  CG  LEU C  42      12.094  36.555 -29.191  1.00 47.87           C  
ATOM   3461  CD1 LEU C  42      13.072  36.218 -30.312  1.00 47.87           C  
ATOM   3462  CD2 LEU C  42      12.378  35.708 -27.955  1.00 47.87           C  
ATOM   3463  N   ASN C  43      12.488  40.810 -27.841  1.00 56.97           N  
ATOM   3464  CA  ASN C  43      12.938  42.116 -27.371  1.00 56.97           C  
ATOM   3465  C   ASN C  43      12.630  43.213 -28.386  1.00 56.97           C  
ATOM   3466  CB  ASN C  43      14.435  42.087 -27.058  1.00 56.97           C  
ATOM   3467  O   ASN C  43      12.750  43.000 -29.593  1.00 56.97           O  
ATOM   3468  CG  ASN C  43      14.797  41.032 -26.031  1.00 56.97           C  
ATOM   3469  ND2 ASN C  43      16.078  40.952 -25.689  1.00 56.97           N  
ATOM   3470  OD1 ASN C  43      13.933  40.294 -25.550  1.00 56.97           O  
ATOM   3471  N   GLY C  44      11.588  44.060 -28.112  1.00 60.91           N  
ATOM   3472  CA  GLY C  44      11.042  45.216 -28.805  1.00 60.91           C  
ATOM   3473  C   GLY C  44      11.515  45.328 -30.242  1.00 60.91           C  
ATOM   3474  O   GLY C  44      10.838  45.930 -31.078  1.00 60.91           O  
ATOM   3475  N   GLU C  45      12.675  44.660 -30.572  1.00 69.97           N  
ATOM   3476  CA  GLU C  45      13.196  44.812 -31.928  1.00 69.97           C  
ATOM   3477  C   GLU C  45      13.110  43.500 -32.702  1.00 69.97           C  
ATOM   3478  CB  GLU C  45      14.643  45.310 -31.896  1.00 69.97           C  
ATOM   3479  O   GLU C  45      13.337  43.472 -33.913  1.00 69.97           O  
ATOM   3480  CG  GLU C  45      14.771  46.825 -31.831  1.00 69.97           C  
ATOM   3481  CD  GLU C  45      16.206  47.312 -31.945  1.00 69.97           C  
ATOM   3482  OE1 GLU C  45      16.428  48.543 -31.997  1.00 69.97           O  
ATOM   3483  OE2 GLU C  45      17.117  46.455 -31.985  1.00 69.97           O  
ATOM   3484  N   LYS C  46      12.917  42.272 -32.055  1.00 71.47           N  
ATOM   3485  CA  LYS C  46      12.964  40.985 -32.744  1.00 71.47           C  
ATOM   3486  C   LYS C  46      11.673  40.200 -32.528  1.00 71.47           C  
ATOM   3487  CB  LYS C  46      14.163  40.164 -32.267  1.00 71.47           C  
ATOM   3488  O   LYS C  46      11.142  40.161 -31.417  1.00 71.47           O  
ATOM   3489  CG  LYS C  46      15.499  40.648 -32.811  1.00 71.47           C  
ATOM   3490  CD  LYS C  46      16.642  39.742 -32.371  1.00 71.47           C  
ATOM   3491  CE  LYS C  46      17.984  40.244 -32.885  1.00 71.47           C  
ATOM   3492  NZ  LYS C  46      19.111  39.373 -32.436  1.00 71.47           N  
ATOM   3493  N   VAL C  47      10.857  39.782 -33.612  1.00 64.46           N  
ATOM   3494  CA  VAL C  47       9.631  38.991 -33.598  1.00 64.46           C  
ATOM   3495  C   VAL C  47       9.911  37.594 -34.146  1.00 64.46           C  
ATOM   3496  CB  VAL C  47       8.509  39.669 -34.415  1.00 64.46           C  
ATOM   3497  O   VAL C  47      10.607  37.443 -35.153  1.00 64.46           O  
ATOM   3498  CG1 VAL C  47       7.239  38.820 -34.398  1.00 64.46           C  
ATOM   3499  CG2 VAL C  47       8.226  41.069 -33.873  1.00 64.46           C  
ATOM   3500  N   LYS C  48       9.666  36.541 -33.259  1.00 75.07           N  
ATOM   3501  CA  LYS C  48       9.709  35.171 -33.762  1.00 75.07           C  
ATOM   3502  C   LYS C  48       8.357  34.753 -34.334  1.00 75.07           C  
ATOM   3503  CB  LYS C  48      10.131  34.205 -32.654  1.00 75.07           C  
ATOM   3504  O   LYS C  48       7.342  34.793 -33.635  1.00 75.07           O  
ATOM   3505  CG  LYS C  48      10.559  32.835 -33.158  1.00 75.07           C  
ATOM   3506  CD  LYS C  48      11.039  31.945 -32.018  1.00 75.07           C  
ATOM   3507  CE  LYS C  48      11.378  30.544 -32.507  1.00 75.07           C  
ATOM   3508  NZ  LYS C  48      11.912  29.687 -31.406  1.00 75.07           N  
ATOM   3509  N   PHE C  49       8.377  34.590 -35.614  1.00 65.77           N  
ATOM   3510  CA  PHE C  49       7.192  34.204 -36.371  1.00 65.77           C  
ATOM   3511  C   PHE C  49       7.206  32.711 -36.675  1.00 65.77           C  
ATOM   3512  CB  PHE C  49       7.099  35.005 -37.673  1.00 65.77           C  
ATOM   3513  O   PHE C  49       8.118  32.217 -37.342  1.00 65.77           O  
ATOM   3514  CG  PHE C  49       5.864  34.710 -38.481  1.00 65.77           C  
ATOM   3515  CD1 PHE C  49       5.954  34.038 -39.694  1.00 65.77           C  
ATOM   3516  CD2 PHE C  49       4.612  35.104 -38.027  1.00 65.77           C  
ATOM   3517  CE1 PHE C  49       4.813  33.763 -40.443  1.00 65.77           C  
ATOM   3518  CE2 PHE C  49       3.467  34.833 -38.770  1.00 65.77           C  
ATOM   3519  CZ  PHE C  49       3.570  34.164 -39.979  1.00 65.77           C  
ATOM   3520  N   ASP C  50       6.281  31.913 -35.921  1.00 67.83           N  
ATOM   3521  CA  ASP C  50       6.125  30.482 -36.163  1.00 67.83           C  
ATOM   3522  C   ASP C  50       4.827  30.190 -36.912  1.00 67.83           C  
ATOM   3523  CB  ASP C  50       6.157  29.707 -34.844  1.00 67.83           C  
ATOM   3524  O   ASP C  50       3.741  30.262 -36.334  1.00 67.83           O  
ATOM   3525  CG  ASP C  50       6.522  28.244 -35.024  1.00 67.83           C  
ATOM   3526  OD1 ASP C  50       6.554  27.761 -36.176  1.00 67.83           O  
ATOM   3527  OD2 ASP C  50       6.777  27.568 -34.004  1.00 67.83           O  
ATOM   3528  N   ASP C  51       4.916  29.938 -38.107  1.00 73.18           N  
ATOM   3529  CA  ASP C  51       3.771  29.740 -38.990  1.00 73.18           C  
ATOM   3530  C   ASP C  51       3.495  28.254 -39.206  1.00 73.18           C  
ATOM   3531  CB  ASP C  51       4.004  30.433 -40.334  1.00 73.18           C  
ATOM   3532  O   ASP C  51       3.985  27.659 -40.168  1.00 73.18           O  
ATOM   3533  CG  ASP C  51       2.788  30.388 -41.243  1.00 73.18           C  
ATOM   3534  OD1 ASP C  51       1.721  29.902 -40.810  1.00 73.18           O  
ATOM   3535  OD2 ASP C  51       2.899  30.840 -42.403  1.00 73.18           O  
ATOM   3536  N   ALA C  52       2.746  27.667 -38.311  1.00 71.15           N  
ATOM   3537  CA  ALA C  52       2.408  26.251 -38.432  1.00 71.15           C  
ATOM   3538  C   ALA C  52       1.568  25.993 -39.680  1.00 71.15           C  
ATOM   3539  CB  ALA C  52       1.665  25.773 -37.186  1.00 71.15           C  
ATOM   3540  O   ALA C  52       1.577  24.886 -40.223  1.00 71.15           O  
ATOM   3541  N   GLY C  53       0.896  26.960 -40.126  1.00 78.16           N  
ATOM   3542  CA  GLY C  53       0.085  26.858 -41.329  1.00 78.16           C  
ATOM   3543  C   GLY C  53       0.907  26.636 -42.585  1.00 78.16           C  
ATOM   3544  O   GLY C  53       0.424  26.042 -43.552  1.00 78.16           O  
ATOM   3545  N   LEU C  54       2.154  27.119 -42.532  1.00 80.16           N  
ATOM   3546  CA  LEU C  54       3.032  26.977 -43.688  1.00 80.16           C  
ATOM   3547  C   LEU C  54       3.336  25.508 -43.962  1.00 80.16           C  
ATOM   3548  CB  LEU C  54       4.336  27.749 -43.469  1.00 80.16           C  
ATOM   3549  O   LEU C  54       3.415  25.092 -45.120  1.00 80.16           O  
ATOM   3550  CG  LEU C  54       5.336  27.730 -44.626  1.00 80.16           C  
ATOM   3551  CD1 LEU C  54       4.738  28.405 -45.856  1.00 80.16           C  
ATOM   3552  CD2 LEU C  54       6.639  28.410 -44.217  1.00 80.16           C  
ATOM   3553  N   SER C  55       3.496  24.874 -42.895  1.00 83.76           N  
ATOM   3554  CA  SER C  55       3.771  23.450 -43.058  1.00 83.76           C  
ATOM   3555  C   SER C  55       2.660  22.758 -43.841  1.00 83.76           C  
ATOM   3556  CB  SER C  55       3.942  22.777 -41.696  1.00 83.76           C  
ATOM   3557  O   SER C  55       2.931  21.952 -44.733  1.00 83.76           O  
ATOM   3558  OG  SER C  55       4.968  23.407 -40.948  1.00 83.76           O  
ATOM   3559  N   LEU C  56       1.461  23.079 -43.484  1.00 85.05           N  
ATOM   3560  CA  LEU C  56       0.321  22.494 -44.181  1.00 85.05           C  
ATOM   3561  C   LEU C  56       0.296  22.928 -45.643  1.00 85.05           C  
ATOM   3562  CB  LEU C  56      -0.989  22.894 -43.496  1.00 85.05           C  
ATOM   3563  O   LEU C  56       0.025  22.118 -46.531  1.00 85.05           O  
ATOM   3564  CG  LEU C  56      -2.253  22.187 -43.986  1.00 85.05           C  
ATOM   3565  CD1 LEU C  56      -2.170  20.692 -43.700  1.00 85.05           C  
ATOM   3566  CD2 LEU C  56      -3.491  22.793 -43.333  1.00 85.05           C  
ATOM   3567  N   ILE C  57       0.570  24.207 -45.863  1.00 86.81           N  
ATOM   3568  CA  ILE C  57       0.604  24.736 -47.223  1.00 86.81           C  
ATOM   3569  C   ILE C  57       1.695  24.030 -48.024  1.00 86.81           C  
ATOM   3570  CB  ILE C  57       0.837  26.264 -47.229  1.00 86.81           C  
ATOM   3571  O   ILE C  57       1.481  23.654 -49.179  1.00 86.81           O  
ATOM   3572  CG1 ILE C  57      -0.343  26.987 -46.570  1.00 86.81           C  
ATOM   3573  CG2 ILE C  57       1.062  26.769 -48.657  1.00 86.81           C  
ATOM   3574  CD1 ILE C  57      -0.142  28.489 -46.420  1.00 86.81           C  
ATOM   3575  N   LEU C  58       2.865  23.863 -47.380  1.00 88.14           N  
ATOM   3576  CA  LEU C  58       3.976  23.183 -48.037  1.00 88.14           C  
ATOM   3577  C   LEU C  58       3.613  21.738 -48.361  1.00 88.14           C  
ATOM   3578  CB  LEU C  58       5.226  23.221 -47.153  1.00 88.14           C  
ATOM   3579  O   LEU C  58       3.903  21.251 -49.456  1.00 88.14           O  
ATOM   3580  CG  LEU C  58       6.002  24.539 -47.133  1.00 88.14           C  
ATOM   3581  CD1 LEU C  58       7.073  24.507 -46.048  1.00 88.14           C  
ATOM   3582  CD2 LEU C  58       6.623  24.815 -48.498  1.00 88.14           C  
ATOM   3583  N   GLN C  59       2.997  21.162 -47.427  1.00 90.03           N  
ATOM   3584  CA  GLN C  59       2.589  19.775 -47.628  1.00 90.03           C  
ATOM   3585  C   GLN C  59       1.606  19.653 -48.788  1.00 90.03           C  
ATOM   3586  CB  GLN C  59       1.967  19.208 -46.351  1.00 90.03           C  
ATOM   3587  O   GLN C  59       1.760  18.786 -49.651  1.00 90.03           O  
ATOM   3588  CG  GLN C  59       1.757  17.700 -46.386  1.00 90.03           C  
ATOM   3589  CD  GLN C  59       1.225  17.150 -45.076  1.00 90.03           C  
ATOM   3590  NE2 GLN C  59       1.738  15.995 -44.666  1.00 90.03           N  
ATOM   3591  OE1 GLN C  59       0.362  17.760 -44.437  1.00 90.03           O  
ATOM   3592  N   ASN C  60       0.577  20.488 -48.843  1.00 90.15           N  
ATOM   3593  CA  ASN C  60      -0.376  20.500 -49.948  1.00 90.15           C  
ATOM   3594  C   ASN C  60       0.312  20.791 -51.279  1.00 90.15           C  
ATOM   3595  CB  ASN C  60      -1.485  21.521 -49.689  1.00 90.15           C  
ATOM   3596  O   ASN C  60      -0.032  20.198 -52.303  1.00 90.15           O  
ATOM   3597  CG  ASN C  60      -2.489  21.044 -48.657  1.00 90.15           C  
ATOM   3598  ND2 ASN C  60      -3.231  21.979 -48.076  1.00 90.15           N  
ATOM   3599  OD1 ASN C  60      -2.595  19.846 -48.385  1.00 90.15           O  
ATOM   3600  N   GLY C  61       1.263  21.709 -51.216  1.00 92.33           N  
ATOM   3601  CA  GLY C  61       2.045  22.008 -52.406  1.00 92.33           C  
ATOM   3602  C   GLY C  61       2.826  20.814 -52.921  1.00 92.33           C  
ATOM   3603  O   GLY C  61       2.855  20.559 -54.127  1.00 92.33           O  
ATOM   3604  N   LEU C  62       3.427  20.105 -51.982  1.00 92.65           N  
ATOM   3605  CA  LEU C  62       4.193  18.919 -52.350  1.00 92.65           C  
ATOM   3606  C   LEU C  62       3.283  17.844 -52.935  1.00 92.65           C  
ATOM   3607  CB  LEU C  62       4.941  18.366 -51.134  1.00 92.65           C  
ATOM   3608  O   LEU C  62       3.650  17.174 -53.903  1.00 92.65           O  
ATOM   3609  CG  LEU C  62       6.190  19.134 -50.699  1.00 92.65           C  
ATOM   3610  CD1 LEU C  62       6.646  18.666 -49.321  1.00 92.65           C  
ATOM   3611  CD2 LEU C  62       7.306  18.964 -51.723  1.00 92.65           C  
ATOM   3612  N   GLU C  63       2.158  17.679 -52.377  1.00 91.82           N  
ATOM   3613  CA  GLU C  63       1.182  16.720 -52.887  1.00 91.82           C  
ATOM   3614  C   GLU C  63       0.746  17.077 -54.305  1.00 91.82           C  
ATOM   3615  CB  GLU C  63      -0.037  16.650 -51.963  1.00 91.82           C  
ATOM   3616  O   GLU C  63       0.666  16.206 -55.173  1.00 91.82           O  
ATOM   3617  CG  GLU C  63      -1.142  15.736 -52.472  1.00 91.82           C  
ATOM   3618  CD  GLU C  63      -0.702  14.289 -52.622  1.00 91.82           C  
ATOM   3619  OE1 GLU C  63      -1.459  13.482 -53.208  1.00 91.82           O  
ATOM   3620  OE2 GLU C  63       0.408  13.958 -52.150  1.00 91.82           O  
ATOM   3621  N   THR C  64       0.477  18.383 -54.588  1.00 92.87           N  
ATOM   3622  CA  THR C  64       0.091  18.858 -55.912  1.00 92.87           C  
ATOM   3623  C   THR C  64       1.203  18.602 -56.925  1.00 92.87           C  
ATOM   3624  CB  THR C  64      -0.251  20.359 -55.889  1.00 92.87           C  
ATOM   3625  O   THR C  64       0.943  18.132 -58.035  1.00 92.87           O  
ATOM   3626  CG2 THR C  64      -0.794  20.821 -57.237  1.00 92.87           C  
ATOM   3627  OG1 THR C  64      -1.238  20.603 -54.879  1.00 92.87           O  
ATOM   3628  N   LEU C  65       2.389  18.871 -56.437  1.00 92.76           N  
ATOM   3629  CA  LEU C  65       3.534  18.637 -57.310  1.00 92.76           C  
ATOM   3630  C   LEU C  65       3.669  17.155 -57.644  1.00 92.76           C  
ATOM   3631  CB  LEU C  65       4.822  19.143 -56.653  1.00 92.76           C  
ATOM   3632  O   LEU C  65       3.987  16.797 -58.780  1.00 92.76           O  
ATOM   3633  CG  LEU C  65       4.985  20.661 -56.563  1.00 92.76           C  
ATOM   3634  CD1 LEU C  65       6.188  21.014 -55.695  1.00 92.76           C  
ATOM   3635  CD2 LEU C  65       5.127  21.267 -57.955  1.00 92.76           C  
ATOM   3636  N   ARG C  66       3.341  16.345 -56.746  1.00 91.04           N  
ATOM   3637  CA  ARG C  66       3.416  14.903 -56.957  1.00 91.04           C  
ATOM   3638  C   ARG C  66       2.348  14.437 -57.940  1.00 91.04           C  
ATOM   3639  CB  ARG C  66       3.268  14.157 -55.629  1.00 91.04           C  
ATOM   3640  O   ARG C  66       2.637  13.673 -58.863  1.00 91.04           O  
ATOM   3641  CG  ARG C  66       3.402  12.648 -55.752  1.00 91.04           C  
ATOM   3642  CD  ARG C  66       3.080  11.944 -54.441  1.00 91.04           C  
ATOM   3643  NE  ARG C  66       1.646  11.944 -54.167  1.00 91.04           N  
ATOM   3644  NH1 ARG C  66       1.294   9.785 -54.908  1.00 91.04           N  
ATOM   3645  NH2 ARG C  66      -0.459  11.027 -54.108  1.00 91.04           N  
ATOM   3646  CZ  ARG C  66       0.830  10.919 -54.395  1.00 91.04           C  
ATOM   3647  N   MET C  67       1.162  14.870 -57.783  1.00 90.61           N  
ATOM   3648  CA  MET C  67       0.043  14.463 -58.629  1.00 90.61           C  
ATOM   3649  C   MET C  67       0.244  14.942 -60.063  1.00 90.61           C  
ATOM   3650  CB  MET C  67      -1.275  15.007 -58.076  1.00 90.61           C  
ATOM   3651  O   MET C  67      -0.216  14.297 -61.007  1.00 90.61           O  
ATOM   3652  CG  MET C  67      -1.704  14.361 -56.768  1.00 90.61           C  
ATOM   3653  SD  MET C  67      -2.070  12.572 -56.954  1.00 90.61           S  
ATOM   3654  CE  MET C  67      -3.789  12.656 -57.528  1.00 90.61           C  
ATOM   3655  N   GLU C  68       1.020  16.057 -60.271  1.00 92.13           N  
ATOM   3656  CA  GLU C  68       1.305  16.609 -61.592  1.00 92.13           C  
ATOM   3657  C   GLU C  68       2.605  16.046 -62.157  1.00 92.13           C  
ATOM   3658  CB  GLU C  68       1.376  18.137 -61.532  1.00 92.13           C  
ATOM   3659  O   GLU C  68       3.010  16.399 -63.267  1.00 92.13           O  
ATOM   3660  CG  GLU C  68       0.048  18.802 -61.196  1.00 92.13           C  
ATOM   3661  CD  GLU C  68       0.170  20.298 -60.957  1.00 92.13           C  
ATOM   3662  OE1 GLU C  68      -0.859  20.955 -60.681  1.00 92.13           O  
ATOM   3663  OE2 GLU C  68       1.305  20.819 -61.047  1.00 92.13           O  
ATOM   3664  N   ASN C  69       3.096  15.134 -61.453  1.00 90.94           N  
ATOM   3665  CA  ASN C  69       4.388  14.571 -61.830  1.00 90.94           C  
ATOM   3666  C   ASN C  69       5.414  15.663 -62.117  1.00 90.94           C  
ATOM   3667  CB  ASN C  69       4.239  13.650 -63.043  1.00 90.94           C  
ATOM   3668  O   ASN C  69       6.194  15.555 -63.065  1.00 90.94           O  
ATOM   3669  CG  ASN C  69       3.471  12.383 -62.724  1.00 90.94           C  
ATOM   3670  ND2 ASN C  69       2.732  11.875 -63.703  1.00 90.94           N  
ATOM   3671  OD1 ASN C  69       3.540  11.866 -61.606  1.00 90.94           O  
ATOM   3672  N   ALA C  70       5.320  16.756 -61.277  1.00 92.31           N  
ATOM   3673  CA  ALA C  70       6.218  17.892 -61.467  1.00 92.31           C  
ATOM   3674  C   ALA C  70       7.367  17.856 -60.463  1.00 92.31           C  
ATOM   3675  CB  ALA C  70       5.449  19.205 -61.344  1.00 92.31           C  
ATOM   3676  O   ALA C  70       7.149  17.655 -59.266  1.00 92.31           O  
ATOM   3677  N   LEU C  71       8.554  18.026 -60.864  1.00 91.21           N  
ATOM   3678  CA  LEU C  71       9.770  18.113 -60.063  1.00 91.21           C  
ATOM   3679  C   LEU C  71      10.015  16.813 -59.304  1.00 91.21           C  
ATOM   3680  CB  LEU C  71       9.683  19.283 -59.080  1.00 91.21           C  
ATOM   3681  O   LEU C  71      10.647  16.818 -58.245  1.00 91.21           O  
ATOM   3682  CG  LEU C  71       9.561  20.678 -59.696  1.00 91.21           C  
ATOM   3683  CD1 LEU C  71       9.304  21.717 -58.610  1.00 91.21           C  
ATOM   3684  CD2 LEU C  71      10.817  21.024 -60.488  1.00 91.21           C  
ATOM   3685  N   THR C  72       9.333  15.825 -59.692  1.00 93.81           N  
ATOM   3686  CA  THR C  72       9.621  14.530 -59.086  1.00 93.81           C  
ATOM   3687  C   THR C  72      10.958  13.987 -59.581  1.00 93.81           C  
ATOM   3688  CB  THR C  72       8.506  13.512 -59.387  1.00 93.81           C  
ATOM   3689  O   THR C  72      11.355  14.245 -60.719  1.00 93.81           O  
ATOM   3690  CG2 THR C  72       7.180  13.950 -58.774  1.00 93.81           C  
ATOM   3691  OG1 THR C  72       8.347  13.393 -60.806  1.00 93.81           O  
ATOM   3692  N   ASP C  73      11.653  13.314 -58.725  1.00 93.47           N  
ATOM   3693  CA  ASP C  73      13.000  12.895 -59.100  1.00 93.47           C  
ATOM   3694  C   ASP C  73      13.182  11.392 -58.906  1.00 93.47           C  
ATOM   3695  CB  ASP C  73      14.046  13.661 -58.288  1.00 93.47           C  
ATOM   3696  O   ASP C  73      14.282  10.865 -59.090  1.00 93.47           O  
ATOM   3697  CG  ASP C  73      13.829  13.552 -56.789  1.00 93.47           C  
ATOM   3698  OD1 ASP C  73      12.865  12.884 -56.359  1.00 93.47           O  
ATOM   3699  OD2 ASP C  73      14.629  14.142 -56.031  1.00 93.47           O  
ATOM   3700  N   VAL C  74      12.209  10.623 -58.572  1.00 95.13           N  
ATOM   3701  CA  VAL C  74      12.309   9.173 -58.439  1.00 95.13           C  
ATOM   3702  C   VAL C  74      10.958   8.532 -58.747  1.00 95.13           C  
ATOM   3703  CB  VAL C  74      12.784   8.763 -57.027  1.00 95.13           C  
ATOM   3704  O   VAL C  74       9.909   9.085 -58.408  1.00 95.13           O  
ATOM   3705  CG1 VAL C  74      11.749   9.155 -55.974  1.00 95.13           C  
ATOM   3706  CG2 VAL C  74      13.064   7.263 -56.974  1.00 95.13           C  
ATOM   3707  N   ILE C  75      10.985   7.489 -59.468  1.00 95.03           N  
ATOM   3708  CA  ILE C  75       9.786   6.714 -59.765  1.00 95.03           C  
ATOM   3709  C   ILE C  75       9.869   5.351 -59.080  1.00 95.03           C  
ATOM   3710  CB  ILE C  75       9.589   6.537 -61.287  1.00 95.03           C  
ATOM   3711  O   ILE C  75      10.776   4.563 -59.360  1.00 95.03           O  
ATOM   3712  CG1 ILE C  75       9.508   7.904 -61.977  1.00 95.03           C  
ATOM   3713  CG2 ILE C  75       8.338   5.703 -61.577  1.00 95.03           C  
ATOM   3714  CD1 ILE C  75       9.529   7.831 -63.498  1.00 95.03           C  
ATOM   3715  N   LEU C  76       8.918   5.092 -58.134  1.00 94.97           N  
ATOM   3716  CA  LEU C  76       8.838   3.783 -57.494  1.00 94.97           C  
ATOM   3717  C   LEU C  76       7.974   2.829 -58.312  1.00 94.97           C  
ATOM   3718  CB  LEU C  76       8.273   3.914 -56.077  1.00 94.97           C  
ATOM   3719  O   LEU C  76       6.820   3.138 -58.619  1.00 94.97           O  
ATOM   3720  CG  LEU C  76       9.020   4.858 -55.134  1.00 94.97           C  
ATOM   3721  CD1 LEU C  76       8.344   4.886 -53.767  1.00 94.97           C  
ATOM   3722  CD2 LEU C  76      10.481   4.442 -55.005  1.00 94.97           C  
ATOM   3723  N   CYS C  77       8.562   1.732 -58.682  1.00 95.29           N  
ATOM   3724  CA  CYS C  77       7.846   0.724 -59.457  1.00 95.29           C  
ATOM   3725  C   CYS C  77       7.409  -0.436 -58.571  1.00 95.29           C  
ATOM   3726  CB  CYS C  77       8.719   0.205 -60.599  1.00 95.29           C  
ATOM   3727  O   CYS C  77       8.239  -1.233 -58.130  1.00 95.29           O  
ATOM   3728  SG  CYS C  77       9.318   1.502 -61.704  1.00 95.29           S  
ATOM   3729  N   VAL C  78       6.113  -0.497 -58.329  1.00 94.21           N  
ATOM   3730  CA  VAL C  78       5.529  -1.559 -57.516  1.00 94.21           C  
ATOM   3731  C   VAL C  78       4.546  -2.372 -58.355  1.00 94.21           C  
ATOM   3732  CB  VAL C  78       4.821  -0.992 -56.265  1.00 94.21           C  
ATOM   3733  O   VAL C  78       3.502  -1.861 -58.767  1.00 94.21           O  
ATOM   3734  CG1 VAL C  78       4.326  -2.123 -55.366  1.00 94.21           C  
ATOM   3735  CG2 VAL C  78       5.760  -0.065 -55.495  1.00 94.21           C  
ATOM   3736  N   ASP C  79       4.834  -3.626 -58.575  1.00 89.82           N  
ATOM   3737  CA  ASP C  79       4.047  -4.459 -59.479  1.00 89.82           C  
ATOM   3738  C   ASP C  79       3.997  -3.853 -60.880  1.00 89.82           C  
ATOM   3739  CB  ASP C  79       2.628  -4.647 -58.937  1.00 89.82           C  
ATOM   3740  O   ASP C  79       5.034  -3.681 -61.525  1.00 89.82           O  
ATOM   3741  CG  ASP C  79       2.592  -5.405 -57.622  1.00 89.82           C  
ATOM   3742  OD1 ASP C  79       3.499  -6.225 -57.365  1.00 89.82           O  
ATOM   3743  OD2 ASP C  79       1.645  -5.183 -56.836  1.00 89.82           O  
ATOM   3744  N   ILE C  80       2.750  -3.453 -61.281  1.00 88.37           N  
ATOM   3745  CA  ILE C  80       2.620  -2.908 -62.628  1.00 88.37           C  
ATOM   3746  C   ILE C  80       2.381  -1.402 -62.555  1.00 88.37           C  
ATOM   3747  CB  ILE C  80       1.476  -3.595 -63.408  1.00 88.37           C  
ATOM   3748  O   ILE C  80       2.367  -0.719 -63.582  1.00 88.37           O  
ATOM   3749  CG1 ILE C  80       0.618  -4.442 -62.461  1.00 88.37           C  
ATOM   3750  CG2 ILE C  80       2.037  -4.448 -64.549  1.00 88.37           C  
ATOM   3751  CD1 ILE C  80      -0.731  -4.845 -63.041  1.00 88.37           C  
ATOM   3752  N   GLN C  81       2.444  -0.852 -61.281  1.00 94.14           N  
ATOM   3753  CA  GLN C  81       2.137   0.565 -61.120  1.00 94.14           C  
ATOM   3754  C   GLN C  81       3.399   1.372 -60.829  1.00 94.14           C  
ATOM   3755  CB  GLN C  81       1.113   0.770 -60.003  1.00 94.14           C  
ATOM   3756  O   GLN C  81       4.307   0.889 -60.150  1.00 94.14           O  
ATOM   3757  CG  GLN C  81      -0.329   0.563 -60.445  1.00 94.14           C  
ATOM   3758  CD  GLN C  81      -1.332   0.916 -59.362  1.00 94.14           C  
ATOM   3759  NE2 GLN C  81      -2.583   0.514 -59.557  1.00 94.14           N  
ATOM   3760  OE1 GLN C  81      -0.984   1.545 -58.357  1.00 94.14           O  
ATOM   3761  N   GLU C  82       3.435   2.618 -61.404  1.00 94.64           N  
ATOM   3762  CA  GLU C  82       4.550   3.535 -61.192  1.00 94.64           C  
ATOM   3763  C   GLU C  82       4.117   4.753 -60.381  1.00 94.64           C  
ATOM   3764  CB  GLU C  82       5.143   3.980 -62.532  1.00 94.64           C  
ATOM   3765  O   GLU C  82       3.044   5.312 -60.615  1.00 94.64           O  
ATOM   3766  CG  GLU C  82       5.820   2.858 -63.307  1.00 94.64           C  
ATOM   3767  CD  GLU C  82       6.495   3.334 -64.584  1.00 94.64           C  
ATOM   3768  OE1 GLU C  82       7.254   2.550 -65.197  1.00 94.64           O  
ATOM   3769  OE2 GLU C  82       6.264   4.501 -64.972  1.00 94.64           O  
ATOM   3770  N   PHE C  83       4.938   5.056 -59.335  1.00 94.84           N  
ATOM   3771  CA  PHE C  83       4.642   6.200 -58.481  1.00 94.84           C  
ATOM   3772  C   PHE C  83       5.751   7.242 -58.568  1.00 94.84           C  
ATOM   3773  CB  PHE C  83       4.453   5.755 -57.028  1.00 94.84           C  
ATOM   3774  O   PHE C  83       6.875   6.998 -58.124  1.00 94.84           O  
ATOM   3775  CG  PHE C  83       3.342   4.758 -56.838  1.00 94.84           C  
ATOM   3776  CD1 PHE C  83       2.039   5.183 -56.610  1.00 94.84           C  
ATOM   3777  CD2 PHE C  83       3.601   3.394 -56.888  1.00 94.84           C  
ATOM   3778  CE1 PHE C  83       1.009   4.262 -56.434  1.00 94.84           C  
ATOM   3779  CE2 PHE C  83       2.576   2.468 -56.713  1.00 94.84           C  
ATOM   3780  CZ  PHE C  83       1.281   2.904 -56.485  1.00 94.84           C  
ATOM   3781  N   SER C  84       5.421   8.386 -59.181  1.00 94.91           N  
ATOM   3782  CA  SER C  84       6.381   9.485 -59.198  1.00 94.91           C  
ATOM   3783  C   SER C  84       6.443  10.185 -57.845  1.00 94.91           C  
ATOM   3784  CB  SER C  84       6.021  10.495 -60.288  1.00 94.91           C  
ATOM   3785  O   SER C  84       5.424  10.661 -57.339  1.00 94.91           O  
ATOM   3786  OG  SER C  84       6.100   9.899 -61.572  1.00 94.91           O  
ATOM   3787  N   CYS C  85       7.650  10.238 -57.202  1.00 95.47           N  
ATOM   3788  CA  CYS C  85       7.797  10.778 -55.855  1.00 95.47           C  
ATOM   3789  C   CYS C  85       9.013  11.692 -55.763  1.00 95.47           C  
ATOM   3790  CB  CYS C  85       7.920   9.647 -54.835  1.00 95.47           C  
ATOM   3791  O   CYS C  85       9.771  11.822 -56.726  1.00 95.47           O  
ATOM   3792  SG  CYS C  85       6.564   8.456 -54.901  1.00 95.47           S  
ATOM   3793  N   HIS C  86       9.158  12.451 -54.680  1.00 95.23           N  
ATOM   3794  CA  HIS C  86      10.332  13.248 -54.341  1.00 95.23           C  
ATOM   3795  C   HIS C  86      11.229  12.513 -53.351  1.00 95.23           C  
ATOM   3796  CB  HIS C  86       9.912  14.601 -53.763  1.00 95.23           C  
ATOM   3797  O   HIS C  86      10.791  12.157 -52.255  1.00 95.23           O  
ATOM   3798  CG  HIS C  86       8.992  15.374 -54.654  1.00 95.23           C  
ATOM   3799  CD2 HIS C  86       9.246  16.321 -55.588  1.00 95.23           C  
ATOM   3800  ND1 HIS C  86       7.624  15.208 -54.634  1.00 95.23           N  
ATOM   3801  CE1 HIS C  86       7.075  16.021 -55.522  1.00 95.23           C  
ATOM   3802  NE2 HIS C  86       8.038  16.707 -56.114  1.00 95.23           N  
ATOM   3803  N   ARG C  87      12.476  12.266 -53.746  1.00 94.46           N  
ATOM   3804  CA  ARG C  87      13.425  11.565 -52.887  1.00 94.46           C  
ATOM   3805  C   ARG C  87      13.497  12.211 -51.508  1.00 94.46           C  
ATOM   3806  CB  ARG C  87      14.815  11.541 -53.528  1.00 94.46           C  
ATOM   3807  O   ARG C  87      13.527  11.515 -50.491  1.00 94.46           O  
ATOM   3808  CG  ARG C  87      14.966  10.509 -54.634  1.00 94.46           C  
ATOM   3809  CD  ARG C  87      16.382  10.484 -55.192  1.00 94.46           C  
ATOM   3810  NE  ARG C  87      16.492   9.592 -56.343  1.00 94.46           N  
ATOM   3811  NH1 ARG C  87      18.771   9.272 -56.138  1.00 94.46           N  
ATOM   3812  NH2 ARG C  87      17.610   8.240 -57.825  1.00 94.46           N  
ATOM   3813  CZ  ARG C  87      17.624   9.037 -56.766  1.00 94.46           C  
ATOM   3814  N   VAL C  88      13.486  13.513 -51.435  1.00 92.89           N  
ATOM   3815  CA  VAL C  88      13.648  14.259 -50.191  1.00 92.89           C  
ATOM   3816  C   VAL C  88      12.451  14.005 -49.277  1.00 92.89           C  
ATOM   3817  CB  VAL C  88      13.806  15.773 -50.453  1.00 92.89           C  
ATOM   3818  O   VAL C  88      12.603  13.909 -48.057  1.00 92.89           O  
ATOM   3819  CG1 VAL C  88      12.496  16.374 -50.958  1.00 92.89           C  
ATOM   3820  CG2 VAL C  88      14.273  16.487 -49.186  1.00 92.89           C  
ATOM   3821  N   VAL C  89      11.269  13.879 -49.883  1.00 94.24           N  
ATOM   3822  CA  VAL C  89      10.063  13.648 -49.095  1.00 94.24           C  
ATOM   3823  C   VAL C  89      10.070  12.224 -48.544  1.00 94.24           C  
ATOM   3824  CB  VAL C  89       8.785  13.890 -49.930  1.00 94.24           C  
ATOM   3825  O   VAL C  89       9.799  12.009 -47.360  1.00 94.24           O  
ATOM   3826  CG1 VAL C  89       7.541  13.484 -49.142  1.00 94.24           C  
ATOM   3827  CG2 VAL C  89       8.697  15.353 -50.358  1.00 94.24           C  
ATOM   3828  N   LEU C  90      10.441  11.267 -49.340  1.00 93.97           N  
ATOM   3829  CA  LEU C  90      10.502   9.873 -48.914  1.00 93.97           C  
ATOM   3830  C   LEU C  90      11.554   9.684 -47.825  1.00 93.97           C  
ATOM   3831  CB  LEU C  90      10.813   8.962 -50.104  1.00 93.97           C  
ATOM   3832  O   LEU C  90      11.288   9.046 -46.804  1.00 93.97           O  
ATOM   3833  CG  LEU C  90       9.737   8.871 -51.187  1.00 93.97           C  
ATOM   3834  CD1 LEU C  90      10.213   7.987 -52.335  1.00 93.97           C  
ATOM   3835  CD2 LEU C  90       8.432   8.340 -50.602  1.00 93.97           C  
ATOM   3836  N   ALA C  91      12.688  10.273 -48.042  1.00 93.16           N  
ATOM   3837  CA  ALA C  91      13.793  10.146 -47.095  1.00 93.16           C  
ATOM   3838  C   ALA C  91      13.449  10.797 -45.758  1.00 93.16           C  
ATOM   3839  CB  ALA C  91      15.063  10.765 -47.673  1.00 93.16           C  
ATOM   3840  O   ALA C  91      13.875  10.324 -44.702  1.00 93.16           O  
ATOM   3841  N   ALA C  92      12.613  11.826 -45.816  1.00 92.50           N  
ATOM   3842  CA  ALA C  92      12.234  12.539 -44.598  1.00 92.50           C  
ATOM   3843  C   ALA C  92      11.201  11.750 -43.799  1.00 92.50           C  
ATOM   3844  CB  ALA C  92      11.692  13.925 -44.941  1.00 92.50           C  
ATOM   3845  O   ALA C  92      11.170  11.825 -42.568  1.00 92.50           O  
ATOM   3846  N   ALA C  93      10.432  10.989 -44.450  1.00 91.56           N  
ATOM   3847  CA  ALA C  93       9.298  10.330 -43.809  1.00 91.56           C  
ATOM   3848  C   ALA C  93       9.644   8.895 -43.422  1.00 91.56           C  
ATOM   3849  CB  ALA C  93       8.080  10.351 -44.729  1.00 91.56           C  
ATOM   3850  O   ALA C  93       8.983   8.300 -42.567  1.00 91.56           O  
ATOM   3851  N   SER C  94      10.634   8.259 -44.022  1.00 92.72           N  
ATOM   3852  CA  SER C  94      10.943   6.844 -43.850  1.00 92.72           C  
ATOM   3853  C   SER C  94      12.444   6.619 -43.705  1.00 92.72           C  
ATOM   3854  CB  SER C  94      10.410   6.031 -45.031  1.00 92.72           C  
ATOM   3855  O   SER C  94      13.223   7.004 -44.580  1.00 92.72           O  
ATOM   3856  OG  SER C  94      10.991   4.738 -45.055  1.00 92.72           O  
ATOM   3857  N   ASN C  95      12.821   5.945 -42.714  1.00 89.85           N  
ATOM   3858  CA  ASN C  95      14.230   5.628 -42.508  1.00 89.85           C  
ATOM   3859  C   ASN C  95      14.749   4.663 -43.571  1.00 89.85           C  
ATOM   3860  CB  ASN C  95      14.450   5.046 -41.110  1.00 89.85           C  
ATOM   3861  O   ASN C  95      15.935   4.683 -43.907  1.00 89.85           O  
ATOM   3862  CG  ASN C  95      14.263   6.075 -40.013  1.00 89.85           C  
ATOM   3863  ND2 ASN C  95      13.957   5.609 -38.808  1.00 89.85           N  
ATOM   3864  OD1 ASN C  95      14.392   7.280 -40.246  1.00 89.85           O  
ATOM   3865  N   TYR C  96      13.873   3.825 -43.994  1.00 91.01           N  
ATOM   3866  CA  TYR C  96      14.221   2.917 -45.081  1.00 91.01           C  
ATOM   3867  C   TYR C  96      14.654   3.691 -46.321  1.00 91.01           C  
ATOM   3868  CB  TYR C  96      13.037   2.007 -45.421  1.00 91.01           C  
ATOM   3869  O   TYR C  96      15.740   3.460 -46.857  1.00 91.01           O  
ATOM   3870  CG  TYR C  96      13.294   1.088 -46.591  1.00 91.01           C  
ATOM   3871  CD1 TYR C  96      12.959   1.470 -47.888  1.00 91.01           C  
ATOM   3872  CD2 TYR C  96      13.872  -0.163 -46.401  1.00 91.01           C  
ATOM   3873  CE1 TYR C  96      13.192   0.626 -48.969  1.00 91.01           C  
ATOM   3874  CE2 TYR C  96      14.109  -1.015 -47.475  1.00 91.01           C  
ATOM   3875  OH  TYR C  96      14.000  -1.452 -49.819  1.00 91.01           O  
ATOM   3876  CZ  TYR C  96      13.767  -0.612 -48.753  1.00 91.01           C  
ATOM   3877  N   PHE C  97      13.945   4.708 -46.710  1.00 92.39           N  
ATOM   3878  CA  PHE C  97      14.249   5.490 -47.902  1.00 92.39           C  
ATOM   3879  C   PHE C  97      15.398   6.456 -47.638  1.00 92.39           C  
ATOM   3880  CB  PHE C  97      13.011   6.263 -48.370  1.00 92.39           C  
ATOM   3881  O   PHE C  97      16.191   6.745 -48.536  1.00 92.39           O  
ATOM   3882  CG  PHE C  97      11.978   5.403 -49.046  1.00 92.39           C  
ATOM   3883  CD1 PHE C  97      12.239   4.819 -50.280  1.00 92.39           C  
ATOM   3884  CD2 PHE C  97      10.745   5.177 -48.447  1.00 92.39           C  
ATOM   3885  CE1 PHE C  97      11.284   4.023 -50.908  1.00 92.39           C  
ATOM   3886  CE2 PHE C  97       9.787   4.383 -49.069  1.00 92.39           C  
ATOM   3887  CZ  PHE C  97      10.058   3.807 -50.300  1.00 92.39           C  
ATOM   3888  N   ARG C  98      15.434   6.917 -46.427  1.00 91.13           N  
ATOM   3889  CA  ARG C  98      16.567   7.760 -46.058  1.00 91.13           C  
ATOM   3890  C   ARG C  98      17.886   7.016 -46.240  1.00 91.13           C  
ATOM   3891  CB  ARG C  98      16.431   8.240 -44.612  1.00 91.13           C  
ATOM   3892  O   ARG C  98      18.834   7.555 -46.814  1.00 91.13           O  
ATOM   3893  CG  ARG C  98      17.483   9.257 -44.199  1.00 91.13           C  
ATOM   3894  CD  ARG C  98      17.180   9.859 -42.833  1.00 91.13           C  
ATOM   3895  NE  ARG C  98      18.091  10.953 -42.513  1.00 91.13           N  
ATOM   3896  NH1 ARG C  98      16.685  11.949 -40.974  1.00 91.13           N  
ATOM   3897  NH2 ARG C  98      18.736  12.869 -41.422  1.00 91.13           N  
ATOM   3898  CZ  ARG C  98      17.835  11.921 -41.637  1.00 91.13           C  
ATOM   3899  N   ALA C  99      17.885   5.798 -45.856  1.00 87.93           N  
ATOM   3900  CA  ALA C  99      19.079   4.969 -46.001  1.00 87.93           C  
ATOM   3901  C   ALA C  99      19.362   4.668 -47.469  1.00 87.93           C  
ATOM   3902  CB  ALA C  99      18.923   3.670 -45.214  1.00 87.93           C  
ATOM   3903  O   ALA C  99      20.517   4.692 -47.903  1.00 87.93           O  
ATOM   3904  N   MET C 100      18.352   4.429 -48.171  1.00 89.81           N  
ATOM   3905  CA  MET C 100      18.472   4.075 -49.582  1.00 89.81           C  
ATOM   3906  C   MET C 100      19.024   5.244 -50.391  1.00 89.81           C  
ATOM   3907  CB  MET C 100      17.118   3.642 -50.146  1.00 89.81           C  
ATOM   3908  O   MET C 100      19.900   5.060 -51.238  1.00 89.81           O  
ATOM   3909  CG  MET C 100      17.172   3.197 -51.598  1.00 89.81           C  
ATOM   3910  SD  MET C 100      15.521   2.739 -52.256  1.00 89.81           S  
ATOM   3911  CE  MET C 100      15.181   1.257 -51.266  1.00 89.81           C  
ATOM   3912  N   PHE C 101      18.565   6.525 -50.076  1.00 91.35           N  
ATOM   3913  CA  PHE C 101      18.876   7.672 -50.920  1.00 91.35           C  
ATOM   3914  C   PHE C 101      20.094   8.420 -50.390  1.00 91.35           C  
ATOM   3915  CB  PHE C 101      17.675   8.619 -51.007  1.00 91.35           C  
ATOM   3916  O   PHE C 101      20.695   9.223 -51.106  1.00 91.35           O  
ATOM   3917  CG  PHE C 101      16.464   8.005 -51.655  1.00 91.35           C  
ATOM   3918  CD1 PHE C 101      16.592   7.203 -52.783  1.00 91.35           C  
ATOM   3919  CD2 PHE C 101      15.195   8.229 -51.136  1.00 91.35           C  
ATOM   3920  CE1 PHE C 101      15.473   6.634 -53.385  1.00 91.35           C  
ATOM   3921  CE2 PHE C 101      14.072   7.663 -51.732  1.00 91.35           C  
ATOM   3922  CZ  PHE C 101      14.212   6.867 -52.857  1.00 91.35           C  
ATOM   3923  N   CYS C 102      20.457   8.306 -49.130  1.00 87.92           N  
ATOM   3924  CA  CYS C 102      21.520   9.106 -48.531  1.00 87.92           C  
ATOM   3925  C   CYS C 102      22.786   8.278 -48.343  1.00 87.92           C  
ATOM   3926  CB  CYS C 102      21.069   9.678 -47.188  1.00 87.92           C  
ATOM   3927  O   CYS C 102      23.845   8.821 -48.024  1.00 87.92           O  
ATOM   3928  SG  CYS C 102      19.724  10.877 -47.321  1.00 87.92           S  
ATOM   3929  N   ASN C 103      22.695   7.004 -48.540  1.00 83.57           N  
ATOM   3930  CA  ASN C 103      23.876   6.154 -48.435  1.00 83.57           C  
ATOM   3931  C   ASN C 103      24.391   5.737 -49.809  1.00 83.57           C  
ATOM   3932  CB  ASN C 103      23.575   4.919 -47.583  1.00 83.57           C  
ATOM   3933  O   ASN C 103      23.802   6.092 -50.831  1.00 83.57           O  
ATOM   3934  CG  ASN C 103      23.383   5.253 -46.117  1.00 83.57           C  
ATOM   3935  ND2 ASN C 103      22.611   4.430 -45.417  1.00 83.57           N  
ATOM   3936  OD1 ASN C 103      23.925   6.243 -45.617  1.00 83.57           O  
ATOM   3937  N   ASP C 104      25.572   5.187 -49.866  1.00 74.91           N  
ATOM   3938  CA  ASP C 104      26.253   4.862 -51.116  1.00 74.91           C  
ATOM   3939  C   ASP C 104      25.630   3.634 -51.777  1.00 74.91           C  
ATOM   3940  CB  ASP C 104      27.744   4.627 -50.869  1.00 74.91           C  
ATOM   3941  O   ASP C 104      26.303   2.620 -51.973  1.00 74.91           O  
ATOM   3942  CG  ASP C 104      28.613   5.778 -51.346  1.00 74.91           C  
ATOM   3943  OD1 ASP C 104      28.105   6.671 -52.058  1.00 74.91           O  
ATOM   3944  OD2 ASP C 104      29.816   5.791 -51.009  1.00 74.91           O  
ATOM   3945  N   LEU C 105      24.324   3.671 -52.032  1.00 74.77           N  
ATOM   3946  CA  LEU C 105      23.631   2.598 -52.737  1.00 74.77           C  
ATOM   3947  C   LEU C 105      23.325   3.001 -54.175  1.00 74.77           C  
ATOM   3948  CB  LEU C 105      22.334   2.230 -52.011  1.00 74.77           C  
ATOM   3949  O   LEU C 105      23.328   4.190 -54.505  1.00 74.77           O  
ATOM   3950  CG  LEU C 105      22.487   1.622 -50.616  1.00 74.77           C  
ATOM   3951  CD1 LEU C 105      21.190   1.770 -49.828  1.00 74.77           C  
ATOM   3952  CD2 LEU C 105      22.895   0.156 -50.714  1.00 74.77           C  
ATOM   3953  N   LYS C 106      23.221   2.071 -55.077  1.00 75.88           N  
ATOM   3954  CA  LYS C 106      22.934   2.294 -56.491  1.00 75.88           C  
ATOM   3955  C   LYS C 106      21.671   3.132 -56.670  1.00 75.88           C  
ATOM   3956  CB  LYS C 106      22.786   0.960 -57.225  1.00 75.88           C  
ATOM   3957  O   LYS C 106      21.596   3.966 -57.575  1.00 75.88           O  
ATOM   3958  CG  LYS C 106      22.918   1.068 -58.737  1.00 75.88           C  
ATOM   3959  CD  LYS C 106      22.795  -0.294 -59.408  1.00 75.88           C  
ATOM   3960  CE  LYS C 106      22.754  -0.170 -60.925  1.00 75.88           C  
ATOM   3961  NZ  LYS C 106      22.587  -1.499 -61.585  1.00 75.88           N  
ATOM   3962  N   GLU C 107      20.797   3.034 -55.762  1.00 78.09           N  
ATOM   3963  CA  GLU C 107      19.478   3.656 -55.833  1.00 78.09           C  
ATOM   3964  C   GLU C 107      19.564   5.161 -55.597  1.00 78.09           C  
ATOM   3965  CB  GLU C 107      18.527   3.018 -54.816  1.00 78.09           C  
ATOM   3966  O   GLU C 107      18.638   5.902 -55.933  1.00 78.09           O  
ATOM   3967  CG  GLU C 107      18.156   1.579 -55.141  1.00 78.09           C  
ATOM   3968  CD  GLU C 107      19.104   0.561 -54.528  1.00 78.09           C  
ATOM   3969  OE1 GLU C 107      18.739  -0.633 -54.439  1.00 78.09           O  
ATOM   3970  OE2 GLU C 107      20.222   0.962 -54.132  1.00 78.09           O  
ATOM   3971  N   LYS C 108      20.584   5.540 -55.011  1.00 83.72           N  
ATOM   3972  CA  LYS C 108      20.792   6.962 -54.751  1.00 83.72           C  
ATOM   3973  C   LYS C 108      20.592   7.788 -56.018  1.00 83.72           C  
ATOM   3974  CB  LYS C 108      22.192   7.204 -54.183  1.00 83.72           C  
ATOM   3975  O   LYS C 108      20.049   8.894 -55.965  1.00 83.72           O  
ATOM   3976  CG  LYS C 108      22.498   8.666 -53.894  1.00 83.72           C  
ATOM   3977  CD  LYS C 108      23.895   8.840 -53.312  1.00 83.72           C  
ATOM   3978  CE  LYS C 108      24.203  10.303 -53.023  1.00 83.72           C  
ATOM   3979  NZ  LYS C 108      25.532  10.470 -52.363  1.00 83.72           N  
ATOM   3980  N   TYR C 109      21.009   7.161 -57.215  1.00 83.86           N  
ATOM   3981  CA  TYR C 109      20.971   7.932 -58.452  1.00 83.86           C  
ATOM   3982  C   TYR C 109      20.001   7.313 -59.451  1.00 83.86           C  
ATOM   3983  CB  TYR C 109      22.369   8.025 -59.071  1.00 83.86           C  
ATOM   3984  O   TYR C 109      19.733   7.893 -60.506  1.00 83.86           O  
ATOM   3985  CG  TYR C 109      23.394   8.659 -58.162  1.00 83.86           C  
ATOM   3986  CD1 TYR C 109      23.391  10.032 -57.927  1.00 83.86           C  
ATOM   3987  CD2 TYR C 109      24.368   7.887 -57.538  1.00 83.86           C  
ATOM   3988  CE1 TYR C 109      24.335  10.621 -57.092  1.00 83.86           C  
ATOM   3989  CE2 TYR C 109      25.317   8.465 -56.701  1.00 83.86           C  
ATOM   3990  OH  TYR C 109      26.229  10.408 -55.657  1.00 83.86           O  
ATOM   3991  CZ  TYR C 109      25.292   9.831 -56.484  1.00 83.86           C  
ATOM   3992  N   GLU C 110      19.464   6.313 -59.183  1.00 88.59           N  
ATOM   3993  CA  GLU C 110      18.559   5.626 -60.100  1.00 88.59           C  
ATOM   3994  C   GLU C 110      17.211   6.337 -60.181  1.00 88.59           C  
ATOM   3995  CB  GLU C 110      18.362   4.170 -59.671  1.00 88.59           C  
ATOM   3996  O   GLU C 110      16.660   6.751 -59.159  1.00 88.59           O  
ATOM   3997  CG  GLU C 110      19.199   3.177 -60.463  1.00 88.59           C  
ATOM   3998  CD  GLU C 110      18.958   1.731 -60.059  1.00 88.59           C  
ATOM   3999  OE1 GLU C 110      19.593   0.823 -60.642  1.00 88.59           O  
ATOM   4000  OE2 GLU C 110      18.126   1.505 -59.152  1.00 88.59           O  
ATOM   4001  N   LYS C 111      16.766   6.445 -61.423  1.00 89.75           N  
ATOM   4002  CA  LYS C 111      15.502   7.142 -61.642  1.00 89.75           C  
ATOM   4003  C   LYS C 111      14.314   6.241 -61.317  1.00 89.75           C  
ATOM   4004  CB  LYS C 111      15.406   7.636 -63.087  1.00 89.75           C  
ATOM   4005  O   LYS C 111      13.316   6.700 -60.757  1.00 89.75           O  
ATOM   4006  CG  LYS C 111      14.536   8.872 -63.261  1.00 89.75           C  
ATOM   4007  CD  LYS C 111      14.579   9.389 -64.693  1.00 89.75           C  
ATOM   4008  CE  LYS C 111      13.643  10.574 -64.889  1.00 89.75           C  
ATOM   4009  NZ  LYS C 111      13.679  11.082 -66.294  1.00 89.75           N  
ATOM   4010  N   ARG C 112      14.414   5.047 -61.652  1.00 92.45           N  
ATOM   4011  CA  ARG C 112      13.351   4.075 -61.418  1.00 92.45           C  
ATOM   4012  C   ARG C 112      13.801   2.999 -60.434  1.00 92.45           C  
ATOM   4013  CB  ARG C 112      12.912   3.430 -62.734  1.00 92.45           C  
ATOM   4014  O   ARG C 112      14.795   2.310 -60.672  1.00 92.45           O  
ATOM   4015  CG  ARG C 112      12.217   4.389 -63.688  1.00 92.45           C  
ATOM   4016  CD  ARG C 112      11.854   3.713 -65.003  1.00 92.45           C  
ATOM   4017  NE  ARG C 112      10.658   2.886 -64.872  1.00 92.45           N  
ATOM   4018  NH1 ARG C 112       9.921   3.247 -67.031  1.00 92.45           N  
ATOM   4019  NH2 ARG C 112       8.714   1.912 -65.611  1.00 92.45           N  
ATOM   4020  CZ  ARG C 112       9.767   2.684 -65.838  1.00 92.45           C  
ATOM   4021  N   ILE C 113      13.049   2.879 -59.333  1.00 92.87           N  
ATOM   4022  CA  ILE C 113      13.391   1.910 -58.298  1.00 92.87           C  
ATOM   4023  C   ILE C 113      12.292   0.855 -58.194  1.00 92.87           C  
ATOM   4024  CB  ILE C 113      13.607   2.596 -56.931  1.00 92.87           C  
ATOM   4025  O   ILE C 113      11.121   1.187 -57.995  1.00 92.87           O  
ATOM   4026  CG1 ILE C 113      14.687   3.678 -57.041  1.00 92.87           C  
ATOM   4027  CG2 ILE C 113      13.973   1.564 -55.860  1.00 92.87           C  
ATOM   4028  CD1 ILE C 113      14.866   4.505 -55.775  1.00 92.87           C  
ATOM   4029  N   ILE C 114      12.703  -0.391 -58.326  1.00 91.44           N  
ATOM   4030  CA  ILE C 114      11.752  -1.493 -58.226  1.00 91.44           C  
ATOM   4031  C   ILE C 114      11.586  -1.900 -56.763  1.00 91.44           C  
ATOM   4032  CB  ILE C 114      12.200  -2.706 -59.072  1.00 91.44           C  
ATOM   4033  O   ILE C 114      12.556  -2.277 -56.103  1.00 91.44           O  
ATOM   4034  CG1 ILE C 114      12.381  -2.296 -60.538  1.00 91.44           C  
ATOM   4035  CG2 ILE C 114      11.195  -3.854 -58.944  1.00 91.44           C  
ATOM   4036  CD1 ILE C 114      13.015  -3.373 -61.408  1.00 91.44           C  
ATOM   4037  N   ILE C 115      10.396  -1.825 -56.268  1.00 91.94           N  
ATOM   4038  CA  ILE C 115      10.096  -2.176 -54.884  1.00 91.94           C  
ATOM   4039  C   ILE C 115       9.373  -3.520 -54.838  1.00 91.94           C  
ATOM   4040  CB  ILE C 115       9.244  -1.086 -54.197  1.00 91.94           C  
ATOM   4041  O   ILE C 115       8.347  -3.703 -55.498  1.00 91.94           O  
ATOM   4042  CG1 ILE C 115       9.998   0.249 -54.178  1.00 91.94           C  
ATOM   4043  CG2 ILE C 115       8.857  -1.517 -52.779  1.00 91.94           C  
ATOM   4044  CD1 ILE C 115      11.193   0.271 -53.234  1.00 91.94           C  
ATOM   4045  N   LYS C 116       9.939  -4.435 -54.033  1.00 87.46           N  
ATOM   4046  CA  LYS C 116       9.336  -5.754 -53.861  1.00 87.46           C  
ATOM   4047  C   LYS C 116       8.786  -5.927 -52.448  1.00 87.46           C  
ATOM   4048  CB  LYS C 116      10.353  -6.854 -54.166  1.00 87.46           C  
ATOM   4049  O   LYS C 116       9.187  -5.210 -51.528  1.00 87.46           O  
ATOM   4050  CG  LYS C 116      10.855  -6.852 -55.602  1.00 87.46           C  
ATOM   4051  CD  LYS C 116      11.751  -8.052 -55.883  1.00 87.46           C  
ATOM   4052  CE  LYS C 116      12.260  -8.047 -57.318  1.00 87.46           C  
ATOM   4053  NZ  LYS C 116      13.141  -9.220 -57.598  1.00 87.46           N  
ATOM   4054  N   GLY C 117       7.701  -6.835 -52.327  1.00 84.70           N  
ATOM   4055  CA  GLY C 117       7.229  -7.199 -51.000  1.00 84.70           C  
ATOM   4056  C   GLY C 117       5.993  -6.429 -50.575  1.00 84.70           C  
ATOM   4057  O   GLY C 117       5.518  -6.582 -49.448  1.00 84.70           O  
ATOM   4058  N   VAL C 118       5.548  -5.504 -51.347  1.00 90.86           N  
ATOM   4059  CA  VAL C 118       4.351  -4.733 -51.025  1.00 90.86           C  
ATOM   4060  C   VAL C 118       3.478  -4.591 -52.270  1.00 90.86           C  
ATOM   4061  CB  VAL C 118       4.708  -3.340 -50.461  1.00 90.86           C  
ATOM   4062  O   VAL C 118       3.991  -4.505 -53.389  1.00 90.86           O  
ATOM   4063  CG1 VAL C 118       5.377  -2.479 -51.532  1.00 90.86           C  
ATOM   4064  CG2 VAL C 118       3.458  -2.648 -49.920  1.00 90.86           C  
ATOM   4065  N   ASP C 119       2.204  -4.603 -52.145  1.00 94.58           N  
ATOM   4066  CA  ASP C 119       1.308  -4.410 -53.281  1.00 94.58           C  
ATOM   4067  C   ASP C 119       1.101  -2.926 -53.572  1.00 94.58           C  
ATOM   4068  CB  ASP C 119      -0.039  -5.089 -53.023  1.00 94.58           C  
ATOM   4069  O   ASP C 119       1.331  -2.080 -52.705  1.00 94.58           O  
ATOM   4070  CG  ASP C 119      -0.783  -4.499 -51.839  1.00 94.58           C  
ATOM   4071  OD1 ASP C 119      -1.647  -3.618 -52.038  1.00 94.58           O  
ATOM   4072  OD2 ASP C 119      -0.501  -4.916 -50.695  1.00 94.58           O  
ATOM   4073  N   ALA C 120       0.597  -2.582 -54.776  1.00 94.83           N  
ATOM   4074  CA  ALA C 120       0.474  -1.215 -55.274  1.00 94.83           C  
ATOM   4075  C   ALA C 120      -0.515  -0.412 -54.433  1.00 94.83           C  
ATOM   4076  CB  ALA C 120       0.041  -1.219 -56.738  1.00 94.83           C  
ATOM   4077  O   ALA C 120      -0.279   0.762 -54.139  1.00 94.83           O  
ATOM   4078  N   GLU C 121      -1.594  -1.053 -54.032  1.00 94.62           N  
ATOM   4079  CA  GLU C 121      -2.618  -0.378 -53.241  1.00 94.62           C  
ATOM   4080  C   GLU C 121      -2.066   0.073 -51.892  1.00 94.62           C  
ATOM   4081  CB  GLU C 121      -3.829  -1.292 -53.035  1.00 94.62           C  
ATOM   4082  O   GLU C 121      -2.318   1.199 -51.457  1.00 94.62           O  
ATOM   4083  CG  GLU C 121      -5.041  -0.584 -52.447  1.00 94.62           C  
ATOM   4084  CD  GLU C 121      -6.239  -1.502 -52.261  1.00 94.62           C  
ATOM   4085  OE1 GLU C 121      -7.294  -1.031 -51.779  1.00 94.62           O  
ATOM   4086  OE2 GLU C 121      -6.121  -2.700 -52.599  1.00 94.62           O  
ATOM   4087  N   THR C 122      -1.351  -0.798 -51.172  1.00 95.31           N  
ATOM   4088  CA  THR C 122      -0.753  -0.498 -49.876  1.00 95.31           C  
ATOM   4089  C   THR C 122       0.295   0.604 -50.007  1.00 95.31           C  
ATOM   4090  CB  THR C 122      -0.109  -1.751 -49.254  1.00 95.31           C  
ATOM   4091  O   THR C 122       0.354   1.513 -49.177  1.00 95.31           O  
ATOM   4092  CG2 THR C 122       0.362  -1.477 -47.829  1.00 95.31           C  
ATOM   4093  OG1 THR C 122      -1.071  -2.813 -49.231  1.00 95.31           O  
ATOM   4094  N   MET C 123       1.148   0.524 -51.047  1.00 95.53           N  
ATOM   4095  CA  MET C 123       2.142   1.564 -51.293  1.00 95.53           C  
ATOM   4096  C   MET C 123       1.470   2.911 -51.539  1.00 95.53           C  
ATOM   4097  CB  MET C 123       3.024   1.195 -52.487  1.00 95.53           C  
ATOM   4098  O   MET C 123       1.951   3.944 -51.069  1.00 95.53           O  
ATOM   4099  CG  MET C 123       4.177   2.157 -52.719  1.00 95.53           C  
ATOM   4100  SD  MET C 123       5.303   2.266 -51.274  1.00 95.53           S  
ATOM   4101  CE  MET C 123       6.297   0.769 -51.529  1.00 95.53           C  
ATOM   4102  N   HIS C 124       0.426   2.867 -52.287  1.00 94.51           N  
ATOM   4103  CA  HIS C 124      -0.346   4.082 -52.522  1.00 94.51           C  
ATOM   4104  C   HIS C 124      -0.777   4.724 -51.207  1.00 94.51           C  
ATOM   4105  CB  HIS C 124      -1.572   3.779 -53.385  1.00 94.51           C  
ATOM   4106  O   HIS C 124      -0.643   5.937 -51.030  1.00 94.51           O  
ATOM   4107  CG  HIS C 124      -2.288   5.003 -53.860  1.00 94.51           C  
ATOM   4108  CD2 HIS C 124      -3.412   5.608 -53.406  1.00 94.51           C  
ATOM   4109  ND1 HIS C 124      -1.855   5.750 -54.934  1.00 94.51           N  
ATOM   4110  CE1 HIS C 124      -2.683   6.765 -55.120  1.00 94.51           C  
ATOM   4111  NE2 HIS C 124      -3.636   6.701 -54.206  1.00 94.51           N  
ATOM   4112  N   THR C 125      -1.321   3.898 -50.307  1.00 95.05           N  
ATOM   4113  CA  THR C 125      -1.763   4.380 -49.003  1.00 95.05           C  
ATOM   4114  C   THR C 125      -0.604   5.016 -48.240  1.00 95.05           C  
ATOM   4115  CB  THR C 125      -2.369   3.241 -48.163  1.00 95.05           C  
ATOM   4116  O   THR C 125      -0.750   6.100 -47.670  1.00 95.05           O  
ATOM   4117  CG2 THR C 125      -2.897   3.761 -46.830  1.00 95.05           C  
ATOM   4118  OG1 THR C 125      -3.448   2.641 -48.890  1.00 95.05           O  
ATOM   4119  N   LEU C 126       0.603   4.415 -48.206  1.00 95.71           N  
ATOM   4120  CA  LEU C 126       1.776   4.925 -47.504  1.00 95.71           C  
ATOM   4121  C   LEU C 126       2.247   6.240 -48.116  1.00 95.71           C  
ATOM   4122  CB  LEU C 126       2.910   3.897 -47.537  1.00 95.71           C  
ATOM   4123  O   LEU C 126       2.586   7.179 -47.394  1.00 95.71           O  
ATOM   4124  CG  LEU C 126       2.718   2.647 -46.677  1.00 95.71           C  
ATOM   4125  CD1 LEU C 126       3.871   1.673 -46.892  1.00 95.71           C  
ATOM   4126  CD2 LEU C 126       2.598   3.025 -45.204  1.00 95.71           C  
ATOM   4127  N   LEU C 127       2.175   6.307 -49.467  1.00 94.67           N  
ATOM   4128  CA  LEU C 127       2.609   7.520 -50.150  1.00 94.67           C  
ATOM   4129  C   LEU C 127       1.620   8.658 -49.919  1.00 94.67           C  
ATOM   4130  CB  LEU C 127       2.768   7.264 -51.651  1.00 94.67           C  
ATOM   4131  O   LEU C 127       2.024   9.801 -49.692  1.00 94.67           O  
ATOM   4132  CG  LEU C 127       3.932   6.363 -52.066  1.00 94.67           C  
ATOM   4133  CD1 LEU C 127       3.894   6.106 -53.569  1.00 94.67           C  
ATOM   4134  CD2 LEU C 127       5.262   6.986 -51.658  1.00 94.67           C  
ATOM   4135  N   ASP C 128       0.362   8.321 -49.955  1.00 93.83           N  
ATOM   4136  CA  ASP C 128      -0.643   9.332 -49.640  1.00 93.83           C  
ATOM   4137  C   ASP C 128      -0.435   9.895 -48.236  1.00 93.83           C  
ATOM   4138  CB  ASP C 128      -2.051   8.748 -49.770  1.00 93.83           C  
ATOM   4139  O   ASP C 128      -0.509  11.109 -48.031  1.00 93.83           O  
ATOM   4140  CG  ASP C 128      -2.557   8.731 -51.201  1.00 93.83           C  
ATOM   4141  OD1 ASP C 128      -1.870   9.267 -52.097  1.00 93.83           O  
ATOM   4142  OD2 ASP C 128      -3.655   8.180 -51.435  1.00 93.83           O  
ATOM   4143  N   TYR C 129      -0.181   8.944 -47.345  1.00 94.86           N  
ATOM   4144  CA  TYR C 129       0.083   9.367 -45.975  1.00 94.86           C  
ATOM   4145  C   TYR C 129       1.315  10.263 -45.908  1.00 94.86           C  
ATOM   4146  CB  TYR C 129       0.273   8.151 -45.063  1.00 94.86           C  
ATOM   4147  O   TYR C 129       1.308  11.287 -45.222  1.00 94.86           O  
ATOM   4148  CG  TYR C 129       0.812   8.495 -43.696  1.00 94.86           C  
ATOM   4149  CD1 TYR C 129       2.128   8.197 -43.349  1.00 94.86           C  
ATOM   4150  CD2 TYR C 129       0.006   9.116 -42.748  1.00 94.86           C  
ATOM   4151  CE1 TYR C 129       2.628   8.510 -42.090  1.00 94.86           C  
ATOM   4152  CE2 TYR C 129       0.496   9.434 -41.486  1.00 94.86           C  
ATOM   4153  OH  TYR C 129       2.296   9.441 -39.918  1.00 94.86           O  
ATOM   4154  CZ  TYR C 129       1.806   9.128 -41.166  1.00 94.86           C  
ATOM   4155  N   THR C 130       2.292   9.989 -46.614  1.00 93.72           N  
ATOM   4156  CA  THR C 130       3.556  10.715 -46.608  1.00 93.72           C  
ATOM   4157  C   THR C 130       3.362  12.144 -47.106  1.00 93.72           C  
ATOM   4158  CB  THR C 130       4.612  10.006 -47.475  1.00 93.72           C  
ATOM   4159  O   THR C 130       3.947  13.083 -46.560  1.00 93.72           O  
ATOM   4160  CG2 THR C 130       5.975  10.677 -47.341  1.00 93.72           C  
ATOM   4161  OG1 THR C 130       4.723   8.638 -47.061  1.00 93.72           O  
ATOM   4162  N   TYR C 131       2.504  12.302 -48.083  1.00 93.81           N  
ATOM   4163  CA  TYR C 131       2.343  13.610 -48.708  1.00 93.81           C  
ATOM   4164  C   TYR C 131       1.172  14.368 -48.094  1.00 93.81           C  
ATOM   4165  CB  TYR C 131       2.135  13.462 -50.218  1.00 93.81           C  
ATOM   4166  O   TYR C 131       1.079  15.591 -48.223  1.00 93.81           O  
ATOM   4167  CG  TYR C 131       3.412  13.220 -50.986  1.00 93.81           C  
ATOM   4168  CD1 TYR C 131       4.153  14.284 -51.496  1.00 93.81           C  
ATOM   4169  CD2 TYR C 131       3.879  11.929 -51.204  1.00 93.81           C  
ATOM   4170  CE1 TYR C 131       5.329  14.066 -52.206  1.00 93.81           C  
ATOM   4171  CE2 TYR C 131       5.054  11.699 -51.912  1.00 93.81           C  
ATOM   4172  OH  TYR C 131       6.935  12.551 -53.111  1.00 93.81           O  
ATOM   4173  CZ  TYR C 131       5.771  12.772 -52.408  1.00 93.81           C  
ATOM   4174  N   THR C 132       0.279  13.704 -47.356  1.00 92.20           N  
ATOM   4175  CA  THR C 132      -0.925  14.375 -46.880  1.00 92.20           C  
ATOM   4176  C   THR C 132      -1.057  14.239 -45.365  1.00 92.20           C  
ATOM   4177  CB  THR C 132      -2.186  13.811 -47.560  1.00 92.20           C  
ATOM   4178  O   THR C 132      -1.843  14.952 -44.739  1.00 92.20           O  
ATOM   4179  CG2 THR C 132      -2.086  13.917 -49.078  1.00 92.20           C  
ATOM   4180  OG1 THR C 132      -2.341  12.433 -47.197  1.00 92.20           O  
ATOM   4181  N   SER C 133      -0.337  13.302 -44.744  1.00 91.35           N  
ATOM   4182  CA  SER C 133      -0.434  12.980 -43.324  1.00 91.35           C  
ATOM   4183  C   SER C 133      -1.783  12.350 -42.991  1.00 91.35           C  
ATOM   4184  CB  SER C 133      -0.225  14.233 -42.474  1.00 91.35           C  
ATOM   4185  O   SER C 133      -2.228  12.394 -41.843  1.00 91.35           O  
ATOM   4186  OG  SER C 133       1.022  14.839 -42.769  1.00 91.35           O  
ATOM   4187  N   LYS C 134      -2.478  11.916 -43.992  1.00 92.82           N  
ATOM   4188  CA  LYS C 134      -3.780  11.284 -43.799  1.00 92.82           C  
ATOM   4189  C   LYS C 134      -3.803   9.878 -44.390  1.00 92.82           C  
ATOM   4190  CB  LYS C 134      -4.887  12.134 -44.426  1.00 92.82           C  
ATOM   4191  O   LYS C 134      -3.264   9.646 -45.474  1.00 92.82           O  
ATOM   4192  CG  LYS C 134      -5.027  13.519 -43.811  1.00 92.82           C  
ATOM   4193  CD  LYS C 134      -6.132  14.321 -44.487  1.00 92.82           C  
ATOM   4194  CE  LYS C 134      -6.232  15.728 -43.915  1.00 92.82           C  
ATOM   4195  NZ  LYS C 134      -7.284  16.534 -44.605  1.00 92.82           N  
ATOM   4196  N   ALA C 135      -4.299   8.986 -43.590  1.00 92.75           N  
ATOM   4197  CA  ALA C 135      -4.461   7.615 -44.069  1.00 92.75           C  
ATOM   4198  C   ALA C 135      -5.702   6.966 -43.463  1.00 92.75           C  
ATOM   4199  CB  ALA C 135      -3.219   6.788 -43.745  1.00 92.75           C  
ATOM   4200  O   ALA C 135      -6.038   7.216 -42.303  1.00 92.75           O  
ATOM   4201  N   LEU C 136      -6.396   6.218 -44.293  1.00 94.05           N  
ATOM   4202  CA  LEU C 136      -7.550   5.469 -43.809  1.00 94.05           C  
ATOM   4203  C   LEU C 136      -7.152   4.051 -43.414  1.00 94.05           C  
ATOM   4204  CB  LEU C 136      -8.647   5.426 -44.876  1.00 94.05           C  
ATOM   4205  O   LEU C 136      -6.699   3.272 -44.256  1.00 94.05           O  
ATOM   4206  CG  LEU C 136      -9.958   4.747 -44.474  1.00 94.05           C  
ATOM   4207  CD1 LEU C 136     -10.670   5.564 -43.401  1.00 94.05           C  
ATOM   4208  CD2 LEU C 136     -10.856   4.554 -45.691  1.00 94.05           C  
ATOM   4209  N   ILE C 137      -7.229   3.767 -42.151  1.00 93.91           N  
ATOM   4210  CA  ILE C 137      -6.910   2.439 -41.639  1.00 93.91           C  
ATOM   4211  C   ILE C 137      -8.199   1.692 -41.303  1.00 93.91           C  
ATOM   4212  CB  ILE C 137      -5.997   2.517 -40.395  1.00 93.91           C  
ATOM   4213  O   ILE C 137      -9.023   2.181 -40.527  1.00 93.91           O  
ATOM   4214  CG1 ILE C 137      -4.724   3.309 -40.716  1.00 93.91           C  
ATOM   4215  CG2 ILE C 137      -5.656   1.113 -39.886  1.00 93.91           C  
ATOM   4216  CD1 ILE C 137      -3.849   3.592 -39.503  1.00 93.91           C  
ATOM   4217  N   THR C 138      -8.428   0.490 -41.832  1.00 93.13           N  
ATOM   4218  CA  THR C 138      -9.610  -0.335 -41.608  1.00 93.13           C  
ATOM   4219  C   THR C 138      -9.213  -1.743 -41.176  1.00 93.13           C  
ATOM   4220  CB  THR C 138     -10.486  -0.410 -42.872  1.00 93.13           C  
ATOM   4221  O   THR C 138      -8.031  -2.093 -41.191  1.00 93.13           O  
ATOM   4222  CG2 THR C 138     -10.831   0.983 -43.387  1.00 93.13           C  
ATOM   4223  OG1 THR C 138      -9.779  -1.123 -43.894  1.00 93.13           O  
ATOM   4224  N   LYS C 139     -10.180  -2.555 -40.829  1.00 91.18           N  
ATOM   4225  CA  LYS C 139      -9.943  -3.937 -40.424  1.00 91.18           C  
ATOM   4226  C   LYS C 139      -9.381  -4.760 -41.579  1.00 91.18           C  
ATOM   4227  CB  LYS C 139     -11.234  -4.574 -39.906  1.00 91.18           C  
ATOM   4228  O   LYS C 139      -8.585  -5.677 -41.365  1.00 91.18           O  
ATOM   4229  CG  LYS C 139     -11.619  -4.137 -38.500  1.00 91.18           C  
ATOM   4230  CD  LYS C 139     -12.857  -4.873 -38.005  1.00 91.18           C  
ATOM   4231  CE  LYS C 139     -13.274  -4.400 -36.619  1.00 91.18           C  
ATOM   4232  NZ  LYS C 139     -14.497  -5.108 -36.136  1.00 91.18           N  
ATOM   4233  N   GLN C 140      -9.703  -4.337 -42.791  1.00 92.25           N  
ATOM   4234  CA  GLN C 140      -9.341  -5.107 -43.976  1.00 92.25           C  
ATOM   4235  C   GLN C 140      -7.916  -4.791 -44.422  1.00 92.25           C  
ATOM   4236  CB  GLN C 140     -10.321  -4.832 -45.117  1.00 92.25           C  
ATOM   4237  O   GLN C 140      -7.234  -5.647 -44.990  1.00 92.25           O  
ATOM   4238  CG  GLN C 140     -11.718  -5.388 -44.875  1.00 92.25           C  
ATOM   4239  CD  GLN C 140     -12.558  -4.495 -43.981  1.00 92.25           C  
ATOM   4240  NE2 GLN C 140     -13.648  -5.042 -43.453  1.00 92.25           N  
ATOM   4241  OE1 GLN C 140     -12.230  -3.324 -43.767  1.00 92.25           O  
ATOM   4242  N   ASN C 141      -7.429  -3.522 -44.106  1.00 94.17           N  
ATOM   4243  CA  ASN C 141      -6.144  -3.159 -44.693  1.00 94.17           C  
ATOM   4244  C   ASN C 141      -5.061  -3.018 -43.627  1.00 94.17           C  
ATOM   4245  CB  ASN C 141      -6.269  -1.864 -45.498  1.00 94.17           C  
ATOM   4246  O   ASN C 141      -3.877  -2.909 -43.951  1.00 94.17           O  
ATOM   4247  CG  ASN C 141      -6.523  -0.653 -44.622  1.00 94.17           C  
ATOM   4248  ND2 ASN C 141      -6.778   0.489 -45.248  1.00 94.17           N  
ATOM   4249  OD1 ASN C 141      -6.490  -0.744 -43.392  1.00 94.17           O  
ATOM   4250  N   VAL C 142      -5.429  -3.009 -42.367  1.00 95.49           N  
ATOM   4251  CA  VAL C 142      -4.526  -2.652 -41.278  1.00 95.49           C  
ATOM   4252  C   VAL C 142      -3.317  -3.585 -41.283  1.00 95.49           C  
ATOM   4253  CB  VAL C 142      -5.237  -2.708 -39.908  1.00 95.49           C  
ATOM   4254  O   VAL C 142      -2.186  -3.147 -41.060  1.00 95.49           O  
ATOM   4255  CG1 VAL C 142      -5.651  -4.140 -39.573  1.00 95.49           C  
ATOM   4256  CG2 VAL C 142      -4.334  -2.141 -38.815  1.00 95.49           C  
ATOM   4257  N   GLN C 143      -3.525  -4.855 -41.494  1.00 93.55           N  
ATOM   4258  CA  GLN C 143      -2.417  -5.805 -41.464  1.00 93.55           C  
ATOM   4259  C   GLN C 143      -1.413  -5.513 -42.575  1.00 93.55           C  
ATOM   4260  CB  GLN C 143      -2.935  -7.239 -41.588  1.00 93.55           C  
ATOM   4261  O   GLN C 143      -0.208  -5.438 -42.326  1.00 93.55           O  
ATOM   4262  CG  GLN C 143      -1.851  -8.298 -41.447  1.00 93.55           C  
ATOM   4263  CD  GLN C 143      -2.407  -9.710 -41.439  1.00 93.55           C  
ATOM   4264  NE2 GLN C 143      -1.539 -10.690 -41.663  1.00 93.55           N  
ATOM   4265  OE1 GLN C 143      -3.606  -9.917 -41.231  1.00 93.55           O  
ATOM   4266  N   ARG C 144      -1.889  -5.367 -43.809  1.00 95.00           N  
ATOM   4267  CA  ARG C 144      -1.029  -5.088 -44.954  1.00 95.00           C  
ATOM   4268  C   ARG C 144      -0.296  -3.762 -44.779  1.00 95.00           C  
ATOM   4269  CB  ARG C 144      -1.846  -5.067 -46.248  1.00 95.00           C  
ATOM   4270  O   ARG C 144       0.901  -3.667 -45.059  1.00 95.00           O  
ATOM   4271  CG  ARG C 144      -2.335  -6.437 -46.690  1.00 95.00           C  
ATOM   4272  CD  ARG C 144      -3.081  -6.369 -48.015  1.00 95.00           C  
ATOM   4273  NE  ARG C 144      -4.493  -6.050 -47.823  1.00 95.00           N  
ATOM   4274  NH1 ARG C 144      -4.770  -5.084 -49.904  1.00 95.00           N  
ATOM   4275  NH2 ARG C 144      -6.535  -5.204 -48.446  1.00 95.00           N  
ATOM   4276  CZ  ARG C 144      -5.263  -5.447 -48.725  1.00 95.00           C  
ATOM   4277  N   VAL C 145      -1.012  -2.764 -44.286  1.00 95.67           N  
ATOM   4278  CA  VAL C 145      -0.423  -1.444 -44.083  1.00 95.67           C  
ATOM   4279  C   VAL C 145       0.650  -1.519 -42.999  1.00 95.67           C  
ATOM   4280  CB  VAL C 145      -1.494  -0.398 -43.702  1.00 95.67           C  
ATOM   4281  O   VAL C 145       1.731  -0.944 -43.147  1.00 95.67           O  
ATOM   4282  CG1 VAL C 145      -0.843   0.943 -43.366  1.00 95.67           C  
ATOM   4283  CG2 VAL C 145      -2.506  -0.235 -44.833  1.00 95.67           C  
ATOM   4284  N   LEU C 146       0.336  -2.207 -41.907  1.00 95.39           N  
ATOM   4285  CA  LEU C 146       1.289  -2.354 -40.812  1.00 95.39           C  
ATOM   4286  C   LEU C 146       2.561  -3.047 -41.288  1.00 95.39           C  
ATOM   4287  CB  LEU C 146       0.664  -3.144 -39.659  1.00 95.39           C  
ATOM   4288  O   LEU C 146       3.668  -2.576 -41.016  1.00 95.39           O  
ATOM   4289  CG  LEU C 146       1.578  -3.444 -38.469  1.00 95.39           C  
ATOM   4290  CD1 LEU C 146       1.953  -2.152 -37.750  1.00 95.39           C  
ATOM   4291  CD2 LEU C 146       0.904  -4.419 -37.510  1.00 95.39           C  
ATOM   4292  N   GLU C 147       2.429  -4.109 -42.028  1.00 93.94           N  
ATOM   4293  CA  GLU C 147       3.573  -4.862 -42.533  1.00 93.94           C  
ATOM   4294  C   GLU C 147       4.438  -4.003 -43.451  1.00 93.94           C  
ATOM   4295  CB  GLU C 147       3.105  -6.118 -43.274  1.00 93.94           C  
ATOM   4296  O   GLU C 147       5.665  -3.999 -43.331  1.00 93.94           O  
ATOM   4297  CG  GLU C 147       2.528  -7.191 -42.362  1.00 93.94           C  
ATOM   4298  CD  GLU C 147       1.911  -8.355 -43.121  1.00 93.94           C  
ATOM   4299  OE1 GLU C 147       1.438  -9.317 -42.476  1.00 93.94           O  
ATOM   4300  OE2 GLU C 147       1.901  -8.303 -44.371  1.00 93.94           O  
ATOM   4301  N   ALA C 148       3.783  -3.316 -44.313  1.00 95.03           N  
ATOM   4302  CA  ALA C 148       4.504  -2.447 -45.239  1.00 95.03           C  
ATOM   4303  C   ALA C 148       5.182  -1.298 -44.498  1.00 95.03           C  
ATOM   4304  CB  ALA C 148       3.556  -1.902 -46.305  1.00 95.03           C  
ATOM   4305  O   ALA C 148       6.348  -0.988 -44.755  1.00 95.03           O  
ATOM   4306  N   ALA C 149       4.421  -0.647 -43.575  1.00 95.01           N  
ATOM   4307  CA  ALA C 149       4.968   0.462 -42.797  1.00 95.01           C  
ATOM   4308  C   ALA C 149       6.188   0.020 -41.995  1.00 95.01           C  
ATOM   4309  CB  ALA C 149       3.902   1.034 -41.866  1.00 95.01           C  
ATOM   4310  O   ALA C 149       7.168   0.760 -41.885  1.00 95.01           O  
ATOM   4311  N   ASN C 150       6.053  -1.200 -41.460  1.00 92.59           N  
ATOM   4312  CA  ASN C 150       7.173  -1.739 -40.696  1.00 92.59           C  
ATOM   4313  C   ASN C 150       8.371  -2.038 -41.593  1.00 92.59           C  
ATOM   4314  CB  ASN C 150       6.750  -2.999 -39.939  1.00 92.59           C  
ATOM   4315  O   ASN C 150       9.508  -1.712 -41.248  1.00 92.59           O  
ATOM   4316  CG  ASN C 150       7.722  -3.374 -38.838  1.00 92.59           C  
ATOM   4317  ND2 ASN C 150       7.794  -4.662 -38.523  1.00 92.59           N  
ATOM   4318  OD1 ASN C 150       8.402  -2.512 -38.274  1.00 92.59           O  
ATOM   4319  N   LEU C 151       8.128  -2.607 -42.781  1.00 91.73           N  
ATOM   4320  CA  LEU C 151       9.174  -2.955 -43.737  1.00 91.73           C  
ATOM   4321  C   LEU C 151       9.915  -1.708 -44.209  1.00 91.73           C  
ATOM   4322  CB  LEU C 151       8.579  -3.694 -44.938  1.00 91.73           C  
ATOM   4323  O   LEU C 151      11.148  -1.692 -44.249  1.00 91.73           O  
ATOM   4324  CG  LEU C 151       9.562  -4.115 -46.031  1.00 91.73           C  
ATOM   4325  CD1 LEU C 151      10.579  -5.107 -45.476  1.00 91.73           C  
ATOM   4326  CD2 LEU C 151       8.817  -4.713 -47.219  1.00 91.73           C  
ATOM   4327  N   PHE C 152       9.147  -0.662 -44.478  1.00 93.51           N  
ATOM   4328  CA  PHE C 152       9.739   0.539 -45.056  1.00 93.51           C  
ATOM   4329  C   PHE C 152      10.006   1.584 -43.979  1.00 93.51           C  
ATOM   4330  CB  PHE C 152       8.825   1.122 -46.139  1.00 93.51           C  
ATOM   4331  O   PHE C 152      10.381   2.717 -44.286  1.00 93.51           O  
ATOM   4332  CG  PHE C 152       8.667   0.233 -47.343  1.00 93.51           C  
ATOM   4333  CD1 PHE C 152       9.735   0.010 -48.204  1.00 93.51           C  
ATOM   4334  CD2 PHE C 152       7.451  -0.379 -47.614  1.00 93.51           C  
ATOM   4335  CE1 PHE C 152       9.591  -0.812 -49.319  1.00 93.51           C  
ATOM   4336  CE2 PHE C 152       7.300  -1.202 -48.726  1.00 93.51           C  
ATOM   4337  CZ  PHE C 152       8.371  -1.416 -49.578  1.00 93.51           C  
ATOM   4338  N   GLN C 153       9.745   1.210 -42.756  1.00 92.97           N  
ATOM   4339  CA  GLN C 153      10.097   1.942 -41.545  1.00 92.97           C  
ATOM   4340  C   GLN C 153       9.373   3.284 -41.483  1.00 92.97           C  
ATOM   4341  CB  GLN C 153      11.609   2.157 -41.467  1.00 92.97           C  
ATOM   4342  O   GLN C 153       9.988   4.314 -41.198  1.00 92.97           O  
ATOM   4343  CG  GLN C 153      12.407   0.869 -41.310  1.00 92.97           C  
ATOM   4344  CD  GLN C 153      13.859   1.118 -40.948  1.00 92.97           C  
ATOM   4345  NE2 GLN C 153      14.586   0.048 -40.646  1.00 92.97           N  
ATOM   4346  OE1 GLN C 153      14.323   2.263 -40.940  1.00 92.97           O  
ATOM   4347  N   PHE C 154       8.097   3.304 -41.839  1.00 93.16           N  
ATOM   4348  CA  PHE C 154       7.210   4.414 -41.513  1.00 93.16           C  
ATOM   4349  C   PHE C 154       6.703   4.300 -40.081  1.00 93.16           C  
ATOM   4350  CB  PHE C 154       6.028   4.463 -42.486  1.00 93.16           C  
ATOM   4351  O   PHE C 154       5.579   3.852 -39.849  1.00 93.16           O  
ATOM   4352  CG  PHE C 154       6.408   4.873 -43.883  1.00 93.16           C  
ATOM   4353  CD1 PHE C 154       6.449   6.215 -44.242  1.00 93.16           C  
ATOM   4354  CD2 PHE C 154       6.725   3.916 -44.839  1.00 93.16           C  
ATOM   4355  CE1 PHE C 154       6.800   6.598 -45.534  1.00 93.16           C  
ATOM   4356  CE2 PHE C 154       7.077   4.291 -46.132  1.00 93.16           C  
ATOM   4357  CZ  PHE C 154       7.113   5.632 -46.478  1.00 93.16           C  
ATOM   4358  N   LEU C 155       7.467   4.768 -39.142  1.00 91.33           N  
ATOM   4359  CA  LEU C 155       7.318   4.456 -37.725  1.00 91.33           C  
ATOM   4360  C   LEU C 155       6.011   5.020 -37.179  1.00 91.33           C  
ATOM   4361  CB  LEU C 155       8.500   5.010 -36.927  1.00 91.33           C  
ATOM   4362  O   LEU C 155       5.351   4.382 -36.355  1.00 91.33           O  
ATOM   4363  CG  LEU C 155       9.872   4.410 -37.240  1.00 91.33           C  
ATOM   4364  CD1 LEU C 155      10.956   5.113 -36.430  1.00 91.33           C  
ATOM   4365  CD2 LEU C 155       9.876   2.911 -36.962  1.00 91.33           C  
ATOM   4366  N   ARG C 156       5.620   6.198 -37.603  1.00 90.93           N  
ATOM   4367  CA  ARG C 156       4.377   6.788 -37.115  1.00 90.93           C  
ATOM   4368  C   ARG C 156       3.167   6.009 -37.619  1.00 90.93           C  
ATOM   4369  CB  ARG C 156       4.273   8.253 -37.544  1.00 90.93           C  
ATOM   4370  O   ARG C 156       2.160   5.893 -36.918  1.00 90.93           O  
ATOM   4371  CG  ARG C 156       5.295   9.163 -36.881  1.00 90.93           C  
ATOM   4372  CD  ARG C 156       4.942  10.633 -37.060  1.00 90.93           C  
ATOM   4373  NE  ARG C 156       3.876  11.045 -36.152  1.00 90.93           N  
ATOM   4374  NH1 ARG C 156       4.111  13.305 -36.571  1.00 90.93           N  
ATOM   4375  NH2 ARG C 156       2.523  12.568 -35.091  1.00 90.93           N  
ATOM   4376  CZ  ARG C 156       3.506  12.305 -35.940  1.00 90.93           C  
ATOM   4377  N   MET C 157       3.275   5.569 -38.814  1.00 93.19           N  
ATOM   4378  CA  MET C 157       2.213   4.738 -39.373  1.00 93.19           C  
ATOM   4379  C   MET C 157       2.129   3.400 -38.646  1.00 93.19           C  
ATOM   4380  CB  MET C 157       2.441   4.507 -40.868  1.00 93.19           C  
ATOM   4381  O   MET C 157       1.036   2.871 -38.436  1.00 93.19           O  
ATOM   4382  CG  MET C 157       1.276   3.824 -41.567  1.00 93.19           C  
ATOM   4383  SD  MET C 157      -0.260   4.827 -41.518  1.00 93.19           S  
ATOM   4384  CE  MET C 157       0.063   5.975 -42.885  1.00 93.19           C  
ATOM   4385  N   VAL C 158       3.267   2.892 -38.229  1.00 93.60           N  
ATOM   4386  CA  VAL C 158       3.293   1.660 -37.447  1.00 93.60           C  
ATOM   4387  C   VAL C 158       2.530   1.861 -36.140  1.00 93.60           C  
ATOM   4388  CB  VAL C 158       4.741   1.205 -37.155  1.00 93.60           C  
ATOM   4389  O   VAL C 158       1.682   1.042 -35.778  1.00 93.60           O  
ATOM   4390  CG1 VAL C 158       4.751   0.039 -36.168  1.00 93.60           C  
ATOM   4391  CG2 VAL C 158       5.451   0.819 -38.451  1.00 93.60           C  
ATOM   4392  N   ASP C 159       2.797   2.947 -35.495  1.00 91.58           N  
ATOM   4393  CA  ASP C 159       2.159   3.262 -34.220  1.00 91.58           C  
ATOM   4394  C   ASP C 159       0.649   3.411 -34.384  1.00 91.58           C  
ATOM   4395  CB  ASP C 159       2.753   4.540 -33.624  1.00 91.58           C  
ATOM   4396  O   ASP C 159      -0.122   2.936 -33.546  1.00 91.58           O  
ATOM   4397  CG  ASP C 159       4.153   4.343 -33.071  1.00 91.58           C  
ATOM   4398  OD1 ASP C 159       4.550   3.185 -32.816  1.00 91.58           O  
ATOM   4399  OD2 ASP C 159       4.864   5.354 -32.886  1.00 91.58           O  
ATOM   4400  N   ALA C 160       0.261   4.112 -35.481  1.00 91.68           N  
ATOM   4401  CA  ALA C 160      -1.162   4.304 -35.748  1.00 91.68           C  
ATOM   4402  C   ALA C 160      -1.865   2.967 -35.961  1.00 91.68           C  
ATOM   4403  CB  ALA C 160      -1.359   5.205 -36.965  1.00 91.68           C  
ATOM   4404  O   ALA C 160      -2.963   2.745 -35.443  1.00 91.68           O  
ATOM   4405  N   CYS C 161      -1.196   2.110 -36.705  1.00 94.10           N  
ATOM   4406  CA  CYS C 161      -1.753   0.785 -36.952  1.00 94.10           C  
ATOM   4407  C   CYS C 161      -1.837  -0.021 -35.661  1.00 94.10           C  
ATOM   4408  CB  CYS C 161      -0.909   0.032 -37.980  1.00 94.10           C  
ATOM   4409  O   CYS C 161      -2.844  -0.682 -35.401  1.00 94.10           O  
ATOM   4410  SG  CYS C 161      -1.010   0.717 -39.648  1.00 94.10           S  
ATOM   4411  N   ALA C 162      -0.796   0.019 -34.828  1.00 92.53           N  
ATOM   4412  CA  ALA C 162      -0.770  -0.680 -33.547  1.00 92.53           C  
ATOM   4413  C   ALA C 162      -1.900  -0.203 -32.638  1.00 92.53           C  
ATOM   4414  CB  ALA C 162       0.579  -0.484 -32.861  1.00 92.53           C  
ATOM   4415  O   ALA C 162      -2.564  -1.012 -31.986  1.00 92.53           O  
ATOM   4416  N   SER C 163      -2.122   1.089 -32.620  1.00 88.46           N  
ATOM   4417  CA  SER C 163      -3.198   1.667 -31.822  1.00 88.46           C  
ATOM   4418  C   SER C 163      -4.562   1.181 -32.298  1.00 88.46           C  
ATOM   4419  CB  SER C 163      -3.144   3.195 -31.876  1.00 88.46           C  
ATOM   4420  O   SER C 163      -5.436   0.873 -31.485  1.00 88.46           O  
ATOM   4421  OG  SER C 163      -2.075   3.689 -31.088  1.00 88.46           O  
ATOM   4422  N   PHE C 164      -4.696   1.179 -33.623  1.00 92.37           N  
ATOM   4423  CA  PHE C 164      -5.935   0.678 -34.205  1.00 92.37           C  
ATOM   4424  C   PHE C 164      -6.186  -0.765 -33.785  1.00 92.37           C  
ATOM   4425  CB  PHE C 164      -5.893   0.781 -35.733  1.00 92.37           C  
ATOM   4426  O   PHE C 164      -7.297  -1.116 -33.384  1.00 92.37           O  
ATOM   4427  CG  PHE C 164      -7.144   0.288 -36.410  1.00 92.37           C  
ATOM   4428  CD1 PHE C 164      -7.250  -1.032 -36.829  1.00 92.37           C  
ATOM   4429  CD2 PHE C 164      -8.214   1.146 -36.625  1.00 92.37           C  
ATOM   4430  CE1 PHE C 164      -8.406  -1.491 -37.456  1.00 92.37           C  
ATOM   4431  CE2 PHE C 164      -9.373   0.695 -37.251  1.00 92.37           C  
ATOM   4432  CZ  PHE C 164      -9.467  -0.623 -37.666  1.00 92.37           C  
ATOM   4433  N   LEU C 165      -5.159  -1.563 -33.827  1.00 94.17           N  
ATOM   4434  CA  LEU C 165      -5.275  -2.978 -33.491  1.00 94.17           C  
ATOM   4435  C   LEU C 165      -5.589  -3.161 -32.010  1.00 94.17           C  
ATOM   4436  CB  LEU C 165      -3.984  -3.720 -33.846  1.00 94.17           C  
ATOM   4437  O   LEU C 165      -6.360  -4.049 -31.640  1.00 94.17           O  
ATOM   4438  CG  LEU C 165      -3.687  -3.889 -35.337  1.00 94.17           C  
ATOM   4439  CD1 LEU C 165      -2.280  -4.441 -35.538  1.00 94.17           C  
ATOM   4440  CD2 LEU C 165      -4.722  -4.799 -35.989  1.00 94.17           C  
ATOM   4441  N   THR C 166      -4.982  -2.402 -31.149  1.00 87.17           N  
ATOM   4442  CA  THR C 166      -5.228  -2.468 -29.713  1.00 87.17           C  
ATOM   4443  C   THR C 166      -6.698  -2.199 -29.403  1.00 87.17           C  
ATOM   4444  CB  THR C 166      -4.348  -1.462 -28.949  1.00 87.17           C  
ATOM   4445  O   THR C 166      -7.305  -2.901 -28.591  1.00 87.17           O  
ATOM   4446  CG2 THR C 166      -4.594  -1.546 -27.446  1.00 87.17           C  
ATOM   4447  OG1 THR C 166      -2.969  -1.746 -29.212  1.00 87.17           O  
ATOM   4448  N   GLU C 167      -7.302  -1.229 -30.156  1.00 85.90           N  
ATOM   4449  CA  GLU C 167      -8.694  -0.851 -29.933  1.00 85.90           C  
ATOM   4450  C   GLU C 167      -9.648  -1.896 -30.504  1.00 85.90           C  
ATOM   4451  CB  GLU C 167      -8.984   0.520 -30.549  1.00 85.90           C  
ATOM   4452  O   GLU C 167     -10.776  -2.040 -30.028  1.00 85.90           O  
ATOM   4453  CG  GLU C 167      -8.392   1.684 -29.768  1.00 85.90           C  
ATOM   4454  CD  GLU C 167      -8.819   3.043 -30.300  1.00 85.90           C  
ATOM   4455  OE1 GLU C 167      -8.373   4.076 -29.752  1.00 85.90           O  
ATOM   4456  OE2 GLU C 167      -9.606   3.074 -31.272  1.00 85.90           O  
ATOM   4457  N   ALA C 168      -9.113  -2.651 -31.452  1.00 90.23           N  
ATOM   4458  CA  ALA C 168      -9.960  -3.610 -32.157  1.00 90.23           C  
ATOM   4459  C   ALA C 168      -9.848  -5.000 -31.538  1.00 90.23           C  
ATOM   4460  CB  ALA C 168      -9.589  -3.659 -33.638  1.00 90.23           C  
ATOM   4461  O   ALA C 168     -10.403  -5.967 -32.064  1.00 90.23           O  
ATOM   4462  N   LEU C 169      -9.160  -5.126 -30.405  1.00 88.46           N  
ATOM   4463  CA  LEU C 169      -8.906  -6.430 -29.803  1.00 88.46           C  
ATOM   4464  C   LEU C 169     -10.212  -7.096 -29.380  1.00 88.46           C  
ATOM   4465  CB  LEU C 169      -7.977  -6.291 -28.595  1.00 88.46           C  
ATOM   4466  O   LEU C 169     -11.075  -6.454 -28.779  1.00 88.46           O  
ATOM   4467  CG  LEU C 169      -6.483  -6.170 -28.899  1.00 88.46           C  
ATOM   4468  CD1 LEU C 169      -5.722  -5.725 -27.655  1.00 88.46           C  
ATOM   4469  CD2 LEU C 169      -5.935  -7.494 -29.422  1.00 88.46           C  
ATOM   4470  N   ASN C 170     -10.411  -8.364 -29.650  1.00 87.98           N  
ATOM   4471  CA  ASN C 170     -11.499  -9.219 -29.187  1.00 87.98           C  
ATOM   4472  C   ASN C 170     -11.054 -10.673 -29.061  1.00 87.98           C  
ATOM   4473  CB  ASN C 170     -12.703  -9.112 -30.125  1.00 87.98           C  
ATOM   4474  O   ASN C 170      -9.959 -11.032 -29.498  1.00 87.98           O  
ATOM   4475  CG  ASN C 170     -12.397  -9.603 -31.526  1.00 87.98           C  
ATOM   4476  ND2 ASN C 170     -12.792  -8.824 -32.527  1.00 87.98           N  
ATOM   4477  OD1 ASN C 170     -11.812 -10.673 -31.708  1.00 87.98           O  
ATOM   4478  N   PRO C 171     -11.721 -11.553 -28.487  1.00 85.79           N  
ATOM   4479  CA  PRO C 171     -11.318 -12.927 -28.180  1.00 85.79           C  
ATOM   4480  C   PRO C 171     -10.998 -13.741 -29.432  1.00 85.79           C  
ATOM   4481  CB  PRO C 171     -12.539 -13.499 -27.455  1.00 85.79           C  
ATOM   4482  O   PRO C 171     -10.194 -14.675 -29.376  1.00 85.79           O  
ATOM   4483  CG  PRO C 171     -13.186 -12.318 -26.806  1.00 85.79           C  
ATOM   4484  CD  PRO C 171     -13.007 -11.125 -27.700  1.00 85.79           C  
ATOM   4485  N   GLU C 172     -11.523 -13.349 -30.616  1.00 87.02           N  
ATOM   4486  CA  GLU C 172     -11.358 -14.133 -31.837  1.00 87.02           C  
ATOM   4487  C   GLU C 172     -10.115 -13.699 -32.608  1.00 87.02           C  
ATOM   4488  CB  GLU C 172     -12.599 -14.010 -32.726  1.00 87.02           C  
ATOM   4489  O   GLU C 172      -9.595 -14.453 -33.432  1.00 87.02           O  
ATOM   4490  CG  GLU C 172     -13.857 -14.607 -32.112  1.00 87.02           C  
ATOM   4491  CD  GLU C 172     -15.078 -14.486 -33.010  1.00 87.02           C  
ATOM   4492  OE1 GLU C 172     -16.168 -14.963 -32.620  1.00 87.02           O  
ATOM   4493  OE2 GLU C 172     -14.944 -13.909 -34.112  1.00 87.02           O  
ATOM   4494  N   ASN C 173      -9.625 -12.478 -32.386  1.00 89.18           N  
ATOM   4495  CA  ASN C 173      -8.523 -11.989 -33.207  1.00 89.18           C  
ATOM   4496  C   ASN C 173      -7.261 -11.770 -32.378  1.00 89.18           C  
ATOM   4497  CB  ASN C 173      -8.919 -10.697 -33.923  1.00 89.18           C  
ATOM   4498  O   ASN C 173      -6.198 -11.470 -32.926  1.00 89.18           O  
ATOM   4499  CG  ASN C 173      -9.166  -9.549 -32.963  1.00 89.18           C  
ATOM   4500  ND2 ASN C 173      -9.730  -8.460 -33.473  1.00 89.18           N  
ATOM   4501  OD1 ASN C 173      -8.850  -9.640 -31.774  1.00 89.18           O  
ATOM   4502  N   CYS C 174      -7.355 -11.864 -31.091  1.00 90.55           N  
ATOM   4503  CA  CYS C 174      -6.280 -11.472 -30.187  1.00 90.55           C  
ATOM   4504  C   CYS C 174      -5.031 -12.311 -30.427  1.00 90.55           C  
ATOM   4505  CB  CYS C 174      -6.727 -11.610 -28.732  1.00 90.55           C  
ATOM   4506  O   CYS C 174      -3.914 -11.792 -30.397  1.00 90.55           O  
ATOM   4507  SG  CYS C 174      -7.234 -13.285 -28.282  1.00 90.55           S  
ATOM   4508  N   VAL C 175      -5.185 -13.591 -30.687  1.00 90.67           N  
ATOM   4509  CA  VAL C 175      -4.037 -14.462 -30.912  1.00 90.67           C  
ATOM   4510  C   VAL C 175      -3.347 -14.081 -32.220  1.00 90.67           C  
ATOM   4511  CB  VAL C 175      -4.451 -15.950 -30.942  1.00 90.67           C  
ATOM   4512  O   VAL C 175      -2.117 -14.032 -32.289  1.00 90.67           O  
ATOM   4513  CG1 VAL C 175      -3.260 -16.835 -31.309  1.00 90.67           C  
ATOM   4514  CG2 VAL C 175      -5.037 -16.368 -29.595  1.00 90.67           C  
ATOM   4515  N   GLY C 176      -4.111 -13.827 -33.311  1.00 90.53           N  
ATOM   4516  CA  GLY C 176      -3.554 -13.354 -34.568  1.00 90.53           C  
ATOM   4517  C   GLY C 176      -2.784 -12.054 -34.428  1.00 90.53           C  
ATOM   4518  O   GLY C 176      -1.698 -11.906 -34.992  1.00 90.53           O  
ATOM   4519  N   ILE C 177      -3.379 -11.181 -33.654  1.00 92.90           N  
ATOM   4520  CA  ILE C 177      -2.742  -9.887 -33.430  1.00 92.90           C  
ATOM   4521  C   ILE C 177      -1.458 -10.077 -32.625  1.00 92.90           C  
ATOM   4522  CB  ILE C 177      -3.691  -8.908 -32.704  1.00 92.90           C  
ATOM   4523  O   ILE C 177      -0.462  -9.390 -32.863  1.00 92.90           O  
ATOM   4524  CG1 ILE C 177      -4.904  -8.587 -33.585  1.00 92.90           C  
ATOM   4525  CG2 ILE C 177      -2.947  -7.629 -32.309  1.00 92.90           C  
ATOM   4526  CD1 ILE C 177      -5.950  -7.716 -32.904  1.00 92.90           C  
ATOM   4527  N   LEU C 178      -1.475 -10.973 -31.721  1.00 93.10           N  
ATOM   4528  CA  LEU C 178      -0.277 -11.278 -30.946  1.00 93.10           C  
ATOM   4529  C   LEU C 178       0.843 -11.781 -31.851  1.00 93.10           C  
ATOM   4530  CB  LEU C 178      -0.586 -12.322 -29.869  1.00 93.10           C  
ATOM   4531  O   LEU C 178       1.992 -11.355 -31.719  1.00 93.10           O  
ATOM   4532  CG  LEU C 178       0.576 -12.721 -28.958  1.00 93.10           C  
ATOM   4533  CD1 LEU C 178       1.018 -11.531 -28.112  1.00 93.10           C  
ATOM   4534  CD2 LEU C 178       0.180 -13.896 -28.070  1.00 93.10           C  
ATOM   4535  N   ARG C 179       0.546 -12.639 -32.769  1.00 89.89           N  
ATOM   4536  CA  ARG C 179       1.526 -13.164 -33.714  1.00 89.89           C  
ATOM   4537  C   ARG C 179       2.094 -12.051 -34.589  1.00 89.89           C  
ATOM   4538  CB  ARG C 179       0.900 -14.251 -34.589  1.00 89.89           C  
ATOM   4539  O   ARG C 179       3.297 -12.017 -34.856  1.00 89.89           O  
ATOM   4540  CG  ARG C 179       0.907 -15.633 -33.955  1.00 89.89           C  
ATOM   4541  CD  ARG C 179       0.456 -16.706 -34.936  1.00 89.89           C  
ATOM   4542  NE  ARG C 179      -0.773 -17.359 -34.493  1.00 89.89           N  
ATOM   4543  NH1 ARG C 179      -0.925 -18.770 -36.316  1.00 89.89           N  
ATOM   4544  NH2 ARG C 179      -2.513 -18.848 -34.664  1.00 89.89           N  
ATOM   4545  CZ  ARG C 179      -1.401 -18.324 -35.159  1.00 89.89           C  
ATOM   4546  N   LEU C 180       1.158 -11.268 -34.972  1.00 90.86           N  
ATOM   4547  CA  LEU C 180       1.571 -10.127 -35.781  1.00 90.86           C  
ATOM   4548  C   LEU C 180       2.536  -9.234 -35.008  1.00 90.86           C  
ATOM   4549  CB  LEU C 180       0.352  -9.316 -36.226  1.00 90.86           C  
ATOM   4550  O   LEU C 180       3.567  -8.819 -35.541  1.00 90.86           O  
ATOM   4551  CG  LEU C 180       0.614  -8.196 -37.235  1.00 90.86           C  
ATOM   4552  CD1 LEU C 180       0.995  -8.783 -38.590  1.00 90.86           C  
ATOM   4553  CD2 LEU C 180      -0.609  -7.294 -37.363  1.00 90.86           C  
ATOM   4554  N   ALA C 181       2.223  -8.952 -33.780  1.00 92.18           N  
ATOM   4555  CA  ALA C 181       3.071  -8.127 -32.924  1.00 92.18           C  
ATOM   4556  C   ALA C 181       4.442  -8.768 -32.727  1.00 92.18           C  
ATOM   4557  CB  ALA C 181       2.398  -7.893 -31.574  1.00 92.18           C  
ATOM   4558  O   ALA C 181       5.468  -8.087 -32.788  1.00 92.18           O  
ATOM   4559  N   ASP C 182       4.468 -10.047 -32.588  1.00 89.65           N  
ATOM   4560  CA  ASP C 182       5.714 -10.774 -32.368  1.00 89.65           C  
ATOM   4561  C   ASP C 182       6.576 -10.781 -33.628  1.00 89.65           C  
ATOM   4562  CB  ASP C 182       5.427 -12.208 -31.920  1.00 89.65           C  
ATOM   4563  O   ASP C 182       7.773 -10.492 -33.570  1.00 89.65           O  
ATOM   4564  CG  ASP C 182       6.426 -12.722 -30.898  1.00 89.65           C  
ATOM   4565  OD1 ASP C 182       7.040 -11.904 -30.180  1.00 89.65           O  
ATOM   4566  OD2 ASP C 182       6.603 -13.957 -30.812  1.00 89.65           O  
ATOM   4567  N   THR C 183       5.972 -11.068 -34.755  1.00 87.74           N  
ATOM   4568  CA  THR C 183       6.667 -11.152 -36.035  1.00 87.74           C  
ATOM   4569  C   THR C 183       7.330  -9.822 -36.380  1.00 87.74           C  
ATOM   4570  CB  THR C 183       5.704 -11.558 -37.167  1.00 87.74           C  
ATOM   4571  O   THR C 183       8.431  -9.796 -36.934  1.00 87.74           O  
ATOM   4572  CG2 THR C 183       6.441 -11.688 -38.496  1.00 87.74           C  
ATOM   4573  OG1 THR C 183       5.099 -12.816 -36.844  1.00 87.74           O  
ATOM   4574  N   HIS C 184       6.668  -8.729 -35.961  1.00 91.00           N  
ATOM   4575  CA  HIS C 184       7.170  -7.419 -36.358  1.00 91.00           C  
ATOM   4576  C   HIS C 184       7.767  -6.674 -35.169  1.00 91.00           C  
ATOM   4577  CB  HIS C 184       6.054  -6.586 -36.993  1.00 91.00           C  
ATOM   4578  O   HIS C 184       7.961  -5.457 -35.227  1.00 91.00           O  
ATOM   4579  CG  HIS C 184       5.502  -7.182 -38.249  1.00 91.00           C  
ATOM   4580  CD2 HIS C 184       4.309  -7.770 -38.504  1.00 91.00           C  
ATOM   4581  ND1 HIS C 184       6.209  -7.215 -39.430  1.00 91.00           N  
ATOM   4582  CE1 HIS C 184       5.473  -7.799 -40.361  1.00 91.00           C  
ATOM   4583  NE2 HIS C 184       4.316  -8.145 -39.825  1.00 91.00           N  
ATOM   4584  N   SER C 185       8.022  -7.387 -34.039  1.00 90.07           N  
ATOM   4585  CA  SER C 185       8.705  -6.907 -32.842  1.00 90.07           C  
ATOM   4586  C   SER C 185       8.026  -5.663 -32.280  1.00 90.07           C  
ATOM   4587  CB  SER C 185      10.172  -6.602 -33.148  1.00 90.07           C  
ATOM   4588  O   SER C 185       8.692  -4.677 -31.956  1.00 90.07           O  
ATOM   4589  OG  SER C 185      10.842  -7.763 -33.609  1.00 90.07           O  
ATOM   4590  N   LEU C 186       6.727  -5.593 -32.312  1.00 91.70           N  
ATOM   4591  CA  LEU C 186       5.968  -4.514 -31.689  1.00 91.70           C  
ATOM   4592  C   LEU C 186       5.723  -4.804 -30.212  1.00 91.70           C  
ATOM   4593  CB  LEU C 186       4.633  -4.311 -32.410  1.00 91.70           C  
ATOM   4594  O   LEU C 186       4.650  -5.285 -29.840  1.00 91.70           O  
ATOM   4595  CG  LEU C 186       4.708  -4.064 -33.918  1.00 91.70           C  
ATOM   4596  CD1 LEU C 186       3.310  -4.084 -34.528  1.00 91.70           C  
ATOM   4597  CD2 LEU C 186       5.405  -2.739 -34.209  1.00 91.70           C  
ATOM   4598  N   ASP C 187       6.617  -4.424 -29.318  1.00 89.43           N  
ATOM   4599  CA  ASP C 187       6.658  -4.817 -27.913  1.00 89.43           C  
ATOM   4600  C   ASP C 187       5.462  -4.252 -27.150  1.00 89.43           C  
ATOM   4601  CB  ASP C 187       7.963  -4.353 -27.263  1.00 89.43           C  
ATOM   4602  O   ASP C 187       4.837  -4.956 -26.354  1.00 89.43           O  
ATOM   4603  CG  ASP C 187       9.181  -5.095 -27.784  1.00 89.43           C  
ATOM   4604  OD1 ASP C 187       9.080  -6.307 -28.071  1.00 89.43           O  
ATOM   4605  OD2 ASP C 187      10.253  -4.462 -27.905  1.00 89.43           O  
ATOM   4606  N   SER C 188       5.154  -2.977 -27.449  1.00 84.63           N  
ATOM   4607  CA  SER C 188       4.039  -2.347 -26.749  1.00 84.63           C  
ATOM   4608  C   SER C 188       2.720  -3.038 -27.076  1.00 84.63           C  
ATOM   4609  CB  SER C 188       3.950  -0.863 -27.106  1.00 84.63           C  
ATOM   4610  O   SER C 188       1.920  -3.317 -26.181  1.00 84.63           O  
ATOM   4611  OG  SER C 188       2.869  -0.247 -26.429  1.00 84.63           O  
ATOM   4612  N   LEU C 189       2.493  -3.267 -28.364  1.00 90.45           N  
ATOM   4613  CA  LEU C 189       1.284  -3.961 -28.794  1.00 90.45           C  
ATOM   4614  C   LEU C 189       1.241  -5.378 -28.232  1.00 90.45           C  
ATOM   4615  CB  LEU C 189       1.206  -4.004 -30.323  1.00 90.45           C  
ATOM   4616  O   LEU C 189       0.189  -5.841 -27.784  1.00 90.45           O  
ATOM   4617  CG  LEU C 189      -0.005  -4.722 -30.920  1.00 90.45           C  
ATOM   4618  CD1 LEU C 189      -1.298  -4.066 -30.446  1.00 90.45           C  
ATOM   4619  CD2 LEU C 189       0.072  -4.726 -32.443  1.00 90.45           C  
ATOM   4620  N   LYS C 190       2.392  -6.018 -28.179  1.00 93.01           N  
ATOM   4621  CA  LYS C 190       2.494  -7.371 -27.641  1.00 93.01           C  
ATOM   4622  C   LYS C 190       2.048  -7.417 -26.182  1.00 93.01           C  
ATOM   4623  CB  LYS C 190       3.926  -7.893 -27.768  1.00 93.01           C  
ATOM   4624  O   LYS C 190       1.247  -8.271 -25.799  1.00 93.01           O  
ATOM   4625  CG  LYS C 190       4.100  -9.337 -27.320  1.00 93.01           C  
ATOM   4626  CD  LYS C 190       5.536  -9.810 -27.505  1.00 93.01           C  
ATOM   4627  CE  LYS C 190       5.732 -11.225 -26.978  1.00 93.01           C  
ATOM   4628  NZ  LYS C 190       7.128 -11.708 -27.193  1.00 93.01           N  
ATOM   4629  N   LYS C 191       2.555  -6.551 -25.424  1.00 88.87           N  
ATOM   4630  CA  LYS C 191       2.228  -6.488 -24.002  1.00 88.87           C  
ATOM   4631  C   LYS C 191       0.738  -6.240 -23.791  1.00 88.87           C  
ATOM   4632  CB  LYS C 191       3.045  -5.394 -23.312  1.00 88.87           C  
ATOM   4633  O   LYS C 191       0.116  -6.861 -22.926  1.00 88.87           O  
ATOM   4634  CG  LYS C 191       4.477  -5.798 -22.994  1.00 88.87           C  
ATOM   4635  CD  LYS C 191       5.223  -4.685 -22.270  1.00 88.87           C  
ATOM   4636  CE  LYS C 191       6.689  -5.040 -22.058  1.00 88.87           C  
ATOM   4637  NZ  LYS C 191       7.449  -3.911 -21.442  1.00 88.87           N  
ATOM   4638  N   GLN C 192       0.141  -5.334 -24.594  1.00 85.20           N  
ATOM   4639  CA  GLN C 192      -1.276  -5.003 -24.484  1.00 85.20           C  
ATOM   4640  C   GLN C 192      -2.150  -6.201 -24.841  1.00 85.20           C  
ATOM   4641  CB  GLN C 192      -1.621  -3.815 -25.383  1.00 85.20           C  
ATOM   4642  O   GLN C 192      -3.158  -6.460 -24.180  1.00 85.20           O  
ATOM   4643  CG  GLN C 192      -1.079  -2.484 -24.878  1.00 85.20           C  
ATOM   4644  CD  GLN C 192      -1.473  -1.316 -25.764  1.00 85.20           C  
ATOM   4645  NE2 GLN C 192      -0.505  -0.467 -26.090  1.00 85.20           N  
ATOM   4646  OE1 GLN C 192      -2.637  -1.180 -26.153  1.00 85.20           O  
ATOM   4647  N   VAL C 193      -1.712  -6.894 -25.862  1.00 92.50           N  
ATOM   4648  CA  VAL C 193      -2.475  -8.059 -26.298  1.00 92.50           C  
ATOM   4649  C   VAL C 193      -2.375  -9.164 -25.250  1.00 92.50           C  
ATOM   4650  CB  VAL C 193      -1.985  -8.578 -27.669  1.00 92.50           C  
ATOM   4651  O   VAL C 193      -3.370  -9.822 -24.936  1.00 92.50           O  
ATOM   4652  CG1 VAL C 193      -2.792  -9.800 -28.103  1.00 92.50           C  
ATOM   4653  CG2 VAL C 193      -2.073  -7.474 -28.720  1.00 92.50           C  
ATOM   4654  N   GLN C 194      -1.210  -9.339 -24.686  1.00 91.39           N  
ATOM   4655  CA  GLN C 194      -1.023 -10.329 -23.630  1.00 91.39           C  
ATOM   4656  C   GLN C 194      -1.909 -10.023 -22.426  1.00 91.39           C  
ATOM   4657  CB  GLN C 194       0.444 -10.387 -23.202  1.00 91.39           C  
ATOM   4658  O   GLN C 194      -2.543 -10.922 -21.871  1.00 91.39           O  
ATOM   4659  CG  GLN C 194       1.354 -11.067 -24.216  1.00 91.39           C  
ATOM   4660  CD  GLN C 194       2.817 -11.021 -23.815  1.00 91.39           C  
ATOM   4661  NE2 GLN C 194       3.588 -12.001 -24.273  1.00 91.39           N  
ATOM   4662  OE1 GLN C 194       3.250 -10.111 -23.101  1.00 91.39           O  
ATOM   4663  N   SER C 195      -1.904  -8.805 -22.047  1.00 85.82           N  
ATOM   4664  CA  SER C 195      -2.754  -8.379 -20.940  1.00 85.82           C  
ATOM   4665  C   SER C 195      -4.226  -8.646 -21.238  1.00 85.82           C  
ATOM   4666  CB  SER C 195      -2.546  -6.893 -20.646  1.00 85.82           C  
ATOM   4667  O   SER C 195      -4.974  -9.076 -20.358  1.00 85.82           O  
ATOM   4668  OG  SER C 195      -3.252  -6.508 -19.479  1.00 85.82           O  
ATOM   4669  N   TYR C 196      -4.607  -8.384 -22.485  1.00 88.29           N  
ATOM   4670  CA  TYR C 196      -5.978  -8.654 -22.904  1.00 88.29           C  
ATOM   4671  C   TYR C 196      -6.304 -10.137 -22.777  1.00 88.29           C  
ATOM   4672  CB  TYR C 196      -6.199  -8.193 -24.348  1.00 88.29           C  
ATOM   4673  O   TYR C 196      -7.368 -10.504 -22.271  1.00 88.29           O  
ATOM   4674  CG  TYR C 196      -7.609  -8.404 -24.843  1.00 88.29           C  
ATOM   4675  CD1 TYR C 196      -7.967  -9.573 -25.510  1.00 88.29           C  
ATOM   4676  CD2 TYR C 196      -8.587  -7.434 -24.645  1.00 88.29           C  
ATOM   4677  CE1 TYR C 196      -9.265  -9.771 -25.970  1.00 88.29           C  
ATOM   4678  CE2 TYR C 196      -9.888  -7.621 -25.100  1.00 88.29           C  
ATOM   4679  OH  TYR C 196     -11.503  -8.982 -26.213  1.00 88.29           O  
ATOM   4680  CZ  TYR C 196     -10.217  -8.791 -25.760  1.00 88.29           C  
ATOM   4681  N   ILE C 197      -5.378 -10.963 -23.174  1.00 91.57           N  
ATOM   4682  CA  ILE C 197      -5.579 -12.407 -23.114  1.00 91.57           C  
ATOM   4683  C   ILE C 197      -5.717 -12.849 -21.659  1.00 91.57           C  
ATOM   4684  CB  ILE C 197      -4.422 -13.168 -23.798  1.00 91.57           C  
ATOM   4685  O   ILE C 197      -6.601 -13.641 -21.325  1.00 91.57           O  
ATOM   4686  CG1 ILE C 197      -4.397 -12.864 -25.300  1.00 91.57           C  
ATOM   4687  CG2 ILE C 197      -4.542 -14.674 -23.546  1.00 91.57           C  
ATOM   4688  CD1 ILE C 197      -3.189 -13.438 -26.028  1.00 91.57           C  
ATOM   4689  N   ILE C 198      -4.943 -12.295 -20.772  1.00 90.59           N  
ATOM   4690  CA  ILE C 198      -4.948 -12.628 -19.351  1.00 90.59           C  
ATOM   4691  C   ILE C 198      -6.293 -12.245 -18.737  1.00 90.59           C  
ATOM   4692  CB  ILE C 198      -3.796 -11.922 -18.601  1.00 90.59           C  
ATOM   4693  O   ILE C 198      -6.917 -13.050 -18.042  1.00 90.59           O  
ATOM   4694  CG1 ILE C 198      -2.454 -12.578 -18.946  1.00 90.59           C  
ATOM   4695  CG2 ILE C 198      -4.043 -11.943 -17.090  1.00 90.59           C  
ATOM   4696  CD1 ILE C 198      -1.242 -11.818 -18.427  1.00 90.59           C  
ATOM   4697  N   GLN C 199      -6.845 -11.126 -19.134  1.00 84.18           N  
ATOM   4698  CA  GLN C 199      -8.073 -10.595 -18.552  1.00 84.18           C  
ATOM   4699  C   GLN C 199      -9.302 -11.289 -19.132  1.00 84.18           C  
ATOM   4700  CB  GLN C 199      -8.166  -9.085 -18.780  1.00 84.18           C  
ATOM   4701  O   GLN C 199     -10.358 -11.327 -18.497  1.00 84.18           O  
ATOM   4702  CG  GLN C 199      -7.150  -8.279 -17.982  1.00 84.18           C  
ATOM   4703  CD  GLN C 199      -7.276  -6.785 -18.212  1.00 84.18           C  
ATOM   4704  NE2 GLN C 199      -6.544  -6.001 -17.427  1.00 84.18           N  
ATOM   4705  OE1 GLN C 199      -8.023  -6.339 -19.088  1.00 84.18           O  
ATOM   4706  N   ASN C 200      -9.164 -11.869 -20.408  1.00 86.58           N  
ATOM   4707  CA  ASN C 200     -10.292 -12.499 -21.086  1.00 86.58           C  
ATOM   4708  C   ASN C 200     -10.027 -13.976 -21.361  1.00 86.58           C  
ATOM   4709  CB  ASN C 200     -10.612 -11.765 -22.390  1.00 86.58           C  
ATOM   4710  O   ASN C 200     -10.489 -14.518 -22.367  1.00 86.58           O  
ATOM   4711  CG  ASN C 200     -11.079 -10.342 -22.160  1.00 86.58           C  
ATOM   4712  ND2 ASN C 200     -10.177  -9.385 -22.345  1.00 86.58           N  
ATOM   4713  OD1 ASN C 200     -12.240 -10.104 -21.818  1.00 86.58           O  
ATOM   4714  N   PHE C 201      -9.267 -14.541 -20.495  1.00 89.28           N  
ATOM   4715  CA  PHE C 201      -8.734 -15.888 -20.665  1.00 89.28           C  
ATOM   4716  C   PHE C 201      -9.859 -16.894 -20.872  1.00 89.28           C  
ATOM   4717  CB  PHE C 201      -7.887 -16.288 -19.452  1.00 89.28           C  
ATOM   4718  O   PHE C 201      -9.805 -17.714 -21.791  1.00 89.28           O  
ATOM   4719  CG  PHE C 201      -7.187 -17.611 -19.611  1.00 89.28           C  
ATOM   4720  CD1 PHE C 201      -7.631 -18.735 -18.925  1.00 89.28           C  
ATOM   4721  CD2 PHE C 201      -6.085 -17.731 -20.448  1.00 89.28           C  
ATOM   4722  CE1 PHE C 201      -6.985 -19.961 -19.070  1.00 89.28           C  
ATOM   4723  CE2 PHE C 201      -5.434 -18.952 -20.598  1.00 89.28           C  
ATOM   4724  CZ  PHE C 201      -5.885 -20.065 -19.908  1.00 89.28           C  
ATOM   4725  N   VAL C 202     -10.875 -16.877 -20.106  1.00 84.24           N  
ATOM   4726  CA  VAL C 202     -11.960 -17.852 -20.145  1.00 84.24           C  
ATOM   4727  C   VAL C 202     -12.690 -17.759 -21.483  1.00 84.24           C  
ATOM   4728  CB  VAL C 202     -12.954 -17.642 -18.981  1.00 84.24           C  
ATOM   4729  O   VAL C 202     -13.038 -18.781 -22.080  1.00 84.24           O  
ATOM   4730  CG1 VAL C 202     -14.126 -18.616 -19.089  1.00 84.24           C  
ATOM   4731  CG2 VAL C 202     -12.243 -17.805 -17.638  1.00 84.24           C  
ATOM   4732  N   GLN C 203     -12.873 -16.549 -22.042  1.00 83.54           N  
ATOM   4733  CA  GLN C 203     -13.555 -16.326 -23.313  1.00 83.54           C  
ATOM   4734  C   GLN C 203     -12.700 -16.795 -24.486  1.00 83.54           C  
ATOM   4735  CB  GLN C 203     -13.909 -14.847 -23.480  1.00 83.54           C  
ATOM   4736  O   GLN C 203     -13.224 -17.303 -25.479  1.00 83.54           O  
ATOM   4737  CG  GLN C 203     -14.937 -14.343 -22.475  1.00 83.54           C  
ATOM   4738  CD  GLN C 203     -15.077 -12.833 -22.487  1.00 83.54           C  
ATOM   4739  NE2 GLN C 203     -15.901 -12.307 -21.587  1.00 83.54           N  
ATOM   4740  OE1 GLN C 203     -14.450 -12.144 -23.298  1.00 83.54           O  
ATOM   4741  N   ILE C 204     -11.442 -16.701 -24.303  1.00 84.44           N  
ATOM   4742  CA  ILE C 204     -10.513 -17.024 -25.380  1.00 84.44           C  
ATOM   4743  C   ILE C 204     -10.322 -18.537 -25.460  1.00 84.44           C  
ATOM   4744  CB  ILE C 204      -9.152 -16.322 -25.182  1.00 84.44           C  
ATOM   4745  O   ILE C 204     -10.007 -19.074 -26.524  1.00 84.44           O  
ATOM   4746  CG1 ILE C 204      -9.324 -14.799 -25.233  1.00 84.44           C  
ATOM   4747  CG2 ILE C 204      -8.142 -16.794 -26.233  1.00 84.44           C  
ATOM   4748  CD1 ILE C 204      -8.089 -14.022 -24.800  1.00 84.44           C  
ATOM   4749  N   LEU C 205     -10.590 -19.215 -24.366  1.00 77.72           N  
ATOM   4750  CA  LEU C 205     -10.434 -20.663 -24.287  1.00 77.72           C  
ATOM   4751  C   LEU C 205     -11.335 -21.363 -25.299  1.00 77.72           C  
ATOM   4752  CB  LEU C 205     -10.751 -21.160 -22.874  1.00 77.72           C  
ATOM   4753  O   LEU C 205     -11.008 -22.450 -25.781  1.00 77.72           O  
ATOM   4754  CG  LEU C 205      -9.733 -20.811 -21.788  1.00 77.72           C  
ATOM   4755  CD1 LEU C 205     -10.282 -21.170 -20.412  1.00 77.72           C  
ATOM   4756  CD2 LEU C 205      -8.410 -21.525 -22.046  1.00 77.72           C  
ATOM   4757  N   ASN C 206     -12.372 -20.757 -25.670  1.00 75.79           N  
ATOM   4758  CA  ASN C 206     -13.345 -21.355 -26.578  1.00 75.79           C  
ATOM   4759  C   ASN C 206     -13.014 -21.048 -28.035  1.00 75.79           C  
ATOM   4760  CB  ASN C 206     -14.758 -20.876 -26.242  1.00 75.79           C  
ATOM   4761  O   ASN C 206     -13.644 -21.587 -28.947  1.00 75.79           O  
ATOM   4762  CG  ASN C 206     -15.234 -21.364 -24.888  1.00 75.79           C  
ATOM   4763  ND2 ASN C 206     -16.067 -20.567 -24.229  1.00 75.79           N  
ATOM   4764  OD1 ASN C 206     -14.855 -22.449 -24.437  1.00 75.79           O  
ATOM   4765  N   SER C 207     -11.995 -20.254 -28.176  1.00 76.90           N  
ATOM   4766  CA  SER C 207     -11.595 -19.911 -29.537  1.00 76.90           C  
ATOM   4767  C   SER C 207     -10.539 -20.877 -30.064  1.00 76.90           C  
ATOM   4768  CB  SER C 207     -11.061 -18.479 -29.595  1.00 76.90           C  
ATOM   4769  O   SER C 207      -9.651 -21.299 -29.321  1.00 76.90           O  
ATOM   4770  OG  SER C 207      -9.658 -18.472 -29.795  1.00 76.90           O  
ATOM   4771  N   GLU C 208     -10.636 -21.319 -31.313  1.00 79.01           N  
ATOM   4772  CA  GLU C 208      -9.696 -22.249 -31.931  1.00 79.01           C  
ATOM   4773  C   GLU C 208      -8.316 -21.617 -32.088  1.00 79.01           C  
ATOM   4774  CB  GLU C 208     -10.219 -22.716 -33.292  1.00 79.01           C  
ATOM   4775  O   GLU C 208      -7.303 -22.318 -32.088  1.00 79.01           O  
ATOM   4776  CG  GLU C 208     -11.229 -23.851 -33.207  1.00 79.01           C  
ATOM   4777  CD  GLU C 208     -11.551 -24.471 -34.557  1.00 79.01           C  
ATOM   4778  OE1 GLU C 208     -12.328 -25.452 -34.605  1.00 79.01           O  
ATOM   4779  OE2 GLU C 208     -11.020 -23.973 -35.575  1.00 79.01           O  
ATOM   4780  N   GLU C 209      -8.330 -20.372 -32.053  1.00 82.14           N  
ATOM   4781  CA  GLU C 209      -7.080 -19.657 -32.297  1.00 82.14           C  
ATOM   4782  C   GLU C 209      -6.116 -19.815 -31.125  1.00 82.14           C  
ATOM   4783  CB  GLU C 209      -7.351 -18.174 -32.559  1.00 82.14           C  
ATOM   4784  O   GLU C 209      -4.899 -19.718 -31.297  1.00 82.14           O  
ATOM   4785  CG  GLU C 209      -7.740 -17.864 -33.998  1.00 82.14           C  
ATOM   4786  CD  GLU C 209      -7.738 -16.377 -34.313  1.00 82.14           C  
ATOM   4787  OE1 GLU C 209      -7.982 -16.004 -35.483  1.00 82.14           O  
ATOM   4788  OE2 GLU C 209      -7.491 -15.578 -33.382  1.00 82.14           O  
ATOM   4789  N   PHE C 210      -6.747 -20.129 -30.007  1.00 85.85           N  
ATOM   4790  CA  PHE C 210      -5.917 -20.269 -28.817  1.00 85.85           C  
ATOM   4791  C   PHE C 210      -4.952 -21.439 -28.965  1.00 85.85           C  
ATOM   4792  CB  PHE C 210      -6.788 -20.460 -27.572  1.00 85.85           C  
ATOM   4793  O   PHE C 210      -3.838 -21.402 -28.439  1.00 85.85           O  
ATOM   4794  CG  PHE C 210      -6.000 -20.644 -26.303  1.00 85.85           C  
ATOM   4795  CD1 PHE C 210      -5.766 -21.914 -25.791  1.00 85.85           C  
ATOM   4796  CD2 PHE C 210      -5.493 -19.545 -25.621  1.00 85.85           C  
ATOM   4797  CE1 PHE C 210      -5.038 -22.088 -24.617  1.00 85.85           C  
ATOM   4798  CE2 PHE C 210      -4.764 -19.711 -24.447  1.00 85.85           C  
ATOM   4799  CZ  PHE C 210      -4.538 -20.982 -23.946  1.00 85.85           C  
ATOM   4800  N   LEU C 211      -5.322 -22.416 -29.745  1.00 90.22           N  
ATOM   4801  CA  LEU C 211      -4.540 -23.637 -29.911  1.00 90.22           C  
ATOM   4802  C   LEU C 211      -3.275 -23.366 -30.718  1.00 90.22           C  
ATOM   4803  CB  LEU C 211      -5.376 -24.719 -30.598  1.00 90.22           C  
ATOM   4804  O   LEU C 211      -2.343 -24.174 -30.710  1.00 90.22           O  
ATOM   4805  CG  LEU C 211      -6.607 -25.212 -29.835  1.00 90.22           C  
ATOM   4806  CD1 LEU C 211      -7.433 -26.150 -30.710  1.00 90.22           C  
ATOM   4807  CD2 LEU C 211      -6.192 -25.906 -28.542  1.00 90.22           C  
ATOM   4808  N   ASP C 212      -3.177 -22.168 -31.308  1.00 87.53           N  
ATOM   4809  CA  ASP C 212      -2.038 -21.809 -32.148  1.00 87.53           C  
ATOM   4810  C   ASP C 212      -1.045 -20.937 -31.384  1.00 87.53           C  
ATOM   4811  CB  ASP C 212      -2.509 -21.087 -33.412  1.00 87.53           C  
ATOM   4812  O   ASP C 212      -0.051 -20.477 -31.950  1.00 87.53           O  
ATOM   4813  CG  ASP C 212      -3.274 -21.991 -34.362  1.00 87.53           C  
ATOM   4814  OD1 ASP C 212      -2.899 -23.174 -34.513  1.00 87.53           O  
ATOM   4815  OD2 ASP C 212      -4.259 -21.516 -34.967  1.00 87.53           O  
ATOM   4816  N   LEU C 213      -1.295 -20.768 -30.122  1.00 89.10           N  
ATOM   4817  CA  LEU C 213      -0.398 -19.948 -29.314  1.00 89.10           C  
ATOM   4818  C   LEU C 213       0.971 -20.607 -29.184  1.00 89.10           C  
ATOM   4819  CB  LEU C 213      -0.996 -19.708 -27.925  1.00 89.10           C  
ATOM   4820  O   LEU C 213       1.064 -21.803 -28.896  1.00 89.10           O  
ATOM   4821  CG  LEU C 213      -1.514 -18.296 -27.645  1.00 89.10           C  
ATOM   4822  CD1 LEU C 213      -2.958 -18.348 -27.157  1.00 89.10           C  
ATOM   4823  CD2 LEU C 213      -0.624 -17.593 -26.625  1.00 89.10           C  
ATOM   4824  N   PRO C 214       2.031 -19.788 -29.437  1.00 87.79           N  
ATOM   4825  CA  PRO C 214       3.369 -20.334 -29.199  1.00 87.79           C  
ATOM   4826  C   PRO C 214       3.608 -20.692 -27.734  1.00 87.79           C  
ATOM   4827  CB  PRO C 214       4.296 -19.198 -29.642  1.00 87.79           C  
ATOM   4828  O   PRO C 214       3.057 -20.047 -26.839  1.00 87.79           O  
ATOM   4829  CG  PRO C 214       3.432 -18.299 -30.466  1.00 87.79           C  
ATOM   4830  CD  PRO C 214       2.008 -18.466 -30.020  1.00 87.79           C  
ATOM   4831  N   VAL C 215       4.473 -21.650 -27.491  1.00 92.79           N  
ATOM   4832  CA  VAL C 215       4.662 -22.237 -26.169  1.00 92.79           C  
ATOM   4833  C   VAL C 215       5.159 -21.169 -25.196  1.00 92.79           C  
ATOM   4834  CB  VAL C 215       5.652 -23.422 -26.209  1.00 92.79           C  
ATOM   4835  O   VAL C 215       4.726 -21.122 -24.042  1.00 92.79           O  
ATOM   4836  CG1 VAL C 215       7.034 -22.957 -26.664  1.00 92.79           C  
ATOM   4837  CG2 VAL C 215       5.735 -24.095 -24.840  1.00 92.79           C  
ATOM   4838  N   ASP C 216       6.052 -20.261 -25.656  1.00 91.19           N  
ATOM   4839  CA  ASP C 216       6.626 -19.248 -24.775  1.00 91.19           C  
ATOM   4840  C   ASP C 216       5.562 -18.252 -24.317  1.00 91.19           C  
ATOM   4841  CB  ASP C 216       7.769 -18.511 -25.476  1.00 91.19           C  
ATOM   4842  O   ASP C 216       5.557 -17.830 -23.159  1.00 91.19           O  
ATOM   4843  CG  ASP C 216       8.971 -19.399 -25.742  1.00 91.19           C  
ATOM   4844  OD1 ASP C 216       9.278 -20.277 -24.907  1.00 91.19           O  
ATOM   4845  OD2 ASP C 216       9.620 -19.217 -26.795  1.00 91.19           O  
ATOM   4846  N   THR C 217       4.675 -17.920 -25.236  1.00 89.35           N  
ATOM   4847  CA  THR C 217       3.595 -16.998 -24.904  1.00 89.35           C  
ATOM   4848  C   THR C 217       2.600 -17.652 -23.949  1.00 89.35           C  
ATOM   4849  CB  THR C 217       2.858 -16.521 -26.169  1.00 89.35           C  
ATOM   4850  O   THR C 217       2.159 -17.029 -22.981  1.00 89.35           O  
ATOM   4851  CG2 THR C 217       1.837 -15.438 -25.836  1.00 89.35           C  
ATOM   4852  OG1 THR C 217       3.812 -15.993 -27.100  1.00 89.35           O  
ATOM   4853  N   LEU C 218       2.281 -18.926 -24.294  1.00 93.06           N  
ATOM   4854  CA  LEU C 218       1.375 -19.670 -23.426  1.00 93.06           C  
ATOM   4855  C   LEU C 218       1.936 -19.769 -22.011  1.00 93.06           C  
ATOM   4856  CB  LEU C 218       1.125 -21.072 -23.988  1.00 93.06           C  
ATOM   4857  O   LEU C 218       1.222 -19.520 -21.037  1.00 93.06           O  
ATOM   4858  CG  LEU C 218       0.180 -21.966 -23.185  1.00 93.06           C  
ATOM   4859  CD1 LEU C 218      -1.210 -21.343 -23.118  1.00 93.06           C  
ATOM   4860  CD2 LEU C 218       0.117 -23.363 -23.795  1.00 93.06           C  
ATOM   4861  N   HIS C 219       3.188 -20.110 -21.943  1.00 94.57           N  
ATOM   4862  CA  HIS C 219       3.875 -20.219 -20.661  1.00 94.57           C  
ATOM   4863  C   HIS C 219       3.788 -18.915 -19.876  1.00 94.57           C  
ATOM   4864  CB  HIS C 219       5.339 -20.611 -20.869  1.00 94.57           C  
ATOM   4865  O   HIS C 219       3.447 -18.919 -18.691  1.00 94.57           O  
ATOM   4866  CG  HIS C 219       6.091 -20.822 -19.594  1.00 94.57           C  
ATOM   4867  CD2 HIS C 219       6.399 -21.956 -18.921  1.00 94.57           C  
ATOM   4868  ND1 HIS C 219       6.620 -19.782 -18.861  1.00 94.57           N  
ATOM   4869  CE1 HIS C 219       7.223 -20.269 -17.789  1.00 94.57           C  
ATOM   4870  NE2 HIS C 219       7.103 -21.586 -17.802  1.00 94.57           N  
ATOM   4871  N   HIS C 220       4.035 -17.822 -20.539  1.00 92.03           N  
ATOM   4872  CA  HIS C 220       4.018 -16.503 -19.917  1.00 92.03           C  
ATOM   4873  C   HIS C 220       2.623 -16.149 -19.415  1.00 92.03           C  
ATOM   4874  CB  HIS C 220       4.507 -15.440 -20.903  1.00 92.03           C  
ATOM   4875  O   HIS C 220       2.468 -15.652 -18.297  1.00 92.03           O  
ATOM   4876  CG  HIS C 220       4.558 -14.062 -20.322  1.00 92.03           C  
ATOM   4877  CD2 HIS C 220       3.768 -12.982 -20.526  1.00 92.03           C  
ATOM   4878  ND1 HIS C 220       5.518 -13.673 -19.413  1.00 92.03           N  
ATOM   4879  CE1 HIS C 220       5.314 -12.409 -19.081  1.00 92.03           C  
ATOM   4880  NE2 HIS C 220       4.258 -11.967 -19.742  1.00 92.03           N  
ATOM   4881  N   ILE C 221       1.638 -16.452 -20.155  1.00 92.70           N  
ATOM   4882  CA  ILE C 221       0.256 -16.129 -19.816  1.00 92.70           C  
ATOM   4883  C   ILE C 221      -0.183 -16.948 -18.605  1.00 92.70           C  
ATOM   4884  CB  ILE C 221      -0.693 -16.383 -21.009  1.00 92.70           C  
ATOM   4885  O   ILE C 221      -0.760 -16.407 -17.658  1.00 92.70           O  
ATOM   4886  CG1 ILE C 221      -0.422 -15.375 -22.131  1.00 92.70           C  
ATOM   4887  CG2 ILE C 221      -2.155 -16.322 -20.558  1.00 92.70           C  
ATOM   4888  CD1 ILE C 221      -1.108 -15.715 -23.447  1.00 92.70           C  
ATOM   4889  N   LEU C 222       0.174 -18.232 -18.591  1.00 95.40           N  
ATOM   4890  CA  LEU C 222      -0.264 -19.148 -17.543  1.00 95.40           C  
ATOM   4891  C   LEU C 222       0.414 -18.821 -16.217  1.00 95.40           C  
ATOM   4892  CB  LEU C 222       0.033 -20.597 -17.938  1.00 95.40           C  
ATOM   4893  O   LEU C 222      -0.131 -19.108 -15.149  1.00 95.40           O  
ATOM   4894  CG  LEU C 222      -0.743 -21.146 -19.136  1.00 95.40           C  
ATOM   4895  CD1 LEU C 222      -0.285 -22.564 -19.459  1.00 95.40           C  
ATOM   4896  CD2 LEU C 222      -2.243 -21.112 -18.862  1.00 95.40           C  
ATOM   4897  N   LYS C 223       1.542 -18.229 -16.255  1.00 93.19           N  
ATOM   4898  CA  LYS C 223       2.340 -17.898 -15.078  1.00 93.19           C  
ATOM   4899  C   LYS C 223       1.740 -16.716 -14.322  1.00 93.19           C  
ATOM   4900  CB  LYS C 223       3.783 -17.586 -15.478  1.00 93.19           C  
ATOM   4901  O   LYS C 223       1.965 -16.563 -13.120  1.00 93.19           O  
ATOM   4902  CG  LYS C 223       4.711 -17.330 -14.299  1.00 93.19           C  
ATOM   4903  CD  LYS C 223       6.137 -17.056 -14.760  1.00 93.19           C  
ATOM   4904  CE  LYS C 223       7.060 -16.770 -13.583  1.00 93.19           C  
ATOM   4905  NZ  LYS C 223       8.455 -16.480 -14.030  1.00 93.19           N  
ATOM   4906  N   SER C 224       0.884 -15.986 -14.886  1.00 91.19           N  
ATOM   4907  CA  SER C 224       0.402 -14.728 -14.325  1.00 91.19           C  
ATOM   4908  C   SER C 224      -0.583 -14.972 -13.187  1.00 91.19           C  
ATOM   4909  CB  SER C 224      -0.259 -13.876 -15.410  1.00 91.19           C  
ATOM   4910  O   SER C 224      -1.538 -15.737 -13.339  1.00 91.19           O  
ATOM   4911  OG  SER C 224      -0.860 -12.723 -14.846  1.00 91.19           O  
ATOM   4912  N   ASP C 225      -0.400 -14.276 -12.087  1.00 87.12           N  
ATOM   4913  CA  ASP C 225      -1.329 -14.314 -10.962  1.00 87.12           C  
ATOM   4914  C   ASP C 225      -2.645 -13.624 -11.312  1.00 87.12           C  
ATOM   4915  CB  ASP C 225      -0.704 -13.659  -9.728  1.00 87.12           C  
ATOM   4916  O   ASP C 225      -3.664 -13.850 -10.656  1.00 87.12           O  
ATOM   4917  CG  ASP C 225       0.476 -14.439  -9.177  1.00 87.12           C  
ATOM   4918  OD1 ASP C 225       0.529 -15.675  -9.357  1.00 87.12           O  
ATOM   4919  OD2 ASP C 225       1.361 -13.813  -8.554  1.00 87.12           O  
ATOM   4920  N   ASP C 226      -2.606 -12.760 -12.399  1.00 83.73           N  
ATOM   4921  CA  ASP C 226      -3.760 -11.958 -12.790  1.00 83.73           C  
ATOM   4922  C   ASP C 226      -4.607 -12.684 -13.832  1.00 83.73           C  
ATOM   4923  CB  ASP C 226      -3.311 -10.599 -13.331  1.00 83.73           C  
ATOM   4924  O   ASP C 226      -5.583 -12.131 -14.342  1.00 83.73           O  
ATOM   4925  CG  ASP C 226      -2.693  -9.711 -12.265  1.00 83.73           C  
ATOM   4926  OD1 ASP C 226      -3.308  -9.527 -11.193  1.00 83.73           O  
ATOM   4927  OD2 ASP C 226      -1.583  -9.187 -12.502  1.00 83.73           O  
ATOM   4928  N   LEU C 227      -4.116 -13.910 -14.153  1.00 92.50           N  
ATOM   4929  CA  LEU C 227      -4.908 -14.681 -15.105  1.00 92.50           C  
ATOM   4930  C   LEU C 227      -6.353 -14.807 -14.633  1.00 92.50           C  
ATOM   4931  CB  LEU C 227      -4.301 -16.072 -15.306  1.00 92.50           C  
ATOM   4932  O   LEU C 227      -6.611 -15.323 -13.543  1.00 92.50           O  
ATOM   4933  CG  LEU C 227      -4.905 -16.921 -16.426  1.00 92.50           C  
ATOM   4934  CD1 LEU C 227      -4.608 -16.295 -17.784  1.00 92.50           C  
ATOM   4935  CD2 LEU C 227      -4.374 -18.349 -16.361  1.00 92.50           C  
ATOM   4936  N   TYR C 228      -7.232 -14.382 -15.489  1.00 86.04           N  
ATOM   4937  CA  TYR C 228      -8.630 -14.329 -15.077  1.00 86.04           C
[truncated: 255,961 more chars]
