# Supplementary material for: AI-guided pipeline for protein–protein interaction drug discovery identifies a SARS-CoV-2 inhibitor
Source: Mol Syst Biol. 2024 Mar 11;20(4):428–57. doi: 10.1038/s44320-024-00019-8 (PMC10987651; doi:10.1038/s44320-024-00019-8)
Supplement: Supplementary file 12 — Source Data Fig. 2 [file 44320_2024_19_MOESM12_ESM.zip › Source Data Figure EV3-EV4/ColabFold/ARSA_DBN1_unrelaxed_rank_1_model_5.pdb]

MODEL     1                                                                     
ATOM      1  N   MET B   1     -43.312 -17.754  66.557  1.00 23.16           N  
ATOM      2  CA  MET B   1     -42.001 -18.209  66.101  1.00 23.16           C  
ATOM      3  C   MET B   1     -41.653 -17.595  64.749  1.00 23.16           C  
ATOM      4  CB  MET B   1     -41.964 -19.735  66.007  1.00 23.16           C  
ATOM      5  O   MET B   1     -42.542 -17.181  64.003  1.00 23.16           O  
ATOM      6  CG  MET B   1     -41.644 -20.422  67.324  1.00 23.16           C  
ATOM      7  SD  MET B   1     -40.140 -21.469  67.224  1.00 23.16           S  
ATOM      8  CE  MET B   1     -40.871 -23.106  67.506  1.00 23.16           C  
ATOM      9  N   ALA B   2     -40.315 -17.684  64.114  1.00 19.61           N  
ATOM     10  CA  ALA B   2     -39.415 -16.657  63.595  1.00 19.61           C  
ATOM     11  C   ALA B   2     -39.824 -16.230  62.188  1.00 19.61           C  
ATOM     12  CB  ALA B   2     -37.974 -17.162  63.597  1.00 19.61           C  
ATOM     13  O   ALA B   2     -40.424 -17.010  61.446  1.00 19.61           O  
ATOM     14  N   ALA B   3     -39.757 -14.885  61.963  1.00 22.61           N  
ATOM     15  CA  ALA B   3     -40.269 -13.943  60.972  1.00 22.61           C  
ATOM     16  C   ALA B   3     -39.515 -14.073  59.651  1.00 22.61           C  
ATOM     17  CB  ALA B   3     -40.173 -12.513  61.497  1.00 22.61           C  
ATOM     18  O   ALA B   3     -38.308 -13.827  59.592  1.00 22.61           O  
ATOM     19  N   GLY B   4     -39.644 -15.301  59.026  1.00 23.49           N  
ATOM     20  CA  GLY B   4     -38.762 -15.866  58.017  1.00 23.49           C  
ATOM     21  C   GLY B   4     -38.738 -15.065  56.729  1.00 23.49           C  
ATOM     22  O   GLY B   4     -39.636 -15.193  55.895  1.00 23.49           O  
ATOM     23  N   VAL B   5     -38.622 -13.634  56.895  1.00 23.54           N  
ATOM     24  CA  VAL B   5     -38.859 -12.800  55.721  1.00 23.54           C  
ATOM     25  C   VAL B   5     -37.799 -13.087  54.660  1.00 23.54           C  
ATOM     26  CB  VAL B   5     -38.860 -11.298  56.081  1.00 23.54           C  
ATOM     27  O   VAL B   5     -36.600 -13.064  54.951  1.00 23.54           O  
ATOM     28  CG1 VAL B   5     -39.301 -10.456  54.886  1.00 23.54           C  
ATOM     29  CG2 VAL B   5     -39.766 -11.039  57.284  1.00 23.54           C  
ATOM     30  N   ALA B   6     -38.116 -13.917  53.651  1.00 23.10           N  
ATOM     31  CA  ALA B   6     -37.379 -14.576  52.575  1.00 23.10           C  
ATOM     32  C   ALA B   6     -36.688 -13.553  51.678  1.00 23.10           C  
ATOM     33  CB  ALA B   6     -38.315 -15.456  51.751  1.00 23.10           C  
ATOM     34  O   ALA B   6     -37.311 -12.585  51.236  1.00 23.10           O  
ATOM     35  N   GLY B   7     -35.347 -13.236  51.973  1.00 23.96           N  
ATOM     36  CA  GLY B   7     -34.362 -12.277  51.499  1.00 23.96           C  
ATOM     37  C   GLY B   7     -34.081 -12.396  50.013  1.00 23.96           C  
ATOM     38  O   GLY B   7     -33.769 -13.481  49.519  1.00 23.96           O  
ATOM     39  N   TRP B   8     -34.928 -11.822  49.113  1.00 24.69           N  
ATOM     40  CA  TRP B   8     -34.840 -11.904  47.659  1.00 24.69           C  
ATOM     41  C   TRP B   8     -33.495 -11.382  47.164  1.00 24.69           C  
ATOM     42  CB  TRP B   8     -35.979 -11.116  47.006  1.00 24.69           C  
ATOM     43  O   TRP B   8     -33.164 -10.212  47.367  1.00 24.69           O  
ATOM     44  CG  TRP B   8     -37.320 -11.777  47.118  1.00 24.69           C  
ATOM     45  CD1 TRP B   8     -38.173 -11.734  48.186  1.00 24.69           C  
ATOM     46  CD2 TRP B   8     -37.960 -12.585  46.126  1.00 24.69           C  
ATOM     47  CE2 TRP B   8     -39.200 -12.999  46.660  1.00 24.69           C  
ATOM     48  CE3 TRP B   8     -37.604 -12.999  44.835  1.00 24.69           C  
ATOM     49  NE1 TRP B   8     -39.306 -12.467  47.916  1.00 24.69           N  
ATOM     50  CH2 TRP B   8     -39.715 -14.199  44.686  1.00 24.69           C  
ATOM     51  CZ2 TRP B   8     -40.087 -13.808  45.946  1.00 24.69           C  
ATOM     52  CZ3 TRP B   8     -38.488 -13.804  44.127  1.00 24.69           C  
ATOM     53  N   GLY B   9     -32.407 -12.129  47.468  1.00 24.36           N  
ATOM     54  CA  GLY B   9     -31.039 -11.761  47.138  1.00 24.36           C  
ATOM     55  C   GLY B   9     -30.841 -11.455  45.666  1.00 24.36           C  
ATOM     56  O   GLY B   9     -31.384 -12.149  44.804  1.00 24.36           O  
ATOM     57  N   VAL B  10     -30.907 -10.146  45.289  1.00 25.23           N  
ATOM     58  CA  VAL B  10     -30.750  -9.550  43.966  1.00 25.23           C  
ATOM     59  C   VAL B  10     -29.445 -10.031  43.335  1.00 25.23           C  
ATOM     60  CB  VAL B  10     -30.772  -8.007  44.033  1.00 25.23           C  
ATOM     61  O   VAL B  10     -28.390  -9.995  43.971  1.00 25.23           O  
ATOM     62  CG1 VAL B  10     -30.782  -7.406  42.628  1.00 25.23           C  
ATOM     63  CG2 VAL B  10     -31.981  -7.525  44.832  1.00 25.23           C  
ATOM     64  N   GLU B  11     -29.523 -11.013  42.445  1.00 25.67           N  
ATOM     65  CA  GLU B  11     -28.458 -11.641  41.668  1.00 25.67           C  
ATOM     66  C   GLU B  11     -27.644 -10.599  40.905  1.00 25.67           C  
ATOM     67  CB  GLU B  11     -29.037 -12.671  40.695  1.00 25.67           C  
ATOM     68  O   GLU B  11     -28.177  -9.893  40.048  1.00 25.67           O  
ATOM     69  CG  GLU B  11     -29.329 -14.022  41.332  1.00 25.67           C  
ATOM     70  CD  GLU B  11     -29.457 -15.148  40.319  1.00 25.67           C  
ATOM     71  OE1 GLU B  11     -29.455 -16.332  40.724  1.00 25.67           O  
ATOM     72  OE2 GLU B  11     -29.558 -14.843  39.109  1.00 25.67           O  
ATOM     73  N   ALA B  12     -26.915  -9.720  41.623  1.00 27.75           N  
ATOM     74  CA  ALA B  12     -26.023  -8.762  40.975  1.00 27.75           C  
ATOM     75  C   ALA B  12     -25.130  -9.452  39.948  1.00 27.75           C  
ATOM     76  CB  ALA B  12     -25.172  -8.039  42.016  1.00 27.75           C  
ATOM     77  O   ALA B  12     -24.458 -10.436  40.263  1.00 27.75           O  
ATOM     78  N   GLU B  13     -25.652  -9.642  38.718  1.00 26.54           N  
ATOM     79  CA  GLU B  13     -24.919 -10.189  37.580  1.00 26.54           C  
ATOM     80  C   GLU B  13     -23.554  -9.523  37.431  1.00 26.54           C  
ATOM     81  CB  GLU B  13     -25.728 -10.027  36.291  1.00 26.54           C  
ATOM     82  O   GLU B  13     -23.449  -8.296  37.469  1.00 26.54           O  
ATOM     83  CG  GLU B  13     -26.778 -11.109  36.083  1.00 26.54           C  
ATOM     84  CD  GLU B  13     -27.452 -11.037  34.722  1.00 26.54           C  
ATOM     85  OE1 GLU B  13     -28.222 -11.962  34.377  1.00 26.54           O  
ATOM     86  OE2 GLU B  13     -27.206 -10.049  33.994  1.00 26.54           O  
ATOM     87  N   GLU B  14     -22.509 -10.133  37.907  1.00 26.92           N  
ATOM     88  CA  GLU B  14     -21.079  -9.840  37.925  1.00 26.92           C  
ATOM     89  C   GLU B  14     -20.560  -9.532  36.523  1.00 26.92           C  
ATOM     90  CB  GLU B  14     -20.298 -11.011  38.529  1.00 26.92           C  
ATOM     91  O   GLU B  14     -20.599 -10.391  35.639  1.00 26.92           O  
ATOM     92  CG  GLU B  14     -20.032 -10.868  40.020  1.00 26.92           C  
ATOM     93  CD  GLU B  14     -19.199 -12.004  40.593  1.00 26.92           C  
ATOM     94  OE1 GLU B  14     -18.860 -11.960  41.797  1.00 26.92           O  
ATOM     95  OE2 GLU B  14     -18.883 -12.944  39.830  1.00 26.92           O  
ATOM     96  N   PHE B  15     -21.013  -8.376  35.914  1.00 28.16           N  
ATOM     97  CA  PHE B  15     -20.339  -7.997  34.678  1.00 28.16           C  
ATOM     98  C   PHE B  15     -18.827  -8.118  34.827  1.00 28.16           C  
ATOM     99  CB  PHE B  15     -20.714  -6.567  34.276  1.00 28.16           C  
ATOM    100  O   PHE B  15     -18.238  -7.525  35.732  1.00 28.16           O  
ATOM    101  CG  PHE B  15     -21.173  -6.438  32.849  1.00 28.16           C  
ATOM    102  CD1 PHE B  15     -20.269  -6.135  31.838  1.00 28.16           C  
ATOM    103  CD2 PHE B  15     -22.509  -6.620  32.517  1.00 28.16           C  
ATOM    104  CE1 PHE B  15     -20.691  -6.016  30.516  1.00 28.16           C  
ATOM    105  CE2 PHE B  15     -22.938  -6.502  31.198  1.00 28.16           C  
ATOM    106  CZ  PHE B  15     -22.028  -6.199  30.199  1.00 28.16           C  
ATOM    107  N   GLU B  16     -18.292  -9.260  34.616  1.00 29.37           N  
ATOM    108  CA  GLU B  16     -16.866  -9.573  34.616  1.00 29.37           C  
ATOM    109  C   GLU B  16     -16.058  -8.468  33.942  1.00 29.37           C  
ATOM    110  CB  GLU B  16     -16.610 -10.912  33.920  1.00 29.37           C  
ATOM    111  O   GLU B  16     -16.445  -7.965  32.885  1.00 29.37           O  
ATOM    112  CG  GLU B  16     -16.302 -12.055  34.877  1.00 29.37           C  
ATOM    113  CD  GLU B  16     -16.094 -13.386  34.174  1.00 29.37           C  
ATOM    114  OE1 GLU B  16     -15.843 -14.403  34.861  1.00 29.37           O  
ATOM    115  OE2 GLU B  16     -16.181 -13.414  32.926  1.00 29.37           O  
ATOM    116  N   ASP B  17     -15.394  -7.588  34.673  1.00 29.84           N  
ATOM    117  CA  ASP B  17     -14.388  -6.609  34.272  1.00 29.84           C  
ATOM    118  C   ASP B  17     -13.533  -7.139  33.124  1.00 29.84           C  
ATOM    119  CB  ASP B  17     -13.500  -6.234  35.460  1.00 29.84           C  
ATOM    120  O   ASP B  17     -13.028  -8.262  33.186  1.00 29.84           O  
ATOM    121  CG  ASP B  17     -13.961  -4.972  36.169  1.00 29.84           C  
ATOM    122  OD1 ASP B  17     -14.684  -4.158  35.557  1.00 29.84           O  
ATOM    123  OD2 ASP B  17     -13.594  -4.790  37.350  1.00 29.84           O  
ATOM    124  N   ALA B  18     -13.866  -6.809  31.864  1.00 36.49           N  
ATOM    125  CA  ALA B  18     -12.976  -7.111  30.746  1.00 36.49           C  
ATOM    126  C   ALA B  18     -11.513  -7.034  31.173  1.00 36.49           C  
ATOM    127  CB  ALA B  18     -13.239  -6.156  29.584  1.00 36.49           C  
ATOM    128  O   ALA B  18     -11.153  -6.230  32.036  1.00 36.49           O  
ATOM    129  N   PRO B  19     -10.762  -8.053  31.134  1.00 35.50           N  
ATOM    130  CA  PRO B  19      -9.349  -7.977  31.512  1.00 35.50           C  
ATOM    131  C   PRO B  19      -8.667  -6.713  30.996  1.00 35.50           C  
ATOM    132  CB  PRO B  19      -8.744  -9.227  30.868  1.00 35.50           C  
ATOM    133  O   PRO B  19      -9.101  -6.138  29.995  1.00 35.50           O  
ATOM    134  CG  PRO B  19      -9.750  -9.657  29.849  1.00 35.50           C  
ATOM    135  CD  PRO B  19     -10.980  -8.811  30.008  1.00 35.50           C  
ATOM    136  N   ASP B  20      -8.365  -5.723  31.831  1.00 40.60           N  
ATOM    137  CA  ASP B  20      -7.485  -4.595  31.542  1.00 40.60           C  
ATOM    138  C   ASP B  20      -6.402  -4.985  30.539  1.00 40.60           C  
ATOM    139  CB  ASP B  20      -6.845  -4.071  32.830  1.00 40.60           C  
ATOM    140  O   ASP B  20      -5.518  -5.785  30.852  1.00 40.60           O  
ATOM    141  CG  ASP B  20      -7.717  -3.064  33.558  1.00 40.60           C  
ATOM    142  OD1 ASP B  20      -8.591  -2.439  32.920  1.00 40.60           O  
ATOM    143  OD2 ASP B  20      -7.526  -2.891  34.781  1.00 40.60           O  
ATOM    144  N   VAL B  21      -6.765  -5.197  29.318  1.00 50.03           N  
ATOM    145  CA  VAL B  21      -5.725  -5.472  28.333  1.00 50.03           C  
ATOM    146  C   VAL B  21      -4.598  -4.450  28.470  1.00 50.03           C  
ATOM    147  CB  VAL B  21      -6.287  -5.455  26.894  1.00 50.03           C  
ATOM    148  O   VAL B  21      -4.846  -3.242  28.485  1.00 50.03           O  
ATOM    149  CG1 VAL B  21      -5.227  -5.914  25.894  1.00 50.03           C  
ATOM    150  CG2 VAL B  21      -7.532  -6.335  26.798  1.00 50.03           C  
ATOM    151  N   GLU B  22      -3.465  -4.833  29.047  1.00 56.67           N  
ATOM    152  CA  GLU B  22      -2.267  -4.006  29.150  1.00 56.67           C  
ATOM    153  C   GLU B  22      -1.909  -3.383  27.804  1.00 56.67           C  
ATOM    154  CB  GLU B  22      -1.089  -4.828  29.679  1.00 56.67           C  
ATOM    155  O   GLU B  22      -1.968  -4.051  26.769  1.00 56.67           O  
ATOM    156  CG  GLU B  22      -1.027  -4.906  31.198  1.00 56.67           C  
ATOM    157  CD  GLU B  22       0.233  -5.586  31.712  1.00 56.67           C  
ATOM    158  OE1 GLU B  22       0.448  -5.611  32.945  1.00 56.67           O  
ATOM    159  OE2 GLU B  22       1.011  -6.096  30.875  1.00 56.67           O  
ATOM    160  N   PRO B  23      -1.769  -2.042  27.802  1.00 66.26           N  
ATOM    161  CA  PRO B  23      -1.359  -1.382  26.560  1.00 66.26           C  
ATOM    162  C   PRO B  23      -0.100  -1.998  25.953  1.00 66.26           C  
ATOM    163  CB  PRO B  23      -1.106   0.063  26.995  1.00 66.26           C  
ATOM    164  O   PRO B  23       0.765  -2.489  26.683  1.00 66.26           O  
ATOM    165  CG  PRO B  23      -1.105   0.018  28.489  1.00 66.26           C  
ATOM    166  CD  PRO B  23      -1.590  -1.334  28.925  1.00 66.26           C  
ATOM    167  N   LEU B  24      -0.117  -2.053  24.663  1.00 83.05           N  
ATOM    168  CA  LEU B  24       1.027  -2.597  23.941  1.00 83.05           C  
ATOM    169  C   LEU B  24       2.203  -1.626  23.974  1.00 83.05           C  
ATOM    170  CB  LEU B  24       0.648  -2.907  22.490  1.00 83.05           C  
ATOM    171  O   LEU B  24       2.015  -0.424  24.178  1.00 83.05           O  
ATOM    172  CG  LEU B  24      -0.394  -4.008  22.283  1.00 83.05           C  
ATOM    173  CD1 LEU B  24      -0.837  -4.050  20.824  1.00 83.05           C  
ATOM    174  CD2 LEU B  24       0.162  -5.360  22.717  1.00 83.05           C  
ATOM    175  N   GLU B  25       3.392  -2.191  23.836  1.00 88.51           N  
ATOM    176  CA  GLU B  25       4.613  -1.390  23.864  1.00 88.51           C  
ATOM    177  C   GLU B  25       4.655  -0.408  22.697  1.00 88.51           C  
ATOM    178  CB  GLU B  25       5.849  -2.292  23.837  1.00 88.51           C  
ATOM    179  O   GLU B  25       4.453  -0.796  21.545  1.00 88.51           O  
ATOM    180  CG  GLU B  25       6.059  -3.086  25.119  1.00 88.51           C  
ATOM    181  CD  GLU B  25       7.379  -3.840  25.148  1.00 88.51           C  
ATOM    182  OE1 GLU B  25       7.766  -4.345  26.226  1.00 88.51           O  
ATOM    183  OE2 GLU B  25       8.031  -3.927  24.084  1.00 88.51           O  
ATOM    184  N   PRO B  26       4.919   0.829  22.958  1.00 92.77           N  
ATOM    185  CA  PRO B  26       4.942   1.856  21.914  1.00 92.77           C  
ATOM    186  C   PRO B  26       6.242   1.855  21.113  1.00 92.77           C  
ATOM    187  CB  PRO B  26       4.785   3.161  22.699  1.00 92.77           C  
ATOM    188  O   PRO B  26       6.902   2.891  21.000  1.00 92.77           O  
ATOM    189  CG  PRO B  26       5.421   2.888  24.024  1.00 92.77           C  
ATOM    190  CD  PRO B  26       5.240   1.433  24.349  1.00 92.77           C  
ATOM    191  N   THR B  27       6.593   0.775  20.556  1.00 95.92           N  
ATOM    192  CA  THR B  27       7.792   0.617  19.739  1.00 95.92           C  
ATOM    193  C   THR B  27       7.512  -0.277  18.535  1.00 95.92           C  
ATOM    194  CB  THR B  27       8.953   0.027  20.560  1.00 95.92           C  
ATOM    195  O   THR B  27       6.434  -0.867  18.430  1.00 95.92           O  
ATOM    196  CG2 THR B  27       9.162   0.806  21.855  1.00 95.92           C  
ATOM    197  OG1 THR B  27       8.660  -1.339  20.879  1.00 95.92           O  
ATOM    198  N   LEU B  28       8.461  -0.321  17.643  1.00 97.66           N  
ATOM    199  CA  LEU B  28       8.332  -1.198  16.485  1.00 97.66           C  
ATOM    200  C   LEU B  28       9.147  -2.473  16.675  1.00 97.66           C  
ATOM    201  CB  LEU B  28       8.781  -0.475  15.212  1.00 97.66           C  
ATOM    202  O   LEU B  28       9.524  -3.125  15.698  1.00 97.66           O  
ATOM    203  CG  LEU B  28       7.847   0.615  14.686  1.00 97.66           C  
ATOM    204  CD1 LEU B  28       8.396   1.204  13.391  1.00 97.66           C  
ATOM    205  CD2 LEU B  28       6.443   0.060  14.474  1.00 97.66           C  
ATOM    206  N   SER B  29       9.464  -2.808  17.886  1.00 95.93           N  
ATOM    207  CA  SER B  29      10.236  -4.012  18.177  1.00 95.93           C  
ATOM    208  C   SER B  29       9.533  -5.259  17.653  1.00 95.93           C  
ATOM    209  CB  SER B  29      10.475  -4.145  19.682  1.00 95.93           C  
ATOM    210  O   SER B  29      10.186  -6.198  17.191  1.00 95.93           O  
ATOM    211  OG  SER B  29      11.244  -3.058  20.167  1.00 95.93           O  
ATOM    212  N   ASN B  30       8.194  -5.278  17.738  1.00 94.51           N  
ATOM    213  CA  ASN B  30       7.420  -6.418  17.258  1.00 94.51           C  
ATOM    214  C   ASN B  30       7.645  -6.661  15.768  1.00 94.51           C  
ATOM    215  CB  ASN B  30       5.931  -6.215  17.544  1.00 94.51           C  
ATOM    216  O   ASN B  30       7.683  -7.808  15.321  1.00 94.51           O  
ATOM    217  CG  ASN B  30       5.364  -4.993  16.849  1.00 94.51           C  
ATOM    218  ND2 ASN B  30       4.270  -5.180  16.119  1.00 94.51           N  
ATOM    219  OD1 ASN B  30       5.905  -3.891  16.966  1.00 94.51           O  
ATOM    220  N   ILE B  31       7.866  -5.587  15.027  1.00 96.59           N  
ATOM    221  CA  ILE B  31       8.087  -5.685  13.589  1.00 96.59           C  
ATOM    222  C   ILE B  31       9.515  -6.153  13.317  1.00 96.59           C  
ATOM    223  CB  ILE B  31       7.822  -4.336  12.883  1.00 96.59           C  
ATOM    224  O   ILE B  31       9.738  -7.027  12.476  1.00 96.59           O  
ATOM    225  CG1 ILE B  31       6.354  -3.926  13.049  1.00 96.59           C  
ATOM    226  CG2 ILE B  31       8.205  -4.416  11.403  1.00 96.59           C  
ATOM    227  CD1 ILE B  31       5.367  -4.878  12.386  1.00 96.59           C  
ATOM    228  N   ILE B  32      10.452  -5.628  14.049  1.00 96.79           N  
ATOM    229  CA  ILE B  32      11.864  -5.953  13.876  1.00 96.79           C  
ATOM    230  C   ILE B  32      12.106  -7.415  14.246  1.00 96.79           C  
ATOM    231  CB  ILE B  32      12.765  -5.029  14.725  1.00 96.79           C  
ATOM    232  O   ILE B  32      12.885  -8.108  13.587  1.00 96.79           O  
ATOM    233  CG1 ILE B  32      12.578  -3.567  14.303  1.00 96.79           C  
ATOM    234  CG2 ILE B  32      14.233  -5.450  14.608  1.00 96.79           C  
ATOM    235  CD1 ILE B  32      13.026  -3.272  12.878  1.00 96.79           C  
ATOM    236  N   GLU B  33      11.412  -7.939  15.183  1.00 93.34           N  
ATOM    237  CA  GLU B  33      11.634  -9.280  15.716  1.00 93.34           C  
ATOM    238  C   GLU B  33      10.889 -10.330  14.896  1.00 93.34           C  
ATOM    239  CB  GLU B  33      11.202  -9.354  17.183  1.00 93.34           C  
ATOM    240  O   GLU B  33      11.238 -11.512  14.928  1.00 93.34           O  
ATOM    241  CG  GLU B  33      12.082  -8.546  18.125  1.00 93.34           C  
ATOM    242  CD  GLU B  33      11.532  -8.466  19.540  1.00 93.34           C  
ATOM    243  OE1 GLU B  33      12.149  -7.790  20.394  1.00 93.34           O  
ATOM    244  OE2 GLU B  33      10.475  -9.085  19.797  1.00 93.34           O  
ATOM    245  N   GLN B  34       9.915  -9.942  14.132  1.00 94.31           N  
ATOM    246  CA  GLN B  34       9.165 -10.882  13.304  1.00 94.31           C  
ATOM    247  C   GLN B  34       9.901 -11.173  12.000  1.00 94.31           C  
ATOM    248  CB  GLN B  34       7.766 -10.340  13.009  1.00 94.31           C  
ATOM    249  O   GLN B  34       9.658 -10.518  10.984  1.00 94.31           O  
ATOM    250  CG  GLN B  34       6.833 -11.361  12.373  1.00 94.31           C  
ATOM    251  CD  GLN B  34       5.433 -10.819  12.151  1.00 94.31           C  
ATOM    252  NE2 GLN B  34       4.675 -11.474  11.278  1.00 94.31           N  
ATOM    253  OE1 GLN B  34       5.036  -9.821  12.760  1.00 94.31           O  
ATOM    254  N   ARG B  35      10.629 -12.256  11.938  1.00 91.70           N  
ATOM    255  CA  ARG B  35      11.526 -12.551  10.826  1.00 91.70           C  
ATOM    256  C   ARG B  35      10.760 -13.142   9.647  1.00 91.70           C  
ATOM    257  CB  ARG B  35      12.631 -13.513  11.268  1.00 91.70           C  
ATOM    258  O   ARG B  35      11.286 -13.218   8.534  1.00 91.70           O  
ATOM    259  CG  ARG B  35      13.645 -12.893  12.216  1.00 91.70           C  
ATOM    260  CD  ARG B  35      14.956 -13.667  12.225  1.00 91.70           C  
ATOM    261  NE  ARG B  35      15.970 -13.001  13.038  1.00 91.70           N  
ATOM    262  NH1 ARG B  35      17.613 -14.578  12.649  1.00 91.70           N  
ATOM    263  NH2 ARG B  35      18.050 -12.763  13.980  1.00 91.70           N  
ATOM    264  CZ  ARG B  35      17.209 -13.449  13.220  1.00 91.70           C  
ATOM    265  N   SER B  36       9.534 -13.469   9.859  1.00 91.08           N  
ATOM    266  CA  SER B  36       8.703 -14.038   8.803  1.00 91.08           C  
ATOM    267  C   SER B  36       8.209 -12.958   7.846  1.00 91.08           C  
ATOM    268  CB  SER B  36       7.510 -14.785   9.402  1.00 91.08           C  
ATOM    269  O   SER B  36       7.791 -13.259   6.725  1.00 91.08           O  
ATOM    270  OG  SER B  36       6.700 -13.907  10.164  1.00 91.08           O  
ATOM    271  N   LEU B  37       8.314 -11.718   8.240  1.00 94.71           N  
ATOM    272  CA  LEU B  37       7.816 -10.621   7.417  1.00 94.71           C  
ATOM    273  C   LEU B  37       8.681 -10.439   6.174  1.00 94.71           C  
ATOM    274  CB  LEU B  37       7.779  -9.320   8.223  1.00 94.71           C  
ATOM    275  O   LEU B  37       9.906 -10.333   6.275  1.00 94.71           O  
ATOM    276  CG  LEU B  37       6.636  -9.178   9.228  1.00 94.71           C  
ATOM    277  CD1 LEU B  37       6.854  -7.952  10.109  1.00 94.71           C  
ATOM    278  CD2 LEU B  37       5.296  -9.092   8.506  1.00 94.71           C  
ATOM    279  N   LYS B  38       8.017 -10.364   5.065  1.00 89.37           N  
ATOM    280  CA  LYS B  38       8.725 -10.173   3.803  1.00 89.37           C  
ATOM    281  C   LYS B  38       8.431  -8.798   3.210  1.00 89.37           C  
ATOM    282  CB  LYS B  38       8.346 -11.266   2.803  1.00 89.37           C  
ATOM    283  O   LYS B  38       9.302  -8.184   2.590  1.00 89.37           O  
ATOM    284  CG  LYS B  38       8.993 -12.614   3.084  1.00 89.37           C  
ATOM    285  CD  LYS B  38       8.759 -13.596   1.943  1.00 89.37           C  
ATOM    286  CE  LYS B  38       9.377 -14.956   2.238  1.00 89.37           C  
ATOM    287  NZ  LYS B  38       9.154 -15.920   1.120  1.00 89.37           N  
ATOM    288  N   TRP B  39       7.137  -8.290   3.412  1.00 89.81           N  
ATOM    289  CA  TRP B  39       6.686  -7.031   2.827  1.00 89.81           C  
ATOM    290  C   TRP B  39       6.162  -6.087   3.905  1.00 89.81           C  
ATOM    291  CB  TRP B  39       5.598  -7.283   1.779  1.00 89.81           C  
ATOM    292  O   TRP B  39       5.198  -6.408   4.604  1.00 89.81           O  
ATOM    293  CG  TRP B  39       5.885  -8.441   0.871  1.00 89.81           C  
ATOM    294  CD1 TRP B  39       5.450  -9.729   1.016  1.00 89.81           C  
ATOM    295  CD2 TRP B  39       6.675  -8.416  -0.321  1.00 89.81           C  
ATOM    296  CE2 TRP B  39       6.677  -9.725  -0.850  1.00 89.81           C  
ATOM    297  CE3 TRP B  39       7.383  -7.411  -0.995  1.00 89.81           C  
ATOM    298  NE1 TRP B  39       5.923 -10.507  -0.016  1.00 89.81           N  
ATOM    299  CH2 TRP B  39       8.043  -9.055  -2.663  1.00 89.81           C  
ATOM    300  CZ2 TRP B  39       7.359 -10.056  -2.023  1.00 89.81           C  
ATOM    301  CZ3 TRP B  39       8.061  -7.743  -2.163  1.00 89.81           C  
ATOM    302  N   ILE B  40       6.803  -4.915   4.007  1.00 94.52           N  
ATOM    303  CA  ILE B  40       6.347  -3.921   4.972  1.00 94.52           C  
ATOM    304  C   ILE B  40       6.015  -2.616   4.251  1.00 94.52           C  
ATOM    305  CB  ILE B  40       7.405  -3.672   6.070  1.00 94.52           C  
ATOM    306  O   ILE B  40       6.882  -2.016   3.610  1.00 94.52           O  
ATOM    307  CG1 ILE B  40       7.781  -4.990   6.758  1.00 94.52           C  
ATOM    308  CG2 ILE B  40       6.897  -2.648   7.089  1.00 94.52           C  
ATOM    309  CD1 ILE B  40       8.950  -4.872   7.726  1.00 94.52           C  
ATOM    310  N   PHE B  41       4.798  -2.242   4.389  1.00 91.47           N  
ATOM    311  CA  PHE B  41       4.360  -0.997   3.768  1.00 91.47           C  
ATOM    312  C   PHE B  41       4.268   0.120   4.801  1.00 91.47           C  
ATOM    313  CB  PHE B  41       3.006  -1.186   3.078  1.00 91.47           C  
ATOM    314  O   PHE B  41       3.761  -0.089   5.905  1.00 91.47           O  
ATOM    315  CG  PHE B  41       3.056  -2.102   1.885  1.00 91.47           C  
ATOM    316  CD1 PHE B  41       3.216  -1.589   0.603  1.00 91.47           C  
ATOM    317  CD2 PHE B  41       2.943  -3.477   2.045  1.00 91.47           C  
ATOM    318  CE1 PHE B  41       3.262  -2.434  -0.503  1.00 91.47           C  
ATOM    319  CE2 PHE B  41       2.988  -4.328   0.944  1.00 91.47           C  
ATOM    320  CZ  PHE B  41       3.147  -3.804  -0.329  1.00 91.47           C  
ATOM    321  N   VAL B  42       4.801   1.202   4.396  1.00 94.15           N  
ATOM    322  CA  VAL B  42       4.692   2.397   5.226  1.00 94.15           C  
ATOM    323  C   VAL B  42       3.922   3.480   4.475  1.00 94.15           C  
ATOM    324  CB  VAL B  42       6.083   2.925   5.645  1.00 94.15           C  
ATOM    325  O   VAL B  42       4.322   3.891   3.383  1.00 94.15           O  
ATOM    326  CG1 VAL B  42       5.946   4.141   6.558  1.00 94.15           C  
ATOM    327  CG2 VAL B  42       6.886   1.823   6.334  1.00 94.15           C  
ATOM    328  N   GLY B  43       2.859   3.929   5.157  1.00 89.23           N  
ATOM    329  CA  GLY B  43       2.037   4.899   4.451  1.00 89.23           C  
ATOM    330  C   GLY B  43       1.371   5.901   5.375  1.00 89.23           C  
ATOM    331  O   GLY B  43       1.358   5.716   6.594  1.00 89.23           O  
ATOM    332  N   GLY B  44       0.903   7.033   4.842  1.00 84.22           N  
ATOM    333  CA  GLY B  44       0.201   8.107   5.526  1.00 84.22           C  
ATOM    334  C   GLY B  44      -0.027   9.324   4.649  1.00 84.22           C  
ATOM    335  O   GLY B  44       0.345   9.327   3.474  1.00 84.22           O  
ATOM    336  N   LYS B  45      -0.692  10.346   5.201  1.00 76.82           N  
ATOM    337  CA  LYS B  45      -0.935  11.575   4.451  1.00 76.82           C  
ATOM    338  C   LYS B  45       0.376  12.272   4.098  1.00 76.82           C  
ATOM    339  CB  LYS B  45      -1.834  12.521   5.248  1.00 76.82           C  
ATOM    340  O   LYS B  45       1.435  11.913   4.617  1.00 76.82           O  
ATOM    341  CG  LYS B  45      -2.528  13.576   4.400  1.00 76.82           C  
ATOM    342  CD  LYS B  45      -3.448  14.453   5.240  1.00 76.82           C  
ATOM    343  CE  LYS B  45      -4.159  15.496   4.389  1.00 76.82           C  
ATOM    344  NZ  LYS B  45      -4.919  16.471   5.228  1.00 76.82           N  
ATOM    345  N   GLY B  46       0.342  13.101   3.113  1.00 77.60           N  
ATOM    346  CA  GLY B  46       1.513  13.855   2.694  1.00 77.60           C  
ATOM    347  C   GLY B  46       2.092  14.720   3.797  1.00 77.60           C  
ATOM    348  O   GLY B  46       1.350  15.338   4.562  1.00 77.60           O  
ATOM    349  N   GLY B  47       3.401  14.650   3.992  1.00 81.08           N  
ATOM    350  CA  GLY B  47       4.117  15.542   4.891  1.00 81.08           C  
ATOM    351  C   GLY B  47       4.143  15.050   6.325  1.00 81.08           C  
ATOM    352  O   GLY B  47       4.526  15.789   7.234  1.00 81.08           O  
ATOM    353  N   VAL B  48       3.795  13.898   6.609  1.00 89.79           N  
ATOM    354  CA  VAL B  48       3.706  13.396   7.976  1.00 89.79           C  
ATOM    355  C   VAL B  48       5.031  12.750   8.377  1.00 89.79           C  
ATOM    356  CB  VAL B  48       2.550  12.383   8.134  1.00 89.79           C  
ATOM    357  O   VAL B  48       5.237  12.414   9.545  1.00 89.79           O  
ATOM    358  CG1 VAL B  48       1.199  13.074   7.961  1.00 89.79           C  
ATOM    359  CG2 VAL B  48       2.702  11.240   7.132  1.00 89.79           C  
ATOM    360  N   GLY B  49       6.000  12.601   7.457  1.00 90.83           N  
ATOM    361  CA  GLY B  49       7.321  12.052   7.718  1.00 90.83           C  
ATOM    362  C   GLY B  49       7.432  10.577   7.381  1.00 90.83           C  
ATOM    363  O   GLY B  49       8.138   9.830   8.061  1.00 90.83           O  
ATOM    364  N   LYS B  50       6.714  10.077   6.376  1.00 92.81           N  
ATOM    365  CA  LYS B  50       6.678   8.683   5.945  1.00 92.81           C  
ATOM    366  C   LYS B  50       8.061   8.205   5.513  1.00 92.81           C  
ATOM    367  CB  LYS B  50       5.679   8.500   4.801  1.00 92.81           C  
ATOM    368  O   LYS B  50       8.539   7.168   5.977  1.00 92.81           O  
ATOM    369  CG  LYS B  50       4.240   8.823   5.178  1.00 92.81           C  
ATOM    370  CD  LYS B  50       3.282   8.522   4.034  1.00 92.81           C  
ATOM    371  CE  LYS B  50       3.596   9.362   2.804  1.00 92.81           C  
ATOM    372  NZ  LYS B  50       3.201  10.790   2.993  1.00 92.81           N  
ATOM    373  N   THR B  51       8.713   9.019   4.657  1.00 92.30           N  
ATOM    374  CA  THR B  51      10.001   8.637   4.087  1.00 92.30           C  
ATOM    375  C   THR B  51      11.061   8.521   5.178  1.00 92.30           C  
ATOM    376  CB  THR B  51      10.464   9.650   3.024  1.00 92.30           C  
ATOM    377  O   THR B  51      11.823   7.552   5.210  1.00 92.30           O  
ATOM    378  CG2 THR B  51      11.776   9.212   2.382  1.00 92.30           C  
ATOM    379  OG1 THR B  51       9.460   9.758   2.007  1.00 92.30           O  
ATOM    380  N   THR B  52      11.078   9.497   6.066  1.00 93.87           N  
ATOM    381  CA  THR B  52      12.024   9.450   7.175  1.00 93.87           C  
ATOM    382  C   THR B  52      11.788   8.213   8.036  1.00 93.87           C  
ATOM    383  CB  THR B  52      11.924  10.714   8.048  1.00 93.87           C  
ATOM    384  O   THR B  52      12.736   7.521   8.412  1.00 93.87           O  
ATOM    385  CG2 THR B  52      12.944  10.682   9.182  1.00 93.87           C  
ATOM    386  OG1 THR B  52      12.165  11.870   7.236  1.00 93.87           O  
ATOM    387  N   CYS B  53      10.537   7.948   8.309  1.00 96.73           N  
ATOM    388  CA  CYS B  53      10.186   6.793   9.128  1.00 96.73           C  
ATOM    389  C   CYS B  53      10.495   5.492   8.398  1.00 96.73           C  
ATOM    390  CB  CYS B  53       8.706   6.836   9.509  1.00 96.73           C  
ATOM    391  O   CYS B  53      10.986   4.537   9.003  1.00 96.73           O  
ATOM    392  SG  CYS B  53       8.289   8.161  10.663  1.00 96.73           S  
ATOM    393  N   SER B  54      10.250   5.378   7.091  1.00 96.56           N  
ATOM    394  CA  SER B  54      10.554   4.198   6.289  1.00 96.56           C  
ATOM    395  C   SER B  54      12.055   3.927   6.253  1.00 96.56           C  
ATOM    396  CB  SER B  54      10.024   4.366   4.865  1.00 96.56           C  
ATOM    397  O   SER B  54      12.489   2.786   6.428  1.00 96.56           O  
ATOM    398  OG  SER B  54       8.620   4.560   4.871  1.00 96.56           O  
ATOM    399  N   CYS B  55      12.818   4.984   6.028  1.00 97.43           N  
ATOM    400  CA  CYS B  55      14.271   4.856   6.013  1.00 97.43           C  
ATOM    401  C   CYS B  55      14.792   4.401   7.372  1.00 97.43           C  
ATOM    402  CB  CYS B  55      14.923   6.183   5.626  1.00 97.43           C  
ATOM    403  O   CYS B  55      15.656   3.526   7.448  1.00 97.43           O  
ATOM    404  SG  CYS B  55      14.634   6.661   3.908  1.00 97.43           S  
ATOM    405  N   SER B  56      14.229   4.966   8.417  1.00 98.00           N  
ATOM    406  CA  SER B  56      14.631   4.600   9.771  1.00 98.00           C  
ATOM    407  C   SER B  56      14.301   3.142  10.071  1.00 98.00           C  
ATOM    408  CB  SER B  56      13.951   5.507  10.797  1.00 98.00           C  
ATOM    409  O   SER B  56      15.098   2.434  10.688  1.00 98.00           O  
ATOM    410  OG  SER B  56      14.365   6.852  10.633  1.00 98.00           O  
ATOM    411  N   LEU B  57      13.144   2.738   9.610  1.00 98.37           N  
ATOM    412  CA  LEU B  57      12.748   1.344   9.777  1.00 98.37           C  
ATOM    413  C   LEU B  57      13.708   0.414   9.042  1.00 98.37           C  
ATOM    414  CB  LEU B  57      11.321   1.127   9.270  1.00 98.37           C  
ATOM    415  O   LEU B  57      14.152  -0.593   9.598  1.00 98.37           O  
ATOM    416  CG  LEU B  57      10.794  -0.309   9.318  1.00 98.37           C  
ATOM    417  CD1 LEU B  57      10.746  -0.807  10.758  1.00 98.37           C  
ATOM    418  CD2 LEU B  57       9.417  -0.395   8.670  1.00 98.37           C  
ATOM    419  N   ALA B  58      14.057   0.750   7.808  1.00 97.93           N  
ATOM    420  CA  ALA B  58      14.976  -0.049   7.001  1.00 97.93           C  
ATOM    421  C   ALA B  58      16.335  -0.176   7.682  1.00 97.93           C  
ATOM    422  CB  ALA B  58      15.135   0.565   5.612  1.00 97.93           C  
ATOM    423  O   ALA B  58      16.941  -1.251   7.677  1.00 97.93           O  
ATOM    424  N   VAL B  59      16.801   0.902   8.301  1.00 97.78           N  
ATOM    425  CA  VAL B  59      18.071   0.912   9.019  1.00 97.78           C  
ATOM    426  C   VAL B  59      18.007  -0.061  10.194  1.00 97.78           C  
ATOM    427  CB  VAL B  59      18.429   2.329   9.519  1.00 97.78           C  
ATOM    428  O   VAL B  59      18.918  -0.869  10.389  1.00 97.78           O  
ATOM    429  CG1 VAL B  59      19.574   2.272  10.529  1.00 97.78           C  
ATOM    430  CG2 VAL B  59      18.796   3.232   8.342  1.00 97.78           C  
ATOM    431  N   GLN B  60      16.969  -0.070  10.917  1.00 97.91           N  
ATOM    432  CA  GLN B  60      16.822  -0.957  12.067  1.00 97.91           C  
ATOM    433  C   GLN B  60      16.719  -2.414  11.627  1.00 97.91           C  
ATOM    434  CB  GLN B  60      15.595  -0.569  12.892  1.00 97.91           C  
ATOM    435  O   GLN B  60      17.281  -3.303  12.270  1.00 97.91           O  
ATOM    436  CG  GLN B  60      15.770   0.718  13.687  1.00 97.91           C  
ATOM    437  CD  GLN B  60      16.873   0.622  14.724  1.00 97.91           C  
ATOM    438  NE2 GLN B  60      17.378   1.770  15.162  1.00 97.91           N  
ATOM    439  OE1 GLN B  60      17.268  -0.476  15.129  1.00 97.91           O  
ATOM    440  N   LEU B  61      16.031  -2.649  10.517  1.00 97.84           N  
ATOM    441  CA  LEU B  61      15.893  -4.004   9.993  1.00 97.84           C  
ATOM    442  C   LEU B  61      17.238  -4.541   9.515  1.00 97.84           C  
ATOM    443  CB  LEU B  61      14.881  -4.034   8.844  1.00 97.84           C  
ATOM    444  O   LEU B  61      17.510  -5.738   9.633  1.00 97.84           O  
ATOM    445  CG  LEU B  61      13.405  -3.981   9.240  1.00 97.84           C  
ATOM    446  CD1 LEU B  61      12.540  -3.674   8.021  1.00 97.84           C  
ATOM    447  CD2 LEU B  61      12.977  -5.293   9.888  1.00 97.84           C  
ATOM    448  N   SER B  62      18.084  -3.628   8.963  1.00 95.55           N  
ATOM    449  CA  SER B  62      19.382  -4.024   8.428  1.00 95.55           C  
ATOM    450  C   SER B  62      20.294  -4.557   9.527  1.00 95.55           C  
ATOM    451  CB  SER B  62      20.054  -2.844   7.724  1.00 95.55           C  
ATOM    452  O   SER B  62      21.273  -5.252   9.246  1.00 95.55           O  
ATOM    453  OG  SER B  62      20.522  -1.895   8.667  1.00 95.55           O  
ATOM    454  N   LYS B  63      20.000  -4.268  10.763  1.00 95.50           N  
ATOM    455  CA  LYS B  63      20.794  -4.741  11.894  1.00 95.50           C  
ATOM    456  C   LYS B  63      20.528  -6.217  12.173  1.00 95.50           C  
ATOM    457  CB  LYS B  63      20.497  -3.910  13.143  1.00 95.50           C  
ATOM    458  O   LYS B  63      21.379  -6.911  12.733  1.00 95.50           O  
ATOM    459  CG  LYS B  63      20.942  -2.459  13.042  1.00 95.50           C  
ATOM    460  CD  LYS B  63      20.605  -1.681  14.307  1.00 95.50           C  
ATOM    461  CE  LYS B  63      21.022  -0.220  14.195  1.00 95.50           C  
ATOM    462  NZ  LYS B  63      20.646   0.558  15.413  1.00 95.50           N  
ATOM    463  N   GLY B  64      19.469  -6.736  11.706  1.00 93.56           N  
ATOM    464  CA  GLY B  64      19.112  -8.102  12.055  1.00 93.56           C  
ATOM    465  C   GLY B  64      18.777  -8.959  10.849  1.00 93.56           C  
ATOM    466  O   GLY B  64      18.672 -10.182  10.960  1.00 93.56           O  
ATOM    467  N   ARG B  65      18.616  -8.382   9.729  1.00 93.47           N  
ATOM    468  CA  ARG B  65      18.208  -9.132   8.545  1.00 93.47           C  
ATOM    469  C   ARG B  65      19.372  -9.293   7.572  1.00 93.47           C  
ATOM    470  CB  ARG B  65      17.035  -8.439   7.848  1.00 93.47           C  
ATOM    471  O   ARG B  65      20.308  -8.491   7.578  1.00 93.47           O  
ATOM    472  CG  ARG B  65      15.765  -8.389   8.682  1.00 93.47           C  
ATOM    473  CD  ARG B  65      15.055  -9.736   8.710  1.00 93.47           C  
ATOM    474  NE  ARG B  65      13.637  -9.590   9.025  1.00 93.47           N  
ATOM    475  NH1 ARG B  65      13.190 -11.857   9.015  1.00 93.47           N  
ATOM    476  NH2 ARG B  65      11.514 -10.356   9.451  1.00 93.47           N  
ATOM    477  CZ  ARG B  65      12.784 -10.601   9.163  1.00 93.47           C  
ATOM    478  N   GLU B  66      19.381 -10.352   6.757  1.00 86.34           N  
ATOM    479  CA  GLU B  66      20.461 -10.684   5.832  1.00 86.34           C  
ATOM    480  C   GLU B  66      20.535  -9.678   4.686  1.00 86.34           C  
ATOM    481  CB  GLU B  66      20.278 -12.099   5.278  1.00 86.34           C  
ATOM    482  O   GLU B  66      21.625  -9.264   4.287  1.00 86.34           O  
ATOM    483  CG  GLU B  66      20.478 -13.196   6.314  1.00 86.34           C  
ATOM    484  CD  GLU B  66      20.319 -14.596   5.744  1.00 86.34           C  
ATOM    485  OE1 GLU B  66      20.505 -15.582   6.493  1.00 86.34           O  
ATOM    486  OE2 GLU B  66      20.007 -14.709   4.537  1.00 86.34           O  
ATOM    487  N   SER B  67      19.424  -9.327   4.154  1.00 88.10           N  
ATOM    488  CA  SER B  67      19.357  -8.390   3.037  1.00 88.10           C  
ATOM    489  C   SER B  67      18.060  -7.589   3.065  1.00 88.10           C  
ATOM    490  CB  SER B  67      19.478  -9.134   1.706  1.00 88.10           C  
ATOM    491  O   SER B  67      16.970  -8.158   2.981  1.00 88.10           O  
ATOM    492  OG  SER B  67      18.321  -9.915   1.460  1.00 88.10           O  
ATOM    493  N   VAL B  68      18.237  -6.247   3.124  1.00 95.45           N  
ATOM    494  CA  VAL B  68      17.083  -5.363   3.252  1.00 95.45           C  
ATOM    495  C   VAL B  68      17.012  -4.429   2.046  1.00 95.45           C  
ATOM    496  CB  VAL B  68      17.138  -4.543   4.560  1.00 95.45           C  
ATOM    497  O   VAL B  68      18.022  -3.847   1.643  1.00 95.45           O  
ATOM    498  CG1 VAL B  68      15.922  -3.625   4.673  1.00 95.45           C  
ATOM    499  CG2 VAL B  68      17.225  -5.472   5.769  1.00 95.45           C  
ATOM    500  N   LEU B  69      15.813  -4.340   1.422  1.00 93.16           N  
ATOM    501  CA  LEU B  69      15.595  -3.431   0.302  1.00 93.16           C  
ATOM    502  C   LEU B  69      14.499  -2.422   0.625  1.00 93.16           C  
ATOM    503  CB  LEU B  69      15.226  -4.216  -0.960  1.00 93.16           C  
ATOM    504  O   LEU B  69      13.414  -2.799   1.074  1.00 93.16           O  
ATOM    505  CG  LEU B  69      14.860  -3.386  -2.192  1.00 93.16           C  
ATOM    506  CD1 LEU B  69      16.079  -2.621  -2.697  1.00 93.16           C  
ATOM    507  CD2 LEU B  69      14.290  -4.279  -3.288  1.00 93.16           C  
ATOM    508  N   ILE B  70      14.769  -1.090   0.487  1.00 94.95           N  
ATOM    509  CA  ILE B  70      13.747  -0.056   0.615  1.00 94.95           C  
ATOM    510  C   ILE B  70      13.411   0.511  -0.762  1.00 94.95           C  
ATOM    511  CB  ILE B  70      14.204   1.075   1.564  1.00 94.95           C  
ATOM    512  O   ILE B  70      14.309   0.823  -1.548  1.00 94.95           O  
ATOM    513  CG1 ILE B  70      13.088   2.112   1.734  1.00 94.95           C  
ATOM    514  CG2 ILE B  70      15.487   1.731   1.045  1.00 94.95           C  
ATOM    515  CD1 ILE B  70      13.312   3.078   2.890  1.00 94.95           C  
ATOM    516  N   ILE B  71      12.072   0.574  -1.030  1.00 89.17           N  
ATOM    517  CA  ILE B  71      11.605   1.061  -2.323  1.00 89.17           C  
ATOM    518  C   ILE B  71      10.686   2.264  -2.121  1.00 89.17           C  
ATOM    519  CB  ILE B  71      10.872  -0.046  -3.113  1.00 89.17           C  
ATOM    520  O   ILE B  71       9.769   2.220  -1.297  1.00 89.17           O  
ATOM    521  CG1 ILE B  71      11.793  -1.255  -3.317  1.00 89.17           C  
ATOM    522  CG2 ILE B  71      10.369   0.492  -4.456  1.00 89.17           C  
ATOM    523  CD1 ILE B  71      11.095  -2.472  -3.910  1.00 89.17           C  
ATOM    524  N   SER B  72      10.980   3.250  -2.819  1.00 88.12           N  
ATOM    525  CA  SER B  72      10.073   4.393  -2.800  1.00 88.12           C  
ATOM    526  C   SER B  72       9.257   4.473  -4.085  1.00 88.12           C  
ATOM    527  CB  SER B  72      10.854   5.693  -2.600  1.00 88.12           C  
ATOM    528  O   SER B  72       9.805   4.354  -5.183  1.00 88.12           O  
ATOM    529  OG  SER B  72       9.984   6.812  -2.633  1.00 88.12           O  
ATOM    530  N   THR B  73       7.985   4.651  -3.878  1.00 77.22           N  
ATOM    531  CA  THR B  73       7.101   4.793  -5.029  1.00 77.22           C  
ATOM    532  C   THR B  73       6.625   6.236  -5.170  1.00 77.22           C  
ATOM    533  CB  THR B  73       5.883   3.857  -4.918  1.00 77.22           C  
ATOM    534  O   THR B  73       5.717   6.522  -5.954  1.00 77.22           O  
ATOM    535  CG2 THR B  73       6.316   2.395  -4.871  1.00 77.22           C  
ATOM    536  OG1 THR B  73       5.156   4.168  -3.723  1.00 77.22           O  
ATOM    537  N   ASP B  74       7.262   7.092  -4.408  1.00 72.52           N  
ATOM    538  CA  ASP B  74       6.977   8.522  -4.470  1.00 72.52           C  
ATOM    539  C   ASP B  74       7.774   9.193  -5.587  1.00 72.52           C  
ATOM    540  CB  ASP B  74       7.288   9.190  -3.128  1.00 72.52           C  
ATOM    541  O   ASP B  74       8.983   8.985  -5.705  1.00 72.52           O  
ATOM    542  CG  ASP B  74       6.737  10.601  -3.026  1.00 72.52           C  
ATOM    543  OD1 ASP B  74       6.345  11.180  -4.063  1.00 72.52           O  
ATOM    544  OD2 ASP B  74       6.695  11.141  -1.899  1.00 72.52           O  
ATOM    545  N   PRO B  75       7.153   9.947  -6.470  1.00 65.84           N  
ATOM    546  CA  PRO B  75       7.836  10.585  -7.597  1.00 65.84           C  
ATOM    547  C   PRO B  75       8.889  11.598  -7.152  1.00 65.84           C  
ATOM    548  CB  PRO B  75       6.699  11.277  -8.353  1.00 65.84           C  
ATOM    549  O   PRO B  75       9.768  11.966  -7.936  1.00 65.84           O  
ATOM    550  CG  PRO B  75       5.543  11.258  -7.405  1.00 65.84           C  
ATOM    551  CD  PRO B  75       5.849  10.288  -6.300  1.00 65.84           C  
ATOM    552  N   ALA B  76       8.926  12.044  -5.887  1.00 69.34           N  
ATOM    553  CA  ALA B  76       9.778  13.125  -5.399  1.00 69.34           C  
ATOM    554  C   ALA B  76      11.129  12.591  -4.931  1.00 69.34           C  
ATOM    555  CB  ALA B  76       9.086  13.877  -4.265  1.00 69.34           C  
ATOM    556  O   ALA B  76      11.970  13.351  -4.446  1.00 69.34           O  
ATOM    557  N   HIS B  77      11.700  11.318  -5.301  1.00 70.05           N  
ATOM    558  CA  HIS B  77      12.977  10.711  -4.943  1.00 70.05           C  
ATOM    559  C   HIS B  77      13.351  11.027  -3.499  1.00 70.05           C  
ATOM    560  CB  HIS B  77      14.081  11.189  -5.888  1.00 70.05           C  
ATOM    561  O   HIS B  77      14.487  11.416  -3.218  1.00 70.05           O  
ATOM    562  CG  HIS B  77      13.796  10.915  -7.331  1.00 70.05           C  
ATOM    563  CD2 HIS B  77      13.462  11.747  -8.345  1.00 70.05           C  
ATOM    564  ND1 HIS B  77      13.838   9.647  -7.869  1.00 70.05           N  
ATOM    565  CE1 HIS B  77      13.543   9.712  -9.157  1.00 70.05           C  
ATOM    566  NE2 HIS B  77      13.310  10.975  -9.470  1.00 70.05           N  
ATOM    567  N   ASN B  78      12.533  10.876  -2.570  1.00 83.00           N  
ATOM    568  CA  ASN B  78      12.664  11.292  -1.178  1.00 83.00           C  
ATOM    569  C   ASN B  78      13.650  10.407  -0.419  1.00 83.00           C  
ATOM    570  CB  ASN B  78      11.300  11.283  -0.484  1.00 83.00           C  
ATOM    571  O   ASN B  78      14.291  10.859   0.531  1.00 83.00           O  
ATOM    572  CG  ASN B  78      10.367  12.353  -1.018  1.00 83.00           C  
ATOM    573  ND2 ASN B  78       9.071  12.173  -0.796  1.00 83.00           N  
ATOM    574  OD1 ASN B  78      10.809  13.332  -1.625  1.00 83.00           O  
ATOM    575  N   ILE B  79      13.954   9.220  -0.897  1.00 92.28           N  
ATOM    576  CA  ILE B  79      14.905   8.351  -0.212  1.00 92.28           C  
ATOM    577  C   ILE B  79      16.327   8.853  -0.450  1.00 92.28           C  
ATOM    578  CB  ILE B  79      14.768   6.885  -0.680  1.00 92.28           C  
ATOM    579  O   ILE B  79      17.153   8.854   0.466  1.00 92.28           O  
ATOM    580  CG1 ILE B  79      13.411   6.313  -0.256  1.00 92.28           C  
ATOM    581  CG2 ILE B  79      15.917   6.034  -0.130  1.00 92.28           C  
ATOM    582  CD1 ILE B  79      13.153   4.897  -0.753  1.00 92.28           C  
ATOM    583  N   SER B  80      16.584   9.337  -1.702  1.00 90.55           N  
ATOM    584  CA  SER B  80      17.881   9.921  -2.028  1.00 90.55           C  
ATOM    585  C   SER B  80      18.190  11.116  -1.132  1.00 90.55           C  
ATOM    586  CB  SER B  80      17.922  10.351  -3.495  1.00 90.55           C  
ATOM    587  O   SER B  80      19.310  11.252  -0.635  1.00 90.55           O  
ATOM    588  OG  SER B  80      17.765   9.232  -4.351  1.00 90.55           O  
ATOM    589  N   ASP B  81      17.185  11.893  -0.870  1.00 88.76           N  
ATOM    590  CA  ASP B  81      17.334  13.060  -0.006  1.00 88.76           C  
ATOM    591  C   ASP B  81      17.608  12.643   1.437  1.00 88.76           C  
ATOM    592  CB  ASP B  81      16.083  13.939  -0.071  1.00 88.76           C  
ATOM    593  O   ASP B  81      18.489  13.202   2.093  1.00 88.76           O  
ATOM    594  CG  ASP B  81      15.912  14.629  -1.413  1.00 88.76           C  
ATOM    595  OD1 ASP B  81      16.902  14.752  -2.166  1.00 88.76           O  
ATOM    596  OD2 ASP B  81      14.777  15.055  -1.719  1.00 88.76           O  
ATOM    597  N   ALA B  82      16.941  11.655   1.922  1.00 93.05           N  
ATOM    598  CA  ALA B  82      17.070  11.212   3.308  1.00 93.05           C  
ATOM    599  C   ALA B  82      18.468  10.665   3.581  1.00 93.05           C  
ATOM    600  CB  ALA B  82      16.016  10.155   3.629  1.00 93.05           C  
ATOM    601  O   ALA B  82      19.092  11.014   4.586  1.00 93.05           O  
ATOM    602  N   PHE B  83      19.079   9.884   2.630  1.00 94.21           N  
ATOM    603  CA  PHE B  83      20.383   9.263   2.830  1.00 94.21           C  
ATOM    604  C   PHE B  83      21.488  10.116   2.218  1.00 94.21           C  
ATOM    605  CB  PHE B  83      20.410   7.857   2.224  1.00 94.21           C  
ATOM    606  O   PHE B  83      22.670   9.782   2.326  1.00 94.21           O  
ATOM    607  CG  PHE B  83      19.682   6.828   3.047  1.00 94.21           C  
ATOM    608  CD1 PHE B  83      20.142   6.474   4.309  1.00 94.21           C  
ATOM    609  CD2 PHE B  83      18.536   6.214   2.557  1.00 94.21           C  
ATOM    610  CE1 PHE B  83      19.470   5.523   5.073  1.00 94.21           C  
ATOM    611  CE2 PHE B  83      17.859   5.262   3.314  1.00 94.21           C  
ATOM    612  CZ  PHE B  83      18.328   4.917   4.571  1.00 94.21           C  
ATOM    613  N   ASP B  84      21.102  11.209   1.590  1.00 90.99           N  
ATOM    614  CA  ASP B  84      22.059  12.074   0.907  1.00 90.99           C  
ATOM    615  C   ASP B  84      22.895  11.283  -0.097  1.00 90.99           C  
ATOM    616  CB  ASP B  84      22.971  12.770   1.919  1.00 90.99           C  
ATOM    617  O   ASP B  84      24.124  11.381  -0.102  1.00 90.99           O  
ATOM    618  CG  ASP B  84      23.648  14.006   1.355  1.00 90.99           C  
ATOM    619  OD1 ASP B  84      23.118  14.608   0.396  1.00 90.99           O  
ATOM    620  OD2 ASP B  84      24.724  14.380   1.872  1.00 90.99           O  
ATOM    621  N   GLN B  85      22.172  10.348  -0.817  1.00 87.35           N  
ATOM    622  CA  GLN B  85      22.729   9.487  -1.856  1.00 87.35           C  
ATOM    623  C   GLN B  85      21.735   9.288  -2.996  1.00 87.35           C  
ATOM    624  CB  GLN B  85      23.135   8.134  -1.271  1.00 87.35           C  
ATOM    625  O   GLN B  85      20.542   9.085  -2.759  1.00 87.35           O  
ATOM    626  CG  GLN B  85      23.705   7.166  -2.300  1.00 87.35           C  
ATOM    627  CD  GLN B  85      24.066   5.819  -1.702  1.00 87.35           C  
ATOM    628  NE2 GLN B  85      24.248   4.820  -2.558  1.00 87.35           N  
ATOM    629  OE1 GLN B  85      24.182   5.679  -0.480  1.00 87.35           O  
ATOM    630  N   LYS B  86      22.169   9.430  -4.259  1.00 83.84           N  
ATOM    631  CA  LYS B  86      21.269   9.295  -5.401  1.00 83.84           C  
ATOM    632  C   LYS B  86      20.947   7.830  -5.677  1.00 83.84           C  
ATOM    633  CB  LYS B  86      21.880   9.941  -6.645  1.00 83.84           C  
ATOM    634  O   LYS B  86      21.852   7.005  -5.815  1.00 83.84           O  
ATOM    635  CG  LYS B  86      20.888  10.163  -7.778  1.00 83.84           C  
ATOM    636  CD  LYS B  86      21.519  10.935  -8.930  1.00 83.84           C  
ATOM    637  CE  LYS B  86      20.538  11.126 -10.078  1.00 83.84           C  
ATOM    638  NZ  LYS B  86      21.138  11.919 -11.193  1.00 83.84           N  
ATOM    639  N   PHE B  87      19.678   7.521  -5.721  1.00 84.71           N  
ATOM    640  CA  PHE B  87      19.214   6.177  -6.047  1.00 84.71           C  
ATOM    641  C   PHE B  87      18.409   6.181  -7.340  1.00 84.71           C  
ATOM    642  CB  PHE B  87      18.369   5.608  -4.903  1.00 84.71           C  
ATOM    643  O   PHE B  87      17.912   7.226  -7.765  1.00 84.71           O  
ATOM    644  CG  PHE B  87      19.123   5.451  -3.610  1.00 84.71           C  
ATOM    645  CD1 PHE B  87      20.081   4.456  -3.465  1.00 84.71           C  
ATOM    646  CD2 PHE B  87      18.873   6.300  -2.540  1.00 84.71           C  
ATOM    647  CE1 PHE B  87      20.781   4.308  -2.269  1.00 84.71           C  
ATOM    648  CE2 PHE B  87      19.568   6.159  -1.342  1.00 84.71           C  
ATOM    649  CZ  PHE B  87      20.521   5.162  -1.208  1.00 84.71           C  
ATOM    650  N   SER B  88      18.380   5.027  -8.023  1.00 75.14           N  
ATOM    651  CA  SER B  88      17.680   4.877  -9.294  1.00 75.14           C  
ATOM    652  C   SER B  88      16.677   3.729  -9.242  1.00 75.14           C  
ATOM    653  CB  SER B  88      18.677   4.642 -10.431  1.00 75.14           C  
ATOM    654  O   SER B  88      16.210   3.355  -8.164  1.00 75.14           O  
ATOM    655  OG  SER B  88      19.253   3.351 -10.335  1.00 75.14           O  
ATOM    656  N   LYS B  89      16.357   3.250 -10.447  1.00 70.58           N  
ATOM    657  CA  LYS B  89      15.349   2.200 -10.560  1.00 70.58           C  
ATOM    658  C   LYS B  89      15.959   0.823 -10.311  1.00 70.58           C  
ATOM    659  CB  LYS B  89      14.687   2.238 -11.939  1.00 70.58           C  
ATOM    660  O   LYS B  89      15.244  -0.181 -10.277  1.00 70.58           O  
ATOM    661  CG  LYS B  89      13.948   3.534 -12.235  1.00 70.58           C  
ATOM    662  CD  LYS B  89      13.341   3.525 -13.632  1.00 70.58           C  
ATOM    663  CE  LYS B  89      12.651   4.844 -13.951  1.00 70.58           C  
ATOM    664  NZ  LYS B  89      12.076   4.849 -15.330  1.00 70.58           N  
ATOM    665  N   VAL B  90      17.265   0.738 -10.056  1.00 69.57           N  
ATOM    666  CA  VAL B  90      17.955  -0.511  -9.753  1.00 69.57           C  
ATOM    667  C   VAL B  90      18.401  -0.513  -8.292  1.00 69.57           C  
ATOM    668  CB  VAL B  90      19.171  -0.727 -10.682  1.00 69.57           C  
ATOM    669  O   VAL B  90      18.857   0.510  -7.774  1.00 69.57           O  
ATOM    670  CG1 VAL B  90      19.817  -2.086 -10.418  1.00 69.57           C  
ATOM    671  CG2 VAL B  90      18.751  -0.607 -12.146  1.00 69.57           C  
ATOM    672  N   PRO B  91      18.277  -1.611  -7.682  1.00 78.23           N  
ATOM    673  CA  PRO B  91      18.711  -1.685  -6.285  1.00 78.23           C  
ATOM    674  C   PRO B  91      20.177  -1.299  -6.101  1.00 78.23           C  
ATOM    675  CB  PRO B  91      18.484  -3.155  -5.922  1.00 78.23           C  
ATOM    676  O   PRO B  91      21.060  -1.901  -6.718  1.00 78.23           O  
ATOM    677  CG  PRO B  91      17.469  -3.639  -6.907  1.00 78.23           C  
ATOM    678  CD  PRO B  91      17.652  -2.882  -8.191  1.00 78.23           C  
ATOM    679  N   THR B  92      20.390  -0.225  -5.324  1.00 82.06           N  
ATOM    680  CA  THR B  92      21.727   0.291  -5.049  1.00 82.06           C  
ATOM    681  C   THR B  92      22.029   0.240  -3.554  1.00 82.06           C  
ATOM    682  CB  THR B  92      21.884   1.736  -5.558  1.00 82.06           C  
ATOM    683  O   THR B  92      21.186   0.608  -2.732  1.00 82.06           O  
ATOM    684  CG2 THR B  92      23.325   2.215  -5.417  1.00 82.06           C  
ATOM    685  OG1 THR B  92      21.507   1.793  -6.940  1.00 82.06           O  
ATOM    686  N   LYS B  93      23.198  -0.195  -3.233  1.00 86.21           N  
ATOM    687  CA  LYS B  93      23.616  -0.318  -1.839  1.00 86.21           C  
ATOM    688  C   LYS B  93      23.724   1.051  -1.175  1.00 86.21           C  
ATOM    689  CB  LYS B  93      24.953  -1.055  -1.742  1.00 86.21           C  
ATOM    690  O   LYS B  93      24.271   1.989  -1.758  1.00 86.21           O  
ATOM    691  CG  LYS B  93      25.337  -1.456  -0.326  1.00 86.21           C  
ATOM    692  CD  LYS B  93      26.656  -2.218  -0.299  1.00 86.21           C  
ATOM    693  CE  LYS B  93      27.033  -2.635   1.116  1.00 86.21           C  
ATOM    694  NZ  LYS B  93      28.267  -3.476   1.135  1.00 86.21           N  
ATOM    695  N   VAL B  94      23.153   1.198   0.025  1.00 92.32           N  
ATOM    696  CA  VAL B  94      23.230   2.437   0.792  1.00 92.32           C  
ATOM    697  C   VAL B  94      24.618   2.576   1.411  1.00 92.32           C  
ATOM    698  CB  VAL B  94      22.147   2.491   1.893  1.00 92.32           C  
ATOM    699  O   VAL B  94      25.129   1.636   2.024  1.00 92.32           O  
ATOM    700  CG1 VAL B  94      22.266   3.780   2.705  1.00 92.32           C  
ATOM    701  CG2 VAL B  94      20.754   2.372   1.277  1.00 92.32           C  
ATOM    702  N   LYS B  95      25.225   3.770   1.265  1.00 90.03           N  
ATOM    703  CA  LYS B  95      26.567   4.002   1.791  1.00 90.03           C  
ATOM    704  C   LYS B  95      26.610   3.792   3.302  1.00 90.03           C  
ATOM    705  CB  LYS B  95      27.042   5.414   1.444  1.00 90.03           C  
ATOM    706  O   LYS B  95      25.805   4.369   4.037  1.00 90.03           O  
ATOM    707  CG  LYS B  95      27.337   5.623  -0.034  1.00 90.03           C  
ATOM    708  CD  LYS B  95      27.841   7.033  -0.310  1.00 90.03           C  
ATOM    709  CE  LYS B  95      28.032   7.278  -1.800  1.00 90.03           C  
ATOM    710  NZ  LYS B  95      28.455   8.683  -2.081  1.00 90.03           N  
ATOM    711  N   GLY B  96      27.485   3.027   3.787  1.00 90.62           N  
ATOM    712  CA  GLY B  96      27.635   2.798   5.215  1.00 90.62           C  
ATOM    713  C   GLY B  96      26.982   1.512   5.685  1.00 90.62           C  
ATOM    714  O   GLY B  96      27.125   1.125   6.847  1.00 90.62           O  
ATOM    715  N   TYR B  97      26.318   0.789   4.708  1.00 91.51           N  
ATOM    716  CA  TYR B  97      25.649  -0.462   5.047  1.00 91.51           C  
ATOM    717  C   TYR B  97      26.049  -1.573   4.083  1.00 91.51           C  
ATOM    718  CB  TYR B  97      24.128  -0.280   5.032  1.00 91.51           C  
ATOM    719  O   TYR B  97      26.241  -1.328   2.889  1.00 91.51           O  
ATOM    720  CG  TYR B  97      23.620   0.668   6.090  1.00 91.51           C  
ATOM    721  CD1 TYR B  97      23.213   0.199   7.337  1.00 91.51           C  
ATOM    722  CD2 TYR B  97      23.544   2.035   5.845  1.00 91.51           C  
ATOM    723  CE1 TYR B  97      22.743   1.069   8.315  1.00 91.51           C  
ATOM    724  CE2 TYR B  97      23.075   2.915   6.815  1.00 91.51           C  
ATOM    725  OH  TYR B  97      22.212   3.289   9.009  1.00 91.51           O  
ATOM    726  CZ  TYR B  97      22.677   2.423   8.045  1.00 91.51           C  
ATOM    727  N   ASP B  98      26.179  -2.789   4.575  1.00 86.70           N  
ATOM    728  CA  ASP B  98      26.588  -3.920   3.749  1.00 86.70           C  
ATOM    729  C   ASP B  98      25.375  -4.664   3.196  1.00 86.70           C  
ATOM    730  CB  ASP B  98      27.473  -4.878   4.549  1.00 86.70           C  
ATOM    731  O   ASP B  98      25.459  -5.310   2.150  1.00 86.70           O  
ATOM    732  CG  ASP B  98      28.812  -4.270   4.930  1.00 86.70           C  
ATOM    733  OD1 ASP B  98      29.350  -3.448   4.157  1.00 86.70           O  
ATOM    734  OD2 ASP B  98      29.334  -4.619   6.010  1.00 86.70           O  
ATOM    735  N   ASN B  99      24.310  -4.576   3.861  1.00 91.27           N  
ATOM    736  CA  ASN B  99      23.174  -5.420   3.503  1.00 91.27           C  
ATOM    737  C   ASN B  99      21.910  -4.595   3.284  1.00 91.27           C  
ATOM    738  CB  ASN B  99      22.935  -6.482   4.579  1.00 91.27           C  
ATOM    739  O   ASN B  99      20.799  -5.123   3.354  1.00 91.27           O  
ATOM    740  CG  ASN B  99      22.588  -5.881   5.926  1.00 91.27           C  
ATOM    741  ND2 ASN B  99      21.882  -6.644   6.752  1.00 91.27           N  
ATOM    742  OD1 ASN B  99      22.951  -4.740   6.223  1.00 91.27           O  
ATOM    743  N   LEU B 100      22.030  -3.229   3.158  1.00 94.32           N  
ATOM    744  CA  LEU B 100      20.881  -2.360   2.925  1.00 94.32           C  
ATOM    745  C   LEU B 100      20.943  -1.738   1.534  1.00 94.32           C  
ATOM    746  CB  LEU B 100      20.818  -1.259   3.987  1.00 94.32           C  
ATOM    747  O   LEU B 100      21.924  -1.076   1.188  1.00 94.32           O  
ATOM    748  CG  LEU B 100      19.681  -0.246   3.847  1.00 94.32           C  
ATOM    749  CD1 LEU B 100      18.331  -0.950   3.937  1.00 94.32           C  
ATOM    750  CD2 LEU B 100      19.796   0.839   4.912  1.00 94.32           C  
ATOM    751  N   PHE B 101      19.829  -1.914   0.778  1.00 90.71           N  
ATOM    752  CA  PHE B 101      19.754  -1.426  -0.594  1.00 90.71           C  
ATOM    753  C   PHE B 101      18.533  -0.533  -0.785  1.00 90.71           C  
ATOM    754  CB  PHE B 101      19.708  -2.596  -1.581  1.00 90.71           C  
ATOM    755  O   PHE B 101      17.565  -0.626  -0.027  1.00 90.71           O  
ATOM    756  CG  PHE B 101      20.905  -3.505  -1.501  1.00 90.71           C  
ATOM    757  CD1 PHE B 101      21.955  -3.374  -2.401  1.00 90.71           C  
ATOM    758  CD2 PHE B 101      20.979  -4.491  -0.525  1.00 90.71           C  
ATOM    759  CE1 PHE B 101      23.065  -4.214  -2.329  1.00 90.71           C  
ATOM    760  CE2 PHE B 101      22.084  -5.334  -0.448  1.00 90.71           C  
ATOM    761  CZ  PHE B 101      23.125  -5.194  -1.351  1.00 90.71           C  
ATOM    762  N   ALA B 102      18.607   0.387  -1.750  1.00 92.15           N  
ATOM    763  CA  ALA B 102      17.494   1.301  -1.991  1.00 92.15           C  
ATOM    764  C   ALA B 102      17.229   1.460  -3.485  1.00 92.15           C  
ATOM    765  CB  ALA B 102      17.774   2.661  -1.356  1.00 92.15           C  
ATOM    766  O   ALA B 102      18.149   1.358  -4.300  1.00 92.15           O  
ATOM    767  N   MET B 103      15.978   1.568  -3.713  1.00 86.65           N  
ATOM    768  CA  MET B 103      15.583   1.842  -5.092  1.00 86.65           C  
ATOM    769  C   MET B 103      14.398   2.800  -5.138  1.00 86.65           C  
ATOM    770  CB  MET B 103      15.234   0.543  -5.820  1.00 86.65           C  
ATOM    771  O   MET B 103      13.553   2.793  -4.242  1.00 86.65           O  
ATOM    772  CG  MET B 103      14.743   0.751  -7.244  1.00 86.65           C  
ATOM    773  SD  MET B 103      14.409  -0.832  -8.110  1.00 86.65           S  
ATOM    774  CE  MET B 103      12.834  -1.293  -7.338  1.00 86.65           C  
ATOM    775  N   GLU B 104      14.329   3.650  -6.225  1.00 82.17           N  
ATOM    776  CA  GLU B 104      13.235   4.593  -6.441  1.00 82.17           C  
ATOM    777  C   GLU B 104      12.528   4.322  -7.766  1.00 82.17           C  
ATOM    778  CB  GLU B 104      13.751   6.033  -6.405  1.00 82.17           C  
ATOM    779  O   GLU B 104      13.159   4.331  -8.826  1.00 82.17           O  
ATOM    780  CG  GLU B 104      14.210   6.487  -5.027  1.00 82.17           C  
ATOM    781  CD  GLU B 104      14.634   7.947  -4.987  1.00 82.17           C  
ATOM    782  OE1 GLU B 104      14.853   8.485  -3.878  1.00 82.17           O  
ATOM    783  OE2 GLU B 104      14.745   8.558  -6.073  1.00 82.17           O  
ATOM    784  N   ILE B 105      11.157   4.072  -7.583  1.00 73.95           N  
ATOM    785  CA  ILE B 105      10.399   3.755  -8.788  1.00 73.95           C  
ATOM    786  C   ILE B 105       9.177   4.666  -8.883  1.00 73.95           C  
ATOM    787  CB  ILE B 105       9.965   2.272  -8.809  1.00 73.95           C  
ATOM    788  O   ILE B 105       8.499   4.912  -7.882  1.00 73.95           O  
ATOM    789  CG1 ILE B 105      11.190   1.356  -8.721  1.00 73.95           C  
ATOM    790  CG2 ILE B 105       9.143   1.968 -10.065  1.00 73.95           C  
ATOM    791  CD1 ILE B 105      10.853  -0.107  -8.471  1.00 73.95           C  
ATOM    792  N   ASP B 106       8.930   5.215 -10.048  1.00 66.43           N  
ATOM    793  CA  ASP B 106       7.706   5.958 -10.328  1.00 66.43           C  
ATOM    794  C   ASP B 106       6.650   5.058 -10.966  1.00 66.43           C  
ATOM    795  CB  ASP B 106       7.998   7.152 -11.239  1.00 66.43           C  
ATOM    796  O   ASP B 106       6.761   4.698 -12.140  1.00 66.43           O  
ATOM    797  CG  ASP B 106       6.812   8.088 -11.391  1.00 66.43           C  
ATOM    798  OD1 ASP B 106       5.694   7.730 -10.959  1.00 66.43           O  
ATOM    799  OD2 ASP B 106       6.995   9.190 -11.950  1.00 66.43           O  
ATOM    800  N   PRO B 107       5.684   4.727 -10.207  1.00 61.02           N  
ATOM    801  CA  PRO B 107       4.696   3.789 -10.744  1.00 61.02           C  
ATOM    802  C   PRO B 107       3.829   4.407 -11.838  1.00 61.02           C  
ATOM    803  CB  PRO B 107       3.854   3.424  -9.519  1.00 61.02           C  
ATOM    804  O   PRO B 107       3.224   3.684 -12.634  1.00 61.02           O  
ATOM    805  CG  PRO B 107       4.340   4.333  -8.437  1.00 61.02           C  
ATOM    806  CD  PRO B 107       5.532   5.090  -8.949  1.00 61.02           C  
ATOM    807  N   SER B 108       3.642   5.816 -11.842  1.00 56.35           N  
ATOM    808  CA  SER B 108       2.809   6.511 -12.818  1.00 56.35           C  
ATOM    809  C   SER B 108       3.412   6.429 -14.217  1.00 56.35           C  
ATOM    810  CB  SER B 108       2.623   7.975 -12.419  1.00 56.35           C  
ATOM    811  O   SER B 108       2.720   6.659 -15.211  1.00 56.35           O  
ATOM    812  OG  SER B 108       3.877   8.613 -12.247  1.00 56.35           O  
ATOM    813  N   LEU B 109       4.618   6.249 -14.226  1.00 51.96           N  
ATOM    814  CA  LEU B 109       5.286   6.285 -15.522  1.00 51.96           C  
ATOM    815  C   LEU B 109       5.034   4.997 -16.299  1.00 51.96           C  
ATOM    816  CB  LEU B 109       6.791   6.500 -15.343  1.00 51.96           C  
ATOM    817  O   LEU B 109       5.361   4.908 -17.484  1.00 51.96           O  
ATOM    818  CG  LEU B 109       7.240   7.931 -15.041  1.00 51.96           C  
ATOM    819  CD1 LEU B 109       8.585   7.924 -14.323  1.00 51.96           C  
ATOM    820  CD2 LEU B 109       7.318   8.750 -16.325  1.00 51.96           C  
ATOM    821  N   GLY B 110       3.951   4.313 -16.064  1.00 49.18           N  
ATOM    822  CA  GLY B 110       3.476   3.161 -16.815  1.00 49.18           C  
ATOM    823  C   GLY B 110       4.573   2.162 -17.130  1.00 49.18           C  
ATOM    824  O   GLY B 110       5.709   2.314 -16.675  1.00 49.18           O  
ATOM    825  N   VAL B 111       4.268   0.991 -17.744  1.00 49.17           N  
ATOM    826  CA  VAL B 111       5.027  -0.158 -18.225  1.00 49.17           C  
ATOM    827  C   VAL B 111       6.121   0.309 -19.183  1.00 49.17           C  
ATOM    828  CB  VAL B 111       4.113  -1.190 -18.922  1.00 49.17           C  
ATOM    829  O   VAL B 111       7.150  -0.353 -19.330  1.00 49.17           O  
ATOM    830  CG1 VAL B 111       4.912  -2.423 -19.341  1.00 49.17           C  
ATOM    831  CG2 VAL B 111       2.958  -1.585 -18.004  1.00 49.17           C  
ATOM    832  N   ALA B 112       5.961   1.414 -19.611  1.00 44.35           N  
ATOM    833  CA  ALA B 112       6.812   1.913 -20.687  1.00 44.35           C  
ATOM    834  C   ALA B 112       8.195   2.290 -20.163  1.00 44.35           C  
ATOM    835  CB  ALA B 112       6.160   3.113 -21.369  1.00 44.35           C  
ATOM    836  O   ALA B 112       9.177   2.262 -20.908  1.00 44.35           O  
ATOM    837  N   GLU B 113       8.313   2.428 -18.948  1.00 43.03           N  
ATOM    838  CA  GLU B 113       9.593   2.905 -18.434  1.00 43.03           C  
ATOM    839  C   GLU B 113      10.400   1.764 -17.820  1.00 43.03           C  
ATOM    840  CB  GLU B 113       9.379   4.013 -17.400  1.00 43.03           C  
ATOM    841  O   GLU B 113      11.535   1.965 -17.382  1.00 43.03           O  
ATOM    842  CG  GLU B 113       9.257   5.404 -18.005  1.00 43.03           C  
ATOM    843  CD  GLU B 113       9.328   6.517 -16.972  1.00 43.03           C  
ATOM    844  OE1 GLU B 113       9.300   7.707 -17.359  1.00 43.03           O  
ATOM    845  OE2 GLU B 113       9.415   6.195 -15.766  1.00 43.03           O  
ATOM    846  N   LEU B 114       9.837   0.646 -17.753  1.00 44.30           N  
ATOM    847  CA  LEU B 114      10.591  -0.493 -17.241  1.00 44.30           C  
ATOM    848  C   LEU B 114      11.537  -1.042 -18.304  1.00 44.30           C  
ATOM    849  CB  LEU B 114       9.639  -1.597 -16.770  1.00 44.30           C  
ATOM    850  O   LEU B 114      11.246  -0.962 -19.500  1.00 44.30           O  
ATOM    851  CG  LEU B 114       8.943  -1.364 -15.428  1.00 44.30           C  
ATOM    852  CD1 LEU B 114       7.692  -2.229 -15.323  1.00 44.30           C  
ATOM    853  CD2 LEU B 114       9.897  -1.653 -14.273  1.00 44.30           C  
ATOM    854  N   PRO B 115      12.795  -1.207 -17.990  1.00 41.76           N  
ATOM    855  CA  PRO B 115      13.743  -1.735 -18.974  1.00 41.76           C  
ATOM    856  C   PRO B 115      13.151  -2.859 -19.821  1.00 41.76           C  
ATOM    857  CB  PRO B 115      14.896  -2.252 -18.110  1.00 41.76           C  
ATOM    858  O   PRO B 115      12.286  -3.602 -19.350  1.00 41.76           O  
ATOM    859  CG  PRO B 115      14.585  -1.771 -16.730  1.00 41.76           C  
ATOM    860  CD  PRO B 115      13.161  -1.294 -16.701  1.00 41.76           C  
ATOM    861  N   ASP B 116      13.310  -2.820 -21.213  1.00 44.34           N  
ATOM    862  CA  ASP B 116      12.845  -3.710 -22.273  1.00 44.34           C  
ATOM    863  C   ASP B 116      13.080  -5.173 -21.905  1.00 44.34           C  
ATOM    864  CB  ASP B 116      13.545  -3.381 -23.594  1.00 44.34           C  
ATOM    865  O   ASP B 116      12.386  -6.062 -22.401  1.00 44.34           O  
ATOM    866  CG  ASP B 116      13.065  -2.079 -24.211  1.00 44.34           C  
ATOM    867  OD1 ASP B 116      11.938  -1.636 -23.901  1.00 44.34           O  
ATOM    868  OD2 ASP B 116      13.820  -1.492 -25.016  1.00 44.34           O  
ATOM    869  N   GLU B 117      14.025  -5.341 -21.163  1.00 41.71           N  
ATOM    870  CA  GLU B 117      14.431  -6.696 -20.800  1.00 41.71           C  
ATOM    871  C   GLU B 117      13.298  -7.443 -20.102  1.00 41.71           C  
ATOM    872  CB  GLU B 117      15.671  -6.663 -19.902  1.00 41.71           C  
ATOM    873  O   GLU B 117      13.303  -8.675 -20.045  1.00 41.71           O  
ATOM    874  CG  GLU B 117      16.912  -6.109 -20.588  1.00 41.71           C  
ATOM    875  CD  GLU B 117      18.100  -5.964 -19.651  1.00 41.71           C  
ATOM    876  OE1 GLU B 117      19.170  -5.491 -20.097  1.00 41.71           O  
ATOM    877  OE2 GLU B 117      17.961  -6.329 -18.462  1.00 41.71           O  
ATOM    878  N   PHE B 118      12.476  -6.685 -19.537  1.00 40.30           N  
ATOM    879  CA  PHE B 118      11.401  -7.310 -18.776  1.00 40.30           C  
ATOM    880  C   PHE B 118      10.197  -7.589 -19.669  1.00 40.30           C  
ATOM    881  CB  PHE B 118      10.986  -6.421 -17.599  1.00 40.30           C  
ATOM    882  O   PHE B 118       9.303  -8.351 -19.294  1.00 40.30           O  
ATOM    883  CG  PHE B 118      11.870  -6.564 -16.390  1.00 40.30           C  
ATOM    884  CD1 PHE B 118      11.673  -7.601 -15.486  1.00 40.30           C  
ATOM    885  CD2 PHE B 118      12.898  -5.661 -16.156  1.00 40.30           C  
ATOM    886  CE1 PHE B 118      12.489  -7.736 -14.366  1.00 40.30           C  
ATOM    887  CE2 PHE B 118      13.718  -5.789 -15.038  1.00 40.30           C  
ATOM    888  CZ  PHE B 118      13.511  -6.827 -14.144  1.00 40.30           C  
ATOM    889  N   PHE B 119      10.076  -6.912 -20.755  1.00 39.47           N  
ATOM    890  CA  PHE B 119       9.021  -7.157 -21.731  1.00 39.47           C  
ATOM    891  C   PHE B 119       9.555  -7.947 -22.920  1.00 39.47           C  
ATOM    892  CB  PHE B 119       8.412  -5.835 -22.209  1.00 39.47           C  
ATOM    893  O   PHE B 119      10.699  -7.753 -23.337  1.00 39.47           O  
ATOM    894  CG  PHE B 119       7.640  -5.102 -21.145  1.00 39.47           C  
ATOM    895  CD1 PHE B 119       6.332  -5.461 -20.843  1.00 39.47           C  
ATOM    896  CD2 PHE B 119       8.224  -4.053 -20.446  1.00 39.47           C  
ATOM    897  CE1 PHE B 119       5.616  -4.784 -19.859  1.00 39.47           C  
ATOM    898  CE2 PHE B 119       7.514  -3.372 -19.461  1.00 39.47           C  
ATOM    899  CZ  PHE B 119       6.210  -3.739 -19.170  1.00 39.47           C  
ATOM    900  N   GLU B 120       9.250  -9.145 -22.913  1.00 39.14           N  
ATOM    901  CA  GLU B 120       9.569  -9.938 -24.097  1.00 39.14           C  
ATOM    902  C   GLU B 120       9.319  -9.145 -25.376  1.00 39.14           C  
ATOM    903  CB  GLU B 120       8.752 -11.233 -24.113  1.00 39.14           C  
ATOM    904  O   GLU B 120       8.392  -8.334 -25.439  1.00 39.14           O  
ATOM    905  CG  GLU B 120       9.342 -12.343 -23.255  1.00 39.14           C  
ATOM    906  CD  GLU B 120       8.542 -13.634 -23.311  1.00 39.14           C  
ATOM    907  OE1 GLU B 120       8.954 -14.632 -22.677  1.00 39.14           O  
ATOM    908  OE2 GLU B 120       7.495 -13.649 -23.997  1.00 39.14           O  
ATOM    909  N   GLU B 121      10.367  -8.889 -26.134  1.00 38.62           N  
ATOM    910  CA  GLU B 121      10.600  -8.182 -27.389  1.00 38.62           C  
ATOM    911  C   GLU B 121       9.505  -8.490 -28.407  1.00 38.62           C  
ATOM    912  CB  GLU B 121      11.971  -8.547 -27.965  1.00 38.62           C  
ATOM    913  O   GLU B 121       9.718  -8.356 -29.614  1.00 38.62           O  
ATOM    914  CG  GLU B 121      13.071  -7.557 -27.607  1.00 38.62           C  
ATOM    915  CD  GLU B 121      14.447  -7.990 -28.088  1.00 38.62           C  
ATOM    916  OE1 GLU B 121      15.432  -7.257 -27.847  1.00 38.62           O  
ATOM    917  OE2 GLU B 121      14.539  -9.071 -28.712  1.00 38.62           O  
ATOM    918  N   ASP B 122       8.447  -9.202 -28.180  1.00 41.85           N  
ATOM    919  CA  ASP B 122       7.755  -9.420 -29.446  1.00 41.85           C  
ATOM    920  C   ASP B 122       7.284  -8.099 -30.049  1.00 41.85           C  
ATOM    921  CB  ASP B 122       6.565 -10.363 -29.251  1.00 41.85           C  
ATOM    922  O   ASP B 122       6.505  -7.371 -29.431  1.00 41.85           O  
ATOM    923  CG  ASP B 122       6.933 -11.826 -29.425  1.00 41.85           C  
ATOM    924  OD1 ASP B 122       7.978 -12.123 -30.044  1.00 41.85           O  
ATOM    925  OD2 ASP B 122       6.170 -12.690 -28.942  1.00 41.85           O  
ATOM    926  N   ASN B 123       8.111  -7.331 -30.851  1.00 38.03           N  
ATOM    927  CA  ASN B 123       8.153  -6.070 -31.583  1.00 38.03           C  
ATOM    928  C   ASN B 123       6.952  -5.920 -32.512  1.00 38.03           C  
ATOM    929  CB  ASN B 123       9.456  -5.954 -32.378  1.00 38.03           C  
ATOM    930  O   ASN B 123       6.720  -4.844 -33.067  1.00 38.03           O  
ATOM    931  CG  ASN B 123      10.570  -5.305 -31.581  1.00 38.03           C  
ATOM    932  ND2 ASN B 123      11.730  -5.141 -32.207  1.00 38.03           N  
ATOM    933  OD1 ASN B 123      10.391  -4.954 -30.412  1.00 38.03           O  
ATOM    934  N   MET B 124       6.529  -6.927 -33.295  1.00 39.14           N  
ATOM    935  CA  MET B 124       5.919  -6.618 -34.585  1.00 39.14           C  
ATOM    936  C   MET B 124       4.587  -5.900 -34.400  1.00 39.14           C  
ATOM    937  CB  MET B 124       5.716  -7.894 -35.403  1.00 39.14           C  
ATOM    938  O   MET B 124       4.191  -5.091 -35.241  1.00 39.14           O  
ATOM    939  CG  MET B 124       5.836  -7.686 -36.904  1.00 39.14           C  
ATOM    940  SD  MET B 124       5.894  -9.268 -37.832  1.00 39.14           S  
ATOM    941  CE  MET B 124       4.428  -9.076 -38.883  1.00 39.14           C  
ATOM    942  N   LEU B 125       3.526  -6.202 -33.552  1.00 46.98           N  
ATOM    943  CA  LEU B 125       2.190  -5.641 -33.719  1.00 46.98           C  
ATOM    944  C   LEU B 125       2.004  -4.410 -32.838  1.00 46.98           C  
ATOM    945  CB  LEU B 125       1.123  -6.687 -33.386  1.00 46.98           C  
ATOM    946  O   LEU B 125       1.659  -4.531 -31.660  1.00 46.98           O  
ATOM    947  CG  LEU B 125       0.395  -7.315 -34.576  1.00 46.98           C  
ATOM    948  CD1 LEU B 125       0.579  -8.829 -34.571  1.00 46.98           C  
ATOM    949  CD2 LEU B 125      -1.086  -6.951 -34.549  1.00 46.98           C  
ATOM    950  N   SER B 126       2.728  -3.399 -32.999  1.00 47.68           N  
ATOM    951  CA  SER B 126       2.790  -2.120 -32.299  1.00 47.68           C  
ATOM    952  C   SER B 126       1.416  -1.463 -32.227  1.00 47.68           C  
ATOM    953  CB  SER B 126       3.779  -1.179 -32.989  1.00 47.68           C  
ATOM    954  O   SER B 126       1.060  -0.866 -31.208  1.00 47.68           O  
ATOM    955  OG  SER B 126       3.093  -0.165 -33.703  1.00 47.68           O  
ATOM    956  N   MET B 127       0.534  -1.412 -33.343  1.00 47.85           N  
ATOM    957  CA  MET B 127      -0.772  -0.760 -33.345  1.00 47.85           C  
ATOM    958  C   MET B 127      -1.754  -1.505 -32.446  1.00 47.85           C  
ATOM    959  CB  MET B 127      -1.328  -0.674 -34.768  1.00 47.85           C  
ATOM    960  O   MET B 127      -2.533  -0.883 -31.721  1.00 47.85           O  
ATOM    961  CG  MET B 127      -2.372   0.415 -34.953  1.00 47.85           C  
ATOM    962  SD  MET B 127      -2.845   0.644 -36.711  1.00 47.85           S  
ATOM    963  CE  MET B 127      -4.112   1.931 -36.537  1.00 47.85           C  
ATOM    964  N   GLY B 128      -1.768  -2.872 -32.341  1.00 50.94           N  
ATOM    965  CA  GLY B 128      -2.563  -3.708 -31.457  1.00 50.94           C  
ATOM    966  C   GLY B 128      -2.173  -3.575 -29.998  1.00 50.94           C  
ATOM    967  O   GLY B 128      -3.030  -3.621 -29.113  1.00 50.94           O  
ATOM    968  N   LYS B 129      -0.998  -3.273 -29.737  1.00 55.04           N  
ATOM    969  CA  LYS B 129      -0.500  -3.068 -28.380  1.00 55.04           C  
ATOM    970  C   LYS B 129      -1.026  -1.761 -27.793  1.00 55.04           C  
ATOM    971  CB  LYS B 129       1.029  -3.072 -28.363  1.00 55.04           C  
ATOM    972  O   LYS B 129      -1.437  -1.717 -26.632  1.00 55.04           O  
ATOM    973  CG  LYS B 129       1.632  -3.328 -26.989  1.00 55.04           C  
ATOM    974  CD  LYS B 129       3.151  -3.429 -27.055  1.00 55.04           C  
ATOM    975  CE  LYS B 129       3.762  -3.593 -25.670  1.00 55.04           C  
ATOM    976  NZ  LYS B 129       5.239  -3.803 -25.738  1.00 55.04           N  
ATOM    977  N   LYS B 130      -0.949  -0.660 -28.593  1.00 57.25           N  
ATOM    978  CA  LYS B 130      -1.462   0.626 -28.130  1.00 57.25           C  
ATOM    979  C   LYS B 130      -2.960   0.550 -27.848  1.00 57.25           C  
ATOM    980  CB  LYS B 130      -1.177   1.720 -29.160  1.00 57.25           C  
ATOM    981  O   LYS B 130      -3.440   1.114 -26.862  1.00 57.25           O  
ATOM    982  CG  LYS B 130      -0.504   2.955 -28.581  1.00 57.25           C  
ATOM    983  CD  LYS B 130      -0.155   3.964 -29.668  1.00 57.25           C  
ATOM    984  CE  LYS B 130       0.505   5.207 -29.088  1.00 57.25           C  
ATOM    985  NZ  LYS B 130       0.843   6.202 -30.150  1.00 57.25           N  
ATOM    986  N   MET B 131      -3.719  -0.085 -28.738  1.00 54.31           N  
ATOM    987  CA  MET B 131      -5.156  -0.253 -28.539  1.00 54.31           C  
ATOM    988  C   MET B 131      -5.438  -1.116 -27.314  1.00 54.31           C  
ATOM    989  CB  MET B 131      -5.801  -0.877 -29.778  1.00 54.31           C  
ATOM    990  O   MET B 131      -6.351  -0.822 -26.539  1.00 54.31           O  
ATOM    991  CG  MET B 131      -6.397   0.141 -30.737  1.00 54.31           C  
ATOM    992  SD  MET B 131      -7.260  -0.646 -32.151  1.00 54.31           S  
ATOM    993  CE  MET B 131      -8.978  -0.216 -31.757  1.00 54.31           C  
ATOM    994  N   MET B 132      -4.671  -2.122 -27.180  1.00 55.11           N  
ATOM    995  CA  MET B 132      -4.794  -2.990 -26.013  1.00 55.11           C  
ATOM    996  C   MET B 132      -4.463  -2.230 -24.732  1.00 55.11           C  
ATOM    997  CB  MET B 132      -3.878  -4.208 -26.149  1.00 55.11           C  
ATOM    998  O   MET B 132      -5.160  -2.368 -23.726  1.00 55.11           O  
ATOM    999  CG  MET B 132      -4.142  -5.292 -25.116  1.00 55.11           C  
ATOM   1000  SD  MET B 132      -3.313  -6.875 -25.532  1.00 55.11           S  
ATOM   1001  CE  MET B 132      -3.949  -7.929 -24.198  1.00 55.11           C  
ATOM   1002  N   GLN B 133      -3.402  -1.463 -24.802  1.00 61.24           N  
ATOM   1003  CA  GLN B 133      -3.026  -0.632 -23.663  1.00 61.24           C  
ATOM   1004  C   GLN B 133      -4.135   0.357 -23.315  1.00 61.24           C  
ATOM   1005  CB  GLN B 133      -1.725   0.119 -23.951  1.00 61.24           C  
ATOM   1006  O   GLN B 133      -4.424   0.585 -22.138  1.00 61.24           O  
ATOM   1007  CG  GLN B 133      -0.935   0.482 -22.701  1.00 61.24           C  
ATOM   1008  CD  GLN B 133       0.409   1.110 -23.018  1.00 61.24           C  
ATOM   1009  NE2 GLN B 133       1.183   1.410 -21.980  1.00 61.24           N  
ATOM   1010  OE1 GLN B 133       0.749   1.324 -24.186  1.00 61.24           O  
ATOM   1011  N   GLU B 134      -4.794   0.884 -24.289  1.00 59.68           N  
ATOM   1012  CA  GLU B 134      -5.894   1.817 -24.068  1.00 59.68           C  
ATOM   1013  C   GLU B 134      -7.109   1.109 -23.475  1.00 59.68           C  
ATOM   1014  CB  GLU B 134      -6.278   2.515 -25.375  1.00 59.68           C  
ATOM   1015  O   GLU B 134      -7.780   1.649 -22.593  1.00 59.68           O  
ATOM   1016  CG  GLU B 134      -5.470   3.772 -25.663  1.00 59.68           C  
ATOM   1017  CD  GLU B 134      -5.816   4.416 -26.995  1.00 59.68           C  
ATOM   1018  OE1 GLU B 134      -5.166   5.418 -27.372  1.00 59.68           O  
ATOM   1019  OE2 GLU B 134      -6.746   3.917 -27.667  1.00 59.68           O  
ATOM   1020  N   ALA B 135      -7.362  -0.060 -23.900  1.00 57.61           N  
ATOM   1021  CA  ALA B 135      -8.492  -0.834 -23.393  1.00 57.61           C  
ATOM   1022  C   ALA B 135      -8.281  -1.221 -21.932  1.00 57.61           C  
ATOM   1023  CB  ALA B 135      -8.707  -2.083 -24.245  1.00 57.61           C  
ATOM   1024  O   ALA B 135      -9.200  -1.115 -21.116  1.00 57.61           O  
ATOM   1025  N   MET B 136      -6.992  -1.549 -21.709  1.00 61.03           N  
ATOM   1026  CA  MET B 136      -6.668  -1.946 -20.342  1.00 61.03           C  
ATOM   1027  C   MET B 136      -6.690  -0.742 -19.406  1.00 61.03           C  
ATOM   1028  CB  MET B 136      -5.297  -2.624 -20.289  1.00 61.03           C  
ATOM   1029  O   MET B 136      -7.024  -0.874 -18.227  1.00 61.03           O  
ATOM   1030  CG  MET B 136      -5.291  -4.038 -20.846  1.00 61.03           C  
ATOM   1031  SD  MET B 136      -3.679  -4.881 -20.606  1.00 61.03           S  
ATOM   1032  CE  MET B 136      -4.106  -6.012 -19.253  1.00 61.03           C  
ATOM   1033  N   SER B 137      -6.237   0.328 -19.983  1.00 59.84           N  
ATOM   1034  CA  SER B 137      -6.182   1.553 -19.191  1.00 59.84           C  
ATOM   1035  C   SER B 137      -7.577   2.004 -18.774  1.00 59.84           C  
ATOM   1036  CB  SER B 137      -5.489   2.668 -19.976  1.00 59.84           C  
ATOM   1037  O   SER B 137      -7.725   2.820 -17.862  1.00 59.84           O  
ATOM   1038  OG  SER B 137      -6.047   2.792 -21.273  1.00 59.84           O  
ATOM   1039  N   ALA B 138      -8.517   1.419 -19.402  1.00 57.34           N  
ATOM   1040  CA  ALA B 138      -9.900   1.770 -19.089  1.00 57.34           C  
ATOM   1041  C   ALA B 138     -10.310   1.221 -17.726  1.00 57.34           C  
ATOM   1042  CB  ALA B 138     -10.840   1.250 -20.174  1.00 57.34           C  
ATOM   1043  O   ALA B 138     -11.285   1.686 -17.130  1.00 57.34           O  
ATOM   1044  N   PHE B 139      -9.440   0.294 -17.294  1.00 59.19           N  
ATOM   1045  CA  PHE B 139      -9.788  -0.279 -15.999  1.00 59.19           C  
ATOM   1046  C   PHE B 139      -9.078   0.461 -14.872  1.00 59.19           C  
ATOM   1047  CB  PHE B 139      -9.431  -1.768 -15.956  1.00 59.19           C  
ATOM   1048  O   PHE B 139      -7.849   0.551 -14.858  1.00 59.19           O  
ATOM   1049  CG  PHE B 139     -10.382  -2.643 -16.728  1.00 59.19           C  
ATOM   1050  CD1 PHE B 139     -11.558  -3.099 -16.145  1.00 59.19           C  
ATOM   1051  CD2 PHE B 139     -10.100  -3.010 -18.037  1.00 59.19           C  
ATOM   1052  CE1 PHE B 139     -12.440  -3.908 -16.856  1.00 59.19           C  
ATOM   1053  CE2 PHE B 139     -10.976  -3.819 -18.755  1.00 59.19           C  
ATOM   1054  CZ  PHE B 139     -12.145  -4.268 -18.162  1.00 59.19           C  
ATOM   1055  N   PRO B 140      -9.791   1.065 -14.036  1.00 60.94           N  
ATOM   1056  CA  PRO B 140      -9.199   1.803 -12.919  1.00 60.94           C  
ATOM   1057  C   PRO B 140      -8.253   0.946 -12.080  1.00 60.94           C  
ATOM   1058  CB  PRO B 140     -10.416   2.237 -12.098  1.00 60.94           C  
ATOM   1059  O   PRO B 140      -8.598  -0.179 -11.711  1.00 60.94           O  
ATOM   1060  CG  PRO B 140     -11.582   1.590 -12.772  1.00 60.94           C  
ATOM   1061  CD  PRO B 140     -11.083   0.847 -13.979  1.00 60.94           C  
ATOM   1062  N   GLY B 141      -7.044   1.469 -11.993  1.00 61.31           N  
ATOM   1063  CA  GLY B 141      -6.096   0.817 -11.103  1.00 61.31           C  
ATOM   1064  C   GLY B 141      -5.150  -0.123 -11.825  1.00 61.31           C  
ATOM   1065  O   GLY B 141      -4.264  -0.716 -11.206  1.00 61.31           O  
ATOM   1066  N   ILE B 142      -5.444  -0.376 -13.163  1.00 63.44           N  
ATOM   1067  CA  ILE B 142      -4.689  -1.372 -13.916  1.00 63.44           C  
ATOM   1068  C   ILE B 142      -3.233  -0.929 -14.044  1.00 63.44           C  
ATOM   1069  CB  ILE B 142      -5.303  -1.609 -15.314  1.00 63.44           C  
ATOM   1070  O   ILE B 142      -2.317  -1.749 -13.948  1.00 63.44           O  
ATOM   1071  CG1 ILE B 142      -4.712  -2.873 -15.950  1.00 63.44           C  
ATOM   1072  CG2 ILE B 142      -5.083  -0.389 -16.214  1.00 63.44           C  
ATOM   1073  CD1 ILE B 142      -5.750  -3.921 -16.323  1.00 63.44           C  
ATOM   1074  N   ASP B 143      -3.067   0.326 -14.274  1.00 62.79           N  
ATOM   1075  CA  ASP B 143      -1.702   0.823 -14.420  1.00 62.79           C  
ATOM   1076  C   ASP B 143      -0.891   0.582 -13.149  1.00 62.79           C  
ATOM   1077  CB  ASP B 143      -1.708   2.314 -14.765  1.00 62.79           C  
ATOM   1078  O   ASP B 143       0.242   0.100 -13.212  1.00 62.79           O  
ATOM   1079  CG  ASP B 143      -2.207   2.595 -16.172  1.00 62.79           C  
ATOM   1080  OD1 ASP B 143      -2.226   1.667 -17.009  1.00 62.79           O  
ATOM   1081  OD2 ASP B 143      -2.583   3.755 -16.446  1.00 62.79           O  
ATOM   1082  N   GLU B 144      -1.484   0.899 -12.060  1.00 62.39           N  
ATOM   1083  CA  GLU B 144      -0.819   0.727 -10.772  1.00 62.39           C  
ATOM   1084  C   GLU B 144      -0.550  -0.747 -10.482  1.00 62.39           C  
ATOM   1085  CB  GLU B 144      -1.657   1.339  -9.647  1.00 62.39           C  
ATOM   1086  O   GLU B 144       0.524  -1.103  -9.993  1.00 62.39           O  
ATOM   1087  CG  GLU B 144      -1.794   2.852  -9.736  1.00 62.39           C  
ATOM   1088  CD  GLU B 144      -2.934   3.300 -10.637  1.00 62.39           C  
ATOM   1089  OE1 GLU B 144      -3.189   4.522 -10.732  1.00 62.39           O  
ATOM   1090  OE2 GLU B 144      -3.579   2.421 -11.251  1.00 62.39           O  
ATOM   1091  N   ALA B 145      -1.545  -1.452 -10.758  1.00 62.24           N  
ATOM   1092  CA  ALA B 145      -1.417  -2.884 -10.500  1.00 62.24           C  
ATOM   1093  C   ALA B 145      -0.273  -3.487 -11.310  1.00 62.24           C  
ATOM   1094  CB  ALA B 145      -2.727  -3.600 -10.819  1.00 62.24           C  
ATOM   1095  O   ALA B 145       0.529  -4.260 -10.782  1.00 62.24           O  
ATOM   1096  N   MET B 146      -0.262  -3.135 -12.560  1.00 62.08           N  
ATOM   1097  CA  MET B 146       0.783  -3.668 -13.431  1.00 62.08           C  
ATOM   1098  C   MET B 146       2.160  -3.195 -12.980  1.00 62.08           C  
ATOM   1099  CB  MET B 146       0.536  -3.253 -14.882  1.00 62.08           C  
ATOM   1100  O   MET B 146       3.123  -3.964 -13.001  1.00 62.08           O  
ATOM   1101  CG  MET B 146      -0.522  -4.085 -15.587  1.00 62.08           C  
ATOM   1102  SD  MET B 146       0.203  -5.328 -16.725  1.00 62.08           S  
ATOM   1103  CE  MET B 146       0.677  -4.256 -18.110  1.00 62.08           C  
ATOM   1104  N   SER B 147       2.206  -1.976 -12.618  1.00 64.33           N  
ATOM   1105  CA  SER B 147       3.469  -1.407 -12.157  1.00 64.33           C  
ATOM   1106  C   SER B 147       3.966  -2.113 -10.900  1.00 64.33           C  
ATOM   1107  CB  SER B 147       3.315   0.090 -11.884  1.00 64.33           C  
ATOM   1108  O   SER B 147       5.139  -2.482 -10.812  1.00 64.33           O  
ATOM   1109  OG  SER B 147       2.498   0.312 -10.747  1.00 64.33           O  
ATOM   1110  N   TYR B 148       3.068  -2.345  -9.960  1.00 67.45           N  
ATOM   1111  CA  TYR B 148       3.449  -3.008  -8.718  1.00 67.45           C  
ATOM   1112  C   TYR B 148       3.817  -4.466  -8.969  1.00 67.45           C  
ATOM   1113  CB  TYR B 148       2.313  -2.925  -7.694  1.00 67.45           C  
ATOM   1114  O   TYR B 148       4.743  -4.994  -8.349  1.00 67.45           O  
ATOM   1115  CG  TYR B 148       2.495  -1.828  -6.674  1.00 67.45           C  
ATOM   1116  CD1 TYR B 148       3.274  -2.030  -5.536  1.00 67.45           C  
ATOM   1117  CD2 TYR B 148       1.888  -0.588  -6.844  1.00 67.45           C  
ATOM   1118  CE1 TYR B 148       3.443  -1.022  -4.592  1.00 67.45           C  
ATOM   1119  CE2 TYR B 148       2.050   0.427  -5.906  1.00 67.45           C  
ATOM   1120  OH  TYR B 148       2.993   1.202  -3.854  1.00 67.45           O  
ATOM   1121  CZ  TYR B 148       2.829   0.201  -4.786  1.00 67.45           C  
ATOM   1122  N   ALA B 149       2.981  -5.045  -9.865  1.00 63.07           N  
ATOM   1123  CA  ALA B 149       3.278  -6.434 -10.203  1.00 63.07           C  
ATOM   1124  C   ALA B 149       4.690  -6.572 -10.766  1.00 63.07           C  
ATOM   1125  CB  ALA B 149       2.256  -6.968 -11.204  1.00 63.07           C  
ATOM   1126  O   ALA B 149       5.410  -7.515 -10.430  1.00 63.07           O  
ATOM   1127  N   GLU B 150       4.965  -5.649 -11.552  1.00 63.30           N  
ATOM   1128  CA  GLU B 150       6.302  -5.662 -12.136  1.00 63.30           C  
ATOM   1129  C   GLU B 150       7.373  -5.460 -11.067  1.00 63.30           C  
ATOM   1130  CB  GLU B 150       6.428  -4.584 -13.216  1.00 63.30           C  
ATOM   1131  O   GLU B 150       8.407  -6.132 -11.083  1.00 63.30           O  
ATOM   1132  CG  GLU B 150       7.589  -4.806 -14.174  1.00 63.30           C  
ATOM   1133  CD  GLU B 150       7.185  -5.527 -15.450  1.00 63.30           C  
ATOM   1134  OE1 GLU B 150       8.079  -5.967 -16.208  1.00 63.30           O  
ATOM   1135  OE2 GLU B 150       5.964  -5.651 -15.695  1.00 63.30           O  
ATOM   1136  N   VAL B 151       7.154  -4.507 -10.134  1.00 66.32           N  
ATOM   1137  CA  VAL B 151       8.089  -4.246  -9.045  1.00 66.32           C  
ATOM   1138  C   VAL B 151       8.236  -5.495  -8.180  1.00 66.32           C  
ATOM   1139  CB  VAL B 151       7.633  -3.049  -8.180  1.00 66.32           C  
ATOM   1140  O   VAL B 151       9.351  -5.880  -7.818  1.00 66.32           O  
ATOM   1141  CG1 VAL B 151       8.495  -2.931  -6.925  1.00 66.32           C  
ATOM   1142  CG2 VAL B 151       7.684  -1.756  -8.991  1.00 66.32           C  
ATOM   1143  N   MET B 152       7.184  -6.090  -8.051  1.00 67.65           N  
ATOM   1144  CA  MET B 152       7.199  -7.291  -7.221  1.00 67.65           C  
ATOM   1145  C   MET B 152       7.978  -8.412  -7.899  1.00 67.65           C  
ATOM   1146  CB  MET B 152       5.773  -7.753  -6.917  1.00 67.65           C  
ATOM   1147  O   MET B 152       8.724  -9.141  -7.243  1.00 67.65           O  
ATOM   1148  CG  MET B 152       5.093  -6.959  -5.813  1.00 67.65           C  
ATOM   1149  SD  MET B 152       5.491  -7.599  -4.140  1.00 67.65           S  
ATOM   1150  CE  MET B 152       3.849  -7.527  -3.371  1.00 67.65           C  
ATOM   1151  N   ARG B 153       7.724  -8.546  -9.204  1.00 61.66           N  
ATOM   1152  CA  ARG B 153       8.450  -9.562  -9.959  1.00 61.66           C  
ATOM   1153  C   ARG B 153       9.954  -9.321  -9.896  1.00 61.66           C  
ATOM   1154  CB  ARG B 153       7.984  -9.585 -11.416  1.00 61.66           C  
ATOM   1155  O   ARG B 153      10.734 -10.264  -9.745  1.00 61.66           O  
ATOM   1156  CG  ARG B 153       7.080 -10.759 -11.756  1.00 61.66           C  
ATOM   1157  CD  ARG B 153       6.732 -10.793 -13.238  1.00 61.66           C  
ATOM   1158  NE  ARG B 153       5.358 -11.235 -13.460  1.00 61.66           N  
ATOM   1159  NH1 ARG B 153       5.198 -10.349 -15.587  1.00 61.66           N  
ATOM   1160  NH2 ARG B 153       3.417 -11.460 -14.666  1.00 61.66           N  
ATOM   1161  CZ  ARG B 153       4.661 -11.014 -14.571  1.00 61.66           C  
ATOM   1162  N   LEU B 154      10.264  -8.124  -9.967  1.00 59.98           N  
ATOM   1163  CA  LEU B 154      11.671  -7.743  -9.921  1.00 59.98           C  
ATOM   1164  C   LEU B 154      12.270  -8.038  -8.550  1.00 59.98           C  
ATOM   1165  CB  LEU B 154      11.835  -6.258 -10.254  1.00 59.98           C  
ATOM   1166  O   LEU B 154      13.365  -8.597  -8.454  1.00 59.98           O  
ATOM   1167  CG  LEU B 154      13.162  -5.849 -10.896  1.00 59.98           C  
ATOM   1168  CD1 LEU B 154      12.939  -5.398 -12.335  1.00 59.98           C  
ATOM   1169  CD2 LEU B 154      13.833  -4.747 -10.082  1.00 59.98           C  
ATOM   1170  N   VAL B 155      11.512  -7.735  -7.599  1.00 65.04           N  
ATOM   1171  CA  VAL B 155      11.993  -7.856  -6.226  1.00 65.04           C  
ATOM   1172  C   VAL B 155      12.088  -9.330  -5.839  1.00 65.04           C  
ATOM   1173  CB  VAL B 155      11.076  -7.103  -5.236  1.00 65.04           C  
ATOM   1174  O   VAL B 155      13.041  -9.743  -5.174  1.00 65.04           O  
ATOM   1175  CG1 VAL B 155      11.506  -7.366  -3.794  1.00 65.04           C  
ATOM   1176  CG2 VAL B 155      11.084  -5.605  -5.535  1.00 65.04           C  
ATOM   1177  N   LYS B 156      11.080 -10.077  -6.288  1.00 62.46           N  
ATOM   1178  CA  LYS B 156      11.093 -11.506  -5.991  1.00 62.46           C  
ATOM   1179  C   LYS B 156      12.287 -12.193  -6.649  1.00 62.46           C  
ATOM   1180  CB  LYS B 156       9.791 -12.163  -6.453  1.00 62.46           C  
ATOM   1181  O   LYS B 156      12.869 -13.118  -6.079  1.00 62.46           O  
ATOM   1182  CG  LYS B 156       8.686 -12.148  -5.408  1.00 62.46           C  
ATOM   1183  CD  LYS B 156       7.458 -12.915  -5.881  1.00 62.46           C  
ATOM   1184  CE  LYS B 156       6.352 -12.902  -4.835  1.00 62.46           C  
ATOM   1185  NZ  LYS B 156       5.135 -13.628  -5.307  1.00 62.46           N  
ATOM   1186  N   GLY B 157      12.643 -11.632  -7.732  1.00 56.81           N  
ATOM   1187  CA  GLY B 157      13.779 -12.188  -8.450  1.00 56.81           C  
ATOM   1188  C   GLY B 157      15.111 -11.873  -7.796  1.00 56.81           C  
ATOM   1189  O   GLY B 157      16.101 -12.569  -8.026  1.00 56.81           O  
ATOM   1190  N   MET B 158      15.144 -10.900  -6.868  1.00 58.38           N  
ATOM   1191  CA  MET B 158      16.390 -10.443  -6.258  1.00 58.38           C  
ATOM   1192  C   MET B 158      16.575 -11.056  -4.874  1.00 58.38           C  
ATOM   1193  CB  MET B 158      16.415  -8.917  -6.162  1.00 58.38           C  
ATOM   1194  O   MET B 158      17.615 -10.868  -4.241  1.00 58.38           O  
ATOM   1195  CG  MET B 158      16.392  -8.217  -7.511  1.00 58.38           C  
ATOM   1196  SD  MET B 158      16.472  -6.391  -7.357  1.00 58.38           S  
ATOM   1197  CE  MET B 158      15.428  -5.905  -8.759  1.00 58.38           C  
ATOM   1198  N   ASN B 159      15.757 -11.848  -4.360  1.00 69.48           N  
ATOM   1199  CA  ASN B 159      15.803 -12.650  -3.143  1.00 69.48           C  
ATOM   1200  C   ASN B 159      16.155 -11.801  -1.924  1.00 69.48           C  
ATOM   1201  CB  ASN B 159      16.802 -13.799  -3.295  1.00 69.48           C  
ATOM   1202  O   ASN B 159      17.019 -12.176  -1.130  1.00 69.48           O  
ATOM   1203  CG  ASN B 159      16.254 -14.944  -4.124  1.00 69.48           C  
ATOM   1204  ND2 ASN B 159      17.146 -15.736  -4.706  1.00 69.48           N  
ATOM   1205  OD1 ASN B 159      15.037 -15.115  -4.240  1.00 69.48           O  
ATOM   1206  N   PHE B 160      15.589 -10.707  -1.635  1.00 84.77           N  
ATOM   1207  CA  PHE B 160      15.739  -9.920  -0.417  1.00 84.77           C  
ATOM   1208  C   PHE B 160      14.960 -10.546   0.733  1.00 84.77           C  
ATOM   1209  CB  PHE B 160      15.270  -8.479  -0.645  1.00 84.77           C  
ATOM   1210  O   PHE B 160      13.875 -11.095   0.529  1.00 84.77           O  
ATOM   1211  CG  PHE B 160      16.176  -7.681  -1.544  1.00 84.77           C  
ATOM   1212  CD1 PHE B 160      17.359  -7.139  -1.057  1.00 84.77           C  
ATOM   1213  CD2 PHE B 160      15.844  -7.473  -2.876  1.00 84.77           C  
ATOM   1214  CE1 PHE B 160      18.199  -6.399  -1.887  1.00 84.77           C  
ATOM   1215  CE2 PHE B 160      16.678  -6.736  -3.711  1.00 84.77           C  
ATOM   1216  CZ  PHE B 160      17.855  -6.199  -3.214  1.00 84.77           C  
ATOM   1217  N   SER B 161      15.573 -10.485   1.898  1.00 87.15           N  
ATOM   1218  CA  SER B 161      14.919 -11.063   3.067  1.00 87.15           C  
ATOM   1219  C   SER B 161      13.680 -10.265   3.458  1.00 87.15           C  
ATOM   1220  CB  SER B 161      15.888 -11.128   4.248  1.00 87.15           C  
ATOM   1221  O   SER B 161      12.680 -10.836   3.897  1.00 87.15           O  
ATOM   1222  OG  SER B 161      16.211  -9.825   4.705  1.00 87.15           O  
ATOM   1223  N   VAL B 162      13.759  -8.961   3.318  1.00 93.98           N  
ATOM   1224  CA  VAL B 162      12.622  -8.104   3.637  1.00 93.98           C  
ATOM   1225  C   VAL B 162      12.645  -6.863   2.747  1.00 93.98           C  
ATOM   1226  CB  VAL B 162      12.621  -7.692   5.126  1.00 93.98           C  
ATOM   1227  O   VAL B 162      13.716  -6.344   2.422  1.00 93.98           O  
ATOM   1228  CG1 VAL B 162      13.839  -6.828   5.448  1.00 93.98           C  
ATOM   1229  CG2 VAL B 162      11.331  -6.952   5.473  1.00 93.98           C  
ATOM   1230  N   VAL B 163      11.463  -6.449   2.309  1.00 92.43           N  
ATOM   1231  CA  VAL B 163      11.329  -5.263   1.469  1.00 92.43           C  
ATOM   1232  C   VAL B 163      10.421  -4.245   2.154  1.00 92.43           C  
ATOM   1233  CB  VAL B 163      10.773  -5.618   0.072  1.00 92.43           C  
ATOM   1234  O   VAL B 163       9.301  -4.572   2.555  1.00 92.43           O  
ATOM   1235  CG1 VAL B 163      10.659  -4.367  -0.797  1.00 92.43           C  
ATOM   1236  CG2 VAL B 163      11.659  -6.663  -0.604  1.00 92.43           C  
ATOM   1237  N   VAL B 164      10.908  -2.963   2.266  1.00 95.27           N  
ATOM   1238  CA  VAL B 164      10.121  -1.877   2.841  1.00 95.27           C  
ATOM   1239  C   VAL B 164       9.637  -0.946   1.731  1.00 95.27           C  
ATOM   1240  CB  VAL B 164      10.932  -1.081   3.888  1.00 95.27           C  
ATOM   1241  O   VAL B 164      10.443  -0.412   0.965  1.00 95.27           O  
ATOM   1242  CG1 VAL B 164      10.090   0.047   4.480  1.00 95.27           C  
ATOM   1243  CG2 VAL B 164      11.437  -2.011   4.990  1.00 95.27           C  
ATOM   1244  N   PHE B 165       8.362  -0.791   1.697  1.00 89.66           N  
ATOM   1245  CA  PHE B 165       7.791   0.102   0.695  1.00 89.66           C  
ATOM   1246  C   PHE B 165       7.456   1.458   1.306  1.00 89.66           C  
ATOM   1247  CB  PHE B 165       6.536  -0.518   0.073  1.00 89.66           C  
ATOM   1248  O   PHE B 165       6.629   1.547   2.216  1.00 89.66           O  
ATOM   1249  CG  PHE B 165       6.826  -1.624  -0.905  1.00 89.66           C  
ATOM   1250  CD1 PHE B 165       7.032  -1.345  -2.251  1.00 89.66           C  
ATOM   1251  CD2 PHE B 165       6.894  -2.944  -0.479  1.00 89.66           C  
ATOM   1252  CE1 PHE B 165       7.301  -2.366  -3.158  1.00 89.66           C  
ATOM   1253  CE2 PHE B 165       7.162  -3.971  -1.380  1.00 89.66           C  
ATOM   1254  CZ  PHE B 165       7.365  -3.680  -2.719  1.00 89.66           C  
ATOM   1255  N   ASP B 166       8.175   2.398   0.876  1.00 91.16           N  
ATOM   1256  CA  ASP B 166       7.763   3.774   1.138  1.00 91.16           C  
ATOM   1257  C   ASP B 166       6.688   4.222   0.150  1.00 91.16           C  
ATOM   1258  CB  ASP B 166       8.966   4.717   1.070  1.00 91.16           C  
ATOM   1259  O   ASP B 166       6.996   4.597  -0.983  1.00 91.16           O  
ATOM   1260  CG  ASP B 166       8.602   6.164   1.353  1.00 91.16           C  
ATOM   1261  OD1 ASP B 166       7.531   6.419   1.946  1.00 91.16           O  
ATOM   1262  OD2 ASP B 166       9.391   7.057   0.977  1.00 91.16           O  
ATOM   1263  N   THR B 167       5.493   4.227   0.595  1.00 83.85           N  
ATOM   1264  CA  THR B 167       4.368   4.330  -0.328  1.00 83.85           C  
ATOM   1265  C   THR B 167       4.077   5.790  -0.665  1.00 83.85           C  
ATOM   1266  CB  THR B 167       3.104   3.673   0.255  1.00 83.85           C  
ATOM   1267  O   THR B 167       4.361   6.685   0.134  1.00 83.85           O  
ATOM   1268  CG2 THR B 167       3.335   2.193   0.541  1.00 83.85           C  
ATOM   1269  OG1 THR B 167       2.749   4.334   1.476  1.00 83.85           O  
ATOM   1270  N   ALA B 168       3.759   5.988  -1.983  1.00 72.28           N  
ATOM   1271  CA  ALA B 168       3.190   7.274  -2.378  1.00 72.28           C  
ATOM   1272  C   ALA B 168       1.808   7.474  -1.762  1.00 72.28           C  
ATOM   1273  CB  ALA B 168       3.110   7.377  -3.899  1.00 72.28           C  
ATOM   1274  O   ALA B 168       1.372   6.677  -0.928  1.00 72.28           O  
ATOM   1275  N   PRO B 169       1.118   8.508  -2.239  1.00 58.72           N  
ATOM   1276  CA  PRO B 169      -0.214   8.662  -1.649  1.00 58.72           C  
ATOM   1277  C   PRO B 169      -0.969   7.338  -1.544  1.00 58.72           C  
ATOM   1278  CB  PRO B 169      -0.919   9.618  -2.615  1.00 58.72           C  
ATOM   1279  O   PRO B 169      -0.876   6.498  -2.443  1.00 58.72           O  
ATOM   1280  CG  PRO B 169       0.153  10.075  -3.550  1.00 58.72           C  
ATOM   1281  CD  PRO B 169       1.366   9.214  -3.344  1.00 58.72           C  
ATOM   1282  N   THR B 170      -1.433   6.948  -0.280  1.00 54.13           N  
ATOM   1283  CA  THR B 170      -2.141   5.763   0.192  1.00 54.13           C  
ATOM   1284  C   THR B 170      -3.072   5.223  -0.890  1.00 54.13           C  
ATOM   1285  CB  THR B 170      -2.951   6.067   1.466  1.00 54.13           C  
ATOM   1286  O   THR B 170      -3.280   4.012  -0.989  1.00 54.13           O  
ATOM   1287  CG2 THR B 170      -2.257   5.511   2.704  1.00 54.13           C  
ATOM   1288  OG1 THR B 170      -3.092   7.486   1.608  1.00 54.13           O  
ATOM   1289  N   GLY B 171      -3.451   6.021  -1.960  1.00 54.94           N  
ATOM   1290  CA  GLY B 171      -4.452   5.620  -2.937  1.00 54.94           C  
ATOM   1291  C   GLY B 171      -3.943   4.584  -3.921  1.00 54.94           C  
ATOM   1292  O   GLY B 171      -4.649   3.625  -4.241  1.00 54.94           O  
ATOM   1293  N   HIS B 172      -2.645   4.615  -4.187  1.00 60.28           N  
ATOM   1294  CA  HIS B 172      -2.076   3.700  -5.171  1.00 60.28           C  
ATOM   1295  C   HIS B 172      -1.925   2.296  -4.595  1.00 60.28           C  
ATOM   1296  CB  HIS B 172      -0.721   4.216  -5.660  1.00 60.28           C  
ATOM   1297  O   HIS B 172      -2.211   1.308  -5.275  1.00 60.28           O  
ATOM   1298  CG  HIS B 172      -0.825   5.354  -6.624  1.00 60.28           C  
ATOM   1299  CD2 HIS B 172      -0.886   5.371  -7.976  1.00 60.28           C  
ATOM   1300  ND1 HIS B 172      -0.874   6.670  -6.219  1.00 60.28           N  
ATOM   1301  CE1 HIS B 172      -0.962   7.450  -7.283  1.00 60.28           C  
ATOM   1302  NE2 HIS B 172      -0.971   6.686  -8.363  1.00 60.28           N  
ATOM   1303  N   THR B 173      -1.470   2.252  -3.400  1.00 61.53           N  
ATOM   1304  CA  THR B 173      -1.268   0.969  -2.735  1.00 61.53           C  
ATOM   1305  C   THR B 173      -2.596   0.242  -2.547  1.00 61.53           C  
ATOM   1306  CB  THR B 173      -0.581   1.150  -1.369  1.00 61.53           C  
ATOM   1307  O   THR B 173      -2.700  -0.954  -2.830  1.00 61.53           O  
ATOM   1308  CG2 THR B 173      -0.269  -0.198  -0.727  1.00 61.53           C  
ATOM   1309  OG1 THR B 173       0.642   1.876  -1.547  1.00 61.53           O  
ATOM   1310  N   LEU B 174      -3.647   1.007  -2.270  1.00 65.30           N  
ATOM   1311  CA  LEU B 174      -4.953   0.412  -2.005  1.00 65.30           C  
ATOM   1312  C   LEU B 174      -5.604  -0.067  -3.298  1.00 65.30           C  
ATOM   1313  CB  LEU B 174      -5.867   1.418  -1.301  1.00 65.30           C  
ATOM   1314  O   LEU B 174      -6.263  -1.110  -3.317  1.00 65.30           O  
ATOM   1315  CG  LEU B 174      -5.565   1.694   0.172  1.00 65.30           C  
ATOM   1316  CD1 LEU B 174      -6.453   2.819   0.694  1.00 65.30           C  
ATOM   1317  CD2 LEU B 174      -5.751   0.429   1.003  1.00 65.30           C  
ATOM   1318  N   ARG B 175      -5.373   0.749  -4.327  1.00 65.54           N  
ATOM   1319  CA  ARG B 175      -5.923   0.363  -5.623  1.00 65.54           C  
ATOM   1320  C   ARG B 175      -5.294  -0.935  -6.119  1.00 65.54           C  
ATOM   1321  CB  ARG B 175      -5.709   1.476  -6.651  1.00 65.54           C  
ATOM   1322  O   ARG B 175      -5.976  -1.773  -6.712  1.00 65.54           O  
ATOM   1323  CG  ARG B 175      -6.680   2.637  -6.513  1.00 65.54           C  
ATOM   1324  CD  ARG B 175      -6.456   3.691  -7.589  1.00 65.54           C  
ATOM   1325  NE  ARG B 175      -7.207   4.912  -7.312  1.00 65.54           N  
ATOM   1326  NH1 ARG B 175      -6.739   5.907  -9.343  1.00 65.54           N  
ATOM   1327  NH2 ARG B 175      -8.031   7.000  -7.797  1.00 65.54           N  
ATOM   1328  CZ  ARG B 175      -7.324   5.937  -8.151  1.00 65.54           C  
ATOM   1329  N   LEU B 176      -4.077  -1.080  -5.711  1.00 62.01           N  
ATOM   1330  CA  LEU B 176      -3.357  -2.294  -6.078  1.00 62.01           C  
ATOM   1331  C   LEU B 176      -3.946  -3.510  -5.370  1.00 62.01           C  
ATOM   1332  CB  LEU B 176      -1.871  -2.160  -5.737  1.00 62.01           C  
ATOM   1333  O   LEU B 176      -4.119  -4.567  -5.982  1.00 62.01           O  
ATOM   1334  CG  LEU B 176      -0.951  -3.260  -6.271  1.00 62.01           C  
ATOM   1335  CD1 LEU B 176       0.185  -2.651  -7.085  1.00 62.01           C  
ATOM   1336  CD2 LEU B 176      -0.402  -4.102  -5.124  1.00 62.01           C  
ATOM   1337  N   LEU B 177      -4.297  -3.210  -4.256  1.00 65.93           N  
ATOM   1338  CA  LEU B 177      -4.724  -4.320  -3.410  1.00 65.93           C  
ATOM   1339  C   LEU B 177      -6.148  -4.746  -3.751  1.00 65.93           C  
ATOM   1340  CB  LEU B 177      -4.635  -3.932  -1.932  1.00 65.93           C  
ATOM   1341  O   LEU B 177      -6.536  -5.888  -3.496  1.00 65.93           O  
ATOM   1342  CG  LEU B 177      -3.227  -3.751  -1.362  1.00 65.93           C  
ATOM   1343  CD1 LEU B 177      -3.298  -3.227   0.068  1.00 65.93           C  
ATOM   1344  CD2 LEU B 177      -2.454  -5.064  -1.418  1.00 65.93           C  
ATOM   1345  N   ASN B 178      -6.808  -3.813  -4.421  1.00 65.36           N  
ATOM   1346  CA  ASN B 178      -8.198  -4.099  -4.757  1.00 65.36           C  
ATOM   1347  C   ASN B 178      -8.343  -4.553  -6.207  1.00 65.36           C  
ATOM   1348  CB  ASN B 178      -9.078  -2.875  -4.493  1.00 65.36           C  
ATOM   1349  O   ASN B 178      -9.441  -4.895  -6.648  1.00 65.36           O  
ATOM   1350  CG  ASN B 178      -9.602  -2.827  -3.072  1.00 65.36           C  
ATOM   1351  ND2 ASN B 178      -9.963  -1.635  -2.613  1.00 65.36           N  
ATOM   1352  OD1 ASN B 178      -9.680  -3.853  -2.391  1.00 65.36           O  
ATOM   1353  N   PHE B 179      -7.221  -4.556  -6.858  1.00 66.89           N  
ATOM   1354  CA  PHE B 179      -7.235  -4.751  -8.303  1.00 66.89           C  
ATOM   1355  C   PHE B 179      -7.841  -6.103  -8.661  1.00 66.89           C  
ATOM   1356  CB  PHE B 179      -5.818  -4.643  -8.875  1.00 66.89           C  
ATOM   1357  O   PHE B 179      -8.715  -6.188  -9.526  1.00 66.89           O  
ATOM   1358  CG  PHE B 179      -5.745  -4.868 -10.361  1.00 66.89           C  
ATOM   1359  CD1 PHE B 179      -5.163  -6.020 -10.877  1.00 66.89           C  
ATOM   1360  CD2 PHE B 179      -6.260  -3.927 -11.244  1.00 66.89           C  
ATOM   1361  CE1 PHE B 179      -5.094  -6.231 -12.252  1.00 66.89           C  
ATOM   1362  CE2 PHE B 179      -6.194  -4.131 -12.619  1.00 66.89           C  
ATOM   1363  CZ  PHE B 179      -5.611  -5.283 -13.121  1.00 66.89           C  
ATOM   1364  N   PRO B 180      -7.284  -7.188  -8.038  1.00 67.69           N  
ATOM   1365  CA  PRO B 180      -7.834  -8.502  -8.380  1.00 67.69           C  
ATOM   1366  C   PRO B 180      -9.352  -8.563  -8.231  1.00 67.69           C  
ATOM   1367  CB  PRO B 180      -7.149  -9.440  -7.383  1.00 67.69           C  
ATOM   1368  O   PRO B 180     -10.035  -9.158  -9.069  1.00 67.69           O  
ATOM   1369  CG  PRO B 180      -5.914  -8.712  -6.959  1.00 67.69           C  
ATOM   1370  CD  PRO B 180      -6.174  -7.236  -7.056  1.00 67.69           C  
ATOM   1371  N   THR B 181      -9.855  -7.932  -7.216  1.00 67.57           N  
ATOM   1372  CA  THR B 181     -11.292  -7.925  -6.962  1.00 67.57           C  
ATOM   1373  C   THR B 181     -12.025  -7.117  -8.028  1.00 67.57           C  
ATOM   1374  CB  THR B 181     -11.610  -7.349  -5.569  1.00 67.57           C  
ATOM   1375  O   THR B 181     -13.087  -7.526  -8.503  1.00 67.57           O  
ATOM   1376  CG2 THR B 181     -13.080  -7.544  -5.216  1.00 67.57           C  
ATOM   1377  OG1 THR B 181     -10.802  -8.012  -4.589  1.00 67.57           O  
ATOM   1378  N   ILE B 182     -11.410  -6.041  -8.406  1.00 67.31           N  
ATOM   1379  CA  ILE B 182     -12.019  -5.154  -9.392  1.00 67.31           C  
ATOM   1380  C   ILE B 182     -12.072  -5.850 -10.750  1.00 67.31           C  
ATOM   1381  CB  ILE B 182     -11.247  -3.819  -9.503  1.00 67.31           C  
ATOM   1382  O   ILE B 182     -13.098  -5.812 -11.433  1.00 67.31           O  
ATOM   1383  CG1 ILE B 182     -11.349  -3.032  -8.192  1.00 67.31           C  
ATOM   1384  CG2 ILE B 182     -11.768  -2.991 -10.681  1.00 67.31           C  
ATOM   1385  CD1 ILE B 182     -10.468  -1.792  -8.144  1.00 67.31           C  
ATOM   1386  N   VAL B 183     -11.034  -6.481 -11.057  1.00 67.78           N  
ATOM   1387  CA  VAL B 183     -10.946  -7.171 -12.340  1.00 67.78           C  
ATOM   1388  C   VAL B 183     -11.892  -8.370 -12.348  1.00 67.78           C  
ATOM   1389  CB  VAL B 183      -9.501  -7.630 -12.640  1.00 67.78           C  
ATOM   1390  O   VAL B 183     -12.603  -8.601 -13.330  1.00 67.78           O  
ATOM   1391  CG1 VAL B 183      -9.466  -8.533 -13.872  1.00 67.78           C  
ATOM   1392  CG2 VAL B 183      -8.587  -6.421 -12.832  1.00 67.78           C  
ATOM   1393  N   GLU B 184     -11.874  -9.095 -11.268  1.00 66.71           N  
ATOM   1394  CA  GLU B 184     -12.753 -10.257 -11.167  1.00 66.71           C  
ATOM   1395  C   GLU B 184     -14.219  -9.852 -11.292  1.00 66.71           C  
ATOM   1396  CB  GLU B 184     -12.522 -10.994  -9.846  1.00 66.71           C  
ATOM   1397  O   GLU B 184     -14.990 -10.501 -12.002  1.00 66.71           O  
ATOM   1398  CG  GLU B 184     -11.277 -11.869  -9.839  1.00 66.71           C  
ATOM   1399  CD  GLU B 184     -11.043 -12.569  -8.510  1.00 66.71           C  
ATOM   1400  OE1 GLU B 184     -10.072 -13.353  -8.400  1.00 66.71           O  
ATOM   1401  OE2 GLU B 184     -11.837 -12.333  -7.572  1.00 66.71           O  
ATOM   1402  N   ARG B 185     -14.517  -8.832 -10.591  1.00 68.39           N  
ATOM   1403  CA  ARG B 185     -15.884  -8.326 -10.661  1.00 68.39           C  
ATOM   1404  C   ARG B 185     -16.206  -7.810 -12.060  1.00 68.39           C  
ATOM   1405  CB  ARG B 185     -16.101  -7.216  -9.630  1.00 68.39           C  
ATOM   1406  O   ARG B 185     -17.300  -8.047 -12.577  1.00 68.39           O  
ATOM   1407  CG  ARG B 185     -17.191  -7.522  -8.616  1.00 68.39           C  
ATOM   1408  CD  ARG B 185     -17.438  -6.345  -7.681  1.00 68.39           C  
ATOM   1409  NE  ARG B 185     -17.003  -6.639  -6.319  1.00 68.39           N  
ATOM   1410  NH1 ARG B 185     -16.269  -4.495  -5.870  1.00 68.39           N  
ATOM   1411  NH2 ARG B 185     -16.099  -6.128  -4.270  1.00 68.39           N  
ATOM   1412  CZ  ARG B 185     -16.458  -5.753  -5.489  1.00 68.39           C  
ATOM   1413  N   GLY B 186     -15.244  -7.110 -12.611  1.00 67.36           N  
ATOM   1414  CA  GLY B 186     -15.427  -6.570 -13.949  1.00 67.36           C  
ATOM   1415  C   GLY B 186     -15.566  -7.644 -15.011  1.00 67.36           C  
ATOM   1416  O   GLY B 186     -16.439  -7.560 -15.877  1.00 67.36           O  
ATOM   1417  N   LEU B 187     -14.617  -8.532 -14.883  1.00 68.29           N  
ATOM   1418  CA  LEU B 187     -14.661  -9.641 -15.829  1.00 68.29           C  
ATOM   1419  C   LEU B 187     -15.928 -10.468 -15.639  1.00 68.29           C  
ATOM   1420  CB  LEU B 187     -13.427 -10.533 -15.669  1.00 68.29           C  
ATOM   1421  O   LEU B 187     -16.525 -10.932 -16.613  1.00 68.29           O  
ATOM   1422  CG  LEU B 187     -12.938 -11.248 -16.929  1.00 68.29           C  
ATOM   1423  CD1 LEU B 187     -12.027 -10.332 -17.738  1.00 68.29           C  
ATOM   1424  CD2 LEU B 187     -12.218 -12.542 -16.565  1.00 68.29           C  
ATOM   1425  N   GLY B 188     -16.310 -10.670 -14.458  1.00 66.47           N  
ATOM   1426  CA  GLY B 188     -17.564 -11.353 -14.181  1.00 66.47           C  
ATOM   1427  C   GLY B 188     -18.763 -10.684 -14.827  1.00 66.47           C  
ATOM   1428  O   GLY B 188     -19.594 -11.352 -15.445  1.00 66.47           O  
ATOM   1429  N   ARG B 189     -18.789  -9.448 -14.717  1.00 68.18           N  
ATOM   1430  CA  ARG B 189     -19.874  -8.661 -15.295  1.00 68.18           C  
ATOM   1431  C   ARG B 189     -19.825  -8.696 -16.818  1.00 68.18           C  
ATOM   1432  CB  ARG B 189     -19.811  -7.214 -14.801  1.00 68.18           C  
ATOM   1433  O   ARG B 189     -20.864  -8.780 -17.477  1.00 68.18           O  
ATOM   1434  CG  ARG B 189     -20.828  -6.887 -13.720  1.00 68.18           C  
ATOM   1435  CD  ARG B 189     -20.632  -5.482 -13.168  1.00 68.18           C  
ATOM   1436  NE  ARG B 189     -21.502  -5.226 -12.024  1.00 68.18           N  
ATOM   1437  NH1 ARG B 189     -20.278  -3.435 -11.230  1.00 68.18           N  
ATOM   1438  NH2 ARG B 189     -22.168  -4.116 -10.127  1.00 68.18           N  
ATOM   1439  CZ  ARG B 189     -21.314  -4.260 -11.129  1.00 68.18           C  
ATOM   1440  N   LEU B 190     -18.596  -8.543 -17.258  1.00 65.00           N  
ATOM   1441  CA  LEU B 190     -18.406  -8.588 -18.703  1.00 65.00           C  
ATOM   1442  C   LEU B 190     -18.858  -9.929 -19.270  1.00 65.00           C  
ATOM   1443  CB  LEU B 190     -16.937  -8.340 -19.058  1.00 65.00           C  
ATOM   1444  O   LEU B 190     -19.501  -9.979 -20.321  1.00 65.00           O  
ATOM   1445  CG  LEU B 190     -16.658  -7.834 -20.474  1.00 65.00           C  
ATOM   1446  CD1 LEU B 190     -16.225  -6.372 -20.438  1.00 65.00           C  
ATOM   1447  CD2 LEU B 190     -15.597  -8.695 -21.151  1.00 65.00           C  
ATOM   1448  N   MET B 191     -18.528 -10.931 -18.614  1.00 65.66           N  
ATOM   1449  CA  MET B 191     -18.948 -12.264 -19.038  1.00 65.66           C  
ATOM   1450  C   MET B 191     -20.467 -12.392 -19.001  1.00 65.66           C  
ATOM   1451  CB  MET B 191     -18.311 -13.336 -18.153  1.00 65.66           C  
ATOM   1452  O   MET B 191     -21.062 -13.026 -19.875  1.00 65.66           O  
ATOM   1453  CG  MET B 191     -16.840 -13.580 -18.448  1.00 65.66           C  
ATOM   1454  SD  MET B 191     -16.586 -14.664 -19.907  1.00 65.66           S  
ATOM   1455  CE  MET B 191     -15.910 -13.462 -21.085  1.00 65.66           C  
ATOM   1456  N   GLN B 192     -21.043 -11.790 -18.028  1.00 68.39           N  
ATOM   1457  CA  GLN B 192     -22.498 -11.796 -17.915  1.00 68.39           C  
ATOM   1458  C   GLN B 192     -23.143 -11.040 -19.073  1.00 68.39           C  
ATOM   1459  CB  GLN B 192     -22.936 -11.188 -16.581  1.00 68.39           C  
ATOM   1460  O   GLN B 192     -24.143 -11.491 -19.635  1.00 68.39           O  
ATOM   1461  CG  GLN B 192     -23.111 -12.210 -15.467  1.00 68.39           C  
ATOM   1462  CD  GLN B 192     -23.483 -11.575 -14.140  1.00 68.39           C  
ATOM   1463  NE2 GLN B 192     -23.903 -12.398 -13.186  1.00 68.39           N  
ATOM   1464  OE1 GLN B 192     -23.394 -10.354 -13.975  1.00 68.39           O  
ATOM   1465  N   ILE B 193     -22.524  -9.997 -19.419  1.00 66.64           N  
ATOM   1466  CA  ILE B 193     -23.030  -9.165 -20.506  1.00 66.64           C  
ATOM   1467  C   ILE B 193     -22.824  -9.879 -21.841  1.00 66.64           C  
ATOM   1468  CB  ILE B 193     -22.343  -7.781 -20.526  1.00 66.64           C  
ATOM   1469  O   ILE B 193     -23.706  -9.864 -22.702  1.00 66.64           O  
ATOM   1470  CG1 ILE B 193     -22.712  -6.984 -19.270  1.00 66.64           C  
ATOM   1471  CG2 ILE B 193     -22.720  -7.010 -21.795  1.00 66.64           C  
ATOM   1472  CD1 ILE B 193     -21.932  -5.686 -19.110  1.00 66.64           C  
ATOM   1473  N   LYS B 194     -21.667 -10.343 -21.979  1.00 64.97           N  
ATOM   1474  CA  LYS B 194     -21.371 -11.103 -23.191  1.00 64.97           C  
ATOM   1475  C   LYS B 194     -22.408 -12.199 -23.419  1.00 64.97           C  
ATOM   1476  CB  LYS B 194     -19.971 -11.713 -23.113  1.00 64.97           C  
ATOM   1477  O   LYS B 194     -22.885 -12.385 -24.540  1.00 64.97           O  
ATOM   1478  CG  LYS B 194     -19.549 -12.458 -24.371  1.00 64.97           C  
ATOM   1479  CD  LYS B 194     -18.211 -13.161 -24.182  1.00 64.97           C  
ATOM   1480  CE  LYS B 194     -17.883 -14.066 -25.362  1.00 64.97           C  
ATOM   1481  NZ  LYS B 194     -16.538 -14.699 -25.218  1.00 64.97           N  
ATOM   1482  N   ASN B 195     -22.706 -12.843 -22.345  1.00 64.28           N  
ATOM   1483  CA  ASN B 195     -23.667 -13.936 -22.445  1.00 64.28           C  
ATOM   1484  C   ASN B 195     -25.066 -13.424 -22.779  1.00 64.28           C  
ATOM   1485  CB  ASN B 195     -23.695 -14.747 -21.148  1.00 64.28           C  
ATOM   1486  O   ASN B 195     -25.829 -14.098 -23.472  1.00 64.28           O  
ATOM   1487  CG  ASN B 195     -22.519 -15.696 -21.028  1.00 64.28           C  
ATOM   1488  ND2 ASN B 195     -22.331 -16.260 -19.841  1.00 64.28           N  
ATOM   1489  OD1 ASN B 195     -21.785 -15.920 -21.994  1.00 64.28           O  
ATOM   1490  N   GLN B 196     -25.277 -12.179 -22.296  1.00 65.71           N  
ATOM   1491  CA  GLN B 196     -26.598 -11.598 -22.514  1.00 65.71           C  
ATOM   1492  C   GLN B 196     -26.676 -10.903 -23.870  1.00 65.71           C  
ATOM   1493  CB  GLN B 196     -26.941 -10.610 -21.397  1.00 65.71           C  
ATOM   1494  O   GLN B 196     -27.718 -10.930 -24.528  1.00 65.71           O  
ATOM   1495  CG  GLN B 196     -27.481 -11.271 -20.136  1.00 65.71           C  
ATOM   1496  CD  GLN B 196     -27.889 -10.266 -19.076  1.00 65.71           C  
ATOM   1497  NE2 GLN B 196     -28.503 -10.752 -18.002  1.00 65.71           N  
ATOM   1498  OE1 GLN B 196     -27.654  -9.062 -19.219  1.00 65.71           O  
ATOM   1499  N   ILE B 197     -25.449 -10.448 -24.288  1.00 64.64           N  
ATOM   1500  CA  ILE B 197     -25.466  -9.607 -25.480  1.00 64.64           C  
ATOM   1501  C   ILE B 197     -24.867 -10.371 -26.659  1.00 64.64           C  
ATOM   1502  CB  ILE B 197     -24.696  -8.286 -25.251  1.00 64.64           C  
ATOM   1503  O   ILE B 197     -25.100 -10.018 -27.817  1.00 64.64           O  
ATOM   1504  CG1 ILE B 197     -25.313  -7.505 -24.085  1.00 64.64           C  
ATOM   1505  CG2 ILE B 197     -24.680  -7.442 -26.528  1.00 64.64           C  
ATOM   1506  CD1 ILE B 197     -24.523  -6.266 -23.684  1.00 64.64           C  
ATOM   1507  N   SER B 198     -24.153 -11.373 -26.335  1.00 66.28           N  
ATOM   1508  CA  SER B 198     -23.415 -12.128 -27.343  1.00 66.28           C  
ATOM   1509  C   SER B 198     -24.320 -12.534 -28.502  1.00 66.28           C  
ATOM   1510  CB  SER B 198     -22.779 -13.372 -26.722  1.00 66.28           C  
ATOM   1511  O   SER B 198     -23.957 -12.365 -29.668  1.00 66.28           O  
ATOM   1512  OG  SER B 198     -21.908 -14.005 -27.644  1.00 66.28           O  
ATOM   1513  N   PRO B 199     -25.577 -13.120 -28.176  1.00 66.39           N  
ATOM   1514  CA  PRO B 199     -26.454 -13.504 -29.284  1.00 66.39           C  
ATOM   1515  C   PRO B 199     -26.884 -12.312 -30.136  1.00 66.39           C  
ATOM   1516  CB  PRO B 199     -27.657 -14.135 -28.579  1.00 66.39           C  
ATOM   1517  O   PRO B 199     -27.010 -12.435 -31.357  1.00 66.39           O  
ATOM   1518  CG  PRO B 199     -27.243 -14.253 -27.148  1.00 66.39           C  
ATOM   1519  CD  PRO B 199     -25.993 -13.446 -26.945  1.00 66.39           C  
ATOM   1520  N   PHE B 200     -26.995 -11.095 -29.554  1.00 64.71           N  
ATOM   1521  CA  PHE B 200     -27.455  -9.915 -30.276  1.00 64.71           C  
ATOM   1522  C   PHE B 200     -26.308  -9.266 -31.040  1.00 64.71           C  
ATOM   1523  CB  PHE B 200     -28.082  -8.903 -29.310  1.00 64.71           C  
ATOM   1524  O   PHE B 200     -26.473  -8.861 -32.193  1.00 64.71           O  
ATOM   1525  CG  PHE B 200     -28.933  -7.864 -29.988  1.00 64.71           C  
ATOM   1526  CD1 PHE B 200     -28.417  -6.609 -30.288  1.00 64.71           C  
ATOM   1527  CD2 PHE B 200     -30.251  -8.143 -30.327  1.00 64.71           C  
ATOM   1528  CE1 PHE B 200     -29.203  -5.646 -30.915  1.00 64.71           C  
ATOM   1529  CE2 PHE B 200     -31.043  -7.185 -30.954  1.00 64.71           C  
ATOM   1530  CZ  PHE B 200     -30.517  -5.937 -31.246  1.00 64.71           C  
ATOM   1531  N   ILE B 201     -25.132  -9.286 -30.560  1.00 66.25           N  
ATOM   1532  CA  ILE B 201     -23.943  -8.708 -31.176  1.00 66.25           C  
ATOM   1533  C   ILE B 201     -23.480  -9.591 -32.332  1.00 66.25           C  
ATOM   1534  CB  ILE B 201     -22.803  -8.530 -30.147  1.00 66.25           C  
ATOM   1535  O   ILE B 201     -23.104  -9.088 -33.394  1.00 66.25           O  
ATOM   1536  CG1 ILE B 201     -23.189  -7.480 -29.099  1.00 66.25           C  
ATOM   1537  CG2 ILE B 201     -21.497  -8.150 -30.849  1.00 66.25           C  
ATOM   1538  CD1 ILE B 201     -22.152  -7.293 -28.000  1.00 66.25           C  
ATOM   1539  N   SER B 202     -23.547 -10.843 -32.118  1.00 66.11           N  
ATOM   1540  CA  SER B 202     -23.181 -11.783 -33.172  1.00 66.11           C  
ATOM   1541  C   SER B 202     -24.106 -11.649 -34.378  1.00 66.11           C  
ATOM   1542  CB  SER B 202     -23.219 -13.219 -32.648  1.00 66.11           C  
ATOM   1543  O   SER B 202     -23.652 -11.693 -35.523  1.00 66.11           O  
ATOM   1544  OG  SER B 202     -22.183 -13.439 -31.706  1.00 66.11           O  
ATOM   1545  N   GLN B 203     -25.375 -11.395 -34.166  1.00 68.85           N  
ATOM   1546  CA  GLN B 203     -26.360 -11.200 -35.224  1.00 68.85           C  
ATOM   1547  C   GLN B 203     -26.166  -9.853 -35.916  1.00 68.85           C  
ATOM   1548  CB  GLN B 203     -27.779 -11.301 -34.662  1.00 68.85           C  
ATOM   1549  O   GLN B 203     -26.232  -9.765 -37.144  1.00 68.85           O  
ATOM   1550  CG  GLN B 203     -28.816 -11.744 -35.686  1.00 68.85           C  
ATOM   1551  CD  GLN B 203     -30.197 -11.921 -35.083  1.00 68.85           C  
ATOM   1552  NE2 GLN B 203     -31.193 -12.139 -35.936  1.00 68.85           N  
ATOM   1553  OE1 GLN B 203     -30.368 -11.864 -33.862  1.00 68.85           O  
ATOM   1554  N   MET B 204     -25.793  -8.865 -35.087  1.00 66.38           N  
ATOM   1555  CA  MET B 204     -25.602  -7.524 -35.632  1.00 66.38           C  
ATOM   1556  C   MET B 204     -24.251  -7.408 -36.331  1.00 66.38           C  
ATOM   1557  CB  MET B 204     -25.711  -6.472 -34.527  1.00 66.38           C  
ATOM   1558  O   MET B 204     -24.146  -6.782 -37.387  1.00 66.38           O  
ATOM   1559  CG  MET B 204     -26.819  -5.457 -34.753  1.00 66.38           C  
ATOM   1560  SD  MET B 204     -26.841  -4.143 -33.472  1.00 66.38           S  
ATOM   1561  CE  MET B 204     -25.905  -2.846 -34.329  1.00 66.38           C  
ATOM   1562  N   CYS B 205     -23.292  -8.049 -35.868  1.00 67.84           N  
ATOM   1563  CA  CYS B 205     -21.960  -8.042 -36.462  1.00 67.84           C  
ATOM   1564  C   CYS B 205     -21.946  -8.808 -37.779  1.00 67.84           C  
ATOM   1565  CB  CYS B 205     -20.941  -8.648 -35.498  1.00 67.84           C  
ATOM   1566  O   CYS B 205     -21.280  -8.400 -38.732  1.00 67.84           O  
ATOM   1567  SG  CYS B 205     -20.277  -7.467 -34.303  1.00 67.84           S  
ATOM   1568  N   ASN B 206     -22.566  -9.931 -37.836  1.00 65.65           N  
ATOM   1569  CA  ASN B 206     -22.706 -10.687 -39.076  1.00 65.65           C  
ATOM   1570  C   ASN B 206     -23.417  -9.872 -40.152  1.00 65.65           C  
ATOM   1571  CB  ASN B 206     -23.453 -11.999 -38.823  1.00 65.65           C  
ATOM   1572  O   ASN B 206     -23.050  -9.932 -41.327  1.00 65.65           O  
ATOM   1573  CG  ASN B 206     -22.537 -13.110 -38.349  1.00 65.65           C  
ATOM   1574  ND2 ASN B 206     -23.117 -14.260 -38.028  1.00 65.65           N  
ATOM   1575  OD1 ASN B 206     -21.318 -12.935 -38.269  1.00 65.65           O  
ATOM   1576  N   MET B 207     -24.306  -8.977 -39.739  1.00 63.99           N  
ATOM   1577  CA  MET B 207     -25.054  -8.146 -40.678  1.00 63.99           C  
ATOM   1578  C   MET B 207     -24.225  -6.945 -41.122  1.00 63.99           C  
ATOM   1579  CB  MET B 207     -26.366  -7.672 -40.052  1.00 63.99           C  
ATOM   1580  O   MET B 207     -24.259  -6.561 -42.293  1.00 63.99           O  
ATOM   1581  CG  MET B 207     -27.313  -7.010 -41.039  1.00 63.99           C  
ATOM   1582  SD  MET B 207     -28.956  -6.651 -40.306  1.00 63.99           S  
ATOM   1583  CE  MET B 207     -28.568  -5.144 -39.373  1.00 63.99           C  
ATOM   1584  N   LEU B 208     -23.393  -6.552 -40.186  1.00 65.48           N  
ATOM   1585  CA  LEU B 208     -22.608  -5.360 -40.485  1.00 65.48           C  
ATOM   1586  C   LEU B 208     -21.217  -5.736 -40.983  1.00 65.48           C  
ATOM   1587  CB  LEU B 208     -22.495  -4.468 -39.246  1.00 65.48           C  
ATOM   1588  O   LEU B 208     -20.447  -4.869 -41.403  1.00 65.48           O  
ATOM   1589  CG  LEU B 208     -23.437  -3.264 -39.188  1.00 65.48           C  
ATOM   1590  CD1 LEU B 208     -24.213  -3.261 -37.876  1.00 65.48           C  
ATOM   1591  CD2 LEU B 208     -22.657  -1.965 -39.357  1.00 65.48           C  
ATOM   1592  N   GLY B 209     -20.999  -6.887 -41.337  1.00 60.63           N  
ATOM   1593  CA  GLY B 209     -19.736  -7.334 -41.903  1.00 60.63           C  
ATOM   1594  C   GLY B 209     -18.545  -7.034 -41.013  1.00 60.63           C  
ATOM   1595  O   GLY B 209     -17.432  -6.831 -41.504  1.00 60.63           O  
ATOM   1596  N   LEU B 210     -18.760  -6.747 -39.796  1.00 52.83           N  
ATOM   1597  CA  LEU B 210     -17.695  -6.374 -38.871  1.00 52.83           C  
ATOM   1598  C   LEU B 210     -17.153  -7.599 -38.144  1.00 52.83           C  
ATOM   1599  CB  LEU B 210     -18.203  -5.347 -37.856  1.00 52.83           C  
ATOM   1600  O   LEU B 210     -17.916  -8.492 -37.768  1.00 52.83           O  
ATOM   1601  CG  LEU B 210     -18.261  -3.894 -38.332  1.00 52.83           C  
ATOM   1602  CD1 LEU B 210     -19.343  -3.131 -37.575  1.00 52.83           C  
ATOM   1603  CD2 LEU B 210     -16.904  -3.220 -38.159  1.00 52.83           C  
ATOM   1604  N   GLY B 211     -16.055  -8.155 -38.653  1.00 49.41           N  
ATOM   1605  CA  GLY B 211     -15.212  -9.228 -38.150  1.00 49.41           C  
ATOM   1606  C   GLY B 211     -15.287  -9.388 -36.643  1.00 49.41           C  
ATOM   1607  O   GLY B 211     -15.977  -8.624 -35.966  1.00 49.41           O  
ATOM   1608  N   ASP B 212     -15.090 -10.610 -36.100  1.00 50.09           N  
ATOM   1609  CA  ASP B 212     -15.108 -11.153 -34.746  1.00 50.09           C  
ATOM   1610  C   ASP B 212     -14.333 -10.256 -33.783  1.00 50.09           C  
ATOM   1611  CB  ASP B 212     -14.529 -12.569 -34.727  1.00 50.09           C  
ATOM   1612  O   ASP B 212     -13.145  -9.998 -33.988  1.00 50.09           O  
ATOM   1613  CG  ASP B 212     -15.281 -13.505 -33.798  1.00 50.09           C  
ATOM   1614  OD1 ASP B 212     -16.214 -13.053 -33.101  1.00 50.09           O  
ATOM   1615  OD2 ASP B 212     -14.935 -14.706 -33.760  1.00 50.09           O  
ATOM   1616  N   MET B 213     -14.850  -9.193 -33.198  1.00 50.71           N  
ATOM   1617  CA  MET B 213     -14.338  -8.384 -32.096  1.00 50.71           C  
ATOM   1618  C   MET B 213     -13.592  -9.249 -31.086  1.00 50.71           C  
ATOM   1619  CB  MET B 213     -15.479  -7.636 -31.402  1.00 50.71           C  
ATOM   1620  O   MET B 213     -13.969 -10.398 -30.848  1.00 50.71           O  
ATOM   1621  CG  MET B 213     -16.025  -6.468 -32.208  1.00 50.71           C  
ATOM   1622  SD  MET B 213     -17.141  -5.395 -31.222  1.00 50.71           S  
ATOM   1623  CE  MET B 213     -15.943  -4.196 -30.574  1.00 50.71           C  
ATOM   1624  N   ASN B 214     -12.251  -8.897 -30.601  1.00 59.00           N  
ATOM   1625  CA  ASN B 214     -11.053  -9.166 -29.813  1.00 59.00           C  
ATOM   1626  C   ASN B 214     -11.383  -9.348 -28.334  1.00 59.00           C  
ATOM   1627  CB  ASN B 214     -10.029  -8.044 -29.994  1.00 59.00           C  
ATOM   1628  O   ASN B 214     -10.492  -9.304 -27.485  1.00 59.00           O  
ATOM   1629  CG  ASN B 214      -8.691  -8.550 -30.498  1.00 59.00           C  
ATOM   1630  ND2 ASN B 214      -7.730  -7.645 -30.639  1.00 59.00           N  
ATOM   1631  OD1 ASN B 214      -8.524  -9.744 -30.759  1.00 59.00           O  
ATOM   1632  N   ALA B 215     -12.521  -9.332 -27.889  1.00 55.04           N  
ATOM   1633  CA  ALA B 215     -12.840  -9.485 -26.472  1.00 55.04           C  
ATOM   1634  C   ALA B 215     -12.315 -10.812 -25.931  1.00 55.04           C  
ATOM   1635  CB  ALA B 215     -14.347  -9.383 -26.252  1.00 55.04           C  
ATOM   1636  O   ALA B 215     -11.843 -10.883 -24.794  1.00 55.04           O  
ATOM   1637  N   ASP B 216     -12.180 -11.836 -26.691  1.00 58.20           N  
ATOM   1638  CA  ASP B 216     -11.701 -13.148 -26.268  1.00 58.20           C  
ATOM   1639  C   ASP B 216     -10.193 -13.130 -26.026  1.00 58.20           C  
ATOM   1640  CB  ASP B 216     -12.053 -14.211 -27.311  1.00 58.20           C  
ATOM   1641  O   ASP B 216      -9.701 -13.767 -25.092  1.00 58.20           O  
ATOM   1642  CG  ASP B 216     -13.481 -14.712 -27.187  1.00 58.20           C  
ATOM   1643  OD1 ASP B 216     -14.011 -14.772 -26.056  1.00 58.20           O  
ATOM   1644  OD2 ASP B 216     -14.082 -15.054 -28.229  1.00 58.20           O  
ATOM   1645  N   GLN B 217      -9.526 -12.364 -26.835  1.00 58.66           N  
ATOM   1646  CA  GLN B 217      -8.081 -12.244 -26.669  1.00 58.66           C  
ATOM   1647  C   GLN B 217      -7.736 -11.481 -25.393  1.00 58.66           C  
ATOM   1648  CB  GLN B 217      -7.457 -11.550 -27.880  1.00 58.66           C  
ATOM   1649  O   GLN B 217      -6.812 -11.858 -24.669  1.00 58.66           O  
ATOM   1650  CG  GLN B 217      -7.224 -12.475 -29.067  1.00 58.66           C  
ATOM   1651  CD  GLN B 217      -6.655 -11.752 -30.273  1.00 58.66           C  
ATOM   1652  NE2 GLN B 217      -6.469 -12.481 -31.368  1.00 58.66           N  
ATOM   1653  OE1 GLN B 217      -6.386 -10.548 -30.221  1.00 58.66           O  
ATOM   1654  N   LEU B 218      -8.519 -10.414 -25.142  1.00 58.57           N  
ATOM   1655  CA  LEU B 218      -8.327  -9.647 -23.916  1.00 58.57           C  
ATOM   1656  C   LEU B 218      -8.632 -10.499 -22.688  1.00 58.57           C  
ATOM   1657  CB  LEU B 218      -9.215  -8.400 -23.919  1.00 58.57           C  
ATOM   1658  O   LEU B 218      -7.864 -10.501 -21.723  1.00 58.57           O  
ATOM   1659  CG  LEU B 218      -8.877  -7.324 -22.886  1.00 58.57           C  
ATOM   1660  CD1 LEU B 218      -7.793  -6.395 -23.423  1.00 58.57           C  
ATOM   1661  CD2 LEU B 218     -10.126  -6.534 -22.508  1.00 58.57           C  
ATOM   1662  N   ALA B 219      -9.708 -11.134 -22.801  1.00 60.52           N  
ATOM   1663  CA  ALA B 219     -10.105 -12.005 -21.698  1.00 60.52           C  
ATOM   1664  C   ALA B 219      -9.052 -13.080 -21.443  1.00 60.52           C  
ATOM   1665  CB  ALA B 219     -11.458 -12.650 -21.989  1.00 60.52           C  
ATOM   1666  O   ALA B 219      -8.739 -13.389 -20.291  1.00 60.52           O  
ATOM   1667  N   SER B 220      -8.430 -13.575 -22.501  1.00 60.05           N  
ATOM   1668  CA  SER B 220      -7.416 -14.617 -22.370  1.00 60.05           C  
ATOM   1669  C   SER B 220      -6.144 -14.074 -21.728  1.00 60.05           C  
ATOM   1670  CB  SER B 220      -7.090 -15.222 -23.736  1.00 60.05           C  
ATOM   1671  O   SER B 220      -5.553 -14.725 -20.864  1.00 60.05           O  
ATOM   1672  OG  SER B 220      -6.251 -16.356 -23.597  1.00 60.05           O  
ATOM   1673  N   LYS B 221      -5.790 -12.851 -22.110  1.00 59.35           N  
ATOM   1674  CA  LYS B 221      -4.594 -12.241 -21.537  1.00 59.35           C  
ATOM   1675  C   LYS B 221      -4.811 -11.879 -20.070  1.00 59.35           C  
ATOM   1676  CB  LYS B 221      -4.193 -10.997 -22.330  1.00 59.35           C  
ATOM   1677  O   LYS B 221      -3.911 -12.045 -19.244  1.00 59.35           O  
ATOM   1678  CG  LYS B 221      -2.971 -11.193 -23.215  1.00 59.35           C  
ATOM   1679  CD  LYS B 221      -2.681  -9.954 -24.051  1.00 59.35           C  
ATOM   1680  CE  LYS B 221      -1.453 -10.147 -24.931  1.00 59.35           C  
ATOM   1681  NZ  LYS B 221      -1.148  -8.924 -25.732  1.00 59.35           N  
ATOM   1682  N   LEU B 222      -5.975 -11.395 -19.834  1.00 63.24           N  
ATOM   1683  CA  LEU B 222      -6.310 -11.079 -18.450  1.00 63.24           C  
ATOM   1684  C   LEU B 222      -6.330 -12.340 -17.593  1.00 63.24           C  
ATOM   1685  CB  LEU B 222      -7.668 -10.376 -18.374  1.00 63.24           C  
ATOM   1686  O   LEU B 222      -5.847 -12.332 -16.458  1.00 63.24           O  
ATOM   1687  CG  LEU B 222      -7.677  -8.882 -18.701  1.00 63.24           C  
ATOM   1688  CD1 LEU B 222      -9.110  -8.369 -18.798  1.00 63.24           C  
ATOM   1689  CD2 LEU B 222      -6.895  -8.100 -17.651  1.00 63.24           C  
ATOM   1690  N   GLU B 223      -6.783 -13.388 -18.190  1.00 60.88           N  
ATOM   1691  CA  GLU B 223      -6.848 -14.662 -17.480  1.00 60.88           C  
ATOM   1692  C   GLU B 223      -5.451 -15.214 -17.209  1.00 60.88           C  
ATOM   1693  CB  GLU B 223      -7.670 -15.679 -18.275  1.00 60.88           C  
ATOM   1694  O   GLU B 223      -5.230 -15.889 -16.201  1.00 60.88           O  
ATOM   1695  CG  GLU B 223      -9.164 -15.619 -17.991  1.00 60.88           C  
ATOM   1696  CD  GLU B 223      -9.973 -16.604 -18.820  1.00 60.88           C  
ATOM   1697  OE1 GLU B 223     -11.222 -16.579 -18.745  1.00 60.88           O  
ATOM   1698  OE2 GLU B 223      -9.352 -17.408 -19.551  1.00 60.88           O  
ATOM   1699  N   GLU B 224      -4.581 -14.796 -18.116  1.00 59.45           N  
ATOM   1700  CA  GLU B 224      -3.203 -15.250 -17.951  1.00 59.45           C  
ATOM   1701  C   GLU B 224      -2.498 -14.479 -16.839  1.00 59.45           C  
ATOM   1702  CB  GLU B 224      -2.428 -15.105 -19.264  1.00 59.45           C  
ATOM   1703  O   GLU B 224      -1.664 -15.036 -16.122  1.00 59.45           O  
ATOM   1704  CG  GLU B 224      -2.646 -16.256 -20.236  1.00 59.45           C  
ATOM   1705  CD  GLU B 224      -1.934 -16.061 -21.565  1.00 59.45           C  
ATOM   1706  OE1 GLU B 224      -2.139 -16.881 -22.489  1.00 59.45           O  
ATOM   1707  OE2 GLU B 224      -1.165 -15.081 -21.684  1.00 59.45           O  
ATOM   1708  N   THR B 225      -2.873 -13.191 -16.606  1.00 60.27           N  
ATOM   1709  CA  THR B 225      -2.180 -12.321 -15.663  1.00 60.27           C  
ATOM   1710  C   THR B 225      -2.853 -12.362 -14.294  1.00 60.27           C  
ATOM   1711  CB  THR B 225      -2.134 -10.868 -16.172  1.00 60.27           C  
ATOM   1712  O   THR B 225      -2.220 -12.076 -13.276  1.00 60.27           O  
ATOM   1713  CG2 THR B 225      -1.071 -10.697 -17.252  1.00 60.27           C  
ATOM   1714  OG1 THR B 225      -3.413 -10.518 -16.715  1.00 60.27           O  
ATOM   1715  N   LEU B 226      -4.023 -12.749 -14.227  1.00 67.15           N  
ATOM   1716  CA  LEU B 226      -4.851 -12.716 -13.027  1.00 67.15           C  
ATOM   1717  C   LEU B 226      -4.274 -13.621 -11.943  1.00 67.15           C  
ATOM   1718  CB  LEU B 226      -6.285 -13.141 -13.353  1.00 67.15           C  
ATOM   1719  O   LEU B 226      -4.222 -13.239 -10.772  1.00 67.15           O  
ATOM   1720  CG  LEU B 226      -7.303 -12.013 -13.525  1.00 67.15           C  
ATOM   1721  CD1 LEU B 226      -8.517 -12.510 -14.304  1.00 67.15           C  
ATOM   1722  CD2 LEU B 226      -7.723 -11.459 -12.168  1.00 67.15           C  
ATOM   1723  N   PRO B 227      -3.727 -14.798 -12.308  1.00 63.70           N  
ATOM   1724  CA  PRO B 227      -3.168 -15.656 -11.260  1.00 63.70           C  
ATOM   1725  C   PRO B 227      -1.953 -15.035 -10.574  1.00 63.70           C  
ATOM   1726  CB  PRO B 227      -2.777 -16.928 -12.016  1.00 63.70           C  
ATOM   1727  O   PRO B 227      -1.751 -15.229  -9.373  1.00 63.70           O  
ATOM   1728  CG  PRO B 227      -3.597 -16.896 -13.266  1.00 63.70           C  
ATOM   1729  CD  PRO B 227      -3.955 -15.469 -13.565  1.00 63.70           C  
ATOM   1730  N   VAL B 228      -1.178 -14.318 -11.339  1.00 63.17           N  
ATOM   1731  CA  VAL B 228      -0.007 -13.657 -10.772  1.00 63.17           C  
ATOM   1732  C   VAL B 228      -0.450 -12.568  -9.797  1.00 63.17           C  
ATOM   1733  CB  VAL B 228       0.893 -13.052 -11.873  1.00 63.17           C  
ATOM   1734  O   VAL B 228       0.069 -12.476  -8.682  1.00 63.17           O  
ATOM   1735  CG1 VAL B 228       2.062 -12.287 -11.255  1.00 63.17           C  
ATOM   1736  CG2 VAL B 228       1.401 -14.148 -12.807  1.00 63.17           C  
ATOM   1737  N   ILE B 229      -1.400 -11.873 -10.217  1.00 67.71           N  
ATOM   1738  CA  ILE B 229      -1.910 -10.778  -9.399  1.00 67.71           C  
ATOM   1739  C   ILE B 229      -2.582 -11.337  -8.148  1.00 67.71           C  
ATOM   1740  CB  ILE B 229      -2.901  -9.895 -10.191  1.00 67.71           C  
ATOM   1741  O   ILE B 229      -2.405 -10.805  -7.049  1.00 67.71           O  
ATOM   1742  CG1 ILE B 229      -2.180  -9.182 -11.341  1.00 67.71           C  
ATOM   1743  CG2 ILE B 229      -3.585  -8.886  -9.264  1.00 67.71           C  
ATOM   1744  CD1 ILE B 229      -3.109  -8.426 -12.280  1.00 67.71           C  
ATOM   1745  N   ARG B 230      -3.284 -12.424  -8.388  1.00 70.16           N  
ATOM   1746  CA  ARG B 230      -3.940 -13.069  -7.255  1.00 70.16           C  
ATOM   1747  C   ARG B 230      -2.915 -13.589  -6.252  1.00 70.16           C  
ATOM   1748  CB  ARG B 230      -4.834 -14.215  -7.732  1.00 70.16           C  
ATOM   1749  O   ARG B 230      -3.117 -13.485  -5.040  1.00 70.16           O  
ATOM   1750  CG  ARG B 230      -6.204 -13.767  -8.216  1.00 70.16           C  
ATOM   1751  CD  ARG B 230      -7.086 -14.951  -8.588  1.00 70.16           C  
ATOM   1752  NE  ARG B 230      -8.387 -14.518  -9.089  1.00 70.16           N  
ATOM   1753  NH1 ARG B 230      -9.010 -16.600  -9.872  1.00 70.16           N  
ATOM   1754  NH2 ARG B 230     -10.426 -14.813 -10.104  1.00 70.16           N  
ATOM   1755  CZ  ARG B 230      -9.272 -15.311  -9.687  1.00 70.16           C  
ATOM   1756  N   SER B 231      -1.921 -14.095  -6.794  1.00 69.81           N  
ATOM   1757  CA  SER B 231      -0.865 -14.613  -5.930  1.00 69.81           C  
ATOM   1758  C   SER B 231      -0.235 -13.501  -5.099  1.00 69.81           C  
ATOM   1759  CB  SER B 231       0.212 -15.313  -6.760  1.00 69.81           C  
ATOM   1760  O   SER B 231       0.008 -13.674  -3.903  1.00 69.81           O  
ATOM   1761  OG  SER B 231       1.315 -15.678  -5.948  1.00 69.81           O  
ATOM   1762  N   VAL B 232      -0.021 -12.422  -5.699  1.00 70.43           N  
ATOM   1763  CA  VAL B 232       0.563 -11.273  -5.014  1.00 70.43           C  
ATOM   1764  C   VAL B 232      -0.412 -10.749  -3.962  1.00 70.43           C  
ATOM   1765  CB  VAL B 232       0.933 -10.148  -6.006  1.00 70.43           C  
ATOM   1766  O   VAL B 232      -0.018 -10.461  -2.830  1.00 70.43           O  
ATOM   1767  CG1 VAL B 232       1.346  -8.882  -5.257  1.00 70.43           C  
ATOM   1768  CG2 VAL B 232       2.049 -10.608  -6.942  1.00 70.43           C  
ATOM   1769  N   SER B 233      -1.621 -10.720  -4.382  1.00 73.73           N  
ATOM   1770  CA  SER B 233      -2.665 -10.262  -3.471  1.00 73.73           C  
ATOM   1771  C   SER B 233      -2.772 -11.170  -2.251  1.00 73.73           C  
ATOM   1772  CB  SER B 233      -4.014 -10.199  -4.189  1.00 73.73           C  
ATOM   1773  O   SER B 233      -2.925 -10.691  -1.125  1.00 73.73           O  
ATOM   1774  OG  SER B 233      -5.019  -9.692  -3.328  1.00 73.73           O  
ATOM   1775  N   GLU B 234      -2.661 -12.430  -2.455  1.00 76.07           N  
ATOM   1776  CA  GLU B 234      -2.747 -13.385  -1.354  1.00 76.07           C  
ATOM   1777  C   GLU B 234      -1.582 -13.216  -0.384  1.00 76.07           C  
ATOM   1778  CB  GLU B 234      -2.784 -14.819  -1.888  1.00 76.07           C  
ATOM   1779  O   GLU B 234      -1.752 -13.354   0.829  1.00 76.07           O  
ATOM   1780  CG  GLU B 234      -4.147 -15.245  -2.414  1.00 76.07           C  
ATOM   1781  CD  GLU B 234      -4.153 -16.648  -2.999  1.00 76.07           C  
ATOM   1782  OE1 GLU B 234      -5.228 -17.121  -3.434  1.00 76.07           O  
ATOM   1783  OE2 GLU B 234      -3.074 -17.281  -3.023  1.00 76.07           O  
ATOM   1784  N   GLN B 235      -0.488 -12.877  -0.885  1.00 75.41           N  
ATOM   1785  CA  GLN B 235       0.682 -12.647  -0.045  1.00 75.41           C  
ATOM   1786  C   GLN B 235       0.501 -11.404   0.822  1.00 75.41           C  
ATOM   1787  CB  GLN B 235       1.941 -12.511  -0.902  1.00 75.41           C  
ATOM   1788  O   GLN B 235       0.866 -11.404   2.000  1.00 75.41           O  
ATOM   1789  CG  GLN B 235       2.443 -13.831  -1.472  1.00 75.41           C  
ATOM   1790  CD  GLN B 235       3.751 -13.685  -2.226  1.00 75.41           C  
ATOM   1791  NE2 GLN B 235       4.107 -14.705  -3.000  1.00 75.41           N  
ATOM   1792  OE1 GLN B 235       4.436 -12.663  -2.116  1.00 75.41           O  
ATOM   1793  N   PHE B 236      -0.131 -10.452   0.254  1.00 82.55           N  
ATOM   1794  CA  PHE B 236      -0.334  -9.202   0.978  1.00 82.55           C  
ATOM   1795  C   PHE B 236      -1.363  -9.380   2.088  1.00 82.55           C  
ATOM   1796  CB  PHE B 236      -0.779  -8.091   0.022  1.00 82.55           C  
ATOM   1797  O   PHE B 236      -1.348  -8.647   3.079  1.00 82.55           O  
ATOM   1798  CG  PHE B 236       0.336  -7.533  -0.821  1.00 82.55           C  
ATOM   1799  CD1 PHE B 236       1.649  -7.942  -0.622  1.00 82.55           C  
ATOM   1800  CD2 PHE B 236       0.071  -6.598  -1.813  1.00 82.55           C  
ATOM   1801  CE1 PHE B 236       2.682  -7.427  -1.400  1.00 82.55           C  
ATOM   1802  CE2 PHE B 236       1.098  -6.078  -2.595  1.00 82.55           C  
ATOM   1803  CZ  PHE B 236       2.404  -6.494  -2.386  1.00 82.55           C  
ATOM   1804  N   LYS B 237      -2.193 -10.309   1.884  1.00 83.40           N  
ATOM   1805  CA  LYS B 237      -3.247 -10.556   2.863  1.00 83.40           C  
ATOM   1806  C   LYS B 237      -2.751 -11.455   3.991  1.00 83.40           C  
ATOM   1807  CB  LYS B 237      -4.468 -11.185   2.190  1.00 83.40           C  
ATOM   1808  O   LYS B 237      -3.438 -11.632   4.999  1.00 83.40           O  
ATOM   1809  CG  LYS B 237      -5.213 -10.245   1.254  1.00 83.40           C  
ATOM   1810  CD  LYS B 237      -6.399 -10.936   0.594  1.00 83.40           C  
ATOM   1811  CE  LYS B 237      -7.104 -10.017  -0.395  1.00 83.40           C  
ATOM   1812  NZ  LYS B 237      -8.234 -10.708  -1.085  1.00 83.40           N  
ATOM   1813  N   ASP B 238      -1.525 -11.989   3.860  1.00 87.90           N  
ATOM   1814  CA  ASP B 238      -0.951 -12.860   4.882  1.00 87.90           C  
ATOM   1815  C   ASP B 238      -0.229 -12.047   5.954  1.00 87.90           C  
ATOM   1816  CB  ASP B 238       0.012 -13.867   4.249  1.00 87.90           C  
ATOM   1817  O   ASP B 238       0.834 -11.478   5.699  1.00 87.90           O  
ATOM   1818  CG  ASP B 238       0.514 -14.907   5.235  1.00 87.90           C  
ATOM   1819  OD1 ASP B 238       0.203 -14.805   6.442  1.00 87.90           O  
ATOM   1820  OD2 ASP B 238       1.231 -15.836   4.803  1.00 87.90           O  
ATOM   1821  N   PRO B 239      -0.736 -12.045   7.227  1.00 90.72           N  
ATOM   1822  CA  PRO B 239      -0.167 -11.235   8.306  1.00 90.72           C  
ATOM   1823  C   PRO B 239       1.211 -11.724   8.747  1.00 90.72           C  
ATOM   1824  CB  PRO B 239      -1.187 -11.387   9.437  1.00 90.72           C  
ATOM   1825  O   PRO B 239       1.940 -10.998   9.428  1.00 90.72           O  
ATOM   1826  CG  PRO B 239      -1.936 -12.638   9.111  1.00 90.72           C  
ATOM   1827  CD  PRO B 239      -1.917 -12.831   7.622  1.00 90.72           C  
ATOM   1828  N   GLU B 240       1.569 -12.903   8.405  1.00 90.78           N  
ATOM   1829  CA  GLU B 240       2.890 -13.427   8.739  1.00 90.78           C  
ATOM   1830  C   GLU B 240       3.947 -12.923   7.761  1.00 90.78           C  
ATOM   1831  CB  GLU B 240       2.874 -14.958   8.753  1.00 90.78           C  
ATOM   1832  O   GLU B 240       5.139 -12.911   8.078  1.00 90.78           O  
ATOM   1833  CG  GLU B 240       2.102 -15.554   9.922  1.00 90.78           C  
ATOM   1834  CD  GLU B 240       2.773 -15.319  11.266  1.00 90.78           C  
ATOM   1835  OE1 GLU B 240       2.062 -15.048  12.260  1.00 90.78           O  
ATOM   1836  OE2 GLU B 240       4.020 -15.406  11.325  1.00 90.78           O  
ATOM   1837  N   GLN B 241       3.493 -12.419   6.604  1.00 90.28           N  
ATOM   1838  CA  GLN B 241       4.451 -12.032   5.573  1.00 90.28           C  
ATOM   1839  C   GLN B 241       4.381 -10.534   5.291  1.00 90.28           C  
ATOM   1840  CB  GLN B 241       4.203 -12.821   4.286  1.00 90.28           C  
ATOM   1841  O   GLN B 241       5.352  -9.940   4.818  1.00 90.28           O  
ATOM   1842  CG  GLN B 241       4.509 -14.308   4.408  1.00 90.28           C  
ATOM   1843  CD  GLN B 241       4.417 -15.036   3.080  1.00 90.28           C  
ATOM   1844  NE2 GLN B 241       3.784 -16.204   3.087  1.00 90.28           N  
ATOM   1845  OE1 GLN B 241       4.911 -14.553   2.057  1.00 90.28           O  
ATOM   1846  N   THR B 242       3.164 -10.024   5.535  1.00 89.96           N  
ATOM   1847  CA  THR B 242       2.978  -8.634   5.135  1.00 89.96           C  
ATOM   1848  C   THR B 242       2.318  -7.833   6.254  1.00 89.96           C  
ATOM   1849  CB  THR B 242       2.129  -8.529   3.855  1.00 89.96           C  
ATOM   1850  O   THR B 242       1.435  -8.340   6.949  1.00 89.96           O  
ATOM   1851  CG2 THR B 242       1.996  -7.079   3.400  1.00 89.96           C  
ATOM   1852  OG1 THR B 242       2.751  -9.290   2.812  1.00 89.96           O  
ATOM   1853  N   THR B 243       2.762  -6.552   6.449  1.00 93.68           N  
ATOM   1854  CA  THR B 243       2.130  -5.641   7.397  1.00 93.68           C  
ATOM   1855  C   THR B 243       2.211  -4.201   6.899  1.00 93.68           C  
ATOM   1856  CB  THR B 243       2.780  -5.743   8.789  1.00 93.68           C  
ATOM   1857  O   THR B 243       3.039  -3.880   6.044  1.00 93.68           O  
ATOM   1858  CG2 THR B 243       4.182  -5.143   8.786  1.00 93.68           C  
ATOM   1859  OG1 THR B 243       1.972  -5.039   9.740  1.00 93.68           O  
ATOM   1860  N   PHE B 244       1.260  -3.450   7.344  1.00 92.64           N  
ATOM   1861  CA  PHE B 244       1.211  -2.035   6.996  1.00 92.64           C  
ATOM   1862  C   PHE B 244       1.406  -1.166   8.233  1.00 92.64           C  
ATOM   1863  CB  PHE B 244      -0.120  -1.693   6.318  1.00 92.64           C  
ATOM   1864  O   PHE B 244       0.743  -1.370   9.252  1.00 92.64           O  
ATOM   1865  CG  PHE B 244      -0.096  -0.396   5.555  1.00 92.64           C  
ATOM   1866  CD1 PHE B 244      -0.213   0.819   6.218  1.00 92.64           C  
ATOM   1867  CD2 PHE B 244       0.043  -0.393   4.173  1.00 92.64           C  
ATOM   1868  CE1 PHE B 244      -0.192   2.021   5.514  1.00 92.64           C  
ATOM   1869  CE2 PHE B 244       0.065   0.804   3.462  1.00 92.64           C  
ATOM   1870  CZ  PHE B 244      -0.054   2.009   4.134  1.00 92.64           C  
ATOM   1871  N   ILE B 245       2.342  -0.231   8.155  1.00 96.28           N  
ATOM   1872  CA  ILE B 245       2.569   0.710   9.247  1.00 96.28           C  
ATOM   1873  C   ILE B 245       2.039   2.088   8.859  1.00 96.28           C  
ATOM   1874  CB  ILE B 245       4.067   0.796   9.615  1.00 96.28           C  
ATOM   1875  O   ILE B 245       2.493   2.682   7.879  1.00 96.28           O  
ATOM   1876  CG1 ILE B 245       4.594  -0.580  10.036  1.00 96.28           C  
ATOM   1877  CG2 ILE B 245       4.292   1.831  10.722  1.00 96.28           C  
ATOM   1878  CD1 ILE B 245       6.102  -0.630  10.242  1.00 96.28           C  
ATOM   1879  N   CYS B 246       1.129   2.594   9.673  1.00 94.42           N  
ATOM   1880  CA  CYS B 246       0.551   3.906   9.405  1.00 94.42           C  
ATOM   1881  C   CYS B 246       1.343   5.004  10.104  1.00 94.42           C  
ATOM   1882  CB  CYS B 246      -0.909   3.951   9.857  1.00 94.42           C  
ATOM   1883  O   CYS B 246       1.671   4.882  11.286  1.00 94.42           O  
ATOM   1884  SG  CYS B 246      -1.968   2.752   9.018  1.00 94.42           S  
ATOM   1885  N   VAL B 247       1.644   6.038   9.319  1.00 95.56           N  
ATOM   1886  CA  VAL B 247       2.346   7.190   9.876  1.00 95.56           C  
ATOM   1887  C   VAL B 247       1.424   8.407   9.872  1.00 95.56           C  
ATOM   1888  CB  VAL B 247       3.641   7.499   9.091  1.00 95.56           C  
ATOM   1889  O   VAL B 247       0.799   8.717   8.855  1.00 95.56           O  
ATOM   1890  CG1 VAL B 247       4.391   8.668   9.727  1.00 95.56           C  
ATOM   1891  CG2 VAL B 247       4.532   6.260   9.024  1.00 95.56           C  
ATOM   1892  N   CYS B 248       1.337   9.148  11.027  1.00 93.10           N  
ATOM   1893  CA  CYS B 248       0.498  10.339  11.106  1.00 93.10           C  
ATOM   1894  C   CYS B 248       1.077  11.350  12.089  1.00 93.10           C  
ATOM   1895  CB  CYS B 248      -0.924   9.967  11.522  1.00 93.10           C  
ATOM   1896  O   CYS B 248       2.123  11.105  12.693  1.00 93.10           O  
ATOM   1897  SG  CYS B 248      -1.040   9.286  13.191  1.00 93.10           S  
ATOM   1898  N   ILE B 249       0.533  12.548  12.084  1.00 91.52           N  
ATOM   1899  CA  ILE B 249       0.830  13.562  13.090  1.00 91.52           C  
ATOM   1900  C   ILE B 249      -0.408  13.817  13.947  1.00 91.52           C  
ATOM   1901  CB  ILE B 249       1.312  14.878  12.440  1.00 91.52           C  
ATOM   1902  O   ILE B 249      -1.526  13.482  13.549  1.00 91.52           O  
ATOM   1903  CG1 ILE B 249       0.240  15.430  11.493  1.00 91.52           C  
ATOM   1904  CG2 ILE B 249       2.636  14.663  11.702  1.00 91.52           C  
ATOM   1905  CD1 ILE B 249       0.562  16.808  10.930  1.00 91.52           C  
ATOM   1906  N   ALA B 250      -0.250  14.299  15.096  1.00 90.88           N  
ATOM   1907  CA  ALA B 250      -1.336  14.448  16.061  1.00 90.88           C  
ATOM   1908  C   ALA B 250      -2.160  15.699  15.770  1.00 90.88           C  
ATOM   1909  CB  ALA B 250      -0.781  14.498  17.482  1.00 90.88           C  
ATOM   1910  O   ALA B 250      -2.224  16.613  16.596  1.00 90.88           O  
ATOM   1911  N   GLU B 251      -2.751  15.721  14.633  1.00 79.28           N  
ATOM   1912  CA  GLU B 251      -3.711  16.718  14.170  1.00 79.28           C  
ATOM   1913  C   GLU B 251      -4.996  16.058  13.676  1.00 79.28           C  
ATOM   1914  CB  GLU B 251      -3.101  17.578  13.060  1.00 79.28           C  
ATOM   1915  O   GLU B 251      -4.976  14.915  13.215  1.00 79.28           O  
ATOM   1916  CG  GLU B 251      -1.915  18.416  13.514  1.00 79.28           C  
ATOM   1917  CD  GLU B 251      -1.332  19.280  12.407  1.00 79.28           C  
ATOM   1918  OE1 GLU B 251      -0.302  19.953  12.640  1.00 79.28           O  
ATOM   1919  OE2 GLU B 251      -1.911  19.286  11.298  1.00 79.28           O  
ATOM   1920  N   PHE B 252      -6.016  16.757  13.771  1.00 73.07           N  
ATOM   1921  CA  PHE B 252      -7.333  16.187  13.507  1.00 73.07           C  
ATOM   1922  C   PHE B 252      -7.381  15.556  12.121  1.00 73.07           C  
ATOM   1923  CB  PHE B 252      -8.419  17.260  13.634  1.00 73.07           C  
ATOM   1924  O   PHE B 252      -7.700  14.373  11.983  1.00 73.07           O  
ATOM   1925  CG  PHE B 252      -9.789  16.787  13.229  1.00 73.07           C  
ATOM   1926  CD1 PHE B 252     -10.329  17.148  12.001  1.00 73.07           C  
ATOM   1927  CD2 PHE B 252     -10.537  15.981  14.078  1.00 73.07           C  
ATOM   1928  CE1 PHE B 252     -11.597  16.711  11.624  1.00 73.07           C  
ATOM   1929  CE2 PHE B 252     -11.805  15.541  13.708  1.00 73.07           C  
ATOM   1930  CZ  PHE B 252     -12.333  15.908  12.481  1.00 73.07           C  
ATOM   1931  N   LEU B 253      -7.162  16.347  11.083  1.00 72.50           N  
ATOM   1932  CA  LEU B 253      -7.300  15.878   9.709  1.00 72.50           C  
ATOM   1933  C   LEU B 253      -6.399  14.674   9.453  1.00 72.50           C  
ATOM   1934  CB  LEU B 253      -6.965  17.000   8.723  1.00 72.50           C  
ATOM   1935  O   LEU B 253      -6.796  13.732   8.763  1.00 72.50           O  
ATOM   1936  CG  LEU B 253      -8.032  18.080   8.536  1.00 72.50           C  
ATOM   1937  CD1 LEU B 253      -7.458  19.265   7.767  1.00 72.50           C  
ATOM   1938  CD2 LEU B 253      -9.250  17.509   7.818  1.00 72.50           C  
ATOM   1939  N   SER B 254      -5.178  14.677  10.036  1.00 82.72           N  
ATOM   1940  CA  SER B 254      -4.237  13.574   9.867  1.00 82.72           C  
ATOM   1941  C   SER B 254      -4.756  12.300  10.525  1.00 82.72           C  
ATOM   1942  CB  SER B 254      -2.872  13.939  10.450  1.00 82.72           C  
ATOM   1943  O   SER B 254      -4.738  11.228   9.916  1.00 82.72           O  
ATOM   1944  OG  SER B 254      -1.944  12.885  10.258  1.00 82.72           O  
ATOM   1945  N   LEU B 255      -5.329  12.483  11.637  1.00 83.17           N  
ATOM   1946  CA  LEU B 255      -5.876  11.333  12.348  1.00 83.17           C  
ATOM   1947  C   LEU B 255      -7.112  10.791  11.638  1.00 83.17           C  
ATOM   1948  CB  LEU B 255      -6.225  11.711  13.790  1.00 83.17           C  
ATOM   1949  O   LEU B 255      -7.293   9.576  11.538  1.00 83.17           O  
ATOM   1950  CG  LEU B 255      -5.047  12.020  14.715  1.00 83.17           C  
ATOM   1951  CD1 LEU B 255      -5.550  12.464  16.084  1.00 83.17           C  
ATOM   1952  CD2 LEU B 255      -4.133  10.806  14.842  1.00 83.17           C  
ATOM   1953  N   TYR B 256      -7.892  11.674  11.163  1.00 76.15           N  
ATOM   1954  CA  TYR B 256      -9.082  11.275  10.419  1.00 76.15           C  
ATOM   1955  C   TYR B 256      -8.706  10.481   9.174  1.00 76.15           C  
ATOM   1956  CB  TYR B 256      -9.907  12.504  10.025  1.00 76.15           C  
ATOM   1957  O   TYR B 256      -9.289   9.428   8.902  1.00 76.15           O  
ATOM   1958  CG  TYR B 256     -11.185  12.169   9.294  1.00 76.15           C  
ATOM   1959  CD1 TYR B 256     -11.277  12.311   7.912  1.00 76.15           C  
ATOM   1960  CD2 TYR B 256     -12.302  11.712   9.985  1.00 76.15           C  
ATOM   1961  CE1 TYR B 256     -12.453  12.005   7.235  1.00 76.15           C  
ATOM   1962  CE2 TYR B 256     -13.483  11.403   9.319  1.00 76.15           C  
ATOM   1963  OH  TYR B 256     -14.716  11.248   7.281  1.00 76.15           O  
ATOM   1964  CZ  TYR B 256     -13.549  11.552   7.946  1.00 76.15           C  
ATOM   1965  N   GLU B 257      -7.792  10.929   8.464  1.00 80.11           N  
ATOM   1966  CA  GLU B 257      -7.343  10.249   7.252  1.00 80.11           C  
ATOM   1967  C   GLU B 257      -6.721   8.894   7.578  1.00 80.11           C  
ATOM   1968  CB  GLU B 257      -6.340  11.118   6.489  1.00 80.11           C  
ATOM   1969  O   GLU B 257      -6.895   7.930   6.830  1.00 80.11           O  
ATOM   1970  CG  GLU B 257      -5.984  10.579   5.111  1.00 80.11           C  
ATOM   1971  CD  GLU B 257      -7.180  10.476   4.179  1.00 80.11           C  
ATOM   1972  OE1 GLU B 257      -7.163   9.624   3.261  1.00 80.11           O  
ATOM   1973  OE2 GLU B 257      -8.142  11.253   4.367  1.00 80.11           O  
ATOM   1974  N   THR B 258      -5.975   8.807   8.621  1.00 84.65           N  
ATOM   1975  CA  THR B 258      -5.370   7.552   9.049  1.00 84.65           C  
ATOM   1976  C   THR B 258      -6.443   6.530   9.414  1.00 84.65           C  
ATOM   1977  CB  THR B 258      -4.431   7.766  10.251  1.00 84.65           C  
ATOM   1978  O   THR B 258      -6.317   5.347   9.090  1.00 84.65           O  
ATOM   1979  CG2 THR B 258      -3.777   6.456  10.679  1.00 84.65           C  
ATOM   1980  OG1 THR B 258      -3.408   8.702   9.891  1.00 84.65           O  
ATOM   1981  N   GLU B 259      -7.493   6.962  10.039  1.00 81.13           N  
ATOM   1982  CA  GLU B 259      -8.620   6.086  10.343  1.00 81.13           C  
ATOM   1983  C   GLU B 259      -9.235   5.516   9.068  1.00 81.13           C  
ATOM   1984  CB  GLU B 259      -9.684   6.837  11.148  1.00 81.13           C  
ATOM   1985  O   GLU B 259      -9.496   4.314   8.982  1.00 81.13           O  
ATOM   1986  CG  GLU B 259     -10.971   6.051  11.351  1.00 81.13           C  
ATOM   1987  CD  GLU B 259     -10.788   4.814  12.216  1.00 81.13           C  
ATOM   1988  OE1 GLU B 259     -11.699   3.955  12.246  1.00 81.13           O  
ATOM   1989  OE2 GLU B 259      -9.727   4.703  12.869  1.00 81.13           O  
ATOM   1990  N   ARG B 260      -9.384   6.350   8.100  1.00 78.45           N  
ATOM   1991  CA  ARG B 260      -9.916   5.895   6.820  1.00 78.45           C  
ATOM   1992  C   ARG B 260      -8.994   4.863   6.180  1.00 78.45           C  
ATOM   1993  CB  ARG B 260     -10.117   7.078   5.870  1.00 78.45           C  
ATOM   1994  O   ARG B 260      -9.460   3.864   5.628  1.00 78.45           O  
ATOM   1995  CG  ARG B 260     -11.051   6.782   4.707  1.00 78.45           C  
ATOM   1996  CD  ARG B 260     -11.257   8.005   3.824  1.00 78.45           C  
ATOM   1997  NE  ARG B 260     -11.860   7.649   2.543  1.00 78.45           N  
ATOM   1998  NH1 ARG B 260     -12.138   9.830   1.833  1.00 78.45           N  
ATOM   1999  NH2 ARG B 260     -12.801   8.091   0.495  1.00 78.45           N  
ATOM   2000  CZ  ARG B 260     -12.265   8.524   1.627  1.00 78.45           C  
ATOM   2001  N   LEU B 261      -7.796   5.157   6.260  1.00 83.36           N  
ATOM   2002  CA  LEU B 261      -6.799   4.247   5.705  1.00 83.36           C  
ATOM   2003  C   LEU B 261      -6.855   2.891   6.400  1.00 83.36           C  
ATOM   2004  CB  LEU B 261      -5.396   4.844   5.838  1.00 83.36           C  
ATOM   2005  O   LEU B 261      -6.904   1.851   5.738  1.00 83.36           O  
ATOM   2006  CG  LEU B 261      -4.237   3.961   5.373  1.00 83.36           C  
ATOM   2007  CD1 LEU B 261      -4.369   3.654   3.885  1.00 83.36           C  
ATOM   2008  CD2 LEU B 261      -2.900   4.632   5.669  1.00 83.36           C  
ATOM   2009  N   ILE B 262      -6.944   2.891   7.667  1.00 84.91           N  
ATOM   2010  CA  ILE B 262      -6.976   1.660   8.448  1.00 84.91           C  
ATOM   2011  C   ILE B 262      -8.234   0.865   8.108  1.00 84.91           C  
ATOM   2012  CB  ILE B 262      -6.919   1.951   9.965  1.00 84.91           C  
ATOM   2013  O   ILE B 262      -8.181  -0.358   7.954  1.00 84.91           O  
ATOM   2014  CG1 ILE B 262      -5.533   2.475  10.357  1.00 84.91           C  
ATOM   2015  CG2 ILE B 262      -7.278   0.698  10.769  1.00 84.91           C  
ATOM   2016  CD1 ILE B 262      -5.434   2.943  11.802  1.00 84.91           C  
ATOM   2017  N   GLN B 263      -9.309   1.543   7.912  1.00 78.01           N  
ATOM   2018  CA  GLN B 263     -10.556   0.878   7.549  1.00 78.01           C  
ATOM   2019  C   GLN B 263     -10.453   0.231   6.170  1.00 78.01           C  
ATOM   2020  CB  GLN B 263     -11.722   1.869   7.578  1.00 78.01           C  
ATOM   2021  O   GLN B 263     -10.882  -0.909   5.980  1.00 78.01           O  
ATOM   2022  CG  GLN B 263     -12.130   2.296   8.981  1.00 78.01           C  
ATOM   2023  CD  GLN B 263     -13.288   3.276   8.983  1.00 78.01           C  
ATOM   2024  NE2 GLN B 263     -13.793   3.595  10.169  1.00 78.01           N  
ATOM   2025  OE1 GLN B 263     -13.724   3.744   7.926  1.00 78.01           O  
ATOM   2026  N   GLU B 264      -9.860   0.950   5.272  1.00 78.33           N  
ATOM   2027  CA  GLU B 264      -9.694   0.417   3.923  1.00 78.33           C  
ATOM   2028  C   GLU B 264      -8.766  -0.794   3.918  1.00 78.33           C  
ATOM   2029  CB  GLU B 264      -9.154   1.497   2.981  1.00 78.33           C  
ATOM   2030  O   GLU B 264      -9.030  -1.782   3.230  1.00 78.33           O  
ATOM   2031  CG  GLU B 264     -10.193   2.531   2.572  1.00 78.33           C  
ATOM   2032  CD  GLU B 264     -11.377   1.931   1.829  1.00 78.33           C  
ATOM   2033  OE1 GLU B 264     -12.525   2.373   2.059  1.00 78.33           O  
ATOM   2034  OE2 GLU B 264     -11.153   1.011   1.011  1.00 78.33           O  
ATOM   2035  N   LEU B 265      -7.710  -0.698   4.684  1.00 84.44           N  
ATOM   2036  CA  LEU B 265      -6.770  -1.809   4.783  1.00 84.44           C  
ATOM   2037  C   LEU B 265      -7.439  -3.033   5.400  1.00 84.44           C  
ATOM   2038  CB  LEU B 265      -5.549  -1.407   5.614  1.00 84.44           C  
ATOM   2039  O   LEU B 265      -7.208  -4.161   4.959  1.00 84.44           O  
ATOM   2040  CG  LEU B 265      -4.595  -0.398   4.972  1.00 84.44           C  
ATOM   2041  CD1 LEU B 265      -3.592   0.111   6.001  1.00 84.44           C  
ATOM   2042  CD2 LEU B 265      -3.876  -1.025   3.782  1.00 84.44           C  
ATOM   2043  N   ALA B 266      -8.238  -2.806   6.357  1.00 81.57           N  
ATOM   2044  CA  ALA B 266      -8.970  -3.894   7.000  1.00 81.57           C  
ATOM   2045  C   ALA B 266      -9.924  -4.569   6.018  1.00 81.57           C  
ATOM   2046  CB  ALA B 266      -9.739  -3.374   8.212  1.00 81.57           C  
ATOM   2047  O   ALA B 266     -10.030  -5.797   5.991  1.00 81.57           O  
ATOM   2048  N   LYS B 267     -10.551  -3.775   5.172  1.00 76.67           N  
ATOM   2049  CA  LYS B 267     -11.440  -4.312   4.146  1.00 76.67           C  
ATOM   2050  C   LYS B 267     -10.678  -5.205   3.171  1.00 76.67           C  
ATOM   2051  CB  LYS B 267     -12.131  -3.178   3.387  1.00 76.67           C  
ATOM   2052  O   LYS B 267     -11.213  -6.206   2.689  1.00 76.67           O  
ATOM   2053  CG  LYS B 267     -13.222  -2.476   4.183  1.00 76.67           C  
ATOM   2054  CD  LYS B 267     -13.883  -1.370   3.370  1.00 76.67           C  
ATOM   2055  CE  LYS B 267     -14.876  -0.576   4.209  1.00 76.67           C  
ATOM   2056  NZ  LYS B 267     -15.432   0.586   3.454  1.00 76.67           N  
ATOM   2057  N   CYS B 268      -9.420  -4.819   2.967  1.00 75.48           N  
ATOM   2058  CA  CYS B 268      -8.587  -5.578   2.041  1.00 75.48           C  
ATOM   2059  C   CYS B 268      -7.850  -6.699   2.765  1.00 75.48           C  
ATOM   2060  CB  CYS B 268      -7.582  -4.659   1.348  1.00 75.48           C  
ATOM   2061  O   CYS B 268      -7.020  -7.388   2.168  1.00 75.48           O  
ATOM   2062  SG  CYS B 268      -8.347  -3.399   0.304  1.00 75.48           S  
ATOM   2063  N   LYS B 269      -8.098  -6.815   4.005  1.00 83.02           N  
ATOM   2064  CA  LYS B 269      -7.538  -7.868   4.847  1.00 83.02           C  
ATOM   2065  C   LYS B 269      -6.019  -7.751   4.937  1.00 83.02           C  
ATOM   2066  CB  LYS B 269      -7.927  -9.247   4.310  1.00 83.02           C  
ATOM   2067  O   LYS B 269      -5.310  -8.759   4.890  1.00 83.02           O  
ATOM   2068  CG  LYS B 269      -9.423  -9.520   4.331  1.00 83.02           C  
ATOM   2069  CD  LYS B 269      -9.736 -10.953   3.919  1.00 83.02           C  
ATOM   2070  CE  LYS B 269     -11.236 -11.218   3.909  1.00 83.02           C  
ATOM   2071  NZ  LYS B 269     -11.547 -12.625   3.516  1.00 83.02           N  
ATOM   2072  N   ILE B 270      -5.569  -6.612   4.941  1.00 85.39           N  
ATOM   2073  CA  ILE B 270      -4.147  -6.349   5.133  1.00 85.39           C  
ATOM   2074  C   ILE B 270      -3.877  -6.018   6.599  1.00 85.39           C  
ATOM   2075  CB  ILE B 270      -3.657  -5.199   4.225  1.00 85.39           C  
ATOM   2076  O   ILE B 270      -4.522  -5.137   7.172  1.00 85.39           O  
ATOM   2077  CG1 ILE B 270      -3.851  -5.564   2.749  1.00 85.39           C  
ATOM   2078  CG2 ILE B 270      -2.191  -4.866   4.519  1.00 85.39           C  
ATOM   2079  CD1 ILE B 270      -3.569  -4.419   1.786  1.00 85.39           C  
ATOM   2080  N   ASP B 271      -2.949  -6.620   7.140  1.00 90.39           N  
ATOM   2081  CA  ASP B 271      -2.620  -6.474   8.554  1.00 90.39           C  
ATOM   2082  C   ASP B 271      -2.081  -5.076   8.852  1.00 90.39           C  
ATOM   2083  CB  ASP B 271      -1.600  -7.532   8.980  1.00 90.39           C  
ATOM   2084  O   ASP B 271      -1.210  -4.576   8.138  1.00 90.39           O  
ATOM   2085  CG  ASP B 271      -1.162  -7.386  10.427  1.00 90.39           C  
ATOM   2086  OD1 ASP B 271      -1.970  -7.663  11.340  1.00 90.39           O  
ATOM   2087  OD2 ASP B 271       0.000  -6.987  10.656  1.00 90.39           O  
ATOM   2088  N   THR B 272      -2.675  -4.458   9.892  1.00 90.42           N  
ATOM   2089  CA  THR B 272      -2.215  -3.175  10.413  1.00 90.42           C  
ATOM   2090  C   THR B 272      -2.311  -3.144  11.936  1.00 90.42           C  
ATOM   2091  CB  THR B 272      -3.027  -2.008   9.821  1.00 90.42           C  
ATOM   2092  O   THR B 272      -3.399  -3.288  12.497  1.00 90.42           O  
ATOM   2093  CG2 THR B 272      -2.280  -0.687   9.970  1.00 90.42           C  
ATOM   2094  OG1 THR B 272      -3.263  -2.256   8.429  1.00 90.42           O  
ATOM   2095  N   HIS B 273      -1.181  -2.996  12.659  1.00 92.41           N  
ATOM   2096  CA  HIS B 273      -1.263  -3.002  14.115  1.00 92.41           C  
ATOM   2097  C   HIS B 273      -0.251  -2.040  14.728  1.00 92.41           C  
ATOM   2098  CB  HIS B 273      -1.041  -4.414  14.659  1.00 92.41           C  
ATOM   2099  O   HIS B 273      -0.055  -2.030  15.945  1.00 92.41           O  
ATOM   2100  CG  HIS B 273       0.234  -5.043  14.193  1.00 92.41           C  
ATOM   2101  CD2 HIS B 273       1.433  -5.181  14.805  1.00 92.41           C  
ATOM   2102  ND1 HIS B 273       0.366  -5.620  12.948  1.00 92.41           N  
ATOM   2103  CE1 HIS B 273       1.596  -6.089  12.816  1.00 92.41           C  
ATOM   2104  NE2 HIS B 273       2.264  -5.835  13.929  1.00 92.41           N  
ATOM   2105  N   ASN B 274       0.373  -1.347  13.842  1.00 95.81           N  
ATOM   2106  CA  ASN B 274       1.325  -0.345  14.310  1.00 95.81           C  
ATOM   2107  C   ASN B 274       1.030   1.029  13.716  1.00 95.81           C  
ATOM   2108  CB  ASN B 274       2.758  -0.770  13.979  1.00 95.81           C  
ATOM   2109  O   ASN B 274       0.822   1.156  12.508  1.00 95.81           O  
ATOM   2110  CG  ASN B 274       3.168  -2.044  14.691  1.00 95.81           C  
ATOM   2111  ND2 ASN B 274       3.045  -3.173  14.003  1.00 95.81           N  
ATOM   2112  OD1 ASN B 274       3.592  -2.014  15.849  1.00 95.81           O  
ATOM   2113  N   ILE B 275       0.982   2.060  14.547  1.00 96.09           N  
ATOM   2114  CA  ILE B 275       0.813   3.445  14.120  1.00 96.09           C  
ATOM   2115  C   ILE B 275       1.954   4.297  14.671  1.00 96.09           C  
ATOM   2116  CB  ILE B 275      -0.550   4.014  14.575  1.00 96.09           C  
ATOM   2117  O   ILE B 275       2.251   4.250  15.867  1.00 96.09           O  
ATOM   2118  CG1 ILE B 275      -1.698   3.192  13.978  1.00 96.09           C  
ATOM   2119  CG2 ILE B 275      -0.674   5.491  14.188  1.00 96.09           C  
ATOM   2120  CD1 ILE B 275      -3.073   3.575  14.507  1.00 96.09           C  
ATOM   2121  N   ILE B 276       2.619   5.023  13.771  1.00 97.48           N  
ATOM   2122  CA  ILE B 276       3.629   5.984  14.199  1.00 97.48           C  
ATOM   2123  C   ILE B 276       3.026   7.387  14.232  1.00 97.48           C  
ATOM   2124  CB  ILE B 276       4.866   5.954  13.274  1.00 97.48           C  
ATOM   2125  O   ILE B 276       2.522   7.877  13.219  1.00 97.48           O  
ATOM   2126  CG1 ILE B 276       5.543   4.580  13.332  1.00 97.48           C  
ATOM   2127  CG2 ILE B 276       5.850   7.066  13.650  1.00 97.48           C  
ATOM   2128  CD1 ILE B 276       6.662   4.398  12.316  1.00 97.48           C  
ATOM   2129  N   VAL B 277       3.021   8.011  15.377  1.00 96.79           N  
ATOM   2130  CA  VAL B 277       2.644   9.416  15.489  1.00 96.79           C  
ATOM   2131  C   VAL B 277       3.899  10.285  15.536  1.00 96.79           C  
ATOM   2132  CB  VAL B 277       1.771   9.672  16.737  1.00 96.79           C  
ATOM   2133  O   VAL B 277       4.554  10.384  16.576  1.00 96.79           O  
ATOM   2134  CG1 VAL B 277       1.249  11.108  16.746  1.00 96.79           C  
ATOM   2135  CG2 VAL B 277       0.612   8.679  16.790  1.00 96.79           C  
ATOM   2136  N   ASN B 278       4.168  10.923  14.447  1.00 95.73           N  
ATOM   2137  CA  ASN B 278       5.424  11.631  14.226  1.00 95.73           C  
ATOM   2138  C   ASN B 278       5.283  13.124  14.508  1.00 95.73           C  
ATOM   2139  CB  ASN B 278       5.925  11.404  12.798  1.00 95.73           C  
ATOM   2140  O   ASN B 278       4.176  13.615  14.734  1.00 95.73           O  
ATOM   2141  CG  ASN B 278       7.386  11.771  12.626  1.00 95.73           C  
ATOM   2142  ND2 ASN B 278       7.799  11.996  11.385  1.00 95.73           N  
ATOM   2143  OD1 ASN B 278       8.137  11.851  13.602  1.00 95.73           O  
ATOM   2144  N   GLN B 279       6.424  13.861  14.697  1.00 93.26           N  
ATOM   2145  CA  GLN B 279       6.541  15.311  14.798  1.00 93.26           C  
ATOM   2146  C   GLN B 279       5.836  15.835  16.046  1.00 93.26           C  
ATOM   2147  CB  GLN B 279       5.967  15.984  13.549  1.00 93.26           C  
ATOM   2148  O   GLN B 279       5.108  16.828  15.983  1.00 93.26           O  
ATOM   2149  CG  GLN B 279       6.691  15.611  12.262  1.00 93.26           C  
ATOM   2150  CD  GLN B 279       6.182  16.381  11.058  1.00 93.26           C  
ATOM   2151  NE2 GLN B 279       6.424  15.847   9.867  1.00 93.26           N  
ATOM   2152  OE1 GLN B 279       5.575  17.448  11.199  1.00 93.26           O  
ATOM   2153  N   LEU B 280       5.947  15.198  17.143  1.00 94.28           N  
ATOM   2154  CA  LEU B 280       5.400  15.643  18.420  1.00 94.28           C  
ATOM   2155  C   LEU B 280       6.294  16.704  19.054  1.00 94.28           C  
ATOM   2156  CB  LEU B 280       5.238  14.458  19.376  1.00 94.28           C  
ATOM   2157  O   LEU B 280       7.518  16.560  19.073  1.00 94.28           O  
ATOM   2158  CG  LEU B 280       4.177  13.423  18.999  1.00 94.28           C  
ATOM   2159  CD1 LEU B 280       4.263  12.215  19.926  1.00 94.28           C  
ATOM   2160  CD2 LEU B 280       2.785  14.042  19.046  1.00 94.28           C  
ATOM   2161  N   VAL B 281       5.576  17.692  19.542  1.00 89.71           N  
ATOM   2162  CA  VAL B 281       6.303  18.791  20.169  1.00 89.71           C  
ATOM   2163  C   VAL B 281       6.339  18.591  21.682  1.00 89.71           C  
ATOM   2164  CB  VAL B 281       5.668  20.158  19.828  1.00 89.71           C  
ATOM   2165  O   VAL B 281       5.299  18.384  22.313  1.00 89.71           O  
ATOM   2166  CG1 VAL B 281       6.407  21.290  20.539  1.00 89.71           C  
ATOM   2167  CG2 VAL B 281       5.668  20.383  18.317  1.00 89.71           C  
ATOM   2168  N   PHE B 282       7.567  18.694  22.266  1.00 88.80           N  
ATOM   2169  CA  PHE B 282       7.766  18.633  23.710  1.00 88.80           C  
ATOM   2170  C   PHE B 282       8.416  19.913  24.221  1.00 88.80           C  
ATOM   2171  CB  PHE B 282       8.624  17.421  24.085  1.00 88.80           C  
ATOM   2172  O   PHE B 282       9.628  20.094  24.092  1.00 88.80           O  
ATOM   2173  CG  PHE B 282       7.993  16.099  23.740  1.00 88.80           C  
ATOM   2174  CD1 PHE B 282       7.035  15.533  24.572  1.00 88.80           C  
ATOM   2175  CD2 PHE B 282       8.358  15.423  22.583  1.00 88.80           C  
ATOM   2176  CE1 PHE B 282       6.449  14.309  24.256  1.00 88.80           C  
ATOM   2177  CE2 PHE B 282       7.777  14.200  22.260  1.00 88.80           C  
ATOM   2178  CZ  PHE B 282       6.823  13.644  23.098  1.00 88.80           C  
ATOM   2179  N   PRO B 283       7.567  20.753  24.832  1.00 81.94           N  
ATOM   2180  CA  PRO B 283       8.104  22.035  25.292  1.00 81.94           C  
ATOM   2181  C   PRO B 283       9.187  21.874  26.357  1.00 81.94           C  
ATOM   2182  CB  PRO B 283       6.876  22.746  25.866  1.00 81.94           C  
ATOM   2183  O   PRO B 283       9.093  20.986  27.209  1.00 81.94           O  
ATOM   2184  CG  PRO B 283       5.713  21.925  25.413  1.00 81.94           C  
ATOM   2185  CD  PRO B 283       6.220  20.583  24.970  1.00 81.94           C  
ATOM   2186  N   ASP B 284      10.282  22.661  26.235  1.00 79.37           N  
ATOM   2187  CA  ASP B 284      11.368  22.716  27.209  1.00 79.37           C  
ATOM   2188  C   ASP B 284      11.056  23.711  28.324  1.00 79.37           C  
ATOM   2189  CB  ASP B 284      12.685  23.090  26.524  1.00 79.37           C  
ATOM   2190  O   ASP B 284      10.882  24.904  28.068  1.00 79.37           O  
ATOM   2191  CG  ASP B 284      13.895  22.903  27.423  1.00 79.37           C  
ATOM   2192  OD1 ASP B 284      13.723  22.732  28.649  1.00 79.37           O  
ATOM   2193  OD2 ASP B 284      15.030  22.930  26.900  1.00 79.37           O  
ATOM   2194  N   PRO B 285      11.044  23.255  29.511  1.00 78.41           N  
ATOM   2195  CA  PRO B 285      10.736  24.166  30.616  1.00 78.41           C  
ATOM   2196  C   PRO B 285      11.775  25.274  30.774  1.00 78.41           C  
ATOM   2197  CB  PRO B 285      10.729  23.246  31.840  1.00 78.41           C  
ATOM   2198  O   PRO B 285      11.456  26.358  31.270  1.00 78.41           O  
ATOM   2199  CG  PRO B 285      11.260  21.941  31.340  1.00 78.41           C  
ATOM   2200  CD  PRO B 285      11.330  21.997  29.841  1.00 78.41           C  
ATOM   2201  N   GLU B 286      12.977  25.083  30.301  1.00 78.86           N  
ATOM   2202  CA  GLU B 286      14.056  26.057  30.433  1.00 78.86           C  
ATOM   2203  C   GLU B 286      13.942  27.154  29.378  1.00 78.86           C  
ATOM   2204  CB  GLU B 286      15.419  25.367  30.328  1.00 78.86           C  
ATOM   2205  O   GLU B 286      14.402  28.278  29.591  1.00 78.86           O  
ATOM   2206  CG  GLU B 286      15.717  24.416  31.479  1.00 78.86           C  
ATOM   2207  CD  GLU B 286      17.144  23.893  31.471  1.00 78.86           C  
ATOM   2208  OE1 GLU B 286      17.549  23.217  32.444  1.00 78.86           O  
ATOM   2209  OE2 GLU B 286      17.865  24.162  30.484  1.00 78.86           O  
ATOM   2210  N   LYS B 287      13.248  26.895  28.291  1.00 79.93           N  
ATOM   2211  CA  LYS B 287      13.013  27.850  27.212  1.00 79.93           C  
ATOM   2212  C   LYS B 287      11.539  27.883  26.819  1.00 79.93           C  
ATOM   2213  CB  LYS B 287      13.872  27.506  25.994  1.00 79.93           C  
ATOM   2214  O   LYS B 287      11.146  27.293  25.811  1.00 79.93           O  
ATOM   2215  CG  LYS B 287      15.367  27.672  26.224  1.00 79.93           C  
ATOM   2216  CD  LYS B 287      16.167  27.324  24.976  1.00 79.93           C  
ATOM   2217  CE  LYS B 287      17.666  27.361  25.243  1.00 79.93           C  
ATOM   2218  NZ  LYS B 287      18.453  26.971  24.035  1.00 79.93           N  
ATOM   2219  N   PRO B 288      10.807  28.678  27.651  1.00 74.70           N  
ATOM   2220  CA  PRO B 288       9.358  28.650  27.439  1.00 74.70           C  
ATOM   2221  C   PRO B 288       8.945  29.266  26.104  1.00 74.70           C  
ATOM   2222  CB  PRO B 288       8.814  29.470  28.611  1.00 74.70           C  
ATOM   2223  O   PRO B 288       9.508  30.282  25.688  1.00 74.70           O  
ATOM   2224  CG  PRO B 288      10.017  30.122  29.212  1.00 74.70           C  
ATOM   2225  CD  PRO B 288      11.245  29.507  28.606  1.00 74.70           C  
ATOM   2226  N   CYS B 289       8.252  28.501  25.250  1.00 77.08           N  
ATOM   2227  CA  CYS B 289       7.655  28.912  23.985  1.00 77.08           C  
ATOM   2228  C   CYS B 289       6.142  28.733  24.012  1.00 77.08           C  
ATOM   2229  CB  CYS B 289       8.251  28.112  22.826  1.00 77.08           C  
ATOM   2230  O   CYS B 289       5.646  27.606  24.067  1.00 77.08           O  
ATOM   2231  SG  CYS B 289       7.459  28.435  21.235  1.00 77.08           S  
ATOM   2232  N   LYS B 290       5.413  29.852  24.061  1.00 72.43           N  
ATOM   2233  CA  LYS B 290       3.958  29.834  24.188  1.00 72.43           C  
ATOM   2234  C   LYS B 290       3.318  29.027  23.062  1.00 72.43           C  
ATOM   2235  CB  LYS B 290       3.402  31.259  24.193  1.00 72.43           C  
ATOM   2236  O   LYS B 290       2.377  28.265  23.295  1.00 72.43           O  
ATOM   2237  CG  LYS B 290       3.609  31.999  25.506  1.00 72.43           C  
ATOM   2238  CD  LYS B 290       2.908  33.352  25.501  1.00 72.43           C  
ATOM   2239  CE  LYS B 290       3.166  34.121  26.790  1.00 72.43           C  
ATOM   2240  NZ  LYS B 290       2.509  35.462  26.776  1.00 72.43           N  
ATOM   2241  N   MET B 291       3.870  29.186  21.881  1.00 72.84           N  
ATOM   2242  CA  MET B 291       3.331  28.476  20.724  1.00 72.84           C  
ATOM   2243  C   MET B 291       3.565  26.975  20.850  1.00 72.84           C  
ATOM   2244  CB  MET B 291       3.961  28.997  19.431  1.00 72.84           C  
ATOM   2245  O   MET B 291       2.685  26.176  20.524  1.00 72.84           O  
ATOM   2246  CG  MET B 291       3.259  28.519  18.171  1.00 72.84           C  
ATOM   2247  SD  MET B 291       3.826  29.409  16.670  1.00 72.84           S  
ATOM   2248  CE  MET B 291       4.294  28.003  15.622  1.00 72.84           C  
ATOM   2249  N   CYS B 292       4.734  26.582  21.371  1.00 81.13           N  
ATOM   2250  CA  CYS B 292       5.070  25.176  21.564  1.00 81.13           C  
ATOM   2251  C   CYS B 292       4.167  24.537  22.612  1.00 81.13           C  
ATOM   2252  CB  CYS B 292       6.533  25.026  21.979  1.00 81.13           C  
ATOM   2253  O   CYS B 292       3.715  23.404  22.441  1.00 81.13           O  
ATOM   2254  SG  CYS B 292       7.707  25.594  20.729  1.00 81.13           S  
ATOM   2255  N   GLU B 293       3.894  25.324  23.598  1.00 82.82           N  
ATOM   2256  CA  GLU B 293       3.022  24.834  24.661  1.00 82.82           C  
ATOM   2257  C   GLU B 293       1.599  24.620  24.153  1.00 82.82           C  
ATOM   2258  CB  GLU B 293       3.018  25.806  25.844  1.00 82.82           C  
ATOM   2259  O   GLU B 293       0.956  23.625  24.494  1.00 82.82           O  
ATOM   2260  CG  GLU B 293       4.289  25.764  26.679  1.00 82.82           C  
ATOM   2261  CD  GLU B 293       4.292  26.770  27.819  1.00 82.82           C  
ATOM   2262  OE1 GLU B 293       5.280  26.816  28.586  1.00 82.82           O  
ATOM   2263  OE2 GLU B 293       3.296  27.517  27.948  1.00 82.82           O  
ATOM   2264  N   ALA B 294       1.169  25.608  23.361  1.00 74.10           N  
ATOM   2265  CA  ALA B 294      -0.171  25.508  22.789  1.00 74.10           C  
ATOM   2266  C   ALA B 294      -0.287  24.291  21.875  1.00 74.10           C  
ATOM   2267  CB  ALA B 294      -0.518  26.781  22.021  1.00 74.10           C  
ATOM   2268  O   ALA B 294      -1.263  23.542  21.949  1.00 74.10           O  
ATOM   2269  N   ARG B 295       0.725  24.066  21.076  1.00 80.96           N  
ATOM   2270  CA  ARG B 295       0.725  22.934  20.154  1.00 80.96           C  
ATOM   2271  C   ARG B 295       0.780  21.611  20.911  1.00 80.96           C  
ATOM   2272  CB  ARG B 295       1.903  23.032  19.183  1.00 80.96           C  
ATOM   2273  O   ARG B 295       0.085  20.657  20.555  1.00 80.96           O  
ATOM   2274  CG  ARG B 295       1.796  22.099  17.988  1.00 80.96           C  
ATOM   2275  CD  ARG B 295       2.834  22.423  16.923  1.00 80.96           C  
ATOM   2276  NE  ARG B 295       2.743  21.513  15.786  1.00 80.96           N  
ATOM   2277  NH1 ARG B 295       4.471  22.487  14.603  1.00 80.96           N  
ATOM   2278  NH2 ARG B 295       3.353  20.685  13.732  1.00 80.96           N  
ATOM   2279  CZ  ARG B 295       3.523  21.564  14.709  1.00 80.96           C  
ATOM   2280  N   HIS B 296       1.589  21.604  21.898  1.00 87.83           N  
ATOM   2281  CA  HIS B 296       1.712  20.412  22.729  1.00 87.83           C  
ATOM   2282  C   HIS B 296       0.373  20.040  23.359  1.00 87.83           C  
ATOM   2283  CB  HIS B 296       2.764  20.624  23.819  1.00 87.83           C  
ATOM   2284  O   HIS B 296       0.009  18.863  23.403  1.00 87.83           O  
ATOM   2285  CG  HIS B 296       2.960  19.434  24.704  1.00 87.83           C  
ATOM   2286  CD2 HIS B 296       3.785  18.367  24.589  1.00 87.83           C  
ATOM   2287  ND1 HIS B 296       2.250  19.249  25.870  1.00 87.83           N  
ATOM   2288  CE1 HIS B 296       2.632  18.117  26.436  1.00 87.83           C  
ATOM   2289  NE2 HIS B 296       3.563  17.563  25.679  1.00 87.83           N  
ATOM   2290  N   LYS B 297      -0.368  21.029  23.832  1.00 81.88           N  
ATOM   2291  CA  LYS B 297      -1.659  20.801  24.475  1.00 81.88           C  
ATOM   2292  C   LYS B 297      -2.661  20.198  23.495  1.00 81.88           C  
ATOM   2293  CB  LYS B 297      -2.209  22.106  25.052  1.00 81.88           C  
ATOM   2294  O   LYS B 297      -3.368  19.245  23.830  1.00 81.88           O  
ATOM   2295  CG  LYS B 297      -3.377  21.915  26.009  1.00 81.88           C  
ATOM   2296  CD  LYS B 297      -3.828  23.240  26.611  1.00 81.88           C  
ATOM   2297  CE  LYS B 297      -5.065  23.067  27.482  1.00 81.88           C  
ATOM   2298  NZ  LYS B 297      -5.491  24.357  28.102  1.00 81.88           N  
ATOM   2299  N   ILE B 298      -2.642  20.739  22.278  1.00 76.54           N  
ATOM   2300  CA  ILE B 298      -3.552  20.242  21.252  1.00 76.54           C  
ATOM   2301  C   ILE B 298      -3.164  18.817  20.865  1.00 76.54           C  
ATOM   2302  CB  ILE B 298      -3.551  21.155  20.005  1.00 76.54           C  
ATOM   2303  O   ILE B 298      -4.024  17.938  20.767  1.00 76.54           O  
ATOM   2304  CG1 ILE B 298      -4.119  22.535  20.354  1.00 76.54           C  
ATOM   2305  CG2 ILE B 298      -4.340  20.510  18.863  1.00 76.54           C  
ATOM   2306  CD1 ILE B 298      -3.970  23.565  19.242  1.00 76.54           C  
ATOM   2307  N   GLN B 299      -1.892  18.590  20.682  1.00 86.59           N  
ATOM   2308  CA  GLN B 299      -1.400  17.268  20.311  1.00 86.59           C  
ATOM   2309  C   GLN B 299      -1.711  16.241  21.397  1.00 86.59           C  
ATOM   2310  CB  GLN B 299       0.105  17.310  20.043  1.00 86.59           C  
ATOM   2311  O   GLN B 299      -2.070  15.101  21.095  1.00 86.59           O  
ATOM   2312  CG  GLN B 299       0.479  18.005  18.741  1.00 86.59           C  
ATOM   2313  CD  GLN B 299       1.975  18.018  18.491  1.00 86.59           C  
ATOM   2314  NE2 GLN B 299       2.365  18.212  17.236  1.00 86.59           N  
ATOM   2315  OE1 GLN B 299       2.774  17.857  19.419  1.00 86.59           O  
ATOM   2316  N   ALA B 300      -1.589  16.674  22.606  1.00 86.78           N  
ATOM   2317  CA  ALA B 300      -1.844  15.790  23.741  1.00 86.78           C  
ATOM   2318  C   ALA B 300      -3.291  15.307  23.746  1.00 86.78           C  
ATOM   2319  CB  ALA B 300      -1.518  16.501  25.052  1.00 86.78           C  
ATOM   2320  O   ALA B 300      -3.563  14.144  24.054  1.00 86.78           O  
ATOM   2321  N   LYS B 301      -4.200  16.197  23.443  1.00 78.35           N  
ATOM   2322  CA  LYS B 301      -5.612  15.838  23.356  1.00 78.35           C  
ATOM   2323  C   LYS B 301      -5.837  14.736  22.325  1.00 78.35           C  
ATOM   2324  CB  LYS B 301      -6.458  17.063  23.005  1.00 78.35           C  
ATOM   2325  O   LYS B 301      -6.484  13.728  22.617  1.00 78.35           O  
ATOM   2326  CG  LYS B 301      -7.949  16.779  22.907  1.00 78.35           C  
ATOM   2327  CD  LYS B 301      -8.725  18.011  22.458  1.00 78.35           C  
ATOM   2328  CE  LYS B 301     -10.183  17.680  22.171  1.00 78.35           C  
ATOM   2329  NZ  LYS B 301     -10.942  18.880  21.705  1.00 78.35           N  
ATOM   2330  N   TYR B 302      -5.283  14.888  21.174  1.00 84.27           N  
ATOM   2331  CA  TYR B 302      -5.481  13.936  20.086  1.00 84.27           C  
ATOM   2332  C   TYR B 302      -4.728  12.639  20.353  1.00 84.27           C  
ATOM   2333  CB  TYR B 302      -5.027  14.540  18.754  1.00 84.27           C  
ATOM   2334  O   TYR B 302      -5.204  11.555  20.008  1.00 84.27           O  
ATOM   2335  CG  TYR B 302      -5.940  15.625  18.236  1.00 84.27           C  
ATOM   2336  CD1 TYR B 302      -7.286  15.368  17.985  1.00 84.27           C  
ATOM   2337  CD2 TYR B 302      -5.458  16.907  17.995  1.00 84.27           C  
ATOM   2338  CE1 TYR B 302      -8.130  16.364  17.506  1.00 84.27           C  
ATOM   2339  CE2 TYR B 302      -6.293  17.911  17.516  1.00 84.27           C  
ATOM   2340  OH  TYR B 302      -8.457  18.620  16.801  1.00 84.27           O  
ATOM   2341  CZ  TYR B 302      -7.626  17.630  17.275  1.00 84.27           C  
ATOM   2342  N   LEU B 303      -3.581  12.707  20.931  1.00 87.63           N  
ATOM   2343  CA  LEU B 303      -2.828  11.515  21.304  1.00 87.63           C  
ATOM   2344  C   LEU B 303      -3.617  10.660  22.291  1.00 87.63           C  
ATOM   2345  CB  LEU B 303      -1.477  11.902  21.912  1.00 87.63           C  
ATOM   2346  O   LEU B 303      -3.646   9.434  22.172  1.00 87.63           O  
ATOM   2347  CG  LEU B 303      -0.331  12.133  20.926  1.00 87.63           C  
ATOM   2348  CD1 LEU B 303       0.816  12.870  21.610  1.00 87.63           C  
ATOM   2349  CD2 LEU B 303       0.149  10.808  20.343  1.00 87.63           C  
ATOM   2350  N   ASP B 304      -4.287  11.348  23.215  1.00 81.02           N  
ATOM   2351  CA  ASP B 304      -5.118  10.638  24.183  1.00 81.02           C  
ATOM   2352  C   ASP B 304      -6.273   9.918  23.490  1.00 81.02           C  
ATOM   2353  CB  ASP B 304      -5.659  11.606  25.238  1.00 81.02           C  
ATOM   2354  O   ASP B 304      -6.557   8.756  23.791  1.00 81.02           O  
ATOM   2355  CG  ASP B 304      -4.667  11.880  26.355  1.00 81.02           C  
ATOM   2356  OD1 ASP B 304      -3.600  11.231  26.395  1.00 81.02           O  
ATOM   2357  OD2 ASP B 304      -4.957  12.750  27.204  1.00 81.02           O  
ATOM   2358  N   GLN B 305      -6.862  10.556  22.592  1.00 73.49           N  
ATOM   2359  CA  GLN B 305      -7.967   9.968  21.843  1.00 73.49           C  
ATOM   2360  C   GLN B 305      -7.497   8.773  21.018  1.00 73.49           C  
ATOM   2361  CB  GLN B 305      -8.615  11.012  20.932  1.00 73.49           C  
ATOM   2362  O   GLN B 305      -8.161   7.734  20.987  1.00 73.49           O  
ATOM   2363  CG  GLN B 305      -9.386  12.089  21.684  1.00 73.49           C  
ATOM   2364  CD  GLN B 305      -9.944  13.161  20.765  1.00 73.49           C  
ATOM   2365  NE2 GLN B 305     -10.758  14.052  21.320  1.00 73.49           N  
ATOM   2366  OE1 GLN B 305      -9.644  13.187  19.567  1.00 73.49           O  
ATOM   2367  N   MET B 306      -6.322   8.923  20.423  1.00 80.29           N  
ATOM   2368  CA  MET B 306      -5.749   7.849  19.616  1.00 80.29           C  
ATOM   2369  C   MET B 306      -5.459   6.621  20.472  1.00 80.29           C  
ATOM   2370  CB  MET B 306      -4.467   8.320  18.926  1.00 80.29           C  
ATOM   2371  O   MET B 306      -5.744   5.494  20.064  1.00 80.29           O  
ATOM   2372  CG  MET B 306      -4.187   7.618  17.608  1.00 80.29           C  
ATOM   2373  SD  MET B 306      -4.177   8.775  16.183  1.00 80.29           S  
ATOM   2374  CE  MET B 306      -3.081   7.877  15.050  1.00 80.29           C  
ATOM   2375  N   GLU B 307      -4.936   6.795  21.627  1.00 81.35           N  
ATOM   2376  CA  GLU B 307      -4.616   5.706  22.545  1.00 81.35           C  
ATOM   2377  C   GLU B 307      -5.876   4.966  22.986  1.00 81.35           C  
ATOM   2378  CB  GLU B 307      -3.863   6.237  23.768  1.00 81.35           C  
ATOM   2379  O   GLU B 307      -5.850   3.751  23.188  1.00 81.35           O  
ATOM   2380  CG  GLU B 307      -2.403   6.569  23.495  1.00 81.35           C  
ATOM   2381  CD  GLU B 307      -1.684   7.149  24.702  1.00 81.35           C  
ATOM   2382  OE1 GLU B 307      -0.478   7.467  24.595  1.00 81.35           O  
ATOM   2383  OE2 GLU B 307      -2.331   7.284  25.764  1.00 81.35           O  
ATOM   2384  N   ASP B 308      -6.962   5.706  22.970  1.00 74.43           N  
ATOM   2385  CA  ASP B 308      -8.234   5.104  23.356  1.00 74.43           C  
ATOM   2386  C   ASP B 308      -8.845   4.320  22.196  1.00 74.43           C  
ATOM   2387  CB  ASP B 308      -9.213   6.177  23.837  1.00 74.43           C  
ATOM   2388  O   ASP B 308      -9.301   3.189  22.377  1.00 74.43           O  
ATOM   2389  CG  ASP B 308      -8.875   6.710  25.219  1.00 74.43           C  
ATOM   2390  OD1 ASP B 308      -8.040   6.101  25.921  1.00 74.43           O  
ATOM   2391  OD2 ASP B 308      -9.452   7.748  25.610  1.00 74.43           O  
ATOM   2392  N   LEU B 309      -8.813   4.892  21.060  1.00 75.49           N  
ATOM   2393  CA  LEU B 309      -9.439   4.291  19.887  1.00 75.49           C  
ATOM   2394  C   LEU B 309      -8.641   3.085  19.403  1.00 75.49           C  
ATOM   2395  CB  LEU B 309      -9.565   5.320  18.761  1.00 75.49           C  
ATOM   2396  O   LEU B 309      -9.220   2.094  18.951  1.00 75.49           O  
ATOM   2397  CG  LEU B 309     -10.710   6.327  18.887  1.00 75.49           C  
ATOM   2398  CD1 LEU B 309     -10.460   7.530  17.983  1.00 75.49           C  
ATOM   2399  CD2 LEU B 309     -12.042   5.666  18.550  1.00 75.49           C  
ATOM   2400  N   TYR B 310      -7.289   3.079  19.551  1.00 84.00           N  
ATOM   2401  CA  TYR B 310      -6.415   2.042  19.014  1.00 84.00           C  
ATOM   2402  C   TYR B 310      -5.612   1.376  20.124  1.00 84.00           C  
ATOM   2403  CB  TYR B 310      -5.466   2.629  17.964  1.00 84.00           C  
ATOM   2404  O   TYR B 310      -4.395   1.215  20.008  1.00 84.00           O  
ATOM   2405  CG  TYR B 310      -6.174   3.207  16.762  1.00 84.00           C  
ATOM   2406  CD1 TYR B 310      -6.687   2.378  15.767  1.00 84.00           C  
ATOM   2407  CD2 TYR B 310      -6.329   4.581  16.619  1.00 84.00           C  
ATOM   2408  CE1 TYR B 310      -7.338   2.906  14.656  1.00 84.00           C  
ATOM   2409  CE2 TYR B 310      -6.978   5.120  15.512  1.00 84.00           C  
ATOM   2410  OH  TYR B 310      -8.122   4.804  13.441  1.00 84.00           O  
ATOM   2411  CZ  TYR B 310      -7.479   4.276  14.538  1.00 84.00           C  
ATOM   2412  N   GLU B 311      -6.303   0.977  21.167  1.00 78.72           N  
ATOM   2413  CA  GLU B 311      -5.698   0.381  22.354  1.00 78.72           C  
ATOM   2414  C   GLU B 311      -5.020  -0.945  22.021  1.00 78.72           C  
ATOM   2415  CB  GLU B 311      -6.749   0.174  23.448  1.00 78.72           C  
ATOM   2416  O   GLU B 311      -4.117  -1.383  22.736  1.00 78.72           O  
ATOM   2417  CG  GLU B 311      -7.861  -0.789  23.058  1.00 78.72           C  
ATOM   2418  CD  GLU B 311      -8.929  -0.939  24.130  1.00 78.72           C  
ATOM   2419  OE1 GLU B 311      -9.841  -1.780  23.965  1.00 78.72           O  
ATOM   2420  OE2 GLU B 311      -8.852  -0.208  25.143  1.00 78.72           O  
ATOM   2421  N   ASP B 312      -5.425  -1.585  20.898  1.00 81.40           N  
ATOM   2422  CA  ASP B 312      -4.855  -2.865  20.488  1.00 81.40           C  
ATOM   2423  C   ASP B 312      -3.751  -2.668  19.451  1.00 81.40           C  
ATOM   2424  CB  ASP B 312      -5.944  -3.783  19.929  1.00 81.40           C  
ATOM   2425  O   ASP B 312      -3.332  -3.623  18.794  1.00 81.40           O  
ATOM   2426  CG  ASP B 312      -6.774  -3.124  18.841  1.00 81.40           C  
ATOM   2427  OD1 ASP B 312      -6.901  -1.881  18.839  1.00 81.40           O  
ATOM   2428  OD2 ASP B 312      -7.309  -3.855  17.980  1.00 81.40           O  
ATOM   2429  N   PHE B 313      -3.313  -1.427  19.231  1.00 89.25           N  
ATOM   2430  CA  PHE B 313      -2.224  -1.094  18.321  1.00 89.25           C  
ATOM   2431  C   PHE B 313      -0.981  -0.672  19.096  1.00 89.25           C  
ATOM   2432  CB  PHE B 313      -2.647   0.022  17.360  1.00 89.25           C  
ATOM   2433  O   PHE B 313      -1.081  -0.189  20.225  1.00 89.25           O  
ATOM   2434  CG  PHE B 313      -3.492  -0.456  16.210  1.00 89.25           C  
ATOM   2435  CD1 PHE B 313      -3.062  -0.295  14.899  1.00 89.25           C  
ATOM   2436  CD2 PHE B 313      -4.718  -1.067  16.441  1.00 89.25           C  
ATOM   2437  CE1 PHE B 313      -3.842  -0.736  13.833  1.00 89.25           C  
ATOM   2438  CE2 PHE B 313      -5.504  -1.510  15.381  1.00 89.25           C  
ATOM   2439  CZ  PHE B 313      -5.064  -1.343  14.078  1.00 89.25           C  
ATOM   2440  N   HIS B 314       0.155  -0.898  18.523  1.00 93.96           N  
ATOM   2441  CA  HIS B 314       1.374  -0.251  18.996  1.00 93.96           C  
ATOM   2442  C   HIS B 314       1.456   1.192  18.510  1.00 93.96           C  
ATOM   2443  CB  HIS B 314       2.607  -1.031  18.535  1.00 93.96           C  
ATOM   2444  O   HIS B 314       1.626   1.440  17.314  1.00 93.96           O  
ATOM   2445  CG  HIS B 314       2.642  -2.443  19.027  1.00 93.96           C  
ATOM   2446  CD2 HIS B 314       2.127  -3.580  18.502  1.00 93.96           C  
ATOM   2447  ND1 HIS B 314       3.264  -2.807  20.201  1.00 93.96           N  
ATOM   2448  CE1 HIS B 314       3.131  -4.111  20.377  1.00 93.96           C  
ATOM   2449  NE2 HIS B 314       2.445  -4.604  19.360  1.00 93.96           N  
ATOM   2450  N   ILE B 315       1.294   2.138  19.396  1.00 94.45           N  
ATOM   2451  CA  ILE B 315       1.345   3.549  19.028  1.00 94.45           C  
ATOM   2452  C   ILE B 315       2.719   4.121  19.367  1.00 94.45           C  
ATOM   2453  CB  ILE B 315       0.237   4.359  19.739  1.00 94.45           C  
ATOM   2454  O   ILE B 315       3.020   4.380  20.535  1.00 94.45           O  
ATOM   2455  CG1 ILE B 315      -1.142   3.766  19.427  1.00 94.45           C  
ATOM   2456  CG2 ILE B 315       0.303   5.834  19.335  1.00 94.45           C  
ATOM   2457  CD1 ILE B 315      -2.292   4.466  20.138  1.00 94.45           C  
ATOM   2458  N   VAL B 316       3.536   4.314  18.325  1.00 96.65           N  
ATOM   2459  CA  VAL B 316       4.901   4.804  18.487  1.00 96.65           C  
ATOM   2460  C   VAL B 316       4.918   6.328  18.389  1.00 96.65           C  
ATOM   2461  CB  VAL B 316       5.852   4.192  17.434  1.00 96.65           C  
ATOM   2462  O   VAL B 316       4.410   6.900  17.421  1.00 96.65           O  
ATOM   2463  CG1 VAL B 316       7.291   4.645  17.678  1.00 96.65           C  
ATOM   2464  CG2 VAL B 316       5.759   2.668  17.454  1.00 96.65           C  
ATOM   2465  N   LYS B 317       5.489   7.003  19.336  1.00 95.92           N  
ATOM   2466  CA  LYS B 317       5.526   8.460  19.412  1.00 95.92           C  
ATOM   2467  C   LYS B 317       6.924   8.991  19.107  1.00 95.92           C  
ATOM   2468  CB  LYS B 317       5.074   8.937  20.793  1.00 95.92           C  
ATOM   2469  O   LYS B 317       7.874   8.711  19.841  1.00 95.92           O  
ATOM   2470  CG  LYS B 317       3.677   8.475  21.181  1.00 95.92           C  
ATOM   2471  CD  LYS B 317       3.343   8.851  22.619  1.00 95.92           C  
ATOM   2472  CE  LYS B 317       2.023   8.237  23.066  1.00 95.92           C  
ATOM   2473  NZ  LYS B 317       1.744   8.513  24.507  1.00 95.92           N  
ATOM   2474  N   LEU B 318       7.019   9.795  18.056  1.00 96.81           N  
ATOM   2475  CA  LEU B 318       8.315  10.336  17.660  1.00 96.81           C  
ATOM   2476  C   LEU B 318       8.323  11.858  17.762  1.00 96.81           C  
ATOM   2477  CB  LEU B 318       8.661   9.907  16.232  1.00 96.81           C  
ATOM   2478  O   LEU B 318       7.353  12.515  17.379  1.00 96.81           O  
ATOM   2479  CG  LEU B 318       8.878   8.410  16.008  1.00 96.81           C  
ATOM   2480  CD1 LEU B 318       9.112   8.124  14.528  1.00 96.81           C  
ATOM   2481  CD2 LEU B 318      10.049   7.907  16.846  1.00 96.81           C  
ATOM   2482  N   PRO B 319       9.365  12.453  18.225  1.00 92.85           N  
ATOM   2483  CA  PRO B 319       9.456  13.899  18.445  1.00 92.85           C  
ATOM   2484  C   PRO B 319       9.762  14.672  17.164  1.00 92.85           C  
ATOM   2485  CB  PRO B 319      10.603  14.031  19.450  1.00 92.85           C  
ATOM   2486  O   PRO B 319      10.297  14.104  16.209  1.00 92.85           O  
ATOM   2487  CG  PRO B 319      11.511  12.883  19.147  1.00 92.85           C  
ATOM   2488  CD  PRO B 319      10.674  11.717  18.706  1.00 92.85           C  
ATOM   2489  N   LEU B 320       9.283  15.879  17.186  1.00 90.13           N  
ATOM   2490  CA  LEU B 320       9.749  16.817  16.170  1.00 90.13           C  
ATOM   2491  C   LEU B 320      11.147  17.327  16.502  1.00 90.13           C  
ATOM   2492  CB  LEU B 320       8.779  17.995  16.044  1.00 90.13           C  
ATOM   2493  O   LEU B 320      11.360  17.925  17.559  1.00 90.13           O  
ATOM   2494  CG  LEU B 320       9.142  19.063  15.011  1.00 90.13           C  
ATOM   2495  CD1 LEU B 320       9.077  18.482  13.602  1.00 90.13           C  
ATOM   2496  CD2 LEU B 320       8.217  20.268  15.140  1.00 90.13           C  
ATOM   2497  N   LEU B 321      12.086  17.113  15.629  1.00 86.87           N  
ATOM   2498  CA  LEU B 321      13.457  17.546  15.874  1.00 86.87           C  
ATOM   2499  C   LEU B 321      13.698  18.938  15.301  1.00 86.87           C  
ATOM   2500  CB  LEU B 321      14.450  16.552  15.265  1.00 86.87           C  
ATOM   2501  O   LEU B 321      13.014  19.355  14.363  1.00 86.87           O  
ATOM   2502  CG  LEU B 321      14.426  15.133  15.837  1.00 86.87           C  
ATOM   2503  CD1 LEU B 321      15.384  14.234  15.063  1.00 86.87           C  
ATOM   2504  CD2 LEU B 321      14.779  15.148  17.320  1.00 86.87           C  
ATOM   2505  N   PRO B 322      14.570  19.652  15.950  1.00 77.05           N  
ATOM   2506  CA  PRO B 322      14.847  21.020  15.504  1.00 77.05           C  
ATOM   2507  C   PRO B 322      15.504  21.070  14.127  1.00 77.05           C  
ATOM   2508  CB  PRO B 322      15.793  21.557  16.581  1.00 77.05           C  
ATOM   2509  O   PRO B 322      15.513  22.121  13.481  1.00 77.05           O  
ATOM   2510  CG  PRO B 322      16.321  20.339  17.268  1.00 77.05           C  
ATOM   2511  CD  PRO B 322      15.381  19.198  17.005  1.00 77.05           C  
ATOM   2512  N   HIS B 323      16.054  19.945  13.679  1.00 79.92           N  
ATOM   2513  CA  HIS B 323      16.704  19.871  12.375  1.00 79.92           C  
ATOM   2514  C   HIS B 323      16.086  18.774  11.513  1.00 79.92           C  
ATOM   2515  CB  HIS B 323      18.205  19.628  12.537  1.00 79.92           C  
ATOM   2516  O   HIS B 323      15.446  17.857  12.033  1.00 79.92           O  
ATOM   2517  CG  HIS B 323      18.533  18.409  13.338  1.00 79.92           C  
ATOM   2518  CD2 HIS B 323      18.928  17.172  12.954  1.00 79.92           C  
ATOM   2519  ND1 HIS B 323      18.466  18.382  14.714  1.00 79.92           N  
ATOM   2520  CE1 HIS B 323      18.807  17.178  15.143  1.00 79.92           C  
ATOM   2521  NE2 HIS B 323      19.092  16.425  14.094  1.00 79.92           N  
ATOM   2522  N   GLU B 324      16.262  18.972  10.238  1.00 80.42           N  
ATOM   2523  CA  GLU B 324      15.781  17.945   9.319  1.00 80.42           C  
ATOM   2524  C   GLU B 324      16.618  16.673   9.425  1.00 80.42           C  
ATOM   2525  CB  GLU B 324      15.793  18.464   7.879  1.00 80.42           C  
ATOM   2526  O   GLU B 324      17.830  16.738   9.637  1.00 80.42           O  
ATOM   2527  CG  GLU B 324      14.948  17.637   6.920  1.00 80.42           C  
ATOM   2528  CD  GLU B 324      14.915  18.202   5.509  1.00 80.42           C  
ATOM   2529  OE1 GLU B 324      14.240  17.613   4.635  1.00 80.42           O  
ATOM   2530  OE2 GLU B 324      15.571  19.242   5.276  1.00 80.42           O  
ATOM   2531  N   VAL B 325      16.010  15.583   9.339  1.00 87.34           N  
ATOM   2532  CA  VAL B 325      16.705  14.302   9.405  1.00 87.34           C  
ATOM   2533  C   VAL B 325      17.231  13.926   8.021  1.00 87.34           C  
ATOM   2534  CB  VAL B 325      15.785  13.184   9.947  1.00 87.34           C  
ATOM   2535  O   VAL B 325      16.510  13.331   7.217  1.00 87.34           O  
ATOM   2536  CG1 VAL B 325      16.558  11.875  10.099  1.00 87.34           C  
ATOM   2537  CG2 VAL B 325      15.168  13.602  11.280  1.00 87.34           C  
ATOM   2538  N   ARG B 326      18.455  14.319   7.717  1.00 85.76           N  
ATOM   2539  CA  ARG B 326      19.084  14.060   6.426  1.00 85.76           C  
ATOM   2540  C   ARG B 326      20.500  13.524   6.604  1.00 85.76           C  
ATOM   2541  CB  ARG B 326      19.107  15.331   5.574  1.00 85.76           C  
ATOM   2542  O   ARG B 326      21.269  14.045   7.415  1.00 85.76           O  
ATOM   2543  CG  ARG B 326      19.305  15.073   4.088  1.00 85.76           C  
ATOM   2544  CD  ARG B 326      19.215  16.358   3.277  1.00 85.76           C  
ATOM   2545  NE  ARG B 326      18.941  16.087   1.868  1.00 85.76           N  
ATOM   2546  NH1 ARG B 326      19.288  18.262   1.169  1.00 85.76           N  
ATOM   2547  NH2 ARG B 326      18.716  16.642  -0.349  1.00 85.76           N  
ATOM   2548  CZ  ARG B 326      18.983  16.998   0.899  1.00 85.76           C  
ATOM   2549  N   GLY B 327      20.809  12.482   5.832  1.00 89.26           N  
ATOM   2550  CA  GLY B 327      22.090  11.802   5.951  1.00 89.26           C  
ATOM   2551  C   GLY B 327      22.001  10.492   6.710  1.00 89.26           C  
ATOM   2552  O   GLY B 327      21.207  10.361   7.644  1.00 89.26           O  
ATOM   2553  N   ALA B 328      22.869   9.592   6.368  1.00 87.74           N  
ATOM   2554  CA  ALA B 328      22.831   8.248   6.938  1.00 87.74           C  
ATOM   2555  C   ALA B 328      23.018   8.288   8.452  1.00 87.74           C  
ATOM   2556  CB  ALA B 328      23.901   7.368   6.297  1.00 87.74           C  
ATOM   2557  O   ALA B 328      22.351   7.555   9.186  1.00 87.74           O  
ATOM   2558  N   ASP B 329      23.838   9.204   8.942  1.00 89.99           N  
ATOM   2559  CA  ASP B 329      24.113   9.290  10.373  1.00 89.99           C  
ATOM   2560  C   ASP B 329      22.883   9.770  11.141  1.00 89.99           C  
ATOM   2561  CB  ASP B 329      25.295  10.225  10.637  1.00 89.99           C  
ATOM   2562  O   ASP B 329      22.510   9.179  12.156  1.00 89.99           O  
ATOM   2563  CG  ASP B 329      26.608   9.689  10.094  1.00 89.99           C  
ATOM   2564  OD1 ASP B 329      26.779   8.453  10.022  1.00 89.99           O  
ATOM   2565  OD2 ASP B 329      27.481  10.510   9.737  1.00 89.99           O  
ATOM   2566  N   LYS B 330      22.250  10.802  10.634  1.00 91.98           N  
ATOM   2567  CA  LYS B 330      21.073  11.365  11.290  1.00 91.98           C  
ATOM   2568  C   LYS B 330      19.895  10.397  11.233  1.00 91.98           C  
ATOM   2569  CB  LYS B 330      20.687  12.698  10.648  1.00 91.98           C  
ATOM   2570  O   LYS B 330      19.121  10.295  12.187  1.00 91.98           O  
ATOM   2571  CG  LYS B 330      21.653  13.834  10.951  1.00 91.98           C  
ATOM   2572  CD  LYS B 330      21.123  15.169  10.442  1.00 91.98           C  
ATOM   2573  CE  LYS B 330      22.096  16.304  10.731  1.00 91.98           C  
ATOM   2574  NZ  LYS B 330      21.600  17.608  10.198  1.00 91.98           N  
ATOM   2575  N   VAL B 331      19.810   9.701  10.151  1.00 94.75           N  
ATOM   2576  CA  VAL B 331      18.755   8.702  10.018  1.00 94.75           C  
ATOM   2577  C   VAL B 331      18.984   7.573  11.022  1.00 94.75           C  
ATOM   2578  CB  VAL B 331      18.688   8.133   8.583  1.00 94.75           C  
ATOM   2579  O   VAL B 331      18.037   7.088  11.645  1.00 94.75           O  
ATOM   2580  CG1 VAL B 331      17.681   6.988   8.502  1.00 94.75           C  
ATOM   2581  CG2 VAL B 331      18.329   9.236   7.589  1.00 94.75           C  
ATOM   2582  N   ASN B 332      20.263   7.197  11.211  1.00 94.23           N  
ATOM   2583  CA  ASN B 332      20.626   6.160  12.170  1.00 94.23           C  
ATOM   2584  C   ASN B 332      20.260   6.563  13.596  1.00 94.23           C  
ATOM   2585  CB  ASN B 332      22.119   5.839  12.076  1.00 94.23           C  
ATOM   2586  O   ASN B 332      19.706   5.760  14.349  1.00 94.23           O  
ATOM   2587  CG  ASN B 332      22.457   4.466  12.621  1.00 94.23           C  
ATOM   2588  ND2 ASN B 332      23.731   4.100  12.558  1.00 94.23           N  
ATOM   2589  OD1 ASN B 332      21.579   3.739  13.095  1.00 94.23           O  
ATOM   2590  N   THR B 333      20.524   7.765  13.928  1.00 93.93           N  
ATOM   2591  CA  THR B 333      20.204   8.266  15.260  1.00 93.93           C  
ATOM   2592  C   THR B 333      18.694   8.314  15.472  1.00 93.93           C  
ATOM   2593  CB  THR B 333      20.802   9.667  15.489  1.00 93.93           C  
ATOM   2594  O   THR B 333      18.191   7.853  16.499  1.00 93.93           O  
ATOM   2595  CG2 THR B 333      20.583  10.131  16.925  1.00 93.93           C  
ATOM   2596  OG1 THR B 333      22.210   9.629  15.220  1.00 93.93           O  
ATOM   2597  N   PHE B 334      18.001   8.813  14.475  1.00 95.65           N  
ATOM   2598  CA  PHE B 334      16.550   8.926  14.548  1.00 95.65           C  
ATOM   2599  C   PHE B 334      15.901   7.548  14.608  1.00 95.65           C  
ATOM   2600  CB  PHE B 334      16.009   9.709  13.348  1.00 95.65           C  
ATOM   2601  O   PHE B 334      14.909   7.353  15.313  1.00 95.65           O  
ATOM   2602  CG  PHE B 334      14.529   9.976  13.414  1.00 95.65           C  
ATOM   2603  CD1 PHE B 334      13.634   9.188  12.701  1.00 95.65           C  
ATOM   2604  CD2 PHE B 334      14.033  11.016  14.190  1.00 95.65           C  
ATOM   2605  CE1 PHE B 334      12.264   9.433  12.760  1.00 95.65           C  
ATOM   2606  CE2 PHE B 334      12.665  11.266  14.254  1.00 95.65           C  
ATOM   2607  CZ  PHE B 334      11.783  10.474  13.538  1.00 95.65           C  
ATOM   2608  N   SER B 335      16.509   6.589  13.923  1.00 96.84           N  
ATOM   2609  CA  SER B 335      15.962   5.240  13.816  1.00 96.84           C  
ATOM   2610  C   SER B 335      15.916   4.553  15.176  1.00 96.84           C  
ATOM   2611  CB  SER B 335      16.788   4.402  12.840  1.00 96.84           C  
ATOM   2612  O   SER B 335      15.064   3.693  15.414  1.00 96.84           O  
ATOM   2613  OG  SER B 335      18.063   4.106  13.384  1.00 96.84           O  
ATOM   2614  N   ALA B 336      16.776   4.941  16.081  1.00 95.74           N  
ATOM   2615  CA  ALA B 336      16.833   4.356  17.418  1.00 95.74           C  
ATOM   2616  C   ALA B 336      15.565   4.668  18.208  1.00 95.74           C  
ATOM   2617  CB  ALA B 336      18.062   4.863  18.169  1.00 95.74           C  
ATOM   2618  O   ALA B 336      15.181   3.910  19.103  1.00 95.74           O  
ATOM   2619  N   LEU B 337      14.916   5.729  17.823  1.00 95.80           N  
ATOM   2620  CA  LEU B 337      13.726   6.175  18.538  1.00 95.80           C  
ATOM   2621  C   LEU B 337      12.540   5.262  18.243  1.00 95.80           C  
ATOM   2622  CB  LEU B 337      13.381   7.617  18.157  1.00 95.80           C  
ATOM   2623  O   LEU B 337      11.533   5.296  18.954  1.00 95.80           O  
ATOM   2624  CG  LEU B 337      14.392   8.688  18.572  1.00 95.80           C  
ATOM   2625  CD1 LEU B 337      14.000  10.041  17.988  1.00 95.80           C  
ATOM   2626  CD2 LEU B 337      14.496   8.765  20.091  1.00 95.80           C  
ATOM   2627  N   LEU B 338      12.681   4.486  17.207  1.00 96.78           N  
ATOM   2628  CA  LEU B 338      11.622   3.540  16.871  1.00 96.78           C  
ATOM   2629  C   LEU B 338      11.582   2.391  17.873  1.00 96.78           C  
ATOM   2630  CB  LEU B 338      11.822   2.992  15.456  1.00 96.78           C  
ATOM   2631  O   LEU B 338      10.555   1.725  18.019  1.00 96.78           O  
ATOM   2632  CG  LEU B 338      11.594   3.977  14.308  1.00 96.78           C  
ATOM   2633  CD1 LEU B 338      11.969   3.335  12.977  1.00 96.78           C  
ATOM   2634  CD2 LEU B 338      10.145   4.451  14.290  1.00 96.78           C  
ATOM   2635  N   LEU B 339      12.723   2.131  18.554  1.00 96.28           N  
ATOM   2636  CA  LEU B 339      12.836   0.996  19.463  1.00 96.28           C  
ATOM   2637  C   LEU B 339      12.904   1.464  20.913  1.00 96.28           C  
ATOM   2638  CB  LEU B 339      14.075   0.161  19.126  1.00 96.28           C  
ATOM   2639  O   LEU B 339      12.589   0.704  21.831  1.00 96.28           O  
ATOM   2640  CG  LEU B 339      14.120  -0.450  17.725  1.00 96.28           C  
ATOM   2641  CD1 LEU B 339      15.417  -1.228  17.527  1.00 96.28           C  
ATOM   2642  CD2 LEU B 339      12.911  -1.350  17.494  1.00 96.28           C  
ATOM   2643  N   GLU B 340      13.356   2.636  21.062  1.00 94.73           N  
ATOM   2644  CA  GLU B 340      13.430   3.251  22.384  1.00 94.73           C  
ATOM   2645  C   GLU B 340      12.641   4.556  22.431  1.00 94.73           C  
ATOM   2646  CB  GLU B 340      14.887   3.503  22.780  1.00 94.73           C  
ATOM   2647  O   GLU B 340      13.073   5.569  21.878  1.00 94.73           O  
ATOM   2648  CG  GLU B 340      15.701   2.232  22.974  1.00 94.73           C  
ATOM   2649  CD  GLU B 340      17.142   2.497  23.380  1.00 94.73           C  
ATOM   2650  OE1 GLU B 340      17.905   1.525  23.580  1.00 94.73           O  
ATOM   2651  OE2 GLU B 340      17.510   3.687  23.499  1.00 94.73           O  
ATOM   2652  N   PRO B 341      11.482   4.533  23.169  1.00 91.12           N  
ATOM   2653  CA  PRO B 341      10.622   5.718  23.209  1.00 91.12           C  
ATOM   2654  C   PRO B 341      11.369   6.974  23.653  1.00 91.12           C  
ATOM   2655  CB  PRO B 341       9.543   5.336  24.226  1.00 91.12           C  
ATOM   2656  O   PRO B 341      12.237   6.904  24.527  1.00 91.12           O  
ATOM   2657  CG  PRO B 341       9.552   3.842  24.249  1.00 91.12           C  
ATOM   2658  CD  PRO B 341      10.942   3.368  23.935  1.00 91.12           C  
ATOM   2659  N   TYR B 342      11.082   8.017  23.020  1.00 87.41           N  
ATOM   2660  CA  TYR B 342      11.708   9.299  23.327  1.00 87.41           C  
ATOM   2661  C   TYR B 342      11.355   9.754  24.737  1.00 87.41           C  
ATOM   2662  CB  TYR B 342      11.280  10.363  22.312  1.00 87.41           C  
ATOM   2663  O   TYR B 342      10.193   9.691  25.145  1.00 87.41           O  
ATOM   2664  CG  TYR B 342      11.896  11.719  22.558  1.00 87.41           C  
ATOM   2665  CD1 TYR B 342      11.152  12.750  23.127  1.00 87.41           C  
ATOM   2666  CD2 TYR B 342      13.221  11.972  22.222  1.00 87.41           C  
ATOM   2667  CE1 TYR B 342      11.715  14.002  23.354  1.00 87.41           C  
ATOM   2668  CE2 TYR B 342      13.794  13.219  22.445  1.00 87.41           C  
ATOM   2669  OH  TYR B 342      13.597  15.464  23.233  1.00 87.41           O  
ATOM   2670  CZ  TYR B 342      13.034  14.227  23.011  1.00 87.41           C  
ATOM   2671  N   LYS B 343      12.325  10.242  25.467  1.00 85.43           N  
ATOM   2672  CA  LYS B 343      12.130  10.792  26.806  1.00 85.43           C  
ATOM   2673  C   LYS B 343      12.336  12.304  26.815  1.00 85.43           C  
ATOM   2674  CB  LYS B 343      13.080  10.127  27.803  1.00 85.43           C  
ATOM   2675  O   LYS B 343      13.463  12.782  26.670  1.00 85.43           O  
ATOM   2676  CG  LYS B 343      12.805   8.648  28.029  1.00 85.43           C  
ATOM   2677  CD  LYS B 343      13.749   8.056  29.068  1.00 85.43           C  
ATOM   2678  CE  LYS B 343      13.535   6.557  29.229  1.00 85.43           C  
ATOM   2679  NZ  LYS B 343      14.502   5.961  30.198  1.00 85.43           N  
ATOM   2680  N   PRO B 344      11.264  13.045  27.052  1.00 78.50           N  
ATOM   2681  CA  PRO B 344      11.376  14.505  27.063  1.00 78.50           C  
ATOM   2682  C   PRO B 344      12.250  15.022  28.203  1.00 78.50           C  
ATOM   2683  CB  PRO B 344       9.926  14.968  27.233  1.00 78.50           C  
ATOM   2684  O   PRO B 344      12.404  14.345  29.223  1.00 78.50           O  
ATOM   2685  CG  PRO B 344       9.160  13.721  27.533  1.00 78.50           C  
ATOM   2686  CD  PRO B 344      10.078  12.545  27.366  1.00 78.50           C  
ATOM   2687  N   PRO B 345      13.016  16.142  27.975  1.00 65.68           N  
ATOM   2688  CA  PRO B 345      13.803  16.725  29.064  1.00 65.68           C  
ATOM   2689  C   PRO B 345      12.956  17.059  30.290  1.00 65.68           C  
ATOM   2690  CB  PRO B 345      14.384  17.996  28.439  1.00 65.68           C  
ATOM   2691  O   PRO B 345      11.804  17.477  30.154  1.00 65.68           O  
ATOM   2692  CG  PRO B 345      13.829  18.027  27.051  1.00 65.68           C  
ATOM   2693  CD  PRO B 345      12.953  16.822  26.861  1.00 65.68           C  
ATOM   2694  N   SER B 346      13.040  16.243  31.386  1.00 56.36           N  
ATOM   2695  CA  SER B 346      12.293  16.396  32.630  1.00 56.36           C  
ATOM   2696  C   SER B 346      12.447  17.802  33.198  1.00 56.36           C  
ATOM   2697  CB  SER B 346      12.754  15.366  33.662  1.00 56.36           C  
ATOM   2698  O   SER B 346      13.460  18.465  32.964  1.00 56.36           O  
ATOM   2699  OG  SER B 346      13.867  14.633  33.180  1.00 56.36           O  
ATOM   2700  N   ALA B 347      11.389  18.636  33.477  1.00 42.25           N  
ATOM   2701  CA  ALA B 347      11.518  19.836  34.300  1.00 42.25           C  
ATOM   2702  C   ALA B 347      12.245  19.530  35.606  1.00 42.25           C  
ATOM   2703  CB  ALA B 347      10.143  20.434  34.587  1.00 42.25           C  
ATOM   2704  O   ALA B 347      11.865  18.610  36.334  1.00 42.25           O  
ATOM   2705  N   GLN B 348      13.511  19.679  35.768  1.00 35.70           N  
ATOM   2706  CA  GLN B 348      13.978  19.693  37.150  1.00 35.70           C  
ATOM   2707  C   GLN B 348      13.163  20.667  37.996  1.00 35.70           C  
ATOM   2708  CB  GLN B 348      15.462  20.060  37.211  1.00 35.70           C  
ATOM   2709  O   GLN B 348      12.877  21.785  37.563  1.00 35.70           O  
ATOM   2710  CG  GLN B 348      16.397  18.867  37.057  1.00 35.70           C  
ATOM   2711  CD  GLN B 348      17.859  19.268  37.026  1.00 35.70           C  
ATOM   2712  NE2 GLN B 348      18.726  18.324  36.676  1.00 35.70           N  
ATOM   2713  OE1 GLN B 348      18.208  20.418  37.314  1.00 35.70           O  
TER    2714      GLN B 348                                                      
ATOM   2715  N   MET C   1      14.578 -18.350 -14.878  1.00 31.47           N  
ATOM   2716  CA  MET C   1      13.385 -19.177 -15.038  1.00 31.47           C  
ATOM   2717  C   MET C   1      13.645 -20.325 -16.007  1.00 31.47           C  
ATOM   2718  CB  MET C   1      12.207 -18.334 -15.530  1.00 31.47           C  
ATOM   2719  O   MET C   1      14.002 -20.097 -17.165  1.00 31.47           O  
ATOM   2720  CG  MET C   1      11.491 -17.577 -14.423  1.00 31.47           C  
ATOM   2721  SD  MET C   1       9.709 -17.325 -14.783  1.00 31.47           S  
ATOM   2722  CE  MET C   1       9.605 -15.520 -14.639  1.00 31.47           C  
ATOM   2723  N   ALA C   2      14.071 -21.383 -15.538  1.00 50.03           N  
ATOM   2724  CA  ALA C   2      14.588 -22.504 -16.318  1.00 50.03           C  
ATOM   2725  C   ALA C   2      13.575 -22.956 -17.367  1.00 50.03           C  
ATOM   2726  CB  ALA C   2      14.953 -23.668 -15.400  1.00 50.03           C  
ATOM   2727  O   ALA C   2      12.394 -23.136 -17.061  1.00 50.03           O  
ATOM   2728  N   GLY C   3      13.753 -22.496 -18.514  1.00 68.97           N  
ATOM   2729  CA  GLY C   3      12.971 -22.896 -19.673  1.00 68.97           C  
ATOM   2730  C   GLY C   3      12.909 -24.400 -19.860  1.00 68.97           C  
ATOM   2731  O   GLY C   3      13.550 -25.150 -19.121  1.00 68.97           O  
ATOM   2732  N   VAL C   4      11.884 -24.949 -20.345  1.00 80.87           N  
ATOM   2733  CA  VAL C   4      11.713 -26.359 -20.680  1.00 80.87           C  
ATOM   2734  C   VAL C   4      12.771 -26.781 -21.697  1.00 80.87           C  
ATOM   2735  CB  VAL C   4      10.299 -26.643 -21.233  1.00 80.87           C  
ATOM   2736  O   VAL C   4      13.054 -26.049 -22.648  1.00 80.87           O  
ATOM   2737  CG1 VAL C   4      10.331 -26.777 -22.754  1.00 80.87           C  
ATOM   2738  CG2 VAL C   4       9.720 -27.904 -20.594  1.00 80.87           C  
ATOM   2739  N   SER C   5      13.484 -27.805 -21.337  1.00 90.42           N  
ATOM   2740  CA  SER C   5      14.509 -28.325 -22.236  1.00 90.42           C  
ATOM   2741  C   SER C   5      14.013 -29.556 -22.986  1.00 90.42           C  
ATOM   2742  CB  SER C   5      15.780 -28.669 -21.458  1.00 90.42           C  
ATOM   2743  O   SER C   5      13.379 -30.435 -22.398  1.00 90.42           O  
ATOM   2744  OG  SER C   5      16.703 -29.360 -22.283  1.00 90.42           O  
ATOM   2745  N   PHE C   6      14.397 -29.652 -24.344  1.00 87.70           N  
ATOM   2746  CA  PHE C   6      13.996 -30.760 -25.202  1.00 87.70           C  
ATOM   2747  C   PHE C   6      15.210 -31.566 -25.649  1.00 87.70           C  
ATOM   2748  CB  PHE C   6      13.229 -30.245 -26.425  1.00 87.70           C  
ATOM   2749  O   PHE C   6      15.069 -32.587 -26.326  1.00 87.70           O  
ATOM   2750  CG  PHE C   6      12.085 -29.329 -26.082  1.00 87.70           C  
ATOM   2751  CD1 PHE C   6      10.906 -29.836 -25.548  1.00 87.70           C  
ATOM   2752  CD2 PHE C   6      12.189 -27.961 -26.293  1.00 87.70           C  
ATOM   2753  CE1 PHE C   6       9.846 -28.990 -25.230  1.00 87.70           C  
ATOM   2754  CE2 PHE C   6      11.134 -27.109 -25.978  1.00 87.70           C  
ATOM   2755  CZ  PHE C   6       9.963 -27.626 -25.447  1.00 87.70           C  
ATOM   2756  N   SER C   7      16.333 -31.169 -25.336  1.00 87.01           N  
ATOM   2757  CA  SER C   7      17.586 -31.667 -25.894  1.00 87.01           C  
ATOM   2758  C   SER C   7      17.900 -33.069 -25.383  1.00 87.01           C  
ATOM   2759  CB  SER C   7      18.738 -30.721 -25.555  1.00 87.01           C  
ATOM   2760  O   SER C   7      18.375 -33.919 -26.139  1.00 87.01           O  
ATOM   2761  OG  SER C   7      18.695 -30.346 -24.188  1.00 87.01           O  
ATOM   2762  N   GLY C   8      17.561 -33.372 -24.172  1.00 87.04           N  
ATOM   2763  CA  GLY C   8      17.896 -34.661 -23.589  1.00 87.04           C  
ATOM   2764  C   GLY C   8      17.150 -35.817 -24.228  1.00 87.04           C  
ATOM   2765  O   GLY C   8      17.676 -36.929 -24.318  1.00 87.04           O  
ATOM   2766  N   HIS C   9      15.946 -35.609 -24.713  1.00 87.31           N  
ATOM   2767  CA  HIS C   9      15.090 -36.665 -25.241  1.00 87.31           C  
ATOM   2768  C   HIS C   9      14.422 -36.234 -26.542  1.00 87.31           C  
ATOM   2769  CB  HIS C   9      14.029 -37.060 -24.212  1.00 87.31           C  
ATOM   2770  O   HIS C   9      13.296 -36.645 -26.833  1.00 87.31           O  
ATOM   2771  CG  HIS C   9      14.599 -37.522 -22.909  1.00 87.31           C  
ATOM   2772  CD2 HIS C   9      14.600 -36.945 -21.684  1.00 87.31           C  
ATOM   2773  ND1 HIS C   9      15.271 -38.718 -22.773  1.00 87.31           N  
ATOM   2774  CE1 HIS C   9      15.660 -38.857 -21.517  1.00 87.31           C  
ATOM   2775  NE2 HIS C   9      15.265 -37.795 -20.835  1.00 87.31           N  
ATOM   2776  N   ARG C  10      15.134 -35.336 -27.260  1.00 87.57           N  
ATOM   2777  CA  ARG C  10      14.549 -34.706 -28.439  1.00 87.57           C  
ATOM   2778  C   ARG C  10      14.074 -35.753 -29.441  1.00 87.57           C  
ATOM   2779  CB  ARG C  10      15.557 -33.765 -29.103  1.00 87.57           C  
ATOM   2780  O   ARG C  10      12.953 -35.673 -29.947  1.00 87.57           O  
ATOM   2781  CG  ARG C  10      14.983 -32.966 -30.262  1.00 87.57           C  
ATOM   2782  CD  ARG C  10      15.995 -31.973 -30.818  1.00 87.57           C  
ATOM   2783  NE  ARG C  10      15.439 -31.201 -31.926  1.00 87.57           N  
ATOM   2784  NH1 ARG C  10      17.193 -29.701 -32.031  1.00 87.57           N  
ATOM   2785  NH2 ARG C  10      15.427 -29.511 -33.480  1.00 87.57           N  
ATOM   2786  CZ  ARG C  10      16.021 -30.139 -32.477  1.00 87.57           C  
ATOM   2787  N   LEU C  11      14.869 -36.879 -29.801  1.00 87.02           N  
ATOM   2788  CA  LEU C  11      14.547 -37.883 -30.809  1.00 87.02           C  
ATOM   2789  C   LEU C  11      13.328 -38.699 -30.394  1.00 87.02           C  
ATOM   2790  CB  LEU C  11      15.742 -38.811 -31.043  1.00 87.02           C  
ATOM   2791  O   LEU C  11      12.444 -38.964 -31.212  1.00 87.02           O  
ATOM   2792  CG  LEU C  11      16.894 -38.238 -31.870  1.00 87.02           C  
ATOM   2793  CD1 LEU C  11      18.134 -39.115 -31.731  1.00 87.02           C  
ATOM   2794  CD2 LEU C  11      16.487 -38.107 -33.334  1.00 87.02           C  
ATOM   2795  N   GLU C  12      13.360 -38.985 -29.151  1.00 91.05           N  
ATOM   2796  CA  GLU C  12      12.241 -39.764 -28.630  1.00 91.05           C  
ATOM   2797  C   GLU C  12      10.945 -38.958 -28.659  1.00 91.05           C  
ATOM   2798  CB  GLU C  12      12.533 -40.238 -27.204  1.00 91.05           C  
ATOM   2799  O   GLU C  12       9.883 -39.491 -28.986  1.00 91.05           O  
ATOM   2800  CG  GLU C  12      11.722 -41.455 -26.782  1.00 91.05           C  
ATOM   2801  CD  GLU C  12      12.080 -41.962 -25.394  1.00 91.05           C  
ATOM   2802  OE1 GLU C  12      11.542 -43.012 -24.974  1.00 91.05           O  
ATOM   2803  OE2 GLU C  12      12.904 -41.304 -24.720  1.00 91.05           O  
ATOM   2804  N   LEU C  13      11.068 -37.688 -28.359  1.00 93.27           N  
ATOM   2805  CA  LEU C  13       9.909 -36.803 -28.346  1.00 93.27           C  
ATOM   2806  C   LEU C  13       9.340 -36.632 -29.751  1.00 93.27           C  
ATOM   2807  CB  LEU C  13      10.283 -35.437 -27.765  1.00 93.27           C  
ATOM   2808  O   LEU C  13       8.133 -36.775 -29.958  1.00 93.27           O  
ATOM   2809  CG  LEU C  13      10.588 -35.398 -26.267  1.00 93.27           C  
ATOM   2810  CD1 LEU C  13      11.156 -34.038 -25.877  1.00 93.27           C  
ATOM   2811  CD2 LEU C  13       9.335 -35.712 -25.457  1.00 93.27           C  
ATOM   2812  N   LEU C  14      10.149 -36.440 -30.699  1.00 89.78           N  
ATOM   2813  CA  LEU C  14       9.737 -36.217 -32.080  1.00 89.78           C  
ATOM   2814  C   LEU C  14       9.201 -37.502 -32.702  1.00 89.78           C  
ATOM   2815  CB  LEU C  14      10.908 -35.684 -32.910  1.00 89.78           C  
ATOM   2816  O   LEU C  14       8.250 -37.467 -33.486  1.00 89.78           O  
ATOM   2817  CG  LEU C  14      11.248 -34.204 -32.731  1.00 89.78           C  
ATOM   2818  CD1 LEU C  14      12.553 -33.869 -33.445  1.00 89.78           C  
ATOM   2819  CD2 LEU C  14      10.111 -33.328 -33.246  1.00 89.78           C  
ATOM   2820  N   ALA C  15       9.816 -38.642 -32.347  1.00 90.38           N  
ATOM   2821  CA  ALA C  15       9.373 -39.930 -32.874  1.00 90.38           C  
ATOM   2822  C   ALA C  15       7.931 -40.222 -32.468  1.00 90.38           C  
ATOM   2823  CB  ALA C  15      10.295 -41.047 -32.391  1.00 90.38           C  
ATOM   2824  O   ALA C  15       7.115 -40.625 -33.301  1.00 90.38           O  
ATOM   2825  N   ALA C  16       7.699 -40.000 -31.181  1.00 92.19           N  
ATOM   2826  CA  ALA C  16       6.345 -40.229 -30.683  1.00 92.19           C  
ATOM   2827  C   ALA C  16       5.354 -39.259 -31.322  1.00 92.19           C  
ATOM   2828  CB  ALA C  16       6.307 -40.097 -29.163  1.00 92.19           C  
ATOM   2829  O   ALA C  16       4.244 -39.649 -31.691  1.00 92.19           O  
ATOM   2830  N   TYR C  17       5.751 -38.013 -31.439  1.00 90.38           N  
ATOM   2831  CA  TYR C  17       4.948 -36.975 -32.075  1.00 90.38           C  
ATOM   2832  C   TYR C  17       4.635 -37.337 -33.522  1.00 90.38           C  
ATOM   2833  CB  TYR C  17       5.672 -35.626 -32.020  1.00 90.38           C  
ATOM   2834  O   TYR C  17       3.478 -37.279 -33.946  1.00 90.38           O  
ATOM   2835  CG  TYR C  17       5.032 -34.558 -32.873  1.00 90.38           C  
ATOM   2836  CD1 TYR C  17       5.597 -34.179 -34.088  1.00 90.38           C  
ATOM   2837  CD2 TYR C  17       3.862 -33.926 -32.465  1.00 90.38           C  
ATOM   2838  CE1 TYR C  17       5.011 -33.193 -34.877  1.00 90.38           C  
ATOM   2839  CE2 TYR C  17       3.268 -32.940 -33.245  1.00 90.38           C  
ATOM   2840  OH  TYR C  17       3.265 -31.605 -35.225  1.00 90.38           O  
ATOM   2841  CZ  TYR C  17       3.849 -32.581 -34.448  1.00 90.38           C  
ATOM   2842  N   GLU C  18       5.601 -37.815 -34.289  1.00 87.22           N  
ATOM   2843  CA  GLU C  18       5.442 -38.178 -35.694  1.00 87.22           C  
ATOM   2844  C   GLU C  18       4.526 -39.388 -35.852  1.00 87.22           C  
ATOM   2845  CB  GLU C  18       6.804 -38.462 -36.333  1.00 87.22           C  
ATOM   2846  O   GLU C  18       3.761 -39.472 -36.815  1.00 87.22           O  
ATOM   2847  CG  GLU C  18       7.561 -37.209 -36.750  1.00 87.22           C  
ATOM   2848  CD  GLU C  18       8.925 -37.505 -37.354  1.00 87.22           C  
ATOM   2849  OE1 GLU C  18       9.635 -36.552 -37.746  1.00 87.22           O  
ATOM   2850  OE2 GLU C  18       9.285 -38.701 -37.437  1.00 87.22           O  
ATOM   2851  N   GLU C  19       4.598 -40.284 -34.918  1.00 91.10           N  
ATOM   2852  CA  GLU C  19       3.736 -41.461 -34.959  1.00 91.10           C  
ATOM   2853  C   GLU C  19       2.265 -41.073 -34.850  1.00 91.10           C  
ATOM   2854  CB  GLU C  19       4.106 -42.437 -33.839  1.00 91.10           C  
ATOM   2855  O   GLU C  19       1.406 -41.689 -35.484  1.00 91.10           O  
ATOM   2856  CG  GLU C  19       4.502 -43.821 -34.334  1.00 91.10           C  
ATOM   2857  CD  GLU C  19       5.113 -44.694 -33.250  1.00 91.10           C  
ATOM   2858  OE1 GLU C  19       5.555 -45.824 -33.559  1.00 91.10           O  
ATOM   2859  OE2 GLU C  19       5.150 -44.245 -32.083  1.00 91.10           O  
ATOM   2860  N   VAL C  20       1.969 -40.024 -34.130  1.00 90.76           N  
ATOM   2861  CA  VAL C  20       0.594 -39.579 -33.927  1.00 90.76           C  
ATOM   2862  C   VAL C  20       0.095 -38.856 -35.176  1.00 90.76           C  
ATOM   2863  CB  VAL C  20       0.472 -38.658 -32.693  1.00 90.76           C  
ATOM   2864  O   VAL C  20      -1.060 -39.021 -35.577  1.00 90.76           O  
ATOM   2865  CG1 VAL C  20      -0.941 -38.086 -32.584  1.00 90.76           C  
ATOM   2866  CG2 VAL C  20       0.844 -39.418 -31.421  1.00 90.76           C  
ATOM   2867  N   ILE C  21       0.915 -38.167 -35.865  1.00 86.34           N  
ATOM   2868  CA  ILE C  21       0.543 -37.346 -37.011  1.00 86.34           C  
ATOM   2869  C   ILE C  21       0.461 -38.216 -38.264  1.00 86.34           C  
ATOM   2870  CB  ILE C  21       1.544 -36.189 -37.227  1.00 86.34           C  
ATOM   2871  O   ILE C  21      -0.352 -37.957 -39.155  1.00 86.34           O  
ATOM   2872  CG1 ILE C  21       1.513 -35.227 -36.033  1.00 86.34           C  
ATOM   2873  CG2 ILE C  21       1.242 -35.450 -38.534  1.00 86.34           C  
ATOM   2874  CD1 ILE C  21       2.536 -34.102 -36.118  1.00 86.34           C  
ATOM   2875  N   ARG C  22       1.239 -39.331 -38.259  1.00 82.83           N  
ATOM   2876  CA  ARG C  22       1.271 -40.210 -39.423  1.00 82.83           C  
ATOM   2877  C   ARG C  22      -0.014 -41.024 -39.530  1.00 82.83           C  
ATOM   2878  CB  ARG C  22       2.480 -41.146 -39.357  1.00 82.83           C  
ATOM   2879  O   ARG C  22      -0.369 -41.759 -38.606  1.00 82.83           O  
ATOM   2880  CG  ARG C  22       2.902 -41.703 -40.707  1.00 82.83           C  
ATOM   2881  CD  ARG C  22       4.191 -42.508 -40.607  1.00 82.83           C  
ATOM   2882  NE  ARG C  22       4.011 -43.716 -39.808  1.00 82.83           N  
ATOM   2883  NH1 ARG C  22       6.060 -44.632 -40.357  1.00 82.83           N  
ATOM   2884  NH2 ARG C  22       4.637 -45.753 -38.952  1.00 82.83           N  
ATOM   2885  CZ  ARG C  22       4.903 -44.698 -39.708  1.00 82.83           C  
ATOM   2886  N   GLU C  23      -0.703 -40.926 -40.613  1.00 72.42           N  
ATOM   2887  CA  GLU C  23      -1.993 -41.572 -40.837  1.00 72.42           C  
ATOM   2888  C   GLU C  23      -1.857 -43.092 -40.832  1.00 72.42           C  
ATOM   2889  CB  GLU C  23      -2.607 -41.103 -42.158  1.00 72.42           C  
ATOM   2890  O   GLU C  23      -2.773 -43.801 -40.410  1.00 72.42           O  
ATOM   2891  CG  GLU C  23      -3.455 -39.845 -42.031  1.00 72.42           C  
ATOM   2892  CD  GLU C  23      -4.062 -39.394 -43.350  1.00 72.42           C  
ATOM   2893  OE1 GLU C  23      -4.704 -38.320 -43.386  1.00 72.42           O  
ATOM   2894  OE2 GLU C  23      -3.894 -40.121 -44.354  1.00 72.42           O  
ATOM   2895  N   GLU C  24      -0.704 -43.628 -41.173  1.00 76.50           N  
ATOM   2896  CA  GLU C  24      -0.472 -45.065 -41.279  1.00 76.50           C  
ATOM   2897  C   GLU C  24      -0.223 -45.687 -39.908  1.00 76.50           C  
ATOM   2898  CB  GLU C  24       0.709 -45.352 -42.209  1.00 76.50           C  
ATOM   2899  O   GLU C  24      -0.376 -46.898 -39.732  1.00 76.50           O  
ATOM   2900  CG  GLU C  24       0.483 -44.906 -43.646  1.00 76.50           C  
ATOM   2901  CD  GLU C  24       1.698 -45.111 -44.536  1.00 76.50           C  
ATOM   2902  OE1 GLU C  24       1.644 -44.744 -45.732  1.00 76.50           O  
ATOM   2903  OE2 GLU C  24       2.713 -45.643 -44.034  1.00 76.50           O  
ATOM   2904  N   SER C  25       0.072 -44.751 -39.028  1.00 81.89           N  
ATOM   2905  CA  SER C  25       0.396 -45.258 -37.698  1.00 81.89           C  
ATOM   2906  C   SER C  25      -0.864 -45.483 -36.870  1.00 81.89           C  
ATOM   2907  CB  SER C  25       1.329 -44.290 -36.969  1.00 81.89           C  
ATOM   2908  O   SER C  25      -1.849 -44.755 -37.018  1.00 81.89           O  
ATOM   2909  OG  SER C  25       1.469 -44.657 -35.607  1.00 81.89           O  
ATOM   2910  N   ALA C  26      -0.900 -46.580 -36.054  1.00 85.12           N  
ATOM   2911  CA  ALA C  26      -2.040 -46.916 -35.205  1.00 85.12           C  
ATOM   2912  C   ALA C  26      -2.118 -45.984 -33.999  1.00 85.12           C  
ATOM   2913  CB  ALA C  26      -1.951 -48.369 -34.746  1.00 85.12           C  
ATOM   2914  O   ALA C  26      -3.195 -45.782 -33.433  1.00 85.12           O  
ATOM   2915  N   ALA C  27      -0.946 -45.307 -33.671  1.00 90.62           N  
ATOM   2916  CA  ALA C  27      -0.912 -44.457 -32.483  1.00 90.62           C  
ATOM   2917  C   ALA C  27      -1.644 -43.141 -32.729  1.00 90.62           C  
ATOM   2918  CB  ALA C  27       0.531 -44.190 -32.061  1.00 90.62           C  
ATOM   2919  O   ALA C  27      -1.343 -42.426 -33.688  1.00 90.62           O  
ATOM   2920  N   ASP C  28      -2.593 -42.793 -31.786  1.00 92.40           N  
ATOM   2921  CA  ASP C  28      -3.362 -41.570 -31.991  1.00 92.40           C  
ATOM   2922  C   ASP C  28      -3.145 -40.586 -30.844  1.00 92.40           C  
ATOM   2923  CB  ASP C  28      -4.851 -41.890 -32.135  1.00 92.40           C  
ATOM   2924  O   ASP C  28      -3.691 -39.480 -30.855  1.00 92.40           O  
ATOM   2925  CG  ASP C  28      -5.405 -42.677 -30.960  1.00 92.40           C  
ATOM   2926  OD1 ASP C  28      -4.647 -42.968 -30.009  1.00 92.40           O  
ATOM   2927  OD2 ASP C  28      -6.609 -43.012 -30.986  1.00 92.40           O  
ATOM   2928  N   TRP C  29      -2.400 -40.984 -29.864  1.00 94.24           N  
ATOM   2929  CA  TRP C  29      -2.052 -40.035 -28.812  1.00 94.24           C  
ATOM   2930  C   TRP C  29      -0.671 -40.338 -28.241  1.00 94.24           C  
ATOM   2931  CB  TRP C  29      -3.098 -40.064 -27.694  1.00 94.24           C  
ATOM   2932  O   TRP C  29      -0.160 -41.451 -28.391  1.00 94.24           O  
ATOM   2933  CG  TRP C  29      -3.230 -41.395 -27.018  1.00 94.24           C  
ATOM   2934  CD1 TRP C  29      -4.134 -42.380 -27.306  1.00 94.24           C  
ATOM   2935  CD2 TRP C  29      -2.435 -41.885 -25.934  1.00 94.24           C  
ATOM   2936  CE2 TRP C  29      -2.912 -43.176 -25.616  1.00 94.24           C  
ATOM   2937  CE3 TRP C  29      -1.363 -41.358 -25.201  1.00 94.24           C  
ATOM   2938  NE1 TRP C  29      -3.947 -43.454 -26.467  1.00 94.24           N  
ATOM   2939  CH2 TRP C  29      -1.305 -43.409 -23.894  1.00 94.24           C  
ATOM   2940  CZ2 TRP C  29      -2.352 -43.949 -24.595  1.00 94.24           C  
ATOM   2941  CZ3 TRP C  29      -0.808 -42.128 -24.185  1.00 94.24           C  
ATOM   2942  N   ALA C  30       0.058 -39.369 -27.660  1.00 96.14           N  
ATOM   2943  CA  ALA C  30       1.318 -39.472 -26.928  1.00 96.14           C  
ATOM   2944  C   ALA C  30       1.293 -38.610 -25.669  1.00 96.14           C  
ATOM   2945  CB  ALA C  30       2.487 -39.069 -27.823  1.00 96.14           C  
ATOM   2946  O   ALA C  30       0.718 -37.520 -25.667  1.00 96.14           O  
ATOM   2947  N   LEU C  31       1.894 -39.127 -24.558  1.00 96.71           N  
ATOM   2948  CA  LEU C  31       1.925 -38.450 -23.266  1.00 96.71           C  
ATOM   2949  C   LEU C  31       3.359 -38.131 -22.854  1.00 96.71           C  
ATOM   2950  CB  LEU C  31       1.254 -39.311 -22.193  1.00 96.71           C  
ATOM   2951  O   LEU C  31       4.240 -38.989 -22.942  1.00 96.71           O  
ATOM   2952  CG  LEU C  31       1.098 -38.673 -20.811  1.00 96.71           C  
ATOM   2953  CD1 LEU C  31       0.050 -37.566 -20.854  1.00 96.71           C  
ATOM   2954  CD2 LEU C  31       0.726 -39.728 -19.774  1.00 96.71           C  
ATOM   2955  N   TYR C  32       3.534 -36.852 -22.427  1.00 96.11           N  
ATOM   2956  CA  TYR C  32       4.870 -36.388 -22.069  1.00 96.11           C  
ATOM   2957  C   TYR C  32       4.906 -35.883 -20.632  1.00 96.11           C  
ATOM   2958  CB  TYR C  32       5.329 -35.282 -23.023  1.00 96.11           C  
ATOM   2959  O   TYR C  32       3.911 -35.356 -20.128  1.00 96.11           O  
ATOM   2960  CG  TYR C  32       5.177 -35.636 -24.482  1.00 96.11           C  
ATOM   2961  CD1 TYR C  32       6.165 -36.355 -25.151  1.00 96.11           C  
ATOM   2962  CD2 TYR C  32       4.046 -35.253 -25.195  1.00 96.11           C  
ATOM   2963  CE1 TYR C  32       6.030 -36.683 -26.496  1.00 96.11           C  
ATOM   2964  CE2 TYR C  32       3.900 -35.575 -26.541  1.00 96.11           C  
ATOM   2965  OH  TYR C  32       4.757 -36.611 -28.513  1.00 96.11           O  
ATOM   2966  CZ  TYR C  32       4.896 -36.289 -27.181  1.00 96.11           C  
ATOM   2967  N   THR C  33       6.036 -36.123 -19.933  1.00 94.64           N  
ATOM   2968  CA  THR C  33       6.243 -35.639 -18.573  1.00 94.64           C  
ATOM   2969  C   THR C  33       7.701 -35.243 -18.356  1.00 94.64           C  
ATOM   2970  CB  THR C  33       5.837 -36.700 -17.534  1.00 94.64           C  
ATOM   2971  O   THR C  33       8.525 -35.367 -19.264  1.00 94.64           O  
ATOM   2972  CG2 THR C  33       6.775 -37.901 -17.579  1.00 94.64           C  
ATOM   2973  OG1 THR C  33       5.883 -36.120 -16.224  1.00 94.64           O  
ATOM   2974  N   TYR C  34       7.920 -34.567 -17.286  1.00 93.52           N  
ATOM   2975  CA  TYR C  34       9.276 -34.127 -16.978  1.00 93.52           C  
ATOM   2976  C   TYR C  34      10.083 -35.253 -16.342  1.00 93.52           C  
ATOM   2977  CB  TYR C  34       9.249 -32.913 -16.046  1.00 93.52           C  
ATOM   2978  O   TYR C  34       9.541 -36.064 -15.589  1.00 93.52           O  
ATOM   2979  CG  TYR C  34       8.684 -31.668 -16.686  1.00 93.52           C  
ATOM   2980  CD1 TYR C  34       9.469 -30.872 -17.518  1.00 93.52           C  
ATOM   2981  CD2 TYR C  34       7.367 -31.284 -16.460  1.00 93.52           C  
ATOM   2982  CE1 TYR C  34       8.954 -29.723 -18.109  1.00 93.52           C  
ATOM   2983  CE2 TYR C  34       6.841 -30.137 -17.045  1.00 93.52           C  
ATOM   2984  OH  TYR C  34       7.126 -28.228 -18.450  1.00 93.52           O  
ATOM   2985  CZ  TYR C  34       7.641 -29.364 -17.867  1.00 93.52           C  
ATOM   2986  N   GLU C  35      11.350 -35.352 -16.741  1.00 90.82           N  
ATOM   2987  CA  GLU C  35      12.257 -36.241 -16.020  1.00 90.82           C  
ATOM   2988  C   GLU C  35      12.367 -35.844 -14.551  1.00 90.82           C  
ATOM   2989  CB  GLU C  35      13.642 -36.239 -16.671  1.00 90.82           C  
ATOM   2990  O   GLU C  35      12.372 -34.656 -14.222  1.00 90.82           O  
ATOM   2991  CG  GLU C  35      14.527 -37.399 -16.237  1.00 90.82           C  
ATOM   2992  CD  GLU C  35      15.818 -37.499 -17.034  1.00 90.82           C  
ATOM   2993  OE1 GLU C  35      16.485 -38.557 -16.978  1.00 90.82           O  
ATOM   2994  OE2 GLU C  35      16.165 -36.512 -17.720  1.00 90.82           O  
ATOM   2995  N   ASP C  36      12.326 -36.789 -13.641  1.00 83.41           N  
ATOM   2996  CA  ASP C  36      12.295 -36.549 -12.201  1.00 83.41           C  
ATOM   2997  C   ASP C  36      13.334 -35.506 -11.797  1.00 83.41           C  
ATOM   2998  CB  ASP C  36      12.532 -37.852 -11.435  1.00 83.41           C  
ATOM   2999  O   ASP C  36      14.529 -35.683 -12.045  1.00 83.41           O  
ATOM   3000  CG  ASP C  36      11.361 -38.814 -11.524  1.00 83.41           C  
ATOM   3001  OD1 ASP C  36      10.200 -38.357 -11.606  1.00 83.41           O  
ATOM   3002  OD2 ASP C  36      11.600 -40.041 -11.511  1.00 83.41           O  
ATOM   3003  N   GLY C  37      12.797 -34.384 -11.210  1.00 77.79           N  
ATOM   3004  CA  GLY C  37      13.624 -33.341 -10.623  1.00 77.79           C  
ATOM   3005  C   GLY C  37      14.212 -32.396 -11.652  1.00 77.79           C  
ATOM   3006  O   GLY C  37      15.092 -31.593 -11.334  1.00 77.79           O  
ATOM   3007  N   SER C  38      13.851 -32.518 -12.947  1.00 83.30           N  
ATOM   3008  CA  SER C  38      14.389 -31.651 -13.990  1.00 83.30           C  
ATOM   3009  C   SER C  38      13.274 -31.063 -14.849  1.00 83.30           C  
ATOM   3010  CB  SER C  38      15.372 -32.420 -14.873  1.00 83.30           C  
ATOM   3011  O   SER C  38      12.106 -31.426 -14.695  1.00 83.30           O  
ATOM   3012  OG  SER C  38      14.737 -32.872 -16.057  1.00 83.30           O  
ATOM   3013  N   ASP C  39      13.691 -30.051 -15.652  1.00 88.45           N  
ATOM   3014  CA  ASP C  39      12.755 -29.433 -16.586  1.00 88.45           C  
ATOM   3015  C   ASP C  39      12.918 -30.010 -17.990  1.00 88.45           C  
ATOM   3016  CB  ASP C  39      12.948 -27.916 -16.615  1.00 88.45           C  
ATOM   3017  O   ASP C  39      12.593 -29.351 -18.980  1.00 88.45           O  
ATOM   3018  CG  ASP C  39      12.540 -27.241 -15.318  1.00 88.45           C  
ATOM   3019  OD1 ASP C  39      11.685 -27.788 -14.588  1.00 88.45           O  
ATOM   3020  OD2 ASP C  39      13.077 -26.151 -15.023  1.00 88.45           O  
ATOM   3021  N   ASP C  40      13.504 -31.216 -18.018  1.00 91.17           N  
ATOM   3022  CA  ASP C  40      13.639 -31.929 -19.284  1.00 91.17           C  
ATOM   3023  C   ASP C  40      12.402 -32.776 -19.573  1.00 91.17           C  
ATOM   3024  CB  ASP C  40      14.889 -32.812 -19.272  1.00 91.17           C  
ATOM   3025  O   ASP C  40      12.051 -33.660 -18.788  1.00 91.17           O  
ATOM   3026  CG  ASP C  40      16.177 -32.018 -19.403  1.00 91.17           C  
ATOM   3027  OD1 ASP C  40      16.143 -30.884 -19.927  1.00 91.17           O  
ATOM   3028  OD2 ASP C  40      17.235 -32.533 -18.983  1.00 91.17           O  
ATOM   3029  N   LEU C  41      11.860 -32.539 -20.760  1.00 93.60           N  
ATOM   3030  CA  LEU C  41      10.645 -33.254 -21.134  1.00 93.60           C  
ATOM   3031  C   LEU C  41      10.977 -34.625 -21.715  1.00 93.60           C  
ATOM   3032  CB  LEU C  41       9.834 -32.441 -22.146  1.00 93.60           C  
ATOM   3033  O   LEU C  41      11.938 -34.765 -22.475  1.00 93.60           O  
ATOM   3034  CG  LEU C  41       8.312 -32.536 -22.029  1.00 93.60           C  
ATOM   3035  CD1 LEU C  41       7.784 -31.458 -21.088  1.00 93.60           C  
ATOM   3036  CD2 LEU C  41       7.661 -32.420 -23.403  1.00 93.60           C  
ATOM   3037  N   LYS C  42      10.227 -35.687 -21.296  1.00 94.48           N  
ATOM   3038  CA  LYS C  42      10.416 -37.050 -21.783  1.00 94.48           C  
ATOM   3039  C   LYS C  42       9.079 -37.705 -22.115  1.00 94.48           C  
ATOM   3040  CB  LYS C  42      11.169 -37.890 -20.750  1.00 94.48           C  
ATOM   3041  O   LYS C  42       8.028 -37.251 -21.656  1.00 94.48           O  
ATOM   3042  CG  LYS C  42      10.373 -38.177 -19.486  1.00 94.48           C  
ATOM   3043  CD  LYS C  42      11.145 -39.078 -18.531  1.00 94.48           C  
ATOM   3044  CE  LYS C  42      10.333 -39.400 -17.284  1.00 94.48           C  
ATOM   3045  NZ  LYS C  42      11.064 -40.329 -16.371  1.00 94.48           N  
ATOM   3046  N   LEU C  43       9.116 -38.773 -22.898  1.00 95.60           N  
ATOM   3047  CA  LEU C  43       7.909 -39.504 -23.269  1.00 95.60           C  
ATOM   3048  C   LEU C  43       7.458 -40.420 -22.137  1.00 95.60           C  
ATOM   3049  CB  LEU C  43       8.149 -40.324 -24.540  1.00 95.60           C  
ATOM   3050  O   LEU C  43       8.257 -41.190 -21.599  1.00 95.60           O  
ATOM   3051  CG  LEU C  43       6.960 -41.136 -25.057  1.00 95.60           C  
ATOM   3052  CD1 LEU C  43       5.909 -40.211 -25.660  1.00 95.60           C  
ATOM   3053  CD2 LEU C  43       7.422 -42.168 -26.080  1.00 95.60           C  
ATOM   3054  N   ALA C  44       6.259 -40.301 -21.775  1.00 95.43           N  
ATOM   3055  CA  ALA C  44       5.716 -41.120 -20.695  1.00 95.43           C  
ATOM   3056  C   ALA C  44       4.934 -42.308 -21.247  1.00 95.43           C  
ATOM   3057  CB  ALA C  44       4.826 -40.278 -19.784  1.00 95.43           C  
ATOM   3058  O   ALA C  44       5.083 -43.435 -20.769  1.00 95.43           O  
ATOM   3059  N   ALA C  45       4.104 -42.126 -22.182  1.00 94.56           N  
ATOM   3060  CA  ALA C  45       3.271 -43.189 -22.740  1.00 94.56           C  
ATOM   3061  C   ALA C  45       2.695 -42.781 -24.093  1.00 94.56           C  
ATOM   3062  CB  ALA C  45       2.146 -43.546 -21.772  1.00 94.56           C  
ATOM   3063  O   ALA C  45       2.681 -41.597 -24.437  1.00 94.56           O  
ATOM   3064  N   SER C  46       2.397 -43.777 -24.953  1.00 94.34           N  
ATOM   3065  CA  SER C  46       1.707 -43.584 -26.224  1.00 94.34           C  
ATOM   3066  C   SER C  46       0.693 -44.695 -26.477  1.00 94.34           C  
ATOM   3067  CB  SER C  46       2.710 -43.526 -27.376  1.00 94.34           C  
ATOM   3068  O   SER C  46       0.753 -45.753 -25.846  1.00 94.34           O  
ATOM   3069  OG  SER C  46       3.322 -44.789 -27.574  1.00 94.34           O  
ATOM   3070  N   GLY C  47      -0.380 -44.479 -27.341  1.00 92.22           N  
ATOM   3071  CA  GLY C  47      -1.381 -45.512 -27.557  1.00 92.22           C  
ATOM   3072  C   GLY C  47      -2.359 -45.172 -28.666  1.00 92.22           C  
ATOM   3073  O   GLY C  47      -2.163 -44.198 -29.397  1.00 92.22           O  
ATOM   3074  N   GLU C  48      -3.439 -46.173 -28.935  1.00 90.06           N  
ATOM   3075  CA  GLU C  48      -4.402 -46.061 -30.026  1.00 90.06           C  
ATOM   3076  C   GLU C  48      -5.824 -45.902 -29.494  1.00 90.06           C  
ATOM   3077  CB  GLU C  48      -4.318 -47.282 -30.945  1.00 90.06           C  
ATOM   3078  O   GLU C  48      -6.786 -45.920 -30.264  1.00 90.06           O  
ATOM   3079  CG  GLU C  48      -4.568 -48.604 -30.236  1.00 90.06           C  
ATOM   3080  CD  GLU C  48      -4.500 -49.806 -31.165  1.00 90.06           C  
ATOM   3081  OE1 GLU C  48      -4.796 -50.937 -30.717  1.00 90.06           O  
ATOM   3082  OE2 GLU C  48      -4.148 -49.615 -32.350  1.00 90.06           O  
ATOM   3083  N   GLY C  49      -6.190 -45.373 -28.415  1.00 87.72           N  
ATOM   3084  CA  GLY C  49      -7.507 -45.302 -27.802  1.00 87.72           C  
ATOM   3085  C   GLY C  49      -8.056 -43.889 -27.729  1.00 87.72           C  
ATOM   3086  O   GLY C  49      -9.127 -43.663 -27.162  1.00 87.72           O  
ATOM   3087  N   GLY C  50      -7.458 -42.911 -28.437  1.00 88.49           N  
ATOM   3088  CA  GLY C  50      -7.923 -41.534 -28.490  1.00 88.49           C  
ATOM   3089  C   GLY C  50      -7.907 -40.846 -27.138  1.00 88.49           C  
ATOM   3090  O   GLY C  50      -7.079 -41.166 -26.282  1.00 88.49           O  
ATOM   3091  N   LEU C  51      -8.738 -39.801 -26.962  1.00 89.78           N  
ATOM   3092  CA  LEU C  51      -8.785 -38.950 -25.778  1.00 89.78           C  
ATOM   3093  C   LEU C  51      -9.265 -39.736 -24.563  1.00 89.78           C  
ATOM   3094  CB  LEU C  51      -9.702 -37.748 -26.018  1.00 89.78           C  
ATOM   3095  O   LEU C  51      -8.818 -39.486 -23.441  1.00 89.78           O  
ATOM   3096  CG  LEU C  51      -9.046 -36.505 -26.622  1.00 89.78           C  
ATOM   3097  CD1 LEU C  51     -10.036 -35.763 -27.513  1.00 89.78           C  
ATOM   3098  CD2 LEU C  51      -8.519 -35.590 -25.521  1.00 89.78           C  
ATOM   3099  N   GLN C  52     -10.082 -40.761 -24.780  1.00 87.20           N  
ATOM   3100  CA  GLN C  52     -10.638 -41.560 -23.693  1.00 87.20           C  
ATOM   3101  C   GLN C  52      -9.552 -42.380 -23.002  1.00 87.20           C  
ATOM   3102  CB  GLN C  52     -11.740 -42.484 -24.215  1.00 87.20           C  
ATOM   3103  O   GLN C  52      -9.476 -42.406 -21.772  1.00 87.20           O  
ATOM   3104  CG  GLN C  52     -12.990 -42.502 -23.346  1.00 87.20           C  
ATOM   3105  CD  GLN C  52     -14.268 -42.597 -24.157  1.00 87.20           C  
ATOM   3106  NE2 GLN C  52     -15.375 -42.148 -23.575  1.00 87.20           N  
ATOM   3107  OE1 GLN C  52     -14.261 -43.070 -25.298  1.00 87.20           O  
ATOM   3108  N   GLU C  53      -8.764 -43.032 -23.810  1.00 91.09           N  
ATOM   3109  CA  GLU C  53      -7.668 -43.819 -23.253  1.00 91.09           C  
ATOM   3110  C   GLU C  53      -6.602 -42.919 -22.634  1.00 91.09           C  
ATOM   3111  CB  GLU C  53      -7.043 -44.709 -24.330  1.00 91.09           C  
ATOM   3112  O   GLU C  53      -6.059 -43.232 -21.572  1.00 91.09           O  
ATOM   3113  CG  GLU C  53      -5.996 -45.676 -23.797  1.00 91.09           C  
ATOM   3114  CD  GLU C  53      -5.313 -46.483 -24.890  1.00 91.09           C  
ATOM   3115  OE1 GLU C  53      -4.409 -47.289 -24.574  1.00 91.09           O  
ATOM   3116  OE2 GLU C  53      -5.685 -46.307 -26.072  1.00 91.09           O  
ATOM   3117  N   LEU C  54      -6.271 -41.803 -23.298  1.00 93.47           N  
ATOM   3118  CA  LEU C  54      -5.264 -40.857 -22.833  1.00 93.47           C  
ATOM   3119  C   LEU C  54      -5.618 -40.322 -21.449  1.00 93.47           C  
ATOM   3120  CB  LEU C  54      -5.122 -39.696 -23.821  1.00 93.47           C  
ATOM   3121  O   LEU C  54      -4.744 -40.186 -20.590  1.00 93.47           O  
ATOM   3122  CG  LEU C  54      -4.147 -38.585 -23.426  1.00 93.47           C  
ATOM   3123  CD1 LEU C  54      -2.716 -39.113 -23.419  1.00 93.47           C  
ATOM   3124  CD2 LEU C  54      -4.279 -37.396 -24.372  1.00 93.47           C  
ATOM   3125  N   SER C  55      -6.899 -39.984 -21.139  1.00 91.07           N  
ATOM   3126  CA  SER C  55      -7.375 -39.383 -19.897  1.00 91.07           C  
ATOM   3127  C   SER C  55      -7.036 -40.256 -18.694  1.00 91.07           C  
ATOM   3128  CB  SER C  55      -8.886 -39.150 -19.959  1.00 91.07           C  
ATOM   3129  O   SER C  55      -6.831 -39.748 -17.590  1.00 91.07           O  
ATOM   3130  OG  SER C  55      -9.578 -40.379 -20.102  1.00 91.07           O  
ATOM   3131  N   GLY C  56      -6.885 -41.612 -18.941  1.00 90.47           N  
ATOM   3132  CA  GLY C  56      -6.591 -42.551 -17.870  1.00 90.47           C  
ATOM   3133  C   GLY C  56      -5.118 -42.603 -17.510  1.00 90.47           C  
ATOM   3134  O   GLY C  56      -4.744 -43.173 -16.483  1.00 90.47           O  
ATOM   3135  N   HIS C  57      -4.290 -41.912 -18.249  1.00 93.95           N  
ATOM   3136  CA  HIS C  57      -2.852 -42.028 -18.036  1.00 93.95           C  
ATOM   3137  C   HIS C  57      -2.304 -40.813 -17.295  1.00 93.95           C  
ATOM   3138  CB  HIS C  57      -2.125 -42.200 -19.372  1.00 93.95           C  
ATOM   3139  O   HIS C  57      -1.133 -40.792 -16.909  1.00 93.95           O  
ATOM   3140  CG  HIS C  57      -2.253 -43.572 -19.952  1.00 93.95           C  
ATOM   3141  CD2 HIS C  57      -3.004 -44.037 -20.979  1.00 93.95           C  
ATOM   3142  ND1 HIS C  57      -1.553 -44.655 -19.464  1.00 93.95           N  
ATOM   3143  CE1 HIS C  57      -1.868 -45.729 -20.169  1.00 93.95           C  
ATOM   3144  NE2 HIS C  57      -2.747 -45.381 -21.094  1.00 93.95           N  
ATOM   3145  N   PHE C  58      -3.171 -39.745 -17.143  1.00 94.29           N  
ATOM   3146  CA  PHE C  58      -2.717 -38.555 -16.432  1.00 94.29           C  
ATOM   3147  C   PHE C  58      -2.588 -38.834 -14.939  1.00 94.29           C  
ATOM   3148  CB  PHE C  58      -3.680 -37.387 -16.666  1.00 94.29           C  
ATOM   3149  O   PHE C  58      -3.383 -39.586 -14.371  1.00 94.29           O  
ATOM   3150  CG  PHE C  58      -3.590 -36.794 -18.046  1.00 94.29           C  
ATOM   3151  CD1 PHE C  58      -2.456 -36.098 -18.446  1.00 94.29           C  
ATOM   3152  CD2 PHE C  58      -4.640 -36.932 -18.944  1.00 94.29           C  
ATOM   3153  CE1 PHE C  58      -2.370 -35.548 -19.723  1.00 94.29           C  
ATOM   3154  CE2 PHE C  58      -4.562 -36.385 -20.222  1.00 94.29           C  
ATOM   3155  CZ  PHE C  58      -3.426 -35.693 -20.609  1.00 94.29           C  
ATOM   3156  N   GLU C  59      -1.579 -38.304 -14.263  1.00 93.15           N  
ATOM   3157  CA  GLU C  59      -1.311 -38.485 -12.839  1.00 93.15           C  
ATOM   3158  C   GLU C  59      -1.504 -37.180 -12.071  1.00 93.15           C  
ATOM   3159  CB  GLU C  59       0.107 -39.018 -12.622  1.00 93.15           C  
ATOM   3160  O   GLU C  59      -1.040 -36.124 -12.506  1.00 93.15           O  
ATOM   3161  CG  GLU C  59       0.351 -40.387 -13.240  1.00 93.15           C  
ATOM   3162  CD  GLU C  59       1.787 -40.864 -13.094  1.00 93.15           C  
ATOM   3163  OE1 GLU C  59       2.242 -41.683 -13.924  1.00 93.15           O  
ATOM   3164  OE2 GLU C  59       2.462 -40.417 -12.140  1.00 93.15           O  
ATOM   3165  N   ASN C  60      -2.067 -37.181 -10.872  1.00 86.31           N  
ATOM   3166  CA  ASN C  60      -2.452 -36.008 -10.094  1.00 86.31           C  
ATOM   3167  C   ASN C  60      -1.240 -35.335  -9.456  1.00 86.31           C  
ATOM   3168  CB  ASN C  60      -3.474 -36.388  -9.020  1.00 86.31           C  
ATOM   3169  O   ASN C  60      -1.302 -34.164  -9.079  1.00 86.31           O  
ATOM   3170  CG  ASN C  60      -4.872 -36.559  -9.579  1.00 86.31           C  
ATOM   3171  ND2 ASN C  60      -5.715 -37.287  -8.856  1.00 86.31           N  
ATOM   3172  OD1 ASN C  60      -5.193 -36.042 -10.652  1.00 86.31           O  
ATOM   3173  N   GLN C  61      -0.110 -35.988  -9.375  1.00 88.90           N  
ATOM   3174  CA  GLN C  61       1.063 -35.453  -8.690  1.00 88.90           C  
ATOM   3175  C   GLN C  61       2.054 -34.853  -9.683  1.00 88.90           C  
ATOM   3176  CB  GLN C  61       1.745 -36.543  -7.862  1.00 88.90           C  
ATOM   3177  O   GLN C  61       3.086 -34.309  -9.286  1.00 88.90           O  
ATOM   3178  CG  GLN C  61       0.882 -37.087  -6.731  1.00 88.90           C  
ATOM   3179  CD  GLN C  61       1.490 -38.305  -6.062  1.00 88.90           C  
ATOM   3180  NE2 GLN C  61       0.646 -39.130  -5.452  1.00 88.90           N  
ATOM   3181  OE1 GLN C  61       2.709 -38.503  -6.093  1.00 88.90           O  
ATOM   3182  N   LYS C  62       1.709 -34.881 -10.962  1.00 91.98           N  
ATOM   3183  CA  LYS C  62       2.704 -34.486 -11.955  1.00 91.98           C  
ATOM   3184  C   LYS C  62       2.124 -33.479 -12.944  1.00 91.98           C  
ATOM   3185  CB  LYS C  62       3.230 -35.712 -12.703  1.00 91.98           C  
ATOM   3186  O   LYS C  62       0.905 -33.395 -13.109  1.00 91.98           O  
ATOM   3187  CG  LYS C  62       4.002 -36.688 -11.827  1.00 91.98           C  
ATOM   3188  CD  LYS C  62       4.586 -37.832 -12.646  1.00 91.98           C  
ATOM   3189  CE  LYS C  62       5.369 -38.803 -11.772  1.00 91.98           C  
ATOM   3190  NZ  LYS C  62       5.925 -39.939 -12.566  1.00 91.98           N  
ATOM   3191  N   VAL C  63       3.032 -32.684 -13.512  1.00 90.58           N  
ATOM   3192  CA  VAL C  63       2.703 -31.885 -14.688  1.00 90.58           C  
ATOM   3193  C   VAL C  63       2.999 -32.685 -15.955  1.00 90.58           C  
ATOM   3194  CB  VAL C  63       3.484 -30.552 -14.706  1.00 90.58           C  
ATOM   3195  O   VAL C  63       4.103 -33.209 -16.122  1.00 90.58           O  
ATOM   3196  CG1 VAL C  63       3.109 -29.723 -15.933  1.00 90.58           C  
ATOM   3197  CG2 VAL C  63       3.222 -29.764 -13.424  1.00 90.58           C  
ATOM   3198  N   MET C  64       1.958 -32.772 -16.800  1.00 94.39           N  
ATOM   3199  CA  MET C  64       2.110 -33.602 -17.992  1.00 94.39           C  
ATOM   3200  C   MET C  64       1.500 -32.919 -19.212  1.00 94.39           C  
ATOM   3201  CB  MET C  64       1.462 -34.971 -17.781  1.00 94.39           C  
ATOM   3202  O   MET C  64       0.725 -31.972 -19.075  1.00 94.39           O  
ATOM   3203  CG  MET C  64       1.978 -35.711 -16.557  1.00 94.39           C  
ATOM   3204  SD  MET C  64       1.179 -37.349 -16.338  1.00 94.39           S  
ATOM   3205  CE  MET C  64       2.134 -38.332 -17.526  1.00 94.39           C  
ATOM   3206  N   TYR C  65       1.901 -33.366 -20.445  1.00 94.83           N  
ATOM   3207  CA  TYR C  65       1.365 -32.869 -21.707  1.00 94.83           C  
ATOM   3208  C   TYR C  65       0.899 -34.018 -22.592  1.00 94.83           C  
ATOM   3209  CB  TYR C  65       2.415 -32.034 -22.446  1.00 94.83           C  
ATOM   3210  O   TYR C  65       1.683 -34.909 -22.928  1.00 94.83           O  
ATOM   3211  CG  TYR C  65       2.889 -30.829 -21.669  1.00 94.83           C  
ATOM   3212  CD1 TYR C  65       2.215 -29.613 -21.752  1.00 94.83           C  
ATOM   3213  CD2 TYR C  65       4.012 -30.905 -20.852  1.00 94.83           C  
ATOM   3214  CE1 TYR C  65       2.649 -28.500 -21.039  1.00 94.83           C  
ATOM   3215  CE2 TYR C  65       4.455 -29.798 -20.135  1.00 94.83           C  
ATOM   3216  OH  TYR C  65       4.202 -27.503 -19.527  1.00 94.83           O  
ATOM   3217  CZ  TYR C  65       3.768 -28.602 -20.234  1.00 94.83           C  
ATOM   3218  N   GLY C  66      -0.386 -33.996 -22.872  1.00 95.76           N  
ATOM   3219  CA  GLY C  66      -0.943 -34.997 -23.767  1.00 95.76           C  
ATOM   3220  C   GLY C  66      -1.213 -34.467 -25.162  1.00 95.76           C  
ATOM   3221  O   GLY C  66      -1.906 -33.460 -25.326  1.00 95.76           O  
ATOM   3222  N   PHE C  67      -0.636 -35.129 -26.145  1.00 94.07           N  
ATOM   3223  CA  PHE C  67      -0.862 -34.789 -27.545  1.00 94.07           C  
ATOM   3224  C   PHE C  67      -1.715 -35.850 -28.229  1.00 94.07           C  
ATOM   3225  CB  PHE C  67       0.471 -34.632 -28.283  1.00 94.07           C  
ATOM   3226  O   PHE C  67      -1.354 -37.029 -28.246  1.00 94.07           O  
ATOM   3227  CG  PHE C  67       0.333 -34.073 -29.674  1.00 94.07           C  
ATOM   3228  CD1 PHE C  67       0.400 -34.908 -30.783  1.00 94.07           C  
ATOM   3229  CD2 PHE C  67       0.137 -32.713 -29.872  1.00 94.07           C  
ATOM   3230  CE1 PHE C  67       0.272 -34.393 -32.071  1.00 94.07           C  
ATOM   3231  CE2 PHE C  67       0.008 -32.191 -31.156  1.00 94.07           C  
ATOM   3232  CZ  PHE C  67       0.077 -33.033 -32.254  1.00 94.07           C  
ATOM   3233  N   CYS C  68      -2.895 -35.435 -28.856  1.00 92.91           N  
ATOM   3234  CA  CYS C  68      -3.843 -36.425 -29.354  1.00 92.91           C  
ATOM   3235  C   CYS C  68      -4.433 -35.991 -30.691  1.00 92.91           C  
ATOM   3236  CB  CYS C  68      -4.965 -36.650 -28.341  1.00 92.91           C  
ATOM   3237  O   CYS C  68      -4.711 -34.808 -30.897  1.00 92.91           O  
ATOM   3238  SG  CYS C  68      -6.117 -37.960 -28.809  1.00 92.91           S  
ATOM   3239  N   SER C  69      -4.573 -37.025 -31.562  1.00 89.17           N  
ATOM   3240  CA  SER C  69      -5.245 -36.804 -32.839  1.00 89.17           C  
ATOM   3241  C   SER C  69      -6.732 -37.128 -32.744  1.00 89.17           C  
ATOM   3242  CB  SER C  69      -4.599 -37.650 -33.937  1.00 89.17           C  
ATOM   3243  O   SER C  69      -7.109 -38.217 -32.307  1.00 89.17           O  
ATOM   3244  OG  SER C  69      -5.569 -38.449 -34.593  1.00 89.17           O  
ATOM   3245  N   VAL C  70      -7.574 -36.132 -33.062  1.00 84.11           N  
ATOM   3246  CA  VAL C  70      -9.020 -36.324 -33.008  1.00 84.11           C  
ATOM   3247  C   VAL C  70      -9.603 -36.264 -34.417  1.00 84.11           C  
ATOM   3248  CB  VAL C  70      -9.699 -35.269 -32.105  1.00 84.11           C  
ATOM   3249  O   VAL C  70      -9.405 -35.282 -35.137  1.00 84.11           O  
ATOM   3250  CG1 VAL C  70     -11.199 -35.536 -31.998  1.00 84.11           C  
ATOM   3251  CG2 VAL C  70      -9.054 -35.259 -30.720  1.00 84.11           C  
ATOM   3252  N   LYS C  71     -10.220 -37.424 -34.847  1.00 73.63           N  
ATOM   3253  CA  LYS C  71     -10.807 -37.504 -36.181  1.00 73.63           C  
ATOM   3254  C   LYS C  71     -12.300 -37.192 -36.145  1.00 73.63           C  
ATOM   3255  CB  LYS C  71     -10.575 -38.889 -36.787  1.00 73.63           C  
ATOM   3256  O   LYS C  71     -13.047 -37.793 -35.370  1.00 73.63           O  
ATOM   3257  CG  LYS C  71      -9.146 -39.132 -37.249  1.00 73.63           C  
ATOM   3258  CD  LYS C  71      -8.993 -40.502 -37.896  1.00 73.63           C  
ATOM   3259  CE  LYS C  71      -7.543 -40.788 -38.265  1.00 73.63           C  
ATOM   3260  NZ  LYS C  71      -7.378 -42.155 -38.843  1.00 73.63           N  
ATOM   3261  N   ASP C  72     -12.725 -36.073 -36.662  1.00 63.09           N  
ATOM   3262  CA  ASP C  72     -14.147 -35.783 -36.822  1.00 63.09           C  
ATOM   3263  C   ASP C  72     -14.716 -36.489 -38.051  1.00 63.09           C  
ATOM   3264  CB  ASP C  72     -14.379 -34.274 -36.928  1.00 63.09           C  
ATOM   3265  O   ASP C  72     -14.044 -36.597 -39.079  1.00 63.09           O  
ATOM   3266  CG  ASP C  72     -15.777 -33.858 -36.506  1.00 63.09           C  
ATOM   3267  OD1 ASP C  72     -16.614 -34.740 -36.215  1.00 63.09           O  
ATOM   3268  OD2 ASP C  72     -16.045 -32.638 -36.467  1.00 63.09           O  
ATOM   3269  N   SER C  73     -15.820 -37.271 -37.906  1.00 58.22           N  
ATOM   3270  CA  SER C  73     -16.481 -38.000 -38.984  1.00 58.22           C  
ATOM   3271  C   SER C  73     -16.676 -37.115 -40.211  1.00 58.22           C  
ATOM   3272  CB  SER C  73     -17.832 -38.541 -38.515  1.00 58.22           C  
ATOM   3273  O   SER C  73     -16.597 -37.592 -41.345  1.00 58.22           O  
ATOM   3274  OG  SER C  73     -18.152 -38.048 -37.226  1.00 58.22           O  
ATOM   3275  N   GLN C  74     -16.797 -35.744 -40.021  1.00 53.82           N  
ATOM   3276  CA  GLN C  74     -17.106 -34.827 -41.113  1.00 53.82           C  
ATOM   3277  C   GLN C  74     -15.835 -34.206 -41.686  1.00 53.82           C  
ATOM   3278  CB  GLN C  74     -18.060 -33.729 -40.639  1.00 53.82           C  
ATOM   3279  O   GLN C  74     -15.848 -33.661 -42.791  1.00 53.82           O  
ATOM   3280  CG  GLN C  74     -19.471 -34.223 -40.352  1.00 53.82           C  
ATOM   3281  CD  GLN C  74     -20.540 -33.312 -40.927  1.00 53.82           C  
ATOM   3282  NE2 GLN C  74     -21.740 -33.850 -41.114  1.00 53.82           N  
ATOM   3283  OE1 GLN C  74     -20.289 -32.134 -41.200  1.00 53.82           O  
ATOM   3284  N   ALA C  75     -14.680 -34.345 -40.971  1.00 53.28           N  
ATOM   3285  CA  ALA C  75     -13.474 -33.638 -41.395  1.00 53.28           C  
ATOM   3286  C   ALA C  75     -12.508 -34.580 -42.108  1.00 53.28           C  
ATOM   3287  CB  ALA C  75     -12.790 -32.987 -40.195  1.00 53.28           C  
ATOM   3288  O   ALA C  75     -12.416 -35.761 -41.765  1.00 53.28           O  
ATOM   3289  N   ALA C  76     -12.026 -34.183 -43.283  1.00 54.68           N  
ATOM   3290  CA  ALA C  76     -11.090 -34.949 -44.102  1.00 54.68           C  
ATOM   3291  C   ALA C  76      -9.757 -35.134 -43.384  1.00 54.68           C  
ATOM   3292  CB  ALA C  76     -10.876 -34.262 -45.449  1.00 54.68           C  
ATOM   3293  O   ALA C  76      -9.159 -36.212 -43.438  1.00 54.68           O  
ATOM   3294  N   LEU C  77      -9.360 -34.137 -42.430  1.00 68.96           N  
ATOM   3295  CA  LEU C  77      -8.043 -34.197 -41.805  1.00 68.96           C  
ATOM   3296  C   LEU C  77      -8.162 -34.198 -40.285  1.00 68.96           C  
ATOM   3297  CB  LEU C  77      -7.179 -33.017 -42.260  1.00 68.96           C  
ATOM   3298  O   LEU C  77      -9.030 -33.524 -39.725  1.00 68.96           O  
ATOM   3299  CG  LEU C  77      -6.666 -33.069 -43.700  1.00 68.96           C  
ATOM   3300  CD1 LEU C  77      -6.334 -31.665 -44.195  1.00 68.96           C  
ATOM   3301  CD2 LEU C  77      -5.447 -33.979 -43.801  1.00 68.96           C  
ATOM   3302  N   PRO C  78      -7.362 -34.996 -39.616  1.00 74.29           N  
ATOM   3303  CA  PRO C  78      -7.402 -35.032 -38.152  1.00 74.29           C  
ATOM   3304  C   PRO C  78      -6.983 -33.708 -37.517  1.00 74.29           C  
ATOM   3305  CB  PRO C  78      -6.410 -36.144 -37.800  1.00 74.29           C  
ATOM   3306  O   PRO C  78      -6.168 -32.977 -38.085  1.00 74.29           O  
ATOM   3307  CG  PRO C  78      -5.636 -36.378 -39.058  1.00 74.29           C  
ATOM   3308  CD  PRO C  78      -6.366 -35.724 -40.195  1.00 74.29           C  
ATOM   3309  N   LYS C  79      -7.685 -33.268 -36.536  1.00 82.65           N  
ATOM   3310  CA  LYS C  79      -7.271 -32.127 -35.724  1.00 82.65           C  
ATOM   3311  C   LYS C  79      -6.469 -32.580 -34.507  1.00 82.65           C  
ATOM   3312  CB  LYS C  79      -8.488 -31.316 -35.277  1.00 82.65           C  
ATOM   3313  O   LYS C  79      -6.651 -33.698 -34.019  1.00 82.65           O  
ATOM   3314  CG  LYS C  79      -9.198 -30.589 -36.410  1.00 82.65           C  
ATOM   3315  CD  LYS C  79     -10.263 -29.637 -35.883  1.00 82.65           C  
ATOM   3316  CE  LYS C  79     -10.961 -28.895 -37.015  1.00 82.65           C  
ATOM   3317  NZ  LYS C  79     -12.023 -27.977 -36.504  1.00 82.65           N  
ATOM   3318  N   TYR C  80      -5.517 -31.750 -34.097  1.00 85.82           N  
ATOM   3319  CA  TYR C  80      -4.602 -32.157 -33.037  1.00 85.82           C  
ATOM   3320  C   TYR C  80      -4.820 -31.323 -31.779  1.00 85.82           C  
ATOM   3321  CB  TYR C  80      -3.149 -32.029 -33.502  1.00 85.82           C  
ATOM   3322  O   TYR C  80      -4.895 -30.094 -31.847  1.00 85.82           O  
ATOM   3323  CG  TYR C  80      -2.814 -32.897 -34.691  1.00 85.82           C  
ATOM   3324  CD1 TYR C  80      -2.594 -34.264 -34.541  1.00 85.82           C  
ATOM   3325  CD2 TYR C  80      -2.716 -32.351 -35.967  1.00 85.82           C  
ATOM   3326  CE1 TYR C  80      -2.284 -35.067 -35.634  1.00 85.82           C  
ATOM   3327  CE2 TYR C  80      -2.406 -33.144 -37.067  1.00 85.82           C  
ATOM   3328  OH  TYR C  80      -1.885 -35.289 -37.976  1.00 85.82           O  
ATOM   3329  CZ  TYR C  80      -2.193 -34.499 -36.891  1.00 85.82           C  
ATOM   3330  N   VAL C  81      -4.994 -31.981 -30.642  1.00 88.63           N  
ATOM   3331  CA  VAL C  81      -5.247 -31.335 -29.359  1.00 88.63           C  
ATOM   3332  C   VAL C  81      -4.061 -31.562 -28.424  1.00 88.63           C  
ATOM   3333  CB  VAL C  81      -6.547 -31.857 -28.707  1.00 88.63           C  
ATOM   3334  O   VAL C  81      -3.528 -32.671 -28.345  1.00 88.63           O  
ATOM   3335  CG1 VAL C  81      -6.763 -31.212 -27.339  1.00 88.63           C  
ATOM   3336  CG2 VAL C  81      -7.743 -31.596 -29.620  1.00 88.63           C  
ATOM   3337  N   LEU C  82      -3.619 -30.434 -27.831  1.00 90.80           N  
ATOM   3338  CA  LEU C  82      -2.615 -30.538 -26.778  1.00 90.80           C  
ATOM   3339  C   LEU C  82      -3.243 -30.325 -25.405  1.00 90.80           C  
ATOM   3340  CB  LEU C  82      -1.494 -29.520 -27.003  1.00 90.80           C  
ATOM   3341  O   LEU C  82      -3.763 -29.245 -25.116  1.00 90.80           O  
ATOM   3342  CG  LEU C  82      -0.325 -29.569 -26.017  1.00 90.80           C  
ATOM   3343  CD1 LEU C  82       0.497 -30.835 -26.233  1.00 90.80           C  
ATOM   3344  CD2 LEU C  82       0.548 -28.327 -26.160  1.00 90.80           C  
ATOM   3345  N   ILE C  83      -3.183 -31.334 -24.544  1.00 91.11           N  
ATOM   3346  CA  ILE C  83      -3.727 -31.236 -23.194  1.00 91.11           C  
ATOM   3347  C   ILE C  83      -2.618 -30.848 -22.218  1.00 91.11           C  
ATOM   3348  CB  ILE C  83      -4.389 -32.560 -22.754  1.00 91.11           C  
ATOM   3349  O   ILE C  83      -1.644 -31.586 -22.051  1.00 91.11           O  
ATOM   3350  CG1 ILE C  83      -5.508 -32.947 -23.727  1.00 91.11           C  
ATOM   3351  CG2 ILE C  83      -4.923 -32.448 -21.323  1.00 91.11           C  
ATOM   3352  CD1 ILE C  83      -6.123 -34.313 -23.453  1.00 91.11           C  
ATOM   3353  N   ASN C  84      -2.718 -29.645 -21.689  1.00 87.89           N  
ATOM   3354  CA  ASN C  84      -1.847 -29.218 -20.600  1.00 87.89           C  
ATOM   3355  C   ASN C  84      -2.390 -29.656 -19.243  1.00 87.89           C  
ATOM   3356  CB  ASN C  84      -1.654 -27.700 -20.629  1.00 87.89           C  
ATOM   3357  O   ASN C  84      -3.267 -29.000 -18.679  1.00 87.89           O  
ATOM   3358  CG  ASN C  84      -0.808 -27.196 -19.477  1.00 87.89           C  
ATOM   3359  ND2 ASN C  84      -0.841 -25.889 -19.244  1.00 87.89           N  
ATOM   3360  OD1 ASN C  84      -0.129 -27.975 -18.802  1.00 87.89           O  
ATOM   3361  N   TRP C  85      -1.809 -30.752 -18.703  1.00 89.93           N  
ATOM   3362  CA  TRP C  85      -2.275 -31.343 -17.453  1.00 89.93           C  
ATOM   3363  C   TRP C  85      -1.435 -30.859 -16.276  1.00 89.93           C  
ATOM   3364  CB  TRP C  85      -2.233 -32.872 -17.533  1.00 89.93           C  
ATOM   3365  O   TRP C  85      -0.224 -31.088 -16.234  1.00 89.93           O  
ATOM   3366  CG  TRP C  85      -2.618 -33.559 -16.257  1.00 89.93           C  
ATOM   3367  CD1 TRP C  85      -1.795 -33.877 -15.212  1.00 89.93           C  
ATOM   3368  CD2 TRP C  85      -3.924 -34.017 -15.894  1.00 89.93           C  
ATOM   3369  CE2 TRP C  85      -3.820 -34.603 -14.613  1.00 89.93           C  
ATOM   3370  CE3 TRP C  85      -5.173 -33.987 -16.528  1.00 89.93           C  
ATOM   3371  NE1 TRP C  85      -2.513 -34.506 -14.220  1.00 89.93           N  
ATOM   3372  CH2 TRP C  85      -6.131 -35.114 -14.596  1.00 89.93           C  
ATOM   3373  CZ2 TRP C  85      -4.921 -35.156 -13.954  1.00 89.93           C  
ATOM   3374  CZ3 TRP C  85      -6.267 -34.538 -15.870  1.00 89.93           C  
ATOM   3375  N   VAL C  86      -2.106 -30.177 -15.377  1.00 83.28           N  
ATOM   3376  CA  VAL C  86      -1.488 -29.822 -14.104  1.00 83.28           C  
ATOM   3377  C   VAL C  86      -2.262 -30.465 -12.956  1.00 83.28           C  
ATOM   3378  CB  VAL C  86      -1.424 -28.290 -13.912  1.00 83.28           C  
ATOM   3379  O   VAL C  86      -3.319 -29.970 -12.558  1.00 83.28           O  
ATOM   3380  CG1 VAL C  86      -0.687 -27.938 -12.621  1.00 83.28           C  
ATOM   3381  CG2 VAL C  86      -0.750 -27.629 -15.113  1.00 83.28           C  
ATOM   3382  N   GLY C  87      -1.667 -31.598 -12.449  1.00 85.73           N  
ATOM   3383  CA  GLY C  87      -2.344 -32.358 -11.411  1.00 85.73           C  
ATOM   3384  C   GLY C  87      -2.674 -31.530 -10.183  1.00 85.73           C  
ATOM   3385  O   GLY C  87      -1.941 -30.600  -9.841  1.00 85.73           O  
ATOM   3386  N   GLU C  88      -3.801 -31.780  -9.514  1.00 74.73           N  
ATOM   3387  CA  GLU C  88      -4.285 -31.038  -8.354  1.00 74.73           C  
ATOM   3388  C   GLU C  88      -3.295 -31.119  -7.195  1.00 74.73           C  
ATOM   3389  CB  GLU C  88      -5.654 -31.560  -7.913  1.00 74.73           C  
ATOM   3390  O   GLU C  88      -3.184 -30.184  -6.399  1.00 74.73           O  
ATOM   3391  CG  GLU C  88      -6.796 -31.143  -8.829  1.00 74.73           C  
ATOM   3392  CD  GLU C  88      -8.162 -31.577  -8.322  1.00 74.73           C  
ATOM   3393  OE1 GLU C  88      -9.184 -31.218  -8.949  1.00 74.73           O  
ATOM   3394  OE2 GLU C  88      -8.210 -32.281  -7.288  1.00 74.73           O  
ATOM   3395  N   ASP C  89      -2.452 -32.167  -7.119  1.00 78.79           N  
ATOM   3396  CA  ASP C  89      -1.537 -32.396  -6.005  1.00 78.79           C  
ATOM   3397  C   ASP C  89      -0.133 -31.894  -6.336  1.00 78.79           C  
ATOM   3398  CB  ASP C  89      -1.493 -33.882  -5.643  1.00 78.79           C  
ATOM   3399  O   ASP C  89       0.814 -32.145  -5.588  1.00 78.79           O  
ATOM   3400  CG  ASP C  89      -2.821 -34.406  -5.126  1.00 78.79           C  
ATOM   3401  OD1 ASP C  89      -3.573 -33.638  -4.487  1.00 78.79           O  
ATOM   3402  OD2 ASP C  89      -3.118 -35.598  -5.358  1.00 78.79           O  
ATOM   3403  N   VAL C  90       0.022 -31.159  -7.471  1.00 77.72           N  
ATOM   3404  CA  VAL C  90       1.311 -30.578  -7.831  1.00 77.72           C  
ATOM   3405  C   VAL C  90       1.582 -29.346  -6.970  1.00 77.72           C  
ATOM   3406  CB  VAL C  90       1.365 -30.202  -9.329  1.00 77.72           C  
ATOM   3407  O   VAL C  90       0.713 -28.485  -6.816  1.00 77.72           O  
ATOM   3408  CG1 VAL C  90       2.692 -29.526  -9.669  1.00 77.72           C  
ATOM   3409  CG2 VAL C  90       1.156 -31.442 -10.197  1.00 77.72           C  
ATOM   3410  N   PRO C  91       2.747 -29.305  -6.291  1.00 70.54           N  
ATOM   3411  CA  PRO C  91       3.084 -28.130  -5.483  1.00 70.54           C  
ATOM   3412  C   PRO C  91       2.967 -26.824  -6.265  1.00 70.54           C  
ATOM   3413  CB  PRO C  91       4.534 -28.391  -5.069  1.00 70.54           C  
ATOM   3414  O   PRO C  91       3.244 -26.792  -7.467  1.00 70.54           O  
ATOM   3415  CG  PRO C  91       4.758 -29.841  -5.354  1.00 70.54           C  
ATOM   3416  CD  PRO C  91       3.736 -30.293  -6.357  1.00 70.54           C  
ATOM   3417  N   ASP C  92       2.584 -25.771  -5.620  1.00 59.61           N  
ATOM   3418  CA  ASP C  92       2.308 -24.473  -6.228  1.00 59.61           C  
ATOM   3419  C   ASP C  92       3.549 -23.917  -6.923  1.00 59.61           C  
ATOM   3420  CB  ASP C  92       1.806 -23.483  -5.175  1.00 59.61           C  
ATOM   3421  O   ASP C  92       3.449 -23.317  -7.995  1.00 59.61           O  
ATOM   3422  CG  ASP C  92       0.375 -23.750  -4.744  1.00 59.61           C  
ATOM   3423  OD1 ASP C  92      -0.363 -24.445  -5.476  1.00 59.61           O  
ATOM   3424  OD2 ASP C  92      -0.020 -23.258  -3.665  1.00 59.61           O  
ATOM   3425  N   ALA C  93       4.698 -24.155  -6.272  1.00 62.28           N  
ATOM   3426  CA  ALA C  93       5.946 -23.665  -6.851  1.00 62.28           C  
ATOM   3427  C   ALA C  93       6.183 -24.266  -8.233  1.00 62.28           C  
ATOM   3428  CB  ALA C  93       7.121 -23.980  -5.928  1.00 62.28           C  
ATOM   3429  O   ALA C  93       6.595 -23.565  -9.160  1.00 62.28           O  
ATOM   3430  N   ARG C  94       5.873 -25.568  -8.370  1.00 72.80           N  
ATOM   3431  CA  ARG C  94       6.059 -26.272  -9.634  1.00 72.80           C  
ATOM   3432  C   ARG C  94       5.012 -25.847 -10.658  1.00 72.80           C  
ATOM   3433  CB  ARG C  94       5.998 -27.786  -9.421  1.00 72.80           C  
ATOM   3434  O   ARG C  94       5.323 -25.679 -11.839  1.00 72.80           O  
ATOM   3435  CG  ARG C  94       6.271 -28.597 -10.678  1.00 72.80           C  
ATOM   3436  CD  ARG C  94       7.695 -28.399 -11.178  1.00 72.80           C  
ATOM   3437  NE  ARG C  94       7.976 -29.227 -12.348  1.00 72.80           N  
ATOM   3438  NH1 ARG C  94      10.115 -28.415 -12.667  1.00 72.80           N  
ATOM   3439  NH2 ARG C  94       9.267 -30.011 -14.077  1.00 72.80           N  
ATOM   3440  CZ  ARG C  94       9.119 -29.216 -13.028  1.00 72.80           C  
ATOM   3441  N   LYS C  95       3.816 -25.525 -10.182  1.00 67.14           N  
ATOM   3442  CA  LYS C  95       2.748 -25.058 -11.062  1.00 67.14           C  
ATOM   3443  C   LYS C  95       3.115 -23.727 -11.712  1.00 67.14           C  
ATOM   3444  CB  LYS C  95       1.437 -24.919 -10.287  1.00 67.14           C  
ATOM   3445  O   LYS C  95       2.960 -23.559 -12.924  1.00 67.14           O  
ATOM   3446  CG  LYS C  95       0.827 -26.246  -9.860  1.00 67.14           C  
ATOM   3447  CD  LYS C  95      -0.496 -26.044  -9.132  1.00 67.14           C  
ATOM   3448  CE  LYS C  95      -1.047 -27.359  -8.598  1.00 67.14           C  
ATOM   3449  NZ  LYS C  95      -2.328 -27.162  -7.854  1.00 67.14           N  
ATOM   3450  N   CYS C  96       3.663 -22.878 -10.889  1.00 55.60           N  
ATOM   3451  CA  CYS C  96       4.041 -21.549 -11.357  1.00 55.60           C  
ATOM   3452  C   CYS C  96       5.211 -21.627 -12.332  1.00 55.60           C  
ATOM   3453  CB  CYS C  96       4.407 -20.650 -10.177  1.00 55.60           C  
ATOM   3454  O   CYS C  96       5.211 -20.951 -13.362  1.00 55.60           O  
ATOM   3455  SG  CYS C  96       2.979 -19.908  -9.357  1.00 55.60           S  
ATOM   3456  N   ALA C  97       6.151 -22.465 -12.040  1.00 62.53           N  
ATOM   3457  CA  ALA C  97       7.335 -22.617 -12.882  1.00 62.53           C  
ATOM   3458  C   ALA C  97       6.963 -23.152 -14.261  1.00 62.53           C  
ATOM   3459  CB  ALA C  97       8.350 -23.540 -12.212  1.00 62.53           C  
ATOM   3460  O   ALA C  97       7.478 -22.679 -15.277  1.00 62.53           O  
ATOM   3461  N   CYS C  98       5.948 -24.028 -14.301  1.00 71.65           N  
ATOM   3462  CA  CYS C  98       5.643 -24.742 -15.536  1.00 71.65           C  
ATOM   3463  C   CYS C  98       4.611 -23.985 -16.363  1.00 71.65           C  
ATOM   3464  CB  CYS C  98       5.131 -26.149 -15.229  1.00 71.65           C  
ATOM   3465  O   CYS C  98       4.384 -24.311 -17.530  1.00 71.65           O  
ATOM   3466  SG  CYS C  98       6.379 -27.236 -14.504  1.00 71.65           S  
ATOM   3467  N   ALA C  99       4.082 -23.036 -15.801  1.00 62.98           N  
ATOM   3468  CA  ALA C  99       3.076 -22.243 -16.502  1.00 62.98           C  
ATOM   3469  C   ALA C  99       3.667 -21.582 -17.745  1.00 62.98           C  
ATOM   3470  CB  ALA C  99       2.486 -21.187 -15.571  1.00 62.98           C  
ATOM   3471  O   ALA C  99       2.997 -21.471 -18.774  1.00 62.98           O  
ATOM   3472  N   SER C 100       4.895 -21.211 -17.661  1.00 61.60           N  
ATOM   3473  CA  SER C 100       5.553 -20.539 -18.776  1.00 61.60           C  
ATOM   3474  C   SER C 100       6.018 -21.539 -19.829  1.00 61.60           C  
ATOM   3475  CB  SER C 100       6.745 -19.718 -18.280  1.00 61.60           C  
ATOM   3476  O   SER C 100       6.353 -21.156 -20.952  1.00 61.60           O  
ATOM   3477  OG  SER C 100       7.715 -20.555 -17.674  1.00 61.60           O  
ATOM   3478  N   HIS C 101       5.939 -22.874 -19.572  1.00 76.48           N  
ATOM   3479  CA  HIS C 101       6.453 -23.914 -20.456  1.00 76.48           C  
ATOM   3480  C   HIS C 101       5.444 -24.257 -21.547  1.00 76.48           C  
ATOM   3481  CB  HIS C 101       6.810 -25.169 -19.658  1.00 76.48           C  
ATOM   3482  O   HIS C 101       5.816 -24.775 -22.602  1.00 76.48           O  
ATOM   3483  CG  HIS C 101       7.894 -24.951 -18.651  1.00 76.48           C  
ATOM   3484  CD2 HIS C 101       8.663 -23.867 -18.393  1.00 76.48           C  
ATOM   3485  ND1 HIS C 101       8.296 -25.929 -17.767  1.00 76.48           N  
ATOM   3486  CE1 HIS C 101       9.266 -25.453 -17.005  1.00 76.48           C  
ATOM   3487  NE2 HIS C 101       9.508 -24.204 -17.365  1.00 76.48           N  
ATOM   3488  N   VAL C 102       4.191 -23.952 -21.311  1.00 73.39           N  
ATOM   3489  CA  VAL C 102       3.099 -24.419 -22.159  1.00 73.39           C  
ATOM   3490  C   VAL C 102       3.277 -23.878 -23.576  1.00 73.39           C  
ATOM   3491  CB  VAL C 102       1.723 -23.997 -21.596  1.00 73.39           C  
ATOM   3492  O   VAL C 102       3.169 -24.626 -24.551  1.00 73.39           O  
ATOM   3493  CG1 VAL C 102       0.601 -24.408 -22.548  1.00 73.39           C  
ATOM   3494  CG2 VAL C 102       1.504 -24.605 -20.212  1.00 73.39           C  
ATOM   3495  N   ALA C 103       3.682 -22.655 -23.727  1.00 69.13           N  
ATOM   3496  CA  ALA C 103       3.855 -22.028 -25.035  1.00 69.13           C  
ATOM   3497  C   ALA C 103       5.013 -22.664 -25.799  1.00 69.13           C  
ATOM   3498  CB  ALA C 103       4.084 -20.527 -24.880  1.00 69.13           C  
ATOM   3499  O   ALA C 103       4.903 -22.929 -26.998  1.00 69.13           O  
ATOM   3500  N   LYS C 104       6.078 -22.949 -25.062  1.00 79.60           N  
ATOM   3501  CA  LYS C 104       7.258 -23.547 -25.680  1.00 79.60           C  
ATOM   3502  C   LYS C 104       6.985 -24.987 -26.107  1.00 79.60           C  
ATOM   3503  CB  LYS C 104       8.448 -23.501 -24.721  1.00 79.60           C  
ATOM   3504  O   LYS C 104       7.441 -25.423 -27.166  1.00 79.60           O  
ATOM   3505  CG  LYS C 104       9.097 -22.130 -24.605  1.00 79.60           C  
ATOM   3506  CD  LYS C 104      10.362 -22.180 -23.758  1.00 79.60           C  
ATOM   3507  CE  LYS C 104      10.969 -20.796 -23.576  1.00 79.60           C  
ATOM   3508  NZ  LYS C 104      12.144 -20.823 -22.653  1.00 79.60           N  
ATOM   3509  N   VAL C 105       6.216 -25.688 -25.318  1.00 87.21           N  
ATOM   3510  CA  VAL C 105       5.862 -27.066 -25.640  1.00 87.21           C  
ATOM   3511  C   VAL C 105       4.950 -27.094 -26.864  1.00 87.21           C  
ATOM   3512  CB  VAL C 105       5.176 -27.769 -24.447  1.00 87.21           C  
ATOM   3513  O   VAL C 105       5.132 -27.917 -27.764  1.00 87.21           O  
ATOM   3514  CG1 VAL C 105       4.680 -29.156 -24.850  1.00 87.21           C  
ATOM   3515  CG2 VAL C 105       6.134 -27.864 -23.261  1.00 87.21           C  
ATOM   3516  N   ALA C 106       4.016 -26.185 -26.918  1.00 81.49           N  
ATOM   3517  CA  ALA C 106       3.105 -26.094 -28.056  1.00 81.49           C  
ATOM   3518  C   ALA C 106       3.860 -25.742 -29.335  1.00 81.49           C  
ATOM   3519  CB  ALA C 106       2.015 -25.061 -27.784  1.00 81.49           C  
ATOM   3520  O   ALA C 106       3.556 -26.268 -30.408  1.00 81.49           O  
ATOM   3521  N   GLU C 107       4.845 -24.935 -29.196  1.00 78.60           N  
ATOM   3522  CA  GLU C 107       5.672 -24.547 -30.335  1.00 78.60           C  
ATOM   3523  C   GLU C 107       6.527 -25.715 -30.819  1.00 78.60           C  
ATOM   3524  CB  GLU C 107       6.565 -23.357 -29.971  1.00 78.60           C  
ATOM   3525  O   GLU C 107       6.763 -25.863 -32.020  1.00 78.60           O  
ATOM   3526  CG  GLU C 107       6.893 -22.452 -31.150  1.00 78.60           C  
ATOM   3527  CD  GLU C 107       7.689 -21.219 -30.755  1.00 78.60           C  
ATOM   3528  OE1 GLU C 107       7.950 -20.360 -31.628  1.00 78.60           O  
ATOM   3529  OE2 GLU C 107       8.055 -21.110 -29.564  1.00 78.60           O  
ATOM   3530  N   PHE C 108       6.948 -26.470 -29.796  1.00 87.24           N  
ATOM   3531  CA  PHE C 108       7.774 -27.626 -30.125  1.00 87.24           C  
ATOM   3532  C   PHE C 108       6.980 -28.646 -30.932  1.00 87.24           C  
ATOM   3533  CB  PHE C 108       8.321 -28.277 -28.851  1.00 87.24           C  
ATOM   3534  O   PHE C 108       7.482 -29.193 -31.916  1.00 87.24           O  
ATOM   3535  CG  PHE C 108       9.254 -29.429 -29.110  1.00 87.24           C  
ATOM   3536  CD1 PHE C 108       8.801 -30.740 -29.030  1.00 87.24           C  
ATOM   3537  CD2 PHE C 108      10.585 -29.200 -29.434  1.00 87.24           C  
ATOM   3538  CE1 PHE C 108       9.663 -31.808 -29.270  1.00 87.24           C  
ATOM   3539  CE2 PHE C 108      11.452 -30.262 -29.675  1.00 87.24           C  
ATOM   3540  CZ  PHE C 108      10.989 -31.565 -29.591  1.00 87.24           C  
ATOM   3541  N   PHE C 109       5.743 -28.944 -30.495  1.00 85.66           N  
ATOM   3542  CA  PHE C 109       4.881 -29.862 -31.231  1.00 85.66           C  
ATOM   3543  C   PHE C 109       4.051 -29.113 -32.267  1.00 85.66           C  
ATOM   3544  CB  PHE C 109       3.961 -30.622 -30.271  1.00 85.66           C  
ATOM   3545  O   PHE C 109       3.012 -28.536 -31.939  1.00 85.66           O  
ATOM   3546  CG  PHE C 109       4.697 -31.449 -29.251  1.00 85.66           C  
ATOM   3547  CD1 PHE C 109       5.530 -32.487 -29.648  1.00 85.66           C  
ATOM   3548  CD2 PHE C 109       4.555 -31.187 -27.895  1.00 85.66           C  
ATOM   3549  CE1 PHE C 109       6.213 -33.254 -28.706  1.00 85.66           C  
ATOM   3550  CE2 PHE C 109       5.233 -31.949 -26.948  1.00 85.66           C  
ATOM   3551  CZ  PHE C 109       6.061 -32.982 -27.356  1.00 85.66           C  
ATOM   3552  N   GLN C 110       4.463 -28.817 -33.391  1.00 72.53           N  
ATOM   3553  CA  GLN C 110       3.855 -28.001 -34.437  1.00 72.53           C  
ATOM   3554  C   GLN C 110       2.515 -28.582 -34.879  1.00 72.53           C  
ATOM   3555  CB  GLN C 110       4.795 -27.879 -35.638  1.00 72.53           C  
ATOM   3556  O   GLN C 110       2.291 -29.789 -34.775  1.00 72.53           O  
ATOM   3557  CG  GLN C 110       6.063 -27.088 -35.348  1.00 72.53           C  
ATOM   3558  CD  GLN C 110       6.979 -26.984 -36.553  1.00 72.53           C  
ATOM   3559  NE2 GLN C 110       8.081 -26.259 -36.400  1.00 72.53           N  
ATOM   3560  OE1 GLN C 110       6.699 -27.553 -37.613  1.00 72.53           O  
ATOM   3561  N   GLY C 111       1.568 -27.759 -35.106  1.00 69.63           N  
ATOM   3562  CA  GLY C 111       0.313 -28.200 -35.692  1.00 69.63           C  
ATOM   3563  C   GLY C 111      -0.789 -28.394 -34.668  1.00 69.63           C  
ATOM   3564  O   GLY C 111      -1.776 -29.084 -34.933  1.00 69.63           O  
ATOM   3565  N   VAL C 112      -0.563 -27.885 -33.437  1.00 77.41           N  
ATOM   3566  CA  VAL C 112      -1.577 -28.008 -32.395  1.00 77.41           C  
ATOM   3567  C   VAL C 112      -2.754 -27.087 -32.709  1.00 77.41           C  
ATOM   3568  CB  VAL C 112      -1.000 -27.679 -31.000  1.00 77.41           C  
ATOM   3569  O   VAL C 112      -2.575 -25.880 -32.890  1.00 77.41           O  
ATOM   3570  CG1 VAL C 112      -2.088 -27.768 -29.931  1.00 77.41           C  
ATOM   3571  CG2 VAL C 112       0.158 -28.618 -30.667  1.00 77.41           C  
ATOM   3572  N   ASP C 113      -3.961 -27.600 -32.784  1.00 75.84           N  
ATOM   3573  CA  ASP C 113      -5.146 -26.824 -33.135  1.00 75.84           C  
ATOM   3574  C   ASP C 113      -5.776 -26.192 -31.896  1.00 75.84           C  
ATOM   3575  CB  ASP C 113      -6.170 -27.704 -33.856  1.00 75.84           C  
ATOM   3576  O   ASP C 113      -6.215 -25.041 -31.935  1.00 75.84           O  
ATOM   3577  CG  ASP C 113      -5.681 -28.198 -35.206  1.00 75.84           C  
ATOM   3578  OD1 ASP C 113      -5.504 -27.375 -36.129  1.00 75.84           O  
ATOM   3579  OD2 ASP C 113      -5.474 -29.423 -35.348  1.00 75.84           O  
ATOM   3580  N   VAL C 114      -5.809 -26.937 -30.789  1.00 75.33           N  
ATOM   3581  CA  VAL C 114      -6.425 -26.442 -29.562  1.00 75.33           C  
ATOM   3582  C   VAL C 114      -5.627 -26.923 -28.353  1.00 75.33           C  
ATOM   3583  CB  VAL C 114      -7.897 -26.896 -29.444  1.00 75.33           C  
ATOM   3584  O   VAL C 114      -5.173 -28.069 -28.316  1.00 75.33           O  
ATOM   3585  CG1 VAL C 114      -8.485 -26.475 -28.098  1.00 75.33           C  
ATOM   3586  CG2 VAL C 114      -8.725 -26.326 -30.594  1.00 75.33           C  
ATOM   3587  N   ILE C 115      -5.347 -25.992 -27.464  1.00 79.08           N  
ATOM   3588  CA  ILE C 115      -4.726 -26.355 -26.195  1.00 79.08           C  
ATOM   3589  C   ILE C 115      -5.789 -26.422 -25.101  1.00 79.08           C  
ATOM   3590  CB  ILE C 115      -3.615 -25.356 -25.802  1.00 79.08           C  
ATOM   3591  O   ILE C 115      -6.521 -25.455 -24.878  1.00 79.08           O  
ATOM   3592  CG1 ILE C 115      -2.535 -25.304 -26.889  1.00 79.08           C  
ATOM   3593  CG2 ILE C 115      -3.009 -25.727 -24.445  1.00 79.08           C  
ATOM   3594  CD1 ILE C 115      -1.496 -24.211 -26.678  1.00 79.08           C  
ATOM   3595  N   VAL C 116      -5.903 -27.505 -24.368  1.00 79.11           N  
ATOM   3596  CA  VAL C 116      -6.875 -27.695 -23.296  1.00 79.11           C  
ATOM   3597  C   VAL C 116      -6.153 -27.793 -21.954  1.00 79.11           C  
ATOM   3598  CB  VAL C 116      -7.739 -28.954 -23.530  1.00 79.11           C  
ATOM   3599  O   VAL C 116      -5.280 -28.645 -21.773  1.00 79.11           O  
ATOM   3600  CG1 VAL C 116      -8.746 -29.136 -22.395  1.00 79.11           C  
ATOM   3601  CG2 VAL C 116      -8.456 -28.866 -24.876  1.00 79.11           C  
ATOM   3602  N   ASN C 117      -6.461 -26.856 -21.065  1.00 79.45           N  
ATOM   3603  CA  ASN C 117      -5.926 -26.934 -19.710  1.00 79.45           C  
ATOM   3604  C   ASN C 117      -6.790 -27.821 -18.818  1.00 79.45           C  
ATOM   3605  CB  ASN C 117      -5.796 -25.536 -19.103  1.00 79.45           C  
ATOM   3606  O   ASN C 117      -7.999 -27.611 -18.710  1.00 79.45           O  
ATOM   3607  CG  ASN C 117      -4.791 -24.671 -19.838  1.00 79.45           C  
ATOM   3608  ND2 ASN C 117      -5.147 -23.413 -20.067  1.00 79.45           N  
ATOM   3609  OD1 ASN C 117      -3.704 -25.131 -20.199  1.00 79.45           O  
ATOM   3610  N   ALA C 118      -6.131 -28.802 -18.176  1.00 81.18           N  
ATOM   3611  CA  ALA C 118      -6.894 -29.758 -17.377  1.00 81.18           C  
ATOM   3612  C   ALA C 118      -6.179 -30.072 -16.066  1.00 81.18           C  
ATOM   3613  CB  ALA C 118      -7.135 -31.041 -18.169  1.00 81.18           C  
ATOM   3614  O   ALA C 118      -4.947 -30.091 -16.013  1.00 81.18           O  
ATOM   3615  N   SER C 119      -6.889 -30.233 -14.955  1.00 77.14           N  
ATOM   3616  CA  SER C 119      -6.341 -30.607 -13.656  1.00 77.14           C  
ATOM   3617  C   SER C 119      -7.005 -31.871 -13.118  1.00 77.14           C  
ATOM   3618  CB  SER C 119      -6.513 -29.466 -12.653  1.00 77.14           C  
ATOM   3619  O   SER C 119      -6.521 -32.472 -12.157  1.00 77.14           O  
ATOM   3620  OG  SER C 119      -7.844 -28.980 -12.666  1.00 77.14           O  
ATOM   3621  N   SER C 120      -8.157 -32.280 -13.711  1.00 78.18           N  
ATOM   3622  CA  SER C 120      -8.898 -33.496 -13.391  1.00 78.18           C  
ATOM   3623  C   SER C 120      -9.424 -34.171 -14.653  1.00 78.18           C  
ATOM   3624  CB  SER C 120     -10.061 -33.183 -12.448  1.00 78.18           C  
ATOM   3625  O   SER C 120      -9.551 -33.530 -15.699  1.00 78.18           O  
ATOM   3626  OG  SER C 120     -11.285 -33.127 -13.160  1.00 78.18           O  
ATOM   3627  N   VAL C 121      -9.669 -35.385 -14.553  1.00 83.09           N  
ATOM   3628  CA  VAL C 121     -10.121 -36.177 -15.692  1.00 83.09           C  
ATOM   3629  C   VAL C 121     -11.447 -35.625 -16.211  1.00 83.09           C  
ATOM   3630  CB  VAL C 121     -10.273 -37.669 -15.323  1.00 83.09           C  
ATOM   3631  O   VAL C 121     -11.742 -35.720 -17.404  1.00 83.09           O  
ATOM   3632  CG1 VAL C 121     -10.775 -38.474 -16.520  1.00 83.09           C  
ATOM   3633  CG2 VAL C 121      -8.945 -38.230 -14.817  1.00 83.09           C  
ATOM   3634  N   GLU C 122     -12.205 -34.925 -15.396  1.00 77.94           N  
ATOM   3635  CA  GLU C 122     -13.494 -34.357 -15.778  1.00 77.94           C  
ATOM   3636  C   GLU C 122     -13.317 -33.176 -16.729  1.00 77.94           C  
ATOM   3637  CB  GLU C 122     -14.279 -33.921 -14.538  1.00 77.94           C  
ATOM   3638  O   GLU C 122     -14.236 -32.829 -17.474  1.00 77.94           O  
ATOM   3639  CG  GLU C 122     -14.658 -35.070 -13.615  1.00 77.94           C  
ATOM   3640  CD  GLU C 122     -15.388 -34.616 -12.361  1.00 77.94           C  
ATOM   3641  OE1 GLU C 122     -15.699 -35.467 -11.498  1.00 77.94           O  
ATOM   3642  OE2 GLU C 122     -15.652 -33.399 -12.242  1.00 77.94           O  
ATOM   3643  N   ASP C 123     -12.102 -32.653 -16.709  1.00 79.41           N  
ATOM   3644  CA  ASP C 123     -11.811 -31.501 -17.558  1.00 79.41           C  
ATOM   3645  C   ASP C 123     -11.582 -31.929 -19.005  1.00 79.41           C  
ATOM   3646  CB  ASP C 123     -10.589 -30.743 -17.033  1.00 79.41           C  
ATOM   3647  O   ASP C 123     -11.632 -31.102 -19.918  1.00 79.41           O  
ATOM   3648  CG  ASP C 123     -10.825 -30.105 -15.676  1.00 79.41           C  
ATOM   3649  OD1 ASP C 123     -11.997 -29.888 -15.299  1.00 79.41           O  
ATOM   3650  OD2 ASP C 123      -9.829 -29.813 -14.978  1.00 79.41           O  
ATOM   3651  N   ILE C 124     -11.298 -33.275 -19.127  1.00 84.68           N  
ATOM   3652  CA  ILE C 124     -11.029 -33.802 -20.460  1.00 84.68           C  
ATOM   3653  C   ILE C 124     -12.278 -34.494 -21.003  1.00 84.68           C  
ATOM   3654  CB  ILE C 124      -9.835 -34.782 -20.450  1.00 84.68           C  
ATOM   3655  O   ILE C 124     -12.454 -35.701 -20.822  1.00 84.68           O  
ATOM   3656  CG1 ILE C 124      -8.607 -34.121 -19.814  1.00 84.68           C  
ATOM   3657  CG2 ILE C 124      -9.522 -35.267 -21.868  1.00 84.68           C  
ATOM   3658  CD1 ILE C 124      -7.446 -35.075 -19.571  1.00 84.68           C  
ATOM   3659  N   ASP C 125     -13.253 -33.774 -21.546  1.00 80.85           N  
ATOM   3660  CA  ASP C 125     -14.486 -34.270 -22.150  1.00 80.85           C  
ATOM   3661  C   ASP C 125     -14.371 -34.321 -23.672  1.00 80.85           C  
ATOM   3662  CB  ASP C 125     -15.674 -33.397 -21.741  1.00 80.85           C  
ATOM   3663  O   ASP C 125     -14.362 -33.281 -24.333  1.00 80.85           O  
ATOM   3664  CG  ASP C 125     -17.009 -33.961 -22.194  1.00 80.85           C  
ATOM   3665  OD1 ASP C 125     -17.027 -34.986 -22.909  1.00 80.85           O  
ATOM   3666  OD2 ASP C 125     -18.052 -33.373 -21.836  1.00 80.85           O  
ATOM   3667  N   ALA C 126     -14.318 -35.609 -24.216  1.00 79.45           N  
ATOM   3668  CA  ALA C 126     -14.104 -35.822 -25.645  1.00 79.45           C  
ATOM   3669  C   ALA C 126     -15.162 -35.096 -26.472  1.00 79.45           C  
ATOM   3670  CB  ALA C 126     -14.112 -37.314 -25.968  1.00 79.45           C  
ATOM   3671  O   ALA C 126     -14.856 -34.533 -27.526  1.00 79.45           O  
ATOM   3672  N   GLY C 127     -16.448 -35.163 -25.997  1.00 77.86           N  
ATOM   3673  CA  GLY C 127     -17.522 -34.475 -26.695  1.00 77.86           C  
ATOM   3674  C   GLY C 127     -17.334 -32.971 -26.746  1.00 77.86           C  
ATOM   3675  O   GLY C 127     -17.460 -32.360 -27.809  1.00 77.86           O  
ATOM   3676  N   ALA C 128     -16.925 -32.410 -25.569  1.00 76.49           N  
ATOM   3677  CA  ALA C 128     -16.719 -30.967 -25.469  1.00 76.49           C  
ATOM   3678  C   ALA C 128     -15.516 -30.527 -26.298  1.00 76.49           C  
ATOM   3679  CB  ALA C 128     -16.534 -30.556 -24.010  1.00 76.49           C  
ATOM   3680  O   ALA C 128     -15.567 -29.500 -26.980  1.00 76.49           O  
ATOM   3681  N   ILE C 129     -14.440 -31.301 -26.273  1.00 79.52           N  
ATOM   3682  CA  ILE C 129     -13.222 -30.994 -27.014  1.00 79.52           C  
ATOM   3683  C   ILE C 129     -13.481 -31.127 -28.513  1.00 79.52           C  
ATOM   3684  CB  ILE C 129     -12.054 -31.913 -26.588  1.00 79.52           C  
ATOM   3685  O   ILE C 129     -13.022 -30.300 -29.304  1.00 79.52           O  
ATOM   3686  CG1 ILE C 129     -11.683 -31.660 -25.122  1.00 79.52           C  
ATOM   3687  CG2 ILE C 129     -10.844 -31.707 -27.503  1.00 79.52           C  
ATOM   3688  CD1 ILE C 129     -10.659 -32.639 -24.565  1.00 79.52           C  
ATOM   3689  N   GLY C 130     -14.268 -32.196 -28.936  1.00 76.32           N  
ATOM   3690  CA  GLY C 130     -14.650 -32.366 -30.328  1.00 76.32           C  
ATOM   3691  C   GLY C 130     -15.415 -31.180 -30.886  1.00 76.32           C  
ATOM   3692  O   GLY C 130     -15.175 -30.758 -32.019  1.00 76.32           O  
ATOM   3693  N   GLN C 131     -16.383 -30.719 -30.092  1.00 72.29           N  
ATOM   3694  CA  GLN C 131     -17.166 -29.555 -30.494  1.00 72.29           C  
ATOM   3695  C   GLN C 131     -16.278 -28.325 -30.660  1.00 72.29           C  
ATOM   3696  CB  GLN C 131     -18.270 -29.272 -29.474  1.00 72.29           C  
ATOM   3697  O   GLN C 131     -16.473 -27.533 -31.584  1.00 72.29           O  
ATOM   3698  CG  GLN C 131     -19.606 -29.916 -29.819  1.00 72.29           C  
ATOM   3699  CD  GLN C 131     -20.616 -29.812 -28.692  1.00 72.29           C  
ATOM   3700  NE2 GLN C 131     -21.735 -30.515 -28.831  1.00 72.29           N  
ATOM   3701  OE1 GLN C 131     -20.393 -29.106 -27.703  1.00 72.29           O  
ATOM   3702  N   ARG C 132     -15.210 -28.289 -29.783  1.00 70.26           N  
ATOM   3703  CA  ARG C 132     -14.269 -27.175 -29.833  1.00 70.26           C  
ATOM   3704  C   ARG C 132     -13.424 -27.229 -31.101  1.00 70.26           C  
ATOM   3705  CB  ARG C 132     -13.364 -27.178 -28.600  1.00 70.26           C  
ATOM   3706  O   ARG C 132     -13.111 -26.192 -31.690  1.00 70.26           O  
ATOM   3707  CG  ARG C 132     -13.920 -26.387 -27.426  1.00 70.26           C  
ATOM   3708  CD  ARG C 132     -12.961 -26.386 -26.243  1.00 70.26           C  
ATOM   3709  NE  ARG C 132     -12.171 -25.159 -26.192  1.00 70.26           N  
ATOM   3710  NH1 ARG C 132     -11.090 -25.693 -24.221  1.00 70.26           N  
ATOM   3711  NH2 ARG C 132     -10.634 -23.714 -25.284  1.00 70.26           N  
ATOM   3712  CZ  ARG C 132     -11.300 -24.858 -25.232  1.00 70.26           C  
ATOM   3713  N   LEU C 133     -13.122 -28.346 -31.479  1.00 71.28           N  
ATOM   3714  CA  LEU C 133     -12.295 -28.556 -32.662  1.00 71.28           C  
ATOM   3715  C   LEU C 133     -13.089 -28.287 -33.935  1.00 71.28           C  
ATOM   3716  CB  LEU C 133     -11.743 -29.984 -32.683  1.00 71.28           C  
ATOM   3717  O   LEU C 133     -12.545 -27.774 -34.915  1.00 71.28           O  
ATOM   3718  CG  LEU C 133     -10.486 -30.237 -31.849  1.00 71.28           C  
ATOM   3719  CD1 LEU C 133     -10.442 -31.689 -31.384  1.00 71.28           C  
ATOM   3720  CD2 LEU C 133      -9.234 -29.889 -32.648  1.00 71.28           C  
ATOM   3721  N   SER C 134     -14.450 -28.708 -33.940  1.00 66.16           N  
ATOM   3722  CA  SER C 134     -15.298 -28.567 -35.119  1.00 66.16           C  
ATOM   3723  C   SER C 134     -15.772 -27.127 -35.290  1.00 66.16           C  
ATOM   3724  CB  SER C 134     -16.504 -29.502 -35.027  1.00 66.16           C  
ATOM   3725  O   SER C 134     -15.839 -26.619 -36.411  1.00 66.16           O  
ATOM   3726  OG  SER C 134     -17.301 -29.186 -33.898  1.00 66.16           O  
ATOM   3727  N   ASN C 135     -16.320 -26.482 -34.161  1.00 56.31           N  
ATOM   3728  CA  ASN C 135     -16.895 -25.143 -34.235  1.00 56.31           C  
ATOM   3729  C   ASN C 135     -15.814 -24.066 -34.195  1.00 56.31           C  
ATOM   3730  CB  ASN C 135     -17.901 -24.927 -33.103  1.00 56.31           C  
ATOM   3731  O   ASN C 135     -16.108 -22.879 -34.344  1.00 56.31           O  
ATOM   3732  CG  ASN C 135     -19.172 -25.731 -33.291  1.00 56.31           C  
ATOM   3733  ND2 ASN C 135     -19.999 -25.784 -32.253  1.00 56.31           N  
ATOM   3734  OD1 ASN C 135     -19.409 -26.301 -34.359  1.00 56.31           O  
ATOM   3735  N   GLY C 136     -14.594 -24.336 -34.533  1.00 46.84           N  
ATOM   3736  CA  GLY C 136     -13.474 -23.409 -34.484  1.00 46.84           C  
ATOM   3737  C   GLY C 136     -13.511 -22.492 -33.277  1.00 46.84           C  
ATOM   3738  O   GLY C 136     -12.477 -21.969 -32.856  1.00 46.84           O  
ATOM   3739  N   LEU C 137     -14.540 -21.417 -33.142  1.00 38.91           N  
ATOM   3740  CA  LEU C 137     -14.666 -20.234 -32.298  1.00 38.91           C  
ATOM   3741  C   LEU C 137     -15.158 -20.610 -30.905  1.00 38.91           C  
ATOM   3742  CB  LEU C 137     -15.622 -19.221 -32.934  1.00 38.91           C  
ATOM   3743  O   LEU C 137     -15.386 -19.736 -30.065  1.00 38.91           O  
ATOM   3744  CG  LEU C 137     -14.976 -18.028 -33.638  1.00 38.91           C  
ATOM   3745  CD1 LEU C 137     -15.350 -18.017 -35.116  1.00 38.91           C  
ATOM   3746  CD2 LEU C 137     -15.390 -16.722 -32.967  1.00 38.91           C  
ATOM   3747  N   ALA C 138     -15.782 -21.641 -30.716  1.00 35.85           N  
ATOM   3748  CA  ALA C 138     -16.429 -21.625 -29.407  1.00 35.85           C  
ATOM   3749  C   ALA C 138     -15.395 -21.587 -28.285  1.00 35.85           C  
ATOM   3750  CB  ALA C 138     -17.337 -22.842 -29.248  1.00 35.85           C  
ATOM   3751  O   ALA C 138     -14.510 -22.443 -28.218  1.00 35.85           O  
ATOM   3752  N   ARG C 139     -14.871 -20.438 -28.058  1.00 35.28           N  
ATOM   3753  CA  ARG C 139     -14.074 -20.156 -26.869  1.00 35.28           C  
ATOM   3754  C   ARG C 139     -14.640 -20.872 -25.648  1.00 35.28           C  
ATOM   3755  CB  ARG C 139     -14.011 -18.649 -26.609  1.00 35.28           C  
ATOM   3756  O   ARG C 139     -15.681 -20.478 -25.116  1.00 35.28           O  
ATOM   3757  CG  ARG C 139     -12.973 -17.922 -27.450  1.00 35.28           C  
ATOM   3758  CD  ARG C 139     -12.844 -16.460 -27.046  1.00 35.28           C  
ATOM   3759  NE  ARG C 139     -11.982 -15.721 -27.965  1.00 35.28           N  
ATOM   3760  NH1 ARG C 139     -11.702 -13.903 -26.567  1.00 35.28           N  
ATOM   3761  NH2 ARG C 139     -10.687 -13.942 -28.622  1.00 35.28           N  
ATOM   3762  CZ  ARG C 139     -11.459 -14.524 -27.716  1.00 35.28           C  
ATOM   3763  N   LEU C 140     -14.854 -22.148 -25.697  1.00 36.27           N  
ATOM   3764  CA  LEU C 140     -15.379 -22.817 -24.512  1.00 36.27           C  
ATOM   3765  C   LEU C 140     -14.652 -22.349 -23.256  1.00 36.27           C  
ATOM   3766  CB  LEU C 140     -15.251 -24.336 -24.653  1.00 36.27           C  
ATOM   3767  O   LEU C 140     -13.449 -22.081 -23.293  1.00 36.27           O  
ATOM   3768  CG  LEU C 140     -16.262 -25.019 -25.576  1.00 36.27           C  
ATOM   3769  CD1 LEU C 140     -15.749 -26.390 -26.002  1.00 36.27           C  
ATOM   3770  CD2 LEU C 140     -17.618 -25.139 -24.889  1.00 36.27           C  
ATOM   3771  N   SER C 141     -15.376 -21.668 -22.368  1.00 35.92           N  
ATOM   3772  CA  SER C 141     -14.928 -21.355 -21.014  1.00 35.92           C  
ATOM   3773  C   SER C 141     -14.109 -22.499 -20.426  1.00 35.92           C  
ATOM   3774  CB  SER C 141     -16.124 -21.055 -20.109  1.00 35.92           C  
ATOM   3775  O   SER C 141     -14.388 -23.670 -20.690  1.00 35.92           O  
ATOM   3776  OG  SER C 141     -17.297 -21.677 -20.603  1.00 35.92           O  
ATOM   3777  N   SER C 142     -13.045 -22.302 -20.169  1.00 40.64           N  
ATOM   3778  CA  SER C 142     -12.144 -23.226 -19.489  1.00 40.64           C  
ATOM   3779  C   SER C 142     -12.851 -23.948 -18.347  1.00 40.64           C  
ATOM   3780  CB  SER C 142     -10.919 -22.484 -18.953  1.00 40.64           C  
ATOM   3781  O   SER C 142     -13.322 -23.312 -17.401  1.00 40.64           O  
ATOM   3782  OG  SER C 142     -10.107 -23.348 -18.177  1.00 40.64           O  
ATOM   3783  N   PRO C 143     -13.257 -25.279 -18.654  1.00 42.09           N  
ATOM   3784  CA  PRO C 143     -13.842 -25.995 -17.518  1.00 42.09           C  
ATOM   3785  C   PRO C 143     -13.138 -25.684 -16.199  1.00 42.09           C  
ATOM   3786  CB  PRO C 143     -13.662 -27.467 -17.898  1.00 42.09           C  
ATOM   3787  O   PRO C 143     -13.782 -25.629 -15.148  1.00 42.09           O  
ATOM   3788  CG  PRO C 143     -13.098 -27.438 -19.282  1.00 42.09           C  
ATOM   3789  CD  PRO C 143     -12.770 -26.015 -19.633  1.00 42.09           C  
ATOM   3790  N   VAL C 144     -11.855 -25.514 -16.403  1.00 45.95           N  
ATOM   3791  CA  VAL C 144     -11.088 -25.215 -15.198  1.00 45.95           C  
ATOM   3792  C   VAL C 144     -11.521 -23.865 -14.632  1.00 45.95           C  
ATOM   3793  CB  VAL C 144      -9.568 -25.213 -15.478  1.00 45.95           C  
ATOM   3794  O   VAL C 144     -11.737 -23.731 -13.425  1.00 45.95           O  
ATOM   3795  CG1 VAL C 144      -8.790 -24.804 -14.229  1.00 45.95           C  
ATOM   3796  CG2 VAL C 144      -9.115 -26.587 -15.967  1.00 45.95           C  
ATOM   3797  N   LEU C 145     -11.740 -22.959 -15.439  1.00 40.85           N  
ATOM   3798  CA  LEU C 145     -12.169 -21.631 -15.015  1.00 40.85           C  
ATOM   3799  C   LEU C 145     -13.605 -21.662 -14.501  1.00 40.85           C  
ATOM   3800  CB  LEU C 145     -12.050 -20.634 -16.170  1.00 40.85           C  
ATOM   3801  O   LEU C 145     -13.928 -21.002 -13.510  1.00 40.85           O  
ATOM   3802  CG  LEU C 145     -10.647 -20.097 -16.460  1.00 40.85           C  
ATOM   3803  CD1 LEU C 145     -10.636 -19.330 -17.778  1.00 40.85           C  
ATOM   3804  CD2 LEU C 145     -10.167 -19.211 -15.316  1.00 40.85           C  
ATOM   3805  N   HIS C 146     -14.406 -22.439 -15.147  1.00 43.87           N  
ATOM   3806  CA  HIS C 146     -15.786 -22.619 -14.713  1.00 43.87           C  
ATOM   3807  C   HIS C 146     -15.850 -23.252 -13.327  1.00 43.87           C  
ATOM   3808  CB  HIS C 146     -16.557 -23.477 -15.718  1.00 43.87           C  
ATOM   3809  O   HIS C 146     -16.609 -22.799 -12.467  1.00 43.87           O  
ATOM   3810  CG  HIS C 146     -18.030 -23.521 -15.464  1.00 43.87           C  
ATOM   3811  CD2 HIS C 146     -19.032 -22.725 -15.906  1.00 43.87           C  
ATOM   3812  ND1 HIS C 146     -18.619 -24.474 -14.662  1.00 43.87           N  
ATOM   3813  CE1 HIS C 146     -19.924 -24.263 -14.622  1.00 43.87           C  
ATOM   3814  NE2 HIS C 146     -20.201 -23.207 -15.369  1.00 43.87           N  
ATOM   3815  N   ARG C 147     -15.072 -24.219 -13.163  1.00 44.59           N  
ATOM   3816  CA  ARG C 147     -15.002 -24.869 -11.858  1.00 44.59           C  
ATOM   3817  C   ARG C 147     -14.477 -23.910 -10.796  1.00 44.59           C  
ATOM   3818  CB  ARG C 147     -14.116 -26.115 -11.924  1.00 44.59           C  
ATOM   3819  O   ARG C 147     -14.958 -23.907  -9.661  1.00 44.59           O  
ATOM   3820  CG  ARG C 147     -14.698 -27.323 -11.208  1.00 44.59           C  
ATOM   3821  CD  ARG C 147     -13.785 -28.536 -11.316  1.00 44.59           C  
ATOM   3822  NE  ARG C 147     -13.357 -28.769 -12.693  1.00 44.59           N  
ATOM   3823  NH1 ARG C 147     -11.677 -30.254 -12.138  1.00 44.59           N  
ATOM   3824  NH2 ARG C 147     -12.061 -29.718 -14.334  1.00 44.59           N  
ATOM   3825  CZ  ARG C 147     -12.366 -29.580 -13.052  1.00 44.59           C  
ATOM   3826  N   LEU C 148     -13.573 -23.236 -11.247  1.00 39.64           N  
ATOM   3827  CA  LEU C 148     -13.015 -22.265 -10.312  1.00 39.64           C  
ATOM   3828  C   LEU C 148     -14.051 -21.210  -9.940  1.00 39.64           C  
ATOM   3829  CB  LEU C 148     -11.778 -21.592 -10.914  1.00 39.64           C  
ATOM   3830  O   LEU C 148     -14.137 -20.800  -8.780  1.00 39.64           O  
ATOM   3831  CG  LEU C 148     -10.472 -22.385 -10.841  1.00 39.64           C  
ATOM   3832  CD1 LEU C 148      -9.435 -21.784 -11.784  1.00 39.64           C  
ATOM   3833  CD2 LEU C 148      -9.946 -22.419  -9.411  1.00 39.64           C  
ATOM   3834  N   ARG C 149     -14.887 -20.970 -10.872  1.00 36.06           N  
ATOM   3835  CA  ARG C 149     -15.955 -20.001 -10.647  1.00 36.06           C  
ATOM   3836  C   ARG C 149     -17.052 -20.589  -9.767  1.00 36.06           C  
ATOM   3837  CB  ARG C 149     -16.546 -19.533 -11.979  1.00 36.06           C  
ATOM   3838  O   ARG C 149     -17.607 -19.895  -8.911  1.00 36.06           O  
ATOM   3839  CG  ARG C 149     -15.821 -18.344 -12.591  1.00 36.06           C  
ATOM   3840  CD  ARG C 149     -16.521 -17.843 -13.847  1.00 36.06           C  
ATOM   3841  NE  ARG C 149     -15.744 -16.805 -14.519  1.00 36.06           N  
ATOM   3842  NH1 ARG C 149     -17.172 -16.615 -16.324  1.00 36.06           N  
ATOM   3843  NH2 ARG C 149     -15.292 -15.310 -16.202  1.00 36.06           N  
ATOM   3844  CZ  ARG C 149     -16.071 -16.246 -15.680  1.00 36.06           C  
ATOM   3845  N   LEU C 150     -17.325 -21.874 -10.112  1.00 38.81           N  
ATOM   3846  CA  LEU C 150     -18.358 -22.554  -9.337  1.00 38.81           C  
ATOM   3847  C   LEU C 150     -17.913 -22.750  -7.891  1.00 38.81           C  
ATOM   3848  CB  LEU C 150     -18.698 -23.907  -9.966  1.00 38.81           C  
ATOM   3849  O   LEU C 150     -18.722 -22.638  -6.967  1.00 38.81           O  
ATOM   3850  CG  LEU C 150     -19.841 -23.914 -10.982  1.00 38.81           C  
ATOM   3851  CD1 LEU C 150     -19.482 -24.789 -12.179  1.00 38.81           C  
ATOM   3852  CD2 LEU C 150     -21.133 -24.396 -10.330  1.00 38.81           C  
ATOM   3853  N   ARG C 151     -16.666 -23.143  -7.883  1.00 36.03           N  
ATOM   3854  CA  ARG C 151     -16.151 -23.292  -6.525  1.00 36.03           C  
ATOM   3855  C   ARG C 151     -16.255 -21.981  -5.754  1.00 36.03           C  
ATOM   3856  CB  ARG C 151     -14.699 -23.772  -6.550  1.00 36.03           C  
ATOM   3857  O   ARG C 151     -16.512 -21.983  -4.548  1.00 36.03           O  
ATOM   3858  CG  ARG C 151     -14.530 -25.243  -6.204  1.00 36.03           C  
ATOM   3859  CD  ARG C 151     -13.067 -25.665  -6.235  1.00 36.03           C  
ATOM   3860  NE  ARG C 151     -12.911 -27.087  -5.944  1.00 36.03           N  
ATOM   3861  NH1 ARG C 151     -10.626 -27.117  -6.286  1.00 36.03           N  
ATOM   3862  NH2 ARG C 151     -11.726 -29.038  -5.691  1.00 36.03           N  
ATOM   3863  CZ  ARG C 151     -11.755 -27.744  -5.974  1.00 36.03           C  
ATOM   3864  N   GLU C 152     -16.091 -20.999  -6.500  1.00 35.82           N  
ATOM   3865  CA  GLU C 152     -16.241 -19.695  -5.863  1.00 35.82           C  
ATOM   3866  C   GLU C 152     -17.690 -19.443  -5.456  1.00 35.82           C  
ATOM   3867  CB  GLU C 152     -15.755 -18.582  -6.794  1.00 35.82           C  
ATOM   3868  O   GLU C 152     -17.952 -18.866  -4.399  1.00 35.82           O  
ATOM   3869  CG  GLU C 152     -14.270 -18.275  -6.663  1.00 35.82           C  
ATOM   3870  CD  GLU C 152     -13.793 -17.197  -7.624  1.00 35.82           C  
ATOM   3871  OE1 GLU C 152     -12.618 -16.775  -7.527  1.00 35.82           O  
ATOM   3872  OE2 GLU C 152     -14.600 -16.771  -8.479  1.00 35.82           O  
ATOM   3873  N   ASP C 153     -18.570 -19.926  -6.314  1.00 34.82           N  
ATOM   3874  CA  ASP C 153     -19.987 -19.730  -6.021  1.00 34.82           C  
ATOM   3875  C   ASP C 153     -20.467 -20.711  -4.955  1.00 34.82           C  
ATOM   3876  CB  ASP C 153     -20.823 -19.884  -7.293  1.00 34.82           C  
ATOM   3877  O   ASP C 153     -21.346 -20.384  -4.154  1.00 34.82           O  
ATOM   3878  CG  ASP C 153     -20.878 -18.615  -8.124  1.00 34.82           C  
ATOM   3879  OD1 ASP C 153     -20.692 -17.512  -7.566  1.00 34.82           O  
ATOM   3880  OD2 ASP C 153     -21.112 -18.718  -9.348  1.00 34.82           O  
ATOM   3881  N   GLU C 154     -19.959 -22.016  -5.093  1.00 34.75           N  
ATOM   3882  CA  GLU C 154     -20.366 -22.990  -4.085  1.00 34.75           C  
ATOM   3883  C   GLU C 154     -19.854 -22.600  -2.701  1.00 34.75           C  
ATOM   3884  CB  GLU C 154     -19.866 -24.389  -4.456  1.00 34.75           C  
ATOM   3885  O   GLU C 154     -20.509 -22.869  -1.693  1.00 34.75           O  
ATOM   3886  CG  GLU C 154     -20.820 -25.165  -5.353  1.00 34.75           C  
ATOM   3887  CD  GLU C 154     -20.468 -26.639  -5.469  1.00 34.75           C  
ATOM   3888  OE1 GLU C 154     -21.311 -27.428  -5.956  1.00 34.75           O  
ATOM   3889  OE2 GLU C 154     -19.342 -27.009  -5.069  1.00 34.75           O  
ATOM   3890  N   ASN C 155     -18.643 -22.156  -2.806  1.00 32.71           N  
ATOM   3891  CA  ASN C 155     -18.198 -21.729  -1.484  1.00 32.71           C  
ATOM   3892  C   ASN C 155     -19.040 -20.571  -0.956  1.00 32.71           C  
ATOM   3893  CB  ASN C 155     -16.719 -21.339  -1.515  1.00 32.71           C  
ATOM   3894  O   ASN C 155     -18.771 -20.044   0.125  1.00 32.71           O  
ATOM   3895  CG  ASN C 155     -15.797 -22.538  -1.409  1.00 32.71           C  
ATOM   3896  ND2 ASN C 155     -14.521 -22.334  -1.715  1.00 32.71           N  
ATOM   3897  OD1 ASN C 155     -16.228 -23.639  -1.055  1.00 32.71           O  
ATOM   3898  N   ALA C 156     -19.774 -20.166  -1.990  1.00 32.93           N  
ATOM   3899  CA  ALA C 156     -20.552 -19.058  -1.442  1.00 32.93           C  
ATOM   3900  C   ALA C 156     -21.691 -19.569  -0.564  1.00 32.93           C  
ATOM   3901  CB  ALA C 156     -21.102 -18.185  -2.567  1.00 32.93           C  
ATOM   3902  O   ALA C 156     -22.530 -18.788  -0.108  1.00 32.93           O  
ATOM   3903  N   GLU C 157     -21.920 -20.907  -0.666  1.00 29.56           N  
ATOM   3904  CA  GLU C 157     -23.040 -21.147   0.240  1.00 29.56           C  
ATOM   3905  C   GLU C 157     -22.694 -20.730   1.667  1.00 29.56           C  
ATOM   3906  CB  GLU C 157     -23.452 -22.620   0.208  1.00 29.56           C  
ATOM   3907  O   GLU C 157     -21.677 -21.159   2.216  1.00 29.56           O  
ATOM   3908  CG  GLU C 157     -24.281 -23.001  -1.011  1.00 29.56           C  
ATOM   3909  CD  GLU C 157     -25.538 -23.781  -0.661  1.00 29.56           C  
ATOM   3910  OE1 GLU C 157     -26.556 -23.643  -1.377  1.00 29.56           O  
ATOM   3911  OE2 GLU C 157     -25.505 -24.536   0.336  1.00 29.56           O  
ATOM   3912  N   PRO C 158     -23.249 -19.613   1.882  1.00 28.27           N  
ATOM   3913  CA  PRO C 158     -23.240 -19.280   3.309  1.00 28.27           C  
ATOM   3914  C   PRO C 158     -23.959 -20.322   4.162  1.00 28.27           C  
ATOM   3915  CB  PRO C 158     -23.968 -17.935   3.361  1.00 28.27           C  
ATOM   3916  O   PRO C 158     -25.152 -20.569   3.967  1.00 28.27           O  
ATOM   3917  CG  PRO C 158     -24.592 -17.785   2.011  1.00 28.27           C  
ATOM   3918  CD  PRO C 158     -24.209 -18.972   1.174  1.00 28.27           C  
ATOM   3919  N   VAL C 159     -23.714 -21.536   4.009  1.00 27.34           N  
ATOM   3920  CA  VAL C 159     -24.561 -22.234   4.971  1.00 27.34           C  
ATOM   3921  C   VAL C 159     -24.625 -21.441   6.274  1.00 27.34           C  
ATOM   3922  CB  VAL C 159     -24.048 -23.666   5.244  1.00 27.34           C  
ATOM   3923  O   VAL C 159     -25.598 -21.546   7.025  1.00 27.34           O  
ATOM   3924  CG1 VAL C 159     -25.113 -24.492   5.964  1.00 27.34           C  
ATOM   3925  CG2 VAL C 159     -23.635 -24.342   3.938  1.00 27.34           C  
ATOM   3926  N   GLY C 160     -23.358 -21.239   6.698  1.00 24.96           N  
ATOM   3927  CA  GLY C 160     -23.312 -21.086   8.144  1.00 24.96           C  
ATOM   3928  C   GLY C 160     -24.137 -19.917   8.647  1.00 24.96           C  
ATOM   3929  O   GLY C 160     -24.632 -19.113   7.854  1.00 24.96           O  
ATOM   3930  N   THR C 161     -24.853 -20.213   9.744  1.00 26.47           N  
ATOM   3931  CA  THR C 161     -25.509 -19.230  10.600  1.00 26.47           C  
ATOM   3932  C   THR C 161     -24.657 -17.971  10.729  1.00 26.47           C  
ATOM   3933  CB  THR C 161     -25.791 -19.807  11.999  1.00 26.47           C  
ATOM   3934  O   THR C 161     -23.426 -18.042  10.700  1.00 26.47           O  
ATOM   3935  CG2 THR C 161     -26.766 -20.978  11.925  1.00 26.47           C  
ATOM   3936  OG1 THR C 161     -24.561 -20.260  12.580  1.00 26.47           O  
ATOM   3937  N   THR C 162     -24.983 -17.029   9.900  1.00 29.04           N  
ATOM   3938  CA  THR C 162     -24.368 -15.707   9.885  1.00 29.04           C  
ATOM   3939  C   THR C 162     -24.067 -15.234  11.304  1.00 29.04           C  
ATOM   3940  CB  THR C 162     -25.272 -14.679   9.179  1.00 29.04           C  
ATOM   3941  O   THR C 162     -24.102 -14.034  11.585  1.00 29.04           O  
ATOM   3942  CG2 THR C 162     -24.607 -14.134   7.920  1.00 29.04           C  
ATOM   3943  OG1 THR C 162     -26.509 -15.306   8.820  1.00 29.04           O  
ATOM   3944  N   TYR C 163     -24.345 -16.178  12.115  1.00 25.20           N  
ATOM   3945  CA  TYR C 163     -24.169 -15.576  13.433  1.00 25.20           C  
ATOM   3946  C   TYR C 163     -22.721 -15.157  13.652  1.00 25.20           C  
ATOM   3947  CB  TYR C 163     -24.602 -16.552  14.531  1.00 25.20           C  
ATOM   3948  O   TYR C 163     -21.818 -15.998  13.658  1.00 25.20           O  
ATOM   3949  CG  TYR C 163     -25.331 -15.892  15.677  1.00 25.20           C  
ATOM   3950  CD1 TYR C 163     -24.659 -15.542  16.846  1.00 25.20           C  
ATOM   3951  CD2 TYR C 163     -26.692 -15.619  15.593  1.00 25.20           C  
ATOM   3952  CE1 TYR C 163     -25.326 -14.935  17.904  1.00 25.20           C  
ATOM   3953  CE2 TYR C 163     -27.370 -15.013  16.646  1.00 25.20           C  
ATOM   3954  OH  TYR C 163     -27.345 -14.075  18.840  1.00 25.20           O  
ATOM   3955  CZ  TYR C 163     -26.679 -14.675  17.795  1.00 25.20           C  
ATOM   3956  N   GLN C 164     -22.284 -14.517  12.720  1.00 29.19           N  
ATOM   3957  CA  GLN C 164     -20.982 -14.076  13.210  1.00 29.19           C  
ATOM   3958  C   GLN C 164     -21.102 -13.433  14.589  1.00 29.19           C  
ATOM   3959  CB  GLN C 164     -20.342 -13.095  12.227  1.00 29.19           C  
ATOM   3960  O   GLN C 164     -22.007 -12.631  14.829  1.00 29.19           O  
ATOM   3961  CG  GLN C 164     -19.157 -13.672  11.466  1.00 29.19           C  
ATOM   3962  CD  GLN C 164     -18.726 -12.801  10.301  1.00 29.19           C  
ATOM   3963  NE2 GLN C 164     -17.845 -13.330   9.458  1.00 29.19           N  
ATOM   3964  OE1 GLN C 164     -19.181 -11.661  10.159  1.00 29.19           O  
ATOM   3965  N   LYS C 165     -20.748 -14.178  15.554  1.00 30.07           N  
ATOM   3966  CA  LYS C 165     -20.674 -13.566  16.878  1.00 30.07           C  
ATOM   3967  C   LYS C 165     -20.144 -12.137  16.795  1.00 30.07           C  
ATOM   3968  CB  LYS C 165     -19.789 -14.400  17.806  1.00 30.07           C  
ATOM   3969  O   LYS C 165     -19.108 -11.889  16.174  1.00 30.07           O  
ATOM   3970  CG  LYS C 165     -20.224 -14.373  19.264  1.00 30.07           C  
ATOM   3971  CD  LYS C 165     -19.372 -15.303  20.118  1.00 30.07           C  
ATOM   3972  CE  LYS C 165     -19.796 -15.266  21.580  1.00 30.07           C  
ATOM   3973  NZ  LYS C 165     -18.995 -16.212  22.414  1.00 30.07           N  
ATOM   3974  N   THR C 166     -21.042 -11.284  16.438  1.00 35.79           N  
ATOM   3975  CA  THR C 166     -20.661  -9.879  16.541  1.00 35.79           C  
ATOM   3976  C   THR C 166     -19.754  -9.652  17.746  1.00 35.79           C  
ATOM   3977  CB  THR C 166     -21.900  -8.971  16.649  1.00 35.79           C  
ATOM   3978  O   THR C 166     -20.085 -10.053  18.864  1.00 35.79           O  
ATOM   3979  CG2 THR C 166     -21.995  -8.026  15.455  1.00 35.79           C  
ATOM   3980  OG1 THR C 166     -23.079  -9.784  16.695  1.00 35.79           O  
ATOM   3981  N   ASP C 167     -18.530  -9.885  17.389  1.00 36.28           N  
ATOM   3982  CA  ASP C 167     -17.690  -9.476  18.510  1.00 36.28           C  
ATOM   3983  C   ASP C 167     -18.118  -8.114  19.049  1.00 36.28           C  
ATOM   3984  CB  ASP C 167     -16.218  -9.437  18.092  1.00 36.28           C  
ATOM   3985  O   ASP C 167     -17.941  -7.092  18.382  1.00 36.28           O  
ATOM   3986  CG  ASP C 167     -15.276  -9.882  19.197  1.00 36.28           C  
ATOM   3987  OD1 ASP C 167     -15.680  -9.882  20.380  1.00 36.28           O  
ATOM   3988  OD2 ASP C 167     -14.118 -10.232  18.882  1.00 36.28           O  
ATOM   3989  N   ALA C 168     -19.217  -8.125  19.784  1.00 38.06           N  
ATOM   3990  CA  ALA C 168     -19.743  -6.933  20.444  1.00 38.06           C  
ATOM   3991  C   ALA C 168     -18.632  -5.924  20.720  1.00 38.06           C  
ATOM   3992  CB  ALA C 168     -20.448  -7.312  21.744  1.00 38.06           C  
ATOM   3993  O   ALA C 168     -18.830  -4.716  20.571  1.00 38.06           O  
ATOM   3994  N   ALA C 169     -17.396  -6.561  20.972  1.00 45.00           N  
ATOM   3995  CA  ALA C 169     -16.291  -5.674  21.324  1.00 45.00           C  
ATOM   3996  C   ALA C 169     -15.806  -4.892  20.106  1.00 45.00           C  
ATOM   3997  CB  ALA C 169     -15.140  -6.472  21.932  1.00 45.00           C  
ATOM   3998  O   ALA C 169     -15.564  -3.685  20.192  1.00 45.00           O  
ATOM   3999  N   VAL C 170     -15.715  -5.643  18.924  1.00 51.47           N  
ATOM   4000  CA  VAL C 170     -15.224  -4.984  17.718  1.00 51.47           C  
ATOM   4001  C   VAL C 170     -16.273  -4.000  17.204  1.00 51.47           C  
ATOM   4002  CB  VAL C 170     -14.868  -6.007  16.617  1.00 51.47           C  
ATOM   4003  O   VAL C 170     -15.940  -2.882  16.803  1.00 51.47           O  
ATOM   4004  CG1 VAL C 170     -14.469  -5.294  15.326  1.00 51.47           C  
ATOM   4005  CG2 VAL C 170     -13.746  -6.930  17.090  1.00 51.47           C  
ATOM   4006  N   GLU C 171     -17.570  -4.441  17.180  1.00 53.09           N  
ATOM   4007  CA  GLU C 171     -18.647  -3.551  16.757  1.00 53.09           C  
ATOM   4008  C   GLU C 171     -18.765  -2.347  17.687  1.00 53.09           C  
ATOM   4009  CB  GLU C 171     -19.978  -4.305  16.701  1.00 53.09           C  
ATOM   4010  O   GLU C 171     -18.991  -1.224  17.232  1.00 53.09           O  
ATOM   4011  CG  GLU C 171     -21.027  -3.637  15.824  1.00 53.09           C  
ATOM   4012  CD  GLU C 171     -20.764  -3.812  14.336  1.00 53.09           C  
ATOM   4013  OE1 GLU C 171     -21.336  -3.048  13.525  1.00 53.09           O  
ATOM   4014  OE2 GLU C 171     -19.981  -4.720  13.979  1.00 53.09           O  
ATOM   4015  N   MET C 172     -18.740  -2.645  19.093  1.00 50.24           N  
ATOM   4016  CA  MET C 172     -18.773  -1.560  20.070  1.00 50.24           C  
ATOM   4017  C   MET C 172     -17.610  -0.598  19.855  1.00 50.24           C  
ATOM   4018  CB  MET C 172     -18.733  -2.117  21.494  1.00 50.24           C  
ATOM   4019  O   MET C 172     -17.780   0.619  19.951  1.00 50.24           O  
ATOM   4020  CG  MET C 172     -19.525  -1.294  22.497  1.00 50.24           C  
ATOM   4021  SD  MET C 172     -21.228  -1.932  22.743  1.00 50.24           S  
ATOM   4022  CE  MET C 172     -21.041  -2.725  24.364  1.00 50.24           C  
ATOM   4023  N   LYS C 173     -16.428  -1.243  19.464  1.00 61.12           N  
ATOM   4024  CA  LYS C 173     -15.271  -0.403  19.172  1.00 61.12           C  
ATOM   4025  C   LYS C 173     -15.506   0.442  17.923  1.00 61.12           C  
ATOM   4026  CB  LYS C 173     -14.016  -1.260  18.996  1.00 61.12           C  
ATOM   4027  O   LYS C 173     -15.153   1.623  17.891  1.00 61.12           O  
ATOM   4028  CG  LYS C 173     -13.380  -1.702  20.306  1.00 61.12           C  
ATOM   4029  CD  LYS C 173     -12.101  -2.495  20.066  1.00 61.12           C  
ATOM   4030  CE  LYS C 173     -11.543  -3.062  21.364  1.00 61.12           C  
ATOM   4031  NZ  LYS C 173     -10.323  -3.891  21.127  1.00 61.12           N  
ATOM   4032  N   ARG C 174     -16.157  -0.149  16.982  1.00 60.99           N  
ATOM   4033  CA  ARG C 174     -16.454   0.570  15.748  1.00 60.99           C  
ATOM   4034  C   ARG C 174     -17.426   1.717  16.002  1.00 60.99           C  
ATOM   4035  CB  ARG C 174     -17.031  -0.382  14.697  1.00 60.99           C  
ATOM   4036  O   ARG C 174     -17.202   2.840  15.545  1.00 60.99           O  
ATOM   4037  CG  ARG C 174     -17.205   0.249  13.324  1.00 60.99           C  
ATOM   4038  CD  ARG C 174     -17.883  -0.703  12.349  1.00 60.99           C  
ATOM   4039  NE  ARG C 174     -19.326  -0.758  12.565  1.00 60.99           N  
ATOM   4040  NH1 ARG C 174     -19.792  -1.828  10.571  1.00 60.99           N  
ATOM   4041  NH2 ARG C 174     -21.491  -1.287  12.012  1.00 60.99           N  
ATOM   4042  CZ  ARG C 174     -20.200  -1.291  11.715  1.00 60.99           C  
ATOM   4043  N   ILE C 175     -18.536   1.409  16.635  1.00 60.82           N  
ATOM   4044  CA  ILE C 175     -19.537   2.422  16.950  1.00 60.82           C  
ATOM   4045  C   ILE C 175     -18.905   3.528  17.792  1.00 60.82           C  
ATOM   4046  CB  ILE C 175     -20.748   1.811  17.690  1.00 60.82           C  
ATOM   4047  O   ILE C 175     -19.153   4.713  17.560  1.00 60.82           O  
ATOM   4048  CG1 ILE C 175     -21.458   0.788  16.796  1.00 60.82           C  
ATOM   4049  CG2 ILE C 175     -21.715   2.908  18.142  1.00 60.82           C  
ATOM   4050  CD1 ILE C 175     -22.543  -0.009  17.508  1.00 60.82           C  
ATOM   4051  N   ASN C 176     -18.055   3.043  18.771  1.00 65.34           N  
ATOM   4052  CA  ASN C 176     -17.357   4.009  19.613  1.00 65.34           C  
ATOM   4053  C   ASN C 176     -16.434   4.905  18.792  1.00 65.34           C  
ATOM   4054  CB  ASN C 176     -16.565   3.293  20.708  1.00 65.34           C  
ATOM   4055  O   ASN C 176     -16.369   6.114  19.021  1.00 65.34           O  
ATOM   4056  CG  ASN C 176     -17.429   2.896  21.889  1.00 65.34           C  
ATOM   4057  ND2 ASN C 176     -16.891   2.051  22.760  1.00 65.34           N  
ATOM   4058  OD1 ASN C 176     -18.571   3.346  22.017  1.00 65.34           O  
ATOM   4059  N   ARG C 177     -15.856   4.293  17.801  1.00 71.59           N  
ATOM   4060  CA  ARG C 177     -14.959   5.059  16.942  1.00 71.59           C  
ATOM   4061  C   ARG C 177     -15.740   6.039  16.072  1.00 71.59           C  
ATOM   4062  CB  ARG C 177     -14.127   4.124  16.062  1.00 71.59           C  
ATOM   4063  O   ARG C 177     -15.339   7.194  15.916  1.00 71.59           O  
ATOM   4064  CG  ARG C 177     -12.679   3.989  16.503  1.00 71.59           C  
ATOM   4065  CD  ARG C 177     -11.941   2.927  15.700  1.00 71.59           C  
ATOM   4066  NE  ARG C 177     -10.609   3.378  15.306  1.00 71.59           N  
ATOM   4067  NH1 ARG C 177      -9.839   1.276  14.738  1.00 71.59           N  
ATOM   4068  NH2 ARG C 177      -8.466   3.099  14.528  1.00 71.59           N  
ATOM   4069  CZ  ARG C 177      -9.641   2.583  14.858  1.00 71.59           C  
ATOM   4070  N   GLU C 178     -16.806   5.508  15.522  1.00 72.89           N  
ATOM   4071  CA  GLU C 178     -17.638   6.374  14.692  1.00 72.89           C  
ATOM   4072  C   GLU C 178     -18.201   7.539  15.501  1.00 72.89           C  
ATOM   4073  CB  GLU C 178     -18.780   5.575  14.058  1.00 72.89           C  
ATOM   4074  O   GLU C 178     -18.205   8.680  15.035  1.00 72.89           O  
ATOM   4075  CG  GLU C 178     -18.407   4.911  12.740  1.00 72.89           C  
ATOM   4076  CD  GLU C 178     -19.525   4.059  12.160  1.00 72.89           C  
ATOM   4077  OE1 GLU C 178     -19.323   3.437  11.092  1.00 72.89           O  
ATOM   4078  OE2 GLU C 178     -20.612   4.013  12.779  1.00 72.89           O  
ATOM   4079  N   GLN C 179     -18.778   7.258  16.725  1.00 73.93           N  
ATOM   4080  CA  GLN C 179     -19.302   8.292  17.611  1.00 73.93           C  
ATOM   4081  C   GLN C 179     -18.212   9.286  18.002  1.00 73.93           C  
ATOM   4082  CB  GLN C 179     -19.915   7.666  18.864  1.00 73.93           C  
ATOM   4083  O   GLN C 179     -18.461  10.492  18.074  1.00 73.93           O  
ATOM   4084  CG  GLN C 179     -21.296   7.064  18.638  1.00 73.93           C  
ATOM   4085  CD  GLN C 179     -21.899   6.487  19.905  1.00 73.93           C  
ATOM   4086  NE2 GLN C 179     -23.198   6.209  19.871  1.00 73.93           N  
ATOM   4087  OE1 GLN C 179     -21.203   6.291  20.907  1.00 73.93           O  
ATOM   4088  N   PHE C 180     -17.046   8.773  18.184  1.00 73.45           N  
ATOM   4089  CA  PHE C 180     -15.906   9.617  18.522  1.00 73.45           C  
ATOM   4090  C   PHE C 180     -15.622  10.615  17.406  1.00 73.45           C  
ATOM   4091  CB  PHE C 180     -14.664   8.763  18.791  1.00 73.45           C  
ATOM   4092  O   PHE C 180     -15.485  11.814  17.658  1.00 73.45           O  
ATOM   4093  CG  PHE C 180     -13.399   9.563  18.945  1.00 73.45           C  
ATOM   4094  CD1 PHE C 180     -12.534   9.736  17.871  1.00 73.45           C  
ATOM   4095  CD2 PHE C 180     -13.074  10.142  20.165  1.00 73.45           C  
ATOM   4096  CE1 PHE C 180     -11.362  10.476  18.011  1.00 73.45           C  
ATOM   4097  CE2 PHE C 180     -11.905  10.883  20.312  1.00 73.45           C  
ATOM   4098  CZ  PHE C 180     -11.050  11.048  19.235  1.00 73.45           C  
ATOM   4099  N   TRP C 181     -15.644  10.169  16.230  1.00 78.46           N  
ATOM   4100  CA  TRP C 181     -15.264  11.041  15.124  1.00 78.46           C  
ATOM   4101  C   TRP C 181     -16.399  11.996  14.768  1.00 78.46           C  
ATOM   4102  CB  TRP C 181     -14.872  10.214  13.896  1.00 78.46           C  
ATOM   4103  O   TRP C 181     -16.157  13.118  14.318  1.00 78.46           O  
ATOM   4104  CG  TRP C 181     -13.519   9.577  13.998  1.00 78.46           C  
ATOM   4105  CD1 TRP C 181     -13.243   8.245  14.136  1.00 78.46           C  
ATOM   4106  CD2 TRP C 181     -12.255  10.249  13.973  1.00 78.46           C  
ATOM   4107  CE2 TRP C 181     -11.254   9.260  14.101  1.00 78.46           C  
ATOM   4108  CE3 TRP C 181     -11.872  11.591  13.855  1.00 78.46           C  
ATOM   4109  NE1 TRP C 181     -11.883   8.048  14.198  1.00 78.46           N  
ATOM   4110  CH2 TRP C 181      -9.546  10.894  13.996  1.00 78.46           C  
ATOM   4111  CZ2 TRP C 181      -9.893   9.574  14.113  1.00 78.46           C  
ATOM   4112  CZ3 TRP C 181     -10.517  11.901  13.868  1.00 78.46           C  
ATOM   4113  N   GLU C 182     -17.522  11.519  14.940  1.00 78.80           N  
ATOM   4114  CA  GLU C 182     -18.644  12.434  14.757  1.00 78.80           C  
ATOM   4115  C   GLU C 182     -18.591  13.581  15.762  1.00 78.80           C  
ATOM   4116  CB  GLU C 182     -19.974  11.686  14.883  1.00 78.80           C  
ATOM   4117  O   GLU C 182     -18.806  14.740  15.400  1.00 78.80           O  
ATOM   4118  CG  GLU C 182     -20.900  11.871  13.690  1.00 78.80           C  
ATOM   4119  CD  GLU C 182     -22.186  11.068  13.798  1.00 78.80           C  
ATOM   4120  OE1 GLU C 182     -23.052  11.186  12.902  1.00 78.80           O  
ATOM   4121  OE2 GLU C 182     -22.329  10.315  14.787  1.00 78.80           O  
ATOM   4122  N   GLN C 183     -18.295  13.287  17.022  1.00 78.52           N  
ATOM   4123  CA  GLN C 183     -18.162  14.305  18.059  1.00 78.52           C  
ATOM   4124  C   GLN C 183     -16.952  15.198  17.801  1.00 78.52           C  
ATOM   4125  CB  GLN C 183     -18.050  13.655  19.439  1.00 78.52           C  
ATOM   4126  O   GLN C 183     -17.026  16.417  17.972  1.00 78.52           O  
ATOM   4127  CG  GLN C 183     -18.254  14.626  20.594  1.00 78.52           C  
ATOM   4128  CD  GLN C 183     -18.849  13.961  21.821  1.00 78.52           C  
ATOM   4129  NE2 GLN C 183     -19.108  14.752  22.857  1.00 78.52           N  
ATOM   4130  OE1 GLN C 183     -19.076  12.747  21.838  1.00 78.52           O  
ATOM   4131  N   ALA C 184     -15.871  14.572  17.377  1.00 77.29           N  
ATOM   4132  CA  ALA C 184     -14.651  15.325  17.099  1.00 77.29           C  
ATOM   4133  C   ALA C 184     -14.851  16.280  15.925  1.00 77.29           C  
ATOM   4134  CB  ALA C 184     -13.491  14.374  16.816  1.00 77.29           C  
ATOM   4135  O   ALA C 184     -14.351  17.407  15.941  1.00 77.29           O  
ATOM   4136  N   LYS C 185     -15.611  15.836  14.938  1.00 77.30           N  
ATOM   4137  CA  LYS C 185     -15.941  16.683  13.795  1.00 77.30           C  
ATOM   4138  C   LYS C 185     -16.795  17.874  14.222  1.00 77.30           C  
ATOM   4139  CB  LYS C 185     -16.669  15.875  12.720  1.00 77.30           C  
ATOM   4140  O   LYS C 185     -16.550  19.005  13.797  1.00 77.30           O  
ATOM   4141  CG  LYS C 185     -16.603  16.492  11.331  1.00 77.30           C  
ATOM   4142  CD  LYS C 185     -17.276  15.604  10.292  1.00 77.30           C  
ATOM   4143  CE  LYS C 185     -17.241  16.237   8.908  1.00 77.30           C  
ATOM   4144  NZ  LYS C 185     -17.862  15.351   7.878  1.00 77.30           N  
ATOM   4145  N   LYS C 186     -17.777  17.653  15.058  1.00 84.14           N  
ATOM   4146  CA  LYS C 186     -18.636  18.718  15.568  1.00 84.14           C  
ATOM   4147  C   LYS C 186     -17.838  19.712  16.407  1.00 84.14           C  
ATOM   4148  CB  LYS C 186     -19.781  18.133  16.397  1.00 84.14           C  
ATOM   4149  O   LYS C 186     -17.992  20.926  16.253  1.00 84.14           O  
ATOM   4150  CG  LYS C 186     -20.923  19.107  16.648  1.00 84.14           C  
ATOM   4151  CD  LYS C 186     -22.072  18.441  17.395  1.00 84.14           C  
ATOM   4152  CE  LYS C 186     -23.184  19.432  17.710  1.00 84.14           C  
ATOM   4153  NZ  LYS C 186     -24.356  18.764  18.349  1.00 84.14           N  
ATOM   4154  N   GLU C 187     -17.008  19.102  17.224  1.00 79.66           N  
ATOM   4155  CA  GLU C 187     -16.185  19.955  18.076  1.00 79.66           C  
ATOM   4156  C   GLU C 187     -15.215  20.792  17.246  1.00 79.66           C  
ATOM   4157  CB  GLU C 187     -15.413  19.113  19.096  1.00 79.66           C  
ATOM   4158  O   GLU C 187     -14.949  21.950  17.575  1.00 79.66           O  
ATOM   4159  CG  GLU C 187     -14.895  19.909  20.285  1.00 79.66           C  
ATOM   4160  CD  GLU C 187     -14.195  19.049  21.324  1.00 79.66           C  
ATOM   4161  OE1 GLU C 187     -13.652  19.604  22.306  1.00 79.66           O  
ATOM   4162  OE2 GLU C 187     -14.187  17.809  21.154  1.00 79.66           O  
ATOM   4163  N   GLU C 188     -14.762  20.081  16.235  1.00 80.17           N  
ATOM   4164  CA  GLU C 188     -13.868  20.806  15.337  1.00 80.17           C  
ATOM   4165  C   GLU C 188     -14.613  21.904  14.585  1.00 80.17           C  
ATOM   4166  CB  GLU C 188     -13.207  19.845  14.346  1.00 80.17           C  
ATOM   4167  O   GLU C 188     -14.097  23.012  14.420  1.00 80.17           O  
ATOM   4168  CG  GLU C 188     -12.080  20.473  13.538  1.00 80.17           C  
ATOM   4169  CD  GLU C 188     -10.869  20.837  14.382  1.00 80.17           C  
ATOM   4170  OE1 GLU C 188      -9.906  21.425  13.839  1.00 80.17           O  
ATOM   4171  OE2 GLU C 188     -10.882  20.532  15.595  1.00 80.17           O  
ATOM   4172  N   GLU C 189     -15.802  21.724  14.158  1.00 81.83           N  
ATOM   4173  CA  GLU C 189     -16.628  22.725  13.490  1.00 81.83           C  
ATOM   4174  C   GLU C 189     -16.977  23.872  14.434  1.00 81.83           C  
ATOM   4175  CB  GLU C 189     -17.907  22.087  12.941  1.00 81.83           C  
ATOM   4176  O   GLU C 189     -16.955  25.038  14.037  1.00 81.83           O  
ATOM   4177  CG  GLU C 189     -17.733  21.436  11.577  1.00 81.83           C  
ATOM   4178  CD  GLU C 189     -19.031  20.889  11.003  1.00 81.83           C  
ATOM   4179  OE1 GLU C 189     -19.048  20.483   9.819  1.00 81.83           O  
ATOM   4180  OE2 GLU C 189     -20.039  20.868  11.744  1.00 81.83           O  
ATOM   4181  N   LEU C 190     -17.212  23.608  15.654  1.00 86.67           N  
ATOM   4182  CA  LEU C 190     -17.505  24.627  16.656  1.00 86.67           C  
ATOM   4183  C   LEU C 190     -16.270  25.475  16.946  1.00 86.67           C  
ATOM   4184  CB  LEU C 190     -18.009  23.980  17.948  1.00 86.67           C  
ATOM   4185  O   LEU C 190     -16.369  26.696  17.087  1.00 86.67           O  
ATOM   4186  CG  LEU C 190     -18.899  24.848  18.839  1.00 86.67           C  
ATOM   4187  CD1 LEU C 190     -20.225  24.145  19.109  1.00 86.67           C  
ATOM   4188  CD2 LEU C 190     -18.187  25.178  20.147  1.00 86.67           C  
ATOM   4189  N   ARG C 191     -15.135  24.855  17.001  1.00 79.27           N  
ATOM   4190  CA  ARG C 191     -13.885  25.577  17.220  1.00 79.27           C  
ATOM   4191  C   ARG C 191     -13.610  26.552  16.080  1.00 79.27           C  
ATOM   4192  CB  ARG C 191     -12.718  24.599  17.366  1.00 79.27           C  
ATOM   4193  O   ARG C 191     -13.255  27.708  16.317  1.00 79.27           O  
ATOM   4194  CG  ARG C 191     -11.407  25.260  17.761  1.00 79.27           C  
ATOM   4195  CD  ARG C 191     -10.218  24.336  17.535  1.00 79.27           C  
ATOM   4196  NE  ARG C 191      -9.999  24.079  16.115  1.00 79.27           N  
ATOM   4197  NH1 ARG C 191      -8.121  25.414  15.951  1.00 79.27           N  
ATOM   4198  NH2 ARG C 191      -8.902  24.295  14.109  1.00 79.27           N  
ATOM   4199  CZ  ARG C 191      -9.008  24.597  15.394  1.00 79.27           C  
ATOM   4200  N   LYS C 192     -13.779  26.054  14.850  1.00 81.56           N  
ATOM   4201  CA  LYS C 192     -13.571  26.905  13.682  1.00 81.56           C  
ATOM   4202  C   LYS C 192     -14.550  28.075  13.673  1.00 81.56           C  
ATOM   4203  CB  LYS C 192     -13.713  26.093  12.394  1.00 81.56           C  
ATOM   4204  O   LYS C 192     -14.178  29.199  13.328  1.00 81.56           O  
ATOM   4205  CG  LYS C 192     -12.517  25.204  12.087  1.00 81.56           C  
ATOM   4206  CD  LYS C 192     -12.687  24.476  10.760  1.00 81.56           C  
ATOM   4207  CE  LYS C 192     -11.533  23.518  10.494  1.00 81.56           C  
ATOM   4208  NZ  LYS C 192     -11.757  22.710   9.258  1.00 81.56           N  
ATOM   4209  N   GLU C 193     -15.760  27.775  14.077  1.00 83.82           N  
ATOM   4210  CA  GLU C 193     -16.772  28.825  14.142  1.00 83.82           C  
ATOM   4211  C   GLU C 193     -16.436  29.849  15.223  1.00 83.82           C  
ATOM   4212  CB  GLU C 193     -18.156  28.224  14.399  1.00 83.82           C  
ATOM   4213  O   GLU C 193     -16.601  31.053  15.018  1.00 83.82           O  
ATOM   4214  CG  GLU C 193     -19.306  29.154  14.042  1.00 83.82           C  
ATOM   4215  CD  GLU C 193     -20.546  28.417  13.560  1.00 83.82           C  
ATOM   4216  OE1 GLU C 193     -21.521  29.080  13.139  1.00 83.82           O  
ATOM   4217  OE2 GLU C 193     -20.542  27.167  13.605  1.00 83.82           O  
ATOM   4218  N   GLU C 194     -15.981  29.340  16.355  1.00 86.72           N  
ATOM   4219  CA  GLU C 194     -15.580  30.238  17.433  1.00 86.72           C  
ATOM   4220  C   GLU C 194     -14.383  31.092  17.023  1.00 86.72           C  
ATOM   4221  CB  GLU C 194     -15.251  29.445  18.700  1.00 86.72           C  
ATOM   4222  O   GLU C 194     -14.322  32.280  17.346  1.00 86.72           O  
ATOM   4223  CG  GLU C 194     -16.463  29.147  19.571  1.00 86.72           C  
ATOM   4224  CD  GLU C 194     -16.121  28.355  20.823  1.00 86.72           C  
ATOM   4225  OE1 GLU C 194     -17.021  28.130  21.664  1.00 86.72           O  
ATOM   4226  OE2 GLU C 194     -14.943  27.957  20.965  1.00 86.72           O  
ATOM   4227  N   GLU C 195     -13.509  30.465  16.293  1.00 82.78           N  
ATOM   4228  CA  GLU C 195     -12.356  31.206  15.792  1.00 82.78           C  
ATOM   4229  C   GLU C 195     -12.774  32.241  14.752  1.00 82.78           C  
ATOM   4230  CB  GLU C 195     -11.320  30.249  15.196  1.00 82.78           C  
ATOM   4231  O   GLU C 195     -12.251  33.357  14.733  1.00 82.78           O  
ATOM   4232  CG  GLU C 195      -9.947  30.875  14.999  1.00 82.78           C  
ATOM   4233  CD  GLU C 195      -8.922  29.906  14.430  1.00 82.78           C  
ATOM   4234  OE1 GLU C 195      -7.808  30.346  14.065  1.00 82.78           O  
ATOM   4235  OE2 GLU C 195      -9.236  28.698  14.347  1.00 82.78           O  
ATOM   4236  N   ARG C 196     -13.744  31.944  13.985  1.00 86.11           N  
ATOM   4237  CA  ARG C 196     -14.270  32.878  12.994  1.00 86.11           C  
ATOM   4238  C   ARG C 196     -15.000  34.036  13.666  1.00 86.11           C  
ATOM   4239  CB  ARG C 196     -15.208  32.160  12.022  1.00 86.11           C  
ATOM   4240  O   ARG C 196     -14.843  35.192  13.268  1.00 86.11           O  
ATOM   4241  CG  ARG C 196     -14.694  32.111  10.592  1.00 86.11           C  
ATOM   4242  CD  ARG C 196     -15.714  31.493   9.647  1.00 86.11           C  
ATOM   4243  NE  ARG C 196     -15.157  31.286   8.313  1.00 86.11           N  
ATOM   4244  NH1 ARG C 196     -16.586  29.558   7.758  1.00 86.11           N  
ATOM   4245  NH2 ARG C 196     -15.005  30.270   6.259  1.00 86.11           N  
ATOM   4246  CZ  ARG C 196     -15.584  30.372   7.446  1.00 86.11           C  
ATOM   4247  N   LYS C 197     -15.769  33.738  14.691  1.00 86.44           N  
ATOM   4248  CA  LYS C 197     -16.485  34.766  15.442  1.00 86.44           C  
ATOM   4249  C   LYS C 197     -15.514  35.685  16.178  1.00 86.44           C  
ATOM   4250  CB  LYS C 197     -17.456  34.126  16.436  1.00 86.44           C  
ATOM   4251  O   LYS C 197     -15.680  36.906  16.170  1.00 86.44           O  
ATOM   4252  CG  LYS C 197     -18.467  35.098  17.026  1.00 86.44           C  
ATOM   4253  CD  LYS C 197     -19.441  34.393  17.961  1.00 86.44           C  
ATOM   4254  CE  LYS C 197     -20.390  35.379  18.628  1.00 86.44           C  
ATOM   4255  NZ  LYS C 197     -21.386  34.686  19.500  1.00 86.44           N  
ATOM   4256  N   LYS C 198     -14.535  35.046  16.788  1.00 87.59           N  
ATOM   4257  CA  LYS C 198     -13.532  35.842  17.490  1.00 87.59           C  
ATOM   4258  C   LYS C 198     -12.765  36.738  16.521  1.00 87.59           C  
ATOM   4259  CB  LYS C 198     -12.559  34.936  18.246  1.00 87.59           C  
ATOM   4260  O   LYS C 198     -12.489  37.900  16.828  1.00 87.59           O  
ATOM   4261  CG  LYS C 198     -11.831  35.628  19.389  1.00 87.59           C  
ATOM   4262  CD  LYS C 198     -10.959  34.651  20.168  1.00 87.59           C  
ATOM   4263  CE  LYS C 198     -10.162  35.358  21.257  1.00 87.59           C  
ATOM   4264  NZ  LYS C 198      -9.350  34.397  22.061  1.00 87.59           N  
ATOM   4265  N   ALA C 199     -12.468  36.271  15.396  1.00 88.28           N  
ATOM   4266  CA  ALA C 199     -11.771  37.052  14.378  1.00 88.28           C  
ATOM   4267  C   ALA C 199     -12.646  38.193  13.867  1.00 88.28           C  
ATOM   4268  CB  ALA C 199     -11.343  36.154  13.219  1.00 88.28           C  
ATOM   4269  O   ALA C 199     -12.166  39.311  13.669  1.00 88.28           O  
ATOM   4270  N   LEU C 200     -13.919  37.937  13.662  1.00 88.10           N  
ATOM   4271  CA  LEU C 200     -14.859  38.963  13.224  1.00 88.10           C  
ATOM   4272  C   LEU C 200     -15.043  40.027  14.300  1.00 88.10           C  
ATOM   4273  CB  LEU C 200     -16.211  38.336  12.874  1.00 88.10           C  
ATOM   4274  O   LEU C 200     -15.051  41.223  14.001  1.00 88.10           O  
ATOM   4275  CG  LEU C 200     -17.068  39.094  11.859  1.00 88.10           C  
ATOM   4276  CD1 LEU C 200     -17.880  38.118  11.015  1.00 88.10           C  
ATOM   4277  CD2 LEU C 200     -17.984  40.086  12.568  1.00 88.10           C  
ATOM   4278  N   ASP C 201     -15.164  39.595  15.549  1.00 87.77           N  
ATOM   4279  CA  ASP C 201     -15.311  40.526  16.663  1.00 87.77           C  
ATOM   4280  C   ASP C 201     -14.072  41.408  16.808  1.00 87.77           C  
ATOM   4281  CB  ASP C 201     -15.572  39.768  17.966  1.00 87.77           C  
ATOM   4282  O   ASP C 201     -14.186  42.612  17.049  1.00 87.77           O  
ATOM   4283  CG  ASP C 201     -17.045  39.489  18.204  1.00 87.77           C  
ATOM   4284  OD1 ASP C 201     -17.892  39.976  17.425  1.00 87.77           O  
ATOM   4285  OD2 ASP C 201     -17.363  38.777  19.182  1.00 87.77           O  
ATOM   4286  N   GLU C 202     -12.933  40.810  16.630  1.00 89.04           N  
ATOM   4287  CA  GLU C 202     -11.692  41.574  16.709  1.00 89.04           C  
ATOM   4288  C   GLU C 202     -11.576  42.563  15.553  1.00 89.04           C  
ATOM   4289  CB  GLU C 202     -10.483  40.635  16.721  1.00 89.04           C  
ATOM   4290  O   GLU C 202     -11.129  43.696  15.740  1.00 89.04           O  
ATOM   4291  CG  GLU C 202      -9.294  41.172  17.503  1.00 89.04           C  
ATOM   4292  CD  GLU C 202      -8.279  40.100  17.865  1.00 89.04           C  
ATOM   4293  OE1 GLU C 202      -7.279  40.416  18.549  1.00 89.04           O  
ATOM   4294  OE2 GLU C 202      -8.484  38.934  17.460  1.00 89.04           O  
ATOM   4295  N   ARG C 203     -12.016  42.218  14.408  1.00 87.53           N  
ATOM   4296  CA  ARG C 203     -12.023  43.108  13.251  1.00 87.53           C  
ATOM   4297  C   ARG C 203     -13.000  44.261  13.453  1.00 87.53           C  
ATOM   4298  CB  ARG C 203     -12.382  42.334  11.980  1.00 87.53           C  
ATOM   4299  O   ARG C 203     -12.690  45.409  13.126  1.00 87.53           O  
ATOM   4300  CG  ARG C 203     -11.862  42.974  10.703  1.00 87.53           C  
ATOM   4301  CD  ARG C 203     -12.194  42.135   9.477  1.00 87.53           C  
ATOM   4302  NE  ARG C 203     -11.765  42.789   8.244  1.00 87.53           N  
ATOM   4303  NH1 ARG C 203     -12.666  41.192   6.839  1.00 87.53           N  
ATOM   4304  NH2 ARG C 203     -11.564  43.003   5.966  1.00 87.53           N  
ATOM   4305  CZ  ARG C 203     -11.999  42.327   7.019  1.00 87.53           C  
ATOM   4306  N   LEU C 204     -14.150  44.014  14.004  1.00 89.79           N  
ATOM   4307  CA  LEU C 204     -15.143  45.048  14.275  1.00 89.79           C  
ATOM   4308  C   LEU C 204     -14.654  45.999  15.362  1.00 89.79           C  
ATOM   4309  CB  LEU C 204     -16.474  44.417  14.694  1.00 89.79           C  
ATOM   4310  O   LEU C 204     -14.829  47.215  15.253  1.00 89.79           O  
ATOM   4311  CG  LEU C 204     -17.718  44.901  13.948  1.00 89.79           C  
ATOM   4312  CD1 LEU C 204     -18.565  43.714  13.503  1.00 89.79           C  
ATOM   4313  CD2 LEU C 204     -18.533  45.847  14.824  1.00 89.79           C  
ATOM   4314  N   ARG C 205     -14.021  45.424  16.363  1.00 89.99           N  
ATOM   4315  CA  ARG C 205     -13.468  46.251  17.430  1.00 89.99           C  
ATOM   4316  C   ARG C 205     -12.370  47.167  16.900  1.00 89.99           C  
ATOM   4317  CB  ARG C 205     -12.920  45.376  18.560  1.00 89.99           C  
ATOM   4318  O   ARG C 205     -12.316  48.348  17.249  1.00 89.99           O  
ATOM   4319  CG  ARG C 205     -13.026  46.011  19.937  1.00 89.99           C  
ATOM   4320  CD  ARG C 205     -12.360  45.155  21.006  1.00 89.99           C  
ATOM   4321  NE  ARG C 205     -13.341  44.567  21.914  1.00 89.99           N  
ATOM   4322  NH1 ARG C 205     -11.836  43.157  22.956  1.00 89.99           N  
ATOM   4323  NH2 ARG C 205     -14.038  43.166  23.594  1.00 89.99           N  
ATOM   4324  CZ  ARG C 205     -13.069  43.631  22.819  1.00 89.99           C  
ATOM   4325  N   PHE C 206     -11.540  46.674  16.068  1.00 88.48           N  
ATOM   4326  CA  PHE C 206     -10.468  47.458  15.466  1.00 88.48           C  
ATOM   4327  C   PHE C 206     -11.036  48.549  14.566  1.00 88.48           C  
ATOM   4328  CB  PHE C 206      -9.523  46.556  14.666  1.00 88.48           C  
ATOM   4329  O   PHE C 206     -10.559  49.686  14.583  1.00 88.48           O  
ATOM   4330  CG  PHE C 206      -8.308  47.268  14.137  1.00 88.48           C  
ATOM   4331  CD1 PHE C 206      -8.277  47.744  12.832  1.00 88.48           C  
ATOM   4332  CD2 PHE C 206      -7.195  47.461  14.945  1.00 88.48           C  
ATOM   4333  CE1 PHE C 206      -7.154  48.404  12.339  1.00 88.48           C  
ATOM   4334  CE2 PHE C 206      -6.068  48.118  14.459  1.00 88.48           C  
ATOM   4335  CZ  PHE C 206      -6.049  48.588  13.156  1.00 88.48           C  
ATOM   4336  N   GLU C 207     -12.035  48.196  13.824  1.00 87.99           N  
ATOM   4337  CA  GLU C 207     -12.677  49.175  12.951  1.00 87.99           C  
ATOM   4338  C   GLU C 207     -13.364  50.270  13.762  1.00 87.99           C  
ATOM   4339  CB  GLU C 207     -13.688  48.491  12.028  1.00 87.99           C  
ATOM   4340  O   GLU C 207     -13.286  51.450  13.412  1.00 87.99           O  
ATOM   4341  CG  GLU C 207     -13.971  49.262  10.747  1.00 87.99           C  
ATOM   4342  CD  GLU C 207     -14.781  48.467   9.734  1.00 87.99           C  
ATOM   4343  OE1 GLU C 207     -15.054  48.991   8.631  1.00 87.99           O  
ATOM   4344  OE2 GLU C 207     -15.145  47.312  10.048  1.00 87.99           O  
ATOM   4345  N   GLN C 208     -13.978  49.971  14.845  1.00 88.61           N  
ATOM   4346  CA  GLN C 208     -14.627  50.943  15.718  1.00 88.61           C  
ATOM   4347  C   GLN C 208     -13.600  51.850  16.390  1.00 88.61           C  
ATOM   4348  CB  GLN C 208     -15.474  50.234  16.776  1.00 88.61           C  
ATOM   4349  O   GLN C 208     -13.802  53.062  16.484  1.00 88.61           O  
ATOM   4350  CG  GLN C 208     -16.898  49.938  16.326  1.00 88.61           C  
ATOM   4351  CD  GLN C 208     -17.695  49.174  17.367  1.00 88.61           C  
ATOM   4352  NE2 GLN C 208     -18.967  48.925  17.074  1.00 88.61           N  
ATOM   4353  OE1 GLN C 208     -17.172  48.809  18.424  1.00 88.61           O  
ATOM   4354  N   GLU C 209     -12.553  51.205  16.827  1.00 89.09           N  
ATOM   4355  CA  GLU C 209     -11.483  51.983  17.443  1.00 89.09           C  
ATOM   4356  C   GLU C 209     -10.831  52.922  16.432  1.00 89.09           C  
ATOM   4357  CB  GLU C 209     -10.429  51.058  18.057  1.00 89.09           C  
ATOM   4358  O   GLU C 209     -10.511  54.068  16.757  1.00 89.09           O  
ATOM   4359  CG  GLU C 209      -9.609  51.707  19.162  1.00 89.09           C  
ATOM   4360  CD  GLU C 209      -8.601  50.762  19.796  1.00 89.09           C  
ATOM   4361  OE1 GLU C 209      -7.824  51.202  20.674  1.00 89.09           O  
ATOM   4362  OE2 GLU C 209      -8.586  49.571  19.410  1.00 89.09           O  
ATOM   4363  N   ARG C 210     -10.722  52.562  15.202  1.00 89.99           N  
ATOM   4364  CA  ARG C 210     -10.180  53.388  14.128  1.00 89.99           C  
ATOM   4365  C   ARG C 210     -11.115  54.547  13.802  1.00 89.99           C  
ATOM   4366  CB  ARG C 210      -9.933  52.545  12.874  1.00 89.99           C  
ATOM   4367  O   ARG C 210     -10.672  55.688  13.659  1.00 89.99           O  
ATOM   4368  CG  ARG C 210      -9.094  53.245  11.817  1.00 89.99           C  
ATOM   4369  CD  ARG C 210      -9.055  52.456  10.515  1.00 89.99           C  
ATOM   4370  NE  ARG C 210     -10.290  52.612   9.753  1.00 89.99           N  
ATOM   4371  NH1 ARG C 210      -9.525  51.487   7.887  1.00 89.99           N  
ATOM   4372  NH2 ARG C 210     -11.649  52.347   7.921  1.00 89.99           N  
ATOM   4373  CZ  ARG C 210     -10.485  52.148   8.522  1.00 89.99           C  
ATOM   4374  N   MET C 211     -12.382  54.214  13.712  1.00 90.55           N  
ATOM   4375  CA  MET C 211     -13.367  55.248  13.409  1.00 90.55           C  
ATOM   4376  C   MET C 211     -13.446  56.271  14.538  1.00 90.55           C  
ATOM   4377  CB  MET C 211     -14.744  54.627  13.169  1.00 90.55           C  
ATOM   4378  O   MET C 211     -13.556  57.472  14.286  1.00 90.55           O  
ATOM   4379  CG  MET C 211     -14.905  54.010  11.789  1.00 90.55           C  
ATOM   4380  SD  MET C 211     -15.296  55.258  10.502  1.00 90.55           S  
ATOM   4381  CE  MET C 211     -16.989  55.698  10.985  1.00 90.55           C  
ATOM   4382  N   GLU C 212     -13.369  55.826  15.796  1.00 89.79           N  
ATOM   4383  CA  GLU C 212     -13.402  56.721  16.949  1.00 89.79           C  
ATOM   4384  C   GLU C 212     -12.155  57.599  17.002  1.00 89.79           C  
ATOM   4385  CB  GLU C 212     -13.537  55.921  18.247  1.00 89.79           C  
ATOM   4386  O   GLU C 212     -12.240  58.790  17.309  1.00 89.79           O  
ATOM   4387  CG  GLU C 212     -14.272  56.664  19.353  1.00 89.79           C  
ATOM   4388  CD  GLU C 212     -15.000  55.739  20.316  1.00 89.79           C  
ATOM   4389  OE1 GLU C 212     -15.687  56.239  21.235  1.00 89.79           O  
ATOM   4390  OE2 GLU C 212     -14.882  54.504  20.149  1.00 89.79           O  
ATOM   4391  N   GLN C 213     -10.990  57.023  16.679  1.00 91.04           N  
ATOM   4392  CA  GLN C 213      -9.754  57.796  16.639  1.00 91.04           C  
ATOM   4393  C   GLN C 213      -9.803  58.857  15.543  1.00 91.04           C  
ATOM   4394  CB  GLN C 213      -8.551  56.876  16.425  1.00 91.04           C  
ATOM   4395  O   GLN C 213      -9.369  59.992  15.751  1.00 91.04           O  
ATOM   4396  CG  GLN C 213      -7.957  56.330  17.716  1.00 91.04           C  
ATOM   4397  CD  GLN C 213      -6.783  55.400  17.474  1.00 91.04           C  
ATOM   4398  NE2 GLN C 213      -6.170  54.926  18.554  1.00 91.04           N  
ATOM   4399  OE1 GLN C 213      -6.430  55.109  16.327  1.00 91.04           O  
ATOM   4400  N   GLU C 214     -10.397  58.505  14.385  1.00 91.62           N  
ATOM   4401  CA  GLU C 214     -10.553  59.458  13.291  1.00 91.62           C  
ATOM   4402  C   GLU C 214     -11.537  60.565  13.659  1.00 91.62           C  
ATOM   4403  CB  GLU C 214     -11.017  58.744  12.018  1.00 91.62           C  
ATOM   4404  O   GLU C 214     -11.315  61.733  13.334  1.00 91.62           O  
ATOM   4405  CG  GLU C 214     -10.648  59.474  10.735  1.00 91.62           C  
ATOM   4406  CD  GLU C 214     -11.090  58.740   9.479  1.00 91.62           C  
ATOM   4407  OE1 GLU C 214     -10.952  59.301   8.368  1.00 91.62           O  
ATOM   4408  OE2 GLU C 214     -11.578  57.595   9.607  1.00 91.62           O  
ATOM   4409  N   ARG C 215     -12.588  60.272  14.422  1.00 89.44           N  
ATOM   4410  CA  ARG C 215     -13.571  61.252  14.874  1.00 89.44           C  
ATOM   4411  C   ARG C 215     -12.962  62.208  15.894  1.00 89.44           C  
ATOM   4412  CB  ARG C 215     -14.791  60.552  15.475  1.00 89.44           C  
ATOM   4413  O   ARG C 215     -13.170  63.421  15.817  1.00 89.44           O  
ATOM   4414  CG  ARG C 215     -15.967  61.479  15.736  1.00 89.44           C  
ATOM   4415  CD  ARG C 215     -17.120  60.752  16.414  1.00 89.44           C  
ATOM   4416  NE  ARG C 215     -17.894  59.962  15.461  1.00 89.44           N  
ATOM   4417  NH1 ARG C 215     -18.077  58.109  16.829  1.00 89.44           N  
ATOM   4418  NH2 ARG C 215     -19.028  58.098  14.743  1.00 89.44           N  
ATOM   4419  CZ  ARG C 215     -18.331  58.725  15.679  1.00 89.44           C  
ATOM   4420  N   GLN C 216     -12.181  61.625  16.817  1.00 90.01           N  
ATOM   4421  CA  GLN C 216     -11.534  62.443  17.838  1.00 90.01           C  
ATOM   4422  C   GLN C 216     -10.507  63.386  17.218  1.00 90.01           C  
ATOM   4423  CB  GLN C 216     -10.866  61.558  18.892  1.00 90.01           C  
ATOM   4424  O   GLN C 216     -10.419  64.555  17.601  1.00 90.01           O  
ATOM   4425  CG  GLN C 216     -11.833  60.990  19.921  1.00 90.01           C  
ATOM   4426  CD  GLN C 216     -11.147  60.108  20.947  1.00 90.01           C  
ATOM   4427  NE2 GLN C 216     -11.939  59.417  21.760  1.00 90.01           N  
ATOM   4428  OE1 GLN C 216      -9.915  60.046  21.008  1.00 90.01           O  
ATOM   4429  N   GLU C 217      -9.791  62.964  16.202  1.00 91.36           N  
ATOM   4430  CA  GLU C 217      -8.805  63.791  15.514  1.00 91.36           C  
ATOM   4431  C   GLU C 217      -9.480  64.894  14.702  1.00 91.36           C  
ATOM   4432  CB  GLU C 217      -7.924  62.932  14.603  1.00 91.36           C  
ATOM   4433  O   GLU C 217      -8.992  66.025  14.657  1.00 91.36           O  
ATOM   4434  CG  GLU C 217      -6.567  62.593  15.202  1.00 91.36           C  
ATOM   4435  CD  GLU C 217      -5.726  61.693  14.311  1.00 91.36           C  
ATOM   4436  OE1 GLU C 217      -4.599  61.324  14.712  1.00 91.36           O  
ATOM   4437  OE2 GLU C 217      -6.197  61.355  13.202  1.00 91.36           O  
ATOM   4438  N   GLN C 218     -10.638  64.576  14.056  1.00 90.03           N  
ATOM   4439  CA  GLN C 218     -11.397  65.565  13.298  1.00 90.03           C  
ATOM   4440  C   GLN C 218     -11.994  66.625  14.221  1.00 90.03           C  
ATOM   4441  CB  GLN C 218     -12.505  64.889  12.490  1.00 90.03           C  
ATOM   4442  O   GLN C 218     -11.957  67.817  13.911  1.00 90.03           O  
ATOM   4443  CG  GLN C 218     -13.020  65.729  11.329  1.00 90.03           C  
ATOM   4444  CD  GLN C 218     -13.884  64.935  10.367  1.00 90.03           C  
ATOM   4445  NE2 GLN C 218     -14.523  65.629   9.433  1.00 90.03           N  
ATOM   4446  OE1 GLN C 218     -13.975  63.707  10.463  1.00 90.03           O  
ATOM   4447  N   GLU C 219     -12.516  66.209  15.404  1.00 90.14           N  
ATOM   4448  CA  GLU C 219     -13.086  67.133  16.380  1.00 90.14           C  
ATOM   4449  C   GLU C 219     -12.015  68.052  16.960  1.00 90.14           C  
ATOM   4450  CB  GLU C 219     -13.784  66.363  17.504  1.00 90.14           C  
ATOM   4451  O   GLU C 219     -12.259  69.242  17.171  1.00 90.14           O  
ATOM   4452  CG  GLU C 219     -15.222  66.801  17.748  1.00 90.14           C  
ATOM   4453  CD  GLU C 219     -15.925  65.980  18.817  1.00 90.14           C  
ATOM   4454  OE1 GLU C 219     -17.079  66.311  19.175  1.00 90.14           O  
ATOM   4455  OE2 GLU C 219     -15.319  64.999  19.301  1.00 90.14           O  
ATOM   4456  N   GLU C 220     -10.841  67.507  17.214  1.00 92.46           N  
ATOM   4457  CA  GLU C 220      -9.736  68.311  17.728  1.00 92.46           C  
ATOM   4458  C   GLU C 220      -9.262  69.325  16.690  1.00 92.46           C  
ATOM   4459  CB  GLU C 220      -8.572  67.414  18.156  1.00 92.46           C  
ATOM   4460  O   GLU C 220      -8.949  70.468  17.029  1.00 92.46           O  
ATOM   4461  CG  GLU C 220      -7.750  67.980  19.305  1.00 92.46           C  
ATOM   4462  CD  GLU C 220      -6.655  67.039  19.780  1.00 92.46           C  
ATOM   4463  OE1 GLU C 220      -5.849  67.436  20.652  1.00 92.46           O  
ATOM   4464  OE2 GLU C 220      -6.602  65.895  19.277  1.00 92.46           O  
ATOM   4465  N   ARG C 221      -9.244  68.917  15.393  1.00 90.76           N  
ATOM   4466  CA  ARG C 221      -8.886  69.819  14.304  1.00 90.76           C  
ATOM   4467  C   ARG C 221      -9.907  70.943  14.166  1.00 90.76           C  
ATOM   4468  CB  ARG C 221      -8.770  69.051  12.985  1.00 90.76           C  
ATOM   4469  O   ARG C 221      -9.537  72.107  13.995  1.00 90.76           O  
ATOM   4470  CG  ARG C 221      -7.351  68.961  12.447  1.00 90.76           C  
ATOM   4471  CD  ARG C 221      -7.300  68.241  11.107  1.00 90.76           C  
ATOM   4472  NE  ARG C 221      -6.420  67.076  11.154  1.00 90.76           N  
ATOM   4473  NH1 ARG C 221      -7.379  66.020   9.337  1.00 90.76           N  
ATOM   4474  NH2 ARG C 221      -5.628  65.040  10.446  1.00 90.76           N  
ATOM   4475  CZ  ARG C 221      -6.478  66.048  10.313  1.00 90.76           C  
ATOM   4476  N   GLU C 222     -11.186  70.588  14.319  1.00 91.43           N  
ATOM   4477  CA  GLU C 222     -12.253  71.580  14.233  1.00 91.43           C  
ATOM   4478  C   GLU C 222     -12.231  72.520  15.435  1.00 91.43           C  
ATOM   4479  CB  GLU C 222     -13.618  70.895  14.127  1.00 91.43           C  
ATOM   4480  O   GLU C 222     -12.469  73.722  15.295  1.00 91.43           O  
ATOM   4481  CG  GLU C 222     -13.965  70.432  12.719  1.00 91.43           C  
ATOM   4482  CD  GLU C 222     -15.302  69.712  12.637  1.00 91.43           C  
ATOM   4483  OE1 GLU C 222     -15.708  69.312  11.523  1.00 91.43           O  
ATOM   4484  OE2 GLU C 222     -15.948  69.548  13.696  1.00 91.43           O  
ATOM   4485  N   ARG C 223     -11.946  72.027  16.614  1.00 90.00           N  
ATOM   4486  CA  ARG C 223     -11.837  72.847  17.816  1.00 90.00           C  
ATOM   4487  C   ARG C 223     -10.695  73.850  17.693  1.00 90.00           C  
ATOM   4488  CB  ARG C 223     -11.631  71.968  19.051  1.00 90.00           C  
ATOM   4489  O   ARG C 223     -10.852  75.024  18.036  1.00 90.00           O  
ATOM   4490  CG  ARG C 223     -12.130  72.593  20.344  1.00 90.00           C  
ATOM   4491  CD  ARG C 223     -11.845  71.706  21.547  1.00 90.00           C  
ATOM   4492  NE  ARG C 223     -12.984  70.849  21.867  1.00 90.00           N  
ATOM   4493  NH1 ARG C 223     -11.851  69.572  23.423  1.00 90.00           N  
ATOM   4494  NH2 ARG C 223     -14.054  69.139  22.964  1.00 90.00           N  
ATOM   4495  CZ  ARG C 223     -12.960  69.856  22.751  1.00 90.00           C  
ATOM   4496  N   ARG C 224      -9.536  73.421  17.192  1.00 92.83           N  
ATOM   4497  CA  ARG C 224      -8.380  74.292  17.009  1.00 92.83           C  
ATOM   4498  C   ARG C 224      -8.671  75.381  15.983  1.00 92.83           C  
ATOM   4499  CB  ARG C 224      -7.157  73.479  16.577  1.00 92.83           C  
ATOM   4500  O   ARG C 224      -8.277  76.535  16.166  1.00 92.83           O  
ATOM   4501  CG  ARG C 224      -6.393  72.854  17.734  1.00 92.83           C  
ATOM   4502  CD  ARG C 224      -5.034  72.328  17.293  1.00 92.83           C  
ATOM   4503  NE  ARG C 224      -4.691  71.083  17.973  1.00 92.83           N  
ATOM   4504  NH1 ARG C 224      -3.501  70.200  16.201  1.00 92.83           N  
ATOM   4505  NH2 ARG C 224      -3.718  69.010  18.148  1.00 92.83           N  
ATOM   4506  CZ  ARG C 224      -3.971  70.100  17.439  1.00 92.83           C  
ATOM   4507  N   TYR C 225      -9.489  75.030  14.945  1.00 93.07           N  
ATOM   4508  CA  TYR C 225      -9.868  75.990  13.915  1.00 93.07           C  
ATOM   4509  C   TYR C 225     -10.848  77.020  14.464  1.00 93.07           C  
ATOM   4510  CB  TYR C 225     -10.485  75.272  12.711  1.00 93.07           C  
ATOM   4511  O   TYR C 225     -10.692  78.221  14.229  1.00 93.07           O  
ATOM   4512  CG  TYR C 225     -10.694  76.166  11.513  1.00 93.07           C  
ATOM   4513  CD1 TYR C 225     -11.937  76.740  11.256  1.00 93.07           C  
ATOM   4514  CD2 TYR C 225      -9.650  76.436  10.635  1.00 93.07           C  
ATOM   4515  CE1 TYR C 225     -12.134  77.563  10.152  1.00 93.07           C  
ATOM   4516  CE2 TYR C 225      -9.836  77.257   9.527  1.00 93.07           C  
ATOM   4517  OH  TYR C 225     -11.269  78.629   8.200  1.00 93.07           O  
ATOM   4518  CZ  TYR C 225     -11.079  77.816   9.295  1.00 93.07           C  
ATOM   4519  N   ARG C 226     -11.835  76.607  15.256  1.00 90.66           N  
ATOM   4520  CA  ARG C 226     -12.817  77.510  15.847  1.00 90.66           C  
ATOM   4521  C   ARG C 226     -12.162  78.448  16.855  1.00 90.66           C  
ATOM   4522  CB  ARG C 226     -13.939  76.717  16.522  1.00 90.66           C  
ATOM   4523  O   ARG C 226     -12.485  79.637  16.906  1.00 90.66           O  
ATOM   4524  CG  ARG C 226     -15.050  76.294  15.574  1.00 90.66           C  
ATOM   4525  CD  ARG C 226     -16.219  75.665  16.320  1.00 90.66           C  
ATOM   4526  NE  ARG C 226     -16.397  74.262  15.958  1.00 90.66           N  
ATOM   4527  NH1 ARG C 226     -17.264  73.629  18.003  1.00 90.66           N  
ATOM   4528  NH2 ARG C 226     -17.009  72.080  16.332  1.00 90.66           N  
ATOM   4529  CZ  ARG C 226     -16.890  73.327  16.765  1.00 90.66           C  
ATOM   4530  N   GLU C 227     -11.258  77.875  17.657  1.00 92.41           N  
ATOM   4531  CA  GLU C 227     -10.537  78.681  18.638  1.00 92.41           C  
ATOM   4532  C   GLU C 227      -9.685  79.747  17.956  1.00 92.41           C  
ATOM   4533  CB  GLU C 227      -9.659  77.792  19.522  1.00 92.41           C  
ATOM   4534  O   GLU C 227      -9.634  80.893  18.410  1.00 92.41           O  
ATOM   4535  CG  GLU C 227     -10.361  77.285  20.774  1.00 92.41           C  
ATOM   4536  CD  GLU C 227      -9.499  76.350  21.608  1.00 92.41           C  
ATOM   4537  OE1 GLU C 227      -9.977  75.857  22.654  1.00 92.41           O  
ATOM   4538  OE2 GLU C 227      -8.337  76.111  21.213  1.00 92.41           O  
ATOM   4539  N   ARG C 228      -9.084  79.417  16.793  1.00 92.16           N  
ATOM   4540  CA  ARG C 228      -8.269  80.362  16.035  1.00 92.16           C  
ATOM   4541  C   ARG C 228      -9.137  81.436  15.387  1.00 92.16           C  
ATOM   4542  CB  ARG C 228      -7.453  79.632  14.967  1.00 92.16           C  
ATOM   4543  O   ARG C 228      -8.784  82.617  15.398  1.00 92.16           O  
ATOM   4544  CG  ARG C 228      -6.101  80.267  14.683  1.00 92.16           C  
ATOM   4545  CD  ARG C 228      -5.223  79.366  13.827  1.00 92.16           C  
ATOM   4546  NE  ARG C 228      -3.957  79.061  14.488  1.00 92.16           N  
ATOM   4547  NH1 ARG C 228      -3.477  77.222  13.175  1.00 92.16           N  
ATOM   4548  NH2 ARG C 228      -2.028  77.864  14.831  1.00 92.16           N  
ATOM   4549  CZ  ARG C 228      -3.157  78.050  14.163  1.00 92.16           C  
ATOM   4550  N   GLU C 229     -10.342  81.033  14.878  1.00 90.49           N  
ATOM   4551  CA  GLU C 229     -11.287  81.970  14.278  1.00 90.49           C  
ATOM   4552  C   GLU C 229     -11.831  82.946  15.317  1.00 90.49           C  
ATOM   4553  CB  GLU C 229     -12.440  81.217  13.610  1.00 90.49           C  
ATOM   4554  O   GLU C 229     -11.978  84.139  15.040  1.00 90.49           O  
ATOM   4555  CG  GLU C 229     -13.034  81.941  12.410  1.00 90.49           C  
ATOM   4556  CD  GLU C 229     -14.252  81.240  11.829  1.00 90.49           C  
ATOM   4557  OE1 GLU C 229     -14.925  81.823  10.949  1.00 90.49           O  
ATOM   4558  OE2 GLU C 229     -14.535  80.099  12.258  1.00 90.49           O  
ATOM   4559  N   GLN C 230     -12.108  82.484  16.543  1.00 90.34           N  
ATOM   4560  CA  GLN C 230     -12.597  83.332  17.625  1.00 90.34           C  
ATOM   4561  C   GLN C 230     -11.533  84.335  18.061  1.00 90.34           C  
ATOM   4562  CB  GLN C 230     -13.035  82.481  18.818  1.00 90.34           C  
ATOM   4563  O   GLN C 230     -11.845  85.493  18.349  1.00 90.34           O  
ATOM   4564  CG  GLN C 230     -14.467  81.972  18.717  1.00 90.34           C  
ATOM   4565  CD  GLN C 230     -14.868  81.109  19.899  1.00 90.34           C  
ATOM   4566  NE2 GLN C 230     -16.063  80.533  19.835  1.00 90.34           N  
ATOM   4567  OE1 GLN C 230     -14.108  80.960  20.862  1.00 90.34           O  
ATOM   4568  N   GLN C 231     -10.293  83.947  18.095  1.00 91.14           N  
ATOM   4569  CA  GLN C 231      -9.189  84.831  18.454  1.00 91.14           C  
ATOM   4570  C   GLN C 231      -9.014  85.940  17.421  1.00 91.14           C  
ATOM   4571  CB  GLN C 231      -7.890  84.038  18.599  1.00 91.14           C  
ATOM   4572  O   GLN C 231      -8.774  87.095  17.777  1.00 91.14           O  
ATOM   4573  CG  GLN C 231      -7.680  83.448  19.988  1.00 91.14           C  
ATOM   4574  CD  GLN C 231      -6.428  82.598  20.082  1.00 91.14           C  
ATOM   4575  NE2 GLN C 231      -6.392  81.700  21.060  1.00 91.14           N  
ATOM   4576  OE1 GLN C 231      -5.499  82.746  19.280  1.00 91.14           O  
ATOM   4577  N   ILE C 232      -9.226  85.519  16.080  1.00 90.17           N  
ATOM   4578  CA  ILE C 232      -9.101  86.485  14.994  1.00 90.17           C  
ATOM   4579  C   ILE C 232     -10.262  87.475  15.048  1.00 90.17           C  
ATOM   4580  CB  ILE C 232      -9.058  85.785  13.617  1.00 90.17           C  
ATOM   4581  O   ILE C 232     -10.067  88.680  14.873  1.00 90.17           O  
ATOM   4582  CG1 ILE C 232      -7.797  84.921  13.496  1.00 90.17           C  
ATOM   4583  CG2 ILE C 232      -9.128  86.814  12.485  1.00 90.17           C  
ATOM   4584  CD1 ILE C 232      -7.756  84.058  12.242  1.00 90.17           C  
ATOM   4585  N   GLU C 233     -11.443  87.035  15.434  1.00 90.74           N  
ATOM   4586  CA  GLU C 233     -12.627  87.884  15.530  1.00 90.74           C  
ATOM   4587  C   GLU C 233     -12.539  88.820  16.732  1.00 90.74           C  
ATOM   4588  CB  GLU C 233     -13.895  87.031  15.619  1.00 90.74           C  
ATOM   4589  O   GLU C 233     -12.915  89.990  16.643  1.00 90.74           O  
ATOM   4590  CG  GLU C 233     -15.163  87.771  15.220  1.00 90.74           C  
ATOM   4591  CD  GLU C 233     -15.397  87.794  13.718  1.00 90.74           C  
ATOM   4592  OE1 GLU C 233     -16.194  88.633  13.240  1.00 90.74           O  
ATOM   4593  OE2 GLU C 233     -14.779  86.965  13.013  1.00 90.74           O  
ATOM   4594  N   GLU C 234     -12.134  88.355  17.832  1.00 89.30           N  
ATOM   4595  CA  GLU C 234     -11.944  89.172  19.027  1.00 89.30           C  
ATOM   4596  C   GLU C 234     -10.914  90.272  18.786  1.00 89.30           C  
ATOM   4597  CB  GLU C 234     -11.517  88.302  20.212  1.00 89.30           C  
ATOM   4598  O   GLU C 234     -11.094  91.407  19.233  1.00 89.30           O  
ATOM   4599  CG  GLU C 234     -12.221  88.650  21.516  1.00 89.30           C  
ATOM   4600  CD  GLU C 234     -11.817  87.751  22.674  1.00 89.30           C  
ATOM   4601  OE1 GLU C 234     -12.238  88.015  23.823  1.00 89.30           O  
ATOM   4602  OE2 GLU C 234     -11.072  86.775  22.430  1.00 89.30           O  
ATOM   4603  N   HIS C 235      -9.857  89.951  18.039  1.00 88.82           N  
ATOM   4604  CA  HIS C 235      -8.833  90.932  17.697  1.00 88.82           C  
ATOM   4605  C   HIS C 235      -9.385  91.999  16.757  1.00 88.82           C  
ATOM   4606  CB  HIS C 235      -7.624  90.245  17.059  1.00 88.82           C  
ATOM   4607  O   HIS C 235      -9.107  93.188  16.929  1.00 88.82           O  
ATOM   4608  CG  HIS C 235      -6.428  91.133  16.933  1.00 88.82           C  
ATOM   4609  CD2 HIS C 235      -5.446  91.434  17.816  1.00 88.82           C  
ATOM   4610  ND1 HIS C 235      -6.140  91.835  15.782  1.00 88.82           N  
ATOM   4611  CE1 HIS C 235      -5.030  92.531  15.963  1.00 88.82           C  
ATOM   4612  NE2 HIS C 235      -4.589  92.305  17.189  1.00 88.82           N  
ATOM   4613  N   ARG C 236     -10.245  91.478  15.860  1.00 90.84           N  
ATOM   4614  CA  ARG C 236     -10.870  92.402  14.919  1.00 90.84           C  
ATOM   4615  C   ARG C 236     -11.837  93.341  15.633  1.00 90.84           C  
ATOM   4616  CB  ARG C 236     -11.602  91.633  13.817  1.00 90.84           C  
ATOM   4617  O   ARG C 236     -11.862  94.542  15.357  1.00 90.84           O  
ATOM   4618  CG  ARG C 236     -11.930  92.474  12.593  1.00 90.84           C  
ATOM   4619  CD  ARG C 236     -12.706  91.678  11.553  1.00 90.84           C  
ATOM   4620  NE  ARG C 236     -13.014  92.485  10.376  1.00 90.84           N  
ATOM   4621  NH1 ARG C 236     -12.893  90.726   8.883  1.00 90.84           N  
ATOM   4622  NH2 ARG C 236     -13.382  92.837   8.137  1.00 90.84           N  
ATOM   4623  CZ  ARG C 236     -13.096  92.014   9.135  1.00 90.84           C  
ATOM   4624  N   ARG C 237     -12.613  92.805  16.623  1.00 88.92           N  
ATOM   4625  CA  ARG C 237     -13.558  93.596  17.404  1.00 88.92           C  
ATOM   4626  C   ARG C 237     -12.830  94.598  18.294  1.00 88.92           C  
ATOM   4627  CB  ARG C 237     -14.446  92.687  18.257  1.00 88.92           C  
ATOM   4628  O   ARG C 237     -13.257  95.747  18.423  1.00 88.92           O  
ATOM   4629  CG  ARG C 237     -15.792  92.371  17.625  1.00 88.92           C  
ATOM   4630  CD  ARG C 237     -16.668  91.537  18.549  1.00 88.92           C  
ATOM   4631  NE  ARG C 237     -17.933  91.179  17.915  1.00 88.92           N  
ATOM   4632  NH1 ARG C 237     -18.353  89.376  19.297  1.00 88.92           N  
ATOM   4633  NH2 ARG C 237     -19.837  89.924  17.637  1.00 88.92           N  
ATOM   4634  CZ  ARG C 237     -18.705  90.160  18.284  1.00 88.92           C  
ATOM   4635  N   LYS C 238     -11.815  94.185  18.908  1.00 88.97           N  
ATOM   4636  CA  LYS C 238     -11.018  95.064  19.758  1.00 88.97           C  
ATOM   4637  C   LYS C 238     -10.381  96.187  18.943  1.00 88.97           C  
ATOM   4638  CB  LYS C 238      -9.935  94.268  20.488  1.00 88.97           C  
ATOM   4639  O   LYS C 238     -10.346  97.337  19.384  1.00 88.97           O  
ATOM   4640  CG  LYS C 238     -10.352  93.778  21.867  1.00 88.97           C  
ATOM   4641  CD  LYS C 238      -9.232  93.002  22.547  1.00 88.97           C  
ATOM   4642  CE  LYS C 238      -9.688  92.402  23.870  1.00 88.97           C  
ATOM   4643  NZ  LYS C 238      -8.614  91.583  24.507  1.00 88.97           N  
ATOM   4644  N   GLN C 239      -9.936  95.877  17.665  1.00 87.21           N  
ATOM   4645  CA  GLN C 239      -9.330  96.875  16.789  1.00 87.21           C  
ATOM   4646  C   GLN C 239     -10.364  97.892  16.316  1.00 87.21           C  
ATOM   4647  CB  GLN C 239      -8.668  96.202  15.586  1.00 87.21           C  
ATOM   4648  O   GLN C 239     -10.077  99.089  16.245  1.00 87.21           O  
ATOM   4649  CG  GLN C 239      -7.289  96.756  15.254  1.00 87.21           C  
ATOM   4650  CD  GLN C 239      -6.682  96.117  14.019  1.00 87.21           C  
ATOM   4651  NE2 GLN C 239      -5.487  96.565  13.646  1.00 87.21           N  
ATOM   4652  OE1 GLN C 239      -7.281  95.229  13.405  1.00 87.21           O  
ATOM   4653  N   GLN C 240     -11.626  97.409  16.083  1.00 84.97           N  
ATOM   4654  CA  GLN C 240     -12.715  98.281  15.656  1.00 84.97           C  
ATOM   4655  C   GLN C 240     -13.152  99.210  16.785  1.00 84.97           C  
ATOM   4656  CB  GLN C 240     -13.904  97.454  15.165  1.00 84.97           C  
ATOM   4657  O   GLN C 240     -13.446 100.384  16.552  1.00 84.97           O  
ATOM   4658  CG  GLN C 240     -13.877  97.164  13.670  1.00 84.97           C  
ATOM   4659  CD  GLN C 240     -15.045  96.309  13.217  1.00 84.97           C  
ATOM   4660  NE2 GLN C 240     -14.858  95.584  12.119  1.00 84.97           N  
ATOM   4661  OE1 GLN C 240     -16.106  96.298  13.849  1.00 84.97           O  
ATOM   4662  N   THR C 241     -13.220  98.648  18.012  1.00 86.43           N  
ATOM   4663  CA  THR C 241     -13.589  99.454  19.170  1.00 86.43           C  
ATOM   4664  C   THR C 241     -12.537 100.526  19.440  1.00 86.43           C  
ATOM   4665  CB  THR C 241     -13.768  98.580  20.425  1.00 86.43           C  
ATOM   4666  O   THR C 241     -12.874 101.666  19.768  1.00 86.43           O  
ATOM   4667  CG2 THR C 241     -15.126  97.886  20.422  1.00 86.43           C  
ATOM   4668  OG1 THR C 241     -12.736  97.586  20.459  1.00 86.43           O  
ATOM   4669  N   LEU C 242     -11.302 100.234  19.217  1.00 86.21           N  
ATOM   4670  CA  LEU C 242     -10.220 101.194  19.411  1.00 86.21           C  
ATOM   4671  C   LEU C 242     -10.243 102.266  18.327  1.00 86.21           C  
ATOM   4672  CB  LEU C 242      -8.865 100.482  19.413  1.00 86.21           C  
ATOM   4673  O   LEU C 242     -10.045 103.449  18.613  1.00 86.21           O  
ATOM   4674  CG  LEU C 242      -8.307 100.089  20.782  1.00 86.21           C  
ATOM   4675  CD1 LEU C 242      -7.429  98.849  20.660  1.00 86.21           C  
ATOM   4676  CD2 LEU C 242      -7.525 101.247  21.393  1.00 86.21           C  
ATOM   4677  N   GLU C 243     -10.602 101.865  17.075  1.00 85.63           N  
ATOM   4678  CA  GLU C 243     -10.692 102.811  15.967  1.00 85.63           C  
ATOM   4679  C   GLU C 243     -11.905 103.724  16.117  1.00 85.63           C  
ATOM   4680  CB  GLU C 243     -10.755 102.068  14.629  1.00 85.63           C  
ATOM   4681  O   GLU C 243     -11.834 104.915  15.806  1.00 85.63           O  
ATOM   4682  CG  GLU C 243      -9.430 102.037  13.881  1.00 85.63           C  
ATOM   4683  CD  GLU C 243      -9.491 101.240  12.587  1.00 85.63           C  
ATOM   4684  OE1 GLU C 243      -8.464 101.159  11.875  1.00 85.63           O  
ATOM   4685  OE2 GLU C 243     -10.575 100.694  12.282  1.00 85.63           O  
ATOM   4686  N   ALA C 244     -13.065 103.086  16.628  1.00 85.61           N  
ATOM   4687  CA  ALA C 244     -14.278 103.865  16.862  1.00 85.61           C  
ATOM   4688  C   ALA C 244     -14.077 104.864  17.998  1.00 85.61           C  
ATOM   4689  CB  ALA C 244     -15.452 102.941  17.173  1.00 85.61           C  
ATOM   4690  O   ALA C 244     -14.540 106.005  17.920  1.00 85.61           O  
ATOM   4691  N   GLU C 245     -13.394 104.522  19.028  1.00 82.81           N  
ATOM   4692  CA  GLU C 245     -13.100 105.409  20.149  1.00 82.81           C  
ATOM   4693  C   GLU C 245     -12.131 106.514  19.738  1.00 82.81           C  
ATOM   4694  CB  GLU C 245     -12.526 104.617  21.326  1.00 82.81           C  
ATOM   4695  O   GLU C 245     -12.272 107.662  20.166  1.00 82.81           O  
ATOM   4696  CG  GLU C 245     -13.411 104.628  22.564  1.00 82.81           C  
ATOM   4697  CD  GLU C 245     -12.778 103.934  23.760  1.00 82.81           C  
ATOM   4698  OE1 GLU C 245     -13.287 104.093  24.893  1.00 82.81           O  
ATOM   4699  OE2 GLU C 245     -11.766 103.227  23.563  1.00 82.81           O  
ATOM   4700  N   GLU C 246     -11.210 106.200  18.846  1.00 83.16           N  
ATOM   4701  CA  GLU C 246     -10.268 107.186  18.326  1.00 83.16           C  
ATOM   4702  C   GLU C 246     -10.958 108.163  17.378  1.00 83.16           C  
ATOM   4703  CB  GLU C 246      -9.104 106.494  17.612  1.00 83.16           C  
ATOM   4704  O   GLU C 246     -10.657 109.358  17.382  1.00 83.16           O  
ATOM   4705  CG  GLU C 246      -7.773 107.217  17.761  1.00 83.16           C  
ATOM   4706  CD  GLU C 246      -6.630 106.524  17.037  1.00 83.16           C  
ATOM   4707  OE1 GLU C 246      -5.538 107.124  16.913  1.00 83.16           O  
ATOM   4708  OE2 GLU C 246      -6.828 105.373  16.589  1.00 83.16           O  
ATOM   4709  N   ALA C 247     -11.995 107.663  16.609  1.00 82.60           N  
ATOM   4710  CA  ALA C 247     -12.775 108.502  15.702  1.00 82.60           C  
ATOM   4711  C   ALA C 247     -13.690 109.445  16.478  1.00 82.60           C  
ATOM   4712  CB  ALA C 247     -13.594 107.636  14.748  1.00 82.60           C  
ATOM   4713  O   ALA C 247     -13.841 110.614  16.114  1.00 82.60           O  
ATOM   4714  N   LYS C 248     -14.306 108.947  17.556  1.00 81.07           N  
ATOM   4715  CA  LYS C 248     -15.148 109.764  18.425  1.00 81.07           C  
ATOM   4716  C   LYS C 248     -14.328 110.838  19.133  1.00 81.07           C  
ATOM   4717  CB  LYS C 248     -15.865 108.889  19.454  1.00 81.07           C  
ATOM   4718  O   LYS C 248     -14.784 111.973  19.289  1.00 81.07           O  
ATOM   4719  CG  LYS C 248     -17.359 109.156  19.561  1.00 81.07           C  
ATOM   4720  CD  LYS C 248     -18.020 108.239  20.581  1.00 81.07           C  
ATOM   4721  CE  LYS C 248     -19.506 108.541  20.726  1.00 81.07           C  
ATOM   4722  NZ  LYS C 248     -20.163 107.628  21.709  1.00 81.07           N  
ATOM   4723  N   ARG C 249     -13.193 110.638  19.554  1.00 76.79           N  
ATOM   4724  CA  ARG C 249     -12.298 111.594  20.198  1.00 76.79           C  
ATOM   4725  C   ARG C 249     -11.847 112.669  19.215  1.00 76.79           C  
ATOM   4726  CB  ARG C 249     -11.080 110.878  20.786  1.00 76.79           C  
ATOM   4727  O   ARG C 249     -11.750 113.844  19.574  1.00 76.79           O  
ATOM   4728  CG  ARG C 249     -11.021 110.911  22.305  1.00 76.79           C  
ATOM   4729  CD  ARG C 249      -9.756 110.249  22.834  1.00 76.79           C  
ATOM   4730  NE  ARG C 249      -9.400 110.749  24.159  1.00 76.79           N  
ATOM   4731  NH1 ARG C 249      -7.502 109.449  24.366  1.00 76.79           N  
ATOM   4732  NH2 ARG C 249      -8.108 110.878  26.053  1.00 76.79           N  
ATOM   4733  CZ  ARG C 249      -8.337 110.358  24.856  1.00 76.79           C  
ATOM   4734  N   ARG C 250     -11.724 112.386  18.002  1.00 72.93           N  
ATOM   4735  CA  ARG C 250     -11.341 113.341  16.968  1.00 72.93           C  
ATOM   4736  C   ARG C 250     -12.491 114.291  16.647  1.00 72.93           C  
ATOM   4737  CB  ARG C 250     -10.895 112.611  15.699  1.00 72.93           C  
ATOM   4738  O   ARG C 250     -12.274 115.484  16.424  1.00 72.93           O  
ATOM   4739  CG  ARG C 250      -9.413 112.271  15.674  1.00 72.93           C  
ATOM   4740  CD  ARG C 250      -8.986 111.712  14.324  1.00 72.93           C  
ATOM   4741  NE  ARG C 250      -7.568 111.366  14.308  1.00 72.93           N  
ATOM   4742  NH1 ARG C 250      -7.718 109.967  12.476  1.00 72.93           N  
ATOM   4743  NH2 ARG C 250      -5.698 110.299  13.508  1.00 72.93           N  
ATOM   4744  CZ  ARG C 250      -6.998 110.545  13.430  1.00 72.93           C  
ATOM   4745  N   LEU C 251     -13.794 113.812  16.660  1.00 67.40           N  
ATOM   4746  CA  LEU C 251     -14.971 114.629  16.385  1.00 67.40           C  
ATOM   4747  C   LEU C 251     -15.244 115.593  17.535  1.00 67.40           C  
ATOM   4748  CB  LEU C 251     -16.195 113.741  16.145  1.00 67.40           C  
ATOM   4749  O   LEU C 251     -15.623 116.744  17.308  1.00 67.40           O  
ATOM   4750  CG  LEU C 251     -17.059 114.090  14.932  1.00 67.40           C  
ATOM   4751  CD1 LEU C 251     -16.905 113.027  13.849  1.00 67.40           C  
ATOM   4752  CD2 LEU C 251     -18.520 114.238  15.341  1.00 67.40           C  
ATOM   4753  N   LYS C 252     -15.228 115.141  18.793  1.00 61.81           N  
ATOM   4754  CA  LYS C 252     -15.440 115.994  19.959  1.00 61.81           C  
ATOM   4755  C   LYS C 252     -14.417 117.125  20.007  1.00 61.81           C  
ATOM   4756  CB  LYS C 252     -15.370 115.170  21.246  1.00 61.81           C  
ATOM   4757  O   LYS C 252     -14.743 118.248  20.398  1.00 61.81           O  
ATOM   4758  CG  LYS C 252     -16.349 115.617  22.321  1.00 61.81           C  
ATOM   4759  CD  LYS C 252     -16.347 114.665  23.510  1.00 61.81           C  
ATOM   4760  CE  LYS C 252     -17.313 115.122  24.595  1.00 61.81           C  
ATOM   4761  NZ  LYS C 252     -17.300 114.201  25.772  1.00 61.81           N  
ATOM   4762  N   GLU C 253     -13.233 116.905  19.728  1.00 59.29           N  
ATOM   4763  CA  GLU C 253     -12.207 117.943  19.736  1.00 59.29           C  
ATOM   4764  C   GLU C 253     -12.481 118.999  18.669  1.00 59.29           C  
ATOM   4765  CB  GLU C 253     -10.820 117.330  19.525  1.00 59.29           C  
ATOM   4766  O   GLU C 253     -12.173 120.177  18.860  1.00 59.29           O  
ATOM   4767  CG  GLU C 253     -10.029 117.141  20.811  1.00 59.29           C  
ATOM   4768  CD  GLU C 253      -8.698 116.437  20.599  1.00 59.29           C  
ATOM   4769  OE1 GLU C 253      -7.926 116.292  21.574  1.00 59.29           O  
ATOM   4770  OE2 GLU C 253      -8.425 116.028  19.449  1.00 59.29           O  
ATOM   4771  N   GLN C 254     -13.213 118.589  17.619  1.00 50.20           N  
ATOM   4772  CA  GLN C 254     -13.455 119.550  16.548  1.00 50.20           C  
ATOM   4773  C   GLN C 254     -14.689 120.399  16.840  1.00 50.20           C  
ATOM   4774  CB  GLN C 254     -13.617 118.832  15.207  1.00 50.20           C  
ATOM   4775  O   GLN C 254     -14.949 121.385  16.147  1.00 50.20           O  
ATOM   4776  CG  GLN C 254     -12.345 118.797  14.371  1.00 50.20           C  
ATOM   4777  CD  GLN C 254     -12.508 118.005  13.088  1.00 50.20           C  
ATOM   4778  NE2 GLN C 254     -11.390 117.632  12.475  1.00 50.20           N  
ATOM   4779  OE1 GLN C 254     -13.630 117.730  12.650  1.00 50.20           O  
ATOM   4780  N   SER C 255     -15.573 119.844  17.809  1.00 46.02           N  
ATOM   4781  CA  SER C 255     -16.895 120.443  17.961  1.00 46.02           C  
ATOM   4782  C   SER C 255     -16.813 121.786  18.680  1.00 46.02           C  
ATOM   4783  CB  SER C 255     -17.826 119.502  18.726  1.00 46.02           C  
ATOM   4784  O   SER C 255     -17.832 122.325  19.117  1.00 46.02           O  
ATOM   4785  OG  SER C 255     -18.621 120.224  19.652  1.00 46.02           O  
ATOM   4786  N   ILE C 256     -15.702 122.505  18.911  1.00 38.70           N  
ATOM   4787  CA  ILE C 256     -15.720 123.764  19.647  1.00 38.70           C  
ATOM   4788  C   ILE C 256     -16.662 124.750  18.961  1.00 38.70           C  
ATOM   4789  CB  ILE C 256     -14.303 124.370  19.764  1.00 38.70           C  
ATOM   4790  O   ILE C 256     -17.292 125.580  19.623  1.00 38.70           O  
ATOM   4791  CG1 ILE C 256     -13.302 123.303  20.222  1.00 38.70           C  
ATOM   4792  CG2 ILE C 256     -14.304 125.565  20.721  1.00 38.70           C  
ATOM   4793  CD1 ILE C 256     -11.844 123.713  20.065  1.00 38.70           C  
ATOM   4794  N   PHE C 257     -16.535 125.000  17.635  1.00 36.88           N  
ATOM   4795  CA  PHE C 257     -16.906 126.365  17.280  1.00 36.88           C  
ATOM   4796  C   PHE C 257     -18.421 126.526  17.258  1.00 36.88           C  
ATOM   4797  CB  PHE C 257     -16.318 126.746  15.917  1.00 36.88           C  
ATOM   4798  O   PHE C 257     -18.930 127.621  17.010  1.00 36.88           O  
ATOM   4799  CG  PHE C 257     -15.657 128.097  15.898  1.00 36.88           C  
ATOM   4800  CD1 PHE C 257     -16.367 129.228  15.514  1.00 36.88           C  
ATOM   4801  CD2 PHE C 257     -14.325 128.237  16.264  1.00 36.88           C  
ATOM   4802  CE1 PHE C 257     -15.758 130.481  15.496  1.00 36.88           C  
ATOM   4803  CE2 PHE C 257     -13.709 129.486  16.247  1.00 36.88           C  
ATOM   4804  CZ  PHE C 257     -14.427 130.606  15.862  1.00 36.88           C  
ATOM   4805  N   GLY C 258     -19.165 125.439  17.112  1.00 36.56           N  
ATOM   4806  CA  GLY C 258     -20.438 125.523  16.413  1.00 36.56           C  
ATOM   4807  C   GLY C 258     -21.580 125.969  17.306  1.00 36.56           C  
ATOM   4808  O   GLY C 258     -22.529 125.215  17.532  1.00 36.56           O  
ATOM   4809  N   ASP C 259     -21.281 126.774  18.293  1.00 36.15           N  
ATOM   4810  CA  ASP C 259     -22.388 126.928  19.232  1.00 36.15           C  
ATOM   4811  C   ASP C 259     -23.613 127.526  18.544  1.00 36.15           C  
ATOM   4812  CB  ASP C 259     -21.970 127.802  20.416  1.00 36.15           C  
ATOM   4813  O   ASP C 259     -24.666 127.683  19.166  1.00 36.15           O  
ATOM   4814  CG  ASP C 259     -22.425 127.246  21.754  1.00 36.15           C  
ATOM   4815  OD1 ASP C 259     -22.994 126.134  21.790  1.00 36.15           O  
ATOM   4816  OD2 ASP C 259     -22.215 127.928  22.780  1.00 36.15           O  
ATOM   4817  N   HIS C 260     -23.445 128.404  17.459  1.00 30.16           N  
ATOM   4818  CA  HIS C 260     -24.191 129.657  17.491  1.00 30.16           C  
ATOM   4819  C   HIS C 260     -25.678 129.419  17.252  1.00 30.16           C  
ATOM   4820  CB  HIS C 260     -23.641 130.635  16.451  1.00 30.16           C  
ATOM   4821  O   HIS C 260     -26.517 130.199  17.707  1.00 30.16           O  
ATOM   4822  CG  HIS C 260     -22.817 131.736  17.040  1.00 30.16           C  
ATOM   4823  CD2 HIS C 260     -21.585 132.194  16.716  1.00 30.16           C  
ATOM   4824  ND1 HIS C 260     -23.248 132.503  18.100  1.00 30.16           N  
ATOM   4825  CE1 HIS C 260     -22.314 133.390  18.402  1.00 30.16           C  
ATOM   4826  NE2 HIS C 260     -21.295 133.223  17.577  1.00 30.16           N  
ATOM   4827  N   ARG C 261     -26.087 128.817  16.118  1.00 26.60           N  
ATOM   4828  CA  ARG C 261     -27.074 129.513  15.300  1.00 26.60           C  
ATOM   4829  C   ARG C 261     -28.482 129.315  15.852  1.00 26.60           C  
ATOM   4830  CB  ARG C 261     -27.008 129.031  13.849  1.00 26.60           C  
ATOM   4831  O   ARG C 261     -28.944 128.181  15.994  1.00 26.60           O  
ATOM   4832  CG  ARG C 261     -26.778 130.144  12.839  1.00 26.60           C  
ATOM   4833  CD  ARG C 261     -26.707 129.609  11.416  1.00 26.60           C  
ATOM   4834  NE  ARG C 261     -26.155 130.598  10.495  1.00 26.60           N  
ATOM   4835  NH1 ARG C 261     -26.536 129.345   8.593  1.00 26.60           N  
ATOM   4836  NH2 ARG C 261     -25.564 131.414   8.431  1.00 26.60           N  
ATOM   4837  CZ  ARG C 261     -26.086 130.450   9.175  1.00 26.60           C  
ATOM   4838  N   ASP C 262     -29.179 130.356  16.348  1.00 25.93           N  
ATOM   4839  CA  ASP C 262     -30.335 130.750  17.147  1.00 25.93           C  
ATOM   4840  C   ASP C 262     -31.635 130.266  16.507  1.00 25.93           C  
ATOM   4841  CB  ASP C 262     -30.371 132.269  17.327  1.00 25.93           C  
ATOM   4842  O   ASP C 262     -32.485 129.680  17.182  1.00 25.93           O  
ATOM   4843  CG  ASP C 262     -29.484 132.752  18.461  1.00 25.93           C  
ATOM   4844  OD1 ASP C 262     -29.326 132.025  19.465  1.00 25.93           O  
ATOM   4845  OD2 ASP C 262     -28.939 133.872  18.350  1.00 25.93           O  
ATOM   4846  N   GLU C 263     -32.357 131.086  15.565  1.00 25.95           N  
ATOM   4847  CA  GLU C 263     -33.540 131.932  15.687  1.00 25.95           C  
ATOM   4848  C   GLU C 263     -34.795 131.197  15.226  1.00 25.95           C  
ATOM   4849  CB  GLU C 263     -33.363 133.224  14.884  1.00 25.95           C  
ATOM   4850  O   GLU C 263     -34.706 130.147  14.585  1.00 25.95           O  
ATOM   4851  CG  GLU C 263     -32.868 134.400  15.713  1.00 25.95           C  
ATOM   4852  CD  GLU C 263     -32.677 135.670  14.898  1.00 25.95           C  
ATOM   4853  OE1 GLU C 263     -32.297 136.712  15.479  1.00 25.95           O  
ATOM   4854  OE2 GLU C 263     -32.909 135.622  13.669  1.00 25.95           O  
ATOM   4855  N   GLU C 264     -35.714 131.775  14.221  1.00 26.15           N  
ATOM   4856  CA  GLU C 264     -37.090 132.254  14.138  1.00 26.15           C  
ATOM   4857  C   GLU C 264     -38.004 131.201  13.516  1.00 26.15           C  
ATOM   4858  CB  GLU C 264     -37.160 133.553  13.331  1.00 26.15           C  
ATOM   4859  O   GLU C 264     -39.217 131.217  13.734  1.00 26.15           O  
ATOM   4860  CG  GLU C 264     -36.871 134.802  14.150  1.00 26.15           C  
ATOM   4861  CD  GLU C 264     -37.020 136.089  13.355  1.00 26.15           C  
ATOM   4862  OE1 GLU C 264     -36.923 137.186  13.951  1.00 26.15           O  
ATOM   4863  OE2 GLU C 264     -37.236 136.001  12.126  1.00 26.15           O  
ATOM   4864  N   GLU C 265     -37.759 130.458  12.380  1.00 22.44           N  
ATOM   4865  CA  GLU C 265     -38.542 130.604  11.156  1.00 22.44           C  
ATOM   4866  C   GLU C 265     -39.852 129.826  11.243  1.00 22.44           C  
ATOM   4867  CB  GLU C 265     -37.734 130.140   9.942  1.00 22.44           C  
ATOM   4868  O   GLU C 265     -39.844 128.608  11.437  1.00 22.44           O  
ATOM   4869  CG  GLU C 265     -37.144 131.280   9.124  1.00 22.44           C  
ATOM   4870  CD  GLU C 265     -36.360 130.805   7.911  1.00 22.44           C  
ATOM   4871  OE1 GLU C 265     -35.920 131.654   7.102  1.00 22.44           O  
ATOM   4872  OE2 GLU C 265     -36.184 129.574   7.768  1.00 22.44           O  
ATOM   4873  N   GLU C 266     -41.164 130.476  11.232  1.00 24.56           N  
ATOM   4874  CA  GLU C 266     -42.612 130.526  11.409  1.00 24.56           C  
ATOM   4875  C   GLU C 266     -43.321 129.592  10.433  1.00 24.56           C  
ATOM   4876  CB  GLU C 266     -43.126 131.958  11.235  1.00 24.56           C  
ATOM   4877  O   GLU C 266     -44.217 128.841  10.823  1.00 24.56           O  
ATOM   4878  CG  GLU C 266     -43.450 132.659  12.546  1.00 24.56           C  
ATOM   4879  CD  GLU C 266     -44.160 133.990  12.355  1.00 24.56           C  
ATOM   4880  OE1 GLU C 266     -44.619 134.583  13.358  1.00 24.56           O  
ATOM   4881  OE2 GLU C 266     -44.258 134.444  11.193  1.00 24.56           O  
ATOM   4882  N   THR C 267     -43.644 130.042   9.063  1.00 22.17           N  
ATOM   4883  CA  THR C 267     -44.815 130.451   8.295  1.00 22.17           C  
ATOM   4884  C   THR C 267     -45.546 129.235   7.735  1.00 22.17           C  
ATOM   4885  CB  THR C 267     -44.426 131.395   7.143  1.00 22.17           C  
ATOM   4886  O   THR C 267     -44.997 128.131   7.711  1.00 22.17           O  
ATOM   4887  CG2 THR C 267     -44.286 132.833   7.632  1.00 22.17           C  
ATOM   4888  OG1 THR C 267     -43.176 130.969   6.585  1.00 22.17           O  
ATOM   4889  N   HIS C 268     -46.350 129.356   6.503  1.00 22.86           N  
ATOM   4890  CA  HIS C 268     -47.612 129.321   5.772  1.00 22.86           C  
ATOM   4891  C   HIS C 268     -47.758 128.023   4.986  1.00 22.86           C  
ATOM   4892  CB  HIS C 268     -47.718 130.521   4.829  1.00 22.86           C  
ATOM   4893  O   HIS C 268     -48.873 127.540   4.778  1.00 22.86           O  
ATOM   4894  CG  HIS C 268     -49.000 131.279   4.964  1.00 22.86           C  
ATOM   4895  CD2 HIS C 268     -49.296 132.410   5.645  1.00 22.86           C  
ATOM   4896  ND1 HIS C 268     -50.168 130.880   4.350  1.00 22.86           N  
ATOM   4897  CE1 HIS C 268     -51.129 131.738   4.649  1.00 22.86           C  
ATOM   4898  NE2 HIS C 268     -50.627 132.675   5.434  1.00 22.86           N  
ATOM   4899  N   MET C 269     -46.873 127.634   4.097  1.00 19.89           N  
ATOM   4900  CA  MET C 269     -47.200 127.698   2.675  1.00 19.89           C  
ATOM   4901  C   MET C 269     -48.149 126.571   2.284  1.00 19.89           C  
ATOM   4902  CB  MET C 269     -45.929 127.629   1.827  1.00 19.89           C  
ATOM   4903  O   MET C 269     -47.991 125.435   2.735  1.00 19.89           O  
ATOM   4904  CG  MET C 269     -45.598 128.929   1.112  1.00 19.89           C  
ATOM   4905  SD  MET C 269     -44.128 128.779   0.024  1.00 19.89           S  
ATOM   4906  CE  MET C 269     -44.705 129.706  -1.425  1.00 19.89           C  
ATOM   4907  N   LYS C 270     -49.093 126.723   1.148  1.00 22.29           N  
ATOM   4908  CA  LYS C 270     -50.307 126.847   0.346  1.00 22.29           C  
ATOM   4909  C   LYS C 270     -50.552 125.587  -0.478  1.00 22.29           C  
ATOM   4910  CB  LYS C 270     -50.222 128.066  -0.573  1.00 22.29           C  
ATOM   4911  O   LYS C 270     -51.653 125.031  -0.461  1.00 22.29           O  
ATOM   4912  CG  LYS C 270     -50.900 129.310  -0.016  1.00 22.29           C  
ATOM   4913  CD  LYS C 270     -50.792 130.484  -0.979  1.00 22.29           C  
ATOM   4914  CE  LYS C 270     -51.453 131.734  -0.415  1.00 22.29           C  
ATOM   4915  NZ  LYS C 270     -51.250 132.918  -1.303  1.00 22.29           N  
ATOM   4916  N   LYS C 271     -50.256 125.682  -1.787  1.00 21.00           N  
ATOM   4917  CA  LYS C 271     -51.062 125.778  -3.000  1.00 21.00           C  
ATOM   4918  C   LYS C 271     -51.357 124.395  -3.575  1.00 21.00           C  
ATOM   4919  CB  LYS C 271     -50.357 126.641  -4.048  1.00 21.00           C  
ATOM   4920  O   LYS C 271     -52.507 124.077  -3.884  1.00 21.00           O  
ATOM   4921  CG  LYS C 271     -51.201 127.794  -4.569  1.00 21.00           C  
ATOM   4922  CD  LYS C 271     -50.394 128.711  -5.479  1.00 21.00           C  
ATOM   4923  CE  LYS C 271     -51.238 129.865  -6.003  1.00 21.00           C  
ATOM   4924  NZ  LYS C 271     -50.409 130.873  -6.728  1.00 21.00           N  
ATOM   4925  N   SER C 272     -50.635 123.945  -4.676  1.00 20.69           N  
ATOM   4926  CA  SER C 272     -50.951 124.001  -6.099  1.00 20.69           C  
ATOM   4927  C   SER C 272     -51.389 122.637  -6.622  1.00 20.69           C  
ATOM   4928  CB  SER C 272     -49.745 124.499  -6.897  1.00 20.69           C  
ATOM   4929  O   SER C 272     -51.208 121.621  -5.948  1.00 20.69           O  
ATOM   4930  OG  SER C 272     -48.693 123.549  -6.865  1.00 20.69           O  
ATOM   4931  N   GLU C 273     -50.669 122.129  -7.637  1.00 21.35           N  
ATOM   4932  CA  GLU C 273     -51.120 122.081  -9.024  1.00 21.35           C  
ATOM   4933  C   GLU C 273     -51.806 120.754  -9.337  1.00 21.35           C  
ATOM   4934  CB  GLU C 273     -49.944 122.303  -9.979  1.00 21.35           C  
ATOM   4935  O   GLU C 273     -51.768 119.824  -8.528  1.00 21.35           O  
ATOM   4936  CG  GLU C 273     -49.894 123.700 -10.579  1.00 21.35           C  
ATOM   4937  CD  GLU C 273     -48.714 123.910 -11.515  1.00 21.35           C
[truncated: 226,801 more chars]
