# Supplementary material for: AI-guided pipeline for protein–protein interaction drug discovery identifies a SARS-CoV-2 inhibitor
Source: Mol Syst Biol. 2024 Mar 11;20(4):428–57. doi: 10.1038/s44320-024-00019-8 (PMC10987651; doi:10.1038/s44320-024-00019-8)
Supplement: Supplementary file 12 — Source Data Fig. 2 [file 44320_2024_19_MOESM12_ESM.zip › Source Data Figure EV3-EV4/ColabFold/PSMD4_RAD23A_unrelaxed_rank_1_model_3.pdb]

MODEL     1                                                                     
ATOM      1  N   MET B   1     -20.995   1.092  -3.528  1.00 64.38           N  
ATOM      2  CA  MET B   1     -19.559   1.173  -3.780  1.00 64.38           C  
ATOM      3  C   MET B   1     -18.793   1.433  -2.487  1.00 64.38           C  
ATOM      4  CB  MET B   1     -19.253   2.271  -4.799  1.00 64.38           C  
ATOM      5  O   MET B   1     -19.119   2.361  -1.743  1.00 64.38           O  
ATOM      6  CG  MET B   1     -19.140   1.767  -6.229  1.00 64.38           C  
ATOM      7  SD  MET B   1     -18.598   3.075  -7.395  1.00 64.38           S  
ATOM      8  CE  MET B   1     -18.886   2.234  -8.977  1.00 64.38           C  
ATOM      9  N   VAL B   2     -17.879   0.513  -2.122  1.00 81.85           N  
ATOM     10  CA  VAL B   2     -17.225   0.534  -0.817  1.00 81.85           C  
ATOM     11  C   VAL B   2     -16.014   1.462  -0.861  1.00 81.85           C  
ATOM     12  CB  VAL B   2     -16.795  -0.883  -0.376  1.00 81.85           C  
ATOM     13  O   VAL B   2     -15.254   1.458  -1.832  1.00 81.85           O  
ATOM     14  CG1 VAL B   2     -16.088  -0.836   0.977  1.00 81.85           C  
ATOM     15  CG2 VAL B   2     -18.005  -1.814  -0.319  1.00 81.85           C  
ATOM     16  N   LEU B   3     -15.969   2.530   0.005  1.00 92.59           N  
ATOM     17  CA  LEU B   3     -14.803   3.389   0.174  1.00 92.59           C  
ATOM     18  C   LEU B   3     -13.659   2.630   0.838  1.00 92.59           C  
ATOM     19  CB  LEU B   3     -15.162   4.623   1.006  1.00 92.59           C  
ATOM     20  O   LEU B   3     -13.829   2.067   1.922  1.00 92.59           O  
ATOM     21  CG  LEU B   3     -16.188   5.578   0.394  1.00 92.59           C  
ATOM     22  CD1 LEU B   3     -16.646   6.600   1.430  1.00 92.59           C  
ATOM     23  CD2 LEU B   3     -15.606   6.276  -0.831  1.00 92.59           C  
ATOM     24  N   GLU B   4     -12.469   2.674   0.072  1.00 94.58           N  
ATOM     25  CA  GLU B   4     -11.370   1.852   0.571  1.00 94.58           C  
ATOM     26  C   GLU B   4     -10.037   2.585   0.456  1.00 94.58           C  
ATOM     27  CB  GLU B   4     -11.307   0.523  -0.185  1.00 94.58           C  
ATOM     28  O   GLU B   4      -9.790   3.285  -0.529  1.00 94.58           O  
ATOM     29  CG  GLU B   4     -10.282  -0.454   0.374  1.00 94.58           C  
ATOM     30  CD  GLU B   4     -10.257  -1.784  -0.363  1.00 94.58           C  
ATOM     31  OE1 GLU B   4      -9.324  -2.017  -1.164  1.00 94.58           O  
ATOM     32  OE2 GLU B   4     -11.179  -2.600  -0.137  1.00 94.58           O  
ATOM     33  N   SER B   5      -9.273   2.531   1.541  1.00 96.65           N  
ATOM     34  CA  SER B   5      -7.863   2.905   1.492  1.00 96.65           C  
ATOM     35  C   SER B   5      -6.966   1.674   1.423  1.00 96.65           C  
ATOM     36  CB  SER B   5      -7.490   3.750   2.711  1.00 96.65           C  
ATOM     37  O   SER B   5      -7.015   0.814   2.305  1.00 96.65           O  
ATOM     38  OG  SER B   5      -8.211   4.970   2.717  1.00 96.65           O  
ATOM     39  N   THR B   6      -6.140   1.656   0.336  1.00 97.86           N  
ATOM     40  CA  THR B   6      -5.371   0.438   0.103  1.00 97.86           C  
ATOM     41  C   THR B   6      -3.877   0.742   0.060  1.00 97.86           C  
ATOM     42  CB  THR B   6      -5.796  -0.247  -1.209  1.00 97.86           C  
ATOM     43  O   THR B   6      -3.441   1.643  -0.659  1.00 97.86           O  
ATOM     44  CG2 THR B   6      -5.068  -1.574  -1.397  1.00 97.86           C  
ATOM     45  OG1 THR B   6      -7.208  -0.490  -1.179  1.00 97.86           O  
ATOM     46  N   MET B   7      -3.116  -0.010   0.869  1.00 98.30           N  
ATOM     47  CA  MET B   7      -1.659   0.027   0.773  1.00 98.30           C  
ATOM     48  C   MET B   7      -1.135  -1.168  -0.016  1.00 98.30           C  
ATOM     49  CB  MET B   7      -1.028   0.050   2.167  1.00 98.30           C  
ATOM     50  O   MET B   7      -1.360  -2.317   0.367  1.00 98.30           O  
ATOM     51  CG  MET B   7       0.435   0.463   2.171  1.00 98.30           C  
ATOM     52  SD  MET B   7       0.693   2.143   1.481  1.00 98.30           S  
ATOM     53  CE  MET B   7      -0.129   3.141   2.754  1.00 98.30           C  
ATOM     54  N   VAL B   8      -0.447  -0.861  -1.102  1.00 98.75           N  
ATOM     55  CA  VAL B   8       0.147  -1.921  -1.909  1.00 98.75           C  
ATOM     56  C   VAL B   8       1.608  -2.116  -1.511  1.00 98.75           C  
ATOM     57  CB  VAL B   8       0.043  -1.610  -3.419  1.00 98.75           C  
ATOM     58  O   VAL B   8       2.411  -1.184  -1.596  1.00 98.75           O  
ATOM     59  CG1 VAL B   8       0.709  -2.710  -4.244  1.00 98.75           C  
ATOM     60  CG2 VAL B   8      -1.419  -1.442  -3.829  1.00 98.75           C  
ATOM     61  N   CYS B   9       1.936  -3.353  -1.081  1.00 98.72           N  
ATOM     62  CA  CYS B   9       3.295  -3.694  -0.674  1.00 98.72           C  
ATOM     63  C   CYS B   9       3.992  -4.525  -1.744  1.00 98.72           C  
ATOM     64  CB  CYS B   9       3.283  -4.457   0.650  1.00 98.72           C  
ATOM     65  O   CYS B   9       3.559  -5.638  -2.052  1.00 98.72           O  
ATOM     66  SG  CYS B   9       2.408  -3.598   1.977  1.00 98.72           S  
ATOM     67  N   VAL B  10       5.157  -3.979  -2.234  1.00 98.65           N  
ATOM     68  CA  VAL B  10       5.821  -4.647  -3.349  1.00 98.65           C  
ATOM     69  C   VAL B  10       7.147  -5.241  -2.879  1.00 98.65           C  
ATOM     70  CB  VAL B  10       6.060  -3.679  -4.529  1.00 98.65           C  
ATOM     71  O   VAL B  10       7.902  -4.593  -2.151  1.00 98.65           O  
ATOM     72  CG1 VAL B  10       4.734  -3.267  -5.166  1.00 98.65           C  
ATOM     73  CG2 VAL B  10       6.837  -2.449  -4.062  1.00 98.65           C  
ATOM     74  N   ASP B  11       7.398  -6.447  -3.266  1.00 98.67           N  
ATOM     75  CA  ASP B  11       8.669  -7.102  -2.971  1.00 98.67           C  
ATOM     76  C   ASP B  11       9.765  -6.628  -3.922  1.00 98.67           C  
ATOM     77  CB  ASP B  11       8.521  -8.622  -3.054  1.00 98.67           C  
ATOM     78  O   ASP B  11       9.679  -6.843  -5.133  1.00 98.67           O  
ATOM     79  CG  ASP B  11       9.750  -9.365  -2.561  1.00 98.67           C  
ATOM     80  OD1 ASP B  11      10.829  -8.746  -2.438  1.00 98.67           O  
ATOM     81  OD2 ASP B  11       9.640 -10.582  -2.296  1.00 98.67           O  
ATOM     82  N   ASN B  12      10.738  -5.982  -3.372  1.00 98.30           N  
ATOM     83  CA  ASN B  12      11.860  -5.542  -4.195  1.00 98.30           C  
ATOM     84  C   ASN B  12      13.166  -6.198  -3.758  1.00 98.30           C  
ATOM     85  CB  ASN B  12      11.990  -4.018  -4.154  1.00 98.30           C  
ATOM     86  O   ASN B  12      14.234  -5.590  -3.854  1.00 98.30           O  
ATOM     87  CG  ASN B  12      12.301  -3.496  -2.766  1.00 98.30           C  
ATOM     88  ND2 ASN B  12      13.075  -2.419  -2.697  1.00 98.30           N  
ATOM     89  OD1 ASN B  12      11.850  -4.056  -1.763  1.00 98.30           O  
ATOM     90  N   SER B  13      13.094  -7.424  -3.185  1.00 97.91           N  
ATOM     91  CA  SER B  13      14.277  -8.159  -2.749  1.00 97.91           C  
ATOM     92  C   SER B  13      15.108  -8.626  -3.940  1.00 97.91           C  
ATOM     93  CB  SER B  13      13.877  -9.362  -1.894  1.00 97.91           C  
ATOM     94  O   SER B  13      14.682  -8.497  -5.089  1.00 97.91           O  
ATOM     95  OG  SER B  13      13.305 -10.381  -2.695  1.00 97.91           O  
ATOM     96  N   GLU B  14      16.256  -9.182  -3.657  1.00 97.09           N  
ATOM     97  CA  GLU B  14      17.166  -9.660  -4.694  1.00 97.09           C  
ATOM     98  C   GLU B  14      16.545 -10.805  -5.488  1.00 97.09           C  
ATOM     99  CB  GLU B  14      18.495 -10.106  -4.080  1.00 97.09           C  
ATOM    100  O   GLU B  14      16.880 -11.011  -6.657  1.00 97.09           O  
ATOM    101  CG  GLU B  14      19.346  -8.959  -3.554  1.00 97.09           C  
ATOM    102  CD  GLU B  14      19.874  -8.051  -4.653  1.00 97.09           C  
ATOM    103  OE1 GLU B  14      20.031  -6.833  -4.411  1.00 97.09           O  
ATOM    104  OE2 GLU B  14      20.134  -8.563  -5.765  1.00 97.09           O  
ATOM    105  N   TYR B  15      15.596 -11.499  -4.938  1.00 97.28           N  
ATOM    106  CA  TYR B  15      14.927 -12.611  -5.603  1.00 97.28           C  
ATOM    107  C   TYR B  15      14.116 -12.124  -6.798  1.00 97.28           C  
ATOM    108  CB  TYR B  15      14.015 -13.355  -4.622  1.00 97.28           C  
ATOM    109  O   TYR B  15      13.771 -12.910  -7.684  1.00 97.28           O  
ATOM    110  CG  TYR B  15      14.755 -14.286  -3.693  1.00 97.28           C  
ATOM    111  CD1 TYR B  15      14.847 -15.648  -3.968  1.00 97.28           C  
ATOM    112  CD2 TYR B  15      15.362 -13.806  -2.538  1.00 97.28           C  
ATOM    113  CE1 TYR B  15      15.526 -16.510  -3.113  1.00 97.28           C  
ATOM    114  CE2 TYR B  15      16.044 -14.658  -1.676  1.00 97.28           C  
ATOM    115  OH  TYR B  15      16.794 -16.856  -1.122  1.00 97.28           O  
ATOM    116  CZ  TYR B  15      16.121 -16.007  -1.972  1.00 97.28           C  
ATOM    117  N   MET B  16      13.864 -10.832  -6.784  1.00 97.96           N  
ATOM    118  CA  MET B  16      12.978 -10.262  -7.796  1.00 97.96           C  
ATOM    119  C   MET B  16      13.712 -10.077  -9.120  1.00 97.96           C  
ATOM    120  CB  MET B  16      12.410  -8.924  -7.321  1.00 97.96           C  
ATOM    121  O   MET B  16      13.100  -9.724 -10.129  1.00 97.96           O  
ATOM    122  CG  MET B  16      11.507  -9.038  -6.104  1.00 97.96           C  
ATOM    123  SD  MET B  16      10.124 -10.216  -6.363  1.00 97.96           S  
ATOM    124  CE  MET B  16       9.183  -9.331  -7.637  1.00 97.96           C  
ATOM    125  N   ARG B  17      14.978 -10.466  -9.145  1.00 97.08           N  
ATOM    126  CA  ARG B  17      15.769 -10.421 -10.371  1.00 97.08           C  
ATOM    127  C   ARG B  17      15.540 -11.670 -11.215  1.00 97.08           C  
ATOM    128  CB  ARG B  17      17.257 -10.273 -10.046  1.00 97.08           C  
ATOM    129  O   ARG B  17      15.848 -11.683 -12.409  1.00 97.08           O  
ATOM    130  CG  ARG B  17      17.628  -8.919  -9.462  1.00 97.08           C  
ATOM    131  CD  ARG B  17      19.111  -8.836  -9.129  1.00 97.08           C  
ATOM    132  NE  ARG B  17      19.450  -7.570  -8.487  1.00 97.08           N  
ATOM    133  NH1 ARG B  17      20.115  -6.521 -10.435  1.00 97.08           N  
ATOM    134  NH2 ARG B  17      20.193  -5.397  -8.439  1.00 97.08           N  
ATOM    135  CZ  ARG B  17      19.918  -6.499  -9.122  1.00 97.08           C  
ATOM    136  N   ASN B  18      14.863 -12.653 -10.580  1.00 95.60           N  
ATOM    137  CA  ASN B  18      14.662 -13.939 -11.239  1.00 95.60           C  
ATOM    138  C   ASN B  18      13.738 -13.813 -12.446  1.00 95.60           C  
ATOM    139  CB  ASN B  18      14.108 -14.968 -10.251  1.00 95.60           C  
ATOM    140  O   ASN B  18      12.798 -13.016 -12.433  1.00 95.60           O  
ATOM    141  CG  ASN B  18      15.145 -15.432  -9.247  1.00 95.60           C  
ATOM    142  ND2 ASN B  18      14.713 -16.219  -8.269  1.00 95.60           N  
ATOM    143  OD1 ASN B  18      16.324 -15.086  -9.350  1.00 95.60           O  
ATOM    144  N   GLY B  19      13.931 -14.545 -13.498  1.00 92.76           N  
ATOM    145  CA  GLY B  19      13.202 -14.451 -14.752  1.00 92.76           C  
ATOM    146  C   GLY B  19      12.130 -15.514 -14.900  1.00 92.76           C  
ATOM    147  O   GLY B  19      11.661 -15.780 -16.009  1.00 92.76           O  
ATOM    148  N   ASP B  20      11.703 -16.216 -13.793  1.00 90.11           N  
ATOM    149  CA  ASP B  20      10.641 -17.213 -13.882  1.00 90.11           C  
ATOM    150  C   ASP B  20       9.298 -16.559 -14.196  1.00 90.11           C  
ATOM    151  CB  ASP B  20      10.546 -18.013 -12.581  1.00 90.11           C  
ATOM    152  O   ASP B  20       8.375 -17.222 -14.674  1.00 90.11           O  
ATOM    153  CG  ASP B  20      10.516 -17.132 -11.344  1.00 90.11           C  
ATOM    154  OD1 ASP B  20      10.947 -15.961 -11.419  1.00 90.11           O  
ATOM    155  OD2 ASP B  20      10.060 -17.614 -10.285  1.00 90.11           O  
ATOM    156  N   PHE B  21       9.148 -15.314 -13.919  1.00 93.34           N  
ATOM    157  CA  PHE B  21       8.129 -14.417 -14.449  1.00 93.34           C  
ATOM    158  C   PHE B  21       8.748 -13.390 -15.390  1.00 93.34           C  
ATOM    159  CB  PHE B  21       7.390 -13.707 -13.310  1.00 93.34           C  
ATOM    160  O   PHE B  21       9.675 -12.672 -15.011  1.00 93.34           O  
ATOM    161  CG  PHE B  21       6.538 -14.624 -12.475  1.00 93.34           C  
ATOM    162  CD1 PHE B  21       5.199 -14.826 -12.785  1.00 93.34           C  
ATOM    163  CD2 PHE B  21       7.077 -15.285 -11.379  1.00 93.34           C  
ATOM    164  CE1 PHE B  21       4.408 -15.674 -12.014  1.00 93.34           C  
ATOM    165  CE2 PHE B  21       6.293 -16.134 -10.603  1.00 93.34           C  
ATOM    166  CZ  PHE B  21       4.959 -16.326 -10.922  1.00 93.34           C  
ATOM    167  N   LEU B  22       8.217 -13.358 -16.550  1.00 90.50           N  
ATOM    168  CA  LEU B  22       8.905 -12.634 -17.614  1.00 90.50           C  
ATOM    169  C   LEU B  22       8.545 -11.152 -17.583  1.00 90.50           C  
ATOM    170  CB  LEU B  22       8.556 -13.228 -18.980  1.00 90.50           C  
ATOM    171  O   LEU B  22       7.377 -10.796 -17.416  1.00 90.50           O  
ATOM    172  CG  LEU B  22       8.979 -14.679 -19.218  1.00 90.50           C  
ATOM    173  CD1 LEU B  22       8.430 -15.180 -20.549  1.00 90.50           C  
ATOM    174  CD2 LEU B  22      10.498 -14.806 -19.178  1.00 90.50           C  
ATOM    175  N   PRO B  23       9.662 -10.218 -17.944  1.00 92.54           N  
ATOM    176  CA  PRO B  23      11.075 -10.569 -18.106  1.00 92.54           C  
ATOM    177  C   PRO B  23      11.760 -10.889 -16.779  1.00 92.54           C  
ATOM    178  CB  PRO B  23      11.679  -9.315 -18.743  1.00 92.54           C  
ATOM    179  O   PRO B  23      12.684 -11.705 -16.738  1.00 92.54           O  
ATOM    180  CG  PRO B  23      10.667  -8.241 -18.507  1.00 92.54           C  
ATOM    181  CD  PRO B  23       9.346  -8.889 -18.207  1.00 92.54           C  
ATOM    182  N   THR B  24      11.367 -10.188 -15.685  1.00 94.11           N  
ATOM    183  CA  THR B  24      11.802 -10.483 -14.324  1.00 94.11           C  
ATOM    184  C   THR B  24      10.615 -10.479 -13.364  1.00 94.11           C  
ATOM    185  CB  THR B  24      12.857  -9.470 -13.843  1.00 94.11           C  
ATOM    186  O   THR B  24       9.543  -9.969 -13.696  1.00 94.11           O  
ATOM    187  CG2 THR B  24      14.032  -9.398 -14.813  1.00 94.11           C  
ATOM    188  OG1 THR B  24      12.256  -8.173 -13.742  1.00 94.11           O  
ATOM    189  N   ARG B  25      10.764 -11.036 -12.247  1.00 97.17           N  
ATOM    190  CA  ARG B  25       9.704 -11.009 -11.245  1.00 97.17           C  
ATOM    191  C   ARG B  25       9.285  -9.577 -10.928  1.00 97.17           C  
ATOM    192  CB  ARG B  25      10.155 -11.718  -9.966  1.00 97.17           C  
ATOM    193  O   ARG B  25       8.094  -9.290 -10.787  1.00 97.17           O  
ATOM    194  CG  ARG B  25      10.321 -13.221 -10.120  1.00 97.17           C  
ATOM    195  CD  ARG B  25      10.707 -13.884  -8.805  1.00 97.17           C  
ATOM    196  NE  ARG B  25      11.090 -15.280  -8.997  1.00 97.17           N  
ATOM    197  NH1 ARG B  25      11.525 -15.683  -6.764  1.00 97.17           N  
ATOM    198  NH2 ARG B  25      11.797 -17.354  -8.310  1.00 97.17           N  
ATOM    199  CZ  ARG B  25      11.470 -16.102  -8.023  1.00 97.17           C  
ATOM    200  N   LEU B  26      10.323  -8.726 -10.844  1.00 97.95           N  
ATOM    201  CA  LEU B  26      10.060  -7.333 -10.499  1.00 97.95           C  
ATOM    202  C   LEU B  26       9.191  -6.665 -11.559  1.00 97.95           C  
ATOM    203  CB  LEU B  26      11.373  -6.563 -10.339  1.00 97.95           C  
ATOM    204  O   LEU B  26       8.206  -5.999 -11.231  1.00 97.95           O  
ATOM    205  CG  LEU B  26      11.253  -5.098  -9.916  1.00 97.95           C  
ATOM    206  CD1 LEU B  26      10.601  -4.994  -8.542  1.00 97.95           C  
ATOM    207  CD2 LEU B  26      12.623  -4.427  -9.915  1.00 97.95           C  
ATOM    208  N   GLN B  27       9.515  -6.861 -12.822  1.00 96.13           N  
ATOM    209  CA  GLN B  27       8.758  -6.239 -13.903  1.00 96.13           C  
ATOM    210  C   GLN B  27       7.357  -6.835 -14.008  1.00 96.13           C  
ATOM    211  CB  GLN B  27       9.495  -6.394 -15.234  1.00 96.13           C  
ATOM    212  O   GLN B  27       6.391  -6.119 -14.283  1.00 96.13           O  
ATOM    213  CG  GLN B  27      10.706  -5.482 -15.376  1.00 96.13           C  
ATOM    214  CD  GLN B  27      11.516  -5.772 -16.626  1.00 96.13           C  
ATOM    215  NE2 GLN B  27      12.288  -4.788 -17.075  1.00 96.13           N  
ATOM    216  OE1 GLN B  27      11.450  -6.873 -17.183  1.00 96.13           O  
ATOM    217  N   ALA B  28       7.258  -8.144 -13.871  1.00 96.18           N  
ATOM    218  CA  ALA B  28       5.948  -8.791 -13.864  1.00 96.18           C  
ATOM    219  C   ALA B  28       5.075  -8.251 -12.735  1.00 96.18           C  
ATOM    220  CB  ALA B  28       6.103 -10.304 -13.736  1.00 96.18           C  
ATOM    221  O   ALA B  28       3.872  -8.047 -12.914  1.00 96.18           O  
ATOM    222  N   GLN B  29       5.642  -8.031 -11.559  1.00 97.92           N  
ATOM    223  CA  GLN B  29       4.964  -7.448 -10.406  1.00 97.92           C  
ATOM    224  C   GLN B  29       4.495  -6.027 -10.703  1.00 97.92           C  
ATOM    225  CB  GLN B  29       5.884  -7.453  -9.183  1.00 97.92           C  
ATOM    226  O   GLN B  29       3.379  -5.648 -10.343  1.00 97.92           O  
ATOM    227  CG  GLN B  29       5.288  -6.764  -7.963  1.00 97.92           C  
ATOM    228  CD  GLN B  29       6.209  -6.803  -6.758  1.00 97.92           C  
ATOM    229  NE2 GLN B  29       6.912  -5.702  -6.514  1.00 97.92           N  
ATOM    230  OE1 GLN B  29       6.288  -7.814  -6.053  1.00 97.92           O  
ATOM    231  N   GLN B  30       5.346  -5.234 -11.309  1.00 97.52           N  
ATOM    232  CA  GLN B  30       4.989  -3.865 -11.666  1.00 97.52           C  
ATOM    233  C   GLN B  30       3.734  -3.832 -12.532  1.00 97.52           C  
ATOM    234  CB  GLN B  30       6.148  -3.181 -12.393  1.00 97.52           C  
ATOM    235  O   GLN B  30       2.839  -3.014 -12.307  1.00 97.52           O  
ATOM    236  CG  GLN B  30       7.338  -2.867 -11.496  1.00 97.52           C  
ATOM    237  CD  GLN B  30       8.535  -2.346 -12.269  1.00 97.52           C  
ATOM    238  NE2 GLN B  30       9.465  -1.712 -11.565  1.00 97.52           N  
ATOM    239  OE1 GLN B  30       8.622  -2.514 -13.490  1.00 97.52           O  
ATOM    240  N   ASP B  31       3.664  -4.742 -13.506  1.00 95.57           N  
ATOM    241  CA  ASP B  31       2.487  -4.840 -14.364  1.00 95.57           C  
ATOM    242  C   ASP B  31       1.245  -5.205 -13.555  1.00 95.57           C  
ATOM    243  CB  ASP B  31       2.715  -5.870 -15.472  1.00 95.57           C  
ATOM    244  O   ASP B  31       0.176  -4.626 -13.753  1.00 95.57           O  
ATOM    245  CG  ASP B  31       3.727  -5.413 -16.508  1.00 95.57           C  
ATOM    246  OD1 ASP B  31       4.026  -4.201 -16.575  1.00 95.57           O  
ATOM    247  OD2 ASP B  31       4.227  -6.271 -17.267  1.00 95.57           O  
ATOM    248  N   ALA B  32       1.417  -6.140 -12.670  1.00 97.25           N  
ATOM    249  CA  ALA B  32       0.310  -6.584 -11.826  1.00 97.25           C  
ATOM    250  C   ALA B  32      -0.163  -5.462 -10.907  1.00 97.25           C  
ATOM    251  CB  ALA B  32       0.723  -7.803 -11.005  1.00 97.25           C  
ATOM    252  O   ALA B  32      -1.367  -5.271 -10.719  1.00 97.25           O  
ATOM    253  N   VAL B  33       0.749  -4.711 -10.326  1.00 98.00           N  
ATOM    254  CA  VAL B  33       0.419  -3.600  -9.440  1.00 98.00           C  
ATOM    255  C   VAL B  33      -0.368  -2.541 -10.208  1.00 98.00           C  
ATOM    256  CB  VAL B  33       1.688  -2.973  -8.819  1.00 98.00           C  
ATOM    257  O   VAL B  33      -1.308  -1.948  -9.674  1.00 98.00           O  
ATOM    258  CG1 VAL B  33       1.342  -1.696  -8.056  1.00 98.00           C  
ATOM    259  CG2 VAL B  33       2.382  -3.976  -7.899  1.00 98.00           C  
ATOM    260  N   ASN B  34       0.050  -2.323 -11.403  1.00 96.16           N  
ATOM    261  CA  ASN B  34      -0.664  -1.380 -12.257  1.00 96.16           C  
ATOM    262  C   ASN B  34      -2.133  -1.764 -12.411  1.00 96.16           C  
ATOM    263  CB  ASN B  34       0.007  -1.285 -13.629  1.00 96.16           C  
ATOM    264  O   ASN B  34      -3.018  -0.919 -12.266  1.00 96.16           O  
ATOM    265  CG  ASN B  34      -0.621  -0.226 -14.514  1.00 96.16           C  
ATOM    266  ND2 ASN B  34      -0.458  -0.374 -15.823  1.00 96.16           N  
ATOM    267  OD1 ASN B  34      -1.246   0.719 -14.024  1.00 96.16           O  
ATOM    268  N   ILE B  35      -2.409  -2.992 -12.568  1.00 95.42           N  
ATOM    269  CA  ILE B  35      -3.767  -3.498 -12.735  1.00 95.42           C  
ATOM    270  C   ILE B  35      -4.544  -3.332 -11.431  1.00 95.42           C  
ATOM    271  CB  ILE B  35      -3.768  -4.979 -13.174  1.00 95.42           C  
ATOM    272  O   ILE B  35      -5.705  -2.918 -11.441  1.00 95.42           O  
ATOM    273  CG1 ILE B  35      -3.145  -5.124 -14.568  1.00 95.42           C  
ATOM    274  CG2 ILE B  35      -5.189  -5.549 -13.148  1.00 95.42           C  
ATOM    275  CD1 ILE B  35      -2.984  -6.566 -15.027  1.00 95.42           C  
ATOM    276  N   VAL B  36      -3.922  -3.587 -10.350  1.00 96.57           N  
ATOM    277  CA  VAL B  36      -4.550  -3.484  -9.038  1.00 96.57           C  
ATOM    278  C   VAL B  36      -4.923  -2.030  -8.755  1.00 96.57           C  
ATOM    279  CB  VAL B  36      -3.627  -4.024  -7.923  1.00 96.57           C  
ATOM    280  O   VAL B  36      -6.043  -1.742  -8.326  1.00 96.57           O  
ATOM    281  CG1 VAL B  36      -4.157  -3.631  -6.545  1.00 96.57           C  
ATOM    282  CG2 VAL B  36      -3.490  -5.542  -8.032  1.00 96.57           C  
ATOM    283  N   CYS B  37      -3.984  -1.131  -9.005  1.00 95.92           N  
ATOM    284  CA  CYS B  37      -4.210   0.284  -8.731  1.00 95.92           C  
ATOM    285  C   CYS B  37      -5.372   0.821  -9.558  1.00 95.92           C  
ATOM    286  CB  CYS B  37      -2.948   1.095  -9.022  1.00 95.92           C  
ATOM    287  O   CYS B  37      -6.239   1.523  -9.036  1.00 95.92           O  
ATOM    288  SG  CYS B  37      -1.582   0.745  -7.893  1.00 95.92           S  
ATOM    289  N   HIS B  38      -5.458   0.403 -10.780  1.00 92.89           N  
ATOM    290  CA  HIS B  38      -6.533   0.857 -11.656  1.00 92.89           C  
ATOM    291  C   HIS B  38      -7.874   0.265 -11.234  1.00 92.89           C  
ATOM    292  CB  HIS B  38      -6.231   0.490 -13.110  1.00 92.89           C  
ATOM    293  O   HIS B  38      -8.896   0.955 -11.252  1.00 92.89           O  
ATOM    294  CG  HIS B  38      -5.318   1.455 -13.795  1.00 92.89           C  
ATOM    295  CD2 HIS B  38      -4.072   1.295 -14.300  1.00 92.89           C  
ATOM    296  ND1 HIS B  38      -5.660   2.771 -14.021  1.00 92.89           N  
ATOM    297  CE1 HIS B  38      -4.661   3.380 -14.639  1.00 92.89           C  
ATOM    298  NE2 HIS B  38      -3.686   2.506 -14.820  1.00 92.89           N  
ATOM    299  N   SER B  39      -7.786  -0.994 -10.849  1.00 92.56           N  
ATOM    300  CA  SER B  39      -9.011  -1.662 -10.423  1.00 92.56           C  
ATOM    301  C   SER B  39      -9.606  -0.992  -9.189  1.00 92.56           C  
ATOM    302  CB  SER B  39      -8.744  -3.140 -10.133  1.00 92.56           C  
ATOM    303  O   SER B  39     -10.818  -0.777  -9.116  1.00 92.56           O  
ATOM    304  OG  SER B  39      -9.907  -3.772  -9.627  1.00 92.56           O  
ATOM    305  N   LYS B  40      -8.740  -0.574  -8.266  1.00 93.15           N  
ATOM    306  CA  LYS B  40      -9.203   0.038  -7.024  1.00 93.15           C  
ATOM    307  C   LYS B  40      -9.757   1.438  -7.274  1.00 93.15           C  
ATOM    308  CB  LYS B  40      -8.069   0.098  -6.000  1.00 93.15           C  
ATOM    309  O   LYS B  40     -10.789   1.813  -6.713  1.00 93.15           O  
ATOM    310  CG  LYS B  40      -7.641  -1.262  -5.470  1.00 93.15           C  
ATOM    311  CD  LYS B  40      -8.787  -1.970  -4.757  1.00 93.15           C  
ATOM    312  CE  LYS B  40      -8.377  -3.355  -4.276  1.00 93.15           C  
ATOM    313  NZ  LYS B  40      -9.516  -4.080  -3.638  1.00 93.15           N  
ATOM    314  N   THR B  41      -9.082   2.162  -8.048  1.00 90.20           N  
ATOM    315  CA  THR B  41      -9.502   3.536  -8.300  1.00 90.20           C  
ATOM    316  C   THR B  41     -10.733   3.569  -9.201  1.00 90.20           C  
ATOM    317  CB  THR B  41      -8.369   4.357  -8.943  1.00 90.20           C  
ATOM    318  O   THR B  41     -11.583   4.451  -9.068  1.00 90.20           O  
ATOM    319  CG2 THR B  41      -7.232   4.595  -7.954  1.00 90.20           C  
ATOM    320  OG1 THR B  41      -7.858   3.647 -10.079  1.00 90.20           O  
ATOM    321  N   ARG B  42     -10.929   2.575 -10.046  1.00 88.72           N  
ATOM    322  CA  ARG B  42     -12.096   2.485 -10.918  1.00 88.72           C  
ATOM    323  C   ARG B  42     -13.336   2.070 -10.133  1.00 88.72           C  
ATOM    324  CB  ARG B  42     -11.841   1.494 -12.056  1.00 88.72           C  
ATOM    325  O   ARG B  42     -14.452   2.474 -10.466  1.00 88.72           O  
ATOM    326  CG  ARG B  42     -12.863   1.570 -13.180  1.00 88.72           C  
ATOM    327  CD  ARG B  42     -12.553   0.579 -14.292  1.00 88.72           C  
ATOM    328  NE  ARG B  42     -13.575   0.603 -15.336  1.00 88.72           N  
ATOM    329  NH1 ARG B  42     -12.655  -1.124 -16.564  1.00 88.72           N  
ATOM    330  NH2 ARG B  42     -14.576  -0.098 -17.280  1.00 88.72           N  
ATOM    331  CZ  ARG B  42     -13.600  -0.207 -16.391  1.00 88.72           C  
ATOM    332  N   SER B  43     -13.123   1.297  -9.062  1.00 86.21           N  
ATOM    333  CA  SER B  43     -14.243   0.862  -8.234  1.00 86.21           C  
ATOM    334  C   SER B  43     -14.902   2.044  -7.531  1.00 86.21           C  
ATOM    335  CB  SER B  43     -13.779  -0.163  -7.198  1.00 86.21           C  
ATOM    336  O   SER B  43     -16.123   2.071  -7.363  1.00 86.21           O  
ATOM    337  OG  SER B  43     -13.279  -1.328  -7.833  1.00 86.21           O  
ATOM    338  N   ASN B  44     -14.139   3.016  -7.174  1.00 89.57           N  
ATOM    339  CA  ASN B  44     -14.596   4.261  -6.566  1.00 89.57           C  
ATOM    340  C   ASN B  44     -13.530   5.350  -6.649  1.00 89.57           C  
ATOM    341  CB  ASN B  44     -15.006   4.029  -5.111  1.00 89.57           C  
ATOM    342  O   ASN B  44     -12.403   5.157  -6.191  1.00 89.57           O  
ATOM    343  CG  ASN B  44     -15.817   5.177  -4.542  1.00 89.57           C  
ATOM    344  ND2 ASN B  44     -16.874   4.850  -3.808  1.00 89.57           N  
ATOM    345  OD1 ASN B  44     -15.498   6.348  -4.762  1.00 89.57           O  
ATOM    346  N   PRO B  45     -13.897   6.378  -7.259  1.00 89.15           N  
ATOM    347  CA  PRO B  45     -12.931   7.457  -7.478  1.00 89.15           C  
ATOM    348  C   PRO B  45     -12.393   8.041  -6.173  1.00 89.15           C  
ATOM    349  CB  PRO B  45     -13.739   8.502  -8.251  1.00 89.15           C  
ATOM    350  O   PRO B  45     -11.351   8.702  -6.172  1.00 89.15           O  
ATOM    351  CG  PRO B  45     -15.167   8.172  -7.961  1.00 89.15           C  
ATOM    352  CD  PRO B  45     -15.271   6.698  -7.692  1.00 89.15           C  
ATOM    353  N   GLU B  46     -13.065   7.784  -5.069  1.00 90.86           N  
ATOM    354  CA  GLU B  46     -12.615   8.293  -3.777  1.00 90.86           C  
ATOM    355  C   GLU B  46     -11.660   7.314  -3.099  1.00 90.86           C  
ATOM    356  CB  GLU B  46     -13.811   8.578  -2.864  1.00 90.86           C  
ATOM    357  O   GLU B  46     -11.094   7.618  -2.048  1.00 90.86           O  
ATOM    358  CG  GLU B  46     -14.676   9.740  -3.330  1.00 90.86           C  
ATOM    359  CD  GLU B  46     -15.734  10.145  -2.315  1.00 90.86           C  
ATOM    360  OE1 GLU B  46     -16.347  11.225  -2.476  1.00 90.86           O  
ATOM    361  OE2 GLU B  46     -15.950   9.377  -1.352  1.00 90.86           O  
ATOM    362  N   ASN B  47     -11.529   6.198  -3.729  1.00 94.10           N  
ATOM    363  CA  ASN B  47     -10.566   5.240  -3.197  1.00 94.10           C  
ATOM    364  C   ASN B  47      -9.134   5.749  -3.335  1.00 94.10           C  
ATOM    365  CB  ASN B  47     -10.717   3.885  -3.891  1.00 94.10           C  
ATOM    366  O   ASN B  47      -8.795   6.399  -4.325  1.00 94.10           O  
ATOM    367  CG  ASN B  47     -11.960   3.137  -3.448  1.00 94.10           C  
ATOM    368  ND2 ASN B  47     -12.186   1.966  -4.031  1.00 94.10           N  
ATOM    369  OD1 ASN B  47     -12.710   3.609  -2.589  1.00 94.10           O  
ATOM    370  N   ASN B  48      -8.300   5.475  -2.338  1.00 94.81           N  
ATOM    371  CA  ASN B  48      -6.900   5.885  -2.373  1.00 94.81           C  
ATOM    372  C   ASN B  48      -5.963   4.690  -2.226  1.00 94.81           C  
ATOM    373  CB  ASN B  48      -6.617   6.920  -1.282  1.00 94.81           C  
ATOM    374  O   ASN B  48      -6.299   3.710  -1.559  1.00 94.81           O  
ATOM    375  CG  ASN B  48      -7.571   8.097  -1.331  1.00 94.81           C  
ATOM    376  ND2 ASN B  48      -7.641   8.850  -0.240  1.00 94.81           N  
ATOM    377  OD1 ASN B  48      -8.241   8.326  -2.341  1.00 94.81           O  
ATOM    378  N   VAL B  49      -4.815   4.848  -2.868  1.00 97.32           N  
ATOM    379  CA  VAL B  49      -3.838   3.765  -2.860  1.00 97.32           C  
ATOM    380  C   VAL B  49      -2.462   4.313  -2.487  1.00 97.32           C  
ATOM    381  CB  VAL B  49      -3.774   3.049  -4.228  1.00 97.32           C  
ATOM    382  O   VAL B  49      -2.079   5.399  -2.927  1.00 97.32           O  
ATOM    383  CG1 VAL B  49      -2.760   1.906  -4.192  1.00 97.32           C  
ATOM    384  CG2 VAL B  49      -5.155   2.530  -4.623  1.00 97.32           C  
ATOM    385  N   GLY B  50      -1.785   3.647  -1.541  1.00 97.32           N  
ATOM    386  CA  GLY B  50      -0.394   3.924  -1.219  1.00 97.32           C  
ATOM    387  C   GLY B  50       0.553   2.828  -1.671  1.00 97.32           C  
ATOM    388  O   GLY B  50       0.119   1.722  -2.000  1.00 97.32           O  
ATOM    389  N   LEU B  51       1.887   3.163  -1.701  1.00 97.85           N  
ATOM    390  CA  LEU B  51       2.874   2.208  -2.190  1.00 97.85           C  
ATOM    391  C   LEU B  51       4.050   2.099  -1.225  1.00 97.85           C  
ATOM    392  CB  LEU B  51       3.374   2.618  -3.578  1.00 97.85           C  
ATOM    393  O   LEU B  51       4.621   3.113  -0.819  1.00 97.85           O  
ATOM    394  CG  LEU B  51       4.341   1.651  -4.264  1.00 97.85           C  
ATOM    395  CD1 LEU B  51       3.621   0.360  -4.640  1.00 97.85           C  
ATOM    396  CD2 LEU B  51       4.964   2.300  -5.495  1.00 97.85           C  
ATOM    397  N   ILE B  52       4.410   0.766  -0.902  1.00 97.02           N  
ATOM    398  CA  ILE B  52       5.517   0.509   0.013  1.00 97.02           C  
ATOM    399  C   ILE B  52       6.392  -0.614  -0.538  1.00 97.02           C  
ATOM    400  CB  ILE B  52       5.008   0.148   1.427  1.00 97.02           C  
ATOM    401  O   ILE B  52       5.885  -1.573  -1.125  1.00 97.02           O  
ATOM    402  CG1 ILE B  52       4.190   1.305   2.011  1.00 97.02           C  
ATOM    403  CG2 ILE B  52       6.179  -0.213   2.346  1.00 97.02           C  
ATOM    404  CD1 ILE B  52       3.493   0.970   3.323  1.00 97.02           C  
ATOM    405  N   THR B  53       7.702  -0.454  -0.376  1.00 97.05           N  
ATOM    406  CA  THR B  53       8.599  -1.557  -0.704  1.00 97.05           C  
ATOM    407  C   THR B  53       8.871  -2.418   0.526  1.00 97.05           C  
ATOM    408  CB  THR B  53       9.931  -1.042  -1.278  1.00 97.05           C  
ATOM    409  O   THR B  53       8.891  -1.913   1.651  1.00 97.05           O  
ATOM    410  CG2 THR B  53       9.714  -0.305  -2.596  1.00 97.05           C  
ATOM    411  OG1 THR B  53      10.537  -0.147  -0.337  1.00 97.05           O  
ATOM    412  N   LEU B  54       9.234  -3.712   0.329  1.00 96.80           N  
ATOM    413  CA  LEU B  54       9.300  -4.640   1.453  1.00 96.80           C  
ATOM    414  C   LEU B  54      10.740  -5.057   1.730  1.00 96.80           C  
ATOM    415  CB  LEU B  54       8.442  -5.878   1.176  1.00 96.80           C  
ATOM    416  O   LEU B  54      11.007  -5.783   2.691  1.00 96.80           O  
ATOM    417  CG  LEU B  54       6.929  -5.658   1.132  1.00 96.80           C  
ATOM    418  CD1 LEU B  54       6.216  -6.954   0.760  1.00 96.80           C  
ATOM    419  CD2 LEU B  54       6.426  -5.131   2.472  1.00 96.80           C  
ATOM    420  N   ALA B  55      11.639  -4.635   0.938  1.00 93.86           N  
ATOM    421  CA  ALA B  55      13.011  -5.092   1.145  1.00 93.86           C  
ATOM    422  C   ALA B  55      13.770  -4.150   2.075  1.00 93.86           C  
ATOM    423  CB  ALA B  55      13.738  -5.215  -0.192  1.00 93.86           C  
ATOM    424  O   ALA B  55      13.566  -2.934   2.038  1.00 93.86           O  
ATOM    425  N   ASN B  56      14.644  -4.714   2.964  1.00 84.08           N  
ATOM    426  CA  ASN B  56      15.501  -4.025   3.923  1.00 84.08           C  
ATOM    427  C   ASN B  56      14.693  -3.122   4.850  1.00 84.08           C  
ATOM    428  CB  ASN B  56      16.577  -3.215   3.196  1.00 84.08           C  
ATOM    429  O   ASN B  56      13.880  -3.604   5.639  1.00 84.08           O  
ATOM    430  CG  ASN B  56      17.626  -4.092   2.541  1.00 84.08           C  
ATOM    431  ND2 ASN B  56      18.420  -3.504   1.653  1.00 84.08           N  
ATOM    432  OD1 ASN B  56      17.722  -5.287   2.830  1.00 84.08           O  
ATOM    433  N   ASP B  57      14.875  -1.761   4.737  1.00 80.16           N  
ATOM    434  CA  ASP B  57      14.195  -0.838   5.641  1.00 80.16           C  
ATOM    435  C   ASP B  57      12.860  -0.381   5.058  1.00 80.16           C  
ATOM    436  CB  ASP B  57      15.082   0.373   5.938  1.00 80.16           C  
ATOM    437  O   ASP B  57      12.269   0.590   5.534  1.00 80.16           O  
ATOM    438  CG  ASP B  57      16.342   0.011   6.705  1.00 80.16           C  
ATOM    439  OD1 ASP B  57      16.315  -0.949   7.504  1.00 80.16           O  
ATOM    440  OD2 ASP B  57      17.370   0.695   6.510  1.00 80.16           O  
ATOM    441  N   CYS B  58      12.136  -1.197   4.512  1.00 89.31           N  
ATOM    442  CA  CYS B  58      10.859  -0.811   3.923  1.00 89.31           C  
ATOM    443  C   CYS B  58      10.805   0.692   3.675  1.00 89.31           C  
ATOM    444  CB  CYS B  58       9.702  -1.229   4.830  1.00 89.31           C  
ATOM    445  O   CYS B  58      11.286   1.478   4.493  1.00 89.31           O  
ATOM    446  SG  CYS B  58       9.632  -3.006   5.147  1.00 89.31           S  
ATOM    447  N   GLU B  59      10.355   1.098   2.530  1.00 90.21           N  
ATOM    448  CA  GLU B  59      10.215   2.508   2.178  1.00 90.21           C  
ATOM    449  C   GLU B  59       8.814   2.811   1.656  1.00 90.21           C  
ATOM    450  CB  GLU B  59      11.262   2.908   1.135  1.00 90.21           C  
ATOM    451  O   GLU B  59       8.301   2.099   0.789  1.00 90.21           O  
ATOM    452  CG  GLU B  59      11.308   4.402   0.851  1.00 90.21           C  
ATOM    453  CD  GLU B  59      12.314   4.778  -0.225  1.00 90.21           C  
ATOM    454  OE1 GLU B  59      12.374   5.968  -0.611  1.00 90.21           O  
ATOM    455  OE2 GLU B  59      13.047   3.876  -0.687  1.00 90.21           O  
ATOM    456  N   VAL B  60       8.270   3.863   2.316  1.00 93.09           N  
ATOM    457  CA  VAL B  60       7.002   4.342   1.775  1.00 93.09           C  
ATOM    458  C   VAL B  60       7.263   5.251   0.576  1.00 93.09           C  
ATOM    459  CB  VAL B  60       6.176   5.092   2.843  1.00 93.09           C  
ATOM    460  O   VAL B  60       7.716   6.387   0.737  1.00 93.09           O  
ATOM    461  CG1 VAL B  60       4.843   5.563   2.263  1.00 93.09           C  
ATOM    462  CG2 VAL B  60       5.946   4.200   4.062  1.00 93.09           C  
ATOM    463  N   LEU B  61       6.938   4.781  -0.629  1.00 92.62           N  
ATOM    464  CA  LEU B  61       7.228   5.524  -1.851  1.00 92.62           C  
ATOM    465  C   LEU B  61       6.153   6.573  -2.117  1.00 92.62           C  
ATOM    466  CB  LEU B  61       7.335   4.572  -3.045  1.00 92.62           C  
ATOM    467  O   LEU B  61       6.460   7.690  -2.538  1.00 92.62           O  
ATOM    468  CG  LEU B  61       8.453   3.531  -2.984  1.00 92.62           C  
ATOM    469  CD1 LEU B  61       8.400   2.623  -4.208  1.00 92.62           C  
ATOM    470  CD2 LEU B  61       9.813   4.213  -2.876  1.00 92.62           C  
ATOM    471  N   THR B  62       4.899   6.160  -1.971  1.00 91.35           N  
ATOM    472  CA  THR B  62       3.786   7.087  -2.141  1.00 91.35           C  
ATOM    473  C   THR B  62       2.790   6.953  -0.993  1.00 91.35           C  
ATOM    474  CB  THR B  62       3.064   6.853  -3.481  1.00 91.35           C  
ATOM    475  O   THR B  62       2.475   5.841  -0.563  1.00 91.35           O  
ATOM    476  CG2 THR B  62       2.029   7.941  -3.746  1.00 91.35           C  
ATOM    477  OG1 THR B  62       4.026   6.855  -4.543  1.00 91.35           O  
ATOM    478  N   THR B  63       2.331   8.067  -0.442  1.00 90.00           N  
ATOM    479  CA  THR B  63       1.266   8.047   0.554  1.00 90.00           C  
ATOM    480  C   THR B  63      -0.085   7.777  -0.103  1.00 90.00           C  
ATOM    481  CB  THR B  63       1.204   9.374   1.333  1.00 90.00           C  
ATOM    482  O   THR B  63      -0.178   7.692  -1.329  1.00 90.00           O  
ATOM    483  CG2 THR B  63       2.521   9.652   2.051  1.00 90.00           C  
ATOM    484  OG1 THR B  63       0.936  10.445   0.420  1.00 90.00           O  
ATOM    485  N   LEU B  64      -1.115   7.625   0.670  1.00 93.88           N  
ATOM    486  CA  LEU B  64      -2.445   7.343   0.142  1.00 93.88           C  
ATOM    487  C   LEU B  64      -2.929   8.481  -0.750  1.00 93.88           C  
ATOM    488  CB  LEU B  64      -3.438   7.116   1.285  1.00 93.88           C  
ATOM    489  O   LEU B  64      -3.019   9.628  -0.306  1.00 93.88           O  
ATOM    490  CG  LEU B  64      -3.177   5.904   2.180  1.00 93.88           C  
ATOM    491  CD1 LEU B  64      -4.003   6.001   3.458  1.00 93.88           C  
ATOM    492  CD2 LEU B  64      -3.488   4.611   1.433  1.00 93.88           C  
ATOM    493  N   THR B  65      -3.154   8.065  -2.060  1.00 93.15           N  
ATOM    494  CA  THR B  65      -3.549   9.039  -3.072  1.00 93.15           C  
ATOM    495  C   THR B  65      -4.461   8.397  -4.114  1.00 93.15           C  
ATOM    496  CB  THR B  65      -2.319   9.650  -3.769  1.00 93.15           C  
ATOM    497  O   THR B  65      -4.335   7.206  -4.407  1.00 93.15           O  
ATOM    498  CG2 THR B  65      -1.485   8.574  -4.456  1.00 93.15           C  
ATOM    499  OG1 THR B  65      -2.756  10.599  -4.750  1.00 93.15           O  
ATOM    500  N   PRO B  66      -5.332   9.222  -4.621  1.00 90.90           N  
ATOM    501  CA  PRO B  66      -6.142   8.712  -5.729  1.00 90.90           C  
ATOM    502  C   PRO B  66      -5.416   8.779  -7.071  1.00 90.90           C  
ATOM    503  CB  PRO B  66      -7.366   9.631  -5.724  1.00 90.90           C  
ATOM    504  O   PRO B  66      -5.921   8.274  -8.077  1.00 90.90           O  
ATOM    505  CG  PRO B  66      -6.868  10.927  -5.172  1.00 90.90           C  
ATOM    506  CD  PRO B  66      -5.760  10.637  -4.200  1.00 90.90           C  
ATOM    507  N   ASP B  67      -4.204   9.297  -7.128  1.00 92.25           N  
ATOM    508  CA  ASP B  67      -3.423   9.524  -8.340  1.00 92.25           C  
ATOM    509  C   ASP B  67      -2.614   8.284  -8.712  1.00 92.25           C  
ATOM    510  CB  ASP B  67      -2.493  10.726  -8.161  1.00 92.25           C  
ATOM    511  O   ASP B  67      -1.498   8.095  -8.223  1.00 92.25           O  
ATOM    512  CG  ASP B  67      -1.809  11.143  -9.452  1.00 92.25           C  
ATOM    513  OD1 ASP B  67      -1.826  10.365 -10.430  1.00 92.25           O  
ATOM    514  OD2 ASP B  67      -1.245  12.258  -9.489  1.00 92.25           O  
ATOM    515  N   THR B  68      -3.141   7.518  -9.690  1.00 94.24           N  
ATOM    516  CA  THR B  68      -2.490   6.277 -10.095  1.00 94.24           C  
ATOM    517  C   THR B  68      -1.199   6.568 -10.855  1.00 94.24           C  
ATOM    518  CB  THR B  68      -3.421   5.417 -10.970  1.00 94.24           C  
ATOM    519  O   THR B  68      -0.242   5.794 -10.783  1.00 94.24           O  
ATOM    520  CG2 THR B  68      -4.563   4.832 -10.146  1.00 94.24           C  
ATOM    521  OG1 THR B  68      -3.969   6.229 -12.016  1.00 94.24           O  
ATOM    522  N   GLY B  69      -1.169   7.662 -11.558  1.00 94.69           N  
ATOM    523  CA  GLY B  69       0.027   8.050 -12.289  1.00 94.69           C  
ATOM    524  C   GLY B  69       1.233   8.256 -11.393  1.00 94.69           C  
ATOM    525  O   GLY B  69       2.335   7.806 -11.713  1.00 94.69           O  
ATOM    526  N   ARG B  70       0.993   8.917 -10.329  1.00 94.12           N  
ATOM    527  CA  ARG B  70       2.051   9.165  -9.354  1.00 94.12           C  
ATOM    528  C   ARG B  70       2.566   7.857  -8.761  1.00 94.12           C  
ATOM    529  CB  ARG B  70       1.549  10.084  -8.239  1.00 94.12           C  
ATOM    530  O   ARG B  70       3.772   7.688  -8.574  1.00 94.12           O  
ATOM    531  CG  ARG B  70       2.635  10.527  -7.271  1.00 94.12           C  
ATOM    532  CD  ARG B  70       2.131  11.595  -6.309  1.00 94.12           C  
ATOM    533  NE  ARG B  70       3.175  12.017  -5.379  1.00 94.12           N  
ATOM    534  NH1 ARG B  70       1.820  13.465  -4.194  1.00 94.12           N  
ATOM    535  NH2 ARG B  70       4.021  13.209  -3.608  1.00 94.12           N  
ATOM    536  CZ  ARG B  70       3.003  12.896  -4.396  1.00 94.12           C  
ATOM    537  N   ILE B  71       1.747   6.923  -8.484  1.00 96.26           N  
ATOM    538  CA  ILE B  71       2.099   5.625  -7.918  1.00 96.26           C  
ATOM    539  C   ILE B  71       2.974   4.853  -8.903  1.00 96.26           C  
ATOM    540  CB  ILE B  71       0.840   4.804  -7.562  1.00 96.26           C  
ATOM    541  O   ILE B  71       4.047   4.365  -8.540  1.00 96.26           O  
ATOM    542  CG1 ILE B  71      -0.003   5.544  -6.517  1.00 96.26           C  
ATOM    543  CG2 ILE B  71       1.228   3.408  -7.065  1.00 96.26           C  
ATOM    544  CD1 ILE B  71      -1.379   4.934  -6.286  1.00 96.26           C  
ATOM    545  N   LEU B  72       2.543   4.835 -10.149  1.00 96.42           N  
ATOM    546  CA  LEU B  72       3.226   4.059 -11.179  1.00 96.42           C  
ATOM    547  C   LEU B  72       4.592   4.659 -11.496  1.00 96.42           C  
ATOM    548  CB  LEU B  72       2.377   3.993 -12.452  1.00 96.42           C  
ATOM    549  O   LEU B  72       5.550   3.928 -11.756  1.00 96.42           O  
ATOM    550  CG  LEU B  72       1.066   3.212 -12.352  1.00 96.42           C  
ATOM    551  CD1 LEU B  72       0.283   3.321 -13.657  1.00 96.42           C  
ATOM    552  CD2 LEU B  72       1.337   1.752 -12.006  1.00 96.42           C  
ATOM    553  N   SER B  73       4.617   6.008 -11.441  1.00 94.88           N  
ATOM    554  CA  SER B  73       5.893   6.674 -11.682  1.00 94.88           C  
ATOM    555  C   SER B  73       6.932   6.271 -10.641  1.00 94.88           C  
ATOM    556  CB  SER B  73       5.715   8.192 -11.675  1.00 94.88           C  
ATOM    557  O   SER B  73       8.079   5.975 -10.983  1.00 94.88           O  
ATOM    558  OG  SER B  73       6.938   8.843 -11.977  1.00 94.88           O  
ATOM    559  N   LYS B  74       6.540   6.207  -9.380  1.00 95.16           N  
ATOM    560  CA  LYS B  74       7.450   5.826  -8.303  1.00 95.16           C  
ATOM    561  C   LYS B  74       7.766   4.334  -8.353  1.00 95.16           C  
ATOM    562  CB  LYS B  74       6.855   6.191  -6.943  1.00 95.16           C  
ATOM    563  O   LYS B  74       8.885   3.921  -8.043  1.00 95.16           O  
ATOM    564  CG  LYS B  74       6.786   7.688  -6.678  1.00 95.16           C  
ATOM    565  CD  LYS B  74       8.175   8.288  -6.503  1.00 95.16           C  
ATOM    566  CE  LYS B  74       8.105   9.769  -6.156  1.00 95.16           C  
ATOM    567  NZ  LYS B  74       9.465  10.373  -6.028  1.00 95.16           N  
ATOM    568  N   LEU B  75       6.809   3.549  -8.775  1.00 97.51           N  
ATOM    569  CA  LEU B  75       6.969   2.102  -8.869  1.00 97.51           C  
ATOM    570  C   LEU B  75       8.056   1.740  -9.876  1.00 97.51           C  
ATOM    571  CB  LEU B  75       5.647   1.440  -9.267  1.00 97.51           C  
ATOM    572  O   LEU B  75       8.837   0.814  -9.646  1.00 97.51           O  
ATOM    573  CG  LEU B  75       5.663  -0.084  -9.395  1.00 97.51           C  
ATOM    574  CD1 LEU B  75       5.964  -0.726  -8.045  1.00 97.51           C  
ATOM    575  CD2 LEU B  75       4.334  -0.588  -9.948  1.00 97.51           C  
ATOM    576  N   HIS B  76       8.157   2.485 -10.961  1.00 96.14           N  
ATOM    577  CA  HIS B  76       9.087   2.181 -12.042  1.00 96.14           C  
ATOM    578  C   HIS B  76      10.523   2.499 -11.639  1.00 96.14           C  
ATOM    579  CB  HIS B  76       8.712   2.957 -13.306  1.00 96.14           C  
ATOM    580  O   HIS B  76      11.469   2.045 -12.287  1.00 96.14           O  
ATOM    581  CG  HIS B  76       7.646   2.297 -14.121  1.00 96.14           C  
ATOM    582  CD2 HIS B  76       6.341   2.611 -14.300  1.00 96.14           C  
ATOM    583  ND1 HIS B  76       7.876   1.164 -14.871  1.00 96.14           N  
ATOM    584  CE1 HIS B  76       6.756   0.810 -15.478  1.00 96.14           C  
ATOM    585  NE2 HIS B  76       5.809   1.672 -15.148  1.00 96.14           N  
ATOM    586  N   THR B  77      10.651   3.217 -10.516  1.00 94.59           N  
ATOM    587  CA  THR B  77      11.990   3.576 -10.060  1.00 94.59           C  
ATOM    588  C   THR B  77      12.529   2.530  -9.089  1.00 94.59           C  
ATOM    589  CB  THR B  77      11.997   4.960  -9.385  1.00 94.59           C  
ATOM    590  O   THR B  77      13.696   2.585  -8.694  1.00 94.59           O  
ATOM    591  CG2 THR B  77      11.450   6.032 -10.322  1.00 94.59           C  
ATOM    592  OG1 THR B  77      11.186   4.914  -8.205  1.00 94.59           O  
ATOM    593  N   VAL B  78      11.772   1.534  -8.765  1.00 96.54           N  
ATOM    594  CA  VAL B  78      12.124   0.547  -7.749  1.00 96.54           C  
ATOM    595  C   VAL B  78      13.135  -0.444  -8.321  1.00 96.54           C  
ATOM    596  CB  VAL B  78      10.876  -0.203  -7.231  1.00 96.54           C  
ATOM    597  O   VAL B  78      12.941  -0.977  -9.416  1.00 96.54           O  
ATOM    598  CG1 VAL B  78      11.281  -1.346  -6.302  1.00 96.54           C  
ATOM    599  CG2 VAL B  78       9.933   0.763  -6.516  1.00 96.54           C  
ATOM    600  N   GLN B  79      14.199  -0.667  -7.610  1.00 95.61           N  
ATOM    601  CA  GLN B  79      15.245  -1.612  -7.987  1.00 95.61           C  
ATOM    602  C   GLN B  79      15.365  -2.737  -6.964  1.00 95.61           C  
ATOM    603  CB  GLN B  79      16.587  -0.895  -8.139  1.00 95.61           C  
ATOM    604  O   GLN B  79      15.136  -2.526  -5.771  1.00 95.61           O  
ATOM    605  CG  GLN B  79      16.617   0.120  -9.274  1.00 95.61           C  
ATOM    606  CD  GLN B  79      18.004   0.682  -9.522  1.00 95.61           C  
ATOM    607  NE2 GLN B  79      18.128   1.527 -10.540  1.00 95.61           N  
ATOM    608  OE1 GLN B  79      18.956   0.360  -8.805  1.00 95.61           O  
ATOM    609  N   PRO B  80      15.716  -3.922  -7.503  1.00 96.56           N  
ATOM    610  CA  PRO B  80      15.883  -5.028  -6.558  1.00 96.56           C  
ATOM    611  C   PRO B  80      17.062  -4.820  -5.609  1.00 96.56           C  
ATOM    612  CB  PRO B  80      16.122  -6.236  -7.468  1.00 96.56           C  
ATOM    613  O   PRO B  80      18.144  -4.417  -6.042  1.00 96.56           O  
ATOM    614  CG  PRO B  80      15.650  -5.798  -8.816  1.00 96.56           C  
ATOM    615  CD  PRO B  80      15.751  -4.302  -8.894  1.00 96.56           C  
ATOM    616  N   LYS B  81      16.739  -5.093  -4.336  1.00 94.78           N  
ATOM    617  CA  LYS B  81      17.819  -4.970  -3.360  1.00 94.78           C  
ATOM    618  C   LYS B  81      17.483  -5.716  -2.072  1.00 94.78           C  
ATOM    619  CB  LYS B  81      18.102  -3.498  -3.055  1.00 94.78           C  
ATOM    620  O   LYS B  81      16.309  -5.899  -1.743  1.00 94.78           O  
ATOM    621  CG  LYS B  81      16.925  -2.756  -2.440  1.00 94.78           C  
ATOM    622  CD  LYS B  81      17.244  -1.282  -2.225  1.00 94.78           C  
ATOM    623  CE  LYS B  81      16.071  -0.541  -1.597  1.00 94.78           C  
ATOM    624  NZ  LYS B  81      16.390   0.899  -1.358  1.00 94.78           N  
ATOM    625  N   GLY B  82      18.470  -6.311  -1.437  1.00 93.38           N  
ATOM    626  CA  GLY B  82      18.388  -6.826  -0.080  1.00 93.38           C  
ATOM    627  C   GLY B  82      17.447  -8.008   0.054  1.00 93.38           C  
ATOM    628  O   GLY B  82      17.321  -8.816  -0.869  1.00 93.38           O  
ATOM    629  N   LYS B  83      16.927  -8.168   1.339  1.00 96.25           N  
ATOM    630  CA  LYS B  83      16.029  -9.263   1.693  1.00 96.25           C  
ATOM    631  C   LYS B  83      14.650  -8.739   2.084  1.00 96.25           C  
ATOM    632  CB  LYS B  83      16.618 -10.092   2.835  1.00 96.25           C  
ATOM    633  O   LYS B  83      14.530  -7.644   2.635  1.00 96.25           O  
ATOM    634  CG  LYS B  83      17.918 -10.799   2.481  1.00 96.25           C  
ATOM    635  CD  LYS B  83      18.427 -11.648   3.640  1.00 96.25           C  
ATOM    636  CE  LYS B  83      19.733 -12.348   3.290  1.00 96.25           C  
ATOM    637  NZ  LYS B  83      20.246 -13.164   4.430  1.00 96.25           N  
ATOM    638  N   ILE B  84      13.713  -9.543   1.853  1.00 97.31           N  
ATOM    639  CA  ILE B  84      12.345  -9.131   2.151  1.00 97.31           C  
ATOM    640  C   ILE B  84      12.135  -9.095   3.664  1.00 97.31           C  
ATOM    641  CB  ILE B  84      11.314 -10.073   1.490  1.00 97.31           C  
ATOM    642  O   ILE B  84      12.653  -9.947   4.389  1.00 97.31           O  
ATOM    643  CG1 ILE B  84       9.898  -9.508   1.645  1.00 97.31           C  
ATOM    644  CG2 ILE B  84      11.411 -11.481   2.083  1.00 97.31           C  
ATOM    645  CD1 ILE B  84       8.847 -10.234   0.816  1.00 97.31           C  
ATOM    646  N   THR B  85      11.501  -8.059   4.194  1.00 94.76           N  
ATOM    647  CA  THR B  85      11.031  -7.949   5.571  1.00 94.76           C  
ATOM    648  C   THR B  85       9.509  -7.859   5.617  1.00 94.76           C  
ATOM    649  CB  THR B  85      11.642  -6.723   6.274  1.00 94.76           C  
ATOM    650  O   THR B  85       8.952  -6.779   5.827  1.00 94.76           O  
ATOM    651  CG2 THR B  85      13.145  -6.894   6.471  1.00 94.76           C  
ATOM    652  OG1 THR B  85      11.406  -5.556   5.477  1.00 94.76           O  
ATOM    653  N   PHE B  86       8.837  -8.977   5.582  1.00 96.94           N  
ATOM    654  CA  PHE B  86       7.398  -9.070   5.367  1.00 96.94           C  
ATOM    655  C   PHE B  86       6.635  -8.459   6.538  1.00 96.94           C  
ATOM    656  CB  PHE B  86       6.975 -10.529   5.169  1.00 96.94           C  
ATOM    657  O   PHE B  86       5.832  -7.542   6.352  1.00 96.94           O  
ATOM    658  CG  PHE B  86       5.487 -10.717   5.039  1.00 96.94           C  
ATOM    659  CD1 PHE B  86       4.735 -11.179   6.112  1.00 96.94           C  
ATOM    660  CD2 PHE B  86       4.842 -10.433   3.843  1.00 96.94           C  
ATOM    661  CE1 PHE B  86       3.358 -11.354   5.994  1.00 96.94           C  
ATOM    662  CE2 PHE B  86       3.466 -10.606   3.718  1.00 96.94           C  
ATOM    663  CZ  PHE B  86       2.726 -11.067   4.794  1.00 96.94           C  
ATOM    664  N   CYS B  87       6.906  -8.901   7.782  1.00 95.76           N  
ATOM    665  CA  CYS B  87       6.152  -8.451   8.947  1.00 95.76           C  
ATOM    666  C   CYS B  87       6.349  -6.958   9.180  1.00 95.76           C  
ATOM    667  CB  CYS B  87       6.572  -9.231  10.192  1.00 95.76           C  
ATOM    668  O   CYS B  87       5.386  -6.232   9.433  1.00 95.76           O  
ATOM    669  SG  CYS B  87       5.862 -10.889  10.286  1.00 95.76           S  
ATOM    670  N   THR B  88       7.590  -6.535   9.040  1.00 93.24           N  
ATOM    671  CA  THR B  88       7.877  -5.114   9.207  1.00 93.24           C  
ATOM    672  C   THR B  88       7.128  -4.285   8.168  1.00 93.24           C  
ATOM    673  CB  THR B  88       9.388  -4.834   9.101  1.00 93.24           C  
ATOM    674  O   THR B  88       6.532  -3.258   8.499  1.00 93.24           O  
ATOM    675  CG2 THR B  88       9.691  -3.359   9.343  1.00 93.24           C  
ATOM    676  OG1 THR B  88      10.084  -5.620  10.076  1.00 93.24           O  
ATOM    677  N   GLY B  89       7.173  -4.739   6.941  1.00 95.02           N  
ATOM    678  CA  GLY B  89       6.476  -4.044   5.870  1.00 95.02           C  
ATOM    679  C   GLY B  89       4.983  -3.923   6.110  1.00 95.02           C  
ATOM    680  O   GLY B  89       4.400  -2.856   5.903  1.00 95.02           O  
ATOM    681  N   ILE B  90       4.343  -4.980   6.586  1.00 97.66           N  
ATOM    682  CA  ILE B  90       2.907  -4.995   6.841  1.00 97.66           C  
ATOM    683  C   ILE B  90       2.580  -4.059   8.003  1.00 97.66           C  
ATOM    684  CB  ILE B  90       2.402  -6.423   7.145  1.00 97.66           C  
ATOM    685  O   ILE B  90       1.572  -3.350   7.972  1.00 97.66           O  
ATOM    686  CG1 ILE B  90       2.649  -7.343   5.944  1.00 97.66           C  
ATOM    687  CG2 ILE B  90       0.918  -6.402   7.522  1.00 97.66           C  
ATOM    688  CD1 ILE B  90       1.932  -6.909   4.673  1.00 97.66           C  
ATOM    689  N   ARG B  91       3.440  -3.981   8.992  1.00 94.33           N  
ATOM    690  CA  ARG B  91       3.234  -3.084  10.125  1.00 94.33           C  
ATOM    691  C   ARG B  91       3.273  -1.625   9.682  1.00 94.33           C  
ATOM    692  CB  ARG B  91       4.288  -3.332  11.206  1.00 94.33           C  
ATOM    693  O   ARG B  91       2.454  -0.816  10.121  1.00 94.33           O  
ATOM    694  CG  ARG B  91       4.040  -4.584  12.032  1.00 94.33           C  
ATOM    695  CD  ARG B  91       5.063  -4.734  13.150  1.00 94.33           C  
ATOM    696  NE  ARG B  91       5.113  -6.103  13.655  1.00 94.33           N  
ATOM    697  NH1 ARG B  91       7.349  -6.420  13.171  1.00 94.33           N  
ATOM    698  NH2 ARG B  91       6.131  -8.104  14.138  1.00 94.33           N  
ATOM    699  CZ  ARG B  91       6.197  -6.873  13.654  1.00 94.33           C  
ATOM    700  N   VAL B  92       4.252  -1.317   8.844  1.00 93.51           N  
ATOM    701  CA  VAL B  92       4.371   0.044   8.334  1.00 93.51           C  
ATOM    702  C   VAL B  92       3.137   0.396   7.506  1.00 93.51           C  
ATOM    703  CB  VAL B  92       5.650   0.223   7.486  1.00 93.51           C  
ATOM    704  O   VAL B  92       2.609   1.506   7.608  1.00 93.51           O  
ATOM    705  CG1 VAL B  92       5.699   1.619   6.868  1.00 93.51           C  
ATOM    706  CG2 VAL B  92       6.893  -0.032   8.336  1.00 93.51           C  
ATOM    707  N   ALA B  93       2.682  -0.570   6.744  1.00 96.57           N  
ATOM    708  CA  ALA B  93       1.473  -0.357   5.952  1.00 96.57           C  
ATOM    709  C   ALA B  93       0.268  -0.099   6.852  1.00 96.57           C  
ATOM    710  CB  ALA B  93       1.211  -1.558   5.047  1.00 96.57           C  
ATOM    711  O   ALA B  93      -0.540   0.791   6.577  1.00 96.57           O  
ATOM    712  N   HIS B  94       0.216  -0.893   7.877  1.00 95.48           N  
ATOM    713  CA  HIS B  94      -0.865  -0.738   8.844  1.00 95.48           C  
ATOM    714  C   HIS B  94      -0.832   0.644   9.490  1.00 95.48           C  
ATOM    715  CB  HIS B  94      -0.782  -1.822   9.920  1.00 95.48           C  
ATOM    716  O   HIS B  94      -1.869   1.298   9.618  1.00 95.48           O  
ATOM    717  CG  HIS B  94      -1.812  -1.680  10.995  1.00 95.48           C  
ATOM    718  CD2 HIS B  94      -3.082  -1.214  10.954  1.00 95.48           C  
ATOM    719  ND1 HIS B  94      -1.574  -2.039  12.305  1.00 95.48           N  
ATOM    720  CE1 HIS B  94      -2.658  -1.800  13.024  1.00 95.48           C  
ATOM    721  NE2 HIS B  94      -3.588  -1.299  12.228  1.00 95.48           N  
ATOM    722  N   LEU B  95       0.280   1.074   9.835  1.00 92.55           N  
ATOM    723  CA  LEU B  95       0.446   2.392  10.438  1.00 92.55           C  
ATOM    724  C   LEU B  95      -0.026   3.488   9.489  1.00 92.55           C  
ATOM    725  CB  LEU B  95       1.911   2.626  10.819  1.00 92.55           C  
ATOM    726  O   LEU B  95      -0.717   4.421   9.905  1.00 92.55           O  
ATOM    727  CG  LEU B  95       2.206   3.885  11.636  1.00 92.55           C  
ATOM    728  CD1 LEU B  95       1.493   3.822  12.982  1.00 92.55           C  
ATOM    729  CD2 LEU B  95       3.709   4.058  11.828  1.00 92.55           C  
ATOM    730  N   ALA B  96       0.373   3.370   8.251  1.00 90.52           N  
ATOM    731  CA  ALA B  96      -0.048   4.342   7.245  1.00 90.52           C  
ATOM    732  C   ALA B  96      -1.569   4.393   7.134  1.00 90.52           C  
ATOM    733  CB  ALA B  96       0.571   4.009   5.890  1.00 90.52           C  
ATOM    734  O   ALA B  96      -2.154   5.472   7.020  1.00 90.52           O  
ATOM    735  N   LEU B  97      -2.201   3.242   7.210  1.00 95.16           N  
ATOM    736  CA  LEU B  97      -3.652   3.146   7.093  1.00 95.16           C  
ATOM    737  C   LEU B  97      -4.336   3.731   8.323  1.00 95.16           C  
ATOM    738  CB  LEU B  97      -4.079   1.688   6.903  1.00 95.16           C  
ATOM    739  O   LEU B  97      -5.420   4.311   8.219  1.00 95.16           O  
ATOM    740  CG  LEU B  97      -3.819   1.080   5.523  1.00 95.16           C  
ATOM    741  CD1 LEU B  97      -4.079  -0.422   5.549  1.00 95.16           C  
ATOM    742  CD2 LEU B  97      -4.683   1.760   4.467  1.00 95.16           C  
ATOM    743  N   LYS B  98      -3.717   3.541   9.428  1.00 87.20           N  
ATOM    744  CA  LYS B  98      -4.266   4.090  10.665  1.00 87.20           C  
ATOM    745  C   LYS B  98      -4.380   5.610  10.588  1.00 87.20           C  
ATOM    746  CB  LYS B  98      -3.400   3.690  11.861  1.00 87.20           C  
ATOM    747  O   LYS B  98      -5.298   6.199  11.163  1.00 87.20           O  
ATOM    748  CG  LYS B  98      -4.130   3.734  13.195  1.00 87.20           C  
ATOM    749  CD  LYS B  98      -3.274   3.166  14.320  1.00 87.20           C  
ATOM    750  CE  LYS B  98      -3.933   3.362  15.679  1.00 87.20           C  
ATOM    751  NZ  LYS B  98      -3.120   2.764  16.780  1.00 87.20           N  
ATOM    752  N   HIS B  99      -3.551   6.198   9.794  1.00 82.66           N  
ATOM    753  CA  HIS B  99      -3.522   7.654   9.710  1.00 82.66           C  
ATOM    754  C   HIS B  99      -4.059   8.140   8.368  1.00 82.66           C  
ATOM    755  CB  HIS B  99      -2.099   8.174   9.926  1.00 82.66           C  
ATOM    756  O   HIS B  99      -3.639   9.187   7.869  1.00 82.66           O  
ATOM    757  CG  HIS B  99      -1.611   8.020  11.331  1.00 82.66           C  
ATOM    758  CD2 HIS B  99      -0.774   7.113  11.887  1.00 82.66           C  
ATOM    759  ND1 HIS B  99      -1.991   8.868  12.348  1.00 82.66           N  
ATOM    760  CE1 HIS B  99      -1.407   8.488  13.472  1.00 82.66           C  
ATOM    761  NE2 HIS B  99      -0.662   7.425  13.219  1.00 82.66           N  
ATOM    762  N   ARG B 100      -5.035   7.354   7.842  1.00 85.96           N  
ATOM    763  CA  ARG B 100      -5.618   7.700   6.550  1.00 85.96           C  
ATOM    764  C   ARG B 100      -6.510   8.932   6.665  1.00 85.96           C  
ATOM    765  CB  ARG B 100      -6.420   6.524   5.989  1.00 85.96           C  
ATOM    766  O   ARG B 100      -6.998   9.253   7.751  1.00 85.96           O  
ATOM    767  CG  ARG B 100      -7.640   6.158   6.819  1.00 85.96           C  
ATOM    768  CD  ARG B 100      -8.260   4.845   6.362  1.00 85.96           C  
ATOM    769  NE  ARG B 100      -9.458   4.518   7.129  1.00 85.96           N  
ATOM    770  NH1 ARG B 100      -8.385   3.084   8.587  1.00 85.96           N  
ATOM    771  NH2 ARG B 100     -10.636   3.464   8.795  1.00 85.96           N  
ATOM    772  CZ  ARG B 100      -9.490   3.689   8.169  1.00 85.96           C  
ATOM    773  N   GLN B 101      -6.720   9.665   5.614  1.00 78.33           N  
ATOM    774  CA  GLN B 101      -7.534  10.875   5.605  1.00 78.33           C  
ATOM    775  C   GLN B 101      -9.018  10.541   5.729  1.00 78.33           C  
ATOM    776  CB  GLN B 101      -7.282  11.684   4.332  1.00 78.33           C  
ATOM    777  O   GLN B 101      -9.752  11.210   6.459  1.00 78.33           O  
ATOM    778  CG  GLN B 101      -5.887  12.289   4.253  1.00 78.33           C  
ATOM    779  CD  GLN B 101      -5.710  13.202   3.055  1.00 78.33           C  
ATOM    780  NE2 GLN B 101      -4.597  13.927   3.021  1.00 78.33           N  
ATOM    781  OE1 GLN B 101      -6.566  13.254   2.166  1.00 78.33           O  
ATOM    782  N   GLY B 102      -9.483   9.488   5.078  1.00 79.04           N  
ATOM    783  CA  GLY B 102     -10.870   9.054   5.135  1.00 79.04           C  
ATOM    784  C   GLY B 102     -11.119   7.985   6.182  1.00 79.04           C  
ATOM    785  O   GLY B 102     -10.888   6.800   5.934  1.00 79.04           O  
ATOM    786  N   LYS B 103     -11.697   8.384   7.370  1.00 83.07           N  
ATOM    787  CA  LYS B 103     -11.825   7.463   8.495  1.00 83.07           C  
ATOM    788  C   LYS B 103     -12.916   6.427   8.237  1.00 83.07           C  
ATOM    789  CB  LYS B 103     -12.125   8.229   9.785  1.00 83.07           C  
ATOM    790  O   LYS B 103     -12.929   5.364   8.861  1.00 83.07           O  
ATOM    791  CG  LYS B 103     -10.963   9.073  10.287  1.00 83.07           C  
ATOM    792  CD  LYS B 103     -11.196   9.552  11.715  1.00 83.07           C  
ATOM    793  CE  LYS B 103     -10.008  10.346  12.240  1.00 83.07           C  
ATOM    794  NZ  LYS B 103     -10.256  10.869  13.617  1.00 83.07           N  
ATOM    795  N   ASN B 104     -13.686   6.739   7.218  1.00 89.90           N  
ATOM    796  CA  ASN B 104     -14.769   5.809   6.918  1.00 89.90           C  
ATOM    797  C   ASN B 104     -14.358   4.792   5.857  1.00 89.90           C  
ATOM    798  CB  ASN B 104     -16.020   6.569   6.469  1.00 89.90           C  
ATOM    799  O   ASN B 104     -15.113   3.867   5.552  1.00 89.90           O  
ATOM    800  CG  ASN B 104     -16.581   7.464   7.556  1.00 89.90           C  
ATOM    801  ND2 ASN B 104     -17.253   8.536   7.153  1.00 89.90           N  
ATOM    802  OD1 ASN B 104     -16.412   7.194   8.748  1.00 89.90           O  
ATOM    803  N   HIS B 105     -13.123   4.952   5.411  1.00 92.66           N  
ATOM    804  CA  HIS B 105     -12.627   4.026   4.400  1.00 92.66           C  
ATOM    805  C   HIS B 105     -12.259   2.681   5.017  1.00 92.66           C  
ATOM    806  CB  HIS B 105     -11.418   4.620   3.676  1.00 92.66           C  
ATOM    807  O   HIS B 105     -11.602   2.631   6.060  1.00 92.66           O  
ATOM    808  CG  HIS B 105     -11.759   5.766   2.778  1.00 92.66           C  
ATOM    809  CD2 HIS B 105     -12.889   6.504   2.668  1.00 92.66           C  
ATOM    810  ND1 HIS B 105     -10.877   6.270   1.847  1.00 92.66           N  
ATOM    811  CE1 HIS B 105     -11.452   7.272   1.202  1.00 92.66           C  
ATOM    812  NE2 HIS B 105     -12.673   7.434   1.681  1.00 92.66           N  
ATOM    813  N   LYS B 106     -12.734   1.607   4.404  1.00 94.96           N  
ATOM    814  CA  LYS B 106     -12.212   0.301   4.796  1.00 94.96           C  
ATOM    815  C   LYS B 106     -10.712   0.207   4.532  1.00 94.96           C  
ATOM    816  CB  LYS B 106     -12.947  -0.816   4.053  1.00 94.96           C  
ATOM    817  O   LYS B 106     -10.218   0.738   3.536  1.00 94.96           O  
ATOM    818  CG  LYS B 106     -14.393  -1.001   4.488  1.00 94.96           C  
ATOM    819  CD  LYS B 106     -15.030  -2.208   3.811  1.00 94.96           C  
ATOM    820  CE  LYS B 106     -16.484  -2.382   4.228  1.00 94.96           C  
ATOM    821  NZ  LYS B 106     -17.124  -3.539   3.536  1.00 94.96           N  
ATOM    822  N   MET B 107     -10.012  -0.436   5.463  1.00 97.58           N  
ATOM    823  CA  MET B 107      -8.561  -0.544   5.345  1.00 97.58           C  
ATOM    824  C   MET B 107      -8.164  -1.867   4.699  1.00 97.58           C  
ATOM    825  CB  MET B 107      -7.898  -0.412   6.717  1.00 97.58           C  
ATOM    826  O   MET B 107      -8.628  -2.930   5.116  1.00 97.58           O  
ATOM    827  CG  MET B 107      -8.133   0.933   7.385  1.00 97.58           C  
ATOM    828  SD  MET B 107      -7.332   1.050   9.032  1.00 97.58           S  
ATOM    829  CE  MET B 107      -8.470   0.034  10.014  1.00 97.58           C  
ATOM    830  N   ARG B 108      -7.213  -1.745   3.676  1.00 97.62           N  
ATOM    831  CA  ARG B 108      -6.788  -2.959   2.986  1.00 97.62           C  
ATOM    832  C   ARG B 108      -5.305  -2.898   2.636  1.00 97.62           C  
ATOM    833  CB  ARG B 108      -7.618  -3.176   1.719  1.00 97.62           C  
ATOM    834  O   ARG B 108      -4.792  -1.840   2.265  1.00 97.62           O  
ATOM    835  CG  ARG B 108      -7.246  -4.432   0.947  1.00 97.62           C  
ATOM    836  CD  ARG B 108      -8.197  -4.681  -0.216  1.00 97.62           C  
ATOM    837  NE  ARG B 108      -9.486  -5.191   0.242  1.00 97.62           N  
ATOM    838  NH1 ARG B 108      -8.875  -7.416   0.143  1.00 97.62           N  
ATOM    839  NH2 ARG B 108     -10.984  -6.831   0.824  1.00 97.62           N  
ATOM    840  CZ  ARG B 108      -9.779  -6.478   0.402  1.00 97.62           C  
ATOM    841  N   ILE B 109      -4.713  -4.072   2.837  1.00 98.75           N  
ATOM    842  CA  ILE B 109      -3.326  -4.227   2.414  1.00 98.75           C  
ATOM    843  C   ILE B 109      -3.233  -5.300   1.332  1.00 98.75           C  
ATOM    844  CB  ILE B 109      -2.409  -4.586   3.605  1.00 98.75           C  
ATOM    845  O   ILE B 109      -3.808  -6.382   1.471  1.00 98.75           O  
ATOM    846  CG1 ILE B 109      -2.432  -3.468   4.653  1.00 98.75           C  
ATOM    847  CG2 ILE B 109      -0.980  -4.856   3.124  1.00 98.75           C  
ATOM    848  CD1 ILE B 109      -1.725  -3.823   5.953  1.00 98.75           C  
ATOM    849  N   ILE B 110      -2.609  -4.976   0.222  1.00 98.73           N  
ATOM    850  CA  ILE B 110      -2.286  -5.968  -0.799  1.00 98.73           C  
ATOM    851  C   ILE B 110      -0.773  -6.163  -0.868  1.00 98.73           C  
ATOM    852  CB  ILE B 110      -2.837  -5.555  -2.182  1.00 98.73           C  
ATOM    853  O   ILE B 110      -0.035  -5.229  -1.191  1.00 98.73           O  
ATOM    854  CG1 ILE B 110      -4.358  -5.371  -2.118  1.00 98.73           C  
ATOM    855  CG2 ILE B 110      -2.455  -6.589  -3.246  1.00 98.73           C  
ATOM    856  CD1 ILE B 110      -4.978  -4.889  -3.422  1.00 98.73           C  
ATOM    857  N   ALA B 111      -0.342  -7.419  -0.604  1.00 98.84           N  
ATOM    858  CA  ALA B 111       1.097  -7.659  -0.535  1.00 98.84           C  
ATOM    859  C   ALA B 111       1.539  -8.656  -1.602  1.00 98.84           C  
ATOM    860  CB  ALA B 111       1.487  -8.162   0.853  1.00 98.84           C  
ATOM    861  O   ALA B 111       0.987  -9.755  -1.701  1.00 98.84           O  
ATOM    862  N   PHE B 112       2.504  -8.212  -2.438  1.00 98.77           N  
ATOM    863  CA  PHE B 112       3.169  -9.107  -3.378  1.00 98.77           C  
ATOM    864  C   PHE B 112       4.381  -9.768  -2.732  1.00 98.77           C  
ATOM    865  CB  PHE B 112       3.595  -8.347  -4.638  1.00 98.77           C  
ATOM    866  O   PHE B 112       5.282  -9.082  -2.244  1.00 98.77           O  
ATOM    867  CG  PHE B 112       2.443  -7.911  -5.502  1.00 98.77           C  
ATOM    868  CD1 PHE B 112       2.108  -8.622  -6.648  1.00 98.77           C  
ATOM    869  CD2 PHE B 112       1.694  -6.790  -5.169  1.00 98.77           C  
ATOM    870  CE1 PHE B 112       1.043  -8.222  -7.451  1.00 98.77           C  
ATOM    871  CE2 PHE B 112       0.628  -6.383  -5.966  1.00 98.77           C  
ATOM    872  CZ  PHE B 112       0.304  -7.100  -7.107  1.00 98.77           C  
ATOM    873  N   VAL B 113       4.422 -11.138  -2.766  1.00 98.70           N  
ATOM    874  CA  VAL B 113       5.517 -11.837  -2.100  1.00 98.70           C  
ATOM    875  C   VAL B 113       6.178 -12.809  -3.074  1.00 98.70           C  
ATOM    876  CB  VAL B 113       5.028 -12.591  -0.843  1.00 98.70           C  
ATOM    877  O   VAL B 113       5.663 -13.905  -3.313  1.00 98.70           O  
ATOM    878  CG1 VAL B 113       6.203 -13.234  -0.109  1.00 98.70           C  
ATOM    879  CG2 VAL B 113       4.268 -11.644   0.084  1.00 98.70           C  
ATOM    880  N   GLY B 114       7.340 -12.375  -3.589  1.00 98.20           N  
ATOM    881  CA  GLY B 114       8.054 -13.212  -4.540  1.00 98.20           C  
ATOM    882  C   GLY B 114       9.314 -13.829  -3.962  1.00 98.20           C  
ATOM    883  O   GLY B 114      10.049 -14.525  -4.665  1.00 98.20           O  
ATOM    884  N   SER B 115       9.595 -13.585  -2.721  1.00 97.99           N  
ATOM    885  CA  SER B 115      10.784 -14.061  -2.023  1.00 97.99           C  
ATOM    886  C   SER B 115      10.412 -14.906  -0.810  1.00 97.99           C  
ATOM    887  CB  SER B 115      11.656 -12.883  -1.586  1.00 97.99           C  
ATOM    888  O   SER B 115       9.265 -14.880  -0.357  1.00 97.99           O  
ATOM    889  OG  SER B 115      10.940 -12.021  -0.719  1.00 97.99           O  
ATOM    890  N   PRO B 116      11.324 -15.726  -0.350  1.00 97.66           N  
ATOM    891  CA  PRO B 116      11.032 -16.500   0.858  1.00 97.66           C  
ATOM    892  C   PRO B 116      10.782 -15.617   2.079  1.00 97.66           C  
ATOM    893  CB  PRO B 116      12.292 -17.349   1.046  1.00 97.66           C  
ATOM    894  O   PRO B 116      11.594 -14.740   2.387  1.00 97.66           O  
ATOM    895  CG  PRO B 116      12.983 -17.306  -0.278  1.00 97.66           C  
ATOM    896  CD  PRO B 116      12.589 -16.038  -0.980  1.00 97.66           C  
ATOM    897  N   VAL B 117       9.724 -15.855   2.750  1.00 97.46           N  
ATOM    898  CA  VAL B 117       9.392 -15.142   3.979  1.00 97.46           C  
ATOM    899  C   VAL B 117      10.123 -15.778   5.159  1.00 97.46           C  
ATOM    900  CB  VAL B 117       7.868 -15.135   4.238  1.00 97.46           C  
ATOM    901  O   VAL B 117       9.803 -16.897   5.566  1.00 97.46           O  
ATOM    902  CG1 VAL B 117       7.546 -14.414   5.545  1.00 97.46           C  
ATOM    903  CG2 VAL B 117       7.133 -14.483   3.069  1.00 97.46           C  
ATOM    904  N   GLU B 118      11.003 -15.041   5.766  1.00 94.69           N  
ATOM    905  CA  GLU B 118      11.888 -15.582   6.793  1.00 94.69           C  
ATOM    906  C   GLU B 118      11.307 -15.373   8.188  1.00 94.69           C  
ATOM    907  CB  GLU B 118      13.275 -14.941   6.699  1.00 94.69           C  
ATOM    908  O   GLU B 118      11.800 -15.943   9.164  1.00 94.69           O  
ATOM    909  CG  GLU B 118      14.030 -15.292   5.426  1.00 94.69           C  
ATOM    910  CD  GLU B 118      15.431 -14.703   5.377  1.00 94.69           C  
ATOM    911  OE1 GLU B 118      16.214 -15.072   4.472  1.00 94.69           O  
ATOM    912  OE2 GLU B 118      15.749 -13.867   6.252  1.00 94.69           O  
ATOM    913  N   ASP B 119      10.282 -14.618   8.298  1.00 93.17           N  
ATOM    914  CA  ASP B 119       9.658 -14.377   9.596  1.00 93.17           C  
ATOM    915  C   ASP B 119       9.071 -15.664  10.170  1.00 93.17           C  
ATOM    916  CB  ASP B 119       8.570 -13.308   9.478  1.00 93.17           C  
ATOM    917  O   ASP B 119       8.565 -16.507   9.426  1.00 93.17           O  
ATOM    918  CG  ASP B 119       9.101 -11.972   8.987  1.00 93.17           C  
ATOM    919  OD1 ASP B 119       9.827 -11.290   9.742  1.00 93.17           O  
ATOM    920  OD2 ASP B 119       8.788 -11.598   7.837  1.00 93.17           O  
ATOM    921  N   ASN B 120       9.137 -15.807  11.472  1.00 94.67           N  
ATOM    922  CA  ASN B 120       8.583 -16.980  12.140  1.00 94.67           C  
ATOM    923  C   ASN B 120       7.058 -16.994  12.075  1.00 94.67           C  
ATOM    924  CB  ASN B 120       9.053 -17.040  13.595  1.00 94.67           C  
ATOM    925  O   ASN B 120       6.421 -15.940  12.105  1.00 94.67           O  
ATOM    926  CG  ASN B 120       8.578 -15.855  14.412  1.00 94.67           C  
ATOM    927  ND2 ASN B 120       9.216 -15.628  15.554  1.00 94.67           N  
ATOM    928  OD1 ASN B 120       7.645 -15.149  14.020  1.00 94.67           O  
ATOM    929  N   GLU B 121       6.500 -18.176  12.018  1.00 94.85           N  
ATOM    930  CA  GLU B 121       5.055 -18.352  11.909  1.00 94.85           C  
ATOM    931  C   GLU B 121       4.332 -17.727  13.099  1.00 94.85           C  
ATOM    932  CB  GLU B 121       4.700 -19.837  11.800  1.00 94.85           C  
ATOM    933  O   GLU B 121       3.254 -17.150  12.944  1.00 94.85           O  
ATOM    934  CG  GLU B 121       3.225 -20.099  11.532  1.00 94.85           C  
ATOM    935  CD  GLU B 121       2.915 -21.563  11.261  1.00 94.85           C  
ATOM    936  OE1 GLU B 121       1.747 -21.978  11.433  1.00 94.85           O  
ATOM    937  OE2 GLU B 121       3.849 -22.301  10.875  1.00 94.85           O  
ATOM    938  N   LYS B 122       4.970 -17.749  14.230  1.00 95.73           N  
ATOM    939  CA  LYS B 122       4.374 -17.183  15.436  1.00 95.73           C  
ATOM    940  C   LYS B 122       4.192 -15.674  15.304  1.00 95.73           C  
ATOM    941  CB  LYS B 122       5.233 -17.503  16.660  1.00 95.73           C  
ATOM    942  O   LYS B 122       3.161 -15.130  15.703  1.00 95.73           O  
ATOM    943  CG  LYS B 122       5.193 -18.965  17.080  1.00 95.73           C  
ATOM    944  CD  LYS B 122       6.010 -19.206  18.344  1.00 95.73           C  
ATOM    945  CE  LYS B 122       6.058 -20.684  18.706  1.00 95.73           C  
ATOM    946  NZ  LYS B 122       6.927 -20.935  19.894  1.00 95.73           N  
ATOM    947  N   ASP B 123       5.180 -15.047  14.749  1.00 95.13           N  
ATOM    948  CA  ASP B 123       5.110 -13.603  14.547  1.00 95.13           C  
ATOM    949  C   ASP B 123       4.042 -13.244  13.517  1.00 95.13           C  
ATOM    950  CB  ASP B 123       6.470 -13.056  14.107  1.00 95.13           C  
ATOM    951  O   ASP B 123       3.360 -12.226  13.651  1.00 95.13           O  
ATOM    952  CG  ASP B 123       7.523 -13.139  15.198  1.00 95.13           C  
ATOM    953  OD1 ASP B 123       7.162 -13.174  16.394  1.00 95.13           O  
ATOM    954  OD2 ASP B 123       8.726 -13.168  14.858  1.00 95.13           O  
ATOM    955  N   LEU B 124       3.853 -14.069  12.563  1.00 97.46           N  
ATOM    956  CA  LEU B 124       2.844 -13.854  11.531  1.00 97.46           C  
ATOM    957  C   LEU B 124       1.439 -13.939  12.118  1.00 97.46           C  
ATOM    958  CB  LEU B 124       3.003 -14.878  10.404  1.00 97.46           C  
ATOM    959  O   LEU B 124       0.587 -13.099  11.823  1.00 97.46           O  
ATOM    960  CG  LEU B 124       4.009 -14.528   9.306  1.00 97.46           C  
ATOM    961  CD1 LEU B 124       5.424 -14.882   9.751  1.00 97.46           C  
ATOM    962  CD2 LEU B 124       3.655 -15.246   8.008  1.00 97.46           C  
ATOM    963  N   VAL B 125       1.290 -14.903  12.973  1.00 97.03           N  
ATOM    964  CA  VAL B 125      -0.018 -15.127  13.580  1.00 97.03           C  
ATOM    965  C   VAL B 125      -0.354 -13.975  14.524  1.00 97.03           C  
ATOM    966  CB  VAL B 125      -0.070 -16.471  14.340  1.00 97.03           C  
ATOM    967  O   VAL B 125      -1.485 -13.483  14.536  1.00 97.03           O  
ATOM    968  CG1 VAL B 125      -1.370 -16.594  15.133  1.00 97.03           C  
ATOM    969  CG2 VAL B 125       0.079 -17.639  13.367  1.00 97.03           C  
ATOM    970  N   LYS B 126       0.641 -13.551  15.278  1.00 95.61           N  
ATOM    971  CA  LYS B 126       0.443 -12.423  16.184  1.00 95.61           C  
ATOM    972  C   LYS B 126       0.049 -11.164  15.416  1.00 95.61           C  
ATOM    973  CB  LYS B 126       1.708 -12.163  17.003  1.00 95.61           C  
ATOM    974  O   LYS B 126      -0.873 -10.450  15.817  1.00 95.61           O  
ATOM    975  CG  LYS B 126       1.915 -13.142  18.149  1.00 95.61           C  
ATOM    976  CD  LYS B 126       3.139 -12.779  18.980  1.00 95.61           C  
ATOM    977  CE  LYS B 126       3.416 -13.822  20.055  1.00 95.61           C  
ATOM    978  NZ  LYS B 126       4.649 -13.500  20.834  1.00 95.61           N  
ATOM    979  N   LEU B 127       0.751 -10.925  14.395  1.00 96.89           N  
ATOM    980  CA  LEU B 127       0.458  -9.773  13.550  1.00 96.89           C  
ATOM    981  C   LEU B 127      -0.940  -9.879  12.951  1.00 96.89           C  
ATOM    982  CB  LEU B 127       1.497  -9.651  12.431  1.00 96.89           C  
ATOM    983  O   LEU B 127      -1.690  -8.900  12.937  1.00 96.89           O  
ATOM    984  CG  LEU B 127       1.282  -8.518  11.427  1.00 96.89           C  
ATOM    985  CD1 LEU B 127       1.274  -7.171  12.141  1.00 96.89           C  
ATOM    986  CD2 LEU B 127       2.358  -8.550  10.347  1.00 96.89           C  
ATOM    987  N   ALA B 128      -1.317 -11.072  12.491  1.00 97.62           N  
ATOM    988  CA  ALA B 128      -2.629 -11.310  11.894  1.00 97.62           C  
ATOM    989  C   ALA B 128      -3.746 -11.025  12.895  1.00 97.62           C  
ATOM    990  CB  ALA B 128      -2.730 -12.745  11.383  1.00 97.62           C  
ATOM    991  O   ALA B 128      -4.768 -10.433  12.541  1.00 97.62           O  
ATOM    992  N   LYS B 129      -3.546 -11.411  14.130  1.00 95.70           N  
ATOM    993  CA  LYS B 129      -4.534 -11.173  15.179  1.00 95.70           C  
ATOM    994  C   LYS B 129      -4.730  -9.679  15.421  1.00 95.70           C  
ATOM    995  CB  LYS B 129      -4.115 -11.864  16.477  1.00 95.70           C  
ATOM    996  O   LYS B 129      -5.860  -9.217  15.595  1.00 95.70           O  
ATOM    997  CG  LYS B 129      -4.263 -13.378  16.449  1.00 95.70           C  
ATOM    998  CD  LYS B 129      -3.850 -14.005  17.774  1.00 95.70           C  
ATOM    999  CE  LYS B 129      -3.982 -15.522  17.741  1.00 95.70           C  
ATOM   1000  NZ  LYS B 129      -3.480 -16.149  19.000  1.00 95.70           N  
ATOM   1001  N   ARG B 130      -3.629  -8.994  15.402  1.00 94.73           N  
ATOM   1002  CA  ARG B 130      -3.692  -7.549  15.594  1.00 94.73           C  
ATOM   1003  C   ARG B 130      -4.450  -6.878  14.454  1.00 94.73           C  
ATOM   1004  CB  ARG B 130      -2.284  -6.959  15.706  1.00 94.73           C  
ATOM   1005  O   ARG B 130      -5.304  -6.020  14.689  1.00 94.73           O  
ATOM   1006  CG  ARG B 130      -2.262  -5.480  16.058  1.00 94.73           C  
ATOM   1007  CD  ARG B 130      -0.842  -4.966  16.247  1.00 94.73           C  
ATOM   1008  NE  ARG B 130      -0.823  -3.546  16.583  1.00 94.73           N  
ATOM   1009  NH1 ARG B 130       1.428  -3.486  17.099  1.00 94.73           N  
ATOM   1010  NH2 ARG B 130       0.160  -1.583  17.261  1.00 94.73           N  
ATOM   1011  CZ  ARG B 130       0.255  -2.875  16.981  1.00 94.73           C  
ATOM   1012  N   LEU B 131      -4.161  -7.261  13.243  1.00 97.33           N  
ATOM   1013  CA  LEU B 131      -4.811  -6.694  12.066  1.00 97.33           C  
ATOM   1014  C   LEU B 131      -6.303  -7.013  12.063  1.00 97.33           C  
ATOM   1015  CB  LEU B 131      -4.162  -7.226  10.786  1.00 97.33           C  
ATOM   1016  O   LEU B 131      -7.122  -6.167  11.696  1.00 97.33           O  
ATOM   1017  CG  LEU B 131      -2.717  -6.796  10.530  1.00 97.33           C  
ATOM   1018  CD1 LEU B 131      -2.142  -7.552   9.337  1.00 97.33           C  
ATOM   1019  CD2 LEU B 131      -2.639  -5.290  10.303  1.00 97.33           C  
ATOM   1020  N   LYS B 132      -6.601  -8.223  12.395  1.00 95.58           N  
ATOM   1021  CA  LYS B 132      -8.003  -8.621  12.487  1.00 95.58           C  
ATOM   1022  C   LYS B 132      -8.762  -7.738  13.473  1.00 95.58           C  
ATOM   1023  CB  LYS B 132      -8.119 -10.089  12.901  1.00 95.58           C  
ATOM   1024  O   LYS B 132      -9.862  -7.268  13.174  1.00 95.58           O  
ATOM   1025  CG  LYS B 132      -9.551 -10.586  13.025  1.00 95.58           C  
ATOM   1026  CD  LYS B 132      -9.600 -12.060  13.404  1.00 95.58           C  
ATOM   1027  CE  LYS B 132     -11.033 -12.545  13.583  1.00 95.58           C  
ATOM   1028  NZ  LYS B 132     -11.093 -14.017  13.828  1.00 95.58           N  
ATOM   1029  N   LYS B 133      -8.132  -7.477  14.619  1.00 92.47           N  
ATOM   1030  CA  LYS B 133      -8.742  -6.653  15.658  1.00 92.47           C  
ATOM   1031  C   LYS B 133      -8.990  -5.233  15.159  1.00 92.47           C  
ATOM   1032  CB  LYS B 133      -7.858  -6.623  16.906  1.00 92.47           C  
ATOM   1033  O   LYS B 133      -9.979  -4.601  15.536  1.00 92.47           O  
ATOM   1034  CG  LYS B 133      -7.915  -7.897  17.737  1.00 92.47           C  
ATOM   1035  CD  LYS B 133      -7.065  -7.782  18.995  1.00 92.47           C  
ATOM   1036  CE  LYS B 133      -7.068  -9.080  19.792  1.00 92.47           C  
ATOM   1037  NZ  LYS B 133      -6.181  -8.995  20.991  1.00 92.47           N  
ATOM   1038  N   GLU B 134      -8.183  -4.760  14.308  1.00 94.34           N  
ATOM   1039  CA  GLU B 134      -8.271  -3.387  13.818  1.00 94.34           C  
ATOM   1040  C   GLU B 134      -9.010  -3.325  12.483  1.00 94.34           C  
ATOM   1041  CB  GLU B 134      -6.875  -2.776  13.676  1.00 94.34           C  
ATOM   1042  O   GLU B 134      -9.003  -2.291  11.812  1.00 94.34           O  
ATOM   1043  CG  GLU B 134      -6.155  -2.572  15.001  1.00 94.34           C  
ATOM   1044  CD  GLU B 134      -4.893  -1.733  14.875  1.00 94.34           C  
ATOM   1045  OE1 GLU B 134      -4.204  -1.517  15.898  1.00 94.34           O  
ATOM   1046  OE2 GLU B 134      -4.592  -1.289  13.745  1.00 94.34           O  
ATOM   1047  N   LYS B 135      -9.579  -4.423  12.051  1.00 94.57           N  
ATOM   1048  CA  LYS B 135     -10.452  -4.549  10.887  1.00 94.57           C  
ATOM   1049  C   LYS B 135      -9.703  -4.216   9.600  1.00 94.57           C  
ATOM   1050  CB  LYS B 135     -11.674  -3.640  11.032  1.00 94.57           C  
ATOM   1051  O   LYS B 135     -10.209  -3.475   8.755  1.00 94.57           O  
ATOM   1052  CG  LYS B 135     -12.561  -3.981  12.220  1.00 94.57           C  
ATOM   1053  CD  LYS B 135     -13.815  -3.116  12.248  1.00 94.57           C  
ATOM   1054  CE  LYS B 135     -14.699  -3.450  13.442  1.00 94.57           C  
ATOM   1055  NZ  LYS B 135     -15.931  -2.607  13.471  1.00 94.57           N  
ATOM   1056  N   VAL B 136      -8.495  -4.720   9.531  1.00 97.73           N  
ATOM   1057  CA  VAL B 136      -7.709  -4.560   8.311  1.00 97.73           C  
ATOM   1058  C   VAL B 136      -7.765  -5.846   7.489  1.00 97.73           C  
ATOM   1059  CB  VAL B 136      -6.242  -4.192   8.626  1.00 97.73           C  
ATOM   1060  O   VAL B 136      -7.435  -6.924   7.987  1.00 97.73           O  
ATOM   1061  CG1 VAL B 136      -5.443  -4.007   7.337  1.00 97.73           C  
ATOM   1062  CG2 VAL B 136      -6.182  -2.927   9.481  1.00 97.73           C  
ATOM   1063  N   ASN B 137      -8.226  -5.735   6.200  1.00 96.59           N  
ATOM   1064  CA  ASN B 137      -8.155  -6.872   5.289  1.00 96.59           C  
ATOM   1065  C   ASN B 137      -6.811  -6.930   4.568  1.00 96.59           C  
ATOM   1066  CB  ASN B 137      -9.300  -6.820   4.275  1.00 96.59           C  
ATOM   1067  O   ASN B 137      -6.249  -5.894   4.210  1.00 96.59           O  
ATOM   1068  CG  ASN B 137     -10.662  -6.964   4.925  1.00 96.59           C  
ATOM   1069  ND2 ASN B 137     -11.690  -6.440   4.269  1.00 96.59           N  
ATOM   1070  OD1 ASN B 137     -10.789  -7.542   6.008  1.00 96.59           O  
ATOM   1071  N   VAL B 138      -6.327  -8.197   4.390  1.00 98.48           N  
ATOM   1072  CA  VAL B 138      -5.029  -8.349   3.743  1.00 98.48           C  
ATOM   1073  C   VAL B 138      -5.127  -9.382   2.622  1.00 98.48           C  
ATOM   1074  CB  VAL B 138      -3.936  -8.763   4.754  1.00 98.48           C  
ATOM   1075  O   VAL B 138      -5.535 -10.522   2.854  1.00 98.48           O  
ATOM   1076  CG1 VAL B 138      -2.578  -8.882   4.063  1.00 98.48           C  
ATOM   1077  CG2 VAL B 138      -3.867  -7.761   5.905  1.00 98.48           C  
ATOM   1078  N   ASP B 139      -4.783  -8.956   1.420  1.00 98.14           N  
ATOM   1079  CA  ASP B 139      -4.647  -9.868   0.289  1.00 98.14           C  
ATOM   1080  C   ASP B 139      -3.178 -10.125  -0.036  1.00 98.14           C  
ATOM   1081  CB  ASP B 139      -5.368  -9.310  -0.940  1.00 98.14           C  
ATOM   1082  O   ASP B 139      -2.387  -9.185  -0.143  1.00 98.14           O  
ATOM   1083  CG  ASP B 139      -6.850  -9.079  -0.704  1.00 98.14           C  
ATOM   1084  OD1 ASP B 139      -7.509  -9.936  -0.076  1.00 98.14           O  
ATOM   1085  OD2 ASP B 139      -7.365  -8.033  -1.153  1.00 98.14           O  
ATOM   1086  N   ILE B 140      -2.876 -11.454  -0.194  1.00 98.59           N  
ATOM   1087  CA  ILE B 140      -1.483 -11.796  -0.459  1.00 98.59           C  
ATOM   1088  C   ILE B 140      -1.369 -12.483  -1.818  1.00 98.59           C  
ATOM   1089  CB  ILE B 140      -0.903 -12.703   0.650  1.00 98.59           C  
ATOM   1090  O   ILE B 140      -2.091 -13.443  -2.098  1.00 98.59           O  
ATOM   1091  CG1 ILE B 140      -0.935 -11.981   2.002  1.00 98.59           C  
ATOM   1092  CG2 ILE B 140       0.522 -13.143   0.298  1.00 98.59           C  
ATOM   1093  CD1 ILE B 140      -0.460 -12.834   3.170  1.00 98.59           C  
ATOM   1094  N   ILE B 141      -0.555 -11.947  -2.661  1.00 98.24           N  
ATOM   1095  CA  ILE B 141      -0.187 -12.599  -3.913  1.00 98.24           C  
ATOM   1096  C   ILE B 141       1.169 -13.284  -3.759  1.00 98.24           C  
ATOM   1097  CB  ILE B 141      -0.150 -11.593  -5.085  1.00 98.24           C  
ATOM   1098  O   ILE B 141       2.208 -12.620  -3.735  1.00 98.24           O  
ATOM   1099  CG1 ILE B 141      -1.497 -10.872  -5.213  1.00 98.24           C  
ATOM   1100  CG2 ILE B 141       0.219 -12.300  -6.392  1.00 98.24           C  
ATOM   1101  CD1 ILE B 141      -1.549  -9.527  -4.501  1.00 98.24           C  
ATOM   1102  N   ASN B 142       1.136 -14.653  -3.646  1.00 97.98           N  
ATOM   1103  CA  ASN B 142       2.327 -15.471  -3.445  1.00 97.98           C  
ATOM   1104  C   ASN B 142       2.842 -16.046  -4.762  1.00 97.98           C  
ATOM   1105  CB  ASN B 142       2.043 -16.597  -2.449  1.00 97.98           C  
ATOM   1106  O   ASN B 142       2.149 -16.827  -5.416  1.00 97.98           O  
ATOM   1107  CG  ASN B 142       3.272 -17.432  -2.146  1.00 97.98           C  
ATOM   1108  ND2 ASN B 142       3.058 -18.693  -1.789  1.00 97.98           N  
ATOM   1109  OD1 ASN B 142       4.403 -16.948  -2.231  1.00 97.98           O  
ATOM   1110  N   PHE B 143       4.074 -15.615  -5.175  1.00 97.19           N  
ATOM   1111  CA  PHE B 143       4.664 -16.097  -6.418  1.00 97.19           C  
ATOM   1112  C   PHE B 143       6.173 -16.253  -6.276  1.00 97.19           C  
ATOM   1113  CB  PHE B 143       4.341 -15.144  -7.573  1.00 97.19           C  
ATOM   1114  O   PHE B 143       6.763 -15.782  -5.301  1.00 97.19           O  
ATOM   1115  CG  PHE B 143       4.972 -13.785  -7.432  1.00 97.19           C  
ATOM   1116  CD1 PHE B 143       4.464 -12.858  -6.530  1.00 97.19           C  
ATOM   1117  CD2 PHE B 143       6.072 -13.434  -8.203  1.00 97.19           C  
ATOM   1118  CE1 PHE B 143       5.046 -11.599  -6.398  1.00 97.19           C  
ATOM   1119  CE2 PHE B 143       6.659 -12.178  -8.077  1.00 97.19           C  
ATOM   1120  CZ  PHE B 143       6.143 -11.261  -7.174  1.00 97.19           C  
ATOM   1121  N   GLY B 144       6.835 -17.009  -7.111  1.00 95.96           N  
ATOM   1122  CA  GLY B 144       8.277 -17.199  -7.075  1.00 95.96           C  
ATOM   1123  C   GLY B 144       8.706 -18.338  -6.170  1.00 95.96           C  
ATOM   1124  O   GLY B 144       9.051 -19.421  -6.647  1.00 95.96           O  
ATOM   1125  N   GLU B 145       8.525 -18.094  -4.772  1.00 96.58           N  
ATOM   1126  CA  GLU B 145       8.915 -19.104  -3.793  1.00 96.58           C  
ATOM   1127  C   GLU B 145       7.697 -19.671  -3.069  1.00 96.58           C  
ATOM   1128  CB  GLU B 145       9.903 -18.518  -2.781  1.00 96.58           C  
ATOM   1129  O   GLU B 145       7.663 -19.711  -1.838  1.00 96.58           O  
ATOM   1130  CG  GLU B 145      11.178 -17.975  -3.409  1.00 96.58           C  
ATOM   1131  CD  GLU B 145      12.024 -19.050  -4.073  1.00 96.58           C  
ATOM   1132  OE1 GLU B 145      12.640 -18.772  -5.127  1.00 96.58           O  
ATOM   1133  OE2 GLU B 145      12.070 -20.179  -3.536  1.00 96.58           O  
ATOM   1134  N   GLU B 146       6.735 -20.201  -3.790  1.00 93.05           N  
ATOM   1135  CA  GLU B 146       5.441 -20.627  -3.264  1.00 93.05           C  
ATOM   1136  C   GLU B 146       5.589 -21.843  -2.353  1.00 93.05           C  
ATOM   1137  CB  GLU B 146       4.473 -20.941  -4.407  1.00 93.05           C  
ATOM   1138  O   GLU B 146       4.864 -21.977  -1.366  1.00 93.05           O  
ATOM   1139  CG  GLU B 146       4.955 -22.047  -5.335  1.00 93.05           C  
ATOM   1140  CD  GLU B 146       5.670 -21.524  -6.571  1.00 93.05           C  
ATOM   1141  OE1 GLU B 146       5.780 -22.271  -7.570  1.00 93.05           O  
ATOM   1142  OE2 GLU B 146       6.124 -20.359  -6.540  1.00 93.05           O  
ATOM   1143  N   GLU B 147       6.574 -22.664  -2.660  1.00 89.68           N  
ATOM   1144  CA  GLU B 147       6.738 -23.906  -1.911  1.00 89.68           C  
ATOM   1145  C   GLU B 147       7.115 -23.628  -0.458  1.00 89.68           C  
ATOM   1146  CB  GLU B 147       7.798 -24.794  -2.568  1.00 89.68           C  
ATOM   1147  O   GLU B 147       6.616 -24.290   0.455  1.00 89.68           O  
ATOM   1148  CG  GLU B 147       7.368 -25.375  -3.907  1.00 89.68           C  
ATOM   1149  CD  GLU B 147       8.417 -26.282  -4.532  1.00 89.68           C  
ATOM   1150  OE1 GLU B 147       8.173 -26.822  -5.635  1.00 89.68           O  
ATOM   1151  OE2 GLU B 147       9.491 -26.454  -3.913  1.00 89.68           O  
ATOM   1152  N   VAL B 148       7.893 -22.611  -0.295  1.00 93.75           N  
ATOM   1153  CA  VAL B 148       8.395 -22.312   1.042  1.00 93.75           C  
ATOM   1154  C   VAL B 148       7.406 -21.409   1.776  1.00 93.75           C  
ATOM   1155  CB  VAL B 148       9.788 -21.645   0.989  1.00 93.75           C  
ATOM   1156  O   VAL B 148       7.288 -21.474   3.002  1.00 93.75           O  
ATOM   1157  CG1 VAL B 148      10.281 -21.313   2.396  1.00 93.75           C  
ATOM   1158  CG2 VAL B 148      10.786 -22.551   0.270  1.00 93.75           C  
ATOM   1159  N   ASN B 149       6.567 -20.668   1.039  1.00 96.70           N  
ATOM   1160  CA  ASN B 149       5.784 -19.590   1.633  1.00 96.70           C  
ATOM   1161  C   ASN B 149       4.347 -20.025   1.904  1.00 96.70           C  
ATOM   1162  CB  ASN B 149       5.803 -18.354   0.731  1.00 96.70           C  
ATOM   1163  O   ASN B 149       3.700 -19.512   2.819  1.00 96.70           O  
ATOM   1164  CG  ASN B 149       7.158 -17.674   0.701  1.00 96.70           C  
ATOM   1165  ND2 ASN B 149       7.383 -16.844  -0.311  1.00 96.70           N  
ATOM   1166  OD1 ASN B 149       7.996 -17.894   1.579  1.00 96.70           O  
ATOM   1167  N   THR B 150       3.779 -20.982   1.198  1.00 94.44           N  
ATOM   1168  CA  THR B 150       2.354 -21.287   1.130  1.00 94.44           C  
ATOM   1169  C   THR B 150       1.814 -21.656   2.509  1.00 94.44           C  
ATOM   1170  CB  THR B 150       2.075 -22.436   0.143  1.00 94.44           C  
ATOM   1171  O   THR B 150       0.765 -21.159   2.924  1.00 94.44           O  
ATOM   1172  CG2 THR B 150       0.586 -22.755   0.077  1.00 94.44           C  
ATOM   1173  OG1 THR B 150       2.530 -22.057  -1.162  1.00 94.44           O  
ATOM   1174  N   GLU B 151       2.541 -22.409   3.260  1.00 93.62           N  
ATOM   1175  CA  GLU B 151       2.071 -22.866   4.564  1.00 93.62           C  
ATOM   1176  C   GLU B 151       1.962 -21.705   5.549  1.00 93.62           C  
ATOM   1177  CB  GLU B 151       3.001 -23.945   5.124  1.00 93.62           C  
ATOM   1178  O   GLU B 151       0.918 -21.510   6.174  1.00 93.62           O  
ATOM   1179  CG  GLU B 151       2.855 -25.297   4.442  1.00 93.62           C  
ATOM   1180  CD  GLU B 151       3.787 -26.358   5.006  1.00 93.62           C  
ATOM   1181  OE1 GLU B 151       3.790 -27.499   4.492  1.00 93.62           O  
ATOM   1182  OE2 GLU B 151       4.520 -26.045   5.971  1.00 93.62           O  
ATOM   1183  N   LYS B 152       3.047 -20.926   5.645  1.00 96.70           N  
ATOM   1184  CA  LYS B 152       3.089 -19.809   6.584  1.00 96.70           C  
ATOM   1185  C   LYS B 152       2.069 -18.737   6.211  1.00 96.70           C  
ATOM   1186  CB  LYS B 152       4.492 -19.202   6.634  1.00 96.70           C  
ATOM   1187  O   LYS B 152       1.370 -18.209   7.078  1.00 96.70           O  
ATOM   1188  CG  LYS B 152       5.526 -20.088   7.315  1.00 96.70           C  
ATOM   1189  CD  LYS B 152       6.881 -19.397   7.406  1.00 96.70           C  
ATOM   1190  CE  LYS B 152       7.957 -20.342   7.922  1.00 96.70           C  
ATOM   1191  NZ  LYS B 152       9.304 -19.696   7.931  1.00 96.70           N  
ATOM   1192  N   LEU B 153       1.876 -18.467   4.947  1.00 98.06           N  
ATOM   1193  CA  LEU B 153       0.983 -17.406   4.495  1.00 98.06           C  
ATOM   1194  C   LEU B 153      -0.475 -17.841   4.602  1.00 98.06           C  
ATOM   1195  CB  LEU B 153       1.305 -17.013   3.051  1.00 98.06           C  
ATOM   1196  O   LEU B 153      -1.356 -17.017   4.861  1.00 98.06           O  
ATOM   1197  CG  LEU B 153       2.656 -16.335   2.819  1.00 98.06           C  
ATOM   1198  CD1 LEU B 153       2.842 -16.015   1.339  1.00 98.06           C  
ATOM   1199  CD2 LEU B 153       2.772 -15.070   3.663  1.00 98.06           C  
ATOM   1200  N   THR B 154      -0.703 -19.155   4.404  1.00 95.44           N  
ATOM   1201  CA  THR B 154      -2.045 -19.688   4.611  1.00 95.44           C  
ATOM   1202  C   THR B 154      -2.477 -19.517   6.065  1.00 95.44           C  
ATOM   1203  CB  THR B 154      -2.122 -21.176   4.222  1.00 95.44           C  
ATOM   1204  O   THR B 154      -3.607 -19.108   6.339  1.00 95.44           O  
ATOM   1205  CG2 THR B 154      -3.528 -21.728   4.431  1.00 95.44           C  
ATOM   1206  OG1 THR B 154      -1.763 -21.322   2.843  1.00 95.44           O  
ATOM   1207  N   ALA B 155      -1.533 -19.794   6.965  1.00 95.90           N  
ATOM   1208  CA  ALA B 155      -1.808 -19.613   8.388  1.00 95.90           C  
ATOM   1209  C   ALA B 155      -2.117 -18.153   8.706  1.00 95.90           C  
ATOM   1210  CB  ALA B 155      -0.625 -20.097   9.224  1.00 95.90           C  
ATOM   1211  O   ALA B 155      -3.026 -17.861   9.487  1.00 95.90           O  
ATOM   1212  N   PHE B 156      -1.389 -17.292   8.133  1.00 98.30           N  
ATOM   1213  CA  PHE B 156      -1.546 -15.855   8.324  1.00 98.30           C  
ATOM   1214  C   PHE B 156      -2.924 -15.396   7.862  1.00 98.30           C  
ATOM   1215  CB  PHE B 156      -0.456 -15.089   7.567  1.00 98.30           C  
ATOM   1216  O   PHE B 156      -3.657 -14.756   8.620  1.00 98.30           O  
ATOM   1217  CG  PHE B 156      -0.553 -13.594   7.712  1.00 98.30           C  
ATOM   1218  CD1 PHE B 156      -1.094 -12.817   6.695  1.00 98.30           C  
ATOM   1219  CD2 PHE B 156      -0.104 -12.966   8.866  1.00 98.30           C  
ATOM   1220  CE1 PHE B 156      -1.185 -11.433   6.827  1.00 98.30           C  
ATOM   1221  CE2 PHE B 156      -0.191 -11.584   9.005  1.00 98.30           C  
ATOM   1222  CZ  PHE B 156      -0.731 -10.819   7.984  1.00 98.30           C  
ATOM   1223  N   VAL B 157      -3.403 -15.801   6.626  1.00 97.12           N  
ATOM   1224  CA  VAL B 157      -4.667 -15.368   6.040  1.00 97.12           C  
ATOM   1225  C   VAL B 157      -5.831 -16.032   6.772  1.00 97.12           C  
ATOM   1226  CB  VAL B 157      -4.732 -15.690   4.530  1.00 97.12           C  
ATOM   1227  O   VAL B 157      -6.865 -15.402   7.007  1.00 97.12           O  
ATOM   1228  CG1 VAL B 157      -6.143 -15.462   3.990  1.00 97.12           C  
ATOM   1229  CG2 VAL B 157      -3.719 -14.845   3.761  1.00 97.12           C  
ATOM   1230  N   ASN B 158      -5.653 -17.301   7.172  1.00 94.59           N  
ATOM   1231  CA  ASN B 158      -6.703 -17.989   7.915  1.00 94.59           C  
ATOM   1232  C   ASN B 158      -6.966 -17.321   9.262  1.00 94.59           C  
ATOM   1233  CB  ASN B 158      -6.342 -19.462   8.114  1.00 94.59           C  
ATOM   1234  O   ASN B 158      -8.116 -17.207   9.689  1.00 94.59           O  
ATOM   1235  CG  ASN B 158      -6.515 -20.282   6.851  1.00 94.59           C  
ATOM   1236  ND2 ASN B 158      -5.945 -21.482   6.840  1.00 94.59           N  
ATOM   1237  OD1 ASN B 158      -7.153 -19.840   5.892  1.00 94.59           O  
ATOM   1238  N   THR B 159      -5.849 -16.930   9.926  1.00 96.03           N  
ATOM   1239  CA  THR B 159      -5.980 -16.237  11.203  1.00 96.03           C  
ATOM   1240  C   THR B 159      -6.702 -14.904  11.023  1.00 96.03           C  
ATOM   1241  CB  THR B 159      -4.605 -15.995  11.851  1.00 96.03           C  
ATOM   1242  O   THR B 159      -7.535 -14.527  11.849  1.00 96.03           O  
ATOM   1243  CG2 THR B 159      -4.750 -15.350  13.226  1.00 96.03           C  
ATOM   1244  OG1 THR B 159      -3.923 -17.247  11.993  1.00 96.03           O  
ATOM   1245  N   LEU B 160      -6.474 -14.173   9.953  1.00 95.98           N  
ATOM   1246  CA  LEU B 160      -7.105 -12.894   9.645  1.00 95.98           C  
ATOM   1247  C   LEU B 160      -8.602 -13.068   9.414  1.00 95.98           C  
ATOM   1248  CB  LEU B 160      -6.457 -12.259   8.412  1.00 95.98           C  
ATOM   1249  O   LEU B 160      -9.402 -12.233   9.841  1.00 95.98           O  
ATOM   1250  CG  LEU B 160      -5.173 -11.464   8.655  1.00 95.98           C  
ATOM   1251  CD1 LEU B 160      -4.433 -11.238   7.341  1.00 95.98           C  
ATOM   1252  CD2 LEU B 160      -5.486 -10.135   9.334  1.00 95.98           C  
ATOM   1253  N   ASN B 161      -8.948 -14.122   8.744  1.00 92.45           N  
ATOM   1254  CA  ASN B 161     -10.343 -14.360   8.389  1.00 92.45           C  
ATOM   1255  C   ASN B 161     -11.122 -14.969   9.552  1.00 92.45           C  
ATOM   1256  CB  ASN B 161     -10.438 -15.262   7.157  1.00 92.45           C  
ATOM   1257  O   ASN B 161     -12.331 -14.767   9.669  1.00 92.45           O  
ATOM   1258  CG  ASN B 161     -10.039 -14.549   5.880  1.00 92.45           C  
ATOM   1259  ND2 ASN B 161      -9.635 -15.316   4.874  1.00 92.45           N  
ATOM   1260  OD1 ASN B 161     -10.092 -13.319   5.798  1.00 92.45           O  
ATOM   1261  N   GLY B 162     -10.471 -15.565  10.483  1.00 89.12           N  
ATOM   1262  CA  GLY B 162     -11.135 -16.179  11.621  1.00 89.12           C  
ATOM   1263  C   GLY B 162     -12.207 -17.175  11.221  1.00 89.12           C  
ATOM   1264  O   GLY B 162     -12.028 -17.939  10.270  1.00 89.12           O  
ATOM   1265  N   LYS B 163     -13.329 -17.017  11.927  1.00 83.07           N  
ATOM   1266  CA  LYS B 163     -14.418 -17.972  11.747  1.00 83.07           C  
ATOM   1267  C   LYS B 163     -15.248 -17.634  10.511  1.00 83.07           C  
ATOM   1268  CB  LYS B 163     -15.314 -18.005  12.986  1.00 83.07           C  
ATOM   1269  O   LYS B 163     -15.818 -18.524   9.878  1.00 83.07           O  
ATOM   1270  CG  LYS B 163     -14.650 -18.608  14.215  1.00 83.07           C  
ATOM   1271  CD  LYS B 163     -15.617 -18.693  15.389  1.00 83.07           C  
ATOM   1272  CE  LYS B 163     -14.936 -19.239  16.636  1.00 83.07           C  
ATOM   1273  NZ  LYS B 163     -15.864 -19.266  17.807  1.00 83.07           N  
ATOM   1274  N   ASP B 164     -15.287 -16.308  10.156  1.00 75.33           N  
ATOM   1275  CA  ASP B 164     -16.071 -15.848   9.014  1.00 75.33           C  
ATOM   1276  C   ASP B 164     -15.488 -16.367   7.702  1.00 75.33           C  
ATOM   1277  CB  ASP B 164     -16.141 -14.320   8.990  1.00 75.33           C  
ATOM   1278  O   ASP B 164     -16.223 -16.616   6.744  1.00 75.33           O  
ATOM   1279  CG  ASP B 164     -16.868 -13.741  10.191  1.00 75.33           C  
ATOM   1280  OD1 ASP B 164     -17.755 -14.420  10.753  1.00 75.33           O  
ATOM   1281  OD2 ASP B 164     -16.553 -12.595  10.578  1.00 75.33           O  
ATOM   1282  N   GLY B 165     -14.206 -16.582   7.661  1.00 78.37           N  
ATOM   1283  CA  GLY B 165     -13.472 -17.158   6.545  1.00 78.37           C  
ATOM   1284  C   GLY B 165     -13.461 -16.269   5.316  1.00 78.37           C  
ATOM   1285  O   GLY B 165     -13.232 -16.744   4.202  1.00 78.37           O  
ATOM   1286  N   THR B 166     -13.921 -14.956   5.486  1.00 79.97           N  
ATOM   1287  CA  THR B 166     -13.951 -14.113   4.296  1.00 79.97           C  
ATOM   1288  C   THR B 166     -13.276 -12.771   4.566  1.00 79.97           C  
ATOM   1289  CB  THR B 166     -15.395 -13.877   3.815  1.00 79.97           C  
ATOM   1290  O   THR B 166     -12.900 -12.478   5.702  1.00 79.97           O  
ATOM   1291  CG2 THR B 166     -16.123 -15.198   3.592  1.00 79.97           C  
ATOM   1292  OG1 THR B 166     -16.102 -13.115   4.802  1.00 79.97           O  
ATOM   1293  N   GLY B 167     -12.842 -12.024   3.530  1.00 89.08           N  
ATOM   1294  CA  GLY B 167     -12.299 -10.678   3.628  1.00 89.08           C  
ATOM   1295  C   GLY B 167     -10.894 -10.560   3.067  1.00 89.08           C  
ATOM   1296  O   GLY B 167     -10.584  -9.604   2.353  1.00 89.08           O  
ATOM   1297  N   SER B 168     -10.080 -11.507   3.468  1.00 95.14           N  
ATOM   1298  CA  SER B 168      -8.700 -11.527   2.996  1.00 95.14           C  
ATOM   1299  C   SER B 168      -8.438 -12.733   2.100  1.00 95.14           C  
ATOM   1300  CB  SER B 168      -7.729 -11.540   4.178  1.00 95.14           C  
ATOM   1301  O   SER B 168      -9.033 -13.796   2.292  1.00 95.14           O  
ATOM   1302  OG  SER B 168      -7.953 -10.425   5.025  1.00 95.14           O  
ATOM   1303  N   HIS B 169      -7.602 -12.608   1.070  1.00 95.73           N  
ATOM   1304  CA  HIS B 169      -7.395 -13.674   0.098  1.00 95.73           C  
ATOM   1305  C   HIS B 169      -5.910 -13.965  -0.093  1.00 95.73           C  
ATOM   1306  CB  HIS B 169      -8.035 -13.309  -1.243  1.00 95.73           C  
ATOM   1307  O   HIS B 169      -5.082 -13.054  -0.030  1.00 95.73           O  
ATOM   1308  CG  HIS B 169      -9.491 -12.984  -1.144  1.00 95.73           C  
ATOM   1309  CD2 HIS B 169     -10.588 -13.765  -1.285  1.00 95.73           C  
ATOM   1310  ND1 HIS B 169      -9.953 -11.715  -0.870  1.00 95.73           N  
ATOM   1311  CE1 HIS B 169     -11.276 -11.730  -0.846  1.00 95.73           C  
ATOM   1312  NE2 HIS B 169     -11.686 -12.962  -1.096  1.00 95.73           N  
ATOM   1313  N   LEU B 170      -5.587 -15.279  -0.237  1.00 96.90           N  
ATOM   1314  CA  LEU B 170      -4.262 -15.733  -0.648  1.00 96.90           C  
ATOM   1315  C   LEU B 170      -4.299 -16.311  -2.058  1.00 96.90           C  
ATOM   1316  CB  LEU B 170      -3.727 -16.780   0.332  1.00 96.90           C  
ATOM   1317  O   LEU B 170      -4.974 -17.313  -2.306  1.00 96.90           O  
ATOM   1318  CG  LEU B 170      -2.400 -17.442  -0.042  1.00 96.90           C  
ATOM   1319  CD1 LEU B 170      -1.274 -16.413  -0.037  1.00 96.90           C  
ATOM   1320  CD2 LEU B 170      -2.086 -18.590   0.912  1.00 96.90           C  
ATOM   1321  N   VAL B 171      -3.632 -15.637  -2.982  1.00 95.16           N  
ATOM   1322  CA  VAL B 171      -3.534 -16.129  -4.352  1.00 95.16           C  
ATOM   1323  C   VAL B 171      -2.107 -16.596  -4.633  1.00 95.16           C  
ATOM   1324  CB  VAL B 171      -3.952 -15.048  -5.374  1.00 95.16           C  
ATOM   1325  O   VAL B 171      -1.166 -15.801  -4.581  1.00 95.16           O  
ATOM   1326  CG1 VAL B 171      -3.778 -15.561  -6.803  1.00 95.16           C  
ATOM   1327  CG2 VAL B 171      -5.397 -14.615  -5.131  1.00 95.16           C  
ATOM   1328  N   THR B 172      -1.948 -17.925  -4.828  1.00 94.98           N  
ATOM   1329  CA  THR B 172      -0.647 -18.492  -5.166  1.00 94.98           C  
ATOM   1330  C   THR B 172      -0.526 -18.706  -6.672  1.00 94.98           C  
ATOM   1331  CB  THR B 172      -0.411 -19.826  -4.435  1.00 94.98           C  
ATOM   1332  O   THR B 172      -1.340 -19.411  -7.272  1.00 94.98           O  
ATOM   1333  CG2 THR B 172       0.984 -20.371  -4.721  1.00 94.98           C  
ATOM   1334  OG1 THR B 172      -0.553 -19.622  -3.024  1.00 94.98           O  
ATOM   1335  N   VAL B 173       0.485 -18.036  -7.262  1.00 93.49           N  
ATOM   1336  CA  VAL B 173       0.633 -18.075  -8.713  1.00 93.49           C  
ATOM   1337  C   VAL B 173       1.904 -18.836  -9.083  1.00 93.49           C  
ATOM   1338  CB  VAL B 173       0.668 -16.654  -9.318  1.00 93.49           C  
ATOM   1339  O   VAL B 173       3.012 -18.400  -8.761  1.00 93.49           O  
ATOM   1340  CG1 VAL B 173       0.727 -16.717 -10.843  1.00 93.49           C  
ATOM   1341  CG2 VAL B 173      -0.547 -15.850  -8.860  1.00 93.49           C  
ATOM   1342  N   PRO B 174       1.802 -19.936  -9.690  1.00 89.05           N  
ATOM   1343  CA  PRO B 174       2.982 -20.665 -10.161  1.00 89.05           C  
ATOM   1344  C   PRO B 174       3.743 -19.913 -11.250  1.00 89.05           C  
ATOM   1345  CB  PRO B 174       2.396 -21.970 -10.706  1.00 89.05           C  
ATOM   1346  O   PRO B 174       3.202 -18.988 -11.861  1.00 89.05           O  
ATOM   1347  CG  PRO B 174       0.985 -21.633 -11.069  1.00 89.05           C  
ATOM   1348  CD  PRO B 174       0.522 -20.509 -10.188  1.00 89.05           C  
ATOM   1349  N   PRO B 175       4.960 -20.333 -11.402  1.00 86.59           N  
ATOM   1350  CA  PRO B 175       5.717 -19.665 -12.463  1.00 86.59           C  
ATOM   1351  C   PRO B 175       5.033 -19.758 -13.825  1.00 86.59           C  
ATOM   1352  CB  PRO B 175       7.052 -20.415 -12.470  1.00 86.59           C  
ATOM   1353  O   PRO B 175       4.388 -20.764 -14.128  1.00 86.59           O  
ATOM   1354  CG  PRO B 175       7.128 -21.072 -11.130  1.00 86.59           C  
ATOM   1355  CD  PRO B 175       5.730 -21.285 -10.623  1.00 86.59           C  
ATOM   1356  N   GLY B 176       4.928 -18.588 -14.501  1.00 79.17           N  
ATOM   1357  CA  GLY B 176       4.305 -18.479 -15.811  1.00 79.17           C  
ATOM   1358  C   GLY B 176       4.550 -17.138 -16.477  1.00 79.17           C  
ATOM   1359  O   GLY B 176       5.316 -16.317 -15.968  1.00 79.17           O  
ATOM   1360  N   PRO B 177       4.013 -17.002 -17.611  1.00 74.44           N  
ATOM   1361  CA  PRO B 177       4.381 -15.827 -18.405  1.00 74.44           C  
ATOM   1362  C   PRO B 177       3.778 -14.535 -17.861  1.00 74.44           C  
ATOM   1363  CB  PRO B 177       3.819 -16.150 -19.792  1.00 74.44           C  
ATOM   1364  O   PRO B 177       4.403 -13.474 -17.943  1.00 74.44           O  
ATOM   1365  CG  PRO B 177       2.884 -17.294 -19.569  1.00 74.44           C  
ATOM   1366  CD  PRO B 177       3.222 -17.938 -18.254  1.00 74.44           C  
ATOM   1367  N   SER B 178       2.482 -14.729 -17.212  1.00 87.50           N  
ATOM   1368  CA  SER B 178       1.937 -13.429 -16.832  1.00 87.50           C  
ATOM   1369  C   SER B 178       1.346 -13.468 -15.427  1.00 87.50           C  
ATOM   1370  CB  SER B 178       0.869 -12.982 -17.831  1.00 87.50           C  
ATOM   1371  O   SER B 178       0.297 -14.076 -15.205  1.00 87.50           O  
ATOM   1372  OG  SER B 178       0.265 -11.771 -17.412  1.00 87.50           O  
ATOM   1373  N   LEU B 179       1.917 -12.816 -14.532  1.00 93.93           N  
ATOM   1374  CA  LEU B 179       1.427 -12.623 -13.171  1.00 93.93           C  
ATOM   1375  C   LEU B 179       0.140 -11.805 -13.168  1.00 93.93           C  
ATOM   1376  CB  LEU B 179       2.488 -11.929 -12.313  1.00 93.93           C  
ATOM   1377  O   LEU B 179      -0.802 -12.126 -12.440  1.00 93.93           O  
ATOM   1378  CG  LEU B 179       2.143 -11.734 -10.835  1.00 93.93           C  
ATOM   1379  CD1 LEU B 179       1.973 -13.085 -10.148  1.00 93.93           C  
ATOM   1380  CD2 LEU B 179       3.218 -10.906 -10.140  1.00 93.93           C  
ATOM   1381  N   ALA B 180       0.001 -10.881 -14.039  1.00 92.42           N  
ATOM   1382  CA  ALA B 180      -1.148  -9.988 -14.166  1.00 92.42           C  
ATOM   1383  C   ALA B 180      -2.400 -10.760 -14.576  1.00 92.42           C  
ATOM   1384  CB  ALA B 180      -0.854  -8.883 -15.178  1.00 92.42           C  
ATOM   1385  O   ALA B 180      -3.486 -10.519 -14.044  1.00 92.42           O  
ATOM   1386  N   ASP B 181      -2.274 -11.724 -15.422  1.00 87.92           N  
ATOM   1387  CA  ASP B 181      -3.403 -12.519 -15.895  1.00 87.92           C  
ATOM   1388  C   ASP B 181      -3.992 -13.362 -14.765  1.00 87.92           C  
ATOM   1389  CB  ASP B 181      -2.977 -13.420 -17.056  1.00 87.92           C  
ATOM   1390  O   ASP B 181      -5.210 -13.524 -14.675  1.00 87.92           O  
ATOM   1391  CG  ASP B 181      -2.781 -12.659 -18.355  1.00 87.92           C  
ATOM   1392  OD1 ASP B 181      -3.222 -11.494 -18.452  1.00 87.92           O  
ATOM   1393  OD2 ASP B 181      -2.184 -13.232 -19.292  1.00 87.92           O  
ATOM   1394  N   ALA B 182      -3.092 -13.875 -13.960  1.00 89.38           N  
ATOM   1395  CA  ALA B 182      -3.552 -14.669 -12.823  1.00 89.38           C  
ATOM   1396  C   ALA B 182      -4.361 -13.816 -11.850  1.00 89.38           C  
ATOM   1397  CB  ALA B 182      -2.365 -15.308 -12.106  1.00 89.38           C  
ATOM   1398  O   ALA B 182      -5.320 -14.297 -11.242  1.00 89.38           O  
ATOM   1399  N   LEU B 183      -4.047 -12.568 -11.732  1.00 91.87           N  
ATOM   1400  CA  LEU B 183      -4.687 -11.658 -10.787  1.00 91.87           C  
ATOM   1401  C   LEU B 183      -6.072 -11.252 -11.278  1.00 91.87           C  
ATOM   1402  CB  LEU B 183      -3.823 -10.412 -10.573  1.00 91.87           C  
ATOM   1403  O   LEU B 183      -6.988 -11.059 -10.474  1.00 91.87           O  
ATOM   1404  CG  LEU B 183      -2.683 -10.543  -9.562  1.00 91.87           C  
ATOM   1405  CD1 LEU B 183      -1.845  -9.270  -9.540  1.00 91.87           C  
ATOM   1406  CD2 LEU B 183      -3.234 -10.851  -8.173  1.00 91.87           C  
ATOM   1407  N   ILE B 184      -6.286 -11.092 -12.548  1.00 88.85           N  
ATOM   1408  CA  ILE B 184      -7.553 -10.673 -13.138  1.00 88.85           C  
ATOM   1409  C   ILE B 184      -8.643 -11.685 -12.792  1.00 88.85           C  
ATOM   1410  CB  ILE B 184      -7.437 -10.514 -14.671  1.00 88.85           C  
ATOM   1411  O   ILE B 184      -9.790 -11.309 -12.539  1.00 88.85           O  
ATOM   1412  CG1 ILE B 184      -6.540  -9.320 -15.017  1.00 88.85           C  
ATOM   1413  CG2 ILE B 184      -8.823 -10.360 -15.304  1.00 88.85           C  
ATOM   1414  CD1 ILE B 184      -6.160  -9.237 -16.489  1.00 88.85           C  
ATOM   1415  N   SER B 185      -8.282 -12.901 -12.668  1.00 81.59           N  
ATOM   1416  CA  SER B 185      -9.246 -13.958 -12.380  1.00 81.59           C  
ATOM   1417  C   SER B 185      -9.328 -14.238 -10.883  1.00 81.59           C  
ATOM   1418  CB  SER B 185      -8.875 -15.240 -13.127  1.00 81.59           C  
ATOM   1419  O   SER B 185     -10.142 -15.052 -10.442  1.00 81.59           O  
ATOM   1420  OG  SER B 185      -7.584 -15.687 -12.750  1.00 81.59           O  
ATOM   1421  N   SER B 186      -8.608 -13.508 -10.080  1.00 87.37           N  
ATOM   1422  CA  SER B 186      -8.538 -13.760  -8.644  1.00 87.37           C  
ATOM   1423  C   SER B 186      -9.568 -12.929  -7.887  1.00 87.37           C  
ATOM   1424  CB  SER B 186      -7.136 -13.456  -8.114  1.00 87.37           C  
ATOM   1425  O   SER B 186     -10.060 -11.922  -8.400  1.00 87.37           O  
ATOM   1426  OG  SER B 186      -6.929 -12.057  -8.013  1.00 87.37           O  
ATOM   1427  N   PRO B 187      -9.947 -13.367  -6.763  1.00 88.68           N  
ATOM   1428  CA  PRO B 187     -10.903 -12.625  -5.937  1.00 88.68           C  
ATOM   1429  C   PRO B 187     -10.385 -11.248  -5.529  1.00 88.68           C  
ATOM   1430  CB  PRO B 187     -11.083 -13.525  -4.713  1.00 88.68           C  
ATOM   1431  O   PRO B 187     -11.162 -10.401  -5.080  1.00 88.68           O  
ATOM   1432  CG  PRO B 187      -9.940 -14.486  -4.772  1.00 88.68           C  
ATOM   1433  CD  PRO B 187      -9.403 -14.502  -6.175  1.00 88.68           C  
ATOM   1434  N   ILE B 188      -9.107 -11.011  -5.695  1.00 91.38           N  
ATOM   1435  CA  ILE B 188      -8.504  -9.747  -5.284  1.00 91.38           C  
ATOM   1436  C   ILE B 188      -9.044  -8.612  -6.151  1.00 91.38           C  
ATOM   1437  CB  ILE B 188      -6.962  -9.802  -5.372  1.00 91.38           C  
ATOM   1438  O   ILE B 188      -9.332  -7.523  -5.649  1.00 91.38           O  
ATOM   1439  CG1 ILE B 188      -6.406 -10.811  -4.361  1.00 91.38           C  
ATOM   1440  CG2 ILE B 188      -6.359  -8.413  -5.149  1.00 91.38           C  
ATOM   1441  CD1 ILE B 188      -4.901 -11.018  -4.458  1.00 91.38           C  
ATOM   1442  N   LEU B 189      -9.168  -8.876  -7.389  1.00 88.92           N  
ATOM   1443  CA  LEU B 189      -9.672  -7.856  -8.302  1.00 88.92           C  
ATOM   1444  C   LEU B 189     -11.159  -8.058  -8.576  1.00 88.92           C  
ATOM   1445  CB  LEU B 189      -8.890  -7.880  -9.618  1.00 88.92           C  
ATOM   1446  O   LEU B 189     -11.880  -7.097  -8.850  1.00 88.92           O  
ATOM   1447  CG  LEU B 189      -7.421  -7.463  -9.541  1.00 88.92           C  
ATOM   1448  CD1 LEU B 189      -6.774  -7.543 -10.920  1.00 88.92           C  
ATOM   1449  CD2 LEU B 189      -7.294  -6.056  -8.966  1.00 88.92           C  
ATOM   1450  N   ALA B 190     -11.577  -9.410  -8.693  1.00 67.88           N  
ATOM   1451  CA  ALA B 190     -12.926  -9.788  -9.107  1.00 67.88           C  
ATOM   1452  C   ALA B 190     -13.944  -9.465  -8.018  1.00 67.88           C  
ATOM   1453  CB  ALA B 190     -12.979 -11.273  -9.457  1.00 67.88           C  
ATOM   1454  O   ALA B 190     -15.151  -9.442  -8.274  1.00 67.88           O  
ATOM   1455  N   GLY B 191     -13.703  -8.328  -7.142  1.00 54.63           N  
ATOM   1456  CA  GLY B 191     -14.613  -7.927  -6.081  1.00 54.63           C  
ATOM   1457  C   GLY B 191     -15.275  -9.102  -5.387  1.00 54.63           C  
ATOM   1458  O   GLY B 191     -15.201 -10.235  -5.867  1.00 54.63           O  
ATOM   1459  N   GLU B 192     -15.282  -9.090  -3.893  1.00 48.03           N  
ATOM   1460  CA  GLU B 192     -15.903 -10.069  -3.007  1.00 48.03           C  
ATOM   1461  C   GLU B 192     -17.261 -10.516  -3.541  1.00 48.03           C  
ATOM   1462  CB  GLU B 192     -16.056  -9.496  -1.595  1.00 48.03           C  
ATOM   1463  O   GLU B 192     -17.715 -11.624  -3.249  1.00 48.03           O  
ATOM   1464  CG  GLU B 192     -15.604 -10.445  -0.494  1.00 48.03           C  
ATOM   1465  CD  GLU B 192     -15.585  -9.800   0.883  1.00 48.03           C  
ATOM   1466  OE1 GLU B 192     -15.399 -10.522   1.888  1.00 48.03           O  
ATOM   1467  OE2 GLU B 192     -15.759  -8.563   0.956  1.00 48.03           O  
ATOM   1468  N   GLY B 193     -17.600 -10.099  -4.704  1.00 40.11           N  
ATOM   1469  CA  GLY B 193     -18.789 -10.481  -5.450  1.00 40.11           C  
ATOM   1470  C   GLY B 193     -18.521 -10.705  -6.926  1.00 40.11           C  
ATOM   1471  O   GLY B 193     -18.442  -9.748  -7.700  1.00 40.11           O  
ATOM   1472  N   GLY B 194     -17.464 -11.371  -7.131  1.00 37.72           N  
ATOM   1473  CA  GLY B 194     -17.014 -11.616  -8.492  1.00 37.72           C  
ATOM   1474  C   GLY B 194     -18.155 -11.777  -9.478  1.00 37.72           C  
ATOM   1475  O   GLY B 194     -18.963 -12.700  -9.356  1.00 37.72           O  
ATOM   1476  N   ALA B 195     -18.789 -10.681  -9.753  1.00 33.66           N  
ATOM   1477  CA  ALA B 195     -19.601 -10.755 -10.965  1.00 33.66           C  
ATOM   1478  C   ALA B 195     -18.808 -11.357 -12.121  1.00 33.66           C  
ATOM   1479  CB  ALA B 195     -20.118  -9.369 -11.344  1.00 33.66           C  
ATOM   1480  O   ALA B 195     -17.660 -10.974 -12.361  1.00 33.66           O  
ATOM   1481  N   MET B 196     -18.713 -12.659 -12.303  1.00 34.22           N  
ATOM   1482  CA  MET B 196     -18.258 -13.200 -13.581  1.00 34.22           C  
ATOM   1483  C   MET B 196     -18.478 -12.194 -14.706  1.00 34.22           C  
ATOM   1484  CB  MET B 196     -18.982 -14.508 -13.900  1.00 34.22           C  
ATOM   1485  O   MET B 196     -19.491 -11.493 -14.729  1.00 34.22           O  
ATOM   1486  CG  MET B 196     -18.161 -15.475 -14.738  1.00 34.22           C  
ATOM   1487  SD  MET B 196     -19.033 -17.061 -15.038  1.00 34.22           S  
ATOM   1488  CE  MET B 196     -17.824 -17.894 -16.105  1.00 34.22           C  
ATOM   1489  N   LEU B 197     -17.521 -11.590 -15.292  1.00 34.03           N  
ATOM   1490  CA  LEU B 197     -17.726 -10.928 -16.576  1.00 34.03           C  
ATOM   1491  C   LEU B 197     -18.797 -11.643 -17.393  1.00 34.03           C  
ATOM   1492  CB  LEU B 197     -16.416 -10.874 -17.366  1.00 34.03           C  
ATOM   1493  O   LEU B 197     -18.703 -12.850 -17.626  1.00 34.03           O  
ATOM   1494  CG  LEU B 197     -15.441  -9.757 -16.989  1.00 34.03           C  
ATOM   1495  CD1 LEU B 197     -14.037 -10.089 -17.483  1.00 34.03           C  
ATOM   1496  CD2 LEU B 197     -15.912  -8.422 -17.557  1.00 34.03           C  
ATOM   1497  N   GLY B 198     -19.994 -11.272 -17.210  1.00 31.86           N  
ATOM   1498  CA  GLY B 198     -21.112 -11.537 -18.101  1.00 31.86           C  
ATOM   1499  C   GLY B 198     -20.737 -11.459 -19.569  1.00 31.86           C  
ATOM   1500  O   GLY B 198     -20.250 -10.428 -20.037  1.00 31.86           O  
ATOM   1501  N   LEU B 199     -20.078 -12.249 -20.380  1.00 29.98           N  
ATOM   1502  CA  LEU B 199     -20.454 -12.095 -21.781  1.00 29.98           C  
ATOM   1503  C   LEU B 199     -21.932 -11.743 -21.911  1.00 29.98           C  
ATOM   1504  CB  LEU B 199     -20.151 -13.376 -22.562  1.00 29.98           C  
ATOM   1505  O   LEU B 199     -22.676 -11.792 -20.928  1.00 29.98           O  
ATOM   1506  CG  LEU B 199     -18.719 -13.536 -23.072  1.00 29.98           C  
ATOM   1507  CD1 LEU B 199     -18.372 -15.014 -23.223  1.00 29.98           C  
ATOM   1508  CD2 LEU B 199     -18.537 -12.801 -24.396  1.00 29.98           C  
ATOM   1509  N   GLY B 200     -22.719 -12.088 -23.133  1.00 27.10           N  
ATOM   1510  CA  GLY B 200     -23.968 -11.543 -23.641  1.00 27.10           C  
ATOM   1511  C   GLY B 200     -25.136 -11.747 -22.694  1.00 27.10           C  
ATOM   1512  O   GLY B 200     -25.408 -12.871 -22.268  1.00 27.10           O  
ATOM   1513  N   ALA B 201     -25.351 -11.100 -21.720  1.00 33.50           N  
ATOM   1514  CA  ALA B 201     -26.679 -11.016 -21.117  1.00 33.50           C  
ATOM   1515  C   ALA B 201     -27.759 -10.881 -22.186  1.00 33.50           C  
ATOM   1516  CB  ALA B 201     -26.748  -9.842 -20.143  1.00 33.50           C  
ATOM   1517  O   ALA B 201     -28.940 -10.718 -21.868  1.00 33.50           O  
ATOM   1518  N   SER B 202     -27.472 -10.484 -23.373  1.00 34.67           N  
ATOM   1519  CA  SER B 202     -28.653 -10.104 -24.141  1.00 34.67           C  
ATOM   1520  C   SER B 202     -29.679 -11.232 -24.171  1.00 34.67           C  
ATOM   1521  CB  SER B 202     -28.264  -9.721 -25.570  1.00 34.67           C  
ATOM   1522  O   SER B 202     -30.730 -11.106 -24.805  1.00 34.67           O  
ATOM   1523  OG  SER B 202     -27.251 -10.580 -26.063  1.00 34.67           O  
ATOM   1524  N   ASP B 203     -29.196 -12.453 -23.872  1.00 32.35           N  
ATOM   1525  CA  ASP B 203     -30.214 -13.482 -24.060  1.00 32.35           C  
ATOM   1526  C   ASP B 203     -31.167 -13.536 -22.869  1.00 32.35           C  
ATOM   1527  CB  ASP B 203     -29.562 -14.849 -24.275  1.00 32.35           C  
ATOM   1528  O   ASP B 203     -31.958 -14.474 -22.741  1.00 32.35           O  
ATOM   1529  CG  ASP B 203     -29.897 -15.461 -25.624  1.00 32.35           C  
ATOM   1530  OD1 ASP B 203     -30.730 -14.891 -26.362  1.00 32.35           O  
ATOM   1531  OD2 ASP B 203     -29.325 -16.523 -25.951  1.00 32.35           O  
ATOM   1532  N   PHE B 204     -30.719 -12.934 -21.729  1.00 35.38           N  
ATOM   1533  CA  PHE B 204     -31.709 -13.224 -20.698  1.00 35.38           C  
ATOM   1534  C   PHE B 204     -32.995 -12.444 -20.948  1.00 35.38           C  
ATOM   1535  CB  PHE B 204     -31.155 -12.892 -19.309  1.00 35.38           C  
ATOM   1536  O   PHE B 204     -33.043 -11.231 -20.733  1.00 35.38           O  
ATOM   1537  CG  PHE B 204     -30.164 -13.900 -18.795  1.00 35.38           C  
ATOM   1538  CD1 PHE B 204     -30.595 -15.056 -18.155  1.00 35.38           C  
ATOM   1539  CD2 PHE B 204     -28.799 -13.692 -18.950  1.00 35.38           C  
ATOM   1540  CE1 PHE B 204     -29.680 -15.991 -17.677  1.00 35.38           C  
ATOM   1541  CE2 PHE B 204     -27.879 -14.622 -18.475  1.00 35.38           C  
ATOM   1542  CZ  PHE B 204     -28.321 -15.770 -17.839  1.00 35.38           C  
ATOM   1543  N   GLU B 205     -33.543 -12.531 -22.066  1.00 37.58           N  
ATOM   1544  CA  GLU B 205     -34.743 -11.732 -22.298  1.00 37.58           C  
ATOM   1545  C   GLU B 205     -35.698 -11.814 -21.111  1.00 37.58           C  
ATOM   1546  CB  GLU B 205     -35.452 -12.186 -23.576  1.00 37.58           C  
ATOM   1547  O   GLU B 205     -36.422 -10.859 -20.822  1.00 37.58           O  
ATOM   1548  CG  GLU B 205     -36.123 -11.054 -24.342  1.00 37.58           C  
ATOM   1549  CD  GLU B 205     -36.321 -11.363 -25.817  1.00 37.58           C  
ATOM   1550  OE1 GLU B 205     -36.883 -10.513 -26.545  1.00 37.58           O  
ATOM   1551  OE2 GLU B 205     -35.912 -12.464 -26.249  1.00 37.58           O  
ATOM   1552  N   PHE B 206     -35.955 -13.191 -20.619  1.00 39.79           N  
ATOM   1553  CA  PHE B 206     -37.185 -13.415 -19.870  1.00 39.79           C  
ATOM   1554  C   PHE B 206     -36.962 -13.185 -18.380  1.00 39.79           C  
ATOM   1555  CB  PHE B 206     -37.711 -14.834 -20.109  1.00 39.79           C  
ATOM   1556  O   PHE B 206     -37.816 -13.524 -17.559  1.00 39.79           O  
ATOM   1557  CG  PHE B 206     -38.419 -15.005 -21.426  1.00 39.79           C  
ATOM   1558  CD1 PHE B 206     -39.760 -14.669 -21.559  1.00 39.79           C  
ATOM   1559  CD2 PHE B 206     -37.741 -15.502 -22.532  1.00 39.79           C  
ATOM   1560  CE1 PHE B 206     -40.418 -14.827 -22.776  1.00 39.79           C  
ATOM   1561  CE2 PHE B 206     -38.392 -15.662 -23.752  1.00 39.79           C  
ATOM   1562  CZ  PHE B 206     -39.730 -15.325 -23.872  1.00 39.79           C  
ATOM   1563  N   GLY B 207     -36.493 -12.022 -17.838  1.00 40.22           N  
ATOM   1564  CA  GLY B 207     -36.409 -11.308 -16.574  1.00 40.22           C  
ATOM   1565  C   GLY B 207     -36.268 -12.229 -15.377  1.00 40.22           C  
ATOM   1566  O   GLY B 207     -36.470 -11.808 -14.236  1.00 40.22           O  
ATOM   1567  N   VAL B 208     -36.622 -13.548 -15.443  1.00 41.79           N  
ATOM   1568  CA  VAL B 208     -36.924 -14.230 -14.189  1.00 41.79           C  
ATOM   1569  C   VAL B 208     -35.628 -14.539 -13.444  1.00 41.79           C  
ATOM   1570  CB  VAL B 208     -37.724 -15.530 -14.429  1.00 41.79           C  
ATOM   1571  O   VAL B 208     -34.668 -15.039 -14.036  1.00 41.79           O  
ATOM   1572  CG1 VAL B 208     -38.424 -15.977 -13.147  1.00 41.79           C  
ATOM   1573  CG2 VAL B 208     -38.738 -15.332 -15.554  1.00 41.79           C  
ATOM   1574  N   ASP B 209     -35.301 -13.755 -12.536  1.00 45.64           N  
ATOM   1575  CA  ASP B 209     -34.205 -13.816 -11.574  1.00 45.64           C  
ATOM   1576  C   ASP B 209     -34.161 -15.175 -10.878  1.00 45.64           C  
ATOM   1577  CB  ASP B 209     -34.338 -12.699 -10.537  1.00 45.64           C  
ATOM   1578  O   ASP B 209     -35.074 -15.523 -10.126  1.00 45.64           O  
ATOM   1579  CG  ASP B 209     -33.076 -12.498  -9.717  1.00 45.64           C  
ATOM   1580  OD1 ASP B 209     -32.139 -13.317  -9.829  1.00 45.64           O  
ATOM   1581  OD2 ASP B 209     -33.019 -11.512  -8.950  1.00 45.64           O  
ATOM   1582  N   PRO B 210     -33.478 -16.214 -11.406  1.00 43.93           N  
ATOM   1583  CA  PRO B 210     -33.505 -17.573 -10.860  1.00 43.93           C  
ATOM   1584  C   PRO B 210     -33.167 -17.618  -9.371  1.00 43.93           C  
ATOM   1585  CB  PRO B 210     -32.443 -18.306 -11.683  1.00 43.93           C  
ATOM   1586  O   PRO B 210     -33.396 -18.636  -8.713  1.00 43.93           O  
ATOM   1587  CG  PRO B 210     -31.675 -17.221 -12.368  1.00 43.93           C  
ATOM   1588  CD  PRO B 210     -32.349 -15.909 -12.086  1.00 43.93           C  
ATOM   1589  N   SER B 211     -32.278 -16.723  -8.859  1.00 45.60           N  
ATOM   1590  CA  SER B 211     -31.856 -16.871  -7.470  1.00 45.60           C  
ATOM   1591  C   SER B 211     -33.035 -16.717  -6.515  1.00 45.60           C  
ATOM   1592  CB  SER B 211     -30.774 -15.846  -7.127  1.00 45.60           C  
ATOM   1593  O   SER B 211     -32.938 -17.072  -5.339  1.00 45.60           O  
ATOM   1594  OG  SER B 211     -31.053 -14.597  -7.735  1.00 45.60           O  
ATOM   1595  N   ALA B 212     -34.011 -15.869  -6.862  1.00 46.11           N  
ATOM   1596  CA  ALA B 212     -35.028 -15.598  -5.850  1.00 46.11           C  
ATOM   1597  C   ALA B 212     -35.941 -16.806  -5.653  1.00 46.11           C  
ATOM   1598  CB  ALA B 212     -35.850 -14.371  -6.236  1.00 46.11           C  
ATOM   1599  O   ALA B 212     -36.447 -17.037  -4.553  1.00 46.11           O  
ATOM   1600  N   ASP B 213     -36.466 -17.515  -6.790  1.00 49.19           N  
ATOM   1601  CA  ASP B 213     -37.484 -18.531  -6.540  1.00 49.19           C  
ATOM   1602  C   ASP B 213     -36.896 -19.936  -6.646  1.00 49.19           C  
ATOM   1603  CB  ASP B 213     -38.651 -18.374  -7.517  1.00 49.19           C  
ATOM   1604  O   ASP B 213     -36.590 -20.405  -7.745  1.00 49.19           O  
ATOM   1605  CG  ASP B 213     -39.982 -18.803  -6.925  1.00 49.19           C  
ATOM   1606  OD1 ASP B 213     -39.995 -19.643  -5.999  1.00 49.19           O  
ATOM   1607  OD2 ASP B 213     -41.027 -18.299  -7.390  1.00 49.19           O  
ATOM   1608  N   PRO B 214     -36.304 -20.477  -5.444  1.00 53.36           N  
ATOM   1609  CA  PRO B 214     -35.676 -21.798  -5.364  1.00 53.36           C  
ATOM   1610  C   PRO B 214     -36.494 -22.883  -6.062  1.00 53.36           C  
ATOM   1611  CB  PRO B 214     -35.594 -22.060  -3.858  1.00 53.36           C  
ATOM   1612  O   PRO B 214     -35.926 -23.787  -6.681  1.00 53.36           O  
ATOM   1613  CG  PRO B 214     -36.376 -20.949  -3.235  1.00 53.36           C  
ATOM   1614  CD  PRO B 214     -36.780 -19.986  -4.314  1.00 53.36           C  
ATOM   1615  N   GLU B 215     -37.773 -22.737  -5.850  1.00 57.38           N  
ATOM   1616  CA  GLU B 215     -38.700 -23.748  -6.352  1.00 57.38           C  
ATOM   1617  C   GLU B 215     -38.726 -23.764  -7.878  1.00 57.38           C  
ATOM   1618  CB  GLU B 215     -40.108 -23.504  -5.805  1.00 57.38           C  
ATOM   1619  O   GLU B 215     -38.878 -24.823  -8.490  1.00 57.38           O  
ATOM   1620  CG  GLU B 215     -40.376 -24.187  -4.471  1.00 57.38           C  
ATOM   1621  CD  GLU B 215     -41.804 -24.008  -3.982  1.00 57.38           C  
ATOM   1622  OE1 GLU B 215     -42.162 -24.584  -2.929  1.00 57.38           O  
ATOM   1623  OE2 GLU B 215     -42.572 -23.287  -4.657  1.00 57.38           O  
ATOM   1624  N   LEU B 216     -38.556 -22.523  -8.358  1.00 56.94           N  
ATOM   1625  CA  LEU B 216     -38.535 -22.335  -9.804  1.00 56.94           C  
ATOM   1626  C   LEU B 216     -37.300 -22.984 -10.419  1.00 56.94           C  
ATOM   1627  CB  LEU B 216     -38.569 -20.844 -10.152  1.00 56.94           C  
ATOM   1628  O   LEU B 216     -37.380 -23.591 -11.490  1.00 56.94           O  
ATOM   1629  CG  LEU B 216     -39.182 -20.477 -11.504  1.00 56.94           C  
ATOM   1630  CD1 LEU B 216     -40.644 -20.079 -11.333  1.00 56.94           C  
ATOM   1631  CD2 LEU B 216     -38.389 -19.354 -12.163  1.00 56.94           C  
ATOM   1632  N   ALA B 217     -36.292 -22.887  -9.689  1.00 54.68           N  
ATOM   1633  CA  ALA B 217     -35.022 -23.502 -10.068  1.00 54.68           C  
ATOM   1634  C   ALA B 217     -35.141 -25.022 -10.116  1.00 54.68           C  
ATOM   1635  CB  ALA B 217     -33.920 -23.088  -9.096  1.00 54.68           C  
ATOM   1636  O   ALA B 217     -34.613 -25.664 -11.027  1.00 54.68           O  
ATOM   1637  N   LEU B 218     -35.770 -25.571  -9.083  1.00 56.99           N  
ATOM   1638  CA  LEU B 218     -35.991 -27.010  -8.996  1.00 56.99           C  
ATOM   1639  C   LEU B 218     -36.881 -27.493 -10.136  1.00 56.99           C  
ATOM   1640  CB  LEU B 218     -36.623 -27.374  -7.650  1.00 56.99           C  
ATOM   1641  O   LEU B 218     -36.625 -28.546 -10.725  1.00 56.99           O  
ATOM   1642  CG  LEU B 218     -36.075 -28.624  -6.960  1.00 56.99           C  
ATOM   1643  CD1 LEU B 218     -35.286 -28.238  -5.712  1.00 56.99           C  
ATOM   1644  CD2 LEU B 218     -37.208 -29.581  -6.607  1.00 56.99           C  
ATOM   1645  N   ALA B 219     -37.957 -26.600 -10.388  1.00 56.35           N  
ATOM   1646  CA  ALA B 219     -38.924 -26.911 -11.438  1.00 56.35           C  
ATOM   1647  C   ALA B 219     -38.257 -26.930 -12.810  1.00 56.35           C  
ATOM   1648  CB  ALA B 219     -40.071 -25.904 -11.420  1.00 56.35           C  
ATOM   1649  O   ALA B 219     -38.583 -27.768 -13.654  1.00 56.35           O  
ATOM   1650  N   LEU B 220     -37.310 -26.005 -12.976  1.00 53.79           N  
ATOM   1651  CA  LEU B 220     -36.576 -25.932 -14.235  1.00 53.79           C  
ATOM   1652  C   LEU B 220     -35.662 -27.141 -14.402  1.00 53.79           C  
ATOM   1653  CB  LEU B 220     -35.754 -24.642 -14.302  1.00 53.79           C  
ATOM   1654  O   LEU B 220     -35.550 -27.692 -15.500  1.00 53.79           O  
ATOM   1655  CG  LEU B 220     -36.353 -23.497 -15.121  1.00 53.79           C  
ATOM   1656  CD1 LEU B 220     -35.914 -22.152 -14.551  1.00 53.79           C  
ATOM   1657  CD2 LEU B 220     -35.951 -23.621 -16.586  1.00 53.79           C  
ATOM   1658  N   ARG B 221     -35.032 -27.413 -13.333  1.00 54.87           N  
ATOM   1659  CA  ARG B 221     -34.163 -28.585 -13.320  1.00 54.87           C  
ATOM   1660  C   ARG B 221     -34.953 -29.856 -13.609  1.00 54.87           C  
ATOM   1661  CB  ARG B 221     -33.446 -28.708 -11.973  1.00 54.87           C  
ATOM   1662  O   ARG B 221     -34.496 -30.721 -14.359  1.00 54.87           O  
ATOM   1663  CG  ARG B 221     -32.028 -29.247 -12.077  1.00 54.87           C  
ATOM   1664  CD  ARG B 221     -31.336 -29.279 -10.722  1.00 54.87           C  
ATOM   1665  NE  ARG B 221     -29.983 -28.735 -10.794  1.00 54.87           N  
ATOM   1666  NH1 ARG B 221     -29.350 -29.477  -8.700  1.00 54.87           N  
ATOM   1667  NH2 ARG B 221     -27.870 -28.309 -10.003  1.00 54.87           N  
ATOM   1668  CZ  ARG B 221     -29.071 -28.841  -9.833  1.00 54.87           C  
ATOM   1669  N   VAL B 222     -36.074 -29.967 -12.893  1.00 53.92           N  
ATOM   1670  CA  VAL B 222     -36.935 -31.132 -13.066  1.00 53.92           C  
ATOM   1671  C   VAL B 222     -37.427 -31.202 -14.510  1.00 53.92           C  
ATOM   1672  CB  VAL B 222     -38.137 -31.097 -12.095  1.00 53.92           C  
ATOM   1673  O   VAL B 222     -37.467 -32.281 -15.107  1.00 53.92           O  
ATOM   1674  CG1 VAL B 222     -39.130 -32.210 -12.425  1.00 53.92           C  
ATOM   1675  CG2 VAL B 222     -37.658 -31.216 -10.649  1.00 53.92           C  
ATOM   1676  N   SER B 223     -37.793 -29.954 -15.029  1.00 49.45           N  
ATOM   1677  CA  SER B 223     -38.276 -29.864 -16.403  1.00 49.45           C  
ATOM   1678  C   SER B 223     -37.200 -30.289 -17.397  1.00 49.45           C  
ATOM   1679  CB  SER B 223     -38.739 -28.441 -16.717  1.00 49.45           C  
ATOM   1680  O   SER B 223     -37.490 -30.982 -18.375  1.00 49.45           O  
ATOM   1681  OG  SER B 223     -39.930 -28.457 -17.485  1.00 49.45           O  
ATOM   1682  N   MET B 224     -36.044 -29.842 -17.041  1.00 46.84           N  
ATOM   1683  CA  MET B 224     -34.909 -30.170 -17.898  1.00 46.84           C  
ATOM   1684  C   MET B 224     -34.573 -31.655 -17.811  1.00 46.84           C  
ATOM   1685  CB  MET B 224     -33.686 -29.334 -17.514  1.00 46.84           C  
ATOM   1686  O   MET B 224     -34.208 -32.273 -18.813  1.00 46.84           O  
ATOM   1687  CG  MET B 224     -33.614 -27.993 -18.225  1.00 46.84           C  
ATOM   1688  SD  MET B 224     -31.894 -27.371 -18.380  1.00 46.84           S  
ATOM   1689  CE  MET B 224     -32.204 -25.585 -18.446  1.00 46.84           C  
ATOM   1690  N   GLU B 225     -34.591 -32.017 -16.576  1.00 53.67           N  
ATOM   1691  CA  GLU B 225     -34.279 -33.425 -16.353  1.00 53.67           C  
ATOM   1692  C   GLU B 225     -35.308 -34.331 -17.024  1.00 53.67           C  
ATOM   1693  CB  GLU B 225     -34.206 -33.730 -14.855  1.00 53.67           C  
ATOM   1694  O   GLU B 225     -34.955 -35.371 -17.584  1.00 53.67           O  
ATOM   1695  CG  GLU B 225     -33.197 -34.812 -14.496  1.00 53.67           C  
ATOM   1696  CD  GLU B 225     -32.884 -34.870 -13.009  1.00 53.67           C  
ATOM   1697  OE1 GLU B 225     -32.260 -35.857 -12.559  1.00 53.67           O  
ATOM   1698  OE2 GLU B 225     -33.266 -33.921 -12.289  1.00 53.67           O  
ATOM   1699  N   GLU B 226     -36.585 -33.874 -16.830  1.00 52.84           N  
ATOM   1700  CA  GLU B 226     -37.659 -34.680 -17.404  1.00 52.84           C  
ATOM   1701  C   GLU B 226     -37.543 -34.751 -18.924  1.00 52.84           C  
ATOM   1702  CB  GLU B 226     -39.025 -34.115 -17.006  1.00 52.84           C  
ATOM   1703  O   GLU B 226     -37.807 -35.796 -19.523  1.00 52.84           O  
ATOM   1704  CG  GLU B 226     -40.087 -35.181 -16.777  1.00 52.84           C  
ATOM   1705  CD  GLU B 226     -41.418 -34.611 -16.312  1.00 52.84           C  
ATOM   1706  OE1 GLU B 226     -42.458 -35.289 -16.474  1.00 52.84           O  
ATOM   1707  OE2 GLU B 226     -41.421 -33.476 -15.784  1.00 52.84           O  
ATOM   1708  N   GLN B 227     -37.164 -33.555 -19.453  1.00 52.97           N  
ATOM   1709  CA  GLN B 227     -36.952 -33.476 -20.894  1.00 52.97           C  
ATOM   1710  C   GLN B 227     -35.862 -34.445 -21.343  1.00 52.97           C  
ATOM   1711  CB  GLN B 227     -36.589 -32.049 -21.307  1.00 52.97           C  
ATOM   1712  O   GLN B 227     -35.998 -35.107 -22.374  1.00 52.97           O  
ATOM   1713  CG  GLN B 227     -37.290 -31.578 -22.574  1.00 52.97           C  
ATOM   1714  CD  GLN B 227     -36.656 -30.335 -23.168  1.00 52.97           C  
ATOM   1715  NE2 GLN B 227     -36.447 -30.345 -24.481  1.00 52.97           N  
ATOM   1716  OE1 GLN B 227     -36.356 -29.372 -22.454  1.00 52.97           O  
ATOM   1717  N   ARG B 228     -34.864 -34.374 -20.465  1.00 50.16           N  
ATOM   1718  CA  ARG B 228     -33.738 -35.256 -20.758  1.00 50.16           C  
ATOM   1719  C   ARG B 228     -34.168 -36.719 -20.736  1.00 50.16           C  
ATOM   1720  CB  ARG B 228     -32.602 -35.028 -19.759  1.00 50.16           C  
ATOM   1721  O   ARG B 228     -33.753 -37.506 -21.590  1.00 50.16           O  
ATOM   1722  CG  ARG B 228     -31.215 -35.089 -20.379  1.00 50.16           C  
ATOM   1723  CD  ARG B 228     -30.121 -34.994 -19.324  1.00 50.16           C  
ATOM   1724  NE  ARG B 228     -28.808 -34.786 -19.928  1.00 50.16           N  
ATOM   1725  NH1 ARG B 228     -27.776 -34.150 -17.961  1.00 50.16           N  
ATOM   1726  NH2 ARG B 228     -26.579 -34.233 -19.914  1.00 50.16           N  
ATOM   1727  CZ  ARG B 228     -27.724 -34.390 -19.266  1.00 50.16           C  
ATOM   1728  N   GLN B 229     -34.929 -36.980 -19.731  1.00 53.40           N  
ATOM   1729  CA  GLN B 229     -35.345 -38.376 -19.655  1.00 53.40           C  
ATOM   1730  C   GLN B 229     -36.142 -38.781 -20.892  1.00 53.40           C  
ATOM   1731  CB  GLN B 229     -36.173 -38.622 -18.393  1.00 53.40           C  
ATOM   1732  O   GLN B 229     -35.985 -39.892 -21.402  1.00 53.40           O  
ATOM   1733  CG  GLN B 229     -35.401 -39.313 -17.277  1.00 53.40           C  
ATOM   1734  CD  GLN B 229     -36.255 -39.578 -16.051  1.00 53.40           C  
ATOM   1735  NE2 GLN B 229     -35.605 -39.792 -14.911  1.00 53.40           N  
ATOM   1736  OE1 GLN B 229     -37.487 -39.590 -16.126  1.00 53.40           O  
ATOM   1737  N   ARG B 230     -37.012 -37.761 -21.297  1.00 47.26           N  
ATOM   1738  CA  ARG B 230     -37.845 -38.073 -22.453  1.00 47.26           C  
ATOM   1739  C   ARG B 230     -36.992 -38.322 -23.692  1.00 47.26           C  
ATOM   1740  CB  ARG B 230     -38.839 -36.941 -22.721  1.00 47.26           C  
ATOM   1741  O   ARG B 230     -37.292 -39.214 -24.489  1.00 47.26           O  
ATOM   1742  CG  ARG B 230     -40.295 -37.343 -22.542  1.00 47.26           C  
ATOM   1743  CD  ARG B 230     -41.241 -36.194 -22.860  1.00 47.26           C  
ATOM   1744  NE  ARG B 230     -42.628 -36.539 -22.558  1.00 47.26           N  
ATOM   1745  NH1 ARG B 230     -43.500 -34.520 -23.266  1.00 47.26           N  
ATOM   1746  NH2 ARG B 230     -44.888 -36.150 -22.448  1.00 47.26           N  
ATOM   1747  CZ  ARG B 230     -43.669 -35.735 -22.758  1.00 47.26           C  
ATOM   1748  N   GLN B 231     -35.938 -37.512 -23.699  1.00 48.33           N  
ATOM   1749  CA  GLN B 231     -35.114 -37.656 -24.894  1.00 48.33           C  
ATOM   1750  C   GLN B 231     -34.480 -39.042 -24.962  1.00 48.33           C  
ATOM   1751  CB  GLN B 231     -34.027 -36.580 -24.930  1.00 48.33           C  
ATOM   1752  O   GLN B 231     -34.358 -39.623 -26.042  1.00 48.33           O  
ATOM   1753  CG  GLN B 231     -34.265 -35.500 -25.977  1.00 48.33           C  
ATOM   1754  CD  GLN B 231     -33.229 -34.393 -25.925  1.00 48.33           C  
ATOM   1755  NE2 GLN B 231     -33.595 -33.215 -26.419  1.00 48.33           N  
ATOM   1756  OE1 GLN B 231     -32.109 -34.595 -25.444  1.00 48.33           O  
ATOM   1757  N   GLU B 232     -34.048 -39.388 -23.757  1.00 48.76           N  
ATOM   1758  CA  GLU B 232     -33.324 -40.656 -23.743  1.00 48.76           C  
ATOM   1759  C   GLU B 232     -34.225 -41.810 -24.174  1.00 48.76           C  
ATOM   1760  CB  GLU B 232     -32.747 -40.931 -22.352  1.00 48.76           C  
ATOM   1761  O   GLU B 232     -33.780 -42.725 -24.870  1.00 48.76           O  
ATOM   1762  CG  GLU B 232     -31.359 -41.555 -22.375  1.00 48.76           C  
ATOM   1763  CD  GLU B 232     -30.751 -41.717 -20.991  1.00 48.76           C  
ATOM   1764  OE1 GLU B 232     -29.799 -42.514 -20.835  1.00 48.76           O  
ATOM   1765  OE2 GLU B 232     -31.232 -41.041 -20.054  1.00 48.76           O  
ATOM   1766  N   GLU B 233     -35.401 -41.742 -23.586  1.00 44.94           N  
ATOM   1767  CA  GLU B 233     -36.217 -42.940 -23.766  1.00 44.94           C  
ATOM   1768  C   GLU B 233     -36.505 -43.194 -25.242  1.00 44.94           C  
ATOM   1769  CB  GLU B 233     -37.529 -42.819 -22.987  1.00 44.94           C  
ATOM   1770  O   GLU B 233     -36.535 -44.344 -25.685  1.00 44.94           O  
ATOM   1771  CG  GLU B 233     -37.655 -43.807 -21.837  1.00 44.94           C  
ATOM   1772  CD  GLU B 233     -38.937 -43.637 -21.037  1.00 44.94           C  
ATOM   1773  OE1 GLU B 233     -39.470 -44.647 -20.524  1.00 44.94           O  
ATOM   1774  OE2 GLU B 233     -39.413 -42.486 -20.924  1.00 44.94           O  
ATOM   1775  N   GLU B 234     -36.664 -41.944 -25.949  1.00 39.61           N  
ATOM   1776  CA  GLU B 234     -37.138 -42.098 -27.321  1.00 39.61           C  
ATOM   1777  C   GLU B 234     -36.094 -42.793 -28.191  1.00 39.61           C  
ATOM   1778  CB  GLU B 234     -37.501 -40.738 -27.920  1.00 39.61           C  
ATOM   1779  O   GLU B 234     -36.438 -43.455 -29.172  1.00 39.61           O  
ATOM   1780  CG  GLU B 234     -38.835 -40.724 -28.653  1.00 39.61           C  
ATOM   1781  CD  GLU B 234     -39.243 -39.340 -29.131  1.00 39.61           C  
ATOM   1782  OE1 GLU B 234     -39.748 -39.216 -30.270  1.00 39.61           O  
ATOM   1783  OE2 GLU B 234     -39.057 -38.372 -28.360  1.00 39.61           O  
ATOM   1784  N   ALA B 235     -34.793 -42.553 -27.772  1.00 44.04           N  
ATOM   1785  CA  ALA B 235     -33.716 -43.100 -28.594  1.00 44.04           C  
ATOM   1786  C   ALA B 235     -33.755 -44.626 -28.605  1.00 44.04           C  
ATOM   1787  CB  ALA B 235     -32.361 -42.609 -28.092  1.00 44.04           C  
ATOM   1788  O   ALA B 235     -33.462 -45.253 -29.625  1.00 44.04           O  
ATOM   1789  N   ARG B 236     -34.006 -45.089 -27.396  1.00 40.60           N  
ATOM   1790  CA  ARG B 236     -33.864 -46.538 -27.299  1.00 40.60           C  
ATOM   1791  C   ARG B 236     -34.886 -47.249 -28.179  1.00 40.60           C  
ATOM   1792  CB  ARG B 236     -34.012 -46.998 -25.847  1.00 40.60           C  
ATOM   1793  O   ARG B 236     -34.578 -48.270 -28.798  1.00 40.60           O  
ATOM   1794  CG  ARG B 236     -33.033 -48.089 -25.444  1.00 40.60           C  
ATOM   1795  CD  ARG B 236     -33.201 -48.485 -23.983  1.00 40.60           C  
ATOM   1796  NE  ARG B 236     -32.105 -49.334 -23.526  1.00 40.60           N  
ATOM   1797  NH1 ARG B 236     -33.134 -49.955 -21.553  1.00 40.60           N  
ATOM   1798  NH2 ARG B 236     -31.048 -50.756 -22.064  1.00 40.60           N  
ATOM   1799  CZ  ARG B 236     -32.098 -50.013 -22.382  1.00 40.60           C  
ATOM   1800  N   ARG B 237     -36.044 -46.622 -28.023  1.00 32.86           N  
ATOM   1801  CA  ARG B 237     -37.123 -47.486 -28.489  1.00 32.86           C  
ATOM   1802  C   ARG B 237     -36.960 -47.815 -29.970  1.00 32.86           C  
ATOM   1803  CB  ARG B 237     -38.483 -46.829 -28.245  1.00 32.86           C  
ATOM   1804  O   ARG B 237     -37.488 -48.821 -30.449  1.00 32.86           O  
ATOM   1805  CG  ARG B 237     -39.475 -47.720 -27.514  1.00 32.86           C  
ATOM   1806  CD  ARG B 237     -40.804 -47.014 -27.285  1.00 32.86           C  
ATOM   1807  NE  ARG B 237     -41.684 -47.791 -26.417  1.00 32.86           N  
ATOM   1808  NH1 ARG B 237     -43.471 -46.336 -26.579  1.00 32.86           N  
ATOM   1809  NH2 ARG B 237     -43.643 -48.232 -25.302  1.00 32.86           N  
ATOM   1810  CZ  ARG B 237     -42.931 -47.451 -26.101  1.00 32.86           C  
ATOM   1811  N   ALA B 238     -36.273 -46.772 -30.529  1.00 33.31           N  
ATOM   1812  CA  ALA B 238     -36.510 -46.806 -31.970  1.00 33.31           C  
ATOM   1813  C   ALA B 238     -35.910 -48.063 -32.595  1.00 33.31           C  
ATOM   1814  CB  ALA B 238     -35.933 -45.558 -32.634  1.00 33.31           C  
ATOM   1815  O   ALA B 238     -36.066 -48.302 -33.795  1.00 33.31           O  
ATOM   1816  N   ALA B 239     -34.917 -48.660 -31.737  1.00 33.00           N  
ATOM   1817  CA  ALA B 239     -34.112 -49.666 -32.425  1.00 33.00           C  
ATOM   1818  C   ALA B 239     -34.971 -50.848 -32.866  1.00 33.00           C  
ATOM   1819  CB  ALA B 239     -32.976 -50.145 -31.524  1.00 33.00           C  
ATOM   1820  O   ALA B 239     -34.666 -51.507 -33.863  1.00 33.00           O  
ATOM   1821  N   ALA B 240     -35.834 -51.262 -31.792  1.00 30.42           N  
ATOM   1822  CA  ALA B 240     -36.135 -52.678 -31.982  1.00 30.42           C  
ATOM   1823  C   ALA B 240     -36.986 -52.896 -33.229  1.00 30.42           C  
ATOM   1824  CB  ALA B 240     -36.843 -53.241 -30.752  1.00 30.42           C  
ATOM   1825  O   ALA B 240     -37.223 -54.036 -33.636  1.00 30.42           O  
ATOM   1826  N   ALA B 241     -37.806 -51.894 -33.457  1.00 25.67           N  
ATOM   1827  CA  ALA B 241     -39.138 -52.400 -33.779  1.00 25.67           C  
ATOM   1828  C   ALA B 241     -39.115 -53.226 -35.063  1.00 25.67           C  
ATOM   1829  CB  ALA B 241     -40.129 -51.246 -33.910  1.00 25.67           C  
ATOM   1830  O   ALA B 241     -39.628 -54.346 -35.096  1.00 25.67           O  
ATOM   1831  N   SER B 242     -39.599 -52.628 -36.141  1.00 24.03           N  
ATOM   1832  CA  SER B 242     -40.698 -53.217 -36.898  1.00 24.03           C  
ATOM   1833  C   SER B 242     -40.214 -54.373 -37.767  1.00 24.03           C  
ATOM   1834  CB  SER B 242     -41.374 -52.160 -37.772  1.00 24.03           C  
ATOM   1835  O   SER B 242     -39.035 -54.439 -38.121  1.00 24.03           O  
ATOM   1836  OG  SER B 242     -42.415 -51.510 -37.062  1.00 24.03           O  
ATOM   1837  N   ALA B 243     -41.213 -55.443 -37.941  1.00 24.51           N  
ATOM   1838  CA  ALA B 243     -41.309 -56.727 -38.629  1.00 24.51           C  
ATOM   1839  C   ALA B 243     -40.738 -56.638 -40.041  1.00 24.51           C  
ATOM   1840  CB  ALA B 243     -42.761 -57.199 -38.674  1.00 24.51           C  
ATOM   1841  O   ALA B 243     -39.871 -57.429 -40.418  1.00 24.51           O  
ATOM   1842  N   ALA B 244     -41.742 -56.463 -40.923  1.00 23.06           N  
ATOM   1843  CA  ALA B 244     -42.173 -57.438 -41.922  1.00 23.06           C  
ATOM   1844  C   ALA B 244     -41.512 -57.169 -43.271  1.00 23.06           C  
ATOM   1845  CB  ALA B 244     -43.693 -57.417 -42.064  1.00 23.06           C  
ATOM   1846  O   ALA B 244     -40.953 -58.079 -43.888  1.00 23.06           O  
ATOM   1847  N   GLU B 245     -42.078 -56.119 -43.961  1.00 23.25           N  
ATOM   1848  CA  GLU B 245     -42.981 -56.604 -45.001  1.00 23.25           C  
ATOM   1849  C   GLU B 245     -42.240 -56.825 -46.316  1.00 23.25           C  
ATOM   1850  CB  GLU B 245     -44.138 -55.623 -45.208  1.00 23.25           C  
ATOM   1851  O   GLU B 245     -42.390 -57.871 -46.951  1.00 23.25           O  
ATOM   1852  CG  GLU B 245     -45.464 -56.108 -44.640  1.00 23.25           C  
ATOM   1853  CD  GLU B 245     -46.592 -55.103 -44.807  1.00 23.25           C  
ATOM   1854  OE1 GLU B 245     -47.769 -55.521 -44.904  1.00 23.25           O  
ATOM   1855  OE2 GLU B 245     -46.298 -53.887 -44.843  1.00 23.25           O  
ATOM   1856  N   ALA B 246     -42.031 -55.709 -46.951  1.00 22.85           N  
ATOM   1857  CA  ALA B 246     -42.593 -55.529 -48.287  1.00 22.85           C  
ATOM   1858  C   ALA B 246     -41.623 -56.015 -49.360  1.00 22.85           C  
ATOM   1859  CB  ALA B 246     -42.949 -54.063 -48.521  1.00 22.85           C  
ATOM   1860  O   ALA B 246     -40.405 -55.909 -49.199  1.00 22.85           O  
ATOM   1861  N   GLY B 247     -42.241 -56.811 -50.302  1.00 23.29           N  
ATOM   1862  CA  GLY B 247     -41.780 -57.652 -51.395  1.00 23.29           C  
ATOM   1863  C   GLY B 247     -40.893 -56.916 -52.381  1.00 23.29           C  
ATOM   1864  O   GLY B 247     -40.082 -57.533 -53.075  1.00 23.29           O  
ATOM   1865  N   ILE B 248     -41.389 -55.569 -52.686  1.00 23.31           N  
ATOM   1866  CA  ILE B 248     -41.765 -55.692 -54.090  1.00 23.31           C  
ATOM   1867  C   ILE B 248     -40.513 -55.673 -54.963  1.00 23.31           C  
ATOM   1868  CB  ILE B 248     -42.733 -54.566 -54.517  1.00 23.31           C  
ATOM   1869  O   ILE B 248     -39.416 -55.382 -54.480  1.00 23.31           O  
ATOM   1870  CG1 ILE B 248     -43.556 -54.086 -53.316  1.00 23.31           C  
ATOM   1871  CG2 ILE B 248     -43.646 -55.040 -55.651  1.00 23.31           C  
ATOM   1872  CD1 ILE B 248     -44.317 -52.791 -53.565  1.00 23.31           C  
ATOM   1873  N   ALA B 249     -40.624 -54.804 -56.035  1.00 22.68           N  
ATOM   1874  CA  ALA B 249     -40.612 -55.151 -57.454  1.00 22.68           C  
ATOM   1875  C   ALA B 249     -39.255 -54.849 -58.081  1.00 22.68           C  
ATOM   1876  CB  ALA B 249     -41.716 -54.400 -58.194  1.00 22.68           C  
ATOM   1877  O   ALA B 249     -38.645 -55.720 -58.705  1.00 22.68           O  
ATOM   1878  N   THR B 250     -39.120 -53.475 -58.506  1.00 22.66           N  
ATOM   1879  CA  THR B 250     -39.149 -53.245 -59.946  1.00 22.66           C  
ATOM   1880  C   THR B 250     -37.733 -53.117 -60.502  1.00 22.66           C  
ATOM   1881  CB  THR B 250     -39.955 -51.980 -60.294  1.00 22.66           C  
ATOM   1882  O   THR B 250     -36.772 -52.979 -59.741  1.00 22.66           O  
ATOM   1883  CG2 THR B 250     -41.448 -52.283 -60.366  1.00 22.66           C  
ATOM   1884  OG1 THR B 250     -39.729 -50.985 -59.289  1.00 22.66           O  
ATOM   1885  N   THR B 251     -37.659 -52.086 -61.491  1.00 23.17           N  
ATOM   1886  CA  THR B 251     -37.146 -52.218 -62.850  1.00 23.17           C  
ATOM   1887  C   THR B 251     -35.674 -51.821 -62.913  1.00 23.17           C  
ATOM   1888  CB  THR B 251     -37.955 -51.359 -63.839  1.00 23.17           C  
ATOM   1889  O   THR B 251     -35.138 -51.249 -61.960  1.00 23.17           O  
ATOM   1890  CG2 THR B 251     -39.233 -52.072 -64.269  1.00 23.17           C  
ATOM   1891  OG1 THR B 251     -38.302 -50.118 -63.211  1.00 23.17           O  
ATOM   1892  N   GLY B 252     -35.434 -51.102 -63.991  1.00 22.36           N  
ATOM   1893  CA  GLY B 252     -34.355 -51.218 -64.959  1.00 22.36           C  
ATOM   1894  C   GLY B 252     -33.191 -50.289 -64.669  1.00 22.36           C  
ATOM   1895  O   GLY B 252     -32.031 -50.659 -64.862  1.00 22.36           O  
ATOM   1896  N   THR B 253     -33.543 -48.962 -64.318  1.00 23.03           N  
ATOM   1897  CA  THR B 253     -33.103 -48.180 -65.468  1.00 23.03           C  
ATOM   1898  C   THR B 253     -31.602 -47.915 -65.399  1.00 23.03           C  
ATOM   1899  CB  THR B 253     -33.860 -46.842 -65.558  1.00 23.03           C  
ATOM   1900  O   THR B 253     -30.979 -48.108 -64.353  1.00 23.03           O  
ATOM   1901  CG2 THR B 253     -34.984 -46.914 -66.586  1.00 23.03           C  
ATOM   1902  OG1 THR B 253     -34.419 -46.530 -64.276  1.00 23.03           O  
ATOM   1903  N   GLU B 254     -31.307 -46.550 -65.664  1.00 24.02           N  
ATOM   1904  CA  GLU B 254     -30.482 -45.990 -66.731  1.00 24.02           C  
ATOM   1905  C   GLU B 254     -29.073 -45.679 -66.234  1.00 24.02           C  
ATOM   1906  CB  GLU B 254     -31.128 -44.726 -67.303  1.00 24.02           C  
ATOM   1907  O   GLU B 254     -28.822 -45.675 -65.027  1.00 24.02           O  
ATOM   1908  CG  GLU B 254     -32.125 -44.996 -68.421  1.00 24.02           C  
ATOM   1909  CD  GLU B 254     -32.504 -43.748 -69.202  1.00 24.02           C  
ATOM   1910  OE1 GLU B 254     -32.763 -43.852 -70.423  1.00 24.02           O  
ATOM   1911  OE2 GLU B 254     -32.542 -42.658 -68.589  1.00 24.02           O  
ATOM   1912  N   ASP B 255     -28.457 -44.754 -67.020  1.00 24.80           N  
ATOM   1913  CA  ASP B 255     -27.112 -44.753 -67.587  1.00 24.80           C  
ATOM   1914  C   ASP B 255     -26.132 -44.020 -66.675  1.00 24.80           C  
ATOM   1915  CB  ASP B 255     -27.117 -44.113 -68.977  1.00 24.80           C  
ATOM   1916  O   ASP B 255     -25.055 -44.537 -66.368  1.00 24.80           O  
ATOM   1917  CG  ASP B 255     -27.064 -45.134 -70.100  1.00 24.80           C  
ATOM   1918  OD1 ASP B 255     -26.470 -46.218 -69.912  1.00 24.80           O  
ATOM   1919  OD2 ASP B 255     -27.618 -44.851 -71.184  1.00 24.80           O  
ATOM   1920  N   SER B 256     -26.241 -42.582 -66.636  1.00 23.94           N  
ATOM   1921  CA  SER B 256     -25.216 -41.885 -67.405  1.00 23.94           C  
ATOM   1922  C   SER B 256     -24.061 -41.443 -66.513  1.00 23.94           C  
ATOM   1923  CB  SER B 256     -25.812 -40.671 -68.118  1.00 23.94           C  
ATOM   1924  O   SER B 256     -24.097 -41.643 -65.297  1.00 23.94           O  
ATOM   1925  OG  SER B 256     -26.128 -40.984 -69.464  1.00 23.94           O  
ATOM   1926  N   ASP B 257     -23.828 -40.009 -66.321  1.00 23.18           N  
ATOM   1927  CA  ASP B 257     -22.760 -39.261 -66.975  1.00 23.18           C  
ATOM   1928  C   ASP B 257     -21.646 -38.917 -65.988  1.00 23.18           C  
ATOM   1929  CB  ASP B 257     -23.311 -37.983 -67.611  1.00 23.18           C  
ATOM   1930  O   ASP B 257     -20.478 -39.229 -66.228  1.00 23.18           O  
ATOM   1931  CG  ASP B 257     -23.587 -38.132 -69.097  1.00 23.18           C  
ATOM   1932  OD1 ASP B 257     -22.790 -38.786 -69.803  1.00 23.18           O  
ATOM   1933  OD2 ASP B 257     -24.611 -37.589 -69.566  1.00 23.18           O  
ATOM   1934  N   ASP B 258     -21.527 -37.548 -65.520  1.00 23.73           N  
ATOM   1935  CA  ASP B 258     -20.589 -36.519 -65.956  1.00 23.73           C  
ATOM   1936  C   ASP B 258     -19.520 -36.265 -64.896  1.00 23.73           C  
ATOM   1937  CB  ASP B 258     -21.330 -35.219 -66.278  1.00 23.73           C  
ATOM   1938  O   ASP B 258     -18.323 -36.314 -65.190  1.00 23.73           O  
ATOM   1939  CG  ASP B 258     -21.037 -34.699 -67.674  1.00 23.73           C  
ATOM   1940  OD1 ASP B 258     -19.898 -34.255 -67.933  1.00 23.73           O  
ATOM   1941  OD2 ASP B 258     -21.955 -34.732 -68.523  1.00 23.73           O  
ATOM   1942  N   ALA B 259     -19.653 -35.090 -64.059  1.00 23.91           N  
ATOM   1943  CA  ALA B 259     -18.909 -33.835 -63.989  1.00 23.91           C  
ATOM   1944  C   ALA B 259     -18.003 -33.802 -62.762  1.00 23.91           C  
ATOM   1945  CB  ALA B 259     -19.870 -32.648 -63.970  1.00 23.91           C  
ATOM   1946  O   ALA B 259     -18.477 -33.921 -61.629  1.00 23.91           O  
ATOM   1947  N   LEU B 260     -16.749 -34.189 -62.911  1.00 24.35           N  
ATOM   1948  CA  LEU B 260     -15.842 -34.455 -61.799  1.00 24.35           C  
ATOM   1949  C   LEU B 260     -15.690 -33.222 -60.915  1.00 24.35           C  
ATOM   1950  CB  LEU B 260     -14.472 -34.897 -62.319  1.00 24.35           C  
ATOM   1951  O   LEU B 260     -15.782 -33.317 -59.689  1.00 24.35           O  
ATOM   1952  CG  LEU B 260     -13.947 -36.234 -61.795  1.00 24.35           C  
ATOM   1953  CD1 LEU B 260     -13.743 -37.213 -62.947  1.00 24.35           C  
ATOM   1954  CD2 LEU B 260     -12.648 -36.033 -61.022  1.00 24.35           C  
ATOM   1955  N   LEU B 261     -15.151 -32.026 -61.495  1.00 24.80           N  
ATOM   1956  CA  LEU B 261     -13.814 -31.668 -61.034  1.00 24.80           C  
ATOM   1957  C   LEU B 261     -13.879 -30.574 -59.974  1.00 24.80           C  
ATOM   1958  CB  LEU B 261     -12.948 -31.206 -62.209  1.00 24.80           C  
ATOM   1959  O   LEU B 261     -12.845 -30.113 -59.487  1.00 24.80           O  
ATOM   1960  CG  LEU B 261     -12.027 -32.258 -62.828  1.00 24.80           C  
ATOM   1961  CD1 LEU B 261     -11.873 -32.014 -64.325  1.00 24.80           C  
ATOM   1962  CD2 LEU B 261     -10.667 -32.252 -62.137  1.00 24.80           C  
ATOM   1963  N   LYS B 262     -15.007 -29.934 -59.710  1.00 23.06           N  
ATOM   1964  CA  LYS B 262     -14.752 -28.505 -59.555  1.00 23.06           C  
ATOM   1965  C   LYS B 262     -13.947 -28.225 -58.289  1.00 23.06           C  
ATOM   1966  CB  LYS B 262     -16.067 -27.725 -59.524  1.00 23.06           C  
ATOM   1967  O   LYS B 262     -14.388 -28.545 -57.183  1.00 23.06           O  
ATOM   1968  CG  LYS B 262     -16.139 -26.593 -60.538  1.00 23.06           C  
ATOM   1969  CD  LYS B 262     -17.537 -25.990 -60.604  1.00 23.06           C  
ATOM   1970  CE  LYS B 262     -17.597 -24.820 -61.577  1.00 23.06           C  
ATOM   1971  NZ  LYS B 262     -18.997 -24.345 -61.786  1.00 23.06           N  
ATOM   1972  N   MET B 263     -12.608 -27.927 -58.412  1.00 22.87           N  
ATOM   1973  CA  MET B 263     -11.480 -27.801 -57.493  1.00 22.87           C  
ATOM   1974  C   MET B 263     -11.573 -26.506 -56.693  1.00 22.87           C  
ATOM   1975  CB  MET B 263     -10.156 -27.849 -58.257  1.00 22.87           C  
ATOM   1976  O   MET B 263     -10.789 -26.285 -55.768  1.00 22.87           O  
ATOM   1977  CG  MET B 263      -9.271 -29.026 -57.876  1.00 22.87           C  
ATOM   1978  SD  MET B 263      -7.663 -29.011 -58.760  1.00 22.87           S  
ATOM   1979  CE  MET B 263      -6.842 -30.414 -57.953  1.00 22.87           C  
ATOM   1980  N   THR B 264     -12.566 -25.570 -56.887  1.00 23.46           N  
ATOM   1981  CA  THR B 264     -11.995 -24.230 -56.800  1.00 23.46           C  
ATOM   1982  C   THR B 264     -11.643 -23.885 -55.356  1.00 23.46           C  
ATOM   1983  CB  THR B 264     -12.963 -23.173 -57.362  1.00 23.46           C  
ATOM   1984  O   THR B 264     -12.449 -24.098 -54.447  1.00 23.46           O  
ATOM   1985  CG2 THR B 264     -12.501 -22.675 -58.728  1.00 23.46           C  
ATOM   1986  OG1 THR B 264     -14.268 -23.750 -57.493  1.00 23.46           O  
ATOM   1987  N   ILE B 265     -10.386 -23.410 -55.012  1.00 24.82           N  
ATOM   1988  CA  ILE B 265      -9.502 -23.159 -53.879  1.00 24.82           C  
ATOM   1989  C   ILE B 265      -9.846 -21.813 -53.244  1.00 24.82           C  
ATOM   1990  CB  ILE B 265      -8.017 -23.186 -54.305  1.00 24.82           C  
ATOM   1991  O   ILE B 265      -9.106 -21.314 -52.393  1.00 24.82           O  
ATOM   1992  CG1 ILE B 265      -7.679 -24.521 -54.978  1.00 24.82           C  
ATOM   1993  CG2 ILE B 265      -7.105 -22.934 -53.100  1.00 24.82           C  
ATOM   1994  CD1 ILE B 265      -6.331 -24.533 -55.687  1.00 24.82           C  
ATOM   1995  N   SER B 266     -11.055 -21.244 -53.319  1.00 21.90           N  
ATOM   1996  CA  SER B 266     -10.917 -19.791 -53.309  1.00 21.90           C  
ATOM   1997  C   SER B 266     -10.330 -19.300 -51.990  1.00 21.90           C  
ATOM   1998  CB  SER B 266     -12.270 -19.122 -53.555  1.00 21.90           C  
ATOM   1999  O   SER B 266     -10.238 -20.061 -51.024  1.00 21.90           O  
ATOM   2000  OG  SER B 266     -12.861 -19.606 -54.749  1.00 21.90           O  
ATOM   2001  N   GLN B 267     -10.833 -18.007 -51.310  1.00 21.42           N  
ATOM   2002  CA  GLN B 267     -10.513 -16.623 -50.978  1.00 21.42           C  
ATOM   2003  C   GLN B 267     -10.348 -16.442 -49.472  1.00 21.42           C  
ATOM   2004  CB  GLN B 267     -11.595 -15.679 -51.505  1.00 21.42           C  
ATOM   2005  O   GLN B 267     -11.132 -16.981 -48.688  1.00 21.42           O  
ATOM   2006  CG  GLN B 267     -11.231 -14.997 -52.817  1.00 21.42           C  
ATOM   2007  CD  GLN B 267     -12.224 -13.921 -53.215  1.00 21.42           C  
ATOM   2008  NE2 GLN B 267     -12.038 -13.351 -54.400  1.00 21.42           N  
ATOM   2009  OE1 GLN B 267     -13.152 -13.606 -52.463  1.00 21.42           O  
ATOM   2010  N   GLN B 268      -9.257 -15.808 -48.988  1.00 24.96           N  
ATOM   2011  CA  GLN B 268      -8.449 -15.531 -47.806  1.00 24.96           C  
ATOM   2012  C   GLN B 268      -9.063 -14.411 -46.971  1.00 24.96           C  
ATOM   2013  CB  GLN B 268      -7.019 -15.164 -48.206  1.00 24.96           C  
ATOM   2014  O   GLN B 268      -8.388 -13.815 -46.128  1.00 24.96           O  
ATOM   2015  CG  GLN B 268      -5.969 -16.148 -47.709  1.00 24.96           C  
ATOM   2016  CD  GLN B 268      -4.583 -15.851 -48.248  1.00 24.96           C  
ATOM   2017  NE2 GLN B 268      -3.562 -16.131 -47.447  1.00 24.96           N  
ATOM   2018  OE1 GLN B 268      -4.431 -15.373 -49.377  1.00 24.96           O  
ATOM   2019  N   GLU B 269     -10.319 -13.973 -46.949  1.00 25.14           N  
ATOM   2020  CA  GLU B 269     -10.588 -12.566 -46.667  1.00 25.14           C  
ATOM   2021  C   GLU B 269     -10.288 -12.229 -45.209  1.00 25.14           C  
ATOM   2022  CB  GLU B 269     -12.041 -12.218 -47.000  1.00 25.14           C  
ATOM   2023  O   GLU B 269     -10.756 -12.917 -44.299  1.00 25.14           O  
ATOM   2024  CG  GLU B 269     -12.214 -11.519 -48.340  1.00 25.14           C  
ATOM   2025  CD  GLU B 269     -13.619 -10.980 -48.558  1.00 25.14           C  
ATOM   2026  OE1 GLU B 269     -13.770  -9.762 -48.804  1.00 25.14           O  
ATOM   2027  OE2 GLU B 269     -14.576 -11.782 -48.482  1.00 25.14           O  
ATOM   2028  N   PHE B 270      -9.233 -11.361 -44.874  1.00 25.90           N  
ATOM   2029  CA  PHE B 270      -8.546 -10.713 -43.762  1.00 25.90           C  
ATOM   2030  C   PHE B 270      -9.492  -9.787 -43.008  1.00 25.90           C  
ATOM   2031  CB  PHE B 270      -7.331  -9.927 -44.265  1.00 25.90           C  
ATOM   2032  O   PHE B 270     -10.257  -9.039 -43.620  1.00 25.90           O  
ATOM   2033  CG  PHE B 270      -6.018 -10.624 -44.029  1.00 25.90           C  
ATOM   2034  CD1 PHE B 270      -5.322 -10.441 -42.840  1.00 25.90           C  
ATOM   2035  CD2 PHE B 270      -5.479 -11.461 -44.997  1.00 25.90           C  
ATOM   2036  CE1 PHE B 270      -4.107 -11.085 -42.619  1.00 25.90           C  
ATOM   2037  CE2 PHE B 270      -4.265 -12.107 -44.784  1.00 25.90           C  
ATOM   2038  CZ  PHE B 270      -3.580 -11.917 -43.595  1.00 25.90           C  
ATOM   2039  N   GLY B 271      -9.680  -9.912 -41.713  1.00 26.93           N  
ATOM   2040  CA  GLY B 271     -10.564  -9.453 -40.654  1.00 26.93           C  
ATOM   2041  C   GLY B 271     -10.330  -8.005 -40.267  1.00 26.93           C  
ATOM   2042  O   GLY B 271      -9.191  -7.594 -40.038  1.00 26.93           O  
ATOM   2043  N   ARG B 272     -11.178  -6.923 -40.594  1.00 28.46           N  
ATOM   2044  CA  ARG B 272     -11.374  -5.477 -40.610  1.00 28.46           C  
ATOM   2045  C   ARG B 272     -11.434  -4.918 -39.193  1.00 28.46           C  
ATOM   2046  CB  ARG B 272     -12.652  -5.116 -41.371  1.00 28.46           C  
ATOM   2047  O   ARG B 272     -12.064  -5.508 -38.313  1.00 28.46           O  
ATOM   2048  CG  ARG B 272     -12.463  -4.019 -42.406  1.00 28.46           C  
ATOM   2049  CD  ARG B 272     -13.744  -3.751 -43.183  1.00 28.46           C  
ATOM   2050  NE  ARG B 272     -13.547  -2.733 -44.212  1.00 28.46           N  
ATOM   2051  NH1 ARG B 272     -15.756  -2.696 -44.890  1.00 28.46           N  
ATOM   2052  NH2 ARG B 272     -14.218  -1.330 -45.902  1.00 28.46           N  
ATOM   2053  CZ  ARG B 272     -14.507  -2.256 -44.999  1.00 28.46           C  
ATOM   2054  N   THR B 273     -10.515  -3.900 -38.653  1.00 34.52           N  
ATOM   2055  CA  THR B 273     -10.247  -2.963 -37.567  1.00 34.52           C  
ATOM   2056  C   THR B 273     -11.468  -2.091 -37.291  1.00 34.52           C  
ATOM   2057  CB  THR B 273      -9.036  -2.068 -37.888  1.00 34.52           C  
ATOM   2058  O   THR B 273     -12.070  -1.545 -38.219  1.00 34.52           O  
ATOM   2059  CG2 THR B 273      -7.741  -2.690 -37.375  1.00 34.52           C  
ATOM   2060  OG1 THR B 273      -8.940  -1.894 -39.307  1.00 34.52           O  
ATOM   2061  N   GLY B 274     -12.200  -2.136 -36.153  1.00 38.04           N  
ATOM   2062  CA  GLY B 274     -13.564  -1.747 -35.835  1.00 38.04           C  
ATOM   2063  C   GLY B 274     -13.742  -0.247 -35.702  1.00 38.04           C  
ATOM   2064  O   GLY B 274     -13.021   0.404 -34.944  1.00 38.04           O  
ATOM   2065  N   LEU B 275     -14.089   0.730 -36.620  1.00 46.02           N  
ATOM   2066  CA  LEU B 275     -14.456   2.127 -36.822  1.00 46.02           C  
ATOM   2067  C   LEU B 275     -15.618   2.521 -35.916  1.00 46.02           C  
ATOM   2068  CB  LEU B 275     -14.826   2.379 -38.286  1.00 46.02           C  
ATOM   2069  O   LEU B 275     -16.458   1.684 -35.578  1.00 46.02           O  
ATOM   2070  CG  LEU B 275     -13.661   2.510 -39.267  1.00 46.02           C  
ATOM   2071  CD1 LEU B 275     -14.069   2.002 -40.646  1.00 46.02           C  
ATOM   2072  CD2 LEU B 275     -13.186   3.957 -39.344  1.00 46.02           C  
ATOM   2073  N   PRO B 276     -15.428   3.710 -35.051  1.00 54.95           N  
ATOM   2074  CA  PRO B 276     -16.521   4.181 -34.196  1.00 54.95           C  
ATOM   2075  C   PRO B 276     -17.865   4.210 -34.920  1.00 54.95           C  
ATOM   2076  CB  PRO B 276     -16.080   5.594 -33.806  1.00 54.95           C  
ATOM   2077  O   PRO B 276     -17.906   4.274 -36.152  1.00 54.95           O  
ATOM   2078  CG  PRO B 276     -14.917   5.891 -34.697  1.00 54.95           C  
ATOM   2079  CD  PRO B 276     -14.604   4.660 -35.499  1.00 54.95           C  
ATOM   2080  N   ASP B 277     -18.833   3.691 -34.275  1.00 58.56           N  
ATOM   2081  CA  ASP B 277     -20.193   3.692 -34.804  1.00 58.56           C  
ATOM   2082  C   ASP B 277     -20.678   5.115 -35.070  1.00 58.56           C  
ATOM   2083  CB  ASP B 277     -21.145   2.983 -33.839  1.00 58.56           C  
ATOM   2084  O   ASP B 277     -21.064   5.829 -34.142  1.00 58.56           O  
ATOM   2085  CG  ASP B 277     -22.483   2.639 -34.470  1.00 58.56           C  
ATOM   2086  OD1 ASP B 277     -22.643   2.823 -35.696  1.00 58.56           O  
ATOM   2087  OD2 ASP B 277     -23.385   2.184 -33.735  1.00 58.56           O  
ATOM   2088  N   LEU B 278     -20.449   5.728 -36.188  1.00 63.47           N  
ATOM   2089  CA  LEU B 278     -20.761   7.071 -36.662  1.00 63.47           C  
ATOM   2090  C   LEU B 278     -22.270   7.283 -36.741  1.00 63.47           C  
ATOM   2091  CB  LEU B 278     -20.128   7.317 -38.034  1.00 63.47           C  
ATOM   2092  O   LEU B 278     -22.743   8.421 -36.722  1.00 63.47           O  
ATOM   2093  CG  LEU B 278     -18.668   7.772 -38.035  1.00 63.47           C  
ATOM   2094  CD1 LEU B 278     -17.881   7.030 -39.110  1.00 63.47           C  
ATOM   2095  CD2 LEU B 278     -18.577   9.280 -38.244  1.00 63.47           C  
ATOM   2096  N   SER B 279     -23.099   6.275 -36.641  1.00 64.62           N  
ATOM   2097  CA  SER B 279     -24.540   6.370 -36.848  1.00 64.62           C  
ATOM   2098  C   SER B 279     -25.243   6.910 -35.607  1.00 64.62           C  
ATOM   2099  CB  SER B 279     -25.120   5.005 -37.219  1.00 64.62           C  
ATOM   2100  O   SER B 279     -26.310   7.519 -35.707  1.00 64.62           O  
ATOM   2101  OG  SER B 279     -24.085   4.068 -37.463  1.00 64.62           O  
ATOM   2102  N   SER B 280     -24.568   6.760 -34.455  1.00 70.60           N  
ATOM   2103  CA  SER B 280     -25.182   7.191 -33.203  1.00 70.60           C  
ATOM   2104  C   SER B 280     -24.747   8.604 -32.832  1.00 70.60           C  
ATOM   2105  CB  SER B 280     -24.828   6.225 -32.072  1.00 70.60           C  
ATOM   2106  O   SER B 280     -25.279   9.196 -31.890  1.00 70.60           O  
ATOM   2107  OG  SER B 280     -23.424   6.046 -31.984  1.00 70.60           O  
ATOM   2108  N   MET B 281     -23.830   9.157 -33.534  1.00 72.45           N  
ATOM   2109  CA  MET B 281     -23.274  10.465 -33.199  1.00 72.45           C  
ATOM   2110  C   MET B 281     -24.057  11.580 -33.883  1.00 72.45           C  
ATOM   2111  CB  MET B 281     -21.799  10.540 -33.599  1.00 72.45           C  
ATOM   2112  O   MET B 281     -24.536  11.411 -35.005  1.00 72.45           O  
ATOM   2113  CG  MET B 281     -20.885   9.691 -32.731  1.00 72.45           C  
ATOM   2114  SD  MET B 281     -19.116   9.874 -33.184  1.00 72.45           S  
ATOM   2115  CE  MET B 281     -18.750  11.471 -32.403  1.00 72.45           C  
ATOM   2116  N   THR B 282     -24.478  12.568 -33.122  1.00 78.25           N  
ATOM   2117  CA  THR B 282     -25.117  13.758 -33.672  1.00 78.25           C  
ATOM   2118  C   THR B 282     -24.170  14.493 -34.617  1.00 78.25           C  
ATOM   2119  CB  THR B 282     -25.576  14.714 -32.555  1.00 78.25           C  
ATOM   2120  O   THR B 282     -22.967  14.222 -34.633  1.00 78.25           O  
ATOM   2121  CG2 THR B 282     -26.609  14.048 -31.652  1.00 78.25           C  
ATOM   2122  OG1 THR B 282     -24.442  15.096 -31.766  1.00 78.25           O  
ATOM   2123  N   GLU B 283     -24.633  15.255 -35.576  1.00 78.59           N  
ATOM   2124  CA  GLU B 283     -23.850  16.045 -36.522  1.00 78.59           C  
ATOM   2125  C   GLU B 283     -22.778  16.861 -35.806  1.00 78.59           C  
ATOM   2126  CB  GLU B 283     -24.761  16.969 -37.334  1.00 78.59           C  
ATOM   2127  O   GLU B 283     -21.634  16.929 -36.261  1.00 78.59           O  
ATOM   2128  CG  GLU B 283     -24.058  17.667 -38.489  1.00 78.59           C  
ATOM   2129  CD  GLU B 283     -24.980  18.564 -39.299  1.00 78.59           C  
ATOM   2130  OE1 GLU B 283     -24.494  19.260 -40.220  1.00 78.59           O  
ATOM   2131  OE2 GLU B 283     -26.197  18.573 -39.009  1.00 78.59           O  
ATOM   2132  N   GLU B 284     -23.132  17.474 -34.717  1.00 86.70           N  
ATOM   2133  CA  GLU B 284     -22.185  18.286 -33.959  1.00 86.70           C  
ATOM   2134  C   GLU B 284     -21.050  17.432 -33.400  1.00 86.70           C  
ATOM   2135  CB  GLU B 284     -22.897  19.023 -32.822  1.00 86.70           C  
ATOM   2136  O   GLU B 284     -19.892  17.856 -33.396  1.00 86.70           O  
ATOM   2137  CG  GLU B 284     -23.500  20.357 -33.236  1.00 86.70           C  
ATOM   2138  CD  GLU B 284     -24.321  21.012 -32.137  1.00 86.70           C  
ATOM   2139  OE1 GLU B 284     -24.893  22.101 -32.373  1.00 86.70           O  
ATOM   2140  OE2 GLU B 284     -24.392  20.433 -31.030  1.00 86.70           O  
ATOM   2141  N   GLU B 285     -21.409  16.264 -32.966  1.00 87.71           N  
ATOM   2142  CA  GLU B 285     -20.405  15.345 -32.437  1.00 87.71           C  
ATOM   2143  C   GLU B 285     -19.464  14.863 -33.538  1.00 87.71           C  
ATOM   2144  CB  GLU B 285     -21.075  14.149 -31.757  1.00 87.71           C  
ATOM   2145  O   GLU B 285     -18.262  14.708 -33.311  1.00 87.71           O  
ATOM   2146  CG  GLU B 285     -21.629  14.459 -30.374  1.00 87.71           C  
ATOM   2147  CD  GLU B 285     -22.449  13.321 -29.786  1.00 87.71           C  
ATOM   2148  OE1 GLU B 285     -22.642  13.288 -28.550  1.00 87.71           O  
ATOM   2149  OE2 GLU B 285     -22.901  12.456 -30.569  1.00 87.71           O  
ATOM   2150  N   GLN B 286     -20.064  14.717 -34.685  1.00 86.40           N  
ATOM   2151  CA  GLN B 286     -19.272  14.287 -35.832  1.00 86.40           C  
ATOM   2152  C   GLN B 286     -18.298  15.377 -36.269  1.00 86.40           C  
ATOM   2153  CB  GLN B 286     -20.182  13.898 -36.998  1.00 86.40           C  
ATOM   2154  O   GLN B 286     -17.145  15.091 -36.599  1.00 86.40           O  
ATOM   2155  CG  GLN B 286     -20.940  12.596 -36.780  1.00 86.40           C  
ATOM   2156  CD  GLN B 286     -21.826  12.228 -37.955  1.00 86.40           C  
ATOM   2157  NE2 GLN B 286     -22.804  11.362 -37.712  1.00 86.40           N  
ATOM   2158  OE1 GLN B 286     -21.634  12.719 -39.072  1.00 86.40           O  
ATOM   2159  N   ILE B 287     -18.712  16.640 -36.258  1.00 88.45           N  
ATOM   2160  CA  ILE B 287     -17.873  17.774 -36.630  1.00 88.45           C  
ATOM   2161  C   ILE B 287     -16.735  17.925 -35.623  1.00 88.45           C  
ATOM   2162  CB  ILE B 287     -18.693  19.081 -36.712  1.00 88.45           C  
ATOM   2163  O   ILE B 287     -15.587  18.167 -36.006  1.00 88.45           O  
ATOM   2164  CG1 ILE B 287     -19.668  19.027 -37.893  1.00 88.45           C  
ATOM   2165  CG2 ILE B 287     -17.765  20.295 -36.823  1.00 88.45           C  
ATOM   2166  CD1 ILE B 287     -20.645  20.193 -37.944  1.00 88.45           C  
ATOM   2167  N   ALA B 288     -17.064  17.822 -34.352  1.00 88.79           N  
ATOM   2168  CA  ALA B 288     -16.046  17.902 -33.307  1.00 88.79           C  
ATOM   2169  C   ALA B 288     -14.989  16.816 -33.487  1.00 88.79           C  
ATOM   2170  CB  ALA B 288     -16.689  17.790 -31.927  1.00 88.79           C  
ATOM   2171  O   ALA B 288     -13.792  17.075 -33.341  1.00 88.79           O  
ATOM   2172  N   TYR B 289     -15.498  15.589 -33.781  1.00 89.23           N  
ATOM   2173  CA  TYR B 289     -14.597  14.473 -34.044  1.00 89.23           C  
ATOM   2174  C   TYR B 289     -13.729  14.750 -35.265  1.00 89.23           C  
ATOM   2175  CB  TYR B 289     -15.391  13.179 -34.250  1.00 89.23           C  
ATOM   2176  O   TYR B 289     -12.521  14.501 -35.245  1.00 89.23           O  
ATOM   2177  CG  TYR B 289     -14.523  11.959 -34.445  1.00 89.23           C  
ATOM   2178  CD1 TYR B 289     -14.462  11.313 -35.677  1.00 89.23           C  
ATOM   2179  CD2 TYR B 289     -13.763  11.451 -33.397  1.00 89.23           C  
ATOM   2180  CE1 TYR B 289     -13.665  10.187 -35.860  1.00 89.23           C  
ATOM   2181  CE2 TYR B 289     -12.962  10.326 -33.569  1.00 89.23           C  
ATOM   2182  OH  TYR B 289     -12.129   8.589 -34.978  1.00 89.23           O  
ATOM   2183  CZ  TYR B 289     -12.920   9.702 -34.802  1.00 89.23           C  
ATOM   2184  N   ALA B 290     -14.274  15.315 -36.323  1.00 88.25           N  
ATOM   2185  CA  ALA B 290     -13.563  15.672 -37.548  1.00 88.25           C  
ATOM   2186  C   ALA B 290     -12.532  16.765 -37.285  1.00 88.25           C  
ATOM   2187  CB  ALA B 290     -14.549  16.121 -38.623  1.00 88.25           C  
ATOM   2188  O   ALA B 290     -11.423  16.725 -37.824  1.00 88.25           O  
ATOM   2189  N   MET B 291     -12.864  17.667 -36.504  1.00 89.45           N  
ATOM   2190  CA  MET B 291     -11.961  18.762 -36.162  1.00 89.45           C  
ATOM   2191  C   MET B 291     -10.740  18.246 -35.409  1.00 89.45           C  
ATOM   2192  CB  MET B 291     -12.686  19.815 -35.322  1.00 89.45           C  
ATOM   2193  O   MET B 291      -9.616  18.677 -35.671  1.00 89.45           O  
ATOM   2194  CG  MET B 291     -13.340  20.912 -36.146  1.00 89.45           C  
ATOM   2195  SD  MET B 291     -14.022  22.261 -35.105  1.00 89.45           S  
ATOM   2196  CE  MET B 291     -13.513  23.705 -36.079  1.00 89.45           C  
ATOM   2197  N   GLN B 292     -11.015  17.360 -34.502  1.00 88.07           N  
ATOM   2198  CA  GLN B 292      -9.930  16.752 -33.739  1.00 88.07           C  
ATOM   2199  C   GLN B 292      -8.994  15.960 -34.649  1.00 88.07           C  
ATOM   2200  CB  GLN B 292     -10.487  15.844 -32.642  1.00 88.07           C  
ATOM   2201  O   GLN B 292      -7.772  16.024 -34.499  1.00 88.07           O  
ATOM   2202  CG  GLN B 292      -9.537  15.641 -31.470  1.00 88.07           C  
ATOM   2203  CD  GLN B 292     -10.126  14.761 -30.383  1.00 88.07           C  
ATOM   2204  NE2 GLN B 292      -9.261  14.163 -29.571  1.00 88.07           N  
ATOM   2205  OE1 GLN B 292     -11.348  14.621 -30.273  1.00 88.07           O  
ATOM   2206  N   MET B 293      -9.557  15.239 -35.547  1.00 83.12           N  
ATOM   2207  CA  MET B 293      -8.798  14.442 -36.507  1.00 83.12           C  
ATOM   2208  C   MET B 293      -7.921  15.333 -37.381  1.00 83.12           C  
ATOM   2209  CB  MET B 293      -9.741  13.615 -37.383  1.00 83.12           C  
ATOM   2210  O   MET B 293      -6.776  14.985 -37.676  1.00 83.12           O  
ATOM   2211  CG  MET B 293      -9.483  12.118 -37.318  1.00 83.12           C  
ATOM   2212  SD  MET B 293     -10.265  11.208 -38.706  1.00 83.12           S  
ATOM   2213  CE  MET B 293     -12.014  11.370 -38.249  1.00 83.12           C  
ATOM   2214  N   SER B 294      -8.426  16.471 -37.770  1.00 86.29           N  
ATOM   2215  CA  SER B 294      -7.727  17.408 -38.643  1.00 86.29           C  
ATOM   2216  C   SER B 294      -6.570  18.084 -37.915  1.00 86.29           C  
ATOM   2217  CB  SER B 294      -8.693  18.468 -39.175  1.00 86.29           C  
ATOM   2218  O   SER B 294      -5.537  18.378 -38.520  1.00 86.29           O  
ATOM   2219  OG  SER B 294      -9.060  19.375 -38.150  1.00 86.29           O  
ATOM   2220  N   LEU B 295      -6.678  18.400 -36.682  1.00 81.80           N  
ATOM   2221  CA  LEU B 295      -5.659  19.053 -35.868  1.00 81.80           C  
ATOM   2222  C   LEU B 295      -4.520  18.090 -35.548  1.00 81.80           C  
ATOM   2223  CB  LEU B 295      -6.271  19.587 -34.570  1.00 81.80           C  
ATOM   2224  O   LEU B 295      -3.365  18.505 -35.436  1.00 81.80           O  
ATOM   2225  CG  LEU B 295      -6.998  20.929 -34.665  1.00 81.80           C  
ATOM   2226  CD1 LEU B 295      -8.031  21.053 -33.550  1.00 81.80           C  
ATOM   2227  CD2 LEU B 295      -6.001  22.082 -34.609  1.00 81.80           C  
ATOM   2228  N   GLN B 296      -4.822  16.827 -35.294  1.00 71.50           N  
ATOM   2229  CA  GLN B 296      -3.829  15.812 -34.959  1.00 71.50           C  
ATOM   2230  C   GLN B 296      -2.891  15.551 -36.135  1.00 71.50           C  
ATOM   2231  CB  GLN B 296      -4.512  14.511 -34.535  1.00 71.50           C  
ATOM   2232  O   GLN B 296      -1.710  15.255 -35.940  1.00 71.50           O  
ATOM   2233  CG  GLN B 296      -4.378  14.203 -33.049  1.00 71.50           C  
ATOM   2234  CD  GLN B 296      -5.194  12.996 -32.624  1.00 71.50           C  
ATOM   2235  NE2 GLN B 296      -5.536  12.933 -31.342  1.00 71.50           N  
ATOM   2236  OE1 GLN B 296      -5.515  12.128 -33.442  1.00 71.50           O  
ATOM   2237  N   GLY B 297      -3.284  15.710 -37.339  1.00 56.97           N  
ATOM   2238  CA  GLY B 297      -2.491  15.495 -38.539  1.00 56.97           C  
ATOM   2239  C   GLY B 297      -1.600  16.673 -38.884  1.00 56.97           C  
ATOM   2240  O   GLY B 297      -0.573  16.509 -39.546  1.00 56.97           O  
ATOM   2241  N   ALA B 298      -1.921  17.882 -38.528  1.00 51.64           N  
ATOM   2242  CA  ALA B 298      -1.179  19.096 -38.857  1.00 51.64           C  
ATOM   2243  C   ALA B 298       0.117  19.182 -38.056  1.00 51.64           C  
ATOM   2244  CB  ALA B 298      -2.040  20.331 -38.602  1.00 51.64           C  
ATOM   2245  O   ALA B 298       1.105  19.755 -38.521  1.00 51.64           O  
ATOM   2246  N   GLU B 299       0.384  18.650 -36.825  1.00 41.68           N  
ATOM   2247  CA  GLU B 299       1.549  18.800 -35.958  1.00 41.68           C  
ATOM   2248  C   GLU B 299       2.755  18.051 -36.519  1.00 41.68           C  
ATOM   2249  CB  GLU B 299       1.234  18.307 -34.544  1.00 41.68           C  
ATOM   2250  O   GLU B 299       3.894  18.322 -36.134  1.00 41.68           O  
ATOM   2251  CG  GLU B 299       0.724  19.397 -33.612  1.00 41.68           C  
ATOM   2252  CD  GLU B 299       0.745  18.991 -32.147  1.00 41.68           C  
ATOM   2253  OE1 GLU B 299       1.227  19.783 -31.305  1.00 41.68           O  
ATOM   2254  OE2 GLU B 299       0.276  17.873 -31.838  1.00 41.68           O  
ATOM   2255  N   PHE B 300       2.805  17.140 -37.442  1.00 34.48           N  
ATOM   2256  CA  PHE B 300       4.015  16.385 -37.749  1.00 34.48           C  
ATOM   2257  C   PHE B 300       5.010  17.246 -38.517  1.00 34.48           C  
ATOM   2258  CB  PHE B 300       3.675  15.128 -38.557  1.00 34.48           C  
ATOM   2259  O   PHE B 300       6.078  16.771 -38.908  1.00 34.48           O  
ATOM   2260  CG  PHE B 300       3.670  13.865 -37.739  1.00 34.48           C  
ATOM   2261  CD1 PHE B 300       4.841  13.144 -37.540  1.00 34.48           C  
ATOM   2262  CD2 PHE B 300       2.493  13.397 -37.169  1.00 34.48           C  
ATOM   2263  CE1 PHE B 300       4.839  11.974 -36.784  1.00 34.48           C  
ATOM   2264  CE2 PHE B 300       2.483  12.229 -36.412  1.00 34.48           C  
ATOM   2265  CZ  PHE B 300       3.657  11.519 -36.222  1.00 34.48           C  
ATOM   2266  N   GLY B 301       4.694  18.437 -39.040  1.00 30.43           N  
ATOM   2267  CA  GLY B 301       5.643  18.876 -40.051  1.00 30.43           C  
ATOM   2268  C   GLY B 301       6.966  19.334 -39.468  1.00 30.43           C  
ATOM   2269  O   GLY B 301       7.941  19.521 -40.200  1.00 30.43           O  
ATOM   2270  N   GLN B 302       6.953  20.034 -38.355  1.00 27.16           N  
ATOM   2271  CA  GLN B 302       8.062  20.981 -38.322  1.00 27.16           C  
ATOM   2272  C   GLN B 302       9.392  20.263 -38.111  1.00 27.16           C  
ATOM   2273  CB  GLN B 302       7.846  22.022 -37.222  1.00 27.16           C  
ATOM   2274  O   GLN B 302      10.357  20.863 -37.632  1.00 27.16           O  
ATOM   2275  CG  GLN B 302       7.428  23.390 -37.743  1.00 27.16           C  
ATOM   2276  CD  GLN B 302       7.000  24.335 -36.636  1.00 27.16           C  
ATOM   2277  NE2 GLN B 302       6.475  25.494 -37.016  1.00 27.16           N  
ATOM   2278  OE1 GLN B 302       7.140  24.024 -35.449  1.00 27.16           O  
ATOM   2279  N   ALA B 303       9.517  18.994 -38.102  1.00 25.90           N  
ATOM   2280  CA  ALA B 303      10.740  18.569 -37.426  1.00 25.90           C  
ATOM   2281  C   ALA B 303      11.978  19.061 -38.171  1.00 25.90           C  
ATOM   2282  CB  ALA B 303      10.773  17.049 -37.291  1.00 25.90           C  
ATOM   2283  O   ALA B 303      13.108  18.800 -37.751  1.00 25.90           O  
ATOM   2284  N   GLU B 304      11.918  19.536 -39.404  1.00 26.12           N  
ATOM   2285  CA  GLU B 304      13.182  19.154 -40.027  1.00 26.12           C  
ATOM   2286  C   GLU B 304      14.354  19.908 -39.405  1.00 26.12           C  
ATOM   2287  CB  GLU B 304      13.136  19.405 -41.536  1.00 26.12           C  
ATOM   2288  O   GLU B 304      15.497  19.449 -39.466  1.00 26.12           O  
ATOM   2289  CG  GLU B 304      12.537  18.256 -42.333  1.00 26.12           C  
ATOM   2290  CD  GLU B 304      12.935  18.272 -43.801  1.00 26.12           C  
ATOM   2291  OE1 GLU B 304      13.381  17.224 -44.320  1.00 26.12           O  
ATOM   2292  OE2 GLU B 304      12.801  19.342 -44.436  1.00 26.12           O  
ATOM   2293  N   SER B 305      14.203  21.273 -39.074  1.00 26.34           N  
ATOM   2294  CA  SER B 305      15.395  21.934 -39.595  1.00 26.34           C  
ATOM   2295  C   SER B 305      16.617  21.628 -38.736  1.00 26.34           C  
ATOM   2296  CB  SER B 305      15.180  23.447 -39.669  1.00 26.34           C  
ATOM   2297  O   SER B 305      17.343  22.539 -38.332  1.00 26.34           O  
ATOM   2298  OG  SER B 305      14.030  23.828 -38.934  1.00 26.34           O  
ATOM   2299  N   ALA B 306      16.663  20.507 -38.020  1.00 21.60           N  
ATOM   2300  CA  ALA B 306      17.747  20.582 -37.044  1.00 21.60           C  
ATOM   2301  C   ALA B 306      19.091  20.801 -37.733  1.00 21.60           C  
ATOM   2302  CB  ALA B 306      17.789  19.313 -36.196  1.00 21.60           C  
ATOM   2303  O   ALA B 306      19.418  20.114 -38.703  1.00 21.60           O  
ATOM   2304  N   ASP B 307      19.742  21.992 -37.392  1.00 23.95           N  
ATOM   2305  CA  ASP B 307      20.941  22.652 -37.901  1.00 23.95           C  
ATOM   2306  C   ASP B 307      22.195  21.852 -37.556  1.00 23.95           C  
ATOM   2307  CB  ASP B 307      21.051  24.071 -37.340  1.00 23.95           C  
ATOM   2308  O   ASP B 307      23.309  22.256 -37.898  1.00 23.95           O  
ATOM   2309  CG  ASP B 307      20.269  25.091 -38.148  1.00 23.95           C  
ATOM   2310  OD1 ASP B 307      20.226  24.980 -39.393  1.00 23.95           O  
ATOM   2311  OD2 ASP B 307      19.691  26.015 -37.536  1.00 23.95           O  
ATOM   2312  N   ILE B 308      22.117  20.849 -36.648  1.00 23.00           N  
ATOM   2313  CA  ILE B 308      23.230  20.891 -35.706  1.00 23.00           C  
ATOM   2314  C   ILE B 308      24.544  20.661 -36.449  1.00 23.00           C  
ATOM   2315  CB  ILE B 308      23.059  19.844 -34.582  1.00 23.00           C  
ATOM   2316  O   ILE B 308      24.545  20.189 -37.589  1.00 23.00           O  
ATOM   2317  CG1 ILE B 308      21.661  19.950 -33.962  1.00 23.00           C  
ATOM   2318  CG2 ILE B 308      24.146  20.014 -33.517  1.00 23.00           C  
ATOM   2319  CD1 ILE B 308      21.325  18.821 -32.997  1.00 23.00           C  
ATOM   2320  N   ASP B 309      25.712  20.312 -35.627  1.00 24.22           N  
ATOM   2321  CA  ASP B 309      27.033  20.835 -35.296  1.00 24.22           C  
ATOM   2322  C   ASP B 309      28.097  20.279 -36.239  1.00 24.22           C  
ATOM   2323  CB  ASP B 309      27.393  20.506 -33.845  1.00 24.22           C  
ATOM   2324  O   ASP B 309      27.842  19.324 -36.977  1.00 24.22           O  
ATOM   2325  CG  ASP B 309      28.132  21.633 -33.147  1.00 24.22           C  
ATOM   2326  OD1 ASP B 309      28.738  22.483 -33.834  1.00 24.22           O  
ATOM   2327  OD2 ASP B 309      28.112  21.670 -31.897  1.00 24.22           O  
ATOM   2328  N   ALA B 310      29.550  20.582 -35.946  1.00 22.77           N  
ATOM   2329  CA  ALA B 310      30.864  21.082 -36.344  1.00 22.77           C  
ATOM   2330  C   ALA B 310      31.870  19.941 -36.468  1.00 22.77           C  
ATOM   2331  CB  ALA B 310      31.363  22.121 -35.344  1.00 22.77           C  
ATOM   2332  O   ALA B 310      32.951  20.117 -37.035  1.00 22.77           O  
ATOM   2333  N   SER B 311      31.793  18.865 -35.577  1.00 22.77           N  
ATOM   2334  CA  SER B 311      33.103  18.703 -34.955  1.00 22.77           C  
ATOM   2335  C   SER B 311      34.121  18.150 -35.946  1.00 22.77           C  
ATOM   2336  CB  SER B 311      33.009  17.779 -33.740  1.00 22.77           C  
ATOM   2337  O   SER B 311      35.016  18.871 -36.393  1.00 22.77           O  
ATOM   2338  OG  SER B 311      31.803  17.034 -33.766  1.00 22.77           O  
ATOM   2339  N   SER B 312      34.545  16.859 -35.724  1.00 22.22           N  
ATOM   2340  CA  SER B 312      35.809  16.447 -35.121  1.00 22.22           C  
ATOM   2341  C   SER B 312      36.835  16.074 -36.186  1.00 22.22           C  
ATOM   2342  CB  SER B 312      35.591  15.266 -34.175  1.00 22.22           C  
ATOM   2343  O   SER B 312      36.505  15.994 -37.371  1.00 22.22           O  
ATOM   2344  OG  SER B 312      34.503  15.514 -33.302  1.00 22.22           O  
ATOM   2345  N   ALA B 313      37.519  14.955 -35.881  1.00 23.42           N  
ATOM   2346  CA  ALA B 313      38.936  14.609 -35.806  1.00 23.42           C  
ATOM   2347  C   ALA B 313      39.461  14.148 -37.163  1.00 23.42           C  
ATOM   2348  CB  ALA B 313      39.165  13.527 -34.754  1.00 23.42           C  
ATOM   2349  O   ALA B 313      38.703  14.061 -38.132  1.00 23.42           O  
ATOM   2350  N   MET B 314      40.106  12.949 -37.126  1.00 22.42           N  
ATOM   2351  CA  MET B 314      41.507  12.602 -37.348  1.00 22.42           C  
ATOM   2352  C   MET B 314      41.740  12.179 -38.794  1.00 22.42           C  
ATOM   2353  CB  MET B 314      41.942  11.484 -36.399  1.00 22.42           C  
ATOM   2354  O   MET B 314      42.601  12.736 -39.478  1.00 22.42           O  
ATOM   2355  CG  MET B 314      42.628  11.982 -35.138  1.00 22.42           C  
ATOM   2356  SD  MET B 314      43.934  10.836 -34.547  1.00 22.42           S  
ATOM   2357  CE  MET B 314      44.442  11.686 -33.027  1.00 22.42           C  
ATOM   2358  N   ASP B 315      41.883  10.778 -39.062  1.00 23.33           N  
ATOM   2359  CA  ASP B 315      43.189  10.147 -39.230  1.00 23.33           C  
ATOM   2360  C   ASP B 315      43.480   9.871 -40.703  1.00 23.33           C  
ATOM   2361  CB  ASP B 315      43.265   8.848 -38.425  1.00 23.33           C  
ATOM   2362  O   ASP B 315      44.500  10.315 -41.233  1.00 23.33           O  
ATOM   2363  CG  ASP B 315      44.617   8.636 -37.768  1.00 23.33           C  
ATOM   2364  OD1 ASP B 315      45.594   9.318 -38.148  1.00 23.33           O  
ATOM   2365  OD2 ASP B 315      44.708   7.777 -36.864  1.00 23.33           O  
ATOM   2366  N   THR B 316      43.553   8.600 -41.080  1.00 23.34           N  
ATOM   2367  CA  THR B 316      44.760   7.873 -41.458  1.00 23.34           C  
ATOM   2368  C   THR B 316      44.837   7.703 -42.973  1.00 23.34           C  
ATOM   2369  CB  THR B 316      44.815   6.491 -40.781  1.00 23.34           C  
ATOM   2370  O   THR B 316      45.869   7.990 -43.583  1.00 23.34           O  
ATOM   2371  CG2 THR B 316      46.246   5.967 -40.715  1.00 23.34           C  
ATOM   2372  OG1 THR B 316      44.295   6.597 -39.449  1.00 23.34           O  
ATOM   2373  N   SER B 317      43.985   6.849 -43.640  1.00 21.72           N  
ATOM   2374  CA  SER B 317      44.585   5.560 -43.968  1.00 21.72           C  
ATOM   2375  C   SER B 317      45.001   5.501 -45.434  1.00 21.72           C  
ATOM   2376  CB  SER B 317      43.611   4.421 -43.660  1.00 21.72           C  
ATOM   2377  O   SER B 317      44.858   6.483 -46.165  1.00 21.72           O  
ATOM   2378  OG  SER B 317      42.421   4.922 -43.075  1.00 21.72           O  
ATOM   2379  N   GLU B 318      44.239   4.818 -46.276  1.00 21.91           N  
ATOM   2380  CA  GLU B 318      44.739   3.579 -46.863  1.00 21.91           C  
ATOM   2381  C   GLU B 318      45.245   3.806 -48.285  1.00 21.91           C  
ATOM   2382  CB  GLU B 318      43.650   2.503 -46.858  1.00 21.91           C  
ATOM   2383  O   GLU B 318      45.491   4.945 -48.688  1.00 21.91           O  
ATOM   2384  CG  GLU B 318      43.685   1.598 -45.635  1.00 21.91           C  
ATOM   2385  CD  GLU B 318      43.194   0.187 -45.918  1.00 21.91           C  
ATOM   2386  OE1 GLU B 318      43.855  -0.784 -45.483  1.00 21.91           O  
ATOM   2387  OE2 GLU B 318      42.142   0.052 -46.580  1.00 21.91           O  
ATOM   2388  N   PRO B 319      44.582   3.217 -49.291  1.00 22.93           N  
ATOM   2389  CA  PRO B 319      45.013   2.115 -50.154  1.00 22.93           C  
ATOM   2390  C   PRO B 319      45.333   2.569 -51.577  1.00 22.93           C  
ATOM   2391  CB  PRO B 319      43.811   1.167 -50.141  1.00 22.93           C  
ATOM   2392  O   PRO B 319      45.007   3.697 -51.956  1.00 22.93           O  
ATOM   2393  CG  PRO B 319      42.631   2.049 -49.892  1.00 22.93           C  
ATOM   2394  CD  PRO B 319      43.126   3.437 -49.599  1.00 22.93           C  
ATOM   2395  N   ALA B 320      45.554   1.663 -52.427  1.00 24.27           N  
ATOM   2396  CA  ALA B 320      46.470   1.378 -53.529  1.00 24.27           C  
ATOM   2397  C   ALA B 320      45.983   2.016 -54.826  1.00 24.27           C  
ATOM   2398  CB  ALA B 320      46.633  -0.129 -53.709  1.00 24.27           C  
ATOM   2399  O   ALA B 320      46.776   2.576 -55.586  1.00 24.27           O  
ATOM   2400  N   LYS B 321      44.504   1.900 -55.219  1.00 22.26           N  
ATOM   2401  CA  LYS B 321      44.237   0.954 -56.299  1.00 22.26           C  
ATOM   2402  C   LYS B 321      44.113   1.672 -57.640  1.00 22.26           C  
ATOM   2403  CB  LYS B 321      42.965   0.156 -56.012  1.00 22.26           C  
ATOM   2404  O   LYS B 321      43.502   2.739 -57.725  1.00 22.26           O  
ATOM   2405  CG  LYS B 321      43.203  -1.128 -55.230  1.00 22.26           C  
ATOM   2406  CD  LYS B 321      41.918  -1.930 -55.069  1.00 22.26           C  
ATOM   2407  CE  LYS B 321      42.154  -3.214 -54.286  1.00 22.26           C  
ATOM   2408  NZ  LYS B 321      40.900  -4.012 -54.138  1.00 22.26           N  
ATOM   2409  N   GLU B 322      44.734   1.109 -58.600  1.00 24.88           N  
ATOM   2410  CA  GLU B 322      45.296   1.761 -59.779  1.00 24.88           C  
ATOM   2411  C   GLU B 322      44.202   2.395 -60.633  1.00 24.88           C  
ATOM   2412  CB  GLU B 322      46.102   0.762 -60.614  1.00 24.88           C  
ATOM   2413  O   GLU B 322      44.270   3.583 -60.957  1.00 24.88           O  
ATOM   2414  CG  GLU B 322      47.503   0.504 -60.080  1.00 24.88           C  
ATOM   2415  CD  GLU B 322      48.433  -0.117 -61.110  1.00 24.88           C  
ATOM   2416  OE1 GLU B 322      49.660  -0.169 -60.867  1.00 24.88           O  
ATOM   2417  OE2 GLU B 322      47.931  -0.553 -62.170  1.00 24.88           O  
ATOM   2418  N   GLU B 323      43.443   1.519 -61.533  1.00 25.28           N  
ATOM   2419  CA  GLU B 323      43.713   1.469 -62.967  1.00 25.28           C  
ATOM   2420  C   GLU B 323      42.594   2.134 -63.763  1.00 25.28           C  
ATOM   2421  CB  GLU B 323      43.899   0.021 -63.430  1.00 25.28           C  
ATOM   2422  O   GLU B 323      41.514   2.394 -63.227  1.00 25.28           O  
ATOM   2423  CG  GLU B 323      45.320  -0.498 -63.269  1.00 25.28           C  
ATOM   2424  CD  GLU B 323      45.504  -1.914 -63.792  1.00 25.28           C  
ATOM   2425  OE1 GLU B 323      46.663  -2.376 -63.899  1.00 25.28           O  
ATOM   2426  OE2 GLU B 323      44.481  -2.566 -64.098  1.00 25.28           O  
ATOM   2427  N   ASP B 324      42.413   1.771 -65.128  1.00 25.41           N  
ATOM   2428  CA  ASP B 324      42.196   2.555 -66.340  1.00 25.41           C  
ATOM   2429  C   ASP B 324      40.712   2.852 -66.543  1.00 25.41           C  
ATOM   2430  CB  ASP B 324      42.758   1.824 -67.560  1.00 25.41           C  
ATOM   2431  O   ASP B 324      40.323   4.009 -66.716  1.00 25.41           O  
ATOM   2432  CG  ASP B 324      44.170   2.256 -67.912  1.00 25.41           C  
ATOM   2433  OD1 ASP B 324      44.547   3.410 -67.613  1.00 25.41           O  
ATOM   2434  OD2 ASP B 324      44.912   1.438 -68.497  1.00 25.41           O  
ATOM   2435  N   ASP B 325      39.867   1.938 -67.211  1.00 27.67           N  
ATOM   2436  CA  ASP B 325      39.527   2.109 -68.620  1.00 27.67           C  
ATOM   2437  C   ASP B 325      38.037   2.390 -68.795  1.00 27.67           C  
ATOM   2438  CB  ASP B 325      39.927   0.870 -69.423  1.00 27.67           C  
ATOM   2439  O   ASP B 325      37.473   2.135 -69.861  1.00 27.67           O  
ATOM   2440  CG  ASP B 325      40.869   1.186 -70.571  1.00 27.67           C  
ATOM   2441  OD1 ASP B 325      41.049   2.378 -70.903  1.00 27.67           O  
ATOM   2442  OD2 ASP B 325      41.435   0.235 -71.152  1.00 27.67           O  
ATOM   2443  N   TYR B 326      37.227   2.591 -67.885  1.00 24.65           N  
ATOM   2444  CA  TYR B 326      36.066   1.709 -67.821  1.00 24.65           C  
ATOM   2445  C   TYR B 326      35.064   2.046 -68.919  1.00 24.65           C  
ATOM   2446  CB  TYR B 326      35.391   1.807 -66.450  1.00 24.65           C  
ATOM   2447  O   TYR B 326      34.360   1.165 -69.417  1.00 24.65           O  
ATOM   2448  CG  TYR B 326      35.836   0.742 -65.477  1.00 24.65           C  
ATOM   2449  CD1 TYR B 326      35.209  -0.501 -65.440  1.00 24.65           C  
ATOM   2450  CD2 TYR B 326      36.883   0.978 -64.592  1.00 24.65           C  
ATOM   2451  CE1 TYR B 326      35.615  -1.485 -64.544  1.00 24.65           C  
ATOM   2452  CE2 TYR B 326      37.297   0.002 -63.691  1.00 24.65           C  
ATOM   2453  OH  TYR B 326      37.063  -2.195 -62.786  1.00 24.65           O  
ATOM   2454  CZ  TYR B 326      36.658  -1.225 -63.675  1.00 24.65           C  
ATOM   2455  N   ASP B 327      34.487   3.381 -69.215  1.00 25.37           N  
ATOM   2456  CA  ASP B 327      33.222   3.591 -68.518  1.00 25.37           C  
ATOM   2457  C   ASP B 327      32.035   3.316 -69.439  1.00 25.37           C  
ATOM   2458  CB  ASP B 327      33.142   5.016 -67.968  1.00 25.37           C  
ATOM   2459  O   ASP B 327      31.127   2.563 -69.082  1.00 25.37           O  
ATOM   2460  CG  ASP B 327      32.606   5.075 -66.548  1.00 25.37           C  
ATOM   2461  OD1 ASP B 327      32.020   4.078 -66.076  1.00 25.37           O  
ATOM   2462  OD2 ASP B 327      32.770   6.130 -65.897  1.00 25.37           O  
ATOM   2463  N   VAL B 328      31.515   4.349 -70.357  1.00 26.07           N  
ATOM   2464  CA  VAL B 328      30.161   4.872 -70.206  1.00 26.07           C  
ATOM   2465  C   VAL B 328      29.246   4.249 -71.257  1.00 26.07           C  
ATOM   2466  CB  VAL B 328      30.132   6.413 -70.321  1.00 26.07           C  
ATOM   2467  O   VAL B 328      29.517   4.337 -72.457  1.00 26.07           O  
ATOM   2468  CG1 VAL B 328      28.705   6.939 -70.175  1.00 26.07           C  
ATOM   2469  CG2 VAL B 328      31.047   7.043 -69.272  1.00 26.07           C  
ATOM   2470  N   MET B 329      28.333   3.383 -70.980  1.00 26.03           N  
ATOM   2471  CA  MET B 329      27.522   2.387 -71.673  1.00 26.03           C  
ATOM   2472  C   MET B 329      26.585   3.052 -72.676  1.00 26.03           C  
ATOM   2473  CB  MET B 329      26.714   1.560 -70.672  1.00 26.03           C  
ATOM   2474  O   MET B 329      26.298   2.486 -73.733  1.00 26.03           O  
ATOM   2475  CG  MET B 329      26.982   0.066 -70.754  1.00 26.03           C  
ATOM   2476  SD  MET B 329      26.095  -0.880 -69.456  1.00 26.03           S  
ATOM   2477  CE  MET B 329      27.433  -1.959 -68.875  1.00 26.03           C  
ATOM   2478  N   GLN B 330      25.643   3.917 -72.154  1.00 26.70           N  
ATOM   2479  CA  GLN B 330      24.224   3.598 -72.281  1.00 26.70           C  
ATOM   2480  C   GLN B 330      23.700   3.963 -73.667  1.00 26.70           C  
ATOM   2481  CB  GLN B 330      23.412   4.321 -71.205  1.00 26.70           C  
ATOM   2482  O   GLN B 330      23.723   5.132 -74.057  1.00 26.70           O  
ATOM   2483  CG  GLN B 330      23.388   3.600 -69.864  1.00 26.70           C  
ATOM   2484  CD  GLN B 330      22.464   4.261 -68.859  1.00 26.70           C  
ATOM   2485  NE2 GLN B 330      22.552   3.835 -67.603  1.00 26.70           N  
ATOM   2486  OE1 GLN B 330      21.679   5.148 -69.207  1.00 26.70           O  
ATOM   2487  N   ASP B 331      23.328   3.140 -74.638  1.00 31.13           N  
ATOM   2488  CA  ASP B 331      23.303   2.893 -76.076  1.00 31.13           C  
ATOM   2489  C   ASP B 331      22.074   3.529 -76.722  1.00 31.13           C  
ATOM   2490  CB  ASP B 331      23.330   1.391 -76.364  1.00 31.13           C  
ATOM   2491  O   ASP B 331      21.168   3.989 -76.024  1.00 31.13           O  
ATOM   2492  CG  ASP B 331      24.295   1.016 -77.474  1.00 31.13           C  
ATOM   2493  OD1 ASP B 331      24.686   1.900 -78.267  1.00 31.13           O  
ATOM   2494  OD2 ASP B 331      24.667  -0.174 -77.560  1.00 31.13           O  
ATOM   2495  N   PRO B 332      21.431   3.024 -77.840  1.00 29.58           N  
ATOM   2496  CA  PRO B 332      21.359   3.547 -79.206  1.00 29.58           C  
ATOM   2497  C   PRO B 332      20.292   4.629 -79.368  1.00 29.58           C  
ATOM   2498  CB  PRO B 332      21.013   2.311 -80.040  1.00 29.58           C  
ATOM   2499  O   PRO B 332      20.544   5.659 -79.997  1.00 29.58           O  
ATOM   2500  CG  PRO B 332      20.504   1.313 -79.050  1.00 29.58           C  
ATOM   2501  CD  PRO B 332      20.757   1.841 -77.667  1.00 29.58           C  
ATOM   2502  N   GLU B 333      18.860   4.137 -78.952  1.00 30.30           N  
ATOM   2503  CA  GLU B 333      17.544   3.657 -79.364  1.00 30.30           C  
ATOM   2504  C   GLU B 333      16.432   4.522 -78.776  1.00 30.30           C  
ATOM   2505  CB  GLU B 333      17.349   2.197 -78.948  1.00 30.30           C  
ATOM   2506  O   GLU B 333      15.287   4.079 -78.665  1.00 30.30           O  
ATOM   2507  CG  GLU B 333      17.935   1.194 -79.931  1.00 30.30           C  
ATOM   2508  CD  GLU B 333      17.220  -0.148 -79.917  1.00 30.30           C  
ATOM   2509  OE1 GLU B 333      17.335  -0.907 -80.906  1.00 30.30           O  
ATOM   2510  OE2 GLU B 333      16.540  -0.442 -78.909  1.00 30.30           O  
ATOM   2511  N   PHE B 334      16.794   5.405 -78.213  1.00 28.91           N  
ATOM   2512  CA  PHE B 334      15.858   5.910 -77.216  1.00 28.91           C  
ATOM   2513  C   PHE B 334      14.509   6.226 -77.852  1.00 28.91           C  
ATOM   2514  CB  PHE B 334      16.421   7.160 -76.533  1.00 28.91           C  
ATOM   2515  O   PHE B 334      14.394   6.290 -79.077  1.00 28.91           O  
ATOM   2516  CG  PHE B 334      15.644   7.590 -75.318  1.00 28.91           C  
ATOM   2517  CD1 PHE B 334      14.796   8.690 -75.370  1.00 28.91           C  
ATOM   2518  CD2 PHE B 334      15.761   6.893 -74.122  1.00 28.91           C  
ATOM   2519  CE1 PHE B 334      14.076   9.090 -74.247  1.00 28.91           C  
ATOM   2520  CE2 PHE B 334      15.044   7.286 -72.996  1.00 28.91           C  
ATOM   2521  CZ  PHE B 334      14.203   8.385 -73.060  1.00 28.91           C  
ATOM   2522  N   LEU B 335      13.657   6.853 -77.316  1.00 27.29           N  
ATOM   2523  CA  LEU B 335      12.199   6.807 -77.296  1.00 27.29           C  
ATOM   2524  C   LEU B 335      11.624   7.189 -78.655  1.00 27.29           C  
ATOM   2525  CB  LEU B 335      11.649   7.742 -76.215  1.00 27.29           C  
ATOM   2526  O   LEU B 335      10.663   6.574 -79.122  1.00 27.29           O  
ATOM   2527  CG  LEU B 335      11.692   7.217 -74.779  1.00 27.29           C  
ATOM   2528  CD1 LEU B 335      11.316   8.324 -73.799  1.00 27.29           C  
ATOM   2529  CD2 LEU B 335      10.765   6.017 -74.619  1.00 27.29           C  
ATOM   2530  N   GLN B 336      12.197   8.088 -79.381  1.00 29.72           N  
ATOM   2531  CA  GLN B 336      11.619   9.412 -79.584  1.00 29.72           C  
ATOM   2532  C   GLN B 336      10.629   9.408 -80.745  1.00 29.72           C  
ATOM   2533  CB  GLN B 336      12.719  10.445 -79.835  1.00 29.72           C  
ATOM   2534  O   GLN B 336      11.004   9.134 -81.887  1.00 29.72           O  
ATOM   2535  CG  GLN B 336      12.464  11.790 -79.168  1.00 29.72           C  
ATOM   2536  CD  GLN B 336      13.715  12.383 -78.547  1.00 29.72           C  
ATOM   2537  NE2 GLN B 336      13.531  13.278 -77.583  1.00 29.72           N  
ATOM   2538  OE1 GLN B 336      14.837  12.040 -78.931  1.00 29.72           O  
ATOM   2539  N   SER B 337       9.369   8.686 -81.104  1.00 32.10           N  
ATOM   2540  CA  SER B 337       8.759   7.364 -81.191  1.00 32.10           C  
ATOM   2541  C   SER B 337       7.379   7.433 -81.836  1.00 32.10           C  
ATOM   2542  CB  SER B 337       8.651   6.731 -79.803  1.00 32.10           C  
ATOM   2543  O   SER B 337       6.773   6.400 -82.131  1.00 32.10           O  
ATOM   2544  OG  SER B 337       7.823   7.511 -78.957  1.00 32.10           O  
ATOM   2545  N   VAL B 338       6.625   8.576 -81.766  1.00 32.76           N  
ATOM   2546  CA  VAL B 338       5.186   8.769 -81.628  1.00 32.76           C  
ATOM   2547  C   VAL B 338       4.496   8.492 -82.962  1.00 32.76           C  
ATOM   2548  CB  VAL B 338       4.849  10.196 -81.141  1.00 32.76           C  
ATOM   2549  O   VAL B 338       5.134   8.529 -84.017  1.00 32.76           O  
ATOM   2550  CG1 VAL B 338       3.337  10.388 -81.035  1.00 32.76           C  
ATOM   2551  CG2 VAL B 338       5.521  10.473 -79.797  1.00 32.76           C  
ATOM   2552  N   LEU B 339       3.292   8.270 -83.159  1.00 32.90           N  
ATOM   2553  CA  LEU B 339       2.628   8.153 -84.453  1.00 32.90           C  
ATOM   2554  C   LEU B 339       3.025   9.301 -85.374  1.00 32.90           C  
ATOM   2555  CB  LEU B 339       1.107   8.129 -84.274  1.00 32.90           C  
ATOM   2556  O   LEU B 339       2.307  10.298 -85.475  1.00 32.90           O  
ATOM   2557  CG  LEU B 339       0.495   6.792 -83.855  1.00 32.90           C  
ATOM   2558  CD1 LEU B 339      -0.857   7.015 -83.185  1.00 32.90           C  
ATOM   2559  CD2 LEU B 339       0.354   5.867 -85.059  1.00 32.90           C  
ATOM   2560  N   GLU B 340       4.033   9.821 -85.325  1.00 30.31           N  
ATOM   2561  CA  GLU B 340       3.994  11.278 -85.407  1.00 30.31           C  
ATOM   2562  C   GLU B 340       3.171  11.741 -86.606  1.00 30.31           C  
ATOM   2563  CB  GLU B 340       5.411  11.851 -85.489  1.00 30.31           C  
ATOM   2564  O   GLU B 340       2.938  10.971 -87.540  1.00 30.31           O  
ATOM   2565  CG  GLU B 340       6.044  12.124 -84.132  1.00 30.31           C  
ATOM   2566  CD  GLU B 340       7.456  12.678 -84.230  1.00 30.31           C  
ATOM   2567  OE1 GLU B 340       8.014  13.103 -83.192  1.00 30.31           O  
ATOM   2568  OE2 GLU B 340       8.009  12.689 -85.352  1.00 30.31           O  
ATOM   2569  N   ASN B 341       3.657  12.516 -87.532  1.00 31.01           N  
ATOM   2570  CA  ASN B 341       3.021  13.824 -87.407  1.00 31.01           C  
ATOM   2571  C   ASN B 341       1.681  13.867 -88.136  1.00 31.01           C  
ATOM   2572  CB  ASN B 341       3.947  14.923 -87.932  1.00 31.01           C  
ATOM   2573  O   ASN B 341       0.662  14.233 -87.547  1.00 31.01           O  
ATOM   2574  CG  ASN B 341       4.845  15.495 -86.853  1.00 31.01           C  
ATOM   2575  ND2 ASN B 341       5.964  16.082 -87.262  1.00 31.01           N  
ATOM   2576  OD1 ASN B 341       4.537  15.409 -85.662  1.00 31.01           O  
ATOM   2577  N   LEU B 342       1.730  13.877 -89.534  1.00 32.63           N  
ATOM   2578  CA  LEU B 342       1.181  15.101 -90.109  1.00 32.63           C  
ATOM   2579  C   LEU B 342      -0.214  14.858 -90.674  1.00 32.63           C  
ATOM   2580  CB  LEU B 342       2.103  15.638 -91.207  1.00 32.63           C  
ATOM   2581  O   LEU B 342      -0.521  13.753 -91.127  1.00 32.63           O  
ATOM   2582  CG  LEU B 342       3.061  16.758 -90.800  1.00 32.63           C  
ATOM   2583  CD1 LEU B 342       4.459  16.483 -91.343  1.00 32.63           C  
ATOM   2584  CD2 LEU B 342       2.546  18.107 -91.292  1.00 32.63           C  
ATOM   2585  N   PRO B 343      -1.018  15.825 -90.782  1.00 37.05           N  
ATOM   2586  CA  PRO B 343      -2.334  16.301 -91.215  1.00 37.05           C  
ATOM   2587  C   PRO B 343      -2.419  16.509 -92.725  1.00 37.05           C  
ATOM   2588  CB  PRO B 343      -2.490  17.630 -90.471  1.00 37.05           C  
ATOM   2589  O   PRO B 343      -1.503  17.075 -93.327  1.00 37.05           O  
ATOM   2590  CG  PRO B 343      -1.101  18.005 -90.063  1.00 37.05           C  
ATOM   2591  CD  PRO B 343      -0.178  16.875 -90.420  1.00 37.05           C  
ATOM   2592  N   GLY B 344      -2.872  16.059 -93.440  1.00 32.97           N  
ATOM   2593  CA  GLY B 344      -3.630  16.617 -94.548  1.00 32.97           C  
ATOM   2594  C   GLY B 344      -3.755  15.668 -95.724  1.00 32.97           C  
ATOM   2595  O   GLY B 344      -3.156  14.590 -95.725  1.00 32.97           O  
ATOM   2596  N   VAL B 345      -3.938  16.219 -96.924  1.00 35.34           N  
ATOM   2597  CA  VAL B 345      -4.761  15.967 -98.102  1.00 35.34           C  
ATOM   2598  C   VAL B 345      -4.118  14.879 -98.959  1.00 35.34           C  
ATOM   2599  CB  VAL B 345      -4.966  17.251 -98.937  1.00 35.34           C  
ATOM   2600  O   VAL B 345      -2.947  14.542 -98.769  1.00 35.34           O  
ATOM   2601  CG1 VAL B 345      -6.069  17.051 -99.974  1.00 35.34           C  
ATOM   2602  CG2 VAL B 345      -5.293  18.433 -98.026  1.00 35.34           C  
ATOM   2603  N   ASP B 346      -4.716  14.624-100.249  1.00 39.33           N  
ATOM   2604  CA  ASP B 346      -5.436  13.659-101.075  1.00 39.33           C  
ATOM   2605  C   ASP B 346      -4.551  13.135-102.204  1.00 39.33           C  
ATOM   2606  CB  ASP B 346      -6.706  14.288-101.652  1.00 39.33           C  
ATOM   2607  O   ASP B 346      -5.027  12.429-103.096  1.00 39.33           O  
ATOM   2608  CG  ASP B 346      -7.819  13.280-101.873  1.00 39.33           C  
ATOM   2609  OD1 ASP B 346      -7.592  12.067-101.676  1.00 39.33           O  
ATOM   2610  OD2 ASP B 346      -8.934  13.702-102.251  1.00 39.33           O  
ATOM   2611  N   PRO B 347      -3.158  13.430-102.322  1.00 30.41           N  
ATOM   2612  CA  PRO B 347      -2.667  14.128-103.513  1.00 30.41           C  
ATOM   2613  C   PRO B 347      -2.684  13.248-104.761  1.00 30.41           C  
ATOM   2614  CB  PRO B 347      -1.235  14.510-103.133  1.00 30.41           C  
ATOM   2615  O   PRO B 347      -2.361  13.717-105.856  1.00 30.41           O  
ATOM   2616  CG  PRO B 347      -0.841  13.521-102.084  1.00 30.41           C  
ATOM   2617  CD  PRO B 347      -2.048  12.704-101.722  1.00 30.41           C  
ATOM   2618  N   ASN B 348      -2.481  11.883-104.860  1.00 34.44           N  
ATOM   2619  CA  ASN B 348      -1.374  11.811-105.807  1.00 34.44           C  
ATOM   2620  C   ASN B 348      -1.837  12.091-107.234  1.00 34.44           C  
ATOM   2621  CB  ASN B 348      -0.690  10.444-105.730  1.00 34.44           C  
ATOM   2622  O   ASN B 348      -2.961  11.746-107.605  1.00 34.44           O  
ATOM   2623  CG  ASN B 348       0.287  10.344-104.575  1.00 34.44           C  
ATOM   2624  ND2 ASN B 348       0.552   9.122-104.127  1.00 34.44           N  
ATOM   2625  OD1 ASN B 348       0.798  11.356-104.089  1.00 34.44           O  
ATOM   2626  N   ASN B 349      -1.129  12.709-108.248  1.00 33.94           N  
ATOM   2627  CA  ASN B 349      -1.427  13.857-109.098  1.00 33.94           C  
ATOM   2628  C   ASN B 349      -2.109  13.431-110.395  1.00 33.94           C  
ATOM   2629  CB  ASN B 349      -0.151  14.645-109.404  1.00 33.94           C  
ATOM   2630  O   ASN B 349      -3.044  14.089-110.854  1.00 33.94           O  
ATOM   2631  CG  ASN B 349      -0.409  16.128-109.580  1.00 33.94           C  
ATOM   2632  ND2 ASN B 349       0.661  16.911-109.655  1.00 33.94           N  
ATOM   2633  OD1 ASN B 349      -1.560  16.567-109.648  1.00 33.94           O  
ATOM   2634  N   GLU B 350      -1.800  12.234-111.239  1.00 29.38           N  
ATOM   2635  CA  GLU B 350      -1.220  12.679-112.503  1.00 29.38           C  
ATOM   2636  C   GLU B 350      -2.306  13.080-113.497  1.00 29.38           C  
ATOM   2637  CB  GLU B 350      -0.335  11.584-113.104  1.00 29.38           C  
ATOM   2638  O   GLU B 350      -3.067  12.232-113.969  1.00 29.38           O  
ATOM   2639  CG  GLU B 350       0.913  12.113-113.796  1.00 29.38           C  
ATOM   2640  CD  GLU B 350       1.844  11.012-114.278  1.00 29.38           C  
ATOM   2641  OE1 GLU B 350       2.665  11.266-115.188  1.00 29.38           O  
ATOM   2642  OE2 GLU B 350       1.752   9.885-113.741  1.00 29.38           O  
ATOM   2643  N   ALA B 351      -3.322  13.612-113.261  1.00 32.69           N  
ATOM   2644  CA  ALA B 351      -3.851  13.776-114.612  1.00 32.69           C  
ATOM   2645  C   ALA B 351      -2.768  14.267-115.569  1.00 32.69           C  
ATOM   2646  CB  ALA B 351      -5.031  14.744-114.608  1.00 32.69           C  
ATOM   2647  O   ALA B 351      -2.960  15.257-116.279  1.00 32.69           O  
ATOM   2648  N   ILE B 352      -1.682  14.019-115.046  1.00 28.36           N  
ATOM   2649  CA  ILE B 352      -0.729  15.083-115.343  1.00 28.36           C  
ATOM   2650  C   ILE B 352      -0.790  15.430-116.829  1.00 28.36           C  
ATOM   2651  CB  ILE B 352       0.709  14.682-114.945  1.00 28.36           C  
ATOM   2652  O   ILE B 352      -0.939  16.598-117.195  1.00 28.36           O  
ATOM   2653  CG1 ILE B 352       0.805  14.474-113.429  1.00 28.36           C  
ATOM   2654  CG2 ILE B 352       1.714  15.735-115.419  1.00 28.36           C  
ATOM   2655  CD1 ILE B 352       2.207  14.145-112.937  1.00 28.36           C  
ATOM   2656  N   ARG B 353      -0.043  14.777-117.595  1.00 25.45           N  
ATOM   2657  CA  ARG B 353       0.990  15.461-118.366  1.00 25.45           C  
ATOM   2658  C   ARG B 353       0.423  16.018-119.668  1.00 25.45           C  
ATOM   2659  CB  ARG B 353       2.155  14.514-118.664  1.00 25.45           C  
ATOM   2660  O   ARG B 353      -0.677  15.645-120.081  1.00 25.45           O  
ATOM   2661  CG  ARG B 353       3.517  15.074-118.287  1.00 25.45           C  
ATOM   2662  CD  ARG B 353       4.638  14.099-118.615  1.00 25.45           C  
ATOM   2663  NE  ARG B 353       5.942  14.623-118.218  1.00 25.45           N  
ATOM   2664  NH1 ARG B 353       7.057  12.616-118.470  1.00 25.45           N  
ATOM   2665  NH2 ARG B 353       8.193  14.485-117.784  1.00 25.45           N  
ATOM   2666  CZ  ARG B 353       7.061  13.907-118.158  1.00 25.45           C  
ATOM   2667  N   ASN B 354       1.208  16.076-120.821  1.00 27.15           N  
ATOM   2668  CA  ASN B 354       1.454  17.125-121.805  1.00 27.15           C  
ATOM   2669  C   ASN B 354       0.528  16.991-123.010  1.00 27.15           C  
ATOM   2670  CB  ASN B 354       2.916  17.107-122.254  1.00 27.15           C  
ATOM   2671  O   ASN B 354      -0.142  17.952-123.394  1.00 27.15           O  
ATOM   2672  CG  ASN B 354       3.751  18.172-121.569  1.00 27.15           C  
ATOM   2673  ND2 ASN B 354       5.067  18.078-121.715  1.00 27.15           N  
ATOM   2674  OD1 ASN B 354       3.216  19.070-120.914  1.00 27.15           O  
ATOM   2675  N   ALA B 355       1.171  16.728-124.220  1.00 24.06           N  
ATOM   2676  CA  ALA B 355       1.529  17.782-125.166  1.00 24.06           C  
ATOM   2677  C   ALA B 355       0.446  17.960-126.226  1.00 24.06           C  
ATOM   2678  CB  ALA B 355       2.870  17.472-125.827  1.00 24.06           C  
ATOM   2679  O   ALA B 355      -0.455  17.126-126.347  1.00 24.06           O  
ATOM   2680  N   MET B 356       0.867  18.572-127.409  1.00 25.72           N  
ATOM   2681  CA  MET B 356       0.402  19.520-128.418  1.00 25.72           C  
ATOM   2682  C   MET B 356      -0.351  18.802-129.533  1.00 25.72           C  
ATOM   2683  CB  MET B 356       1.578  20.305-129.001  1.00 25.72           C  
ATOM   2684  O   MET B 356      -1.423  19.244-129.949  1.00 25.72           O  
ATOM   2685  CG  MET B 356       1.285  21.781-129.213  1.00 25.72           C  
ATOM   2686  SD  MET B 356       2.783  22.737-129.670  1.00 25.72           S  
ATOM   2687  CE  MET B 356       2.387  24.336-128.909  1.00 25.72           C  
ATOM   2688  N   GLY B 357       0.492  18.008-130.407  1.00 26.02           N  
ATOM   2689  CA  GLY B 357       0.800  18.649-131.676  1.00 26.02           C  
ATOM   2690  C   GLY B 357      -0.329  18.551-132.684  1.00 26.02           C  
ATOM   2691  O   GLY B 357      -1.312  17.842-132.456  1.00 26.02           O  
ATOM   2692  N   SER B 358       0.098  18.478-134.119  1.00 24.81           N  
ATOM   2693  CA  SER B 358      -0.226  19.270-135.301  1.00 24.81           C  
ATOM   2694  C   SER B 358      -1.405  18.673-136.061  1.00 24.81           C  
ATOM   2695  CB  SER B 358       0.988  19.373-136.226  1.00 24.81           C  
ATOM   2696  O   SER B 358      -1.918  17.616-135.690  1.00 24.81           O  
ATOM   2697  OG  SER B 358       2.038  20.090-135.600  1.00 24.81           O  
ATOM   2698  N   LEU B 359      -1.126  18.359-137.559  1.00 23.65           N  
ATOM   2699  CA  LEU B 359      -1.408  19.071-138.801  1.00 23.65           C  
ATOM   2700  C   LEU B 359      -2.568  18.421-139.548  1.00 23.65           C  
ATOM   2701  CB  LEU B 359      -0.165  19.104-139.694  1.00 23.65           C  
ATOM   2702  O   LEU B 359      -2.910  17.265-139.289  1.00 23.65           O  
ATOM   2703  CG  LEU B 359       0.615  20.420-139.721  1.00 23.65           C  
ATOM   2704  CD1 LEU B 359       2.108  20.154-139.559  1.00 23.65           C  
ATOM   2705  CD2 LEU B 359       0.339  21.179-141.014  1.00 23.65           C  
ATOM   2706  N   ALA B 360      -2.892  19.081-140.737  1.00 26.68           N  
ATOM   2707  CA  ALA B 360      -4.119  19.313-141.495  1.00 26.68           C  
ATOM   2708  C   ALA B 360      -4.575  18.041-142.204  1.00 26.68           C  
ATOM   2709  CB  ALA B 360      -3.915  20.439-142.506  1.00 26.68           C  
ATOM   2710  O   ALA B 360      -5.729  17.627-142.069  1.00 26.68           O  
ATOM   2711  N   SER B 361      -3.818  17.725-143.493  1.00 24.68           N  
ATOM   2712  CA  SER B 361      -4.272  18.180-144.803  1.00 24.68           C  
ATOM   2713  C   SER B 361      -4.791  17.018-145.643  1.00 24.68           C  
ATOM   2714  CB  SER B 361      -3.140  18.890-145.546  1.00 24.68           C  
ATOM   2715  O   SER B 361      -5.747  17.174-146.405  1.00 24.68           O  
ATOM   2716  OG  SER B 361      -1.888  18.304-145.234  1.00 24.68           O  
ATOM   2717  N   GLN B 362      -4.000  15.865-145.934  1.00 21.88           N  
ATOM   2718  CA  GLN B 362      -3.407  15.889-147.267  1.00 21.88           C  
ATOM   2719  C   GLN B 362      -4.425  15.485-148.329  1.00 21.88           C  
ATOM   2720  CB  GLN B 362      -2.188  14.967-147.330  1.00 21.88           C  
ATOM   2721  O   GLN B 362      -5.347  14.714-148.052  1.00 21.88           O  
ATOM   2722  CG  GLN B 362      -0.860  15.707-147.394  1.00 21.88           C  
ATOM   2723  CD  GLN B 362       0.332  14.771-147.452  1.00 21.88           C  
ATOM   2724  NE2 GLN B 362       1.519  15.333-147.652  1.00 21.88           N  
ATOM   2725  OE1 GLN B 362       0.188  13.551-147.318  1.00 21.88           O  
ATOM   2726  N   ALA B 363      -4.142  15.975-149.739  1.00 26.66           N  
ATOM   2727  CA  ALA B 363      -4.726  16.375-151.016  1.00 26.66           C  
ATOM   2728  C   ALA B 363      -5.281  15.168-151.767  1.00 26.66           C  
ATOM   2729  CB  ALA B 363      -3.691  17.100-151.872  1.00 26.66           C  
ATOM   2730  O   ALA B 363      -6.486  15.084-152.016  1.00 26.66           O  
ATOM   2731  N   THR B 364      -4.595  14.798-152.976  1.00 24.92           N  
ATOM   2732  CA  THR B 364      -4.998  15.051-154.356  1.00 24.92           C  
ATOM   2733  C   THR B 364      -5.439  13.759-155.036  1.00 24.92           C  
ATOM   2734  CB  THR B 364      -3.854  15.694-155.162  1.00 24.92           C  
ATOM   2735  O   THR B 364      -6.498  13.712-155.665  1.00 24.92           O  
ATOM   2736  CG2 THR B 364      -3.888  17.215-155.047  1.00 24.92           C  
ATOM   2737  OG1 THR B 364      -2.599  15.216-154.664  1.00 24.92           O  
ATOM   2738  N   LYS B 365      -4.451  12.786-155.410  1.00 22.15           N  
ATOM   2739  CA  LYS B 365      -3.901  12.818-156.762  1.00 22.15           C  
ATOM   2740  C   LYS B 365      -4.597  11.803-157.663  1.00 22.15           C  
ATOM   2741  CB  LYS B 365      -2.395  12.551-156.736  1.00 22.15           C  
ATOM   2742  O   LYS B 365      -5.051  12.144-158.757  1.00 22.15           O  
ATOM   2743  CG  LYS B 365      -1.542  13.793-156.945  1.00 22.15           C  
ATOM   2744  CD  LYS B 365      -0.058  13.451-156.990  1.00 22.15           C  
ATOM   2745  CE  LYS B 365       0.794  14.686-157.251  1.00 22.15           C  
ATOM   2746  NZ  LYS B 365       2.252  14.388-157.132  1.00 22.15           N  
ATOM   2747  N   ASP B 366      -4.022  10.543-157.913  1.00 21.26           N  
ATOM   2748  CA  ASP B 366      -3.163  10.289-159.065  1.00 21.26           C  
ATOM   2749  C   ASP B 366      -3.877   9.428-160.104  1.00 21.26           C  
ATOM   2750  CB  ASP B 366      -1.863   9.612-158.625  1.00 21.26           C  
ATOM   2751  O   ASP B 366      -3.999   9.821-161.266  1.00 21.26           O  
ATOM   2752  CG  ASP B 366      -0.723  10.594-158.421  1.00 21.26           C  
ATOM   2753  OD1 ASP B 366      -0.604  11.563-159.202  1.00 21.26           O  
ATOM   2754  OD2 ASP B 366       0.067  10.397-157.472  1.00 21.26           O  
ATOM   2755  N   GLY B 367      -3.488   8.163-160.268  1.00 22.14           N  
ATOM   2756  CA  GLY B 367      -2.507   7.768-161.266  1.00 22.14           C  
ATOM   2757  C   GLY B 367      -3.122   7.079-162.468  1.00 22.14           C  
ATOM   2758  O   GLY B 367      -4.327   6.818-162.491  1.00 22.14           O  
ATOM   2759  N   LYS B 368      -2.457   6.077-163.013  1.00 22.29           N  
ATOM   2760  CA  LYS B 368      -1.727   5.809-164.249  1.00 22.29           C  
ATOM   2761  C   LYS B 368      -2.475   4.807-165.124  1.00 22.29           C  
ATOM   2762  CB  LYS B 368      -0.322   5.288-163.940  1.00 22.29           C  
ATOM   2763  O   LYS B 368      -2.744   5.078-166.296  1.00 22.29           O  
ATOM   2764  CG  LYS B 368       0.779   6.317-164.151  1.00 22.29           C  
ATOM   2765  CD  LYS B 368       2.154   5.735-163.847  1.00 22.29           C  
ATOM   2766  CE  LYS B 368       3.254   6.770-164.033  1.00 22.29           C  
ATOM   2767  NZ  LYS B 368       4.574   6.269-163.546  1.00 22.29           N  
ATOM   2768  N   LYS B 369      -2.141   3.501-165.044  1.00 22.33           N  
ATOM   2769  CA  LYS B 369      -1.139   2.979-165.968  1.00 22.33           C  
ATOM   2770  C   LYS B 369      -1.785   2.127-167.057  1.00 22.33           C  
ATOM   2771  CB  LYS B 369      -0.089   2.159-165.216  1.00 22.33           C  
ATOM   2772  O   LYS B 369      -1.634   2.411-168.247  1.00 22.33           O  
ATOM   2773  CG  LYS B 369       1.227   2.891-164.996  1.00 22.33           C  
ATOM   2774  CD  LYS B 369       2.249   2.005-164.296  1.00 22.33           C  
ATOM   2775  CE  LYS B 369       3.572   2.730-164.092  1.00 22.33           C  
ATOM   2776  NZ  LYS B 369       4.533   1.913-163.291  1.00 22.33           N  
ATOM   2777  N   ASP B 370      -1.455   0.805-167.046  1.00 24.00           N  
ATOM   2778  CA  ASP B 370      -0.467   0.214-167.943  1.00 24.00           C  
ATOM   2779  C   ASP B 370      -1.142  -0.595-169.048  1.00 24.00           C  
ATOM   2780  CB  ASP B 370       0.505  -0.673-167.161  1.00 24.00           C  
ATOM   2781  O   ASP B 370      -2.340  -0.874-168.976  1.00 24.00           O  
ATOM   2782  CG  ASP B 370       1.796   0.039-166.797  1.00 24.00           C  
ATOM   2783  OD1 ASP B 370       2.319   0.815-167.626  1.00 24.00           O  
ATOM   2784  OD2 ASP B 370       2.297  -0.181-165.673  1.00 24.00           O  
ATOM   2785  N   LYS B 371      -0.375  -1.599-169.546  1.00 24.97           N  
ATOM   2786  CA  LYS B 371       0.302  -1.907-170.802  1.00 24.97           C  
ATOM   2787  C   LYS B 371      -0.387  -3.057-171.531  1.00 24.97           C  
ATOM   2788  CB  LYS B 371       1.771  -2.251-170.551  1.00 24.97           C  
ATOM   2789  O   LYS B 371      -0.776  -2.919-172.693  1.00 24.97           O  
ATOM   2790  CG  LYS B 371       2.752  -1.347-171.282  1.00 24.97           C  
ATOM   2791  CD  LYS B 371       4.195  -1.687-170.930  1.00 24.97           C  
ATOM   2792  CE  LYS B 371       5.180  -0.828-171.711  1.00 24.97           C  
ATOM   2793  NZ  LYS B 371       6.590  -1.080-171.290  1.00 24.97           N  
ATOM   2794  N   LYS B 372       0.230  -4.257-171.381  1.00 24.31           N  
ATOM   2795  CA  LYS B 372       1.084  -4.770-172.448  1.00 24.31           C  
ATOM   2796  C   LYS B 372       0.355  -5.823-173.278  1.00 24.31           C  
ATOM   2797  CB  LYS B 372       2.372  -5.359-171.869  1.00 24.31           C  
ATOM   2798  O   LYS B 372       0.248  -5.694-174.499  1.00 24.31           O  
ATOM   2799  CG  LYS B 372       3.636  -4.641-172.316  1.00 24.31           C  
ATOM   2800  CD  LYS B 372       4.880  -5.254-171.685  1.00 24.31           C  
ATOM   2801  CE  LYS B 372       6.149  -4.554-172.153  1.00 24.31           C  
ATOM   2802  NZ  LYS B 372       7.366  -5.117-171.496  1.00 24.31           N  
ATOM   2803  N   GLU B 373       0.896  -7.063-173.156  1.00 25.30           N  
ATOM   2804  CA  GLU B 373       1.826  -7.681-174.096  1.00 25.30           C  
ATOM   2805  C   GLU B 373       1.143  -8.778-174.908  1.00 25.30           C  
ATOM   2806  CB  GLU B 373       3.039  -8.252-173.357  1.00 25.30           C  
ATOM   2807  O   GLU B 373       0.011  -9.164-174.610  1.00 25.30           O  
ATOM   2808  CG  GLU B 373       4.285  -7.384-173.458  1.00 25.30           C  
ATOM   2809  CD  GLU B 373       5.495  -7.987-172.762  1.00 25.30           C  
ATOM   2810  OE1 GLU B 373       6.626  -7.494-172.974  1.00 25.30           O  
ATOM   2811  OE2 GLU B 373       5.310  -8.962-171.999  1.00 25.30           O  
ATOM   2812  N   GLU B 374       1.859  -9.992-174.962  1.00 25.57           N  
ATOM   2813  CA  GLU B 374       2.768 -10.569-175.947  1.00 25.57           C  
ATOM   2814  C   GLU B 374       2.170 -11.821-176.583  1.00 25.57           C  
ATOM   2815  CB  GLU B 374       4.118 -10.899-175.305  1.00 25.57           C  
ATOM   2816  O   GLU B 374       1.171 -12.355-176.096  1.00 25.57           O  
ATOM   2817  CG  GLU B 374       5.213  -9.892-175.624  1.00 25.57           C  
ATOM   2818  CD  GLU B 374       6.554 -10.245-175.000  1.00 25.57           C  
ATOM   2819  OE1 GLU B 374       7.590  -9.695-175.436  1.00 25.57           O  
ATOM   2820  OE2 GLU B 374       6.567 -11.079-174.067  1.00 25.57           O  
ATOM   2821  N   ASP B 375       3.119 -12.903-176.879  1.00 25.01           N  
ATOM   2822  CA  ASP B 375       3.849 -13.447-178.020  1.00 25.01           C  
ATOM   2823  C   ASP B 375       3.431 -14.888-178.303  1.00 25.01           C  
ATOM   2824  CB  ASP B 375       5.358 -13.375-177.776  1.00 25.01           C  
ATOM   2825  O   ASP B 375       2.495 -15.401-177.686  1.00 25.01           O  
ATOM   2826  CG  ASP B 375       5.987 -12.104-178.319  1.00 25.01           C  
ATOM   2827  OD1 ASP B 375       5.613 -11.664-179.428  1.00 25.01           O  
ATOM   2828  OD2 ASP B 375       6.866 -11.539-177.634  1.00 25.01           O  
ATOM   2829  N   LYS B 376       4.497 -15.816-178.323  1.00 23.38           N  
ATOM   2830  CA  LYS B 376       5.237 -16.560-179.337  1.00 23.38           C  
ATOM   2831  C   LYS B 376       4.792 -18.019-179.383  1.00 23.38           C  
ATOM   2832  CB  LYS B 376       6.741 -16.479-179.072  1.00 23.38           C  
ATOM   2833  O   LYS B 376       4.453 -18.537-180.448  1.00 23.38           O  
ATOM   2834  CG  LYS B 376       7.545 -15.910-180.233  1.00 23.38           C  
ATOM   2835  CD  LYS B 376       9.020 -15.775-179.878  1.00 23.38           C  
ATOM   2836  CE  LYS B 376       9.831 -15.240-181.051  1.00 23.38           C  
ATOM   2837  NZ  LYS B 376      11.271 -15.066-180.695  1.00 23.38           N  
ATOM   2838  N   LYS B 377       5.751 -18.919-178.675  1.00 18.83           N  
ATOM   2839  CA  LYS B 377       6.413 -20.159-179.070  1.00 18.83           C  
ATOM   2840  C   LYS B 377       5.620 -21.377-178.607  1.00 18.83           C  
ATOM   2841  CB  LYS B 377       7.834 -20.213-178.506  1.00 18.83           C  
ATOM   2842  O   LYS B 377       5.026 -21.364-177.527  1.00 18.83           O  
ATOM   2843  CG  LYS B 377       8.916 -20.354-179.565  1.00 18.83           C  
ATOM   2844  CD  LYS B 377      10.307 -20.170-178.972  1.00 18.83           C  
ATOM   2845  CE  LYS B 377      11.392 -20.333-180.027  1.00 18.83           C  
ATOM   2846  NZ  LYS B 377      12.752 -20.064-179.470  1.00 18.83           N  
TER    2847      LYS B 377                                                      
ATOM   2848  N   MET C   1       0.429  23.320 -62.357  1.00 74.18           N  
ATOM   2849  CA  MET C   1       0.891  22.168 -61.589  1.00 74.18           C  
ATOM   2850  C   MET C   1      -0.230  21.610 -60.717  1.00 74.18           C  
ATOM   2851  CB  MET C   1       2.091  22.546 -60.719  1.00 74.18           C  
ATOM   2852  O   MET C   1      -0.900  22.361 -60.006  1.00 74.18           O  
ATOM   2853  CG  MET C   1       3.402  21.934 -61.185  1.00 74.18           C  
ATOM   2854  SD  MET C   1       4.791  22.294 -60.041  1.00 74.18           S  
ATOM   2855  CE  MET C   1       5.992  21.051 -60.595  1.00 74.18           C  
ATOM   2856  N   ALA C   2      -0.777  20.397 -60.978  1.00 88.31           N  
ATOM   2857  CA  ALA C   2      -1.830  19.693 -60.253  1.00 88.31           C  
ATOM   2858  C   ALA C   2      -1.379  19.338 -58.839  1.00 88.31           C  
ATOM   2859  CB  ALA C   2      -2.246  18.432 -61.007  1.00 88.31           C  
ATOM   2860  O   ALA C   2      -0.188  19.138 -58.592  1.00 88.31           O  
ATOM   2861  N   VAL C   3      -2.227  19.581 -57.817  1.00 89.79           N  
ATOM   2862  CA  VAL C   3      -1.945  19.260 -56.422  1.00 89.79           C  
ATOM   2863  C   VAL C   3      -2.729  18.017 -56.009  1.00 89.79           C  
ATOM   2864  CB  VAL C   3      -2.288  20.442 -55.487  1.00 89.79           C  
ATOM   2865  O   VAL C   3      -3.863  17.815 -56.450  1.00 89.79           O  
ATOM   2866  CG1 VAL C   3      -1.882  20.128 -54.049  1.00 89.79           C  
ATOM   2867  CG2 VAL C   3      -1.606  21.720 -55.972  1.00 89.79           C  
ATOM   2868  N   THR C   4      -2.036  17.171 -55.216  1.00 91.12           N  
ATOM   2869  CA  THR C   4      -2.674  15.980 -54.667  1.00 91.12           C  
ATOM   2870  C   THR C   4      -3.153  16.231 -53.241  1.00 91.12           C  
ATOM   2871  CB  THR C   4      -1.715  14.775 -54.685  1.00 91.12           C  
ATOM   2872  O   THR C   4      -2.361  16.597 -52.369  1.00 91.12           O  
ATOM   2873  CG2 THR C   4      -2.437  13.492 -54.285  1.00 91.12           C  
ATOM   2874  OG1 THR C   4      -1.179  14.617 -56.004  1.00 91.12           O  
ATOM   2875  N   ILE C   5      -4.434  16.060 -52.987  1.00 92.40           N  
ATOM   2876  CA  ILE C   5      -5.031  16.284 -51.675  1.00 92.40           C  
ATOM   2877  C   ILE C   5      -5.416  14.946 -51.048  1.00 92.40           C  
ATOM   2878  CB  ILE C   5      -6.265  17.209 -51.766  1.00 92.40           C  
ATOM   2879  O   ILE C   5      -6.113  14.140 -51.669  1.00 92.40           O  
ATOM   2880  CG1 ILE C   5      -5.882  18.549 -52.404  1.00 92.40           C  
ATOM   2881  CG2 ILE C   5      -6.885  17.420 -50.382  1.00 92.40           C  
ATOM   2882  CD1 ILE C   5      -7.066  19.467 -52.674  1.00 92.40           C  
ATOM   2883  N   THR C   6      -4.864  14.688 -49.863  1.00 91.90           N  
ATOM   2884  CA  THR C   6      -5.196  13.489 -49.101  1.00 91.90           C  
ATOM   2885  C   THR C   6      -6.429  13.724 -48.233  1.00 91.90           C  
ATOM   2886  CB  THR C   6      -4.018  13.045 -48.215  1.00 91.90           C  
ATOM   2887  O   THR C   6      -6.464  14.665 -47.437  1.00 91.90           O  
ATOM   2888  CG2 THR C   6      -4.299  11.696 -47.561  1.00 91.90           C  
ATOM   2889  OG1 THR C   6      -2.837  12.936 -49.020  1.00 91.90           O  
ATOM   2890  N   LEU C   7      -7.508  12.925 -48.452  1.00 92.32           N  
ATOM   2891  CA  LEU C   7      -8.765  13.039 -47.721  1.00 92.32           C  
ATOM   2892  C   LEU C   7      -8.957  11.855 -46.780  1.00 92.32           C  
ATOM   2893  CB  LEU C   7      -9.944  13.130 -48.693  1.00 92.32           C  
ATOM   2894  O   LEU C   7      -8.572  10.729 -47.106  1.00 92.32           O  
ATOM   2895  CG  LEU C   7      -9.973  14.354 -49.611  1.00 92.32           C  
ATOM   2896  CD1 LEU C   7     -10.444  13.958 -51.007  1.00 92.32           C  
ATOM   2897  CD2 LEU C   7     -10.870  15.440 -49.026  1.00 92.32           C  
ATOM   2898  N   LYS C   8      -9.396  12.136 -45.616  1.00 85.53           N  
ATOM   2899  CA  LYS C   8      -9.691  11.104 -44.626  1.00 85.53           C  
ATOM   2900  C   LYS C   8     -11.130  11.213 -44.130  1.00 85.53           C  
ATOM   2901  CB  LYS C   8      -8.722  11.199 -43.447  1.00 85.53           C  
ATOM   2902  O   LYS C   8     -11.586  12.298 -43.763  1.00 85.53           O  
ATOM   2903  CG  LYS C   8      -8.589   9.910 -42.650  1.00 85.53           C  
ATOM   2904  CD  LYS C   8      -7.441   9.986 -41.651  1.00 85.53           C  
ATOM   2905  CE  LYS C   8      -7.284   8.684 -40.877  1.00 85.53           C  
ATOM   2906  NZ  LYS C   8      -6.126   8.735 -39.936  1.00 85.53           N  
ATOM   2907  N   THR C   9     -11.912  10.196 -44.232  1.00 85.19           N  
ATOM   2908  CA  THR C   9     -13.298  10.175 -43.778  1.00 85.19           C  
ATOM   2909  C   THR C   9     -13.370   9.944 -42.271  1.00 85.19           C  
ATOM   2910  CB  THR C   9     -14.108   9.086 -44.506  1.00 85.19           C  
ATOM   2911  O   THR C   9     -12.356   9.654 -41.633  1.00 85.19           O  
ATOM   2912  CG2 THR C   9     -14.026   9.259 -46.019  1.00 85.19           C  
ATOM   2913  OG1 THR C   9     -13.588   7.797 -44.154  1.00 85.19           O  
ATOM   2914  N   LEU C  10     -14.563  10.085 -41.659  1.00 81.27           N  
ATOM   2915  CA  LEU C  10     -14.763   9.863 -40.231  1.00 81.27           C  
ATOM   2916  C   LEU C  10     -14.534   8.399 -39.870  1.00 81.27           C  
ATOM   2917  CB  LEU C  10     -16.174  10.289 -39.815  1.00 81.27           C  
ATOM   2918  O   LEU C  10     -14.227   8.080 -38.720  1.00 81.27           O  
ATOM   2919  CG  LEU C  10     -16.437  11.794 -39.752  1.00 81.27           C  
ATOM   2920  CD1 LEU C  10     -17.923  12.063 -39.540  1.00 81.27           C  
ATOM   2921  CD2 LEU C  10     -15.608  12.436 -38.645  1.00 81.27           C  
ATOM   2922  N   GLN C  11     -14.631   7.550 -40.872  1.00 71.89           N  
ATOM   2923  CA  GLN C  11     -14.384   6.125 -40.681  1.00 71.89           C  
ATOM   2924  C   GLN C  11     -12.913   5.786 -40.904  1.00 71.89           C  
ATOM   2925  CB  GLN C  11     -15.262   5.297 -41.621  1.00 71.89           C  
ATOM   2926  O   GLN C  11     -12.547   4.612 -40.991  1.00 71.89           O  
ATOM   2927  CG  GLN C  11     -16.753   5.421 -41.339  1.00 71.89           C  
ATOM   2928  CD  GLN C  11     -17.606   4.677 -42.349  1.00 71.89           C  
ATOM   2929  NE2 GLN C  11     -18.921   4.736 -42.173  1.00 71.89           N  
ATOM   2930  OE1 GLN C  11     -17.086   4.055 -43.281  1.00 71.89           O  
ATOM   2931  N   GLN C  12     -12.020   6.796 -41.088  1.00 70.21           N  
ATOM   2932  CA  GLN C  12     -10.570   6.690 -41.204  1.00 70.21           C  
ATOM   2933  C   GLN C  12     -10.168   6.084 -42.546  1.00 70.21           C  
ATOM   2934  CB  GLN C  12      -9.998   5.853 -40.058  1.00 70.21           C  
ATOM   2935  O   GLN C  12      -9.109   5.463 -42.661  1.00 70.21           O  
ATOM   2936  CG  GLN C  12     -10.036   6.554 -38.707  1.00 70.21           C  
ATOM   2937  CD  GLN C  12      -9.398   5.732 -37.602  1.00 70.21           C  
ATOM   2938  NE2 GLN C  12      -9.935   5.848 -36.392  1.00 70.21           N  
ATOM   2939  OE1 GLN C  12      -8.431   4.999 -37.834  1.00 70.21           O  
ATOM   2940  N   GLN C  13     -11.053   6.206 -43.482  1.00 72.01           N  
ATOM   2941  CA  GLN C  13     -10.698   5.838 -44.849  1.00 72.01           C  
ATOM   2942  C   GLN C  13     -10.020   6.998 -45.573  1.00 72.01           C  
ATOM   2943  CB  GLN C  13     -11.938   5.389 -45.624  1.00 72.01           C  
ATOM   2944  O   GLN C  13     -10.498   8.133 -45.521  1.00 72.01           O  
ATOM   2945  CG  GLN C  13     -12.009   3.885 -45.853  1.00 72.01           C  
ATOM   2946  CD  GLN C  13     -13.329   3.445 -46.457  1.00 72.01           C  
ATOM   2947  NE2 GLN C  13     -13.899   2.373 -45.918  1.00 72.01           N  
ATOM   2948  OE1 GLN C  13     -13.832   4.064 -47.400  1.00 72.01           O  
ATOM   2949  N   THR C  14      -8.801   6.671 -46.099  1.00 80.35           N  
ATOM   2950  CA  THR C  14      -8.013   7.712 -46.750  1.00 80.35           C  
ATOM   2951  C   THR C  14      -8.015   7.525 -48.264  1.00 80.35           C  
ATOM   2952  CB  THR C  14      -6.562   7.720 -46.233  1.00 80.35           C  
ATOM   2953  O   THR C  14      -7.964   6.396 -48.755  1.00 80.35           O  
ATOM   2954  CG2 THR C  14      -5.824   8.976 -46.684  1.00 80.35           C  
ATOM   2955  OG1 THR C  14      -6.571   7.673 -44.801  1.00 80.35           O  
ATOM   2956  N   PHE C  15      -8.249   8.623 -48.955  1.00 82.66           N  
ATOM   2957  CA  PHE C  15      -8.109   8.592 -50.406  1.00 82.66           C  
ATOM   2958  C   PHE C  15      -7.552   9.912 -50.924  1.00 82.66           C  
ATOM   2959  CB  PHE C  15      -9.456   8.293 -51.071  1.00 82.66           C  
ATOM   2960  O   PHE C  15      -7.579  10.923 -50.219  1.00 82.66           O  
ATOM   2961  CG  PHE C  15     -10.548   9.255 -50.689  1.00 82.66           C  
ATOM   2962  CD1 PHE C  15     -11.282   9.069 -49.523  1.00 82.66           C  
ATOM   2963  CD2 PHE C  15     -10.842  10.347 -51.496  1.00 82.66           C  
ATOM   2964  CE1 PHE C  15     -12.293   9.958 -49.167  1.00 82.66           C  
ATOM   2965  CE2 PHE C  15     -11.851  11.239 -51.146  1.00 82.66           C  
ATOM   2966  CZ  PHE C  15     -12.576  11.042 -49.982  1.00 82.66           C  
ATOM   2967  N   LYS C  16      -6.907   9.855 -52.011  1.00 86.49           N  
ATOM   2968  CA  LYS C  16      -6.235  11.022 -52.574  1.00 86.49           C  
ATOM   2969  C   LYS C  16      -6.934  11.500 -53.843  1.00 86.49           C  
ATOM   2970  CB  LYS C  16      -4.769  10.706 -52.870  1.00 86.49           C  
ATOM   2971  O   LYS C  16      -7.436  10.689 -54.624  1.00 86.49           O  
ATOM   2972  CG  LYS C  16      -3.941  10.390 -51.633  1.00 86.49           C  
ATOM   2973  CD  LYS C  16      -2.484  10.122 -51.989  1.00 86.49           C  
ATOM   2974  CE  LYS C  16      -1.666   9.753 -50.759  1.00 86.49           C  
ATOM   2975  NZ  LYS C  16      -0.225   9.546 -51.093  1.00 86.49           N  
ATOM   2976  N   ILE C  17      -7.057  12.797 -54.016  1.00 93.42           N  
ATOM   2977  CA  ILE C  17      -7.670  13.389 -55.200  1.00 93.42           C  
ATOM   2978  C   ILE C  17      -6.724  14.420 -55.810  1.00 93.42           C  
ATOM   2979  CB  ILE C  17      -9.031  14.040 -54.866  1.00 93.42           C  
ATOM   2980  O   ILE C  17      -6.178  15.267 -55.100  1.00 93.42           O  
ATOM   2981  CG1 ILE C  17     -10.034  12.976 -54.408  1.00 93.42           C  
ATOM   2982  CG2 ILE C  17      -9.568  14.817 -56.071  1.00 93.42           C  
ATOM   2983  CD1 ILE C  17     -11.387  13.538 -53.994  1.00 93.42           C  
ATOM   2984  N   ARG C  18      -6.403  14.217 -57.047  1.00 93.41           N  
ATOM   2985  CA  ARG C  18      -5.572  15.157 -57.791  1.00 93.41           C  
ATOM   2986  C   ARG C  18      -6.422  16.240 -58.448  1.00 93.41           C  
ATOM   2987  CB  ARG C  18      -4.747  14.424 -58.852  1.00 93.41           C  
ATOM   2988  O   ARG C  18      -7.406  15.937 -59.126  1.00 93.41           O  
ATOM   2989  CG  ARG C  18      -3.261  14.739 -58.803  1.00 93.41           C  
ATOM   2990  CD  ARG C  18      -2.485  13.966 -59.860  1.00 93.41           C  
ATOM   2991  NE  ARG C  18      -1.091  14.395 -59.927  1.00 93.41           N  
ATOM   2992  NH1 ARG C  18      -0.506  12.931 -61.616  1.00 93.41           N  
ATOM   2993  NH2 ARG C  18       1.058  14.357 -60.736  1.00 93.41           N  
ATOM   2994  CZ  ARG C  18      -0.183  13.893 -60.759  1.00 93.41           C  
ATOM   2995  N   MET C  19      -6.058  17.553 -58.194  1.00 91.48           N  
ATOM   2996  CA  MET C  19      -6.826  18.657 -58.762  1.00 91.48           C  
ATOM   2997  C   MET C  19      -5.948  19.889 -58.954  1.00 91.48           C  
ATOM   2998  CB  MET C  19      -8.019  18.999 -57.868  1.00 91.48           C  
ATOM   2999  O   MET C  19      -4.807  19.922 -58.490  1.00 91.48           O  
ATOM   3000  CG  MET C  19      -7.627  19.532 -56.499  1.00 91.48           C  
ATOM   3001  SD  MET C  19      -9.082  19.907 -55.446  1.00 91.48           S  
ATOM   3002  CE  MET C  19      -9.827  21.259 -56.399  1.00 91.48           C  
ATOM   3003  N   GLU C  20      -6.419  20.841 -59.678  1.00 93.90           N  
ATOM   3004  CA  GLU C  20      -5.713  22.102 -59.886  1.00 93.90           C  
ATOM   3005  C   GLU C  20      -5.895  23.040 -58.696  1.00 93.90           C  
ATOM   3006  CB  GLU C  20      -6.194  22.782 -61.170  1.00 93.90           C  
ATOM   3007  O   GLU C  20      -6.976  23.101 -58.107  1.00 93.90           O  
ATOM   3008  CG  GLU C  20      -5.749  22.078 -62.444  1.00 93.90           C  
ATOM   3009  CD  GLU C  20      -5.059  23.004 -63.432  1.00 93.90           C  
ATOM   3010  OE1 GLU C  20      -4.246  22.520 -64.252  1.00 93.90           O  
ATOM   3011  OE2 GLU C  20      -5.333  24.224 -63.386  1.00 93.90           O  
ATOM   3012  N   PRO C  21      -4.802  23.680 -58.277  1.00 90.75           N  
ATOM   3013  CA  PRO C  21      -4.834  24.560 -57.107  1.00 90.75           C  
ATOM   3014  C   PRO C  21      -5.819  25.717 -57.264  1.00 90.75           C  
ATOM   3015  CB  PRO C  21      -3.396  25.077 -57.015  1.00 90.75           C  
ATOM   3016  O   PRO C  21      -6.280  26.280 -56.268  1.00 90.75           O  
ATOM   3017  CG  PRO C  21      -2.768  24.690 -58.315  1.00 90.75           C  
ATOM   3018  CD  PRO C  21      -3.663  23.700 -59.002  1.00 90.75           C  
ATOM   3019  N   ASP C  22      -6.137  25.978 -58.449  1.00 93.57           N  
ATOM   3020  CA  ASP C  22      -7.035  27.095 -58.724  1.00 93.57           C  
ATOM   3021  C   ASP C  22      -8.496  26.652 -58.666  1.00 93.57           C  
ATOM   3022  CB  ASP C  22      -6.726  27.709 -60.090  1.00 93.57           C  
ATOM   3023  O   ASP C  22      -9.404  27.483 -58.707  1.00 93.57           O  
ATOM   3024  CG  ASP C  22      -5.513  28.623 -60.069  1.00 93.57           C  
ATOM   3025  OD1 ASP C  22      -5.611  29.755 -59.548  1.00 93.57           O  
ATOM   3026  OD2 ASP C  22      -4.450  28.207 -60.579  1.00 93.57           O  
ATOM   3027  N   GLU C  23      -8.681  25.390 -58.462  1.00 94.47           N  
ATOM   3028  CA  GLU C  23     -10.038  24.860 -58.370  1.00 94.47           C  
ATOM   3029  C   GLU C  23     -10.625  25.085 -56.980  1.00 94.47           C  
ATOM   3030  CB  GLU C  23     -10.058  23.369 -58.715  1.00 94.47           C  
ATOM   3031  O   GLU C  23      -9.890  25.151 -55.993  1.00 94.47           O  
ATOM   3032  CG  GLU C  23      -9.852  23.076 -60.194  1.00 94.47           C  
ATOM   3033  CD  GLU C  23      -9.922  21.595 -60.528  1.00 94.47           C  
ATOM   3034  OE1 GLU C  23     -10.137  21.249 -61.712  1.00 94.47           O  
ATOM   3035  OE2 GLU C  23      -9.763  20.773 -59.598  1.00 94.47           O  
ATOM   3036  N   THR C  24     -11.936  25.376 -56.919  1.00 95.74           N  
ATOM   3037  CA  THR C  24     -12.639  25.690 -55.680  1.00 95.74           C  
ATOM   3038  C   THR C  24     -12.949  24.418 -54.897  1.00 95.74           C  
ATOM   3039  CB  THR C  24     -13.945  26.457 -55.958  1.00 95.74           C  
ATOM   3040  O   THR C  24     -12.824  23.311 -55.425  1.00 95.74           O  
ATOM   3041  CG2 THR C  24     -13.664  27.796 -56.632  1.00 95.74           C  
ATOM   3042  OG1 THR C  24     -14.781  25.670 -56.814  1.00 95.74           O  
ATOM   3043  N   VAL C  25     -13.244  24.535 -53.557  1.00 95.86           N  
ATOM   3044  CA  VAL C  25     -13.597  23.446 -52.653  1.00 95.86           C  
ATOM   3045  C   VAL C  25     -14.840  22.726 -53.171  1.00 95.86           C  
ATOM   3046  CB  VAL C  25     -13.838  23.958 -51.215  1.00 95.86           C  
ATOM   3047  O   VAL C  25     -14.966  21.508 -53.023  1.00 95.86           O  
ATOM   3048  CG1 VAL C  25     -14.283  22.816 -50.303  1.00 95.86           C  
ATOM   3049  CG2 VAL C  25     -12.577  24.624 -50.667  1.00 95.86           C  
ATOM   3050  N   LYS C  26     -15.708  23.467 -53.821  1.00 94.90           N  
ATOM   3051  CA  LYS C  26     -16.901  22.873 -54.417  1.00 94.90           C  
ATOM   3052  C   LYS C  26     -16.530  21.820 -55.458  1.00 94.90           C  
ATOM   3053  CB  LYS C  26     -17.778  23.953 -55.054  1.00 94.90           C  
ATOM   3054  O   LYS C  26     -17.131  20.745 -55.502  1.00 94.90           O  
ATOM   3055  CG  LYS C  26     -19.174  23.476 -55.427  1.00 94.90           C  
ATOM   3056  CD  LYS C  26     -20.025  24.615 -55.974  1.00 94.90           C  
ATOM   3057  CE  LYS C  26     -21.407  24.130 -56.393  1.00 94.90           C  
ATOM   3058  NZ  LYS C  26     -22.230  25.235 -56.969  1.00 94.90           N  
ATOM   3059  N   VAL C  27     -15.536  22.179 -56.245  1.00 95.72           N  
ATOM   3060  CA  VAL C  27     -15.063  21.252 -57.268  1.00 95.72           C  
ATOM   3061  C   VAL C  27     -14.459  20.016 -56.605  1.00 95.72           C  
ATOM   3062  CB  VAL C  27     -14.027  21.917 -58.201  1.00 95.72           C  
ATOM   3063  O   VAL C  27     -14.630  18.896 -57.093  1.00 95.72           O  
ATOM   3064  CG1 VAL C  27     -13.456  20.898 -59.186  1.00 95.72           C  
ATOM   3065  CG2 VAL C  27     -14.658  23.091 -58.948  1.00 95.72           C  
ATOM   3066  N   LEU C  28     -13.711  20.217 -55.499  1.00 95.57           N  
ATOM   3067  CA  LEU C  28     -13.151  19.110 -54.733  1.00 95.57           C  
ATOM   3068  C   LEU C  28     -14.255  18.191 -54.219  1.00 95.57           C  
ATOM   3069  CB  LEU C  28     -12.322  19.636 -53.558  1.00 95.57           C  
ATOM   3070  O   LEU C  28     -14.142  16.966 -54.313  1.00 95.57           O  
ATOM   3071  CG  LEU C  28     -11.672  18.582 -52.660  1.00 95.57           C  
ATOM   3072  CD1 LEU C  28     -10.720  17.709 -53.471  1.00 95.57           C  
ATOM   3073  CD2 LEU C  28     -10.941  19.245 -51.499  1.00 95.57           C  
ATOM   3074  N   LYS C  29     -15.354  18.781 -53.760  1.00 94.60           N  
ATOM   3075  CA  LYS C  29     -16.502  18.010 -53.292  1.00 94.60           C  
ATOM   3076  C   LYS C  29     -17.118  17.197 -54.427  1.00 94.60           C  
ATOM   3077  CB  LYS C  29     -17.555  18.933 -52.677  1.00 94.60           C  
ATOM   3078  O   LYS C  29     -17.516  16.047 -54.229  1.00 94.60           O  
ATOM   3079  CG  LYS C  29     -17.143  19.540 -51.344  1.00 94.60           C  
ATOM   3080  CD  LYS C  29     -18.253  20.401 -50.755  1.00 94.60           C  
ATOM   3081  CE  LYS C  29     -17.832  21.032 -49.435  1.00 94.60           C  
ATOM   3082  NZ  LYS C  29     -18.947  21.803 -48.809  1.00 94.60           N  
ATOM   3083  N   GLU C  30     -17.206  17.809 -55.581  1.00 95.03           N  
ATOM   3084  CA  GLU C  30     -17.732  17.129 -56.761  1.00 95.03           C  
ATOM   3085  C   GLU C  30     -16.837  15.963 -57.171  1.00 95.03           C  
ATOM   3086  CB  GLU C  30     -17.882  18.111 -57.926  1.00 95.03           C  
ATOM   3087  O   GLU C  30     -17.330  14.902 -57.559  1.00 95.03           O  
ATOM   3088  CG  GLU C  30     -19.055  19.069 -57.774  1.00 95.03           C  
ATOM   3089  CD  GLU C  30     -19.128  20.108 -58.882  1.00 95.03           C  
ATOM   3090  OE1 GLU C  30     -20.086  20.913 -58.898  1.00 95.03           O  
ATOM   3091  OE2 GLU C  30     -18.219  20.116 -59.743  1.00 95.03           O  
ATOM   3092  N   LYS C  31     -15.512  16.201 -57.042  1.00 94.69           N  
ATOM   3093  CA  LYS C  31     -14.563  15.141 -57.367  1.00 94.69           C  
ATOM   3094  C   LYS C  31     -14.665  13.988 -56.372  1.00 94.69           C  
ATOM   3095  CB  LYS C  31     -13.135  15.687 -57.391  1.00 94.69           C  
ATOM   3096  O   LYS C  31     -14.518  12.823 -56.747  1.00 94.69           O  
ATOM   3097  CG  LYS C  31     -12.790  16.463 -58.653  1.00 94.69           C  
ATOM   3098  CD  LYS C  31     -11.309  16.814 -58.707  1.00 94.69           C  
ATOM   3099  CE  LYS C  31     -10.955  17.555 -59.989  1.00 94.69           C  
ATOM   3100  NZ  LYS C  31      -9.504  17.905 -60.044  1.00 94.69           N  
ATOM   3101  N   ILE C  32     -14.917  14.371 -55.143  1.00 94.23           N  
ATOM   3102  CA  ILE C  32     -15.095  13.357 -54.110  1.00 94.23           C  
ATOM   3103  C   ILE C  32     -16.349  12.536 -54.403  1.00 94.23           C  
ATOM   3104  CB  ILE C  32     -15.186  13.992 -52.704  1.00 94.23           C  
ATOM   3105  O   ILE C  32     -16.333  11.307 -54.299  1.00 94.23           O  
ATOM   3106  CG1 ILE C  32     -13.869  14.690 -52.348  1.00 94.23           C  
ATOM   3107  CG2 ILE C  32     -15.546  12.934 -51.656  1.00 94.23           C  
ATOM   3108  CD1 ILE C  32     -13.936  15.526 -51.077  1.00 94.23           C  
ATOM   3109  N   GLU C  33     -17.400  13.264 -54.708  1.00 91.07           N  
ATOM   3110  CA  GLU C  33     -18.647  12.597 -55.071  1.00 91.07           C  
ATOM   3111  C   GLU C  33     -18.458  11.697 -56.288  1.00 91.07           C  
ATOM   3112  CB  GLU C  33     -19.748  13.626 -55.344  1.00 91.07           C  
ATOM   3113  O   GLU C  33     -19.009  10.596 -56.344  1.00 91.07           O  
ATOM   3114  CG  GLU C  33     -21.114  13.010 -55.607  1.00 91.07           C  
ATOM   3115  CD  GLU C  33     -22.190  14.041 -55.905  1.00 91.07           C  
ATOM   3116  OE1 GLU C  33     -22.336  14.443 -57.082  1.00 91.07           O  
ATOM   3117  OE2 GLU C  33     -22.892  14.452 -54.955  1.00 91.07           O  
ATOM   3118  N   ALA C  34     -17.658  12.091 -57.265  1.00 91.91           N  
ATOM   3119  CA  ALA C  34     -17.397  11.333 -58.485  1.00 91.91           C  
ATOM   3120  C   ALA C  34     -16.570  10.085 -58.189  1.00 91.91           C  
ATOM   3121  CB  ALA C  34     -16.685  12.208 -59.514  1.00 91.91           C  
ATOM   3122  O   ALA C  34     -16.803   9.025 -58.774  1.00 91.91           O  
ATOM   3123  N   GLU C  35     -15.613  10.212 -57.195  1.00 87.22           N  
ATOM   3124  CA  GLU C  35     -14.705   9.119 -56.861  1.00 87.22           C  
ATOM   3125  C   GLU C  35     -15.366   8.123 -55.912  1.00 87.22           C  
ATOM   3126  CB  GLU C  35     -13.416   9.661 -56.238  1.00 87.22           C  
ATOM   3127  O   GLU C  35     -15.210   6.910 -56.069  1.00 87.22           O  
ATOM   3128  CG  GLU C  35     -12.203   8.770 -56.462  1.00 87.22           C  
ATOM   3129  CD  GLU C  35     -10.904   9.392 -55.974  1.00 87.22           C  
ATOM   3130  OE1 GLU C  35      -9.918   8.650 -55.762  1.00 87.22           O  
ATOM   3131  OE2 GLU C  35     -10.872  10.631 -55.803  1.00 87.22           O  
ATOM   3132  N   LYS C  36     -16.154   8.563 -54.934  1.00 85.59           N  
ATOM   3133  CA  LYS C  36     -16.650   7.704 -53.863  1.00 85.59           C  
ATOM   3134  C   LYS C  36     -18.142   7.430 -54.025  1.00 85.59           C  
ATOM   3135  CB  LYS C  36     -16.378   8.337 -52.497  1.00 85.59           C  
ATOM   3136  O   LYS C  36     -18.668   6.472 -53.453  1.00 85.59           O  
ATOM   3137  CG  LYS C  36     -14.915   8.308 -52.081  1.00 85.59           C  
ATOM   3138  CD  LYS C  36     -14.469   6.900 -51.705  1.00 85.59           C  
ATOM   3139  CE  LYS C  36     -13.047   6.890 -51.161  1.00 85.59           C  
ATOM   3140  NZ  LYS C  36     -12.606   5.512 -50.790  1.00 85.59           N  
ATOM   3141  N   GLY C  37     -18.855   8.175 -54.874  1.00 81.87           N  
ATOM   3142  CA  GLY C  37     -20.260   7.914 -55.144  1.00 81.87           C  
ATOM   3143  C   GLY C  37     -21.188   8.938 -54.519  1.00 81.87           C  
ATOM   3144  O   GLY C  37     -20.904   9.463 -53.440  1.00 81.87           O  
ATOM   3145  N   ARG C  38     -22.245   9.280 -55.266  1.00 80.94           N  
ATOM   3146  CA  ARG C  38     -23.234  10.277 -54.870  1.00 80.94           C  
ATOM   3147  C   ARG C  38     -24.042   9.799 -53.668  1.00 80.94           C  
ATOM   3148  CB  ARG C  38     -24.171  10.598 -56.037  1.00 80.94           C  
ATOM   3149  O   ARG C  38     -24.499  10.610 -52.859  1.00 80.94           O  
ATOM   3150  CG  ARG C  38     -24.856  11.951 -55.922  1.00 80.94           C  
ATOM   3151  CD  ARG C  38     -25.702  12.260 -57.149  1.00 80.94           C  
ATOM   3152  NE  ARG C  38     -26.334  13.573 -57.051  1.00 80.94           N  
ATOM   3153  NH1 ARG C  38     -27.354  13.466 -59.121  1.00 80.94           N  
ATOM   3154  NH2 ARG C  38     -27.630  15.316 -57.797  1.00 80.94           N  
ATOM   3155  CZ  ARG C  38     -27.105  14.115 -57.990  1.00 80.94           C  
ATOM   3156  N   ASP C  39     -24.143   8.564 -53.496  1.00 80.15           N  
ATOM   3157  CA  ASP C  39     -24.937   8.005 -52.407  1.00 80.15           C  
ATOM   3158  C   ASP C  39     -24.194   8.107 -51.077  1.00 80.15           C  
ATOM   3159  CB  ASP C  39     -25.297   6.547 -52.698  1.00 80.15           C  
ATOM   3160  O   ASP C  39     -24.790   8.438 -50.050  1.00 80.15           O  
ATOM   3161  CG  ASP C  39     -26.537   6.403 -53.562  1.00 80.15           C  
ATOM   3162  OD1 ASP C  39     -27.648   6.740 -53.097  1.00 80.15           O  
ATOM   3163  OD2 ASP C  39     -26.404   5.947 -54.718  1.00 80.15           O  
ATOM   3164  N   ALA C  40     -22.923   7.955 -51.112  1.00 82.40           N  
ATOM   3165  CA  ALA C  40     -22.121   7.932 -49.892  1.00 82.40           C  
ATOM   3166  C   ALA C  40     -21.612   9.328 -49.544  1.00 82.40           C  
ATOM   3167  CB  ALA C  40     -20.950   6.965 -50.042  1.00 82.40           C  
ATOM   3168  O   ALA C  40     -21.603   9.719 -48.374  1.00 82.40           O  
ATOM   3169  N   PHE C  41     -21.285  10.124 -50.566  1.00 87.94           N  
ATOM   3170  CA  PHE C  41     -20.686  11.433 -50.331  1.00 87.94           C  
ATOM   3171  C   PHE C  41     -21.345  12.494 -51.204  1.00 87.94           C  
ATOM   3172  CB  PHE C  41     -19.179  11.393 -50.602  1.00 87.94           C  
ATOM   3173  O   PHE C  41     -20.698  13.077 -52.077  1.00 87.94           O  
ATOM   3174  CG  PHE C  41     -18.406  10.567 -49.609  1.00 87.94           C  
ATOM   3175  CD1 PHE C  41     -17.873  11.150 -48.465  1.00 87.94           C  
ATOM   3176  CD2 PHE C  41     -18.212   9.208 -49.819  1.00 87.94           C  
ATOM   3177  CE1 PHE C  41     -17.157  10.388 -47.544  1.00 87.94           C  
ATOM   3178  CE2 PHE C  41     -17.498   8.441 -48.903  1.00 87.94           C  
ATOM   3179  CZ  PHE C  41     -16.970   9.033 -47.767  1.00 87.94           C  
ATOM   3180  N   PRO C  42     -22.609  12.827 -50.842  1.00 88.28           N  
ATOM   3181  CA  PRO C  42     -23.299  13.867 -51.607  1.00 88.28           C  
ATOM   3182  C   PRO C  42     -22.681  15.250 -51.414  1.00 88.28           C  
ATOM   3183  CB  PRO C  42     -24.725  13.825 -51.053  1.00 88.28           C  
ATOM   3184  O   PRO C  42     -22.287  15.604 -50.299  1.00 88.28           O  
ATOM   3185  CG  PRO C  42     -24.612  13.079 -49.763  1.00 88.28           C  
ATOM   3186  CD  PRO C  42     -23.303  12.341 -49.751  1.00 88.28           C  
ATOM   3187  N   VAL C  43     -22.495  15.958 -52.498  1.00 91.90           N  
ATOM   3188  CA  VAL C  43     -21.854  17.269 -52.478  1.00 91.90           C  
ATOM   3189  C   VAL C  43     -22.586  18.187 -51.502  1.00 91.90           C  
ATOM   3190  CB  VAL C  43     -21.822  17.906 -53.886  1.00 91.90           C  
ATOM   3191  O   VAL C  43     -21.954  18.909 -50.726  1.00 91.90           O  
ATOM   3192  CG1 VAL C  43     -21.243  19.318 -53.826  1.00 91.90           C  
ATOM   3193  CG2 VAL C  43     -21.015  17.034 -54.846  1.00 91.90           C  
ATOM   3194  N   ALA C  44     -23.950  18.061 -51.445  1.00 88.12           N  
ATOM   3195  CA  ALA C  44     -24.777  18.936 -50.618  1.00 88.12           C  
ATOM   3196  C   ALA C  44     -24.622  18.600 -49.137  1.00 88.12           C  
ATOM   3197  CB  ALA C  44     -26.242  18.833 -51.033  1.00 88.12           C  
ATOM   3198  O   ALA C  44     -24.760  19.473 -48.278  1.00 88.12           O  
ATOM   3199  N   GLY C  45     -24.153  17.457 -48.877  1.00 88.73           N  
ATOM   3200  CA  GLY C  45     -24.043  17.019 -47.494  1.00 88.73           C  
ATOM   3201  C   GLY C  45     -22.607  16.877 -47.025  1.00 88.73           C  
ATOM   3202  O   GLY C  45     -22.358  16.522 -45.872  1.00 88.73           O  
ATOM   3203  N   GLN C  46     -21.638  17.299 -47.841  1.00 92.08           N  
ATOM   3204  CA  GLN C  46     -20.226  17.124 -47.515  1.00 92.08           C  
ATOM   3205  C   GLN C  46     -19.673  18.348 -46.792  1.00 92.08           C  
ATOM   3206  CB  GLN C  46     -19.412  16.849 -48.780  1.00 92.08           C  
ATOM   3207  O   GLN C  46     -19.936  19.484 -47.193  1.00 92.08           O  
ATOM   3208  CG  GLN C  46     -19.678  15.483 -49.398  1.00 92.08           C  
ATOM   3209  CD  GLN C  46     -18.857  15.235 -50.650  1.00 92.08           C  
ATOM   3210  NE2 GLN C  46     -19.369  14.387 -51.536  1.00 92.08           N  
ATOM   3211  OE1 GLN C  46     -17.773  15.801 -50.819  1.00 92.08           O  
ATOM   3212  N   LYS C  47     -19.013  18.139 -45.631  1.00 92.18           N  
ATOM   3213  CA  LYS C  47     -18.248  19.160 -44.921  1.00 92.18           C  
ATOM   3214  C   LYS C  47     -16.766  18.798 -44.867  1.00 92.18           C  
ATOM   3215  CB  LYS C  47     -18.792  19.352 -43.505  1.00 92.18           C  
ATOM   3216  O   LYS C  47     -16.399  17.736 -44.359  1.00 92.18           O  
ATOM   3217  CG  LYS C  47     -20.079  20.161 -43.441  1.00 92.18           C  
ATOM   3218  CD  LYS C  47     -20.507  20.417 -42.002  1.00 92.18           C  
ATOM   3219  CE  LYS C  47     -21.833  21.163 -41.936  1.00 92.18           C  
ATOM   3220  NZ  LYS C  47     -22.261  21.410 -40.527  1.00 92.18           N  
ATOM   3221  N   LEU C  48     -15.845  19.614 -45.453  1.00 95.02           N  
ATOM   3222  CA  LEU C  48     -14.402  19.397 -45.462  1.00 95.02           C  
ATOM   3223  C   LEU C  48     -13.722  20.215 -44.370  1.00 95.02           C  
ATOM   3224  CB  LEU C  48     -13.814  19.760 -46.828  1.00 95.02           C  
ATOM   3225  O   LEU C  48     -13.956  21.420 -44.254  1.00 95.02           O  
ATOM   3226  CG  LEU C  48     -14.322  18.950 -48.022  1.00 95.02           C  
ATOM   3227  CD1 LEU C  48     -13.993  19.666 -49.328  1.00 95.02           C  
ATOM   3228  CD2 LEU C  48     -13.725  17.547 -48.010  1.00 95.02           C  
ATOM   3229  N   ILE C  49     -12.872  19.578 -43.573  1.00 92.52           N  
ATOM   3230  CA  ILE C  49     -12.213  20.216 -42.439  1.00 92.52           C  
ATOM   3231  C   ILE C  49     -10.701  20.036 -42.551  1.00 92.52           C  
ATOM   3232  CB  ILE C  49     -12.722  19.647 -41.096  1.00 92.52           C  
ATOM   3233  O   ILE C  49     -10.216  18.919 -42.750  1.00 92.52           O  
ATOM   3234  CG1 ILE C  49     -14.249  19.757 -41.014  1.00 92.52           C  
ATOM   3235  CG2 ILE C  49     -12.057  20.365 -39.918  1.00 92.52           C  
ATOM   3236  CD1 ILE C  49     -14.874  18.898 -39.923  1.00 92.52           C  
ATOM   3237  N   TYR C  50      -9.964  21.137 -42.505  1.00 93.22           N  
ATOM   3238  CA  TYR C  50      -8.506  21.130 -42.541  1.00 93.22           C  
ATOM   3239  C   TYR C  50      -7.930  22.051 -41.472  1.00 93.22           C  
ATOM   3240  CB  TYR C  50      -7.999  21.553 -43.923  1.00 93.22           C  
ATOM   3241  O   TYR C  50      -8.336  23.210 -41.357  1.00 93.22           O  
ATOM   3242  CG  TYR C  50      -6.495  21.532 -44.051  1.00 93.22           C  
ATOM   3243  CD1 TYR C  50      -5.764  22.717 -44.099  1.00 93.22           C  
ATOM   3244  CD2 TYR C  50      -5.803  20.328 -44.125  1.00 93.22           C  
ATOM   3245  CE1 TYR C  50      -4.379  22.703 -44.218  1.00 93.22           C  
ATOM   3246  CE2 TYR C  50      -4.417  20.302 -44.245  1.00 93.22           C  
ATOM   3247  OH  TYR C  50      -2.343  21.473 -44.409  1.00 93.22           O  
ATOM   3248  CZ  TYR C  50      -3.715  21.493 -44.290  1.00 93.22           C  
ATOM   3249  N   ALA C  51      -6.979  21.559 -40.731  1.00 88.04           N  
ATOM   3250  CA  ALA C  51      -6.275  22.330 -39.710  1.00 88.04           C  
ATOM   3251  C   ALA C  51      -7.257  23.059 -38.798  1.00 88.04           C  
ATOM   3252  CB  ALA C  51      -5.318  23.326 -40.362  1.00 88.04           C  
ATOM   3253  O   ALA C  51      -7.064  24.235 -38.481  1.00 88.04           O  
ATOM   3254  N   GLY C  52      -8.312  22.367 -38.453  1.00 85.98           N  
ATOM   3255  CA  GLY C  52      -9.264  22.905 -37.494  1.00 85.98           C  
ATOM   3256  C   GLY C  52     -10.251  23.877 -38.114  1.00 85.98           C  
ATOM   3257  O   GLY C  52     -11.103  24.433 -37.418  1.00 85.98           O  
ATOM   3258  N   LYS C  53     -10.123  24.034 -39.450  1.00 90.13           N  
ATOM   3259  CA  LYS C  53     -11.003  24.970 -40.143  1.00 90.13           C  
ATOM   3260  C   LYS C  53     -11.897  24.246 -41.145  1.00 90.13           C  
ATOM   3261  CB  LYS C  53     -10.186  26.050 -40.854  1.00 90.13           C  
ATOM   3262  O   LYS C  53     -11.449  23.325 -41.832  1.00 90.13           O  
ATOM   3263  CG  LYS C  53      -9.665  27.141 -39.930  1.00 90.13           C  
ATOM   3264  CD  LYS C  53      -8.915  28.218 -40.704  1.00 90.13           C  
ATOM   3265  CE  LYS C  53      -8.301  29.253 -39.771  1.00 90.13           C  
ATOM   3266  NZ  LYS C  53      -7.595  30.330 -40.527  1.00 90.13           N  
ATOM   3267  N   ILE C  54     -13.234  24.630 -41.132  1.00 92.22           N  
ATOM   3268  CA  ILE C  54     -14.170  24.104 -42.120  1.00 92.22           C  
ATOM   3269  C   ILE C  54     -14.011  24.862 -43.436  1.00 92.22           C  
ATOM   3270  CB  ILE C  54     -15.630  24.198 -41.620  1.00 92.22           C  
ATOM   3271  O   ILE C  54     -14.113  26.090 -43.469  1.00 92.22           O  
ATOM   3272  CG1 ILE C  54     -15.797  23.416 -40.312  1.00 92.22           C  
ATOM   3273  CG2 ILE C  54     -16.600  23.689 -42.690  1.00 92.22           C  
ATOM   3274  CD1 ILE C  54     -17.159  23.595 -39.655  1.00 92.22           C  
ATOM   3275  N   LEU C  55     -13.700  24.154 -44.518  1.00 93.99           N  
ATOM   3276  CA  LEU C  55     -13.436  24.756 -45.820  1.00 93.99           C  
ATOM   3277  C   LEU C  55     -14.732  25.216 -46.479  1.00 93.99           C  
ATOM   3278  CB  LEU C  55     -12.710  23.764 -46.733  1.00 93.99           C  
ATOM   3279  O   LEU C  55     -15.726  24.487 -46.480  1.00 93.99           O  
ATOM   3280  CG  LEU C  55     -11.346  23.270 -46.248  1.00 93.99           C  
ATOM   3281  CD1 LEU C  55     -11.175  21.788 -46.567  1.00 93.99           C  
ATOM   3282  CD2 LEU C  55     -10.225  24.090 -46.877  1.00 93.99           C  
ATOM   3283  N   SER C  56     -14.677  26.415 -46.990  1.00 94.27           N  
ATOM   3284  CA  SER C  56     -15.838  27.003 -47.651  1.00 94.27           C  
ATOM   3285  C   SER C  56     -15.879  26.632 -49.130  1.00 94.27           C  
ATOM   3286  CB  SER C  56     -15.828  28.525 -47.499  1.00 94.27           C  
ATOM   3287  O   SER C  56     -14.841  26.589 -49.793  1.00 94.27           O  
ATOM   3288  OG  SER C  56     -15.840  28.893 -46.130  1.00 94.27           O  
ATOM   3289  N   ASP C  57     -17.018  26.392 -49.732  1.00 93.12           N  
ATOM   3290  CA  ASP C  57     -17.255  25.904 -51.087  1.00 93.12           C  
ATOM   3291  C   ASP C  57     -16.772  26.913 -52.127  1.00 93.12           C  
ATOM   3292  CB  ASP C  57     -18.741  25.604 -51.297  1.00 93.12           C  
ATOM   3293  O   ASP C  57     -16.380  26.533 -53.232  1.00 93.12           O  
ATOM   3294  CG  ASP C  57     -19.217  24.393 -50.514  1.00 93.12           C  
ATOM   3295  OD1 ASP C  57     -18.381  23.697 -49.899  1.00 93.12           O  
ATOM   3296  OD2 ASP C  57     -20.440  24.131 -50.515  1.00 93.12           O  
ATOM   3297  N   ASP C  58     -16.716  28.265 -51.875  1.00 93.50           N  
ATOM   3298  CA  ASP C  58     -16.455  29.323 -52.846  1.00 93.50           C  
ATOM   3299  C   ASP C  58     -14.982  29.727 -52.834  1.00 93.50           C  
ATOM   3300  CB  ASP C  58     -17.336  30.541 -52.563  1.00 93.50           C  
ATOM   3301  O   ASP C  58     -14.555  30.562 -53.635  1.00 93.50           O  
ATOM   3302  CG  ASP C  58     -18.820  30.225 -52.621  1.00 93.50           C  
ATOM   3303  OD1 ASP C  58     -19.328  29.876 -53.709  1.00 93.50           O  
ATOM   3304  OD2 ASP C  58     -19.489  30.329 -51.570  1.00 93.50           O  
ATOM   3305  N   VAL C  59     -14.127  29.016 -51.976  1.00 94.90           N  
ATOM   3306  CA  VAL C  59     -12.724  29.393 -51.836  1.00 94.90           C  
ATOM   3307  C   VAL C  59     -11.843  28.388 -52.574  1.00 94.90           C  
ATOM   3308  CB  VAL C  59     -12.305  29.479 -50.351  1.00 94.90           C  
ATOM   3309  O   VAL C  59     -12.080  27.179 -52.509  1.00 94.90           O  
ATOM   3310  CG1 VAL C  59     -10.852  29.932 -50.226  1.00 94.90           C  
ATOM   3311  CG2 VAL C  59     -13.231  30.427 -49.591  1.00 94.90           C  
ATOM   3312  N   PRO C  60     -10.980  28.919 -53.424  1.00 94.39           N  
ATOM   3313  CA  PRO C  60     -10.014  28.040 -54.087  1.00 94.39           C  
ATOM   3314  C   PRO C  60      -9.117  27.298 -53.100  1.00 94.39           C  
ATOM   3315  CB  PRO C  60      -9.196  29.004 -54.951  1.00 94.39           C  
ATOM   3316  O   PRO C  60      -8.822  27.814 -52.019  1.00 94.39           O  
ATOM   3317  CG  PRO C  60      -9.608  30.367 -54.497  1.00 94.39           C  
ATOM   3318  CD  PRO C  60     -10.806  30.230 -53.602  1.00 94.39           C  
ATOM   3319  N   ILE C  61      -8.654  26.125 -53.433  1.00 93.09           N  
ATOM   3320  CA  ILE C  61      -7.865  25.247 -52.577  1.00 93.09           C  
ATOM   3321  C   ILE C  61      -6.520  25.901 -52.267  1.00 93.09           C  
ATOM   3322  CB  ILE C  61      -7.650  23.864 -53.231  1.00 93.09           C  
ATOM   3323  O   ILE C  61      -5.962  25.704 -51.185  1.00 93.09           O  
ATOM   3324  CG1 ILE C  61      -8.945  23.045 -53.185  1.00 93.09           C  
ATOM   3325  CG2 ILE C  61      -6.503  23.115 -52.546  1.00 93.09           C  
ATOM   3326  CD1 ILE C  61      -8.918  21.796 -54.057  1.00 93.09           C  
ATOM   3327  N   ARG C  62      -5.980  26.720 -53.156  1.00 92.72           N  
ATOM   3328  CA  ARG C  62      -4.700  27.401 -52.992  1.00 92.72           C  
ATOM   3329  C   ARG C  62      -4.729  28.340 -51.791  1.00 92.72           C  
ATOM   3330  CB  ARG C  62      -4.339  28.180 -54.259  1.00 92.72           C  
ATOM   3331  O   ARG C  62      -3.709  28.539 -51.127  1.00 92.72           O  
ATOM   3332  CG  ARG C  62      -5.214  29.399 -54.502  1.00 92.72           C  
ATOM   3333  CD  ARG C  62      -4.763  30.182 -55.727  1.00 92.72           C  
ATOM   3334  NE  ARG C  62      -5.604  31.354 -55.957  1.00 92.72           N  
ATOM   3335  NH1 ARG C  62      -4.625  31.916 -57.973  1.00 92.72           N  
ATOM   3336  NH2 ARG C  62      -6.334  33.189 -57.129  1.00 92.72           N  
ATOM   3337  CZ  ARG C  62      -5.519  32.150 -57.019  1.00 92.72           C  
ATOM   3338  N   ASP C  63      -5.891  28.854 -51.476  1.00 93.14           N  
ATOM   3339  CA  ASP C  63      -6.044  29.825 -50.397  1.00 93.14           C  
ATOM   3340  C   ASP C  63      -5.930  29.152 -49.031  1.00 93.14           C  
ATOM   3341  CB  ASP C  63      -7.386  30.551 -50.515  1.00 93.14           C  
ATOM   3342  O   ASP C  63      -5.645  29.812 -48.030  1.00 93.14           O  
ATOM   3343  CG  ASP C  63      -7.372  31.659 -51.553  1.00 93.14           C  
ATOM   3344  OD1 ASP C  63      -6.276  32.078 -51.983  1.00 93.14           O  
ATOM   3345  OD2 ASP C  63      -8.467  32.118 -51.944  1.00 93.14           O  
ATOM   3346  N   TYR C  64      -6.196  27.780 -48.941  1.00 93.03           N  
ATOM   3347  CA  TYR C  64      -6.137  27.074 -47.666  1.00 93.03           C  
ATOM   3348  C   TYR C  64      -4.750  26.489 -47.429  1.00 93.03           C  
ATOM   3349  CB  TYR C  64      -7.188  25.961 -47.617  1.00 93.03           C  
ATOM   3350  O   TYR C  64      -4.451  26.006 -46.335  1.00 93.03           O  
ATOM   3351  CG  TYR C  64      -8.606  26.470 -47.523  1.00 93.03           C  
ATOM   3352  CD1 TYR C  64      -9.079  27.060 -46.353  1.00 93.03           C  
ATOM   3353  CD2 TYR C  64      -9.476  26.360 -48.603  1.00 93.03           C  
ATOM   3354  CE1 TYR C  64     -10.386  27.527 -46.261  1.00 93.03           C  
ATOM   3355  CE2 TYR C  64     -10.785  26.824 -48.522  1.00 93.03           C  
ATOM   3356  OH  TYR C  64     -12.524  27.868 -47.263  1.00 93.03           O  
ATOM   3357  CZ  TYR C  64     -11.230  27.406 -47.349  1.00 93.03           C  
ATOM   3358  N   ARG C  65      -3.737  26.641 -48.352  1.00 89.18           N  
ATOM   3359  CA  ARG C  65      -2.357  26.181 -48.232  1.00 89.18           C  
ATOM   3360  C   ARG C  65      -2.299  24.761 -47.679  1.00 89.18           C  
ATOM   3361  CB  ARG C  65      -1.551  27.125 -47.338  1.00 89.18           C  
ATOM   3362  O   ARG C  65      -1.603  24.500 -46.696  1.00 89.18           O  
ATOM   3363  CG  ARG C  65      -1.402  28.529 -47.900  1.00 89.18           C  
ATOM   3364  CD  ARG C  65      -0.461  29.378 -47.057  1.00 89.18           C  
ATOM   3365  NE  ARG C  65      -0.417  30.760 -47.524  1.00 89.18           N  
ATOM   3366  NH1 ARG C  65       1.208  31.433 -46.026  1.00 89.18           N  
ATOM   3367  NH2 ARG C  65       0.334  32.931 -47.524  1.00 89.18           N  
ATOM   3368  CZ  ARG C  65       0.375  31.705 -47.023  1.00 89.18           C  
ATOM   3369  N   ILE C  66      -3.036  23.810 -48.272  1.00 90.47           N  
ATOM   3370  CA  ILE C  66      -3.102  22.417 -47.842  1.00 90.47           C  
ATOM   3371  C   ILE C  66      -1.776  21.722 -48.142  1.00 90.47           C  
ATOM   3372  CB  ILE C  66      -4.267  21.668 -48.526  1.00 90.47           C  
ATOM   3373  O   ILE C  66      -1.325  21.700 -49.290  1.00 90.47           O  
ATOM   3374  CG1 ILE C  66      -5.600  22.362 -48.221  1.00 90.47           C  
ATOM   3375  CG2 ILE C  66      -4.299  20.202 -48.086  1.00 90.47           C  
ATOM   3376  CD1 ILE C  66      -6.778  21.817 -49.018  1.00 90.47           C  
ATOM   3377  N   ASP C  67      -1.139  21.281 -47.039  1.00 87.19           N  
ATOM   3378  CA  ASP C  67       0.119  20.548 -47.143  1.00 87.19           C  
ATOM   3379  C   ASP C  67      -0.115  19.122 -47.634  1.00 87.19           C  
ATOM   3380  CB  ASP C  67       0.841  20.528 -45.794  1.00 87.19           C  
ATOM   3381  O   ASP C  67      -1.030  18.440 -47.166  1.00 87.19           O  
ATOM   3382  CG  ASP C  67       2.292  20.096 -45.905  1.00 87.19           C  
ATOM   3383  OD1 ASP C  67       2.557  18.953 -46.336  1.00 87.19           O  
ATOM   3384  OD2 ASP C  67       3.179  20.904 -45.554  1.00 87.19           O  
ATOM   3385  N   GLU C  68       0.641  18.721 -48.588  1.00 79.60           N  
ATOM   3386  CA  GLU C  68       0.516  17.384 -49.162  1.00 79.60           C  
ATOM   3387  C   GLU C  68       0.765  16.307 -48.111  1.00 79.60           C  
ATOM   3388  CB  GLU C  68       1.485  17.210 -50.334  1.00 79.60           C  
ATOM   3389  O   GLU C  68       0.301  15.173 -48.254  1.00 79.60           O  
ATOM   3390  CG  GLU C  68       0.994  17.827 -51.635  1.00 79.60           C  
ATOM   3391  CD  GLU C  68       1.945  17.606 -52.801  1.00 79.60           C  
ATOM   3392  OE1 GLU C  68       1.646  18.070 -53.924  1.00 79.60           O  
ATOM   3393  OE2 GLU C  68       2.996  16.962 -52.589  1.00 79.60           O  
ATOM   3394  N   LYS C  69       1.448  16.743 -47.152  1.00 79.59           N  
ATOM   3395  CA  LYS C  69       1.765  15.799 -46.083  1.00 79.59           C  
ATOM   3396  C   LYS C  69       0.612  15.686 -45.090  1.00 79.59           C  
ATOM   3397  CB  LYS C  69       3.043  16.220 -45.357  1.00 79.59           C  
ATOM   3398  O   LYS C  69       0.552  14.737 -44.306  1.00 79.59           O  
ATOM   3399  CG  LYS C  69       4.300  16.122 -46.209  1.00 79.59           C  
ATOM   3400  CD  LYS C  69       5.549  16.454 -45.402  1.00 79.59           C  
ATOM   3401  CE  LYS C  69       6.805  16.384 -46.261  1.00 79.59           C  
ATOM   3402  NZ  LYS C  69       8.032  16.715 -45.476  1.00 79.59           N  
ATOM   3403  N   ASN C  70      -0.293  16.599 -45.173  1.00 85.53           N  
ATOM   3404  CA  ASN C  70      -1.448  16.598 -44.282  1.00 85.53           C  
ATOM   3405  C   ASN C  70      -2.702  16.094 -44.989  1.00 85.53           C  
ATOM   3406  CB  ASN C  70      -1.686  17.997 -43.710  1.00 85.53           C  
ATOM   3407  O   ASN C  70      -2.638  15.660 -46.141  1.00 85.53           O  
ATOM   3408  CG  ASN C  70      -0.664  18.382 -42.659  1.00 85.53           C  
ATOM   3409  ND2 ASN C  70      -0.511  19.680 -42.428  1.00 85.53           N  
ATOM   3410  OD1 ASN C  70      -0.016  17.519 -42.061  1.00 85.53           O  
ATOM   3411  N   PHE C  71      -3.779  15.924 -44.200  1.00 90.39           N  
ATOM   3412  CA  PHE C  71      -4.988  15.389 -44.815  1.00 90.39           C  
ATOM   3413  C   PHE C  71      -6.192  16.269 -44.498  1.00 90.39           C  
ATOM   3414  CB  PHE C  71      -5.247  13.956 -44.339  1.00 90.39           C  
ATOM   3415  O   PHE C  71      -6.170  17.036 -43.533  1.00 90.39           O  
ATOM   3416  CG  PHE C  71      -5.347  13.821 -42.844  1.00 90.39           C  
ATOM   3417  CD1 PHE C  71      -4.222  13.538 -42.080  1.00 90.39           C  
ATOM   3418  CD2 PHE C  71      -6.569  13.978 -42.201  1.00 90.39           C  
ATOM   3419  CE1 PHE C  71      -4.312  13.413 -40.696  1.00 90.39           C  
ATOM   3420  CE2 PHE C  71      -6.667  13.854 -40.818  1.00 90.39           C  
ATOM   3421  CZ  PHE C  71      -5.537  13.571 -40.068  1.00 90.39           C  
ATOM   3422  N   VAL C  72      -7.200  16.243 -45.331  1.00 94.24           N  
ATOM   3423  CA  VAL C  72      -8.488  16.909 -45.169  1.00 94.24           C  
ATOM   3424  C   VAL C  72      -9.541  15.897 -44.723  1.00 94.24           C  
ATOM   3425  CB  VAL C  72      -8.936  17.604 -46.474  1.00 94.24           C  
ATOM   3426  O   VAL C  72      -9.643  14.807 -45.291  1.00 94.24           O  
ATOM   3427  CG1 VAL C  72     -10.307  18.253 -46.296  1.00 94.24           C  
ATOM   3428  CG2 VAL C  72      -7.902  18.642 -46.907  1.00 94.24           C  
ATOM   3429  N   VAL C  73     -10.290  16.275 -43.674  1.00 93.13           N  
ATOM   3430  CA  VAL C  73     -11.318  15.379 -43.156  1.00 93.13           C  
ATOM   3431  C   VAL C  73     -12.643  15.647 -43.865  1.00 93.13           C  
ATOM   3432  CB  VAL C  73     -11.490  15.535 -41.628  1.00 93.13           C  
ATOM   3433  O   VAL C  73     -13.063  16.799 -43.994  1.00 93.13           O  
ATOM   3434  CG1 VAL C  73     -12.597  14.616 -41.113  1.00 93.13           C  
ATOM   3435  CG2 VAL C  73     -10.173  15.244 -40.911  1.00 93.13           C  
ATOM   3436  N   VAL C  74     -13.264  14.669 -44.334  1.00 92.64           N  
ATOM   3437  CA  VAL C  74     -14.537  14.768 -45.041  1.00 92.64           C  
ATOM   3438  C   VAL C  74     -15.662  14.240 -44.154  1.00 92.64           C  
ATOM   3439  CB  VAL C  74     -14.505  13.997 -46.379  1.00 92.64           C  
ATOM   3440  O   VAL C  74     -15.594  13.111 -43.661  1.00 92.64           O  
ATOM   3441  CG1 VAL C  74     -15.855  14.088 -47.087  1.00 92.64           C  
ATOM   3442  CG2 VAL C  74     -13.390  14.532 -47.276  1.00 92.64           C  
ATOM   3443  N   MET C  75     -16.723  15.092 -43.856  1.00 91.19           N  
ATOM   3444  CA  MET C  75     -17.910  14.719 -43.091  1.00 91.19           C  
ATOM   3445  C   MET C  75     -19.167  14.834 -43.947  1.00 91.19           C  
ATOM   3446  CB  MET C  75     -18.045  15.595 -41.844  1.00 91.19           C  
ATOM   3447  O   MET C  75     -19.324  15.795 -44.702  1.00 91.19           O  
ATOM   3448  CG  MET C  75     -19.231  15.233 -40.966  1.00 91.19           C  
ATOM   3449  SD  MET C  75     -19.513  16.455 -39.626  1.00 91.19           S  
ATOM   3450  CE  MET C  75     -20.430  15.428 -38.444  1.00 91.19           C  
ATOM   3451  N   VAL C  76     -20.040  13.875 -43.939  1.00 86.42           N  
ATOM   3452  CA  VAL C  76     -21.276  13.867 -44.714  1.00 86.42           C  
ATOM   3453  C   VAL C  76     -22.474  14.005 -43.777  1.00 86.42           C  
ATOM   3454  CB  VAL C  76     -21.407  12.582 -45.562  1.00 86.42           C  
ATOM   3455  O   VAL C  76     -22.585  13.273 -42.790  1.00 86.42           O  
ATOM   3456  CG1 VAL C  76     -22.586  12.690 -46.528  1.00 86.42           C  
ATOM   3457  CG2 VAL C  76     -20.111  12.312 -46.324  1.00 86.42           C  
ATOM   3458  N   THR C  77     -23.219  15.154 -43.860  1.00 73.71           N  
ATOM   3459  CA  THR C  77     -24.436  15.352 -43.081  1.00 73.71           C  
ATOM   3460  C   THR C  77     -25.670  15.000 -43.907  1.00 73.71           C  
ATOM   3461  CB  THR C  77     -24.548  16.803 -42.579  1.00 73.71           C  
ATOM   3462  O   THR C  77     -25.702  15.235 -45.117  1.00 73.71           O  
ATOM   3463  CG2 THR C  77     -23.455  17.120 -41.564  1.00 73.71           C  
ATOM   3464  OG1 THR C  77     -24.426  17.698 -43.691  1.00 73.71           O  
ATOM   3465  N   LYS C  78     -26.644  14.233 -43.466  1.00 51.13           N  
ATOM   3466  CA  LYS C  78     -27.884  13.853 -44.137  1.00 51.13           C  
ATOM   3467  C   LYS C  78     -28.852  15.030 -44.212  1.00 51.13           C  
ATOM   3468  CB  LYS C  78     -28.545  12.676 -43.417  1.00 51.13           C  
ATOM   3469  O   LYS C  78     -29.107  15.696 -43.206  1.00 51.13           O  
ATOM   3470  CG  LYS C  78     -28.051  11.313 -43.877  1.00 51.13           C  
ATOM   3471  CD  LYS C  78     -28.845  10.184 -43.233  1.00 51.13           C  
ATOM   3472  CE  LYS C  78     -28.329   8.818 -43.667  1.00 51.13           C  
ATOM   3473  NZ  LYS C  78     -28.967   7.713 -42.891  1.00 51.13           N  
ATOM   3474  N   THR C  79     -28.936  15.784 -45.199  1.00 45.42           N  
ATOM   3475  CA  THR C  79     -29.823  16.927 -45.390  1.00 45.42           C  
ATOM   3476  C   THR C  79     -31.278  16.525 -45.168  1.00 45.42           C  
ATOM   3477  CB  THR C  79     -29.663  17.529 -46.799  1.00 45.42           C  
ATOM   3478  O   THR C  79     -31.744  15.528 -45.724  1.00 45.42           O  
ATOM   3479  CG2 THR C  79     -28.536  18.556 -46.833  1.00 45.42           C  
ATOM   3480  OG1 THR C  79     -29.367  16.480 -47.729  1.00 45.42           O  
ATOM   3481  N   LYS C  80     -32.045  16.876 -44.067  1.00 36.76           N  
ATOM   3482  CA  LYS C  80     -33.493  16.726 -43.947  1.00 36.76           C  
ATOM   3483  C   LYS C  80     -34.218  17.488 -45.053  1.00 36.76           C  
ATOM   3484  CB  LYS C  80     -33.971  17.210 -42.577  1.00 36.76           C  
ATOM   3485  O   LYS C  80     -33.800  18.582 -45.437  1.00 36.76           O  
ATOM   3486  CG  LYS C  80     -34.819  16.195 -41.824  1.00 36.76           C  
ATOM   3487  CD  LYS C  80     -35.203  16.705 -40.441  1.00 36.76           C  
ATOM   3488  CE  LYS C  80     -36.091  15.711 -39.705  1.00 36.76           C  
ATOM   3489  NZ  LYS C  80     -36.431  16.184 -38.330  1.00 36.76           N  
ATOM   3490  N   ALA C  81     -35.276  16.898 -45.694  1.00 33.31           N  
ATOM   3491  CA  ALA C  81     -36.200  17.415 -46.700  1.00 33.31           C  
ATOM   3492  C   ALA C  81     -37.006  18.590 -46.151  1.00 33.31           C  
ATOM   3493  CB  ALA C  81     -37.137  16.310 -47.180  1.00 33.31           C  
ATOM   3494  O   ALA C  81     -37.618  18.487 -45.086  1.00 33.31           O  
ATOM   3495  N   GLY C  82     -36.672  19.790 -46.285  1.00 30.78           N  
ATOM   3496  CA  GLY C  82     -37.467  20.954 -45.928  1.00 30.78           C  
ATOM   3497  C   GLY C  82     -38.892  20.885 -46.444  1.00 30.78           C  
ATOM   3498  O   GLY C  82     -39.143  20.328 -47.515  1.00 30.78           O  
ATOM   3499  N   GLN C  83     -39.962  20.981 -45.552  1.00 24.78           N  
ATOM   3500  CA  GLN C  83     -41.418  21.024 -45.626  1.00 24.78           C  
ATOM   3501  C   GLN C  83     -41.889  22.141 -46.553  1.00 24.78           C  
ATOM   3502  CB  GLN C  83     -42.022  21.208 -44.233  1.00 24.78           C  
ATOM   3503  O   GLN C  83     -41.348  23.248 -46.524  1.00 24.78           O  
ATOM   3504  CG  GLN C  83     -42.445  19.904 -43.569  1.00 24.78           C  
ATOM   3505  CD  GLN C  83     -42.992  20.109 -42.169  1.00 24.78           C  
ATOM   3506  NE2 GLN C  83     -43.182  19.014 -41.440  1.00 24.78           N  
ATOM   3507  OE1 GLN C  83     -43.241  21.242 -41.745  1.00 24.78           O  
ATOM   3508  N   GLY C  84     -42.859  21.815 -47.563  1.00 24.55           N  
ATOM   3509  CA  GLY C  84     -43.525  22.446 -48.691  1.00 24.55           C  
ATOM   3510  C   GLY C  84     -44.489  23.542 -48.278  1.00 24.55           C  
ATOM   3511  O   GLY C  84     -45.305  23.350 -47.374  1.00 24.55           O  
ATOM   3512  N   THR C  85     -44.044  24.773 -48.058  1.00 24.58           N  
ATOM   3513  CA  THR C  85     -44.950  25.901 -47.876  1.00 24.58           C  
ATOM   3514  C   THR C  85     -46.093  25.846 -48.886  1.00 24.58           C  
ATOM   3515  CB  THR C  85     -44.207  27.242 -48.011  1.00 24.58           C  
ATOM   3516  O   THR C  85     -45.861  25.673 -50.084  1.00 24.58           O  
ATOM   3517  CG2 THR C  85     -45.049  28.395 -47.473  1.00 24.58           C  
ATOM   3518  OG1 THR C  85     -42.979  27.178 -47.274  1.00 24.58           O  
ATOM   3519  N   SER C  86     -47.449  25.912 -48.412  1.00 21.24           N  
ATOM   3520  CA  SER C  86     -48.839  25.676 -48.789  1.00 21.24           C  
ATOM   3521  C   SER C  86     -49.306  26.683 -49.835  1.00 21.24           C  
ATOM   3522  CB  SER C  86     -49.747  25.746 -47.561  1.00 21.24           C  
ATOM   3523  O   SER C  86     -48.682  27.731 -50.018  1.00 21.24           O  
ATOM   3524  OG  SER C  86     -49.419  24.725 -46.635  1.00 21.24           O  
ATOM   3525  N   ALA C  87     -50.663  26.498 -50.287  1.00 23.24           N  
ATOM   3526  CA  ALA C  87     -51.387  26.527 -51.554  1.00 23.24           C  
ATOM   3527  C   ALA C  87     -51.923  27.926 -51.848  1.00 23.24           C  
ATOM   3528  CB  ALA C  87     -52.530  25.516 -51.537  1.00 23.24           C  
ATOM   3529  O   ALA C  87     -51.705  28.466 -52.935  1.00 23.24           O  
ATOM   3530  N   PRO C  88     -53.213  28.394 -51.239  1.00 22.74           N  
ATOM   3531  CA  PRO C  88     -54.378  28.478 -52.123  1.00 22.74           C  
ATOM   3532  C   PRO C  88     -54.557  29.866 -52.733  1.00 22.74           C  
ATOM   3533  CB  PRO C  88     -55.548  28.134 -51.197  1.00 22.74           C  
ATOM   3534  O   PRO C  88     -53.945  30.832 -52.270  1.00 22.74           O  
ATOM   3535  CG  PRO C  88     -55.016  28.340 -49.816  1.00 22.74           C  
ATOM   3536  CD  PRO C  88     -53.575  28.750 -49.916  1.00 22.74           C  
ATOM   3537  N   PRO C  89     -55.812  30.081 -53.495  1.00 22.51           N  
ATOM   3538  CA  PRO C  89     -56.274  30.695 -54.742  1.00 22.51           C  
ATOM   3539  C   PRO C  89     -56.819  32.107 -54.537  1.00 22.51           C  
ATOM   3540  CB  PRO C  89     -57.379  29.747 -55.214  1.00 22.51           C  
ATOM   3541  O   PRO C  89     -56.480  33.020 -55.295  1.00 22.51           O  
ATOM   3542  CG  PRO C  89     -57.855  29.066 -53.971  1.00 22.51           C  
ATOM   3543  CD  PRO C  89     -56.995  29.513 -52.824  1.00 22.51           C  
ATOM   3544  N   GLU C  90     -58.018  32.347 -53.688  1.00 21.74           N  
ATOM   3545  CA  GLU C  90     -59.259  32.626 -54.404  1.00 21.74           C  
ATOM   3546  C   GLU C  90     -59.403  34.117 -54.699  1.00 21.74           C  
ATOM   3547  CB  GLU C  90     -60.465  32.129 -53.604  1.00 21.74           C  
ATOM   3548  O   GLU C  90     -59.648  34.508 -55.842  1.00 21.74           O  
ATOM   3549  CG  GLU C  90     -61.480  31.358 -54.436  1.00 21.74           C  
ATOM   3550  CD  GLU C  90     -62.603  30.757 -53.606  1.00 21.74           C  
ATOM   3551  OE1 GLU C  90     -63.706  30.529 -54.152  1.00 21.74           O  
ATOM   3552  OE2 GLU C  90     -62.378  30.512 -52.400  1.00 21.74           O  
ATOM   3553  N   ALA C  91     -60.413  34.899 -53.993  1.00 21.96           N  
ATOM   3554  CA  ALA C  91     -61.657  35.353 -54.609  1.00 21.96           C  
ATOM   3555  C   ALA C  91     -61.534  36.793 -55.098  1.00 21.96           C  
ATOM   3556  CB  ALA C  91     -62.816  35.227 -53.622  1.00 21.96           C  
ATOM   3557  O   ALA C  91     -60.621  37.517 -54.694  1.00 21.96           O  
ATOM   3558  N   SER C  92     -62.695  37.327 -55.805  1.00 22.04           N  
ATOM   3559  CA  SER C  92     -63.031  38.162 -56.954  1.00 22.04           C  
ATOM   3560  C   SER C  92     -63.165  39.627 -56.553  1.00 22.04           C  
ATOM   3561  CB  SER C  92     -64.330  37.682 -57.603  1.00 22.04           C  
ATOM   3562  O   SER C  92     -62.636  40.512 -57.228  1.00 22.04           O  
ATOM   3563  OG  SER C  92     -64.058  36.880 -58.739  1.00 22.04           O  
ATOM   3564  N   PRO C  93     -64.144  40.040 -55.549  1.00 21.10           N  
ATOM   3565  CA  PRO C  93     -65.283  40.643 -56.246  1.00 21.10           C  
ATOM   3566  C   PRO C  93     -65.042  42.106 -56.613  1.00 21.10           C  
ATOM   3567  CB  PRO C  93     -66.424  40.516 -55.233  1.00 21.10           C  
ATOM   3568  O   PRO C  93     -64.053  42.701 -56.176  1.00 21.10           O  
ATOM   3569  CG  PRO C  93     -65.753  40.524 -53.898  1.00 21.10           C  
ATOM   3570  CD  PRO C  93     -64.266  40.519 -54.111  1.00 21.10           C  
ATOM   3571  N   THR C  94     -66.228  42.937 -56.622  1.00 20.83           N  
ATOM   3572  CA  THR C  94     -66.875  43.745 -57.650  1.00 20.83           C  
ATOM   3573  C   THR C  94     -66.559  45.225 -57.452  1.00 20.83           C  
ATOM   3574  CB  THR C  94     -68.401  43.538 -57.645  1.00 20.83           C  
ATOM   3575  O   THR C  94     -66.154  45.910 -58.394  1.00 20.83           O  
ATOM   3576  CG2 THR C  94     -69.059  44.274 -58.807  1.00 20.83           C  
ATOM   3577  OG1 THR C  94     -68.687  42.138 -57.757  1.00 20.83           O  
ATOM   3578  N   ALA C  95     -67.235  45.971 -56.421  1.00 20.44           N  
ATOM   3579  CA  ALA C  95     -68.327  46.815 -56.900  1.00 20.44           C  
ATOM   3580  C   ALA C  95     -67.827  48.214 -57.246  1.00 20.44           C  
ATOM   3581  CB  ALA C  95     -69.437  46.893 -55.854  1.00 20.44           C  
ATOM   3582  O   ALA C  95     -66.703  48.583 -56.898  1.00 20.44           O  
ATOM   3583  N   ALA C  96     -68.844  49.260 -57.188  1.00 21.03           N  
ATOM   3584  CA  ALA C  96     -69.386  50.204 -58.162  1.00 21.03           C  
ATOM   3585  C   ALA C  96     -68.781  51.592 -57.977  1.00 21.03           C  
ATOM   3586  CB  ALA C  96     -70.907  50.270 -58.049  1.00 21.03           C  
ATOM   3587  O   ALA C  96     -68.220  52.163 -58.915  1.00 21.03           O  
ATOM   3588  N   PRO C  97     -69.690  52.609 -57.486  1.00 20.02           N  
ATOM   3589  CA  PRO C  97     -70.251  53.632 -58.371  1.00 20.02           C  
ATOM   3590  C   PRO C  97     -69.569  54.989 -58.211  1.00 20.02           C  
ATOM   3591  CB  PRO C  97     -71.719  53.705 -57.940  1.00 20.02           C  
ATOM   3592  O   PRO C  97     -68.956  55.491 -59.156  1.00 20.02           O  
ATOM   3593  CG  PRO C  97     -71.718  53.280 -56.507  1.00 20.02           C  
ATOM   3594  CD  PRO C  97     -70.319  52.887 -56.127  1.00 20.02           C  
ATOM   3595  N   GLU C  98     -70.289  55.929 -57.433  1.00 18.95           N  
ATOM   3596  CA  GLU C  98     -71.027  57.010 -58.078  1.00 18.95           C  
ATOM   3597  C   GLU C  98     -70.261  58.327 -57.996  1.00 18.95           C  
ATOM   3598  CB  GLU C  98     -72.413  57.167 -57.446  1.00 18.95           C  
ATOM   3599  O   GLU C  98     -69.885  58.898 -59.021  1.00 18.95           O  
ATOM   3600  CG  GLU C  98     -73.359  56.013 -57.744  1.00 18.95           C  
ATOM   3601  CD  GLU C  98     -74.826  56.409 -57.686  1.00 18.95           C  
ATOM   3602  OE1 GLU C  98     -75.629  55.881 -58.487  1.00 18.95           O  
ATOM   3603  OE2 GLU C  98     -75.174  57.256 -56.833  1.00 18.95           O  
ATOM   3604  N   SER C  99     -70.777  59.319 -57.136  1.00 19.23           N  
ATOM   3605  CA  SER C  99     -71.523  60.470 -57.631  1.00 19.23           C  
ATOM   3606  C   SER C  99     -70.656  61.724 -57.653  1.00 19.23           C  
ATOM   3607  CB  SER C  99     -72.765  60.714 -56.772  1.00 19.23           C  
ATOM   3608  O   SER C  99     -69.579  61.751 -57.054  1.00 19.23           O  
ATOM   3609  OG  SER C  99     -73.808  59.825 -57.132  1.00 19.23           O  
ATOM   3610  N   SER C 100     -71.296  62.928 -57.396  1.00 18.70           N  
ATOM   3611  CA  SER C 100     -71.551  64.111 -58.211  1.00 18.70           C  
ATOM   3612  C   SER C 100     -70.640  65.266 -57.809  1.00 18.70           C  
ATOM   3613  CB  SER C 100     -73.014  64.539 -58.091  1.00 18.70           C  
ATOM   3614  O   SER C 100     -69.971  65.860 -58.658  1.00 18.70           O  
ATOM   3615  OG  SER C 100     -73.875  63.540 -58.611  1.00 18.70           O  
ATOM   3616  N   THR C 101     -70.951  66.019 -56.687  1.00 18.24           N  
ATOM   3617  CA  THR C 101     -71.636  67.252 -57.057  1.00 18.24           C  
ATOM   3618  C   THR C 101     -70.647  68.411 -57.155  1.00 18.24           C  
ATOM   3619  CB  THR C 101     -72.742  67.603 -56.044  1.00 18.24           C  
ATOM   3620  O   THR C 101     -69.506  68.300 -56.702  1.00 18.24           O  
ATOM   3621  CG2 THR C 101     -74.124  67.491 -56.678  1.00 18.24           C  
ATOM   3622  OG1 THR C 101     -72.665  66.703 -54.931  1.00 18.24           O  
ATOM   3623  N   SER C 102     -70.995  69.619 -56.457  1.00 17.60           N  
ATOM   3624  CA  SER C 102     -71.371  70.904 -57.037  1.00 17.60           C  
ATOM   3625  C   SER C 102     -70.220  71.901 -56.964  1.00 17.60           C  
ATOM   3626  CB  SER C 102     -72.598  71.475 -56.324  1.00 17.60           C  
ATOM   3627  O   SER C 102     -69.242  71.677 -56.248  1.00 17.60           O  
ATOM   3628  OG  SER C 102     -73.688  70.572 -56.397  1.00 17.60           O  
ATOM   3629  N   PHE C 103     -70.603  73.192 -56.534  1.00 18.10           N  
ATOM   3630  CA  PHE C 103     -70.551  74.419 -57.321  1.00 18.10           C  
ATOM   3631  C   PHE C 103     -69.316  75.239 -56.964  1.00 18.10           C  
ATOM   3632  CB  PHE C 103     -71.817  75.253 -57.102  1.00 18.10           C  
ATOM   3633  O   PHE C 103     -68.615  74.926 -56.000  1.00 18.10           O  
ATOM   3634  CG  PHE C 103     -72.691  75.361 -58.321  1.00 18.10           C  
ATOM   3635  CD1 PHE C 103     -72.520  76.401 -59.227  1.00 18.10           C  
ATOM   3636  CD2 PHE C 103     -73.685  74.421 -58.563  1.00 18.10           C  
ATOM   3637  CE1 PHE C 103     -73.328  76.503 -60.357  1.00 18.10           C  
ATOM   3638  CE2 PHE C 103     -74.496  74.517 -59.690  1.00 18.10           C  
ATOM   3639  CZ  PHE C 103     -74.317  75.559 -60.585  1.00 18.10           C  
ATOM   3640  N   PRO C 104     -69.584  76.552 -56.317  1.00 17.68           N  
ATOM   3641  CA  PRO C 104     -69.445  77.776 -57.108  1.00 17.68           C  
ATOM   3642  C   PRO C 104     -68.182  78.562 -56.761  1.00 17.68           C  
ATOM   3643  CB  PRO C 104     -70.700  78.574 -56.748  1.00 17.68           C  
ATOM   3644  O   PRO C 104     -67.069  78.077 -56.978  1.00 17.68           O  
ATOM   3645  CG  PRO C 104     -71.051  78.130 -55.364  1.00 17.68           C  
ATOM   3646  CD  PRO C 104     -70.133  77.007 -54.977  1.00 17.68           C  
ATOM   3647  N   PRO C 105     -68.455  79.854 -56.116  1.00 18.06           N  
ATOM   3648  CA  PRO C 105     -68.190  81.101 -56.837  1.00 18.06           C  
ATOM   3649  C   PRO C 105     -66.869  81.749 -56.428  1.00 18.06           C  
ATOM   3650  CB  PRO C 105     -69.376  81.990 -56.453  1.00 18.06           C  
ATOM   3651  O   PRO C 105     -66.003  81.983 -57.276  1.00 18.06           O  
ATOM   3652  CG  PRO C 105     -69.792  81.508 -55.100  1.00 18.06           C  
ATOM   3653  CD  PRO C 105     -68.962  80.308 -54.745  1.00 18.06           C  
ATOM   3654  N   ALA C 106     -66.954  82.818 -55.464  1.00 18.35           N  
ATOM   3655  CA  ALA C 106     -66.886  84.189 -55.962  1.00 18.35           C  
ATOM   3656  C   ALA C 106     -65.509  84.797 -55.710  1.00 18.35           C  
ATOM   3657  CB  ALA C 106     -67.969  85.047 -55.312  1.00 18.35           C  
ATOM   3658  O   ALA C 106     -64.702  84.235 -54.966  1.00 18.35           O  
ATOM   3659  N   PRO C 107     -65.544  86.253 -55.380  1.00 18.67           N  
ATOM   3660  CA  PRO C 107     -64.912  87.361 -56.099  1.00 18.67           C  
ATOM   3661  C   PRO C 107     -63.590  87.795 -55.470  1.00 18.67           C  
ATOM   3662  CB  PRO C 107     -65.953  88.480 -56.008  1.00 18.67           C  
ATOM   3663  O   PRO C 107     -62.525  87.591 -56.060  1.00 18.67           O  
ATOM   3664  CG  PRO C 107     -66.672  88.229 -54.722  1.00 18.67           C  
ATOM   3665  CD  PRO C 107     -66.188  86.927 -54.151  1.00 18.67           C  
ATOM   3666  N   THR C 108     -63.637  89.042 -54.767  1.00 17.84           N  
ATOM   3667  CA  THR C 108     -63.122  90.287 -55.326  1.00 17.84           C  
ATOM   3668  C   THR C 108     -61.783  90.651 -54.693  1.00 17.84           C  
ATOM   3669  CB  THR C 108     -64.119  91.443 -55.126  1.00 17.84           C  
ATOM   3670  O   THR C 108     -60.759  90.699 -55.378  1.00 17.84           O  
ATOM   3671  CG2 THR C 108     -65.225  91.404 -56.175  1.00 17.84           C  
ATOM   3672  OG1 THR C 108     -64.707  91.339 -53.823  1.00 17.84           O  
ATOM   3673  N   SER C 109     -61.718  91.907 -53.907  1.00 18.33           N  
ATOM   3674  CA  SER C 109     -61.158  93.157 -54.412  1.00 18.33           C  
ATOM   3675  C   SER C 109     -59.788  93.434 -53.804  1.00 18.33           C  
ATOM   3676  CB  SER C 109     -62.101  94.324 -54.118  1.00 18.33           C  
ATOM   3677  O   SER C 109     -58.814  93.651 -54.528  1.00 18.33           O  
ATOM   3678  OG  SER C 109     -62.883  94.639 -55.258  1.00 18.33           O  
ATOM   3679  N   GLY C 110     -59.704  94.400 -52.756  1.00 17.45           N  
ATOM   3680  CA  GLY C 110     -59.248  95.764 -52.968  1.00 17.45           C  
ATOM   3681  C   GLY C 110     -57.817  95.992 -52.517  1.00 17.45           C  
ATOM   3682  O   GLY C 110     -57.210  95.117 -51.897  1.00 17.45           O  
ATOM   3683  N   MET C 111     -57.436  97.421 -52.212  1.00 18.14           N  
ATOM   3684  CA  MET C 111     -56.450  98.370 -52.721  1.00 18.14           C  
ATOM   3685  C   MET C 111     -55.309  98.554 -51.727  1.00 18.14           C  
ATOM   3686  CB  MET C 111     -57.106  99.719 -53.021  1.00 18.14           C  
ATOM   3687  O   MET C 111     -54.247  99.070 -52.083  1.00 18.14           O  
ATOM   3688  CG  MET C 111     -57.426  99.931 -54.492  1.00 18.14           C  
ATOM   3689  SD  MET C 111     -58.419 101.447 -54.783  1.00 18.14           S  
ATOM   3690  CE  MET C 111     -58.516 101.422 -56.595  1.00 18.14           C  
ATOM   3691  N   SER C 112     -55.369  98.345 -50.519  1.00 16.24           N  
ATOM   3692  CA  SER C 112     -55.039  99.603 -49.857  1.00 16.24           C  
ATOM   3693  C   SER C 112     -53.541  99.881 -49.911  1.00 16.24           C  
ATOM   3694  CB  SER C 112     -55.510  99.582 -48.402  1.00 16.24           C  
ATOM   3695  O   SER C 112     -52.730  98.955 -49.842  1.00 16.24           O  
ATOM   3696  OG  SER C 112     -56.918  99.437 -48.330  1.00 16.24           O  
ATOM   3697  N   HIS C 113     -53.229 101.171 -49.770  1.00 18.99           N  
ATOM   3698  CA  HIS C 113     -52.217 102.029 -50.376  1.00 18.99           C  
ATOM   3699  C   HIS C 113     -50.883 101.908 -49.647  1.00 18.99           C  
ATOM   3700  CB  HIS C 113     -52.683 103.486 -50.379  1.00 18.99           C  
ATOM   3701  O   HIS C 113     -49.844 101.692 -50.276  1.00 18.99           O  
ATOM   3702  CG  HIS C 113     -53.497 103.853 -51.579  1.00 18.99           C  
ATOM   3703  CD2 HIS C 113     -54.814 104.140 -51.705  1.00 18.99           C  
ATOM   3704  ND1 HIS C 113     -52.957 103.954 -52.843  1.00 18.99           N  
ATOM   3705  CE1 HIS C 113     -53.910 104.289 -53.697  1.00 18.99           C  
ATOM   3706  NE2 HIS C 113     -55.046 104.408 -53.032  1.00 18.99           N  
ATOM   3707  N   PRO C 114     -50.623 102.728 -48.534  1.00 17.97           N  
ATOM   3708  CA  PRO C 114     -49.813 103.904 -48.858  1.00 17.97           C  
ATOM   3709  C   PRO C 114     -48.321 103.676 -48.623  1.00 17.97           C  
ATOM   3710  CB  PRO C 114     -50.357 104.978 -47.913  1.00 17.97           C  
ATOM   3711  O   PRO C 114     -47.938 102.713 -47.954  1.00 17.97           O  
ATOM   3712  CG  PRO C 114     -50.899 104.220 -46.745  1.00 17.97           C  
ATOM   3713  CD  PRO C 114     -50.810 102.752 -47.046  1.00 17.97           C  
ATOM   3714  N   PRO C 115     -47.655 104.827 -48.507  1.00 19.07           N  
ATOM   3715  CA  PRO C 115     -46.401 105.221 -49.154  1.00 19.07           C  
ATOM   3716  C   PRO C 115     -45.177 104.958 -48.279  1.00 19.07           C  
ATOM   3717  CB  PRO C 115     -46.586 106.721 -49.398  1.00 19.07           C  
ATOM   3718  O   PRO C 115     -45.313 104.485 -47.147  1.00 19.07           O  
ATOM   3719  CG  PRO C 115     -47.533 107.167 -48.332  1.00 19.07           C  
ATOM   3720  CD  PRO C 115     -48.001 105.959 -47.573  1.00 19.07           C  
ATOM   3721  N   PRO C 116     -44.504 106.117 -47.863  1.00 19.68           N  
ATOM   3722  CA  PRO C 116     -43.200 106.465 -48.432  1.00 19.68           C  
ATOM   3723  C   PRO C 116     -42.046 106.201 -47.468  1.00 19.68           C  
ATOM   3724  CB  PRO C 116     -43.332 107.961 -48.728  1.00 19.68           C  
ATOM   3725  O   PRO C 116     -41.056 105.567 -47.843  1.00 19.68           O  
ATOM   3726  CG  PRO C 116     -44.377 108.448 -47.776  1.00 19.68           C  
ATOM   3727  CD  PRO C 116     -44.880 107.278 -46.981  1.00 19.68           C  
ATOM   3728  N   ALA C 117     -41.901 107.105 -46.402  1.00 19.23           N  
ATOM   3729  CA  ALA C 117     -40.837 108.085 -46.601  1.00 19.23           C  
ATOM   3730  C   ALA C 117     -39.535 107.621 -45.953  1.00 19.23           C  
ATOM   3731  CB  ALA C 117     -41.252 109.443 -46.041  1.00 19.23           C  
ATOM   3732  O   ALA C 117     -39.544 106.737 -45.093  1.00 19.23           O  
ATOM   3733  N   ALA C 118     -38.536 108.507 -45.924  1.00 21.62           N  
ATOM   3734  CA  ALA C 118     -37.129 108.528 -46.316  1.00 21.62           C  
ATOM   3735  C   ALA C 118     -36.221 108.303 -45.110  1.00 21.62           C  
ATOM   3736  CB  ALA C 118     -36.786 109.851 -46.997  1.00 21.62           C  
ATOM   3737  O   ALA C 118     -35.326 107.455 -45.149  1.00 21.62           O  
ATOM   3738  N   ARG C 119     -35.969 109.364 -44.253  1.00 18.74           N  
ATOM   3739  CA  ARG C 119     -34.736 110.101 -44.513  1.00 18.74           C  
ATOM   3740  C   ARG C 119     -33.618 109.643 -43.583  1.00 18.74           C  
ATOM   3741  CB  ARG C 119     -34.965 111.606 -44.355  1.00 18.74           C  
ATOM   3742  O   ARG C 119     -32.528 109.291 -44.040  1.00 18.74           O  
ATOM   3743  CG  ARG C 119     -35.490 112.284 -45.610  1.00 18.74           C  
ATOM   3744  CD  ARG C 119     -35.498 113.800 -45.471  1.00 18.74           C  
ATOM   3745  NE  ARG C 119     -35.918 114.453 -46.708  1.00 18.74           N  
ATOM   3746  NH1 ARG C 119     -35.886 116.591 -45.834  1.00 18.74           N  
ATOM   3747  NH2 ARG C 119     -36.478 116.251 -48.022  1.00 18.74           N  
ATOM   3748  CZ  ARG C 119     -36.093 115.763 -46.852  1.00 18.74           C  
ATOM   3749  N   GLU C 120     -33.171 110.530 -42.600  1.00 18.60           N  
ATOM   3750  CA  GLU C 120     -31.907 111.258 -42.665  1.00 18.60           C  
ATOM   3751  C   GLU C 120     -30.871 110.649 -41.725  1.00 18.60           C  
ATOM   3752  CB  GLU C 120     -32.120 112.736 -42.326  1.00 18.60           C  
ATOM   3753  O   GLU C 120     -31.210 109.840 -40.859  1.00 18.60           O  
ATOM   3754  CG  GLU C 120     -32.257 113.633 -43.548  1.00 18.60           C  
ATOM   3755  CD  GLU C 120     -32.496 115.093 -43.197  1.00 18.60           C  
ATOM   3756  OE1 GLU C 120     -31.814 115.974 -43.767  1.00 18.60           O  
ATOM   3757  OE2 GLU C 120     -33.373 115.357 -42.344  1.00 18.60           O  
ATOM   3758  N   ASP C 121     -30.168 111.474 -40.888  1.00 19.03           N  
ATOM   3759  CA  ASP C 121     -28.771 111.899 -40.902  1.00 19.03           C  
ATOM   3760  C   ASP C 121     -27.983 111.233 -39.777  1.00 19.03           C  
ATOM   3761  CB  ASP C 121     -28.672 113.422 -40.783  1.00 19.03           C  
ATOM   3762  O   ASP C 121     -28.520 110.398 -39.046  1.00 19.03           O  
ATOM   3763  CG  ASP C 121     -27.669 114.028 -41.748  1.00 19.03           C  
ATOM   3764  OD1 ASP C 121     -26.457 113.752 -41.621  1.00 19.03           O  
ATOM   3765  OD2 ASP C 121     -28.094 114.791 -42.642  1.00 19.03           O  
ATOM   3766  N   LYS C 122     -27.366 112.037 -38.802  1.00 19.00           N  
ATOM   3767  CA  LYS C 122     -25.967 112.430 -38.661  1.00 19.00           C  
ATOM   3768  C   LYS C 122     -25.320 111.740 -37.463  1.00 19.00           C  
ATOM   3769  CB  LYS C 122     -25.847 113.948 -38.518  1.00 19.00           C  
ATOM   3770  O   LYS C 122     -26.011 111.132 -36.642  1.00 19.00           O  
ATOM   3771  CG  LYS C 122     -25.260 114.639 -39.740  1.00 19.00           C  
ATOM   3772  CD  LYS C 122     -25.187 116.149 -39.546  1.00 19.00           C  
ATOM   3773  CE  LYS C 122     -24.552 116.837 -40.747  1.00 19.00           C  
ATOM   3774  NZ  LYS C 122     -24.494 118.319 -40.570  1.00 19.00           N  
ATOM   3775  N   SER C 123     -24.664 112.508 -36.467  1.00 20.45           N  
ATOM   3776  CA  SER C 123     -23.252 112.793 -36.238  1.00 20.45           C  
ATOM   3777  C   SER C 123     -22.756 112.136 -34.954  1.00 20.45           C  
ATOM   3778  CB  SER C 123     -23.013 114.302 -36.173  1.00 20.45           C  
ATOM   3779  O   SER C 123     -21.731 111.452 -34.956  1.00 20.45           O  
ATOM   3780  OG  SER C 123     -22.399 114.766 -37.363  1.00 20.45           O  
ATOM   3781  N   PRO C 124     -22.582 112.891 -33.761  1.00 19.33           N  
ATOM   3782  CA  PRO C 124     -21.289 113.452 -33.361  1.00 19.33           C  
ATOM   3783  C   PRO C 124     -20.628 112.663 -32.233  1.00 19.33           C  
ATOM   3784  CB  PRO C 124     -21.646 114.867 -32.900  1.00 19.33           C  
ATOM   3785  O   PRO C 124     -21.249 111.766 -31.656  1.00 19.33           O  
ATOM   3786  CG  PRO C 124     -23.093 114.795 -32.530  1.00 19.33           C  
ATOM   3787  CD  PRO C 124     -23.590 113.408 -32.818  1.00 19.33           C  
ATOM   3788  N   SER C 125     -20.270 113.327 -31.015  1.00 19.44           N  
ATOM   3789  CA  SER C 125     -18.990 113.850 -30.549  1.00 19.44           C  
ATOM   3790  C   SER C 125     -18.439 113.018 -29.396  1.00 19.44           C  
ATOM   3791  CB  SER C 125     -19.133 115.309 -30.114  1.00 19.44           C  
ATOM   3792  O   SER C 125     -17.297 112.556 -29.447  1.00 19.44           O  
ATOM   3793  OG  SER C 125     -18.703 116.185 -31.141  1.00 19.44           O  
ATOM   3794  N   GLU C 126     -18.247 113.601 -28.088  1.00 19.13           N  
ATOM   3795  CA  GLU C 126     -17.028 114.163 -27.513  1.00 19.13           C  
ATOM   3796  C   GLU C 126     -16.459 113.252 -26.430  1.00 19.13           C  
ATOM   3797  CB  GLU C 126     -17.297 115.557 -26.941  1.00 19.13           C  
ATOM   3798  O   GLU C 126     -15.271 112.921 -26.451  1.00 19.13           O  
ATOM   3799  CG  GLU C 126     -16.176 116.554 -27.200  1.00 19.13           C  
ATOM   3800  CD  GLU C 126     -16.552 117.984 -26.845  1.00 19.13           C  
ATOM   3801  OE1 GLU C 126     -15.713 118.704 -26.257  1.00 19.13           O  
ATOM   3802  OE2 GLU C 126     -17.695 118.388 -27.157  1.00 19.13           O  
ATOM   3803  N   GLU C 127     -16.450 113.662 -25.077  1.00 18.48           N  
ATOM   3804  CA  GLU C 127     -15.325 114.266 -24.368  1.00 18.48           C  
ATOM   3805  C   GLU C 127     -14.672 113.267 -23.417  1.00 18.48           C  
ATOM   3806  CB  GLU C 127     -15.779 115.507 -23.597  1.00 18.48           C  
ATOM   3807  O   GLU C 127     -15.267 112.241 -23.081  1.00 18.48           O  
ATOM   3808  CG  GLU C 127     -14.653 116.479 -23.277  1.00 18.48           C  
ATOM   3809  CD  GLU C 127     -15.148 117.839 -22.811  1.00 18.48           C  
ATOM   3810  OE1 GLU C 127     -14.423 118.522 -22.053  1.00 18.48           O  
ATOM   3811  OE2 GLU C 127     -16.271 118.225 -23.208  1.00 18.48           O  
ATOM   3812  N   SER C 128     -14.250 113.693 -22.147  1.00 18.59           N  
ATOM   3813  CA  SER C 128     -12.954 113.990 -21.545  1.00 18.59           C  
ATOM   3814  C   SER C 128     -12.556 112.920 -20.534  1.00 18.59           C  
ATOM   3815  CB  SER C 128     -12.979 115.360 -20.866  1.00 18.59           C  
ATOM   3816  O   SER C 128     -11.485 112.319 -20.648  1.00 18.59           O  
ATOM   3817  OG  SER C 128     -13.151 116.392 -21.822  1.00 18.59           O  
ATOM   3818  N   ALA C 129     -12.448 113.268 -19.146  1.00 19.01           N  
ATOM   3819  CA  ALA C 129     -11.202 113.587 -18.453  1.00 19.01           C  
ATOM   3820  C   ALA C 129     -10.773 112.440 -17.542  1.00 19.01           C  
ATOM   3821  CB  ALA C 129     -11.357 114.874 -17.647  1.00 19.01           C  
ATOM   3822  O   ALA C 129      -9.665 111.916 -17.674  1.00 19.01           O  
ATOM   3823  N   PRO C 130     -10.701 112.714 -16.125  1.00 18.61           N  
ATOM   3824  CA  PRO C 130      -9.456 112.961 -15.394  1.00 18.61           C  
ATOM   3825  C   PRO C 130      -8.995 111.749 -14.587  1.00 18.61           C  
ATOM   3826  CB  PRO C 130      -9.815 114.128 -14.470  1.00 18.61           C  
ATOM   3827  O   PRO C 130      -9.702 110.740 -14.523  1.00 18.61           O  
ATOM   3828  CG  PRO C 130     -11.265 113.939 -14.162  1.00 18.61           C  
ATOM   3829  CD  PRO C 130     -11.781 112.791 -14.981  1.00 18.61           C  
ATOM   3830  N   THR C 131      -8.968 111.876 -13.149  1.00 17.93           N  
ATOM   3831  CA  THR C 131      -7.772 112.127 -12.354  1.00 17.93           C  
ATOM   3832  C   THR C 131      -7.319 110.856 -11.641  1.00 17.93           C  
ATOM   3833  CB  THR C 131      -8.012 113.242 -11.319  1.00 17.93           C  
ATOM   3834  O   THR C 131      -6.156 110.461 -11.742  1.00 17.93           O  
ATOM   3835  CG2 THR C 131      -7.016 114.382 -11.497  1.00 17.93           C  
ATOM   3836  OG1 THR C 131      -9.341 113.754 -11.477  1.00 17.93           O  
ATOM   3837  N   THR C 132      -7.445 110.815 -10.198  1.00 18.34           N  
ATOM   3838  CA  THR C 132      -6.312 110.997  -9.297  1.00 18.34           C  
ATOM   3839  C   THR C 132      -5.810 109.651  -8.783  1.00 18.34           C  
ATOM   3840  CB  THR C 132      -6.685 111.898  -8.106  1.00 18.34           C  
ATOM   3841  O   THR C 132      -6.503 108.638  -8.898  1.00 18.34           O  
ATOM   3842  CG2 THR C 132      -5.839 113.167  -8.091  1.00 18.34           C  
ATOM   3843  OG1 THR C 132      -8.068 112.261  -8.203  1.00 18.34           O  
ATOM   3844  N   SER C 133      -5.473 109.564  -7.379  1.00 18.93           N  
ATOM   3845  CA  SER C 133      -4.153 109.461  -6.765  1.00 18.93           C  
ATOM   3846  C   SER C 133      -3.904 108.058  -6.222  1.00 18.93           C  
ATOM   3847  CB  SER C 133      -4.004 110.486  -5.640  1.00 18.93           C  
ATOM   3848  O   SER C 133      -2.895 107.430  -6.551  1.00 18.93           O  
ATOM   3849  OG  SER C 133      -3.093 111.508  -6.008  1.00 18.93           O  
ATOM   3850  N   PRO C 134      -3.707 107.915  -4.758  1.00 19.41           N  
ATOM   3851  CA  PRO C 134      -2.391 107.684  -4.158  1.00 19.41           C  
ATOM   3852  C   PRO C 134      -2.190 106.237  -3.716  1.00 19.41           C  
ATOM   3853  CB  PRO C 134      -2.381 108.630  -2.954  1.00 19.41           C  
ATOM   3854  O   PRO C 134      -1.221 105.591  -4.125  1.00 19.41           O  
ATOM   3855  CG  PRO C 134      -3.817 108.767  -2.565  1.00 19.41           C  
ATOM   3856  CD  PRO C 134      -4.656 108.029  -3.568  1.00 19.41           C  
ATOM   3857  N   GLU C 135      -2.288 105.952  -2.271  1.00 19.63           N  
ATOM   3858  CA  GLU C 135      -1.098 105.790  -1.442  1.00 19.63           C  
ATOM   3859  C   GLU C 135      -0.791 104.315  -1.199  1.00 19.63           C  
ATOM   3860  CB  GLU C 135      -1.270 106.519  -0.106  1.00 19.63           C  
ATOM   3861  O   GLU C 135      -1.621 103.448  -1.483  1.00 19.63           O  
ATOM   3862  CG  GLU C 135      -0.820 107.972  -0.137  1.00 19.63           C  
ATOM   3863  CD  GLU C 135      -0.586 108.556   1.247  1.00 19.63           C  
ATOM   3864  OE1 GLU C 135       0.478 109.177   1.472  1.00 19.63           O  
ATOM   3865  OE2 GLU C 135      -1.473 108.392   2.114  1.00 19.63           O  
ATOM   3866  N   SER C 136      -0.652 103.865   0.224  1.00 19.85           N  
ATOM   3867  CA  SER C 136       0.584 103.496   0.906  1.00 19.85           C  
ATOM   3868  C   SER C 136       0.712 101.982   1.040  1.00 19.85           C  
ATOM   3869  CB  SER C 136       0.647 104.145   2.290  1.00 19.85           C  
ATOM   3870  O   SER C 136      -0.261 101.252   0.840  1.00 19.85           O  
ATOM   3871  OG  SER C 136       0.982 105.518   2.186  1.00 19.85           O  
ATOM   3872  N   VAL C 137       1.129 101.492   2.355  1.00 19.99           N  
ATOM   3873  CA  VAL C 137       2.432 100.899   2.640  1.00 19.99           C  
ATOM   3874  C   VAL C 137       2.286  99.390   2.817  1.00 19.99           C  
ATOM   3875  CB  VAL C 137       3.077 101.523   3.898  1.00 19.99           C  
ATOM   3876  O   VAL C 137       2.997  98.611   2.177  1.00 19.99           O  
ATOM   3877  CG1 VAL C 137       4.412 102.180   3.551  1.00 19.99           C  
ATOM   3878  CG2 VAL C 137       2.129 102.538   4.535  1.00 19.99           C  
ATOM   3879  N   SER C 138       2.208  98.853   4.200  1.00 20.07           N  
ATOM   3880  CA  SER C 138       3.383  98.241   4.811  1.00 20.07           C  
ATOM   3881  C   SER C 138       3.306  96.719   4.754  1.00 20.07           C  
ATOM   3882  CB  SER C 138       3.533  98.698   6.263  1.00 20.07           C  
ATOM   3883  O   SER C 138       2.243  96.156   4.487  1.00 20.07           O  
ATOM   3884  OG  SER C 138       4.882  99.020   6.553  1.00 20.07           O  
ATOM   3885  N   GLY C 139       3.693  95.983   6.020  1.00 20.30           N  
ATOM   3886  CA  GLY C 139       4.850  95.115   6.178  1.00 20.30           C  
ATOM   3887  C   GLY C 139       4.492  93.641   6.184  1.00 20.30           C  
ATOM   3888  O   GLY C 139       3.317  93.281   6.093  1.00 20.30           O  
ATOM   3889  N   SER C 140       4.930  92.879   7.371  1.00 21.12           N  
ATOM   3890  CA  SER C 140       5.930  91.817   7.349  1.00 21.12           C  
ATOM   3891  C   SER C 140       5.277  90.441   7.424  1.00 21.12           C  
ATOM   3892  CB  SER C 140       6.917  91.986   8.505  1.00 21.12           C  
ATOM   3893  O   SER C 140       4.093  90.327   7.747  1.00 21.12           O  
ATOM   3894  OG  SER C 140       8.034  92.761   8.104  1.00 21.12           O  
ATOM   3895  N   VAL C 141       5.958  89.476   8.338  1.00 22.63           N  
ATOM   3896  CA  VAL C 141       6.626  88.255   7.901  1.00 22.63           C  
ATOM   3897  C   VAL C 141       5.805  87.038   8.323  1.00 22.63           C  
ATOM   3898  CB  VAL C 141       8.058  88.156   8.472  1.00 22.63           C  
ATOM   3899  O   VAL C 141       5.474  86.187   7.494  1.00 22.63           O  
ATOM   3900  CG1 VAL C 141       9.093  88.241   7.351  1.00 22.63           C  
ATOM   3901  CG2 VAL C 141       8.296  89.252   9.508  1.00 22.63           C  
ATOM   3902  N   PRO C 142       6.125  86.337   9.639  1.00 22.75           N  
ATOM   3903  CA  PRO C 142       6.926  85.112   9.576  1.00 22.75           C  
ATOM   3904  C   PRO C 142       6.088  83.849   9.764  1.00 22.75           C  
ATOM   3905  CB  PRO C 142       7.923  85.282  10.725  1.00 22.75           C  
ATOM   3906  O   PRO C 142       4.895  83.935  10.067  1.00 22.75           O  
ATOM   3907  CG  PRO C 142       7.188  86.079  11.753  1.00 22.75           C  
ATOM   3908  CD  PRO C 142       5.877  86.519  11.169  1.00 22.75           C  
ATOM   3909  N   SER C 143       6.555  82.847  10.829  1.00 23.45           N  
ATOM   3910  CA  SER C 143       7.135  81.524  10.619  1.00 23.45           C  
ATOM   3911  C   SER C 143       6.200  80.426  11.116  1.00 23.45           C  
ATOM   3912  CB  SER C 143       8.487  81.412  11.325  1.00 23.45           C  
ATOM   3913  O   SER C 143       5.936  79.457  10.400  1.00 23.45           O  
ATOM   3914  OG  SER C 143       9.531  81.879  10.489  1.00 23.45           O  
ATOM   3915  N   SER C 144       6.009  80.164  12.554  1.00 22.21           N  
ATOM   3916  CA  SER C 144       6.643  79.024  13.209  1.00 22.21           C  
ATOM   3917  C   SER C 144       5.724  77.807  13.213  1.00 22.21           C  
ATOM   3918  CB  SER C 144       7.038  79.381  14.643  1.00 22.21           C  
ATOM   3919  O   SER C 144       4.507  77.942  13.077  1.00 22.21           O  
ATOM   3920  OG  SER C 144       8.020  80.403  14.655  1.00 22.21           O  
ATOM   3921  N   GLY C 145       6.275  76.517  13.738  1.00 24.09           N  
ATOM   3922  CA  GLY C 145       6.343  75.108  13.386  1.00 24.09           C  
ATOM   3923  C   GLY C 145       5.459  74.233  14.255  1.00 24.09           C  
ATOM   3924  O   GLY C 145       5.144  73.100  13.887  1.00 24.09           O  
ATOM   3925  N   SER C 146       5.161  74.471  15.591  1.00 23.05           N  
ATOM   3926  CA  SER C 146       5.489  73.467  16.598  1.00 23.05           C  
ATOM   3927  C   SER C 146       4.483  72.321  16.584  1.00 23.05           C  
ATOM   3928  CB  SER C 146       5.535  74.098  17.990  1.00 23.05           C  
ATOM   3929  O   SER C 146       3.272  72.551  16.615  1.00 23.05           O  
ATOM   3930  OG  SER C 146       6.182  73.238  18.912  1.00 23.05           O  
ATOM   3931  N   SER C 147       4.980  70.887  16.680  1.00 24.71           N  
ATOM   3932  CA  SER C 147       4.603  69.532  16.290  1.00 24.71           C  
ATOM   3933  C   SER C 147       3.980  68.774  17.458  1.00 24.71           C  
ATOM   3934  CB  SER C 147       5.818  68.767  15.765  1.00 24.71           C  
ATOM   3935  O   SER C 147       3.471  67.665  17.285  1.00 24.71           O  
ATOM   3936  OG  SER C 147       6.974  69.077  16.524  1.00 24.71           O  
ATOM   3937  N   GLY C 148       4.183  69.018  18.858  1.00 25.71           N  
ATOM   3938  CA  GLY C 148       4.624  67.931  19.718  1.00 25.71           C  
ATOM   3939  C   GLY C 148       3.554  66.881  19.949  1.00 25.71           C  
ATOM   3940  O   GLY C 148       2.385  67.097  19.625  1.00 25.71           O  
ATOM   3941  N   ARG C 149       3.944  65.568  20.816  1.00 26.73           N  
ATOM   3942  CA  ARG C 149       3.993  64.115  20.943  1.00 26.73           C  
ATOM   3943  C   ARG C 149       3.113  63.636  22.093  1.00 26.73           C  
ATOM   3944  CB  ARG C 149       5.433  63.642  21.153  1.00 26.73           C  
ATOM   3945  O   ARG C 149       3.447  63.838  23.263  1.00 26.73           O  
ATOM   3946  CG  ARG C 149       5.802  62.412  20.339  1.00 26.73           C  
ATOM   3947  CD  ARG C 149       7.287  62.093  20.441  1.00 26.73           C  
ATOM   3948  NE  ARG C 149       7.617  60.843  19.763  1.00 26.73           N  
ATOM   3949  NH1 ARG C 149       9.904  61.155  19.857  1.00 26.73           N  
ATOM   3950  NH2 ARG C 149       9.040  59.271  18.878  1.00 26.73           N  
ATOM   3951  CZ  ARG C 149       8.853  60.426  19.501  1.00 26.73           C  
ATOM   3952  N   GLU C 150       1.809  63.761  22.390  1.00 28.59           N  
ATOM   3953  CA  GLU C 150       1.083  63.537  23.636  1.00 28.59           C  
ATOM   3954  C   GLU C 150       1.130  62.068  24.046  1.00 28.59           C  
ATOM   3955  CB  GLU C 150      -0.370  64.001  23.503  1.00 28.59           C  
ATOM   3956  O   GLU C 150       0.625  61.202  23.329  1.00 28.59           O  
ATOM   3957  CG  GLU C 150      -0.583  65.466  23.853  1.00 28.59           C  
ATOM   3958  CD  GLU C 150      -2.040  65.895  23.782  1.00 28.59           C  
ATOM   3959  OE1 GLU C 150      -2.583  66.371  24.805  1.00 28.59           O  
ATOM   3960  OE2 GLU C 150      -2.643  65.753  22.695  1.00 28.59           O  
ATOM   3961  N   GLU C 151       2.200  61.448  25.024  1.00 27.62           N  
ATOM   3962  CA  GLU C 151       2.744  60.177  25.494  1.00 27.62           C  
ATOM   3963  C   GLU C 151       1.761  59.464  26.418  1.00 27.62           C  
ATOM   3964  CB  GLU C 151       4.077  60.397  26.214  1.00 27.62           C  
ATOM   3965  O   GLU C 151       0.858  60.091  26.976  1.00 27.62           O  
ATOM   3966  CG  GLU C 151       5.296  60.083  25.359  1.00 27.62           C  
ATOM   3967  CD  GLU C 151       6.612  60.289  26.092  1.00 27.62           C  
ATOM   3968  OE1 GLU C 151       7.513  59.427  25.977  1.00 27.62           O  
ATOM   3969  OE2 GLU C 151       6.744  61.321  26.787  1.00 27.62           O  
ATOM   3970  N   ASP C 152       2.038  57.929  26.982  1.00 26.89           N  
ATOM   3971  CA  ASP C 152       1.583  56.580  27.303  1.00 26.89           C  
ATOM   3972  C   ASP C 152       1.627  56.330  28.809  1.00 26.89           C  
ATOM   3973  CB  ASP C 152       2.433  55.539  26.571  1.00 26.89           C  
ATOM   3974  O   ASP C 152       2.707  56.241  29.397  1.00 26.89           O  
ATOM   3975  CG  ASP C 152       1.614  54.634  25.668  1.00 26.89           C  
ATOM   3976  OD1 ASP C 152       0.607  54.059  26.132  1.00 26.89           O  
ATOM   3977  OD2 ASP C 152       1.982  54.493  24.481  1.00 26.89           O  
ATOM   3978  N   ALA C 153       0.809  56.706  29.938  1.00 30.86           N  
ATOM   3979  CA  ALA C 153       0.912  56.690  31.395  1.00 30.86           C  
ATOM   3980  C   ALA C 153       0.817  55.267  31.936  1.00 30.86           C  
ATOM   3981  CB  ALA C 153      -0.174  57.566  32.015  1.00 30.86           C  
ATOM   3982  O   ALA C 153      -0.206  54.599  31.768  1.00 30.86           O  
ATOM   3983  N   ALA C 154       1.851  54.272  32.319  1.00 29.50           N  
ATOM   3984  CA  ALA C 154       2.086  52.887  32.719  1.00 29.50           C  
ATOM   3985  C   ALA C 154       2.047  52.741  34.238  1.00 29.50           C  
ATOM   3986  CB  ALA C 154       3.425  52.395  32.175  1.00 29.50           C  
ATOM   3987  O   ALA C 154       2.605  53.569  34.962  1.00 29.50           O  
ATOM   3988  N   SER C 155       1.155  51.928  35.169  1.00 34.96           N  
ATOM   3989  CA  SER C 155       0.712  51.606  36.522  1.00 34.96           C  
ATOM   3990  C   SER C 155       1.781  50.831  37.284  1.00 34.96           C  
ATOM   3991  CB  SER C 155      -0.586  50.798  36.483  1.00 34.96           C  
ATOM   3992  O   SER C 155       2.049  49.668  36.977  1.00 34.96           O  
ATOM   3993  OG  SER C 155      -1.668  51.604  36.049  1.00 34.96           O  
ATOM   3994  N   THR C 156       2.840  51.234  38.108  1.00 36.21           N  
ATOM   3995  CA  THR C 156       4.095  50.661  38.583  1.00 36.21           C  
ATOM   3996  C   THR C 156       3.951  50.153  40.014  1.00 36.21           C  
ATOM   3997  CB  THR C 156       5.240  51.689  38.513  1.00 36.21           C  
ATOM   3998  O   THR C 156       3.440  50.864  40.882  1.00 36.21           O  
ATOM   3999  CG2 THR C 156       6.270  51.294  37.459  1.00 36.21           C  
ATOM   4000  OG1 THR C 156       4.701  52.974  38.180  1.00 36.21           O  
ATOM   4001  N   LEU C 157       3.962  48.861  40.600  1.00 43.97           N  
ATOM   4002  CA  LEU C 157       3.978  48.034  41.802  1.00 43.97           C  
ATOM   4003  C   LEU C 157       5.244  48.280  42.614  1.00 43.97           C  
ATOM   4004  CB  LEU C 157       3.873  46.551  41.434  1.00 43.97           C  
ATOM   4005  O   LEU C 157       6.354  48.066  42.122  1.00 43.97           O  
ATOM   4006  CG  LEU C 157       2.460  45.975  41.338  1.00 43.97           C  
ATOM   4007  CD1 LEU C 157       2.390  44.925  40.234  1.00 43.97           C  
ATOM   4008  CD2 LEU C 157       2.033  45.380  42.676  1.00 43.97           C  
ATOM   4009  N   VAL C 158       5.350  49.146  43.743  1.00 50.48           N  
ATOM   4010  CA  VAL C 158       6.571  49.769  44.243  1.00 50.48           C  
ATOM   4011  C   VAL C 158       7.213  48.873  45.300  1.00 50.48           C  
ATOM   4012  CB  VAL C 158       6.293  51.171  44.830  1.00 50.48           C  
ATOM   4013  O   VAL C 158       6.567  48.501  46.283  1.00 50.48           O  
ATOM   4014  CG1 VAL C 158       7.593  51.839  45.274  1.00 50.48           C  
ATOM   4015  CG2 VAL C 158       5.563  52.041  43.809  1.00 50.48           C  
ATOM   4016  N   THR C 159       8.122  47.982  45.162  1.00 58.93           N  
ATOM   4017  CA  THR C 159       8.913  47.171  46.082  1.00 58.93           C  
ATOM   4018  C   THR C 159      10.231  47.863  46.416  1.00 58.93           C  
ATOM   4019  CB  THR C 159       9.196  45.776  45.494  1.00 58.93           C  
ATOM   4020  O   THR C 159      10.683  48.740  45.677  1.00 58.93           O  
ATOM   4021  CG2 THR C 159       7.909  44.973  45.337  1.00 58.93           C  
ATOM   4022  OG1 THR C 159       9.815  45.922  44.210  1.00 58.93           O  
ATOM   4023  N   GLY C 160      10.918  48.040  47.542  1.00 62.98           N  
ATOM   4024  CA  GLY C 160      12.203  48.435  48.096  1.00 62.98           C  
ATOM   4025  C   GLY C 160      12.161  49.777  48.803  1.00 62.98           C  
ATOM   4026  O   GLY C 160      11.414  49.954  49.767  1.00 62.98           O  
ATOM   4027  N   SER C 161      12.767  50.904  48.241  1.00 72.11           N  
ATOM   4028  CA  SER C 161      12.888  52.288  48.687  1.00 72.11           C  
ATOM   4029  C   SER C 161      11.534  52.989  48.690  1.00 72.11           C  
ATOM   4030  CB  SER C 161      13.866  53.055  47.795  1.00 72.11           C  
ATOM   4031  O   SER C 161      11.334  53.962  49.421  1.00 72.11           O  
ATOM   4032  OG  SER C 161      13.626  52.772  46.427  1.00 72.11           O  
ATOM   4033  N   GLU C 162      10.643  52.402  48.070  1.00 75.99           N  
ATOM   4034  CA  GLU C 162       9.302  52.959  47.912  1.00 75.99           C  
ATOM   4035  C   GLU C 162       8.435  52.667  49.133  1.00 75.99           C  
ATOM   4036  CB  GLU C 162       8.636  52.406  46.649  1.00 75.99           C  
ATOM   4037  O   GLU C 162       7.571  53.469  49.493  1.00 75.99           O  
ATOM   4038  CG  GLU C 162       8.890  53.243  45.404  1.00 75.99           C  
ATOM   4039  CD  GLU C 162       7.875  52.996  44.298  1.00 75.99           C  
ATOM   4040  OE1 GLU C 162       7.256  53.970  43.814  1.00 75.99           O  
ATOM   4041  OE2 GLU C 162       7.698  51.818  43.914  1.00 75.99           O  
ATOM   4042  N   TYR C 163       8.704  51.651  49.832  1.00 78.09           N  
ATOM   4043  CA  TYR C 163       7.975  51.273  51.038  1.00 78.09           C  
ATOM   4044  C   TYR C 163       8.213  52.280  52.157  1.00 78.09           C  
ATOM   4045  CB  TYR C 163       8.388  49.872  51.499  1.00 78.09           C  
ATOM   4046  O   TYR C 163       7.268  52.719  52.817  1.00 78.09           O  
ATOM   4047  CG  TYR C 163       7.650  49.395  52.726  1.00 78.09           C  
ATOM   4048  CD1 TYR C 163       8.245  49.445  53.985  1.00 78.09           C  
ATOM   4049  CD2 TYR C 163       6.357  48.892  52.630  1.00 78.09           C  
ATOM   4050  CE1 TYR C 163       7.570  49.004  55.118  1.00 78.09           C  
ATOM   4051  CE2 TYR C 163       5.672  48.449  53.756  1.00 78.09           C  
ATOM   4052  OH  TYR C 163       5.612  48.071  56.113  1.00 78.09           O  
ATOM   4053  CZ  TYR C 163       6.285  48.509  54.994  1.00 78.09           C  
ATOM   4054  N   GLU C 164       9.411  52.721  52.380  1.00 84.51           N  
ATOM   4055  CA  GLU C 164       9.758  53.691  53.415  1.00 84.51           C  
ATOM   4056  C   GLU C 164       9.126  55.050  53.131  1.00 84.51           C  
ATOM   4057  CB  GLU C 164      11.278  53.832  53.533  1.00 84.51           C  
ATOM   4058  O   GLU C 164       8.690  55.743  54.053  1.00 84.51           O  
ATOM   4059  CG  GLU C 164      11.914  52.839  54.494  1.00 84.51           C  
ATOM   4060  CD  GLU C 164      12.983  53.462  55.379  1.00 84.51           C  
ATOM   4061  OE1 GLU C 164      13.242  52.931  56.483  1.00 84.51           O  
ATOM   4062  OE2 GLU C 164      13.566  54.489  54.964  1.00 84.51           O  
ATOM   4063  N   THR C 165       9.058  55.366  51.857  1.00 84.08           N  
ATOM   4064  CA  THR C 165       8.416  56.610  51.446  1.00 84.08           C  
ATOM   4065  C   THR C 165       6.919  56.568  51.742  1.00 84.08           C  
ATOM   4066  CB  THR C 165       8.639  56.885  49.948  1.00 84.08           C  
ATOM   4067  O   THR C 165       6.348  57.550  52.221  1.00 84.08           O  
ATOM   4068  CG2 THR C 165       8.150  58.278  49.566  1.00 84.08           C  
ATOM   4069  OG1 THR C 165      10.037  56.783  49.652  1.00 84.08           O  
ATOM   4070  N   MET C 166       6.355  55.406  51.507  1.00 82.31           N  
ATOM   4071  CA  MET C 166       4.925  55.259  51.764  1.00 82.31           C  
ATOM   4072  C   MET C 166       4.631  55.327  53.259  1.00 82.31           C  
ATOM   4073  CB  MET C 166       4.408  53.939  51.189  1.00 82.31           C  
ATOM   4074  O   MET C 166       3.665  55.968  53.677  1.00 82.31           O  
ATOM   4075  CG  MET C 166       2.891  53.848  51.133  1.00 82.31           C  
ATOM   4076  SD  MET C 166       2.310  52.318  50.303  1.00 82.31           S  
ATOM   4077  CE  MET C 166       3.355  51.087  51.131  1.00 82.31           C  
ATOM   4078  N   LEU C 167       5.496  54.762  53.961  1.00 86.68           N  
ATOM   4079  CA  LEU C 167       5.356  54.776  55.413  1.00 86.68           C  
ATOM   4080  C   LEU C 167       5.442  56.199  55.954  1.00 86.68           C  
ATOM   4081  CB  LEU C 167       6.433  53.904  56.065  1.00 86.68           C  
ATOM   4082  O   LEU C 167       4.623  56.604  56.783  1.00 86.68           O  
ATOM   4083  CG  LEU C 167       6.061  53.249  57.395  1.00 86.68           C  
ATOM   4084  CD1 LEU C 167       6.082  51.730  57.262  1.00 86.68           C  
ATOM   4085  CD2 LEU C 167       7.006  53.707  58.500  1.00 86.68           C  
ATOM   4086  N   THR C 168       6.335  56.955  55.389  1.00 87.81           N  
ATOM   4087  CA  THR C 168       6.514  58.343  55.799  1.00 87.81           C  
ATOM   4088  C   THR C 168       5.316  59.190  55.377  1.00 87.81           C  
ATOM   4089  CB  THR C 168       7.803  58.939  55.204  1.00 87.81           C  
ATOM   4090  O   THR C 168       4.877  60.068  56.122  1.00 87.81           O  
ATOM   4091  CG2 THR C 168       8.119  60.296  55.824  1.00 87.81           C  
ATOM   4092  OG1 THR C 168       8.895  58.046  55.453  1.00 87.81           O  
ATOM   4093  N   GLU C 169       4.740  58.799  54.194  1.00 87.70           N  
ATOM   4094  CA  GLU C 169       3.595  59.539  53.672  1.00 87.70           C  
ATOM   4095  C   GLU C 169       2.358  59.325  54.539  1.00 87.70           C  
ATOM   4096  CB  GLU C 169       3.303  59.127  52.227  1.00 87.70           C  
ATOM   4097  O   GLU C 169       1.625  60.273  54.828  1.00 87.70           O  
ATOM   4098  CG  GLU C 169       3.307  60.288  51.243  1.00 87.70           C  
ATOM   4099  CD  GLU C 169       2.901  59.883  49.835  1.00 87.70           C  
ATOM   4100  OE1 GLU C 169       2.584  60.774  49.015  1.00 87.70           O  
ATOM   4101  OE2 GLU C 169       2.900  58.665  49.550  1.00 87.70           O  
ATOM   4102  N   ILE C 170       2.188  58.128  54.907  1.00 86.74           N  
ATOM   4103  CA  ILE C 170       1.012  57.835  55.719  1.00 86.74           C  
ATOM   4104  C   ILE C 170       1.223  58.354  57.139  1.00 86.74           C  
ATOM   4105  CB  ILE C 170       0.704  56.321  55.741  1.00 86.74           C  
ATOM   4106  O   ILE C 170       0.287  58.848  57.772  1.00 86.74           O  
ATOM   4107  CG1 ILE C 170       0.413  55.814  54.324  1.00 86.74           C  
ATOM   4108  CG2 ILE C 170      -0.468  56.023  56.680  1.00 86.74           C  
ATOM   4109  CD1 ILE C 170       0.212  54.308  54.234  1.00 86.74           C  
ATOM   4110  N   MET C 171       2.402  58.317  57.584  1.00 88.28           N  
ATOM   4111  CA  MET C 171       2.734  58.842  58.905  1.00 88.28           C  
ATOM   4112  C   MET C 171       2.517  60.351  58.961  1.00 88.28           C  
ATOM   4113  CB  MET C 171       4.182  58.509  59.269  1.00 88.28           C  
ATOM   4114  O   MET C 171       2.181  60.895  60.014  1.00 88.28           O  
ATOM   4115  CG  MET C 171       4.393  57.060  59.678  1.00 88.28           C  
ATOM   4116  SD  MET C 171       6.088  56.748  60.310  1.00 88.28           S  
ATOM   4117  CE  MET C 171       6.256  58.132  61.471  1.00 88.28           C  
ATOM   4118  N   SER C 172       2.661  60.994  57.742  1.00 83.49           N  
ATOM   4119  CA  SER C 172       2.442  62.433  57.645  1.00 83.49           C  
ATOM   4120  C   SER C 172       0.966  62.781  57.816  1.00 83.49           C  
ATOM   4121  CB  SER C 172       2.946  62.964  56.302  1.00 83.49           C  
ATOM   4122  O   SER C 172       0.619  63.941  58.043  1.00 83.49           O  
ATOM   4123  OG  SER C 172       4.203  62.394  55.977  1.00 83.49           O  
ATOM   4124  N   MET C 173       0.100  61.758  57.621  1.00 79.35           N  
ATOM   4125  CA  MET C 173      -1.335  61.954  57.804  1.00 79.35           C  
ATOM   4126  C   MET C 173      -1.708  61.896  59.282  1.00 79.35           C  
ATOM   4127  CB  MET C 173      -2.126  60.903  57.024  1.00 79.35           C  
ATOM   4128  O   MET C 173      -2.833  62.232  59.657  1.00 79.35           O  
ATOM   4129  CG  MET C 173      -2.222  61.190  55.534  1.00 79.35           C  
ATOM   4130  SD  MET C 173      -3.331  60.015  54.662  1.00 79.35           S  
ATOM   4131  CE  MET C 173      -4.941  60.568  55.292  1.00 79.35           C  
ATOM   4132  N   GLY C 174      -0.663  61.656  60.180  1.00 79.38           N  
ATOM   4133  CA  GLY C 174      -0.830  61.795  61.618  1.00 79.38           C  
ATOM   4134  C   GLY C 174      -0.962  60.465  62.335  1.00 79.38           C  
ATOM   4135  O   GLY C 174      -1.291  60.424  63.522  1.00 79.38           O  
ATOM   4136  N   TYR C 175      -0.684  59.362  61.678  1.00 83.80           N  
ATOM   4137  CA  TYR C 175      -0.824  58.059  62.319  1.00 83.80           C  
ATOM   4138  C   TYR C 175       0.522  57.551  62.821  1.00 83.80           C  
ATOM   4139  CB  TYR C 175      -1.436  57.045  61.348  1.00 83.80           C  
ATOM   4140  O   TYR C 175       1.572  57.947  62.310  1.00 83.80           O  
ATOM   4141  CG  TYR C 175      -2.856  57.367  60.949  1.00 83.80           C  
ATOM   4142  CD1 TYR C 175      -3.923  57.061  61.792  1.00 83.80           C  
ATOM   4143  CD2 TYR C 175      -3.134  57.976  59.731  1.00 83.80           C  
ATOM   4144  CE1 TYR C 175      -5.233  57.354  61.428  1.00 83.80           C  
ATOM   4145  CE2 TYR C 175      -4.441  58.273  59.357  1.00 83.80           C  
ATOM   4146  OH  TYR C 175      -6.777  58.251  59.846  1.00 83.80           O  
ATOM   4147  CZ  TYR C 175      -5.482  57.959  60.211  1.00 83.80           C  
ATOM   4148  N   GLU C 176       0.588  56.950  63.925  1.00 89.20           N  
ATOM   4149  CA  GLU C 176       1.797  56.383  64.514  1.00 89.20           C  
ATOM   4150  C   GLU C 176       2.388  55.295  63.622  1.00 89.20           C  
ATOM   4151  CB  GLU C 176       1.504  55.820  65.907  1.00 89.20           C  
ATOM   4152  O   GLU C 176       1.653  54.581  62.936  1.00 89.20           O  
ATOM   4153  CG  GLU C 176       1.541  56.865  67.013  1.00 89.20           C  
ATOM   4154  CD  GLU C 176       1.881  56.284  68.376  1.00 89.20           C  
ATOM   4155  OE1 GLU C 176       2.428  57.018  69.230  1.00 89.20           O  
ATOM   4156  OE2 GLU C 176       1.599  55.084  68.592  1.00 89.20           O  
ATOM   4157  N   ARG C 177       3.704  55.336  63.527  1.00 90.52           N  
ATOM   4158  CA  ARG C 177       4.442  54.418  62.665  1.00 90.52           C  
ATOM   4159  C   ARG C 177       3.962  52.983  62.856  1.00 90.52           C  
ATOM   4160  CB  ARG C 177       5.944  54.510  62.942  1.00 90.52           C  
ATOM   4161  O   ARG C 177       3.746  52.260  61.880  1.00 90.52           O  
ATOM   4162  CG  ARG C 177       6.797  53.683  61.993  1.00 90.52           C  
ATOM   4163  CD  ARG C 177       8.277  53.779  62.335  1.00 90.52           C  
ATOM   4164  NE  ARG C 177       9.091  52.957  61.444  1.00 90.52           N  
ATOM   4165  NH1 ARG C 177      10.643  54.610  61.000  1.00 90.52           N  
ATOM   4166  NH2 ARG C 177      10.860  52.539  60.041  1.00 90.52           N  
ATOM   4167  CZ  ARG C 177      10.196  53.370  60.831  1.00 90.52           C  
ATOM   4168  N   GLU C 178       3.779  52.572  64.182  1.00 91.05           N  
ATOM   4169  CA  GLU C 178       3.395  51.196  64.486  1.00 91.05           C  
ATOM   4170  C   GLU C 178       2.018  50.868  63.916  1.00 91.05           C  
ATOM   4171  CB  GLU C 178       3.410  50.955  65.997  1.00 91.05           C  
ATOM   4172  O   GLU C 178       1.797  49.767  63.408  1.00 91.05           O  
ATOM   4173  CG  GLU C 178       4.748  50.461  66.528  1.00 91.05           C  
ATOM   4174  CD  GLU C 178       4.835  50.479  68.046  1.00 91.05           C  
ATOM   4175  OE1 GLU C 178       5.847  49.995  68.602  1.00 91.05           O  
ATOM   4176  OE2 GLU C 178       3.882  50.980  68.685  1.00 91.05           O  
ATOM   4177  N   ARG C 179       1.091  51.807  63.941  1.00 87.48           N  
ATOM   4178  CA  ARG C 179      -0.257  51.629  63.410  1.00 87.48           C  
ATOM   4179  C   ARG C 179      -0.244  51.580  61.886  1.00 87.48           C  
ATOM   4180  CB  ARG C 179      -1.177  52.753  63.891  1.00 87.48           C  
ATOM   4181  O   ARG C 179      -0.996  50.816  61.278  1.00 87.48           O  
ATOM   4182  CG  ARG C 179      -2.504  52.265  64.452  1.00 87.48           C  
ATOM   4183  CD  ARG C 179      -3.309  53.403  65.065  1.00 87.48           C  
ATOM   4184  NE  ARG C 179      -4.601  52.941  65.563  1.00 87.48           N  
ATOM   4185  NH1 ARG C 179      -5.170  54.949  66.553  1.00 87.48           N  
ATOM   4186  NH2 ARG C 179      -6.605  53.165  66.663  1.00 87.48           N  
ATOM   4187  CZ  ARG C 179      -5.456  53.686  66.259  1.00 87.48           C  
ATOM   4188  N   VAL C 180       0.663  52.356  61.267  1.00 90.31           N  
ATOM   4189  CA  VAL C 180       0.750  52.407  59.812  1.00 90.31           C  
ATOM   4190  C   VAL C 180       1.336  51.101  59.282  1.00 90.31           C  
ATOM   4191  CB  VAL C 180       1.602  53.605  59.336  1.00 90.31           C  
ATOM   4192  O   VAL C 180       0.837  50.542  58.302  1.00 90.31           O  
ATOM   4193  CG1 VAL C 180       1.741  53.599  57.815  1.00 90.31           C  
ATOM   4194  CG2 VAL C 180       0.988  54.920  59.815  1.00 90.31           C  
ATOM   4195  N   VAL C 181       2.395  50.690  60.043  1.00 89.04           N  
ATOM   4196  CA  VAL C 181       3.024  49.436  59.643  1.00 89.04           C  
ATOM   4197  C   VAL C 181       2.013  48.296  59.742  1.00 89.04           C  
ATOM   4198  CB  VAL C 181       4.267  49.123  60.506  1.00 89.04           C  
ATOM   4199  O   VAL C 181       1.950  47.436  58.860  1.00 89.04           O  
ATOM   4200  CG1 VAL C 181       4.806  47.729  60.191  1.00 89.04           C  
ATOM   4201  CG2 VAL C 181       5.348  50.180  60.288  1.00 89.04           C  
ATOM   4202  N   ALA C 182       1.206  48.340  60.875  1.00 87.54           N  
ATOM   4203  CA  ALA C 182       0.175  47.321  61.057  1.00 87.54           C  
ATOM   4204  C   ALA C 182      -0.878  47.405  59.956  1.00 87.54           C  
ATOM   4205  CB  ALA C 182      -0.480  47.466  62.428  1.00 87.54           C  
ATOM   4206  O   ALA C 182      -1.332  46.380  59.442  1.00 87.54           O  
ATOM   4207  N   ALA C 183      -1.301  48.570  59.563  1.00 88.37           N  
ATOM   4208  CA  ALA C 183      -2.282  48.789  58.503  1.00 88.37           C  
ATOM   4209  C   ALA C 183      -1.724  48.374  57.145  1.00 88.37           C  
ATOM   4210  CB  ALA C 183      -2.713  50.254  58.473  1.00 88.37           C  
ATOM   4211  O   ALA C 183      -2.435  47.781  56.330  1.00 88.37           O  
ATOM   4212  N   LEU C 184      -0.414  48.719  56.910  1.00 88.55           N  
ATOM   4213  CA  LEU C 184       0.225  48.357  55.650  1.00 88.55           C  
ATOM   4214  C   LEU C 184       0.375  46.844  55.532  1.00 88.55           C  
ATOM   4215  CB  LEU C 184       1.596  49.028  55.532  1.00 88.55           C  
ATOM   4216  O   LEU C 184       0.172  46.278  54.455  1.00 88.55           O  
ATOM   4217  CG  LEU C 184       1.610  50.443  54.953  1.00 88.55           C  
ATOM   4218  CD1 LEU C 184       2.902  51.159  55.334  1.00 88.55           C  
ATOM   4219  CD2 LEU C 184       1.443  50.403  53.438  1.00 88.55           C  
ATOM   4220  N   ARG C 185       0.743  46.243  56.692  1.00 87.58           N  
ATOM   4221  CA  ARG C 185       0.842  44.788  56.714  1.00 87.58           C  
ATOM   4222  C   ARG C 185      -0.517  44.142  56.465  1.00 87.58           C  
ATOM   4223  CB  ARG C 185       1.412  44.308  58.051  1.00 87.58           C  
ATOM   4224  O   ARG C 185      -0.614  43.146  55.745  1.00 87.58           O  
ATOM   4225  CG  ARG C 185       2.132  42.971  57.970  1.00 87.58           C  
ATOM   4226  CD  ARG C 185       2.666  42.535  59.327  1.00 87.58           C  
ATOM   4227  NE  ARG C 185       3.909  41.780  59.199  1.00 87.58           N  
ATOM   4228  NH1 ARG C 185       4.390  41.791  61.459  1.00 87.58           N  
ATOM   4229  NH2 ARG C 185       5.808  40.755  59.986  1.00 87.58           N  
ATOM   4230  CZ  ARG C 185       4.700  41.444  60.215  1.00 87.58           C  
ATOM   4231  N   ALA C 186      -1.568  44.679  57.032  1.00 82.03           N  
ATOM   4232  CA  ALA C 186      -2.923  44.156  56.874  1.00 82.03           C  
ATOM   4233  C   ALA C 186      -3.455  44.423  55.469  1.00 82.03           C  
ATOM   4234  CB  ALA C 186      -3.854  44.769  57.917  1.00 82.03           C  
ATOM   4235  O   ALA C 186      -4.299  43.678  54.966  1.00 82.03           O  
ATOM   4236  N   SER C 187      -2.865  45.345  54.838  1.00 82.61           N  
ATOM   4237  CA  SER C 187      -3.321  45.719  53.504  1.00 82.61           C  
ATOM   4238  C   SER C 187      -2.351  45.235  52.432  1.00 82.61           C  
ATOM   4239  CB  SER C 187      -3.493  47.235  53.400  1.00 82.61           C  
ATOM   4240  O   SER C 187      -2.426  45.665  51.279  1.00 82.61           O  
ATOM   4241  OG  SER C 187      -2.260  47.897  53.621  1.00 82.61           O  
ATOM   4242  N   TYR C 188      -1.429  44.345  52.855  1.00 82.03           N  
ATOM   4243  CA  TYR C 188      -0.433  43.776  51.953  1.00 82.03           C  
ATOM   4244  C   TYR C 188       0.316  44.873  51.205  1.00 82.03           C  
ATOM   4245  CB  TYR C 188      -1.094  42.821  50.955  1.00 82.03           C  
ATOM   4246  O   TYR C 188       0.485  44.796  49.986  1.00 82.03           O  
ATOM   4247  CG  TYR C 188      -1.330  41.435  51.506  1.00 82.03           C  
ATOM   4248  CD1 TYR C 188      -0.342  40.456  51.426  1.00 82.03           C  
ATOM   4249  CD2 TYR C 188      -2.540  41.102  52.104  1.00 82.03           C  
ATOM   4250  CE1 TYR C 188      -0.555  39.177  51.930  1.00 82.03           C  
ATOM   4251  CE2 TYR C 188      -2.764  39.826  52.612  1.00 82.03           C  
ATOM   4252  OH  TYR C 188      -1.983  37.608  53.021  1.00 82.03           O  
ATOM   4253  CZ  TYR C 188      -1.767  38.873  52.521  1.00 82.03           C  
ATOM   4254  N   ASN C 189       0.595  46.040  51.866  1.00 82.71           N  
ATOM   4255  CA  ASN C 189       1.434  47.152  51.430  1.00 82.71           C  
ATOM   4256  C   ASN C 189       0.711  48.036  50.418  1.00 82.71           C  
ATOM   4257  CB  ASN C 189       2.748  46.634  50.841  1.00 82.71           C  
ATOM   4258  O   ASN C 189       1.338  48.591  49.514  1.00 82.71           O  
ATOM   4259  CG  ASN C 189       3.648  46.003  51.885  1.00 82.71           C  
ATOM   4260  ND2 ASN C 189       4.447  45.028  51.468  1.00 82.71           N  
ATOM   4261  OD1 ASN C 189       3.624  46.389  53.057  1.00 82.71           O  
ATOM   4262  N   ASN C 190      -0.578  47.927  50.357  1.00 83.62           N  
ATOM   4263  CA  ASN C 190      -1.379  48.864  49.577  1.00 83.62           C  
ATOM   4264  C   ASN C 190      -1.659  50.146  50.356  1.00 83.62           C  
ATOM   4265  CB  ASN C 190      -2.692  48.212  49.138  1.00 83.62           C  
ATOM   4266  O   ASN C 190      -2.343  50.118  51.381  1.00 83.62           O  
ATOM   4267  CG  ASN C 190      -3.297  48.881  47.919  1.00 83.62           C  
ATOM   4268  ND2 ASN C 190      -3.941  48.091  47.068  1.00 83.62           N  
ATOM   4269  OD1 ASN C 190      -3.187  50.097  47.744  1.00 83.62           O  
ATOM   4270  N   PRO C 191      -1.170  51.219  50.129  1.00 83.34           N  
ATOM   4271  CA  PRO C 191      -1.283  52.481  50.864  1.00 83.34           C  
ATOM   4272  C   PRO C 191      -2.729  52.952  51.009  1.00 83.34           C  
ATOM   4273  CB  PRO C 191      -0.474  53.460  50.009  1.00 83.34           C  
ATOM   4274  O   PRO C 191      -3.112  53.465  52.063  1.00 83.34           O  
ATOM   4275  CG  PRO C 191      -0.304  52.770  48.695  1.00 83.34           C  
ATOM   4276  CD  PRO C 191      -0.616  51.312  48.878  1.00 83.34           C  
ATOM   4277  N   HIS C 192      -3.595  52.771  49.944  1.00 82.92           N  
ATOM   4278  CA  HIS C 192      -4.975  53.241  49.997  1.00 82.92           C  
ATOM   4279  C   HIS C 192      -5.797  52.426  50.990  1.00 82.92           C  
ATOM   4280  CB  HIS C 192      -5.616  53.179  48.609  1.00 82.92           C  
ATOM   4281  O   HIS C 192      -6.583  52.985  51.758  1.00 82.92           O  
ATOM   4282  CG  HIS C 192      -6.530  54.326  48.319  1.00 82.92           C  
ATOM   4283  CD2 HIS C 192      -7.867  54.367  48.111  1.00 82.92           C  
ATOM   4284  ND1 HIS C 192      -6.083  55.625  48.211  1.00 82.92           N  
ATOM   4285  CE1 HIS C 192      -7.109  56.418  47.950  1.00 82.92           C  
ATOM   4286  NE2 HIS C 192      -8.203  55.679  47.884  1.00 82.92           N  
ATOM   4287  N   ARG C 193      -5.570  51.191  50.922  1.00 87.42           N  
ATOM   4288  CA  ARG C 193      -6.303  50.313  51.829  1.00 87.42           C  
ATOM   4289  C   ARG C 193      -5.795  50.458  53.260  1.00 87.42           C  
ATOM   4290  CB  ARG C 193      -6.187  48.856  51.377  1.00 87.42           C  
ATOM   4291  O   ARG C 193      -6.576  50.386  54.211  1.00 87.42           O  
ATOM   4292  CG  ARG C 193      -7.419  48.018  51.679  1.00 87.42           C  
ATOM   4293  CD  ARG C 193      -7.315  46.624  51.077  1.00 87.42           C  
ATOM   4294  NE  ARG C 193      -8.540  45.856  51.280  1.00 87.42           N  
ATOM   4295  NH1 ARG C 193      -7.499  43.794  51.243  1.00 87.42           N  
ATOM   4296  NH2 ARG C 193      -9.768  43.932  51.541  1.00 87.42           N  
ATOM   4297  CZ  ARG C 193      -8.599  44.529  51.354  1.00 87.42           C  
ATOM   4298  N   ALA C 194      -4.538  50.668  53.377  1.00 86.75           N  
ATOM   4299  CA  ALA C 194      -3.940  50.871  54.694  1.00 86.75           C  
ATOM   4300  C   ALA C 194      -4.558  52.078  55.396  1.00 86.75           C  
ATOM   4301  CB  ALA C 194      -2.429  51.047  54.571  1.00 86.75           C  
ATOM   4302  O   ALA C 194      -4.855  52.023  56.591  1.00 86.75           O  
ATOM   4303  N   VAL C 195      -4.831  53.100  54.690  1.00 81.83           N  
ATOM   4304  CA  VAL C 195      -5.429  54.314  55.237  1.00 81.83           C  
ATOM   4305  C   VAL C 195      -6.877  54.042  55.635  1.00 81.83           C  
ATOM   4306  CB  VAL C 195      -5.364  55.483  54.228  1.00 81.83           C  
ATOM   4307  O   VAL C 195      -7.350  54.541  56.660  1.00 81.83           O  
ATOM   4308  CG1 VAL C 195      -6.098  56.707  54.772  1.00 81.83           C  
ATOM   4309  CG2 VAL C 195      -3.911  55.827  53.904  1.00 81.83           C  
ATOM   4310  N   GLU C 196      -7.597  53.205  54.903  1.00 85.29           N  
ATOM   4311  CA  GLU C 196      -8.960  52.818  55.256  1.00 85.29           C  
ATOM   4312  C   GLU C 196      -8.988  52.024  56.558  1.00 85.29           C  
ATOM   4313  CB  GLU C 196      -9.597  52.003  54.128  1.00 85.29           C  
ATOM   4314  O   GLU C 196      -9.872  52.223  57.394  1.00 85.29           O  
ATOM   4315  CG  GLU C 196     -10.993  52.472  53.743  1.00 85.29           C  
ATOM   4316  CD  GLU C 196     -11.619  51.644  52.632  1.00 85.29           C  
ATOM   4317  OE1 GLU C 196     -12.816  51.846  52.326  1.00 85.29           O  
ATOM   4318  OE2 GLU C 196     -10.907  50.786  52.065  1.00 85.29           O  
ATOM   4319  N   TYR C 197      -7.989  51.207  56.684  1.00 81.96           N  
ATOM   4320  CA  TYR C 197      -7.910  50.405  57.899  1.00 81.96           C  
ATOM   4321  C   TYR C 197      -7.602  51.277  59.110  1.00 81.96           C  
ATOM   4322  CB  TYR C 197      -6.842  49.316  57.756  1.00 81.96           C  
ATOM   4323  O   TYR C 197      -8.120  51.037  60.204  1.00 81.96           O  
ATOM   4324  CG  TYR C 197      -7.315  48.099  56.998  1.00 81.96           C  
ATOM   4325  CD1 TYR C 197      -8.671  47.791  56.911  1.00 81.96           C  
ATOM   4326  CD2 TYR C 197      -6.407  47.254  56.369  1.00 81.96           C  
ATOM   4327  CE1 TYR C 197      -9.111  46.670  56.216  1.00 81.96           C  
ATOM   4328  CE2 TYR C 197      -6.835  46.130  55.671  1.00 81.96           C  
ATOM   4329  OH  TYR C 197      -8.617  44.735  54.909  1.00 81.96           O  
ATOM   4330  CZ  TYR C 197      -8.187  45.847  55.599  1.00 81.96           C  
ATOM   4331  N   LEU C 198      -6.860  52.268  58.860  1.00 86.49           N  
ATOM   4332  CA  LEU C 198      -6.493  53.184  59.935  1.00 86.49           C  
ATOM   4333  C   LEU C 198      -7.691  54.023  60.367  1.00 86.49           C  
ATOM   4334  CB  LEU C 198      -5.347  54.098  59.493  1.00 86.49           C  
ATOM   4335  O   LEU C 198      -7.826  54.359  61.546  1.00 86.49           O  
ATOM   4336  CG  LEU C 198      -3.964  53.454  59.397  1.00 86.49           C  
ATOM   4337  CD1 LEU C 198      -2.995  54.384  58.675  1.00 86.49           C  
ATOM   4338  CD2 LEU C 198      -3.440  53.101  60.785  1.00 86.49           C  
ATOM   4339  N   LEU C 199      -8.717  54.228  59.433  1.00 81.89           N  
ATOM   4340  CA  LEU C 199      -9.907  55.023  59.715  1.00 81.89           C  
ATOM   4341  C   LEU C 199     -11.021  54.151  60.284  1.00 81.89           C  
ATOM   4342  CB  LEU C 199     -10.393  55.729  58.446  1.00 81.89           C  
ATOM   4343  O   LEU C 199     -11.763  54.584  61.168  1.00 81.89           O  
ATOM   4344  CG  LEU C 199      -9.741  57.075  58.127  1.00 81.89           C  
ATOM   4345  CD1 LEU C 199      -9.582  57.243  56.619  1.00 81.89           C  
ATOM   4346  CD2 LEU C 199     -10.562  58.219  58.714  1.00 81.89           C  
ATOM   4347  N   THR C 200     -11.185  52.897  59.694  1.00 79.20           N  
ATOM   4348  CA  THR C 200     -12.341  52.068  60.016  1.00 79.20           C  
ATOM   4349  C   THR C 200     -11.969  50.995  61.036  1.00 79.20           C  
ATOM   4350  CB  THR C 200     -12.920  51.403  58.754  1.00 79.20           C  
ATOM   4351  O   THR C 200     -12.845  50.417  61.683  1.00 79.20           O  
ATOM   4352  CG2 THR C 200     -13.813  52.370  57.983  1.00 79.20           C  
ATOM   4353  OG1 THR C 200     -11.845  50.983  57.906  1.00 79.20           O  
ATOM   4354  N   GLY C 201     -10.797  50.953  61.518  1.00 74.93           N  
ATOM   4355  CA  GLY C 201     -10.324  49.954  62.462  1.00 74.93           C  
ATOM   4356  C   GLY C 201      -9.776  48.709  61.790  1.00 74.93           C  
ATOM   4357  O   GLY C 201     -10.217  48.342  60.699  1.00 74.93           O  
ATOM   4358  N   ILE C 202      -8.546  48.228  62.074  1.00 67.17           N  
ATOM   4359  CA  ILE C 202      -7.859  47.056  61.543  1.00 67.17           C  
ATOM   4360  C   ILE C 202      -8.599  45.789  61.965  1.00 67.17           C  
ATOM   4361  CB  ILE C 202      -6.389  47.000  62.015  1.00 67.17           C  
ATOM   4362  O   ILE C 202      -8.890  45.597  63.148  1.00 67.17           O  
ATOM   4363  CG1 ILE C 202      -5.669  48.311  61.678  1.00 67.17           C  
ATOM   4364  CG2 ILE C 202      -5.666  45.803  61.392  1.00 67.17           C  
ATOM   4365  CD1 ILE C 202      -4.286  48.436  62.301  1.00 67.17           C  
ATOM   4366  N   PRO C 203      -9.396  44.998  61.160  1.00 60.08           N  
ATOM   4367  CA  PRO C 203     -10.089  43.742  61.456  1.00 60.08           C  
ATOM   4368  C   PRO C 203      -9.185  42.714  62.133  1.00 60.08           C  
ATOM   4369  CB  PRO C 203     -10.536  43.252  60.076  1.00 60.08           C  
ATOM   4370  O   PRO C 203      -8.032  42.540  61.730  1.00 60.08           O  
ATOM   4371  CG  PRO C 203      -9.862  44.170  59.109  1.00 60.08           C  
ATOM   4372  CD  PRO C 203      -9.078  45.190  59.885  1.00 60.08           C  
ATOM   4373  N   GLY C 204      -9.554  42.225  63.579  1.00 48.72           N  
ATOM   4374  CA  GLY C 204      -8.917  41.259  64.460  1.00 48.72           C  
ATOM   4375  C   GLY C 204      -8.378  41.880  65.736  1.00 48.72           C  
ATOM   4376  O   GLY C 204      -7.655  41.228  66.492  1.00 48.72           O  
ATOM   4377  N   SER C 205      -8.250  43.091  65.729  1.00 41.17           N  
ATOM   4378  CA  SER C 205      -7.639  43.600  66.952  1.00 41.17           C  
ATOM   4379  C   SER C 205      -8.614  43.544  68.123  1.00 41.17           C  
ATOM   4380  CB  SER C 205      -7.154  45.037  66.751  1.00 41.17           C  
ATOM   4381  O   SER C 205      -9.719  44.085  68.045  1.00 41.17           O  
ATOM   4382  OG  SER C 205      -5.854  45.209  67.290  1.00 41.17           O  
ATOM   4383  N   PRO C 206      -8.477  42.505  68.975  1.00 35.67           N  
ATOM   4384  CA  PRO C 206      -9.273  42.241  70.176  1.00 35.67           C  
ATOM   4385  C   PRO C 206      -9.512  43.495  71.013  1.00 35.67           C  
ATOM   4386  CB  PRO C 206      -8.425  41.224  70.944  1.00 35.67           C  
ATOM   4387  O   PRO C 206      -8.577  44.260  71.267  1.00 35.67           O  
ATOM   4388  CG  PRO C 206      -7.049  41.368  70.377  1.00 35.67           C  
ATOM   4389  CD  PRO C 206      -7.108  42.322  69.218  1.00 35.67           C  
ATOM   4390  N   GLU C 207     -10.532  44.159  70.697  1.00 33.30           N  
ATOM   4391  CA  GLU C 207     -10.895  45.301  71.531  1.00 33.30           C  
ATOM   4392  C   GLU C 207     -10.981  44.906  73.002  1.00 33.30           C  
ATOM   4393  CB  GLU C 207     -12.224  45.903  71.069  1.00 33.30           C  
ATOM   4394  O   GLU C 207     -11.543  43.861  73.337  1.00 33.30           O  
ATOM   4395  CG  GLU C 207     -12.071  47.032  70.060  1.00 33.30           C  
ATOM   4396  CD  GLU C 207     -13.276  47.958  70.009  1.00 33.30           C  
ATOM   4397  OE1 GLU C 207     -13.134  49.157  70.342  1.00 33.30           O  
ATOM   4398  OE2 GLU C 207     -14.370  47.482  69.633  1.00 33.30           O  
ATOM   4399  N   PRO C 208     -10.083  45.482  73.720  1.00 33.35           N  
ATOM   4400  CA  PRO C 208      -9.951  45.216  75.155  1.00 33.35           C  
ATOM   4401  C   PRO C 208     -11.257  45.428  75.917  1.00 33.35           C  
ATOM   4402  CB  PRO C 208      -8.887  46.221  75.603  1.00 33.35           C  
ATOM   4403  O   PRO C 208     -11.782  46.544  75.949  1.00 33.35           O  
ATOM   4404  CG  PRO C 208      -8.898  47.283  74.551  1.00 33.35           C  
ATOM   4405  CD  PRO C 208      -9.830  46.857  73.453  1.00 33.35           C  
ATOM   4406  N   GLU C 209     -12.280  44.707  75.437  1.00 30.16           N  
ATOM   4407  CA  GLU C 209     -13.497  44.928  76.213  1.00 30.16           C  
ATOM   4408  C   GLU C 209     -13.223  44.823  77.711  1.00 30.16           C  
ATOM   4409  CB  GLU C 209     -14.583  43.930  75.806  1.00 30.16           C  
ATOM   4410  O   GLU C 209     -12.475  43.946  78.150  1.00 30.16           O  
ATOM   4411  CG  GLU C 209     -15.161  44.181  74.420  1.00 30.16           C  
ATOM   4412  CD  GLU C 209     -16.670  44.009  74.359  1.00 30.16           C  
ATOM   4413  OE1 GLU C 209     -17.382  44.992  74.052  1.00 30.16           O  
ATOM   4414  OE2 GLU C 209     -17.145  42.881  74.622  1.00 30.16           O  
ATOM   4415  N   HIS C 210     -13.423  45.871  78.372  1.00 29.96           N  
ATOM   4416  CA  HIS C 210     -13.190  46.234  79.765  1.00 29.96           C  
ATOM   4417  C   HIS C 210     -14.051  45.396  80.705  1.00 29.96           C  
ATOM   4418  CB  HIS C 210     -13.470  47.722  79.985  1.00 29.96           C  
ATOM   4419  O   HIS C 210     -14.314  45.801  81.839  1.00 29.96           O  
ATOM   4420  CG  HIS C 210     -12.240  48.573  79.969  1.00 29.96           C  
ATOM   4421  CD2 HIS C 210     -11.784  49.460  79.053  1.00 29.96           C  
ATOM   4422  ND1 HIS C 210     -11.314  48.561  80.989  1.00 29.96           N  
ATOM   4423  CE1 HIS C 210     -10.339  49.407  80.701  1.00 29.96           C  
ATOM   4424  NE2 HIS C 210     -10.600  49.965  79.531  1.00 29.96           N  
ATOM   4425  N   GLY C 211     -14.640  44.326  80.211  1.00 26.56           N  
ATOM   4426  CA  GLY C 211     -15.618  43.887  81.193  1.00 26.56           C  
ATOM   4427  C   GLY C 211     -15.026  43.679  82.574  1.00 26.56           C  
ATOM   4428  O   GLY C 211     -13.803  43.657  82.734  1.00 26.56           O  
ATOM   4429  N   SER C 212     -15.960  43.754  83.608  1.00 23.21           N  
ATOM   4430  CA  SER C 212     -15.963  43.877  85.062  1.00 23.21           C  
ATOM   4431  C   SER C 212     -15.243  42.703  85.718  1.00 23.21           C  
ATOM   4432  CB  SER C 212     -17.395  43.966  85.591  1.00 23.21           C  
ATOM   4433  O   SER C 212     -15.154  41.620  85.136  1.00 23.21           O  
ATOM   4434  OG  SER C 212     -18.086  45.048  84.989  1.00 23.21           O  
ATOM   4435  N   VAL C 213     -14.628  42.986  86.880  1.00 26.29           N  
ATOM   4436  CA  VAL C 213     -13.569  42.417  87.708  1.00 26.29           C  
ATOM   4437  C   VAL C 213     -14.086  41.174  88.428  1.00 26.29           C  
ATOM   4438  CB  VAL C 213     -13.036  43.444  88.732  1.00 26.29           C  
ATOM   4439  O   VAL C 213     -13.518  40.753  89.438  1.00 26.29           O  
ATOM   4440  CG1 VAL C 213     -11.508  43.458  88.737  1.00 26.29           C  
ATOM   4441  CG2 VAL C 213     -13.585  44.836  88.427  1.00 26.29           C  
ATOM   4442  N   GLN C 214     -15.296  40.729  88.249  1.00 24.80           N  
ATOM   4443  CA  GLN C 214     -15.676  40.137  89.528  1.00 24.80           C  
ATOM   4444  C   GLN C 214     -14.650  39.103  89.982  1.00 24.80           C  
ATOM   4445  CB  GLN C 214     -17.061  39.495  89.432  1.00 24.80           C  
ATOM   4446  O   GLN C 214     -13.826  38.647  89.186  1.00 24.80           O  
ATOM   4447  CG  GLN C 214     -18.068  40.052  90.429  1.00 24.80           C  
ATOM   4448  CD  GLN C 214     -19.505  39.812  90.007  1.00 24.80           C  
ATOM   4449  NE2 GLN C 214     -20.440  40.466  90.689  1.00 24.80           N  
ATOM   4450  OE1 GLN C 214     -19.774  39.047  89.076  1.00 24.80           O  
ATOM   4451  N   GLU C 215     -14.994  38.310  91.049  1.00 24.78           N  
ATOM   4452  CA  GLU C 215     -14.383  37.782  92.265  1.00 24.78           C  
ATOM   4453  C   GLU C 215     -13.459  36.608  91.954  1.00 24.78           C  
ATOM   4454  CB  GLU C 215     -15.460  37.353  93.265  1.00 24.78           C  
ATOM   4455  O   GLU C 215     -13.535  36.021  90.873  1.00 24.78           O  
ATOM   4456  CG  GLU C 215     -15.215  37.848  94.683  1.00 24.78           C  
ATOM   4457  CD  GLU C 215     -16.442  37.746  95.575  1.00 24.78           C  
ATOM   4458  OE1 GLU C 215     -16.370  37.078  96.632  1.00 24.78           O  
ATOM   4459  OE2 GLU C 215     -17.483  38.338  95.213  1.00 24.78           O  
ATOM   4460  N   SER C 216     -12.862  36.025  93.066  1.00 24.66           N  
ATOM   4461  CA  SER C 216     -11.546  35.495  93.407  1.00 24.66           C  
ATOM   4462  C   SER C 216     -11.329  34.116  92.795  1.00 24.66           C  
ATOM   4463  CB  SER C 216     -11.374  35.421  94.925  1.00 24.66           C  
ATOM   4464  O   SER C 216     -10.308  33.870  92.150  1.00 24.66           O  
ATOM   4465  OG  SER C 216     -11.443  36.714  95.503  1.00 24.66           O  
ATOM   4466  N   GLN C 217     -11.941  33.041  93.434  1.00 24.61           N  
ATOM   4467  CA  GLN C 217     -11.051  32.058  94.042  1.00 24.61           C  
ATOM   4468  C   GLN C 217     -10.560  31.048  93.009  1.00 24.61           C  
ATOM   4469  CB  GLN C 217     -11.755  31.333  95.191  1.00 24.61           C  
ATOM   4470  O   GLN C 217     -11.237  30.793  92.011  1.00 24.61           O  
ATOM   4471  CG  GLN C 217     -11.742  32.104  96.504  1.00 24.61           C  
ATOM   4472  CD  GLN C 217     -11.812  31.196  97.718  1.00 24.61           C  
ATOM   4473  NE2 GLN C 217     -11.529  31.752  98.891  1.00 24.61           N  
ATOM   4474  OE1 GLN C 217     -12.119  30.005  97.602  1.00 24.61           O  
ATOM   4475  N   VAL C 218      -9.327  30.571  93.225  1.00 26.79           N  
ATOM   4476  CA  VAL C 218      -8.203  29.983  92.504  1.00 26.79           C  
ATOM   4477  C   VAL C 218      -8.501  28.519  92.189  1.00 26.79           C  
ATOM   4478  CB  VAL C 218      -6.889  30.098  93.309  1.00 26.79           C  
ATOM   4479  O   VAL C 218      -7.714  27.850  91.515  1.00 26.79           O  
ATOM   4480  CG1 VAL C 218      -5.717  29.525  92.515  1.00 26.79           C  
ATOM   4481  CG2 VAL C 218      -6.622  31.554  93.687  1.00 26.79           C  
ATOM   4482  N   SER C 219      -9.551  27.885  92.798  1.00 25.89           N  
ATOM   4483  CA  SER C 219      -9.004  26.559  93.067  1.00 25.89           C  
ATOM   4484  C   SER C 219      -8.634  25.841  91.773  1.00 25.89           C  
ATOM   4485  CB  SER C 219     -10.005  25.717  93.859  1.00 25.89           C  
ATOM   4486  O   SER C 219      -9.292  26.023  90.746  1.00 25.89           O  
ATOM   4487  OG  SER C 219      -9.951  26.039  95.239  1.00 25.89           O  
ATOM   4488  N   GLU C 220      -7.491  25.217  91.762  1.00 26.72           N  
ATOM   4489  CA  GLU C 220      -6.517  24.639  90.840  1.00 26.72           C  
ATOM   4490  C   GLU C 220      -7.076  23.394  90.156  1.00 26.72           C  
ATOM   4491  CB  GLU C 220      -5.219  24.297  91.575  1.00 26.72           C  
ATOM   4492  O   GLU C 220      -6.331  22.633  89.536  1.00 26.72           O  
ATOM   4493  CG  GLU C 220      -4.012  25.087  91.091  1.00 26.72           C  
ATOM   4494  CD  GLU C 220      -2.762  24.842  91.921  1.00 26.72           C  
ATOM   4495  OE1 GLU C 220      -1.790  24.253  91.396  1.00 26.72           O  
ATOM   4496  OE2 GLU C 220      -2.755  25.243  93.107  1.00 26.72           O  
ATOM   4497  N   GLN C 221      -8.354  23.001  90.495  1.00 25.68           N  
ATOM   4498  CA  GLN C 221      -8.364  21.563  90.246  1.00 25.68           C  
ATOM   4499  C   GLN C 221      -8.013  21.254  88.793  1.00 25.68           C  
ATOM   4500  CB  GLN C 221      -9.728  20.967  90.595  1.00 25.68           C  
ATOM   4501  O   GLN C 221      -8.441  21.965  87.881  1.00 25.68           O  
ATOM   4502  CG  GLN C 221      -9.680  19.932  91.711  1.00 25.68           C  
ATOM   4503  CD  GLN C 221     -11.053  19.399  92.077  1.00 25.68           C  
ATOM   4504  NE2 GLN C 221     -11.196  18.078  92.069  1.00 25.68           N  
ATOM   4505  OE1 GLN C 221     -11.976  20.167  92.364  1.00 25.68           O  
ATOM   4506  N   PRO C 222      -7.068  20.317  88.627  1.00 26.18           N  
ATOM   4507  CA  PRO C 222      -6.325  19.813  87.470  1.00 26.18           C  
ATOM   4508  C   PRO C 222      -7.233  19.200  86.407  1.00 26.18           C  
ATOM   4509  CB  PRO C 222      -5.402  18.754  88.077  1.00 26.18           C  
ATOM   4510  O   PRO C 222      -7.897  18.192  86.663  1.00 26.18           O  
ATOM   4511  CG  PRO C 222      -6.032  18.404  89.387  1.00 26.18           C  
ATOM   4512  CD  PRO C 222      -7.263  19.246  89.564  1.00 26.18           C  
ATOM   4513  N   ALA C 223      -8.189  19.929  85.887  1.00 27.56           N  
ATOM   4514  CA  ALA C 223      -9.161  19.261  85.024  1.00 27.56           C  
ATOM   4515  C   ALA C 223      -8.462  18.448  83.938  1.00 27.56           C  
ATOM   4516  CB  ALA C 223     -10.106  20.282  84.396  1.00 27.56           C  
ATOM   4517  O   ALA C 223      -7.548  18.944  83.275  1.00 27.56           O  
ATOM   4518  N   THR C 224      -8.426  17.127  84.138  1.00 27.90           N  
ATOM   4519  CA  THR C 224      -7.937  16.071  83.259  1.00 27.90           C  
ATOM   4520  C   THR C 224      -8.429  16.286  81.830  1.00 27.90           C  
ATOM   4521  CB  THR C 224      -8.381  14.682  83.754  1.00 27.90           C  
ATOM   4522  O   THR C 224      -9.591  16.636  81.614  1.00 27.90           O  
ATOM   4523  CG2 THR C 224      -7.273  13.651  83.564  1.00 27.90           C  
ATOM   4524  OG1 THR C 224      -8.712  14.761  85.146  1.00 27.90           O  
ATOM   4525  N   GLU C 225      -7.482  16.457  80.955  1.00 30.03           N  
ATOM   4526  CA  GLU C 225      -7.462  16.699  79.516  1.00 30.03           C  
ATOM   4527  C   GLU C 225      -8.238  15.621  78.764  1.00 30.03           C  
ATOM   4528  CB  GLU C 225      -6.022  16.766  79.001  1.00 30.03           C  
ATOM   4529  O   GLU C 225      -7.859  14.448  78.783  1.00 30.03           O  
ATOM   4530  CG  GLU C 225      -5.349  18.112  79.229  1.00 30.03           C  
ATOM   4531  CD  GLU C 225      -4.062  18.281  78.439  1.00 30.03           C  
ATOM   4532  OE1 GLU C 225      -3.939  19.271  77.682  1.00 30.03           O  
ATOM   4533  OE2 GLU C 225      -3.168  17.416  78.576  1.00 30.03           O  
ATOM   4534  N   ALA C 226      -9.586  15.421  79.008  1.00 32.14           N  
ATOM   4535  CA  ALA C 226     -10.352  14.385  78.319  1.00 32.14           C  
ATOM   4536  C   ALA C 226      -9.975  14.316  76.842  1.00 32.14           C  
ATOM   4537  CB  ALA C 226     -11.849  14.640  78.472  1.00 32.14           C  
ATOM   4538  O   ALA C 226      -9.626  15.331  76.236  1.00 32.14           O  
ATOM   4539  N   ALA C 227      -9.636  13.122  76.411  1.00 35.06           N  
ATOM   4540  CA  ALA C 227      -9.264  12.671  75.073  1.00 35.06           C  
ATOM   4541  C   ALA C 227     -10.250  13.183  74.027  1.00 35.06           C  
ATOM   4542  CB  ALA C 227      -9.188  11.147  75.027  1.00 35.06           C  
ATOM   4543  O   ALA C 227     -11.466  13.089  74.213  1.00 35.06           O  
ATOM   4544  N   GLY C 228      -9.949  14.231  73.290  1.00 37.71           N  
ATOM   4545  CA  GLY C 228     -10.583  15.101  72.312  1.00 37.71           C  
ATOM   4546  C   GLY C 228     -11.244  14.341  71.177  1.00 37.71           C  
ATOM   4547  O   GLY C 228     -10.603  13.522  70.516  1.00 37.71           O  
ATOM   4548  N   GLU C 229     -12.515  13.775  71.312  1.00 45.21           N  
ATOM   4549  CA  GLU C 229     -13.369  13.148  70.307  1.00 45.21           C  
ATOM   4550  C   GLU C 229     -13.333  13.920  68.992  1.00 45.21           C  
ATOM   4551  CB  GLU C 229     -14.809  13.042  70.816  1.00 45.21           C  
ATOM   4552  O   GLU C 229     -13.352  15.152  68.988  1.00 45.21           O  
ATOM   4553  CG  GLU C 229     -15.118  11.729  71.520  1.00 45.21           C  
ATOM   4554  CD  GLU C 229     -16.546  11.645  72.035  1.00 45.21           C  
ATOM   4555  OE1 GLU C 229     -17.254  10.667  71.705  1.00 45.21           O  
ATOM   4556  OE2 GLU C 229     -16.960  12.566  72.774  1.00 45.21           O  
ATOM   4557  N   ASN C 230     -12.712  13.381  67.933  1.00 53.03           N  
ATOM   4558  CA  ASN C 230     -12.518  13.930  66.595  1.00 53.03           C  
ATOM   4559  C   ASN C 230     -13.822  14.469  66.015  1.00 53.03           C  
ATOM   4560  CB  ASN C 230     -11.919  12.874  65.663  1.00 53.03           C  
ATOM   4561  O   ASN C 230     -14.739  13.701  65.718  1.00 53.03           O  
ATOM   4562  CG  ASN C 230     -10.886  13.450  64.715  1.00 53.03           C  
ATOM   4563  ND2 ASN C 230     -10.032  12.589  64.174  1.00 53.03           N  
ATOM   4564  OD1 ASN C 230     -10.854  14.659  64.472  1.00 53.03           O  
ATOM   4565  N   PRO C 231     -14.159  15.671  66.181  1.00 62.07           N  
ATOM   4566  CA  PRO C 231     -15.391  16.294  65.693  1.00 62.07           C  
ATOM   4567  C   PRO C 231     -15.594  16.103  64.191  1.00 62.07           C  
ATOM   4568  CB  PRO C 231     -15.197  17.773  66.034  1.00 62.07           C  
ATOM   4569  O   PRO C 231     -16.679  16.375  63.672  1.00 62.07           O  
ATOM   4570  CG  PRO C 231     -13.745  17.903  66.362  1.00 62.07           C  
ATOM   4571  CD  PRO C 231     -13.149  16.526  66.439  1.00 62.07           C  
ATOM   4572  N   LEU C 232     -14.544  15.546  63.556  1.00 65.23           N  
ATOM   4573  CA  LEU C 232     -14.668  15.488  62.104  1.00 65.23           C  
ATOM   4574  C   LEU C 232     -15.076  14.091  61.648  1.00 65.23           C  
ATOM   4575  CB  LEU C 232     -13.350  15.890  61.437  1.00 65.23           C  
ATOM   4576  O   LEU C 232     -15.100  13.807  60.448  1.00 65.23           O  
ATOM   4577  CG  LEU C 232     -12.933  17.354  61.587  1.00 65.23           C  
ATOM   4578  CD1 LEU C 232     -11.461  17.526  61.226  1.00 65.23           C  
ATOM   4579  CD2 LEU C 232     -13.810  18.252  60.722  1.00 65.23           C  
ATOM   4580  N   GLU C 233     -15.360  13.144  62.550  1.00 68.86           N  
ATOM   4581  CA  GLU C 233     -15.703  11.753  62.272  1.00 68.86           C  
ATOM   4582  C   GLU C 233     -17.004  11.654  61.480  1.00 68.86           C  
ATOM   4583  CB  GLU C 233     -15.819  10.957  63.574  1.00 68.86           C  
ATOM   4584  O   GLU C 233     -17.191  10.718  60.699  1.00 68.86           O  
ATOM   4585  CG  GLU C 233     -14.996   9.677  63.587  1.00 68.86           C  
ATOM   4586  CD  GLU C 233     -15.200   8.845  64.844  1.00 68.86           C  
ATOM   4587  OE1 GLU C 233     -14.815   7.654  64.852  1.00 68.86           O  
ATOM   4588  OE2 GLU C 233     -15.751   9.389  65.827  1.00 68.86           O  
ATOM   4589  N   PHE C 234     -17.796  12.778  61.652  1.00 66.59           N  
ATOM   4590  CA  PHE C 234     -19.079  12.782  60.960  1.00 66.59           C  
ATOM   4591  C   PHE C 234     -18.881  12.926  59.455  1.00 66.59           C  
ATOM   4592  CB  PHE C 234     -19.970  13.914  61.483  1.00 66.59           C  
ATOM   4593  O   PHE C 234     -19.724  12.490  58.669  1.00 66.59           O  
ATOM   4594  CG  PHE C 234     -19.509  15.287  61.076  1.00 66.59           C  
ATOM   4595  CD1 PHE C 234     -18.563  15.970  61.831  1.00 66.59           C  
ATOM   4596  CD2 PHE C 234     -20.021  15.895  59.937  1.00 66.59           C  
ATOM   4597  CE1 PHE C 234     -18.135  17.242  61.457  1.00 66.59           C  
ATOM   4598  CE2 PHE C 234     -19.597  17.166  59.557  1.00 66.59           C  
ATOM   4599  CZ  PHE C 234     -18.655  17.837  60.319  1.00 66.59           C  
ATOM   4600  N   LEU C 235     -17.658  13.484  59.034  1.00 68.60           N  
ATOM   4601  CA  LEU C 235     -17.376  13.746  57.627  1.00 68.60           C  
ATOM   4602  C   LEU C 235     -17.048  12.452  56.888  1.00 68.60           C  
ATOM   4603  CB  LEU C 235     -16.215  14.735  57.488  1.00 68.60           C  
ATOM   4604  O   LEU C 235     -17.284  12.344  55.683  1.00 68.60           O  
ATOM   4605  CG  LEU C 235     -16.587  16.218  57.477  1.00 68.60           C  
ATOM   4606  CD1 LEU C 235     -15.396  17.066  57.914  1.00 68.60           C  
ATOM   4607  CD2 LEU C 235     -17.071  16.639  56.094  1.00 68.60           C  
ATOM   4608  N   ARG C 236     -16.552  11.477  57.611  1.00 66.74           N  
ATOM   4609  CA  ARG C 236     -16.130  10.212  57.017  1.00 66.74           C  
ATOM   4610  C   ARG C 236     -17.313   9.481  56.390  1.00 66.74           C  
ATOM   4611  CB  ARG C 236     -15.459   9.322  58.065  1.00 66.74           C  
ATOM   4612  O   ARG C 236     -17.146   8.734  55.423  1.00 66.74           O  
ATOM   4613  CG  ARG C 236     -13.945   9.264  57.945  1.00 66.74           C  
ATOM   4614  CD  ARG C 236     -13.335   8.306  58.959  1.00 66.74           C  
ATOM   4615  NE  ARG C 236     -12.407   7.372  58.328  1.00 66.74           N  
ATOM   4616  NH1 ARG C 236     -10.918   7.337  60.094  1.00 66.74           N  
ATOM   4617  NH2 ARG C 236     -10.509   6.084  58.218  1.00 66.74           N  
ATOM   4618  CZ  ARG C 236     -11.280   6.933  58.881  1.00 66.74           C  
ATOM   4619  N   ASP C 237     -18.546   9.736  56.963  1.00 63.42           N  
ATOM   4620  CA  ASP C 237     -19.755   9.042  56.531  1.00 63.42           C  
ATOM   4621  C   ASP C 237     -20.480   9.828  55.441  1.00 63.42           C  
ATOM   4622  CB  ASP C 237     -20.690   8.805  57.719  1.00 63.42           C  
ATOM   4623  O   ASP C 237     -21.451   9.341  54.859  1.00 63.42           O  
ATOM   4624  CG  ASP C 237     -20.869   7.333  58.048  1.00 63.42           C  
ATOM   4625  OD1 ASP C 237     -21.690   6.657  57.392  1.00 63.42           O  
ATOM   4626  OD2 ASP C 237     -20.184   6.846  58.974  1.00 63.42           O  
ATOM   4627  N   GLN C 238     -19.910  11.159  55.225  1.00 67.39           N  
ATOM   4628  CA  GLN C 238     -20.590  11.956  54.210  1.00 67.39           C  
ATOM   4629  C   GLN C 238     -20.130  11.570  52.807  1.00 67.39           C  
ATOM   4630  CB  GLN C 238     -20.351  13.448  54.449  1.00 67.39           C  
ATOM   4631  O   GLN C 238     -18.932  11.409  52.563  1.00 67.39           O  
ATOM   4632  CG  GLN C 238     -21.293  14.066  55.474  1.00 67.39           C  
ATOM   4633  CD  GLN C 238     -22.131  15.191  54.897  1.00 67.39           C  
ATOM   4634  NE2 GLN C 238     -23.127  15.637  55.655  1.00 67.39           N  
ATOM   4635  OE1 GLN C 238     -21.886  15.656  53.779  1.00 67.39           O  
ATOM   4636  N   PRO C 239     -21.029  10.988  51.911  1.00 70.33           N  
ATOM   4637  CA  PRO C 239     -20.718  10.608  50.531  1.00 70.33           C  
ATOM   4638  C   PRO C 239     -19.845  11.637  49.818  1.00 70.33           C  
ATOM   4639  CB  PRO C 239     -22.097  10.512  49.873  1.00 70.33           C  
ATOM   4640  O   PRO C 239     -18.980  11.270  49.018  1.00 70.33           O  
ATOM   4641  CG  PRO C 239     -23.050  11.019  50.907  1.00 70.33           C  
ATOM   4642  CD  PRO C 239     -22.306  11.185  52.201  1.00 70.33           C  
ATOM   4643  N   GLN C 240     -19.997  13.007  50.125  1.00 72.37           N  
ATOM   4644  CA  GLN C 240     -19.264  14.093  49.483  1.00 72.37           C  
ATOM   4645  C   GLN C 240     -17.785  14.056  49.858  1.00 72.37           C  
ATOM   4646  CB  GLN C 240     -19.867  15.447  49.863  1.00 72.37           C  
ATOM   4647  O   GLN C 240     -16.922  14.360  49.032  1.00 72.37           O  
ATOM   4648  CG  GLN C 240     -21.038  15.866  48.984  1.00 72.37           C  
ATOM   4649  CD  GLN C 240     -21.743  17.107  49.498  1.00 72.37           C  
ATOM   4650  NE2 GLN C 240     -22.941  17.364  48.986  1.00 72.37           N  
ATOM   4651  OE1 GLN C 240     -21.215  17.829  50.350  1.00 72.37           O  
ATOM   4652  N   PHE C 241     -17.466  13.654  51.082  1.00 74.55           N  
ATOM   4653  CA  PHE C 241     -16.093  13.565  51.565  1.00 74.55           C  
ATOM   4654  C   PHE C 241     -15.362  12.401  50.906  1.00 74.55           C  
ATOM   4655  CB  PHE C 241     -16.067  13.406  53.088  1.00 74.55           C  
ATOM   4656  O   PHE C 241     -14.185  12.518  50.559  1.00 74.55           O  
ATOM   4657  CG  PHE C 241     -14.690  13.513  53.686  1.00 74.55           C  
ATOM   4658  CD1 PHE C 241     -14.001  12.375  54.088  1.00 74.55           C  
ATOM   4659  CD2 PHE C 241     -14.085  14.753  53.847  1.00 74.55           C  
ATOM   4660  CE1 PHE C 241     -12.726  12.472  54.642  1.00 74.55           C  
ATOM   4661  CE2 PHE C 241     -12.811  14.857  54.400  1.00 74.55           C  
ATOM   4662  CZ  PHE C 241     -12.134  13.716  54.797  1.00 74.55           C  
ATOM   4663  N   GLN C 242     -16.103  11.278  50.759  1.00 71.78           N  
ATOM   4664  CA  GLN C 242     -15.522  10.134  50.064  1.00 71.78           C  
ATOM   4665  C   GLN C 242     -15.162  10.490  48.624  1.00 71.78           C  
ATOM   4666  CB  GLN C 242     -16.485   8.946  50.086  1.00 71.78           C  
ATOM   4667  O   GLN C 242     -14.112  10.082  48.123  1.00 71.78           O  
ATOM   4668  CG  GLN C 242     -16.390   8.101  51.349  1.00 71.78           C  
ATOM   4669  CD  GLN C 242     -17.403   6.971  51.376  1.00 71.78           C  
ATOM   4670  NE2 GLN C 242     -17.777   6.539  52.576  1.00 71.78           N  
ATOM   4671  OE1 GLN C 242     -17.846   6.491  50.328  1.00 71.78           O  
ATOM   4672  N   ASN C 243     -16.146  11.293  47.926  1.00 73.55           N  
ATOM   4673  CA  ASN C 243     -15.870  11.761  46.572  1.00 73.55           C  
ATOM   4674  C   ASN C 243     -14.639  12.662  46.531  1.00 73.55           C  
ATOM   4675  CB  ASN C 243     -17.084  12.496  46.000  1.00 73.55           C  
ATOM   4676  O   ASN C 243     -13.804  12.538  45.634  1.00 73.55           O  
ATOM   4677  CG  ASN C 243     -17.199  12.351  44.496  1.00 73.55           C  
ATOM   4678  ND2 ASN C 243     -18.299  12.840  43.935  1.00 73.55           N  
ATOM   4679  OD1 ASN C 243     -16.308  11.803  43.843  1.00 73.55           O  
ATOM   4680  N   MET C 244     -14.559  13.444  47.587  1.00 73.38           N  
ATOM   4681  CA  MET C 244     -13.455  14.394  47.692  1.00 73.38           C  
ATOM   4682  C   MET C 244     -12.136  13.669  47.941  1.00 73.38           C  
ATOM   4683  CB  MET C 244     -13.717  15.404  48.810  1.00 73.38           C  
ATOM   4684  O   MET C 244     -11.112  14.014  47.350  1.00 73.38           O  
ATOM   4685  CG  MET C 244     -12.755  16.580  48.812  1.00 73.38           C  
ATOM   4686  SD  MET C 244     -13.220  17.868  50.033  1.00 73.38           S  
ATOM   4687  CE  MET C 244     -12.620  17.093  51.560  1.00 73.38           C  
ATOM   4688  N   ARG C 245     -12.275  12.677  48.826  1.00 75.82           N  
ATOM   4689  CA  ARG C 245     -11.099  11.865  49.121  1.00 75.82           C  
ATOM   4690  C   ARG C 245     -10.541  11.228  47.852  1.00 75.82           C  
ATOM   4691  CB  ARG C 245     -11.438  10.781  50.146  1.00 75.82           C  
ATOM   4692  O   ARG C 245      -9.325  11.193  47.653  1.00 75.82           O  
ATOM   4693  CG  ARG C 245     -10.241  10.299  50.951  1.00 75.82           C  
ATOM   4694  CD  ARG C 245     -10.643   9.264  51.993  1.00 75.82           C  
ATOM   4695  NE  ARG C 245      -9.822   8.060  51.901  1.00 75.82           N  
ATOM   4696  NH1 ARG C 245     -10.589   7.136  53.874  1.00 75.82           N  
ATOM   4697  NH2 ARG C 245      -9.029   6.026  52.614  1.00 75.82           N  
ATOM   4698  CZ  ARG C 245      -9.815   7.077  52.797  1.00 75.82           C  
ATOM   4699  N   GLN C 246     -11.528  10.661  47.033  1.00 74.45           N  
ATOM   4700  CA  GLN C 246     -11.158   9.987  45.793  1.00 74.45           C  
ATOM   4701  C   GLN C 246     -10.495  10.954  44.816  1.00 74.45           C  
ATOM   4702  CB  GLN C 246     -12.386   9.346  45.144  1.00 74.45           C  
ATOM   4703  O   GLN C 246      -9.502  10.610  44.171  1.00 74.45           O  
ATOM   4704  CG  GLN C 246     -12.057   8.174  44.228  1.00 74.45           C  
ATOM   4705  CD  GLN C 246     -13.293   7.431  43.757  1.00 74.45           C  
ATOM   4706  NE2 GLN C 246     -13.090   6.388  42.960  1.00 74.45           N  
ATOM   4707  OE1 GLN C 246     -14.421   7.792  44.108  1.00 74.45           O  
ATOM   4708  N   VAL C 247     -11.055  12.192  44.749  1.00 74.47           N  
ATOM   4709  CA  VAL C 247     -10.560  13.200  43.817  1.00 74.47           C  
ATOM   4710  C   VAL C 247      -9.190  13.697  44.273  1.00 74.47           C  
ATOM   4711  CB  VAL C 247     -11.542  14.386  43.689  1.00 74.47           C  
ATOM   4712  O   VAL C 247      -8.289  13.891  43.453  1.00 74.47           O  
ATOM   4713  CG1 VAL C 247     -10.934  15.502  42.842  1.00 74.47           C  
ATOM   4714  CG2 VAL C 247     -12.868  13.919  43.091  1.00 74.47           C  
ATOM   4715  N   ILE C 248      -8.968  13.773  45.519  1.00 75.86           N  
ATOM   4716  CA  ILE C 248      -7.728  14.288  46.091  1.00 75.86           C  
ATOM   4717  C   ILE C 248      -6.637  13.225  45.997  1.00 75.86           C  
ATOM   4718  CB  ILE C 248      -7.923  14.729  47.559  1.00 75.86           C  
ATOM   4719  O   ILE C 248      -5.469  13.544  45.759  1.00 75.86           O  
ATOM   4720  CG1 ILE C 248      -8.868  15.934  47.634  1.00 75.86           C  
ATOM   4721  CG2 ILE C 248      -6.574  15.051  48.209  1.00 75.86           C  
ATOM   4722  CD1 ILE C 248      -9.273  16.316  49.051  1.00 75.86           C  
ATOM   4723  N   GLN C 249      -7.116  11.919  46.232  1.00 73.87           N  
ATOM   4724  CA  GLN C 249      -6.165  10.825  46.072  1.00 73.87           C  
ATOM   4725  C   GLN C 249      -5.637  10.759  44.642  1.00 73.87           C  
ATOM   4726  CB  GLN C 249      -6.810   9.492  46.455  1.00 73.87           C  
ATOM   4727  O   GLN C 249      -4.482  10.393  44.417  1.00 73.87           O  
ATOM   4728  CG  GLN C 249      -6.540   9.068  47.892  1.00 73.87           C  
ATOM   4729  CD  GLN C 249      -7.210   7.755  48.253  1.00 73.87           C  
ATOM   4730  NE2 GLN C 249      -7.470   7.556  49.540  1.00 73.87           N  
ATOM   4731  OE1 GLN C 249      -7.492   6.927  47.381  1.00 73.87           O  
ATOM   4732  N   GLN C 250      -6.575  11.135  43.657  1.00 71.28           N  
ATOM   4733  CA  GLN C 250      -6.196  11.118  42.248  1.00 71.28           C  
ATOM   4734  C   GLN C 250      -5.395  12.363  41.879  1.00 71.28           C  
ATOM   4735  CB  GLN C 250      -7.436  11.009  41.359  1.00 71.28           C  
ATOM   4736  O   GLN C 250      -4.444  12.287  41.097  1.00 71.28           O  
ATOM   4737  CG  GLN C 250      -7.944   9.585  41.184  1.00 71.28           C  
ATOM   4738  CD  GLN C 250      -9.170   9.504  40.294  1.00 71.28           C  
ATOM   4739  NE2 GLN C 250     -10.011   8.503  40.532  1.00 71.28           N  
ATOM   4740  OE1 GLN C 250      -9.361  10.335  39.400  1.00 71.28           O  
ATOM   4741  N   ASN C 251      -5.739  13.452  42.329  1.00 69.88           N  
ATOM   4742  CA  ASN C 251      -5.050  14.714  42.079  1.00 69.88           C  
ATOM   4743  C   ASN C 251      -4.955  15.561  43.344  1.00 69.88           C  
ATOM   4744  CB  ASN C 251      -5.751  15.497  40.967  1.00 69.88           C  
ATOM   4745  O   ASN C 251      -5.901  16.266  43.697  1.00 69.88           O  
ATOM   4746  CG  ASN C 251      -4.802  16.394  40.196  1.00 69.88           C  
ATOM   4747  ND2 ASN C 251      -5.213  16.804  39.002  1.00 69.88           N  
ATOM   4748  OD1 ASN C 251      -3.709  16.714  40.670  1.00 69.88           O  
ATOM   4749  N   PRO C 252      -3.817  15.316  44.106  1.00 75.39           N  
ATOM   4750  CA  PRO C 252      -3.591  16.060  45.348  1.00 75.39           C  
ATOM   4751  C   PRO C 252      -3.613  17.573  45.141  1.00 75.39           C  
ATOM   4752  CB  PRO C 252      -2.204  15.589  45.793  1.00 75.39           C  
ATOM   4753  O   PRO C 252      -3.798  18.328  46.099  1.00 75.39           O  
ATOM   4754  CG  PRO C 252      -1.666  14.828  44.625  1.00 75.39           C  
ATOM   4755  CD  PRO C 252      -2.779  14.616  43.640  1.00 75.39           C  
ATOM   4756  N   ALA C 253      -3.413  18.004  43.931  1.00 70.97           N  
ATOM   4757  CA  ALA C 253      -3.321  19.426  43.611  1.00 70.97           C  
ATOM   4758  C   ALA C 253      -4.695  20.089  43.658  1.00 70.97           C  
ATOM   4759  CB  ALA C 253      -2.685  19.622  42.237  1.00 70.97           C  
ATOM   4760  O   ALA C 253      -4.797  21.318  43.683  1.00 70.97           O  
ATOM   4761  N   LEU C 254      -5.739  19.279  43.713  1.00 74.55           N  
ATOM   4762  CA  LEU C 254      -7.100  19.798  43.641  1.00 74.55           C  
ATOM   4763  C   LEU C 254      -7.633  20.120  45.033  1.00 74.55           C  
ATOM   4764  CB  LEU C 254      -8.023  18.792  42.948  1.00 74.55           C  
ATOM   4765  O   LEU C 254      -8.749  20.625  45.173  1.00 74.55           O  
ATOM   4766  CG  LEU C 254      -7.991  18.784  41.419  1.00 74.55           C  
ATOM   4767  CD1 LEU C 254      -8.383  17.409  40.888  1.00 74.55           C  
ATOM   4768  CD2 LEU C 254      -8.912  19.862  40.859  1.00 74.55           C  
ATOM   4769  N   LEU C 255      -6.817  19.782  46.061  1.00 77.98           N  
ATOM   4770  CA  LEU C 255      -7.246  19.962  47.444  1.00 77.98           C  
ATOM   4771  C   LEU C 255      -7.658  21.408  47.701  1.00 77.98           C  
ATOM   4772  CB  LEU C 255      -6.127  19.559  48.408  1.00 77.98           C  
ATOM   4773  O   LEU C 255      -8.740  21.663  48.236  1.00 77.98           O  
ATOM   4774  CG  LEU C 255      -6.565  19.101  49.800  1.00 77.98           C  
ATOM   4775  CD1 LEU C 255      -6.351  17.599  49.955  1.00 77.98           C  
ATOM   4776  CD2 LEU C 255      -5.807  19.868  50.879  1.00 77.98           C  
ATOM   4777  N   PRO C 256      -6.893  22.377  47.245  1.00 78.19           N  
ATOM   4778  CA  PRO C 256      -7.252  23.776  47.486  1.00 78.19           C  
ATOM   4779  C   PRO C 256      -8.546  24.182  46.784  1.00 78.19           C  
ATOM   4780  CB  PRO C 256      -6.058  24.549  46.920  1.00 78.19           C  
ATOM   4781  O   PRO C 256      -9.350  24.929  47.347  1.00 78.19           O  
ATOM   4782  CG  PRO C 256      -5.113  23.496  46.441  1.00 78.19           C  
ATOM   4783  CD  PRO C 256      -5.760  22.153  46.627  1.00 78.19           C  
ATOM   4784  N   ALA C 257      -8.743  23.685  45.647  1.00 76.83           N  
ATOM   4785  CA  ALA C 257      -9.942  24.005  44.877  1.00 76.83           C  
ATOM   4786  C   ALA C 257     -11.182  23.378  45.508  1.00 76.83           C  
ATOM   4787  CB  ALA C 257      -9.789  23.536  43.432  1.00 76.83           C  
ATOM   4788  O   ALA C 257     -12.247  23.999  45.550  1.00 76.83           O  
ATOM   4789  N   LEU C 258     -11.040  22.231  46.009  1.00 78.11           N  
ATOM   4790  CA  LEU C 258     -12.148  21.521  46.639  1.00 78.11           C  
ATOM   4791  C   LEU C 258     -12.516  22.161  47.973  1.00 78.11           C  
ATOM   4792  CB  LEU C 258     -11.790  20.047  46.849  1.00 78.11           C  
ATOM   4793  O   LEU C 258     -13.698  22.304  48.293  1.00 78.11           O  
ATOM   4794  CG  LEU C 258     -12.930  19.042  46.679  1.00 78.11           C  
ATOM   4795  CD1 LEU C 258     -12.607  18.059  45.558  1.00 78.11           C  
ATOM   4796  CD2 LEU C 258     -13.190  18.302  47.987  1.00 78.11           C  
ATOM   4797  N   LEU C 259     -11.501  22.551  48.667  1.00 76.74           N  
ATOM   4798  CA  LEU C 259     -11.718  23.259  49.924  1.00 76.74           C  
ATOM   4799  C   LEU C 259     -12.435  24.583  49.685  1.00 76.74           C  
ATOM   4800  CB  LEU C 259     -10.385  23.508  50.636  1.00 76.74           C  
ATOM   4801  O   LEU C 259     -13.295  24.979  50.475  1.00 76.74           O  
ATOM   4802  CG  LEU C 259      -9.856  22.364  51.503  1.00 76.74           C  
ATOM   4803  CD1 LEU C 259      -8.359  22.528  51.740  1.00 76.74           C  
ATOM   4804  CD2 LEU C 259     -10.609  22.305  52.828  1.00 76.74           C  
ATOM   4805  N   GLN C 260     -12.165  25.131  48.590  1.00 72.67           N  
ATOM   4806  CA  GLN C 260     -12.829  26.369  48.198  1.00 72.67           C  
ATOM   4807  C   GLN C 260     -14.308  26.132  47.907  1.00 72.67           C  
ATOM   4808  CB  GLN C 260     -12.145  26.981  46.974  1.00 72.67           C  
ATOM   4809  O   GLN C 260     -15.160  26.931  48.301  1.00 72.67           O  
ATOM   4810  CG  GLN C 260     -12.164  28.504  46.957  1.00 72.67           C  
ATOM   4811  CD  GLN C 260     -11.260  29.090  45.888  1.00 72.67           C  
ATOM   4812  NE2 GLN C 260     -10.837  30.334  46.087  1.00 72.67           N  
ATOM   4813  OE1 GLN C 260     -10.945  28.430  44.893  1.00 72.67           O  
ATOM   4814  N   GLN C 261     -14.498  25.051  47.232  1.00 76.20           N  
ATOM   4815  CA  GLN C 261     -15.870  24.703  46.878  1.00 76.20           C  
ATOM   4816  C   GLN C 261     -16.684  24.346  48.118  1.00 76.20           C  
ATOM   4817  CB  GLN C 261     -15.891  23.542  45.884  1.00 76.20           C  
ATOM   4818  O   GLN C 261     -17.857  24.712  48.224  1.00 76.20           O  
ATOM   4819  CG  GLN C 261     -17.100  23.545  44.958  1.00 76.20           C  
ATOM   4820  CD  GLN C 261     -16.934  22.614  43.772  1.00 76.20           C  
ATOM   4821  NE2 GLN C 261     -18.027  21.980  43.360  1.00 76.20           N  
ATOM   4822  OE1 GLN C 261     -15.834  22.465  43.231  1.00 76.20           O  
ATOM   4823  N   LEU C 262     -16.080  23.596  48.929  1.00 72.51           N  
ATOM   4824  CA  LEU C 262     -16.738  23.250  50.184  1.00 72.51           C  
ATOM   4825  C   LEU C 262     -17.040  24.501  51.003  1.00 72.51           C  
ATOM   4826  CB  LEU C 262     -15.868  22.290  51.000  1.00 72.51           C  
ATOM   4827  O   LEU C 262     -18.071  24.575  51.674  1.00 72.51           O  
ATOM   4828  CG  LEU C 262     -16.606  21.201  51.779  1.00 72.51           C  
ATOM   4829  CD1 LEU C 262     -16.614  19.897  50.989  1.00 72.51           C  
ATOM   4830  CD2 LEU C 262     -15.969  20.998  53.149  1.00 72.51           C  
ATOM   4831  N   GLY C 263     -16.119  25.483  50.939  1.00 73.49           N  
ATOM   4832  CA  GLY C 263     -16.292  26.768  51.598  1.00 73.49           C  
ATOM   4833  C   GLY C 263     -17.476  27.555  51.070  1.00 73.49           C  
ATOM   4834  O   GLY C 263     -18.180  28.216  51.836  1.00 73.49           O  
ATOM   4835  N   GLN C 264     -17.672  27.312  49.790  1.00 68.73           N  
ATOM   4836  CA  GLN C 264     -18.791  28.012  49.168  1.00 68.73           C  
ATOM   4837  C   GLN C 264     -20.115  27.321  49.480  1.00 68.73           C  
ATOM   4838  CB  GLN C 264     -18.591  28.105  47.654  1.00 68.73           C  
ATOM   4839  O   GLN C 264     -21.136  27.984  49.677  1.00 68.73           O  
ATOM   4840  CG  GLN C 264     -17.784  29.319  47.214  1.00 68.73           C  
ATOM   4841  CD  GLN C 264     -17.959  29.637  45.741  1.00 68.73           C  
ATOM   4842  NE2 GLN C 264     -17.306  30.700  45.282  1.00 68.73           N  
ATOM   4843  OE1 GLN C 264     -18.675  28.934  45.021  1.00 68.73           O  
ATOM   4844  N   GLU C 265     -20.098  25.947  49.548  1.00 74.43           N  
ATOM   4845  CA  GLU C 265     -21.316  25.164  49.735  1.00 74.43           C  
ATOM   4846  C   GLU C 265     -21.672  25.041  51.213  1.00 74.43           C  
ATOM   4847  CB  GLU C 265     -21.162  23.773  49.113  1.00 74.43           C  
ATOM   4848  O   GLU C 265     -22.844  25.124  51.584  1.00 74.43           O  
ATOM   4849  CG  GLU C 265     -21.567  23.706  47.648  1.00 74.43           C  
ATOM   4850  CD  GLU C 265     -21.523  22.297  47.077  1.00 74.43           C  
ATOM   4851  OE1 GLU C 265     -21.993  22.090  45.936  1.00 74.43           O  
ATOM   4852  OE2 GLU C 265     -21.015  21.394  47.778  1.00 74.43           O  
ATOM   4853  N   ASN C 266     -20.714  24.737  51.969  1.00 69.45           N  
ATOM   4854  CA  ASN C 266     -20.936  24.584  53.403  1.00 69.45           C  
ATOM   4855  C   ASN C 266     -19.859  25.294  54.217  1.00 69.45           C  
ATOM   4856  CB  ASN C 266     -20.998  23.102  53.781  1.00 69.45           C  
ATOM   4857  O   ASN C 266     -18.824  24.704  54.532  1.00 69.45           O  
ATOM   4858  CG  ASN C 266     -22.029  22.816  54.854  1.00 69.45           C  
ATOM   4859  ND2 ASN C 266     -22.524  21.584  54.888  1.00 69.45           N  
ATOM   4860  OD1 ASN C 266     -22.379  23.695  55.646  1.00 69.45           O  
ATOM   4861  N   PRO C 267     -19.994  26.622  54.409  1.00 74.74           N  
ATOM   4862  CA  PRO C 267     -18.991  27.449  55.084  1.00 74.74           C  
ATOM   4863  C   PRO C 267     -18.682  26.963  56.499  1.00 74.74           C  
ATOM   4864  CB  PRO C 267     -19.637  28.836  55.112  1.00 74.74           C  
ATOM   4865  O   PRO C 267     -17.563  27.145  56.987  1.00 74.74           O  
ATOM   4866  CG  PRO C 267     -21.061  28.602  54.722  1.00 74.74           C  
ATOM   4867  CD  PRO C 267     -21.182  27.209  54.174  1.00 74.74           C  
ATOM   4868  N   GLN C 268     -19.710  26.336  57.179  1.00 74.93           N  
ATOM   4869  CA  GLN C 268     -19.550  25.880  58.556  1.00 74.93           C  
ATOM   4870  C   GLN C 268     -18.607  24.682  58.632  1.00 74.93           C  
ATOM   4871  CB  GLN C 268     -20.907  25.519  59.162  1.00 74.93           C  
ATOM   4872  O   GLN C 268     -17.803  24.578  59.560  1.00 74.93           O  
ATOM   4873  CG  GLN C 268     -21.668  26.713  59.721  1.00 74.93           C  
ATOM   4874  CD  GLN C 268     -23.018  26.331  60.299  1.00 74.93           C  
ATOM   4875  NE2 GLN C 268     -23.870  27.326  60.523  1.00 74.93           N  
ATOM   4876  OE1 GLN C 268     -23.293  25.152  60.541  1.00 74.93           O  
ATOM   4877  N   LEU C 269     -18.675  23.835  57.602  1.00 77.10           N  
ATOM   4878  CA  LEU C 269     -17.825  22.652  57.525  1.00 77.10           C  
ATOM   4879  C   LEU C 269     -16.370  23.044  57.283  1.00 77.10           C  
ATOM   4880  CB  LEU C 269     -18.306  21.718  56.412  1.00 77.10           C  
ATOM   4881  O   LEU C 269     -15.458  22.437  57.849  1.00 77.10           O  
ATOM   4882  CG  LEU C 269     -17.869  20.256  56.518  1.00 77.10           C  
ATOM   4883  CD1 LEU C 269     -18.765  19.506  57.499  1.00 77.10           C  
ATOM   4884  CD2 LEU C 269     -17.893  19.589  55.147  1.00 77.10           C  
ATOM   4885  N   LEU C 270     -16.211  24.129  56.583  1.00 74.30           N  
ATOM   4886  CA  LEU C 270     -14.878  24.629  56.263  1.00 74.30           C  
ATOM   4887  C   LEU C 270     -14.170  25.130  57.517  1.00 74.30           C  
ATOM   4888  CB  LEU C 270     -14.962  25.753  55.227  1.00 74.30           C  
ATOM   4889  O   LEU C 270     -12.966  24.919  57.681  1.00 74.30           O  
ATOM   4890  CG  LEU C 270     -13.684  26.046  54.439  1.00 74.30           C  
ATOM   4891  CD1 LEU C 270     -13.618  25.171  53.192  1.00 74.30           C  
ATOM   4892  CD2 LEU C 270     -13.612  27.523  54.066  1.00 74.30           C  
ATOM   4893  N   GLN C 271     -14.936  25.722  58.325  1.00 77.08           N  
ATOM   4894  CA  GLN C 271     -14.393  26.230  59.580  1.00 77.08           C  
ATOM   4895  C   GLN C 271     -13.923  25.089  60.477  1.00 77.08           C  
ATOM   4896  CB  GLN C 271     -15.433  27.079  60.311  1.00 77.08           C  
ATOM   4897  O   GLN C 271     -12.871  25.185  61.113  1.00 77.08           O  
ATOM   4898  CG  GLN C 271     -15.009  28.526  60.522  1.00 77.08           C  
ATOM   4899  CD  GLN C 271     -16.177  29.440  60.842  1.00 77.08           C  
ATOM   4900  NE2 GLN C 271     -16.024  30.725  60.540  1.00 77.08           N  
ATOM   4901  OE1 GLN C 271     -17.208  28.995  61.356  1.00 77.08           O  
ATOM   4902  N   GLN C 272     -14.779  24.019  60.477  1.00 76.96           N  
ATOM   4903  CA  GLN C 272     -14.453  22.856  61.296  1.00 76.96           C  
ATOM   4904  C   GLN C 272     -13.243  22.112  60.739  1.00 76.96           C  
ATOM   4905  CB  GLN C 272     -15.653  21.912  61.390  1.00 76.96           C  
ATOM   4906  O   GLN C 272     -12.406  21.620  61.498  1.00 76.96           O  
ATOM   4907  CG  GLN C 272     -15.923  21.399  62.797  1.00 76.96           C  
ATOM   4908  CD  GLN C 272     -17.404  21.269  63.101  1.00 76.96           C  
ATOM   4909  NE2 GLN C 272     -17.724  20.726  64.271  1.00 76.96           N  
ATOM   4910  OE1 GLN C 272     -18.253  21.653  62.291  1.00 76.96           O  
ATOM   4911  N   ILE C 273     -13.078  22.135  59.436  1.00 77.89           N  
ATOM   4912  CA  ILE C 273     -11.954  21.503  58.754  1.00 77.89           C  
ATOM   4913  C   ILE C 273     -10.677  22.297  59.017  1.00 77.89           C  
ATOM   4914  CB  ILE C 273     -12.209  21.386  57.234  1.00 77.89           C  
ATOM   4915  O   ILE C 273      -9.615  21.717  59.254  1.00 77.89           O  
ATOM   4916  CG1 ILE C 273     -13.362  20.414  56.959  1.00 77.89           C  
ATOM   4917  CG2 ILE C 273     -10.936  20.945  56.506  1.00 77.89           C  
ATOM   4918  CD1 ILE C 273     -13.785  20.353  55.498  1.00 77.89           C  
ATOM   4919  N   SER C 274     -10.844  23.615  59.015  1.00 73.02           N  
ATOM   4920  CA  SER C 274      -9.705  24.503  59.219  1.00 73.02           C  
ATOM   4921  C   SER C 274      -9.156  24.383  60.637  1.00 73.02           C  
ATOM   4922  CB  SER C 274     -10.098  25.954  58.937  1.00 73.02           C  
ATOM   4923  O   SER C 274      -7.950  24.513  60.855  1.00 73.02           O  
ATOM   4924  OG  SER C 274     -10.711  26.071  57.665  1.00 73.02           O  
ATOM   4925  N   ARG C 275     -10.127  24.080  61.638  1.00 76.16           N  
ATOM   4926  CA  ARG C 275      -9.741  23.929  63.038  1.00 76.16           C  
ATOM   4927  C   ARG C 275      -9.070  22.581  63.279  1.00 76.16           C  
ATOM   4928  CB  ARG C 275     -10.961  24.078  63.951  1.00 76.16           C  
ATOM   4929  O   ARG C 275      -8.236  22.449  64.177  1.00 76.16           O  
ATOM   4930  CG  ARG C 275     -11.108  25.462  64.562  1.00 76.16           C  
ATOM   4931  CD  ARG C 275     -12.316  25.546  65.484  1.00 76.16           C  
ATOM   4932  NE  ARG C 275     -12.273  26.741  66.322  1.00 76.16           N  
ATOM   4933  NH1 ARG C 275     -14.547  26.795  66.721  1.00 76.16           N  
ATOM   4934  NH2 ARG C 275     -13.181  28.394  67.633  1.00 76.16           N  
ATOM   4935  CZ  ARG C 275     -13.334  27.307  66.890  1.00 76.16           C  
ATOM   4936  N   HIS C 276      -9.461  21.622  62.504  1.00 75.06           N  
ATOM   4937  CA  HIS C 276      -8.916  20.276  62.644  1.00 75.06           C
[truncated: 56,134 more chars]
