# Supplementary material for: AI-guided pipeline for protein–protein interaction drug discovery identifies a SARS-CoV-2 inhibitor
Source: Mol Syst Biol. 2024 Mar 11;20(4):428–57. doi: 10.1038/s44320-024-00019-8 (PMC10987651; doi:10.1038/s44320-024-00019-8)
Supplement: Supplementary file 12 — Source Data Fig. 2 [file 44320_2024_19_MOESM12_ESM.zip › Source Data Figure EV3-EV4/ColabFold/BDNF_NTF4_unrelaxed_rank_2_model_5.pdb]

MODEL     1                                                                     
ATOM      1  N   MET B   1     -26.952 -41.834  27.841  1.00 24.86           N  
ATOM      2  CA  MET B   1     -27.112 -41.475  29.247  1.00 24.86           C  
ATOM      3  C   MET B   1     -26.134 -42.253  30.121  1.00 24.86           C  
ATOM      4  CB  MET B   1     -28.547 -41.735  29.709  1.00 24.86           C  
ATOM      5  O   MET B   1     -25.771 -43.386  29.799  1.00 24.86           O  
ATOM      6  CG  MET B   1     -29.485 -40.559  29.485  1.00 24.86           C  
ATOM      7  SD  MET B   1     -30.747 -40.406  30.808  1.00 24.86           S  
ATOM      8  CE  MET B   1     -31.918 -39.277  30.003  1.00 24.86           C  
ATOM      9  N   THR B   2     -25.675 -41.742  31.355  1.00 25.84           N  
ATOM     10  CA  THR B   2     -24.604 -40.778  31.581  1.00 25.84           C  
ATOM     11  C   THR B   2     -23.527 -41.369  32.486  1.00 25.84           C  
ATOM     12  CB  THR B   2     -25.145 -39.478  32.203  1.00 25.84           C  
ATOM     13  O   THR B   2     -22.376 -40.930  32.459  1.00 25.84           O  
ATOM     14  CG2 THR B   2     -25.935 -38.666  31.182  1.00 25.84           C  
ATOM     15  OG1 THR B   2     -26.001 -39.802  33.305  1.00 25.84           O  
ATOM     16  N   ILE B   3     -24.139 -42.167  33.512  1.00 24.25           N  
ATOM     17  CA  ILE B   3     -23.582 -42.223  34.859  1.00 24.25           C  
ATOM     18  C   ILE B   3     -22.335 -43.104  34.866  1.00 24.25           C  
ATOM     19  CB  ILE B   3     -24.617 -42.753  35.877  1.00 24.25           C  
ATOM     20  O   ILE B   3     -22.407 -44.295  34.553  1.00 24.25           O  
ATOM     21  CG1 ILE B   3     -25.709 -41.705  36.122  1.00 24.25           C  
ATOM     22  CG2 ILE B   3     -23.932 -43.147  37.189  1.00 24.25           C  
ATOM     23  CD1 ILE B   3     -26.938 -42.247  36.838  1.00 24.25           C  
ATOM     24  N   LEU B   4     -21.147 -42.482  34.627  1.00 21.81           N  
ATOM     25  CA  LEU B   4     -19.831 -43.020  34.302  1.00 21.81           C  
ATOM     26  C   LEU B   4     -19.201 -43.690  35.518  1.00 21.81           C  
ATOM     27  CB  LEU B   4     -18.911 -41.910  33.784  1.00 21.81           C  
ATOM     28  O   LEU B   4     -18.736 -43.010  36.436  1.00 21.81           O  
ATOM     29  CG  LEU B   4     -18.957 -41.639  32.279  1.00 21.81           C  
ATOM     30  CD1 LEU B   4     -18.351 -40.275  31.968  1.00 21.81           C  
ATOM     31  CD2 LEU B   4     -18.231 -42.741  31.515  1.00 21.81           C  
ATOM     32  N   PHE B   5     -19.979 -44.595  36.085  1.00 21.22           N  
ATOM     33  CA  PHE B   5     -19.790 -44.918  37.495  1.00 21.22           C  
ATOM     34  C   PHE B   5     -18.338 -45.287  37.776  1.00 21.22           C  
ATOM     35  CB  PHE B   5     -20.714 -46.065  37.913  1.00 21.22           C  
ATOM     36  O   PHE B   5     -17.588 -45.621  36.856  1.00 21.22           O  
ATOM     37  CG  PHE B   5     -21.891 -45.626  38.742  1.00 21.22           C  
ATOM     38  CD1 PHE B   5     -21.794 -45.550  40.126  1.00 21.22           C  
ATOM     39  CD2 PHE B   5     -23.094 -45.288  38.136  1.00 21.22           C  
ATOM     40  CE1 PHE B   5     -22.882 -45.143  40.896  1.00 21.22           C  
ATOM     41  CE2 PHE B   5     -24.185 -44.881  38.899  1.00 21.22           C  
ATOM     42  CZ  PHE B   5     -24.077 -44.810  40.278  1.00 21.22           C  
ATOM     43  N   LEU B   6     -18.026 -45.972  38.879  1.00 20.05           N  
ATOM     44  CA  LEU B   6     -17.367 -45.903  40.178  1.00 20.05           C  
ATOM     45  C   LEU B   6     -16.007 -46.593  40.135  1.00 20.05           C  
ATOM     46  CB  LEU B   6     -18.243 -46.542  41.258  1.00 20.05           C  
ATOM     47  O   LEU B   6     -15.746 -47.403  39.244  1.00 20.05           O  
ATOM     48  CG  LEU B   6     -19.000 -45.580  42.175  1.00 20.05           C  
ATOM     49  CD1 LEU B   6     -20.356 -46.166  42.554  1.00 20.05           C  
ATOM     50  CD2 LEU B   6     -18.178 -45.271  43.421  1.00 20.05           C  
ATOM     51  N   THR B   7     -15.233 -46.513  41.189  1.00 21.95           N  
ATOM     52  CA  THR B   7     -13.920 -46.403  41.816  1.00 21.95           C  
ATOM     53  C   THR B   7     -13.246 -47.769  41.903  1.00 21.95           C  
ATOM     54  CB  THR B   7     -14.024 -45.788  43.224  1.00 21.95           C  
ATOM     55  O   THR B   7     -12.052 -47.860  42.197  1.00 21.95           O  
ATOM     56  CG2 THR B   7     -14.533 -44.352  43.162  1.00 21.95           C  
ATOM     57  OG1 THR B   7     -14.928 -46.570  44.015  1.00 21.95           O  
ATOM     58  N   MET B   8     -14.024 -48.947  41.977  1.00 19.54           N  
ATOM     59  CA  MET B   8     -13.654 -49.781  43.117  1.00 19.54           C  
ATOM     60  C   MET B   8     -12.260 -50.371  42.929  1.00 19.54           C  
ATOM     61  CB  MET B   8     -14.674 -50.903  43.317  1.00 19.54           C  
ATOM     62  O   MET B   8     -11.907 -50.804  41.831  1.00 19.54           O  
ATOM     63  CG  MET B   8     -15.882 -50.493  44.144  1.00 19.54           C  
ATOM     64  SD  MET B   8     -16.080 -51.516  45.654  1.00 19.54           S  
ATOM     65  CE  MET B   8     -15.373 -50.396  46.894  1.00 19.54           C  
ATOM     66  N   VAL B   9     -11.376 -50.336  44.018  1.00 22.01           N  
ATOM     67  CA  VAL B   9     -10.048 -50.526  44.593  1.00 22.01           C  
ATOM     68  C   VAL B   9      -9.594 -51.968  44.378  1.00 22.01           C  
ATOM     69  CB  VAL B   9     -10.027 -50.180  46.098  1.00 22.01           C  
ATOM     70  O   VAL B   9     -10.420 -52.868  44.209  1.00 22.01           O  
ATOM     71  CG1 VAL B   9      -8.638 -50.419  46.688  1.00 22.01           C  
ATOM     72  CG2 VAL B   9     -10.462 -48.732  46.318  1.00 22.01           C  
ATOM     73  N   ILE B  10      -8.369 -52.215  44.655  1.00 23.32           N  
ATOM     74  CA  ILE B  10      -7.234 -53.074  44.338  1.00 23.32           C  
ATOM     75  C   ILE B  10      -7.342 -54.381  45.120  1.00 23.32           C  
ATOM     76  CB  ILE B  10      -5.891 -52.374  44.646  1.00 23.32           C  
ATOM     77  O   ILE B  10      -7.373 -54.373  46.353  1.00 23.32           O  
ATOM     78  CG1 ILE B  10      -5.777 -51.067  43.854  1.00 23.32           C  
ATOM     79  CG2 ILE B  10      -4.714 -53.305  44.339  1.00 23.32           C  
ATOM     80  CD1 ILE B  10      -4.608 -50.187  44.276  1.00 23.32           C  
ATOM     81  N   SER B  11      -7.659 -55.398  44.486  1.00 17.84           N  
ATOM     82  CA  SER B  11      -7.982 -56.594  45.256  1.00 17.84           C  
ATOM     83  C   SER B  11      -6.753 -57.135  45.979  1.00 17.84           C  
ATOM     84  CB  SER B  11      -8.566 -57.676  44.346  1.00 17.84           C  
ATOM     85  O   SER B  11      -5.624 -56.754  45.665  1.00 17.84           O  
ATOM     86  OG  SER B  11      -8.817 -57.161  43.050  1.00 17.84           O  
ATOM     87  N   TYR B  12      -6.665 -58.450  46.175  1.00 17.98           N  
ATOM     88  CA  TYR B  12      -6.496 -59.278  47.364  1.00 17.98           C  
ATOM     89  C   TYR B  12      -5.035 -59.664  47.556  1.00 17.98           C  
ATOM     90  CB  TYR B  12      -7.361 -60.539  47.269  1.00 17.98           C  
ATOM     91  O   TYR B  12      -4.482 -59.504  48.647  1.00 17.98           O  
ATOM     92  CG  TYR B  12      -8.688 -60.419  47.978  1.00 17.98           C  
ATOM     93  CD1 TYR B  12      -8.809 -60.737  49.329  1.00 17.98           C  
ATOM     94  CD2 TYR B  12      -9.823 -59.991  47.298  1.00 17.98           C  
ATOM     95  CE1 TYR B  12     -10.031 -60.630  49.986  1.00 17.98           C  
ATOM     96  CE2 TYR B  12     -11.050 -59.880  47.945  1.00 17.98           C  
ATOM     97  OH  TYR B  12     -12.355 -60.094  49.932  1.00 17.98           O  
ATOM     98  CZ  TYR B  12     -11.143 -60.202  49.287  1.00 17.98           C  
ATOM     99  N   PHE B  13      -4.427 -60.893  47.080  1.00 18.13           N  
ATOM    100  CA  PHE B  13      -4.194 -62.029  47.964  1.00 18.13           C  
ATOM    101  C   PHE B  13      -2.717 -62.144  48.322  1.00 18.13           C  
ATOM    102  CB  PHE B  13      -4.679 -63.328  47.312  1.00 18.13           C  
ATOM    103  O   PHE B  13      -1.855 -61.671  47.579  1.00 18.13           O  
ATOM    104  CG  PHE B  13      -6.069 -63.731  47.721  1.00 18.13           C  
ATOM    105  CD1 PHE B  13      -6.284 -64.447  48.893  1.00 18.13           C  
ATOM    106  CD2 PHE B  13      -7.163 -63.394  46.934  1.00 18.13           C  
ATOM    107  CE1 PHE B  13      -7.570 -64.821  49.274  1.00 18.13           C  
ATOM    108  CE2 PHE B  13      -8.451 -63.765  47.309  1.00 18.13           C  
ATOM    109  CZ  PHE B  13      -8.653 -64.479  48.478  1.00 18.13           C  
ATOM    110  N   GLY B  14      -2.328 -63.017  49.287  1.00 18.74           N  
ATOM    111  CA  GLY B  14      -1.448 -63.279  50.415  1.00 18.74           C  
ATOM    112  C   GLY B  14      -0.097 -63.832  50.003  1.00 18.74           C  
ATOM    113  O   GLY B  14       0.934 -63.440  50.554  1.00 18.74           O  
ATOM    114  N   CYS B  15       0.185 -64.909  49.162  1.00 17.93           N  
ATOM    115  CA  CYS B  15       0.743 -66.054  49.873  1.00 17.93           C  
ATOM    116  C   CYS B  15       2.263 -65.971  49.931  1.00 17.93           C  
ATOM    117  CB  CYS B  15       0.319 -67.360  49.203  1.00 17.93           C  
ATOM    118  O   CYS B  15       2.879 -65.229  49.164  1.00 17.93           O  
ATOM    119  SG  CYS B  15      -0.618 -68.463  50.284  1.00 17.93           S  
ATOM    120  N   MET B  16       3.079 -67.171  49.852  1.00 17.59           N  
ATOM    121  CA  MET B  16       3.943 -67.913  50.765  1.00 17.59           C  
ATOM    122  C   MET B  16       5.413 -67.672  50.440  1.00 17.59           C  
ATOM    123  CB  MET B  16       3.633 -69.409  50.704  1.00 17.59           C  
ATOM    124  O   MET B  16       5.740 -67.145  49.375  1.00 17.59           O  
ATOM    125  CG  MET B  16       2.360 -69.802  51.436  1.00 17.59           C  
ATOM    126  SD  MET B  16       2.557 -71.343  52.413  1.00 17.59           S  
ATOM    127  CE  MET B  16       1.793 -70.831  53.977  1.00 17.59           C  
ATOM    128  N   LYS B  17       6.412 -68.762  50.308  1.00 18.06           N  
ATOM    129  CA  LYS B  17       7.432 -69.344  51.176  1.00 18.06           C  
ATOM    130  C   LYS B  17       8.818 -69.234  50.546  1.00 18.06           C  
ATOM    131  CB  LYS B  17       7.109 -70.807  51.479  1.00 18.06           C  
ATOM    132  O   LYS B  17       9.788 -68.889  51.224  1.00 18.06           O  
ATOM    133  CG  LYS B  17       6.430 -71.026  52.823  1.00 18.06           C  
ATOM    134  CD  LYS B  17       6.236 -72.508  53.116  1.00 18.06           C  
ATOM    135  CE  LYS B  17       5.803 -72.742  54.558  1.00 18.06           C  
ATOM    136  NZ  LYS B  17       4.823 -73.863  54.667  1.00 18.06           N  
ATOM    137  N   ALA B  18       9.353 -69.712  49.311  1.00 18.84           N  
ATOM    138  CA  ALA B  18      10.148 -70.936  49.366  1.00 18.84           C  
ATOM    139  C   ALA B  18      11.641 -70.621  49.375  1.00 18.84           C  
ATOM    140  CB  ALA B  18       9.807 -71.846  48.188  1.00 18.84           C  
ATOM    141  O   ALA B  18      12.042 -69.478  49.142  1.00 18.84           O  
ATOM    142  N   ALA B  19      12.628 -71.074  48.344  1.00 19.07           N  
ATOM    143  CA  ALA B  19      13.613 -72.152  48.386  1.00 19.07           C  
ATOM    144  C   ALA B  19      15.034 -71.595  48.383  1.00 19.07           C  
ATOM    145  CB  ALA B  19      13.414 -73.101  47.207  1.00 19.07           C  
ATOM    146  O   ALA B  19      15.289 -70.530  47.817  1.00 19.07           O  
ATOM    147  N   PRO B  20      16.199 -72.345  48.780  1.00 23.46           N  
ATOM    148  CA  PRO B  20      17.486 -72.185  49.462  1.00 23.46           C  
ATOM    149  C   PRO B  20      18.659 -72.079  48.490  1.00 23.46           C  
ATOM    150  CB  PRO B  20      17.594 -73.453  50.313  1.00 23.46           C  
ATOM    151  O   PRO B  20      19.800 -71.882  48.915  1.00 23.46           O  
ATOM    152  CG  PRO B  20      16.764 -74.467  49.594  1.00 23.46           C  
ATOM    153  CD  PRO B  20      16.042 -73.783  48.469  1.00 23.46           C  
ATOM    154  N   MET B  21      18.802 -72.063  47.191  1.00 17.58           N  
ATOM    155  CA  MET B  21      19.710 -73.041  46.598  1.00 17.58           C  
ATOM    156  C   MET B  21      21.150 -72.542  46.638  1.00 17.58           C  
ATOM    157  CB  MET B  21      19.302 -73.349  45.156  1.00 17.58           C  
ATOM    158  O   MET B  21      21.391 -71.341  46.776  1.00 17.58           O  
ATOM    159  CG  MET B  21      18.431 -74.587  45.016  1.00 17.58           C  
ATOM    160  SD  MET B  21      18.024 -74.965  43.267  1.00 17.58           S  
ATOM    161  CE  MET B  21      18.814 -76.590  43.099  1.00 17.58           C  
ATOM    162  N   LYS B  22      22.030 -72.328  45.417  1.00 17.21           N  
ATOM    163  CA  LYS B  22      23.083 -73.111  44.776  1.00 17.21           C  
ATOM    164  C   LYS B  22      24.412 -72.362  44.793  1.00 17.21           C  
ATOM    165  CB  LYS B  22      22.694 -73.455  43.337  1.00 17.21           C  
ATOM    166  O   LYS B  22      24.515 -71.256  44.257  1.00 17.21           O  
ATOM    167  CG  LYS B  22      22.103 -74.848  43.172  1.00 17.21           C  
ATOM    168  CD  LYS B  22      21.781 -75.149  41.714  1.00 17.21           C  
ATOM    169  CE  LYS B  22      21.207 -76.549  41.546  1.00 17.21           C  
ATOM    170  NZ  LYS B  22      20.866 -76.841  40.121  1.00 17.21           N  
ATOM    171  N   GLU B  23      25.550 -72.784  45.435  1.00 22.14           N  
ATOM    172  CA  GLU B  23      26.780 -72.135  45.878  1.00 22.14           C  
ATOM    173  C   GLU B  23      27.773 -71.992  44.729  1.00 22.14           C  
ATOM    174  CB  GLU B  23      27.416 -72.917  47.030  1.00 22.14           C  
ATOM    175  O   GLU B  23      28.607 -71.084  44.731  1.00 22.14           O  
ATOM    176  CG  GLU B  23      27.291 -72.231  48.383  1.00 22.14           C  
ATOM    177  CD  GLU B  23      27.809 -73.077  49.535  1.00 22.14           C  
ATOM    178  OE1 GLU B  23      28.168 -72.510  50.591  1.00 22.14           O  
ATOM    179  OE2 GLU B  23      27.858 -74.318  49.379  1.00 22.14           O  
ATOM    180  N   ALA B  24      28.225 -72.989  43.963  1.00 21.61           N  
ATOM    181  CA  ALA B  24      29.588 -73.514  43.952  1.00 21.61           C  
ATOM    182  C   ALA B  24      30.478 -72.709  43.010  1.00 21.61           C  
ATOM    183  CB  ALA B  24      29.587 -74.987  43.550  1.00 21.61           C  
ATOM    184  O   ALA B  24      31.626 -72.402  43.341  1.00 21.61           O  
ATOM    185  N   ASN B  25      30.533 -72.797  41.611  1.00 18.94           N  
ATOM    186  CA  ASN B  25      31.526 -73.536  40.837  1.00 18.94           C  
ATOM    187  C   ASN B  25      32.674 -72.635  40.392  1.00 18.94           C  
ATOM    188  CB  ASN B  25      30.873 -74.203  39.625  1.00 18.94           C  
ATOM    189  O   ASN B  25      33.843 -72.989  40.548  1.00 18.94           O  
ATOM    190  CG  ASN B  25      30.620 -75.682  39.837  1.00 18.94           C  
ATOM    191  ND2 ASN B  25      29.941 -76.311  38.885  1.00 18.94           N  
ATOM    192  OD1 ASN B  25      31.030 -76.255  40.850  1.00 18.94           O  
ATOM    193  N   ILE B  26      32.922 -72.187  38.977  1.00 18.65           N  
ATOM    194  CA  ILE B  26      33.748 -72.821  37.955  1.00 18.65           C  
ATOM    195  C   ILE B  26      34.927 -71.915  37.608  1.00 18.65           C  
ATOM    196  CB  ILE B  26      32.929 -73.145  36.686  1.00 18.65           C  
ATOM    197  O   ILE B  26      35.595 -71.385  38.500  1.00 18.65           O  
ATOM    198  CG1 ILE B  26      31.750 -74.062  37.031  1.00 18.65           C  
ATOM    199  CG2 ILE B  26      33.820 -73.778  35.614  1.00 18.65           C  
ATOM    200  CD1 ILE B  26      30.670 -74.112  35.959  1.00 18.65           C  
ATOM    201  N   ARG B  27      35.176 -71.295  36.295  1.00 18.37           N  
ATOM    202  CA  ARG B  27      36.070 -71.774  35.246  1.00 18.37           C  
ATOM    203  C   ARG B  27      37.221 -70.801  35.020  1.00 18.37           C  
ATOM    204  CB  ARG B  27      35.301 -71.988  33.940  1.00 18.37           C  
ATOM    205  O   ARG B  27      38.383 -71.209  34.954  1.00 18.37           O  
ATOM    206  CG  ARG B  27      35.736 -73.220  33.163  1.00 18.37           C  
ATOM    207  CD  ARG B  27      34.662 -73.681  32.188  1.00 18.37           C  
ATOM    208  NE  ARG B  27      35.210 -74.557  31.157  1.00 18.37           N  
ATOM    209  NH1 ARG B  27      33.278 -75.796  30.891  1.00 18.37           N  
ATOM    210  NH2 ARG B  27      35.136 -76.278  29.637  1.00 18.37           N  
ATOM    211  CZ  ARG B  27      34.540 -75.542  30.564  1.00 18.37           C  
ATOM    212  N   GLY B  28      37.206 -69.719  34.010  1.00 17.92           N  
ATOM    213  CA  GLY B  28      37.803 -69.865  32.692  1.00 17.92           C  
ATOM    214  C   GLY B  28      39.040 -69.008  32.498  1.00 17.92           C  
ATOM    215  O   GLY B  28      39.438 -68.270  33.402  1.00 17.92           O  
ATOM    216  N   GLN B  29      39.043 -67.797  31.632  1.00 16.73           N  
ATOM    217  CA  GLN B  29      39.612 -67.688  30.292  1.00 16.73           C  
ATOM    218  C   GLN B  29      40.840 -66.783  30.288  1.00 16.73           C  
ATOM    219  CB  GLN B  29      38.568 -67.161  29.307  1.00 16.73           C  
ATOM    220  O   GLN B  29      41.884 -67.147  29.742  1.00 16.73           O  
ATOM    221  CG  GLN B  29      38.203 -68.151  28.209  1.00 16.73           C  
ATOM    222  CD  GLN B  29      37.141 -67.617  27.266  1.00 16.73           C  
ATOM    223  NE2 GLN B  29      37.142 -68.109  26.032  1.00 16.73           N  
ATOM    224  OE1 GLN B  29      36.326 -66.769  27.644  1.00 16.73           O  
ATOM    225  N   GLY B  30      40.850 -65.400  29.736  1.00 17.84           N  
ATOM    226  CA  GLY B  30      41.249 -65.069  28.377  1.00 17.84           C  
ATOM    227  C   GLY B  30      42.549 -64.289  28.310  1.00 17.84           C  
ATOM    228  O   GLY B  30      43.145 -63.977  29.343  1.00 17.84           O  
ATOM    229  N   GLY B  31      42.543 -62.906  27.775  1.00 18.10           N  
ATOM    230  CA  GLY B  31      43.030 -62.454  26.481  1.00 18.10           C  
ATOM    231  C   GLY B  31      44.300 -61.630  26.577  1.00 18.10           C  
ATOM    232  O   GLY B  31      44.724 -61.259  27.673  1.00 18.10           O  
ATOM    233  N   LEU B  32      44.431 -60.583  25.556  1.00 18.62           N  
ATOM    234  CA  LEU B  32      45.441 -60.246  24.559  1.00 18.62           C  
ATOM    235  C   LEU B  32      46.352 -59.131  25.063  1.00 18.62           C  
ATOM    236  CB  LEU B  32      44.778 -59.824  23.245  1.00 18.62           C  
ATOM    237  O   LEU B  32      46.063 -58.501  26.082  1.00 18.62           O  
ATOM    238  CG  LEU B  32      44.251 -60.954  22.359  1.00 18.62           C  
ATOM    239  CD1 LEU B  32      43.198 -60.422  21.392  1.00 18.62           C  
ATOM    240  CD2 LEU B  32      45.395 -61.617  21.599  1.00 18.62           C  
ATOM    241  N   ALA B  33      46.603 -58.034  24.168  1.00 21.07           N  
ATOM    242  CA  ALA B  33      47.814 -57.695  23.425  1.00 21.07           C  
ATOM    243  C   ALA B  33      48.397 -56.368  23.903  1.00 21.07           C  
ATOM    244  CB  ALA B  33      47.522 -57.636  21.928  1.00 21.07           C  
ATOM    245  O   ALA B  33      49.590 -56.279  24.205  1.00 21.07           O  
ATOM    246  N   TYR B  34      47.761 -55.129  23.536  1.00 18.61           N  
ATOM    247  CA  TYR B  34      48.488 -54.420  22.489  1.00 18.61           C  
ATOM    248  C   TYR B  34      49.318 -53.283  23.075  1.00 18.61           C  
ATOM    249  CB  TYR B  34      47.517 -53.870  21.439  1.00 18.61           C  
ATOM    250  O   TYR B  34      50.500 -53.140  22.754  1.00 18.61           O  
ATOM    251  CG  TYR B  34      47.295 -54.800  20.272  1.00 18.61           C  
ATOM    252  CD1 TYR B  34      48.136 -54.769  19.161  1.00 18.61           C  
ATOM    253  CD2 TYR B  34      46.245 -55.711  20.276  1.00 18.61           C  
ATOM    254  CE1 TYR B  34      47.934 -55.623  18.082  1.00 18.61           C  
ATOM    255  CE2 TYR B  34      46.033 -56.570  19.202  1.00 18.61           C  
ATOM    256  OH  TYR B  34      46.678 -57.366  17.046  1.00 18.61           O  
ATOM    257  CZ  TYR B  34      46.882 -56.519  18.112  1.00 18.61           C  
ATOM    258  N   PRO B  35      48.707 -52.025  23.335  1.00 19.46           N  
ATOM    259  CA  PRO B  35      48.914 -50.895  22.427  1.00 19.46           C  
ATOM    260  C   PRO B  35      49.989 -49.930  22.922  1.00 19.46           C  
ATOM    261  CB  PRO B  35      47.544 -50.214  22.392  1.00 19.46           C  
ATOM    262  O   PRO B  35      50.322 -49.927  24.110  1.00 19.46           O  
ATOM    263  CG  PRO B  35      46.878 -50.631  23.664  1.00 19.46           C  
ATOM    264  CD  PRO B  35      47.794 -51.567  24.398  1.00 19.46           C  
ATOM    265  N   GLY B  36      50.198 -48.866  22.051  1.00 22.26           N  
ATOM    266  CA  GLY B  36      51.322 -48.174  21.441  1.00 22.26           C  
ATOM    267  C   GLY B  36      51.678 -46.878  22.143  1.00 22.26           C  
ATOM    268  O   GLY B  36      52.848 -46.628  22.441  1.00 22.26           O  
ATOM    269  N   VAL B  37      50.781 -45.854  22.181  1.00 19.42           N  
ATOM    270  CA  VAL B  37      51.059 -44.653  21.399  1.00 19.42           C  
ATOM    271  C   VAL B  37      51.667 -43.579  22.300  1.00 19.42           C  
ATOM    272  CB  VAL B  37      49.784 -44.114  20.713  1.00 19.42           C  
ATOM    273  O   VAL B  37      51.269 -43.434  23.458  1.00 19.42           O  
ATOM    274  CG1 VAL B  37      50.131 -43.001  19.726  1.00 19.42           C  
ATOM    275  CG2 VAL B  37      49.040 -45.246  20.007  1.00 19.42           C  
ATOM    276  N   ARG B  38      52.388 -42.647  21.625  1.00 23.16           N  
ATOM    277  CA  ARG B  38      53.591 -41.909  21.996  1.00 23.16           C  
ATOM    278  C   ARG B  38      53.236 -40.573  22.641  1.00 23.16           C  
ATOM    279  CB  ARG B  38      54.481 -41.681  20.773  1.00 23.16           C  
ATOM    280  O   ARG B  38      54.046 -39.995  23.369  1.00 23.16           O  
ATOM    281  CG  ARG B  38      55.344 -42.878  20.407  1.00 23.16           C  
ATOM    282  CD  ARG B  38      56.332 -42.543  19.298  1.00 23.16           C  
ATOM    283  NE  ARG B  38      57.693 -42.938  19.651  1.00 23.16           N  
ATOM    284  NH1 ARG B  38      58.482 -42.922  17.480  1.00 23.16           N  
ATOM    285  NH2 ARG B  38      59.883 -43.470  19.210  1.00 23.16           N  
ATOM    286  CZ  ARG B  38      58.682 -43.109  18.779  1.00 23.16           C  
ATOM    287  N   THR B  39      52.109 -39.781  22.275  1.00 19.05           N  
ATOM    288  CA  THR B  39      52.422 -38.547  21.562  1.00 19.05           C  
ATOM    289  C   THR B  39      52.618 -37.393  22.540  1.00 19.05           C  
ATOM    290  CB  THR B  39      51.316 -38.188  20.554  1.00 19.05           C  
ATOM    291  O   THR B  39      52.263 -37.501  23.716  1.00 19.05           O  
ATOM    292  CG2 THR B  39      51.272 -39.189  19.405  1.00 19.05           C  
ATOM    293  OG1 THR B  39      50.049 -38.189  21.223  1.00 19.05           O  
ATOM    294  N   HIS B  40      52.008 -36.001  22.245  1.00 19.91           N  
ATOM    295  CA  HIS B  40      52.513 -34.700  21.820  1.00 19.91           C  
ATOM    296  C   HIS B  40      52.448 -33.686  22.957  1.00 19.91           C  
ATOM    297  CB  HIS B  40      51.725 -34.188  20.613  1.00 19.91           C  
ATOM    298  O   HIS B  40      51.807 -33.934  23.980  1.00 19.91           O  
ATOM    299  CG  HIS B  40      52.320 -34.578  19.298  1.00 19.91           C  
ATOM    300  CD2 HIS B  40      51.792 -35.249  18.247  1.00 19.91           C  
ATOM    301  ND1 HIS B  40      53.619 -34.277  18.951  1.00 19.91           N  
ATOM    302  CE1 HIS B  40      53.865 -34.746  17.738  1.00 19.91           C  
ATOM    303  NE2 HIS B  40      52.772 -35.340  17.290  1.00 19.91           N  
ATOM    304  N   GLY B  41      51.914 -32.262  22.744  1.00 21.97           N  
ATOM    305  CA  GLY B  41      52.540 -30.952  22.656  1.00 21.97           C  
ATOM    306  C   GLY B  41      52.275 -30.080  23.868  1.00 21.97           C  
ATOM    307  O   GLY B  41      51.557 -30.485  24.785  1.00 21.97           O  
ATOM    308  N   THR B  42      52.315 -28.568  23.719  1.00 22.95           N  
ATOM    309  CA  THR B  42      52.957 -27.396  24.303  1.00 22.95           C  
ATOM    310  C   THR B  42      52.016 -26.691  25.275  1.00 22.95           C  
ATOM    311  CB  THR B  42      53.410 -26.407  23.214  1.00 22.95           C  
ATOM    312  O   THR B  42      50.796 -26.847  25.189  1.00 22.95           O  
ATOM    313  CG2 THR B  42      54.646 -26.920  22.483  1.00 22.95           C  
ATOM    314  OG1 THR B  42      52.349 -26.229  22.267  1.00 22.95           O  
ATOM    315  N   LEU B  43      52.506 -25.801  26.339  1.00 23.30           N  
ATOM    316  CA  LEU B  43      52.003 -25.407  27.650  1.00 23.30           C  
ATOM    317  C   LEU B  43      51.068 -24.207  27.536  1.00 23.30           C  
ATOM    318  CB  LEU B  43      53.163 -25.077  28.593  1.00 23.30           C  
ATOM    319  O   LEU B  43      50.694 -23.607  28.546  1.00 23.30           O  
ATOM    320  CG  LEU B  43      53.679 -26.225  29.461  1.00 23.30           C  
ATOM    321  CD1 LEU B  43      55.190 -26.117  29.639  1.00 23.30           C  
ATOM    322  CD2 LEU B  43      52.975 -26.232  30.814  1.00 23.30           C  
ATOM    323  N   GLU B  44      50.767 -23.571  26.333  1.00 22.56           N  
ATOM    324  CA  GLU B  44      50.927 -22.120  26.314  1.00 22.56           C  
ATOM    325  C   GLU B  44      49.844 -21.435  27.143  1.00 22.56           C  
ATOM    326  CB  GLU B  44      50.899 -21.596  24.876  1.00 22.56           C  
ATOM    327  O   GLU B  44      50.148 -20.638  28.033  1.00 22.56           O  
ATOM    328  CG  GLU B  44      52.279 -21.426  24.257  1.00 22.56           C  
ATOM    329  CD  GLU B  44      52.329 -20.341  23.192  1.00 22.56           C  
ATOM    330  OE1 GLU B  44      53.193 -19.440  23.284  1.00 22.56           O  
ATOM    331  OE2 GLU B  44      51.498 -20.393  22.258  1.00 22.56           O  
ATOM    332  N   SER B  45      48.875 -20.272  26.451  1.00 24.25           N  
ATOM    333  CA  SER B  45      48.549 -18.851  26.390  1.00 24.25           C  
ATOM    334  C   SER B  45      47.174 -18.573  26.987  1.00 24.25           C  
ATOM    335  CB  SER B  45      48.596 -18.352  24.945  1.00 24.25           C  
ATOM    336  O   SER B  45      46.152 -18.950  26.410  1.00 24.25           O  
ATOM    337  OG  SER B  45      48.188 -16.998  24.867  1.00 24.25           O  
ATOM    338  N   VAL B  46      46.846 -18.638  28.198  1.00 26.11           N  
ATOM    339  CA  VAL B  46      45.455 -18.861  28.578  1.00 26.11           C  
ATOM    340  C   VAL B  46      44.694 -17.537  28.554  1.00 26.11           C  
ATOM    341  CB  VAL B  46      45.345 -19.514  29.973  1.00 26.11           C  
ATOM    342  O   VAL B  46      44.909 -16.675  29.410  1.00 26.11           O  
ATOM    343  CG1 VAL B  46      43.892 -19.861  30.294  1.00 26.11           C  
ATOM    344  CG2 VAL B  46      46.224 -20.761  30.049  1.00 26.11           C  
ATOM    345  N   ASN B  47      44.546 -16.813  27.276  1.00 24.54           N  
ATOM    346  CA  ASN B  47      44.090 -15.437  27.113  1.00 24.54           C  
ATOM    347  C   ASN B  47      42.610 -15.293  27.454  1.00 24.54           C  
ATOM    348  CB  ASN B  47      44.356 -14.949  25.687  1.00 24.54           C  
ATOM    349  O   ASN B  47      41.818 -16.203  27.200  1.00 24.54           O  
ATOM    350  CG  ASN B  47      45.317 -13.778  25.640  1.00 24.54           C  
ATOM    351  ND2 ASN B  47      45.352 -13.084  24.509  1.00 24.54           N  
ATOM    352  OD1 ASN B  47      46.023 -13.499  26.613  1.00 24.54           O  
ATOM    353  N   GLY B  48      42.178 -14.069  28.071  1.00 27.23           N  
ATOM    354  CA  GLY B  48      41.110 -13.553  28.913  1.00 27.23           C  
ATOM    355  C   GLY B  48      39.833 -13.266  28.147  1.00 27.23           C  
ATOM    356  O   GLY B  48      39.876 -12.749  27.029  1.00 27.23           O  
ATOM    357  N   PRO B  49      38.727 -14.124  28.228  1.00 29.28           N  
ATOM    358  CA  PRO B  49      37.603 -14.304  27.307  1.00 29.28           C  
ATOM    359  C   PRO B  49      36.651 -13.110  27.297  1.00 29.28           C  
ATOM    360  CB  PRO B  49      36.903 -15.555  27.845  1.00 29.28           C  
ATOM    361  O   PRO B  49      36.311 -12.578  28.356  1.00 29.28           O  
ATOM    362  CG  PRO B  49      37.465 -15.747  29.216  1.00 29.28           C  
ATOM    363  CD  PRO B  49      38.468 -14.661  29.477  1.00 29.28           C  
ATOM    364  N   LYS B  50      36.712 -12.213  26.253  1.00 27.56           N  
ATOM    365  CA  LYS B  50      35.930 -11.013  25.974  1.00 27.56           C  
ATOM    366  C   LYS B  50      34.441 -11.336  25.881  1.00 27.56           C  
ATOM    367  CB  LYS B  50      36.404 -10.351  24.679  1.00 27.56           C  
ATOM    368  O   LYS B  50      34.056 -12.347  25.289  1.00 27.56           O  
ATOM    369  CG  LYS B  50      37.441  -9.257  24.887  1.00 27.56           C  
ATOM    370  CD  LYS B  50      37.798  -8.570  23.576  1.00 27.56           C  
ATOM    371  CE  LYS B  50      38.774  -7.421  23.793  1.00 27.56           C  
ATOM    372  NZ  LYS B  50      39.334  -6.918  22.504  1.00 27.56           N  
ATOM    373  N   ALA B  51      33.574 -10.670  26.707  1.00 27.99           N  
ATOM    374  CA  ALA B  51      32.160 -10.667  27.073  1.00 27.99           C  
ATOM    375  C   ALA B  51      31.283 -10.319  25.873  1.00 27.99           C  
ATOM    376  CB  ALA B  51      31.908  -9.685  28.214  1.00 27.99           C  
ATOM    377  O   ALA B  51      31.376  -9.217  25.328  1.00 27.99           O  
ATOM    378  N   GLY B  52      31.123 -11.183  24.860  1.00 24.95           N  
ATOM    379  CA  GLY B  52      30.524 -10.891  23.568  1.00 24.95           C  
ATOM    380  C   GLY B  52      29.046 -10.557  23.657  1.00 24.95           C  
ATOM    381  O   GLY B  52      28.361 -10.991  24.585  1.00 24.95           O  
ATOM    382  N   SER B  53      28.597  -9.386  23.068  1.00 27.53           N  
ATOM    383  CA  SER B  53      27.429  -8.554  22.798  1.00 27.53           C  
ATOM    384  C   SER B  53      26.355  -9.335  22.049  1.00 27.53           C  
ATOM    385  CB  SER B  53      27.826  -7.316  21.992  1.00 27.53           C  
ATOM    386  O   SER B  53      25.611  -8.766  21.247  1.00 27.53           O  
ATOM    387  OG  SER B  53      27.084  -7.242  20.787  1.00 27.53           O  
ATOM    388  N   ARG B  54      26.102 -10.547  22.347  1.00 26.92           N  
ATOM    389  CA  ARG B  54      25.416 -11.408  21.389  1.00 26.92           C  
ATOM    390  C   ARG B  54      23.928 -11.080  21.326  1.00 26.92           C  
ATOM    391  CB  ARG B  54      25.613 -12.881  21.752  1.00 26.92           C  
ATOM    392  O   ARG B  54      23.148 -11.823  20.728  1.00 26.92           O  
ATOM    393  CG  ARG B  54      26.883 -13.492  21.181  1.00 26.92           C  
ATOM    394  CD  ARG B  54      26.974 -14.983  21.474  1.00 26.92           C  
ATOM    395  NE  ARG B  54      28.162 -15.579  20.872  1.00 26.92           N  
ATOM    396  NH1 ARG B  54      28.351 -17.277  22.427  1.00 26.92           N  
ATOM    397  NH2 ARG B  54      29.863 -17.114  20.712  1.00 26.92           N  
ATOM    398  CZ  ARG B  54      28.790 -16.655  21.338  1.00 26.92           C  
ATOM    399  N   GLY B  55      23.379 -10.160  22.130  1.00 25.39           N  
ATOM    400  CA  GLY B  55      21.965 -10.347  22.412  1.00 25.39           C  
ATOM    401  C   GLY B  55      21.084 -10.178  21.188  1.00 25.39           C  
ATOM    402  O   GLY B  55      20.195 -10.994  20.939  1.00 25.39           O  
ATOM    403  N   LEU B  56      21.036  -9.006  20.608  1.00 26.70           N  
ATOM    404  CA  LEU B  56      19.933  -8.483  19.808  1.00 26.70           C  
ATOM    405  C   LEU B  56      19.861  -9.186  18.457  1.00 26.70           C  
ATOM    406  CB  LEU B  56      20.087  -6.974  19.604  1.00 26.70           C  
ATOM    407  O   LEU B  56      19.009  -8.860  17.627  1.00 26.70           O  
ATOM    408  CG  LEU B  56      19.711  -6.087  20.791  1.00 26.70           C  
ATOM    409  CD1 LEU B  56      20.348  -4.709  20.647  1.00 26.70           C  
ATOM    410  CD2 LEU B  56      18.195  -5.970  20.913  1.00 26.70           C  
ATOM    411  N   THR B  57      20.883  -9.895  17.931  1.00 32.00           N  
ATOM    412  CA  THR B  57      20.979 -10.511  16.612  1.00 32.00           C  
ATOM    413  C   THR B  57      19.988 -11.664  16.481  1.00 32.00           C  
ATOM    414  CB  THR B  57      22.405 -11.024  16.337  1.00 32.00           C  
ATOM    415  O   THR B  57      19.804 -12.210  15.391  1.00 32.00           O  
ATOM    416  CG2 THR B  57      23.380  -9.865  16.154  1.00 32.00           C  
ATOM    417  OG1 THR B  57      22.839 -11.828  17.441  1.00 32.00           O  
ATOM    418  N   SER B  58      19.381 -12.112  17.519  1.00 34.84           N  
ATOM    419  CA  SER B  58      18.629 -13.362  17.480  1.00 34.84           C  
ATOM    420  C   SER B  58      17.267 -13.168  16.822  1.00 34.84           C  
ATOM    421  CB  SER B  58      18.448 -13.923  18.891  1.00 34.84           C  
ATOM    422  O   SER B  58      16.821 -14.014  16.045  1.00 34.84           O  
ATOM    423  OG  SER B  58      17.165 -14.509  19.039  1.00 34.84           O  
ATOM    424  N   LEU B  59      16.614 -11.968  17.077  1.00 30.73           N  
ATOM    425  CA  LEU B  59      15.294 -11.768  16.489  1.00 30.73           C  
ATOM    426  C   LEU B  59      15.397 -11.547  14.984  1.00 30.73           C  
ATOM    427  CB  LEU B  59      14.591 -10.576  17.144  1.00 30.73           C  
ATOM    428  O   LEU B  59      14.589 -12.077  14.218  1.00 30.73           O  
ATOM    429  CG  LEU B  59      13.454 -10.908  18.112  1.00 30.73           C  
ATOM    430  CD1 LEU B  59      13.681 -10.216  19.452  1.00 30.73           C  
ATOM    431  CD2 LEU B  59      12.110 -10.504  17.517  1.00 30.73           C  
ATOM    432  N   ALA B  60      16.416 -10.741  14.584  1.00 34.50           N  
ATOM    433  CA  ALA B  60      16.656 -10.528  13.159  1.00 34.50           C  
ATOM    434  C   ALA B  60      17.058 -11.829  12.470  1.00 34.50           C  
ATOM    435  CB  ALA B  60      17.734  -9.466  12.954  1.00 34.50           C  
ATOM    436  O   ALA B  60      16.636 -12.098  11.343  1.00 34.50           O  
ATOM    437  N   ASP B  61      17.819 -12.682  13.147  1.00 38.10           N  
ATOM    438  CA  ASP B  61      18.200 -13.979  12.597  1.00 38.10           C  
ATOM    439  C   ASP B  61      16.994 -14.911  12.503  1.00 38.10           C  
ATOM    440  CB  ASP B  61      19.297 -14.622  13.449  1.00 38.10           C  
ATOM    441  O   ASP B  61      16.837 -15.634  11.517  1.00 38.10           O  
ATOM    442  CG  ASP B  61      20.696 -14.314  12.945  1.00 38.10           C  
ATOM    443  OD1 ASP B  61      20.844 -13.891  11.778  1.00 38.10           O  
ATOM    444  OD2 ASP B  61      21.658 -14.500  13.720  1.00 38.10           O  
ATOM    445  N   THR B  62      16.032 -14.714  13.476  1.00 40.07           N  
ATOM    446  CA  THR B  62      14.828 -15.536  13.466  1.00 40.07           C  
ATOM    447  C   THR B  62      13.882 -15.095  12.353  1.00 40.07           C  
ATOM    448  CB  THR B  62      14.096 -15.473  14.820  1.00 40.07           C  
ATOM    449  O   THR B  62      13.314 -15.930  11.646  1.00 40.07           O  
ATOM    450  CG2 THR B  62      14.810 -16.317  15.870  1.00 40.07           C  
ATOM    451  OG1 THR B  62      14.049 -14.112  15.267  1.00 40.07           O  
ATOM    452  N   PHE B  63      13.828 -13.778  12.296  1.00 39.69           N  
ATOM    453  CA  PHE B  63      12.965 -13.275  11.233  1.00 39.69           C  
ATOM    454  C   PHE B  63      13.547 -13.603   9.863  1.00 39.69           C  
ATOM    455  CB  PHE B  63      12.767 -11.763  11.371  1.00 39.69           C  
ATOM    456  O   PHE B  63      12.821 -14.017   8.958  1.00 39.69           O  
ATOM    457  CG  PHE B  63      11.474 -11.378  12.039  1.00 39.69           C  
ATOM    458  CD1 PHE B  63      10.291 -11.320  11.313  1.00 39.69           C  
ATOM    459  CD2 PHE B  63      11.443 -11.075  13.394  1.00 39.69           C  
ATOM    460  CE1 PHE B  63       9.093 -10.965  11.929  1.00 39.69           C  
ATOM    461  CE2 PHE B  63      10.249 -10.720  14.016  1.00 39.69           C  
ATOM    462  CZ  PHE B  63       9.076 -10.664  13.282  1.00 39.69           C  
ATOM    463  N   GLU B  64      14.897 -13.453   9.739  1.00 42.23           N  
ATOM    464  CA  GLU B  64      15.556 -13.813   8.487  1.00 42.23           C  
ATOM    465  C   GLU B  64      15.363 -15.292   8.166  1.00 42.23           C  
ATOM    466  CB  GLU B  64      17.049 -13.479   8.550  1.00 42.23           C  
ATOM    467  O   GLU B  64      15.117 -15.656   7.015  1.00 42.23           O  
ATOM    468  CG  GLU B  64      17.658 -13.126   7.201  1.00 42.23           C  
ATOM    469  CD  GLU B  64      19.037 -12.496   7.311  1.00 42.23           C  
ATOM    470  OE1 GLU B  64      19.642 -12.172   6.264  1.00 42.23           O  
ATOM    471  OE2 GLU B  64      19.518 -12.327   8.454  1.00 42.23           O  
ATOM    472  N   HIS B  65      15.363 -16.127   9.156  1.00 42.49           N  
ATOM    473  CA  HIS B  65      15.150 -17.560   8.988  1.00 42.49           C  
ATOM    474  C   HIS B  65      13.697 -17.863   8.635  1.00 42.49           C  
ATOM    475  CB  HIS B  65      15.549 -18.314  10.258  1.00 42.49           C  
ATOM    476  O   HIS B  65      13.426 -18.708   7.778  1.00 42.49           O  
ATOM    477  CG  HIS B  65      16.482 -19.456  10.008  1.00 42.49           C  
ATOM    478  CD2 HIS B  65      17.683 -19.759  10.555  1.00 42.49           C  
ATOM    479  ND1 HIS B  65      16.212 -20.451   9.093  1.00 42.49           N  
ATOM    480  CE1 HIS B  65      17.211 -21.319   9.089  1.00 42.49           C  
ATOM    481  NE2 HIS B  65      18.116 -20.921   9.966  1.00 42.49           N  
ATOM    482  N   VAL B  66      12.792 -17.098   9.236  1.00 42.67           N  
ATOM    483  CA  VAL B  66      11.373 -17.307   8.963  1.00 42.67           C  
ATOM    484  C   VAL B  66      11.047 -16.846   7.544  1.00 42.67           C  
ATOM    485  CB  VAL B  66      10.483 -16.563   9.983  1.00 42.67           C  
ATOM    486  O   VAL B  66      10.331 -17.532   6.811  1.00 42.67           O  
ATOM    487  CG1 VAL B  66       9.013 -16.641   9.575  1.00 42.67           C  
ATOM    488  CG2 VAL B  66      10.683 -17.139  11.384  1.00 42.67           C  
ATOM    489  N   ILE B  67      11.717 -15.738   7.221  1.00 41.85           N  
ATOM    490  CA  ILE B  67      11.525 -15.244   5.862  1.00 41.85           C  
ATOM    491  C   ILE B  67      12.143 -16.222   4.865  1.00 41.85           C  
ATOM    492  CB  ILE B  67      12.135 -13.836   5.681  1.00 41.85           C  
ATOM    493  O   ILE B  67      11.536 -16.540   3.840  1.00 41.85           O  
ATOM    494  CG1 ILE B  67      11.429 -12.827   6.593  1.00 41.85           C  
ATOM    495  CG2 ILE B  67      12.057 -13.398   4.215  1.00 41.85           C  
ATOM    496  CD1 ILE B  67      12.063 -11.442   6.592  1.00 41.85           C  
ATOM    497  N   GLU B  68      13.376 -16.726   5.191  1.00 45.07           N  
ATOM    498  CA  GLU B  68      14.027 -17.714   4.336  1.00 45.07           C  
ATOM    499  C   GLU B  68      13.177 -18.974   4.203  1.00 45.07           C  
ATOM    500  CB  GLU B  68      15.412 -18.069   4.883  1.00 45.07           C  
ATOM    501  O   GLU B  68      13.047 -19.529   3.110  1.00 45.07           O  
ATOM    502  CG  GLU B  68      16.520 -17.145   4.399  1.00 45.07           C  
ATOM    503  CD  GLU B  68      17.892 -17.518   4.939  1.00 45.07           C  
ATOM    504  OE1 GLU B  68      18.888 -16.852   4.577  1.00 45.07           O  
ATOM    505  OE2 GLU B  68      17.970 -18.485   5.729  1.00 45.07           O  
ATOM    506  N   GLU B  69      12.659 -19.428   5.349  1.00 44.43           N  
ATOM    507  CA  GLU B  69      11.786 -20.599   5.333  1.00 44.43           C  
ATOM    508  C   GLU B  69      10.517 -20.330   4.530  1.00 44.43           C  
ATOM    509  CB  GLU B  69      11.426 -21.021   6.760  1.00 44.43           C  
ATOM    510  O   GLU B  69      10.058 -21.192   3.777  1.00 44.43           O  
ATOM    511  CG  GLU B  69      11.195 -22.517   6.919  1.00 44.43           C  
ATOM    512  CD  GLU B  69      10.920 -22.932   8.355  1.00 44.43           C  
ATOM    513  OE1 GLU B  69      10.598 -24.118   8.593  1.00 44.43           O  
ATOM    514  OE2 GLU B  69      11.025 -22.063   9.250  1.00 44.43           O  
ATOM    515  N   LEU B  70      10.043 -19.144   4.740  1.00 42.56           N  
ATOM    516  CA  LEU B  70       8.837 -18.780   4.005  1.00 42.56           C  
ATOM    517  C   LEU B  70       9.132 -18.634   2.516  1.00 42.56           C  
ATOM    518  CB  LEU B  70       8.248 -17.477   4.551  1.00 42.56           C  
ATOM    519  O   LEU B  70       8.353 -19.091   1.676  1.00 42.56           O  
ATOM    520  CG  LEU B  70       6.729 -17.439   4.724  1.00 42.56           C  
ATOM    521  CD1 LEU B  70       6.323 -18.165   6.002  1.00 42.56           C  
ATOM    522  CD2 LEU B  70       6.228 -15.999   4.739  1.00 42.56           C  
ATOM    523  N   LEU B  71      10.400 -18.011   2.320  1.00 42.11           N  
ATOM    524  CA  LEU B  71      10.785 -17.782   0.932  1.00 42.11           C  
ATOM    525  C   LEU B  71      11.309 -19.064   0.294  1.00 42.11           C  
ATOM    526  CB  LEU B  71      11.849 -16.684   0.845  1.00 42.11           C  
ATOM    527  O   LEU B  71      11.156 -19.270  -0.912  1.00 42.11           O  
ATOM    528  CG  LEU B  71      11.388 -15.265   1.183  1.00 42.11           C  
ATOM    529  CD1 LEU B  71      12.588 -14.330   1.291  1.00 42.11           C  
ATOM    530  CD2 LEU B  71      10.402 -14.759   0.135  1.00 42.11           C  
ATOM    531  N   ASP B  72      12.182 -19.853   1.031  1.00 41.79           N  
ATOM    532  CA  ASP B  72      12.710 -21.121   0.536  1.00 41.79           C  
ATOM    533  C   ASP B  72      11.584 -22.110   0.248  1.00 41.79           C  
ATOM    534  CB  ASP B  72      13.694 -21.722   1.543  1.00 41.79           C  
ATOM    535  O   ASP B  72      11.675 -22.908  -0.687  1.00 41.79           O  
ATOM    536  CG  ASP B  72      15.134 -21.678   1.063  1.00 41.79           C  
ATOM    537  OD1 ASP B  72      15.376 -21.314  -0.108  1.00 41.79           O  
ATOM    538  OD2 ASP B  72      16.035 -22.012   1.863  1.00 41.79           O  
ATOM    539  N   GLU B  73      10.655 -22.094   1.127  1.00 38.69           N  
ATOM    540  CA  GLU B  73       9.516 -22.975   0.883  1.00 38.69           C  
ATOM    541  C   GLU B  73       8.837 -22.645  -0.443  1.00 38.69           C  
ATOM    542  CB  GLU B  73       8.506 -22.878   2.030  1.00 38.69           C  
ATOM    543  O   GLU B  73       8.325 -23.537  -1.123  1.00 38.69           O  
ATOM    544  CG  GLU B  73       8.603 -24.019   3.032  1.00 38.69           C  
ATOM    545  CD  GLU B  73       7.375 -24.143   3.920  1.00 38.69           C  
ATOM    546  OE1 GLU B  73       7.263 -25.143   4.665  1.00 38.69           O  
ATOM    547  OE2 GLU B  73       6.517 -23.234   3.869  1.00 38.69           O  
ATOM    548  N   ASP B  74       9.007 -21.362  -0.869  1.00 38.43           N  
ATOM    549  CA  ASP B  74       8.414 -21.000  -2.153  1.00 38.43           C  
ATOM    550  C   ASP B  74       9.237 -21.553  -3.314  1.00 38.43           C  
ATOM    551  CB  ASP B  74       8.287 -19.480  -2.275  1.00 38.43           C  
ATOM    552  O   ASP B  74       8.685 -21.924  -4.352  1.00 38.43           O  
ATOM    553  CG  ASP B  74       6.960 -18.952  -1.760  1.00 38.43           C  
ATOM    554  OD1 ASP B  74       5.983 -19.728  -1.685  1.00 38.43           O  
ATOM    555  OD2 ASP B  74       6.889 -17.748  -1.430  1.00 38.43           O  
ATOM    556  N   GLN B  75      10.567 -21.497  -3.185  1.00 36.58           N  
ATOM    557  CA  GLN B  75      11.409 -21.947  -4.288  1.00 36.58           C  
ATOM    558  C   GLN B  75      11.396 -23.468  -4.405  1.00 36.58           C  
ATOM    559  CB  GLN B  75      12.843 -21.446  -4.109  1.00 36.58           C  
ATOM    560  O   GLN B  75      11.554 -24.014  -5.499  1.00 36.58           O  
ATOM    561  CG  GLN B  75      13.098 -20.077  -4.724  1.00 36.58           C  
ATOM    562  CD  GLN B  75      14.539 -19.626  -4.577  1.00 36.58           C  
ATOM    563  NE2 GLN B  75      14.870 -18.491  -5.182  1.00 36.58           N  
ATOM    564  OE1 GLN B  75      15.348 -20.293  -3.924  1.00 36.58           O  
ATOM    565  N   LYS B  76      11.533 -24.184  -3.341  1.00 35.24           N  
ATOM    566  CA  LYS B  76      11.586 -25.641  -3.407  1.00 35.24           C  
ATOM    567  C   LYS B  76      10.242 -26.220  -3.840  1.00 35.24           C  
ATOM    568  CB  LYS B  76      11.997 -26.226  -2.055  1.00 35.24           C  
ATOM    569  O   LYS B  76      10.086 -27.440  -3.931  1.00 35.24           O  
ATOM    570  CG  LYS B  76      13.501 -26.251  -1.823  1.00 35.24           C  
ATOM    571  CD  LYS B  76      13.853 -26.938  -0.510  1.00 35.24           C  
ATOM    572  CE  LYS B  76      15.352 -26.904  -0.244  1.00 35.24           C  
ATOM    573  NZ  LYS B  76      15.700 -27.562   1.050  1.00 35.24           N  
ATOM    574  N   VAL B  77       9.271 -25.455  -3.692  1.00 34.86           N  
ATOM    575  CA  VAL B  77       8.040 -26.106  -4.128  1.00 34.86           C  
ATOM    576  C   VAL B  77       8.084 -26.338  -5.637  1.00 34.86           C  
ATOM    577  CB  VAL B  77       6.794 -25.273  -3.753  1.00 34.86           C  
ATOM    578  O   VAL B  77       8.293 -25.400  -6.409  1.00 34.86           O  
ATOM    579  CG1 VAL B  77       5.521 -25.948  -4.262  1.00 34.86           C  
ATOM    580  CG2 VAL B  77       6.725 -25.068  -2.241  1.00 34.86           C  
ATOM    581  N   ARG B  78       8.548 -27.521  -6.093  1.00 30.94           N  
ATOM    582  CA  ARG B  78       8.434 -28.093  -7.431  1.00 30.94           C  
ATOM    583  C   ARG B  78       7.108 -27.710  -8.079  1.00 30.94           C  
ATOM    584  CB  ARG B  78       8.572 -29.616  -7.379  1.00 30.94           C  
ATOM    585  O   ARG B  78       6.134 -27.415  -7.384  1.00 30.94           O  
ATOM    586  CG  ARG B  78       9.993 -30.098  -7.133  1.00 30.94           C  
ATOM    587  CD  ARG B  78      10.092 -31.615  -7.192  1.00 30.94           C  
ATOM    588  NE  ARG B  78      11.429 -32.053  -7.584  1.00 30.94           N  
ATOM    589  NH1 ARG B  78      11.044 -34.292  -7.163  1.00 30.94           N  
ATOM    590  NH2 ARG B  78      13.088 -33.602  -7.938  1.00 30.94           N  
ATOM    591  CZ  ARG B  78      11.850 -33.315  -7.561  1.00 30.94           C  
ATOM    592  N   PRO B  79       7.113 -27.480  -9.499  1.00 32.13           N  
ATOM    593  CA  PRO B  79       5.878 -27.355 -10.277  1.00 32.13           C  
ATOM    594  C   PRO B  79       4.851 -28.430  -9.928  1.00 32.13           C  
ATOM    595  CB  PRO B  79       6.355 -27.504 -11.723  1.00 32.13           C  
ATOM    596  O   PRO B  79       3.898 -28.646 -10.682  1.00 32.13           O  
ATOM    597  CG  PRO B  79       7.831 -27.716 -11.619  1.00 32.13           C  
ATOM    598  CD  PRO B  79       8.200 -27.794 -10.165  1.00 32.13           C  
ATOM    599  N   ASN B  80       5.009 -29.341  -9.114  1.00 32.31           N  
ATOM    600  CA  ASN B  80       3.893 -30.279  -9.166  1.00 32.31           C  
ATOM    601  C   ASN B  80       2.551 -29.562  -9.050  1.00 32.31           C  
ATOM    602  CB  ASN B  80       4.027 -31.334  -8.066  1.00 32.31           C  
ATOM    603  O   ASN B  80       2.451 -28.525  -8.391  1.00 32.31           O  
ATOM    604  CG  ASN B  80       4.717 -32.595  -8.547  1.00 32.31           C  
ATOM    605  ND2 ASN B  80       4.519 -33.692  -7.826  1.00 32.31           N  
ATOM    606  OD1 ASN B  80       5.424 -32.583  -9.559  1.00 32.31           O  
ATOM    607  N   GLU B  81       1.340 -30.156  -9.641  1.00 31.07           N  
ATOM    608  CA  GLU B  81       0.039 -29.767 -10.176  1.00 31.07           C  
ATOM    609  C   GLU B  81      -0.710 -28.861  -9.203  1.00 31.07           C  
ATOM    610  CB  GLU B  81      -0.803 -31.004 -10.496  1.00 31.07           C  
ATOM    611  O   GLU B  81      -1.143 -27.767  -9.572  1.00 31.07           O  
ATOM    612  CG  GLU B  81      -0.573 -31.559 -11.895  1.00 31.07           C  
ATOM    613  CD  GLU B  81      -1.797 -32.251 -12.474  1.00 31.07           C  
ATOM    614  OE1 GLU B  81      -1.879 -32.402 -13.714  1.00 31.07           O  
ATOM    615  OE2 GLU B  81      -2.681 -32.645 -11.681  1.00 31.07           O  
ATOM    616  N   GLU B  82      -1.996 -29.335  -8.651  1.00 33.21           N  
ATOM    617  CA  GLU B  82      -3.402 -28.943  -8.677  1.00 33.21           C  
ATOM    618  C   GLU B  82      -3.726 -27.975  -7.543  1.00 33.21           C  
ATOM    619  CB  GLU B  82      -4.306 -30.176  -8.590  1.00 33.21           C  
ATOM    620  O   GLU B  82      -4.509 -27.039  -7.723  1.00 33.21           O  
ATOM    621  CG  GLU B  82      -4.998 -30.525  -9.900  1.00 33.21           C  
ATOM    622  CD  GLU B  82      -5.839 -31.789  -9.816  1.00 33.21           C  
ATOM    623  OE1 GLU B  82      -6.611 -32.068 -10.760  1.00 33.21           O  
ATOM    624  OE2 GLU B  82      -5.724 -32.506  -8.797  1.00 33.21           O  
ATOM    625  N   ASN B  83      -3.323 -28.290  -6.338  1.00 33.33           N  
ATOM    626  CA  ASN B  83      -4.056 -27.670  -5.239  1.00 33.33           C  
ATOM    627  C   ASN B  83      -3.519 -26.278  -4.922  1.00 33.33           C  
ATOM    628  CB  ASN B  83      -4.004 -28.557  -3.993  1.00 33.33           C  
ATOM    629  O   ASN B  83      -4.008 -25.613  -4.006  1.00 33.33           O  
ATOM    630  CG  ASN B  83      -4.994 -29.703  -4.050  1.00 33.33           C  
ATOM    631  ND2 ASN B  83      -4.843 -30.663  -3.145  1.00 33.33           N  
ATOM    632  OD1 ASN B  83      -5.886 -29.727  -4.901  1.00 33.33           O  
ATOM    633  N   ASN B  84      -2.261 -25.985  -5.294  1.00 34.09           N  
ATOM    634  CA  ASN B  84      -1.688 -24.719  -4.850  1.00 34.09           C  
ATOM    635  C   ASN B  84      -2.184 -23.551  -5.698  1.00 34.09           C  
ATOM    636  CB  ASN B  84      -0.159 -24.783  -4.877  1.00 34.09           C  
ATOM    637  O   ASN B  84      -1.612 -22.461  -5.656  1.00 34.09           O  
ATOM    638  CG  ASN B  84       0.456 -24.633  -3.500  1.00 34.09           C  
ATOM    639  ND2 ASN B  84       1.782 -24.663  -3.436  1.00 34.09           N  
ATOM    640  OD1 ASN B  84      -0.254 -24.491  -2.501  1.00 34.09           O  
ATOM    641  N   LYS B  85      -2.864 -23.860  -6.763  1.00 36.75           N  
ATOM    642  CA  LYS B  85      -3.404 -22.753  -7.547  1.00 36.75           C  
ATOM    643  C   LYS B  85      -4.116 -21.742  -6.654  1.00 36.75           C  
ATOM    644  CB  LYS B  85      -4.364 -23.273  -8.619  1.00 36.75           C  
ATOM    645  O   LYS B  85      -4.356 -20.604  -7.064  1.00 36.75           O  
ATOM    646  CG  LYS B  85      -3.672 -23.817  -9.859  1.00 36.75           C  
ATOM    647  CD  LYS B  85      -4.674 -24.159 -10.954  1.00 36.75           C  
ATOM    648  CE  LYS B  85      -3.986 -24.746 -12.179  1.00 36.75           C  
ATOM    649  NZ  LYS B  85      -4.969 -25.123 -13.239  1.00 36.75           N  
ATOM    650  N   ASP B  86      -4.813 -22.307  -5.675  1.00 35.16           N  
ATOM    651  CA  ASP B  86      -5.735 -21.415  -4.979  1.00 35.16           C  
ATOM    652  C   ASP B  86      -4.982 -20.306  -4.249  1.00 35.16           C  
ATOM    653  CB  ASP B  86      -6.600 -22.202  -3.992  1.00 35.16           C  
ATOM    654  O   ASP B  86      -5.586 -19.332  -3.795  1.00 35.16           O  
ATOM    655  CG  ASP B  86      -7.695 -23.006  -4.672  1.00 35.16           C  
ATOM    656  OD1 ASP B  86      -8.073 -22.675  -5.816  1.00 35.16           O  
ATOM    657  OD2 ASP B  86      -8.185 -23.977  -4.056  1.00 35.16           O  
ATOM    658  N   ALA B  87      -3.805 -20.662  -3.730  1.00 36.87           N  
ATOM    659  CA  ALA B  87      -3.246 -19.763  -2.723  1.00 36.87           C  
ATOM    660  C   ALA B  87      -2.740 -18.473  -3.361  1.00 36.87           C  
ATOM    661  CB  ALA B  87      -2.118 -20.454  -1.960  1.00 36.87           C  
ATOM    662  O   ALA B  87      -2.230 -17.589  -2.669  1.00 36.87           O  
ATOM    663  N   ASP B  88      -2.342 -18.537  -4.646  1.00 39.86           N  
ATOM    664  CA  ASP B  88      -1.674 -17.332  -5.128  1.00 39.86           C  
ATOM    665  C   ASP B  88      -2.580 -16.110  -4.991  1.00 39.86           C  
ATOM    666  CB  ASP B  88      -1.241 -17.504  -6.586  1.00 39.86           C  
ATOM    667  O   ASP B  88      -2.289 -15.049  -5.548  1.00 39.86           O  
ATOM    668  CG  ASP B  88       0.194 -17.979  -6.725  1.00 39.86           C  
ATOM    669  OD1 ASP B  88       0.945 -17.955  -5.726  1.00 39.86           O  
ATOM    670  OD2 ASP B  88       0.579 -18.380  -7.845  1.00 39.86           O  
ATOM    671  N   LEU B  89      -3.848 -16.422  -4.741  1.00 38.70           N  
ATOM    672  CA  LEU B  89      -4.667 -15.221  -4.854  1.00 38.70           C  
ATOM    673  C   LEU B  89      -4.232 -14.168  -3.840  1.00 38.70           C  
ATOM    674  CB  LEU B  89      -6.146 -15.559  -4.654  1.00 38.70           C  
ATOM    675  O   LEU B  89      -5.066 -13.440  -3.299  1.00 38.70           O  
ATOM    676  CG  LEU B  89      -6.994 -15.671  -5.922  1.00 38.70           C  
ATOM    677  CD1 LEU B  89      -7.381 -17.124  -6.175  1.00 38.70           C  
ATOM    678  CD2 LEU B  89      -8.235 -14.792  -5.815  1.00 38.70           C  
ATOM    679  N   TYR B  90      -3.066 -14.383  -3.141  1.00 44.31           N  
ATOM    680  CA  TYR B  90      -2.802 -13.702  -1.878  1.00 44.31           C  
ATOM    681  C   TYR B  90      -2.384 -12.256  -2.115  1.00 44.31           C  
ATOM    682  CB  TYR B  90      -1.714 -14.437  -1.089  1.00 44.31           C  
ATOM    683  O   TYR B  90      -1.362 -11.995  -2.754  1.00 44.31           O  
ATOM    684  CG  TYR B  90      -2.204 -15.687  -0.399  1.00 44.31           C  
ATOM    685  CD1 TYR B  90      -2.862 -15.617   0.827  1.00 44.31           C  
ATOM    686  CD2 TYR B  90      -2.009 -16.940  -0.970  1.00 44.31           C  
ATOM    687  CE1 TYR B  90      -3.314 -16.766   1.468  1.00 44.31           C  
ATOM    688  CE2 TYR B  90      -2.456 -18.095  -0.338  1.00 44.31           C  
ATOM    689  OH  TYR B  90      -3.552 -19.140   1.507  1.00 44.31           O  
ATOM    690  CZ  TYR B  90      -3.107 -17.999   0.878  1.00 44.31           C  
ATOM    691  N   THR B  91      -3.357 -11.409  -2.671  1.00 56.19           N  
ATOM    692  CA  THR B  91      -2.975 -10.066  -2.250  1.00 56.19           C  
ATOM    693  C   THR B  91      -2.551 -10.059  -0.784  1.00 56.19           C  
ATOM    694  CB  THR B  91      -4.127  -9.066  -2.459  1.00 56.19           C  
ATOM    695  O   THR B  91      -2.965 -10.923  -0.009  1.00 56.19           O  
ATOM    696  CG2 THR B  91      -4.755  -9.231  -3.839  1.00 56.19           C  
ATOM    697  OG1 THR B  91      -5.130  -9.286  -1.460  1.00 56.19           O  
ATOM    698  N   SER B  92      -1.569  -9.285  -0.610  1.00 71.31           N  
ATOM    699  CA  SER B  92      -1.005  -9.192   0.733  1.00 71.31           C  
ATOM    700  C   SER B  92      -2.087  -8.914   1.770  1.00 71.31           C  
ATOM    701  CB  SER B  92       0.062  -8.098   0.791  1.00 71.31           C  
ATOM    702  O   SER B  92      -1.911  -9.209   2.954  1.00 71.31           O  
ATOM    703  OG  SER B  92      -0.524  -6.816   0.644  1.00 71.31           O  
ATOM    704  N   ARG B  93      -3.316  -8.753   1.321  1.00 86.15           N  
ATOM    705  CA  ARG B  93      -4.296  -8.341   2.321  1.00 86.15           C  
ATOM    706  C   ARG B  93      -5.472  -9.312   2.367  1.00 86.15           C  
ATOM    707  CB  ARG B  93      -4.798  -6.925   2.031  1.00 86.15           C  
ATOM    708  O   ARG B  93      -6.454  -9.073   3.073  1.00 86.15           O  
ATOM    709  CG  ARG B  93      -3.758  -5.842   2.271  1.00 86.15           C  
ATOM    710  CD  ARG B  93      -4.335  -4.449   2.063  1.00 86.15           C  
ATOM    711  NE  ARG B  93      -3.381  -3.409   2.434  1.00 86.15           N  
ATOM    712  NH1 ARG B  93      -4.125  -3.215   4.613  1.00 86.15           N  
ATOM    713  NH2 ARG B  93      -2.396  -1.908   3.867  1.00 86.15           N  
ATOM    714  CZ  ARG B  93      -3.303  -2.846   3.637  1.00 86.15           C  
ATOM    715  N   VAL B  94      -5.426 -10.396   1.633  1.00 86.15           N  
ATOM    716  CA  VAL B  94      -6.495 -11.389   1.631  1.00 86.15           C  
ATOM    717  C   VAL B  94      -5.926 -12.762   1.984  1.00 86.15           C  
ATOM    718  CB  VAL B  94      -7.215 -11.446   0.265  1.00 86.15           C  
ATOM    719  O   VAL B  94      -4.886 -13.164   1.457  1.00 86.15           O  
ATOM    720  CG1 VAL B  94      -8.331 -12.489   0.285  1.00 86.15           C  
ATOM    721  CG2 VAL B  94      -7.770 -10.071  -0.102  1.00 86.15           C  
ATOM    722  N   MET B  95      -6.646 -13.426   2.865  1.00 84.43           N  
ATOM    723  CA  MET B  95      -6.245 -14.779   3.241  1.00 84.43           C  
ATOM    724  C   MET B  95      -7.455 -15.705   3.311  1.00 84.43           C  
ATOM    725  CB  MET B  95      -5.514 -14.771   4.584  1.00 84.43           C  
ATOM    726  O   MET B  95      -8.482 -15.348   3.890  1.00 84.43           O  
ATOM    727  CG  MET B  95      -4.666 -16.009   4.829  1.00 84.43           C  
ATOM    728  SD  MET B  95      -3.693 -15.899   6.380  1.00 84.43           S  
ATOM    729  CE  MET B  95      -4.960 -16.375   7.588  1.00 84.43           C  
ATOM    730  N   LEU B  96      -7.276 -16.806   2.586  1.00 83.92           N  
ATOM    731  CA  LEU B  96      -8.264 -17.870   2.723  1.00 83.92           C  
ATOM    732  C   LEU B  96      -7.796 -18.921   3.724  1.00 83.92           C  
ATOM    733  CB  LEU B  96      -8.537 -18.526   1.366  1.00 83.92           C  
ATOM    734  O   LEU B  96      -6.767 -19.567   3.516  1.00 83.92           O  
ATOM    735  CG  LEU B  96      -8.961 -17.590   0.233  1.00 83.92           C  
ATOM    736  CD1 LEU B  96      -9.118 -18.370  -1.068  1.00 83.92           C  
ATOM    737  CD2 LEU B  96     -10.256 -16.869   0.591  1.00 83.92           C  
ATOM    738  N   SER B  97      -8.578 -19.015   4.786  1.00 83.71           N  
ATOM    739  CA  SER B  97      -8.109 -19.903   5.844  1.00 83.71           C  
ATOM    740  C   SER B  97      -9.276 -20.477   6.641  1.00 83.71           C  
ATOM    741  CB  SER B  97      -7.155 -19.164   6.782  1.00 83.71           C  
ATOM    742  O   SER B  97     -10.375 -19.918   6.633  1.00 83.71           O  
ATOM    743  OG  SER B  97      -6.731 -20.010   7.837  1.00 83.71           O  
ATOM    744  N   SER B  98      -8.978 -21.602   7.293  1.00 83.72           N  
ATOM    745  CA  SER B  98      -9.984 -22.241   8.135  1.00 83.72           C  
ATOM    746  C   SER B  98     -10.046 -21.591   9.512  1.00 83.72           C  
ATOM    747  CB  SER B  98      -9.691 -23.735   8.280  1.00 83.72           C  
ATOM    748  O   SER B  98     -11.026 -21.761  10.241  1.00 83.72           O  
ATOM    749  OG  SER B  98      -8.383 -23.944   8.785  1.00 83.72           O  
ATOM    750  N   GLN B  99      -9.025 -20.893   9.800  1.00 83.20           N  
ATOM    751  CA  GLN B  99      -8.962 -20.191  11.078  1.00 83.20           C  
ATOM    752  C   GLN B  99      -8.533 -18.739  10.887  1.00 83.20           C  
ATOM    753  CB  GLN B  99      -8.003 -20.901  12.034  1.00 83.20           C  
ATOM    754  O   GLN B  99      -7.931 -18.393   9.868  1.00 83.20           O  
ATOM    755  CG  GLN B  99      -6.594 -21.067  11.481  1.00 83.20           C  
ATOM    756  CD  GLN B  99      -5.715 -21.933  12.364  1.00 83.20           C  
ATOM    757  NE2 GLN B  99      -4.548 -22.309  11.852  1.00 83.20           N  
ATOM    758  OE1 GLN B  99      -6.082 -22.261  13.497  1.00 83.20           O  
ATOM    759  N   VAL B 100      -8.834 -17.999  11.906  1.00 82.06           N  
ATOM    760  CA  VAL B 100      -8.464 -16.588  11.862  1.00 82.06           C  
ATOM    761  C   VAL B 100      -6.945 -16.450  11.922  1.00 82.06           C  
ATOM    762  CB  VAL B 100      -9.118 -15.794  13.015  1.00 82.06           C  
ATOM    763  O   VAL B 100      -6.304 -16.968  12.840  1.00 82.06           O  
ATOM    764  CG1 VAL B 100      -8.661 -14.336  12.993  1.00 82.06           C  
ATOM    765  CG2 VAL B 100     -10.640 -15.882  12.927  1.00 82.06           C  
ATOM    766  N   PRO B 101      -6.488 -15.674  10.979  1.00 84.65           N  
ATOM    767  CA  PRO B 101      -5.042 -15.443  11.033  1.00 84.65           C  
ATOM    768  C   PRO B 101      -4.617 -14.652  12.268  1.00 84.65           C  
ATOM    769  CB  PRO B 101      -4.763 -14.650   9.754  1.00 84.65           C  
ATOM    770  O   PRO B 101      -5.278 -13.680  12.641  1.00 84.65           O  
ATOM    771  CG  PRO B 101      -5.942 -14.916   8.875  1.00 84.65           C  
ATOM    772  CD  PRO B 101      -7.145 -15.142   9.745  1.00 84.65           C  
ATOM    773  N   LEU B 102      -3.557 -15.052  12.823  1.00 82.82           N  
ATOM    774  CA  LEU B 102      -3.135 -14.438  14.078  1.00 82.82           C  
ATOM    775  C   LEU B 102      -2.170 -13.286  13.822  1.00 82.82           C  
ATOM    776  CB  LEU B 102      -2.477 -15.478  14.989  1.00 82.82           C  
ATOM    777  O   LEU B 102      -2.127 -12.323  14.592  1.00 82.82           O  
ATOM    778  CG  LEU B 102      -3.390 -16.579  15.531  1.00 82.82           C  
ATOM    779  CD1 LEU B 102      -2.559 -17.711  16.126  1.00 82.82           C  
ATOM    780  CD2 LEU B 102      -4.353 -16.013  16.569  1.00 82.82           C  
ATOM    781  N   GLU B 103      -1.470 -13.341  12.815  1.00 81.96           N  
ATOM    782  CA  GLU B 103      -0.467 -12.323  12.521  1.00 81.96           C  
ATOM    783  C   GLU B 103      -0.821 -11.548  11.254  1.00 81.96           C  
ATOM    784  CB  GLU B 103       0.919 -12.958  12.378  1.00 81.96           C  
ATOM    785  O   GLU B 103      -1.552 -12.050  10.397  1.00 81.96           O  
ATOM    786  CG  GLU B 103       1.437 -13.596  13.659  1.00 81.96           C  
ATOM    787  CD  GLU B 103       2.807 -14.237  13.498  1.00 81.96           C  
ATOM    788  OE1 GLU B 103       3.438 -14.584  14.522  1.00 81.96           O  
ATOM    789  OE2 GLU B 103       3.252 -14.391  12.339  1.00 81.96           O  
ATOM    790  N   PRO B 104      -0.367 -10.285  11.288  1.00 85.33           N  
ATOM    791  CA  PRO B 104      -0.552  -9.551  10.034  1.00 85.33           C  
ATOM    792  C   PRO B 104       0.072 -10.263   8.836  1.00 85.33           C  
ATOM    793  CB  PRO B 104       0.148  -8.216  10.301  1.00 85.33           C  
ATOM    794  O   PRO B 104       0.871 -11.187   9.010  1.00 85.33           O  
ATOM    795  CG  PRO B 104       0.257  -8.132  11.789  1.00 85.33           C  
ATOM    796  CD  PRO B 104       0.296  -9.527  12.344  1.00 85.33           C  
ATOM    797  N   PRO B 105      -0.319  -9.827   7.680  1.00 83.08           N  
ATOM    798  CA  PRO B 105       0.339 -10.388   6.498  1.00 83.08           C  
ATOM    799  C   PRO B 105       1.857 -10.225   6.535  1.00 83.08           C  
ATOM    800  CB  PRO B 105      -0.268  -9.588   5.342  1.00 83.08           C  
ATOM    801  O   PRO B 105       2.361  -9.209   7.020  1.00 83.08           O  
ATOM    802  CG  PRO B 105      -1.589  -9.115   5.858  1.00 83.08           C  
ATOM    803  CD  PRO B 105      -1.451  -8.825   7.325  1.00 83.08           C  
ATOM    804  N   LEU B 106       2.489 -11.188   6.087  1.00 75.40           N  
ATOM    805  CA  LEU B 106       3.944 -11.266   6.160  1.00 75.40           C  
ATOM    806  C   LEU B 106       4.585 -10.017   5.566  1.00 75.40           C  
ATOM    807  CB  LEU B 106       4.451 -12.512   5.429  1.00 75.40           C  
ATOM    808  O   LEU B 106       5.520  -9.459   6.145  1.00 75.40           O  
ATOM    809  CG  LEU B 106       5.968 -12.705   5.393  1.00 75.40           C  
ATOM    810  CD1 LEU B 106       6.518 -12.847   6.808  1.00 75.40           C  
ATOM    811  CD2 LEU B 106       6.332 -13.921   4.548  1.00 75.40           C  
ATOM    812  N   LEU B 107       4.059  -9.632   4.473  1.00 76.91           N  
ATOM    813  CA  LEU B 107       4.655  -8.486   3.795  1.00 76.91           C  
ATOM    814  C   LEU B 107       4.544  -7.229   4.652  1.00 76.91           C  
ATOM    815  CB  LEU B 107       3.981  -8.255   2.440  1.00 76.91           C  
ATOM    816  O   LEU B 107       5.441  -6.383   4.640  1.00 76.91           O  
ATOM    817  CG  LEU B 107       4.274  -9.289   1.352  1.00 76.91           C  
ATOM    818  CD1 LEU B 107       3.487  -8.965   0.087  1.00 76.91           C  
ATOM    819  CD2 LEU B 107       5.769  -9.347   1.057  1.00 76.91           C  
ATOM    820  N   PHE B 108       3.515  -7.165   5.398  1.00 79.89           N  
ATOM    821  CA  PHE B 108       3.329  -6.023   6.285  1.00 79.89           C  
ATOM    822  C   PHE B 108       4.339  -6.054   7.427  1.00 79.89           C  
ATOM    823  CB  PHE B 108       1.904  -6.001   6.845  1.00 79.89           C  
ATOM    824  O   PHE B 108       4.876  -5.016   7.816  1.00 79.89           O  
ATOM    825  CG  PHE B 108       0.923  -5.257   5.980  1.00 79.89           C  
ATOM    826  CD1 PHE B 108       0.547  -3.956   6.290  1.00 79.89           C  
ATOM    827  CD2 PHE B 108       0.376  -5.861   4.855  1.00 79.89           C  
ATOM    828  CE1 PHE B 108      -0.361  -3.266   5.490  1.00 79.89           C  
ATOM    829  CE2 PHE B 108      -0.532  -5.177   4.051  1.00 79.89           C  
ATOM    830  CZ  PHE B 108      -0.900  -3.880   4.371  1.00 79.89           C  
ATOM    831  N   LEU B 109       4.544  -7.211   7.880  1.00 77.25           N  
ATOM    832  CA  LEU B 109       5.521  -7.376   8.950  1.00 77.25           C  
ATOM    833  C   LEU B 109       6.922  -7.014   8.468  1.00 77.25           C  
ATOM    834  CB  LEU B 109       5.505  -8.815   9.473  1.00 77.25           C  
ATOM    835  O   LEU B 109       7.674  -6.344   9.179  1.00 77.25           O  
ATOM    836  CG  LEU B 109       4.223  -9.267  10.174  1.00 77.25           C  
ATOM    837  CD1 LEU B 109       4.304 -10.750  10.521  1.00 77.25           C  
ATOM    838  CD2 LEU B 109       3.974  -8.432  11.426  1.00 77.25           C  
ATOM    839  N   LEU B 110       7.221  -7.384   7.339  1.00 74.69           N  
ATOM    840  CA  LEU B 110       8.534  -7.097   6.772  1.00 74.69           C  
ATOM    841  C   LEU B 110       8.711  -5.600   6.539  1.00 74.69           C  
ATOM    842  CB  LEU B 110       8.728  -7.857   5.457  1.00 74.69           C  
ATOM    843  O   LEU B 110       9.792  -5.055   6.773  1.00 74.69           O  
ATOM    844  CG  LEU B 110       8.819  -9.380   5.561  1.00 74.69           C  
ATOM    845  CD1 LEU B 110       8.850 -10.005   4.171  1.00 74.69           C  
ATOM    846  CD2 LEU B 110      10.050  -9.789   6.364  1.00 74.69           C  
ATOM    847  N   GLU B 111       7.649  -5.010   6.075  1.00 75.86           N  
ATOM    848  CA  GLU B 111       7.669  -3.566   5.859  1.00 75.86           C  
ATOM    849  C   GLU B 111       7.909  -2.816   7.166  1.00 75.86           C  
ATOM    850  CB  GLU B 111       6.360  -3.100   5.218  1.00 75.86           C  
ATOM    851  O   GLU B 111       8.692  -1.864   7.207  1.00 75.86           O  
ATOM    852  CG  GLU B 111       6.197  -3.532   3.768  1.00 75.86           C  
ATOM    853  CD  GLU B 111       4.836  -3.184   3.187  1.00 75.86           C  
ATOM    854  OE1 GLU B 111       4.534  -3.610   2.050  1.00 75.86           O  
ATOM    855  OE2 GLU B 111       4.065  -2.478   3.875  1.00 75.86           O  
ATOM    856  N   GLU B 112       7.261  -3.295   8.083  1.00 72.77           N  
ATOM    857  CA  GLU B 112       7.431  -2.687   9.399  1.00 72.77           C  
ATOM    858  C   GLU B 112       8.851  -2.890   9.921  1.00 72.77           C  
ATOM    859  CB  GLU B 112       6.418  -3.262  10.392  1.00 72.77           C  
ATOM    860  O   GLU B 112       9.433  -1.984  10.521  1.00 72.77           O  
ATOM    861  CG  GLU B 112       5.023  -2.669  10.261  1.00 72.77           C  
ATOM    862  CD  GLU B 112       4.048  -3.190  11.304  1.00 72.77           C  
ATOM    863  OE1 GLU B 112       2.863  -2.788  11.282  1.00 72.77           O  
ATOM    864  OE2 GLU B 112       4.474  -4.006  12.152  1.00 72.77           O  
ATOM    865  N   TYR B 113       9.253  -4.098   9.715  1.00 66.82           N  
ATOM    866  CA  TYR B 113      10.610  -4.423  10.138  1.00 66.82           C  
ATOM    867  C   TYR B 113      11.628  -3.529   9.440  1.00 66.82           C  
ATOM    868  CB  TYR B 113      10.925  -5.894   9.850  1.00 66.82           C  
ATOM    869  O   TYR B 113      12.551  -3.015  10.076  1.00 66.82           O  
ATOM    870  CG  TYR B 113      12.316  -6.309  10.263  1.00 66.82           C  
ATOM    871  CD1 TYR B 113      13.290  -6.598   9.310  1.00 66.82           C  
ATOM    872  CD2 TYR B 113      12.660  -6.415  11.607  1.00 66.82           C  
ATOM    873  CE1 TYR B 113      14.573  -6.983   9.686  1.00 66.82           C  
ATOM    874  CE2 TYR B 113      13.939  -6.798  11.994  1.00 66.82           C  
ATOM    875  OH  TYR B 113      16.156  -7.460  11.406  1.00 66.82           O  
ATOM    876  CZ  TYR B 113      14.888  -7.079  11.028  1.00 66.82           C  
ATOM    877  N   LYS B 114      11.510  -3.300   8.294  1.00 68.77           N  
ATOM    878  CA  LYS B 114      12.382  -2.407   7.537  1.00 68.77           C  
ATOM    879  C   LYS B 114      12.365  -0.997   8.120  1.00 68.77           C  
ATOM    880  CB  LYS B 114      11.966  -2.370   6.065  1.00 68.77           C  
ATOM    881  O   LYS B 114      13.414  -0.366   8.264  1.00 68.77           O  
ATOM    882  CG  LYS B 114      12.814  -1.443   5.206  1.00 68.77           C  
ATOM    883  CD  LYS B 114      12.248  -1.315   3.797  1.00 68.77           C  
ATOM    884  CE  LYS B 114      13.012  -0.283   2.979  1.00 68.77           C  
ATOM    885  NZ  LYS B 114      12.111   0.469   2.055  1.00 68.77           N  
ATOM    886  N   ASN B 115      11.196  -0.669   8.269  1.00 64.43           N  
ATOM    887  CA  ASN B 115      11.063   0.656   8.865  1.00 64.43           C  
ATOM    888  C   ASN B 115      11.812   0.752  10.191  1.00 64.43           C  
ATOM    889  CB  ASN B 115       9.587   1.010   9.062  1.00 64.43           C  
ATOM    890  O   ASN B 115      12.428   1.777  10.487  1.00 64.43           O  
ATOM    891  CG  ASN B 115       8.878   1.307   7.756  1.00 64.43           C  
ATOM    892  ND2 ASN B 115       7.555   1.195   7.760  1.00 64.43           N  
ATOM    893  OD1 ASN B 115       9.514   1.634   6.750  1.00 64.43           O  
ATOM    894  N   TYR B 116      11.724  -0.416  10.813  1.00 59.10           N  
ATOM    895  CA  TYR B 116      12.445  -0.506  12.078  1.00 59.10           C  
ATOM    896  C   TYR B 116      13.950  -0.418  11.856  1.00 59.10           C  
ATOM    897  CB  TYR B 116      12.099  -1.811  12.802  1.00 59.10           C  
ATOM    898  O   TYR B 116      14.647   0.308  12.567  1.00 59.10           O  
ATOM    899  CG  TYR B 116      12.919  -2.050  14.047  1.00 59.10           C  
ATOM    900  CD1 TYR B 116      14.027  -2.894  14.023  1.00 59.10           C  
ATOM    901  CD2 TYR B 116      12.588  -1.432  15.248  1.00 59.10           C  
ATOM    902  CE1 TYR B 116      14.784  -3.119  15.168  1.00 59.10           C  
ATOM    903  CE2 TYR B 116      13.339  -1.650  16.399  1.00 59.10           C  
ATOM    904  OH  TYR B 116      15.180  -2.712  17.486  1.00 59.10           O  
ATOM    905  CZ  TYR B 116      14.433  -2.493  16.349  1.00 59.10           C  
ATOM    906  N   LEU B 117      14.512  -1.141  10.887  1.00 61.70           N  
ATOM    907  CA  LEU B 117      15.939  -1.156  10.585  1.00 61.70           C  
ATOM    908  C   LEU B 117      16.410   0.215  10.112  1.00 61.70           C  
ATOM    909  CB  LEU B 117      16.251  -2.211   9.520  1.00 61.70           C  
ATOM    910  O   LEU B 117      17.501   0.661  10.475  1.00 61.70           O  
ATOM    911  CG  LEU B 117      16.070  -3.671   9.939  1.00 61.70           C  
ATOM    912  CD1 LEU B 117      16.283  -4.595   8.744  1.00 61.70           C  
ATOM    913  CD2 LEU B 117      17.027  -4.025  11.072  1.00 61.70           C  
ATOM    914  N   ASP B 118      15.708   0.779   9.356  1.00 59.61           N  
ATOM    915  CA  ASP B 118      16.049   2.108   8.859  1.00 59.61           C  
ATOM    916  C   ASP B 118      16.174   3.108  10.006  1.00 59.61           C  
ATOM    917  CB  ASP B 118      15.002   2.589   7.852  1.00 59.61           C  
ATOM    918  O   ASP B 118      17.035   3.990   9.977  1.00 59.61           O  
ATOM    919  CG  ASP B 118      15.106   1.890   6.508  1.00 59.61           C  
ATOM    920  OD1 ASP B 118      16.134   1.230   6.242  1.00 59.61           O  
ATOM    921  OD2 ASP B 118      14.153   2.003   5.707  1.00 59.61           O  
ATOM    922  N   ALA B 119      15.338   2.712  10.918  1.00 53.49           N  
ATOM    923  CA  ALA B 119      15.355   3.558  12.108  1.00 53.49           C  
ATOM    924  C   ALA B 119      16.534   3.211  13.012  1.00 53.49           C  
ATOM    925  CB  ALA B 119      14.042   3.423  12.875  1.00 53.49           C  
ATOM    926  O   ALA B 119      17.099   4.087  13.670  1.00 53.49           O  
ATOM    927  N   ALA B 120      17.010   1.844  13.031  1.00 47.02           N  
ATOM    928  CA  ALA B 120      18.067   1.309  13.885  1.00 47.02           C  
ATOM    929  C   ALA B 120      19.447   1.638  13.322  1.00 47.02           C  
ATOM    930  CB  ALA B 120      17.908  -0.201  14.045  1.00 47.02           C  
ATOM    931  O   ALA B 120      20.417   1.763  14.074  1.00 47.02           O  
ATOM    932  N   ASN B 121      19.936   1.347  12.060  1.00 42.87           N  
ATOM    933  CA  ASN B 121      21.244   1.629  11.480  1.00 42.87           C  
ATOM    934  C   ASN B 121      21.650   3.085  11.692  1.00 42.87           C  
ATOM    935  CB  ASN B 121      21.255   1.287   9.988  1.00 42.87           C  
ATOM    936  O   ASN B 121      22.593   3.569  11.063  1.00 42.87           O  
ATOM    937  CG  ASN B 121      21.696  -0.138   9.719  1.00 42.87           C  
ATOM    938  ND2 ASN B 121      21.318  -0.668   8.562  1.00 42.87           N  
ATOM    939  OD1 ASN B 121      22.371  -0.758  10.545  1.00 42.87           O  
ATOM    940  N   MET B 122      21.020   3.875  12.502  1.00 40.43           N  
ATOM    941  CA  MET B 122      21.525   5.132  13.045  1.00 40.43           C  
ATOM    942  C   MET B 122      22.616   4.878  14.080  1.00 40.43           C  
ATOM    943  CB  MET B 122      20.389   5.943  13.671  1.00 40.43           C  
ATOM    944  O   MET B 122      22.744   3.766  14.594  1.00 40.43           O  
ATOM    945  CG  MET B 122      19.680   6.863  12.691  1.00 40.43           C  
ATOM    946  SD  MET B 122      18.939   8.328  13.511  1.00 40.43           S  
ATOM    947  CE  MET B 122      18.850   9.471  12.105  1.00 40.43           C  
ATOM    948  N   SER B 123      23.782   5.558  14.302  1.00 32.95           N  
ATOM    949  CA  SER B 123      24.870   5.375  15.257  1.00 32.95           C  
ATOM    950  C   SER B 123      24.359   4.799  16.573  1.00 32.95           C  
ATOM    951  CB  SER B 123      25.587   6.701  15.515  1.00 32.95           C  
ATOM    952  O   SER B 123      23.176   4.926  16.895  1.00 32.95           O  
ATOM    953  OG  SER B 123      24.922   7.443  16.523  1.00 32.95           O  
ATOM    954  N   MET B 124      25.143   3.737  17.254  1.00 36.33           N  
ATOM    955  CA  MET B 124      24.870   3.071  18.524  1.00 36.33           C  
ATOM    956  C   MET B 124      24.215   4.030  19.512  1.00 36.33           C  
ATOM    957  CB  MET B 124      26.158   2.503  19.123  1.00 36.33           C  
ATOM    958  O   MET B 124      23.474   3.604  20.400  1.00 36.33           O  
ATOM    959  CG  MET B 124      26.210   0.984  19.138  1.00 36.33           C  
ATOM    960  SD  MET B 124      26.907   0.320  20.699  1.00 36.33           S  
ATOM    961  CE  MET B 124      28.567  -0.150  20.135  1.00 36.33           C  
ATOM    962  N   ARG B 125      24.632   5.248  19.647  1.00 34.24           N  
ATOM    963  CA  ARG B 125      24.102   6.235  20.582  1.00 34.24           C  
ATOM    964  C   ARG B 125      22.608   6.449  20.364  1.00 34.24           C  
ATOM    965  CB  ARG B 125      24.848   7.564  20.442  1.00 34.24           C  
ATOM    966  O   ARG B 125      21.847   6.578  21.326  1.00 34.24           O  
ATOM    967  CG  ARG B 125      25.010   8.321  21.751  1.00 34.24           C  
ATOM    968  CD  ARG B 125      25.843   9.583  21.573  1.00 34.24           C  
ATOM    969  NE  ARG B 125      26.048  10.276  22.842  1.00 34.24           N  
ATOM    970  NH1 ARG B 125      27.444  11.896  21.968  1.00 34.24           N  
ATOM    971  NH2 ARG B 125      26.921  11.910  24.199  1.00 34.24           N  
ATOM    972  CZ  ARG B 125      26.804  11.359  23.000  1.00 34.24           C  
ATOM    973  N   VAL B 126      22.208   6.440  19.078  1.00 38.83           N  
ATOM    974  CA  VAL B 126      20.833   6.710  18.671  1.00 38.83           C  
ATOM    975  C   VAL B 126      20.022   5.416  18.699  1.00 38.83           C  
ATOM    976  CB  VAL B 126      20.772   7.347  17.265  1.00 38.83           C  
ATOM    977  O   VAL B 126      18.789   5.449  18.722  1.00 38.83           O  
ATOM    978  CG1 VAL B 126      19.324   7.490  16.799  1.00 38.83           C  
ATOM    979  CG2 VAL B 126      21.473   8.704  17.264  1.00 38.83           C  
ATOM    980  N   ARG B 127      20.499   4.170  18.661  1.00 35.46           N  
ATOM    981  CA  ARG B 127      19.867   2.856  18.615  1.00 35.46           C  
ATOM    982  C   ARG B 127      19.035   2.604  19.868  1.00 35.46           C  
ATOM    983  CB  ARG B 127      20.921   1.758  18.456  1.00 35.46           C  
ATOM    984  O   ARG B 127      18.041   1.875  19.823  1.00 35.46           O  
ATOM    985  CG  ARG B 127      21.101   1.279  17.024  1.00 35.46           C  
ATOM    986  CD  ARG B 127      22.152   0.182  16.925  1.00 35.46           C  
ATOM    987  NE  ARG B 127      22.363  -0.238  15.542  1.00 35.46           N  
ATOM    988  NH1 ARG B 127      24.071  -1.713  16.034  1.00 35.46           N  
ATOM    989  NH2 ARG B 127      23.377  -1.438  13.867  1.00 35.46           N  
ATOM    990  CZ  ARG B 127      23.270  -1.129  15.151  1.00 35.46           C  
ATOM    991  N   ARG B 128      19.454   2.822  21.027  1.00 34.07           N  
ATOM    992  CA  ARG B 128      18.653   2.538  22.213  1.00 34.07           C  
ATOM    993  C   ARG B 128      17.270   3.171  22.105  1.00 34.07           C  
ATOM    994  CB  ARG B 128      19.361   3.038  23.473  1.00 34.07           C  
ATOM    995  O   ARG B 128      16.314   2.698  22.724  1.00 34.07           O  
ATOM    996  CG  ARG B 128      20.267   2.004  24.123  1.00 34.07           C  
ATOM    997  CD  ARG B 128      20.883   2.526  25.413  1.00 34.07           C  
ATOM    998  NE  ARG B 128      21.862   1.590  25.960  1.00 34.07           N  
ATOM    999  NH1 ARG B 128      22.703   3.063  27.528  1.00 34.07           N  
ATOM   1000  NH2 ARG B 128      23.553   0.940  27.372  1.00 34.07           N  
ATOM   1001  CZ  ARG B 128      22.704   1.866  26.952  1.00 34.07           C  
ATOM   1002  N   HIS B 129      17.155   4.399  21.400  1.00 31.33           N  
ATOM   1003  CA  HIS B 129      15.927   5.184  21.473  1.00 31.33           C  
ATOM   1004  C   HIS B 129      14.989   4.848  20.319  1.00 31.33           C  
ATOM   1005  CB  HIS B 129      16.247   6.680  21.472  1.00 31.33           C  
ATOM   1006  O   HIS B 129      13.935   5.469  20.169  1.00 31.33           O  
ATOM   1007  CG  HIS B 129      16.067   7.333  22.806  1.00 31.33           C  
ATOM   1008  CD2 HIS B 129      16.202   8.624  23.189  1.00 31.33           C  
ATOM   1009  ND1 HIS B 129      15.708   6.630  23.936  1.00 31.33           N  
ATOM   1010  CE1 HIS B 129      15.628   7.465  24.959  1.00 31.33           C  
ATOM   1011  NE2 HIS B 129      15.923   8.681  24.532  1.00 31.33           N  
ATOM   1012  N   SER B 130      15.268   3.979  19.150  1.00 33.55           N  
ATOM   1013  CA  SER B 130      14.726   4.231  17.819  1.00 33.55           C  
ATOM   1014  C   SER B 130      13.538   3.321  17.524  1.00 33.55           C  
ATOM   1015  CB  SER B 130      15.805   4.034  16.754  1.00 33.55           C  
ATOM   1016  O   SER B 130      13.345   2.893  16.385  1.00 33.55           O  
ATOM   1017  OG  SER B 130      16.561   2.864  17.014  1.00 33.55           O  
ATOM   1018  N   ASP B 131      12.818   2.573  18.168  1.00 34.14           N  
ATOM   1019  CA  ASP B 131      11.485   2.121  17.778  1.00 34.14           C  
ATOM   1020  C   ASP B 131      10.687   3.253  17.136  1.00 34.14           C  
ATOM   1021  CB  ASP B 131      10.731   1.567  18.989  1.00 34.14           C  
ATOM   1022  O   ASP B 131      10.671   4.375  17.646  1.00 34.14           O  
ATOM   1023  CG  ASP B 131      10.092   0.216  18.723  1.00 34.14           C  
ATOM   1024  OD1 ASP B 131      10.019  -0.203  17.547  1.00 34.14           O  
ATOM   1025  OD2 ASP B 131       9.653  -0.434  19.696  1.00 34.14           O  
ATOM   1026  N   PRO B 132      10.351   3.119  15.731  1.00 38.58           N  
ATOM   1027  CA  PRO B 132       9.536   4.299  15.432  1.00 38.58           C  
ATOM   1028  C   PRO B 132       8.687   4.746  16.619  1.00 38.58           C  
ATOM   1029  CB  PRO B 132       8.652   3.832  14.273  1.00 38.58           C  
ATOM   1030  O   PRO B 132       8.564   5.946  16.879  1.00 38.58           O  
ATOM   1031  CG  PRO B 132       9.123   2.447  13.967  1.00 38.58           C  
ATOM   1032  CD  PRO B 132      10.103   2.032  15.027  1.00 38.58           C  
ATOM   1033  N   ALA B 133       7.888   3.706  17.180  1.00 41.27           N  
ATOM   1034  CA  ALA B 133       7.263   3.975  18.473  1.00 41.27           C  
ATOM   1035  C   ALA B 133       8.312   4.310  19.529  1.00 41.27           C  
ATOM   1036  CB  ALA B 133       6.427   2.778  18.919  1.00 41.27           C  
ATOM   1037  O   ALA B 133       8.073   5.141  20.409  1.00 41.27           O  
ATOM   1038  N   ARG B 134       9.571   3.716  19.282  1.00 42.10           N  
ATOM   1039  CA  ARG B 134      10.645   3.951  20.242  1.00 42.10           C  
ATOM   1040  C   ARG B 134      11.516   5.126  19.813  1.00 42.10           C  
ATOM   1041  CB  ARG B 134      11.503   2.695  20.408  1.00 42.10           C  
ATOM   1042  O   ARG B 134      12.261   5.683  20.623  1.00 42.10           O  
ATOM   1043  CG  ARG B 134      11.032   1.770  21.519  1.00 42.10           C  
ATOM   1044  CD  ARG B 134      12.020   0.638  21.766  1.00 42.10           C  
ATOM   1045  NE  ARG B 134      11.341  -0.594  22.159  1.00 42.10           N  
ATOM   1046  NH1 ARG B 134      13.275  -1.842  22.356  1.00 42.10           N  
ATOM   1047  NH2 ARG B 134      11.237  -2.803  22.778  1.00 42.10           N  
ATOM   1048  CZ  ARG B 134      11.953  -1.743  22.430  1.00 42.10           C  
ATOM   1049  N   ARG B 135      11.604   5.420  18.455  1.00 53.13           N  
ATOM   1050  CA  ARG B 135      12.329   6.638  18.108  1.00 53.13           C  
ATOM   1051  C   ARG B 135      11.518   7.879  18.466  1.00 53.13           C  
ATOM   1052  CB  ARG B 135      12.677   6.651  16.618  1.00 53.13           C  
ATOM   1053  O   ARG B 135      12.008   9.003  18.345  1.00 53.13           O  
ATOM   1054  CG  ARG B 135      14.001   5.982  16.288  1.00 53.13           C  
ATOM   1055  CD  ARG B 135      14.326   6.075  14.804  1.00 53.13           C  
ATOM   1056  NE  ARG B 135      15.472   5.242  14.449  1.00 53.13           N  
ATOM   1057  NH1 ARG B 135      15.222   5.507  12.168  1.00 53.13           N  
ATOM   1058  NH2 ARG B 135      16.927   4.219  12.997  1.00 53.13           N  
ATOM   1059  CZ  ARG B 135      15.871   4.991  13.206  1.00 53.13           C  
ATOM   1060  N   GLY B 136      10.419   7.543  18.851  1.00 65.91           N  
ATOM   1061  CA  GLY B 136       9.534   8.635  19.223  1.00 65.91           C  
ATOM   1062  C   GLY B 136       8.832   9.266  18.035  1.00 65.91           C  
ATOM   1063  O   GLY B 136       8.332  10.389  18.127  1.00 65.91           O  
ATOM   1064  N   GLU B 137       9.075   8.386  16.682  1.00 78.49           N  
ATOM   1065  CA  GLU B 137       8.397   8.970  15.529  1.00 78.49           C  
ATOM   1066  C   GLU B 137       6.909   8.629  15.533  1.00 78.49           C  
ATOM   1067  CB  GLU B 137       9.043   8.492  14.226  1.00 78.49           C  
ATOM   1068  O   GLU B 137       6.532   7.476  15.750  1.00 78.49           O  
ATOM   1069  CG  GLU B 137      10.384   9.146  13.929  1.00 78.49           C  
ATOM   1070  CD  GLU B 137      10.963   8.744  12.582  1.00 78.49           C  
ATOM   1071  OE1 GLU B 137      12.043   9.255  12.208  1.00 78.49           O  
ATOM   1072  OE2 GLU B 137      10.331   7.911  11.895  1.00 78.49           O  
ATOM   1073  N   LEU B 138       6.180   9.648  15.301  1.00 85.35           N  
ATOM   1074  CA  LEU B 138       4.730   9.482  15.328  1.00 85.35           C  
ATOM   1075  C   LEU B 138       4.124   9.774  13.960  1.00 85.35           C  
ATOM   1076  CB  LEU B 138       4.106  10.400  16.383  1.00 85.35           C  
ATOM   1077  O   LEU B 138       4.708  10.510  13.162  1.00 85.35           O  
ATOM   1078  CG  LEU B 138       4.534  10.159  17.831  1.00 85.35           C  
ATOM   1079  CD1 LEU B 138       4.229  11.385  18.685  1.00 85.35           C  
ATOM   1080  CD2 LEU B 138       3.842   8.923  18.395  1.00 85.35           C  
ATOM   1081  N   SER B 139       2.974   9.126  13.674  1.00 89.76           N  
ATOM   1082  CA  SER B 139       2.199   9.431  12.475  1.00 89.76           C  
ATOM   1083  C   SER B 139       1.231  10.583  12.721  1.00 89.76           C  
ATOM   1084  CB  SER B 139       1.428   8.196  12.007  1.00 89.76           C  
ATOM   1085  O   SER B 139       0.867  10.861  13.866  1.00 89.76           O  
ATOM   1086  OG  SER B 139       0.441   7.830  12.955  1.00 89.76           O  
ATOM   1087  N   VAL B 140       0.900  11.203  11.677  1.00 92.44           N  
ATOM   1088  CA  VAL B 140      -0.020  12.329  11.799  1.00 92.44           C  
ATOM   1089  C   VAL B 140      -1.423  11.819  12.123  1.00 92.44           C  
ATOM   1090  CB  VAL B 140      -0.048  13.181  10.510  1.00 92.44           C  
ATOM   1091  O   VAL B 140      -2.209  12.513  12.771  1.00 92.44           O  
ATOM   1092  CG1 VAL B 140      -0.941  14.407  10.693  1.00 92.44           C  
ATOM   1093  CG2 VAL B 140       1.368  13.601  10.119  1.00 92.44           C  
ATOM   1094  N   CYS B 141      -1.640  10.646  11.642  1.00 92.35           N  
ATOM   1095  CA  CYS B 141      -2.914  10.004  11.947  1.00 92.35           C  
ATOM   1096  C   CYS B 141      -2.697   8.629  12.568  1.00 92.35           C  
ATOM   1097  CB  CYS B 141      -3.765   9.874  10.684  1.00 92.35           C  
ATOM   1098  O   CYS B 141      -1.864   7.854  12.095  1.00 92.35           O  
ATOM   1099  SG  CYS B 141      -4.226  11.459   9.951  1.00 92.35           S  
ATOM   1100  N   ASP B 142      -3.432   8.387  13.631  1.00 89.48           N  
ATOM   1101  CA  ASP B 142      -3.409   7.046  14.208  1.00 89.48           C  
ATOM   1102  C   ASP B 142      -4.297   6.091  13.414  1.00 89.48           C  
ATOM   1103  CB  ASP B 142      -3.853   7.084  15.672  1.00 89.48           C  
ATOM   1104  O   ASP B 142      -5.385   6.468  12.974  1.00 89.48           O  
ATOM   1105  CG  ASP B 142      -2.894   7.853  16.563  1.00 89.48           C  
ATOM   1106  OD1 ASP B 142      -1.672   7.837  16.300  1.00 89.48           O  
ATOM   1107  OD2 ASP B 142      -3.363   8.477  17.539  1.00 89.48           O  
ATOM   1108  N   SER B 143      -3.742   4.903  13.146  1.00 90.27           N  
ATOM   1109  CA  SER B 143      -4.506   3.916  12.391  1.00 90.27           C  
ATOM   1110  C   SER B 143      -4.553   2.577  13.119  1.00 90.27           C  
ATOM   1111  CB  SER B 143      -3.908   3.726  10.996  1.00 90.27           C  
ATOM   1112  O   SER B 143      -3.753   2.328  14.024  1.00 90.27           O  
ATOM   1113  OG  SER B 143      -2.600   3.186  11.080  1.00 90.27           O  
ATOM   1114  N   ILE B 144      -5.571   1.823  12.823  1.00 90.42           N  
ATOM   1115  CA  ILE B 144      -5.703   0.472  13.358  1.00 90.42           C  
ATOM   1116  C   ILE B 144      -5.830  -0.527  12.211  1.00 90.42           C  
ATOM   1117  CB  ILE B 144      -6.917   0.356  14.307  1.00 90.42           C  
ATOM   1118  O   ILE B 144      -6.560  -0.286  11.247  1.00 90.42           O  
ATOM   1119  CG1 ILE B 144      -6.790   1.356  15.462  1.00 90.42           C  
ATOM   1120  CG2 ILE B 144      -7.055  -1.075  14.835  1.00 90.42           C  
ATOM   1121  CD1 ILE B 144      -8.091   1.602  16.214  1.00 90.42           C  
ATOM   1122  N   SER B 145      -5.059  -1.586  12.294  1.00 91.08           N  
ATOM   1123  CA  SER B 145      -5.098  -2.660  11.307  1.00 91.08           C  
ATOM   1124  C   SER B 145      -5.590  -3.963  11.927  1.00 91.08           C  
ATOM   1125  CB  SER B 145      -3.715  -2.869  10.688  1.00 91.08           C  
ATOM   1126  O   SER B 145      -5.179  -4.325  13.032  1.00 91.08           O  
ATOM   1127  OG  SER B 145      -3.227  -1.663  10.127  1.00 91.08           O  
ATOM   1128  N   GLU B 146      -6.461  -4.633  11.210  1.00 91.45           N  
ATOM   1129  CA  GLU B 146      -7.009  -5.877  11.742  1.00 91.45           C  
ATOM   1130  C   GLU B 146      -7.546  -6.766  10.625  1.00 91.45           C  
ATOM   1131  CB  GLU B 146      -8.116  -5.585  12.759  1.00 91.45           C  
ATOM   1132  O   GLU B 146      -7.833  -6.287   9.526  1.00 91.45           O  
ATOM   1133  CG  GLU B 146      -9.314  -4.854  12.171  1.00 91.45           C  
ATOM   1134  CD  GLU B 146     -10.357  -4.477  13.212  1.00 91.45           C  
ATOM   1135  OE1 GLU B 146     -11.385  -3.864  12.846  1.00 91.45           O  
ATOM   1136  OE2 GLU B 146     -10.143  -4.796  14.403  1.00 91.45           O  
ATOM   1137  N   TRP B 147      -7.615  -8.007  10.986  1.00 91.85           N  
ATOM   1138  CA  TRP B 147      -8.294  -8.936  10.089  1.00 91.85           C  
ATOM   1139  C   TRP B 147      -9.808  -8.824  10.234  1.00 91.85           C  
ATOM   1140  CB  TRP B 147      -7.847 -10.374  10.365  1.00 91.85           C  
ATOM   1141  O   TRP B 147     -10.330  -8.786  11.351  1.00 91.85           O  
ATOM   1142  CG  TRP B 147      -6.452 -10.676   9.906  1.00 91.85           C  
ATOM   1143  CD1 TRP B 147      -5.334 -10.788  10.686  1.00 91.85           C  
ATOM   1144  CD2 TRP B 147      -6.025 -10.901   8.559  1.00 91.85           C  
ATOM   1145  CE2 TRP B 147      -4.634 -11.144   8.596  1.00 91.85           C  
ATOM   1146  CE3 TRP B 147      -6.685 -10.920   7.323  1.00 91.85           C  
ATOM   1147  NE1 TRP B 147      -4.238 -11.070   9.904  1.00 91.85           N  
ATOM   1148  CH2 TRP B 147      -4.560 -11.417   6.246  1.00 91.85           C  
ATOM   1149  CZ2 TRP B 147      -3.891 -11.404   7.442  1.00 91.85           C  
ATOM   1150  CZ3 TRP B 147      -5.943 -11.179   6.176  1.00 91.85           C  
ATOM   1151  N   VAL B 148     -10.447  -8.703   9.105  1.00 92.40           N  
ATOM   1152  CA  VAL B 148     -11.905  -8.646   9.075  1.00 92.40           C  
ATOM   1153  C   VAL B 148     -12.453  -9.845   8.304  1.00 92.40           C  
ATOM   1154  CB  VAL B 148     -12.409  -7.330   8.441  1.00 92.40           C  
ATOM   1155  O   VAL B 148     -11.965 -10.169   7.219  1.00 92.40           O  
ATOM   1156  CG1 VAL B 148     -13.936  -7.296   8.409  1.00 92.40           C  
ATOM   1157  CG2 VAL B 148     -11.860  -6.126   9.204  1.00 92.40           C  
ATOM   1158  N   THR B 149     -13.342 -10.491   8.928  1.00 83.13           N  
ATOM   1159  CA  THR B 149     -13.934 -11.647   8.263  1.00 83.13           C  
ATOM   1160  C   THR B 149     -15.032 -11.212   7.297  1.00 83.13           C  
ATOM   1161  CB  THR B 149     -14.510 -12.645   9.284  1.00 83.13           C  
ATOM   1162  O   THR B 149     -15.615 -10.137   7.455  1.00 83.13           O  
ATOM   1163  CG2 THR B 149     -13.427 -13.151  10.230  1.00 83.13           C  
ATOM   1164  OG1 THR B 149     -15.534 -11.997  10.050  1.00 83.13           O  
ATOM   1165  N   ALA B 150     -15.241 -12.049   6.356  1.00 77.16           N  
ATOM   1166  CA  ALA B 150     -16.314 -11.785   5.402  1.00 77.16           C  
ATOM   1167  C   ALA B 150     -17.669 -11.728   6.102  1.00 77.16           C  
ATOM   1168  CB  ALA B 150     -16.329 -12.851   4.309  1.00 77.16           C  
ATOM   1169  O   ALA B 150     -18.589 -11.052   5.634  1.00 77.16           O  
ATOM   1170  N   ALA B 151     -17.747 -12.470   7.202  1.00 72.97           N  
ATOM   1171  CA  ALA B 151     -18.989 -12.441   7.970  1.00 72.97           C  
ATOM   1172  C   ALA B 151     -19.257 -11.046   8.528  1.00 72.97           C  
ATOM   1173  CB  ALA B 151     -18.937 -13.463   9.104  1.00 72.97           C  
ATOM   1174  O   ALA B 151     -20.406 -10.602   8.580  1.00 72.97           O  
ATOM   1175  N   ASP B 152     -18.214 -10.407   8.748  1.00 76.88           N  
ATOM   1176  CA  ASP B 152     -18.329  -9.058   9.294  1.00 76.88           C  
ATOM   1177  C   ASP B 152     -18.469  -8.024   8.179  1.00 76.88           C  
ATOM   1178  CB  ASP B 152     -17.119  -8.728  10.169  1.00 76.88           C  
ATOM   1179  O   ASP B 152     -19.159  -7.016   8.343  1.00 76.88           O  
ATOM   1180  CG  ASP B 152     -17.049  -9.574  11.429  1.00 76.88           C  
ATOM   1181  OD1 ASP B 152     -18.101 -10.065  11.893  1.00 76.88           O  
ATOM   1182  OD2 ASP B 152     -15.933  -9.749  11.964  1.00 76.88           O  
ATOM   1183  N   LYS B 153     -17.754  -8.296   7.017  1.00 82.40           N  
ATOM   1184  CA  LYS B 153     -17.832  -7.416   5.855  1.00 82.40           C  
ATOM   1185  C   LYS B 153     -18.873  -7.914   4.857  1.00 82.40           C  
ATOM   1186  CB  LYS B 153     -16.467  -7.302   5.175  1.00 82.40           C  
ATOM   1187  O   LYS B 153     -18.524  -8.448   3.802  1.00 82.40           O  
ATOM   1188  CG  LYS B 153     -16.326  -6.090   4.267  1.00 82.40           C  
ATOM   1189  CD  LYS B 153     -14.888  -5.903   3.802  1.00 82.40           C  
ATOM   1190  CE  LYS B 153     -14.724  -4.627   2.987  1.00 82.40           C  
ATOM   1191  NZ  LYS B 153     -15.048  -4.844   1.545  1.00 82.40           N  
ATOM   1192  N   LYS B 154     -20.119  -8.003   5.106  1.00 86.99           N  
ATOM   1193  CA  LYS B 154     -21.241  -8.613   4.399  1.00 86.99           C  
ATOM   1194  C   LYS B 154     -21.383  -8.039   2.992  1.00 86.99           C  
ATOM   1195  CB  LYS B 154     -22.541  -8.413   5.180  1.00 86.99           C  
ATOM   1196  O   LYS B 154     -21.663  -8.772   2.041  1.00 86.99           O  
ATOM   1197  CG  LYS B 154     -22.599  -9.182   6.492  1.00 86.99           C  
ATOM   1198  CD  LYS B 154     -23.957  -9.035   7.165  1.00 86.99           C  
ATOM   1199  CE  LYS B 154     -24.005  -9.775   8.495  1.00 86.99           C  
ATOM   1200  NZ  LYS B 154     -25.340  -9.647   9.153  1.00 86.99           N  
ATOM   1201  N   THR B 155     -21.144  -6.767   2.895  1.00 93.02           N  
ATOM   1202  CA  THR B 155     -21.268  -6.117   1.595  1.00 93.02           C  
ATOM   1203  C   THR B 155     -20.030  -5.281   1.288  1.00 93.02           C  
ATOM   1204  CB  THR B 155     -22.522  -5.225   1.535  1.00 93.02           C  
ATOM   1205  O   THR B 155     -19.286  -4.906   2.196  1.00 93.02           O  
ATOM   1206  CG2 THR B 155     -23.786  -6.031   1.815  1.00 93.02           C  
ATOM   1207  OG1 THR B 155     -22.407  -4.182   2.511  1.00 93.02           O  
ATOM   1208  N   ALA B 156     -19.763  -5.126  -0.005  1.00 94.01           N  
ATOM   1209  CA  ALA B 156     -18.650  -4.304  -0.472  1.00 94.01           C  
ATOM   1210  C   ALA B 156     -18.948  -3.703  -1.843  1.00 94.01           C  
ATOM   1211  CB  ALA B 156     -17.366  -5.128  -0.525  1.00 94.01           C  
ATOM   1212  O   ALA B 156     -19.910  -4.100  -2.506  1.00 94.01           O  
ATOM   1213  N   VAL B 157     -18.228  -2.715  -2.166  1.00 91.28           N  
ATOM   1214  CA  VAL B 157     -18.378  -2.064  -3.463  1.00 91.28           C  
ATOM   1215  C   VAL B 157     -17.364  -2.638  -4.450  1.00 91.28           C  
ATOM   1216  CB  VAL B 157     -18.207  -0.533  -3.353  1.00 91.28           C  
ATOM   1217  O   VAL B 157     -16.171  -2.716  -4.149  1.00 91.28           O  
ATOM   1218  CG1 VAL B 157     -18.351   0.127  -4.723  1.00 91.28           C  
ATOM   1219  CG2 VAL B 157     -19.220   0.048  -2.368  1.00 91.28           C  
ATOM   1220  N   ASP B 158     -17.794  -2.987  -5.584  1.00 88.74           N  
ATOM   1221  CA  ASP B 158     -16.912  -3.566  -6.593  1.00 88.74           C  
ATOM   1222  C   ASP B 158     -16.319  -2.483  -7.491  1.00 88.74           C  
ATOM   1223  CB  ASP B 158     -17.667  -4.595  -7.438  1.00 88.74           C  
ATOM   1224  O   ASP B 158     -16.494  -1.290  -7.232  1.00 88.74           O  
ATOM   1225  CG  ASP B 158     -18.698  -3.965  -8.358  1.00 88.74           C  
ATOM   1226  OD1 ASP B 158     -18.882  -2.730  -8.313  1.00 88.74           O  
ATOM   1227  OD2 ASP B 158     -19.334  -4.712  -9.133  1.00 88.74           O  
ATOM   1228  N   MET B 159     -15.566  -2.846  -8.521  1.00 84.33           N  
ATOM   1229  CA  MET B 159     -14.851  -1.915  -9.390  1.00 84.33           C  
ATOM   1230  C   MET B 159     -15.827  -1.088 -10.220  1.00 84.33           C  
ATOM   1231  CB  MET B 159     -13.890  -2.669 -10.311  1.00 84.33           C  
ATOM   1232  O   MET B 159     -15.484  -0.000 -10.687  1.00 84.33           O  
ATOM   1233  CG  MET B 159     -12.647  -3.188  -9.606  1.00 84.33           C  
ATOM   1234  SD  MET B 159     -11.421  -3.895 -10.774  1.00 84.33           S  
ATOM   1235  CE  MET B 159     -10.914  -2.392 -11.655  1.00 84.33           C  
ATOM   1236  N   SER B 160     -17.025  -1.626 -10.470  1.00 83.43           N  
ATOM   1237  CA  SER B 160     -18.040  -0.914 -11.239  1.00 83.43           C  
ATOM   1238  C   SER B 160     -18.814   0.064 -10.361  1.00 83.43           C  
ATOM   1239  CB  SER B 160     -19.008  -1.901 -11.892  1.00 83.43           C  
ATOM   1240  O   SER B 160     -19.650   0.823 -10.857  1.00 83.43           O  
ATOM   1241  OG  SER B 160     -19.648  -2.701 -10.912  1.00 83.43           O  
ATOM   1242  N   GLY B 161     -18.566   0.033  -9.108  1.00 86.74           N  
ATOM   1243  CA  GLY B 161     -19.247   0.901  -8.161  1.00 86.74           C  
ATOM   1244  C   GLY B 161     -20.527   0.300  -7.613  1.00 86.74           C  
ATOM   1245  O   GLY B 161     -21.272   0.965  -6.890  1.00 86.74           O  
ATOM   1246  N   GLY B 162     -20.739  -0.937  -7.902  1.00 88.21           N  
ATOM   1247  CA  GLY B 162     -21.915  -1.636  -7.411  1.00 88.21           C  
ATOM   1248  C   GLY B 162     -21.691  -2.314  -6.073  1.00 88.21           C  
ATOM   1249  O   GLY B 162     -20.572  -2.724  -5.758  1.00 88.21           O  
ATOM   1250  N   THR B 163     -22.807  -2.385  -5.336  1.00 93.82           N  
ATOM   1251  CA  THR B 163     -22.743  -3.087  -4.058  1.00 93.82           C  
ATOM   1252  C   THR B 163     -22.898  -4.591  -4.259  1.00 93.82           C  
ATOM   1253  CB  THR B 163     -23.828  -2.581  -3.089  1.00 93.82           C  
ATOM   1254  O   THR B 163     -23.841  -5.042  -4.912  1.00 93.82           O  
ATOM   1255  CG2 THR B 163     -23.661  -3.201  -1.705  1.00 93.82           C  
ATOM   1256  OG1 THR B 163     -23.734  -1.156  -2.976  1.00 93.82           O  
ATOM   1257  N   VAL B 164     -21.962  -5.335  -3.725  1.00 95.68           N  
ATOM   1258  CA  VAL B 164     -21.979  -6.789  -3.851  1.00 95.68           C  
ATOM   1259  C   VAL B 164     -21.928  -7.429  -2.466  1.00 95.68           C  
ATOM   1260  CB  VAL B 164     -20.803  -7.297  -4.716  1.00 95.68           C  
ATOM   1261  O   VAL B 164     -21.528  -6.786  -1.492  1.00 95.68           O  
ATOM   1262  CG1 VAL B 164     -20.935  -6.796  -6.154  1.00 95.68           C  
ATOM   1263  CG2 VAL B 164     -19.470  -6.858  -4.114  1.00 95.68           C  
ATOM   1264  N   THR B 165     -22.428  -8.661  -2.443  1.00 95.59           N  
ATOM   1265  CA  THR B 165     -22.376  -9.419  -1.198  1.00 95.59           C  
ATOM   1266  C   THR B 165     -21.135 -10.305  -1.156  1.00 95.59           C  
ATOM   1267  CB  THR B 165     -23.636 -10.286  -1.019  1.00 95.59           C  
ATOM   1268  O   THR B 165     -20.888 -11.080  -2.082  1.00 95.59           O  
ATOM   1269  CG2 THR B 165     -24.874  -9.421  -0.805  1.00 95.59           C  
ATOM   1270  OG1 THR B 165     -23.825 -11.091  -2.190  1.00 95.59           O  
ATOM   1271  N   VAL B 166     -20.347 -10.168  -0.018  1.00 94.89           N  
ATOM   1272  CA  VAL B 166     -19.131 -10.956   0.145  1.00 94.89           C  
ATOM   1273  C   VAL B 166     -19.470 -12.307   0.771  1.00 94.89           C  
ATOM   1274  CB  VAL B 166     -18.086 -10.216   1.009  1.00 94.89           C  
ATOM   1275  O   VAL B 166     -20.011 -12.367   1.878  1.00 94.89           O  
ATOM   1276  CG1 VAL B 166     -16.798 -11.031   1.116  1.00 94.89           C  
ATOM   1277  CG2 VAL B 166     -17.800  -8.832   0.430  1.00 94.89           C  
ATOM   1278  N   LEU B 167     -19.095 -13.281   0.048  1.00 91.94           N  
ATOM   1279  CA  LEU B 167     -19.395 -14.620   0.542  1.00 91.94           C  
ATOM   1280  C   LEU B 167     -18.419 -15.025   1.642  1.00 91.94           C  
ATOM   1281  CB  LEU B 167     -19.343 -15.638  -0.601  1.00 91.94           C  
ATOM   1282  O   LEU B 167     -17.207 -14.852   1.497  1.00 91.94           O  
ATOM   1283  CG  LEU B 167     -20.411 -15.492  -1.686  1.00 91.94           C  
ATOM   1284  CD1 LEU B 167     -20.208 -16.542  -2.774  1.00 91.94           C  
ATOM   1285  CD2 LEU B 167     -21.807 -15.604  -1.082  1.00 91.94           C  
ATOM   1286  N   GLU B 168     -18.930 -15.609   2.669  1.00 86.92           N  
ATOM   1287  CA  GLU B 168     -18.136 -15.972   3.839  1.00 86.92           C  
ATOM   1288  C   GLU B 168     -17.247 -17.178   3.550  1.00 86.92           C  
ATOM   1289  CB  GLU B 168     -19.044 -16.262   5.037  1.00 86.92           C  
ATOM   1290  O   GLU B 168     -16.078 -17.202   3.939  1.00 86.92           O  
ATOM   1291  CG  GLU B 168     -18.289 -16.531   6.330  1.00 86.92           C  
ATOM   1292  CD  GLU B 168     -19.203 -16.803   7.513  1.00 86.92           C  
ATOM   1293  OE1 GLU B 168     -18.700 -17.179   8.596  1.00 86.92           O  
ATOM   1294  OE2 GLU B 168     -20.434 -16.641   7.356  1.00 86.92           O  
ATOM   1295  N   LYS B 169     -17.794 -18.078   2.861  1.00 85.73           N  
ATOM   1296  CA  LYS B 169     -17.082 -19.335   2.648  1.00 85.73           C  
ATOM   1297  C   LYS B 169     -16.762 -19.542   1.170  1.00 85.73           C  
ATOM   1298  CB  LYS B 169     -17.902 -20.513   3.176  1.00 85.73           C  
ATOM   1299  O   LYS B 169     -17.576 -19.220   0.302  1.00 85.73           O  
ATOM   1300  CG  LYS B 169     -18.099 -20.503   4.685  1.00 85.73           C  
ATOM   1301  CD  LYS B 169     -18.901 -21.710   5.152  1.00 85.73           C  
ATOM   1302  CE  LYS B 169     -19.112 -21.693   6.660  1.00 85.73           C  
ATOM   1303  NZ  LYS B 169     -19.954 -22.840   7.115  1.00 85.73           N  
ATOM   1304  N   VAL B 170     -15.518 -20.004   0.920  1.00 84.69           N  
ATOM   1305  CA  VAL B 170     -15.064 -20.337  -0.426  1.00 84.69           C  
ATOM   1306  C   VAL B 170     -14.899 -21.849  -0.558  1.00 84.69           C  
ATOM   1307  CB  VAL B 170     -13.737 -19.624  -0.770  1.00 84.69           C  
ATOM   1308  O   VAL B 170     -14.085 -22.454   0.144  1.00 84.69           O  
ATOM   1309  CG1 VAL B 170     -13.284 -19.978  -2.185  1.00 84.69           C  
ATOM   1310  CG2 VAL B 170     -13.889 -18.111  -0.617  1.00 84.69           C  
ATOM   1311  N   PRO B 171     -15.598 -22.406  -1.433  1.00 82.54           N  
ATOM   1312  CA  PRO B 171     -15.495 -23.855  -1.615  1.00 82.54           C  
ATOM   1313  C   PRO B 171     -14.146 -24.283  -2.189  1.00 82.54           C  
ATOM   1314  CB  PRO B 171     -16.629 -24.170  -2.593  1.00 82.54           C  
ATOM   1315  O   PRO B 171     -13.680 -23.706  -3.175  1.00 82.54           O  
ATOM   1316  CG  PRO B 171     -16.903 -22.876  -3.289  1.00 82.54           C  
ATOM   1317  CD  PRO B 171     -16.430 -21.753  -2.412  1.00 82.54           C  
ATOM   1318  N   VAL B 172     -13.507 -25.229  -1.496  1.00 76.14           N  
ATOM   1319  CA  VAL B 172     -12.264 -25.821  -1.979  1.00 76.14           C  
ATOM   1320  C   VAL B 172     -12.406 -27.340  -2.045  1.00 76.14           C  
ATOM   1321  CB  VAL B 172     -11.066 -25.435  -1.082  1.00 76.14           C  
ATOM   1322  O   VAL B 172     -13.445 -27.889  -1.671  1.00 76.14           O  
ATOM   1323  CG1 VAL B 172     -10.735 -23.951  -1.231  1.00 76.14           C  
ATOM   1324  CG2 VAL B 172     -11.361 -25.776   0.377  1.00 76.14           C  
ATOM   1325  N   SER B 173     -11.411 -27.976  -2.687  1.00 72.73           N  
ATOM   1326  CA  SER B 173     -11.488 -29.416  -2.910  1.00 72.73           C  
ATOM   1327  C   SER B 173     -11.748 -30.164  -1.606  1.00 72.73           C  
ATOM   1328  CB  SER B 173     -10.199 -29.929  -3.553  1.00 72.73           C  
ATOM   1329  O   SER B 173     -12.547 -31.102  -1.572  1.00 72.73           O  
ATOM   1330  OG  SER B 173      -9.070 -29.571  -2.773  1.00 72.73           O  
ATOM   1331  N   LYS B 174     -11.127 -29.747  -0.547  1.00 73.33           N  
ATOM   1332  CA  LYS B 174     -11.227 -30.441   0.733  1.00 73.33           C  
ATOM   1333  C   LYS B 174     -12.037 -29.626   1.738  1.00 73.33           C  
ATOM   1334  CB  LYS B 174      -9.835 -30.733   1.296  1.00 73.33           C  
ATOM   1335  O   LYS B 174     -11.735 -29.628   2.933  1.00 73.33           O  
ATOM   1336  CG  LYS B 174      -9.069 -31.801   0.530  1.00 73.33           C  
ATOM   1337  CD  LYS B 174      -7.738 -32.121   1.197  1.00 73.33           C  
ATOM   1338  CE  LYS B 174      -6.941 -33.141   0.395  1.00 73.33           C  
ATOM   1339  NZ  LYS B 174      -5.636 -33.463   1.048  1.00 73.33           N  
ATOM   1340  N   GLY B 175     -13.205 -29.111   1.301  1.00 81.08           N  
ATOM   1341  CA  GLY B 175     -14.015 -28.376   2.258  1.00 81.08           C  
ATOM   1342  C   GLY B 175     -14.231 -26.926   1.868  1.00 81.08           C  
ATOM   1343  O   GLY B 175     -14.531 -26.627   0.710  1.00 81.08           O  
ATOM   1344  N   GLN B 176     -14.276 -26.163   2.994  1.00 83.32           N  
ATOM   1345  CA  GLN B 176     -14.501 -24.740   2.764  1.00 83.32           C  
ATOM   1346  C   GLN B 176     -13.533 -23.891   3.582  1.00 83.32           C  
ATOM   1347  CB  GLN B 176     -15.945 -24.364   3.102  1.00 83.32           C  
ATOM   1348  O   GLN B 176     -13.097 -24.300   4.660  1.00 83.32           O  
ATOM   1349  CG  GLN B 176     -16.985 -25.113   2.281  1.00 83.32           C  
ATOM   1350  CD  GLN B 176     -18.407 -24.759   2.671  1.00 83.32           C  
ATOM   1351  NE2 GLN B 176     -19.375 -25.430   2.056  1.00 83.32           N  
ATOM   1352  OE1 GLN B 176     -18.635 -23.890   3.518  1.00 83.32           O  
ATOM   1353  N   LEU B 177     -13.149 -22.839   2.993  1.00 85.55           N  
ATOM   1354  CA  LEU B 177     -12.307 -21.875   3.692  1.00 85.55           C  
ATOM   1355  C   LEU B 177     -13.023 -20.536   3.841  1.00 85.55           C  
ATOM   1356  CB  LEU B 177     -10.984 -21.679   2.947  1.00 85.55           C  
ATOM   1357  O   LEU B 177     -13.939 -20.229   3.076  1.00 85.55           O  
ATOM   1358  CG  LEU B 177     -10.084 -22.910   2.828  1.00 85.55           C  
ATOM   1359  CD1 LEU B 177      -8.878 -22.601   1.949  1.00 85.55           C  
ATOM   1360  CD2 LEU B 177      -9.640 -23.383   4.208  1.00 85.55           C  
ATOM   1361  N   LYS B 178     -12.622 -19.890   4.834  1.00 87.68           N  
ATOM   1362  CA  LYS B 178     -13.187 -18.562   5.051  1.00 87.68           C  
ATOM   1363  C   LYS B 178     -12.292 -17.479   4.456  1.00 87.68           C  
ATOM   1364  CB  LYS B 178     -13.398 -18.306   6.544  1.00 87.68           C  
ATOM   1365  O   LYS B 178     -11.081 -17.670   4.325  1.00 87.68           O  
ATOM   1366  CG  LYS B 178     -14.455 -19.196   7.182  1.00 87.68           C  
ATOM   1367  CD  LYS B 178     -14.660 -18.855   8.652  1.00 87.68           C  
ATOM   1368  CE  LYS B 178     -15.676 -19.782   9.306  1.00 87.68           C  
ATOM   1369  NZ  LYS B 178     -15.854 -19.475  10.756  1.00 87.68           N  
ATOM   1370  N   GLN B 179     -12.917 -16.360   4.146  1.00 88.31           N  
ATOM   1371  CA  GLN B 179     -12.180 -15.231   3.588  1.00 88.31           C  
ATOM   1372  C   GLN B 179     -11.886 -14.183   4.657  1.00 88.31           C  
ATOM   1373  CB  GLN B 179     -12.958 -14.599   2.433  1.00 88.31           C  
ATOM   1374  O   GLN B 179     -12.795 -13.730   5.357  1.00 88.31           O  
ATOM   1375  CG  GLN B 179     -13.198 -15.544   1.263  1.00 88.31           C  
ATOM   1376  CD  GLN B 179     -13.888 -14.866   0.094  1.00 88.31           C  
ATOM   1377  NE2 GLN B 179     -15.214 -14.948   0.059  1.00 88.31           N  
ATOM   1378  OE1 GLN B 179     -13.235 -14.274  -0.771  1.00 88.31           O  
ATOM   1379  N   TYR B 180     -10.623 -13.846   4.738  1.00 88.47           N  
ATOM   1380  CA  TYR B 180     -10.202 -12.805   5.669  1.00 88.47           C  
ATOM   1381  C   TYR B 180      -9.537 -11.649   4.930  1.00 88.47           C  
ATOM   1382  CB  TYR B 180      -9.243 -13.376   6.717  1.00 88.47           C  
ATOM   1383  O   TYR B 180      -8.747 -11.866   4.009  1.00 88.47           O  
ATOM   1384  CG  TYR B 180      -9.875 -14.404   7.623  1.00 88.47           C  
ATOM   1385  CD1 TYR B 180     -10.472 -14.029   8.824  1.00 88.47           C  
ATOM   1386  CD2 TYR B 180      -9.877 -15.752   7.280  1.00 88.47           C  
ATOM   1387  CE1 TYR B 180     -11.055 -14.973   9.664  1.00 88.47           C  
ATOM   1388  CE2 TYR B 180     -10.456 -16.705   8.112  1.00 88.47           C  
ATOM   1389  OH  TYR B 180     -11.617 -17.245  10.126  1.00 88.47           O  
ATOM   1390  CZ  TYR B 180     -11.042 -16.306   9.299  1.00 88.47           C  
ATOM   1391  N   PHE B 181      -9.923 -10.458   5.339  1.00 91.34           N  
ATOM   1392  CA  PHE B 181      -9.359  -9.255   4.739  1.00 91.34           C  
ATOM   1393  C   PHE B 181      -8.615  -8.427   5.780  1.00 91.34           C  
ATOM   1394  CB  PHE B 181     -10.459  -8.412   4.086  1.00 91.34           C  
ATOM   1395  O   PHE B 181      -9.174  -8.087   6.825  1.00 91.34           O  
ATOM   1396  CG  PHE B 181     -11.312  -9.178   3.111  1.00 91.34           C  
ATOM   1397  CD1 PHE B 181     -10.920  -9.320   1.785  1.00 91.34           C  
ATOM   1398  CD2 PHE B 181     -12.507  -9.755   3.520  1.00 91.34           C  
ATOM   1399  CE1 PHE B 181     -11.707 -10.028   0.880  1.00 91.34           C  
ATOM   1400  CE2 PHE B 181     -13.299 -10.464   2.621  1.00 91.34           C  
ATOM   1401  CZ  PHE B 181     -12.898 -10.598   1.302  1.00 91.34           C  
ATOM   1402  N   TYR B 182      -7.408  -8.117   5.471  1.00 90.90           N  
ATOM   1403  CA  TYR B 182      -6.632  -7.271   6.370  1.00 90.90           C  
ATOM   1404  C   TYR B 182      -6.873  -5.796   6.075  1.00 90.90           C  
ATOM   1405  CB  TYR B 182      -5.138  -7.590   6.253  1.00 90.90           C  
ATOM   1406  O   TYR B 182      -6.393  -5.272   5.067  1.00 90.90           O  
ATOM   1407  CG  TYR B 182      -4.308  -7.030   7.382  1.00 90.90           C  
ATOM   1408  CD1 TYR B 182      -3.416  -5.982   7.164  1.00 90.90           C  
ATOM   1409  CD2 TYR B 182      -4.412  -7.548   8.669  1.00 90.90           C  
ATOM   1410  CE1 TYR B 182      -2.647  -5.464   8.201  1.00 90.90           C  
ATOM   1411  CE2 TYR B 182      -3.648  -7.038   9.713  1.00 90.90           C  
ATOM   1412  OH  TYR B 182      -2.011  -5.489  10.500  1.00 90.90           O  
ATOM   1413  CZ  TYR B 182      -2.770  -5.997   9.470  1.00 90.90           C  
ATOM   1414  N   GLU B 183      -7.529  -5.154   7.000  1.00 93.51           N  
ATOM   1415  CA  GLU B 183      -7.937  -3.773   6.763  1.00 93.51           C  
ATOM   1416  C   GLU B 183      -7.218  -2.815   7.709  1.00 93.51           C  
ATOM   1417  CB  GLU B 183      -9.453  -3.625   6.918  1.00 93.51           C  
ATOM   1418  O   GLU B 183      -6.889  -3.181   8.839  1.00 93.51           O  
ATOM   1419  CG  GLU B 183     -10.253  -4.326   5.830  1.00 93.51           C  
ATOM   1420  CD  GLU B 183     -11.699  -3.862   5.754  1.00 93.51           C  
ATOM   1421  OE1 GLU B 183     -12.499  -4.484   5.020  1.00 93.51           O  
ATOM   1422  OE2 GLU B 183     -12.034  -2.866   6.435  1.00 93.51           O  
ATOM   1423  N   THR B 184      -6.920  -1.616   7.162  1.00 91.28           N  
ATOM   1424  CA  THR B 184      -6.372  -0.516   7.947  1.00 91.28           C  
ATOM   1425  C   THR B 184      -7.271   0.714   7.857  1.00 91.28           C  
ATOM   1426  CB  THR B 184      -4.950  -0.151   7.479  1.00 91.28           C  
ATOM   1427  O   THR B 184      -7.598   1.171   6.760  1.00 91.28           O  
ATOM   1428  CG2 THR B 184      -4.341   0.930   8.366  1.00 91.28           C  
ATOM   1429  OG1 THR B 184      -4.122  -1.319   7.531  1.00 91.28           O  
ATOM   1430  N   LYS B 185      -7.698   1.234   9.025  1.00 92.07           N  
ATOM   1431  CA  LYS B 185      -8.562   2.408   9.103  1.00 92.07           C  
ATOM   1432  C   LYS B 185      -8.031   3.416  10.118  1.00 92.07           C  
ATOM   1433  CB  LYS B 185      -9.991   2.000   9.467  1.00 92.07           C  
ATOM   1434  O   LYS B 185      -7.137   3.099  10.906  1.00 92.07           O  
ATOM   1435  CG  LYS B 185     -10.098   1.216  10.766  1.00 92.07           C  
ATOM   1436  CD  LYS B 185     -11.516   0.712  10.999  1.00 92.07           C  
ATOM   1437  CE  LYS B 185     -11.626  -0.069  12.302  1.00 92.07           C  
ATOM   1438  NZ  LYS B 185     -13.018  -0.556  12.540  1.00 92.07           N  
ATOM   1439  N   CYS B 186      -8.579   4.611  10.002  1.00 91.65           N  
ATOM   1440  CA  CYS B 186      -8.209   5.616  10.992  1.00 91.65           C  
ATOM   1441  C   CYS B 186      -8.797   5.280  12.357  1.00 91.65           C  
ATOM   1442  CB  CYS B 186      -8.680   7.002  10.551  1.00 91.65           C  
ATOM   1443  O   CYS B 186      -9.939   4.826  12.451  1.00 91.65           O  
ATOM   1444  SG  CYS B 186      -7.918   7.576   9.018  1.00 91.65           S  
ATOM   1445  N   ASN B 187      -7.928   5.408  13.341  1.00 89.49           N  
ATOM   1446  CA  ASN B 187      -8.347   5.110  14.707  1.00 89.49           C  
ATOM   1447  C   ASN B 187      -9.287   6.181  15.251  1.00 89.49           C  
ATOM   1448  CB  ASN B 187      -7.129   4.958  15.621  1.00 89.49           C  
ATOM   1449  O   ASN B 187      -8.868   7.312  15.504  1.00 89.49           O  
ATOM   1450  CG  ASN B 187      -7.488   4.401  16.984  1.00 89.49           C  
ATOM   1451  ND2 ASN B 187      -6.475   4.052  17.768  1.00 89.49           N  
ATOM   1452  OD1 ASN B 187      -8.667   4.284  17.330  1.00 89.49           O  
ATOM   1453  N   PRO B 188     -10.498   5.789  15.567  1.00 78.01           N  
ATOM   1454  CA  PRO B 188     -11.455   6.780  16.064  1.00 78.01           C  
ATOM   1455  C   PRO B 188     -11.134   7.253  17.479  1.00 78.01           C  
ATOM   1456  CB  PRO B 188     -12.789   6.030  16.028  1.00 78.01           C  
ATOM   1457  O   PRO B 188     -11.546   8.346  17.877  1.00 78.01           O  
ATOM   1458  CG  PRO B 188     -12.414   4.583  16.012  1.00 78.01           C  
ATOM   1459  CD  PRO B 188     -11.029   4.456  15.443  1.00 78.01           C  
ATOM   1460  N   MET B 189     -10.518   6.409  18.254  1.00 73.85           N  
ATOM   1461  CA  MET B 189     -10.216   6.686  19.656  1.00 73.85           C  
ATOM   1462  C   MET B 189      -8.851   7.350  19.797  1.00 73.85           C  
ATOM   1463  CB  MET B 189     -10.259   5.398  20.480  1.00 73.85           C  
ATOM   1464  O   MET B 189      -8.417   7.656  20.909  1.00 73.85           O  
ATOM   1465  CG  MET B 189     -11.629   4.740  20.517  1.00 73.85           C  
ATOM   1466  SD  MET B 189     -12.135   4.267  22.217  1.00 73.85           S  
ATOM   1467  CE  MET B 189     -11.710   2.503  22.198  1.00 73.85           C  
ATOM   1468  N   GLY B 190      -8.231   7.695  18.742  1.00 64.33           N  
ATOM   1469  CA  GLY B 190      -6.872   8.209  18.787  1.00 64.33           C  
ATOM   1470  C   GLY B 190      -6.807   9.709  19.002  1.00 64.33           C  
ATOM   1471  O   GLY B 190      -7.828  10.348  19.264  1.00 64.33           O  
ATOM   1472  N   TYR B 191      -5.563  10.193  19.193  1.00 64.48           N  
ATOM   1473  CA  TYR B 191      -5.279  11.608  19.406  1.00 64.48           C  
ATOM   1474  C   TYR B 191      -5.719  12.439  18.206  1.00 64.48           C  
ATOM   1475  CB  TYR B 191      -3.786  11.823  19.670  1.00 64.48           C  
ATOM   1476  O   TYR B 191      -5.510  13.654  18.175  1.00 64.48           O  
ATOM   1477  CG  TYR B 191      -3.319  11.273  20.996  1.00 64.48           C  
ATOM   1478  CD1 TYR B 191      -3.445  12.020  22.165  1.00 64.48           C  
ATOM   1479  CD2 TYR B 191      -2.751  10.007  21.082  1.00 64.48           C  
ATOM   1480  CE1 TYR B 191      -3.014  11.518  23.389  1.00 64.48           C  
ATOM   1481  CE2 TYR B 191      -2.317   9.495  22.301  1.00 64.48           C  
ATOM   1482  OH  TYR B 191      -2.025   9.754  24.655  1.00 64.48           O  
ATOM   1483  CZ  TYR B 191      -2.453  10.256  23.447  1.00 64.48           C  
ATOM   1484  N   THR B 192      -6.435  11.697  17.331  1.00 67.05           N  
ATOM   1485  CA  THR B 192      -6.688  12.377  16.066  1.00 67.05           C  
ATOM   1486  C   THR B 192      -8.180  12.645  15.885  1.00 67.05           C  
ATOM   1487  CB  THR B 192      -6.163  11.556  14.874  1.00 67.05           C  
ATOM   1488  O   THR B 192      -8.676  12.686  14.757  1.00 67.05           O  
ATOM   1489  CG2 THR B 192      -4.641  11.471  14.893  1.00 67.05           C  
ATOM   1490  OG1 THR B 192      -6.705  10.231  14.939  1.00 67.05           O  
ATOM   1491  N   LYS B 193      -8.909  12.813  16.966  1.00 67.21           N  
ATOM   1492  CA  LYS B 193     -10.332  13.126  16.868  1.00 67.21           C  
ATOM   1493  C   LYS B 193     -10.547  14.557  16.381  1.00 67.21           C  
ATOM   1494  CB  LYS B 193     -11.021  12.923  18.218  1.00 67.21           C  
ATOM   1495  O   LYS B 193     -11.466  14.822  15.604  1.00 67.21           O  
ATOM   1496  CG  LYS B 193     -11.410  11.480  18.503  1.00 67.21           C  
ATOM   1497  CD  LYS B 193     -12.220  11.363  19.788  1.00 67.21           C  
ATOM   1498  CE  LYS B 193     -12.558   9.912  20.107  1.00 67.21           C  
ATOM   1499  NZ  LYS B 193     -13.382   9.795  21.346  1.00 67.21           N  
ATOM   1500  N   GLU B 194      -9.599  15.578  16.724  1.00 74.04           N  
ATOM   1501  CA  GLU B 194      -9.753  16.991  16.388  1.00 74.04           C  
ATOM   1502  C   GLU B 194      -8.911  17.364  15.171  1.00 74.04           C  
ATOM   1503  CB  GLU B 194      -9.372  17.872  17.581  1.00 74.04           C  
ATOM   1504  O   GLU B 194      -8.755  18.546  14.857  1.00 74.04           O  
ATOM   1505  CG  GLU B 194     -10.340  17.774  18.751  1.00 74.04           C  
ATOM   1506  CD  GLU B 194      -9.968  18.679  19.915  1.00 74.04           C  
ATOM   1507  OE1 GLU B 194     -10.718  18.720  20.916  1.00 74.04           O  
ATOM   1508  OE2 GLU B 194      -8.918  19.354  19.824  1.00 74.04           O  
ATOM   1509  N   GLY B 195      -8.406  16.420  14.524  1.00 88.67           N  
ATOM   1510  CA  GLY B 195      -7.541  16.672  13.382  1.00 88.67           C  
ATOM   1511  C   GLY B 195      -6.267  15.848  13.406  1.00 88.67           C  
ATOM   1512  O   GLY B 195      -6.110  14.963  14.249  1.00 88.67           O  
ATOM   1513  N   CYS B 196      -5.414  16.178  12.449  1.00 93.68           N  
ATOM   1514  CA  CYS B 196      -4.158  15.446  12.331  1.00 93.68           C  
ATOM   1515  C   CYS B 196      -3.161  15.898  13.392  1.00 93.68           C  
ATOM   1516  CB  CYS B 196      -3.555  15.636  10.939  1.00 93.68           C  
ATOM   1517  O   CYS B 196      -3.100  17.082  13.729  1.00 93.68           O  
ATOM   1518  SG  CYS B 196      -4.682  15.209   9.594  1.00 93.68           S  
ATOM   1519  N   ARG B 197      -2.465  14.977  13.918  1.00 91.86           N  
ATOM   1520  CA  ARG B 197      -1.461  15.253  14.941  1.00 91.86           C  
ATOM   1521  C   ARG B 197      -0.383  16.192  14.411  1.00 91.86           C  
ATOM   1522  CB  ARG B 197      -0.826  13.952  15.436  1.00 91.86           C  
ATOM   1523  O   ARG B 197       0.146  15.984  13.318  1.00 91.86           O  
ATOM   1524  CG  ARG B 197       0.187  14.147  16.553  1.00 91.86           C  
ATOM   1525  CD  ARG B 197       0.802  12.826  16.994  1.00 91.86           C  
ATOM   1526  NE  ARG B 197      -0.211  11.897  17.487  1.00 91.86           N  
ATOM   1527  NH1 ARG B 197       0.761  10.020  16.555  1.00 91.86           N  
ATOM   1528  NH2 ARG B 197      -1.179   9.833  17.763  1.00 91.86           N  
ATOM   1529  CZ  ARG B 197      -0.207  10.586  17.267  1.00 91.86           C  
ATOM   1530  N   GLY B 198      -0.053  17.220  15.192  1.00 92.18           N  
ATOM   1531  CA  GLY B 198       1.079  18.074  14.871  1.00 92.18           C  
ATOM   1532  C   GLY B 198       0.732  19.185  13.898  1.00 92.18           C  
ATOM   1533  O   GLY B 198       1.559  20.057  13.622  1.00 92.18           O  
ATOM   1534  N   ILE B 199      -0.463  19.185  13.419  1.00 93.56           N  
ATOM   1535  CA  ILE B 199      -0.857  20.193  12.440  1.00 93.56           C  
ATOM   1536  C   ILE B 199      -1.216  21.494  13.154  1.00 93.56           C  
ATOM   1537  CB  ILE B 199      -2.044  19.709  11.577  1.00 93.56           C  
ATOM   1538  O   ILE B 199      -1.879  21.476  14.193  1.00 93.56           O  
ATOM   1539  CG1 ILE B 199      -1.637  18.487  10.746  1.00 93.56           C  
ATOM   1540  CG2 ILE B 199      -2.554  20.838  10.678  1.00 93.56           C  
ATOM   1541  CD1 ILE B 199      -0.499  18.753   9.770  1.00 93.56           C  
ATOM   1542  N   ASP B 200      -0.762  22.573  12.601  1.00 92.61           N  
ATOM   1543  CA  ASP B 200      -1.067  23.895  13.138  1.00 92.61           C  
ATOM   1544  C   ASP B 200      -2.542  24.239  12.944  1.00 92.61           C  
ATOM   1545  CB  ASP B 200      -0.188  24.959  12.478  1.00 92.61           C  
ATOM   1546  O   ASP B 200      -2.973  24.542  11.829  1.00 92.61           O  
ATOM   1547  CG  ASP B 200      -0.413  26.350  13.045  1.00 92.61           C  
ATOM   1548  OD1 ASP B 200      -1.203  26.498  14.002  1.00 92.61           O  
ATOM   1549  OD2 ASP B 200       0.204  27.306  12.528  1.00 92.61           O  
ATOM   1550  N   LYS B 201      -3.268  24.390  13.971  1.00 90.79           N  
ATOM   1551  CA  LYS B 201      -4.716  24.570  13.932  1.00 90.79           C  
ATOM   1552  C   LYS B 201      -5.082  26.023  13.643  1.00 90.79           C  
ATOM   1553  CB  LYS B 201      -5.349  24.123  15.250  1.00 90.79           C  
ATOM   1554  O   LYS B 201      -6.229  26.325  13.306  1.00 90.79           O  
ATOM   1555  CG  LYS B 201      -5.222  22.631  15.524  1.00 90.79           C  
ATOM   1556  CD  LYS B 201      -5.880  22.247  16.843  1.00 90.79           C  
ATOM   1557  CE  LYS B 201      -5.706  20.764  17.143  1.00 90.79           C  
ATOM   1558  NZ  LYS B 201      -6.320  20.389  18.452  1.00 90.79           N  
ATOM   1559  N   ARG B 202      -4.149  26.953  13.778  1.00 90.17           N  
ATOM   1560  CA  ARG B 202      -4.397  28.370  13.533  1.00 90.17           C  
ATOM   1561  C   ARG B 202      -4.594  28.642  12.045  1.00 90.17           C  
ATOM   1562  CB  ARG B 202      -3.245  29.220  14.073  1.00 90.17           C  
ATOM   1563  O   ARG B 202      -5.424  29.470  11.664  1.00 90.17           O  
ATOM   1564  CG  ARG B 202      -3.155  29.241  15.591  1.00 90.17           C  
ATOM   1565  CD  ARG B 202      -2.016  30.127  16.075  1.00 90.17           C  
ATOM   1566  NE  ARG B 202      -1.834  30.028  17.521  1.00 90.17           N  
ATOM   1567  NH1 ARG B 202      -0.182  31.640  17.631  1.00 90.17           N  
ATOM   1568  NH2 ARG B 202      -0.883  30.578  19.538  1.00 90.17           N  
ATOM   1569  CZ  ARG B 202      -0.967  30.749  18.226  1.00 90.17           C  
ATOM   1570  N   HIS B 203      -3.908  27.864  11.222  1.00 90.03           N  
ATOM   1571  CA  HIS B 203      -3.888  28.189   9.800  1.00 90.03           C  
ATOM   1572  C   HIS B 203      -4.495  27.063   8.969  1.00 90.03           C  
ATOM   1573  CB  HIS B 203      -2.458  28.472   9.335  1.00 90.03           C  
ATOM   1574  O   HIS B 203      -4.838  27.263   7.802  1.00 90.03           O  
ATOM   1575  CG  HIS B 203      -1.812  29.618  10.047  1.00 90.03           C  
ATOM   1576  CD2 HIS B 203      -1.915  30.955   9.856  1.00 90.03           C  
ATOM   1577  ND1 HIS B 203      -0.934  29.444  11.094  1.00 90.03           N  
ATOM   1578  CE1 HIS B 203      -0.525  30.628  11.520  1.00 90.03           C  
ATOM   1579  NE2 HIS B 203      -1.106  31.561  10.785  1.00 90.03           N  
ATOM   1580  N   TRP B 204      -4.657  25.911   9.642  1.00 92.50           N  
ATOM   1581  CA  TRP B 204      -5.088  24.777   8.831  1.00 92.50           C  
ATOM   1582  C   TRP B 204      -6.266  24.059   9.481  1.00 92.50           C  
ATOM   1583  CB  TRP B 204      -3.931  23.797   8.618  1.00 92.50           C  
ATOM   1584  O   TRP B 204      -6.342  23.963  10.708  1.00 92.50           O  
ATOM   1585  CG  TRP B 204      -2.759  24.387   7.894  1.00 92.50           C  
ATOM   1586  CD1 TRP B 204      -1.669  24.997   8.450  1.00 92.50           C  
ATOM   1587  CD2 TRP B 204      -2.562  24.428   6.477  1.00 92.50           C  
ATOM   1588  CE2 TRP B 204      -1.329  25.077   6.245  1.00 92.50           C  
ATOM   1589  CE3 TRP B 204      -3.308  23.976   5.380  1.00 92.50           C  
ATOM   1590  NE1 TRP B 204      -0.805  25.414   7.464  1.00 92.50           N  
ATOM   1591  CH2 TRP B 204      -1.576  24.835   3.903  1.00 92.50           C  
ATOM   1592  CZ2 TRP B 204      -0.826  25.286   4.958  1.00 92.50           C  
ATOM   1593  CZ3 TRP B 204      -2.806  24.186   4.101  1.00 92.50           C  
ATOM   1594  N   ASN B 205      -7.186  23.685   8.618  1.00 92.62           N  
ATOM   1595  CA  ASN B 205      -8.091  22.598   8.977  1.00 92.62           C  
ATOM   1596  C   ASN B 205      -7.551  21.246   8.520  1.00 92.62           C  
ATOM   1597  CB  ASN B 205      -9.482  22.841   8.388  1.00 92.62           C  
ATOM   1598  O   ASN B 205      -7.036  21.122   7.407  1.00 92.62           O  
ATOM   1599  CG  ASN B 205     -10.137  24.094   8.935  1.00 92.62           C  
ATOM   1600  ND2 ASN B 205     -10.798  24.846   8.063  1.00 92.62           N  
ATOM   1601  OD1 ASN B 205     -10.049  24.384  10.131  1.00 92.62           O  
ATOM   1602  N   SER B 206      -7.512  20.296   9.478  1.00 93.07           N  
ATOM   1603  CA  SER B 206      -6.989  18.984   9.112  1.00 93.07           C  
ATOM   1604  C   SER B 206      -7.975  17.877   9.471  1.00 93.07           C  
ATOM   1605  CB  SER B 206      -5.649  18.729   9.803  1.00 93.07           C  
ATOM   1606  O   SER B 206      -8.782  18.031  10.390  1.00 93.07           O  
ATOM   1607  OG  SER B 206      -5.810  18.679  11.210  1.00 93.07           O  
ATOM   1608  N   GLN B 207      -7.894  16.802   8.700  1.00 91.36           N  
ATOM   1609  CA  GLN B 207      -8.754  15.650   8.953  1.00 91.36           C  
ATOM   1610  C   GLN B 207      -8.069  14.351   8.541  1.00 91.36           C  
ATOM   1611  CB  GLN B 207     -10.084  15.800   8.212  1.00 91.36           C  
ATOM   1612  O   GLN B 207      -7.417  14.290   7.497  1.00 91.36           O  
ATOM   1613  CG  GLN B 207     -11.095  14.709   8.536  1.00 91.36           C  
ATOM   1614  CD  GLN B 207     -12.405  14.881   7.790  1.00 91.36           C  
ATOM   1615  NE2 GLN B 207     -13.442  14.187   8.244  1.00 91.36           N  
ATOM   1616  OE1 GLN B 207     -12.483  15.633   6.813  1.00 91.36           O  
ATOM   1617  N   CYS B 208      -8.171  13.335   9.456  1.00 92.56           N  
ATOM   1618  CA  CYS B 208      -7.725  11.991   9.103  1.00 92.56           C  
ATOM   1619  C   CYS B 208      -8.817  11.233   8.358  1.00 92.56           C  
ATOM   1620  CB  CYS B 208      -7.317  11.216  10.356  1.00 92.56           C  
ATOM   1621  O   CYS B 208      -9.933  11.089   8.860  1.00 92.56           O  
ATOM   1622  SG  CYS B 208      -5.916  11.940  11.236  1.00 92.56           S  
ATOM   1623  N   ARG B 209      -8.373  10.665   7.221  1.00 89.79           N  
ATOM   1624  CA  ARG B 209      -9.342   9.975   6.375  1.00 89.79           C  
ATOM   1625  C   ARG B 209      -8.828   8.601   5.962  1.00 89.79           C  
ATOM   1626  CB  ARG B 209      -9.662  10.810   5.133  1.00 89.79           C  
ATOM   1627  O   ARG B 209      -7.658   8.452   5.603  1.00 89.79           O  
ATOM   1628  CG  ARG B 209     -10.414  12.097   5.434  1.00 89.79           C  
ATOM   1629  CD  ARG B 209     -10.849  12.807   4.159  1.00 89.79           C  
ATOM   1630  NE  ARG B 209     -11.625  14.009   4.449  1.00 89.79           N  
ATOM   1631  NH1 ARG B 209     -11.911  14.609   2.237  1.00 89.79           N  
ATOM   1632  NH2 ARG B 209     -12.803  15.904   3.905  1.00 89.79           N  
ATOM   1633  CZ  ARG B 209     -12.111  14.838   3.530  1.00 89.79           C  
ATOM   1634  N   THR B 210      -9.792   7.698   5.991  1.00 91.05           N  
ATOM   1635  CA  THR B 210      -9.457   6.344   5.566  1.00 91.05           C  
ATOM   1636  C   THR B 210      -9.506   6.226   4.046  1.00 91.05           C  
ATOM   1637  CB  THR B 210     -10.410   5.310   6.195  1.00 91.05           C  
ATOM   1638  O   THR B 210     -10.446   6.709   3.410  1.00 91.05           O  
ATOM   1639  CG2 THR B 210     -10.025   3.890   5.790  1.00 91.05           C  
ATOM   1640  OG1 THR B 210     -10.350   5.420   7.623  1.00 91.05           O  
ATOM   1641  N   THR B 211      -8.436   5.642   3.477  1.00 90.60           N  
ATOM   1642  CA  THR B 211      -8.414   5.378   2.042  1.00 90.60           C  
ATOM   1643  C   THR B 211      -8.685   3.903   1.759  1.00 90.60           C  
ATOM   1644  CB  THR B 211      -7.065   5.783   1.420  1.00 90.60           C  
ATOM   1645  O   THR B 211      -8.545   3.059   2.647  1.00 90.60           O  
ATOM   1646  CG2 THR B 211      -6.769   7.259   1.662  1.00 90.60           C  
ATOM   1647  OG1 THR B 211      -6.020   4.995   2.004  1.00 90.60           O  
ATOM   1648  N   GLN B 212      -9.096   3.692   0.510  1.00 89.06           N  
ATOM   1649  CA  GLN B 212      -9.463   2.325   0.155  1.00 89.06           C  
ATOM   1650  C   GLN B 212      -8.699   1.852  -1.078  1.00 89.06           C  
ATOM   1651  CB  GLN B 212     -10.969   2.219  -0.087  1.00 89.06           C  
ATOM   1652  O   GLN B 212      -8.214   2.668  -1.865  1.00 89.06           O  
ATOM   1653  CG  GLN B 212     -11.813   2.528   1.142  1.00 89.06           C  
ATOM   1654  CD  GLN B 212     -13.303   2.486   0.857  1.00 89.06           C  
ATOM   1655  NE2 GLN B 212     -14.073   1.960   1.804  1.00 89.06           N  
ATOM   1656  OE1 GLN B 212     -13.758   2.922  -0.205  1.00 89.06           O  
ATOM   1657  N   SER B 213      -8.538   0.503  -1.157  1.00 84.68           N  
ATOM   1658  CA  SER B 213      -7.971  -0.163  -2.325  1.00 84.68           C  
ATOM   1659  C   SER B 213      -8.754  -1.424  -2.676  1.00 84.68           C  
ATOM   1660  CB  SER B 213      -6.503  -0.516  -2.082  1.00 84.68           C  
ATOM   1661  O   SER B 213      -9.738  -1.755  -2.011  1.00 84.68           O  
ATOM   1662  OG  SER B 213      -5.872  -0.904  -3.290  1.00 84.68           O  
ATOM   1663  N   TYR B 214      -8.387  -1.978  -3.770  1.00 85.15           N  
ATOM   1664  CA  TYR B 214      -9.163  -3.106  -4.272  1.00 85.15           C  
ATOM   1665  C   TYR B 214      -8.430  -4.421  -4.035  1.00 85.15           C  
ATOM   1666  CB  TYR B 214      -9.458  -2.934  -5.765  1.00 85.15           C  
ATOM   1667  O   TYR B 214      -7.207  -4.492  -4.181  1.00 85.15           O  
ATOM   1668  CG  TYR B 214     -10.467  -1.852  -6.064  1.00 85.15           C  
ATOM   1669  CD1 TYR B 214     -11.821  -2.152  -6.196  1.00 85.15           C  
ATOM   1670  CD2 TYR B 214     -10.068  -0.528  -6.216  1.00 85.15           C  
ATOM   1671  CE1 TYR B 214     -12.754  -1.158  -6.474  1.00 85.15           C  
ATOM   1672  CE2 TYR B 214     -10.992   0.474  -6.493  1.00 85.15           C  
ATOM   1673  OH  TYR B 214     -13.250   1.137  -6.894  1.00 85.15           O  
ATOM   1674  CZ  TYR B 214     -12.331   0.149  -6.620  1.00 85.15           C  
ATOM   1675  N   VAL B 215      -9.153  -5.353  -3.609  1.00 85.15           N  
ATOM   1676  CA  VAL B 215      -8.649  -6.716  -3.477  1.00 85.15           C  
ATOM   1677  C   VAL B 215      -9.629  -7.694  -4.120  1.00 85.15           C  
ATOM   1678  CB  VAL B 215      -8.414  -7.093  -1.997  1.00 85.15           C  
ATOM   1679  O   VAL B 215     -10.795  -7.359  -4.342  1.00 85.15           O  
ATOM   1680  CG1 VAL B 215      -7.357  -6.187  -1.370  1.00 85.15           C  
ATOM   1681  CG2 VAL B 215      -9.723  -7.015  -1.213  1.00 85.15           C  
ATOM   1682  N   ARG B 216      -9.151  -8.859  -4.410  1.00 85.33           N  
ATOM   1683  CA  ARG B 216     -10.005  -9.883  -5.003  1.00 85.33           C  
ATOM   1684  C   ARG B 216     -10.769 -10.649  -3.929  1.00 85.33           C  
ATOM   1685  CB  ARG B 216      -9.175 -10.852  -5.848  1.00 85.33           C  
ATOM   1686  O   ARG B 216     -10.204 -11.007  -2.893  1.00 85.33           O  
ATOM   1687  CG  ARG B 216      -9.963 -11.534  -6.955  1.00 85.33           C  
ATOM   1688  CD  ARG B 216      -9.055 -12.308  -7.900  1.00 85.33           C  
ATOM   1689  NE  ARG B 216      -9.805 -12.903  -9.002  1.00 85.33           N  
ATOM   1690  NH1 ARG B 216      -7.966 -13.889  -9.994  1.00 85.33           N  
ATOM   1691  NH2 ARG B 216     -10.045 -14.134 -10.926  1.00 85.33           N  
ATOM   1692  CZ  ARG B 216      -9.270 -13.641  -9.972  1.00 85.33           C  
ATOM   1693  N   ALA B 217     -12.056 -10.878  -4.183  1.00 87.53           N  
ATOM   1694  CA  ALA B 217     -12.891 -11.624  -3.246  1.00 87.53           C  
ATOM   1695  C   ALA B 217     -14.015 -12.356  -3.975  1.00 87.53           C  
ATOM   1696  CB  ALA B 217     -13.470 -10.688  -2.188  1.00 87.53           C  
ATOM   1697  O   ALA B 217     -14.422 -11.950  -5.067  1.00 87.53           O  
ATOM   1698  N   LEU B 218     -14.382 -13.519  -3.439  1.00 88.96           N  
ATOM   1699  CA  LEU B 218     -15.562 -14.209  -3.949  1.00 88.96           C  
ATOM   1700  C   LEU B 218     -16.840 -13.519  -3.481  1.00 88.96           C  
ATOM   1701  CB  LEU B 218     -15.564 -15.672  -3.499  1.00 88.96           C  
ATOM   1702  O   LEU B 218     -17.071 -13.382  -2.277  1.00 88.96           O  
ATOM   1703  CG  LEU B 218     -16.570 -16.593  -4.190  1.00 88.96           C  
ATOM   1704  CD1 LEU B 218     -16.205 -16.768  -5.661  1.00 88.96           C  
ATOM   1705  CD2 LEU B 218     -16.633 -17.944  -3.485  1.00 88.96           C  
ATOM   1706  N   THR B 219     -17.738 -13.160  -4.459  1.00 92.25           N  
ATOM   1707  CA  THR B 219     -18.889 -12.331  -4.121  1.00 92.25           C  
ATOM   1708  C   THR B 219     -20.117 -12.759  -4.919  1.00 92.25           C  
ATOM   1709  CB  THR B 219     -18.599 -10.841  -4.380  1.00 92.25           C  
ATOM   1710  O   THR B 219     -20.023 -13.613  -5.803  1.00 92.25           O  
ATOM   1711  CG2 THR B 219     -17.374 -10.375  -3.600  1.00 92.25           C  
ATOM   1712  OG1 THR B 219     -18.365 -10.642  -5.780  1.00 92.25           O  
ATOM   1713  N   MET B 220     -21.228 -12.232  -4.450  1.00 94.21           N  
ATOM   1714  CA  MET B 220     -22.500 -12.368  -5.155  1.00 94.21           C  
ATOM   1715  C   MET B 220     -23.069 -11.001  -5.518  1.00 94.21           C  
ATOM   1716  CB  MET B 220     -23.506 -13.145  -4.305  1.00 94.21           C  
ATOM   1717  O   MET B 220     -23.203 -10.130  -4.656  1.00 94.21           O  
ATOM   1718  CG  MET B 220     -24.821 -13.424  -5.014  1.00 94.21           C  
ATOM   1719  SD  MET B 220     -25.983 -14.402  -3.982  1.00 94.21           S  
ATOM   1720  CE  MET B 220     -26.089 -13.333  -2.520  1.00 94.21           C  
ATOM   1721  N   ASP B 221     -23.382 -10.907  -6.778  1.00 92.34           N  
ATOM   1722  CA  ASP B 221     -23.896  -9.617  -7.227  1.00 92.34           C  
ATOM   1723  C   ASP B 221     -25.403  -9.518  -7.003  1.00 92.34           C  
ATOM   1724  CB  ASP B 221     -23.567  -9.392  -8.704  1.00 92.34           C  
ATOM   1725  O   ASP B 221     -26.006 -10.405  -6.396  1.00 92.34           O  
ATOM   1726  CG  ASP B 221     -24.290 -10.358  -9.626  1.00 92.34           C  
ATOM   1727  OD1 ASP B 221     -25.225 -11.052  -9.170  1.00 92.34           O  
ATOM   1728  OD2 ASP B 221     -23.920 -10.429 -10.818  1.00 92.34           O  
ATOM   1729  N   SER B 222     -25.959  -8.349  -7.447  1.00 90.61           N  
ATOM   1730  CA  SER B 222     -27.381  -8.094  -7.242  1.00 90.61           C  
ATOM   1731  C   SER B 222     -28.238  -9.096  -8.009  1.00 90.61           C  
ATOM   1732  CB  SER B 222     -27.739  -6.671  -7.671  1.00 90.61           C  
ATOM   1733  O   SER B 222     -29.371  -9.381  -7.615  1.00 90.61           O  
ATOM   1734  OG  SER B 222     -27.403  -6.456  -9.032  1.00 90.61           O  
ATOM   1735  N   LYS B 223     -27.721  -9.618  -9.034  1.00 92.99           N  
ATOM   1736  CA  LYS B 223     -28.421 -10.617  -9.837  1.00 92.99           C  
ATOM   1737  C   LYS B 223     -28.136 -12.028  -9.329  1.00 92.99           C  
ATOM   1738  CB  LYS B 223     -28.021 -10.500 -11.308  1.00 92.99           C  
ATOM   1739  O   LYS B 223     -28.436 -13.011 -10.009  1.00 92.99           O  
ATOM   1740  CG  LYS B 223     -28.404  -9.174 -11.950  1.00 92.99           C  
ATOM   1741  CD  LYS B 223     -27.986  -9.120 -13.413  1.00 92.99           C  
ATOM   1742  CE  LYS B 223     -28.309  -7.770 -14.038  1.00 92.99           C  
ATOM   1743  NZ  LYS B 223     -27.884  -7.705 -15.469  1.00 92.99           N  
ATOM   1744  N   LYS B 224     -27.499 -12.233  -8.258  1.00 91.87           N  
ATOM   1745  CA  LYS B 224     -27.216 -13.483  -7.557  1.00 91.87           C  
ATOM   1746  C   LYS B 224     -26.170 -14.306  -8.302  1.00 91.87           C  
ATOM   1747  CB  LYS B 224     -28.497 -14.300  -7.379  1.00 91.87           C  
ATOM   1748  O   LYS B 224     -26.151 -15.535  -8.200  1.00 91.87           O  
ATOM   1749  CG  LYS B 224     -29.517 -13.658  -6.450  1.00 91.87           C  
ATOM   1750  CD  LYS B 224     -30.678 -14.600  -6.159  1.00 91.87           C  
ATOM   1751  CE  LYS B 224     -31.708 -13.953  -5.243  1.00 91.87           C  
ATOM   1752  NZ  LYS B 224     -32.853 -14.870  -4.961  1.00 91.87           N  
ATOM   1753  N   ARG B 225     -25.358 -13.616  -9.106  1.00 92.83           N  
ATOM   1754  CA  ARG B 225     -24.232 -14.285  -9.749  1.00 92.83           C  
ATOM   1755  C   ARG B 225     -23.011 -14.301  -8.836  1.00 92.83           C  
ATOM   1756  CB  ARG B 225     -23.887 -13.603 -11.075  1.00 92.83           C  
ATOM   1757  O   ARG B 225     -22.586 -13.255  -8.341  1.00 92.83           O  
ATOM   1758  CG  ARG B 225     -25.019 -13.621 -12.090  1.00 92.83           C  
ATOM   1759  CD  ARG B 225     -24.644 -12.882 -13.366  1.00 92.83           C  
ATOM   1760  NE  ARG B 225     -25.802 -12.682 -14.234  1.00 92.83           N  
ATOM   1761  NH1 ARG B 225     -24.683 -11.371 -15.772  1.00 92.83           N  
ATOM   1762  NH2 ARG B 225     -26.904 -11.853 -16.070  1.00 92.83           N  
ATOM   1763  CZ  ARG B 225     -25.793 -11.969 -15.357  1.00 92.83           C  
ATOM   1764  N   ILE B 226     -22.515 -15.575  -8.759  1.00 91.35           N  
ATOM   1765  CA  ILE B 226     -21.355 -15.754  -7.894  1.00 91.35           C  
ATOM   1766  C   ILE B 226     -20.079 -15.750  -8.733  1.00 91.35           C  
ATOM   1767  CB  ILE B 226     -21.455 -17.063  -7.078  1.00 91.35           C  
ATOM   1768  O   ILE B 226     -20.015 -16.400  -9.780  1.00 91.35           O  
ATOM   1769  CG1 ILE B 226     -22.694 -17.035  -6.175  1.00 91.35           C  
ATOM   1770  CG2 ILE B 226     -20.183 -17.285  -6.255  1.00 91.35           C  
ATOM   1771  CD1 ILE B 226     -22.973 -18.354  -5.467  1.00 91.35           C  
ATOM   1772  N   GLY B 227     -19.138 -14.910  -8.246  1.00 88.06           N  
ATOM   1773  CA  GLY B 227     -17.859 -14.861  -8.936  1.00 88.06           C  
ATOM   1774  C   GLY B 227     -16.816 -14.039  -8.202  1.00 88.06           C  
ATOM   1775  O   GLY B 227     -17.131 -13.358  -7.224  1.00 88.06           O  
ATOM   1776  N   TRP B 228     -15.620 -14.243  -8.635  1.00 86.10           N  
ATOM   1777  CA  TRP B 228     -14.522 -13.448  -8.095  1.00 86.10           C  
ATOM   1778  C   TRP B 228     -14.547 -12.031  -8.659  1.00 86.10           C  
ATOM   1779  CB  TRP B 228     -13.176 -14.110  -8.402  1.00 86.10           C  
ATOM   1780  O   TRP B 228     -14.700 -11.841  -9.868  1.00 86.10           O  
ATOM   1781  CG  TRP B 228     -12.934 -15.379  -7.640  1.00 86.10           C  
ATOM   1782  CD1 TRP B 228     -13.179 -16.655  -8.065  1.00 86.10           C  
ATOM   1783  CD2 TRP B 228     -12.403 -15.492  -6.317  1.00 86.10           C  
ATOM   1784  CE2 TRP B 228     -12.352 -16.868  -6.003  1.00 86.10           C  
ATOM   1785  CE3 TRP B 228     -11.963 -14.562  -5.365  1.00 86.10           C  
ATOM   1786  NE1 TRP B 228     -12.831 -17.555  -7.085  1.00 86.10           N  
ATOM   1787  CH2 TRP B 228     -11.455 -16.407  -3.862  1.00 86.10           C  
ATOM   1788  CZ2 TRP B 228     -11.879 -17.337  -4.775  1.00 86.10           C  
ATOM   1789  CZ3 TRP B 228     -11.492 -15.031  -4.144  1.00 86.10           C  
ATOM   1790  N   ARG B 229     -14.469 -11.073  -7.729  1.00 85.53           N  
ATOM   1791  CA  ARG B 229     -14.476  -9.665  -8.112  1.00 85.53           C  
ATOM   1792  C   ARG B 229     -13.512  -8.858  -7.248  1.00 85.53           C  
ATOM   1793  CB  ARG B 229     -15.887  -9.084  -8.003  1.00 85.53           C  
ATOM   1794  O   ARG B 229     -13.147  -9.285  -6.151  1.00 85.53           O  
ATOM   1795  CG  ARG B 229     -16.912  -9.790  -8.877  1.00 85.53           C  
ATOM   1796  CD  ARG B 229     -18.308  -9.215  -8.685  1.00 85.53           C  
ATOM   1797  NE  ARG B 229     -19.303  -9.942  -9.468  1.00 85.53           N  
ATOM   1798  NH1 ARG B 229     -19.705 -11.545  -7.854  1.00 85.53           N  
ATOM   1799  NH2 ARG B 229     -20.830 -11.615  -9.850  1.00 85.53           N  
ATOM   1800  CZ  ARG B 229     -19.944 -11.032  -9.056  1.00 85.53           C  
ATOM   1801  N   PHE B 230     -13.090  -7.729  -7.829  1.00 85.59           N  
ATOM   1802  CA  PHE B 230     -12.351  -6.767  -7.021  1.00 85.59           C  
ATOM   1803  C   PHE B 230     -13.300  -5.934  -6.168  1.00 85.59           C  
ATOM   1804  CB  PHE B 230     -11.505  -5.852  -7.912  1.00 85.59           C  
ATOM   1805  O   PHE B 230     -14.274  -5.375  -6.679  1.00 85.59           O  
ATOM   1806  CG  PHE B 230     -10.241  -6.494  -8.416  1.00 85.59           C  
ATOM   1807  CD1 PHE B 230      -9.101  -6.535  -7.622  1.00 85.59           C  
ATOM   1808  CD2 PHE B 230     -10.193  -7.059  -9.684  1.00 85.59           C  
ATOM   1809  CE1 PHE B 230      -7.930  -7.129  -8.086  1.00 85.59           C  
ATOM   1810  CE2 PHE B 230      -9.026  -7.654 -10.154  1.00 85.59           C  
ATOM   1811  CZ  PHE B 230      -7.896  -7.688  -9.354  1.00 85.59           C  
ATOM   1812  N   ILE B 231     -13.021  -5.941  -4.903  1.00 88.89           N  
ATOM   1813  CA  ILE B 231     -13.861  -5.171  -3.992  1.00 88.89           C  
ATOM   1814  C   ILE B 231     -13.003  -4.168  -3.222  1.00 88.89           C  
ATOM   1815  CB  ILE B 231     -14.621  -6.091  -3.010  1.00 88.89           C  
ATOM   1816  O   ILE B 231     -11.808  -4.392  -3.019  1.00 88.89           O  
ATOM   1817  CG1 ILE B 231     -13.634  -6.856  -2.122  1.00 88.89           C  
ATOM   1818  CG2 ILE B 231     -15.534  -7.056  -3.772  1.00 88.89           C  
ATOM   1819  CD1 ILE B 231     -14.278  -7.527  -0.917  1.00 88.89           C  
ATOM   1820  N   ARG B 232     -13.634  -3.169  -2.738  1.00 90.78           N  
ATOM   1821  CA  ARG B 232     -12.945  -2.116  -2.000  1.00 90.78           C  
ATOM   1822  C   ARG B 232     -12.830  -2.468  -0.521  1.00 90.78           C  
ATOM   1823  CB  ARG B 232     -13.672  -0.779  -2.165  1.00 90.78           C  
ATOM   1824  O   ARG B 232     -13.810  -2.881   0.103  1.00 90.78           O  
ATOM   1825  CG  ARG B 232     -13.559  -0.184  -3.559  1.00 90.78           C  
ATOM   1826  CD  ARG B 232     -14.261   1.163  -3.657  1.00 90.78           C  
ATOM   1827  NE  ARG B 232     -14.220   1.695  -5.016  1.00 90.78           N  
ATOM   1828  NH1 ARG B 232     -15.162   3.732  -4.467  1.00 90.78           N  
ATOM   1829  NH2 ARG B 232     -14.564   3.287  -6.635  1.00 90.78           N  
ATOM   1830  CZ  ARG B 232     -14.649   2.903  -5.370  1.00 90.78           C  
ATOM   1831  N   ILE B 233     -11.585  -2.233  -0.010  1.00 91.48           N  
ATOM   1832  CA  ILE B 233     -11.402  -2.382   1.429  1.00 91.48           C  
ATOM   1833  C   ILE B 233     -10.603  -1.200   1.973  1.00 91.48           C  
ATOM   1834  CB  ILE B 233     -10.694  -3.712   1.774  1.00 91.48           C  
ATOM   1835  O   ILE B 233      -9.926  -0.500   1.217  1.00 91.48           O  
ATOM   1836  CG1 ILE B 233      -9.277  -3.729   1.189  1.00 91.48           C  
ATOM   1837  CG2 ILE B 233     -11.510  -4.905   1.268  1.00 91.48           C  
ATOM   1838  CD1 ILE B 233      -8.405  -4.861   1.714  1.00 91.48           C  
ATOM   1839  N   ASP B 234     -10.670  -0.982   3.240  1.00 92.76           N  
ATOM   1840  CA  ASP B 234      -9.875   0.060   3.882  1.00 92.76           C  
ATOM   1841  C   ASP B 234      -8.404  -0.341   3.961  1.00 92.76           C  
ATOM   1842  CB  ASP B 234     -10.414   0.360   5.283  1.00 92.76           C  
ATOM   1843  O   ASP B 234      -8.068  -1.379   4.535  1.00 92.76           O  
ATOM   1844  CG  ASP B 234     -11.835   0.894   5.269  1.00 92.76           C  
ATOM   1845  OD1 ASP B 234     -12.212   1.602   4.310  1.00 92.76           O  
ATOM   1846  OD2 ASP B 234     -12.585   0.607   6.228  1.00 92.76           O  
ATOM   1847  N   THR B 235      -7.489   0.619   3.541  1.00 90.11           N  
ATOM   1848  CA  THR B 235      -6.108   0.166   3.410  1.00 90.11           C  
ATOM   1849  C   THR B 235      -5.154   1.132   4.105  1.00 90.11           C  
ATOM   1850  CB  THR B 235      -5.707   0.018   1.931  1.00 90.11           C  
ATOM   1851  O   THR B 235      -4.012   0.777   4.406  1.00 90.11           O  
ATOM   1852  CG2 THR B 235      -6.485  -1.108   1.259  1.00 90.11           C  
ATOM   1853  OG1 THR B 235      -5.977   1.246   1.243  1.00 90.11           O  
ATOM   1854  N   SER B 236      -5.615   2.327   4.320  1.00 89.45           N  
ATOM   1855  CA  SER B 236      -4.708   3.280   4.953  1.00 89.45           C  
ATOM   1856  C   SER B 236      -5.471   4.454   5.556  1.00 89.45           C  
ATOM   1857  CB  SER B 236      -3.681   3.794   3.943  1.00 89.45           C  
ATOM   1858  O   SER B 236      -6.672   4.606   5.322  1.00 89.45           O  
ATOM   1859  OG  SER B 236      -4.316   4.523   2.906  1.00 89.45           O  
ATOM   1860  N   CYS B 237      -4.763   5.187   6.388  1.00 91.04           N  
ATOM   1861  CA  CYS B 237      -5.256   6.417   6.997  1.00 91.04           C  
ATOM   1862  C   CYS B 237      -4.334   7.589   6.679  1.00 91.04           C  
ATOM   1863  CB  CYS B 237      -5.384   6.253   8.511  1.00 91.04           C  
ATOM   1864  O   CYS B 237      -3.165   7.588   7.067  1.00 91.04           O  
ATOM   1865  SG  CYS B 237      -6.113   7.683   9.339  1.00 91.04           S  
ATOM   1866  N   VAL B 238      -4.947   8.625   6.055  1.00 91.47           N  
ATOM   1867  CA  VAL B 238      -4.106   9.731   5.610  1.00 91.47           C  
ATOM   1868  C   VAL B 238      -4.662  11.050   6.141  1.00 91.47           C  
ATOM   1869  CB  VAL B 238      -4.001   9.778   4.069  1.00 91.47           C  
ATOM   1870  O   VAL B 238      -5.855  11.154   6.436  1.00 91.47           O  
ATOM   1871  CG1 VAL B 238      -3.352   8.504   3.532  1.00 91.47           C  
ATOM   1872  CG2 VAL B 238      -5.381   9.982   3.446  1.00 91.47           C  
ATOM   1873  N   CYS B 239      -3.743  12.066   6.222  1.00 92.99           N  
ATOM   1874  CA  CYS B 239      -4.125  13.396   6.683  1.00 92.99           C  
ATOM   1875  C   CYS B 239      -4.343  14.340   5.507  1.00 92.99           C  
ATOM   1876  CB  CYS B 239      -3.058  13.967   7.617  1.00 92.99           C  
ATOM   1877  O   CYS B 239      -3.471  14.478   4.647  1.00 92.99           O  
ATOM   1878  SG  CYS B 239      -3.488  15.576   8.315  1.00 92.99           S  
ATOM   1879  N   THR B 240      -5.499  14.990   5.561  1.00 91.99           N  
ATOM   1880  CA  THR B 240      -5.800  15.982   4.535  1.00 91.99           C  
ATOM   1881  C   THR B 240      -5.905  17.376   5.146  1.00 91.99           C  
ATOM   1882  CB  THR B 240      -7.108  15.642   3.796  1.00 91.99           C  
ATOM   1883  O   THR B 240      -6.381  17.533   6.272  1.00 91.99           O  
ATOM   1884  CG2 THR B 240      -7.020  14.277   3.121  1.00 91.99           C  
ATOM   1885  OG1 THR B 240      -8.191  15.629   4.735  1.00 91.99           O  
ATOM   1886  N   LEU B 241      -5.462  18.393   4.400  1.00 92.69           N  
ATOM   1887  CA  LEU B 241      -5.430  19.764   4.899  1.00 92.69           C  
ATOM   1888  C   LEU B 241      -6.283  20.680   4.028  1.00 92.69           C  
ATOM   1889  CB  LEU B 241      -3.991  20.283   4.949  1.00 92.69           C  
ATOM   1890  O   LEU B 241      -6.347  20.502   2.809  1.00 92.69           O  
ATOM   1891  CG  LEU B 241      -3.007  19.472   5.793  1.00 92.69           C  
ATOM   1892  CD1 LEU B 241      -1.588  20.001   5.609  1.00 92.69           C  
ATOM   1893  CD2 LEU B 241      -3.409  19.505   7.264  1.00 92.69           C  
ATOM   1894  N   THR B 242      -6.902  21.581   4.644  1.00 91.42           N  
ATOM   1895  CA  THR B 242      -7.526  22.716   3.973  1.00 91.42           C  
ATOM   1896  C   THR B 242      -7.136  24.026   4.653  1.00 91.42           C  
ATOM   1897  CB  THR B 242      -9.059  22.581   3.954  1.00 91.42           C  
ATOM   1898  O   THR B 242      -6.951  24.069   5.871  1.00 91.42           O  
ATOM   1899  CG2 THR B 242      -9.494  21.362   3.147  1.00 91.42           C  
ATOM   1900  OG1 THR B 242      -9.538  22.445   5.298  1.00 91.42           O  
ATOM   1901  N   ILE B 243      -6.921  25.028   3.896  1.00 90.09           N  
ATOM   1902  CA  ILE B 243      -6.510  26.316   4.444  1.00 90.09           C  
ATOM   1903  C   ILE B 243      -7.679  26.958   5.186  1.00 90.09           C  
ATOM   1904  CB  ILE B 243      -5.993  27.262   3.336  1.00 90.09           C  
ATOM   1905  O   ILE B 243      -8.804  26.984   4.682  1.00 90.09           O  
ATOM   1906  CG1 ILE B 243      -4.792  26.636   2.618  1.00 90.09           C  
ATOM   1907  CG2 ILE B 243      -5.630  28.630   3.921  1.00 90.09           C  
ATOM   1908  CD1 ILE B 243      -4.364  27.384   1.362  1.00 90.09           C  
ATOM   1909  N   LYS B 244      -7.401  27.437   6.382  1.00 88.22           N  
ATOM   1910  CA  LYS B 244      -8.427  28.130   7.157  1.00 88.22           C  
ATOM   1911  C   LYS B 244      -8.583  29.575   6.693  1.00 88.22           C  
ATOM   1912  CB  LYS B 244      -8.089  28.092   8.648  1.00 88.22           C  
ATOM   1913  O   LYS B 244      -7.597  30.306   6.576  1.00 88.22           O  
ATOM   1914  CG  LYS B 244      -8.576  26.839   9.361  1.00 88.22           C  
ATOM   1915  CD  LYS B 244      -8.412  26.956  10.871  1.00 88.22           C  
ATOM   1916  CE  LYS B 244      -8.884  25.696  11.584  1.00 88.22           C  
ATOM   1917  NZ  LYS B 244      -8.751  25.816  13.067  1.00 88.22           N  
ATOM   1918  N   ARG B 245      -9.649  29.987   6.056  1.00 77.53           N  
ATOM   1919  CA  ARG B 245      -9.893  31.363   5.637  1.00 77.53           C  
ATOM   1920  C   ARG B 245     -10.256  32.242   6.829  1.00 77.53           C  
ATOM   1921  CB  ARG B 245     -11.006  31.417   4.588  1.00 77.53           C  
ATOM   1922  O   ARG B 245     -11.023  31.828   7.701  1.00 77.53           O  
ATOM   1923  CG  ARG B 245     -10.619  32.156   3.317  1.00 77.53           C  
ATOM   1924  CD  ARG B 245     -11.759  32.179   2.308  1.00 77.53           C  
ATOM   1925  NE  ARG B 245     -11.264  32.186   0.935  1.00 77.53           N  
ATOM   1926  NH1 ARG B 245     -13.330  32.563  -0.028  1.00 77.53           N  
ATOM   1927  NH2 ARG B 245     -11.466  32.355  -1.347  1.00 77.53           N  
ATOM   1928  CZ  ARG B 245     -12.021  32.368  -0.143  1.00 77.53           C  
ATOM   1929  N   GLY B 246      -9.342  33.085   7.286  1.00 60.10           N  
ATOM   1930  CA  GLY B 246      -9.540  33.989   8.408  1.00 60.10           C  
ATOM   1931  C   GLY B 246     -10.851  34.750   8.336  1.00 60.10           C  
ATOM   1932  O   GLY B 246     -11.266  35.181   7.258  1.00 60.10           O  
ATOM   1933  N   ARG B 247     -11.807  34.443   9.238  1.00 45.49           N  
ATOM   1934  CA  ARG B 247     -12.855  35.449   9.374  1.00 45.49           C  
ATOM   1935  C   ARG B 247     -12.262  36.817   9.696  1.00 45.49           C  
ATOM   1936  CB  ARG B 247     -13.855  35.042  10.459  1.00 45.49           C  
ATOM   1937  O   ARG B 247     -11.260  36.913  10.407  1.00 45.49           O  
ATOM   1938  CG  ARG B 247     -15.088  34.331   9.925  1.00 45.49           C  
ATOM   1939  CD  ARG B 247     -16.119  34.092  11.019  1.00 45.49           C  
ATOM   1940  NE  ARG B 247     -16.759  32.787  10.880  1.00 45.49           N  
ATOM   1941  NH1 ARG B 247     -17.412  32.642  13.092  1.00 45.49           N  
ATOM   1942  NH2 ARG B 247     -17.910  30.947  11.631  1.00 45.49           N  
ATOM   1943  CZ  ARG B 247     -17.359  32.128  11.868  1.00 45.49           C  
TER    1944      ARG B 247                                                      
ATOM   1945  N   MET C   1      70.960 -32.035 -78.194  1.00 32.91           N  
ATOM   1946  CA  MET C   1      71.217 -30.849 -77.383  1.00 32.91           C  
ATOM   1947  C   MET C   1      69.964 -30.430 -76.619  1.00 32.91           C  
ATOM   1948  CB  MET C   1      71.706 -29.693 -78.258  1.00 32.91           C  
ATOM   1949  O   MET C   1      69.688 -30.953 -75.538  1.00 32.91           O  
ATOM   1950  CG  MET C   1      73.187 -29.764 -78.595  1.00 32.91           C  
ATOM   1951  SD  MET C   1      73.753 -28.322 -79.578  1.00 32.91           S  
ATOM   1952  CE  MET C   1      75.291 -27.921 -78.702  1.00 32.91           C  
ATOM   1953  N   LEU C   2      69.233 -29.409 -77.093  1.00 30.98           N  
ATOM   1954  CA  LEU C   2      69.031 -28.186 -76.325  1.00 30.98           C  
ATOM   1955  C   LEU C   2      67.622 -28.135 -75.744  1.00 30.98           C  
ATOM   1956  CB  LEU C   2      69.279 -26.955 -77.202  1.00 30.98           C  
ATOM   1957  O   LEU C   2      67.275 -27.193 -75.028  1.00 30.98           O  
ATOM   1958  CG  LEU C   2      70.671 -26.327 -77.110  1.00 30.98           C  
ATOM   1959  CD1 LEU C   2      71.125 -25.842 -78.482  1.00 30.98           C  
ATOM   1960  CD2 LEU C   2      70.675 -25.181 -76.104  1.00 30.98           C  
ATOM   1961  N   PRO C   3      66.613 -28.838 -76.242  1.00 29.45           N  
ATOM   1962  CA  PRO C   3      65.561 -27.852 -76.496  1.00 29.45           C  
ATOM   1963  C   PRO C   3      65.048 -27.194 -75.217  1.00 29.45           C  
ATOM   1964  CB  PRO C   3      64.459 -28.676 -77.166  1.00 29.45           C  
ATOM   1965  O   PRO C   3      65.319 -27.681 -74.116  1.00 29.45           O  
ATOM   1966  CG  PRO C   3      64.598 -30.045 -76.582  1.00 29.45           C  
ATOM   1967  CD  PRO C   3      65.828 -30.074 -75.722  1.00 29.45           C  
ATOM   1968  N   LEU C   4      63.757 -27.002 -75.145  1.00 27.33           N  
ATOM   1969  CA  LEU C   4      62.970 -25.811 -74.843  1.00 27.33           C  
ATOM   1970  C   LEU C   4      62.784 -25.650 -73.338  1.00 27.33           C  
ATOM   1971  CB  LEU C   4      61.606 -25.880 -75.534  1.00 27.33           C  
ATOM   1972  O   LEU C   4      62.974 -26.604 -72.579  1.00 27.33           O  
ATOM   1973  CG  LEU C   4      61.530 -25.293 -76.944  1.00 27.33           C  
ATOM   1974  CD1 LEU C   4      60.664 -26.174 -77.838  1.00 27.33           C  
ATOM   1975  CD2 LEU C   4      60.988 -23.868 -76.902  1.00 27.33           C  
ATOM   1976  N   PRO C   5      61.591 -24.974 -72.852  1.00 27.92           N  
ATOM   1977  CA  PRO C   5      61.358 -23.753 -72.076  1.00 27.92           C  
ATOM   1978  C   PRO C   5      61.268 -24.016 -70.575  1.00 27.92           C  
ATOM   1979  CB  PRO C   5      60.024 -23.238 -72.621  1.00 27.92           C  
ATOM   1980  O   PRO C   5      61.277 -25.173 -70.145  1.00 27.92           O  
ATOM   1981  CG  PRO C   5      59.315 -24.458 -73.113  1.00 27.92           C  
ATOM   1982  CD  PRO C   5      60.259 -25.624 -73.029  1.00 27.92           C  
ATOM   1983  N   SER C   6      60.146 -23.519 -69.926  1.00 26.57           N  
ATOM   1984  CA  SER C   6      59.835 -22.406 -69.034  1.00 26.57           C  
ATOM   1985  C   SER C   6      59.601 -22.890 -67.607  1.00 26.57           C  
ATOM   1986  CB  SER C   6      58.605 -21.646 -69.532  1.00 26.57           C  
ATOM   1987  O   SER C   6      59.471 -24.092 -67.367  1.00 26.57           O  
ATOM   1988  OG  SER C   6      58.683 -20.276 -69.179  1.00 26.57           O  
ATOM   1989  N   CYS C   7      58.570 -22.257 -66.872  1.00 28.50           N  
ATOM   1990  CA  CYS C   7      58.515 -21.376 -65.711  1.00 28.50           C  
ATOM   1991  C   CYS C   7      58.059 -22.136 -64.472  1.00 28.50           C  
ATOM   1992  CB  CYS C   7      57.575 -20.201 -65.975  1.00 28.50           C  
ATOM   1993  O   CYS C   7      58.593 -21.930 -63.380  1.00 28.50           O  
ATOM   1994  SG  CYS C   7      58.172 -18.629 -65.314  1.00 28.50           S  
ATOM   1995  N   SER C   8      56.775 -22.832 -64.485  1.00 27.63           N  
ATOM   1996  CA  SER C   8      55.559 -22.366 -63.827  1.00 27.63           C  
ATOM   1997  C   SER C   8      55.466 -22.895 -62.399  1.00 27.63           C  
ATOM   1998  CB  SER C   8      54.323 -22.793 -64.619  1.00 27.63           C  
ATOM   1999  O   SER C   8      56.021 -23.950 -62.085  1.00 27.63           O  
ATOM   2000  OG  SER C   8      54.406 -22.346 -65.961  1.00 27.63           O  
ATOM   2001  N   LEU C   9      54.478 -22.353 -61.530  1.00 27.64           N  
ATOM   2002  CA  LEU C   9      54.347 -21.756 -60.205  1.00 27.64           C  
ATOM   2003  C   LEU C   9      54.080 -22.826 -59.152  1.00 27.64           C  
ATOM   2004  CB  LEU C   9      53.221 -20.719 -60.193  1.00 27.64           C  
ATOM   2005  O   LEU C   9      53.501 -23.871 -59.455  1.00 27.64           O  
ATOM   2006  CG  LEU C   9      53.632 -19.276 -59.898  1.00 27.64           C  
ATOM   2007  CD1 LEU C   9      53.317 -18.380 -61.091  1.00 27.64           C  
ATOM   2008  CD2 LEU C   9      52.934 -18.767 -58.641  1.00 27.64           C  
ATOM   2009  N   PRO C  10      54.385 -22.536 -57.812  1.00 34.55           N  
ATOM   2010  CA  PRO C  10      54.710 -23.272 -56.588  1.00 34.55           C  
ATOM   2011  C   PRO C  10      53.470 -23.780 -55.857  1.00 34.55           C  
ATOM   2012  CB  PRO C  10      55.456 -22.236 -55.742  1.00 34.55           C  
ATOM   2013  O   PRO C  10      53.557 -24.193 -54.698  1.00 34.55           O  
ATOM   2014  CG  PRO C  10      54.965 -20.914 -56.236  1.00 34.55           C  
ATOM   2015  CD  PRO C  10      54.123 -21.144 -57.458  1.00 34.55           C  
ATOM   2016  N   ILE C  11      52.314 -24.032 -56.603  1.00 31.32           N  
ATOM   2017  CA  ILE C  11      51.046 -23.784 -55.924  1.00 31.32           C  
ATOM   2018  C   ILE C  11      50.977 -24.612 -54.642  1.00 31.32           C  
ATOM   2019  CB  ILE C  11      49.843 -24.109 -56.837  1.00 31.32           C  
ATOM   2020  O   ILE C  11      51.320 -25.796 -54.641  1.00 31.32           O  
ATOM   2021  CG1 ILE C  11      49.916 -23.288 -58.130  1.00 31.32           C  
ATOM   2022  CG2 ILE C  11      48.523 -23.857 -56.102  1.00 31.32           C  
ATOM   2023  CD1 ILE C  11      48.925 -23.726 -59.199  1.00 31.32           C  
ATOM   2024  N   LEU C  12      50.441 -23.884 -53.552  1.00 28.48           N  
ATOM   2025  CA  LEU C  12      50.322 -23.901 -52.098  1.00 28.48           C  
ATOM   2026  C   LEU C  12      49.427 -25.048 -51.640  1.00 28.48           C  
ATOM   2027  CB  LEU C  12      49.764 -22.569 -51.590  1.00 28.48           C  
ATOM   2028  O   LEU C  12      48.261 -25.128 -52.035  1.00 28.48           O  
ATOM   2029  CG  LEU C  12      50.396 -22.012 -50.314  1.00 28.48           C  
ATOM   2030  CD1 LEU C  12      51.542 -21.066 -50.659  1.00 28.48           C  
ATOM   2031  CD2 LEU C  12      49.348 -21.302 -49.464  1.00 28.48           C  
ATOM   2032  N   LEU C  13      49.969 -26.231 -51.416  1.00 31.52           N  
ATOM   2033  CA  LEU C  13      49.297 -27.458 -51.002  1.00 31.52           C  
ATOM   2034  C   LEU C  13      48.485 -27.232 -49.731  1.00 31.52           C  
ATOM   2035  CB  LEU C  13      50.317 -28.578 -50.777  1.00 31.52           C  
ATOM   2036  O   LEU C  13      49.051 -26.976 -48.665  1.00 31.52           O  
ATOM   2037  CG  LEU C  13      50.058 -29.890 -51.519  1.00 31.52           C  
ATOM   2038  CD1 LEU C  13      51.090 -30.086 -52.625  1.00 31.52           C  
ATOM   2039  CD2 LEU C  13      50.077 -31.066 -50.548  1.00 31.52           C  
ATOM   2040  N   LEU C  14      47.436 -26.355 -49.879  1.00 28.36           N  
ATOM   2041  CA  LEU C  14      46.588 -25.990 -48.750  1.00 28.36           C  
ATOM   2042  C   LEU C  14      46.009 -27.232 -48.080  1.00 28.36           C  
ATOM   2043  CB  LEU C  14      45.455 -25.067 -49.207  1.00 28.36           C  
ATOM   2044  O   LEU C  14      45.288 -28.005 -48.715  1.00 28.36           O  
ATOM   2045  CG  LEU C  14      45.738 -23.565 -49.146  1.00 28.36           C  
ATOM   2046  CD1 LEU C  14      44.905 -22.826 -50.188  1.00 28.36           C  
ATOM   2047  CD2 LEU C  14      45.457 -23.024 -47.748  1.00 28.36           C  
ATOM   2048  N   PHE C  15      46.752 -27.820 -47.197  1.00 31.27           N  
ATOM   2049  CA  PHE C  15      46.381 -28.967 -46.377  1.00 31.27           C  
ATOM   2050  C   PHE C  15      45.082 -28.698 -45.626  1.00 31.27           C  
ATOM   2051  CB  PHE C  15      47.499 -29.305 -45.387  1.00 31.27           C  
ATOM   2052  O   PHE C  15      44.997 -27.751 -44.842  1.00 31.27           O  
ATOM   2053  CG  PHE C  15      48.523 -30.265 -45.932  1.00 31.27           C  
ATOM   2054  CD1 PHE C  15      48.288 -31.634 -45.919  1.00 31.27           C  
ATOM   2055  CD2 PHE C  15      49.720 -29.796 -46.456  1.00 31.27           C  
ATOM   2056  CE1 PHE C  15      49.234 -32.524 -46.423  1.00 31.27           C  
ATOM   2057  CE2 PHE C  15      50.670 -30.679 -46.962  1.00 31.27           C  
ATOM   2058  CZ  PHE C  15      50.425 -32.043 -46.943  1.00 31.27           C  
ATOM   2059  N   LEU C  16      43.932 -28.865 -46.287  1.00 31.29           N  
ATOM   2060  CA  LEU C  16      42.597 -28.571 -45.775  1.00 31.29           C  
ATOM   2061  C   LEU C  16      42.336 -29.324 -44.475  1.00 31.29           C  
ATOM   2062  CB  LEU C  16      41.533 -28.936 -46.813  1.00 31.29           C  
ATOM   2063  O   LEU C  16      42.290 -30.557 -44.466  1.00 31.29           O  
ATOM   2064  CG  LEU C  16      41.293 -27.914 -47.926  1.00 31.29           C  
ATOM   2065  CD1 LEU C  16      40.516 -28.553 -49.073  1.00 31.29           C  
ATOM   2066  CD2 LEU C  16      40.551 -26.697 -47.384  1.00 31.29           C  
ATOM   2067  N   LEU C  17      42.968 -28.943 -43.337  1.00 34.56           N  
ATOM   2068  CA  LEU C  17      42.709 -29.554 -42.038  1.00 34.56           C  
ATOM   2069  C   LEU C  17      41.228 -29.471 -41.684  1.00 34.56           C  
ATOM   2070  CB  LEU C  17      43.545 -28.875 -40.950  1.00 34.56           C  
ATOM   2071  O   LEU C  17      40.573 -28.465 -41.966  1.00 34.56           O  
ATOM   2072  CG  LEU C  17      45.010 -29.303 -40.853  1.00 34.56           C  
ATOM   2073  CD1 LEU C  17      45.810 -28.279 -40.055  1.00 34.56           C  
ATOM   2074  CD2 LEU C  17      45.122 -30.687 -40.221  1.00 34.56           C  
ATOM   2075  N   PRO C  18      40.554 -30.669 -41.545  1.00 35.35           N  
ATOM   2076  CA  PRO C  18      39.125 -30.774 -41.240  1.00 35.35           C  
ATOM   2077  C   PRO C  18      38.722 -29.961 -40.011  1.00 35.35           C  
ATOM   2078  CB  PRO C  18      38.926 -32.271 -40.994  1.00 35.35           C  
ATOM   2079  O   PRO C  18      39.459 -29.926 -39.022  1.00 35.35           O  
ATOM   2080  CG  PRO C  18      40.288 -32.788 -40.660  1.00 35.35           C  
ATOM   2081  CD  PRO C  18      41.280 -31.678 -40.854  1.00 35.35           C  
ATOM   2082  N   SER C  19      38.401 -28.661 -40.154  1.00 34.80           N  
ATOM   2083  CA  SER C  19      37.950 -27.803 -39.063  1.00 34.80           C  
ATOM   2084  C   SER C  19      36.800 -28.445 -38.294  1.00 34.80           C  
ATOM   2085  CB  SER C  19      37.517 -26.438 -39.598  1.00 34.80           C  
ATOM   2086  O   SER C  19      35.795 -28.842 -38.887  1.00 34.80           O  
ATOM   2087  OG  SER C  19      38.492 -25.912 -40.482  1.00 34.80           O  
ATOM   2088  N   VAL C  20      37.124 -29.332 -37.353  1.00 41.37           N  
ATOM   2089  CA  VAL C  20      36.102 -29.887 -36.471  1.00 41.37           C  
ATOM   2090  C   VAL C  20      35.246 -28.760 -35.897  1.00 41.37           C  
ATOM   2091  CB  VAL C  20      36.729 -30.716 -35.328  1.00 41.37           C  
ATOM   2092  O   VAL C  20      35.773 -27.795 -35.339  1.00 41.37           O  
ATOM   2093  CG1 VAL C  20      35.750 -31.780 -34.833  1.00 41.37           C  
ATOM   2094  CG2 VAL C  20      38.034 -31.360 -35.790  1.00 41.37           C  
ATOM   2095  N   PRO C  21      34.109 -28.484 -36.554  1.00 37.05           N  
ATOM   2096  CA  PRO C  21      33.260 -27.388 -36.080  1.00 37.05           C  
ATOM   2097  C   PRO C  21      33.035 -27.427 -34.570  1.00 37.05           C  
ATOM   2098  CB  PRO C  21      31.947 -27.608 -36.834  1.00 37.05           C  
ATOM   2099  O   PRO C  21      32.888 -28.507 -33.992  1.00 37.05           O  
ATOM   2100  CG  PRO C  21      32.023 -29.015 -37.334  1.00 37.05           C  
ATOM   2101  CD  PRO C  21      33.341 -29.599 -36.911  1.00 37.05           C  
ATOM   2102  N   ILE C  22      33.895 -26.658 -33.815  1.00 37.05           N  
ATOM   2103  CA  ILE C  22      33.658 -26.471 -32.388  1.00 37.05           C  
ATOM   2104  C   ILE C  22      32.187 -26.138 -32.149  1.00 37.05           C  
ATOM   2105  CB  ILE C  22      34.560 -25.360 -31.805  1.00 37.05           C  
ATOM   2106  O   ILE C  22      31.662 -25.174 -32.711  1.00 37.05           O  
ATOM   2107  CG1 ILE C  22      36.036 -25.673 -32.077  1.00 37.05           C  
ATOM   2108  CG2 ILE C  22      34.303 -25.187 -30.305  1.00 37.05           C  
ATOM   2109  CD1 ILE C  22      36.962 -24.476 -31.913  1.00 37.05           C  
ATOM   2110  N   GLU C  23      31.277 -27.162 -32.023  1.00 38.79           N  
ATOM   2111  CA  GLU C  23      29.883 -26.953 -31.641  1.00 38.79           C  
ATOM   2112  C   GLU C  23      29.771 -25.967 -30.481  1.00 38.79           C  
ATOM   2113  CB  GLU C  23      29.223 -28.282 -31.267  1.00 38.79           C  
ATOM   2114  O   GLU C  23      30.439 -26.126 -29.458  1.00 38.79           O  
ATOM   2115  CG  GLU C  23      27.832 -28.465 -31.857  1.00 38.79           C  
ATOM   2116  CD  GLU C  23      27.422 -29.924 -31.986  1.00 38.79           C  
ATOM   2117  OE1 GLU C  23      26.238 -30.197 -32.287  1.00 38.79           O  
ATOM   2118  OE2 GLU C  23      28.292 -30.800 -31.784  1.00 38.79           O  
ATOM   2119  N   SER C  24      29.690 -24.658 -30.780  1.00 30.48           N  
ATOM   2120  CA  SER C  24      29.442 -23.631 -29.773  1.00 30.48           C  
ATOM   2121  C   SER C  24      28.367 -24.072 -28.786  1.00 30.48           C  
ATOM   2122  CB  SER C  24      29.027 -22.318 -30.438  1.00 30.48           C  
ATOM   2123  O   SER C  24      27.295 -24.528 -29.189  1.00 30.48           O  
ATOM   2124  OG  SER C  24      27.697 -22.397 -30.922  1.00 30.48           O  
ATOM   2125  N   GLN C  25      28.838 -24.664 -27.655  1.00 35.48           N  
ATOM   2126  CA  GLN C  25      27.906 -24.998 -26.584  1.00 35.48           C  
ATOM   2127  C   GLN C  25      26.939 -23.848 -26.317  1.00 35.48           C  
ATOM   2128  CB  GLN C  25      28.663 -25.356 -25.304  1.00 35.48           C  
ATOM   2129  O   GLN C  25      27.354 -22.691 -26.224  1.00 35.48           O  
ATOM   2130  CG  GLN C  25      28.945 -26.844 -25.152  1.00 35.48           C  
ATOM   2131  CD  GLN C  25      29.437 -27.209 -23.764  1.00 35.48           C  
ATOM   2132  NE2 GLN C  25      29.625 -28.502 -23.523  1.00 35.48           N  
ATOM   2133  OE1 GLN C  25      29.648 -26.336 -22.916  1.00 35.48           O  
ATOM   2134  N   PRO C  26      25.664 -24.016 -26.720  1.00 33.14           N  
ATOM   2135  CA  PRO C  26      24.724 -22.929 -26.435  1.00 33.14           C  
ATOM   2136  C   PRO C  26      24.891 -22.358 -25.028  1.00 33.14           C  
ATOM   2137  CB  PRO C  26      23.355 -23.595 -26.595  1.00 33.14           C  
ATOM   2138  O   PRO C  26      25.389 -23.047 -24.134  1.00 33.14           O  
ATOM   2139  CG  PRO C  26      23.644 -25.062 -26.612  1.00 33.14           C  
ATOM   2140  CD  PRO C  26      25.132 -25.254 -26.678  1.00 33.14           C  
ATOM   2141  N   PRO C  27      25.101 -21.077 -24.864  1.00 30.33           N  
ATOM   2142  CA  PRO C  27      25.246 -20.519 -23.518  1.00 30.33           C  
ATOM   2143  C   PRO C  27      24.236 -21.096 -22.528  1.00 30.33           C  
ATOM   2144  CB  PRO C  27      25.009 -19.022 -23.729  1.00 30.33           C  
ATOM   2145  O   PRO C  27      23.238 -21.693 -22.938  1.00 30.33           O  
ATOM   2146  CG  PRO C  27      24.331 -18.926 -25.058  1.00 30.33           C  
ATOM   2147  CD  PRO C  27      24.451 -20.253 -25.751  1.00 30.33           C  
ATOM   2148  N   PRO C  28      24.509 -21.063 -21.181  1.00 27.95           N  
ATOM   2149  CA  PRO C  28      23.715 -21.638 -20.092  1.00 27.95           C  
ATOM   2150  C   PRO C  28      22.214 -21.429 -20.283  1.00 27.95           C  
ATOM   2151  CB  PRO C  28      24.218 -20.889 -18.855  1.00 27.95           C  
ATOM   2152  O   PRO C  28      21.796 -20.766 -21.236  1.00 27.95           O  
ATOM   2153  CG  PRO C  28      24.998 -19.736 -19.398  1.00 27.95           C  
ATOM   2154  CD  PRO C  28      25.059 -19.862 -20.893  1.00 27.95           C  
ATOM   2155  N   SER C  29      21.540 -20.819 -19.161  1.00 29.55           N  
ATOM   2156  CA  SER C  29      20.244 -20.957 -18.505  1.00 29.55           C  
ATOM   2157  C   SER C  29      19.144 -20.262 -19.300  1.00 29.55           C  
ATOM   2158  CB  SER C  29      20.297 -20.386 -17.087  1.00 29.55           C  
ATOM   2159  O   SER C  29      18.981 -19.044 -19.211  1.00 29.55           O  
ATOM   2160  OG  SER C  29      21.481 -19.631 -16.893  1.00 29.55           O  
ATOM   2161  N   THR C  30      19.052 -20.457 -20.518  1.00 32.16           N  
ATOM   2162  CA  THR C  30      17.998 -19.683 -21.165  1.00 32.16           C  
ATOM   2163  C   THR C  30      16.659 -19.903 -20.467  1.00 32.16           C  
ATOM   2164  CB  THR C  30      17.870 -20.052 -22.655  1.00 32.16           C  
ATOM   2165  O   THR C  30      16.255 -21.044 -20.234  1.00 32.16           O  
ATOM   2166  CG2 THR C  30      18.927 -19.338 -23.491  1.00 32.16           C  
ATOM   2167  OG1 THR C  30      18.032 -21.468 -22.807  1.00 32.16           O  
ATOM   2168  N   LEU C  31      16.276 -18.992 -19.553  1.00 31.46           N  
ATOM   2169  CA  LEU C  31      14.979 -19.030 -18.885  1.00 31.46           C  
ATOM   2170  C   LEU C  31      13.868 -19.362 -19.875  1.00 31.46           C  
ATOM   2171  CB  LEU C  31      14.688 -17.691 -18.202  1.00 31.46           C  
ATOM   2172  O   LEU C  31      13.919 -18.945 -21.035  1.00 31.46           O  
ATOM   2173  CG  LEU C  31      15.303 -17.489 -16.816  1.00 31.46           C  
ATOM   2174  CD1 LEU C  31      15.439 -16.001 -16.509  1.00 31.46           C  
ATOM   2175  CD2 LEU C  31      14.463 -18.185 -15.751  1.00 31.46           C  
ATOM   2176  N   PRO C  32      13.213 -20.478 -19.723  1.00 31.91           N  
ATOM   2177  CA  PRO C  32      12.075 -20.726 -20.612  1.00 31.91           C  
ATOM   2178  C   PRO C  32      11.256 -19.466 -20.886  1.00 31.91           C  
ATOM   2179  CB  PRO C  32      11.247 -21.759 -19.845  1.00 31.91           C  
ATOM   2180  O   PRO C  32      11.289 -18.519 -20.096  1.00 31.91           O  
ATOM   2181  CG  PRO C  32      11.813 -21.753 -18.461  1.00 31.91           C  
ATOM   2182  CD  PRO C  32      13.078 -20.943 -18.468  1.00 31.91           C  
ATOM   2183  N   PRO C  33      10.997 -19.295 -22.186  1.00 32.89           N  
ATOM   2184  CA  PRO C  33      10.197 -18.116 -22.524  1.00 32.89           C  
ATOM   2185  C   PRO C  33       8.991 -17.937 -21.603  1.00 32.89           C  
ATOM   2186  CB  PRO C  33       9.749 -18.393 -23.961  1.00 32.89           C  
ATOM   2187  O   PRO C  33       8.495 -18.913 -21.034  1.00 32.89           O  
ATOM   2188  CG  PRO C  33      10.058 -19.838 -24.185  1.00 32.89           C  
ATOM   2189  CD  PRO C  33      10.898 -20.329 -23.041  1.00 32.89           C  
ATOM   2190  N   PHE C  34       8.915 -16.851 -21.030  1.00 34.70           N  
ATOM   2191  CA  PHE C  34       7.823 -16.413 -20.170  1.00 34.70           C  
ATOM   2192  C   PHE C  34       6.485 -16.531 -20.891  1.00 34.70           C  
ATOM   2193  CB  PHE C  34       8.046 -14.968 -19.710  1.00 34.70           C  
ATOM   2194  O   PHE C  34       6.320 -16.004 -21.993  1.00 34.70           O  
ATOM   2195  CG  PHE C  34       7.736 -14.740 -18.255  1.00 34.70           C  
ATOM   2196  CD1 PHE C  34       6.463 -14.356 -17.853  1.00 34.70           C  
ATOM   2197  CD2 PHE C  34       8.719 -14.910 -17.289  1.00 34.70           C  
ATOM   2198  CE1 PHE C  34       6.173 -14.144 -16.507  1.00 34.70           C  
ATOM   2199  CE2 PHE C  34       8.437 -14.700 -15.942  1.00 34.70           C  
ATOM   2200  CZ  PHE C  34       7.164 -14.316 -15.553  1.00 34.70           C  
ATOM   2201  N   LEU C  35       5.886 -17.618 -20.999  1.00 34.48           N  
ATOM   2202  CA  LEU C  35       4.529 -17.540 -21.528  1.00 34.48           C  
ATOM   2203  C   LEU C  35       3.770 -16.371 -20.908  1.00 34.48           C  
ATOM   2204  CB  LEU C  35       3.776 -18.847 -21.267  1.00 34.48           C  
ATOM   2205  O   LEU C  35       3.925 -16.086 -19.719  1.00 34.48           O  
ATOM   2206  CG  LEU C  35       4.187 -20.048 -22.121  1.00 34.48           C  
ATOM   2207  CD1 LEU C  35       3.623 -21.336 -21.530  1.00 34.48           C  
ATOM   2208  CD2 LEU C  35       3.720 -19.866 -23.561  1.00 34.48           C  
ATOM   2209  N   ALA C  36       3.536 -15.336 -21.669  1.00 36.89           N  
ATOM   2210  CA  ALA C  36       2.723 -14.297 -21.042  1.00 36.89           C  
ATOM   2211  C   ALA C  36       1.701 -14.904 -20.085  1.00 36.89           C  
ATOM   2212  CB  ALA C  36       2.019 -13.457 -22.105  1.00 36.89           C  
ATOM   2213  O   ALA C  36       0.635 -15.356 -20.510  1.00 36.89           O  
ATOM   2214  N   PRO C  37       1.900 -16.136 -19.624  1.00 36.24           N  
ATOM   2215  CA  PRO C  37       0.743 -16.499 -18.803  1.00 36.24           C  
ATOM   2216  C   PRO C  37       0.197 -15.322 -17.998  1.00 36.24           C  
ATOM   2217  CB  PRO C  37       1.295 -17.586 -17.877  1.00 36.24           C  
ATOM   2218  O   PRO C  37       0.830 -14.265 -17.938  1.00 36.24           O  
ATOM   2219  CG  PRO C  37       2.774 -17.555 -18.091  1.00 36.24           C  
ATOM   2220  CD  PRO C  37       3.074 -16.604 -19.214  1.00 36.24           C  
ATOM   2221  N   GLU C  38      -1.004 -15.625 -17.328  1.00 36.75           N  
ATOM   2222  CA  GLU C  38      -1.752 -15.116 -16.183  1.00 36.75           C  
ATOM   2223  C   GLU C  38      -0.813 -14.625 -15.084  1.00 36.75           C  
ATOM   2224  CB  GLU C  38      -2.689 -16.193 -15.631  1.00 36.75           C  
ATOM   2225  O   GLU C  38      -0.988 -14.966 -13.913  1.00 36.75           O  
ATOM   2226  CG  GLU C  38      -4.026 -16.274 -16.354  1.00 36.75           C  
ATOM   2227  CD  GLU C  38      -4.861 -17.475 -15.938  1.00 36.75           C  
ATOM   2228  OE1 GLU C  38      -5.960 -17.674 -16.503  1.00 36.75           O  
ATOM   2229  OE2 GLU C  38      -4.413 -18.221 -15.039  1.00 36.75           O  
ATOM   2230  N   TRP C  39       0.467 -14.548 -15.387  1.00 37.22           N  
ATOM   2231  CA  TRP C  39       1.076 -14.151 -14.122  1.00 37.22           C  
ATOM   2232  C   TRP C  39       0.566 -12.784 -13.677  1.00 37.22           C  
ATOM   2233  CB  TRP C  39       2.602 -14.125 -14.244  1.00 37.22           C  
ATOM   2234  O   TRP C  39       0.671 -11.804 -14.419  1.00 37.22           O  
ATOM   2235  CG  TRP C  39       3.115 -14.603 -15.569  1.00 37.22           C  
ATOM   2236  CD1 TRP C  39       2.855 -15.804 -16.169  1.00 37.22           C  
ATOM   2237  CD2 TRP C  39       3.982 -13.891 -16.457  1.00 37.22           C  
ATOM   2238  CE2 TRP C  39       4.206 -14.720 -17.578  1.00 37.22           C  
ATOM   2239  CE3 TRP C  39       4.591 -12.629 -16.414  1.00 37.22           C  
ATOM   2240  NE1 TRP C  39       3.508 -15.881 -17.377  1.00 37.22           N  
ATOM   2241  CH2 TRP C  39       5.598 -13.089 -18.580  1.00 37.22           C  
ATOM   2242  CZ2 TRP C  39       5.014 -14.328 -18.647  1.00 37.22           C  
ATOM   2243  CZ3 TRP C  39       5.395 -12.241 -17.479  1.00 37.22           C  
ATOM   2244  N   ASP C  40      -0.596 -12.659 -13.396  1.00 44.70           N  
ATOM   2245  CA  ASP C  40      -0.937 -11.489 -12.592  1.00 44.70           C  
ATOM   2246  C   ASP C  40       0.221 -11.094 -11.679  1.00 44.70           C  
ATOM   2247  CB  ASP C  40      -2.194 -11.757 -11.762  1.00 44.70           C  
ATOM   2248  O   ASP C  40       0.592 -11.848 -10.777  1.00 44.70           O  
ATOM   2249  CG  ASP C  40      -3.478 -11.466 -12.519  1.00 44.70           C  
ATOM   2250  OD1 ASP C  40      -3.431 -10.768 -13.555  1.00 44.70           O  
ATOM   2251  OD2 ASP C  40      -4.547 -11.938 -12.075  1.00 44.70           O  
ATOM   2252  N   LEU C  41       1.380 -10.734 -12.302  1.00 50.95           N  
ATOM   2253  CA  LEU C  41       2.235 -10.244 -11.226  1.00 50.95           C  
ATOM   2254  C   LEU C  41       1.401  -9.644 -10.099  1.00 50.95           C  
ATOM   2255  CB  LEU C  41       3.222  -9.201 -11.757  1.00 50.95           C  
ATOM   2256  O   LEU C  41       0.460  -8.889 -10.352  1.00 50.95           O  
ATOM   2257  CG  LEU C  41       4.271  -9.704 -12.750  1.00 50.95           C  
ATOM   2258  CD1 LEU C  41       4.906  -8.532 -13.490  1.00 50.95           C  
ATOM   2259  CD2 LEU C  41       5.334 -10.530 -12.033  1.00 50.95           C  
ATOM   2260  N   LEU C  42       1.056 -10.370  -9.019  1.00 59.36           N  
ATOM   2261  CA  LEU C  42       0.159 -10.170  -7.887  1.00 59.36           C  
ATOM   2262  C   LEU C  42       0.125  -8.702  -7.473  1.00 59.36           C  
ATOM   2263  CB  LEU C  42       0.591 -11.037  -6.701  1.00 59.36           C  
ATOM   2264  O   LEU C  42      -0.771  -8.281  -6.737  1.00 59.36           O  
ATOM   2265  CG  LEU C  42       0.196 -12.513  -6.761  1.00 59.36           C  
ATOM   2266  CD1 LEU C  42       1.213 -13.365  -6.009  1.00 59.36           C  
ATOM   2267  CD2 LEU C  42      -1.205 -12.716  -6.193  1.00 59.36           C  
ATOM   2268  N   SER C  43       0.958  -7.817  -8.290  1.00 69.58           N  
ATOM   2269  CA  SER C  43       0.898  -6.435  -7.825  1.00 69.58           C  
ATOM   2270  C   SER C  43       0.523  -5.486  -8.959  1.00 69.58           C  
ATOM   2271  CB  SER C  43       2.237  -6.014  -7.218  1.00 69.58           C  
ATOM   2272  O   SER C  43       1.075  -5.575 -10.057  1.00 69.58           O  
ATOM   2273  OG  SER C  43       2.270  -4.614  -6.996  1.00 69.58           O  
ATOM   2274  N   PRO C  44      -0.431  -4.601  -8.749  1.00 77.44           N  
ATOM   2275  CA  PRO C  44      -0.769  -3.590  -9.754  1.00 77.44           C  
ATOM   2276  C   PRO C  44       0.397  -2.653 -10.063  1.00 77.44           C  
ATOM   2277  CB  PRO C  44      -1.928  -2.825  -9.109  1.00 77.44           C  
ATOM   2278  O   PRO C  44       0.339  -1.887 -11.028  1.00 77.44           O  
ATOM   2279  CG  PRO C  44      -1.732  -3.004  -7.638  1.00 77.44           C  
ATOM   2280  CD  PRO C  44      -1.075  -4.334  -7.402  1.00 77.44           C  
ATOM   2281  N   ARG C  45       1.478  -2.848  -9.367  1.00 88.31           N  
ATOM   2282  CA  ARG C  45       2.596  -1.917  -9.495  1.00 88.31           C  
ATOM   2283  C   ARG C  45       3.677  -2.484 -10.409  1.00 88.31           C  
ATOM   2284  CB  ARG C  45       3.187  -1.594  -8.121  1.00 88.31           C  
ATOM   2285  O   ARG C  45       4.711  -1.847 -10.625  1.00 88.31           O  
ATOM   2286  CG  ARG C  45       2.277  -0.750  -7.243  1.00 88.31           C  
ATOM   2287  CD  ARG C  45       2.941  -0.397  -5.919  1.00 88.31           C  
ATOM   2288  NE  ARG C  45       2.110   0.502  -5.123  1.00 88.31           N  
ATOM   2289  NH1 ARG C  45       2.925   2.439  -6.083  1.00 88.31           N  
ATOM   2290  NH2 ARG C  45       1.325   2.551  -4.445  1.00 88.31           N  
ATOM   2291  CZ  ARG C  45       2.122   1.829  -5.219  1.00 88.31           C  
ATOM   2292  N   VAL C  46       3.423  -3.614 -10.955  1.00 87.80           N  
ATOM   2293  CA  VAL C  46       4.404  -4.226 -11.846  1.00 87.80           C  
ATOM   2294  C   VAL C  46       3.741  -4.588 -13.173  1.00 87.80           C  
ATOM   2295  CB  VAL C  46       5.043  -5.480 -11.210  1.00 87.80           C  
ATOM   2296  O   VAL C  46       2.678  -5.212 -13.194  1.00 87.80           O  
ATOM   2297  CG1 VAL C  46       6.085  -6.089 -12.147  1.00 87.80           C  
ATOM   2298  CG2 VAL C  46       5.671  -5.133  -9.861  1.00 87.80           C  
ATOM   2299  N   VAL C  47       4.427  -4.178 -14.286  1.00 84.97           N  
ATOM   2300  CA  VAL C  47       3.939  -4.529 -15.615  1.00 84.97           C  
ATOM   2301  C   VAL C  47       5.088  -5.072 -16.461  1.00 84.97           C  
ATOM   2302  CB  VAL C  47       3.286  -3.318 -16.319  1.00 84.97           C  
ATOM   2303  O   VAL C  47       6.184  -4.507 -16.467  1.00 84.97           O  
ATOM   2304  CG1 VAL C  47       2.998  -3.636 -17.785  1.00 84.97           C  
ATOM   2305  CG2 VAL C  47       2.004  -2.910 -15.595  1.00 84.97           C  
ATOM   2306  N   LEU C  48       4.772  -6.211 -17.028  1.00 85.73           N  
ATOM   2307  CA  LEU C  48       5.685  -6.743 -18.034  1.00 85.73           C  
ATOM   2308  C   LEU C  48       5.180  -6.440 -19.441  1.00 85.73           C  
ATOM   2309  CB  LEU C  48       5.857  -8.254 -17.855  1.00 85.73           C  
ATOM   2310  O   LEU C  48       4.129  -6.940 -19.849  1.00 85.73           O  
ATOM   2311  CG  LEU C  48       6.302  -8.727 -16.470  1.00 85.73           C  
ATOM   2312  CD1 LEU C  48       6.324 -10.250 -16.412  1.00 85.73           C  
ATOM   2313  CD2 LEU C  48       7.671  -8.153 -16.123  1.00 85.73           C  
ATOM   2314  N   SER C  49       5.931  -5.582 -20.130  1.00 84.01           N  
ATOM   2315  CA  SER C  49       5.437  -5.153 -21.435  1.00 84.01           C  
ATOM   2316  C   SER C  49       6.587  -4.813 -22.376  1.00 84.01           C  
ATOM   2317  CB  SER C  49       4.513  -3.944 -21.288  1.00 84.01           C  
ATOM   2318  O   SER C  49       7.720  -4.613 -21.934  1.00 84.01           O  
ATOM   2319  OG  SER C  49       4.162  -3.421 -22.558  1.00 84.01           O  
ATOM   2320  N   ARG C  50       6.285  -4.801 -23.649  1.00 83.84           N  
ATOM   2321  CA  ARG C  50       7.272  -4.476 -24.674  1.00 83.84           C  
ATOM   2322  C   ARG C  50       7.473  -2.969 -24.784  1.00 83.84           C  
ATOM   2323  CB  ARG C  50       6.848  -5.048 -26.029  1.00 83.84           C  
ATOM   2324  O   ARG C  50       8.513  -2.509 -25.258  1.00 83.84           O  
ATOM   2325  CG  ARG C  50       6.936  -6.564 -26.112  1.00 83.84           C  
ATOM   2326  CD  ARG C  50       6.545  -7.076 -27.492  1.00 83.84           C  
ATOM   2327  NE  ARG C  50       5.111  -7.335 -27.584  1.00 83.84           N  
ATOM   2328  NH1 ARG C  50       5.146  -7.890 -29.827  1.00 83.84           N  
ATOM   2329  NH2 ARG C  50       3.171  -7.923 -28.664  1.00 83.84           N  
ATOM   2330  CZ  ARG C  50       4.479  -7.715 -28.691  1.00 83.84           C  
ATOM   2331  N   GLY C  51       6.527  -2.253 -24.271  1.00 81.97           N  
ATOM   2332  CA  GLY C  51       6.598  -0.800 -24.245  1.00 81.97           C  
ATOM   2333  C   GLY C  51       6.162  -0.205 -22.919  1.00 81.97           C  
ATOM   2334  O   GLY C  51       5.557  -0.892 -22.093  1.00 81.97           O  
ATOM   2335  N   ALA C  52       6.464   1.047 -22.816  1.00 83.43           N  
ATOM   2336  CA  ALA C  52       6.114   1.750 -21.584  1.00 83.43           C  
ATOM   2337  C   ALA C  52       4.601   1.881 -21.438  1.00 83.43           C  
ATOM   2338  CB  ALA C  52       6.770   3.129 -21.553  1.00 83.43           C  
ATOM   2339  O   ALA C  52       3.912   2.275 -22.382  1.00 83.43           O  
ATOM   2340  N   PRO C  53       4.095   1.470 -20.250  1.00 85.94           N  
ATOM   2341  CA  PRO C  53       2.654   1.603 -20.023  1.00 85.94           C  
ATOM   2342  C   PRO C  53       2.165   3.043 -20.166  1.00 85.94           C  
ATOM   2343  CB  PRO C  53       2.476   1.106 -18.586  1.00 85.94           C  
ATOM   2344  O   PRO C  53       2.908   3.983 -19.874  1.00 85.94           O  
ATOM   2345  CG  PRO C  53       3.727   0.344 -18.288  1.00 85.94           C  
ATOM   2346  CD  PRO C  53       4.836   0.897 -19.136  1.00 85.94           C  
ATOM   2347  N   ALA C  54       0.836   2.867 -20.627  1.00 82.85           N  
ATOM   2348  CA  ALA C  54       0.191   4.164 -20.816  1.00 82.85           C  
ATOM   2349  C   ALA C  54      -0.486   4.633 -19.532  1.00 82.85           C  
ATOM   2350  CB  ALA C  54      -0.825   4.092 -21.954  1.00 82.85           C  
ATOM   2351  O   ALA C  54      -1.229   3.876 -18.902  1.00 82.85           O  
ATOM   2352  N   GLY C  55       0.046   5.547 -18.792  1.00 84.73           N  
ATOM   2353  CA  GLY C  55      -0.556   6.121 -17.599  1.00 84.73           C  
ATOM   2354  C   GLY C  55      -0.368   5.261 -16.364  1.00 84.73           C  
ATOM   2355  O   GLY C  55       0.279   4.214 -16.422  1.00 84.73           O  
ATOM   2356  N   PRO C  56      -1.022   5.633 -15.299  1.00 87.74           N  
ATOM   2357  CA  PRO C  56      -0.887   4.862 -14.060  1.00 87.74           C  
ATOM   2358  C   PRO C  56      -1.675   3.555 -14.091  1.00 87.74           C  
ATOM   2359  CB  PRO C  56      -1.443   5.810 -12.994  1.00 87.74           C  
ATOM   2360  O   PRO C  56      -2.523   3.361 -14.966  1.00 87.74           O  
ATOM   2361  CG  PRO C  56      -2.288   6.783 -13.750  1.00 87.74           C  
ATOM   2362  CD  PRO C  56      -1.832   6.800 -15.181  1.00 87.74           C  
ATOM   2363  N   PRO C  57      -1.362   2.659 -13.211  1.00 85.60           N  
ATOM   2364  CA  PRO C  57      -2.186   1.453 -13.092  1.00 85.60           C  
ATOM   2365  C   PRO C  57      -3.662   1.768 -12.860  1.00 85.60           C  
ATOM   2366  CB  PRO C  57      -1.584   0.733 -11.883  1.00 85.60           C  
ATOM   2367  O   PRO C  57      -3.989   2.691 -12.109  1.00 85.60           O  
ATOM   2368  CG  PRO C  57      -0.177   1.230 -11.804  1.00 85.60           C  
ATOM   2369  CD  PRO C  57      -0.154   2.669 -12.231  1.00 85.60           C  
ATOM   2370  N   LEU C  58      -4.521   1.042 -13.487  1.00 80.29           N  
ATOM   2371  CA  LEU C  58      -5.960   1.273 -13.439  1.00 80.29           C  
ATOM   2372  C   LEU C  58      -6.458   1.308 -11.998  1.00 80.29           C  
ATOM   2373  CB  LEU C  58      -6.704   0.188 -14.222  1.00 80.29           C  
ATOM   2374  O   LEU C  58      -7.265   2.167 -11.636  1.00 80.29           O  
ATOM   2375  CG  LEU C  58      -8.231   0.274 -14.217  1.00 80.29           C  
ATOM   2376  CD1 LEU C  58      -8.690   1.580 -14.857  1.00 80.29           C  
ATOM   2377  CD2 LEU C  58      -8.837  -0.924 -14.940  1.00 80.29           C  
ATOM   2378  N   LEU C  59      -5.923   0.444 -11.238  1.00 80.18           N  
ATOM   2379  CA  LEU C  59      -6.371   0.356  -9.853  1.00 80.18           C  
ATOM   2380  C   LEU C  59      -6.067   1.648  -9.101  1.00 80.18           C  
ATOM   2381  CB  LEU C  59      -5.705  -0.828  -9.148  1.00 80.18           C  
ATOM   2382  O   LEU C  59      -6.851   2.076  -8.250  1.00 80.18           O  
ATOM   2383  CG  LEU C  59      -6.252  -2.215  -9.488  1.00 80.18           C  
ATOM   2384  CD1 LEU C  59      -5.320  -3.298  -8.954  1.00 80.18           C  
ATOM   2385  CD2 LEU C  59      -7.659  -2.388  -8.926  1.00 80.18           C  
ATOM   2386  N   PHE C  60      -5.047   2.230  -9.438  1.00 83.53           N  
ATOM   2387  CA  PHE C  60      -4.666   3.477  -8.785  1.00 83.53           C  
ATOM   2388  C   PHE C  60      -5.622   4.601  -9.168  1.00 83.53           C  
ATOM   2389  CB  PHE C  60      -3.230   3.861  -9.153  1.00 83.53           C  
ATOM   2390  O   PHE C  60      -5.971   5.437  -8.332  1.00 83.53           O  
ATOM   2391  CG  PHE C  60      -2.189   3.243  -8.259  1.00 83.53           C  
ATOM   2392  CD1 PHE C  60      -1.569   3.995  -7.268  1.00 83.53           C  
ATOM   2393  CD2 PHE C  60      -1.830   1.910  -8.410  1.00 83.53           C  
ATOM   2394  CE1 PHE C  60      -0.605   3.425  -6.440  1.00 83.53           C  
ATOM   2395  CE2 PHE C  60      -0.867   1.334  -7.586  1.00 83.53           C  
ATOM   2396  CZ  PHE C  60      -0.255   2.094  -6.602  1.00 83.53           C  
ATOM   2397  N   LEU C  61      -6.049   4.573 -10.350  1.00 82.75           N  
ATOM   2398  CA  LEU C  61      -7.010   5.570 -10.810  1.00 82.75           C  
ATOM   2399  C   LEU C  61      -8.355   5.389 -10.114  1.00 82.75           C  
ATOM   2400  CB  LEU C  61      -7.191   5.480 -12.327  1.00 82.75           C  
ATOM   2401  O   LEU C  61      -8.970   6.366  -9.680  1.00 82.75           O  
ATOM   2402  CG  LEU C  61      -5.972   5.839 -13.178  1.00 82.75           C  
ATOM   2403  CD1 LEU C  61      -6.255   5.567 -14.652  1.00 82.75           C  
ATOM   2404  CD2 LEU C  61      -5.579   7.296 -12.963  1.00 82.75           C  
ATOM   2405  N   LEU C  62      -8.735   4.265  -9.980  1.00 79.97           N  
ATOM   2406  CA  LEU C  62     -10.006   3.967  -9.329  1.00 79.97           C  
ATOM   2407  C   LEU C  62      -9.954   4.322  -7.847  1.00 79.97           C  
ATOM   2408  CB  LEU C  62     -10.362   2.488  -9.500  1.00 79.97           C  
ATOM   2409  O   LEU C  62     -10.919   4.859  -7.299  1.00 79.97           O  
ATOM   2410  CG  LEU C  62     -10.668   2.024 -10.925  1.00 79.97           C  
ATOM   2411  CD1 LEU C  62     -10.843   0.510 -10.963  1.00 79.97           C  
ATOM   2412  CD2 LEU C  62     -11.912   2.725 -11.460  1.00 79.97           C  
ATOM   2413  N   GLU C  63      -8.872   4.066  -7.224  1.00 81.47           N  
ATOM   2414  CA  GLU C  63      -8.688   4.375  -5.809  1.00 81.47           C  
ATOM   2415  C   GLU C  63      -8.752   5.879  -5.560  1.00 81.47           C  
ATOM   2416  CB  GLU C  63      -7.355   3.815  -5.306  1.00 81.47           C  
ATOM   2417  O   GLU C  63      -9.364   6.327  -4.588  1.00 81.47           O  
ATOM   2418  CG  GLU C  63      -7.337   2.300  -5.168  1.00 81.47           C  
ATOM   2419  CD  GLU C  63      -5.974   1.748  -4.783  1.00 81.47           C  
ATOM   2420  OE1 GLU C  63      -5.829   0.509  -4.674  1.00 81.47           O  
ATOM   2421  OE2 GLU C  63      -5.043   2.561  -4.588  1.00 81.47           O  
ATOM   2422  N   ALA C  64      -8.143   6.541  -6.405  1.00 78.00           N  
ATOM   2423  CA  ALA C  64      -8.185   7.997  -6.298  1.00 78.00           C  
ATOM   2424  C   ALA C  64      -9.616   8.514  -6.421  1.00 78.00           C  
ATOM   2425  CB  ALA C  64      -7.299   8.634  -7.365  1.00 78.00           C  
ATOM   2426  O   ALA C  64     -10.020   9.419  -5.688  1.00 78.00           O  
ATOM   2427  N   GLY C  65     -10.352   7.930  -7.311  1.00 72.77           N  
ATOM   2428  CA  GLY C  65     -11.754   8.285  -7.467  1.00 72.77           C  
ATOM   2429  C   GLY C  65     -12.591   7.965  -6.243  1.00 72.77           C  
ATOM   2430  O   GLY C  65     -13.427   8.771  -5.829  1.00 72.77           O  
ATOM   2431  N   ALA C  66     -12.334   6.887  -5.682  1.00 70.61           N  
ATOM   2432  CA  ALA C  66     -13.055   6.462  -4.485  1.00 70.61           C  
ATOM   2433  C   ALA C  66     -12.760   7.388  -3.309  1.00 70.61           C  
ATOM   2434  CB  ALA C  66     -12.692   5.022  -4.128  1.00 70.61           C  
ATOM   2435  O   ALA C  66     -13.647   7.683  -2.505  1.00 70.61           O  
ATOM   2436  N   PHE C  67     -11.558   7.749  -3.212  1.00 69.56           N  
ATOM   2437  CA  PHE C  67     -11.142   8.658  -2.151  1.00 69.56           C  
ATOM   2438  C   PHE C  67     -11.867   9.994  -2.267  1.00 69.56           C  
ATOM   2439  CB  PHE C  67      -9.627   8.877  -2.192  1.00 69.56           C  
ATOM   2440  O   PHE C  67     -12.302  10.560  -1.262  1.00 69.56           O  
ATOM   2441  CG  PHE C  67      -9.093   9.646  -1.013  1.00 69.56           C  
ATOM   2442  CD1 PHE C  67      -8.738  10.984  -1.141  1.00 69.56           C  
ATOM   2443  CD2 PHE C  67      -8.945   9.031   0.223  1.00 69.56           C  
ATOM   2444  CE1 PHE C  67      -8.243  11.698  -0.053  1.00 69.56           C  
ATOM   2445  CE2 PHE C  67      -8.451   9.738   1.316  1.00 69.56           C  
ATOM   2446  CZ  PHE C  67      -8.100  11.071   1.175  1.00 69.56           C  
ATOM   2447  N   ARG C  68     -12.050  10.380  -3.398  1.00 68.72           N  
ATOM   2448  CA  ARG C  68     -12.723  11.650  -3.652  1.00 68.72           C  
ATOM   2449  C   ARG C  68     -14.207  11.560  -3.313  1.00 68.72           C  
ATOM   2450  CB  ARG C  68     -12.544  12.071  -5.112  1.00 68.72           C  
ATOM   2451  O   ARG C  68     -14.779  12.500  -2.757  1.00 68.72           O  
ATOM   2452  CG  ARG C  68     -13.014  13.486  -5.408  1.00 68.72           C  
ATOM   2453  CD  ARG C  68     -12.568  13.953  -6.786  1.00 68.72           C  
ATOM   2454  NE  ARG C  68     -13.262  13.233  -7.850  1.00 68.72           N  
ATOM   2455  NH1 ARG C  68     -11.860  13.956  -9.537  1.00 68.72           N  
ATOM   2456  NH2 ARG C  68     -13.612  12.559 -10.017  1.00 68.72           N  
ATOM   2457  CZ  ARG C  68     -12.910  13.251  -9.133  1.00 68.72           C  
ATOM   2458  N   GLU C  69     -14.776  10.455  -3.546  1.00 65.35           N  
ATOM   2459  CA  GLU C  69     -16.188  10.218  -3.264  1.00 65.35           C  
ATOM   2460  C   GLU C  69     -16.460  10.224  -1.763  1.00 65.35           C  
ATOM   2461  CB  GLU C  69     -16.644   8.891  -3.876  1.00 65.35           C  
ATOM   2462  O   GLU C  69     -17.490  10.731  -1.315  1.00 65.35           O  
ATOM   2463  CG  GLU C  69     -16.720   8.909  -5.396  1.00 65.35           C  
ATOM   2464  CD  GLU C  69     -17.305   7.634  -5.982  1.00 65.35           C  
ATOM   2465  OE1 GLU C  69     -17.679   7.631  -7.177  1.00 65.35           O  
ATOM   2466  OE2 GLU C  69     -17.391   6.630  -5.240  1.00 65.35           O  
ATOM   2467  N   SER C  70     -15.574   9.687  -0.967  1.00 60.52           N  
ATOM   2468  CA  SER C  70     -15.733   9.569   0.479  1.00 60.52           C  
ATOM   2469  C   SER C  70     -15.555  10.918   1.167  1.00 60.52           C  
ATOM   2470  CB  SER C  70     -14.732   8.561   1.047  1.00 60.52           C  
ATOM   2471  O   SER C  70     -16.075  11.135   2.263  1.00 60.52           O  
ATOM   2472  OG  SER C  70     -13.404   9.035   0.904  1.00 60.52           O  
ATOM   2473  N   ALA C  71     -14.813  11.859   0.827  1.00 53.69           N  
ATOM   2474  CA  ALA C  71     -14.547  13.181   1.389  1.00 53.69           C  
ATOM   2475  C   ALA C  71     -15.740  14.112   1.189  1.00 53.69           C  
ATOM   2476  CB  ALA C  71     -13.294  13.784   0.758  1.00 53.69           C  
ATOM   2477  O   ALA C  71     -15.857  15.134   1.868  1.00 53.69           O  
ATOM   2478  N   GLY C  72     -17.047  14.161   1.244  1.00 49.19           N  
ATOM   2479  CA  GLY C  72     -18.275  14.938   1.290  1.00 49.19           C  
ATOM   2480  C   GLY C  72     -19.056  14.897  -0.010  1.00 49.19           C  
ATOM   2481  O   GLY C  72     -20.281  14.761  -0.001  1.00 49.19           O  
ATOM   2482  N   ALA C  73     -19.149  16.212  -0.810  1.00 43.62           N  
ATOM   2483  CA  ALA C  73     -20.268  16.987  -1.340  1.00 43.62           C  
ATOM   2484  C   ALA C  73     -21.059  16.179  -2.364  1.00 43.62           C  
ATOM   2485  CB  ALA C  73     -19.767  18.287  -1.964  1.00 43.62           C  
ATOM   2486  O   ALA C  73     -20.490  15.365  -3.095  1.00 43.62           O  
ATOM   2487  N   PRO C  74     -22.480  16.194  -2.197  1.00 37.30           N  
ATOM   2488  CA  PRO C  74     -23.524  15.621  -3.050  1.00 37.30           C  
ATOM   2489  C   PRO C  74     -23.260  15.847  -4.537  1.00 37.30           C  
ATOM   2490  CB  PRO C  74     -24.789  16.358  -2.602  1.00 37.30           C  
ATOM   2491  O   PRO C  74     -22.448  16.701  -4.902  1.00 37.30           O  
ATOM   2492  CG  PRO C  74     -24.293  17.505  -1.782  1.00 37.30           C  
ATOM   2493  CD  PRO C  74     -22.797  17.409  -1.683  1.00 37.30           C  
ATOM   2494  N   ALA C  75     -24.002  15.040  -5.369  1.00 33.02           N  
ATOM   2495  CA  ALA C  75     -24.187  14.738  -6.786  1.00 33.02           C  
ATOM   2496  C   ALA C  75     -24.614  15.982  -7.560  1.00 33.02           C  
ATOM   2497  CB  ALA C  75     -25.218  13.626  -6.963  1.00 33.02           C  
ATOM   2498  O   ALA C  75     -25.031  15.889  -8.717  1.00 33.02           O  
ATOM   2499  N   ASN C  76     -25.051  17.068  -6.956  1.00 32.49           N  
ATOM   2500  CA  ASN C  76     -25.706  17.906  -7.955  1.00 32.49           C  
ATOM   2501  C   ASN C  76     -24.756  18.267  -9.094  1.00 32.49           C  
ATOM   2502  CB  ASN C  76     -26.266  19.174  -7.308  1.00 32.49           C  
ATOM   2503  O   ASN C  76     -24.059  19.281  -9.028  1.00 32.49           O  
ATOM   2504  CG  ASN C  76     -27.728  19.040  -6.930  1.00 32.49           C  
ATOM   2505  ND2 ASN C  76     -28.196  19.917  -6.050  1.00 32.49           N  
ATOM   2506  OD1 ASN C  76     -28.431  18.154  -7.423  1.00 32.49           O  
ATOM   2507  N   ARG C  77     -23.906  17.343  -9.510  1.00 36.26           N  
ATOM   2508  CA  ARG C  77     -22.903  17.728 -10.498  1.00 36.26           C  
ATOM   2509  C   ARG C  77     -23.555  18.095 -11.827  1.00 36.26           C  
ATOM   2510  CB  ARG C  77     -21.891  16.600 -10.705  1.00 36.26           C  
ATOM   2511  O   ARG C  77     -24.277  17.286 -12.414  1.00 36.26           O  
ATOM   2512  CG  ARG C  77     -20.569  16.819  -9.987  1.00 36.26           C  
ATOM   2513  CD  ARG C  77     -19.577  15.700 -10.275  1.00 36.26           C  
ATOM   2514  NE  ARG C  77     -18.474  15.697  -9.319  1.00 36.26           N  
ATOM   2515  NH1 ARG C  77     -17.764  13.559  -9.830  1.00 36.26           N  
ATOM   2516  NH2 ARG C  77     -16.668  14.785  -8.233  1.00 36.26           N  
ATOM   2517  CZ  ARG C  77     -17.638  14.681  -9.130  1.00 36.26           C  
ATOM   2518  N   SER C  78     -24.041  19.285 -11.937  1.00 29.87           N  
ATOM   2519  CA  SER C  78     -24.308  19.688 -13.314  1.00 29.87           C  
ATOM   2520  C   SER C  78     -23.169  19.278 -14.241  1.00 29.87           C  
ATOM   2521  CB  SER C  78     -24.526  21.199 -13.397  1.00 29.87           C  
ATOM   2522  O   SER C  78     -22.019  19.168 -13.810  1.00 29.87           O  
ATOM   2523  OG  SER C  78     -24.158  21.691 -14.675  1.00 29.87           O  
ATOM   2524  N   ARG C  79     -23.385  18.552 -15.338  1.00 30.93           N  
ATOM   2525  CA  ARG C  79     -22.607  18.000 -16.443  1.00 30.93           C  
ATOM   2526  C   ARG C  79     -21.512  18.969 -16.879  1.00 30.93           C  
ATOM   2527  CB  ARG C  79     -23.516  17.670 -17.629  1.00 30.93           C  
ATOM   2528  O   ARG C  79     -20.910  18.796 -17.940  1.00 30.93           O  
ATOM   2529  CG  ARG C  79     -24.125  16.278 -17.569  1.00 30.93           C  
ATOM   2530  CD  ARG C  79     -24.799  15.900 -18.880  1.00 30.93           C  
ATOM   2531  NE  ARG C  79     -25.681  14.748 -18.720  1.00 30.93           N  
ATOM   2532  NH1 ARG C  79     -26.075  14.475 -20.980  1.00 30.93           N  
ATOM   2533  NH2 ARG C  79     -27.052  13.061 -19.463  1.00 30.93           N  
ATOM   2534  CZ  ARG C  79     -26.268  14.097 -19.721  1.00 30.93           C  
ATOM   2535  N   ARG C  80     -21.366  20.169 -16.368  1.00 29.98           N  
ATOM   2536  CA  ARG C  80     -20.438  20.946 -17.183  1.00 29.98           C  
ATOM   2537  C   ARG C  80     -19.064  20.286 -17.227  1.00 29.98           C  
ATOM   2538  CB  ARG C  80     -20.316  22.374 -16.645  1.00 29.98           C  
ATOM   2539  O   ARG C  80     -18.767  19.402 -16.421  1.00 29.98           O  
ATOM   2540  CG  ARG C  80     -20.444  23.448 -17.714  1.00 29.98           C  
ATOM   2541  CD  ARG C  80     -20.366  24.847 -17.120  1.00 29.98           C  
ATOM   2542  NE  ARG C  80     -21.157  25.804 -17.889  1.00 29.98           N  
ATOM   2543  NH1 ARG C  80     -20.256  27.675 -16.878  1.00 29.98           N  
ATOM   2544  NH2 ARG C  80     -21.852  27.904 -18.507  1.00 29.98           N  
ATOM   2545  CZ  ARG C  80     -21.086  27.125 -17.756  1.00 29.98           C  
ATOM   2546  N   GLY C  81     -17.891  20.900 -17.832  1.00 26.59           N  
ATOM   2547  CA  GLY C  81     -16.563  20.559 -18.316  1.00 26.59           C  
ATOM   2548  C   GLY C  81     -15.647  20.036 -17.226  1.00 26.59           C  
ATOM   2549  O   GLY C  81     -15.285  20.773 -16.306  1.00 26.59           O  
ATOM   2550  N   VAL C  82     -15.896  18.859 -16.590  1.00 31.35           N  
ATOM   2551  CA  VAL C  82     -15.006  18.262 -15.600  1.00 31.35           C  
ATOM   2552  C   VAL C  82     -13.603  18.118 -16.185  1.00 31.35           C  
ATOM   2553  CB  VAL C  82     -15.528  16.887 -15.124  1.00 31.35           C  
ATOM   2554  O   VAL C  82     -13.410  17.428 -17.189  1.00 31.35           O  
ATOM   2555  CG1 VAL C  82     -14.532  16.233 -14.167  1.00 31.35           C  
ATOM   2556  CG2 VAL C  82     -16.894  17.038 -14.457  1.00 31.35           C  
ATOM   2557  N   SER C  83     -12.779  19.120 -16.248  1.00 30.22           N  
ATOM   2558  CA  SER C  83     -11.375  18.853 -16.542  1.00 30.22           C  
ATOM   2559  C   SER C  83     -10.801  17.806 -15.594  1.00 30.22           C  
ATOM   2560  CB  SER C  83     -10.554  20.140 -16.452  1.00 30.22           C  
ATOM   2561  O   SER C  83     -10.913  17.939 -14.373  1.00 30.22           O  
ATOM   2562  OG  SER C  83      -9.357  20.026 -17.202  1.00 30.22           O  
ATOM   2563  N   GLU C  84     -10.722  16.477 -15.898  1.00 29.62           N  
ATOM   2564  CA  GLU C  84     -10.396  15.151 -15.382  1.00 29.62           C  
ATOM   2565  C   GLU C  84      -9.163  15.196 -14.485  1.00 29.62           C  
ATOM   2566  CB  GLU C  84     -10.174  14.166 -16.533  1.00 29.62           C  
ATOM   2567  O   GLU C  84      -9.123  14.540 -13.442  1.00 29.62           O  
ATOM   2568  CG  GLU C  84     -10.898  12.839 -16.355  1.00 29.62           C  
ATOM   2569  CD  GLU C  84     -10.575  11.829 -17.444  1.00 29.62           C  
ATOM   2570  OE1 GLU C  84     -10.617  10.608 -17.170  1.00 29.62           O  
ATOM   2571  OE2 GLU C  84     -10.276  12.261 -18.579  1.00 29.62           O  
ATOM   2572  N   THR C  85      -8.013  15.601 -14.885  1.00 30.12           N  
ATOM   2573  CA  THR C  85      -6.730  15.166 -14.344  1.00 30.12           C  
ATOM   2574  C   THR C  85      -6.451  15.842 -13.005  1.00 30.12           C  
ATOM   2575  CB  THR C  85      -5.580  15.467 -15.323  1.00 30.12           C  
ATOM   2576  O   THR C  85      -5.317  15.830 -12.522  1.00 30.12           O  
ATOM   2577  CG2 THR C  85      -4.452  14.451 -15.176  1.00 30.12           C  
ATOM   2578  OG1 THR C  85      -6.078  15.419 -16.666  1.00 30.12           O  
ATOM   2579  N   ALA C  86      -7.288  16.745 -12.404  1.00 32.60           N  
ATOM   2580  CA  ALA C  86      -6.725  17.548 -11.322  1.00 32.60           C  
ATOM   2581  C   ALA C  86      -6.626  16.737 -10.033  1.00 32.60           C  
ATOM   2582  CB  ALA C  86      -7.565  18.802 -11.095  1.00 32.60           C  
ATOM   2583  O   ALA C  86      -7.565  16.027  -9.665  1.00 32.60           O  
ATOM   2584  N   PRO C  87      -5.460  16.335  -9.475  1.00 34.00           N  
ATOM   2585  CA  PRO C  87      -5.241  15.686  -8.180  1.00 34.00           C  
ATOM   2586  C   PRO C  87      -6.158  16.228  -7.086  1.00 34.00           C  
ATOM   2587  CB  PRO C  87      -3.776  16.002  -7.871  1.00 34.00           C  
ATOM   2588  O   PRO C  87      -6.857  17.222  -7.297  1.00 34.00           O  
ATOM   2589  CG  PRO C  87      -3.388  17.039  -8.875  1.00 34.00           C  
ATOM   2590  CD  PRO C  87      -4.566  17.300  -9.770  1.00 34.00           C  
ATOM   2591  N   ALA C  88      -6.198  15.655  -5.814  1.00 41.05           N  
ATOM   2592  CA  ALA C  88      -6.820  16.103  -4.571  1.00 41.05           C  
ATOM   2593  C   ALA C  88      -6.937  17.624  -4.532  1.00 41.05           C  
ATOM   2594  CB  ALA C  88      -6.025  15.603  -3.367  1.00 41.05           C  
ATOM   2595  O   ALA C  88      -7.477  18.187  -3.577  1.00 41.05           O  
ATOM   2596  N   SER C  89      -6.283  18.323  -5.455  1.00 40.87           N  
ATOM   2597  CA  SER C  89      -6.139  19.771  -5.351  1.00 40.87           C  
ATOM   2598  C   SER C  89      -7.460  20.479  -5.636  1.00 40.87           C  
ATOM   2599  CB  SER C  89      -5.064  20.274  -6.314  1.00 40.87           C  
ATOM   2600  O   SER C  89      -7.632  21.648  -5.285  1.00 40.87           O  
ATOM   2601  OG  SER C  89      -5.559  20.322  -7.641  1.00 40.87           O  
ATOM   2602  N   ARG C  90      -8.422  19.887  -6.248  1.00 41.96           N  
ATOM   2603  CA  ARG C  90      -9.510  20.789  -6.610  1.00 41.96           C  
ATOM   2604  C   ARG C  90     -10.379  21.113  -5.399  1.00 41.96           C  
ATOM   2605  CB  ARG C  90     -10.367  20.180  -7.722  1.00 41.96           C  
ATOM   2606  O   ARG C  90     -11.062  22.139  -5.375  1.00 41.96           O  
ATOM   2607  CG  ARG C  90      -9.783  20.354  -9.115  1.00 41.96           C  
ATOM   2608  CD  ARG C  90     -10.752  19.890 -10.194  1.00 41.96           C  
ATOM   2609  NE  ARG C  90     -10.103  19.803 -11.499  1.00 41.96           N  
ATOM   2610  NH1 ARG C  90     -11.981  19.047 -12.613  1.00 41.96           N  
ATOM   2611  NH2 ARG C  90     -10.017  19.364 -13.752  1.00 41.96           N  
ATOM   2612  CZ  ARG C  90     -10.701  19.405 -12.618  1.00 41.96           C  
ATOM   2613  N   ARG C  91     -10.626  20.224  -4.478  1.00 56.84           N  
ATOM   2614  CA  ARG C  91     -11.455  20.658  -3.358  1.00 56.84           C  
ATOM   2615  C   ARG C  91     -10.640  21.465  -2.353  1.00 56.84           C  
ATOM   2616  CB  ARG C  91     -12.096  19.453  -2.665  1.00 56.84           C  
ATOM   2617  O   ARG C  91     -11.103  21.733  -1.243  1.00 56.84           O  
ATOM   2618  CG  ARG C  91     -13.442  19.052  -3.248  1.00 56.84           C  
ATOM   2619  CD  ARG C  91     -14.081  17.915  -2.462  1.00 56.84           C  
ATOM   2620  NE  ARG C  91     -15.069  17.196  -3.261  1.00 56.84           N  
ATOM   2621  NH1 ARG C  91     -15.459  15.557  -1.680  1.00 56.84           N  
ATOM   2622  NH2 ARG C  91     -16.582  15.519  -3.679  1.00 56.84           N  
ATOM   2623  CZ  ARG C  91     -15.701  16.093  -2.872  1.00 56.84           C  
ATOM   2624  N   GLY C  92      -9.628  21.947  -2.710  1.00 74.07           N  
ATOM   2625  CA  GLY C  92      -8.795  22.746  -1.826  1.00 74.07           C  
ATOM   2626  C   GLY C  92      -8.061  21.919  -0.788  1.00 74.07           C  
ATOM   2627  O   GLY C  92      -7.452  22.467   0.133  1.00 74.07           O  
ATOM   2628  N   GLU C  93      -8.262  20.488  -1.027  1.00 85.08           N  
ATOM   2629  CA  GLU C  93      -7.587  19.663  -0.030  1.00 85.08           C  
ATOM   2630  C   GLU C  93      -6.146  19.372  -0.438  1.00 85.08           C  
ATOM   2631  CB  GLU C  93      -8.347  18.352   0.187  1.00 85.08           C  
ATOM   2632  O   GLU C  93      -5.876  19.053  -1.598  1.00 85.08           O  
ATOM   2633  CG  GLU C  93      -9.650  18.517   0.957  1.00 85.08           C  
ATOM   2634  CD  GLU C  93     -10.335  17.195   1.266  1.00 85.08           C  
ATOM   2635  OE1 GLU C  93     -11.378  17.200   1.959  1.00 85.08           O  
ATOM   2636  OE2 GLU C  93      -9.824  16.147   0.813  1.00 85.08           O  
ATOM   2637  N   LEU C  94      -5.301  19.516   0.536  1.00 89.23           N  
ATOM   2638  CA  LEU C  94      -3.879  19.310   0.286  1.00 89.23           C  
ATOM   2639  C   LEU C  94      -3.340  18.160   1.130  1.00 89.23           C  
ATOM   2640  CB  LEU C  94      -3.092  20.589   0.582  1.00 89.23           C  
ATOM   2641  O   LEU C  94      -3.846  17.896   2.223  1.00 89.23           O  
ATOM   2642  CG  LEU C  94      -3.453  21.816  -0.256  1.00 89.23           C  
ATOM   2643  CD1 LEU C  94      -2.937  23.086   0.414  1.00 89.23           C  
ATOM   2644  CD2 LEU C  94      -2.891  21.685  -1.667  1.00 89.23           C  
ATOM   2645  N   ALA C  95      -2.321  17.415   0.588  1.00 91.74           N  
ATOM   2646  CA  ALA C  95      -1.596  16.407   1.357  1.00 91.74           C  
ATOM   2647  C   ALA C  95      -0.500  17.046   2.203  1.00 91.74           C  
ATOM   2648  CB  ALA C  95      -1.000  15.354   0.425  1.00 91.74           C  
ATOM   2649  O   ALA C  95      -0.012  18.132   1.881  1.00 91.74           O  
ATOM   2650  N   VAL C  96      -0.156  16.375   3.213  1.00 93.74           N  
ATOM   2651  CA  VAL C  96       0.900  16.890   4.079  1.00 93.74           C  
ATOM   2652  C   VAL C  96       2.251  16.757   3.381  1.00 93.74           C  
ATOM   2653  CB  VAL C  96       0.927  16.155   5.438  1.00 93.74           C  
ATOM   2654  O   VAL C  96       3.155  17.566   3.605  1.00 93.74           O  
ATOM   2655  CG1 VAL C  96       2.005  16.743   6.348  1.00 93.74           C  
ATOM   2656  CG2 VAL C  96      -0.442  16.228   6.111  1.00 93.74           C  
ATOM   2657  N   CYS C  97       2.314  15.737   2.608  1.00 92.36           N  
ATOM   2658  CA  CYS C  97       3.501  15.535   1.786  1.00 92.36           C  
ATOM   2659  C   CYS C  97       3.131  15.411   0.313  1.00 92.36           C  
ATOM   2660  CB  CYS C  97       4.260  14.287   2.237  1.00 92.36           C  
ATOM   2661  O   CYS C  97       2.234  14.644  -0.044  1.00 92.36           O  
ATOM   2662  SG  CYS C  97       4.861  14.376   3.938  1.00 92.36           S  
ATOM   2663  N   ASP C  98       3.813  16.162  -0.488  1.00 90.22           N  
ATOM   2664  CA  ASP C  98       3.612  16.003  -1.925  1.00 90.22           C  
ATOM   2665  C   ASP C  98       4.359  14.781  -2.452  1.00 90.22           C  
ATOM   2666  CB  ASP C  98       4.065  17.259  -2.672  1.00 90.22           C  
ATOM   2667  O   ASP C  98       5.500  14.527  -2.059  1.00 90.22           O  
ATOM   2668  CG  ASP C  98       3.217  18.478  -2.353  1.00 90.22           C  
ATOM   2669  OD1 ASP C  98       1.992  18.332  -2.151  1.00 90.22           O  
ATOM   2670  OD2 ASP C  98       3.778  19.594  -2.306  1.00 90.22           O  
ATOM   2671  N   ALA C  99       3.674  14.028  -3.257  1.00 91.32           N  
ATOM   2672  CA  ALA C  99       4.267  12.806  -3.794  1.00 91.32           C  
ATOM   2673  C   ALA C  99       4.206  12.792  -5.319  1.00 91.32           C  
ATOM   2674  CB  ALA C  99       3.562  11.577  -3.225  1.00 91.32           C  
ATOM   2675  O   ALA C  99       3.388  13.492  -5.921  1.00 91.32           O  
ATOM   2676  N   VAL C 100       5.164  12.103  -5.911  1.00 91.37           N  
ATOM   2677  CA  VAL C 100       5.185  11.894  -7.355  1.00 91.37           C  
ATOM   2678  C   VAL C 100       5.202  10.398  -7.662  1.00 91.37           C  
ATOM   2679  CB  VAL C 100       6.401  12.586  -8.011  1.00 91.37           C  
ATOM   2680  O   VAL C 100       5.955   9.641  -7.046  1.00 91.37           O  
ATOM   2681  CG1 VAL C 100       6.372  12.407  -9.528  1.00 91.37           C  
ATOM   2682  CG2 VAL C 100       6.431  14.069  -7.646  1.00 91.37           C  
ATOM   2683  N   SER C 101       4.325  10.038  -8.538  1.00 92.34           N  
ATOM   2684  CA  SER C 101       4.240   8.641  -8.950  1.00 92.34           C  
ATOM   2685  C   SER C 101       4.565   8.482 -10.432  1.00 92.34           C  
ATOM   2686  CB  SER C 101       2.847   8.081  -8.662  1.00 92.34           C  
ATOM   2687  O   SER C 101       4.267   9.367 -11.237  1.00 92.34           O  
ATOM   2688  OG  SER C 101       2.525   8.215  -7.288  1.00 92.34           O  
ATOM   2689  N   GLY C 102       5.234   7.407 -10.791  1.00 92.61           N  
ATOM   2690  CA  GLY C 102       5.554   7.130 -12.182  1.00 92.61           C  
ATOM   2691  C   GLY C 102       6.143   5.748 -12.395  1.00 92.61           C  
ATOM   2692  O   GLY C 102       6.434   5.036 -11.432  1.00 92.61           O  
ATOM   2693  N   TRP C 103       6.175   5.386 -13.646  1.00 93.19           N  
ATOM   2694  CA  TRP C 103       6.775   4.107 -14.013  1.00 93.19           C  
ATOM   2695  C   TRP C 103       8.295   4.211 -14.055  1.00 93.19           C  
ATOM   2696  CB  TRP C 103       6.245   3.635 -15.370  1.00 93.19           C  
ATOM   2697  O   TRP C 103       8.844   5.181 -14.584  1.00 93.19           O  
ATOM   2698  CG  TRP C 103       4.804   3.222 -15.351  1.00 93.19           C  
ATOM   2699  CD1 TRP C 103       3.735   3.937 -15.816  1.00 93.19           C  
ATOM   2700  CD2 TRP C 103       4.273   1.998 -14.835  1.00 93.19           C  
ATOM   2701  CE2 TRP C 103       2.874   2.037 -15.021  1.00 93.19           C  
ATOM   2702  CE3 TRP C 103       4.846   0.869 -14.234  1.00 93.19           C  
ATOM   2703  NE1 TRP C 103       2.571   3.230 -15.621  1.00 93.19           N  
ATOM   2704  CH2 TRP C 103       2.624  -0.102 -14.041  1.00 93.19           C  
ATOM   2705  CZ2 TRP C 103       2.038   0.990 -14.627  1.00 93.19           C  
ATOM   2706  CZ3 TRP C 103       4.013  -0.172 -13.842  1.00 93.19           C  
ATOM   2707  N   VAL C 104       8.913   3.202 -13.482  1.00 92.31           N  
ATOM   2708  CA  VAL C 104      10.370   3.133 -13.463  1.00 92.31           C  
ATOM   2709  C   VAL C 104      10.838   1.879 -14.198  1.00 92.31           C  
ATOM   2710  CB  VAL C 104      10.920   3.140 -12.019  1.00 92.31           C  
ATOM   2711  O   VAL C 104      10.371   0.774 -13.912  1.00 92.31           O  
ATOM   2712  CG1 VAL C 104      12.442   3.007 -12.020  1.00 92.31           C  
ATOM   2713  CG2 VAL C 104      10.493   4.414 -11.292  1.00 92.31           C  
ATOM   2714  N   THR C 105      11.705   2.011 -15.243  1.00 82.56           N  
ATOM   2715  CA  THR C 105      12.210   0.858 -15.979  1.00 82.56           C  
ATOM   2716  C   THR C 105      13.714   0.702 -15.775  1.00 82.56           C  
ATOM   2717  CB  THR C 105      11.902   0.977 -17.483  1.00 82.56           C  
ATOM   2718  O   THR C 105      14.300  -0.303 -16.183  1.00 82.56           O  
ATOM   2719  CG2 THR C 105      10.399   0.973 -17.740  1.00 82.56           C  
ATOM   2720  OG1 THR C 105      12.458   2.200 -17.983  1.00 82.56           O  
ATOM   2721  N   ASP C 106      14.296   1.646 -15.182  1.00 81.21           N  
ATOM   2722  CA  ASP C 106      15.754   1.656 -15.125  1.00 81.21           C  
ATOM   2723  C   ASP C 106      16.254   1.166 -13.768  1.00 81.21           C  
ATOM   2724  CB  ASP C 106      16.293   3.060 -15.408  1.00 81.21           C  
ATOM   2725  O   ASP C 106      17.417   1.376 -13.416  1.00 81.21           O  
ATOM   2726  CG  ASP C 106      15.752   4.107 -14.450  1.00 81.21           C  
ATOM   2727  OD1 ASP C 106      14.680   3.887 -13.847  1.00 81.21           O  
ATOM   2728  OD2 ASP C 106      16.404   5.163 -14.298  1.00 81.21           O  
ATOM   2729  N   ARG C 107      15.409   0.539 -13.044  1.00 83.09           N  
ATOM   2730  CA  ARG C 107      15.878   0.027 -11.760  1.00 83.09           C  
ATOM   2731  C   ARG C 107      16.861  -1.122 -11.955  1.00 83.09           C  
ATOM   2732  CB  ARG C 107      14.698  -0.433 -10.902  1.00 83.09           C  
ATOM   2733  O   ARG C 107      16.492  -2.183 -12.463  1.00 83.09           O  
ATOM   2734  CG  ARG C 107      15.043  -0.631  -9.434  1.00 83.09           C  
ATOM   2735  CD  ARG C 107      13.803  -0.897  -8.593  1.00 83.09           C  
ATOM   2736  NE  ARG C 107      13.977  -0.443  -7.217  1.00 83.09           N  
ATOM   2737  NH1 ARG C 107      13.309  -2.435  -6.256  1.00 83.09           N  
ATOM   2738  NH2 ARG C 107      13.930  -0.669  -4.932  1.00 83.09           N  
ATOM   2739  CZ  ARG C 107      13.738  -1.183  -6.138  1.00 83.09           C  
ATOM   2740  N   ARG C 108      18.103  -0.957 -11.520  1.00 90.01           N  
ATOM   2741  CA  ARG C 108      19.141  -1.950 -11.779  1.00 90.01           C  
ATOM   2742  C   ARG C 108      19.419  -2.789 -10.536  1.00 90.01           C  
ATOM   2743  CB  ARG C 108      20.429  -1.271 -12.252  1.00 90.01           C  
ATOM   2744  O   ARG C 108      19.778  -3.964 -10.641  1.00 90.01           O  
ATOM   2745  CG  ARG C 108      20.320  -0.633 -13.627  1.00 90.01           C  
ATOM   2746  CD  ARG C 108      21.676  -0.177 -14.146  1.00 90.01           C  
ATOM   2747  NE  ARG C 108      21.577   0.385 -15.491  1.00 90.01           N  
ATOM   2748  NH1 ARG C 108      23.825   0.888 -15.669  1.00 90.01           N  
ATOM   2749  NH2 ARG C 108      22.398   1.365 -17.399  1.00 90.01           N  
ATOM   2750  CZ  ARG C 108      22.600   0.878 -16.183  1.00 90.01           C  
ATOM   2751  N   THR C 109      19.208  -2.158  -9.436  1.00 94.03           N  
ATOM   2752  CA  THR C 109      19.433  -2.877  -8.187  1.00 94.03           C  
ATOM   2753  C   THR C 109      18.259  -2.681  -7.232  1.00 94.03           C  
ATOM   2754  CB  THR C 109      20.735  -2.418  -7.506  1.00 94.03           C  
ATOM   2755  O   THR C 109      17.497  -1.721  -7.364  1.00 94.03           O  
ATOM   2756  CG2 THR C 109      21.934  -2.599  -8.432  1.00 94.03           C  
ATOM   2757  OG1 THR C 109      20.622  -1.034  -7.154  1.00 94.03           O  
ATOM   2758  N   ALA C 110      18.030  -3.676  -6.404  1.00 94.44           N  
ATOM   2759  CA  ALA C 110      16.992  -3.619  -5.378  1.00 94.44           C  
ATOM   2760  C   ALA C 110      17.338  -4.522  -4.198  1.00 94.44           C  
ATOM   2761  CB  ALA C 110      15.639  -4.012  -5.967  1.00 94.44           C  
ATOM   2762  O   ALA C 110      18.285  -5.308  -4.266  1.00 94.44           O  
ATOM   2763  N   VAL C 111      16.644  -4.255  -3.143  1.00 89.21           N  
ATOM   2764  CA  VAL C 111      16.826  -5.082  -1.954  1.00 89.21           C  
ATOM   2765  C   VAL C 111      15.721  -6.133  -1.880  1.00 89.21           C  
ATOM   2766  CB  VAL C 111      16.837  -4.228  -0.666  1.00 89.21           C  
ATOM   2767  O   VAL C 111      14.537  -5.805  -1.981  1.00 89.21           O  
ATOM   2768  CG1 VAL C 111      17.003  -5.114   0.568  1.00 89.21           C  
ATOM   2769  CG2 VAL C 111      17.948  -3.181  -0.729  1.00 89.21           C  
ATOM   2770  N   ASP C 112      16.072  -7.335  -1.682  1.00 86.78           N  
ATOM   2771  CA  ASP C 112      15.092  -8.417  -1.660  1.00 86.78           C  
ATOM   2772  C   ASP C 112      14.537  -8.627  -0.254  1.00 86.78           C  
ATOM   2773  CB  ASP C 112      15.715  -9.715  -2.180  1.00 86.78           C  
ATOM   2774  O   ASP C 112      14.804  -7.832   0.650  1.00 86.78           O  
ATOM   2775  CG  ASP C 112      16.726 -10.313  -1.218  1.00 86.78           C  
ATOM   2776  OD1 ASP C 112      16.948  -9.739  -0.130  1.00 86.78           O  
ATOM   2777  OD2 ASP C 112      17.310 -11.367  -1.553  1.00 86.78           O  
ATOM   2778  N   LEU C 113      13.731  -9.649  -0.093  1.00 78.51           N  
ATOM   2779  CA  LEU C 113      13.030  -9.937   1.153  1.00 78.51           C  
ATOM   2780  C   LEU C 113      14.016 -10.287   2.263  1.00 78.51           C  
ATOM   2781  CB  LEU C 113      12.037 -11.086   0.956  1.00 78.51           C  
ATOM   2782  O   LEU C 113      13.704 -10.137   3.446  1.00 78.51           O  
ATOM   2783  CG  LEU C 113      10.652 -10.702   0.433  1.00 78.51           C  
ATOM   2784  CD1 LEU C 113       9.972 -11.910  -0.202  1.00 78.51           C  
ATOM   2785  CD2 LEU C 113       9.796 -10.130   1.558  1.00 78.51           C  
ATOM   2786  N   ARG C 114      15.197 -10.720   1.908  1.00 75.73           N  
ATOM   2787  CA  ARG C 114      16.214 -11.115   2.877  1.00 75.73           C  
ATOM   2788  C   ARG C 114      17.122  -9.941   3.227  1.00 75.73           C  
ATOM   2789  CB  ARG C 114      17.047 -12.279   2.338  1.00 75.73           C  
ATOM   2790  O   ARG C 114      18.085 -10.097   3.981  1.00 75.73           O  
ATOM   2791  CG  ARG C 114      16.252 -13.556   2.119  1.00 75.73           C  
ATOM   2792  CD  ARG C 114      17.122 -14.674   1.561  1.00 75.73           C  
ATOM   2793  NE  ARG C 114      16.342 -15.878   1.286  1.00 75.73           N  
ATOM   2794  NH1 ARG C 114      18.171 -17.200   0.793  1.00 75.73           N  
ATOM   2795  NH2 ARG C 114      16.057 -18.081   0.702  1.00 75.73           N  
ATOM   2796  CZ  ARG C 114      16.859 -17.050   0.928  1.00 75.73           C  
ATOM   2797  N   GLY C 115      16.855  -8.867   2.660  1.00 80.64           N  
ATOM   2798  CA  GLY C 115      17.645  -7.673   2.914  1.00 80.64           C  
ATOM   2799  C   GLY C 115      18.912  -7.608   2.081  1.00 80.64           C  
ATOM   2800  O   GLY C 115      19.831  -6.850   2.398  1.00 80.64           O  
ATOM   2801  N   ARG C 116      18.998  -8.373   1.066  1.00 85.89           N  
ATOM   2802  CA  ARG C 116      20.166  -8.416   0.193  1.00 85.89           C  
ATOM   2803  C   ARG C 116      19.935  -7.593  -1.071  1.00 85.89           C  
ATOM   2804  CB  ARG C 116      20.508  -9.860  -0.178  1.00 85.89           C  
ATOM   2805  O   ARG C 116      18.820  -7.548  -1.593  1.00 85.89           O  
ATOM   2806  CG  ARG C 116      20.774 -10.757   1.021  1.00 85.89           C  
ATOM   2807  CD  ARG C 116      20.993 -12.205   0.605  1.00 85.89           C  
ATOM   2808  NE  ARG C 116      19.785 -12.788   0.028  1.00 85.89           N  
ATOM   2809  NH1 ARG C 116      20.680 -14.903  -0.229  1.00 85.89           N  
ATOM   2810  NH2 ARG C 116      18.519 -14.482  -0.868  1.00 85.89           N  
ATOM   2811  CZ  ARG C 116      19.664 -14.056  -0.355  1.00 85.89           C  
ATOM   2812  N   GLU C 117      21.090  -7.035  -1.469  1.00 93.10           N  
ATOM   2813  CA  GLU C 117      21.021  -6.315  -2.737  1.00 93.10           C  
ATOM   2814  C   GLU C 117      21.026  -7.278  -3.920  1.00 93.10           C  
ATOM   2815  CB  GLU C 117      22.183  -5.326  -2.858  1.00 93.10           C  
ATOM   2816  O   GLU C 117      21.877  -8.167  -4.000  1.00 93.10           O  
ATOM   2817  CG  GLU C 117      22.044  -4.352  -4.019  1.00 93.10           C  
ATOM   2818  CD  GLU C 117      23.142  -3.302  -4.057  1.00 93.10           C  
ATOM   2819  OE1 GLU C 117      24.261  -3.610  -4.526  1.00 93.10           O  
ATOM   2820  OE2 GLU C 117      22.882  -2.162  -3.612  1.00 93.10           O  
ATOM   2821  N   VAL C 118      20.131  -7.143  -4.825  1.00 95.81           N  
ATOM   2822  CA  VAL C 118      20.019  -7.984  -6.012  1.00 95.81           C  
ATOM   2823  C   VAL C 118      19.958  -7.108  -7.262  1.00 95.81           C  
ATOM   2824  CB  VAL C 118      18.778  -8.901  -5.943  1.00 95.81           C  
ATOM   2825  O   VAL C 118      19.665  -5.913  -7.176  1.00 95.81           O  
ATOM   2826  CG1 VAL C 118      18.902  -9.891  -4.786  1.00 95.81           C  
ATOM   2827  CG2 VAL C 118      17.506  -8.068  -5.803  1.00 95.81           C  
ATOM   2828  N   GLU C 119      20.349  -7.714  -8.324  1.00 96.47           N  
ATOM   2829  CA  GLU C 119      20.253  -7.020  -9.605  1.00 96.47           C  
ATOM   2830  C   GLU C 119      18.915  -7.296 -10.284  1.00 96.47           C  
ATOM   2831  CB  GLU C 119      21.405  -7.430 -10.526  1.00 96.47           C  
ATOM   2832  O   GLU C 119      18.540  -8.454 -10.481  1.00 96.47           O  
ATOM   2833  CG  GLU C 119      21.472  -6.632 -11.820  1.00 96.47           C  
ATOM   2834  CD  GLU C 119      22.534  -7.138 -12.783  1.00 96.47           C  
ATOM   2835  OE1 GLU C 119      22.531  -6.722 -13.963  1.00 96.47           O  
ATOM   2836  OE2 GLU C 119      23.375  -7.959 -12.353  1.00 96.47           O  
ATOM   2837  N   VAL C 120      18.187  -6.215 -10.682  1.00 95.67           N  
ATOM   2838  CA  VAL C 120      16.915  -6.351 -11.384  1.00 95.67           C  
ATOM   2839  C   VAL C 120      17.164  -6.468 -12.886  1.00 95.67           C  
ATOM   2840  CB  VAL C 120      15.975  -5.160 -11.090  1.00 95.67           C  
ATOM   2841  O   VAL C 120      17.722  -5.557 -13.502  1.00 95.67           O  
ATOM   2842  CG1 VAL C 120      14.641  -5.334 -11.814  1.00 95.67           C  
ATOM   2843  CG2 VAL C 120      15.755  -5.013  -9.586  1.00 95.67           C  
ATOM   2844  N   LEU C 121      16.713  -7.526 -13.374  1.00 91.51           N  
ATOM   2845  CA  LEU C 121      16.936  -7.738 -14.800  1.00 91.51           C  
ATOM   2846  C   LEU C 121      16.004  -6.865 -15.632  1.00 91.51           C  
ATOM   2847  CB  LEU C 121      16.732  -9.212 -15.161  1.00 91.51           C  
ATOM   2848  O   LEU C 121      14.812  -6.762 -15.334  1.00 91.51           O  
ATOM   2849  CG  LEU C 121      17.705 -10.207 -14.525  1.00 91.51           C  
ATOM   2850  CD1 LEU C 121      17.379 -11.627 -14.974  1.00 91.51           C  
ATOM   2851  CD2 LEU C 121      19.144  -9.846 -14.878  1.00 91.51           C  
ATOM   2852  N   GLY C 122      16.556  -6.212 -16.664  1.00 84.59           N  
ATOM   2853  CA  GLY C 122      15.791  -5.309 -17.509  1.00 84.59           C  
ATOM   2854  C   GLY C 122      14.839  -6.030 -18.444  1.00 84.59           C  
ATOM   2855  O   GLY C 122      13.811  -5.476 -18.840  1.00 84.59           O  
ATOM   2856  N   GLU C 123      15.202  -7.219 -18.789  1.00 84.29           N  
ATOM   2857  CA  GLU C 123      14.390  -7.958 -19.751  1.00 84.29           C  
ATOM   2858  C   GLU C 123      13.992  -9.325 -19.201  1.00 84.29           C  
ATOM   2859  CB  GLU C 123      15.140  -8.122 -21.075  1.00 84.29           C  
ATOM   2860  O   GLU C 123      14.753  -9.946 -18.457  1.00 84.29           O  
ATOM   2861  CG  GLU C 123      15.375  -6.812 -21.814  1.00 84.29           C  
ATOM   2862  CD  GLU C 123      16.059  -6.998 -23.160  1.00 84.29           C  
ATOM   2863  OE1 GLU C 123      16.121  -6.026 -23.947  1.00 84.29           O  
ATOM   2864  OE2 GLU C 123      16.535  -8.123 -23.429  1.00 84.29           O  
ATOM   2865  N   VAL C 124      12.750  -9.659 -19.516  1.00 83.80           N  
ATOM   2866  CA  VAL C 124      12.219 -10.967 -19.145  1.00 83.80           C  
ATOM   2867  C   VAL C 124      11.940 -11.787 -20.402  1.00 83.80           C  
ATOM   2868  CB  VAL C 124      10.933 -10.837 -18.298  1.00 83.80           C  
ATOM   2869  O   VAL C 124      11.191 -11.354 -21.281  1.00 83.80           O  
ATOM   2870  CG1 VAL C 124      10.416 -12.215 -17.888  1.00 83.80           C  
ATOM   2871  CG2 VAL C 124      11.192  -9.972 -17.065  1.00 83.80           C  
ATOM   2872  N   PRO C 125      12.568 -12.934 -20.522  1.00 78.69           N  
ATOM   2873  CA  PRO C 125      12.311 -13.782 -21.689  1.00 78.69           C  
ATOM   2874  C   PRO C 125      10.833 -14.130 -21.851  1.00 78.69           C  
ATOM   2875  CB  PRO C 125      13.138 -15.037 -21.401  1.00 78.69           C  
ATOM   2876  O   PRO C 125      10.141 -14.379 -20.861  1.00 78.69           O  
ATOM   2877  CG  PRO C 125      13.994 -14.671 -20.231  1.00 78.69           C  
ATOM   2878  CD  PRO C 125      13.420 -13.442 -19.587  1.00 78.69           C  
ATOM   2879  N   ALA C 126      10.294 -13.969 -23.108  1.00 72.67           N  
ATOM   2880  CA  ALA C 126       8.893 -14.264 -23.397  1.00 72.67           C  
ATOM   2881  C   ALA C 126       8.767 -15.268 -24.539  1.00 72.67           C  
ATOM   2882  CB  ALA C 126       8.138 -12.981 -23.735  1.00 72.67           C  
ATOM   2883  O   ALA C 126       9.697 -15.436 -25.331  1.00 72.67           O  
ATOM   2884  N   ALA C 127       7.746 -16.148 -24.494  1.00 65.52           N  
ATOM   2885  CA  ALA C 127       7.491 -17.196 -25.479  1.00 65.52           C  
ATOM   2886  C   ALA C 127       7.459 -16.622 -26.893  1.00 65.52           C  
ATOM   2887  CB  ALA C 127       6.178 -17.911 -25.168  1.00 65.52           C  
ATOM   2888  O   ALA C 127       7.848 -17.294 -27.851  1.00 65.52           O  
ATOM   2889  N   GLY C 128       7.311 -15.358 -27.359  1.00 60.00           N  
ATOM   2890  CA  GLY C 128       7.159 -14.691 -28.643  1.00 60.00           C  
ATOM   2891  C   GLY C 128       8.452 -14.089 -29.159  1.00 60.00           C  
ATOM   2892  O   GLY C 128       8.471 -13.463 -30.221  1.00 60.00           O  
ATOM   2893  N   GLY C 129       9.574 -14.530 -28.607  1.00 63.50           N  
ATOM   2894  CA  GLY C 129      10.942 -14.222 -28.990  1.00 63.50           C  
ATOM   2895  C   GLY C 129      11.405 -12.861 -28.508  1.00 63.50           C  
ATOM   2896  O   GLY C 129      12.578 -12.680 -28.174  1.00 63.50           O  
ATOM   2897  N   SER C 130      10.486 -11.810 -28.545  1.00 77.26           N  
ATOM   2898  CA  SER C 130      11.008 -10.529 -28.078  1.00 77.26           C  
ATOM   2899  C   SER C 130      10.839 -10.380 -26.570  1.00 77.26           C  
ATOM   2900  CB  SER C 130      10.311  -9.373 -28.795  1.00 77.26           C  
ATOM   2901  O   SER C 130       9.768 -10.662 -26.029  1.00 77.26           O  
ATOM   2902  OG  SER C 130       8.904  -9.473 -28.662  1.00 77.26           O  
ATOM   2903  N   PRO C 131      11.891 -10.010 -25.896  1.00 81.49           N  
ATOM   2904  CA  PRO C 131      11.842  -9.916 -24.435  1.00 81.49           C  
ATOM   2905  C   PRO C 131      10.925  -8.797 -23.946  1.00 81.49           C  
ATOM   2906  CB  PRO C 131      13.297  -9.638 -24.050  1.00 81.49           C  
ATOM   2907  O   PRO C 131      10.653  -7.849 -24.687  1.00 81.49           O  
ATOM   2908  CG  PRO C 131      13.902  -9.017 -25.267  1.00 81.49           C  
ATOM   2909  CD  PRO C 131      13.148  -9.498 -26.473  1.00 81.49           C  
ATOM   2910  N   LEU C 132      10.315  -9.072 -22.826  1.00 85.88           N  
ATOM   2911  CA  LEU C 132       9.513  -8.054 -22.157  1.00 85.88           C  
ATOM   2912  C   LEU C 132      10.354  -7.272 -21.153  1.00 85.88           C  
ATOM   2913  CB  LEU C 132       8.316  -8.693 -21.449  1.00 85.88           C  
ATOM   2914  O   LEU C 132      11.338  -7.793 -20.623  1.00 85.88           O  
ATOM   2915  CG  LEU C 132       7.350  -9.485 -22.332  1.00 85.88           C  
ATOM   2916  CD1 LEU C 132       6.314 -10.203 -21.473  1.00 85.88           C  
ATOM   2917  CD2 LEU C 132       6.671  -8.565 -23.341  1.00 85.88           C  
ATOM   2918  N   ARG C 133       9.957  -6.068 -20.991  1.00 88.56           N  
ATOM   2919  CA  ARG C 133      10.613  -5.255 -19.972  1.00 88.56           C  
ATOM   2920  C   ARG C 133       9.779  -5.198 -18.697  1.00 88.56           C  
ATOM   2921  CB  ARG C 133      10.867  -3.839 -20.495  1.00 88.56           C  
ATOM   2922  O   ARG C 133       8.558  -5.364 -18.739  1.00 88.56           O  
ATOM   2923  CG  ARG C 133      11.876  -3.774 -21.631  1.00 88.56           C  
ATOM   2924  CD  ARG C 133      12.201  -2.338 -22.015  1.00 88.56           C  
ATOM   2925  NE  ARG C 133      13.251  -2.275 -23.028  1.00 88.56           N  
ATOM   2926  NH1 ARG C 133      13.316   0.033 -23.114  1.00 88.56           N  
ATOM   2927  NH2 ARG C 133      14.710  -1.208 -24.445  1.00 88.56           N  
ATOM   2928  CZ  ARG C 133      13.757  -1.150 -23.527  1.00 88.56           C  
ATOM   2929  N   GLN C 134      10.480  -4.969 -17.600  1.00 89.26           N  
ATOM   2930  CA  GLN C 134       9.802  -4.856 -16.313  1.00 89.26           C  
ATOM   2931  C   GLN C 134       9.616  -3.394 -15.916  1.00 89.26           C  
ATOM   2932  CB  GLN C 134      10.581  -5.600 -15.228  1.00 89.26           C  
ATOM   2933  O   GLN C 134      10.592  -2.651 -15.792  1.00 89.26           O  
ATOM   2934  CG  GLN C 134      10.755  -7.087 -15.505  1.00 89.26           C  
ATOM   2935  CD  GLN C 134      11.465  -7.815 -14.379  1.00 89.26           C  
ATOM   2936  NE2 GLN C 134      12.783  -7.941 -14.493  1.00 89.26           N  
ATOM   2937  OE1 GLN C 134      10.835  -8.260 -13.415  1.00 89.26           O  
ATOM   2938  N   TYR C 135       8.390  -3.027 -15.751  1.00 89.59           N  
ATOM   2939  CA  TYR C 135       8.072  -1.677 -15.301  1.00 89.59           C  
ATOM   2940  C   TYR C 135       7.498  -1.694 -13.889  1.00 89.59           C  
ATOM   2941  CB  TYR C 135       7.081  -1.010 -16.259  1.00 89.59           C  
ATOM   2942  O   TYR C 135       6.636  -2.517 -13.573  1.00 89.59           O  
ATOM   2943  CG  TYR C 135       7.637  -0.778 -17.643  1.00 89.59           C  
ATOM   2944  CD1 TYR C 135       8.230   0.436 -17.983  1.00 89.59           C  
ATOM   2945  CD2 TYR C 135       7.571  -1.772 -18.614  1.00 89.59           C  
ATOM   2946  CE1 TYR C 135       8.742   0.655 -19.257  1.00 89.59           C  
ATOM   2947  CE2 TYR C 135       8.080  -1.564 -19.891  1.00 89.59           C  
ATOM   2948  OH  TYR C 135       9.168  -0.139 -21.467  1.00 89.59           O  
ATOM   2949  CZ  TYR C 135       8.663  -0.350 -20.203  1.00 89.59           C  
ATOM   2950  N   PHE C 136       8.046  -0.789 -13.057  1.00 92.22           N  
ATOM   2951  CA  PHE C 136       7.580  -0.682 -11.679  1.00 92.22           C  
ATOM   2952  C   PHE C 136       6.950   0.682 -11.425  1.00 92.22           C  
ATOM   2953  CB  PHE C 136       8.734  -0.919 -10.700  1.00 92.22           C  
ATOM   2954  O   PHE C 136       7.583   1.715 -11.648  1.00 92.22           O  
ATOM   2955  CG  PHE C 136       9.457  -2.220 -10.917  1.00 92.22           C  
ATOM   2956  CD1 PHE C 136       9.007  -3.390 -10.316  1.00 92.22           C  
ATOM   2957  CD2 PHE C 136      10.588  -2.275 -11.721  1.00 92.22           C  
ATOM   2958  CE1 PHE C 136       9.674  -4.596 -10.515  1.00 92.22           C  
ATOM   2959  CE2 PHE C 136      11.260  -3.477 -11.924  1.00 92.22           C  
ATOM   2960  CZ  PHE C 136      10.802  -4.636 -11.319  1.00 92.22           C  
ATOM   2961  N   PHE C 137       5.753   0.681 -10.970  1.00 92.11           N  
ATOM   2962  CA  PHE C 137       5.088   1.934 -10.633  1.00 92.11           C  
ATOM   2963  C   PHE C 137       5.445   2.373  -9.218  1.00 92.11           C  
ATOM   2964  CB  PHE C 137       3.569   1.793 -10.771  1.00 92.11           C  
ATOM   2965  O   PHE C 137       4.994   1.768  -8.242  1.00 92.11           O  
ATOM   2966  CG  PHE C 137       2.836   3.107 -10.780  1.00 92.11           C  
ATOM   2967  CD1 PHE C 137       2.081   3.505  -9.684  1.00 92.11           C  
ATOM   2968  CD2 PHE C 137       2.902   3.945 -11.885  1.00 92.11           C  
ATOM   2969  CE1 PHE C 137       1.401   4.721  -9.689  1.00 92.11           C  
ATOM   2970  CE2 PHE C 137       2.226   5.162 -11.898  1.00 92.11           C  
ATOM   2971  CZ  PHE C 137       1.475   5.547 -10.799  1.00 92.11           C  
ATOM   2972  N   GLU C 138       6.180   3.424  -9.115  1.00 93.96           N  
ATOM   2973  CA  GLU C 138       6.696   3.855  -7.819  1.00 93.96           C  
ATOM   2974  C   GLU C 138       6.118   5.209  -7.418  1.00 93.96           C  
ATOM   2975  CB  GLU C 138       8.225   3.921  -7.844  1.00 93.96           C  
ATOM   2976  O   GLU C 138       5.745   6.010  -8.277  1.00 93.96           O  
ATOM   2977  CG  GLU C 138       8.898   2.563  -7.985  1.00 93.96           C  
ATOM   2978  CD  GLU C 138      10.380   2.591  -7.650  1.00 93.96           C  
ATOM   2979  OE1 GLU C 138      11.074   1.575  -7.883  1.00 93.96           O  
ATOM   2980  OE2 GLU C 138      10.852   3.636  -7.150  1.00 93.96           O  
ATOM   2981  N   THR C 139       5.964   5.397  -6.095  1.00 91.95           N  
ATOM   2982  CA  THR C 139       5.576   6.672  -5.501  1.00 91.95           C  
ATOM   2983  C   THR C 139       6.644   7.163  -4.529  1.00 91.95           C  
ATOM   2984  CB  THR C 139       4.225   6.559  -4.770  1.00 91.95           C  
ATOM   2985  O   THR C 139       7.005   6.456  -3.586  1.00 91.95           O  
ATOM   2986  CG2 THR C 139       3.773   7.915  -4.237  1.00 91.95           C  
ATOM   2987  OG1 THR C 139       3.236   6.062  -5.680  1.00 91.95           O  
ATOM   2988  N   ARG C 140       7.118   8.376  -4.769  1.00 91.79           N  
ATOM   2989  CA  ARG C 140       8.157   8.992  -3.949  1.00 91.79           C  
ATOM   2990  C   ARG C 140       7.726  10.372  -3.464  1.00 91.79           C  
ATOM   2991  CB  ARG C 140       9.468   9.098  -4.732  1.00 91.79           C  
ATOM   2992  O   ARG C 140       6.732  10.922  -3.943  1.00 91.79           O  
ATOM   2993  CG  ARG C 140       9.988   7.765  -5.245  1.00 91.79           C  
ATOM   2994  CD  ARG C 140      11.259   7.934  -6.066  1.00 91.79           C  
ATOM   2995  NE  ARG C 140      11.652   6.686  -6.713  1.00 91.79           N  
ATOM   2996  NH1 ARG C 140      12.633   7.702  -8.542  1.00 91.79           N  
ATOM   2997  NH2 ARG C 140      12.606   5.416  -8.373  1.00 91.79           N  
ATOM   2998  CZ  ARG C 140      12.296   6.604  -7.875  1.00 91.79           C  
ATOM   2999  N   CYS C 141       8.464  10.846  -2.456  1.00 92.16           N  
ATOM   3000  CA  CYS C 141       8.195  12.203  -1.993  1.00 92.16           C  
ATOM   3001  C   CYS C 141       8.821  13.232  -2.927  1.00 92.16           C  
ATOM   3002  CB  CYS C 141       8.726  12.400  -0.574  1.00 92.16           C  
ATOM   3003  O   CYS C 141       9.950  13.053  -3.388  1.00 92.16           O  
ATOM   3004  SG  CYS C 141       7.979  11.294   0.643  1.00 92.16           S  
ATOM   3005  N   LYS C 142       7.980  14.165  -3.319  1.00 89.80           N  
ATOM   3006  CA  LYS C 142       8.498  15.226  -4.178  1.00 89.80           C  
ATOM   3007  C   LYS C 142       9.614  16.001  -3.482  1.00 89.80           C  
ATOM   3008  CB  LYS C 142       7.375  16.180  -4.588  1.00 89.80           C  
ATOM   3009  O   LYS C 142       9.483  16.375  -2.315  1.00 89.80           O  
ATOM   3010  CG  LYS C 142       7.704  17.038  -5.801  1.00 89.80           C  
ATOM   3011  CD  LYS C 142       6.500  17.854  -6.252  1.00 89.80           C  
ATOM   3012  CE  LYS C 142       6.833  18.725  -7.457  1.00 89.80           C  
ATOM   3013  NZ  LYS C 142       5.643  19.495  -7.929  1.00 89.80           N  
ATOM   3014  N   ALA C 143      10.773  16.108  -4.117  1.00 71.54           N  
ATOM   3015  CA  ALA C 143      11.974  16.716  -3.549  1.00 71.54           C  
ATOM   3016  C   ALA C 143      11.727  18.176  -3.179  1.00 71.54           C  
ATOM   3017  CB  ALA C 143      13.140  16.608  -4.529  1.00 71.54           C  
ATOM   3018  O   ALA C 143      12.315  18.689  -2.225  1.00 71.54           O  
ATOM   3019  N   ASP C 144      10.900  18.930  -4.017  1.00 55.74           N  
ATOM   3020  CA  ASP C 144      10.720  20.369  -3.852  1.00 55.74           C  
ATOM   3021  C   ASP C 144       9.839  20.678  -2.644  1.00 55.74           C  
ATOM   3022  CB  ASP C 144      10.114  20.982  -5.116  1.00 55.74           C  
ATOM   3023  O   ASP C 144       9.504  21.837  -2.393  1.00 55.74           O  
ATOM   3024  CG  ASP C 144      11.036  20.895  -6.319  1.00 55.74           C  
ATOM   3025  OD1 ASP C 144      12.268  20.785  -6.137  1.00 55.74           O  
ATOM   3026  OD2 ASP C 144      10.526  20.938  -7.460  1.00 55.74           O  
ATOM   3027  N   ASN C 145       9.283  19.706  -2.051  1.00 50.70           N  
ATOM   3028  CA  ASN C 145       8.515  20.128  -0.885  1.00 50.70           C  
ATOM   3029  C   ASN C 145       9.329  21.052   0.018  1.00 50.70           C  
ATOM   3030  CB  ASN C 145       8.025  18.912  -0.096  1.00 50.70           C  
ATOM   3031  O   ASN C 145       8.793  21.633   0.963  1.00 50.70           O  
ATOM   3032  CG  ASN C 145       6.951  18.134  -0.831  1.00 50.70           C  
ATOM   3033  ND2 ASN C 145       6.833  16.848  -0.522  1.00 50.70           N  
ATOM   3034  OD1 ASN C 145       6.234  18.684  -1.671  1.00 50.70           O  
ATOM   3035  N   ALA C 146      10.630  21.157  -0.269  1.00 42.72           N  
ATOM   3036  CA  ALA C 146      11.474  22.086   0.478  1.00 42.72           C  
ATOM   3037  C   ALA C 146      11.365  23.500  -0.085  1.00 42.72           C  
ATOM   3038  CB  ALA C 146      12.928  21.619   0.457  1.00 42.72           C  
ATOM   3039  O   ALA C 146      11.501  24.480   0.651  1.00 42.72           O  
ATOM   3040  N   GLU C 147      11.336  23.703  -1.413  1.00 39.46           N  
ATOM   3041  CA  GLU C 147      11.628  25.003  -2.010  1.00 39.46           C  
ATOM   3042  C   GLU C 147      10.389  25.893  -2.028  1.00 39.46           C  
ATOM   3043  CB  GLU C 147      12.174  24.832  -3.430  1.00 39.46           C  
ATOM   3044  O   GLU C 147      10.494  27.116  -1.918  1.00 39.46           O  
ATOM   3045  CG  GLU C 147      13.630  24.391  -3.480  1.00 39.46           C  
ATOM   3046  CD  GLU C 147      14.485  25.250  -4.398  1.00 39.46           C  
ATOM   3047  OE1 GLU C 147      15.652  25.538  -4.046  1.00 39.46           O  
ATOM   3048  OE2 GLU C 147      13.985  25.638  -5.477  1.00 39.46           O  
ATOM   3049  N   GLU C 148       9.241  25.480  -2.567  1.00 39.29           N  
ATOM   3050  CA  GLU C 148       8.339  26.503  -3.087  1.00 39.29           C  
ATOM   3051  C   GLU C 148       7.718  27.318  -1.957  1.00 39.29           C  
ATOM   3052  CB  GLU C 148       7.240  25.867  -3.942  1.00 39.29           C  
ATOM   3053  O   GLU C 148       6.936  28.239  -2.205  1.00 39.29           O  
ATOM   3054  CG  GLU C 148       7.306  26.250  -5.414  1.00 39.29           C  
ATOM   3055  CD  GLU C 148       6.135  25.720  -6.225  1.00 39.29           C  
ATOM   3056  OE1 GLU C 148       5.853  26.269  -7.314  1.00 39.29           O  
ATOM   3057  OE2 GLU C 148       5.493  24.748  -5.767  1.00 39.29           O  
ATOM   3058  N   GLY C 149       7.250  26.771  -0.856  1.00 37.82           N  
ATOM   3059  CA  GLY C 149       6.342  27.551  -0.029  1.00 37.82           C  
ATOM   3060  C   GLY C 149       6.943  28.860   0.445  1.00 37.82           C  
ATOM   3061  O   GLY C 149       8.139  29.101   0.269  1.00 37.82           O  
ATOM   3062  N   GLY C 150       6.073  30.002   0.773  1.00 35.40           N  
ATOM   3063  CA  GLY C 150       6.343  31.279   1.413  1.00 35.40           C  
ATOM   3064  C   GLY C 150       7.452  31.208   2.445  1.00 35.40           C  
ATOM   3065  O   GLY C 150       7.995  30.132   2.707  1.00 35.40           O  
ATOM   3066  N   PRO C 151       7.923  32.443   3.050  1.00 38.19           N  
ATOM   3067  CA  PRO C 151       9.053  32.671   3.953  1.00 38.19           C  
ATOM   3068  C   PRO C 151       9.245  31.536   4.957  1.00 38.19           C  
ATOM   3069  CB  PRO C 151       8.677  33.973   4.666  1.00 38.19           C  
ATOM   3070  O   PRO C 151      10.316  31.413   5.557  1.00 38.19           O  
ATOM   3071  CG  PRO C 151       7.351  34.353   4.092  1.00 38.19           C  
ATOM   3072  CD  PRO C 151       6.902  33.262   3.164  1.00 38.19           C  
ATOM   3073  N   GLY C 152       8.106  30.650   5.077  1.00 33.90           N  
ATOM   3074  CA  GLY C 152       8.250  29.551   6.019  1.00 33.90           C  
ATOM   3075  C   GLY C 152       8.540  28.223   5.346  1.00 33.90           C  
ATOM   3076  O   GLY C 152       8.433  27.167   5.973  1.00 33.90           O  
ATOM   3077  N   ALA C 153       8.280  28.091   4.056  1.00 38.98           N  
ATOM   3078  CA  ALA C 153       8.419  26.801   3.386  1.00 38.98           C  
ATOM   3079  C   ALA C 153       9.879  26.358   3.346  1.00 38.98           C  
ATOM   3080  CB  ALA C 153       7.849  26.871   1.971  1.00 38.98           C  
ATOM   3081  O   ALA C 153      10.561  26.538   2.335  1.00 38.98           O  
ATOM   3082  N   GLY C 154      10.718  27.092   4.017  1.00 36.09           N  
ATOM   3083  CA  GLY C 154      12.065  26.551   3.938  1.00 36.09           C  
ATOM   3084  C   GLY C 154      12.099  25.035   3.912  1.00 36.09           C  
ATOM   3085  O   GLY C 154      12.714  24.437   3.026  1.00 36.09           O  
ATOM   3086  N   GLY C 155      12.113  24.369   5.187  1.00 43.15           N  
ATOM   3087  CA  GLY C 155      12.683  23.185   5.809  1.00 43.15           C  
ATOM   3088  C   GLY C 155      11.929  21.913   5.472  1.00 43.15           C  
ATOM   3089  O   GLY C 155      10.828  21.965   4.920  1.00 43.15           O  
ATOM   3090  N   GLY C 156      12.444  20.712   4.863  1.00 61.23           N  
ATOM   3091  CA  GLY C 156      12.308  19.265   4.797  1.00 61.23           C  
ATOM   3092  C   GLY C 156      11.149  18.736   5.619  1.00 61.23           C  
ATOM   3093  O   GLY C 156      10.996  17.523   5.778  1.00 61.23           O  
ATOM   3094  N   GLY C 157      10.181  19.782   6.016  1.00 85.09           N  
ATOM   3095  CA  GLY C 157       9.159  19.206   6.875  1.00 85.09           C  
ATOM   3096  C   GLY C 157       7.825  19.024   6.177  1.00 85.09           C  
ATOM   3097  O   GLY C 157       7.686  19.353   4.997  1.00 85.09           O  
ATOM   3098  N   CYS C 158       6.823  18.477   6.816  1.00 93.00           N  
ATOM   3099  CA  CYS C 158       5.475  18.196   6.336  1.00 93.00           C  
ATOM   3100  C   CYS C 158       4.627  19.463   6.320  1.00 93.00           C  
ATOM   3101  CB  CYS C 158       4.806  17.135   7.208  1.00 93.00           C  
ATOM   3102  O   CYS C 158       4.720  20.289   7.230  1.00 93.00           O  
ATOM   3103  SG  CYS C 158       5.770  15.617   7.376  1.00 93.00           S  
ATOM   3104  N   ARG C 159       3.882  19.672   5.257  1.00 92.36           N  
ATOM   3105  CA  ARG C 159       3.004  20.828   5.109  1.00 92.36           C  
ATOM   3106  C   ARG C 159       2.031  20.930   6.278  1.00 92.36           C  
ATOM   3107  CB  ARG C 159       2.232  20.751   3.790  1.00 92.36           C  
ATOM   3108  O   ARG C 159       1.394  19.943   6.651  1.00 92.36           O  
ATOM   3109  CG  ARG C 159       1.340  21.953   3.527  1.00 92.36           C  
ATOM   3110  CD  ARG C 159       0.613  21.836   2.195  1.00 92.36           C  
ATOM   3111  NE  ARG C 159       1.547  21.755   1.076  1.00 92.36           N  
ATOM   3112  NH1 ARG C 159       0.687  19.785   0.230  1.00 92.36           N  
ATOM   3113  NH2 ARG C 159       2.456  20.808  -0.809  1.00 92.36           N  
ATOM   3114  CZ  ARG C 159       1.561  20.783   0.169  1.00 92.36           C  
ATOM   3115  N   GLY C 160       1.920  22.120   6.876  1.00 94.11           N  
ATOM   3116  CA  GLY C 160       0.909  22.377   7.890  1.00 94.11           C  
ATOM   3117  C   GLY C 160       1.358  21.999   9.289  1.00 94.11           C  
ATOM   3118  O   GLY C 160       0.662  22.279  10.267  1.00 94.11           O  
ATOM   3119  N   VAL C 161       2.463  21.395   9.394  1.00 93.99           N  
ATOM   3120  CA  VAL C 161       2.937  20.951  10.700  1.00 93.99           C  
ATOM   3121  C   VAL C 161       3.440  22.148  11.503  1.00 93.99           C  
ATOM   3122  CB  VAL C 161       4.053  19.890  10.568  1.00 93.99           C  
ATOM   3123  O   VAL C 161       4.103  23.034  10.959  1.00 93.99           O  
ATOM   3124  CG1 VAL C 161       4.710  19.627  11.922  1.00 93.99           C  
ATOM   3125  CG2 VAL C 161       3.492  18.596   9.983  1.00 93.99           C  
ATOM   3126  N   ASP C 162       3.093  22.186  12.779  1.00 92.93           N  
ATOM   3127  CA  ASP C 162       3.567  23.218  13.695  1.00 92.93           C  
ATOM   3128  C   ASP C 162       5.048  23.030  14.016  1.00 92.93           C  
ATOM   3129  CB  ASP C 162       2.744  23.210  14.985  1.00 92.93           C  
ATOM   3130  O   ASP C 162       5.407  22.188  14.843  1.00 92.93           O  
ATOM   3131  CG  ASP C 162       3.133  24.321  15.944  1.00 92.93           C  
ATOM   3132  OD1 ASP C 162       4.074  25.087  15.641  1.00 92.93           O  
ATOM   3133  OD2 ASP C 162       2.495  24.431  17.014  1.00 92.93           O  
ATOM   3134  N   ARG C 163       5.836  23.864  13.540  1.00 90.34           N  
ATOM   3135  CA  ARG C 163       7.286  23.706  13.600  1.00 90.34           C  
ATOM   3136  C   ARG C 163       7.821  24.085  14.976  1.00 90.34           C  
ATOM   3137  CB  ARG C 163       7.964  24.554  12.522  1.00 90.34           C  
ATOM   3138  O   ARG C 163       8.966  23.773  15.311  1.00 90.34           O  
ATOM   3139  CG  ARG C 163       7.657  24.106  11.102  1.00 90.34           C  
ATOM   3140  CD  ARG C 163       8.366  24.972  10.071  1.00 90.34           C  
ATOM   3141  NE  ARG C 163       8.109  24.511   8.710  1.00 90.34           N  
ATOM   3142  NH1 ARG C 163       9.260  26.233   7.687  1.00 90.34           N  
ATOM   3143  NH2 ARG C 163       8.248  24.613   6.420  1.00 90.34           N  
ATOM   3144  CZ  ARG C 163       8.540  25.120   7.609  1.00 90.34           C  
ATOM   3145  N   ARG C 164       7.036  24.781  15.791  1.00 89.67           N  
ATOM   3146  CA  ARG C 164       7.443  25.157  17.140  1.00 89.67           C  
ATOM   3147  C   ARG C 164       7.521  23.936  18.050  1.00 89.67           C  
ATOM   3148  CB  ARG C 164       6.474  26.186  17.727  1.00 89.67           C  
ATOM   3149  O   ARG C 164       8.385  23.862  18.926  1.00 89.67           O  
ATOM   3150  CG  ARG C 164       6.561  27.557  17.075  1.00 89.67           C  
ATOM   3151  CD  ARG C 164       5.628  28.558  17.740  1.00 89.67           C  
ATOM   3152  NE  ARG C 164       5.647  29.849  17.057  1.00 89.67           N  
ATOM   3153  NH1 ARG C 164       4.042  30.820  18.406  1.00 89.67           N  
ATOM   3154  NH2 ARG C 164       4.991  32.020  16.699  1.00 89.67           N  
ATOM   3155  CZ  ARG C 164       4.893  30.893  17.389  1.00 89.67           C  
ATOM   3156  N   HIS C 165       6.662  22.962  17.767  1.00 89.30           N  
ATOM   3157  CA  HIS C 165       6.534  21.847  18.698  1.00 89.30           C  
ATOM   3158  C   HIS C 165       6.966  20.536  18.049  1.00 89.30           C  
ATOM   3159  CB  HIS C 165       5.095  21.733  19.203  1.00 89.30           C  
ATOM   3160  O   HIS C 165       7.242  19.555  18.744  1.00 89.30           O  
ATOM   3161  CG  HIS C 165       4.630  22.933  19.966  1.00 89.30           C  
ATOM   3162  CD2 HIS C 165       4.840  23.306  21.250  1.00 89.30           C  
ATOM   3163  ND1 HIS C 165       3.844  23.914  19.402  1.00 89.30           N  
ATOM   3164  CE1 HIS C 165       3.591  24.842  20.310  1.00 89.30           C  
ATOM   3165  NE2 HIS C 165       4.184  24.497  21.440  1.00 89.30           N  
ATOM   3166  N   TRP C 166       7.042  20.616  16.709  1.00 90.31           N  
ATOM   3167  CA  TRP C 166       7.307  19.340  16.053  1.00 90.31           C  
ATOM   3168  C   TRP C 166       8.421  19.478  15.021  1.00 90.31           C  
ATOM   3169  CB  TRP C 166       6.037  18.806  15.382  1.00 90.31           C  
ATOM   3170  O   TRP C 166       8.536  20.511  14.356  1.00 90.31           O  
ATOM   3171  CG  TRP C 166       4.900  18.572  16.331  1.00 90.31           C  
ATOM   3172  CD1 TRP C 166       3.917  19.458  16.673  1.00 90.31           C  
ATOM   3173  CD2 TRP C 166       4.632  17.373  17.063  1.00 90.31           C  
ATOM   3174  CE2 TRP C 166       3.469  17.602  17.830  1.00 90.31           C  
ATOM   3175  CE3 TRP C 166       5.263  16.124  17.144  1.00 90.31           C  
ATOM   3176  NE1 TRP C 166       3.053  18.881  17.575  1.00 90.31           N  
ATOM   3177  CH2 TRP C 166       3.560  15.415  18.730  1.00 90.31           C  
ATOM   3178  CZ2 TRP C 166       2.923  16.628  18.669  1.00 90.31           C  
ATOM   3179  CZ3 TRP C 166       4.718  15.155  17.980  1.00 90.31           C  
ATOM   3180  N   VAL C 167       9.200  18.401  14.995  1.00 88.90           N  
ATOM   3181  CA  VAL C 167      10.056  18.173  13.836  1.00 88.90           C  
ATOM   3182  C   VAL C 167       9.407  17.148  12.908  1.00 88.90           C  
ATOM   3183  CB  VAL C 167      11.464  17.696  14.255  1.00 88.90           C  
ATOM   3184  O   VAL C 167       9.026  16.059  13.345  1.00 88.90           O  
ATOM   3185  CG1 VAL C 167      12.344  17.465  13.028  1.00 88.90           C  
ATOM   3186  CG2 VAL C 167      12.111  18.709  15.197  1.00 88.90           C  
ATOM   3187  N   SER C 168       9.194  17.611  11.642  1.00 91.48           N  
ATOM   3188  CA  SER C 168       8.519  16.707  10.717  1.00 91.48           C  
ATOM   3189  C   SER C 168       9.383  16.420   9.493  1.00 91.48           C  
ATOM   3190  CB  SER C 168       7.177  17.295  10.276  1.00 91.48           C  
ATOM   3191  O   SER C 168      10.281  17.198   9.165  1.00 91.48           O  
ATOM   3192  OG  SER C 168       7.369  18.486   9.534  1.00 91.48           O  
ATOM   3193  N   GLU C 169       9.076  15.217   8.870  1.00 88.52           N  
ATOM   3194  CA  GLU C 169       9.798  14.827   7.663  1.00 88.52           C  
ATOM   3195  C   GLU C 169       8.930  13.956   6.758  1.00 88.52           C  
ATOM   3196  CB  GLU C 169      11.088  14.087   8.024  1.00 88.52           C  
ATOM   3197  O   GLU C 169       8.213  13.076   7.237  1.00 88.52           O  
ATOM   3198  CG  GLU C 169      11.948  13.728   6.820  1.00 88.52           C  
ATOM   3199  CD  GLU C 169      13.190  12.930   7.187  1.00 88.52           C  
ATOM   3200  OE1 GLU C 169      14.031  12.673   6.296  1.00 88.52           O  
ATOM   3201  OE2 GLU C 169      13.322  12.559   8.374  1.00 88.52           O  
ATOM   3202  N   CYS C 170       8.942  14.318   5.487  1.00 91.04           N  
ATOM   3203  CA  CYS C 170       8.329  13.444   4.494  1.00 91.04           C  
ATOM   3204  C   CYS C 170       9.294  12.346   4.064  1.00 91.04           C  
ATOM   3205  CB  CYS C 170       7.881  14.249   3.275  1.00 91.04           C  
ATOM   3206  O   CYS C 170      10.389  12.632   3.575  1.00 91.04           O  
ATOM   3207  SG  CYS C 170       6.635  15.502   3.647  1.00 91.04           S  
ATOM   3208  N   LYS C 171       8.778  11.089   4.185  1.00 85.57           N  
ATOM   3209  CA  LYS C 171       9.621   9.941   3.865  1.00 85.57           C  
ATOM   3210  C   LYS C 171       8.882   8.949   2.971  1.00 85.57           C  
ATOM   3211  CB  LYS C 171      10.090   9.245   5.143  1.00 85.57           C  
ATOM   3212  O   LYS C 171       7.671   8.761   3.112  1.00 85.57           O  
ATOM   3213  CG  LYS C 171      11.021  10.089   6.001  1.00 85.57           C  
ATOM   3214  CD  LYS C 171      11.534   9.308   7.204  1.00 85.57           C  
ATOM   3215  CE  LYS C 171      12.500  10.137   8.039  1.00 85.57           C  
ATOM   3216  NZ  LYS C 171      12.998   9.378   9.226  1.00 85.57           N  
ATOM   3217  N   ALA C 172       9.686   8.369   2.140  1.00 85.79           N  
ATOM   3218  CA  ALA C 172       9.097   7.348   1.277  1.00 85.79           C  
ATOM   3219  C   ALA C 172       8.916   6.032   2.028  1.00 85.79           C  
ATOM   3220  CB  ALA C 172       9.964   7.134   0.038  1.00 85.79           C  
ATOM   3221  O   ALA C 172       9.803   5.607   2.771  1.00 85.79           O  
ATOM   3222  N   LYS C 173       7.749   5.501   1.859  1.00 86.35           N  
ATOM   3223  CA  LYS C 173       7.486   4.155   2.360  1.00 86.35           C  
ATOM   3224  C   LYS C 173       7.651   3.115   1.256  1.00 86.35           C  
ATOM   3225  CB  LYS C 173       6.080   4.070   2.956  1.00 86.35           C  
ATOM   3226  O   LYS C 173       7.353   3.387   0.091  1.00 86.35           O  
ATOM   3227  CG  LYS C 173       5.825   2.803   3.759  1.00 86.35           C  
ATOM   3228  CD  LYS C 173       4.428   2.799   4.367  1.00 86.35           C  
ATOM   3229  CE  LYS C 173       4.142   1.497   5.104  1.00 86.35           C  
ATOM   3230  NZ  LYS C 173       2.776   1.492   5.708  1.00 86.35           N  
ATOM   3231  N   GLN C 174       8.139   1.945   1.676  1.00 86.62           N  
ATOM   3232  CA  GLN C 174       8.388   0.918   0.669  1.00 86.62           C  
ATOM   3233  C   GLN C 174       7.523  -0.315   0.915  1.00 86.62           C  
ATOM   3234  CB  GLN C 174       9.867   0.528   0.655  1.00 86.62           C  
ATOM   3235  O   GLN C 174       7.101  -0.568   2.045  1.00 86.62           O  
ATOM   3236  CG  GLN C 174      10.798   1.660   0.243  1.00 86.62           C  
ATOM   3237  CD  GLN C 174      12.261   1.257   0.271  1.00 86.62           C  
ATOM   3238  NE2 GLN C 174      13.012   1.683  -0.739  1.00 86.62           N  
ATOM   3239  OE1 GLN C 174      12.711   0.569   1.192  1.00 86.62           O  
ATOM   3240  N   SER C 175       7.224  -1.038  -0.200  1.00 83.25           N  
ATOM   3241  CA  SER C 175       6.552  -2.334  -0.177  1.00 83.25           C  
ATOM   3242  C   SER C 175       7.201  -3.310  -1.152  1.00 83.25           C  
ATOM   3243  CB  SER C 175       5.069  -2.174  -0.513  1.00 83.25           C  
ATOM   3244  O   SER C 175       8.195  -2.978  -1.802  1.00 83.25           O  
ATOM   3245  OG  SER C 175       4.360  -3.371  -0.239  1.00 83.25           O  
ATOM   3246  N   TYR C 176       6.752  -4.497  -1.068  1.00 84.65           N  
ATOM   3247  CA  TYR C 176       7.410  -5.543  -1.844  1.00 84.65           C  
ATOM   3248  C   TYR C 176       6.589  -5.906  -3.076  1.00 84.65           C  
ATOM   3249  CB  TYR C 176       7.637  -6.789  -0.982  1.00 84.65           C  
ATOM   3250  O   TYR C 176       5.359  -5.963  -3.015  1.00 84.65           O  
ATOM   3251  CG  TYR C 176       8.696  -6.609   0.078  1.00 84.65           C  
ATOM   3252  CD1 TYR C 176      10.022  -6.958  -0.168  1.00 84.65           C  
ATOM   3253  CD2 TYR C 176       8.374  -6.090   1.328  1.00 84.65           C  
ATOM   3254  CE1 TYR C 176      11.002  -6.796   0.806  1.00 84.65           C  
ATOM   3255  CE2 TYR C 176       9.345  -5.924   2.309  1.00 84.65           C  
ATOM   3256  OH  TYR C 176      11.620  -6.116   3.008  1.00 84.65           O  
ATOM   3257  CZ  TYR C 176      10.654  -6.279   2.040  1.00 84.65           C  
ATOM   3258  N   VAL C 177       7.296  -6.075  -4.132  1.00 84.59           N  
ATOM   3259  CA  VAL C 177       6.708  -6.589  -5.365  1.00 84.59           C  
ATOM   3260  C   VAL C 177       7.597  -7.690  -5.941  1.00 84.59           C  
ATOM   3261  CB  VAL C 177       6.505  -5.468  -6.408  1.00 84.59           C  
ATOM   3262  O   VAL C 177       8.766  -7.811  -5.568  1.00 84.59           O  
ATOM   3263  CG1 VAL C 177       5.558  -4.396  -5.871  1.00 84.59           C  
ATOM   3264  CG2 VAL C 177       7.848  -4.853  -6.798  1.00 84.59           C  
ATOM   3265  N   ARG C 178       7.053  -8.472  -6.839  1.00 85.55           N  
ATOM   3266  CA  ARG C 178       7.829  -9.533  -7.473  1.00 85.55           C  
ATOM   3267  C   ARG C 178       8.576  -9.009  -8.695  1.00 85.55           C  
ATOM   3268  CB  ARG C 178       6.922 -10.698  -7.873  1.00 85.55           C  
ATOM   3269  O   ARG C 178       8.035  -8.213  -9.466  1.00 85.55           O  
ATOM   3270  CG  ARG C 178       6.600 -11.649  -6.731  1.00 85.55           C  
ATOM   3271  CD  ARG C 178       6.427 -13.080  -7.220  1.00 85.55           C  
ATOM   3272  NE  ARG C 178       5.975 -13.965  -6.150  1.00 85.55           N  
ATOM   3273  NH1 ARG C 178       6.336 -15.917  -7.331  1.00 85.55           N  
ATOM   3274  NH2 ARG C 178       5.512 -16.000  -5.193  1.00 85.55           N  
ATOM   3275  CZ  ARG C 178       5.942 -15.292  -6.227  1.00 85.55           C  
ATOM   3276  N   ALA C 179       9.805  -9.460  -8.854  1.00 87.83           N  
ATOM   3277  CA  ALA C 179      10.617  -9.077 -10.006  1.00 87.83           C  
ATOM   3278  C   ALA C 179      11.621 -10.171 -10.359  1.00 87.83           C  
ATOM   3279  CB  ALA C 179      11.343  -7.762  -9.732  1.00 87.83           C  
ATOM   3280  O   ALA C 179      12.014 -10.962  -9.498  1.00 87.83           O  
ATOM   3281  N   LEU C 180      11.898 -10.267 -11.643  1.00 88.10           N  
ATOM   3282  CA  LEU C 180      12.979 -11.150 -12.064  1.00 88.10           C  
ATOM   3283  C   LEU C 180      14.338 -10.526 -11.764  1.00 88.10           C  
ATOM   3284  CB  LEU C 180      12.866 -11.461 -13.559  1.00 88.10           C  
ATOM   3285  O   LEU C 180      14.644  -9.432 -12.244  1.00 88.10           O  
ATOM   3286  CG  LEU C 180      13.745 -12.598 -14.084  1.00 88.10           C  
ATOM   3287  CD1 LEU C 180      13.299 -13.929 -13.490  1.00 88.10           C  
ATOM   3288  CD2 LEU C 180      13.705 -12.646 -15.607  1.00 88.10           C  
ATOM   3289  N   THR C 181      15.193 -11.285 -11.035  1.00 92.77           N  
ATOM   3290  CA  THR C 181      16.437 -10.707 -10.539  1.00 92.77           C  
ATOM   3291  C   THR C 181      17.573 -11.723 -10.617  1.00 92.77           C  
ATOM   3292  CB  THR C 181      16.285 -10.214  -9.088  1.00 92.77           C  
ATOM   3293  O   THR C 181      17.345 -12.895 -10.926  1.00 92.77           O  
ATOM   3294  CG2 THR C 181      15.145  -9.207  -8.967  1.00 92.77           C  
ATOM   3295  OG1 THR C 181      16.012 -11.333  -8.235  1.00 92.77           O  
ATOM   3296  N   ALA C 182      18.777 -11.167 -10.441  1.00 94.17           N  
ATOM   3297  CA  ALA C 182      19.979 -11.980 -10.276  1.00 94.17           C  
ATOM   3298  C   ALA C 182      20.669 -11.675  -8.950  1.00 94.17           C  
ATOM   3299  CB  ALA C 182      20.941 -11.749 -11.439  1.00 94.17           C  
ATOM   3300  O   ALA C 182      20.859 -10.509  -8.595  1.00 94.17           O  
ATOM   3301  N   ASP C 183      20.974 -12.727  -8.298  1.00 91.91           N  
ATOM   3302  CA  ASP C 183      21.632 -12.521  -7.011  1.00 91.91           C  
ATOM   3303  C   ASP C 183      23.138 -12.345  -7.187  1.00 91.91           C  
ATOM   3304  CB  ASP C 183      21.346 -13.693  -6.069  1.00 91.91           C  
ATOM   3305  O   ASP C 183      23.629 -12.242  -8.313  1.00 91.91           O  
ATOM   3306  CG  ASP C 183      21.958 -14.999  -6.544  1.00 91.91           C  
ATOM   3307  OD1 ASP C 183      22.839 -14.973  -7.430  1.00 91.91           O  
ATOM   3308  OD2 ASP C 183      21.553 -16.064  -6.029  1.00 91.91           O  
ATOM   3309  N   ALA C 184      23.811 -12.208  -6.009  1.00 91.30           N  
ATOM   3310  CA  ALA C 184      25.247 -11.945  -6.030  1.00 91.30           C  
ATOM   3311  C   ALA C 184      26.005 -13.090  -6.694  1.00 91.30           C  
ATOM   3312  CB  ALA C 184      25.767 -11.719  -4.612  1.00 91.30           C  
ATOM   3313  O   ALA C 184      27.077 -12.883  -7.269  1.00 91.30           O  
ATOM   3314  N   GLN C 185      25.420 -14.210  -6.705  1.00 91.98           N  
ATOM   3315  CA  GLN C 185      26.051 -15.387  -7.292  1.00 91.98           C  
ATOM   3316  C   GLN C 185      25.639 -15.562  -8.751  1.00 91.98           C  
ATOM   3317  CB  GLN C 185      25.697 -16.642  -6.492  1.00 91.98           C  
ATOM   3318  O   GLN C 185      26.036 -16.530  -9.402  1.00 91.98           O  
ATOM   3319  CG  GLN C 185      26.280 -16.659  -5.086  1.00 91.98           C  
ATOM   3320  CD  GLN C 185      25.488 -15.807  -4.112  1.00 91.98           C  
ATOM   3321  NE2 GLN C 185      26.120 -15.429  -3.006  1.00 91.98           N  
ATOM   3322  OE1 GLN C 185      24.319 -15.489  -4.352  1.00 91.98           O  
ATOM   3323  N   GLY C 186      24.895 -14.739  -9.252  1.00 90.38           N  
ATOM   3324  CA  GLY C 186      24.488 -14.772 -10.648  1.00 90.38           C  
ATOM   3325  C   GLY C 186      23.276 -15.651 -10.895  1.00 90.38           C  
ATOM   3326  O   GLY C 186      22.918 -15.913 -12.045  1.00 90.38           O  
ATOM   3327  N   ARG C 187      22.635 -16.121  -9.815  1.00 90.19           N  
ATOM   3328  CA  ARG C 187      21.420 -16.917  -9.958  1.00 90.19           C  
ATOM   3329  C   ARG C 187      20.221 -16.032 -10.283  1.00 90.19           C  
ATOM   3330  CB  ARG C 187      21.150 -17.719  -8.683  1.00 90.19           C  
ATOM   3331  O   ARG C 187      19.948 -15.062  -9.573  1.00 90.19           O  
ATOM   3332  CG  ARG C 187      22.244 -18.717  -8.339  1.00 90.19           C  
ATOM   3333  CD  ARG C 187      21.950 -19.449  -7.038  1.00 90.19           C  
ATOM   3334  NE  ARG C 187      22.071 -18.565  -5.882  1.00 90.19           N  
ATOM   3335  NH1 ARG C 187      21.539 -20.187  -4.325  1.00 90.19           N  
ATOM   3336  NH2 ARG C 187      22.009 -18.049  -3.645  1.00 90.19           N  
ATOM   3337  CZ  ARG C 187      21.873 -18.936  -4.620  1.00 90.19           C  
ATOM   3338  N   VAL C 188      19.567 -16.536 -11.355  1.00 87.81           N  
ATOM   3339  CA  VAL C 188      18.424 -15.763 -11.829  1.00 87.81           C  
ATOM   3340  C   VAL C 188      17.128 -16.400 -11.333  1.00 87.81           C  
ATOM   3341  CB  VAL C 188      18.410 -15.657 -13.371  1.00 87.81           C  
ATOM   3342  O   VAL C 188      16.972 -17.622 -11.380  1.00 87.81           O  
ATOM   3343  CG1 VAL C 188      17.162 -14.919 -13.850  1.00 87.81           C  
ATOM   3344  CG2 VAL C 188      19.674 -14.958 -13.869  1.00 87.81           C  
ATOM   3345  N   GLY C 189      16.238 -15.516 -10.774  1.00 85.00           N  
ATOM   3346  CA  GLY C 189      14.938 -15.979 -10.316  1.00 85.00           C  
ATOM   3347  C   GLY C 189      14.013 -14.848  -9.906  1.00 85.00           C  
ATOM   3348  O   GLY C 189      14.437 -13.694  -9.817  1.00 85.00           O  
ATOM   3349  N   TRP C 190      12.781 -15.228  -9.755  1.00 82.54           N  
ATOM   3350  CA  TRP C 190      11.795 -14.274  -9.259  1.00 82.54           C  
ATOM   3351  C   TRP C 190      11.936 -14.078  -7.753  1.00 82.54           C  
ATOM   3352  CB  TRP C 190      10.377 -14.741  -9.595  1.00 82.54           C  
ATOM   3353  O   TRP C 190      12.036 -15.050  -7.001  1.00 82.54           O  
ATOM   3354  CG  TRP C 190      10.047 -14.686 -11.057  1.00 82.54           C  
ATOM   3355  CD1 TRP C 190      10.143 -15.706 -11.962  1.00 82.54           C  
ATOM   3356  CD2 TRP C 190       9.573 -13.548 -11.783  1.00 82.54           C  
ATOM   3357  CE2 TRP C 190       9.402 -13.951 -13.126  1.00 82.54           C  
ATOM   3358  CE3 TRP C 190       9.276 -12.225 -11.428  1.00 82.54           C  
ATOM   3359  NE1 TRP C 190       9.756 -15.270 -13.208  1.00 82.54           N  
ATOM   3360  CH2 TRP C 190       8.662 -11.788 -13.741  1.00 82.54           C  
ATOM   3361  CZ2 TRP C 190       8.945 -13.076 -14.115  1.00 82.54           C  
ATOM   3362  CZ3 TRP C 190       8.822 -11.357 -12.414  1.00 82.54           C  
ATOM   3363  N   ARG C 191      11.967 -12.778  -7.399  1.00 83.37           N  
ATOM   3364  CA  ARG C 191      12.106 -12.440  -5.986  1.00 83.37           C  
ATOM   3365  C   ARG C 191      11.233 -11.244  -5.621  1.00 83.37           C  
ATOM   3366  CB  ARG C 191      13.568 -12.146  -5.645  1.00 83.37           C  
ATOM   3367  O   ARG C 191      10.861 -10.452  -6.489  1.00 83.37           O  
ATOM   3368  CG  ARG C 191      14.503 -13.323  -5.873  1.00 83.37           C  
ATOM   3369  CD  ARG C 191      15.948 -12.967  -5.549  1.00 83.37           C  
ATOM   3370  NE  ARG C 191      16.857 -14.066  -5.861  1.00 83.37           N  
ATOM   3371  NH1 ARG C 191      17.172 -13.453  -8.066  1.00 83.37           N  
ATOM   3372  NH2 ARG C 191      18.230 -15.304  -7.224  1.00 83.37           N  
ATOM   3373  CZ  ARG C 191      17.417 -14.272  -7.050  1.00 83.37           C  
ATOM   3374  N   TRP C 192      10.898 -11.217  -4.318  1.00 83.98           N  
ATOM   3375  CA  TRP C 192      10.279 -10.005  -3.792  1.00 83.98           C  
ATOM   3376  C   TRP C 192      11.317  -8.904  -3.598  1.00 83.98           C  
ATOM   3377  CB  TRP C 192       9.570 -10.295  -2.466  1.00 83.98           C  
ATOM   3378  O   TRP C 192      12.361  -9.129  -2.981  1.00 83.98           O  
ATOM   3379  CG  TRP C 192       8.360 -11.169  -2.601  1.00 83.98           C  
ATOM   3380  CD1 TRP C 192       8.307 -12.529  -2.468  1.00 83.98           C  
ATOM   3381  CD2 TRP C 192       7.027 -10.743  -2.900  1.00 83.98           C  
ATOM   3382  CE2 TRP C 192       6.217 -11.899  -2.933  1.00 83.98           C  
ATOM   3383  CE3 TRP C 192       6.439  -9.495  -3.143  1.00 83.98           C  
ATOM   3384  NE1 TRP C 192       7.021 -12.974  -2.667  1.00 83.98           N  
ATOM   3385  CH2 TRP C 192       4.297 -10.609  -3.434  1.00 83.98           C  
ATOM   3386  CZ2 TRP C 192       4.846 -11.843  -3.200  1.00 83.98           C  
ATOM   3387  CZ3 TRP C 192       5.076  -9.441  -3.408  1.00 83.98           C  
ATOM   3388  N   ILE C 193      11.057  -7.784  -4.157  1.00 88.26           N  
ATOM   3389  CA  ILE C 193      11.979  -6.663  -4.013  1.00 88.26           C  
ATOM   3390  C   ILE C 193      11.232  -5.446  -3.473  1.00 88.26           C  
ATOM   3391  CB  ILE C 193      12.665  -6.320  -5.354  1.00 88.26           C  
ATOM   3392  O   ILE C 193      10.021  -5.315  -3.671  1.00 88.26           O  
ATOM   3393  CG1 ILE C 193      11.626  -5.862  -6.383  1.00 88.26           C  
ATOM   3394  CG2 ILE C 193      13.462  -7.519  -5.876  1.00 88.26           C  
ATOM   3395  CD1 ILE C 193      12.225  -5.177  -7.605  1.00 88.26           C  
ATOM   3396  N   ARG C 194      11.949  -4.570  -2.914  1.00 90.07           N  
ATOM   3397  CA  ARG C 194      11.364  -3.369  -2.326  1.00 90.07           C  
ATOM   3398  C   ARG C 194      11.309  -2.233  -3.343  1.00 90.07           C  
ATOM   3399  CB  ARG C 194      12.159  -2.931  -1.094  1.00 90.07           C  
ATOM   3400  O   ARG C 194      12.286  -1.978  -4.050  1.00 90.07           O  
ATOM   3401  CG  ARG C 194      12.018  -3.867   0.095  1.00 90.07           C  
ATOM   3402  CD  ARG C 194      12.833  -3.390   1.289  1.00 90.07           C  
ATOM   3403  NE  ARG C 194      12.308  -2.143   1.836  1.00 90.07           N  
ATOM   3404  NH1 ARG C 194      13.898  -1.964   3.502  1.00 90.07           N  
ATOM   3405  NH2 ARG C 194      12.268  -0.366   3.291  1.00 90.07           N  
ATOM   3406  CZ  ARG C 194      12.826  -1.494   2.875  1.00 90.07           C  
ATOM   3407  N   ILE C 195      10.138  -1.592  -3.340  1.00 90.93           N  
ATOM   3408  CA  ILE C 195      10.022  -0.387  -4.154  1.00 90.93           C  
ATOM   3409  C   ILE C 195       9.327   0.712  -3.352  1.00 90.93           C  
ATOM   3410  CB  ILE C 195       9.252  -0.662  -5.465  1.00 90.93           C  
ATOM   3411  O   ILE C 195       8.658   0.433  -2.355  1.00 90.93           O  
ATOM   3412  CG1 ILE C 195       7.808  -1.078  -5.159  1.00 90.93           C  
ATOM   3413  CG2 ILE C 195       9.966  -1.732  -6.296  1.00 90.93           C  
ATOM   3414  CD1 ILE C 195       6.899  -1.101  -6.380  1.00 90.93           C  
ATOM   3415  N   ASP C 196       9.469   1.917  -3.754  1.00 91.28           N  
ATOM   3416  CA  ASP C 196       8.781   3.035  -3.115  1.00 91.28           C  
ATOM   3417  C   ASP C 196       7.299   3.048  -3.480  1.00 91.28           C  
ATOM   3418  CB  ASP C 196       9.432   4.362  -3.511  1.00 91.28           C  
ATOM   3419  O   ASP C 196       6.943   3.187  -4.652  1.00 91.28           O  
ATOM   3420  CG  ASP C 196      10.871   4.481  -3.042  1.00 91.28           C  
ATOM   3421  OD1 ASP C 196      11.194   3.996  -1.936  1.00 91.28           O  
ATOM   3422  OD2 ASP C 196      11.689   5.066  -3.784  1.00 91.28           O  
ATOM   3423  N   THR C 197       6.443   3.116  -2.439  1.00 89.73           N  
ATOM   3424  CA  THR C 197       5.028   2.935  -2.742  1.00 89.73           C  
ATOM   3425  C   THR C 197       4.201   4.084  -2.173  1.00 89.73           C  
ATOM   3426  CB  THR C 197       4.504   1.598  -2.185  1.00 89.73           C  
ATOM   3427  O   THR C 197       3.019   4.225  -2.496  1.00 89.73           O  
ATOM   3428  CG2 THR C 197       5.172   0.414  -2.878  1.00 89.73           C  
ATOM   3429  OG1 THR C 197       4.779   1.532  -0.780  1.00 89.73           O  
ATOM   3430  N   ALA C 198       4.831   4.855  -1.304  1.00 88.57           N  
ATOM   3431  CA  ALA C 198       4.078   5.955  -0.707  1.00 88.57           C  
ATOM   3432  C   ALA C 198       5.014   6.988  -0.087  1.00 88.57           C  
ATOM   3433  CB  ALA C 198       3.106   5.424   0.344  1.00 88.57           C  
ATOM   3434  O   ALA C 198       6.200   6.718   0.115  1.00 88.57           O  
ATOM   3435  N   CYS C 199       4.465   8.156   0.115  1.00 90.32           N  
ATOM   3436  CA  CYS C 199       5.127   9.236   0.838  1.00 90.32           C  
ATOM   3437  C   CYS C 199       4.351   9.605   2.097  1.00 90.32           C  
ATOM   3438  CB  CYS C 199       5.279  10.466  -0.056  1.00 90.32           C  
ATOM   3439  O   CYS C 199       3.216  10.078   2.016  1.00 90.32           O  
ATOM   3440  SG  CYS C 199       6.188  11.821   0.718  1.00 90.32           S  
ATOM   3441  N   VAL C 200       5.070   9.458   3.240  1.00 89.66           N  
ATOM   3442  CA  VAL C 200       4.353   9.656   4.495  1.00 89.66           C  
ATOM   3443  C   VAL C 200       5.070  10.705   5.341  1.00 89.66           C  
ATOM   3444  CB  VAL C 200       4.218   8.335   5.286  1.00 89.66           C  
ATOM   3445  O   VAL C 200       6.278  10.907   5.198  1.00 89.66           O  
ATOM   3446  CG1 VAL C 200       3.418   7.307   4.488  1.00 89.66           C  
ATOM   3447  CG2 VAL C 200       5.597   7.784   5.642  1.00 89.66           C  
ATOM   3448  N   CYS C 201       4.262  11.369   6.248  1.00 91.59           N  
ATOM   3449  CA  CYS C 201       4.807  12.368   7.161  1.00 91.59           C  
ATOM   3450  C   CYS C 201       5.070  11.765   8.535  1.00 91.59           C  
ATOM   3451  CB  CYS C 201       3.851  13.555   7.289  1.00 91.59           C  
ATOM   3452  O   CYS C 201       4.171  11.181   9.144  1.00 91.59           O  
ATOM   3453  SG  CYS C 201       4.474  14.879   8.347  1.00 91.59           S  
ATOM   3454  N   THR C 202       6.300  11.951   8.964  1.00 89.16           N  
ATOM   3455  CA  THR C 202       6.656  11.482  10.299  1.00 89.16           C  
ATOM   3456  C   THR C 202       6.928  12.659  11.231  1.00 89.16           C  
ATOM   3457  CB  THR C 202       7.889  10.561  10.257  1.00 89.16           C  
ATOM   3458  O   THR C 202       7.458  13.686  10.804  1.00 89.16           O  
ATOM   3459  CG2 THR C 202       7.642   9.351   9.362  1.00 89.16           C  
ATOM   3460  OG1 THR C 202       9.010  11.296   9.749  1.00 89.16           O  
ATOM   3461  N   LEU C 203       6.518  12.548  12.499  1.00 90.42           N  
ATOM   3462  CA  LEU C 203       6.659  13.617  13.481  1.00 90.42           C  
ATOM   3463  C   LEU C 203       7.567  13.185  14.628  1.00 90.42           C  
ATOM   3464  CB  LEU C 203       5.289  14.029  14.027  1.00 90.42           C  
ATOM   3465  O   LEU C 203       7.503  12.038  15.077  1.00 90.42           O  
ATOM   3466  CG  LEU C 203       4.273  14.529  12.999  1.00 90.42           C  
ATOM   3467  CD1 LEU C 203       2.913  14.739  13.657  1.00 90.42           C  
ATOM   3468  CD2 LEU C 203       4.762  15.817  12.346  1.00 90.42           C  
ATOM   3469  N   LEU C 204       8.340  14.100  15.009  1.00 88.02           N  
ATOM   3470  CA  LEU C 204       9.112  13.969  16.240  1.00 88.02           C  
ATOM   3471  C   LEU C 204       8.895  15.174  17.149  1.00 88.02           C  
ATOM   3472  CB  LEU C 204      10.602  13.814  15.925  1.00 88.02           C  
ATOM   3473  O   LEU C 204       8.987  16.320  16.700  1.00 88.02           O  
ATOM   3474  CG  LEU C 204      11.039  12.461  15.362  1.00 88.02           C  
ATOM   3475  CD1 LEU C 204      12.320  12.614  14.549  1.00 88.02           C  
ATOM   3476  CD2 LEU C 204      11.231  11.450  16.488  1.00 88.02           C  
ATOM   3477  N   SER C 205       8.575  14.848  18.377  1.00 87.28           N  
ATOM   3478  CA  SER C 205       8.371  15.955  19.305  1.00 87.28           C  
ATOM   3479  C   SER C 205       9.686  16.660  19.623  1.00 87.28           C  
ATOM   3480  CB  SER C 205       7.723  15.459  20.598  1.00 87.28           C  
ATOM   3481  O   SER C 205      10.705  16.007  19.857  1.00 87.28           O  
ATOM   3482  OG  SER C 205       7.652  16.500  21.557  1.00 87.28           O  
ATOM   3483  N   ARG C 206       9.741  17.956  19.570  1.00 84.11           N  
ATOM   3484  CA  ARG C 206      10.944  18.720  19.884  1.00 84.11           C  
ATOM   3485  C   ARG C 206      11.209  18.731  21.386  1.00 84.11           C  
ATOM   3486  CB  ARG C 206      10.823  20.154  19.363  1.00 84.11           C  
ATOM   3487  O   ARG C 206      12.362  18.806  21.818  1.00 84.11           O  
ATOM   3488  CG  ARG C 206      11.018  20.282  17.861  1.00 84.11           C  
ATOM   3489  CD  ARG C 206      11.064  21.739  17.421  1.00 84.11           C  
ATOM   3490  NE  ARG C 206      11.293  21.860  15.984  1.00 84.11           N  
ATOM   3491  NH1 ARG C 206      13.281  23.018  16.189  1.00 84.11           N  
ATOM   3492  NH2 ARG C 206      12.450  22.518  14.112  1.00 84.11           N  
ATOM   3493  CZ  ARG C 206      12.341  22.465  15.432  1.00 84.11           C  
ATOM   3494  N   THR C 207      10.221  18.891  22.257  1.00 71.75           N  
ATOM   3495  CA  THR C 207      10.390  18.975  23.703  1.00 71.75           C  
ATOM   3496  C   THR C 207      10.485  17.582  24.319  1.00 71.75           C  
ATOM   3497  CB  THR C 207       9.232  19.751  24.358  1.00 71.75           C  
ATOM   3498  O   THR C 207      10.760  17.442  25.512  1.00 71.75           O  
ATOM   3499  CG2 THR C 207       9.277  21.228  23.980  1.00 71.75           C  
ATOM   3500  OG1 THR C 207       7.986  19.195  23.921  1.00 71.75           O  
ATOM   3501  N   GLY C 208      11.100  16.540  23.701  1.00 57.40           N  
ATOM   3502  CA  GLY C 208      11.212  15.161  24.149  1.00 57.40           C  
ATOM   3503  C   GLY C 208       9.937  14.634  24.781  1.00 57.40           C  
ATOM   3504  O   GLY C 208       9.883  13.481  25.212  1.00 57.40           O  
ATOM   3505  N   ARG C 209       9.068  15.440  25.368  1.00 46.39           N  
ATOM   3506  CA  ARG C 209       7.857  14.987  26.044  1.00 46.39           C  
ATOM   3507  C   ARG C 209       6.755  14.670  25.038  1.00 46.39           C  
ATOM   3508  CB  ARG C 209       7.370  16.043  27.039  1.00 46.39           C  
ATOM   3509  O   ARG C 209       6.011  15.560  24.623  1.00 46.39           O  
ATOM   3510  CG  ARG C 209       8.027  15.950  28.407  1.00 46.39           C  
ATOM   3511  CD  ARG C 209       7.421  16.939  29.392  1.00 46.39           C  
ATOM   3512  NE  ARG C 209       8.129  16.929  30.670  1.00 46.39           N  
ATOM   3513  NH1 ARG C 209       6.807  18.551  31.650  1.00 46.39           N  
ATOM   3514  NH2 ARG C 209       8.531  17.604  32.827  1.00 46.39           N  
ATOM   3515  CZ  ARG C 209       7.820  17.695  31.713  1.00 46.39           C  
ATOM   3516  N   ALA C 210       7.045  14.005  24.089  1.00 41.74           N  
ATOM   3517  CA  ALA C 210       5.825  13.742  23.330  1.00 41.74           C  
ATOM   3518  C   ALA C 210       5.026  12.602  23.953  1.00 41.74           C  
ATOM   3519  CB  ALA C 210       6.163  13.419  21.876  1.00 41.74           C  
ATOM   3520  O   ALA C 210       5.599  11.690  24.555  1.00 41.74           O  
TER    3521      ALA C 210                                                      
ENDMDL                                                                          
END                                                                             
