# Supplementary material for: AI-guided pipeline for protein–protein interaction drug discovery identifies a SARS-CoV-2 inhibitor
Source: Mol Syst Biol. 2024 Mar 11;20(4):428–57. doi: 10.1038/s44320-024-00019-8 (PMC10987651; doi:10.1038/s44320-024-00019-8)
Supplement: Supplementary file 12 — Source Data Fig. 2 [file 44320_2024_19_MOESM12_ESM.zip › Source Data Figure EV3-EV4/ColabFold/RBM3_SF3A1_unrelaxed_rank_3_model_4.pdb]

MODEL     1                                                                     
ATOM      1  N   MET B   1      28.823 -91.120 -36.305  1.00 33.54           N  
ATOM      2  CA  MET B   1      27.451 -90.771 -36.665  1.00 33.54           C  
ATOM      3  C   MET B   1      26.724 -90.136 -35.485  1.00 33.54           C  
ATOM      4  CB  MET B   1      26.690 -92.008 -37.145  1.00 33.54           C  
ATOM      5  O   MET B   1      26.712 -90.692 -34.386  1.00 33.54           O  
ATOM      6  CG  MET B   1      27.118 -92.497 -38.519  1.00 33.54           C  
ATOM      7  SD  MET B   1      25.740 -93.272 -39.450  1.00 33.54           S  
ATOM      8  CE  MET B   1      26.651 -93.947 -40.867  1.00 33.54           C  
ATOM      9  N   SER B   2      26.611 -88.859 -35.464  1.00 42.52           N  
ATOM     10  CA  SER B   2      26.206 -87.973 -34.378  1.00 42.52           C  
ATOM     11  C   SER B   2      24.854 -88.385 -33.804  1.00 42.52           C  
ATOM     12  CB  SER B   2      26.143 -86.524 -34.861  1.00 42.52           C  
ATOM     13  O   SER B   2      23.932 -88.717 -34.551  1.00 42.52           O  
ATOM     14  OG  SER B   2      27.372 -86.138 -35.454  1.00 42.52           O  
ATOM     15  N   SER B   3      24.782 -89.020 -32.668  1.00 56.47           N  
ATOM     16  CA  SER B   3      23.647 -89.289 -31.792  1.00 56.47           C  
ATOM     17  C   SER B   3      22.548 -88.247 -31.976  1.00 56.47           C  
ATOM     18  CB  SER B   3      24.093 -89.319 -30.329  1.00 56.47           C  
ATOM     19  O   SER B   3      21.374 -88.525 -31.725  1.00 56.47           O  
ATOM     20  OG  SER B   3      25.507 -89.312 -30.234  1.00 56.47           O  
ATOM     21  N   GLU B   4      22.720 -87.071 -32.640  1.00 67.89           N  
ATOM     22  CA  GLU B   4      21.769 -85.972 -32.780  1.00 67.89           C  
ATOM     23  C   GLU B   4      20.846 -86.190 -33.975  1.00 67.89           C  
ATOM     24  CB  GLU B   4      22.506 -84.638 -32.920  1.00 67.89           C  
ATOM     25  O   GLU B   4      19.678 -85.797 -33.943  1.00 67.89           O  
ATOM     26  CG  GLU B   4      22.882 -84.001 -31.590  1.00 67.89           C  
ATOM     27  CD  GLU B   4      23.365 -82.566 -31.728  1.00 67.89           C  
ATOM     28  OE1 GLU B   4      23.499 -81.868 -30.697  1.00 67.89           O  
ATOM     29  OE2 GLU B   4      23.612 -82.135 -32.877  1.00 67.89           O  
ATOM     30  N   GLU B   5      21.291 -87.078 -34.963  1.00 77.26           N  
ATOM     31  CA  GLU B   5      20.497 -87.272 -36.172  1.00 77.26           C  
ATOM     32  C   GLU B   5      19.356 -88.256 -35.930  1.00 77.26           C  
ATOM     33  CB  GLU B   5      21.380 -87.763 -37.322  1.00 77.26           C  
ATOM     34  O   GLU B   5      18.321 -88.189 -36.596  1.00 77.26           O  
ATOM     35  CG  GLU B   5      22.192 -86.661 -37.988  1.00 77.26           C  
ATOM     36  CD  GLU B   5      23.046 -87.159 -39.142  1.00 77.26           C  
ATOM     37  OE1 GLU B   5      23.582 -86.324 -39.905  1.00 77.26           O  
ATOM     38  OE2 GLU B   5      23.180 -88.395 -39.286  1.00 77.26           O  
ATOM     39  N   GLY B   6      19.443 -88.954 -34.855  1.00 87.17           N  
ATOM     40  CA  GLY B   6      18.386 -89.902 -34.544  1.00 87.17           C  
ATOM     41  C   GLY B   6      17.449 -89.415 -33.454  1.00 87.17           C  
ATOM     42  O   GLY B   6      16.589 -90.165 -32.987  1.00 87.17           O  
ATOM     43  N   LYS B   7      17.660 -88.078 -33.127  1.00 91.25           N  
ATOM     44  CA  LYS B   7      16.854 -87.500 -32.056  1.00 91.25           C  
ATOM     45  C   LYS B   7      15.597 -86.836 -32.611  1.00 91.25           C  
ATOM     46  CB  LYS B   7      17.672 -86.486 -31.255  1.00 91.25           C  
ATOM     47  O   LYS B   7      15.679 -85.984 -33.498  1.00 91.25           O  
ATOM     48  CG  LYS B   7      17.044 -86.095 -29.926  1.00 91.25           C  
ATOM     49  CD  LYS B   7      17.964 -85.189 -29.118  1.00 91.25           C  
ATOM     50  CE  LYS B   7      17.357 -84.836 -27.767  1.00 91.25           C  
ATOM     51  NZ  LYS B   7      18.262 -83.959 -26.964  1.00 91.25           N  
ATOM     52  N   LEU B   8      14.397 -87.265 -32.149  1.00 92.19           N  
ATOM     53  CA  LEU B   8      13.120 -86.733 -32.610  1.00 92.19           C  
ATOM     54  C   LEU B   8      12.431 -85.938 -31.505  1.00 92.19           C  
ATOM     55  CB  LEU B   8      12.206 -87.867 -33.084  1.00 92.19           C  
ATOM     56  O   LEU B   8      12.517 -86.299 -30.329  1.00 92.19           O  
ATOM     57  CG  LEU B   8      12.624 -88.581 -34.370  1.00 92.19           C  
ATOM     58  CD1 LEU B   8      11.832 -89.873 -34.540  1.00 92.19           C  
ATOM     59  CD2 LEU B   8      12.432 -87.667 -35.576  1.00 92.19           C  
ATOM     60  N   PHE B   9      11.878 -84.810 -31.882  1.00 91.04           N  
ATOM     61  CA  PHE B   9      11.021 -84.003 -31.020  1.00 91.04           C  
ATOM     62  C   PHE B   9       9.562 -84.421 -31.163  1.00 91.04           C  
ATOM     63  CB  PHE B   9      11.175 -82.515 -31.348  1.00 91.04           C  
ATOM     64  O   PHE B   9       9.052 -84.541 -32.279  1.00 91.04           O  
ATOM     65  CG  PHE B   9      10.215 -81.627 -30.603  1.00 91.04           C  
ATOM     66  CD1 PHE B   9       9.036 -81.199 -31.201  1.00 91.04           C  
ATOM     67  CD2 PHE B   9      10.492 -81.220 -29.305  1.00 91.04           C  
ATOM     68  CE1 PHE B   9       8.146 -80.377 -30.514  1.00 91.04           C  
ATOM     69  CE2 PHE B   9       9.607 -80.398 -28.612  1.00 91.04           C  
ATOM     70  CZ  PHE B   9       8.435 -79.977 -29.219  1.00 91.04           C  
ATOM     71  N   VAL B  10       8.932 -84.669 -30.032  1.00 92.91           N  
ATOM     72  CA  VAL B  10       7.521 -85.039 -30.028  1.00 92.91           C  
ATOM     73  C   VAL B  10       6.717 -84.004 -29.245  1.00 92.91           C  
ATOM     74  CB  VAL B  10       7.305 -86.447 -29.429  1.00 92.91           C  
ATOM     75  O   VAL B  10       6.916 -83.837 -28.039  1.00 92.91           O  
ATOM     76  CG1 VAL B  10       5.842 -86.867 -29.550  1.00 92.91           C  
ATOM     77  CG2 VAL B  10       8.215 -87.464 -30.116  1.00 92.91           C  
ATOM     78  N   GLY B  11       5.827 -83.288 -29.912  1.00 92.15           N  
ATOM     79  CA  GLY B  11       4.968 -82.297 -29.283  1.00 92.15           C  
ATOM     80  C   GLY B  11       3.511 -82.715 -29.232  1.00 92.15           C  
ATOM     81  O   GLY B  11       3.110 -83.667 -29.905  1.00 92.15           O  
ATOM     82  N   GLY B  12       2.752 -82.123 -28.348  1.00 90.04           N  
ATOM     83  CA  GLY B  12       1.327 -82.376 -28.212  1.00 90.04           C  
ATOM     84  C   GLY B  12       1.015 -83.595 -27.364  1.00 90.04           C  
ATOM     85  O   GLY B  12      -0.027 -84.230 -27.539  1.00 90.04           O  
ATOM     86  N   LEU B  13       1.859 -83.876 -26.534  1.00 90.80           N  
ATOM     87  CA  LEU B  13       1.668 -85.040 -25.675  1.00 90.80           C  
ATOM     88  C   LEU B  13       0.664 -84.739 -24.567  1.00 90.80           C  
ATOM     89  CB  LEU B  13       3.001 -85.481 -25.065  1.00 90.80           C  
ATOM     90  O   LEU B  13       0.585 -83.606 -24.086  1.00 90.80           O  
ATOM     91  CG  LEU B  13       4.010 -86.113 -26.025  1.00 90.80           C  
ATOM     92  CD1 LEU B  13       5.402 -86.119 -25.403  1.00 90.80           C  
ATOM     93  CD2 LEU B  13       3.580 -87.528 -26.397  1.00 90.80           C  
ATOM     94  N   ASN B  14      -0.163 -85.690 -24.319  1.00 89.36           N  
ATOM     95  CA  ASN B  14      -1.005 -85.581 -23.133  1.00 89.36           C  
ATOM     96  C   ASN B  14      -0.169 -85.447 -21.863  1.00 89.36           C  
ATOM     97  CB  ASN B  14      -1.943 -86.785 -23.027  1.00 89.36           C  
ATOM     98  O   ASN B  14       0.906 -86.041 -21.757  1.00 89.36           O  
ATOM     99  CG  ASN B  14      -3.058 -86.570 -22.023  1.00 89.36           C  
ATOM    100  ND2 ASN B  14      -4.233 -87.117 -22.316  1.00 89.36           N  
ATOM    101  OD1 ASN B  14      -2.867 -85.917 -20.994  1.00 89.36           O  
ATOM    102  N   PHE B  15      -0.557 -84.733 -20.976  1.00 89.76           N  
ATOM    103  CA  PHE B  15       0.181 -84.440 -19.752  1.00 89.76           C  
ATOM    104  C   PHE B  15       0.381 -85.704 -18.925  1.00 89.76           C  
ATOM    105  CB  PHE B  15      -0.551 -83.381 -18.923  1.00 89.76           C  
ATOM    106  O   PHE B  15       1.262 -85.757 -18.065  1.00 89.76           O  
ATOM    107  CG  PHE B  15      -0.602 -82.026 -19.576  1.00 89.76           C  
ATOM    108  CD1 PHE B  15       0.539 -81.238 -19.663  1.00 89.76           C  
ATOM    109  CD2 PHE B  15      -1.792 -81.541 -20.104  1.00 89.76           C  
ATOM    110  CE1 PHE B  15       0.494 -79.983 -20.268  1.00 89.76           C  
ATOM    111  CE2 PHE B  15      -1.844 -80.289 -20.710  1.00 89.76           C  
ATOM    112  CZ  PHE B  15      -0.700 -79.511 -20.790  1.00 89.76           C  
ATOM    113  N   ASN B  16      -0.411 -86.719 -19.268  1.00 87.11           N  
ATOM    114  CA  ASN B  16      -0.336 -87.968 -18.518  1.00 87.11           C  
ATOM    115  C   ASN B  16       0.562 -88.987 -19.214  1.00 87.11           C  
ATOM    116  CB  ASN B  16      -1.734 -88.552 -18.304  1.00 87.11           C  
ATOM    117  O   ASN B  16       0.755 -90.096 -18.713  1.00 87.11           O  
ATOM    118  CG  ASN B  16      -2.568 -87.731 -17.340  1.00 87.11           C  
ATOM    119  ND2 ASN B  16      -3.884 -87.899 -17.403  1.00 87.11           N  
ATOM    120  OD1 ASN B  16      -2.034 -86.952 -16.546  1.00 87.11           O  
ATOM    121  N   THR B  17       1.027 -88.573 -20.332  1.00 89.10           N  
ATOM    122  CA  THR B  17       1.878 -89.490 -21.081  1.00 89.10           C  
ATOM    123  C   THR B  17       3.262 -89.586 -20.446  1.00 89.10           C  
ATOM    124  CB  THR B  17       2.015 -89.051 -22.551  1.00 89.10           C  
ATOM    125  O   THR B  17       3.919 -88.567 -20.220  1.00 89.10           O  
ATOM    126  CG2 THR B  17       2.650 -90.150 -23.397  1.00 89.10           C  
ATOM    127  OG1 THR B  17       0.716 -88.750 -23.076  1.00 89.10           O  
ATOM    128  N   ASP B  18       3.651 -90.788 -20.131  1.00 90.37           N  
ATOM    129  CA  ASP B  18       4.940 -91.021 -19.487  1.00 90.37           C  
ATOM    130  C   ASP B  18       5.976 -91.515 -20.494  1.00 90.37           C  
ATOM    131  CB  ASP B  18       4.795 -92.028 -18.344  1.00 90.37           C  
ATOM    132  O   ASP B  18       5.641 -91.814 -21.642  1.00 90.37           O  
ATOM    133  CG  ASP B  18       3.963 -91.498 -17.189  1.00 90.37           C  
ATOM    134  OD1 ASP B  18       3.811 -90.264 -17.063  1.00 90.37           O  
ATOM    135  OD2 ASP B  18       3.458 -92.322 -16.397  1.00 90.37           O  
ATOM    136  N   GLU B  19       7.173 -91.701 -20.072  1.00 91.63           N  
ATOM    137  CA  GLU B  19       8.292 -92.132 -20.906  1.00 91.63           C  
ATOM    138  C   GLU B  19       8.069 -93.543 -21.443  1.00 91.63           C  
ATOM    139  CB  GLU B  19       9.603 -92.070 -20.119  1.00 91.63           C  
ATOM    140  O   GLU B  19       8.406 -93.835 -22.592  1.00 91.63           O  
ATOM    141  CG  GLU B  19      10.053 -90.655 -19.783  1.00 91.63           C  
ATOM    142  CD  GLU B  19      11.351 -90.610 -18.994  1.00 91.63           C  
ATOM    143  OE1 GLU B  19      11.819 -89.498 -18.657  1.00 91.63           O  
ATOM    144  OE2 GLU B  19      11.907 -91.695 -18.711  1.00 91.63           O  
ATOM    145  N   GLN B  20       7.491 -94.389 -20.644  1.00 91.93           N  
ATOM    146  CA  GLN B  20       7.222 -95.764 -21.050  1.00 91.93           C  
ATOM    147  C   GLN B  20       6.186 -95.815 -22.170  1.00 91.93           C  
ATOM    148  CB  GLN B  20       6.746 -96.594 -19.857  1.00 91.93           C  
ATOM    149  O   GLN B  20       6.340 -96.570 -23.132  1.00 91.93           O  
ATOM    150  CG  GLN B  20       7.459 -97.933 -19.715  1.00 91.93           C  
ATOM    151  CD  GLN B  20       7.922 -98.204 -18.296  1.00 91.93           C  
ATOM    152  NE2 GLN B  20       8.598 -99.330 -18.098  1.00 91.93           N  
ATOM    153  OE1 GLN B  20       7.674 -97.407 -17.385  1.00 91.93           O  
ATOM    154  N   ALA B  21       5.099 -95.033 -21.979  1.00 90.73           N  
ATOM    155  CA  ALA B  21       4.053 -94.973 -22.997  1.00 90.73           C  
ATOM    156  C   ALA B  21       4.612 -94.479 -24.328  1.00 90.73           C  
ATOM    157  CB  ALA B  21       2.912 -94.071 -22.535  1.00 90.73           C  
ATOM    158  O   ALA B  21       4.268 -95.008 -25.388  1.00 90.73           O  
ATOM    159  N   LEU B  22       5.507 -93.524 -24.298  1.00 91.75           N  
ATOM    160  CA  LEU B  22       6.132 -92.976 -25.496  1.00 91.75           C  
ATOM    161  C   LEU B  22       7.071 -93.995 -26.134  1.00 91.75           C  
ATOM    162  CB  LEU B  22       6.902 -91.696 -25.162  1.00 91.75           C  
ATOM    163  O   LEU B  22       7.080 -94.158 -27.356  1.00 91.75           O  
ATOM    164  CG  LEU B  22       6.769 -90.544 -26.160  1.00 91.75           C  
ATOM    165  CD1 LEU B  22       6.512 -89.233 -25.425  1.00 91.75           C  
ATOM    166  CD2 LEU B  22       8.019 -90.442 -27.027  1.00 91.75           C  
ATOM    167  N   GLU B  23       7.824 -94.685 -25.350  1.00 92.58           N  
ATOM    168  CA  GLU B  23       8.739 -95.715 -25.830  1.00 92.58           C  
ATOM    169  C   GLU B  23       7.980 -96.866 -26.485  1.00 92.58           C  
ATOM    170  CB  GLU B  23       9.606 -96.242 -24.684  1.00 92.58           C  
ATOM    171  O   GLU B  23       8.386 -97.367 -27.536  1.00 92.58           O  
ATOM    172  CG  GLU B  23      10.732 -97.161 -25.136  1.00 92.58           C  
ATOM    173  CD  GLU B  23      11.651 -97.586 -24.002  1.00 92.58           C  
ATOM    174  OE1 GLU B  23      12.662 -98.275 -24.266  1.00 92.58           O  
ATOM    175  OE2 GLU B  23      11.357 -97.228 -22.840  1.00 92.58           O  
ATOM    176  N   ASP B  24       6.841 -97.271 -25.855  1.00 92.33           N  
ATOM    177  CA  ASP B  24       6.027 -98.365 -26.376  1.00 92.33           C  
ATOM    178  C   ASP B  24       5.439 -98.010 -27.740  1.00 92.33           C  
ATOM    179  CB  ASP B  24       4.907 -98.715 -25.395  1.00 92.33           C  
ATOM    180  O   ASP B  24       5.363 -98.860 -28.629  1.00 92.33           O  
ATOM    181  CG  ASP B  24       5.392 -99.522 -24.204  1.00 92.33           C  
ATOM    182  OD1 ASP B  24       6.522-100.055 -24.248  1.00 92.33           O  
ATOM    183  OD2 ASP B  24       4.637 -99.628 -23.213  1.00 92.33           O  
ATOM    184  N   HIS B  25       5.142 -96.710 -27.887  1.00 91.01           N  
ATOM    185  CA  HIS B  25       4.492 -96.274 -29.118  1.00 91.01           C  
ATOM    186  C   HIS B  25       5.498 -96.146 -30.257  1.00 91.01           C  
ATOM    187  CB  HIS B  25       3.772 -94.942 -28.901  1.00 91.01           C  
ATOM    188  O   HIS B  25       5.170 -96.417 -31.414  1.00 91.01           O  
ATOM    189  CG  HIS B  25       2.477 -94.832 -29.641  1.00 91.01           C  
ATOM    190  CD2 HIS B  25       1.202 -95.047 -29.238  1.00 91.01           C  
ATOM    191  ND1 HIS B  25       2.406 -94.462 -30.966  1.00 91.01           N  
ATOM    192  CE1 HIS B  25       1.140 -94.454 -31.348  1.00 91.01           C  
ATOM    193  NE2 HIS B  25       0.389 -94.805 -30.318  1.00 91.01           N  
ATOM    194  N   PHE B  26       6.748 -95.854 -29.915  1.00 92.63           N  
ATOM    195  CA  PHE B  26       7.759 -95.613 -30.938  1.00 92.63           C  
ATOM    196  C   PHE B  26       8.680 -96.818 -31.084  1.00 92.63           C  
ATOM    197  CB  PHE B  26       8.578 -94.363 -30.602  1.00 92.63           C  
ATOM    198  O   PHE B  26       9.484 -96.882 -32.017  1.00 92.63           O  
ATOM    199  CG  PHE B  26       7.920 -93.075 -31.018  1.00 92.63           C  
ATOM    200  CD1 PHE B  26       8.182 -92.514 -32.261  1.00 92.63           C  
ATOM    201  CD2 PHE B  26       7.038 -92.425 -30.164  1.00 92.63           C  
ATOM    202  CE1 PHE B  26       7.574 -91.322 -32.649  1.00 92.63           C  
ATOM    203  CE2 PHE B  26       6.427 -91.234 -30.544  1.00 92.63           C  
ATOM    204  CZ  PHE B  26       6.697 -90.684 -31.787  1.00 92.63           C  
ATOM    205  N   SER B  27       8.585 -97.850 -30.281  1.00 90.07           N  
ATOM    206  CA  SER B  27       9.458 -99.020 -30.265  1.00 90.07           C  
ATOM    207  C   SER B  27       9.222 -99.902 -31.486  1.00 90.07           C  
ATOM    208  CB  SER B  27       9.240 -99.833 -28.988  1.00 90.07           C  
ATOM    209  O   SER B  27      10.105-100.664 -31.887  1.00 90.07           O  
ATOM    210  OG  SER B  27       7.869-100.150 -28.821  1.00 90.07           O  
ATOM    211  N   SER B  28       8.020 -99.780 -32.134  1.00 90.40           N  
ATOM    212  CA  SER B  28       7.693-100.578 -33.310  1.00 90.40           C  
ATOM    213  C   SER B  28       8.552-100.179 -34.505  1.00 90.40           C  
ATOM    214  CB  SER B  28       6.213-100.430 -33.665  1.00 90.40           C  
ATOM    215  O   SER B  28       8.730-100.965 -35.439  1.00 90.40           O  
ATOM    216  OG  SER B  28       5.808 -99.075 -33.580  1.00 90.40           O  
ATOM    217  N   PHE B  29       9.234 -99.023 -34.483  1.00 90.61           N  
ATOM    218  CA  PHE B  29       9.969 -98.511 -35.633  1.00 90.61           C  
ATOM    219  C   PHE B  29      11.456 -98.820 -35.506  1.00 90.61           C  
ATOM    220  CB  PHE B  29       9.758 -97.001 -35.779  1.00 90.61           C  
ATOM    221  O   PHE B  29      12.190 -98.787 -36.496  1.00 90.61           O  
ATOM    222  CG  PHE B  29       8.343 -96.616 -36.118  1.00 90.61           C  
ATOM    223  CD1 PHE B  29       7.884 -96.683 -37.428  1.00 90.61           C  
ATOM    224  CD2 PHE B  29       7.471 -96.188 -35.126  1.00 90.61           C  
ATOM    225  CE1 PHE B  29       6.574 -96.328 -37.744  1.00 90.61           C  
ATOM    226  CE2 PHE B  29       6.161 -95.831 -35.434  1.00 90.61           C  
ATOM    227  CZ  PHE B  29       5.715 -95.901 -36.744  1.00 90.61           C  
ATOM    228  N   GLY B  30      11.854 -99.208 -34.305  1.00 89.45           N  
ATOM    229  CA  GLY B  30      13.260 -99.524 -34.113  1.00 89.45           C  
ATOM    230  C   GLY B  30      13.719 -99.359 -32.677  1.00 89.45           C  
ATOM    231  O   GLY B  30      12.946 -98.930 -31.818  1.00 89.45           O  
ATOM    232  N   PRO B  31      14.980 -99.892 -32.448  1.00 92.06           N  
ATOM    233  CA  PRO B  31      15.535 -99.763 -31.099  1.00 92.06           C  
ATOM    234  C   PRO B  31      15.733 -98.309 -30.678  1.00 92.06           C  
ATOM    235  CB  PRO B  31      16.879-100.490 -31.199  1.00 92.06           C  
ATOM    236  O   PRO B  31      16.261 -97.505 -31.452  1.00 92.06           O  
ATOM    237  CG  PRO B  31      17.112-100.660 -32.666  1.00 92.06           C  
ATOM    238  CD  PRO B  31      15.822-100.397 -33.388  1.00 92.06           C  
ATOM    239  N   ILE B  32      15.280 -97.927 -29.526  1.00 91.77           N  
ATOM    240  CA  ILE B  32      15.321 -96.569 -28.994  1.00 91.77           C  
ATOM    241  C   ILE B  32      16.437 -96.454 -27.959  1.00 91.77           C  
ATOM    242  CB  ILE B  32      13.967 -96.166 -28.370  1.00 91.77           C  
ATOM    243  O   ILE B  32      16.565 -97.306 -27.077  1.00 91.77           O  
ATOM    244  CG1 ILE B  32      12.843 -96.286 -29.406  1.00 91.77           C  
ATOM    245  CG2 ILE B  32      14.036 -94.746 -27.800  1.00 91.77           C  
ATOM    246  CD1 ILE B  32      11.443 -96.226 -28.811  1.00 91.77           C  
ATOM    247  N   SER B  33      17.311 -95.464 -28.086  1.00 91.45           N  
ATOM    248  CA  SER B  33      18.422 -95.237 -27.167  1.00 91.45           C  
ATOM    249  C   SER B  33      17.970 -94.459 -25.935  1.00 91.45           C  
ATOM    250  CB  SER B  33      19.553 -94.484 -27.869  1.00 91.45           C  
ATOM    251  O   SER B  33      18.363 -94.783 -24.812  1.00 91.45           O  
ATOM    252  OG  SER B  33      19.151 -93.165 -28.198  1.00 91.45           O  
ATOM    253  N   GLU B  34      17.235 -93.438 -26.139  1.00 92.59           N  
ATOM    254  CA  GLU B  34      16.836 -92.582 -25.026  1.00 92.59           C  
ATOM    255  C   GLU B  34      15.450 -91.987 -25.257  1.00 92.59           C  
ATOM    256  CB  GLU B  34      17.860 -91.463 -24.815  1.00 92.59           C  
ATOM    257  O   GLU B  34      15.097 -91.641 -26.386  1.00 92.59           O  
ATOM    258  CG  GLU B  34      17.649 -90.670 -23.534  1.00 92.59           C  
ATOM    259  CD  GLU B  34      18.651 -89.541 -23.355  1.00 92.59           C  
ATOM    260  OE1 GLU B  34      18.652 -88.894 -22.283  1.00 92.59           O  
ATOM    261  OE2 GLU B  34      19.443 -89.302 -24.294  1.00 92.59           O  
ATOM    262  N   VAL B  35      14.574 -91.940 -24.219  1.00 92.98           N  
ATOM    263  CA  VAL B  35      13.270 -91.286 -24.239  1.00 92.98           C  
ATOM    264  C   VAL B  35      13.160 -90.319 -23.062  1.00 92.98           C  
ATOM    265  CB  VAL B  35      12.118 -92.314 -24.194  1.00 92.98           C  
ATOM    266  O   VAL B  35      13.410 -90.696 -21.915  1.00 92.98           O  
ATOM    267  CG1 VAL B  35      10.764 -91.608 -24.204  1.00 92.98           C  
ATOM    268  CG2 VAL B  35      12.226 -93.286 -25.368  1.00 92.98           C  
ATOM    269  N   VAL B  36      12.888 -89.014 -23.389  1.00 92.30           N  
ATOM    270  CA  VAL B  36      12.770 -88.036 -22.312  1.00 92.30           C  
ATOM    271  C   VAL B  36      11.486 -87.229 -22.486  1.00 92.30           C  
ATOM    272  CB  VAL B  36      13.992 -87.092 -22.267  1.00 92.30           C  
ATOM    273  O   VAL B  36      11.229 -86.684 -23.563  1.00 92.30           O  
ATOM    274  CG1 VAL B  36      13.832 -86.055 -21.156  1.00 92.30           C  
ATOM    275  CG2 VAL B  36      15.278 -87.893 -22.074  1.00 92.30           C  
ATOM    276  N   VAL B  37      10.633 -87.246 -21.490  1.00 92.95           N  
ATOM    277  CA  VAL B  37       9.491 -86.341 -21.420  1.00 92.95           C  
ATOM    278  C   VAL B  37       9.810 -85.178 -20.483  1.00 92.95           C  
ATOM    279  CB  VAL B  37       8.215 -87.072 -20.945  1.00 92.95           C  
ATOM    280  O   VAL B  37      10.186 -85.388 -19.328  1.00 92.95           O  
ATOM    281  CG1 VAL B  37       7.047 -86.095 -20.820  1.00 92.95           C  
ATOM    282  CG2 VAL B  37       7.865 -88.208 -21.904  1.00 92.95           C  
ATOM    283  N   VAL B  38       9.722 -84.038 -20.946  1.00 88.82           N  
ATOM    284  CA  VAL B  38      10.136 -82.852 -20.203  1.00 88.82           C  
ATOM    285  C   VAL B  38       9.061 -82.479 -19.185  1.00 88.82           C  
ATOM    286  CB  VAL B  38      10.413 -81.660 -21.146  1.00 88.82           C  
ATOM    287  O   VAL B  38       7.889 -82.328 -19.536  1.00 88.82           O  
ATOM    288  CG1 VAL B  38      10.868 -80.437 -20.352  1.00 88.82           C  
ATOM    289  CG2 VAL B  38      11.458 -82.040 -22.193  1.00 88.82           C  
ATOM    290  N   LYS B  39       9.417 -82.523 -17.992  1.00 88.38           N  
ATOM    291  CA  LYS B  39       8.548 -82.173 -16.872  1.00 88.38           C  
ATOM    292  C   LYS B  39       8.920 -80.813 -16.291  1.00 88.38           C  
ATOM    293  CB  LYS B  39       8.617 -83.245 -15.784  1.00 88.38           C  
ATOM    294  O   LYS B  39      10.068 -80.377 -16.402  1.00 88.38           O  
ATOM    295  CG  LYS B  39       8.098 -84.607 -16.222  1.00 88.38           C  
ATOM    296  CD  LYS B  39       8.192 -85.630 -15.097  1.00 88.38           C  
ATOM    297  CE  LYS B  39       7.708 -87.002 -15.545  1.00 88.38           C  
ATOM    298  NZ  LYS B  39       7.805 -88.010 -14.447  1.00 88.38           N  
ATOM    299  N   ASP B  40       7.990 -80.154 -15.802  1.00 83.43           N  
ATOM    300  CA  ASP B  40       8.231 -78.923 -15.057  1.00 83.43           C  
ATOM    301  C   ASP B  40       9.004 -79.201 -13.770  1.00 83.43           C  
ATOM    302  CB  ASP B  40       6.908 -78.223 -14.735  1.00 83.43           C  
ATOM    303  O   ASP B  40       8.683 -80.140 -13.038  1.00 83.43           O  
ATOM    304  CG  ASP B  40       7.097 -76.802 -14.233  1.00 83.43           C  
ATOM    305  OD1 ASP B  40       7.399 -76.614 -13.034  1.00 83.43           O  
ATOM    306  OD2 ASP B  40       6.938 -75.862 -15.041  1.00 83.43           O  
ATOM    307  N   ARG B  41      10.048 -78.587 -13.500  1.00 78.46           N  
ATOM    308  CA  ARG B  41      10.922 -78.794 -12.350  1.00 78.46           C  
ATOM    309  C   ARG B  41      10.156 -78.624 -11.042  1.00 78.46           C  
ATOM    310  CB  ARG B  41      12.106 -77.825 -12.393  1.00 78.46           C  
ATOM    311  O   ARG B  41      10.400 -79.349 -10.075  1.00 78.46           O  
ATOM    312  CG  ARG B  41      13.390 -78.446 -12.918  1.00 78.46           C  
ATOM    313  CD  ARG B  41      14.542 -77.450 -12.913  1.00 78.46           C  
ATOM    314  NE  ARG B  41      15.825 -78.108 -13.141  1.00 78.46           N  
ATOM    315  NH1 ARG B  41      17.073 -76.167 -13.034  1.00 78.46           N  
ATOM    316  NH2 ARG B  41      18.105 -78.180 -13.406  1.00 78.46           N  
ATOM    317  CZ  ARG B  41      16.998 -77.484 -13.193  1.00 78.46           C  
ATOM    318  N   GLU B  42       9.161 -77.688 -10.944  1.00 77.56           N  
ATOM    319  CA  GLU B  42       8.452 -77.372  -9.707  1.00 77.56           C  
ATOM    320  C   GLU B  42       7.280 -78.323  -9.485  1.00 77.56           C  
ATOM    321  CB  GLU B  42       7.957 -75.923  -9.726  1.00 77.56           C  
ATOM    322  O   GLU B  42       7.119 -78.874  -8.393  1.00 77.56           O  
ATOM    323  CG  GLU B  42       9.073 -74.891  -9.642  1.00 77.56           C  
ATOM    324  CD  GLU B  42       8.563 -73.459  -9.596  1.00 77.56           C  
ATOM    325  OE1 GLU B  42       9.379 -72.531  -9.398  1.00 77.56           O  
ATOM    326  OE2 GLU B  42       7.338 -73.265  -9.760  1.00 77.56           O  
ATOM    327  N   THR B  43       6.524 -78.633 -10.507  1.00 77.91           N  
ATOM    328  CA  THR B  43       5.296 -79.404 -10.352  1.00 77.91           C  
ATOM    329  C   THR B  43       5.520 -80.862 -10.741  1.00 77.91           C  
ATOM    330  CB  THR B  43       4.154 -78.813 -11.200  1.00 77.91           C  
ATOM    331  O   THR B  43       4.757 -81.742 -10.336  1.00 77.91           O  
ATOM    332  CG2 THR B  43       3.796 -77.405 -10.735  1.00 77.91           C  
ATOM    333  OG1 THR B  43       4.564 -78.761 -12.572  1.00 77.91           O  
ATOM    334  N   GLN B  44       6.669 -81.167 -11.324  1.00 79.16           N  
ATOM    335  CA  GLN B  44       6.969 -82.498 -11.840  1.00 79.16           C  
ATOM    336  C   GLN B  44       5.884 -82.973 -12.803  1.00 79.16           C  
ATOM    337  CB  GLN B  44       7.126 -83.497 -10.692  1.00 79.16           C  
ATOM    338  O   GLN B  44       5.704 -84.176 -12.999  1.00 79.16           O  
ATOM    339  CG  GLN B  44       8.429 -83.347  -9.919  1.00 79.16           C  
ATOM    340  CD  GLN B  44       9.637 -83.813 -10.709  1.00 79.16           C  
ATOM    341  NE2 GLN B  44      10.765 -83.137 -10.521  1.00 79.16           N  
ATOM    342  OE1 GLN B  44       9.558 -84.773 -11.482  1.00 79.16           O  
ATOM    343  N   ARG B  45       5.052 -82.060 -13.260  1.00 84.68           N  
ATOM    344  CA  ARG B  45       4.040 -82.381 -14.262  1.00 84.68           C  
ATOM    345  C   ARG B  45       4.606 -82.251 -15.672  1.00 84.68           C  
ATOM    346  CB  ARG B  45       2.818 -81.474 -14.103  1.00 84.68           C  
ATOM    347  O   ARG B  45       5.506 -81.444 -15.914  1.00 84.68           O  
ATOM    348  CG  ARG B  45       1.924 -81.845 -12.930  1.00 84.68           C  
ATOM    349  CD  ARG B  45       0.632 -81.041 -12.930  1.00 84.68           C  
ATOM    350  NE  ARG B  45      -0.228 -81.402 -11.806  1.00 84.68           N  
ATOM    351  NH1 ARG B  45      -1.868 -79.851 -12.294  1.00 84.68           N  
ATOM    352  NH2 ARG B  45      -2.097 -81.236 -10.482  1.00 84.68           N  
ATOM    353  CZ  ARG B  45      -1.396 -80.829 -11.530  1.00 84.68           C  
ATOM    354  N   SER B  46       4.210 -83.034 -16.575  1.00 85.52           N  
ATOM    355  CA  SER B  46       4.687 -83.057 -17.954  1.00 85.52           C  
ATOM    356  C   SER B  46       4.368 -81.750 -18.671  1.00 85.52           C  
ATOM    357  CB  SER B  46       4.068 -84.230 -18.716  1.00 85.52           C  
ATOM    358  O   SER B  46       3.312 -81.154 -18.447  1.00 85.52           O  
ATOM    359  OG  SER B  46       4.305 -84.107 -20.108  1.00 85.52           O  
ATOM    360  N   ARG B  47       5.245 -81.131 -19.461  1.00 88.35           N  
ATOM    361  CA  ARG B  47       5.067 -79.914 -20.247  1.00 88.35           C  
ATOM    362  C   ARG B  47       4.401 -80.219 -21.585  1.00 88.35           C  
ATOM    363  CB  ARG B  47       6.412 -79.221 -20.477  1.00 88.35           C  
ATOM    364  O   ARG B  47       4.105 -79.307 -22.359  1.00 88.35           O  
ATOM    365  CG  ARG B  47       6.982 -78.555 -19.235  1.00 88.35           C  
ATOM    366  CD  ARG B  47       8.201 -77.703 -19.561  1.00 88.35           C  
ATOM    367  NE  ARG B  47       7.832 -76.317 -19.832  1.00 88.35           N  
ATOM    368  NH1 ARG B  47       9.996 -75.597 -20.204  1.00 88.35           N  
ATOM    369  NH2 ARG B  47       8.249 -74.121 -20.359  1.00 88.35           N  
ATOM    370  CZ  ARG B  47       8.693 -75.348 -20.131  1.00 88.35           C  
ATOM    371  N   GLY B  48       4.139 -81.487 -21.800  1.00 88.73           N  
ATOM    372  CA  GLY B  48       3.387 -81.851 -22.990  1.00 88.73           C  
ATOM    373  C   GLY B  48       4.270 -82.122 -24.194  1.00 88.73           C  
ATOM    374  O   GLY B  48       3.787 -82.163 -25.327  1.00 88.73           O  
ATOM    375  N   PHE B  49       5.587 -82.200 -24.032  1.00 91.91           N  
ATOM    376  CA  PHE B  49       6.474 -82.547 -25.136  1.00 91.91           C  
ATOM    377  C   PHE B  49       7.627 -83.418 -24.650  1.00 91.91           C  
ATOM    378  CB  PHE B  49       7.019 -81.283 -25.808  1.00 91.91           C  
ATOM    379  O   PHE B  49       7.878 -83.510 -23.447  1.00 91.91           O  
ATOM    380  CG  PHE B  49       7.848 -80.420 -24.895  1.00 91.91           C  
ATOM    381  CD1 PHE B  49       7.247 -79.471 -24.077  1.00 91.91           C  
ATOM    382  CD2 PHE B  49       9.229 -80.558 -24.856  1.00 91.91           C  
ATOM    383  CE1 PHE B  49       8.012 -78.671 -23.232  1.00 91.91           C  
ATOM    384  CE2 PHE B  49      10.001 -79.762 -24.014  1.00 91.91           C  
ATOM    385  CZ  PHE B  49       9.390 -78.818 -23.204  1.00 91.91           C  
ATOM    386  N   GLY B  50       8.224 -84.130 -25.568  1.00 90.75           N  
ATOM    387  CA  GLY B  50       9.336 -85.001 -25.221  1.00 90.75           C  
ATOM    388  C   GLY B  50      10.265 -85.277 -26.388  1.00 90.75           C  
ATOM    389  O   GLY B  50      10.054 -84.766 -27.490  1.00 90.75           O  
ATOM    390  N   PHE B  51      11.345 -86.014 -26.107  1.00 92.62           N  
ATOM    391  CA  PHE B  51      12.351 -86.355 -27.105  1.00 92.62           C  
ATOM    392  C   PHE B  51      12.571 -87.862 -27.159  1.00 92.62           C  
ATOM    393  CB  PHE B  51      13.673 -85.642 -26.804  1.00 92.62           C  
ATOM    394  O   PHE B  51      12.551 -88.535 -26.127  1.00 92.62           O  
ATOM    395  CG  PHE B  51      13.579 -84.141 -26.861  1.00 92.62           C  
ATOM    396  CD1 PHE B  51      13.733 -83.467 -28.067  1.00 92.62           C  
ATOM    397  CD2 PHE B  51      13.338 -83.404 -25.709  1.00 92.62           C  
ATOM    398  CE1 PHE B  51      13.648 -82.077 -28.123  1.00 92.62           C  
ATOM    399  CE2 PHE B  51      13.251 -82.015 -25.758  1.00 92.62           C  
ATOM    400  CZ  PHE B  51      13.407 -81.354 -26.965  1.00 92.62           C  
ATOM    401  N   ILE B  52      12.708 -88.372 -28.348  1.00 92.75           N  
ATOM    402  CA  ILE B  52      13.026 -89.780 -28.555  1.00 92.75           C  
ATOM    403  C   ILE B  52      14.265 -89.905 -29.438  1.00 92.75           C  
ATOM    404  CB  ILE B  52      11.839 -90.540 -29.188  1.00 92.75           C  
ATOM    405  O   ILE B  52      14.361 -89.252 -30.480  1.00 92.75           O  
ATOM    406  CG1 ILE B  52      10.615 -90.483 -28.266  1.00 92.75           C  
ATOM    407  CG2 ILE B  52      12.227 -91.990 -29.493  1.00 92.75           C  
ATOM    408  CD1 ILE B  52       9.327 -90.969 -28.915  1.00 92.75           C  
ATOM    409  N   THR B  53      15.231 -90.661 -28.966  1.00 92.90           N  
ATOM    410  CA  THR B  53      16.453 -90.873 -29.734  1.00 92.90           C  
ATOM    411  C   THR B  53      16.553 -92.322 -30.202  1.00 92.90           C  
ATOM    412  CB  THR B  53      17.701 -90.510 -28.908  1.00 92.90           C  
ATOM    413  O   THR B  53      16.521 -93.247 -29.388  1.00 92.90           O  
ATOM    414  CG2 THR B  53      18.929 -90.368 -29.801  1.00 92.90           C  
ATOM    415  OG1 THR B  53      17.473 -89.270 -28.228  1.00 92.90           O  
ATOM    416  N   PHE B  54      16.606 -92.471 -31.416  1.00 92.43           N  
ATOM    417  CA  PHE B  54      16.759 -93.797 -32.004  1.00 92.43           C  
ATOM    418  C   PHE B  54      18.232 -94.133 -32.205  1.00 92.43           C  
ATOM    419  CB  PHE B  54      16.014 -93.884 -33.339  1.00 92.43           C  
ATOM    420  O   PHE B  54      19.058 -93.238 -32.397  1.00 92.43           O  
ATOM    421  CG  PHE B  54      14.528 -94.078 -33.193  1.00 92.43           C  
ATOM    422  CD1 PHE B  54      13.979 -95.354 -33.166  1.00 92.43           C  
ATOM    423  CD2 PHE B  54      13.681 -92.983 -33.084  1.00 92.43           C  
ATOM    424  CE1 PHE B  54      12.605 -95.536 -33.031  1.00 92.43           C  
ATOM    425  CE2 PHE B  54      12.307 -93.157 -32.949  1.00 92.43           C  
ATOM    426  CZ  PHE B  54      11.770 -94.434 -32.924  1.00 92.43           C  
ATOM    427  N   THR B  55      18.569 -95.336 -32.131  1.00 90.82           N  
ATOM    428  CA  THR B  55      19.939 -95.783 -32.352  1.00 90.82           C  
ATOM    429  C   THR B  55      20.346 -95.580 -33.809  1.00 90.82           C  
ATOM    430  CB  THR B  55      20.113 -97.264 -31.969  1.00 90.82           C  
ATOM    431  O   THR B  55      21.468 -95.157 -34.093  1.00 90.82           O  
ATOM    432  CG2 THR B  55      21.317 -97.458 -31.053  1.00 90.82           C  
ATOM    433  OG1 THR B  55      18.934 -97.718 -31.293  1.00 90.82           O  
ATOM    434  N   ASN B  56      19.373 -95.887 -34.635  1.00 91.13           N  
ATOM    435  CA  ASN B  56      19.599 -95.704 -36.065  1.00 91.13           C  
ATOM    436  C   ASN B  56      18.806 -94.520 -36.611  1.00 91.13           C  
ATOM    437  CB  ASN B  56      19.244 -96.980 -36.831  1.00 91.13           C  
ATOM    438  O   ASN B  56      17.593 -94.438 -36.416  1.00 91.13           O  
ATOM    439  CG  ASN B  56      20.449 -97.868 -37.077  1.00 91.13           C  
ATOM    440  ND2 ASN B  56      20.198 -99.136 -37.382  1.00 91.13           N  
ATOM    441  OD1 ASN B  56      21.594 -97.418 -36.992  1.00 91.13           O  
ATOM    442  N   PRO B  57      19.447 -93.557 -37.270  1.00 89.97           N  
ATOM    443  CA  PRO B  57      18.798 -92.367 -37.825  1.00 89.97           C  
ATOM    444  C   PRO B  57      17.741 -92.707 -38.874  1.00 89.97           C  
ATOM    445  CB  PRO B  57      19.959 -91.591 -38.451  1.00 89.97           C  
ATOM    446  O   PRO B  57      16.792 -91.943 -39.069  1.00 89.97           O  
ATOM    447  CG  PRO B  57      21.081 -92.576 -38.524  1.00 89.97           C  
ATOM    448  CD  PRO B  57      20.806 -93.685 -37.550  1.00 89.97           C  
ATOM    449  N   GLU B  58      17.932 -93.758 -39.572  1.00 91.06           N  
ATOM    450  CA  GLU B  58      16.958 -94.163 -40.581  1.00 91.06           C  
ATOM    451  C   GLU B  58      15.621 -94.527 -39.943  1.00 91.06           C  
ATOM    452  CB  GLU B  58      17.490 -95.343 -41.399  1.00 91.06           C  
ATOM    453  O   GLU B  58      14.561 -94.213 -40.489  1.00 91.06           O  
ATOM    454  CG  GLU B  58      18.693 -94.998 -42.265  1.00 91.06           C  
ATOM    455  CD  GLU B  58      19.116 -96.134 -43.183  1.00 91.06           C  
ATOM    456  OE1 GLU B  58      20.040 -95.938 -44.005  1.00 91.06           O  
ATOM    457  OE2 GLU B  58      18.519 -97.229 -43.080  1.00 91.06           O  
ATOM    458  N   HIS B  59      15.682 -95.147 -38.814  1.00 91.37           N  
ATOM    459  CA  HIS B  59      14.469 -95.494 -38.082  1.00 91.37           C  
ATOM    460  C   HIS B  59      13.742 -94.244 -37.597  1.00 91.37           C  
ATOM    461  CB  HIS B  59      14.799 -96.403 -36.897  1.00 91.37           C  
ATOM    462  O   HIS B  59      12.509 -94.206 -37.577  1.00 91.37           O  
ATOM    463  CG  HIS B  59      15.348 -97.735 -37.297  1.00 91.37           C  
ATOM    464  CD2 HIS B  59      16.542 -98.318 -37.040  1.00 91.37           C  
ATOM    465  ND1 HIS B  59      14.636 -98.634 -38.062  1.00 91.37           N  
ATOM    466  CE1 HIS B  59      15.371 -99.716 -38.257  1.00 91.37           C  
ATOM    467  NE2 HIS B  59      16.532 -99.550 -37.648  1.00 91.37           N  
ATOM    468  N   ALA B  60      14.516 -93.240 -37.240  1.00 92.16           N  
ATOM    469  CA  ALA B  60      13.948 -91.974 -36.784  1.00 92.16           C  
ATOM    470  C   ALA B  60      13.162 -91.292 -37.900  1.00 92.16           C  
ATOM    471  CB  ALA B  60      15.050 -91.050 -36.272  1.00 92.16           C  
ATOM    472  O   ALA B  60      12.070 -90.768 -37.667  1.00 92.16           O  
ATOM    473  N   SER B  61      13.696 -91.336 -39.068  1.00 90.80           N  
ATOM    474  CA  SER B  61      13.047 -90.717 -40.219  1.00 90.80           C  
ATOM    475  C   SER B  61      11.734 -91.417 -40.556  1.00 90.80           C  
ATOM    476  CB  SER B  61      13.973 -90.741 -41.435  1.00 90.80           C  
ATOM    477  O   SER B  61      10.736 -90.761 -40.861  1.00 90.80           O  
ATOM    478  OG  SER B  61      15.089 -91.583 -41.201  1.00 90.80           O  
ATOM    479  N   VAL B  62      11.780 -92.716 -40.486  1.00 92.55           N  
ATOM    480  CA  VAL B  62      10.578 -93.494 -40.768  1.00 92.55           C  
ATOM    481  C   VAL B  62       9.527 -93.229 -39.693  1.00 92.55           C  
ATOM    482  CB  VAL B  62      10.887 -95.005 -40.852  1.00 92.55           C  
ATOM    483  O   VAL B  62       8.342 -93.074 -39.998  1.00 92.55           O  
ATOM    484  CG1 VAL B  62       9.607 -95.805 -41.087  1.00 92.55           C  
ATOM    485  CG2 VAL B  62      11.905 -95.281 -41.957  1.00 92.55           C  
ATOM    486  N   ALA B  63       9.963 -93.174 -38.479  1.00 92.88           N  
ATOM    487  CA  ALA B  63       9.067 -92.903 -37.357  1.00 92.88           C  
ATOM    488  C   ALA B  63       8.455 -91.510 -37.468  1.00 92.88           C  
ATOM    489  CB  ALA B  63       9.814 -93.048 -36.033  1.00 92.88           C  
ATOM    490  O   ALA B  63       7.273 -91.319 -37.173  1.00 92.88           O  
ATOM    491  N   MET B  64       9.299 -90.535 -37.812  1.00 90.40           N  
ATOM    492  CA  MET B  64       8.851 -89.153 -37.967  1.00 90.40           C  
ATOM    493  C   MET B  64       7.743 -89.054 -39.009  1.00 90.40           C  
ATOM    494  CB  MET B  64      10.021 -88.250 -38.359  1.00 90.40           C  
ATOM    495  O   MET B  64       6.742 -88.367 -38.794  1.00 90.40           O  
ATOM    496  CG  MET B  64       9.661 -86.774 -38.426  1.00 90.40           C  
ATOM    497  SD  MET B  64      10.996 -85.758 -39.169  1.00 90.40           S  
ATOM    498  CE  MET B  64      12.345 -86.101 -38.006  1.00 90.40           C  
ATOM    499  N   ARG B  65       7.864 -89.747 -40.089  1.00 92.56           N  
ATOM    500  CA  ARG B  65       6.888 -89.699 -41.173  1.00 92.56           C  
ATOM    501  C   ARG B  65       5.616 -90.452 -40.798  1.00 92.56           C  
ATOM    502  CB  ARG B  65       7.482 -90.281 -42.457  1.00 92.56           C  
ATOM    503  O   ARG B  65       4.510 -90.007 -41.112  1.00 92.56           O  
ATOM    504  CG  ARG B  65       8.278 -89.278 -43.277  1.00 92.56           C  
ATOM    505  CD  ARG B  65       8.752 -89.876 -44.594  1.00 92.56           C  
ATOM    506  NE  ARG B  65      10.154 -89.562 -44.855  1.00 92.56           N  
ATOM    507  NH1 ARG B  65      10.513 -91.366 -46.253  1.00 92.56           N  
ATOM    508  NH2 ARG B  65      12.218 -89.901 -45.805  1.00 92.56           N  
ATOM    509  CZ  ARG B  65      10.958 -90.277 -45.637  1.00 92.56           C  
ATOM    510  N   ALA B  66       5.750 -91.545 -40.174  1.00 90.98           N  
ATOM    511  CA  ALA B  66       4.614 -92.408 -39.863  1.00 90.98           C  
ATOM    512  C   ALA B  66       3.816 -91.860 -38.683  1.00 90.98           C  
ATOM    513  CB  ALA B  66       5.090 -93.828 -39.566  1.00 90.98           C  
ATOM    514  O   ALA B  66       2.585 -91.938 -38.668  1.00 90.98           O  
ATOM    515  N   MET B  67       4.481 -91.266 -37.737  1.00 89.86           N  
ATOM    516  CA  MET B  67       3.833 -90.929 -36.473  1.00 89.86           C  
ATOM    517  C   MET B  67       3.421 -89.461 -36.448  1.00 89.86           C  
ATOM    518  CB  MET B  67       4.760 -91.233 -35.295  1.00 89.86           C  
ATOM    519  O   MET B  67       2.675 -89.036 -35.564  1.00 89.86           O  
ATOM    520  CG  MET B  67       4.883 -92.714 -34.978  1.00 89.86           C  
ATOM    521  SD  MET B  67       3.441 -93.354 -34.040  1.00 89.86           S  
ATOM    522  CE  MET B  67       3.886 -92.818 -32.365  1.00 89.86           C  
ATOM    523  N   ASN B  68       3.881 -88.693 -37.365  1.00 88.46           N  
ATOM    524  CA  ASN B  68       3.497 -87.286 -37.416  1.00 88.46           C  
ATOM    525  C   ASN B  68       2.005 -87.123 -37.692  1.00 88.46           C  
ATOM    526  CB  ASN B  68       4.317 -86.544 -38.474  1.00 88.46           C  
ATOM    527  O   ASN B  68       1.502 -87.596 -38.712  1.00 88.46           O  
ATOM    528  CG  ASN B  68       4.374 -85.050 -38.225  1.00 88.46           C  
ATOM    529  ND2 ASN B  68       4.903 -84.308 -39.191  1.00 88.46           N  
ATOM    530  OD1 ASN B  68       3.948 -84.566 -37.173  1.00 88.46           O  
ATOM    531  N   GLY B  69       1.278 -86.617 -36.704  1.00 89.18           N  
ATOM    532  CA  GLY B  69      -0.156 -86.410 -36.828  1.00 89.18           C  
ATOM    533  C   GLY B  69      -0.976 -87.546 -36.247  1.00 89.18           C  
ATOM    534  O   GLY B  69      -2.207 -87.494 -36.248  1.00 89.18           O  
ATOM    535  N   GLU B  70      -0.354 -88.514 -35.700  1.00 89.89           N  
ATOM    536  CA  GLU B  70      -1.056 -89.649 -35.108  1.00 89.89           C  
ATOM    537  C   GLU B  70      -1.523 -89.331 -33.690  1.00 89.89           C  
ATOM    538  CB  GLU B  70      -0.161 -90.890 -35.101  1.00 89.89           C  
ATOM    539  O   GLU B  70      -1.016 -88.402 -33.058  1.00 89.89           O  
ATOM    540  CG  GLU B  70      -0.906 -92.188 -35.380  1.00 89.89           C  
ATOM    541  CD  GLU B  70       0.006 -93.402 -35.443  1.00 89.89           C  
ATOM    542  OE1 GLU B  70      -0.505 -94.544 -35.490  1.00 89.89           O  
ATOM    543  OE2 GLU B  70       1.243 -93.210 -35.445  1.00 89.89           O  
ATOM    544  N   SER B  71      -2.505 -90.025 -33.269  1.00 89.06           N  
ATOM    545  CA  SER B  71      -3.098 -89.811 -31.954  1.00 89.06           C  
ATOM    546  C   SER B  71      -2.430 -90.684 -30.897  1.00 89.06           C  
ATOM    547  CB  SER B  71      -4.600 -90.098 -31.989  1.00 89.06           C  
ATOM    548  O   SER B  71      -2.242 -91.885 -31.105  1.00 89.06           O  
ATOM    549  OG  SER B  71      -4.973 -90.957 -30.925  1.00 89.06           O  
ATOM    550  N   LEU B  72      -1.973 -90.016 -29.899  1.00 87.94           N  
ATOM    551  CA  LEU B  72      -1.422 -90.688 -28.728  1.00 87.94           C  
ATOM    552  C   LEU B  72      -2.136 -90.239 -27.457  1.00 87.94           C  
ATOM    553  CB  LEU B  72       0.079 -90.413 -28.608  1.00 87.94           C  
ATOM    554  O   LEU B  72      -2.183 -89.044 -27.156  1.00 87.94           O  
ATOM    555  CG  LEU B  72       0.862 -91.322 -27.659  1.00 87.94           C  
ATOM    556  CD1 LEU B  72       1.972 -92.046 -28.414  1.00 87.94           C  
ATOM    557  CD2 LEU B  72       1.435 -90.516 -26.498  1.00 87.94           C  
ATOM    558  N   ASP B  73      -2.754 -91.169 -26.717  1.00 87.12           N  
ATOM    559  CA  ASP B  73      -3.490 -90.895 -25.486  1.00 87.12           C  
ATOM    560  C   ASP B  73      -4.596 -89.870 -25.725  1.00 87.12           C  
ATOM    561  CB  ASP B  73      -2.541 -90.401 -24.393  1.00 87.12           C  
ATOM    562  O   ASP B  73      -4.848 -89.012 -24.876  1.00 87.12           O  
ATOM    563  CG  ASP B  73      -1.853 -91.532 -23.649  1.00 87.12           C  
ATOM    564  OD1 ASP B  73      -2.325 -92.687 -23.723  1.00 87.12           O  
ATOM    565  OD2 ASP B  73      -0.831 -91.265 -22.980  1.00 87.12           O  
ATOM    566  N   GLY B  74      -5.193 -89.831 -26.834  1.00 87.40           N  
ATOM    567  CA  GLY B  74      -6.324 -88.971 -27.142  1.00 87.40           C  
ATOM    568  C   GLY B  74      -5.916 -87.646 -27.759  1.00 87.40           C  
ATOM    569  O   GLY B  74      -6.768 -86.813 -28.073  1.00 87.40           O  
ATOM    570  N   ARG B  75      -4.656 -87.386 -27.940  1.00 90.10           N  
ATOM    571  CA  ARG B  75      -4.170 -86.140 -28.525  1.00 90.10           C  
ATOM    572  C   ARG B  75      -3.287 -86.412 -29.738  1.00 90.10           C  
ATOM    573  CB  ARG B  75      -3.397 -85.325 -27.486  1.00 90.10           C  
ATOM    574  O   ARG B  75      -2.610 -87.440 -29.802  1.00 90.10           O  
ATOM    575  CG  ARG B  75      -4.281 -84.467 -26.595  1.00 90.10           C  
ATOM    576  CD  ARG B  75      -3.458 -83.539 -25.711  1.00 90.10           C  
ATOM    577  NE  ARG B  75      -4.088 -82.229 -25.572  1.00 90.10           N  
ATOM    578  NH1 ARG B  75      -2.509 -81.396 -24.106  1.00 90.10           N  
ATOM    579  NH2 ARG B  75      -4.274 -80.089 -24.760  1.00 90.10           N  
ATOM    580  CZ  ARG B  75      -3.622 -81.241 -24.813  1.00 90.10           C  
ATOM    581  N   GLN B  76      -3.443 -85.615 -30.723  1.00 90.45           N  
ATOM    582  CA  GLN B  76      -2.610 -85.702 -31.919  1.00 90.45           C  
ATOM    583  C   GLN B  76      -1.189 -85.223 -31.636  1.00 90.45           C  
ATOM    584  CB  GLN B  76      -3.222 -84.887 -33.060  1.00 90.45           C  
ATOM    585  O   GLN B  76      -0.993 -84.145 -31.071  1.00 90.45           O  
ATOM    586  CG  GLN B  76      -4.282 -85.639 -33.853  1.00 90.45           C  
ATOM    587  CD  GLN B  76      -4.781 -84.858 -35.054  1.00 90.45           C  
ATOM    588  NE2 GLN B  76      -6.023 -85.110 -35.451  1.00 90.45           N  
ATOM    589  OE1 GLN B  76      -4.055 -84.034 -35.620  1.00 90.45           O  
ATOM    590  N   ILE B  77      -0.251 -85.979 -32.042  1.00 92.09           N  
ATOM    591  CA  ILE B  77       1.140 -85.653 -31.746  1.00 92.09           C  
ATOM    592  C   ILE B  77       1.828 -85.133 -33.006  1.00 92.09           C  
ATOM    593  CB  ILE B  77       1.901 -86.876 -31.187  1.00 92.09           C  
ATOM    594  O   ILE B  77       1.459 -85.507 -34.122  1.00 92.09           O  
ATOM    595  CG1 ILE B  77       1.650 -88.108 -32.064  1.00 92.09           C  
ATOM    596  CG2 ILE B  77       1.496 -87.146 -29.735  1.00 92.09           C  
ATOM    597  CD1 ILE B  77       2.507 -89.312 -31.700  1.00 92.09           C  
ATOM    598  N   ARG B  78       2.780 -84.181 -32.831  1.00 93.06           N  
ATOM    599  CA  ARG B  78       3.659 -83.658 -33.872  1.00 93.06           C  
ATOM    600  C   ARG B  78       5.091 -84.142 -33.673  1.00 93.06           C  
ATOM    601  CB  ARG B  78       3.620 -82.128 -33.890  1.00 93.06           C  
ATOM    602  O   ARG B  78       5.673 -83.953 -32.603  1.00 93.06           O  
ATOM    603  CG  ARG B  78       4.037 -81.518 -35.219  1.00 93.06           C  
ATOM    604  CD  ARG B  78       3.952 -79.998 -35.192  1.00 93.06           C  
ATOM    605  NE  ARG B  78       4.479 -79.407 -36.419  1.00 93.06           N  
ATOM    606  NH1 ARG B  78       3.606 -77.304 -36.026  1.00 93.06           N  
ATOM    607  NH2 ARG B  78       4.826 -77.708 -37.924  1.00 93.06           N  
ATOM    608  CZ  ARG B  78       4.302 -78.141 -36.787  1.00 93.06           C  
ATOM    609  N   VAL B  79       5.564 -84.841 -34.632  1.00 92.52           N  
ATOM    610  CA  VAL B  79       6.904 -85.406 -34.521  1.00 92.52           C  
ATOM    611  C   VAL B  79       7.830 -84.747 -35.541  1.00 92.52           C  
ATOM    612  CB  VAL B  79       6.893 -86.938 -34.724  1.00 92.52           C  
ATOM    613  O   VAL B  79       7.509 -84.686 -36.731  1.00 92.52           O  
ATOM    614  CG1 VAL B  79       8.278 -87.528 -34.465  1.00 92.52           C  
ATOM    615  CG2 VAL B  79       5.853 -87.588 -33.814  1.00 92.52           C  
ATOM    616  N   ASP B  80       8.930 -84.098 -35.085  1.00 90.24           N  
ATOM    617  CA  ASP B  80       9.901 -83.418 -35.937  1.00 90.24           C  
ATOM    618  C   ASP B  80      11.330 -83.769 -35.530  1.00 90.24           C  
ATOM    619  CB  ASP B  80       9.695 -81.903 -35.881  1.00 90.24           C  
ATOM    620  O   ASP B  80      11.557 -84.320 -34.451  1.00 90.24           O  
ATOM    621  CG  ASP B  80       8.565 -81.425 -36.775  1.00 90.24           C  
ATOM    622  OD1 ASP B  80       8.314 -82.049 -37.828  1.00 90.24           O  
ATOM    623  OD2 ASP B  80       7.921 -80.412 -36.424  1.00 90.24           O  
ATOM    624  N   HIS B  81      12.308 -83.616 -36.478  1.00 88.18           N  
ATOM    625  CA  HIS B  81      13.714 -83.763 -36.119  1.00 88.18           C  
ATOM    626  C   HIS B  81      14.103 -82.793 -35.009  1.00 88.18           C  
ATOM    627  CB  HIS B  81      14.605 -83.544 -37.343  1.00 88.18           C  
ATOM    628  O   HIS B  81      13.683 -81.633 -35.016  1.00 88.18           O  
ATOM    629  CG  HIS B  81      14.995 -84.811 -38.036  1.00 88.18           C  
ATOM    630  CD2 HIS B  81      15.692 -85.023 -39.177  1.00 88.18           C  
ATOM    631  ND1 HIS B  81      14.657 -86.057 -37.553  1.00 88.18           N  
ATOM    632  CE1 HIS B  81      15.133 -86.983 -38.369  1.00 88.18           C  
ATOM    633  NE2 HIS B  81      15.765 -86.381 -39.363  1.00 88.18           N  
ATOM    634  N   ALA B  82      14.665 -83.247 -33.907  1.00 72.78           N  
ATOM    635  CA  ALA B  82      15.079 -82.382 -32.804  1.00 72.78           C  
ATOM    636  C   ALA B  82      16.193 -81.435 -33.239  1.00 72.78           C  
ATOM    637  CB  ALA B  82      15.532 -83.221 -31.612  1.00 72.78           C  
ATOM    638  O   ALA B  82      17.261 -81.879 -33.668  1.00 72.78           O  
ATOM    639  N   GLY B  83      16.053 -80.639 -34.346  1.00 56.21           N  
ATOM    640  CA  GLY B  83      17.101 -79.767 -34.852  1.00 56.21           C  
ATOM    641  C   GLY B  83      17.669 -78.841 -33.793  1.00 56.21           C  
ATOM    642  O   GLY B  83      17.132 -78.750 -32.688  1.00 56.21           O  
ATOM    643  N   LYS B  84      19.024 -78.380 -33.883  1.00 43.69           N  
ATOM    644  CA  LYS B  84      19.520 -77.218 -33.153  1.00 43.69           C  
ATOM    645  C   LYS B  84      18.660 -75.987 -33.426  1.00 43.69           C  
ATOM    646  CB  LYS B  84      20.976 -76.932 -33.524  1.00 43.69           C  
ATOM    647  O   LYS B  84      17.965 -75.923 -34.442  1.00 43.69           O  
ATOM    648  CG  LYS B  84      21.988 -77.753 -32.738  1.00 43.69           C  
ATOM    649  CD  LYS B  84      23.417 -77.338 -33.062  1.00 43.69           C  
ATOM    650  CE  LYS B  84      24.431 -78.156 -32.272  1.00 43.69           C  
ATOM    651  NZ  LYS B  84      25.832 -77.720 -32.551  1.00 43.69           N  
ATOM    652  N   SER B  85      18.377 -74.926 -32.549  1.00 34.95           N  
ATOM    653  CA  SER B  85      17.810 -73.618 -32.863  1.00 34.95           C  
ATOM    654  C   SER B  85      18.432 -73.034 -34.127  1.00 34.95           C  
ATOM    655  CB  SER B  85      18.009 -72.653 -31.694  1.00 34.95           C  
ATOM    656  O   SER B  85      19.620 -73.230 -34.388  1.00 34.95           O  
ATOM    657  OG  SER B  85      19.382 -72.339 -31.529  1.00 34.95           O  
ATOM    658  N   ALA B  86      17.748 -72.848 -35.200  1.00 28.29           N  
ATOM    659  CA  ALA B  86      18.202 -71.899 -36.214  1.00 28.29           C  
ATOM    660  C   ALA B  86      18.717 -70.615 -35.572  1.00 28.29           C  
ATOM    661  CB  ALA B  86      17.073 -71.586 -37.193  1.00 28.29           C  
ATOM    662  O   ALA B  86      17.997 -69.961 -34.813  1.00 28.29           O  
ATOM    663  N   ARG B  87      20.013 -70.425 -35.200  1.00 29.13           N  
ATOM    664  CA  ARG B  87      20.541 -69.066 -35.137  1.00 29.13           C  
ATOM    665  C   ARG B  87      20.190 -68.283 -36.398  1.00 29.13           C  
ATOM    666  CB  ARG B  87      22.058 -69.086 -34.938  1.00 29.13           C  
ATOM    667  O   ARG B  87      20.636 -68.629 -37.494  1.00 29.13           O  
ATOM    668  CG  ARG B  87      22.499 -68.728 -33.528  1.00 29.13           C  
ATOM    669  CD  ARG B  87      24.014 -68.781 -33.381  1.00 29.13           C  
ATOM    670  NE  ARG B  87      24.435 -68.445 -32.024  1.00 29.13           N  
ATOM    671  NH1 ARG B  87      26.686 -68.784 -32.418  1.00 29.13           N  
ATOM    672  NH2 ARG B  87      25.967 -68.131 -30.341  1.00 29.13           N  
ATOM    673  CZ  ARG B  87      25.695 -68.454 -31.598  1.00 29.13           C  
ATOM    674  N   GLY B  88      19.062 -67.863 -36.573  1.00 25.95           N  
ATOM    675  CA  GLY B  88      18.834 -66.841 -37.583  1.00 25.95           C  
ATOM    676  C   GLY B  88      19.878 -65.740 -37.564  1.00 25.95           C  
ATOM    677  O   GLY B  88      20.661 -65.636 -36.617  1.00 25.95           O  
ATOM    678  N   THR B  89      20.052 -65.054 -38.732  1.00 25.15           N  
ATOM    679  CA  THR B  89      20.889 -64.039 -39.361  1.00 25.15           C  
ATOM    680  C   THR B  89      20.911 -62.762 -38.525  1.00 25.15           C  
ATOM    681  CB  THR B  89      20.401 -63.715 -40.785  1.00 25.15           C  
ATOM    682  O   THR B  89      19.867 -62.150 -38.290  1.00 25.15           O  
ATOM    683  CG2 THR B  89      21.393 -62.816 -41.516  1.00 25.15           C  
ATOM    684  OG1 THR B  89      20.249 -64.936 -41.521  1.00 25.15           O  
ATOM    685  N   ARG B  90      21.980 -62.654 -37.643  1.00 25.91           N  
ATOM    686  CA  ARG B  90      22.192 -61.430 -36.876  1.00 25.91           C  
ATOM    687  C   ARG B  90      22.390 -60.233 -37.800  1.00 25.91           C  
ATOM    688  CB  ARG B  90      23.398 -61.580 -35.946  1.00 25.91           C  
ATOM    689  O   ARG B  90      22.557 -59.104 -37.334  1.00 25.91           O  
ATOM    690  CG  ARG B  90      23.043 -62.071 -34.552  1.00 25.91           C  
ATOM    691  CD  ARG B  90      24.275 -62.191 -33.666  1.00 25.91           C  
ATOM    692  NE  ARG B  90      23.919 -62.534 -32.292  1.00 25.91           N  
ATOM    693  NH1 ARG B  90      26.065 -63.117 -31.663  1.00 25.91           N  
ATOM    694  NH2 ARG B  90      24.346 -63.249 -30.152  1.00 25.91           N  
ATOM    695  CZ  ARG B  90      24.778 -62.966 -31.372  1.00 25.91           C  
ATOM    696  N   GLY B  91      22.778 -60.431 -39.075  1.00 23.79           N  
ATOM    697  CA  GLY B  91      23.892 -59.553 -39.393  1.00 23.79           C  
ATOM    698  C   GLY B  91      23.512 -58.084 -39.393  1.00 23.79           C  
ATOM    699  O   GLY B  91      22.635 -57.664 -40.151  1.00 23.79           O  
ATOM    700  N   GLY B  92      23.389 -57.514 -38.199  1.00 22.55           N  
ATOM    701  CA  GLY B  92      23.183 -56.075 -38.151  1.00 22.55           C  
ATOM    702  C   GLY B  92      24.278 -55.292 -38.850  1.00 22.55           C  
ATOM    703  O   GLY B  92      25.451 -55.668 -38.794  1.00 22.55           O  
ATOM    704  N   GLY B  93      24.046 -54.778 -40.015  1.00 21.29           N  
ATOM    705  CA  GLY B  93      24.847 -53.916 -40.869  1.00 21.29           C  
ATOM    706  C   GLY B  93      25.316 -52.653 -40.171  1.00 21.29           C  
ATOM    707  O   GLY B  93      25.751 -51.702 -40.823  1.00 21.29           O  
ATOM    708  N   PHE B  94      25.866 -52.643 -38.943  1.00 21.62           N  
ATOM    709  CA  PHE B  94      26.134 -51.254 -38.591  1.00 21.62           C  
ATOM    710  C   PHE B  94      27.260 -50.686 -39.446  1.00 21.62           C  
ATOM    711  CB  PHE B  94      26.491 -51.134 -37.106  1.00 21.62           C  
ATOM    712  O   PHE B  94      28.178 -51.412 -39.834  1.00 21.62           O  
ATOM    713  CG  PHE B  94      25.294 -51.021 -36.201  1.00 21.62           C  
ATOM    714  CD1 PHE B  94      24.695 -49.789 -35.967  1.00 21.62           C  
ATOM    715  CD2 PHE B  94      24.767 -52.148 -35.583  1.00 21.62           C  
ATOM    716  CE1 PHE B  94      23.586 -49.682 -35.130  1.00 21.62           C  
ATOM    717  CE2 PHE B  94      23.660 -52.049 -34.746  1.00 21.62           C  
ATOM    718  CZ  PHE B  94      23.072 -50.815 -34.520  1.00 21.62           C  
ATOM    719  N   GLY B  95      27.121 -49.497 -39.985  1.00 20.82           N  
ATOM    720  CA  GLY B  95      27.868 -48.508 -40.745  1.00 20.82           C  
ATOM    721  C   GLY B  95      29.024 -47.907 -39.969  1.00 20.82           C  
ATOM    722  O   GLY B  95      28.827 -47.338 -38.893  1.00 20.82           O  
ATOM    723  N   ALA B  96      30.108 -48.549 -39.775  1.00 23.97           N  
ATOM    724  CA  ALA B  96      31.127 -47.740 -39.112  1.00 23.97           C  
ATOM    725  C   ALA B  96      31.597 -46.603 -40.014  1.00 23.97           C  
ATOM    726  CB  ALA B  96      32.311 -48.610 -38.697  1.00 23.97           C  
ATOM    727  O   ALA B  96      32.291 -46.836 -41.007  1.00 23.97           O  
ATOM    728  N   HIS B  97      31.020 -45.599 -40.370  1.00 20.52           N  
ATOM    729  CA  HIS B  97      31.966 -44.622 -40.897  1.00 20.52           C  
ATOM    730  C   HIS B  97      33.020 -44.259 -39.857  1.00 20.52           C  
ATOM    731  CB  HIS B  97      31.233 -43.364 -41.364  1.00 20.52           C  
ATOM    732  O   HIS B  97      34.110 -44.835 -39.844  1.00 20.52           O  
ATOM    733  CG  HIS B  97      30.623 -43.494 -42.723  1.00 20.52           C  
ATOM    734  CD2 HIS B  97      30.593 -42.636 -43.770  1.00 20.52           C  
ATOM    735  ND1 HIS B  97      29.938 -44.620 -43.127  1.00 20.52           N  
ATOM    736  CE1 HIS B  97      29.513 -44.449 -44.367  1.00 20.52           C  
ATOM    737  NE2 HIS B  97      29.897 -43.253 -44.781  1.00 20.52           N  
ATOM    738  N   GLY B  98      33.049 -42.987 -39.163  1.00 18.26           N  
ATOM    739  CA  GLY B  98      33.834 -41.763 -39.209  1.00 18.26           C  
ATOM    740  C   GLY B  98      34.657 -41.535 -37.956  1.00 18.26           C  
ATOM    741  O   GLY B  98      35.878 -41.382 -38.028  1.00 18.26           O  
ATOM    742  N   ARG B  99      34.353 -40.973 -36.889  1.00 23.23           N  
ATOM    743  CA  ARG B  99      35.167 -39.813 -36.539  1.00 23.23           C  
ATOM    744  C   ARG B  99      36.521 -40.241 -35.983  1.00 23.23           C  
ATOM    745  CB  ARG B  99      34.438 -38.931 -35.522  1.00 23.23           C  
ATOM    746  O   ARG B  99      36.703 -41.400 -35.602  1.00 23.23           O  
ATOM    747  CG  ARG B  99      33.608 -37.823 -36.151  1.00 23.23           C  
ATOM    748  CD  ARG B  99      32.988 -36.916 -35.098  1.00 23.23           C  
ATOM    749  NE  ARG B  99      32.169 -35.869 -35.702  1.00 23.23           N  
ATOM    750  NH1 ARG B  99      31.840 -34.703 -33.735  1.00 23.23           N  
ATOM    751  NH2 ARG B  99      30.912 -33.947 -35.690  1.00 23.23           N  
ATOM    752  CZ  ARG B  99      31.642 -34.842 -35.041  1.00 23.23           C  
ATOM    753  N   GLY B 100      37.559 -39.177 -35.666  1.00 20.29           N  
ATOM    754  CA  GLY B 100      38.719 -38.484 -35.127  1.00 20.29           C  
ATOM    755  C   GLY B 100      38.900 -38.696 -33.636  1.00 20.29           C  
ATOM    756  O   GLY B 100      38.293 -39.596 -33.053  1.00 20.29           O  
ATOM    757  N   ARG B 101      38.424 -37.644 -32.664  1.00 20.35           N  
ATOM    758  CA  ARG B 101      38.863 -36.513 -31.853  1.00 20.35           C  
ATOM    759  C   ARG B 101      38.519 -36.727 -30.383  1.00 20.35           C  
ATOM    760  CB  ARG B 101      38.230 -35.213 -32.355  1.00 20.35           C  
ATOM    761  O   ARG B 101      37.758 -37.637 -30.044  1.00 20.35           O  
ATOM    762  CG  ARG B 101      39.031 -34.520 -33.446  1.00 20.35           C  
ATOM    763  CD  ARG B 101      38.455 -33.152 -33.785  1.00 20.35           C  
ATOM    764  NE  ARG B 101      39.206 -32.502 -34.855  1.00 20.35           N  
ATOM    765  NH1 ARG B 101      38.187 -30.444 -34.600  1.00 20.35           N  
ATOM    766  NH2 ARG B 101      39.795 -30.741 -36.207  1.00 20.35           N  
ATOM    767  CZ  ARG B 101      39.061 -31.230 -35.218  1.00 20.35           C  
ATOM    768  N   SER B 102      38.009 -35.649 -29.688  1.00 20.71           N  
ATOM    769  CA  SER B 102      38.557 -34.911 -28.554  1.00 20.71           C  
ATOM    770  C   SER B 102      38.119 -35.527 -27.230  1.00 20.71           C  
ATOM    771  CB  SER B 102      38.128 -33.445 -28.611  1.00 20.71           C  
ATOM    772  O   SER B 102      38.955 -35.846 -26.381  1.00 20.71           O  
ATOM    773  OG  SER B 102      39.019 -32.690 -29.415  1.00 20.71           O  
ATOM    774  N   TYR B 103      37.033 -34.902 -26.450  1.00 19.93           N  
ATOM    775  CA  TYR B 103      37.072 -33.885 -25.405  1.00 19.93           C  
ATOM    776  C   TYR B 103      36.614 -34.458 -24.069  1.00 19.93           C  
ATOM    777  CB  TYR B 103      36.197 -32.688 -25.787  1.00 19.93           C  
ATOM    778  O   TYR B 103      36.097 -35.576 -24.010  1.00 19.93           O  
ATOM    779  CG  TYR B 103      36.620 -32.010 -27.067  1.00 19.93           C  
ATOM    780  CD1 TYR B 103      37.563 -30.985 -27.057  1.00 19.93           C  
ATOM    781  CD2 TYR B 103      36.077 -32.393 -28.289  1.00 19.93           C  
ATOM    782  CE1 TYR B 103      37.954 -30.356 -28.234  1.00 19.93           C  
ATOM    783  CE2 TYR B 103      36.461 -31.771 -29.473  1.00 19.93           C  
ATOM    784  OH  TYR B 103      37.783 -30.137 -30.604  1.00 19.93           O  
ATOM    785  CZ  TYR B 103      37.399 -30.756 -29.436  1.00 19.93           C  
ATOM    786  N   SER B 104      35.654 -33.631 -23.415  1.00 19.99           N  
ATOM    787  CA  SER B 104      35.898 -32.956 -22.144  1.00 19.99           C  
ATOM    788  C   SER B 104      35.590 -33.871 -20.964  1.00 19.99           C  
ATOM    789  CB  SER B 104      35.058 -31.682 -22.044  1.00 19.99           C  
ATOM    790  O   SER B 104      36.392 -33.984 -20.034  1.00 19.99           O  
ATOM    791  OG  SER B 104      35.865 -30.531 -22.232  1.00 19.99           O  
ATOM    792  N   ARG B 105      34.200 -33.986 -20.441  1.00 17.97           N  
ATOM    793  CA  ARG B 105      33.575 -33.123 -19.444  1.00 17.97           C  
ATOM    794  C   ARG B 105      33.152 -33.922 -18.216  1.00 17.97           C  
ATOM    795  CB  ARG B 105      32.366 -32.399 -20.041  1.00 17.97           C  
ATOM    796  O   ARG B 105      32.895 -35.124 -18.309  1.00 17.97           O  
ATOM    797  CG  ARG B 105      32.245 -30.945 -19.613  1.00 17.97           C  
ATOM    798  CD  ARG B 105      31.084 -30.247 -20.308  1.00 17.97           C  
ATOM    799  NE  ARG B 105      31.161 -28.797 -20.160  1.00 17.97           N  
ATOM    800  NH1 ARG B 105      29.136 -28.377 -21.190  1.00 17.97           N  
ATOM    801  NH2 ARG B 105      30.405 -26.641 -20.397  1.00 17.97           N  
ATOM    802  CZ  ARG B 105      30.234 -27.942 -20.583  1.00 17.97           C  
ATOM    803  N   GLY B 106      31.897 -33.577 -17.650  1.00 18.09           N  
ATOM    804  CA  GLY B 106      31.862 -33.027 -16.304  1.00 18.09           C  
ATOM    805  C   GLY B 106      31.975 -34.086 -15.223  1.00 18.09           C  
ATOM    806  O   GLY B 106      31.955 -35.283 -15.516  1.00 18.09           O  
ATOM    807  N   GLY B 107      31.002 -33.995 -14.342  1.00 19.40           N  
ATOM    808  CA  GLY B 107      30.983 -33.611 -12.939  1.00 19.40           C  
ATOM    809  C   GLY B 107      30.847 -34.794 -11.999  1.00 19.40           C  
ATOM    810  O   GLY B 107      30.856 -35.946 -12.437  1.00 19.40           O  
ATOM    811  N   GLY B 108      29.577 -34.927 -11.420  1.00 19.05           N  
ATOM    812  CA  GLY B 108      29.354 -34.580 -10.026  1.00 19.05           C  
ATOM    813  C   GLY B 108      29.371 -35.783  -9.101  1.00 19.05           C  
ATOM    814  O   GLY B 108      29.530 -36.918  -9.554  1.00 19.05           O  
ATOM    815  N   ASP B 109      28.105 -36.042  -8.495  1.00 19.59           N  
ATOM    816  CA  ASP B 109      27.629 -35.851  -7.128  1.00 19.59           C  
ATOM    817  C   ASP B 109      27.578 -37.179  -6.375  1.00 19.59           C  
ATOM    818  CB  ASP B 109      26.247 -35.193  -7.128  1.00 19.59           C  
ATOM    819  O   ASP B 109      27.573 -38.247  -6.989  1.00 19.59           O  
ATOM    820  CG  ASP B 109      26.243 -33.823  -6.473  1.00 19.59           C  
ATOM    821  OD1 ASP B 109      26.477 -33.732  -5.249  1.00 19.59           O  
ATOM    822  OD2 ASP B 109      26.002 -32.826  -7.188  1.00 19.59           O  
ATOM    823  N   GLN B 110      26.707 -37.281  -5.191  1.00 20.63           N  
ATOM    824  CA  GLN B 110      26.814 -37.373  -3.738  1.00 20.63           C  
ATOM    825  C   GLN B 110      26.383 -38.751  -3.242  1.00 20.63           C  
ATOM    826  CB  GLN B 110      25.973 -36.287  -3.067  1.00 20.63           C  
ATOM    827  O   GLN B 110      27.092 -39.382  -2.456  1.00 20.63           O  
ATOM    828  CG  GLN B 110      26.706 -34.964  -2.889  1.00 20.63           C  
ATOM    829  CD  GLN B 110      25.778 -33.825  -2.510  1.00 20.63           C  
ATOM    830  NE2 GLN B 110      26.163 -32.604  -2.863  1.00 20.63           N  
ATOM    831  OE1 GLN B 110      24.723 -34.041  -1.905  1.00 20.63           O  
ATOM    832  N   GLY B 111      24.933 -38.956  -3.039  1.00 17.77           N  
ATOM    833  CA  GLY B 111      24.333 -38.816  -1.722  1.00 17.77           C  
ATOM    834  C   GLY B 111      24.094 -40.145  -1.031  1.00 17.77           C  
ATOM    835  O   GLY B 111      24.473 -40.324   0.128  1.00 17.77           O  
ATOM    836  N   TYR B 112      22.805 -40.765  -1.232  1.00 17.18           N  
ATOM    837  CA  TYR B 112      21.745 -40.659  -0.235  1.00 17.18           C  
ATOM    838  C   TYR B 112      21.676 -41.915   0.624  1.00 17.18           C  
ATOM    839  CB  TYR B 112      20.393 -40.414  -0.912  1.00 17.18           C  
ATOM    840  O   TYR B 112      21.547 -41.831   1.848  1.00 17.18           O  
ATOM    841  CG  TYR B 112      20.127 -38.963  -1.231  1.00 17.18           C  
ATOM    842  CD1 TYR B 112      19.490 -38.133  -0.312  1.00 17.18           C  
ATOM    843  CD2 TYR B 112      20.512 -38.419  -2.452  1.00 17.18           C  
ATOM    844  CE1 TYR B 112      19.241 -36.795  -0.602  1.00 17.18           C  
ATOM    845  CE2 TYR B 112      20.269 -37.083  -2.753  1.00 17.18           C  
ATOM    846  OH  TYR B 112      19.390 -34.957  -2.116  1.00 17.18           O  
ATOM    847  CZ  TYR B 112      19.634 -36.280  -1.823  1.00 17.18           C  
ATOM    848  N   GLY B 113      21.061 -43.102   0.163  1.00 17.83           N  
ATOM    849  CA  GLY B 113      19.739 -43.542   0.580  1.00 17.83           C  
ATOM    850  C   GLY B 113      19.774 -44.523   1.737  1.00 17.83           C  
ATOM    851  O   GLY B 113      20.530 -45.497   1.709  1.00 17.83           O  
ATOM    852  N   SER B 114      19.123 -44.234   2.936  1.00 20.30           N  
ATOM    853  CA  SER B 114      19.088 -44.557   4.359  1.00 20.30           C  
ATOM    854  C   SER B 114      18.548 -45.965   4.592  1.00 20.30           C  
ATOM    855  CB  SER B 114      18.233 -43.542   5.118  1.00 20.30           C  
ATOM    856  O   SER B 114      19.131 -46.740   5.353  1.00 20.30           O  
ATOM    857  OG  SER B 114      18.337 -43.744   6.517  1.00 20.30           O  
ATOM    858  N   GLY B 115      17.038 -46.174   4.570  1.00 19.77           N  
ATOM    859  CA  GLY B 115      16.137 -46.245   5.709  1.00 19.77           C  
ATOM    860  C   GLY B 115      15.871 -47.665   6.173  1.00 19.77           C  
ATOM    861  O   GLY B 115      16.379 -48.621   5.584  1.00 19.77           O  
ATOM    862  N   ARG B 116      14.435 -48.143   6.204  1.00 19.66           N  
ATOM    863  CA  ARG B 116      13.358 -48.272   7.180  1.00 19.66           C  
ATOM    864  C   ARG B 116      13.077 -49.737   7.495  1.00 19.66           C  
ATOM    865  CB  ARG B 116      12.085 -47.593   6.669  1.00 19.66           C  
ATOM    866  O   ARG B 116      12.992 -50.121   8.663  1.00 19.66           O  
ATOM    867  CG  ARG B 116      11.955 -46.136   7.086  1.00 19.66           C  
ATOM    868  CD  ARG B 116      10.558 -45.595   6.816  1.00 19.66           C  
ATOM    869  NE  ARG B 116      10.577 -44.160   6.549  1.00 19.66           N  
ATOM    870  NH1 ARG B 116       8.436 -43.776   7.325  1.00 19.66           N  
ATOM    871  NH2 ARG B 116       9.694 -42.040   6.515  1.00 19.66           N  
ATOM    872  CZ  ARG B 116       9.569 -43.329   6.797  1.00 19.66           C  
ATOM    873  N   TYR B 117      11.767 -50.343   7.037  1.00 18.06           N  
ATOM    874  CA  TYR B 117      10.467 -50.546   7.666  1.00 18.06           C  
ATOM    875  C   TYR B 117      10.303 -51.990   8.125  1.00 18.06           C  
ATOM    876  CB  TYR B 117       9.339 -50.174   6.699  1.00 18.06           C  
ATOM    877  O   TYR B 117       9.931 -52.245   9.273  1.00 18.06           O  
ATOM    878  CG  TYR B 117       9.198 -48.688   6.474  1.00 18.06           C  
ATOM    879  CD1 TYR B 117       8.385 -47.913   7.298  1.00 18.06           C  
ATOM    880  CD2 TYR B 117       9.875 -48.057   5.437  1.00 18.06           C  
ATOM    881  CE1 TYR B 117       8.251 -46.544   7.093  1.00 18.06           C  
ATOM    882  CE2 TYR B 117       9.748 -46.688   5.222  1.00 18.06           C  
ATOM    883  OH  TYR B 117       8.806 -44.586   5.847  1.00 18.06           O  
ATOM    884  CZ  TYR B 117       8.936 -45.941   6.055  1.00 18.06           C  
ATOM    885  N   TYR B 118       9.406 -52.999   7.393  1.00 16.58           N  
ATOM    886  CA  TYR B 118       8.028 -53.404   7.648  1.00 16.58           C  
ATOM    887  C   TYR B 118       7.980 -54.709   8.434  1.00 16.58           C  
ATOM    888  CB  TYR B 118       7.261 -53.560   6.331  1.00 16.58           C  
ATOM    889  O   TYR B 118       7.262 -54.813   9.431  1.00 16.58           O  
ATOM    890  CG  TYR B 118       6.677 -52.268   5.813  1.00 16.58           C  
ATOM    891  CD1 TYR B 118       5.419 -51.835   6.224  1.00 16.58           C  
ATOM    892  CD2 TYR B 118       7.382 -51.479   4.910  1.00 16.58           C  
ATOM    893  CE1 TYR B 118       4.876 -50.646   5.748  1.00 16.58           C  
ATOM    894  CE2 TYR B 118       6.849 -50.288   4.427  1.00 16.58           C  
ATOM    895  OH  TYR B 118       5.065 -48.703   4.376  1.00 16.58           O  
ATOM    896  CZ  TYR B 118       5.597 -49.881   4.851  1.00 16.58           C  
ATOM    897  N   ASP B 119       7.679 -56.075   7.928  1.00 15.74           N  
ATOM    898  CA  ASP B 119       6.442 -56.835   7.775  1.00 15.74           C  
ATOM    899  C   ASP B 119       6.378 -57.987   8.775  1.00 15.74           C  
ATOM    900  CB  ASP B 119       6.313 -57.369   6.347  1.00 15.74           C  
ATOM    901  O   ASP B 119       7.320 -58.205   9.540  1.00 15.74           O  
ATOM    902  CG  ASP B 119       5.132 -56.779   5.597  1.00 15.74           C  
ATOM    903  OD1 ASP B 119       3.988 -56.871   6.092  1.00 15.74           O  
ATOM    904  OD2 ASP B 119       5.347 -56.219   4.500  1.00 15.74           O  
ATOM    905  N   SER B 120       6.656 -59.375   8.479  1.00 18.30           N  
ATOM    906  CA  SER B 120       5.611 -60.328   8.123  1.00 18.30           C  
ATOM    907  C   SER B 120       5.346 -61.309   9.260  1.00 18.30           C  
ATOM    908  CB  SER B 120       5.994 -61.095   6.856  1.00 18.30           C  
ATOM    909  O   SER B 120       6.217 -61.541  10.102  1.00 18.30           O  
ATOM    910  OG  SER B 120       6.025 -60.229   5.734  1.00 18.30           O  
ATOM    911  N   ARG B 121       4.366 -62.390   9.171  1.00 18.21           N  
ATOM    912  CA  ARG B 121       3.081 -62.988   9.518  1.00 18.21           C  
ATOM    913  C   ARG B 121       3.272 -64.320  10.236  1.00 18.21           C  
ATOM    914  CB  ARG B 121       2.225 -63.186   8.265  1.00 18.21           C  
ATOM    915  O   ARG B 121       2.679 -64.552  11.291  1.00 18.21           O  
ATOM    916  CG  ARG B 121       0.853 -62.534   8.346  1.00 18.21           C  
ATOM    917  CD  ARG B 121       0.135 -62.563   7.005  1.00 18.21           C  
ATOM    918  NE  ARG B 121      -1.138 -61.850   7.060  1.00 18.21           N  
ATOM    919  NH1 ARG B 121      -1.859 -62.554   4.981  1.00 18.21           N  
ATOM    920  NH2 ARG B 121      -3.180 -61.176   6.252  1.00 18.21           N  
ATOM    921  CZ  ARG B 121      -2.056 -61.862   6.097  1.00 18.21           C  
ATOM    922  N   PRO B 122       3.098 -65.447   9.618  1.00 17.33           N  
ATOM    923  CA  PRO B 122       1.890 -66.265   9.748  1.00 17.33           C  
ATOM    924  C   PRO B 122       2.094 -67.479  10.651  1.00 17.33           C  
ATOM    925  CB  PRO B 122       1.599 -66.697   8.309  1.00 17.33           C  
ATOM    926  O   PRO B 122       1.351 -67.666  11.618  1.00 17.33           O  
ATOM    927  CG  PRO B 122       2.936 -66.728   7.642  1.00 17.33           C  
ATOM    928  CD  PRO B 122       3.976 -66.304   8.639  1.00 17.33           C  
ATOM    929  N   GLY B 123       2.191 -68.785  10.144  1.00 16.26           N  
ATOM    930  CA  GLY B 123       1.136 -69.782  10.049  1.00 16.26           C  
ATOM    931  C   GLY B 123       1.328 -70.946  11.002  1.00 16.26           C  
ATOM    932  O   GLY B 123       2.336 -71.018  11.708  1.00 16.26           O  
ATOM    933  N   GLY B 124       1.617 -72.210  10.471  1.00 16.32           N  
ATOM    934  CA  GLY B 124       0.603 -73.250  10.403  1.00 16.32           C  
ATOM    935  C   GLY B 124       0.720 -74.271  11.519  1.00 16.32           C  
ATOM    936  O   GLY B 124       1.684 -74.251  12.287  1.00 16.32           O  
ATOM    937  N   TYR B 125       0.884 -75.632  11.234  1.00 19.01           N  
ATOM    938  CA  TYR B 125      -0.001 -76.791  11.211  1.00 19.01           C  
ATOM    939  C   TYR B 125       0.353 -77.770  12.324  1.00 19.01           C  
ATOM    940  CB  TYR B 125       0.071 -77.496   9.853  1.00 19.01           C  
ATOM    941  O   TYR B 125       1.455 -77.721  12.875  1.00 19.01           O  
ATOM    942  CG  TYR B 125      -0.594 -76.731   8.735  1.00 19.01           C  
ATOM    943  CD1 TYR B 125      -1.955 -76.879   8.477  1.00 19.01           C  
ATOM    944  CD2 TYR B 125       0.136 -75.859   7.935  1.00 19.01           C  
ATOM    945  CE1 TYR B 125      -2.572 -76.177   7.447  1.00 19.01           C  
ATOM    946  CE2 TYR B 125      -0.471 -75.152   6.902  1.00 19.01           C  
ATOM    947  OH  TYR B 125      -2.429 -74.619   5.645  1.00 19.01           O  
ATOM    948  CZ  TYR B 125      -1.823 -75.317   6.667  1.00 19.01           C  
ATOM    949  N   GLY B 126      -0.313 -79.043  12.381  1.00 18.01           N  
ATOM    950  CA  GLY B 126      -1.269 -79.942  13.006  1.00 18.01           C  
ATOM    951  C   GLY B 126      -0.626 -81.189  13.585  1.00 18.01           C  
ATOM    952  O   GLY B 126      -0.883 -81.550  14.735  1.00 18.01           O  
ATOM    953  N   TYR B 127      -0.315 -82.185  12.801  1.00 19.39           N  
ATOM    954  CA  TYR B 127      -1.128 -83.389  12.926  1.00 19.39           C  
ATOM    955  C   TYR B 127      -0.526 -84.352  13.943  1.00 19.39           C  
ATOM    956  CB  TYR B 127      -1.271 -84.085  11.570  1.00 19.39           C  
ATOM    957  O   TYR B 127       0.639 -84.213  14.324  1.00 19.39           O  
ATOM    958  CG  TYR B 127      -2.212 -83.382  10.622  1.00 19.39           C  
ATOM    959  CD1 TYR B 127      -3.579 -83.650  10.640  1.00 19.39           C  
ATOM    960  CD2 TYR B 127      -1.737 -82.448   9.707  1.00 19.39           C  
ATOM    961  CE1 TYR B 127      -4.450 -83.006   9.768  1.00 19.39           C  
ATOM    962  CE2 TYR B 127      -2.599 -81.798   8.830  1.00 19.39           C  
ATOM    963  OH  TYR B 127      -4.810 -81.442   8.003  1.00 19.39           O  
ATOM    964  CZ  TYR B 127      -3.952 -82.083   8.869  1.00 19.39           C  
ATOM    965  N   GLY B 128      -0.709 -85.699  13.689  1.00 18.87           N  
ATOM    966  CA  GLY B 128      -1.544 -86.708  14.321  1.00 18.87           C  
ATOM    967  C   GLY B 128      -0.754 -87.708  15.143  1.00 18.87           C  
ATOM    968  O   GLY B 128      -1.091 -87.974  16.298  1.00 18.87           O  
ATOM    969  N   TYR B 129       0.025 -88.573  14.533  1.00 21.01           N  
ATOM    970  CA  TYR B 129      -0.521 -89.920  14.411  1.00 21.01           C  
ATOM    971  C   TYR B 129      -0.060 -90.802  15.565  1.00 21.01           C  
ATOM    972  CB  TYR B 129      -0.109 -90.549  13.076  1.00 21.01           C  
ATOM    973  O   TYR B 129       0.872 -90.448  16.291  1.00 21.01           O  
ATOM    974  CG  TYR B 129      -0.964 -90.113  11.911  1.00 21.01           C  
ATOM    975  CD1 TYR B 129      -2.120 -90.810  11.570  1.00 21.01           C  
ATOM    976  CD2 TYR B 129      -0.615 -89.004  11.147  1.00 21.01           C  
ATOM    977  CE1 TYR B 129      -2.910 -90.413  10.496  1.00 21.01           C  
ATOM    978  CE2 TYR B 129      -1.397 -88.598  10.070  1.00 21.01           C  
ATOM    979  OH  TYR B 129      -3.318 -88.910   8.689  1.00 21.01           O  
ATOM    980  CZ  TYR B 129      -2.541 -89.308   9.753  1.00 21.01           C  
ATOM    981  N   GLY B 130       0.188 -92.124  15.313  1.00 20.94           N  
ATOM    982  CA  GLY B 130      -0.502 -93.396  15.455  1.00 20.94           C  
ATOM    983  C   GLY B 130       0.210 -94.362  16.383  1.00 20.94           C  
ATOM    984  O   GLY B 130       1.207 -94.003  17.013  1.00 20.94           O  
ATOM    985  N   ARG B 131       0.883 -95.300  15.817  1.00 22.41           N  
ATOM    986  CA  ARG B 131       0.248 -96.613  15.777  1.00 22.41           C  
ATOM    987  C   ARG B 131       0.735 -97.492  16.924  1.00 22.41           C  
ATOM    988  CB  ARG B 131       0.521 -97.302  14.438  1.00 22.41           C  
ATOM    989  O   ARG B 131       1.731 -97.174  17.577  1.00 22.41           O  
ATOM    990  CG  ARG B 131      -0.655 -97.262  13.475  1.00 22.41           C  
ATOM    991  CD  ARG B 131      -0.438 -98.183  12.282  1.00 22.41           C  
ATOM    992  NE  ARG B 131      -1.377 -97.896  11.201  1.00 22.41           N  
ATOM    993  NH1 ARG B 131      -1.243 -99.997  10.248  1.00 22.41           N  
ATOM    994  NH2 ARG B 131      -2.600 -98.398   9.323  1.00 22.41           N  
ATOM    995  CZ  ARG B 131      -1.738 -98.764  10.260  1.00 22.41           C  
ATOM    996  N   SER B 132       1.001 -98.658  16.638  1.00 22.56           N  
ATOM    997  CA  SER B 132       0.309 -99.937  16.756  1.00 22.56           C  
ATOM    998  C   SER B 132       1.030-100.868  17.725  1.00 22.56           C  
ATOM    999  CB  SER B 132       0.185-100.609  15.388  1.00 22.56           C  
ATOM   1000  O   SER B 132       2.165-100.599  18.124  1.00 22.56           O  
ATOM   1001  OG  SER B 132      -1.028-100.240  14.754  1.00 22.56           O  
ATOM   1002  N   ARG B 133       1.480-101.868  17.239  1.00 23.25           N  
ATOM   1003  CA  ARG B 133       0.789-103.149  17.351  1.00 23.25           C  
ATOM   1004  C   ARG B 133       1.419-104.018  18.435  1.00 23.25           C  
ATOM   1005  CB  ARG B 133       0.807-103.888  16.011  1.00 23.25           C  
ATOM   1006  O   ARG B 133       0.911-104.086  19.556  1.00 23.25           O  
ATOM   1007  CG  ARG B 133      -0.515-103.835  15.262  1.00 23.25           C  
ATOM   1008  CD  ARG B 133      -0.441-104.578  13.935  1.00 23.25           C  
ATOM   1009  NE  ARG B 133      -1.545-104.214  13.051  1.00 23.25           N  
ATOM   1010  NH1 ARG B 133      -0.795-105.465  11.259  1.00 23.25           N  
ATOM   1011  NH2 ARG B 133      -2.730-104.249  11.084  1.00 23.25           N  
ATOM   1012  CZ  ARG B 133      -1.688-104.643  11.800  1.00 23.25           C  
ATOM   1013  N   ASP B 134       2.039-104.989  18.019  1.00 22.90           N  
ATOM   1014  CA  ASP B 134       1.458-106.324  18.118  1.00 22.90           C  
ATOM   1015  C   ASP B 134       1.959-107.050  19.365  1.00 22.90           C  
ATOM   1016  CB  ASP B 134       1.781-107.144  16.867  1.00 22.90           C  
ATOM   1017  O   ASP B 134       2.976-106.667  19.946  1.00 22.90           O  
ATOM   1018  CG  ASP B 134       0.714-107.030  15.792  1.00 22.90           C  
ATOM   1019  OD1 ASP B 134      -0.421-107.506  16.007  1.00 22.90           O  
ATOM   1020  OD2 ASP B 134       1.013-106.462  14.720  1.00 22.90           O  
ATOM   1021  N   TYR B 135       2.447-108.243  19.140  1.00 24.59           N  
ATOM   1022  CA  TYR B 135       1.747-109.503  19.364  1.00 24.59           C  
ATOM   1023  C   TYR B 135       2.130-110.108  20.709  1.00 24.59           C  
ATOM   1024  CB  TYR B 135       2.052-110.496  18.238  1.00 24.59           C  
ATOM   1025  O   TYR B 135       3.136-109.720  21.307  1.00 24.59           O  
ATOM   1026  CG  TYR B 135       1.026-110.493  17.131  1.00 24.59           C  
ATOM   1027  CD1 TYR B 135      -0.075-111.345  17.173  1.00 24.59           C  
ATOM   1028  CD2 TYR B 135       1.156-109.640  16.041  1.00 24.59           C  
ATOM   1029  CE1 TYR B 135      -1.022-111.348  16.154  1.00 24.59           C  
ATOM   1030  CE2 TYR B 135       0.216-109.633  15.016  1.00 24.59           C  
ATOM   1031  OH  TYR B 135      -1.803-110.487  14.071  1.00 24.59           O  
ATOM   1032  CZ  TYR B 135      -0.869-110.489  15.082  1.00 24.59           C  
ATOM   1033  N   ASN B 136       2.248-111.419  20.621  1.00 21.73           N  
ATOM   1034  CA  ASN B 136       1.418-112.560  20.993  1.00 21.73           C  
ATOM   1035  C   ASN B 136       2.001-113.310  22.188  1.00 21.73           C  
ATOM   1036  CB  ASN B 136       1.245-113.508  19.805  1.00 21.73           C  
ATOM   1037  O   ASN B 136       3.117-113.022  22.622  1.00 21.73           O  
ATOM   1038  CG  ASN B 136      -0.203-113.648  19.376  1.00 21.73           C  
ATOM   1039  ND2 ASN B 136      -0.451-114.515  18.402  1.00 21.73           N  
ATOM   1040  OD1 ASN B 136      -1.090-112.982  19.916  1.00 21.73           O  
ATOM   1041  N   GLY B 137       2.363-114.577  21.827  1.00 22.27           N  
ATOM   1042  CA  GLY B 137       1.706-115.847  22.093  1.00 22.27           C  
ATOM   1043  C   GLY B 137       2.308-116.597  23.265  1.00 22.27           C  
ATOM   1044  O   GLY B 137       3.362-116.215  23.778  1.00 22.27           O  
ATOM   1045  N   ARG B 138       2.616-117.922  22.990  1.00 22.23           N  
ATOM   1046  CA  ARG B 138       1.858-119.146  23.230  1.00 22.23           C  
ATOM   1047  C   ARG B 138       2.569-120.040  24.240  1.00 22.23           C  
ATOM   1048  CB  ARG B 138       1.637-119.906  21.921  1.00 22.23           C  
ATOM   1049  O   ARG B 138       3.761-119.867  24.500  1.00 22.23           O  
ATOM   1050  CG  ARG B 138       0.280-119.652  21.283  1.00 22.23           C  
ATOM   1051  CD  ARG B 138       0.092-120.472  20.014  1.00 22.23           C  
ATOM   1052  NE  ARG B 138      -1.067-120.022  19.248  1.00 22.23           N  
ATOM   1053  NH1 ARG B 138      -0.980-121.742  17.709  1.00 22.23           N  
ATOM   1054  NH2 ARG B 138      -2.610-120.139  17.551  1.00 22.23           N  
ATOM   1055  CZ  ARG B 138      -1.550-120.635  18.171  1.00 22.23           C  
ATOM   1056  N   ASN B 139       2.511-121.283  23.879  1.00 21.27           N  
ATOM   1057  CA  ASN B 139       1.801-122.421  24.453  1.00 21.27           C  
ATOM   1058  C   ASN B 139       2.747-123.350  25.208  1.00 21.27           C  
ATOM   1059  CB  ASN B 139       1.055-123.193  23.363  1.00 21.27           C  
ATOM   1060  O   ASN B 139       3.967-123.218  25.103  1.00 21.27           O  
ATOM   1061  CG  ASN B 139      -0.382-123.494  23.740  1.00 21.27           C  
ATOM   1062  ND2 ASN B 139      -1.055-124.294  22.920  1.00 21.27           N  
ATOM   1063  OD1 ASN B 139      -0.884-123.012  24.758  1.00 21.27           O  
ATOM   1064  N   GLN B 140       2.890-124.667  24.707  1.00 20.49           N  
ATOM   1065  CA  GLN B 140       2.195-125.883  25.118  1.00 20.49           C  
ATOM   1066  C   GLN B 140       3.174-126.915  25.672  1.00 20.49           C  
ATOM   1067  CB  GLN B 140       1.413-126.477  23.946  1.00 20.49           C  
ATOM   1068  O   GLN B 140       4.386-126.789  25.490  1.00 20.49           O  
ATOM   1069  CG  GLN B 140      -0.096-126.478  24.151  1.00 20.49           C  
ATOM   1070  CD  GLN B 140      -0.864-126.639  22.853  1.00 20.49           C  
ATOM   1071  NE2 GLN B 140      -2.124-126.217  22.853  1.00 20.49           N  
ATOM   1072  OE1 GLN B 140      -0.330-127.139  21.858  1.00 20.49           O  
ATOM   1073  N   GLY B 141       3.147-128.189  25.075  1.00 19.30           N  
ATOM   1074  CA  GLY B 141       2.541-129.424  25.547  1.00 19.30           C  
ATOM   1075  C   GLY B 141       3.560-130.484  25.921  1.00 19.30           C  
ATOM   1076  O   GLY B 141       4.764-130.283  25.747  1.00 19.30           O  
ATOM   1077  N   GLY B 142       3.357-131.710  25.419  1.00 19.08           N  
ATOM   1078  CA  GLY B 142       2.815-132.881  26.090  1.00 19.08           C  
ATOM   1079  C   GLY B 142       3.812-134.019  26.204  1.00 19.08           C  
ATOM   1080  O   GLY B 142       5.010-133.825  25.987  1.00 19.08           O  
ATOM   1081  N   TYR B 143       3.724-135.102  25.250  1.00 18.21           N  
ATOM   1082  CA  TYR B 143       3.121-136.413  25.464  1.00 18.21           C  
ATOM   1083  C   TYR B 143       4.160-137.520  25.331  1.00 18.21           C  
ATOM   1084  CB  TYR B 143       1.979-136.647  24.470  1.00 18.21           C  
ATOM   1085  O   TYR B 143       5.325-137.253  25.030  1.00 18.21           O  
ATOM   1086  CG  TYR B 143       0.749-135.818  24.753  1.00 18.21           C  
ATOM   1087  CD1 TYR B 143      -0.236-136.273  25.627  1.00 18.21           C  
ATOM   1088  CD2 TYR B 143       0.569-134.580  24.145  1.00 18.21           C  
ATOM   1089  CE1 TYR B 143      -1.371-135.513  25.889  1.00 18.21           C  
ATOM   1090  CE2 TYR B 143      -0.563-133.812  24.400  1.00 18.21           C  
ATOM   1091  OH  TYR B 143      -2.648-133.530  25.527  1.00 18.21           O  
ATOM   1092  CZ  TYR B 143      -1.525-134.286  25.272  1.00 18.21           C  
ATOM   1093  N   ASP B 144       4.103-138.643  24.237  1.00 18.26           N  
ATOM   1094  CA  ASP B 144       3.416-139.930  24.289  1.00 18.26           C  
ATOM   1095  C   ASP B 144       4.395-141.084  24.085  1.00 18.26           C  
ATOM   1096  CB  ASP B 144       2.307-139.989  23.236  1.00 18.26           C  
ATOM   1097  O   ASP B 144       4.429-142.024  24.882  1.00 18.26           O  
ATOM   1098  CG  ASP B 144       1.015-139.338  23.698  1.00 18.26           C  
ATOM   1099  OD1 ASP B 144       0.481-139.728  24.759  1.00 18.26           O  
ATOM   1100  OD2 ASP B 144       0.525-138.429  22.994  1.00 18.26           O  
ATOM   1101  N   ARG B 145       4.330-142.053  22.865  1.00 19.30           N  
ATOM   1102  CA  ARG B 145       3.646-143.309  22.573  1.00 19.30           C  
ATOM   1103  C   ARG B 145       4.644-144.408  22.226  1.00 19.30           C  
ATOM   1104  CB  ARG B 145       2.649-143.124  21.427  1.00 19.30           C  
ATOM   1105  O   ARG B 145       5.812-144.128  21.948  1.00 19.30           O  
ATOM   1106  CG  ARG B 145       1.210-143.435  21.807  1.00 19.30           C  
ATOM   1107  CD  ARG B 145       0.278-143.342  20.607  1.00 19.30           C  
ATOM   1108  NE  ARG B 145      -1.010-142.757  20.968  1.00 19.30           N  
ATOM   1109  NH1 ARG B 145      -2.074-143.375  19.012  1.00 19.30           N  
ATOM   1110  NH2 ARG B 145      -3.218-142.222  20.630  1.00 19.30           N  
ATOM   1111  CZ  ARG B 145      -2.098-142.786  20.203  1.00 19.30           C  
ATOM   1112  N   TYR B 146       4.188-145.535  21.158  1.00 17.00           N  
ATOM   1113  CA  TYR B 146       3.632-146.877  21.037  1.00 17.00           C  
ATOM   1114  C   TYR B 146       4.546-147.774  20.212  1.00 17.00           C  
ATOM   1115  CB  TYR B 146       2.238-146.827  20.403  1.00 17.00           C  
ATOM   1116  O   TYR B 146       5.533-147.306  19.639  1.00 17.00           O  
ATOM   1117  CG  TYR B 146       1.129-146.572  21.394  1.00 17.00           C  
ATOM   1118  CD1 TYR B 146       0.488-147.627  22.039  1.00 17.00           C  
ATOM   1119  CD2 TYR B 146       0.718-145.276  21.686  1.00 17.00           C  
ATOM   1120  CE1 TYR B 146      -0.536-147.397  22.952  1.00 17.00           C  
ATOM   1121  CE2 TYR B 146      -0.305-145.033  22.597  1.00 17.00           C  
ATOM   1122  OH  TYR B 146      -1.938-145.865  24.127  1.00 17.00           O  
ATOM   1123  CZ  TYR B 146      -0.924-146.099  23.224  1.00 17.00           C  
ATOM   1124  N   SER B 147       4.072-148.589  18.877  1.00 16.50           N  
ATOM   1125  CA  SER B 147       3.490-149.914  18.691  1.00 16.50           C  
ATOM   1126  C   SER B 147       4.302-150.739  17.697  1.00 16.50           C  
ATOM   1127  CB  SER B 147       2.043-149.802  18.211  1.00 16.50           C  
ATOM   1128  O   SER B 147       4.632-151.896  17.967  1.00 16.50           O  
ATOM   1129  OG  SER B 147       1.409-151.069  18.223  1.00 16.50           O  
ATOM   1130  N   GLY B 148       3.973-151.172  16.162  1.00 18.15           N  
ATOM   1131  CA  GLY B 148       3.199-152.347  15.795  1.00 18.15           C  
ATOM   1132  C   GLY B 148       3.984-153.341  14.959  1.00 18.15           C  
ATOM   1133  O   GLY B 148       4.905-153.991  15.460  1.00 18.15           O  
ATOM   1134  N   GLY B 149       3.674-153.705  13.416  1.00 20.85           N  
ATOM   1135  CA  GLY B 149       2.831-154.860  13.154  1.00 20.85           C  
ATOM   1136  C   GLY B 149       3.601-156.050  12.611  1.00 20.85           C  
ATOM   1137  O   GLY B 149       3.735-157.071  13.289  1.00 20.85           O  
ATOM   1138  N   ASN B 150       3.760-156.412  11.165  1.00 21.83           N  
ATOM   1139  CA  ASN B 150       2.935-157.394  10.471  1.00 21.83           C  
ATOM   1140  C   ASN B 150       3.752-158.609  10.041  1.00 21.83           C  
ATOM   1141  CB  ASN B 150       2.250-156.760   9.259  1.00 21.83           C  
ATOM   1142  O   ASN B 150       4.930-158.724  10.385  1.00 21.83           O  
ATOM   1143  CG  ASN B 150       0.817-156.354   9.544  1.00 21.83           C  
ATOM   1144  ND2 ASN B 150       0.246-155.536   8.667  1.00 21.83           N  
ATOM   1145  OD1 ASN B 150       0.228-156.771  10.545  1.00 21.83           O  
ATOM   1146  N   TYR B 151       3.923-158.779   8.539  1.00 23.45           N  
ATOM   1147  CA  TYR B 151       2.968-159.867   8.365  1.00 23.45           C  
ATOM   1148  C   TYR B 151       3.584-161.203   8.764  1.00 23.45           C  
ATOM   1149  CB  TYR B 151       2.483-159.929   6.913  1.00 23.45           C  
ATOM   1150  O   TYR B 151       2.926-162.033   9.395  1.00 23.45           O  
ATOM   1151  CG  TYR B 151       1.290-159.048   6.633  1.00 23.45           C  
ATOM   1152  CD1 TYR B 151      -0.008-159.528   6.794  1.00 23.45           C  
ATOM   1153  CD2 TYR B 151       1.458-157.735   6.207  1.00 23.45           C  
ATOM   1154  CE1 TYR B 151      -1.111-158.720   6.536  1.00 23.45           C  
ATOM   1155  CE2 TYR B 151       0.363-156.918   5.946  1.00 23.45           C  
ATOM   1156  OH  TYR B 151      -2.003-156.615   5.856  1.00 23.45           O  
ATOM   1157  CZ  TYR B 151      -0.916-157.419   6.113  1.00 23.45           C  
ATOM   1158  N   ARG B 152       4.505-161.847   7.534  1.00 26.99           N  
ATOM   1159  CA  ARG B 152       3.665-161.769   6.344  1.00 26.99           C  
ATOM   1160  C   ARG B 152       2.497-162.746   6.433  1.00 26.99           C  
ATOM   1161  CB  ARG B 152       4.488-162.049   5.084  1.00 26.99           C  
ATOM   1162  O   ARG B 152       1.375-162.418   6.042  1.00 26.99           O  
ATOM   1163  CG  ARG B 152       5.045-160.799   4.422  1.00 26.99           C  
ATOM   1164  CD  ARG B 152       5.751-161.122   3.112  1.00 26.99           C  
ATOM   1165  NE  ARG B 152       6.330-159.928   2.503  1.00 26.99           N  
ATOM   1166  NH1 ARG B 152       7.651-161.083   1.000  1.00 26.99           N  
ATOM   1167  NH2 ARG B 152       7.680-158.791   1.034  1.00 26.99           N  
ATOM   1168  CZ  ARG B 152       7.219-159.937   1.514  1.00 26.99           C  
ATOM   1169  N   ASP B 153       2.812-163.089   5.349  1.00 23.66           N  
ATOM   1170  CA  ASP B 153       3.854-162.140   4.969  1.00 23.66           C  
ATOM   1171  C   ASP B 153       3.329-160.706   4.999  1.00 23.66           C  
ATOM   1172  CB  ASP B 153       4.400-162.471   3.579  1.00 23.66           C  
ATOM   1173  O   ASP B 153       2.399-160.365   4.265  1.00 23.66           O  
ATOM   1174  CG  ASP B 153       5.531-163.485   3.612  1.00 23.66           C  
ATOM   1175  OD1 ASP B 153       6.359-163.444   4.547  1.00 23.66           O  
ATOM   1176  OD2 ASP B 153       5.595-164.330   2.693  1.00 23.66           O  
ATOM   1177  N   ASN B 154       3.738-160.374   6.507  1.00 26.15           N  
ATOM   1178  CA  ASN B 154       4.797-159.495   6.990  1.00 26.15           C  
ATOM   1179  C   ASN B 154       6.152-160.197   6.992  1.00 26.15           C  
ATOM   1180  CB  ASN B 154       4.467-158.975   8.391  1.00 26.15           C  
ATOM   1181  O   ASN B 154       6.242-161.379   7.330  1.00 26.15           O  
ATOM   1182  CG  ASN B 154       4.051-157.517   8.390  1.00 26.15           C  
ATOM   1183  ND2 ASN B 154       3.527-157.050   9.517  1.00 26.15           N  
ATOM   1184  OD1 ASN B 154       4.198-156.818   7.385  1.00 26.15           O  
ATOM   1185  N   TYR B 155       7.522-159.465   7.243  1.00 27.64           N  
ATOM   1186  CA  TYR B 155       8.911-159.114   7.512  1.00 27.64           C  
ATOM   1187  C   TYR B 155       9.142-158.910   9.005  1.00 27.64           C  
ATOM   1188  CB  TYR B 155       9.306-157.849   6.745  1.00 27.64           C  
ATOM   1189  O   TYR B 155       8.289-158.355   9.701  1.00 27.64           O  
ATOM   1190  CG  TYR B 155       9.938-158.125   5.402  1.00 27.64           C  
ATOM   1191  CD1 TYR B 155      11.317-158.280   5.278  1.00 27.64           C  
ATOM   1192  CD2 TYR B 155       9.158-158.232   4.256  1.00 27.64           C  
ATOM   1193  CE1 TYR B 155      11.904-158.533   4.043  1.00 27.64           C  
ATOM   1194  CE2 TYR B 155       9.735-158.485   3.015  1.00 27.64           C  
ATOM   1195  OH  TYR B 155      11.682-158.884   1.694  1.00 27.64           O  
ATOM   1196  CZ  TYR B 155      11.106-158.634   2.919  1.00 27.64           C  
ATOM   1197  N   ASP B 156      10.831-158.955   9.852  1.00 24.40           N  
ATOM   1198  CA  ASP B 156      11.450-159.866  10.810  1.00 24.40           C  
ATOM   1199  C   ASP B 156      11.313-159.339  12.236  1.00 24.40           C  
ATOM   1200  CB  ASP B 156      12.925-160.084  10.469  1.00 24.40           C  
ATOM   1201  O   ASP B 156      11.082-160.111  13.170  1.00 24.40           O  
ATOM   1202  CG  ASP B 156      13.151-161.260   9.536  1.00 24.40           C  
ATOM   1203  OD1 ASP B 156      12.436-162.278   9.654  1.00 24.40           O  
ATOM   1204  OD2 ASP B 156      14.054-161.170   8.676  1.00 24.40           O  
ATOM   1205  N   ASN B 157      11.834-159.352  13.485  1.00 18.85           N  
ATOM   1206  CA  ASN B 157      11.872-160.611  14.221  1.00 18.85           C  
ATOM   1207  C   ASN B 157      10.493-160.991  14.753  1.00 18.85           C  
ATOM   1208  CB  ASN B 157      12.880-160.531  15.369  1.00 18.85           C  
ATOM   1209  O   ASN B 157       9.816-160.173  15.378  1.00 18.85           O  
ATOM   1210  CG  ASN B 157      13.992-161.554  15.242  1.00 18.85           C  
ATOM   1211  ND2 ASN B 157      14.899-161.567  16.211  1.00 18.85           N  
ATOM   1212  OD1 ASN B 157      14.035-162.325  14.280  1.00 18.85           O  
TER    1213      ASN B 157                                                      
ATOM   1214  N   MET C   1     -58.560  94.184 107.463  1.00 19.44           N  
ATOM   1215  CA  MET C   1     -57.872  95.455 107.257  1.00 19.44           C  
ATOM   1216  C   MET C   1     -58.418  96.176 106.030  1.00 19.44           C  
ATOM   1217  CB  MET C   1     -56.366  95.233 107.106  1.00 19.44           C  
ATOM   1218  O   MET C   1     -59.006  95.550 105.147  1.00 19.44           O  
ATOM   1219  CG  MET C   1     -55.656  94.936 108.417  1.00 19.44           C  
ATOM   1220  SD  MET C   1     -54.310  96.131 108.774  1.00 19.44           S  
ATOM   1221  CE  MET C   1     -53.086  95.020 109.522  1.00 19.44           C  
ATOM   1222  N   PRO C   2     -58.349  96.964 105.124  1.00 20.95           N  
ATOM   1223  CA  PRO C   2     -59.609  97.689 104.945  1.00 20.95           C  
ATOM   1224  C   PRO C   2     -60.673  96.856 104.232  1.00 20.95           C  
ATOM   1225  CB  PRO C   2     -59.203  98.897 104.097  1.00 20.95           C  
ATOM   1226  O   PRO C   2     -60.341  95.910 103.514  1.00 20.95           O  
ATOM   1227  CG  PRO C   2     -57.988  98.449 103.350  1.00 20.95           C  
ATOM   1228  CD  PRO C   2     -57.634  97.062 103.805  1.00 20.95           C  
ATOM   1229  N   ALA C   3     -62.355  97.176 104.103  1.00 19.00           N  
ATOM   1230  CA  ALA C   3     -63.816  97.145 104.116  1.00 19.00           C  
ATOM   1231  C   ALA C   3     -64.380  97.285 102.705  1.00 19.00           C  
ATOM   1232  CB  ALA C   3     -64.363  98.251 105.016  1.00 19.00           C  
ATOM   1233  O   ALA C   3     -65.496  96.838 102.429  1.00 19.00           O  
ATOM   1234  N   GLY C   4     -63.813  98.888 101.891  1.00 22.86           N  
ATOM   1235  CA  GLY C   4     -64.102 100.313 101.892  1.00 22.86           C  
ATOM   1236  C   GLY C   4     -64.929 100.755 100.699  1.00 22.86           C  
ATOM   1237  O   GLY C   4     -64.637 100.380  99.562  1.00 22.86           O  
ATOM   1238  N   PRO C   5     -65.696 100.681 100.612  1.00 34.10           N  
ATOM   1239  CA  PRO C   5     -65.192  99.688 101.563  1.00 34.10           C  
ATOM   1240  C   PRO C   5     -64.114  98.789 100.961  1.00 34.10           C  
ATOM   1241  CB  PRO C   5     -66.440  98.878 101.922  1.00 34.10           C  
ATOM   1242  O   PRO C   5     -63.320  98.194 101.694  1.00 34.10           O  
ATOM   1243  CG  PRO C   5     -67.331  99.000 100.729  1.00 34.10           C  
ATOM   1244  CD  PRO C   5     -66.697  99.953  99.756  1.00 34.10           C  
ATOM   1245  N   VAL C   6     -63.935  98.869  99.207  1.00 19.79           N  
ATOM   1246  CA  VAL C   6     -65.146  99.029  98.408  1.00 19.79           C  
ATOM   1247  C   VAL C   6     -65.139  98.028  97.254  1.00 19.79           C  
ATOM   1248  CB  VAL C   6     -65.282 100.468  97.864  1.00 19.79           C  
ATOM   1249  O   VAL C   6     -66.127  97.326  97.028  1.00 19.79           O  
ATOM   1250  CG1 VAL C   6     -66.746 100.808  97.595  1.00 19.79           C  
ATOM   1251  CG2 VAL C   6     -64.670 101.468  98.844  1.00 19.79           C  
ATOM   1252  N   GLN C   7     -64.403  98.393  95.957  1.00 19.54           N  
ATOM   1253  CA  GLN C   7     -65.253  98.651  94.800  1.00 19.54           C  
ATOM   1254  C   GLN C   7     -65.643  97.351  94.103  1.00 19.54           C  
ATOM   1255  CB  GLN C   7     -64.550  99.585  93.814  1.00 19.54           C  
ATOM   1256  O   GLN C   7     -64.923  96.354  94.189  1.00 19.54           O  
ATOM   1257  CG  GLN C   7     -64.784 101.064  94.094  1.00 19.54           C  
ATOM   1258  CD  GLN C   7     -64.284 101.959  92.977  1.00 19.54           C  
ATOM   1259  NE2 GLN C   7     -63.744 103.118  93.341  1.00 19.54           N  
ATOM   1260  OE1 GLN C   7     -64.380 101.613  91.795  1.00 19.54           O  
ATOM   1261  N   ALA C   8     -66.629  97.218  93.332  1.00 20.57           N  
ATOM   1262  CA  ALA C   8     -67.835  96.639  92.745  1.00 20.57           C  
ATOM   1263  C   ALA C   8     -67.500  95.819  91.502  1.00 20.57           C  
ATOM   1264  CB  ALA C   8     -68.838  97.737  92.399  1.00 20.57           C  
ATOM   1265  O   ALA C   8     -67.945  94.677  91.365  1.00 20.57           O  
ATOM   1266  N   VAL C   9     -67.140  96.334  90.342  1.00 20.63           N  
ATOM   1267  CA  VAL C   9     -68.164  96.401  89.305  1.00 20.63           C  
ATOM   1268  C   VAL C   9     -68.153  95.114  88.483  1.00 20.63           C  
ATOM   1269  CB  VAL C   9     -67.960  97.624  88.383  1.00 20.63           C  
ATOM   1270  O   VAL C   9     -67.137  94.417  88.424  1.00 20.63           O  
ATOM   1271  CG1 VAL C   9     -69.277  98.029  87.723  1.00 20.63           C  
ATOM   1272  CG2 VAL C   9     -67.372  98.793  89.171  1.00 20.63           C  
ATOM   1273  N   PRO C  10     -68.890  94.797  87.520  1.00 24.72           N  
ATOM   1274  CA  PRO C  10     -69.958  94.077  86.822  1.00 24.72           C  
ATOM   1275  C   PRO C  10     -69.440  93.234  85.659  1.00 24.72           C  
ATOM   1276  CB  PRO C  10     -70.868  95.200  86.318  1.00 24.72           C  
ATOM   1277  O   PRO C  10     -69.819  92.068  85.520  1.00 24.72           O  
ATOM   1278  CG  PRO C  10     -69.977  96.395  86.211  1.00 24.72           C  
ATOM   1279  CD  PRO C  10     -68.663  96.070  86.860  1.00 24.72           C  
ATOM   1280  N   PRO C  11     -68.992  93.677  84.526  1.00 22.64           N  
ATOM   1281  CA  PRO C  11     -69.992  93.543  83.465  1.00 22.64           C  
ATOM   1282  C   PRO C  11     -69.756  92.319  82.583  1.00 22.64           C  
ATOM   1283  CB  PRO C  11     -69.829  94.835  82.661  1.00 22.64           C  
ATOM   1284  O   PRO C  11     -70.691  91.564  82.305  1.00 22.64           O  
ATOM   1285  CG  PRO C  11     -68.430  95.282  82.937  1.00 22.64           C  
ATOM   1286  CD  PRO C  11     -67.874  94.448  84.055  1.00 22.64           C  
ATOM   1287  N   PRO C  12     -68.893  92.171  81.552  1.00 20.44           N  
ATOM   1288  CA  PRO C  12     -69.620  91.967  80.297  1.00 20.44           C  
ATOM   1289  C   PRO C  12     -69.759  90.491  79.929  1.00 20.44           C  
ATOM   1290  CB  PRO C  12     -68.763  92.707  79.267  1.00 20.44           C  
ATOM   1291  O   PRO C  12     -69.048  89.645  80.477  1.00 20.44           O  
ATOM   1292  CG  PRO C  12     -67.390  92.727  79.857  1.00 20.44           C  
ATOM   1293  CD  PRO C  12     -67.485  92.329  81.302  1.00 20.44           C  
ATOM   1294  N   PRO C  13     -69.933  89.884  78.618  1.00 21.94           N  
ATOM   1295  CA  PRO C  13     -71.021  89.127  77.995  1.00 21.94           C  
ATOM   1296  C   PRO C  13     -70.627  87.688  77.668  1.00 21.94           C  
ATOM   1297  CB  PRO C  13     -71.314  89.917  76.718  1.00 21.94           C  
ATOM   1298  O   PRO C  13     -71.444  86.774  77.807  1.00 21.94           O  
ATOM   1299  CG  PRO C  13     -70.076  90.717  76.471  1.00 21.94           C  
ATOM   1300  CD  PRO C  13     -69.216  90.656  77.700  1.00 21.94           C  
ATOM   1301  N   PRO C  14     -69.461  87.241  77.121  1.00 17.34           N  
ATOM   1302  CA  PRO C  14     -69.712  86.390  75.955  1.00 17.34           C  
ATOM   1303  C   PRO C  14     -69.719  84.903  76.301  1.00 17.34           C  
ATOM   1304  CB  PRO C  14     -68.550  86.727  75.017  1.00 17.34           C  
ATOM   1305  O   PRO C  14     -68.880  84.442  77.079  1.00 17.34           O  
ATOM   1306  CG  PRO C  14     -67.453  87.194  75.919  1.00 17.34           C  
ATOM   1307  CD  PRO C  14     -68.017  87.381  77.298  1.00 17.34           C  
ATOM   1308  N   VAL C  15     -70.582  83.953  76.002  1.00 24.42           N  
ATOM   1309  CA  VAL C  15     -71.148  82.712  76.522  1.00 24.42           C  
ATOM   1310  C   VAL C  15     -70.393  81.518  75.942  1.00 24.42           C  
ATOM   1311  CB  VAL C  15     -72.655  82.597  76.201  1.00 24.42           C  
ATOM   1312  O   VAL C  15     -70.640  80.373  76.329  1.00 24.42           O  
ATOM   1313  CG1 VAL C  15     -73.495  82.904  77.439  1.00 24.42           C  
ATOM   1314  CG2 VAL C  15     -73.028  83.532  75.052  1.00 24.42           C  
ATOM   1315  N   PRO C  16     -69.559  81.463  74.921  1.00 17.84           N  
ATOM   1316  CA  PRO C  16     -70.078  80.498  73.949  1.00 17.84           C  
ATOM   1317  C   PRO C  16     -69.585  79.076  74.208  1.00 17.84           C  
ATOM   1318  CB  PRO C  16     -69.548  81.023  72.612  1.00 17.84           C  
ATOM   1319  O   PRO C  16     -68.682  78.871  75.023  1.00 17.84           O  
ATOM   1320  CG  PRO C  16     -68.347  81.838  72.971  1.00 17.84           C  
ATOM   1321  CD  PRO C  16     -68.229  81.879  74.468  1.00 17.84           C  
ATOM   1322  N   THR C  17     -68.699  78.428  73.285  1.00 18.01           N  
ATOM   1323  CA  THR C  17     -68.981  77.176  72.591  1.00 18.01           C  
ATOM   1324  C   THR C  17     -68.382  75.993  73.345  1.00 18.01           C  
ATOM   1325  CB  THR C  17     -68.436  77.201  71.151  1.00 18.01           C  
ATOM   1326  O   THR C  17     -67.528  76.173  74.216  1.00 18.01           O  
ATOM   1327  CG2 THR C  17     -69.466  77.773  70.183  1.00 18.01           C  
ATOM   1328  OG1 THR C  17     -67.254  78.010  71.108  1.00 18.01           O  
ATOM   1329  N   GLU C  18     -67.503  74.965  72.753  1.00 17.89           N  
ATOM   1330  CA  GLU C  18     -67.998  73.652  72.349  1.00 17.89           C  
ATOM   1331  C   GLU C  18     -67.160  72.534  72.963  1.00 17.89           C  
ATOM   1332  CB  GLU C  18     -68.006  73.527  70.823  1.00 17.89           C  
ATOM   1333  O   GLU C  18     -66.060  72.778  73.463  1.00 17.89           O  
ATOM   1334  CG  GLU C  18     -69.401  73.486  70.217  1.00 17.89           C  
ATOM   1335  CD  GLU C  18     -69.393  73.340  68.703  1.00 17.89           C  
ATOM   1336  OE1 GLU C  18     -70.264  72.624  68.158  1.00 17.89           O  
ATOM   1337  OE2 GLU C  18     -68.509  73.945  68.058  1.00 17.89           O  
ATOM   1338  N   PRO C  19     -66.344  71.753  72.201  1.00 22.15           N  
ATOM   1339  CA  PRO C  19     -66.598  70.320  72.030  1.00 22.15           C  
ATOM   1340  C   PRO C  19     -65.595  69.450  72.783  1.00 22.15           C  
ATOM   1341  CB  PRO C  19     -66.469  70.117  70.518  1.00 22.15           C  
ATOM   1342  O   PRO C  19     -64.573  69.950  73.261  1.00 22.15           O  
ATOM   1343  CG  PRO C  19     -65.616  71.253  70.051  1.00 22.15           C  
ATOM   1344  CD  PRO C  19     -65.379  72.179  71.210  1.00 22.15           C  
ATOM   1345  N   LYS C  20     -64.899  68.430  72.205  1.00 21.19           N  
ATOM   1346  CA  LYS C  20     -65.063  66.989  72.379  1.00 21.19           C  
ATOM   1347  C   LYS C  20     -63.779  66.348  72.897  1.00 21.19           C  
ATOM   1348  CB  LYS C  20     -65.482  66.334  71.062  1.00 21.19           C  
ATOM   1349  O   LYS C  20     -62.720  66.978  72.894  1.00 21.19           O  
ATOM   1350  CG  LYS C  20     -66.986  66.307  70.835  1.00 21.19           C  
ATOM   1351  CD  LYS C  20     -67.338  65.670  69.496  1.00 21.19           C  
ATOM   1352  CE  LYS C  20     -68.842  65.659  69.260  1.00 21.19           C  
ATOM   1353  NZ  LYS C  20     -69.186  65.128  67.907  1.00 21.19           N  
ATOM   1354  N   GLN C  21     -63.153  65.315  72.322  1.00 24.78           N  
ATOM   1355  CA  GLN C  21     -63.060  63.936  72.791  1.00 24.78           C  
ATOM   1356  C   GLN C  21     -61.611  63.544  73.064  1.00 24.78           C  
ATOM   1357  CB  GLN C  21     -63.679  62.979  71.771  1.00 24.78           C  
ATOM   1358  O   GLN C  21     -60.685  64.264  72.682  1.00 24.78           O  
ATOM   1359  CG  GLN C  21     -65.137  62.640  72.052  1.00 24.78           C  
ATOM   1360  CD  GLN C  21     -65.721  61.674  71.038  1.00 24.78           C  
ATOM   1361  NE2 GLN C  21     -66.968  61.270  71.254  1.00 24.78           N  
ATOM   1362  OE1 GLN C  21     -65.057  61.296  70.068  1.00 24.78           O  
ATOM   1363  N   PRO C  22     -60.901  62.514  72.585  1.00 26.45           N  
ATOM   1364  CA  PRO C  22     -60.495  61.291  73.283  1.00 26.45           C  
ATOM   1365  C   PRO C  22     -58.979  61.137  73.371  1.00 26.45           C  
ATOM   1366  CB  PRO C  22     -61.108  60.178  72.429  1.00 26.45           C  
ATOM   1367  O   PRO C  22     -58.461  60.665  74.387  1.00 26.45           O  
ATOM   1368  CG  PRO C  22     -61.393  60.822  71.110  1.00 26.45           C  
ATOM   1369  CD  PRO C  22     -61.037  62.278  71.203  1.00 26.45           C  
ATOM   1370  N   THR C  23     -58.063  61.366  72.321  1.00 20.67           N  
ATOM   1371  CA  THR C  23     -57.405  60.283  71.598  1.00 20.67           C  
ATOM   1372  C   THR C  23     -56.053  59.956  72.226  1.00 20.67           C  
ATOM   1373  CB  THR C  23     -57.213  60.639  70.113  1.00 20.67           C  
ATOM   1374  O   THR C  23     -55.407  60.829  72.810  1.00 20.67           O  
ATOM   1375  CG2 THR C  23     -57.822  59.573  69.208  1.00 20.67           C  
ATOM   1376  OG1 THR C  23     -57.844  61.897  69.843  1.00 20.67           O  
ATOM   1377  N   GLU C  24     -55.167  58.941  71.895  1.00 24.24           N  
ATOM   1378  CA  GLU C  24     -54.485  57.793  72.487  1.00 24.24           C  
ATOM   1379  C   GLU C  24     -53.036  58.128  72.828  1.00 24.24           C  
ATOM   1380  CB  GLU C  24     -54.538  56.590  71.541  1.00 24.24           C  
ATOM   1381  O   GLU C  24     -52.546  57.767  73.901  1.00 24.24           O  
ATOM   1382  CG  GLU C  24     -54.914  55.285  72.228  1.00 24.24           C  
ATOM   1383  CD  GLU C  24     -55.228  54.163  71.251  1.00 24.24           C  
ATOM   1384  OE1 GLU C  24     -54.907  52.990  71.551  1.00 24.24           O  
ATOM   1385  OE2 GLU C  24     -55.799  54.458  70.178  1.00 24.24           O  
ATOM   1386  N   GLU C  25     -52.014  58.732  71.995  1.00 21.81           N  
ATOM   1387  CA  GLU C  25     -51.062  57.902  71.263  1.00 21.81           C  
ATOM   1388  C   GLU C  25     -49.698  57.891  71.949  1.00 21.81           C  
ATOM   1389  CB  GLU C  25     -50.921  58.391  69.820  1.00 21.81           C  
ATOM   1390  O   GLU C  25     -49.285  58.893  72.535  1.00 21.81           O  
ATOM   1391  CG  GLU C  25     -50.857  57.269  68.794  1.00 21.81           C  
ATOM   1392  CD  GLU C  25     -50.804  57.769  67.359  1.00 21.81           C  
ATOM   1393  OE1 GLU C  25     -50.078  57.170  66.533  1.00 21.81           O  
ATOM   1394  OE2 GLU C  25     -51.493  58.770  67.059  1.00 21.81           O  
ATOM   1395  N   GLU C  26     -48.629  57.008  71.737  1.00 27.54           N  
ATOM   1396  CA  GLU C  26     -47.657  56.181  72.447  1.00 27.54           C  
ATOM   1397  C   GLU C  26     -46.343  56.928  72.654  1.00 27.54           C  
ATOM   1398  CB  GLU C  26     -47.406  54.875  71.688  1.00 27.54           C  
ATOM   1399  O   GLU C  26     -45.465  56.461  73.382  1.00 27.54           O  
ATOM   1400  CG  GLU C  26     -48.257  53.710  72.171  1.00 27.54           C  
ATOM   1401  CD  GLU C  26     -47.832  52.373  71.585  1.00 27.54           C  
ATOM   1402  OE1 GLU C  26     -47.947  51.340  72.284  1.00 27.54           O  
ATOM   1403  OE2 GLU C  26     -47.379  52.358  70.419  1.00 27.54           O  
ATOM   1404  N   ALA C  27     -45.774  58.057  71.956  1.00 24.14           N  
ATOM   1405  CA  ALA C  27     -44.713  58.042  70.952  1.00 24.14           C  
ATOM   1406  C   ALA C  27     -43.346  58.252  71.596  1.00 24.14           C  
ATOM   1407  CB  ALA C  27     -44.968  59.111  69.892  1.00 24.14           C  
ATOM   1408  O   ALA C  27     -43.137  59.228  72.320  1.00 24.14           O  
ATOM   1409  N   SER C  28     -42.257  57.431  71.495  1.00 26.76           N  
ATOM   1410  CA  SER C  28     -41.258  56.887  72.409  1.00 26.76           C  
ATOM   1411  C   SER C  28     -40.060  57.821  72.539  1.00 26.76           C  
ATOM   1412  CB  SER C  28     -40.792  55.509  71.936  1.00 26.76           C  
ATOM   1413  O   SER C  28     -39.885  58.731  71.726  1.00 26.76           O  
ATOM   1414  OG  SER C  28     -41.146  55.297  70.580  1.00 26.76           O  
ATOM   1415  N   SER C  29     -38.760  57.703  73.212  1.00 29.23           N  
ATOM   1416  CA  SER C  29     -38.177  58.676  74.131  1.00 29.23           C  
ATOM   1417  C   SER C  29     -37.229  59.623  73.404  1.00 29.23           C  
ATOM   1418  CB  SER C  29     -37.434  57.966  75.263  1.00 29.23           C  
ATOM   1419  O   SER C  29     -36.496  59.207  72.504  1.00 29.23           O  
ATOM   1420  OG  SER C  29     -38.281  57.036  75.915  1.00 29.23           O  
ATOM   1421  N   LYS C  30     -37.218  60.722  73.063  1.00 26.35           N  
ATOM   1422  CA  LYS C  30     -36.384  61.376  72.059  1.00 26.35           C  
ATOM   1423  C   LYS C  30     -34.902  61.226  72.392  1.00 26.35           C  
ATOM   1424  CB  LYS C  30     -36.747  62.857  71.941  1.00 26.35           C  
ATOM   1425  O   LYS C  30     -34.449  61.675  73.447  1.00 26.35           O  
ATOM   1426  CG  LYS C  30     -37.925  63.134  71.018  1.00 26.35           C  
ATOM   1427  CD  LYS C  30     -38.224  64.625  70.926  1.00 26.35           C  
ATOM   1428  CE  LYS C  30     -39.409  64.903  70.010  1.00 26.35           C  
ATOM   1429  NZ  LYS C  30     -39.734  66.359  69.951  1.00 26.35           N  
ATOM   1430  N   GLU C  31     -34.180  60.401  71.746  1.00 25.23           N  
ATOM   1431  CA  GLU C  31     -32.920  59.668  71.834  1.00 25.23           C  
ATOM   1432  C   GLU C  31     -31.729  60.586  71.574  1.00 25.23           C  
ATOM   1433  CB  GLU C  31     -32.908  58.497  70.848  1.00 25.23           C  
ATOM   1434  O   GLU C  31     -31.729  61.353  70.609  1.00 25.23           O  
ATOM   1435  CG  GLU C  31     -32.597  57.154  71.492  1.00 25.23           C  
ATOM   1436  CD  GLU C  31     -32.774  55.979  70.544  1.00 25.23           C  
ATOM   1437  OE1 GLU C  31     -31.939  55.046  70.570  1.00 25.23           O  
ATOM   1438  OE2 GLU C  31     -33.755  55.991  69.768  1.00 25.23           O  
ATOM   1439  N   ASP C  32     -30.524  60.492  72.395  1.00 24.64           N  
ATOM   1440  CA  ASP C  32     -29.465  61.320  72.963  1.00 24.64           C  
ATOM   1441  C   ASP C  32     -28.318  61.500  71.971  1.00 24.64           C  
ATOM   1442  CB  ASP C  32     -28.944  60.707  74.264  1.00 24.64           C  
ATOM   1443  O   ASP C  32     -27.925  60.551  71.289  1.00 24.64           O  
ATOM   1444  CG  ASP C  32     -28.747  61.733  75.366  1.00 24.64           C  
ATOM   1445  OD1 ASP C  32     -27.652  62.330  75.455  1.00 24.64           O  
ATOM   1446  OD2 ASP C  32     -29.694  61.945  76.154  1.00 24.64           O  
ATOM   1447  N   SER C  33     -27.818  62.632  71.418  1.00 28.15           N  
ATOM   1448  CA  SER C  33     -27.061  63.157  70.286  1.00 28.15           C  
ATOM   1449  C   SER C  33     -25.599  62.728  70.354  1.00 28.15           C  
ATOM   1450  CB  SER C  33     -27.151  64.683  70.241  1.00 28.15           C  
ATOM   1451  O   SER C  33     -24.701  63.514  70.044  1.00 28.15           O  
ATOM   1452  OG  SER C  33     -28.501  65.103  70.141  1.00 28.15           O  
ATOM   1453  N   ALA C  34     -25.179  61.398  70.706  1.00 25.60           N  
ATOM   1454  CA  ALA C  34     -23.885  61.148  71.335  1.00 25.60           C  
ATOM   1455  C   ALA C  34     -22.752  61.243  70.317  1.00 25.60           C  
ATOM   1456  CB  ALA C  34     -23.877  59.778  72.009  1.00 25.60           C  
ATOM   1457  O   ALA C  34     -22.781  60.571  69.283  1.00 25.60           O  
ATOM   1458  N   PRO C  35     -21.913  62.303  70.267  1.00 29.12           N  
ATOM   1459  CA  PRO C  35     -20.824  62.729  69.384  1.00 29.12           C  
ATOM   1460  C   PRO C  35     -19.685  61.714  69.320  1.00 29.12           C  
ATOM   1461  CB  PRO C  35     -20.352  64.041  70.015  1.00 29.12           C  
ATOM   1462  O   PRO C  35     -19.496  60.934  70.256  1.00 29.12           O  
ATOM   1463  CG  PRO C  35     -20.813  63.971  71.435  1.00 29.12           C  
ATOM   1464  CD  PRO C  35     -21.731  62.791  71.580  1.00 29.12           C  
ATOM   1465  N   SER C  36     -19.195  61.144  68.201  1.00 30.16           N  
ATOM   1466  CA  SER C  36     -18.220  60.094  67.928  1.00 30.16           C  
ATOM   1467  C   SER C  36     -16.859  60.433  68.527  1.00 30.16           C  
ATOM   1468  CB  SER C  36     -18.082  59.868  66.422  1.00 30.16           C  
ATOM   1469  O   SER C  36     -16.351  61.540  68.339  1.00 30.16           O  
ATOM   1470  OG  SER C  36     -18.689  60.924  65.697  1.00 30.16           O  
ATOM   1471  N   LYS C  37     -16.328  59.872  69.708  1.00 28.70           N  
ATOM   1472  CA  LYS C  37     -15.219  60.113  70.627  1.00 28.70           C  
ATOM   1473  C   LYS C  37     -13.876  59.914  69.931  1.00 28.70           C  
ATOM   1474  CB  LYS C  37     -15.320  59.192  71.844  1.00 28.70           C  
ATOM   1475  O   LYS C  37     -13.660  58.900  69.265  1.00 28.70           O  
ATOM   1476  CG  LYS C  37     -16.154  59.761  72.983  1.00 28.70           C  
ATOM   1477  CD  LYS C  37     -16.168  58.826  74.186  1.00 28.70           C  
ATOM   1478  CE  LYS C  37     -17.025  59.381  75.316  1.00 28.70           C  
ATOM   1479  NZ  LYS C  37     -17.099  58.436  76.470  1.00 28.70           N  
ATOM   1480  N   PRO C  38     -13.005  60.924  69.565  1.00 35.14           N  
ATOM   1481  CA  PRO C  38     -11.664  60.797  68.989  1.00 35.14           C  
ATOM   1482  C   PRO C  38     -10.817  59.740  69.695  1.00 35.14           C  
ATOM   1483  CB  PRO C  38     -11.065  62.193  69.179  1.00 35.14           C  
ATOM   1484  O   PRO C  38     -10.727  59.736  70.925  1.00 35.14           O  
ATOM   1485  CG  PRO C  38     -11.986  62.876  70.138  1.00 35.14           C  
ATOM   1486  CD  PRO C  38     -13.188  62.001  70.352  1.00 35.14           C  
ATOM   1487  N   VAL C  39     -10.740  58.501  69.401  1.00 38.92           N  
ATOM   1488  CA  VAL C  39      -9.912  57.555  70.142  1.00 38.92           C  
ATOM   1489  C   VAL C  39      -8.478  58.073  70.220  1.00 38.92           C  
ATOM   1490  CB  VAL C  39      -9.937  56.151  69.496  1.00 38.92           C  
ATOM   1491  O   VAL C  39      -7.839  58.307  69.192  1.00 38.92           O  
ATOM   1492  CG1 VAL C  39      -9.438  55.095  70.480  1.00 38.92           C  
ATOM   1493  CG2 VAL C  39     -11.346  55.812  69.012  1.00 38.92           C  
ATOM   1494  N   VAL C  40      -7.970  58.905  71.105  1.00 44.25           N  
ATOM   1495  CA  VAL C  40      -6.766  59.686  71.370  1.00 44.25           C  
ATOM   1496  C   VAL C  40      -5.528  58.850  71.053  1.00 44.25           C  
ATOM   1497  CB  VAL C  40      -6.718  60.177  72.834  1.00 44.25           C  
ATOM   1498  O   VAL C  40      -4.609  59.320  70.379  1.00 44.25           O  
ATOM   1499  CG1 VAL C  40      -5.463  61.011  73.083  1.00 44.25           C  
ATOM   1500  CG2 VAL C  40      -7.973  60.981  73.168  1.00 44.25           C  
ATOM   1501  N   GLY C  41      -5.148  57.702  71.678  1.00 57.75           N  
ATOM   1502  CA  GLY C  41      -3.837  57.154  71.985  1.00 57.75           C  
ATOM   1503  C   GLY C  41      -3.272  56.297  70.868  1.00 57.75           C  
ATOM   1504  O   GLY C  41      -2.412  55.446  71.106  1.00 57.75           O  
ATOM   1505  N   ILE C  42      -3.815  56.065  69.661  1.00 73.27           N  
ATOM   1506  CA  ILE C  42      -3.235  55.162  68.673  1.00 73.27           C  
ATOM   1507  C   ILE C  42      -2.182  55.903  67.853  1.00 73.27           C  
ATOM   1508  CB  ILE C  42      -4.319  54.570  67.745  1.00 73.27           C  
ATOM   1509  O   ILE C  42      -2.438  56.996  67.343  1.00 73.27           O  
ATOM   1510  CG1 ILE C  42      -5.376  53.823  68.566  1.00 73.27           C  
ATOM   1511  CG2 ILE C  42      -3.688  53.648  66.697  1.00 73.27           C  
ATOM   1512  CD1 ILE C  42      -6.598  53.398  67.763  1.00 73.27           C  
ATOM   1513  N   ILE C  43      -0.863  55.545  67.968  1.00 83.80           N  
ATOM   1514  CA  ILE C  43       0.259  56.107  67.223  1.00 83.80           C  
ATOM   1515  C   ILE C  43       0.249  55.571  65.793  1.00 83.80           C  
ATOM   1516  CB  ILE C  43       1.607  55.787  67.907  1.00 83.80           C  
ATOM   1517  O   ILE C  43       0.275  54.357  65.578  1.00 83.80           O  
ATOM   1518  CG1 ILE C  43       1.588  56.251  69.368  1.00 83.80           C  
ATOM   1519  CG2 ILE C  43       2.766  56.432  67.142  1.00 83.80           C  
ATOM   1520  CD1 ILE C  43       2.805  55.813  70.172  1.00 83.80           C  
ATOM   1521  N   TYR C  44       0.028  56.292  64.779  1.00 84.62           N  
ATOM   1522  CA  TYR C  44       0.042  55.938  63.364  1.00 84.62           C  
ATOM   1523  C   TYR C  44       1.463  55.667  62.883  1.00 84.62           C  
ATOM   1524  CB  TYR C  44      -0.589  57.054  62.525  1.00 84.62           C  
ATOM   1525  O   TYR C  44       2.345  56.517  63.023  1.00 84.62           O  
ATOM   1526  CG  TYR C  44      -2.093  56.966  62.431  1.00 84.62           C  
ATOM   1527  CD1 TYR C  44      -2.705  56.209  61.434  1.00 84.62           C  
ATOM   1528  CD2 TYR C  44      -2.905  57.639  63.337  1.00 84.62           C  
ATOM   1529  CE1 TYR C  44      -4.090  56.127  61.342  1.00 84.62           C  
ATOM   1530  CE2 TYR C  44      -4.291  57.564  63.255  1.00 84.62           C  
ATOM   1531  OH  TYR C  44      -6.246  56.728  62.169  1.00 84.62           O  
ATOM   1532  CZ  TYR C  44      -4.874  56.806  62.256  1.00 84.62           C  
ATOM   1533  N   PRO C  45       1.723  54.435  62.473  1.00 86.55           N  
ATOM   1534  CA  PRO C  45       3.062  54.069  62.005  1.00 86.55           C  
ATOM   1535  C   PRO C  45       3.490  54.855  60.768  1.00 86.55           C  
ATOM   1536  CB  PRO C  45       2.929  52.578  61.685  1.00 86.55           C  
ATOM   1537  O   PRO C  45       2.647  55.435  60.078  1.00 86.55           O  
ATOM   1538  CG  PRO C  45       1.477  52.275  61.875  1.00 86.55           C  
ATOM   1539  CD  PRO C  45       0.788  53.522  62.350  1.00 86.55           C  
ATOM   1540  N   PRO C  46       4.775  55.091  60.500  1.00 86.76           N  
ATOM   1541  CA  PRO C  46       5.280  55.689  59.261  1.00 86.76           C  
ATOM   1542  C   PRO C  46       4.789  54.960  58.012  1.00 86.76           C  
ATOM   1543  CB  PRO C  46       6.799  55.565  59.404  1.00 86.76           C  
ATOM   1544  O   PRO C  46       4.360  53.807  58.094  1.00 86.76           O  
ATOM   1545  CG  PRO C  46       7.011  55.024  60.781  1.00 86.76           C  
ATOM   1546  CD  PRO C  46       5.681  54.600  61.336  1.00 86.76           C  
ATOM   1547  N   PRO C  47       4.551  55.570  56.891  1.00 83.21           N  
ATOM   1548  CA  PRO C  47       3.970  55.031  55.660  1.00 83.21           C  
ATOM   1549  C   PRO C  47       4.565  53.680  55.269  1.00 83.21           C  
ATOM   1550  CB  PRO C  47       4.305  56.098  54.615  1.00 83.21           C  
ATOM   1551  O   PRO C  47       3.851  52.811  54.761  1.00 83.21           O  
ATOM   1552  CG  PRO C  47       5.165  57.083  55.338  1.00 83.21           C  
ATOM   1553  CD  PRO C  47       5.203  56.708  56.791  1.00 83.21           C  
ATOM   1554  N   GLU C  48       5.931  53.429  55.554  1.00 81.36           N  
ATOM   1555  CA  GLU C  48       6.571  52.177  55.159  1.00 81.36           C  
ATOM   1556  C   GLU C  48       6.083  51.014  56.018  1.00 81.36           C  
ATOM   1557  CB  GLU C  48       8.094  52.298  55.254  1.00 81.36           C  
ATOM   1558  O   GLU C  48       5.844  49.917  55.509  1.00 81.36           O  
ATOM   1559  CG  GLU C  48       8.746  52.854  53.996  1.00 81.36           C  
ATOM   1560  CD  GLU C  48      10.262  52.926  54.088  1.00 81.36           C  
ATOM   1561  OE1 GLU C  48      10.915  53.277  53.079  1.00 81.36           O  
ATOM   1562  OE2 GLU C  48      10.801  52.628  55.177  1.00 81.36           O  
ATOM   1563  N   VAL C  49       5.890  51.239  57.294  1.00 86.06           N  
ATOM   1564  CA  VAL C  49       5.441  50.228  58.246  1.00 86.06           C  
ATOM   1565  C   VAL C  49       3.917  50.145  58.231  1.00 86.06           C  
ATOM   1566  CB  VAL C  49       5.944  50.530  59.675  1.00 86.06           C  
ATOM   1567  O   VAL C  49       3.343  49.094  58.526  1.00 86.06           O  
ATOM   1568  CG1 VAL C  49       5.615  49.376  60.619  1.00 86.06           C  
ATOM   1569  CG2 VAL C  49       7.447  50.803  59.664  1.00 86.06           C  
ATOM   1570  N   ARG C  50       3.169  51.239  57.851  1.00 88.82           N  
ATOM   1571  CA  ARG C  50       1.711  51.275  57.794  1.00 88.82           C  
ATOM   1572  C   ARG C  50       1.178  50.273  56.776  1.00 88.82           C  
ATOM   1573  CB  ARG C  50       1.221  52.683  57.451  1.00 88.82           C  
ATOM   1574  O   ARG C  50       0.183  49.592  57.030  1.00 88.82           O  
ATOM   1575  CG  ARG C  50      -0.210  52.960  57.882  1.00 88.82           C  
ATOM   1576  CD  ARG C  50      -0.638  54.381  57.542  1.00 88.82           C  
ATOM   1577  NE  ARG C  50      -1.917  54.721  58.159  1.00 88.82           N  
ATOM   1578  NH1 ARG C  50      -1.792  56.974  57.663  1.00 88.82           N  
ATOM   1579  NH2 ARG C  50      -3.608  56.142  58.788  1.00 88.82           N  
ATOM   1580  CZ  ARG C  50      -2.436  55.945  58.202  1.00 88.82           C  
ATOM   1581  N   ASN C  51       1.875  50.261  55.578  1.00 88.43           N  
ATOM   1582  CA  ASN C  51       1.473  49.336  54.523  1.00 88.43           C  
ATOM   1583  C   ASN C  51       1.601  47.884  54.974  1.00 88.43           C  
ATOM   1584  CB  ASN C  51       2.300  49.574  53.258  1.00 88.43           C  
ATOM   1585  O   ASN C  51       0.721  47.065  54.700  1.00 88.43           O  
ATOM   1586  CG  ASN C  51       1.670  50.598  52.333  1.00 88.43           C  
ATOM   1587  ND2 ASN C  51       2.467  51.143  51.422  1.00 88.43           N  
ATOM   1588  OD1 ASN C  51       0.478  50.897  52.438  1.00 88.43           O  
ATOM   1589  N   ILE C  52       2.751  47.529  55.708  1.00 89.69           N  
ATOM   1590  CA  ILE C  52       2.988  46.176  56.200  1.00 89.69           C  
ATOM   1591  C   ILE C  52       1.981  45.844  57.299  1.00 89.69           C  
ATOM   1592  CB  ILE C  52       4.431  46.010  56.726  1.00 89.69           C  
ATOM   1593  O   ILE C  52       1.460  44.727  57.356  1.00 89.69           O  
ATOM   1594  CG1 ILE C  52       5.437  46.143  55.578  1.00 89.69           C  
ATOM   1595  CG2 ILE C  52       4.593  44.666  57.443  1.00 89.69           C  
ATOM   1596  CD1 ILE C  52       6.872  46.365  56.034  1.00 89.69           C  
ATOM   1597  N   VAL C  53       1.596  46.807  58.130  1.00 91.07           N  
ATOM   1598  CA  VAL C  53       0.654  46.616  59.228  1.00 91.07           C  
ATOM   1599  C   VAL C  53      -0.754  46.415  58.672  1.00 91.07           C  
ATOM   1600  CB  VAL C  53       0.675  47.811  60.208  1.00 91.07           C  
ATOM   1601  O   VAL C  53      -1.477  45.516  59.106  1.00 91.07           O  
ATOM   1602  CG1 VAL C  53      -0.388  47.639  61.291  1.00 91.07           C  
ATOM   1603  CG2 VAL C  53       2.060  47.962  60.834  1.00 91.07           C  
ATOM   1604  N   ASP C  54      -1.167  47.224  57.681  1.00 89.14           N  
ATOM   1605  CA  ASP C  54      -2.493  47.143  57.076  1.00 89.14           C  
ATOM   1606  C   ASP C  54      -2.680  45.820  56.337  1.00 89.14           C  
ATOM   1607  CB  ASP C  54      -2.720  48.317  56.121  1.00 89.14           C  
ATOM   1608  O   ASP C  54      -3.748  45.209  56.407  1.00 89.14           O  
ATOM   1609  CG  ASP C  54      -3.087  49.603  56.840  1.00 89.14           C  
ATOM   1610  OD1 ASP C  54      -3.357  49.565  58.059  1.00 89.14           O  
ATOM   1611  OD2 ASP C  54      -3.109  50.665  56.179  1.00 89.14           O  
ATOM   1612  N   LYS C  55      -1.596  45.387  55.590  1.00 88.36           N  
ATOM   1613  CA  LYS C  55      -1.643  44.123  54.861  1.00 88.36           C  
ATOM   1614  C   LYS C  55      -1.735  42.939  55.819  1.00 88.36           C  
ATOM   1615  CB  LYS C  55      -0.414  43.975  53.962  1.00 88.36           C  
ATOM   1616  O   LYS C  55      -2.514  42.010  55.592  1.00 88.36           O  
ATOM   1617  CG  LYS C  55      -0.680  44.276  52.495  1.00 88.36           C  
ATOM   1618  CD  LYS C  55       0.571  44.082  51.648  1.00 88.36           C  
ATOM   1619  CE  LYS C  55       0.343  44.511  50.205  1.00 88.36           C  
ATOM   1620  NZ  LYS C  55       1.592  44.405  49.392  1.00 88.36           N  
ATOM   1621  N   THR C  56      -0.842  42.988  56.896  1.00 91.61           N  
ATOM   1622  CA  THR C  56      -0.850  41.928  57.899  1.00 91.61           C  
ATOM   1623  C   THR C  56      -2.181  41.900  58.645  1.00 91.61           C  
ATOM   1624  CB  THR C  56       0.302  42.103  58.905  1.00 91.61           C  
ATOM   1625  O   THR C  56      -2.732  40.828  58.903  1.00 91.61           O  
ATOM   1626  CG2 THR C  56       0.487  40.848  59.752  1.00 91.61           C  
ATOM   1627  OG1 THR C  56       1.516  42.367  58.191  1.00 91.61           O  
ATOM   1628  N   ALA C  57      -2.755  43.103  58.904  1.00 91.12           N  
ATOM   1629  CA  ALA C  57      -4.033  43.216  59.600  1.00 91.12           C  
ATOM   1630  C   ALA C  57      -5.173  42.666  58.748  1.00 91.12           C  
ATOM   1631  CB  ALA C  57      -4.308  44.670  59.976  1.00 91.12           C  
ATOM   1632  O   ALA C  57      -6.080  42.008  59.263  1.00 91.12           O  
ATOM   1633  N   SER C  58      -5.098  42.931  57.429  1.00 91.05           N  
ATOM   1634  CA  SER C  58      -6.108  42.412  56.512  1.00 91.05           C  
ATOM   1635  C   SER C  58      -6.087  40.888  56.471  1.00 91.05           C  
ATOM   1636  CB  SER C  58      -5.893  42.972  55.105  1.00 91.05           C  
ATOM   1637  O   SER C  58      -7.139  40.247  56.486  1.00 91.05           O  
ATOM   1638  OG  SER C  58      -6.810  42.398  54.190  1.00 91.05           O  
ATOM   1639  N   PHE C  59      -4.810  40.285  56.471  1.00 90.81           N  
ATOM   1640  CA  PHE C  59      -4.651  38.837  56.417  1.00 90.81           C  
ATOM   1641  C   PHE C  59      -5.065  38.197  57.736  1.00 90.81           C  
ATOM   1642  CB  PHE C  59      -3.202  38.466  56.084  1.00 90.81           C  
ATOM   1643  O   PHE C  59      -5.709  37.146  57.747  1.00 90.81           O  
ATOM   1644  CG  PHE C  59      -3.033  37.836  54.728  1.00 90.81           C  
ATOM   1645  CD1 PHE C  59      -3.149  36.461  54.566  1.00 90.81           C  
ATOM   1646  CD2 PHE C  59      -2.758  38.619  53.615  1.00 90.81           C  
ATOM   1647  CE1 PHE C  59      -2.992  35.875  53.312  1.00 90.81           C  
ATOM   1648  CE2 PHE C  59      -2.600  38.041  52.359  1.00 90.81           C  
ATOM   1649  CZ  PHE C  59      -2.717  36.668  52.210  1.00 90.81           C  
ATOM   1650  N   VAL C  60      -4.801  38.874  58.837  1.00 91.33           N  
ATOM   1651  CA  VAL C  60      -5.130  38.362  60.163  1.00 91.33           C  
ATOM   1652  C   VAL C  60      -6.636  38.456  60.394  1.00 91.33           C  
ATOM   1653  CB  VAL C  60      -4.372  39.128  61.271  1.00 91.33           C  
ATOM   1654  O   VAL C  60      -7.235  37.564  61.000  1.00 91.33           O  
ATOM   1655  CG1 VAL C  60      -4.843  38.683  62.654  1.00 91.33           C  
ATOM   1656  CG2 VAL C  60      -2.865  38.924  61.124  1.00 91.33           C  
ATOM   1657  N   ALA C  61      -7.265  39.452  59.797  1.00 90.15           N  
ATOM   1658  CA  ALA C  61      -8.711  39.616  59.921  1.00 90.15           C  
ATOM   1659  C   ALA C  61      -9.454  38.527  59.151  1.00 90.15           C  
ATOM   1660  CB  ALA C  61      -9.134  40.996  59.426  1.00 90.15           C  
ATOM   1661  O   ALA C  61     -10.480  38.023  59.613  1.00 90.15           O  
ATOM   1662  N   ARG C  62      -8.892  38.062  58.028  1.00 88.63           N  
ATOM   1663  CA  ARG C  62      -9.513  37.048  57.182  1.00 88.63           C  
ATOM   1664  C   ARG C  62      -9.221  35.645  57.704  1.00 88.63           C  
ATOM   1665  CB  ARG C  62      -9.027  37.181  55.737  1.00 88.63           C  
ATOM   1666  O   ARG C  62     -10.086  34.768  57.661  1.00 88.63           O  
ATOM   1667  CG  ARG C  62      -9.668  38.330  54.975  1.00 88.63           C  
ATOM   1668  CD  ARG C  62      -9.168  38.404  53.539  1.00 88.63           C  
ATOM   1669  NE  ARG C  62      -9.835  39.464  52.789  1.00 88.63           N  
ATOM   1670  NH1 ARG C  62      -8.569  39.191  50.876  1.00 88.63           N  
ATOM   1671  NH2 ARG C  62     -10.206  40.794  50.954  1.00 88.63           N  
ATOM   1672  CZ  ARG C  62      -9.535  39.814  51.541  1.00 88.63           C  
ATOM   1673  N   ASN C  63      -7.998  35.382  58.262  1.00 90.16           N  
ATOM   1674  CA  ASN C  63      -7.525  34.037  58.571  1.00 90.16           C  
ATOM   1675  C   ASN C  63      -7.607  33.744  60.067  1.00 90.16           C  
ATOM   1676  CB  ASN C  63      -6.093  33.843  58.070  1.00 90.16           C  
ATOM   1677  O   ASN C  63      -7.507  32.589  60.484  1.00 90.16           O  
ATOM   1678  CG  ASN C  63      -6.004  33.808  56.557  1.00 90.16           C  
ATOM   1679  ND2 ASN C  63      -4.969  34.435  56.009  1.00 90.16           N  
ATOM   1680  OD1 ASN C  63      -6.857  33.223  55.885  1.00 90.16           O  
ATOM   1681  N   GLY C  64      -7.923  34.733  60.920  1.00 84.81           N  
ATOM   1682  CA  GLY C  64      -8.114  34.498  62.342  1.00 84.81           C  
ATOM   1683  C   GLY C  64      -6.855  34.719  63.158  1.00 84.81           C  
ATOM   1684  O   GLY C  64      -5.796  35.023  62.605  1.00 84.81           O  
ATOM   1685  N   PRO C  65      -6.809  34.633  64.453  1.00 87.55           N  
ATOM   1686  CA  PRO C  65      -5.730  34.891  65.409  1.00 87.55           C  
ATOM   1687  C   PRO C  65      -4.610  33.857  65.328  1.00 87.55           C  
ATOM   1688  CB  PRO C  65      -6.436  34.826  66.765  1.00 87.55           C  
ATOM   1689  O   PRO C  65      -3.483  34.127  65.753  1.00 87.55           O  
ATOM   1690  CG  PRO C  65      -7.788  34.262  66.465  1.00 87.55           C  
ATOM   1691  CD  PRO C  65      -7.993  34.281  64.978  1.00 87.55           C  
ATOM   1692  N   GLU C  66      -4.864  32.614  64.774  1.00 88.03           N  
ATOM   1693  CA  GLU C  66      -3.844  31.581  64.621  1.00 88.03           C  
ATOM   1694  C   GLU C  66      -2.779  32.003  63.612  1.00 88.03           C  
ATOM   1695  CB  GLU C  66      -4.479  30.256  64.191  1.00 88.03           C  
ATOM   1696  O   GLU C  66      -1.600  31.680  63.775  1.00 88.03           O  
ATOM   1697  CG  GLU C  66      -4.955  29.397  65.354  1.00 88.03           C  
ATOM   1698  CD  GLU C  66      -5.420  28.014  64.926  1.00 88.03           C  
ATOM   1699  OE1 GLU C  66      -5.666  27.158  65.806  1.00 88.03           O  
ATOM   1700  OE2 GLU C  66      -5.538  27.784  63.702  1.00 88.03           O  
ATOM   1701  N   PHE C  67      -3.182  32.751  62.601  1.00 89.71           N  
ATOM   1702  CA  PHE C  67      -2.276  33.253  61.574  1.00 89.71           C  
ATOM   1703  C   PHE C  67      -1.348  34.318  62.144  1.00 89.71           C  
ATOM   1704  CB  PHE C  67      -3.065  33.822  60.391  1.00 89.71           C  
ATOM   1705  O   PHE C  67      -0.166  34.369  61.799  1.00 89.71           O  
ATOM   1706  CG  PHE C  67      -2.210  34.179  59.206  1.00 89.71           C  
ATOM   1707  CD1 PHE C  67      -1.876  35.502  58.945  1.00 89.71           C  
ATOM   1708  CD2 PHE C  67      -1.739  33.190  58.352  1.00 89.71           C  
ATOM   1709  CE1 PHE C  67      -1.084  35.835  57.848  1.00 89.71           C  
ATOM   1710  CE2 PHE C  67      -0.947  33.515  57.254  1.00 89.71           C  
ATOM   1711  CZ  PHE C  67      -0.621  34.838  57.003  1.00 89.71           C  
ATOM   1712  N   GLU C  68      -1.866  35.118  63.123  1.00 89.77           N  
ATOM   1713  CA  GLU C  68      -1.068  36.119  63.823  1.00 89.77           C  
ATOM   1714  C   GLU C  68       0.064  35.468  64.614  1.00 89.77           C  
ATOM   1715  CB  GLU C  68      -1.949  36.953  64.756  1.00 89.77           C  
ATOM   1716  O   GLU C  68       1.200  35.947  64.590  1.00 89.77           O  
ATOM   1717  CG  GLU C  68      -1.202  38.068  65.475  1.00 89.77           C  
ATOM   1718  CD  GLU C  68      -2.075  38.844  66.448  1.00 89.77           C  
ATOM   1719  OE1 GLU C  68      -1.533  39.647  67.242  1.00 89.77           O  
ATOM   1720  OE2 GLU C  68      -3.310  38.648  66.417  1.00 89.77           O  
ATOM   1721  N   ALA C  69      -0.195  34.316  65.305  1.00 89.89           N  
ATOM   1722  CA  ALA C  69       0.791  33.596  66.107  1.00 89.89           C  
ATOM   1723  C   ALA C  69       1.872  32.979  65.223  1.00 89.89           C  
ATOM   1724  CB  ALA C  69       0.110  32.514  66.942  1.00 89.89           C  
ATOM   1725  O   ALA C  69       3.050  32.974  65.586  1.00 89.89           O  
ATOM   1726  N   ARG C  70       1.450  32.524  63.985  1.00 89.32           N  
ATOM   1727  CA  ARG C  70       2.384  31.920  63.040  1.00 89.32           C  
ATOM   1728  C   ARG C  70       3.347  32.962  62.480  1.00 89.32           C  
ATOM   1729  CB  ARG C  70       1.628  31.238  61.897  1.00 89.32           C  
ATOM   1730  O   ARG C  70       4.541  32.694  62.332  1.00 89.32           O  
ATOM   1731  CG  ARG C  70       2.294  29.970  61.388  1.00 89.32           C  
ATOM   1732  CD  ARG C  70       1.484  29.314  60.278  1.00 89.32           C  
ATOM   1733  NE  ARG C  70       0.514  28.362  60.811  1.00 89.32           N  
ATOM   1734  NH1 ARG C  70      -0.776  28.291  58.895  1.00 89.32           N  
ATOM   1735  NH2 ARG C  70      -1.358  27.034  60.722  1.00 89.32           N  
ATOM   1736  CZ  ARG C  70      -0.538  27.898  60.142  1.00 89.32           C  
ATOM   1737  N   ILE C  71       2.804  34.143  62.205  1.00 89.73           N  
ATOM   1738  CA  ILE C  71       3.627  35.223  61.672  1.00 89.73           C  
ATOM   1739  C   ILE C  71       4.578  35.730  62.754  1.00 89.73           C  
ATOM   1740  CB  ILE C  71       2.759  36.382  61.134  1.00 89.73           C  
ATOM   1741  O   ILE C  71       5.744  36.021  62.478  1.00 89.73           O  
ATOM   1742  CG1 ILE C  71       1.906  35.907  59.952  1.00 89.73           C  
ATOM   1743  CG2 ILE C  71       3.636  37.572  60.733  1.00 89.73           C  
ATOM   1744  CD1 ILE C  71       1.084  37.010  59.299  1.00 89.73           C  
ATOM   1745  N   ARG C  72       4.084  35.832  64.011  1.00 88.84           N  
ATOM   1746  CA  ARG C  72       4.896  36.273  65.140  1.00 88.84           C  
ATOM   1747  C   ARG C  72       6.065  35.323  65.379  1.00 88.84           C  
ATOM   1748  CB  ARG C  72       4.043  36.383  66.405  1.00 88.84           C  
ATOM   1749  O   ARG C  72       7.181  35.762  65.663  1.00 88.84           O  
ATOM   1750  CG  ARG C  72       4.704  37.165  67.529  1.00 88.84           C  
ATOM   1751  CD  ARG C  72       3.816  37.242  68.762  1.00 88.84           C  
ATOM   1752  NE  ARG C  72       2.796  38.278  68.629  1.00 88.84           N  
ATOM   1753  NH1 ARG C  72       1.131  37.064  69.672  1.00 88.84           N  
ATOM   1754  NH2 ARG C  72       0.698  39.175  68.891  1.00 88.84           N  
ATOM   1755  CZ  ARG C  72       1.544  38.170  69.065  1.00 88.84           C  
ATOM   1756  N   GLN C  73       5.776  33.968  65.175  1.00 88.01           N  
ATOM   1757  CA  GLN C  73       6.803  32.954  65.386  1.00 88.01           C  
ATOM   1758  C   GLN C  73       7.799  32.931  64.231  1.00 88.01           C  
ATOM   1759  CB  GLN C  73       6.167  31.573  65.559  1.00 88.01           C  
ATOM   1760  O   GLN C  73       9.002  32.766  64.445  1.00 88.01           O  
ATOM   1761  CG  GLN C  73       6.761  30.760  66.701  1.00 88.01           C  
ATOM   1762  CD  GLN C  73       5.710  30.011  67.497  1.00 88.01           C  
ATOM   1763  NE2 GLN C  73       5.994  29.767  68.772  1.00 88.01           N  
ATOM   1764  OE1 GLN C  73       4.651  29.654  66.972  1.00 88.01           O  
ATOM   1765  N   ASN C  74       7.240  33.133  62.968  1.00 87.63           N  
ATOM   1766  CA  ASN C  74       8.060  33.031  61.766  1.00 87.63           C  
ATOM   1767  C   ASN C  74       8.902  34.285  61.553  1.00 87.63           C  
ATOM   1768  CB  ASN C  74       7.184  32.765  60.539  1.00 87.63           C  
ATOM   1769  O   ASN C  74       9.999  34.215  60.997  1.00 87.63           O  
ATOM   1770  CG  ASN C  74       7.670  31.586  59.719  1.00 87.63           C  
ATOM   1771  ND2 ASN C  74       6.971  31.294  58.629  1.00 87.63           N  
ATOM   1772  OD1 ASN C  74       8.666  30.944  60.063  1.00 87.63           O  
ATOM   1773  N   GLU C  75       8.463  35.403  62.071  1.00 86.44           N  
ATOM   1774  CA  GLU C  75       9.134  36.674  61.815  1.00 86.44           C  
ATOM   1775  C   GLU C  75       9.621  37.311  63.113  1.00 86.44           C  
ATOM   1776  CB  GLU C  75       8.201  37.635  61.075  1.00 86.44           C  
ATOM   1777  O   GLU C  75       9.612  38.536  63.251  1.00 86.44           O  
ATOM   1778  CG  GLU C  75       7.846  37.185  59.666  1.00 86.44           C  
ATOM   1779  CD  GLU C  75       8.978  37.379  58.670  1.00 86.44           C  
ATOM   1780  OE1 GLU C  75       8.937  36.769  57.578  1.00 86.44           O  
ATOM   1781  OE2 GLU C  75       9.915  38.146  58.986  1.00 86.44           O  
ATOM   1782  N   ILE C  76       9.980  36.511  64.139  1.00 82.97           N  
ATOM   1783  CA  ILE C  76      10.396  36.977  65.457  1.00 82.97           C  
ATOM   1784  C   ILE C  76      11.626  37.873  65.324  1.00 82.97           C  
ATOM   1785  CB  ILE C  76      10.695  35.794  66.406  1.00 82.97           C  
ATOM   1786  O   ILE C  76      11.776  38.846  66.066  1.00 82.97           O  
ATOM   1787  CG1 ILE C  76       9.392  35.234  66.988  1.00 82.97           C  
ATOM   1788  CG2 ILE C  76      11.653  36.225  67.521  1.00 82.97           C  
ATOM   1789  CD1 ILE C  76       9.538  33.856  67.618  1.00 82.97           C  
ATOM   1790  N   ASN C  77      12.470  37.660  64.197  1.00 84.69           N  
ATOM   1791  CA  ASN C  77      13.731  38.379  64.049  1.00 84.69           C  
ATOM   1792  C   ASN C  77      13.611  39.519  63.042  1.00 84.69           C  
ATOM   1793  CB  ASN C  77      14.849  37.421  63.635  1.00 84.69           C  
ATOM   1794  O   ASN C  77      14.582  40.233  62.787  1.00 84.69           O  
ATOM   1795  CG  ASN C  77      15.434  36.662  64.811  1.00 84.69           C  
ATOM   1796  ND2 ASN C  77      16.201  35.619  64.521  1.00 84.69           N  
ATOM   1797  OD1 ASN C  77      15.196  37.011  65.970  1.00 84.69           O  
ATOM   1798  N   ASN C  78      12.420  39.691  62.450  1.00 85.41           N  
ATOM   1799  CA  ASN C  78      12.203  40.773  61.496  1.00 85.41           C  
ATOM   1800  C   ASN C  78      11.581  41.995  62.166  1.00 85.41           C  
ATOM   1801  CB  ASN C  78      11.325  40.299  60.336  1.00 85.41           C  
ATOM   1802  O   ASN C  78      10.454  41.932  62.659  1.00 85.41           O  
ATOM   1803  CG  ASN C  78      11.698  40.947  59.018  1.00 85.41           C  
ATOM   1804  ND2 ASN C  78      11.239  40.362  57.918  1.00 85.41           N  
ATOM   1805  OD1 ASN C  78      12.394  41.965  58.987  1.00 85.41           O  
ATOM   1806  N   PRO C  79      12.314  43.076  62.433  1.00 89.31           N  
ATOM   1807  CA  PRO C  79      11.855  44.299  63.095  1.00 89.31           C  
ATOM   1808  C   PRO C  79      10.619  44.902  62.431  1.00 89.31           C  
ATOM   1809  CB  PRO C  79      13.056  45.240  62.968  1.00 89.31           C  
ATOM   1810  O   PRO C  79       9.910  45.700  63.048  1.00 89.31           O  
ATOM   1811  CG  PRO C  79      14.009  44.523  62.067  1.00 89.31           C  
ATOM   1812  CD  PRO C  79      13.485  43.137  61.823  1.00 89.31           C  
ATOM   1813  N   LYS C  80      10.384  44.531  61.127  1.00 85.85           N  
ATOM   1814  CA  LYS C  80       9.246  45.065  60.384  1.00 85.85           C  
ATOM   1815  C   LYS C  80       7.930  44.508  60.918  1.00 85.85           C  
ATOM   1816  CB  LYS C  80       9.382  44.749  58.894  1.00 85.85           C  
ATOM   1817  O   LYS C  80       6.867  45.092  60.696  1.00 85.85           O  
ATOM   1818  CG  LYS C  80      10.505  45.506  58.200  1.00 85.85           C  
ATOM   1819  CD  LYS C  80      10.479  45.288  56.693  1.00 85.85           C  
ATOM   1820  CE  LYS C  80      11.605  46.043  55.998  1.00 85.85           C  
ATOM   1821  NZ  LYS C  80      11.603  45.806  54.524  1.00 85.85           N  
ATOM   1822  N   PHE C  81       7.930  43.396  61.713  1.00 90.34           N  
ATOM   1823  CA  PHE C  81       6.729  42.758  62.241  1.00 90.34           C  
ATOM   1824  C   PHE C  81       6.660  42.906  63.756  1.00 90.34           C  
ATOM   1825  CB  PHE C  81       6.692  41.276  61.856  1.00 90.34           C  
ATOM   1826  O   PHE C  81       5.930  42.171  64.424  1.00 90.34           O  
ATOM   1827  CG  PHE C  81       6.452  41.036  60.390  1.00 90.34           C  
ATOM   1828  CD1 PHE C  81       5.161  41.020  59.876  1.00 90.34           C  
ATOM   1829  CD2 PHE C  81       7.519  40.827  59.525  1.00 90.34           C  
ATOM   1830  CE1 PHE C  81       4.937  40.797  58.519  1.00 90.34           C  
ATOM   1831  CE2 PHE C  81       7.302  40.604  58.168  1.00 90.34           C  
ATOM   1832  CZ  PHE C  81       6.010  40.589  57.668  1.00 90.34           C  
ATOM   1833  N   ASN C  82       7.433  43.800  64.341  1.00 90.84           N  
ATOM   1834  CA  ASN C  82       7.465  44.044  65.779  1.00 90.84           C  
ATOM   1835  C   ASN C  82       6.137  44.600  66.283  1.00 90.84           C  
ATOM   1836  CB  ASN C  82       8.609  44.996  66.136  1.00 90.84           C  
ATOM   1837  O   ASN C  82       5.846  44.536  67.479  1.00 90.84           O  
ATOM   1838  CG  ASN C  82       9.894  44.266  66.472  1.00 90.84           C  
ATOM   1839  ND2 ASN C  82      10.978  45.016  66.630  1.00 90.84           N  
ATOM   1840  OD1 ASN C  82       9.912  43.038  66.587  1.00 90.84           O  
ATOM   1841  N   PHE C  83       5.296  45.105  65.306  1.00 92.37           N  
ATOM   1842  CA  PHE C  83       4.006  45.682  65.661  1.00 92.37           C  
ATOM   1843  C   PHE C  83       3.049  44.605  66.158  1.00 92.37           C  
ATOM   1844  CB  PHE C  83       3.395  46.415  64.463  1.00 92.37           C  
ATOM   1845  O   PHE C  83       2.026  44.912  66.774  1.00 92.37           O  
ATOM   1846  CG  PHE C  83       3.285  45.567  63.224  1.00 92.37           C  
ATOM   1847  CD1 PHE C  83       4.290  45.581  62.264  1.00 92.37           C  
ATOM   1848  CD2 PHE C  83       2.177  44.756  63.020  1.00 92.37           C  
ATOM   1849  CE1 PHE C  83       4.191  44.797  61.117  1.00 92.37           C  
ATOM   1850  CE2 PHE C  83       2.071  43.970  61.876  1.00 92.37           C  
ATOM   1851  CZ  PHE C  83       3.079  43.992  60.925  1.00 92.37           C  
ATOM   1852  N   LEU C  84       3.370  43.278  65.963  1.00 91.49           N  
ATOM   1853  CA  LEU C  84       2.547  42.155  66.398  1.00 91.49           C  
ATOM   1854  C   LEU C  84       2.714  41.906  67.894  1.00 91.49           C  
ATOM   1855  CB  LEU C  84       2.910  40.890  65.615  1.00 91.49           C  
ATOM   1856  O   LEU C  84       1.864  41.269  68.520  1.00 91.49           O  
ATOM   1857  CG  LEU C  84       2.465  40.848  64.153  1.00 91.49           C  
ATOM   1858  CD1 LEU C  84       3.279  39.814  63.381  1.00 91.49           C  
ATOM   1859  CD2 LEU C  84       0.974  40.543  64.055  1.00 91.49           C  
ATOM   1860  N   ASN C  85       3.804  42.489  68.487  1.00 91.29           N  
ATOM   1861  CA  ASN C  85       4.059  42.372  69.919  1.00 91.29           C  
ATOM   1862  C   ASN C  85       3.277  43.415  70.714  1.00 91.29           C  
ATOM   1863  CB  ASN C  85       5.556  42.495  70.210  1.00 91.29           C  
ATOM   1864  O   ASN C  85       3.177  44.571  70.299  1.00 91.29           O  
ATOM   1865  CG  ASN C  85       6.343  41.287  69.742  1.00 91.29           C  
ATOM   1866  ND2 ASN C  85       7.633  41.480  69.493  1.00 91.29           N  
ATOM   1867  OD1 ASN C  85       5.796  40.190  69.604  1.00 91.29           O  
ATOM   1868  N   PRO C  86       2.599  43.078  71.770  1.00 88.80           N  
ATOM   1869  CA  PRO C  86       1.781  43.974  72.591  1.00 88.80           C  
ATOM   1870  C   PRO C  86       2.576  45.150  73.153  1.00 88.80           C  
ATOM   1871  CB  PRO C  86       1.283  43.064  73.717  1.00 88.80           C  
ATOM   1872  O   PRO C  86       1.997  46.184  73.494  1.00 88.80           O  
ATOM   1873  CG  PRO C  86       1.899  41.732  73.433  1.00 88.80           C  
ATOM   1874  CD  PRO C  86       2.739  41.850  72.194  1.00 88.80           C  
ATOM   1875  N   ASN C  87       3.903  44.993  73.238  1.00 87.73           N  
ATOM   1876  CA  ASN C  87       4.750  46.027  73.823  1.00 87.73           C  
ATOM   1877  C   ASN C  87       5.134  47.086  72.793  1.00 87.73           C  
ATOM   1878  CB  ASN C  87       6.005  45.407  74.441  1.00 87.73           C  
ATOM   1879  O   ASN C  87       5.677  48.134  73.147  1.00 87.73           O  
ATOM   1880  CG  ASN C  87       5.964  45.393  75.956  1.00 87.73           C  
ATOM   1881  ND2 ASN C  87       6.936  44.727  76.569  1.00 87.73           N  
ATOM   1882  OD1 ASN C  87       5.067  45.975  76.571  1.00 87.73           O  
ATOM   1883  N   ASP C  88       4.795  46.912  71.468  1.00 90.97           N  
ATOM   1884  CA  ASP C  88       5.164  47.833  70.398  1.00 90.97           C  
ATOM   1885  C   ASP C  88       4.155  48.974  70.284  1.00 90.97           C  
ATOM   1886  CB  ASP C  88       5.271  47.091  69.064  1.00 90.97           C  
ATOM   1887  O   ASP C  88       2.964  48.784  70.538  1.00 90.97           O  
ATOM   1888  CG  ASP C  88       6.237  47.751  68.095  1.00 90.97           C  
ATOM   1889  OD1 ASP C  88       5.890  48.798  67.507  1.00 90.97           O  
ATOM   1890  OD2 ASP C  88       7.352  47.216  67.915  1.00 90.97           O  
ATOM   1891  N   PRO C  89       4.603  50.232  70.158  1.00 89.71           N  
ATOM   1892  CA  PRO C  89       3.761  51.427  70.064  1.00 89.71           C  
ATOM   1893  C   PRO C  89       2.722  51.330  68.949  1.00 89.71           C  
ATOM   1894  CB  PRO C  89       4.766  52.545  69.777  1.00 89.71           C  
ATOM   1895  O   PRO C  89       1.661  51.954  69.032  1.00 89.71           O  
ATOM   1896  CG  PRO C  89       6.093  51.860  69.716  1.00 89.71           C  
ATOM   1897  CD  PRO C  89       5.881  50.389  69.935  1.00 89.71           C  
ATOM   1898  N   TYR C  90       3.037  50.483  67.850  1.00 91.86           N  
ATOM   1899  CA  TYR C  90       2.145  50.417  66.698  1.00 91.86           C  
ATOM   1900  C   TYR C  90       1.149  49.273  66.846  1.00 91.86           C  
ATOM   1901  CB  TYR C  90       2.947  50.246  65.405  1.00 91.86           C  
ATOM   1902  O   TYR C  90       0.317  49.048  65.964  1.00 91.86           O  
ATOM   1903  CG  TYR C  90       3.962  51.339  65.172  1.00 91.86           C  
ATOM   1904  CD1 TYR C  90       3.566  52.668  65.039  1.00 91.86           C  
ATOM   1905  CD2 TYR C  90       5.319  51.045  65.084  1.00 91.86           C  
ATOM   1906  CE1 TYR C  90       4.497  53.678  64.822  1.00 91.86           C  
ATOM   1907  CE2 TYR C  90       6.259  52.048  64.867  1.00 91.86           C  
ATOM   1908  OH  TYR C  90       6.765  54.355  64.524  1.00 91.86           O  
ATOM   1909  CZ  TYR C  90       5.839  53.359  64.738  1.00 91.86           C  
ATOM   1910  N   HIS C  91       1.153  48.531  67.928  1.00 92.41           N  
ATOM   1911  CA  HIS C  91       0.268  47.397  68.169  1.00 92.41           C  
ATOM   1912  C   HIS C  91      -1.184  47.847  68.289  1.00 92.41           C  
ATOM   1913  CB  HIS C  91       0.691  46.646  69.434  1.00 92.41           C  
ATOM   1914  O   HIS C  91      -2.094  47.154  67.827  1.00 92.41           O  
ATOM   1915  CG  HIS C  91      -0.014  45.341  69.621  1.00 92.41           C  
ATOM   1916  CD2 HIS C  91      -0.686  44.837  70.683  1.00 92.41           C  
ATOM   1917  ND1 HIS C  91      -0.074  44.380  68.635  1.00 92.41           N  
ATOM   1918  CE1 HIS C  91      -0.755  43.339  69.084  1.00 92.41           C  
ATOM   1919  NE2 HIS C  91      -1.138  43.591  70.324  1.00 92.41           N  
ATOM   1920  N   ALA C  92      -1.366  48.997  68.915  1.00 91.94           N  
ATOM   1921  CA  ALA C  92      -2.717  49.521  69.093  1.00 91.94           C  
ATOM   1922  C   ALA C  92      -3.368  49.829  67.748  1.00 91.94           C  
ATOM   1923  CB  ALA C  92      -2.692  50.772  69.968  1.00 91.94           C  
ATOM   1924  O   ALA C  92      -4.555  49.561  67.549  1.00 91.94           O  
ATOM   1925  N   TYR C  93      -2.511  50.503  66.802  1.00 92.26           N  
ATOM   1926  CA  TYR C  93      -2.985  50.764  65.448  1.00 92.26           C  
ATOM   1927  C   TYR C  93      -3.311  49.463  64.724  1.00 92.26           C  
ATOM   1928  CB  TYR C  93      -1.940  51.555  64.655  1.00 92.26           C  
ATOM   1929  O   TYR C  93      -4.343  49.359  64.056  1.00 92.26           O  
ATOM   1930  CG  TYR C  93      -2.347  51.839  63.230  1.00 92.26           C  
ATOM   1931  CD1 TYR C  93      -1.874  51.054  62.180  1.00 92.26           C  
ATOM   1932  CD2 TYR C  93      -3.203  52.892  62.929  1.00 92.26           C  
ATOM   1933  CE1 TYR C  93      -2.245  51.312  60.865  1.00 92.26           C  
ATOM   1934  CE2 TYR C  93      -3.580  53.161  61.617  1.00 92.26           C  
ATOM   1935  OH  TYR C  93      -3.467  52.627  59.293  1.00 92.26           O  
ATOM   1936  CZ  TYR C  93      -3.097  52.366  60.593  1.00 92.26           C  
ATOM   1937  N   TYR C  94      -2.416  48.400  64.865  1.00 92.81           N  
ATOM   1938  CA  TYR C  94      -2.620  47.084  64.270  1.00 92.81           C  
ATOM   1939  C   TYR C  94      -3.925  46.463  64.754  1.00 92.81           C  
ATOM   1940  CB  TYR C  94      -1.446  46.157  64.601  1.00 92.81           C  
ATOM   1941  O   TYR C  94      -4.722  45.974  63.951  1.00 92.81           O  
ATOM   1942  CG  TYR C  94      -1.723  44.701  64.315  1.00 92.81           C  
ATOM   1943  CD1 TYR C  94      -1.955  43.800  65.351  1.00 92.81           C  
ATOM   1944  CD2 TYR C  94      -1.753  44.225  63.009  1.00 92.81           C  
ATOM   1945  CE1 TYR C  94      -2.209  42.457  65.092  1.00 92.81           C  
ATOM   1946  CE2 TYR C  94      -2.006  42.884  62.738  1.00 92.81           C  
ATOM   1947  OH  TYR C  94      -2.483  40.681  63.523  1.00 92.81           O  
ATOM   1948  CZ  TYR C  94      -2.233  42.009  63.785  1.00 92.81           C  
ATOM   1949  N   ARG C  95      -4.234  46.456  66.016  1.00 90.60           N  
ATOM   1950  CA  ARG C  95      -5.458  45.900  66.583  1.00 90.60           C  
ATOM   1951  C   ARG C  95      -6.689  46.623  66.045  1.00 90.60           C  
ATOM   1952  CB  ARG C  95      -5.429  45.981  68.111  1.00 90.60           C  
ATOM   1953  O   ARG C  95      -7.719  45.997  65.788  1.00 90.60           O  
ATOM   1954  CG  ARG C  95      -4.910  44.720  68.785  1.00 90.60           C  
ATOM   1955  CD  ARG C  95      -5.382  44.618  70.228  1.00 90.60           C  
ATOM   1956  NE  ARG C  95      -4.811  43.454  70.900  1.00 90.60           N  
ATOM   1957  NH1 ARG C  95      -5.613  44.011  72.994  1.00 90.60           N  
ATOM   1958  NH2 ARG C  95      -4.373  42.104  72.707  1.00 90.60           N  
ATOM   1959  CZ  ARG C  95      -4.934  43.193  72.199  1.00 90.60           C  
ATOM   1960  N   HIS C  96      -6.553  47.973  65.990  1.00 89.88           N  
ATOM   1961  CA  HIS C  96      -7.648  48.775  65.457  1.00 89.88           C  
ATOM   1962  C   HIS C  96      -7.929  48.424  64.000  1.00 89.88           C  
ATOM   1963  CB  HIS C  96      -7.332  50.266  65.587  1.00 89.88           C  
ATOM   1964  O   HIS C  96      -9.089  48.302  63.599  1.00 89.88           O  
ATOM   1965  CG  HIS C  96      -8.478  51.156  65.225  1.00 89.88           C  
ATOM   1966  CD2 HIS C  96      -9.655  51.389  65.851  1.00 89.88           C  
ATOM   1967  ND1 HIS C  96      -8.486  51.933  64.087  1.00 89.88           N  
ATOM   1968  CE1 HIS C  96      -9.622  52.608  64.030  1.00 89.88           C  
ATOM   1969  NE2 HIS C  96     -10.349  52.295  65.088  1.00 89.88           N  
ATOM   1970  N   LYS C  97      -6.784  48.266  63.180  1.00 90.58           N  
ATOM   1971  CA  LYS C  97      -6.931  47.929  61.767  1.00 90.58           C  
ATOM   1972  C   LYS C  97      -7.503  46.525  61.594  1.00 90.58           C  
ATOM   1973  CB  LYS C  97      -5.588  48.041  61.045  1.00 90.58           C  
ATOM   1974  O   LYS C  97      -8.316  46.286  60.699  1.00 90.58           O  
ATOM   1975  CG  LYS C  97      -5.400  49.346  60.286  1.00 90.58           C  
ATOM   1976  CD  LYS C  97      -6.344  49.440  59.094  1.00 90.58           C  
ATOM   1977  CE  LYS C  97      -5.731  50.244  57.956  1.00 90.58           C  
ATOM   1978  NZ  LYS C  97      -6.643  50.318  56.775  1.00 90.58           N  
ATOM   1979  N   VAL C  98      -7.151  45.505  62.415  1.00 90.82           N  
ATOM   1980  CA  VAL C  98      -7.696  44.151  62.393  1.00 90.82           C  
ATOM   1981  C   VAL C  98      -9.197  44.193  62.667  1.00 90.82           C  
ATOM   1982  CB  VAL C  98      -6.991  43.240  63.423  1.00 90.82           C  
ATOM   1983  O   VAL C  98      -9.976  43.512  61.996  1.00 90.82           O  
ATOM   1984  CG1 VAL C  98      -7.695  41.887  63.517  1.00 90.82           C  
ATOM   1985  CG2 VAL C  98      -5.521  43.056  63.054  1.00 90.82           C  
ATOM   1986  N   SER C  99      -9.609  44.997  63.662  1.00 89.84           N  
ATOM   1987  CA  SER C  99     -11.018  45.143  64.011  1.00 89.84           C  
ATOM   1988  C   SER C  99     -11.799  45.816  62.887  1.00 89.84           C  
ATOM   1989  CB  SER C  99     -11.171  45.949  65.301  1.00 89.84           C  
ATOM   1990  O   SER C  99     -12.933  45.430  62.594  1.00 89.84           O  
ATOM   1991  OG  SER C  99     -12.531  46.017  65.694  1.00 89.84           O  
ATOM   1992  N   GLU C 100     -11.186  46.819  62.209  1.00 90.86           N  
ATOM   1993  CA  GLU C 100     -11.810  47.528  61.095  1.00 90.86           C  
ATOM   1994  C   GLU C 100     -12.027  46.601  59.903  1.00 90.86           C  
ATOM   1995  CB  GLU C 100     -10.959  48.730  60.678  1.00 90.86           C  
ATOM   1996  O   GLU C 100     -13.064  46.666  59.240  1.00 90.86           O  
ATOM   1997  CG  GLU C 100     -11.461  50.059  61.225  1.00 90.86           C  
ATOM   1998  CD  GLU C 100     -10.796  51.263  60.579  1.00 90.86           C  
ATOM   1999  OE1 GLU C 100     -11.348  52.383  60.672  1.00 90.86           O  
ATOM   2000  OE2 GLU C 100      -9.715  51.086  59.974  1.00 90.86           O  
ATOM   2001  N   PHE C 101     -10.986  45.716  59.651  1.00 90.72           N  
ATOM   2002  CA  PHE C 101     -11.105  44.781  58.539  1.00 90.72           C  
ATOM   2003  C   PHE C 101     -12.105  43.677  58.865  1.00 90.72           C  
ATOM   2004  CB  PHE C 101      -9.742  44.171  58.200  1.00 90.72           C  
ATOM   2005  O   PHE C 101     -12.821  43.201  57.982  1.00 90.72           O  
ATOM   2006  CG  PHE C 101      -8.862  45.072  57.376  1.00 90.72           C  
ATOM   2007  CD1 PHE C 101      -9.189  45.370  56.058  1.00 90.72           C  
ATOM   2008  CD2 PHE C 101      -7.707  45.620  57.918  1.00 90.72           C  
ATOM   2009  CE1 PHE C 101      -8.376  46.203  55.293  1.00 90.72           C  
ATOM   2010  CE2 PHE C 101      -6.891  46.454  57.160  1.00 90.72           C  
ATOM   2011  CZ  PHE C 101      -7.226  46.743  55.847  1.00 90.72           C  
ATOM   2012  N   LYS C 102     -12.207  43.213  60.108  1.00 87.16           N  
ATOM   2013  CA  LYS C 102     -13.185  42.225  60.554  1.00 87.16           C  
ATOM   2014  C   LYS C 102     -14.606  42.769  60.444  1.00 87.16           C  
ATOM   2015  CB  LYS C 102     -12.897  41.798  61.995  1.00 87.16           C  
ATOM   2016  O   LYS C 102     -15.535  42.030  60.110  1.00 87.16           O  
ATOM   2017  CG  LYS C 102     -13.071  40.308  62.245  1.00 87.16           C  
ATOM   2018  CD  LYS C 102     -12.677  39.930  63.668  1.00 87.16           C  
ATOM   2019  CE  LYS C 102     -12.889  38.446  63.932  1.00 87.16           C  
ATOM   2020  NZ  LYS C 102     -12.436  38.057  65.301  1.00 87.16           N  
ATOM   2021  N   GLU C 103     -14.810  44.075  60.571  1.00 84.78           N  
ATOM   2022  CA  GLU C 103     -16.110  44.737  60.522  1.00 84.78           C  
ATOM   2023  C   GLU C 103     -16.431  45.219  59.110  1.00 84.78           C  
ATOM   2024  CB  GLU C 103     -16.152  45.912  61.502  1.00 84.78           C  
ATOM   2025  O   GLU C 103     -17.558  45.632  58.831  1.00 84.78           O  
ATOM   2026  CG  GLU C 103     -16.547  45.518  62.918  1.00 84.78           C  
ATOM   2027  CD  GLU C 103     -16.541  46.687  63.890  1.00 84.78           C  
ATOM   2028  OE1 GLU C 103     -16.801  46.476  65.096  1.00 84.78           O  
ATOM   2029  OE2 GLU C 103     -16.274  47.825  63.441  1.00 84.78           O  
ATOM   2030  N   GLY C 104     -15.651  44.897  58.005  1.00 78.43           N  
ATOM   2031  CA  GLY C 104     -15.856  45.207  56.599  1.00 78.43           C  
ATOM   2032  C   GLY C 104     -15.755  46.690  56.294  1.00 78.43           C  
ATOM   2033  O   GLY C 104     -16.248  47.152  55.263  1.00 78.43           O  
ATOM   2034  N   LYS C 105     -15.275  47.609  57.054  1.00 74.07           N  
ATOM   2035  CA  LYS C 105     -15.223  49.061  56.906  1.00 74.07           C  
ATOM   2036  C   LYS C 105     -13.892  49.506  56.307  1.00 74.07           C  
ATOM   2037  CB  LYS C 105     -15.447  49.747  58.254  1.00 74.07           C  
ATOM   2038  O   LYS C 105     -13.763  50.639  55.839  1.00 74.07           O  
ATOM   2039  CG  LYS C 105     -16.912  49.960  58.605  1.00 74.07           C  
ATOM   2040  CD  LYS C 105     -17.068  50.705  59.924  1.00 74.07           C  
ATOM   2041  CE  LYS C 105     -18.534  50.865  60.307  1.00 74.07           C  
ATOM   2042  NZ  LYS C 105     -18.691  51.555  61.622  1.00 74.07           N  
ATOM   2043  N   ALA C 106     -12.784  48.731  56.249  1.00 72.06           N  
ATOM   2044  CA  ALA C 106     -11.465  49.213  55.846  1.00 72.06           C  
ATOM   2045  C   ALA C 106     -11.149  48.808  54.409  1.00 72.06           C  
ATOM   2046  CB  ALA C 106     -10.392  48.682  56.793  1.00 72.06           C  
ATOM   2047  O   ALA C 106     -11.626  47.777  53.928  1.00 72.06           O  
ATOM   2048  N   GLN C 107     -10.827  49.808  53.403  1.00 64.56           N  
ATOM   2049  CA  GLN C 107     -10.391  49.637  52.021  1.00 64.56           C  
ATOM   2050  C   GLN C 107      -9.060  48.895  51.951  1.00 64.56           C  
ATOM   2051  CB  GLN C 107     -10.273  50.994  51.324  1.00 64.56           C  
ATOM   2052  O   GLN C 107      -8.142  49.182  52.723  1.00 64.56           O  
ATOM   2053  CG  GLN C 107     -11.417  51.295  50.365  1.00 64.56           C  
ATOM   2054  CD  GLN C 107     -11.299  52.663  49.721  1.00 64.56           C  
ATOM   2055  NE2 GLN C 107     -12.367  53.104  49.064  1.00 64.56           N  
ATOM   2056  OE1 GLN C 107     -10.257  53.320  49.814  1.00 64.56           O  
ATOM   2057  N   GLU C 108      -9.038  47.618  51.426  1.00 59.62           N  
ATOM   2058  CA  GLU C 108      -7.854  46.784  51.235  1.00 59.62           C  
ATOM   2059  C   GLU C 108      -6.750  47.552  50.513  1.00 59.62           C  
ATOM   2060  CB  GLU C 108      -8.210  45.516  50.455  1.00 59.62           C  
ATOM   2061  O   GLU C 108      -6.980  48.122  49.445  1.00 59.62           O  
ATOM   2062  CG  GLU C 108      -8.498  44.311  51.338  1.00 59.62           C  
ATOM   2063  CD  GLU C 108      -8.677  43.021  50.554  1.00 59.62           C  
ATOM   2064  OE1 GLU C 108      -8.671  41.931  51.169  1.00 59.62           O  
ATOM   2065  OE2 GLU C 108      -8.824  43.101  49.314  1.00 59.62           O  
ATOM   2066  N   PRO C 109      -5.675  47.981  51.037  1.00 54.06           N  
ATOM   2067  CA  PRO C 109      -4.609  48.700  50.337  1.00 54.06           C  
ATOM   2068  C   PRO C 109      -4.066  47.929  49.137  1.00 54.06           C  
ATOM   2069  CB  PRO C 109      -3.531  48.866  51.412  1.00 54.06           C  
ATOM   2070  O   PRO C 109      -4.040  46.695  49.151  1.00 54.06           O  
ATOM   2071  CG  PRO C 109      -3.958  47.962  52.523  1.00 54.06           C  
ATOM   2072  CD  PRO C 109      -5.326  47.430  52.207  1.00 54.06           C  
ATOM   2073  N   SER C 110      -4.145  48.434  47.794  1.00 45.42           N  
ATOM   2074  CA  SER C 110      -3.648  47.872  46.543  1.00 45.42           C  
ATOM   2075  C   SER C 110      -2.163  47.536  46.639  1.00 45.42           C  
ATOM   2076  CB  SER C 110      -3.885  48.844  45.386  1.00 45.42           C  
ATOM   2077  O   SER C 110      -1.536  47.179  45.640  1.00 45.42           O  
ATOM   2078  OG  SER C 110      -4.449  48.172  44.273  1.00 45.42           O  
ATOM   2079  N   ALA C 111      -1.455  48.064  47.514  1.00 40.16           N  
ATOM   2080  CA  ALA C 111      -0.031  48.106  47.190  1.00 40.16           C  
ATOM   2081  C   ALA C 111       0.555  46.700  47.111  1.00 40.16           C  
ATOM   2082  CB  ALA C 111       0.725  48.937  48.225  1.00 40.16           C  
ATOM   2083  O   ALA C 111      -0.052  45.739  47.589  1.00 40.16           O  
ATOM   2084  N   ALA C 112       1.860  46.640  46.621  1.00 36.65           N  
ATOM   2085  CA  ALA C 112       2.844  45.624  46.258  1.00 36.65           C  
ATOM   2086  C   ALA C 112       3.110  44.677  47.425  1.00 36.65           C  
ATOM   2087  CB  ALA C 112       4.145  46.280  45.803  1.00 36.65           C  
ATOM   2088  O   ALA C 112       3.270  45.117  48.566  1.00 36.65           O  
ATOM   2089  N   ILE C 113       2.635  43.447  47.295  1.00 38.02           N  
ATOM   2090  CA  ILE C 113       2.895  42.345  48.215  1.00 38.02           C  
ATOM   2091  C   ILE C 113       4.385  42.289  48.545  1.00 38.02           C  
ATOM   2092  CB  ILE C 113       2.425  40.995  47.627  1.00 38.02           C  
ATOM   2093  O   ILE C 113       5.228  42.330  47.646  1.00 38.02           O  
ATOM   2094  CG1 ILE C 113       1.037  41.143  46.993  1.00 38.02           C  
ATOM   2095  CG2 ILE C 113       2.422  39.908  48.705  1.00 38.02           C  
ATOM   2096  CD1 ILE C 113       0.620  39.959  46.133  1.00 38.02           C  
ATOM   2097  N   PRO C 114       4.907  42.641  49.662  1.00 35.89           N  
ATOM   2098  CA  PRO C 114       6.336  42.537  49.968  1.00 35.89           C  
ATOM   2099  C   PRO C 114       6.932  41.195  49.549  1.00 35.89           C  
ATOM   2100  CB  PRO C 114       6.383  42.704  51.489  1.00 35.89           C  
ATOM   2101  O   PRO C 114       6.204  40.210  49.402  1.00 35.89           O  
ATOM   2102  CG  PRO C 114       4.951  42.765  51.912  1.00 35.89           C  
ATOM   2103  CD  PRO C 114       4.087  42.548  50.702  1.00 35.89           C  
ATOM   2104  N   LYS C 115       8.200  41.106  48.955  1.00 33.94           N  
ATOM   2105  CA  LYS C 115       9.043  40.091  48.329  1.00 33.94           C  
ATOM   2106  C   LYS C 115       9.081  38.816  49.167  1.00 33.94           C  
ATOM   2107  CB  LYS C 115      10.461  40.625  48.121  1.00 33.94           C  
ATOM   2108  O   LYS C 115       9.199  37.715  48.625  1.00 33.94           O  
ATOM   2109  CG  LYS C 115      10.880  40.715  46.661  1.00 33.94           C  
ATOM   2110  CD  LYS C 115      12.275  41.309  46.516  1.00 33.94           C  
ATOM   2111  CE  LYS C 115      12.666  41.469  45.053  1.00 33.94           C  
ATOM   2112  NZ  LYS C 115      14.010  42.104  44.905  1.00 33.94           N  
ATOM   2113  N   VAL C 116       8.952  38.816  50.494  1.00 35.58           N  
ATOM   2114  CA  VAL C 116       9.301  37.615  51.246  1.00 35.58           C  
ATOM   2115  C   VAL C 116       8.223  36.551  51.049  1.00 35.58           C  
ATOM   2116  CB  VAL C 116       9.481  37.919  52.750  1.00 35.58           C  
ATOM   2117  O   VAL C 116       8.470  35.361  51.261  1.00 35.58           O  
ATOM   2118  CG1 VAL C 116       9.845  36.649  53.518  1.00 35.58           C  
ATOM   2119  CG2 VAL C 116      10.547  38.994  52.952  1.00 35.58           C  
ATOM   2120  N   MET C 117       6.926  36.947  50.766  1.00 31.81           N  
ATOM   2121  CA  MET C 117       5.968  35.875  50.513  1.00 31.81           C  
ATOM   2122  C   MET C 117       6.236  35.214  49.165  1.00 31.81           C  
ATOM   2123  CB  MET C 117       4.536  36.412  50.557  1.00 31.81           C  
ATOM   2124  O   MET C 117       5.592  34.223  48.816  1.00 31.81           O  
ATOM   2125  CG  MET C 117       3.888  36.315  51.928  1.00 31.81           C  
ATOM   2126  SD  MET C 117       2.072  36.571  51.867  1.00 31.81           S  
ATOM   2127  CE  MET C 117       1.548  35.476  53.216  1.00 31.81           C  
ATOM   2128  N   GLN C 118       7.011  35.855  48.174  1.00 34.37           N  
ATOM   2129  CA  GLN C 118       7.458  35.239  46.928  1.00 34.37           C  
ATOM   2130  C   GLN C 118       8.495  34.152  47.194  1.00 34.37           C  
ATOM   2131  CB  GLN C 118       8.034  36.295  45.984  1.00 34.37           C  
ATOM   2132  O   GLN C 118       8.616  33.200  46.420  1.00 34.37           O  
ATOM   2133  CG  GLN C 118       7.043  36.795  44.942  1.00 34.37           C  
ATOM   2134  CD  GLN C 118       7.604  37.916  44.087  1.00 34.37           C  
ATOM   2135  NE2 GLN C 118       6.817  38.970  43.900  1.00 34.37           N  
ATOM   2136  OE1 GLN C 118       8.736  37.835  43.600  1.00 34.37           O  
ATOM   2137  N   GLN C 119       9.335  34.207  48.229  1.00 36.34           N  
ATOM   2138  CA  GLN C 119      10.420  33.242  48.371  1.00 36.34           C  
ATOM   2139  C   GLN C 119       9.881  31.858  48.723  1.00 36.34           C  
ATOM   2140  CB  GLN C 119      11.415  33.704  49.436  1.00 36.34           C  
ATOM   2141  O   GLN C 119      10.453  30.842  48.321  1.00 36.34           O  
ATOM   2142  CG  GLN C 119      12.870  33.430  49.079  1.00 36.34           C  
ATOM   2143  CD  GLN C 119      13.830  34.398  49.743  1.00 36.34           C  
ATOM   2144  NE2 GLN C 119      14.858  34.812  49.009  1.00 36.34           N  
ATOM   2145  OE1 GLN C 119      13.650  34.773  50.906  1.00 36.34           O  
ATOM   2146  N   GLN C 120       8.801  31.659  49.513  1.00 34.82           N  
ATOM   2147  CA  GLN C 120       8.412  30.279  49.783  1.00 34.82           C  
ATOM   2148  C   GLN C 120       7.868  29.605  48.526  1.00 34.82           C  
ATOM   2149  CB  GLN C 120       7.370  30.223  50.901  1.00 34.82           C  
ATOM   2150  O   GLN C 120       7.716  28.382  48.487  1.00 34.82           O  
ATOM   2151  CG  GLN C 120       7.729  29.264  52.028  1.00 34.82           C  
ATOM   2152  CD  GLN C 120       6.881  29.473  53.269  1.00 34.82           C  
ATOM   2153  NE2 GLN C 120       7.500  29.355  54.438  1.00 34.82           N  
ATOM   2154  OE1 GLN C 120       5.678  29.740  53.177  1.00 34.82           O  
ATOM   2155  N   GLN C 121       7.462  30.382  47.431  1.00 33.04           N  
ATOM   2156  CA  GLN C 121       7.187  29.733  46.153  1.00 33.04           C  
ATOM   2157  C   GLN C 121       8.472  29.218  45.511  1.00 33.04           C  
ATOM   2158  CB  GLN C 121       6.475  30.698  45.204  1.00 33.04           C  
ATOM   2159  O   GLN C 121       8.455  28.213  44.797  1.00 33.04           O  
ATOM   2160  CG  GLN C 121       4.966  30.504  45.148  1.00 33.04           C  
ATOM   2161  CD  GLN C 121       4.286  31.459  44.185  1.00 33.04           C  
ATOM   2162  NE2 GLN C 121       3.017  31.757  44.442  1.00 33.04           N  
ATOM   2163  OE1 GLN C 121       4.897  31.925  43.218  1.00 33.04           O  
ATOM   2164  N   GLN C 122       9.710  29.888  45.652  1.00 34.25           N  
ATOM   2165  CA  GLN C 122      10.887  29.457  44.906  1.00 34.25           C  
ATOM   2166  C   GLN C 122      11.490  28.194  45.513  1.00 34.25           C  
ATOM   2167  CB  GLN C 122      11.935  30.571  44.865  1.00 34.25           C  
ATOM   2168  O   GLN C 122      12.291  27.511  44.870  1.00 34.25           O  
ATOM   2169  CG  GLN C 122      12.254  31.063  43.460  1.00 34.25           C  
ATOM   2170  CD  GLN C 122      13.112  32.315  43.457  1.00 34.25           C  
ATOM   2171  NE2 GLN C 122      13.024  33.092  42.383  1.00 34.25           N  
ATOM   2172  OE1 GLN C 122      13.846  32.582  44.414  1.00 34.25           O  
ATOM   2173  N   THR C 123      11.337  27.836  46.779  1.00 35.38           N  
ATOM   2174  CA  THR C 123      12.070  26.684  47.294  1.00 35.38           C  
ATOM   2175  C   THR C 123      11.593  25.397  46.627  1.00 35.38           C  
ATOM   2176  CB  THR C 123      11.917  26.562  48.821  1.00 35.38           C  
ATOM   2177  O   THR C 123      12.313  24.397  46.609  1.00 35.38           O  
ATOM   2178  CG2 THR C 123      13.236  26.164  49.476  1.00 35.38           C  
ATOM   2179  OG1 THR C 123      11.492  27.821  49.356  1.00 35.38           O  
ATOM   2180  N   THR C 124      10.250  25.221  46.248  1.00 33.81           N  
ATOM   2181  CA  THR C 124       9.996  23.950  45.579  1.00 33.81           C  
ATOM   2182  C   THR C 124      10.748  23.876  44.253  1.00 33.81           C  
ATOM   2183  CB  THR C 124       8.491  23.740  45.330  1.00 33.81           C  
ATOM   2184  O   THR C 124      11.052  22.786  43.765  1.00 33.81           O  
ATOM   2185  CG2 THR C 124       8.119  22.263  45.418  1.00 33.81           C  
ATOM   2186  OG1 THR C 124       7.744  24.469  46.312  1.00 33.81           O  
ATOM   2187  N   GLN C 125      11.056  25.053  43.545  1.00 34.65           N  
ATOM   2188  CA  GLN C 125      11.692  24.916  42.239  1.00 34.65           C  
ATOM   2189  C   GLN C 125      13.175  24.587  42.382  1.00 34.65           C  
ATOM   2190  CB  GLN C 125      11.514  26.195  41.419  1.00 34.65           C  
ATOM   2191  O   GLN C 125      13.817  24.162  41.419  1.00 34.65           O  
ATOM   2192  CG  GLN C 125      10.835  25.973  40.074  1.00 34.65           C  
ATOM   2193  CD  GLN C 125      10.378  27.266  39.426  1.00 34.65           C  
ATOM   2194  NE2 GLN C 125       9.069  27.413  39.255  1.00 34.65           N  
ATOM   2195  OE1 GLN C 125      11.195  28.127  39.084  1.00 34.65           O  
ATOM   2196  N   GLN C 126      13.846  24.874  43.460  1.00 35.44           N  
ATOM   2197  CA  GLN C 126      15.303  24.791  43.431  1.00 35.44           C  
ATOM   2198  C   GLN C 126      15.772  23.339  43.440  1.00 35.44           C  
ATOM   2199  CB  GLN C 126      15.908  25.546  44.616  1.00 35.44           C  
ATOM   2200  O   GLN C 126      16.962  23.065  43.273  1.00 35.44           O  
ATOM   2201  CG  GLN C 126      16.542  26.878  44.238  1.00 35.44           C  
ATOM   2202  CD  GLN C 126      17.001  27.673  45.445  1.00 35.44           C  
ATOM   2203  NE2 GLN C 126      16.794  28.985  45.404  1.00 35.44           N  
ATOM   2204  OE1 GLN C 126      17.535  27.113  46.408  1.00 35.44           O  
ATOM   2205  N   GLN C 127      15.115  22.411  44.053  1.00 34.57           N  
ATOM   2206  CA  GLN C 127      15.850  21.173  44.291  1.00 34.57           C  
ATOM   2207  C   GLN C 127      16.177  20.466  42.979  1.00 34.57           C  
ATOM   2208  CB  GLN C 127      15.051  20.242  45.205  1.00 34.57           C  
ATOM   2209  O   GLN C 127      16.553  19.292  42.978  1.00 34.57           O  
ATOM   2210  CG  GLN C 127      15.565  20.197  46.638  1.00 34.57           C  
ATOM   2211  CD  GLN C 127      14.721  19.313  47.536  1.00 34.57           C  
ATOM   2212  NE2 GLN C 127      14.537  19.737  48.782  1.00 34.57           N  
ATOM   2213  OE1 GLN C 127      14.238  18.257  47.114  1.00 34.57           O  
ATOM   2214  N   LEU C 128      15.638  20.886  41.833  1.00 33.49           N  
ATOM   2215  CA  LEU C 128      15.966  19.922  40.788  1.00 33.49           C  
ATOM   2216  C   LEU C 128      17.436  20.023  40.397  1.00 33.49           C  
ATOM   2217  CB  LEU C 128      15.082  20.142  39.558  1.00 33.49           C  
ATOM   2218  O   LEU C 128      18.001  21.119  40.369  1.00 33.49           O  
ATOM   2219  CG  LEU C 128      14.123  19.006  39.200  1.00 33.49           C  
ATOM   2220  CD1 LEU C 128      12.723  19.308  39.724  1.00 33.49           C  
ATOM   2221  CD2 LEU C 128      14.098  18.782  37.692  1.00 33.49           C  
ATOM   2222  N   PRO C 129      18.308  18.883  40.538  1.00 36.78           N  
ATOM   2223  CA  PRO C 129      19.742  18.796  40.256  1.00 36.78           C  
ATOM   2224  C   PRO C 129      20.143  19.556  38.993  1.00 36.78           C  
ATOM   2225  CB  PRO C 129      19.979  17.293  40.088  1.00 36.78           C  
ATOM   2226  O   PRO C 129      19.375  19.604  38.029  1.00 36.78           O  
ATOM   2227  CG  PRO C 129      18.610  16.694  40.048  1.00 36.78           C  
ATOM   2228  CD  PRO C 129      17.604  17.787  40.262  1.00 36.78           C  
ATOM   2229  N   GLN C 130      20.865  20.698  39.063  1.00 36.26           N  
ATOM   2230  CA  GLN C 130      21.455  21.531  38.021  1.00 36.26           C  
ATOM   2231  C   GLN C 130      21.999  20.679  36.878  1.00 36.26           C  
ATOM   2232  CB  GLN C 130      22.567  22.407  38.599  1.00 36.26           C  
ATOM   2233  O   GLN C 130      22.193  21.173  35.766  1.00 36.26           O  
ATOM   2234  CG  GLN C 130      22.234  23.892  38.617  1.00 36.26           C  
ATOM   2235  CD  GLN C 130      23.329  24.732  39.248  1.00 36.26           C  
ATOM   2236  NE2 GLN C 130      22.951  25.877  39.806  1.00 36.26           N  
ATOM   2237  OE1 GLN C 130      24.504  24.354  39.235  1.00 36.26           O  
ATOM   2238  N   LYS C 131      22.639  19.464  37.203  1.00 32.56           N  
ATOM   2239  CA  LYS C 131      23.418  18.733  36.208  1.00 32.56           C  
ATOM   2240  C   LYS C 131      22.530  18.240  35.068  1.00 32.56           C  
ATOM   2241  CB  LYS C 131      24.142  17.552  36.856  1.00 32.56           C  
ATOM   2242  O   LYS C 131      23.008  18.019  33.954  1.00 32.56           O  
ATOM   2243  CG  LYS C 131      25.646  17.544  36.622  1.00 32.56           C  
ATOM   2244  CD  LYS C 131      26.345  16.524  37.512  1.00 32.56           C  
ATOM   2245  CE  LYS C 131      27.844  16.482  37.245  1.00 32.56           C  
ATOM   2246  NZ  LYS C 131      28.542  15.529  38.158  1.00 32.56           N  
ATOM   2247  N   VAL C 132      21.300  17.863  35.399  1.00 33.55           N  
ATOM   2248  CA  VAL C 132      20.507  17.286  34.318  1.00 33.55           C  
ATOM   2249  C   VAL C 132      20.111  18.378  33.328  1.00 33.55           C  
ATOM   2250  CB  VAL C 132      19.247  16.572  34.857  1.00 33.55           C  
ATOM   2251  O   VAL C 132      19.548  18.091  32.269  1.00 33.55           O  
ATOM   2252  CG1 VAL C 132      18.524  15.831  33.734  1.00 33.55           C  
ATOM   2253  CG2 VAL C 132      19.620  15.610  35.983  1.00 33.55           C  
ATOM   2254  N   GLN C 133      20.147  19.660  33.752  1.00 32.61           N  
ATOM   2255  CA  GLN C 133      19.661  20.585  32.733  1.00 32.61           C  
ATOM   2256  C   GLN C 133      20.655  20.707  31.582  1.00 32.61           C  
ATOM   2257  CB  GLN C 133      19.390  21.961  33.343  1.00 32.61           C  
ATOM   2258  O   GLN C 133      20.283  21.098  30.473  1.00 32.61           O  
ATOM   2259  CG  GLN C 133      17.941  22.176  33.758  1.00 32.61           C  
ATOM   2260  CD  GLN C 133      17.723  23.501  34.464  1.00 32.61           C  
ATOM   2261  NE2 GLN C 133      17.075  23.455  35.623  1.00 32.61           N  
ATOM   2262  OE1 GLN C 133      18.135  24.556  33.973  1.00 32.61           O  
ATOM   2263  N   ALA C 134      21.997  20.673  31.931  1.00 34.74           N  
ATOM   2264  CA  ALA C 134      22.954  20.796  30.834  1.00 34.74           C  
ATOM   2265  C   ALA C 134      22.813  19.637  29.851  1.00 34.74           C  
ATOM   2266  CB  ALA C 134      24.380  20.861  31.375  1.00 34.74           C  
ATOM   2267  O   ALA C 134      23.262  19.728  28.706  1.00 34.74           O  
ATOM   2268  N   GLN C 135      22.623  18.418  30.489  1.00 31.38           N  
ATOM   2269  CA  GLN C 135      22.662  17.319  29.530  1.00 31.38           C  
ATOM   2270  C   GLN C 135      21.548  17.452  28.495  1.00 31.38           C  
ATOM   2271  CB  GLN C 135      22.552  15.974  30.250  1.00 31.38           C  
ATOM   2272  O   GLN C 135      21.756  17.173  27.312  1.00 31.38           O  
ATOM   2273  CG  GLN C 135      23.796  15.104  30.121  1.00 31.38           C  
ATOM   2274  CD  GLN C 135      23.748  13.876  31.011  1.00 31.38           C  
ATOM   2275  NE2 GLN C 135      24.896  13.502  31.567  1.00 31.38           N  
ATOM   2276  OE1 GLN C 135      22.689  13.270  31.198  1.00 31.38           O  
ATOM   2277  N   VAL C 136      20.301  17.618  29.044  1.00 32.27           N  
ATOM   2278  CA  VAL C 136      19.314  17.268  28.029  1.00 32.27           C  
ATOM   2279  C   VAL C 136      19.164  18.418  27.035  1.00 32.27           C  
ATOM   2280  CB  VAL C 136      17.946  16.928  28.661  1.00 32.27           C  
ATOM   2281  O   VAL C 136      18.113  19.060  26.973  1.00 32.27           O  
ATOM   2282  CG1 VAL C 136      16.934  16.542  27.583  1.00 32.27           C  
ATOM   2283  CG2 VAL C 136      18.096  15.804  29.684  1.00 32.27           C  
ATOM   2284  N   ILE C 137      19.994  19.523  27.227  1.00 32.14           N  
ATOM   2285  CA  ILE C 137      19.745  20.302  26.020  1.00 32.14           C  
ATOM   2286  C   ILE C 137      19.956  19.426  24.787  1.00 32.14           C  
ATOM   2287  CB  ILE C 137      20.657  21.548  25.954  1.00 32.14           C  
ATOM   2288  O   ILE C 137      21.094  19.116  24.425  1.00 32.14           O  
ATOM   2289  CG1 ILE C 137      20.528  22.372  27.240  1.00 32.14           C  
ATOM   2290  CG2 ILE C 137      20.323  22.397  24.724  1.00 32.14           C  
ATOM   2291  CD1 ILE C 137      21.601  23.441  27.400  1.00 32.14           C  
ATOM   2292  N   GLN C 138      19.605  18.193  24.858  1.00 35.82           N  
ATOM   2293  CA  GLN C 138      19.649  17.552  23.548  1.00 35.82           C  
ATOM   2294  C   GLN C 138      19.187  18.507  22.452  1.00 35.82           C  
ATOM   2295  CB  GLN C 138      18.788  16.287  23.540  1.00 35.82           C  
ATOM   2296  O   GLN C 138      18.266  19.300  22.660  1.00 35.82           O  
ATOM   2297  CG  GLN C 138      19.500  15.055  24.080  1.00 35.82           C  
ATOM   2298  CD  GLN C 138      18.653  13.800  23.988  1.00 35.82           C  
ATOM   2299  NE2 GLN C 138      18.915  12.841  24.870  1.00 35.82           N  
ATOM   2300  OE1 GLN C 138      17.768  13.693  23.132  1.00 35.82           O  
ATOM   2301  N   GLU C 139      20.238  19.141  21.670  1.00 37.57           N  
ATOM   2302  CA  GLU C 139      19.805  19.740  20.412  1.00 37.57           C  
ATOM   2303  C   GLU C 139      18.521  19.091  19.904  1.00 37.57           C  
ATOM   2304  CB  GLU C 139      20.906  19.626  19.354  1.00 37.57           C  
ATOM   2305  O   GLU C 139      18.497  17.893  19.614  1.00 37.57           O  
ATOM   2306  CG  GLU C 139      21.663  20.924  19.112  1.00 37.57           C  
ATOM   2307  CD  GLU C 139      22.689  20.821  17.994  1.00 37.57           C  
ATOM   2308  OE1 GLU C 139      23.253  21.863  17.590  1.00 37.57           O  
ATOM   2309  OE2 GLU C 139      22.929  19.689  17.518  1.00 37.57           O  
ATOM   2310  N   THR C 140      17.424  19.305  20.659  1.00 43.71           N  
ATOM   2311  CA  THR C 140      16.219  18.792  20.016  1.00 43.71           C  
ATOM   2312  C   THR C 140      16.321  18.917  18.498  1.00 43.71           C  
ATOM   2313  CB  THR C 140      14.963  19.533  20.511  1.00 43.71           C  
ATOM   2314  O   THR C 140      16.567  20.005  17.975  1.00 43.71           O  
ATOM   2315  CG2 THR C 140      14.316  18.797  21.680  1.00 43.71           C  
ATOM   2316  OG1 THR C 140      15.330  20.852  20.935  1.00 43.71           O  
ATOM   2317  N   ILE C 141      17.080  17.994  17.881  1.00 54.54           N  
ATOM   2318  CA  ILE C 141      17.038  17.915  16.425  1.00 54.54           C  
ATOM   2319  C   ILE C 141      15.645  18.297  15.927  1.00 54.54           C  
ATOM   2320  CB  ILE C 141      17.417  16.503  15.924  1.00 54.54           C  
ATOM   2321  O   ILE C 141      14.648  17.694  16.331  1.00 54.54           O  
ATOM   2322  CG1 ILE C 141      18.791  16.095  16.468  1.00 54.54           C  
ATOM   2323  CG2 ILE C 141      17.397  16.450  14.393  1.00 54.54           C  
ATOM   2324  CD1 ILE C 141      19.111  14.617  16.294  1.00 54.54           C  
ATOM   2325  N   VAL C 142      15.447  19.571  15.828  1.00 59.82           N  
ATOM   2326  CA  VAL C 142      14.199  19.878  15.135  1.00 59.82           C  
ATOM   2327  C   VAL C 142      14.208  19.241  13.748  1.00 59.82           C  
ATOM   2328  CB  VAL C 142      13.974  21.402  15.020  1.00 59.82           C  
ATOM   2329  O   VAL C 142      14.971  19.655  12.872  1.00 59.82           O  
ATOM   2330  CG1 VAL C 142      12.580  21.702  14.471  1.00 59.82           C  
ATOM   2331  CG2 VAL C 142      14.172  22.074  16.378  1.00 59.82           C  
ATOM   2332  N   PRO C 143      13.546  18.112  13.703  1.00 72.24           N  
ATOM   2333  CA  PRO C 143      13.513  17.426  12.410  1.00 72.24           C  
ATOM   2334  C   PRO C 143      12.951  18.301  11.292  1.00 72.24           C  
ATOM   2335  CB  PRO C 143      12.603  16.223  12.672  1.00 72.24           C  
ATOM   2336  O   PRO C 143      11.883  18.898  11.448  1.00 72.24           O  
ATOM   2337  CG  PRO C 143      12.143  16.392  14.084  1.00 72.24           C  
ATOM   2338  CD  PRO C 143      12.754  17.648  14.637  1.00 72.24           C  
ATOM   2339  N   LYS C 144      13.828  18.782  10.373  1.00 73.63           N  
ATOM   2340  CA  LYS C 144      13.444  19.669   9.280  1.00 73.63           C  
ATOM   2341  C   LYS C 144      12.710  18.903   8.182  1.00 73.63           C  
ATOM   2342  CB  LYS C 144      14.673  20.369   8.699  1.00 73.63           C  
ATOM   2343  O   LYS C 144      11.719  19.390   7.634  1.00 73.63           O  
ATOM   2344  CG  LYS C 144      15.248  21.455   9.596  1.00 73.63           C  
ATOM   2345  CD  LYS C 144      16.427  22.160   8.935  1.00 73.63           C  
ATOM   2346  CE  LYS C 144      17.051  23.195   9.861  1.00 73.63           C  
ATOM   2347  NZ  LYS C 144      18.198  23.898   9.213  1.00 73.63           N  
ATOM   2348  N   GLU C 145      13.089  17.657   7.952  1.00 89.01           N  
ATOM   2349  CA  GLU C 145      12.563  16.859   6.849  1.00 89.01           C  
ATOM   2350  C   GLU C 145      12.128  15.476   7.327  1.00 89.01           C  
ATOM   2351  CB  GLU C 145      13.606  16.726   5.736  1.00 89.01           C  
ATOM   2352  O   GLU C 145      12.639  14.971   8.328  1.00 89.01           O  
ATOM   2353  CG  GLU C 145      13.937  18.041   5.044  1.00 89.01           C  
ATOM   2354  CD  GLU C 145      14.915  17.882   3.890  1.00 89.01           C  
ATOM   2355  OE1 GLU C 145      15.153  18.868   3.156  1.00 89.01           O  
ATOM   2356  OE2 GLU C 145      15.446  16.762   3.718  1.00 89.01           O  
ATOM   2357  N   PRO C 146      11.044  15.017   6.674  1.00 92.08           N  
ATOM   2358  CA  PRO C 146      10.607  13.661   7.014  1.00 92.08           C  
ATOM   2359  C   PRO C 146      11.682  12.610   6.745  1.00 92.08           C  
ATOM   2360  CB  PRO C 146       9.393  13.444   6.108  1.00 92.08           C  
ATOM   2361  O   PRO C 146      12.452  12.739   5.790  1.00 92.08           O  
ATOM   2362  CG  PRO C 146       9.570  14.421   4.991  1.00 92.08           C  
ATOM   2363  CD  PRO C 146      10.465  15.530   5.465  1.00 92.08           C  
ATOM   2364  N   PRO C 147      11.834  11.705   7.565  1.00 90.84           N  
ATOM   2365  CA  PRO C 147      12.789  10.612   7.372  1.00 90.84           C  
ATOM   2366  C   PRO C 147      12.461   9.749   6.156  1.00 90.84           C  
ATOM   2367  CB  PRO C 147      12.663   9.802   8.666  1.00 90.84           C  
ATOM   2368  O   PRO C 147      11.307   9.697   5.724  1.00 90.84           O  
ATOM   2369  CG  PRO C 147      11.321  10.165   9.214  1.00 90.84           C  
ATOM   2370  CD  PRO C 147      10.912  11.490   8.638  1.00 90.84           C  
ATOM   2371  N   PRO C 148      13.520   9.164   5.466  1.00 88.51           N  
ATOM   2372  CA  PRO C 148      13.268   8.272   4.332  1.00 88.51           C  
ATOM   2373  C   PRO C 148      12.349   7.106   4.692  1.00 88.51           C  
ATOM   2374  CB  PRO C 148      14.666   7.771   3.961  1.00 88.51           C  
ATOM   2375  O   PRO C 148      12.456   6.546   5.786  1.00 88.51           O  
ATOM   2376  CG  PRO C 148      15.521   8.118   5.136  1.00 88.51           C  
ATOM   2377  CD  PRO C 148      14.781   9.109   5.988  1.00 88.51           C  
ATOM   2378  N   GLU C 149      11.399   6.834   3.762  1.00 90.01           N  
ATOM   2379  CA  GLU C 149      10.449   5.747   3.976  1.00 90.01           C  
ATOM   2380  C   GLU C 149      11.139   4.388   3.906  1.00 90.01           C  
ATOM   2381  CB  GLU C 149       9.315   5.814   2.949  1.00 90.01           C  
ATOM   2382  O   GLU C 149      12.163   4.240   3.236  1.00 90.01           O  
ATOM   2383  CG  GLU C 149       8.424   7.039   3.097  1.00 90.01           C  
ATOM   2384  CD  GLU C 149       7.231   7.030   2.154  1.00 90.01           C  
ATOM   2385  OE1 GLU C 149       6.334   7.890   2.302  1.00 90.01           O  
ATOM   2386  OE2 GLU C 149       7.193   6.154   1.260  1.00 90.01           O  
ATOM   2387  N   PHE C 150      10.576   3.441   4.708  1.00 89.51           N  
ATOM   2388  CA  PHE C 150      11.094   2.078   4.661  1.00 89.51           C  
ATOM   2389  C   PHE C 150      10.796   1.432   3.313  1.00 89.51           C  
ATOM   2390  CB  PHE C 150      10.494   1.235   5.791  1.00 89.51           C  
ATOM   2391  O   PHE C 150       9.635   1.321   2.915  1.00 89.51           O  
ATOM   2392  CG  PHE C 150      10.875   1.707   7.168  1.00 89.51           C  
ATOM   2393  CD1 PHE C 150      12.179   1.571   7.628  1.00 89.51           C  
ATOM   2394  CD2 PHE C 150       9.929   2.286   8.003  1.00 89.51           C  
ATOM   2395  CE1 PHE C 150      12.535   2.007   8.903  1.00 89.51           C  
ATOM   2396  CE2 PHE C 150      10.276   2.724   9.278  1.00 89.51           C  
ATOM   2397  CZ  PHE C 150      11.580   2.582   9.726  1.00 89.51           C  
ATOM   2398  N   GLU C 151      11.870   1.065   2.578  1.00 89.76           N  
ATOM   2399  CA  GLU C 151      11.744   0.565   1.212  1.00 89.76           C  
ATOM   2400  C   GLU C 151      11.328  -0.903   1.197  1.00 89.76           C  
ATOM   2401  CB  GLU C 151      13.058   0.747   0.449  1.00 89.76           C  
ATOM   2402  O   GLU C 151      10.686  -1.363   0.251  1.00 89.76           O  
ATOM   2403  CG  GLU C 151      13.395   2.199   0.141  1.00 89.76           C  
ATOM   2404  CD  GLU C 151      14.644   2.358  -0.712  1.00 89.76           C  
ATOM   2405  OE1 GLU C 151      15.015   3.509  -1.036  1.00 89.76           O  
ATOM   2406  OE2 GLU C 151      15.256   1.323  -1.058  1.00 89.76           O  
ATOM   2407  N   PHE C 152      11.579  -1.669   2.286  1.00 91.79           N  
ATOM   2408  CA  PHE C 152      11.373  -3.111   2.233  1.00 91.79           C  
ATOM   2409  C   PHE C 152      10.264  -3.535   3.188  1.00 91.79           C  
ATOM   2410  CB  PHE C 152      12.669  -3.853   2.571  1.00 91.79           C  
ATOM   2411  O   PHE C 152      10.184  -4.703   3.575  1.00 91.79           O  
ATOM   2412  CG  PHE C 152      13.778  -3.620   1.580  1.00 91.79           C  
ATOM   2413  CD1 PHE C 152      13.801  -4.300   0.368  1.00 91.79           C  
ATOM   2414  CD2 PHE C 152      14.798  -2.721   1.861  1.00 91.79           C  
ATOM   2415  CE1 PHE C 152      14.826  -4.087  -0.551  1.00 91.79           C  
ATOM   2416  CE2 PHE C 152      15.826  -2.502   0.947  1.00 91.79           C  
ATOM   2417  CZ  PHE C 152      15.838  -3.187  -0.257  1.00 91.79           C  
ATOM   2418  N   ILE C 153       9.540  -2.554   3.612  1.00 86.75           N  
ATOM   2419  CA  ILE C 153       8.388  -2.863   4.452  1.00 86.75           C  
ATOM   2420  C   ILE C 153       7.100  -2.507   3.713  1.00 86.75           C  
ATOM   2421  CB  ILE C 153       8.455  -2.114   5.802  1.00 86.75           C  
ATOM   2422  O   ILE C 153       6.948  -1.385   3.223  1.00 86.75           O  
ATOM   2423  CG1 ILE C 153       9.725  -2.505   6.567  1.00 86.75           C  
ATOM   2424  CG2 ILE C 153       7.203  -2.395   6.639  1.00 86.75           C  
ATOM   2425  CD1 ILE C 153       9.940  -1.718   7.852  1.00 86.75           C  
ATOM   2426  N   ALA C 154       6.257  -3.483   3.457  1.00 88.81           N  
ATOM   2427  CA  ALA C 154       4.940  -3.261   2.866  1.00 88.81           C  
ATOM   2428  C   ALA C 154       3.873  -4.088   3.578  1.00 88.81           C  
ATOM   2429  CB  ALA C 154       4.962  -3.595   1.376  1.00 88.81           C  
ATOM   2430  O   ALA C 154       3.965  -5.317   3.632  1.00 88.81           O  
ATOM   2431  N   ASP C 155       2.849  -3.474   4.127  1.00 88.53           N  
ATOM   2432  CA  ASP C 155       1.782  -4.166   4.844  1.00 88.53           C  
ATOM   2433  C   ASP C 155       0.740  -4.720   3.875  1.00 88.53           C  
ATOM   2434  CB  ASP C 155       1.117  -3.226   5.852  1.00 88.53           C  
ATOM   2435  O   ASP C 155       0.176  -3.977   3.069  1.00 88.53           O  
ATOM   2436  CG  ASP C 155       2.034  -2.841   6.999  1.00 88.53           C  
ATOM   2437  OD1 ASP C 155       2.858  -3.677   7.428  1.00 88.53           O  
ATOM   2438  OD2 ASP C 155       1.931  -1.692   7.479  1.00 88.53           O  
ATOM   2439  N   PRO C 156       0.628  -6.071   4.032  1.00 86.31           N  
ATOM   2440  CA  PRO C 156      -0.373  -6.669   3.146  1.00 86.31           C  
ATOM   2441  C   PRO C 156      -1.805  -6.355   3.576  1.00 86.31           C  
ATOM   2442  CB  PRO C 156      -0.088  -8.169   3.253  1.00 86.31           C  
ATOM   2443  O   PRO C 156      -2.080  -6.228   4.772  1.00 86.31           O  
ATOM   2444  CG  PRO C 156       0.632  -8.329   4.553  1.00 86.31           C  
ATOM   2445  CD  PRO C 156       1.260  -7.014   4.916  1.00 86.31           C  
ATOM   2446  N   PRO C 157      -2.624  -6.010   2.612  1.00 87.35           N  
ATOM   2447  CA  PRO C 157      -4.049  -5.931   2.940  1.00 87.35           C  
ATOM   2448  C   PRO C 157      -4.613  -7.258   3.442  1.00 87.35           C  
ATOM   2449  CB  PRO C 157      -4.695  -5.530   1.612  1.00 87.35           C  
ATOM   2450  O   PRO C 157      -3.893  -8.258   3.498  1.00 87.35           O  
ATOM   2451  CG  PRO C 157      -3.683  -5.887   0.572  1.00 87.35           C  
ATOM   2452  CD  PRO C 157      -2.354  -6.077   1.245  1.00 87.35           C  
ATOM   2453  N   SER C 158      -5.753  -7.235   4.076  1.00 89.60           N  
ATOM   2454  CA  SER C 158      -6.352  -8.475   4.560  1.00 89.60           C  
ATOM   2455  C   SER C 158      -6.499  -9.493   3.434  1.00 89.60           C  
ATOM   2456  CB  SER C 158      -7.717  -8.200   5.192  1.00 89.60           C  
ATOM   2457  O   SER C 158      -7.364  -9.348   2.568  1.00 89.60           O  
ATOM   2458  OG  SER C 158      -8.558  -7.502   4.290  1.00 89.60           O  
ATOM   2459  N   ILE C 159      -5.664 -10.570   3.442  1.00 87.65           N  
ATOM   2460  CA  ILE C 159      -5.600 -11.551   2.363  1.00 87.65           C  
ATOM   2461  C   ILE C 159      -5.409 -12.949   2.948  1.00 87.65           C  
ATOM   2462  CB  ILE C 159      -4.462 -11.225   1.370  1.00 87.65           C  
ATOM   2463  O   ILE C 159      -4.878 -13.100   4.051  1.00 87.65           O  
ATOM   2464  CG1 ILE C 159      -4.537 -12.150   0.150  1.00 87.65           C  
ATOM   2465  CG2 ILE C 159      -3.098 -11.335   2.057  1.00 87.65           C  
ATOM   2466  CD1 ILE C 159      -3.670 -11.704  -1.019  1.00 87.65           C  
ATOM   2467  N   SER C 160      -6.057 -13.959   2.263  1.00 91.94           N  
ATOM   2468  CA  SER C 160      -5.851 -15.352   2.646  1.00 91.94           C  
ATOM   2469  C   SER C 160      -4.386 -15.752   2.511  1.00 91.94           C  
ATOM   2470  CB  SER C 160      -6.720 -16.277   1.792  1.00 91.94           C  
ATOM   2471  O   SER C 160      -3.668 -15.222   1.661  1.00 91.94           O  
ATOM   2472  OG  SER C 160      -6.111 -16.523   0.537  1.00 91.94           O  
ATOM   2473  N   ALA C 161      -3.920 -16.684   3.385  1.00 92.26           N  
ATOM   2474  CA  ALA C 161      -2.528 -17.126   3.411  1.00 92.26           C  
ATOM   2475  C   ALA C 161      -2.113 -17.709   2.063  1.00 92.26           C  
ATOM   2476  CB  ALA C 161      -2.316 -18.154   4.520  1.00 92.26           C  
ATOM   2477  O   ALA C 161      -0.998 -17.469   1.593  1.00 92.26           O  
ATOM   2478  N   PHE C 162      -3.014 -18.490   1.535  1.00 90.12           N  
ATOM   2479  CA  PHE C 162      -2.730 -19.116   0.249  1.00 90.12           C  
ATOM   2480  C   PHE C 162      -2.541 -18.063  -0.836  1.00 90.12           C  
ATOM   2481  CB  PHE C 162      -3.857 -20.077  -0.143  1.00 90.12           C  
ATOM   2482  O   PHE C 162      -1.577 -18.120  -1.602  1.00 90.12           O  
ATOM   2483  CG  PHE C 162      -3.620 -20.791  -1.446  1.00 90.12           C  
ATOM   2484  CD1 PHE C 162      -4.230 -20.355  -2.615  1.00 90.12           C  
ATOM   2485  CD2 PHE C 162      -2.786 -21.901  -1.502  1.00 90.12           C  
ATOM   2486  CE1 PHE C 162      -4.012 -21.014  -3.823  1.00 90.12           C  
ATOM   2487  CE2 PHE C 162      -2.563 -22.565  -2.705  1.00 90.12           C  
ATOM   2488  CZ  PHE C 162      -3.178 -22.120  -3.864  1.00 90.12           C  
ATOM   2489  N   ASP C 163      -3.360 -17.135  -0.896  1.00 93.13           N  
ATOM   2490  CA  ASP C 163      -3.294 -16.064  -1.885  1.00 93.13           C  
ATOM   2491  C   ASP C 163      -2.037 -15.218  -1.696  1.00 93.13           C  
ATOM   2492  CB  ASP C 163      -4.540 -15.181  -1.804  1.00 93.13           C  
ATOM   2493  O   ASP C 163      -1.445 -14.750  -2.670  1.00 93.13           O  
ATOM   2494  CG  ASP C 163      -5.791 -15.870  -2.320  1.00 93.13           C  
ATOM   2495  OD1 ASP C 163      -5.682 -16.759  -3.192  1.00 93.13           O  
ATOM   2496  OD2 ASP C 163      -6.896 -15.519  -1.853  1.00 93.13           O  
ATOM   2497  N   LEU C 164      -1.747 -15.024  -0.453  1.00 93.66           N  
ATOM   2498  CA  LEU C 164      -0.523 -14.287  -0.158  1.00 93.66           C  
ATOM   2499  C   LEU C 164       0.691 -14.986  -0.761  1.00 93.66           C  
ATOM   2500  CB  LEU C 164      -0.340 -14.134   1.354  1.00 93.66           C  
ATOM   2501  O   LEU C 164       1.557 -14.337  -1.351  1.00 93.66           O  
ATOM   2502  CG  LEU C 164       0.822 -13.250   1.810  1.00 93.66           C  
ATOM   2503  CD1 LEU C 164       0.295 -11.953   2.415  1.00 93.66           C  
ATOM   2504  CD2 LEU C 164       1.700 -13.994   2.810  1.00 93.66           C  
ATOM   2505  N   ASP C 165       0.751 -16.260  -0.697  1.00 95.92           N  
ATOM   2506  CA  ASP C 165       1.855 -17.037  -1.252  1.00 95.92           C  
ATOM   2507  C   ASP C 165       1.879 -16.947  -2.776  1.00 95.92           C  
ATOM   2508  CB  ASP C 165       1.756 -18.500  -0.813  1.00 95.92           C  
ATOM   2509  O   ASP C 165       2.949 -16.842  -3.380  1.00 95.92           O  
ATOM   2510  CG  ASP C 165       2.157 -18.712   0.636  1.00 95.92           C  
ATOM   2511  OD1 ASP C 165       2.797 -17.817   1.230  1.00 95.92           O  
ATOM   2512  OD2 ASP C 165       1.834 -19.786   1.189  1.00 95.92           O  
ATOM   2513  N   VAL C 166       0.720 -17.002  -3.333  1.00 95.77           N  
ATOM   2514  CA  VAL C 166       0.609 -16.907  -4.785  1.00 95.77           C  
ATOM   2515  C   VAL C 166       1.135 -15.553  -5.256  1.00 95.77           C  
ATOM   2516  CB  VAL C 166      -0.849 -17.105  -5.256  1.00 95.77           C  
ATOM   2517  O   VAL C 166       1.902 -15.480  -6.220  1.00 95.77           O  
ATOM   2518  CG1 VAL C 166      -0.973 -16.842  -6.756  1.00 95.77           C  
ATOM   2519  CG2 VAL C 166      -1.333 -18.513  -4.916  1.00 95.77           C  
ATOM   2520  N   VAL C 167       0.805 -14.559  -4.550  1.00 96.31           N  
ATOM   2521  CA  VAL C 167       1.217 -13.204  -4.900  1.00 96.31           C  
ATOM   2522  C   VAL C 167       2.726 -13.059  -4.715  1.00 96.31           C  
ATOM   2523  CB  VAL C 167       0.472 -12.147  -4.054  1.00 96.31           C  
ATOM   2524  O   VAL C 167       3.419 -12.547  -5.597  1.00 96.31           O  
ATOM   2525  CG1 VAL C 167       1.033 -10.751  -4.317  1.00 96.31           C  
ATOM   2526  CG2 VAL C 167      -1.027 -12.188  -4.349  1.00 96.31           C  
ATOM   2527  N   LYS C 168       3.259 -13.587  -3.647  1.00 95.64           N  
ATOM   2528  CA  LYS C 168       4.686 -13.489  -3.354  1.00 95.64           C  
ATOM   2529  C   LYS C 168       5.513 -14.254  -4.383  1.00 95.64           C  
ATOM   2530  CB  LYS C 168       4.983 -14.014  -1.948  1.00 95.64           C  
ATOM   2531  O   LYS C 168       6.525 -13.750  -4.874  1.00 95.64           O  
ATOM   2532  CG  LYS C 168       4.561 -13.069  -0.833  1.00 95.64           C  
ATOM   2533  CD  LYS C 168       4.966 -13.603   0.535  1.00 95.64           C  
ATOM   2534  CE  LYS C 168       4.567 -12.646   1.650  1.00 95.64           C  
ATOM   2535  NZ  LYS C 168       4.946 -13.174   2.995  1.00 95.64           N  
ATOM   2536  N   LEU C 169       5.076 -15.403  -4.685  1.00 97.51           N  
ATOM   2537  CA  LEU C 169       5.790 -16.243  -5.640  1.00 97.51           C  
ATOM   2538  C   LEU C 169       5.761 -15.626  -7.034  1.00 97.51           C  
ATOM   2539  CB  LEU C 169       5.181 -17.647  -5.678  1.00 97.51           C  
ATOM   2540  O   LEU C 169       6.775 -15.619  -7.736  1.00 97.51           O  
ATOM   2541  CG  LEU C 169       5.563 -18.583  -4.530  1.00 97.51           C  
ATOM   2542  CD1 LEU C 169       4.734 -19.862  -4.590  1.00 97.51           C  
ATOM   2543  CD2 LEU C 169       7.053 -18.903  -4.574  1.00 97.51           C  
ATOM   2544  N   THR C 170       4.595 -15.203  -7.366  1.00 97.14           N  
ATOM   2545  CA  THR C 170       4.463 -14.547  -8.661  1.00 97.14           C  
ATOM   2546  C   THR C 170       5.364 -13.318  -8.739  1.00 97.14           C  
ATOM   2547  CB  THR C 170       3.004 -14.134  -8.933  1.00 97.14           C  
ATOM   2548  O   THR C 170       6.039 -13.100  -9.748  1.00 97.14           O  
ATOM   2549  CG2 THR C 170       2.828 -13.646 -10.367  1.00 97.14           C  
ATOM   2550  OG1 THR C 170       2.147 -15.262  -8.715  1.00 97.14           O  
ATOM   2551  N   ALA C 171       5.368 -12.569  -7.664  1.00 97.70           N  
ATOM   2552  CA  ALA C 171       6.188 -11.362  -7.606  1.00 97.70           C  
ATOM   2553  C   ALA C 171       7.671 -11.700  -7.731  1.00 97.70           C  
ATOM   2554  CB  ALA C 171       5.926 -10.603  -6.308  1.00 97.70           C  
ATOM   2555  O   ALA C 171       8.422 -10.988  -8.402  1.00 97.70           O  
ATOM   2556  N   GLN C 172       8.062 -12.746  -7.100  1.00 97.00           N  
ATOM   2557  CA  GLN C 172       9.454 -13.177  -7.172  1.00 97.00           C  
ATOM   2558  C   GLN C 172       9.851 -13.518  -8.605  1.00 97.00           C  
ATOM   2559  CB  GLN C 172       9.692 -14.382  -6.261  1.00 97.00           C  
ATOM   2560  O   GLN C 172      10.923 -13.123  -9.069  1.00 97.00           O  
ATOM   2561  CG  GLN C 172       9.816 -14.024  -4.786  1.00 97.00           C  
ATOM   2562  CD  GLN C 172      10.013 -15.240  -3.901  1.00 97.00           C  
ATOM   2563  NE2 GLN C 172       9.892 -15.046  -2.592  1.00 97.00           N  
ATOM   2564  OE1 GLN C 172      10.271 -16.344  -4.389  1.00 97.00           O  
ATOM   2565  N   PHE C 173       8.981 -14.208  -9.316  1.00 97.14           N  
ATOM   2566  CA  PHE C 173       9.277 -14.635 -10.678  1.00 97.14           C  
ATOM   2567  C   PHE C 173       9.263 -13.448 -11.634  1.00 97.14           C  
ATOM   2568  CB  PHE C 173       8.272 -15.695 -11.141  1.00 97.14           C  
ATOM   2569  O   PHE C 173      10.091 -13.367 -12.543  1.00 97.14           O  
ATOM   2570  CG  PHE C 173       8.636 -17.096 -10.732  1.00 97.14           C  
ATOM   2571  CD1 PHE C 173       9.497 -17.861 -11.509  1.00 97.14           C  
ATOM   2572  CD2 PHE C 173       8.115 -17.650  -9.569  1.00 97.14           C  
ATOM   2573  CE1 PHE C 173       9.835 -19.159 -11.132  1.00 97.14           C  
ATOM   2574  CE2 PHE C 173       8.448 -18.946  -9.186  1.00 97.14           C  
ATOM   2575  CZ  PHE C 173       9.308 -19.699  -9.970  1.00 97.14           C  
ATOM   2576  N   VAL C 174       8.371 -12.595 -11.403  1.00 96.97           N  
ATOM   2577  CA  VAL C 174       8.295 -11.409 -12.250  1.00 96.97           C  
ATOM   2578  C   VAL C 174       9.533 -10.542 -12.036  1.00 96.97           C  
ATOM   2579  CB  VAL C 174       7.015 -10.591 -11.967  1.00 96.97           C  
ATOM   2580  O   VAL C 174      10.095 -10.005 -12.994  1.00 96.97           O  
ATOM   2581  CG1 VAL C 174       7.036  -9.272 -12.738  1.00 96.97           C  
ATOM   2582  CG2 VAL C 174       5.772 -11.404 -12.325  1.00 96.97           C  
ATOM   2583  N   ALA C 175       9.962 -10.473 -10.838  1.00 97.28           N  
ATOM   2584  CA  ALA C 175      11.155  -9.696 -10.512  1.00 97.28           C  
ATOM   2585  C   ALA C 175      12.397 -10.297 -11.166  1.00 97.28           C  
ATOM   2586  CB  ALA C 175      11.341  -9.616  -8.999  1.00 97.28           C  
ATOM   2587  O   ALA C 175      13.262  -9.568 -11.657  1.00 97.28           O  
ATOM   2588  N   ARG C 176      12.416 -11.639 -11.252  1.00 95.92           N  
ATOM   2589  CA  ARG C 176      13.563 -12.343 -11.817  1.00 95.92           C  
ATOM   2590  C   ARG C 176      13.534 -12.303 -13.341  1.00 95.92           C  
ATOM   2591  CB  ARG C 176      13.596 -13.793 -11.331  1.00 95.92           C  
ATOM   2592  O   ARG C 176      14.567 -12.102 -13.982  1.00 95.92           O  
ATOM   2593  CG  ARG C 176      14.829 -14.564 -11.774  1.00 95.92           C  
ATOM   2594  CD  ARG C 176      14.808 -16.001 -11.272  1.00 95.92           C  
ATOM   2595  NE  ARG C 176      15.661 -16.867 -12.081  1.00 95.92           N  
ATOM   2596  NH1 ARG C 176      15.409 -18.724 -10.729  1.00 95.92           N  
ATOM   2597  NH2 ARG C 176      16.716 -18.837 -12.609  1.00 95.92           N  
ATOM   2598  CZ  ARG C 176      15.927 -18.141 -11.804  1.00 95.92           C  
ATOM   2599  N   ASN C 177      12.389 -12.434 -13.955  1.00 95.31           N  
ATOM   2600  CA  ASN C 177      12.272 -12.652 -15.393  1.00 95.31           C  
ATOM   2601  C   ASN C 177      11.917 -11.362 -16.128  1.00 95.31           C  
ATOM   2602  CB  ASN C 177      11.232 -13.734 -15.688  1.00 95.31           C  
ATOM   2603  O   ASN C 177      12.137 -11.251 -17.336  1.00 95.31           O  
ATOM   2604  CG  ASN C 177      11.633 -15.093 -15.149  1.00 95.31           C  
ATOM   2605  ND2 ASN C 177      10.687 -15.789 -14.530  1.00 95.31           N  
ATOM   2606  OD1 ASN C 177      12.785 -15.513 -15.286  1.00 95.31           O  
ATOM   2607  N   GLY C 178      11.294 -10.421 -15.456  1.00 93.12           N  
ATOM   2608  CA  GLY C 178      11.064  -9.108 -16.038  1.00 93.12           C  
ATOM   2609  C   GLY C 178       9.631  -8.898 -16.488  1.00 93.12           C  
ATOM   2610  O   GLY C 178       8.767  -9.742 -16.242  1.00 93.12           O  
ATOM   2611  N   ARG C 179       9.395  -7.696 -17.161  1.00 93.24           N  
ATOM   2612  CA  ARG C 179       8.077  -7.216 -17.564  1.00 93.24           C  
ATOM   2613  C   ARG C 179       7.468  -8.120 -18.630  1.00 93.24           C  
ATOM   2614  CB  ARG C 179       8.164  -5.779 -18.084  1.00 93.24           C  
ATOM   2615  O   ARG C 179       6.251  -8.314 -18.666  1.00 93.24           O  
ATOM   2616  CG  ARG C 179       7.065  -4.868 -17.562  1.00 93.24           C  
ATOM   2617  CD  ARG C 179       7.249  -3.433 -18.035  1.00 93.24           C  
ATOM   2618  NE  ARG C 179       6.080  -2.612 -17.734  1.00 93.24           N  
ATOM   2619  NH1 ARG C 179       7.204  -0.598 -17.863  1.00 93.24           N  
ATOM   2620  NH2 ARG C 179       4.964  -0.636 -17.380  1.00 93.24           N  
ATOM   2621  CZ  ARG C 179       6.085  -1.284 -17.660  1.00 93.24           C  
ATOM   2622  N   GLN C 180       8.229  -8.712 -19.455  1.00 95.27           N  
ATOM   2623  CA  GLN C 180       7.743  -9.598 -20.507  1.00 95.27           C  
ATOM   2624  C   GLN C 180       7.069 -10.834 -19.918  1.00 95.27           C  
ATOM   2625  CB  GLN C 180       8.888 -10.014 -21.431  1.00 95.27           C  
ATOM   2626  O   GLN C 180       6.027 -11.273 -20.410  1.00 95.27           O  
ATOM   2627  CG  GLN C 180       9.271  -8.952 -22.453  1.00 95.27           C  
ATOM   2628  CD  GLN C 180      10.359  -9.417 -23.403  1.00 95.27           C  
ATOM   2629  NE2 GLN C 180      10.737  -8.554 -24.340  1.00 95.27           N  
ATOM   2630  OE1 GLN C 180      10.858 -10.542 -23.295  1.00 95.27           O  
ATOM   2631  N   PHE C 181       7.665 -11.274 -18.911  1.00 96.31           N  
ATOM   2632  CA  PHE C 181       7.105 -12.435 -18.230  1.00 96.31           C  
ATOM   2633  C   PHE C 181       5.748 -12.103 -17.621  1.00 96.31           C  
ATOM   2634  CB  PHE C 181       8.061 -12.934 -17.141  1.00 96.31           C  
ATOM   2635  O   PHE C 181       4.813 -12.901 -17.703  1.00 96.31           O  
ATOM   2636  CG  PHE C 181       7.512 -14.074 -16.328  1.00 96.31           C  
ATOM   2637  CD1 PHE C 181       6.975 -13.851 -15.066  1.00 96.31           C  
ATOM   2638  CD2 PHE C 181       7.533 -15.371 -16.825  1.00 96.31           C  
ATOM   2639  CE1 PHE C 181       6.466 -14.905 -14.310  1.00 96.31           C  
ATOM   2640  CE2 PHE C 181       7.026 -16.429 -16.076  1.00 96.31           C  
ATOM   2641  CZ  PHE C 181       6.494 -16.194 -14.819  1.00 96.31           C  
ATOM   2642  N   LEU C 182       5.682 -10.953 -17.030  1.00 96.11           N  
ATOM   2643  CA  LEU C 182       4.441 -10.501 -16.410  1.00 96.11           C  
ATOM   2644  C   LEU C 182       3.318 -10.418 -17.439  1.00 96.11           C  
ATOM   2645  CB  LEU C 182       4.640  -9.137 -15.744  1.00 96.11           C  
ATOM   2646  O   LEU C 182       2.217 -10.920 -17.203  1.00 96.11           O  
ATOM   2647  CG  LEU C 182       3.397  -8.496 -15.125  1.00 96.11           C  
ATOM   2648  CD1 LEU C 182       2.931  -9.302 -13.917  1.00 96.11           C  
ATOM   2649  CD2 LEU C 182       3.679  -7.050 -14.734  1.00 96.11           C  
ATOM   2650  N   THR C 183       3.606  -9.827 -18.607  1.00 94.21           N  
ATOM   2651  CA  THR C 183       2.623  -9.669 -19.673  1.00 94.21           C  
ATOM   2652  C   THR C 183       2.164 -11.028 -20.192  1.00 94.21           C  
ATOM   2653  CB  THR C 183       3.191  -8.836 -20.837  1.00 94.21           C  
ATOM   2654  O   THR C 183       0.971 -11.244 -20.413  1.00 94.21           O  
ATOM   2655  CG2 THR C 183       2.103  -8.495 -21.851  1.00 94.21           C  
ATOM   2656  OG1 THR C 183       3.746  -7.620 -20.321  1.00 94.21           O  
ATOM   2657  N   GLN C 184       3.043 -11.965 -20.356  1.00 96.79           N  
ATOM   2658  CA  GLN C 184       2.738 -13.315 -20.817  1.00 96.79           C  
ATOM   2659  C   GLN C 184       1.866 -14.057 -19.808  1.00 96.79           C  
ATOM   2660  CB  GLN C 184       4.026 -14.099 -21.073  1.00 96.79           C  
ATOM   2661  O   GLN C 184       0.918 -14.747 -20.188  1.00 96.79           O  
ATOM   2662  CG  GLN C 184       4.804 -13.623 -22.293  1.00 96.79           C  
ATOM   2663  CD  GLN C 184       6.122 -14.353 -22.471  1.00 96.79           C  
ATOM   2664  NE2 GLN C 184       7.016 -13.777 -23.267  1.00 96.79           N  
ATOM   2665  OE1 GLN C 184       6.334 -15.426 -21.897  1.00 96.79           O  
ATOM   2666  N   LEU C 185       2.263 -13.901 -18.555  1.00 96.22           N  
ATOM   2667  CA  LEU C 185       1.506 -14.545 -17.487  1.00 96.22           C  
ATOM   2668  C   LEU C 185       0.079 -14.008 -17.433  1.00 96.22           C  
ATOM   2669  CB  LEU C 185       2.195 -14.332 -16.137  1.00 96.22           C  
ATOM   2670  O   LEU C 185      -0.869 -14.772 -17.241  1.00 96.22           O  
ATOM   2671  CG  LEU C 185       1.602 -15.086 -14.946  1.00 96.22           C  
ATOM   2672  CD1 LEU C 185       1.855 -16.584 -15.088  1.00 96.22           C  
ATOM   2673  CD2 LEU C 185       2.182 -14.562 -13.637  1.00 96.22           C  
ATOM   2674  N   MET C 186      -0.032 -12.710 -17.582  1.00 95.21           N  
ATOM   2675  CA  MET C 186      -1.346 -12.073 -17.573  1.00 95.21           C  
ATOM   2676  C   MET C 186      -2.224 -12.621 -18.694  1.00 95.21           C  
ATOM   2677  CB  MET C 186      -1.209 -10.556 -17.710  1.00 95.21           C  
ATOM   2678  O   MET C 186      -3.421 -12.840 -18.499  1.00 95.21           O  
ATOM   2679  CG  MET C 186      -0.781  -9.861 -16.427  1.00 95.21           C  
ATOM   2680  SD  MET C 186      -0.723  -8.035 -16.602  1.00 95.21           S  
ATOM   2681  CE  MET C 186      -2.456  -7.699 -17.022  1.00 95.21           C  
ATOM   2682  N   GLN C 187      -1.640 -12.851 -19.893  1.00 94.68           N  
ATOM   2683  CA  GLN C 187      -2.367 -13.375 -21.046  1.00 94.68           C  
ATOM   2684  C   GLN C 187      -2.759 -14.834 -20.832  1.00 94.68           C  
ATOM   2685  CB  GLN C 187      -1.528 -13.238 -22.317  1.00 94.68           C  
ATOM   2686  O   GLN C 187      -3.891 -15.227 -21.124  1.00 94.68           O  
ATOM   2687  CG  GLN C 187      -1.360 -11.801 -22.791  1.00 94.68           C  
ATOM   2688  CD  GLN C 187      -0.404 -11.677 -23.963  1.00 94.68           C  
ATOM   2689  NE2 GLN C 187      -0.127 -10.445 -24.375  1.00 94.68           N  
ATOM   2690  OE1 GLN C 187       0.082 -12.681 -24.494  1.00 94.68           O  
ATOM   2691  N   LYS C 188      -1.928 -15.621 -20.257  1.00 95.74           N  
ATOM   2692  CA  LYS C 188      -2.134 -17.052 -20.056  1.00 95.74           C  
ATOM   2693  C   LYS C 188      -3.160 -17.312 -18.957  1.00 95.74           C  
ATOM   2694  CB  LYS C 188      -0.812 -17.741 -19.713  1.00 95.74           C  
ATOM   2695  O   LYS C 188      -3.987 -18.217 -19.074  1.00 95.74           O  
ATOM   2696  CG  LYS C 188      -0.886 -19.261 -19.721  1.00 95.74           C  
ATOM   2697  CD  LYS C 188       0.470 -19.889 -19.428  1.00 95.74           C  
ATOM   2698  CE  LYS C 188       0.370 -21.402 -19.290  1.00 95.74           C  
ATOM   2699  NZ  LYS C 188       1.690 -22.017 -18.960  1.00 95.74           N  
ATOM   2700  N   GLU C 189      -3.091 -16.439 -17.969  1.00 94.96           N  
ATOM   2701  CA  GLU C 189      -3.925 -16.652 -16.790  1.00 94.96           C  
ATOM   2702  C   GLU C 189      -5.071 -15.645 -16.735  1.00 94.96           C  
ATOM   2703  CB  GLU C 189      -3.085 -16.564 -15.514  1.00 94.96           C  
ATOM   2704  O   GLU C 189      -5.590 -15.347 -15.658  1.00 94.96           O  
ATOM   2705  CG  GLU C 189      -1.984 -17.610 -15.429  1.00 94.96           C  
ATOM   2706  CD  GLU C 189      -2.513 -19.025 -15.250  1.00 94.96           C  
ATOM   2707  OE1 GLU C 189      -1.757 -19.991 -15.500  1.00 94.96           O  
ATOM   2708  OE2 GLU C 189      -3.692 -19.167 -14.858  1.00 94.96           O  
ATOM   2709  N   GLN C 190      -5.450 -15.186 -17.834  1.00 91.37           N  
ATOM   2710  CA  GLN C 190      -6.484 -14.159 -17.906  1.00 91.37           C  
ATOM   2711  C   GLN C 190      -7.811 -14.674 -17.356  1.00 91.37           C  
ATOM   2712  CB  GLN C 190      -6.664 -13.678 -19.347  1.00 91.37           C  
ATOM   2713  O   GLN C 190      -8.566 -13.922 -16.736  1.00 91.37           O  
ATOM   2714  CG  GLN C 190      -7.646 -12.524 -19.492  1.00 91.37           C  
ATOM   2715  CD  GLN C 190      -7.805 -12.065 -20.929  1.00 91.37           C  
ATOM   2716  NE2 GLN C 190      -8.713 -11.121 -21.154  1.00 91.37           N  
ATOM   2717  OE1 GLN C 190      -7.116 -12.553 -21.830  1.00 91.37           O  
ATOM   2718  N   ARG C 191      -8.101 -16.003 -17.414  1.00 92.98           N  
ATOM   2719  CA  ARG C 191      -9.377 -16.584 -17.008  1.00 92.98           C  
ATOM   2720  C   ARG C 191      -9.285 -17.182 -15.608  1.00 92.98           C  
ATOM   2721  CB  ARG C 191      -9.823 -17.654 -18.006  1.00 92.98           C  
ATOM   2722  O   ARG C 191     -10.294 -17.611 -15.043  1.00 92.98           O  
ATOM   2723  CG  ARG C 191     -10.151 -17.109 -19.387  1.00 92.98           C  
ATOM   2724  CD  ARG C 191     -10.677 -18.197 -20.313  1.00 92.98           C  
ATOM   2725  NE  ARG C 191     -11.186 -17.641 -21.563  1.00 92.98           N  
ATOM   2726  NH1 ARG C 191     -11.544 -19.690 -22.569  1.00 92.98           N  
ATOM   2727  NH2 ARG C 191     -12.033 -17.755 -23.695  1.00 92.98           N  
ATOM   2728  CZ  ARG C 191     -11.587 -18.363 -22.606  1.00 92.98           C  
ATOM   2729  N   ASN C 192      -8.089 -17.206 -15.089  1.00 94.04           N  
ATOM   2730  CA  ASN C 192      -7.869 -17.751 -13.753  1.00 94.04           C  
ATOM   2731  C   ASN C 192      -8.006 -16.676 -12.679  1.00 94.04           C  
ATOM   2732  CB  ASN C 192      -6.494 -18.417 -13.664  1.00 94.04           C  
ATOM   2733  O   ASN C 192      -7.195 -15.750 -12.614  1.00 94.04           O  
ATOM   2734  CG  ASN C 192      -6.317 -19.223 -12.393  1.00 94.04           C  
ATOM   2735  ND2 ASN C 192      -5.261 -20.027 -12.343  1.00 94.04           N  
ATOM   2736  OD1 ASN C 192      -7.122 -19.125 -11.463  1.00 94.04           O  
ATOM   2737  N   TYR C 193      -9.016 -16.818 -11.752  1.00 93.14           N  
ATOM   2738  CA  TYR C 193      -9.344 -15.798 -10.762  1.00 93.14           C  
ATOM   2739  C   TYR C 193      -8.215 -15.637  -9.750  1.00 93.14           C  
ATOM   2740  CB  TYR C 193     -10.647 -16.149 -10.039  1.00 93.14           C  
ATOM   2741  O   TYR C 193      -8.088 -14.589  -9.114  1.00 93.14           O  
ATOM   2742  CG  TYR C 193     -10.532 -17.347  -9.128  1.00 93.14           C  
ATOM   2743  CD1 TYR C 193     -10.782 -18.633  -9.601  1.00 93.14           C  
ATOM   2744  CD2 TYR C 193     -10.174 -17.195  -7.792  1.00 93.14           C  
ATOM   2745  CE1 TYR C 193     -10.679 -19.740  -8.764  1.00 93.14           C  
ATOM   2746  CE2 TYR C 193     -10.068 -18.295  -6.947  1.00 93.14           C  
ATOM   2747  OH  TYR C 193     -10.218 -20.653  -6.608  1.00 93.14           O  
ATOM   2748  CZ  TYR C 193     -10.321 -19.561  -7.441  1.00 93.14           C  
ATOM   2749  N   GLN C 194      -7.332 -16.667  -9.539  1.00 93.26           N  
ATOM   2750  CA  GLN C 194      -6.237 -16.633  -8.574  1.00 93.26           C  
ATOM   2751  C   GLN C 194      -5.163 -15.636  -8.996  1.00 93.26           C  
ATOM   2752  CB  GLN C 194      -5.625 -18.025  -8.408  1.00 93.26           C  
ATOM   2753  O   GLN C 194      -4.362 -15.191  -8.171  1.00 93.26           O  
ATOM   2754  CG  GLN C 194      -6.568 -19.039  -7.774  1.00 93.26           C  
ATOM   2755  CD  GLN C 194      -6.732 -18.835  -6.280  1.00 93.26           C  
ATOM   2756  NE2 GLN C 194      -7.691 -19.537  -5.687  1.00 93.26           N  
ATOM   2757  OE1 GLN C 194      -6.001 -18.054  -5.663  1.00 93.26           O  
ATOM   2758  N   PHE C 195      -5.155 -15.190 -10.286  1.00 96.09           N  
ATOM   2759  CA  PHE C 195      -4.156 -14.260 -10.799  1.00 96.09           C  
ATOM   2760  C   PHE C 195      -4.793 -12.920 -11.149  1.00 96.09           C  
ATOM   2761  CB  PHE C 195      -3.456 -14.846 -12.030  1.00 96.09           C  
ATOM   2762  O   PHE C 195      -4.236 -12.147 -11.931  1.00 96.09           O  
ATOM   2763  CG  PHE C 195      -2.527 -15.986 -11.714  1.00 96.09           C  
ATOM   2764  CD1 PHE C 195      -1.199 -15.747 -11.379  1.00 96.09           C  
ATOM   2765  CD2 PHE C 195      -2.980 -17.298 -11.752  1.00 96.09           C  
ATOM   2766  CE1 PHE C 195      -0.337 -16.800 -11.086  1.00 96.09           C  
ATOM   2767  CE2 PHE C 195      -2.124 -18.356 -11.461  1.00 96.09           C  
ATOM   2768  CZ  PHE C 195      -0.802 -18.105 -11.129  1.00 96.09           C  
ATOM   2769  N   ASP C 196      -6.009 -12.739 -10.650  1.00 95.35           N  
ATOM   2770  CA  ASP C 196      -6.734 -11.503 -10.927  1.00 95.35           C  
ATOM   2771  C   ASP C 196      -5.992 -10.293 -10.362  1.00 95.35           C  
ATOM   2772  CB  ASP C 196      -8.149 -11.569 -10.350  1.00 95.35           C  
ATOM   2773  O   ASP C 196      -6.184  -9.168 -10.827  1.00 95.35           O  
ATOM   2774  CG  ASP C 196      -9.104 -12.376 -11.212  1.00 95.35           C  
ATOM   2775  OD1 ASP C 196      -8.746 -12.723 -12.358  1.00 95.35           O  
ATOM   2776  OD2 ASP C 196     -10.226 -12.664 -10.743  1.00 95.35           O  
ATOM   2777  N   PHE C 197      -5.090 -10.435  -9.366  1.00 96.36           N  
ATOM   2778  CA  PHE C 197      -4.346  -9.366  -8.712  1.00 96.36           C  
ATOM   2779  C   PHE C 197      -3.361  -8.720  -9.680  1.00 96.36           C  
ATOM   2780  CB  PHE C 197      -3.601  -9.901  -7.485  1.00 96.36           C  
ATOM   2781  O   PHE C 197      -2.814  -7.652  -9.397  1.00 96.36           O  
ATOM   2782  CG  PHE C 197      -2.595 -10.974  -7.805  1.00 96.36           C  
ATOM   2783  CD1 PHE C 197      -2.938 -12.317  -7.712  1.00 96.36           C  
ATOM   2784  CD2 PHE C 197      -1.306 -10.638  -8.198  1.00 96.36           C  
ATOM   2785  CE1 PHE C 197      -2.009 -13.312  -8.008  1.00 96.36           C  
ATOM   2786  CE2 PHE C 197      -0.373 -11.627  -8.495  1.00 96.36           C  
ATOM   2787  CZ  PHE C 197      -0.726 -12.963  -8.399  1.00 96.36           C  
ATOM   2788  N   LEU C 198      -3.078  -9.371 -10.813  1.00 96.08           N  
ATOM   2789  CA  LEU C 198      -2.158  -8.834 -11.810  1.00 96.08           C  
ATOM   2790  C   LEU C 198      -2.789  -7.664 -12.558  1.00 96.08           C  
ATOM   2791  CB  LEU C 198      -1.745  -9.925 -12.801  1.00 96.08           C  
ATOM   2792  O   LEU C 198      -2.082  -6.855 -13.163  1.00 96.08           O  
ATOM   2793  CG  LEU C 198      -0.905 -11.072 -12.235  1.00 96.08           C  
ATOM   2794  CD1 LEU C 198      -0.710 -12.156 -13.290  1.00 96.08           C  
ATOM   2795  CD2 LEU C 198       0.441 -10.554 -11.738  1.00 96.08           C  
ATOM   2796  N   ARG C 199      -4.048  -7.597 -12.556  1.00 94.66           N  
ATOM   2797  CA  ARG C 199      -4.752  -6.486 -13.189  1.00 94.66           C  
ATOM   2798  C   ARG C 199      -4.661  -5.224 -12.338  1.00 94.66           C  
ATOM   2799  CB  ARG C 199      -6.218  -6.848 -13.434  1.00 94.66           C  
ATOM   2800  O   ARG C 199      -4.805  -5.281 -11.115  1.00 94.66           O  
ATOM   2801  CG  ARG C 199      -6.414  -8.015 -14.388  1.00 94.66           C  
ATOM   2802  CD  ARG C 199      -7.888  -8.321 -14.611  1.00 94.66           C  
ATOM   2803  NE  ARG C 199      -8.073  -9.520 -15.423  1.00 94.66           N  
ATOM   2804  NH1 ARG C 199     -10.161  -8.918 -16.207  1.00 94.66           N  
ATOM   2805  NH2 ARG C 199      -9.213 -10.899 -16.864  1.00 94.66           N  
ATOM   2806  CZ  ARG C 199      -9.149  -9.776 -16.163  1.00 94.66           C  
ATOM   2807  N   PRO C 200      -4.508  -4.077 -12.896  1.00 92.28           N  
ATOM   2808  CA  PRO C 200      -4.321  -2.815 -12.176  1.00 92.28           C  
ATOM   2809  C   PRO C 200      -5.536  -2.429 -11.337  1.00 92.28           C  
ATOM   2810  CB  PRO C 200      -4.087  -1.800 -13.298  1.00 92.28           C  
ATOM   2811  O   PRO C 200      -5.394  -1.761 -10.309  1.00 92.28           O  
ATOM   2812  CG  PRO C 200      -3.669  -2.621 -14.475  1.00 92.28           C  
ATOM   2813  CD  PRO C 200      -4.211  -4.011 -14.304  1.00 92.28           C  
ATOM   2814  N   GLN C 201      -6.727  -2.925 -11.698  1.00 93.22           N  
ATOM   2815  CA  GLN C 201      -7.960  -2.548 -11.016  1.00 93.22           C  
ATOM   2816  C   GLN C 201      -8.161  -3.371  -9.747  1.00 93.22           C  
ATOM   2817  CB  GLN C 201      -9.162  -2.715 -11.947  1.00 93.22           C  
ATOM   2818  O   GLN C 201      -8.952  -2.998  -8.878  1.00 93.22           O  
ATOM   2819  CG  GLN C 201      -9.115  -1.820 -13.178  1.00 93.22           C  
ATOM   2820  CD  GLN C 201     -10.253  -2.092 -14.144  1.00 93.22           C  
ATOM   2821  NE2 GLN C 201     -10.235  -1.415 -15.287  1.00 93.22           N  
ATOM   2822  OE1 GLN C 201     -11.140  -2.905 -13.867  1.00 93.22           O  
ATOM   2823  N   HIS C 202      -7.440  -4.384  -9.551  1.00 93.97           N  
ATOM   2824  CA  HIS C 202      -7.563  -5.266  -8.396  1.00 93.97           C  
ATOM   2825  C   HIS C 202      -6.920  -4.648  -7.159  1.00 93.97           C  
ATOM   2826  CB  HIS C 202      -6.930  -6.627  -8.692  1.00 93.97           C  
ATOM   2827  O   HIS C 202      -5.940  -3.907  -7.268  1.00 93.97           O  
ATOM   2828  CG  HIS C 202      -7.313  -7.692  -7.714  1.00 93.97           C  
ATOM   2829  CD2 HIS C 202      -8.295  -8.624  -7.754  1.00 93.97           C  
ATOM   2830  ND1 HIS C 202      -6.649  -7.881  -6.521  1.00 93.97           N  
ATOM   2831  CE1 HIS C 202      -7.207  -8.886  -5.868  1.00 93.97           C  
ATOM   2832  NE2 HIS C 202      -8.208  -9.354  -6.594  1.00 93.97           N  
ATOM   2833  N   SER C 203      -7.502  -4.846  -5.944  1.00 93.51           N  
ATOM   2834  CA  SER C 203      -7.077  -4.239  -4.687  1.00 93.51           C  
ATOM   2835  C   SER C 203      -5.666  -4.679  -4.310  1.00 93.51           C  
ATOM   2836  CB  SER C 203      -8.049  -4.598  -3.562  1.00 93.51           C  
ATOM   2837  O   SER C 203      -4.946  -3.951  -3.624  1.00 93.51           O  
ATOM   2838  OG  SER C 203      -8.178  -6.004  -3.438  1.00 93.51           O  
ATOM   2839  N   LEU C 204      -5.160  -5.830  -4.743  1.00 95.18           N  
ATOM   2840  CA  LEU C 204      -3.865  -6.366  -4.339  1.00 95.18           C  
ATOM   2841  C   LEU C 204      -2.786  -6.004  -5.354  1.00 95.18           C  
ATOM   2842  CB  LEU C 204      -3.940  -7.887  -4.178  1.00 95.18           C  
ATOM   2843  O   LEU C 204      -1.619  -6.364  -5.182  1.00 95.18           O  
ATOM   2844  CG  LEU C 204      -4.824  -8.405  -3.042  1.00 95.18           C  
ATOM   2845  CD1 LEU C 204      -4.917  -9.926  -3.095  1.00 95.18           C  
ATOM   2846  CD2 LEU C 204      -4.286  -7.944  -1.692  1.00 95.18           C  
ATOM   2847  N   PHE C 205      -3.164  -5.334  -6.392  1.00 95.93           N  
ATOM   2848  CA  PHE C 205      -2.228  -4.994  -7.457  1.00 95.93           C  
ATOM   2849  C   PHE C 205      -1.108  -4.106  -6.930  1.00 95.93           C  
ATOM   2850  CB  PHE C 205      -2.955  -4.296  -8.610  1.00 95.93           C  
ATOM   2851  O   PHE C 205       0.064  -4.326  -7.241  1.00 95.93           O  
ATOM   2852  CG  PHE C 205      -2.058  -3.936  -9.764  1.00 95.93           C  
ATOM   2853  CD1 PHE C 205      -1.675  -2.617  -9.980  1.00 95.93           C  
ATOM   2854  CD2 PHE C 205      -1.596  -4.916 -10.632  1.00 95.93           C  
ATOM   2855  CE1 PHE C 205      -0.845  -2.281 -11.046  1.00 95.93           C  
ATOM   2856  CE2 PHE C 205      -0.766  -4.588 -11.700  1.00 95.93           C  
ATOM   2857  CZ  PHE C 205      -0.392  -3.270 -11.906  1.00 95.93           C  
ATOM   2858  N   ASN C 206      -1.458  -3.073  -6.141  1.00 95.87           N  
ATOM   2859  CA  ASN C 206      -0.463  -2.164  -5.583  1.00 95.87           C  
ATOM   2860  C   ASN C 206       0.531  -2.900  -4.689  1.00 95.87           C  
ATOM   2861  CB  ASN C 206      -1.143  -1.036  -4.804  1.00 95.87           C  
ATOM   2862  O   ASN C 206       1.733  -2.633  -4.738  1.00 95.87           O  
ATOM   2863  CG  ASN C 206      -1.876  -0.063  -5.706  1.00 95.87           C  
ATOM   2864  ND2 ASN C 206      -2.952   0.524  -5.196  1.00 95.87           N  
ATOM   2865  OD1 ASN C 206      -1.479   0.159  -6.853  1.00 95.87           O  
ATOM   2866  N   TYR C 207      -0.052  -3.768  -3.862  1.00 96.32           N  
ATOM   2867  CA  TYR C 207       0.811  -4.576  -3.007  1.00 96.32           C  
ATOM   2868  C   TYR C 207       1.752  -5.439  -3.839  1.00 96.32           C  
ATOM   2869  CB  TYR C 207      -0.028  -5.462  -2.081  1.00 96.32           C  
ATOM   2870  O   TYR C 207       2.947  -5.523  -3.549  1.00 96.32           O  
ATOM   2871  CG  TYR C 207       0.796  -6.338  -1.168  1.00 96.32           C  
ATOM   2872  CD1 TYR C 207       0.859  -7.716  -1.364  1.00 96.32           C  
ATOM   2873  CD2 TYR C 207       1.512  -5.790  -0.109  1.00 96.32           C  
ATOM   2874  CE1 TYR C 207       1.616  -8.527  -0.524  1.00 96.32           C  
ATOM   2875  CE2 TYR C 207       2.271  -6.592   0.737  1.00 96.32           C  
ATOM   2876  OH  TYR C 207       3.068  -8.755   1.355  1.00 96.32           O  
ATOM   2877  CZ  TYR C 207       2.317  -7.957   0.521  1.00 96.32           C  
ATOM   2878  N   PHE C 208       1.278  -6.083  -4.857  1.00 96.97           N  
ATOM   2879  CA  PHE C 208       2.065  -6.900  -5.772  1.00 96.97           C  
ATOM   2880  C   PHE C 208       3.185  -6.081  -6.403  1.00 96.97           C  
ATOM   2881  CB  PHE C 208       1.173  -7.498  -6.865  1.00 96.97           C  
ATOM   2882  O   PHE C 208       4.335  -6.523  -6.448  1.00 96.97           O  
ATOM   2883  CG  PHE C 208       1.939  -8.113  -8.005  1.00 96.97           C  
ATOM   2884  CD1 PHE C 208       2.033  -7.462  -9.229  1.00 96.97           C  
ATOM   2885  CD2 PHE C 208       2.566  -9.343  -7.852  1.00 96.97           C  
ATOM   2886  CE1 PHE C 208       2.741  -8.029 -10.286  1.00 96.97           C  
ATOM   2887  CE2 PHE C 208       3.275  -9.916  -8.904  1.00 96.97           C  
ATOM   2888  CZ  PHE C 208       3.361  -9.258 -10.120  1.00 96.97           C  
ATOM   2889  N   THR C 209       2.899  -4.960  -6.940  1.00 95.83           N  
ATOM   2890  CA  THR C 209       3.871  -4.076  -7.574  1.00 95.83           C  
ATOM   2891  C   THR C 209       4.976  -3.695  -6.593  1.00 95.83           C  
ATOM   2892  CB  THR C 209       3.199  -2.801  -8.115  1.00 95.83           C  
ATOM   2893  O   THR C 209       6.149  -3.630  -6.965  1.00 95.83           O  
ATOM   2894  CG2 THR C 209       4.185  -1.956  -8.915  1.00 95.83           C  
ATOM   2895  OG1 THR C 209       2.104  -3.169  -8.964  1.00 95.83           O  
ATOM   2896  N   LYS C 210       4.572  -3.390  -5.332  1.00 96.02           N  
ATOM   2897  CA  LYS C 210       5.549  -3.060  -4.298  1.00 96.02           C  
ATOM   2898  C   LYS C 210       6.487  -4.235  -4.033  1.00 96.02           C  
ATOM   2899  CB  LYS C 210       4.845  -2.649  -3.005  1.00 96.02           C  
ATOM   2900  O   LYS C 210       7.695  -4.048  -3.873  1.00 96.02           O  
ATOM   2901  CG  LYS C 210       4.359  -1.207  -2.996  1.00 96.02           C  
ATOM   2902  CD  LYS C 210       3.936  -0.768  -1.600  1.00 96.02           C  
ATOM   2903  CE  LYS C 210       3.429   0.668  -1.594  1.00 96.02           C  
ATOM   2904  NZ  LYS C 210       2.974   1.088  -0.235  1.00 96.02           N  
ATOM   2905  N   LEU C 211       5.927  -5.423  -3.981  1.00 96.77           N  
ATOM   2906  CA  LEU C 211       6.725  -6.626  -3.774  1.00 96.77           C  
ATOM   2907  C   LEU C 211       7.700  -6.837  -4.927  1.00 96.77           C  
ATOM   2908  CB  LEU C 211       5.820  -7.851  -3.625  1.00 96.77           C  
ATOM   2909  O   LEU C 211       8.864  -7.180  -4.707  1.00 96.77           O  
ATOM   2910  CG  LEU C 211       5.091  -7.998  -2.288  1.00 96.77           C  
ATOM   2911  CD1 LEU C 211       4.154  -9.200  -2.324  1.00 96.77           C  
ATOM   2912  CD2 LEU C 211       6.092  -8.127  -1.145  1.00 96.77           C  
ATOM   2913  N   VAL C 212       7.223  -6.639  -6.161  1.00 96.42           N  
ATOM   2914  CA  VAL C 212       8.065  -6.786  -7.343  1.00 96.42           C  
ATOM   2915  C   VAL C 212       9.242  -5.817  -7.264  1.00 96.42           C  
ATOM   2916  CB  VAL C 212       7.265  -6.547  -8.643  1.00 96.42           C  
ATOM   2917  O   VAL C 212      10.384  -6.193  -7.538  1.00 96.42           O  
ATOM   2918  CG1 VAL C 212       8.198  -6.509  -9.852  1.00 96.42           C  
ATOM   2919  CG2 VAL C 212       6.200  -7.629  -8.820  1.00 96.42           C  
ATOM   2920  N   GLU C 213       8.985  -4.591  -6.884  1.00 95.27           N  
ATOM   2921  CA  GLU C 213      10.029  -3.581  -6.734  1.00 95.27           C  
ATOM   2922  C   GLU C 213      11.055  -3.998  -5.685  1.00 95.27           C  
ATOM   2923  CB  GLU C 213       9.418  -2.227  -6.363  1.00 95.27           C  
ATOM   2924  O   GLU C 213      12.262  -3.889  -5.911  1.00 95.27           O  
ATOM   2925  CG  GLU C 213       8.656  -1.564  -7.501  1.00 95.27           C  
ATOM   2926  CD  GLU C 213       8.013  -0.244  -7.104  1.00 95.27           C  
ATOM   2927  OE1 GLU C 213       7.354   0.391  -7.958  1.00 95.27           O  
ATOM   2928  OE2 GLU C 213       8.171   0.158  -5.930  1.00 95.27           O  
ATOM   2929  N   GLN C 214      10.550  -4.427  -4.507  1.00 96.00           N  
ATOM   2930  CA  GLN C 214      11.428  -4.862  -3.426  1.00 96.00           C  
ATOM   2931  C   GLN C 214      12.293  -6.042  -3.861  1.00 96.00           C  
ATOM   2932  CB  GLN C 214      10.611  -5.238  -2.189  1.00 96.00           C  
ATOM   2933  O   GLN C 214      13.511  -6.027  -3.675  1.00 96.00           O  
ATOM   2934  CG  GLN C 214       9.916  -4.056  -1.528  1.00 96.00           C  
ATOM   2935  CD  GLN C 214       8.990  -4.473  -0.401  1.00 96.00           C  
ATOM   2936  NE2 GLN C 214       8.425  -3.494   0.296  1.00 96.00           N  
ATOM   2937  OE1 GLN C 214       8.783  -5.667  -0.160  1.00 96.00           O  
ATOM   2938  N   TYR C 215      11.649  -7.059  -4.456  1.00 96.62           N  
ATOM   2939  CA  TYR C 215      12.368  -8.254  -4.882  1.00 96.62           C  
ATOM   2940  C   TYR C 215      13.386  -7.921  -5.966  1.00 96.62           C  
ATOM   2941  CB  TYR C 215      11.390  -9.316  -5.393  1.00 96.62           C  
ATOM   2942  O   TYR C 215      14.483  -8.484  -5.991  1.00 96.62           O  
ATOM   2943  CG  TYR C 215      10.602  -9.993  -4.298  1.00 96.62           C  
ATOM   2944  CD1 TYR C 215      11.195 -10.306  -3.077  1.00 96.62           C  
ATOM   2945  CD2 TYR C 215       9.263 -10.320  -4.481  1.00 96.62           C  
ATOM   2946  CE1 TYR C 215      10.473 -10.931  -2.066  1.00 96.62           C  
ATOM   2947  CE2 TYR C 215       8.531 -10.945  -3.477  1.00 96.62           C  
ATOM   2948  OH  TYR C 215       8.424 -11.864  -1.277  1.00 96.62           O  
ATOM   2949  CZ  TYR C 215       9.144 -11.246  -2.275  1.00 96.62           C  
ATOM   2950  N   THR C 216      13.027  -7.038  -6.860  1.00 95.32           N  
ATOM   2951  CA  THR C 216      13.947  -6.605  -7.907  1.00 95.32           C  
ATOM   2952  C   THR C 216      15.178  -5.937  -7.302  1.00 95.32           C  
ATOM   2953  CB  THR C 216      13.261  -5.635  -8.887  1.00 95.32           C  
ATOM   2954  O   THR C 216      16.303  -6.179  -7.745  1.00 95.32           O  
ATOM   2955  CG2 THR C 216      14.182  -5.290 -10.053  1.00 95.32           C  
ATOM   2956  OG1 THR C 216      12.069  -6.245  -9.398  1.00 95.32           O  
ATOM   2957  N   LYS C 217      14.997  -5.139  -6.325  1.00 93.28           N  
ATOM   2958  CA  LYS C 217      16.098  -4.447  -5.662  1.00 93.28           C  
ATOM   2959  C   LYS C 217      17.018  -5.434  -4.949  1.00 93.28           C  
ATOM   2960  CB  LYS C 217      15.564  -3.416  -4.667  1.00 93.28           C  
ATOM   2961  O   LYS C 217      18.228  -5.212  -4.864  1.00 93.28           O  
ATOM   2962  CG  LYS C 217      15.015  -2.154  -5.317  1.00 93.28           C  
ATOM   2963  CD  LYS C 217      14.558  -1.142  -4.274  1.00 93.28           C  
ATOM   2964  CE  LYS C 217      13.913   0.076  -4.922  1.00 93.28           C  
ATOM   2965  NZ  LYS C 217      13.369   1.023  -3.903  1.00 93.28           N  
ATOM   2966  N   ILE C 218      16.484  -6.535  -4.505  1.00 92.93           N  
ATOM   2967  CA  ILE C 218      17.250  -7.553  -3.793  1.00 92.93           C  
ATOM   2968  C   ILE C 218      18.002  -8.427  -4.794  1.00 92.93           C  
ATOM   2969  CB  ILE C 218      16.339  -8.424  -2.900  1.00 92.93           C  
ATOM   2970  O   ILE C 218      19.179  -8.737  -4.595  1.00 92.93           O  
ATOM   2971  CG1 ILE C 218      15.709  -7.574  -1.790  1.00 92.93           C  
ATOM   2972  CG2 ILE C 218      17.125  -9.599  -2.310  1.00 92.93           C  
ATOM   2973  CD1 ILE C 218      14.636  -8.298  -0.989  1.00 92.93           C  
ATOM   2974  N   LEU C 219      17.340  -8.813  -5.877  1.00 93.68           N  
ATOM   2975  CA  LEU C 219      17.932  -9.716  -6.858  1.00 93.68           C  
ATOM   2976  C   LEU C 219      18.919  -8.974  -7.753  1.00 93.68           C  
ATOM   2977  CB  LEU C 219      16.842 -10.370  -7.712  1.00 93.68           C  
ATOM   2978  O   LEU C 219      19.961  -9.521  -8.122  1.00 93.68           O  
ATOM   2979  CG  LEU C 219      15.969 -11.414  -7.013  1.00 93.68           C  
ATOM   2980  CD1 LEU C 219      14.766 -11.765  -7.882  1.00 93.68           C  
ATOM   2981  CD2 LEU C 219      16.783 -12.661  -6.688  1.00 93.68           C  
ATOM   2982  N   ILE C 220      18.539  -7.717  -8.060  1.00 91.94           N  
ATOM   2983  CA  ILE C 220      19.417  -6.846  -8.833  1.00 91.94           C  
ATOM   2984  C   ILE C 220      19.665  -5.550  -8.064  1.00 91.94           C  
ATOM   2985  CB  ILE C 220      18.825  -6.538 -10.226  1.00 91.94           C  
ATOM   2986  O   ILE C 220      19.068  -4.515  -8.371  1.00 91.94           O  
ATOM   2987  CG1 ILE C 220      18.453  -7.838 -10.948  1.00 91.94           C  
ATOM   2988  CG2 ILE C 220      19.808  -5.711 -11.060  1.00 91.94           C  
ATOM   2989  CD1 ILE C 220      17.585  -7.635 -12.182  1.00 91.94           C  
ATOM   2990  N   PRO C 221      20.572  -5.619  -7.105  1.00 90.71           N  
ATOM   2991  CA  PRO C 221      20.794  -4.479  -6.213  1.00 90.71           C  
ATOM   2992  C   PRO C 221      21.410  -3.280  -6.930  1.00 90.71           C  
ATOM   2993  CB  PRO C 221      21.754  -5.037  -5.159  1.00 90.71           C  
ATOM   2994  O   PRO C 221      22.296  -3.447  -7.772  1.00 90.71           O  
ATOM   2995  CG  PRO C 221      22.393  -6.219  -5.813  1.00 90.71           C  
ATOM   2996  CD  PRO C 221      21.489  -6.705  -6.910  1.00 90.71           C  
ATOM   2997  N   PRO C 222      20.846  -2.023  -6.644  1.00 90.82           N  
ATOM   2998  CA  PRO C 222      21.478  -0.811  -7.169  1.00 90.82           C  
ATOM   2999  C   PRO C 222      22.922  -0.648  -6.702  1.00 90.82           C  
ATOM   3000  CB  PRO C 222      20.596   0.313  -6.618  1.00 90.82           C  
ATOM   3001  O   PRO C 222      23.312  -1.217  -5.679  1.00 90.82           O  
ATOM   3002  CG  PRO C 222      19.722  -0.350  -5.604  1.00 90.82           C  
ATOM   3003  CD  PRO C 222      19.903  -1.836  -5.716  1.00 90.82           C  
ATOM   3004  N   LYS C 223      23.813  -0.156  -7.413  1.00 90.02           N  
ATOM   3005  CA  LYS C 223      25.257  -0.084  -7.213  1.00 90.02           C  
ATOM   3006  C   LYS C 223      25.595   0.546  -5.865  1.00 90.02           C  
ATOM   3007  CB  LYS C 223      25.917   0.708  -8.342  1.00 90.02           C  
ATOM   3008  O   LYS C 223      26.527   0.110  -5.186  1.00 90.02           O  
ATOM   3009  CG  LYS C 223      25.900  -0.001  -9.688  1.00 90.02           C  
ATOM   3010  CD  LYS C 223      26.662   0.788 -10.746  1.00 90.02           C  
ATOM   3011  CE  LYS C 223      26.602   0.105 -12.105  1.00 90.02           C  
ATOM   3012  NZ  LYS C 223      27.347   0.875 -13.145  1.00 90.02           N  
ATOM   3013  N   GLY C 224      24.750   1.245  -5.164  1.00 89.80           N  
ATOM   3014  CA  GLY C 224      25.043   1.947  -3.925  1.00 89.80           C  
ATOM   3015  C   GLY C 224      24.480   1.254  -2.699  1.00 89.80           C  
ATOM   3016  O   GLY C 224      24.822   1.607  -1.568  1.00 89.80           O  
ATOM   3017  N   LEU C 225      23.792   0.205  -2.911  1.00 88.64           N  
ATOM   3018  CA  LEU C 225      23.120  -0.481  -1.813  1.00 88.64           C  
ATOM   3019  C   LEU C 225      24.112  -1.305  -0.998  1.00 88.64           C  
ATOM   3020  CB  LEU C 225      22.006  -1.385  -2.348  1.00 88.64           C  
ATOM   3021  O   LEU C 225      24.069  -1.294   0.234  1.00 88.64           O  
ATOM   3022  CG  LEU C 225      21.088  -2.021  -1.302  1.00 88.64           C  
ATOM   3023  CD1 LEU C 225      19.701  -1.391  -1.362  1.00 88.64           C  
ATOM   3024  CD2 LEU C 225      21.006  -3.530  -1.509  1.00 88.64           C  
ATOM   3025  N   PHE C 226      25.091  -1.908  -1.515  1.00 90.94           N  
ATOM   3026  CA  PHE C 226      26.067  -2.752  -0.837  1.00 90.94           C  
ATOM   3027  C   PHE C 226      27.005  -1.913   0.022  1.00 90.94           C  
ATOM   3028  CB  PHE C 226      26.874  -3.566  -1.854  1.00 90.94           C  
ATOM   3029  O   PHE C 226      27.337  -2.297   1.145  1.00 90.94           O  
ATOM   3030  CG  PHE C 226      26.180  -4.820  -2.314  1.00 90.94           C  
ATOM   3031  CD1 PHE C 226      26.111  -5.936  -1.490  1.00 90.94           C  
ATOM   3032  CD2 PHE C 226      25.596  -4.882  -3.573  1.00 90.94           C  
ATOM   3033  CE1 PHE C 226      25.470  -7.098  -1.914  1.00 90.94           C  
ATOM   3034  CE2 PHE C 226      24.954  -6.039  -4.004  1.00 90.94           C  
ATOM   3035  CZ  PHE C 226      24.893  -7.146  -3.173  1.00 90.94           C  
ATOM   3036  N   SER C 227      27.313  -0.764  -0.536  1.00 90.99           N  
ATOM   3037  CA  SER C 227      28.185   0.143   0.203  1.00 90.99           C  
ATOM   3038  C   SER C 227      27.490   0.686   1.447  1.00 90.99           C  
ATOM   3039  CB  SER C 227      28.633   1.301  -0.688  1.00 90.99           C  
ATOM   3040  O   SER C 227      28.097   0.773   2.516  1.00 90.99           O  
ATOM   3041  OG  SER C 227      29.350   0.823  -1.813  1.00 90.99           O  
ATOM   3042  N   LYS C 228      26.198   0.981   1.225  1.00 87.88           N  
ATOM   3043  CA  LYS C 228      25.401   1.491   2.337  1.00 87.88           C  
ATOM   3044  C   LYS C 228      25.215   0.427   3.415  1.00 87.88           C  
ATOM   3045  CB  LYS C 228      24.038   1.979   1.842  1.00 87.88           C  
ATOM   3046  O   LYS C 228      25.340   0.715   4.607  1.00 87.88           O  
ATOM   3047  CG  LYS C 228      23.243   2.754   2.882  1.00 87.88           C  
ATOM   3048  CD  LYS C 228      21.923   3.259   2.314  1.00 87.88           C  
ATOM   3049  CE  LYS C 228      21.085   3.954   3.379  1.00 87.88           C  
ATOM   3050  NZ  LYS C 228      19.778   4.428   2.832  1.00 87.88           N  
ATOM   3051  N   LEU C 229      24.951  -0.781   3.011  1.00 88.92           N  
ATOM   3052  CA  LEU C 229      24.735  -1.885   3.940  1.00 88.92           C  
ATOM   3053  C   LEU C 229      26.013  -2.209   4.706  1.00 88.92           C  
ATOM   3054  CB  LEU C 229      24.247  -3.128   3.190  1.00 88.92           C  
ATOM   3055  O   LEU C 229      25.967  -2.494   5.905  1.00 88.92           O  
ATOM   3056  CG  LEU C 229      22.746  -3.200   2.902  1.00 88.92           C  
ATOM   3057  CD1 LEU C 229      22.465  -4.227   1.810  1.00 88.92           C  
ATOM   3058  CD2 LEU C 229      21.973  -3.537   4.172  1.00 88.92           C  
ATOM   3059  N   LYS C 230      27.106  -2.128   4.016  1.00 92.62           N  
ATOM   3060  CA  LYS C 230      28.395  -2.378   4.654  1.00 92.62           C  
ATOM   3061  C   LYS C 230      28.701  -1.319   5.709  1.00 92.62           C  
ATOM   3062  CB  LYS C 230      29.513  -2.416   3.611  1.00 92.62           C  
ATOM   3063  O   LYS C 230      29.146  -1.644   6.812  1.00 92.62           O  
ATOM   3064  CG  LYS C 230      30.837  -2.945   4.141  1.00 92.62           C  
ATOM   3065  CD  LYS C 230      31.875  -3.067   3.032  1.00 92.62           C  
ATOM   3066  CE  LYS C 230      33.201  -3.594   3.562  1.00 92.62           C  
ATOM   3067  NZ  LYS C 230      34.201  -3.777   2.468  1.00 92.62           N  
ATOM   3068  N   LYS C 231      28.442  -0.026   5.347  1.00 90.03           N  
ATOM   3069  CA  LYS C 231      28.660   1.081   6.274  1.00 90.03           C  
ATOM   3070  C   LYS C 231      27.783   0.940   7.514  1.00 90.03           C  
ATOM   3071  CB  LYS C 231      28.383   2.419   5.586  1.00 90.03           C  
ATOM   3072  O   LYS C 231      28.249   1.144   8.637  1.00 90.03           O  
ATOM   3073  CG  LYS C 231      29.486   2.868   4.639  1.00 90.03           C  
ATOM   3074  CD  LYS C 231      29.193   4.243   4.052  1.00 90.03           C  
ATOM   3075  CE  LYS C 231      30.217   4.630   2.994  1.00 90.03           C  
ATOM   3076  NZ  LYS C 231      29.905   5.955   2.379  1.00 90.03           N  
ATOM   3077  N   GLU C 232      26.532   0.483   7.272  1.00 87.46           N  
ATOM   3078  CA  GLU C 232      25.566   0.348   8.358  1.00 87.46           C  
ATOM   3079  C   GLU C 232      25.875  -0.871   9.223  1.00 87.46           C  
ATOM   3080  CB  GLU C 232      24.142   0.252   7.803  1.00 87.46           C  
ATOM   3081  O   GLU C 232      25.650  -0.852  10.435  1.00 87.46           O  
ATOM   3082  CG  GLU C 232      23.616   1.560   7.231  1.00 87.46           C  
ATOM   3083  CD  GLU C 232      22.194   1.454   6.701  1.00 87.46           C  
ATOM   3084  OE1 GLU C 232      21.644   2.475   6.230  1.00 87.46           O  
ATOM   3085  OE2 GLU C 232      21.626   0.340   6.759  1.00 87.46           O  
ATOM   3086  N   ALA C 233      26.377  -1.834   8.586  1.00 89.57           N  
ATOM   3087  CA  ALA C 233      26.716  -3.056   9.312  1.00 89.57           C  
ATOM   3088  C   ALA C 233      27.950  -2.849  10.186  1.00 89.57           C  
ATOM   3089  CB  ALA C 233      26.946  -4.208   8.337  1.00 89.57           C  
ATOM   3090  O   ALA C 233      28.038  -3.400  11.286  1.00 89.57           O  
ATOM   3091  N   GLU C 234      28.861  -1.927   9.738  1.00 92.64           N  
ATOM   3092  CA  GLU C 234      30.118  -1.698  10.444  1.00 92.64           C  
ATOM   3093  C   GLU C 234      29.953  -0.647  11.539  1.00 92.64           C  
ATOM   3094  CB  GLU C 234      31.215  -1.270   9.466  1.00 92.64           C  
ATOM   3095  O   GLU C 234      30.603  -0.723  12.583  1.00 92.64           O  
ATOM   3096  CG  GLU C 234      31.688  -2.387   8.546  1.00 92.64           C  
ATOM   3097  CD  GLU C 234      32.748  -1.938   7.553  1.00 92.64           C  
ATOM   3098  OE1 GLU C 234      33.250  -2.783   6.778  1.00 92.64           O  
ATOM   3099  OE2 GLU C 234      33.081  -0.732   7.552  1.00 92.64           O  
ATOM   3100  N   ASN C 235      29.071   0.338  11.352  1.00 90.49           N  
ATOM   3101  CA  ASN C 235      28.885   1.418  12.316  1.00 90.49           C  
ATOM   3102  C   ASN C 235      27.474   1.414  12.897  1.00 90.49           C  
ATOM   3103  CB  ASN C 235      29.190   2.772  11.672  1.00 90.49           C  
ATOM   3104  O   ASN C 235      26.571   2.049  12.349  1.00 90.49           O  
ATOM   3105  CG  ASN C 235      30.658   2.939  11.332  1.00 90.49           C  
ATOM   3106  ND2 ASN C 235      30.938   3.634  10.236  1.00 90.49           N  
ATOM   3107  OD1 ASN C 235      31.534   2.448  12.049  1.00 90.49           O  
ATOM   3108  N   PRO C 236      27.266   0.664  14.011  1.00 87.07           N  
ATOM   3109  CA  PRO C 236      25.947   0.620  14.646  1.00 87.07           C  
ATOM   3110  C   PRO C 236      25.466   1.995  15.105  1.00 87.07           C  
ATOM   3111  CB  PRO C 236      26.163  -0.310  15.843  1.00 87.07           C  
ATOM   3112  O   PRO C 236      24.261   2.213  15.256  1.00 87.07           O  
ATOM   3113  CG  PRO C 236      27.645  -0.362  16.024  1.00 87.07           C  
ATOM   3114  CD  PRO C 236      28.298   0.040  14.733  1.00 87.07           C  
ATOM   3115  N   ARG C 237      26.408   2.953  15.283  1.00 88.93           N  
ATOM   3116  CA  ARG C 237      26.067   4.297  15.741  1.00 88.93           C  
ATOM   3117  C   ARG C 237      25.251   5.042  14.690  1.00 88.93           C  
ATOM   3118  CB  ARG C 237      27.332   5.087  16.080  1.00 88.93           C  
ATOM   3119  O   ARG C 237      24.354   5.818  15.028  1.00 88.93           O  
ATOM   3120  CG  ARG C 237      27.759   4.972  17.534  1.00 88.93           C  
ATOM   3121  CD  ARG C 237      28.915   5.907  17.859  1.00 88.93           C  
ATOM   3122  NE  ARG C 237      29.374   5.740  19.235  1.00 88.93           N  
ATOM   3123  NH1 ARG C 237      31.233   7.091  18.997  1.00 88.93           N  
ATOM   3124  NH2 ARG C 237      30.790   6.087  21.010  1.00 88.93           N  
ATOM   3125  CZ  ARG C 237      30.465   6.306  19.744  1.00 88.93           C  
ATOM   3126  N   GLU C 238      25.538   4.842  13.448  1.00 85.43           N  
ATOM   3127  CA  GLU C 238      24.797   5.477  12.363  1.00 85.43           C  
ATOM   3128  C   GLU C 238      23.338   5.027  12.353  1.00 85.43           C  
ATOM   3129  CB  GLU C 238      25.451   5.170  11.013  1.00 85.43           C  
ATOM   3130  O   GLU C 238      22.437   5.831  12.107  1.00 85.43           O  
ATOM   3131  CG  GLU C 238      26.576   6.125  10.644  1.00 85.43           C  
ATOM   3132  CD  GLU C 238      27.123   5.895   9.244  1.00 85.43           C  
ATOM   3133  OE1 GLU C 238      28.061   6.615   8.833  1.00 85.43           O  
ATOM   3134  OE2 GLU C 238      26.608   4.989   8.552  1.00 85.43           O  
ATOM   3135  N   VAL C 239      23.110   3.752  12.598  1.00 88.83           N  
ATOM   3136  CA  VAL C 239      21.756   3.210  12.636  1.00 88.83           C  
ATOM   3137  C   VAL C 239      20.991   3.813  13.813  1.00 88.83           C  
ATOM   3138  CB  VAL C 239      21.764   1.669  12.739  1.00 88.83           C  
ATOM   3139  O   VAL C 239      19.821   4.178  13.680  1.00 88.83           O  
ATOM   3140  CG1 VAL C 239      20.339   1.126  12.838  1.00 88.83           C  
ATOM   3141  CG2 VAL C 239      22.490   1.059  11.542  1.00 88.83           C  
ATOM   3142  N   LEU C 240      21.633   3.932  14.914  1.00 91.06           N  
ATOM   3143  CA  LEU C 240      21.015   4.500  16.107  1.00 91.06           C  
ATOM   3144  C   LEU C 240      20.664   5.969  15.890  1.00 91.06           C  
ATOM   3145  CB  LEU C 240      21.949   4.359  17.313  1.00 91.06           C  
ATOM   3146  O   LEU C 240      19.622   6.437  16.355  1.00 91.06           O  
ATOM   3147  CG  LEU C 240      21.744   3.121  18.187  1.00 91.06           C  
ATOM   3148  CD1 LEU C 240      23.061   2.709  18.837  1.00 91.06           C  
ATOM   3149  CD2 LEU C 240      20.678   3.384  19.245  1.00 91.06           C  
ATOM   3150  N   ASP C 241      21.529   6.734  15.218  1.00 88.76           N  
ATOM   3151  CA  ASP C 241      21.261   8.132  14.892  1.00 88.76           C  
ATOM   3152  C   ASP C 241      20.011   8.263  14.024  1.00 88.76           C  
ATOM   3153  CB  ASP C 241      22.463   8.757  14.181  1.00 88.76           C  
ATOM   3154  O   ASP C 241      19.206   9.175  14.221  1.00 88.76           O  
ATOM   3155  CG  ASP C 241      23.636   9.011  15.111  1.00 88.76           C  
ATOM   3156  OD1 ASP C 241      23.443   9.027  16.346  1.00 88.76           O  
ATOM   3157  OD2 ASP C 241      24.763   9.200  14.604  1.00 88.76           O  
ATOM   3158  N   GLN C 242      19.894   7.295  13.069  1.00 88.45           N  
ATOM   3159  CA  GLN C 242      18.714   7.295  12.211  1.00 88.45           C  
ATOM   3160  C   GLN C 242      17.447   7.022  13.018  1.00 88.45           C  
ATOM   3161  CB  GLN C 242      18.860   6.258  11.096  1.00 88.45           C  
ATOM   3162  O   GLN C 242      16.414   7.655  12.794  1.00 88.45           O  
ATOM   3163  CG  GLN C 242      19.867   6.648  10.023  1.00 88.45           C  
ATOM   3164  CD  GLN C 242      20.055   5.567   8.974  1.00 88.45           C  
ATOM   3165  NE2 GLN C 242      21.138   5.664   8.210  1.00 88.45           N  
ATOM   3166  OE1 GLN C 242      19.234   4.653   8.852  1.00 88.45           O  
ATOM   3167  N   VAL C 243      17.541   6.096  13.884  1.00 90.75           N  
ATOM   3168  CA  VAL C 243      16.408   5.744  14.735  1.00 90.75           C  
ATOM   3169  C   VAL C 243      16.024   6.938  15.604  1.00 90.75           C  
ATOM   3170  CB  VAL C 243      16.724   4.518  15.622  1.00 90.75           C  
ATOM   3171  O   VAL C 243      14.843   7.274  15.722  1.00 90.75           O  
ATOM   3172  CG1 VAL C 243      15.592   4.265  16.615  1.00 90.75           C  
ATOM   3173  CG2 VAL C 243      16.967   3.283  14.757  1.00 90.75           C  
ATOM   3174  N   CYS C 244      16.989   7.597  16.200  1.00 89.69           N  
ATOM   3175  CA  CYS C 244      16.746   8.764  17.040  1.00 89.69           C  
ATOM   3176  C   CYS C 244      16.086   9.882  16.242  1.00 89.69           C  
ATOM   3177  CB  CYS C 244      18.053   9.265  17.653  1.00 89.69           C  
ATOM   3178  O   CYS C 244      15.170  10.544  16.733  1.00 89.69           O  
ATOM   3179  SG  CYS C 244      18.664   8.235  19.006  1.00 89.69           S  
ATOM   3180  N   TYR C 245      16.623  10.088  15.020  1.00 89.74           N  
ATOM   3181  CA  TYR C 245      16.026  11.096  14.150  1.00 89.74           C  
ATOM   3182  C   TYR C 245      14.559  10.783  13.880  1.00 89.74           C  
ATOM   3183  CB  TYR C 245      16.792  11.187  12.827  1.00 89.74           C  
ATOM   3184  O   TYR C 245      13.707  11.672  13.940  1.00 89.74           O  
ATOM   3185  CG  TYR C 245      16.272  12.256  11.897  1.00 89.74           C  
ATOM   3186  CD1 TYR C 245      15.450  11.929  10.820  1.00 89.74           C  
ATOM   3187  CD2 TYR C 245      16.601  13.593  12.091  1.00 89.74           C  
ATOM   3188  CE1 TYR C 245      14.969  12.910   9.959  1.00 89.74           C  
ATOM   3189  CE2 TYR C 245      16.126  14.582  11.236  1.00 89.74           C  
ATOM   3190  OH  TYR C 245      14.839  15.206   9.325  1.00 89.74           O  
ATOM   3191  CZ  TYR C 245      15.312  14.231  10.175  1.00 89.74           C  
ATOM   3192  N   ARG C 246      14.241   9.520  13.567  1.00 93.57           N  
ATOM   3193  CA  ARG C 246      12.872   9.108  13.276  1.00 93.57           C  
ATOM   3194  C   ARG C 246      11.973   9.299  14.493  1.00 93.57           C  
ATOM   3195  CB  ARG C 246      12.834   7.648  12.820  1.00 93.57           C  
ATOM   3196  O   ARG C 246      10.827   9.736  14.363  1.00 93.57           O  
ATOM   3197  CG  ARG C 246      12.734   7.477  11.312  1.00 93.57           C  
ATOM   3198  CD  ARG C 246      12.618   6.011  10.918  1.00 93.57           C  
ATOM   3199  NE  ARG C 246      13.154   5.768   9.582  1.00 93.57           N  
ATOM   3200  NH1 ARG C 246      11.090   5.581   8.563  1.00 93.57           N  
ATOM   3201  NH2 ARG C 246      13.007   5.358   7.327  1.00 93.57           N  
ATOM   3202  CZ  ARG C 246      12.416   5.569   8.494  1.00 93.57           C  
ATOM   3203  N   VAL C 247      12.409   8.994  15.656  1.00 91.55           N  
ATOM   3204  CA  VAL C 247      11.636   9.155  16.884  1.00 91.55           C  
ATOM   3205  C   VAL C 247      11.358  10.636  17.130  1.00 91.55           C  
ATOM   3206  CB  VAL C 247      12.368   8.541  18.099  1.00 91.55           C  
ATOM   3207  O   VAL C 247      10.233  11.016  17.463  1.00 91.55           O  
ATOM   3208  CG1 VAL C 247      11.664   8.921  19.401  1.00 91.55           C  
ATOM   3209  CG2 VAL C 247      12.454   7.023  17.958  1.00 91.55           C  
ATOM   3210  N   GLU C 248      12.316  11.518  16.961  1.00 92.32           N  
ATOM   3211  CA  GLU C 248      12.156  12.957  17.146  1.00 92.32           C  
ATOM   3212  C   GLU C 248      11.185  13.541  16.124  1.00 92.32           C  
ATOM   3213  CB  GLU C 248      13.510  13.666  17.050  1.00 92.32           C  
ATOM   3214  O   GLU C 248      10.413  14.449  16.440  1.00 92.32           O  
ATOM   3215  CG  GLU C 248      14.402  13.453  18.264  1.00 92.32           C  
ATOM   3216  CD  GLU C 248      15.721  14.205  18.178  1.00 92.32           C  
ATOM   3217  OE1 GLU C 248      16.522  14.137  19.138  1.00 92.32           O  
ATOM   3218  OE2 GLU C 248      15.955  14.868  17.143  1.00 92.32           O  
ATOM   3219  N   TRP C 249      11.336  13.026  14.876  1.00 91.08           N  
ATOM   3220  CA  TRP C 249      10.405  13.465  13.841  1.00 91.08           C  
ATOM   3221  C   TRP C 249       8.972  13.088  14.203  1.00 91.08           C  
ATOM   3222  CB  TRP C 249      10.780  12.856  12.487  1.00 91.08           C  
ATOM   3223  O   TRP C 249       8.052  13.893  14.039  1.00 91.08           O  
ATOM   3224  CG  TRP C 249       9.807  13.168  11.389  1.00 91.08           C  
ATOM   3225  CD1 TRP C 249       8.902  12.314  10.823  1.00 91.08           C  
ATOM   3226  CD2 TRP C 249       9.647  14.424  10.722  1.00 91.08           C  
ATOM   3227  CE2 TRP C 249       8.625  14.259   9.761  1.00 91.08           C  
ATOM   3228  CE3 TRP C 249      10.268  15.674  10.844  1.00 91.08           C  
ATOM   3229  NE1 TRP C 249       8.188  12.964   9.843  1.00 91.08           N  
ATOM   3230  CH2 TRP C 249       8.835  16.511   9.066  1.00 91.08           C  
ATOM   3231  CZ2 TRP C 249       8.210  15.299   8.926  1.00 91.08           C  
ATOM   3232  CZ3 TRP C 249       9.854  16.708  10.012  1.00 91.08           C  
ATOM   3233  N   ALA C 250       8.789  11.917  14.693  1.00 93.42           N  
ATOM   3234  CA  ALA C 250       7.462  11.467  15.104  1.00 93.42           C  
ATOM   3235  C   ALA C 250       6.918  12.329  16.240  1.00 93.42           C  
ATOM   3236  CB  ALA C 250       7.504  10.000  15.526  1.00 93.42           C  
ATOM   3237  O   ALA C 250       5.737  12.684  16.248  1.00 93.42           O  
ATOM   3238  N   LYS C 251       7.684  12.656  17.181  1.00 91.91           N  
ATOM   3239  CA  LYS C 251       7.286  13.516  18.292  1.00 91.91           C  
ATOM   3240  C   LYS C 251       6.925  14.915  17.802  1.00 91.91           C  
ATOM   3241  CB  LYS C 251       8.403  13.597  19.334  1.00 91.91           C  
ATOM   3242  O   LYS C 251       5.956  15.513  18.275  1.00 91.91           O  
ATOM   3243  CG  LYS C 251       8.565  12.335  20.168  1.00 91.91           C  
ATOM   3244  CD  LYS C 251       9.641  12.503  21.233  1.00 91.91           C  
ATOM   3245  CE  LYS C 251       9.842  11.223  22.033  1.00 91.91           C  
ATOM   3246  NZ  LYS C 251      10.954  11.356  23.021  1.00 91.91           N  
ATOM   3247  N   PHE C 252       7.706  15.431  16.870  1.00 87.28           N  
ATOM   3248  CA  PHE C 252       7.450  16.736  16.273  1.00 87.28           C  
ATOM   3249  C   PHE C 252       6.110  16.747  15.548  1.00 87.28           C  
ATOM   3250  CB  PHE C 252       8.575  17.115  15.304  1.00 87.28           C  
ATOM   3251  O   PHE C 252       5.326  17.687  15.694  1.00 87.28           O  
ATOM   3252  CG  PHE C 252       8.325  18.397  14.556  1.00 87.28           C  
ATOM   3253  CD1 PHE C 252       7.860  18.375  13.247  1.00 87.28           C  
ATOM   3254  CD2 PHE C 252       8.557  19.624  15.162  1.00 87.28           C  
ATOM   3255  CE1 PHE C 252       7.628  19.559  12.552  1.00 87.28           C  
ATOM   3256  CE2 PHE C 252       8.328  20.813  14.474  1.00 87.28           C  
ATOM   3257  CZ  PHE C 252       7.864  20.778  13.169  1.00 87.28           C  
ATOM   3258  N   GLN C 253       5.879  15.662  14.772  1.00 91.32           N  
ATOM   3259  CA  GLN C 253       4.621  15.562  14.040  1.00 91.32           C  
ATOM   3260  C   GLN C 253       3.432  15.498  14.996  1.00 91.32           C  
ATOM   3261  CB  GLN C 253       4.626  14.336  13.126  1.00 91.32           C  
ATOM   3262  O   GLN C 253       2.399  16.124  14.752  1.00 91.32           O  
ATOM   3263  CG  GLN C 253       5.441  14.522  11.853  1.00 91.32           C  
ATOM   3264  CD  GLN C 253       5.122  13.482  10.795  1.00 91.32           C  
ATOM   3265  NE2 GLN C 253       5.523  13.753   9.558  1.00 91.32           N  
ATOM   3266  OE1 GLN C 253       4.521  12.443  11.088  1.00 91.32           O  
ATOM   3267  N   GLU C 254       3.544  14.748  16.053  1.00 92.58           N  
ATOM   3268  CA  GLU C 254       2.474  14.626  17.038  1.00 92.58           C  
ATOM   3269  C   GLU C 254       2.196  15.963  17.720  1.00 92.58           C  
ATOM   3270  CB  GLU C 254       2.824  13.565  18.084  1.00 92.58           C  
ATOM   3271  O   GLU C 254       1.038  16.319  17.951  1.00 92.58           O  
ATOM   3272  CG  GLU C 254       1.685  13.247  19.042  1.00 92.58           C  
ATOM   3273  CD  GLU C 254       1.977  12.061  19.948  1.00 92.58           C  
ATOM   3274  OE1 GLU C 254       1.082  11.654  20.723  1.00 92.58           O  
ATOM   3275  OE2 GLU C 254       3.111  11.536  19.884  1.00 92.58           O  
ATOM   3276  N   ARG C 255       3.173  16.728  18.071  1.00 92.35           N  
ATOM   3277  CA  ARG C 255       3.019  18.039  18.692  1.00 92.35           C  
ATOM   3278  C   ARG C 255       2.318  19.012  17.750  1.00 92.35           C  
ATOM   3279  CB  ARG C 255       4.380  18.601  19.108  1.00 92.35           C  
ATOM   3280  O   ARG C 255       1.459  19.788  18.176  1.00 92.35           O  
ATOM   3281  CG  ARG C 255       4.907  18.034  20.417  1.00 92.35           C  
ATOM   3282  CD  ARG C 255       6.198  18.716  20.848  1.00 92.35           C  
ATOM   3283  NE  ARG C 255       7.297  17.763  20.966  1.00 92.35           N  
ATOM   3284  NH1 ARG C 255       8.963  19.327  20.625  1.00 92.35           N  
ATOM   3285  NH2 ARG C 255       9.505  17.129  20.983  1.00 92.35           N  
ATOM   3286  CZ  ARG C 255       8.586  18.075  20.858  1.00 92.35           C  
ATOM   3287  N   GLU C 256       2.783  18.893  16.435  1.00 88.02           N  
ATOM   3288  CA  GLU C 256       2.156  19.752  15.434  1.00 88.02           C  
ATOM   3289  C   GLU C 256       0.688  19.386  15.235  1.00 88.02           C  
ATOM   3290  CB  GLU C 256       2.906  19.662  14.103  1.00 88.02           C  
ATOM   3291  O   GLU C 256      -0.162  20.266  15.088  1.00 88.02           O  
ATOM   3292  CG  GLU C 256       4.208  20.450  14.076  1.00 88.02           C  
ATOM   3293  CD  GLU C 256       4.001  21.955  14.141  1.00 88.02           C  
ATOM   3294  OE1 GLU C 256       4.458  22.589  15.119  1.00 88.02           O  
ATOM   3295  OE2 GLU C 256       3.375  22.504  13.207  1.00 88.02           O  
ATOM   3296  N   ARG C 257       0.370  18.122  15.261  1.00 92.31           N  
ATOM   3297  CA  ARG C 257      -1.010  17.669  15.122  1.00 92.31           C  
ATOM   3298  C   ARG C 257      -1.848  18.090  16.325  1.00 92.31           C  
ATOM   3299  CB  ARG C 257      -1.062  16.149  14.954  1.00 92.31           C  
ATOM   3300  O   ARG C 257      -2.978  18.557  16.167  1.00 92.31           O  
ATOM   3301  CG  ARG C 257      -2.434  15.619  14.568  1.00 92.31           C  
ATOM   3302  CD  ARG C 257      -2.460  14.097  14.528  1.00 92.31           C  
ATOM   3303  NE  ARG C 257      -2.095  13.518  15.818  1.00 92.31           N  
ATOM   3304  NH1 ARG C 257      -2.744  11.369  15.269  1.00 92.31           N  
ATOM   3305  NH2 ARG C 257      -1.874  11.814  17.342  1.00 92.31           N  
ATOM   3306  CZ  ARG C 257      -2.238  12.235  16.140  1.00 92.31           C  
ATOM   3307  N   LYS C 258      -1.378  17.875  17.549  1.00 92.90           N  
ATOM   3308  CA  LYS C 258      -2.081  18.259  18.769  1.00 92.90           C  
ATOM   3309  C   LYS C 258      -2.341  19.762  18.804  1.00 92.90           C  
ATOM   3310  CB  LYS C 258      -1.285  17.836  20.004  1.00 92.90           C  
ATOM   3311  O   LYS C 258      -3.418  20.203  19.212  1.00 92.90           O  
ATOM   3312  CG  LYS C 258      -2.072  17.911  21.304  1.00 92.90           C  
ATOM   3313  CD  LYS C 258      -1.265  17.373  22.478  1.00 92.90           C  
ATOM   3314  CE  LYS C 258      -2.011  17.543  23.795  1.00 92.90           C  
ATOM   3315  NZ  LYS C 258      -1.221  17.021  24.950  1.00 92.90           N  
ATOM   3316  N   LYS C 259      -1.313  20.594  18.358  1.00 92.11           N  
ATOM   3317  CA  LYS C 259      -1.476  22.043  18.296  1.00 92.11           C  
ATOM   3318  C   LYS C 259      -2.592  22.430  17.330  1.00 92.11           C  
ATOM   3319  CB  LYS C 259      -0.166  22.713  17.879  1.00 92.11           C  
ATOM   3320  O   LYS C 259      -3.414  23.297  17.638  1.00 92.11           O  
ATOM   3321  CG  LYS C 259      -0.173  24.228  18.022  1.00 92.11           C  
ATOM   3322  CD  LYS C 259       1.172  24.832  17.641  1.00 92.11           C  
ATOM   3323  CE  LYS C 259       1.130  26.354  17.664  1.00 92.11           C  
ATOM   3324  NZ  LYS C 259       2.434  26.951  17.246  1.00 92.11           N  
ATOM   3325  N   GLU C 260      -2.591  21.747  16.139  1.00 92.47           N  
ATOM   3326  CA  GLU C 260      -3.625  22.024  15.146  1.00 92.47           C  
ATOM   3327  C   GLU C 260      -5.004  21.613  15.656  1.00 92.47           C  
ATOM   3328  CB  GLU C 260      -3.315  21.303  13.831  1.00 92.47           C  
ATOM   3329  O   GLU C 260      -5.984  22.336  15.463  1.00 92.47           O  
ATOM   3330  CG  GLU C 260      -4.225  21.706  12.680  1.00 92.47           C  
ATOM   3331  CD  GLU C 260      -3.881  21.011  11.372  1.00 92.47           C  
ATOM   3332  OE1 GLU C 260      -4.624  21.185  10.379  1.00 92.47           O  
ATOM   3333  OE2 GLU C 260      -2.861  20.287  11.340  1.00 92.47           O  
ATOM   3334  N   GLU C 261      -5.101  20.447  16.335  1.00 94.49           N  
ATOM   3335  CA  GLU C 261      -6.366  19.970  16.885  1.00 94.49           C  
ATOM   3336  C   GLU C 261      -6.857  20.878  18.009  1.00 94.49           C  
ATOM   3337  CB  GLU C 261      -6.224  18.534  17.394  1.00 94.49           C  
ATOM   3338  O   GLU C 261      -8.055  21.147  18.119  1.00 94.49           O  
ATOM   3339  CG  GLU C 261      -7.547  17.876  17.756  1.00 94.49           C  
ATOM   3340  CD  GLU C 261      -7.395  16.433  18.211  1.00 94.49           C  
ATOM   3341  OE1 GLU C 261      -8.386  15.842  18.698  1.00 94.49           O  
ATOM   3342  OE2 GLU C 261      -6.276  15.888  18.079  1.00 94.49           O  
ATOM   3343  N   GLU C 262      -5.954  21.273  18.860  1.00 92.90           N  
ATOM   3344  CA  GLU C 262      -6.310  22.176  19.951  1.00 92.90           C  
ATOM   3345  C   GLU C 262      -6.837  23.505  19.417  1.00 92.90           C  
ATOM   3346  CB  GLU C 262      -5.107  22.417  20.865  1.00 92.90           C  
ATOM   3347  O   GLU C 262      -7.791  24.065  19.962  1.00 92.90           O  
ATOM   3348  CG  GLU C 262      -5.450  23.153  22.153  1.00 92.90           C  
ATOM   3349  CD  GLU C 262      -4.254  23.344  23.072  1.00 92.90           C  
ATOM   3350  OE1 GLU C 262      -4.376  24.069  24.085  1.00 92.90           O  
ATOM   3351  OE2 GLU C 262      -3.185  22.764  22.776  1.00 92.90           O  
ATOM   3352  N   GLU C 263      -6.221  24.045  18.325  1.00 90.94           N  
ATOM   3353  CA  GLU C 263      -6.679  25.285  17.707  1.00 90.94           C  
ATOM   3354  C   GLU C 263      -8.076  25.123  17.113  1.00 90.94           C  
ATOM   3355  CB  GLU C 263      -5.698  25.743  16.625  1.00 90.94           C  
ATOM   3356  O   GLU C 263      -8.913  26.021  17.229  1.00 90.94           O  
ATOM   3357  CG  GLU C 263      -5.956  27.153  16.117  1.00 90.94           C  
ATOM   3358  CD  GLU C 263      -4.882  27.654  15.165  1.00 90.94           C  
ATOM   3359  OE1 GLU C 263      -5.048  28.751  14.584  1.00 90.94           O  
ATOM   3360  OE2 GLU C 263      -3.866  26.943  14.997  1.00 90.94           O  
ATOM   3361  N   LYS C 264      -8.339  23.977  16.487  1.00 90.99           N  
ATOM   3362  CA  LYS C 264      -9.658  23.707  15.923  1.00 90.99           C  
ATOM   3363  C   LYS C 264     -10.708  23.570  17.023  1.00 90.99           C  
ATOM   3364  CB  LYS C 264      -9.628  22.441  15.066  1.00 90.99           C  
ATOM   3365  O   LYS C 264     -11.836  24.044  16.874  1.00 90.99           O  
ATOM   3366  CG  LYS C 264      -9.005  22.638  13.692  1.00 90.99           C  
ATOM   3367  CD  LYS C 264      -9.056  21.359  12.866  1.00 90.99           C  
ATOM   3368  CE  LYS C 264      -8.297  21.509  11.555  1.00 90.99           C  
ATOM   3369  NZ  LYS C 264      -8.279  20.234  10.777  1.00 90.99           N  
ATOM   3370  N   GLU C 265     -10.262  22.814  18.118  1.00 92.17           N  
ATOM   3371  CA  GLU C 265     -11.171  22.649  19.249  1.00 92.17           C  
ATOM   3372  C   GLU C 265     -11.483  23.991  19.906  1.00 92.17           C  
ATOM   3373  CB  GLU C 265     -10.578  21.685  20.280  1.00 92.17           C  
ATOM   3374  O   GLU C 265     -12.627  24.252  20.284  1.00 92.17           O  
ATOM   3375  CG  GLU C 265     -11.523  21.349  21.424  1.00 92.17           C  
ATOM   3376  CD  GLU C 265     -12.695  20.479  20.998  1.00 92.17           C  
ATOM   3377  OE1 GLU C 265     -13.638  20.295  21.801  1.00 92.17           O  
ATOM   3378  OE2 GLU C 265     -12.669  19.975  19.853  1.00 92.17           O  
ATOM   3379  N   LYS C 266     -10.552  24.927  20.104  1.00 90.42           N  
ATOM   3380  CA  LYS C 266     -10.754  26.259  20.665  1.00 90.42           C  
ATOM   3381  C   LYS C 266     -11.710  27.080  19.803  1.00 90.42           C  
ATOM   3382  CB  LYS C 266      -9.419  26.991  20.808  1.00 90.42           C  
ATOM   3383  O   LYS C 266     -12.578  27.782  20.326  1.00 90.42           O  
ATOM   3384  CG  LYS C 266      -8.559  26.490  21.960  1.00 90.42           C  
ATOM   3385  CD  LYS C 266      -7.273  27.296  22.088  1.00 90.42           C  
ATOM   3386  CE  LYS C 266      -6.351  26.714  23.151  1.00 90.42           C  
ATOM   3387  NZ  LYS C 266      -5.064  27.467  23.241  1.00 90.42           N  
ATOM   3388  N   GLU C 267     -11.463  26.889  18.485  1.00 90.13           N  
ATOM   3389  CA  GLU C 267     -12.350  27.597  17.567  1.00 90.13           C  
ATOM   3390  C   GLU C 267     -13.774  27.055  17.647  1.00 90.13           C  
ATOM   3391  CB  GLU C 267     -11.829  27.498  16.131  1.00 90.13           C  
ATOM   3392  O   GLU C 267     -14.740  27.819  17.587  1.00 90.13           O  
ATOM   3393  CG  GLU C 267     -12.569  28.391  15.145  1.00 90.13           C  
ATOM   3394  CD  GLU C 267     -11.993  28.337  13.739  1.00 90.13           C  
ATOM   3395  OE1 GLU C 267     -12.554  28.989  12.829  1.00 90.13           O  
ATOM   3396  OE2 GLU C 267     -10.974  27.637  13.546  1.00 90.13           O  
ATOM   3397  N   ARG C 268     -13.874  25.777  17.828  1.00 88.70           N  
ATOM   3398  CA  ARG C 268     -15.187  25.147  17.929  1.00 88.70           C  
ATOM   3399  C   ARG C 268     -15.917  25.601  19.188  1.00 88.70           C  
ATOM   3400  CB  ARG C 268     -15.054  23.623  17.921  1.00 88.70           C  
ATOM   3401  O   ARG C 268     -17.107  25.920  19.141  1.00 88.70           O  
ATOM   3402  CG  ARG C 268     -16.378  22.890  17.774  1.00 88.70           C  
ATOM   3403  CD  ARG C 268     -16.203  21.382  17.882  1.00 88.70           C  
ATOM   3404  NE  ARG C 268     -15.482  20.839  16.733  1.00 88.70           N  
ATOM   3405  NH1 ARG C 268     -14.607  19.032  17.875  1.00 88.70           N  
ATOM   3406  NH2 ARG C 268     -14.127  19.332  15.654  1.00 88.70           N  
ATOM   3407  CZ  ARG C 268     -14.740  19.735  16.757  1.00 88.70           C  
ATOM   3408  N   VAL C 269     -15.222  25.527  20.254  1.00 89.31           N  
ATOM   3409  CA  VAL C 269     -15.802  25.943  21.527  1.00 89.31           C  
ATOM   3410  C   VAL C 269     -16.177  27.422  21.465  1.00 89.31           C  
ATOM   3411  CB  VAL C 269     -14.832  25.688  22.702  1.00 89.31           C  
ATOM   3412  O   VAL C 269     -17.243  27.819  21.941  1.00 89.31           O  
ATOM   3413  CG1 VAL C 269     -15.401  26.252  24.004  1.00 89.31           C  
ATOM   3414  CG2 VAL C 269     -14.547  24.194  22.843  1.00 89.31           C  
ATOM   3415  N   ALA C 270     -15.322  28.364  20.890  1.00 87.89           N  
ATOM   3416  CA  ALA C 270     -15.610  29.789  20.740  1.00 87.89           C  
ATOM   3417  C   ALA C 270     -16.863  30.009  19.898  1.00 87.89           C  
ATOM   3418  CB  ALA C 270     -14.418  30.509  20.115  1.00 87.89           C  
ATOM   3419  O   ALA C 270     -17.688  30.870  20.214  1.00 87.89           O  
ATOM   3420  N   TYR C 271     -17.008  29.216  18.860  1.00 83.94           N  
ATOM   3421  CA  TYR C 271     -18.174  29.304  17.988  1.00 83.94           C  
ATOM   3422  C   TYR C 271     -19.437  28.869  18.722  1.00 83.94           C  
ATOM   3423  CB  TYR C 271     -17.976  28.444  16.736  1.00 83.94           C  
ATOM   3424  O   TYR C 271     -20.494  29.487  18.573  1.00 83.94           O  
ATOM   3425  CG  TYR C 271     -19.103  28.556  15.739  1.00 83.94           C  
ATOM   3426  CD1 TYR C 271     -20.120  27.605  15.698  1.00 83.94           C  
ATOM   3427  CD2 TYR C 271     -19.153  29.611  14.835  1.00 83.94           C  
ATOM   3428  CE1 TYR C 271     -21.160  27.702  14.779  1.00 83.94           C  
ATOM   3429  CE2 TYR C 271     -20.188  29.719  13.911  1.00 83.94           C  
ATOM   3430  OH  TYR C 271     -22.212  28.863  12.980  1.00 83.94           O  
ATOM   3431  CZ  TYR C 271     -21.186  28.762  13.892  1.00 83.94           C  
ATOM   3432  N   ALA C 272     -19.329  27.834  19.577  1.00 86.69           N  
ATOM   3433  CA  ALA C 272     -20.468  27.295  20.317  1.00 86.69           C  
ATOM   3434  C   ALA C 272     -20.885  28.237  21.443  1.00 86.69           C  
ATOM   3435  CB  ALA C 272     -20.134  25.915  20.877  1.00 86.69           C  
ATOM   3436  O   ALA C 272     -22.039  28.221  21.878  1.00 86.69           O  
ATOM   3437  N   GLN C 273     -20.033  29.016  21.957  1.00 87.53           N  
ATOM   3438  CA  GLN C 273     -20.302  29.925  23.067  1.00 87.53           C  
ATOM   3439  C   GLN C 273     -21.121  31.127  22.607  1.00 87.53           C  
ATOM   3440  CB  GLN C 273     -18.994  30.393  23.707  1.00 87.53           C  
ATOM   3441  O   GLN C 273     -21.777  31.785  23.418  1.00 87.53           O  
ATOM   3442  CG  GLN C 273     -18.302  29.326  24.544  1.00 87.53           C  
ATOM   3443  CD  GLN C 273     -16.964  29.786  25.092  1.00 87.53           C  
ATOM   3444  NE2 GLN C 273     -16.247  28.877  25.744  1.00 87.53           N  
ATOM   3445  OE1 GLN C 273     -16.579  30.948  24.931  1.00 87.53           O  
ATOM   3446  N   ILE C 274     -21.235  31.401  21.325  1.00 81.66           N  
ATOM   3447  CA  ILE C 274     -22.013  32.521  20.804  1.00 81.66           C  
ATOM   3448  C   ILE C 274     -23.488  32.133  20.726  1.00 81.66           C  
ATOM   3449  CB  ILE C 274     -21.502  32.967  19.416  1.00 81.66           C  
ATOM   3450  O   ILE C 274     -23.831  31.080  20.184  1.00 81.66           O  
ATOM   3451  CG1 ILE C 274     -20.019  33.348  19.490  1.00 81.66           C  
ATOM   3452  CG2 ILE C 274     -22.341  34.130  18.880  1.00 81.66           C  
ATOM   3453  CD1 ILE C 274     -19.353  33.513  18.130  1.00 81.66           C  
ATOM   3454  N   ASP C 275     -24.394  32.759  21.406  1.00 83.45           N  
ATOM   3455  CA  ASP C 275     -25.835  32.541  21.329  1.00 83.45           C  
ATOM   3456  C   ASP C 275     -26.404  33.082  20.020  1.00 83.45           C  
ATOM   3457  CB  ASP C 275     -26.541  33.194  22.519  1.00 83.45           C  
ATOM   3458  O   ASP C 275     -26.923  34.200  19.978  1.00 83.45           O  
ATOM   3459  CG  ASP C 275     -27.826  32.485  22.909  1.00 83.45           C  
ATOM   3460  OD1 ASP C 275     -28.262  31.567  22.180  1.00 83.45           O  
ATOM   3461  OD2 ASP C 275     -28.411  32.849  23.952  1.00 83.45           O  
ATOM   3462  N   TRP C 276     -26.399  32.272  18.965  1.00 76.89           N  
ATOM   3463  CA  TRP C 276     -26.813  32.680  17.627  1.00 76.89           C  
ATOM   3464  C   TRP C 276     -28.293  33.049  17.603  1.00 76.89           C  
ATOM   3465  CB  TRP C 276     -26.536  31.564  16.615  1.00 76.89           C  
ATOM   3466  O   TRP C 276     -28.725  33.854  16.775  1.00 76.89           O  
ATOM   3467  CG  TRP C 276     -25.078  31.306  16.378  1.00 76.89           C  
ATOM   3468  CD1 TRP C 276     -24.309  30.335  16.955  1.00 76.89           C  
ATOM   3469  CD2 TRP C 276     -24.213  32.035  15.501  1.00 76.89           C  
ATOM   3470  CE2 TRP C 276     -22.932  31.449  15.597  1.00 76.89           C  
ATOM   3471  CE3 TRP C 276     -24.399  33.127  14.642  1.00 76.89           C  
ATOM   3472  NE1 TRP C 276     -23.017  30.415  16.489  1.00 76.89           N  
ATOM   3473  CH2 TRP C 276     -22.048  32.990  14.032  1.00 76.89           C  
ATOM   3474  CZ2 TRP C 276     -21.839  31.921  14.864  1.00 76.89           C  
ATOM   3475  CZ3 TRP C 276     -23.310  33.594  13.915  1.00 76.89           C  
ATOM   3476  N   HIS C 277     -29.287  32.530  18.530  1.00 81.22           N  
ATOM   3477  CA  HIS C 277     -30.725  32.775  18.563  1.00 81.22           C  
ATOM   3478  C   HIS C 277     -31.030  34.196  19.027  1.00 81.22           C  
ATOM   3479  CB  HIS C 277     -31.420  31.764  19.476  1.00 81.22           C  
ATOM   3480  O   HIS C 277     -32.129  34.706  18.796  1.00 81.22           O  
ATOM   3481  CG  HIS C 277     -31.429  30.371  18.931  1.00 81.22           C  
ATOM   3482  CD2 HIS C 277     -32.353  29.711  18.194  1.00 81.22           C  
ATOM   3483  ND1 HIS C 277     -30.392  29.487  19.132  1.00 81.22           N  
ATOM   3484  CE1 HIS C 277     -30.678  28.339  18.540  1.00 81.22           C  
ATOM   3485  NE2 HIS C 277     -31.863  28.449  17.963  1.00 81.22           N  
ATOM   3486  N   ASP C 278     -29.967  34.778  19.683  1.00 79.40           N  
ATOM   3487  CA  ASP C 278     -30.127  36.143  20.174  1.00 79.40           C  
ATOM   3488  C   ASP C 278     -29.925  37.158  19.051  1.00 79.40           C  
ATOM   3489  CB  ASP C 278     -29.147  36.421  21.316  1.00 79.40           C  
ATOM   3490  O   ASP C 278     -30.211  38.345  19.220  1.00 79.40           O  
ATOM   3491  CG  ASP C 278     -29.817  36.448  22.678  1.00 79.40           C  
ATOM   3492  OD1 ASP C 278     -31.053  36.277  22.754  1.00 79.40           O  
ATOM   3493  OD2 ASP C 278     -29.103  36.645  23.686  1.00 79.40           O  
ATOM   3494  N   PHE C 279     -29.429  36.698  17.969  1.00 71.85           N  
ATOM   3495  CA  PHE C 279     -29.232  37.614  16.852  1.00 71.85           C  
ATOM   3496  C   PHE C 279     -30.563  37.954  16.190  1.00 71.85           C  
ATOM   3497  CB  PHE C 279     -28.273  37.009  15.821  1.00 71.85           C  
ATOM   3498  O   PHE C 279     -31.392  37.071  15.963  1.00 71.85           O  
ATOM   3499  CG  PHE C 279     -26.839  36.975  16.274  1.00 71.85           C  
ATOM   3500  CD1 PHE C 279     -25.978  38.027  15.984  1.00 71.85           C  
ATOM   3501  CD2 PHE C 279     -26.350  35.891  16.991  1.00 71.85           C  
ATOM   3502  CE1 PHE C 279     -24.650  37.998  16.402  1.00 71.85           C  
ATOM   3503  CE2 PHE C 279     -25.024  35.855  17.413  1.00 71.85           C  
ATOM   3504  CZ  PHE C 279     -24.175  36.909  17.116  1.00 71.85           C  
ATOM   3505  N   VAL C 280     -31.007  39.167  16.258  1.00 77.09           N  
ATOM   3506  CA  VAL C 280     -32.256  39.630  15.662  1.00 77.09           C  
ATOM   3507  C   VAL C 280     -31.959  40.435  14.398  1.00 77.09           C  
ATOM   3508  CB  VAL C 280     -33.077  40.482  16.655  1.00 77.09           C  
ATOM   3509  O   VAL C 280     -30.990  41.197  14.354  1.00 77.09           O  
ATOM   3510  CG1 VAL C 280     -34.411  40.898  16.036  1.00 77.09           C  
ATOM   3511  CG2 VAL C 280     -33.305  39.713  17.955  1.00 77.09           C  
ATOM   3512  N   VAL C 281     -32.600  40.039  13.345  1.00 72.09           N  
ATOM   3513  CA  VAL C 281     -32.491  40.815  12.114  1.00 72.09           C  
ATOM   3514  C   VAL C 281     -33.023  42.227  12.344  1.00 72.09           C  
ATOM   3515  CB  VAL C 281     -33.253  40.142  10.950  1.00 72.09           C  
ATOM   3516  O   VAL C 281     -34.178  42.406  12.739  1.00 72.09           O  
ATOM   3517  CG1 VAL C 281     -33.131  40.972   9.673  1.00 72.09           C  
ATOM   3518  CG2 VAL C 281     -32.732  38.724  10.720  1.00 72.09           C  
ATOM   3519  N   VAL C 282     -32.195  43.153  12.388  1.00 79.73           N  
ATOM   3520  CA  VAL C 282     -32.594  44.528  12.669  1.00 79.73           C  
ATOM   3521  C   VAL C 282     -33.240  45.142  11.428  1.00 79.73           C  
ATOM   3522  CB  VAL C 282     -31.393  45.386  13.124  1.00 79.73           C  
ATOM   3523  O   VAL C 282     -34.323  45.726  11.509  1.00 79.73           O  
ATOM   3524  CG1 VAL C 282     -31.849  46.792  13.510  1.00 79.73           C  
ATOM   3525  CG2 VAL C 282     -30.671  44.716  14.292  1.00 79.73           C  
ATOM   3526  N   GLU C 283     -32.526  45.156  10.311  1.00 78.81           N  
ATOM   3527  CA  GLU C 283     -33.083  45.786   9.117  1.00 78.81           C  
ATOM   3528  C   GLU C 283     -32.754  44.981   7.863  1.00 78.81           C  
ATOM   3529  CB  GLU C 283     -32.562  47.219   8.974  1.00 78.81           C  
ATOM   3530  O   GLU C 283     -31.672  44.399   7.758  1.00 78.81           O  
ATOM   3531  CG  GLU C 283     -33.306  48.041   7.931  1.00 78.81           C  
ATOM   3532  CD  GLU C 283     -32.805  49.473   7.828  1.00 78.81           C  
ATOM   3533  OE1 GLU C 283     -33.310  50.232   6.970  1.00 78.81           O  
ATOM   3534  OE2 GLU C 283     -31.899  49.838   8.610  1.00 78.81           O  
ATOM   3535  N   THR C 284     -33.795  44.622   7.184  1.00 78.15           N  
ATOM   3536  CA  THR C 284     -33.606  44.049   5.856  1.00 78.15           C  
ATOM   3537  C   THR C 284     -33.813  45.107   4.776  1.00 78.15           C  
ATOM   3538  CB  THR C 284     -34.567  42.870   5.614  1.00 78.15           C  
ATOM   3539  O   THR C 284     -34.853  45.767   4.737  1.00 78.15           O  
ATOM   3540  CG2 THR C 284     -33.993  41.894   4.593  1.00 78.15           C  
ATOM   3541  OG1 THR C 284     -34.785  42.179   6.850  1.00 78.15           O  
ATOM   3542  N   VAL C 285     -32.706  45.522   4.197  1.00 77.03           N  
ATOM   3543  CA  VAL C 285     -32.837  46.492   3.115  1.00 77.03           C  
ATOM   3544  C   VAL C 285     -32.988  45.761   1.782  1.00 77.03           C  
ATOM   3545  CB  VAL C 285     -31.627  47.451   3.063  1.00 77.03           C  
ATOM   3546  O   VAL C 285     -32.123  44.970   1.399  1.00 77.03           O  
ATOM   3547  CG1 VAL C 285     -31.810  48.491   1.959  1.00 77.03           C  
ATOM   3548  CG2 VAL C 285     -31.428  48.131   4.416  1.00 77.03           C  
ATOM   3549  N   ASP C 286     -34.144  45.801   1.202  1.00 77.62           N  
ATOM   3550  CA  ASP C 286     -34.440  45.165  -0.078  1.00 77.62           C  
ATOM   3551  C   ASP C 286     -34.017  46.054  -1.245  1.00 77.62           C  
ATOM   3552  CB  ASP C 286     -35.931  44.836  -0.181  1.00 77.62           C  
ATOM   3553  O   ASP C 286     -34.404  47.222  -1.315  1.00 77.62           O  
ATOM   3554  CG  ASP C 286     -36.305  43.549   0.532  1.00 77.62           C  
ATOM   3555  OD1 ASP C 286     -35.431  42.673   0.709  1.00 77.62           O  
ATOM   3556  OD2 ASP C 286     -37.486  43.407   0.917  1.00 77.62           O  
ATOM   3557  N   PHE C 287     -33.076  45.616  -1.917  1.00 75.01           N  
ATOM   3558  CA  PHE C 287     -32.674  46.373  -3.096  1.00 75.01           C  
ATOM   3559  C   PHE C 287     -33.450  45.916  -4.325  1.00 75.01           C  
ATOM   3560  CB  PHE C 287     -31.169  46.229  -3.342  1.00 75.01           C  
ATOM   3561  O   PHE C 287     -33.651  44.716  -4.528  1.00 75.01           O  
ATOM   3562  CG  PHE C 287     -30.316  46.825  -2.254  1.00 75.01           C  
ATOM   3563  CD1 PHE C 287     -30.013  48.181  -2.255  1.00 75.01           C  
ATOM   3564  CD2 PHE C 287     -29.817  46.029  -1.231  1.00 75.01           C  
ATOM   3565  CE1 PHE C 287     -29.224  48.736  -1.250  1.00 75.01           C  
ATOM   3566  CE2 PHE C 287     -29.028  46.576  -0.224  1.00 75.01           C  
ATOM   3567  CZ  PHE C 287     -28.732  47.930  -0.235  1.00 75.01           C  
ATOM   3568  N   GLN C 288     -34.187  46.800  -4.934  1.00 74.31           N  
ATOM   3569  CA  GLN C 288     -34.831  46.482  -6.204  1.00 74.31           C  
ATOM   3570  C   GLN C 288     -33.798  46.276  -7.308  1.00 74.31           C  
ATOM   3571  CB  GLN C 288     -35.811  47.587  -6.601  1.00 74.31           C  
ATOM   3572  O   GLN C 288     -32.673  46.770  -7.213  1.00 74.31           O  
ATOM   3573  CG  GLN C 288     -37.062  47.640  -5.735  1.00 74.31           C  
ATOM   3574  CD  GLN C 288     -38.342  47.586  -6.549  1.00 74.31           C  
ATOM   3575  NE2 GLN C 288     -39.477  47.748  -5.879  1.00 74.31           N  
ATOM   3576  OE1 GLN C 288     -38.309  47.401  -7.769  1.00 74.31           O  
ATOM   3577  N   PRO C 289     -34.038  45.331  -8.165  1.00 76.62           N  
ATOM   3578  CA  PRO C 289     -33.084  44.958  -9.212  1.00 76.62           C  
ATOM   3579  C   PRO C 289     -32.526  46.167  -9.959  1.00 76.62           C  
ATOM   3580  CB  PRO C 289     -33.915  44.075 -10.146  1.00 76.62           C  
ATOM   3581  O   PRO C 289     -31.379  46.140 -10.414  1.00 76.62           O  
ATOM   3582  CG  PRO C 289     -35.264  44.004  -9.506  1.00 76.62           C  
ATOM   3583  CD  PRO C 289     -35.267  44.900  -8.301  1.00 76.62           C  
ATOM   3584  N   ASN C 290     -33.397  47.238 -10.126  1.00 73.74           N  
ATOM   3585  CA  ASN C 290     -33.006  48.399 -10.918  1.00 73.74           C  
ATOM   3586  C   ASN C 290     -32.288  49.442 -10.067  1.00 73.74           C  
ATOM   3587  CB  ASN C 290     -34.226  49.019 -11.601  1.00 73.74           C  
ATOM   3588  O   ASN C 290     -31.907  50.502 -10.567  1.00 73.74           O  
ATOM   3589  CG  ASN C 290     -34.740  48.179 -12.754  1.00 73.74           C  
ATOM   3590  ND2 ASN C 290     -35.842  48.610 -13.357  1.00 73.74           N  
ATOM   3591  OD1 ASN C 290     -34.152  47.151 -13.100  1.00 73.74           O  
ATOM   3592  N   GLU C 291     -32.328  49.231  -8.744  1.00 70.70           N  
ATOM   3593  CA  GLU C 291     -31.697  50.219  -7.874  1.00 70.70           C  
ATOM   3594  C   GLU C 291     -30.191  49.991  -7.780  1.00 70.70           C  
ATOM   3595  CB  GLU C 291     -32.323  50.182  -6.477  1.00 70.70           C  
ATOM   3596  O   GLU C 291     -29.744  48.887  -7.466  1.00 70.70           O  
ATOM   3597  CG  GLU C 291     -33.367  51.263  -6.242  1.00 70.70           C  
ATOM   3598  CD  GLU C 291     -33.902  51.281  -4.819  1.00 70.70           C  
ATOM   3599  OE1 GLU C 291     -34.724  52.167  -4.490  1.00 70.70           O  
ATOM   3600  OE2 GLU C 291     -33.496  50.403  -4.025  1.00 70.70           O  
ATOM   3601  N   GLN C 292     -29.491  50.613  -8.785  1.00 65.16           N  
ATOM   3602  CA  GLN C 292     -28.033  50.561  -8.811  1.00 65.16           C  
ATOM   3603  C   GLN C 292     -27.437  51.200  -7.560  1.00 65.16           C  
ATOM   3604  CB  GLN C 292     -27.493  51.254 -10.063  1.00 65.16           C  
ATOM   3605  O   GLN C 292     -27.620  52.395  -7.320  1.00 65.16           O  
ATOM   3606  CG  GLN C 292     -27.326  50.324 -11.258  1.00 65.16           C  
ATOM   3607  CD  GLN C 292     -26.739  51.025 -12.469  1.00 65.16           C  
ATOM   3608  NE2 GLN C 292     -26.715  50.330 -13.601  1.00 65.16           N  
ATOM   3609  OE1 GLN C 292     -26.313  52.181 -12.388  1.00 65.16           O  
ATOM   3610  N   GLY C 293     -27.746  50.601  -6.418  1.00 59.19           N  
ATOM   3611  CA  GLY C 293     -27.151  51.221  -5.245  1.00 59.19           C  
ATOM   3612  C   GLY C 293     -25.638  51.314  -5.321  1.00 59.19           C  
ATOM   3613  O   GLY C 293     -25.014  50.668  -6.165  1.00 59.19           O  
ATOM   3614  N   ASN C 294     -25.059  52.541  -5.210  1.00 61.95           N  
ATOM   3615  CA  ASN C 294     -23.616  52.760  -5.189  1.00 61.95           C  
ATOM   3616  C   ASN C 294     -22.947  51.974  -4.065  1.00 61.95           C  
ATOM   3617  CB  ASN C 294     -23.302  54.251  -5.055  1.00 61.95           C  
ATOM   3618  O   ASN C 294     -22.784  52.486  -2.956  1.00 61.95           O  
ATOM   3619  CG  ASN C 294     -22.991  54.904  -6.387  1.00 61.95           C  
ATOM   3620  ND2 ASN C 294     -22.868  56.226  -6.385  1.00 61.95           N  
ATOM   3621  OD1 ASN C 294     -22.864  54.227  -7.410  1.00 61.95           O  
ATOM   3622  N   PHE C 295     -23.120  50.639  -4.276  1.00 59.22           N  
ATOM   3623  CA  PHE C 295     -22.478  49.853  -3.229  1.00 59.22           C  
ATOM   3624  C   PHE C 295     -20.973  49.777  -3.454  1.00 59.22           C  
ATOM   3625  CB  PHE C 295     -23.073  48.442  -3.173  1.00 59.22           C  
ATOM   3626  O   PHE C 295     -20.513  49.721  -4.597  1.00 59.22           O  
ATOM   3627  CG  PHE C 295     -24.532  48.412  -2.807  1.00 59.22           C  
ATOM   3628  CD1 PHE C 295     -24.935  48.557  -1.485  1.00 59.22           C  
ATOM   3629  CD2 PHE C 295     -25.502  48.239  -3.786  1.00 59.22           C  
ATOM   3630  CE1 PHE C 295     -26.285  48.530  -1.144  1.00 59.22           C  
ATOM   3631  CE2 PHE C 295     -26.853  48.211  -3.453  1.00 59.22           C  
ATOM   3632  CZ  PHE C 295     -27.243  48.356  -2.131  1.00 59.22           C  
ATOM   3633  N   PRO C 296     -20.215  50.181  -2.386  1.00 59.13           N  
ATOM   3634  CA  PRO C 296     -18.782  49.986  -2.616  1.00 59.13           C  
ATOM   3635  C   PRO C 296     -18.450  48.583  -3.119  1.00 59.13           C  
ATOM   3636  CB  PRO C 296     -18.166  50.231  -1.236  1.00 59.13           C  
ATOM   3637  O   PRO C 296     -19.223  47.647  -2.902  1.00 59.13           O  
ATOM   3638  CG  PRO C 296     -19.335  50.342  -0.311  1.00 59.13           C  
ATOM   3639  CD  PRO C 296     -20.595  50.316  -1.128  1.00 59.13           C  
ATOM   3640  N   PRO C 297     -17.570  48.489  -4.190  1.00 58.28           N  
ATOM   3641  CA  PRO C 297     -17.189  47.154  -4.659  1.00 58.28           C  
ATOM   3642  C   PRO C 297     -16.808  46.215  -3.516  1.00 58.28           C  
ATOM   3643  CB  PRO C 297     -15.986  47.428  -5.565  1.00 58.28           C  
ATOM   3644  O   PRO C 297     -16.463  46.673  -2.424  1.00 58.28           O  
ATOM   3645  CG  PRO C 297     -15.618  48.851  -5.291  1.00 58.28           C  
ATOM   3646  CD  PRO C 297     -16.692  49.466  -4.441  1.00 58.28           C  
ATOM   3647  N   PRO C 298     -17.204  44.911  -3.511  1.00 61.46           N  
ATOM   3648  CA  PRO C 298     -16.817  43.954  -2.472  1.00 61.46           C  
ATOM   3649  C   PRO C 298     -15.326  44.004  -2.148  1.00 61.46           C  
ATOM   3650  CB  PRO C 298     -17.199  42.601  -3.079  1.00 61.46           C  
ATOM   3651  O   PRO C 298     -14.505  44.243  -3.038  1.00 61.46           O  
ATOM   3652  CG  PRO C 298     -17.578  42.910  -4.491  1.00 61.46           C  
ATOM   3653  CD  PRO C 298     -17.573  44.400  -4.671  1.00 61.46           C  
ATOM   3654  N   THR C 299     -14.973  44.194  -0.840  1.00 66.11           N  
ATOM   3655  CA  THR C 299     -13.573  44.246  -0.435  1.00 66.11           C  
ATOM   3656  C   THR C 299     -13.065  42.856  -0.063  1.00 66.11           C  
ATOM   3657  CB  THR C 299     -13.370  45.205   0.753  1.00 66.11           C  
ATOM   3658  O   THR C 299     -13.852  41.977   0.294  1.00 66.11           O  
ATOM   3659  CG2 THR C 299     -12.304  46.250   0.440  1.00 66.11           C  
ATOM   3660  OG1 THR C 299     -14.607  45.870   1.038  1.00 66.11           O  
ATOM   3661  N   THR C 300     -11.896  42.440  -0.706  1.00 74.39           N  
ATOM   3662  CA  THR C 300     -11.230  41.193  -0.347  1.00 74.39           C  
ATOM   3663  C   THR C 300     -10.479  41.343   0.973  1.00 74.39           C  
ATOM   3664  CB  THR C 300     -10.253  40.743  -1.449  1.00 74.39           C  
ATOM   3665  O   THR C 300     -10.104  42.452   1.358  1.00 74.39           O  
ATOM   3666  CG2 THR C 300     -11.004  40.241  -2.677  1.00 74.39           C  
ATOM   3667  OG1 THR C 300      -9.426  41.850  -1.827  1.00 74.39           O  
ATOM   3668  N   PRO C 301     -10.478  40.375   1.921  1.00 77.01           N  
ATOM   3669  CA  PRO C 301      -9.748  40.429   3.190  1.00 77.01           C  
ATOM   3670  C   PRO C 301      -8.361  41.053   3.047  1.00 77.01           C  
ATOM   3671  CB  PRO C 301      -9.644  38.958   3.600  1.00 77.01           C  
ATOM   3672  O   PRO C 301      -7.897  41.748   3.954  1.00 77.01           O  
ATOM   3673  CG  PRO C 301     -10.414  38.215   2.556  1.00 77.01           C  
ATOM   3674  CD  PRO C 301     -10.843  39.190   1.496  1.00 77.01           C  
ATOM   3675  N   GLU C 302      -7.645  40.776   1.871  1.00 79.40           N  
ATOM   3676  CA  GLU C 302      -6.313  41.325   1.636  1.00 79.40           C  
ATOM   3677  C   GLU C 302      -6.362  42.842   1.479  1.00 79.40           C  
ATOM   3678  CB  GLU C 302      -5.679  40.688   0.398  1.00 79.40           C  
ATOM   3679  O   GLU C 302      -5.493  43.553   1.989  1.00 79.40           O  
ATOM   3680  CG  GLU C 302      -4.476  39.808   0.706  1.00 79.40           C  
ATOM   3681  CD  GLU C 302      -3.978  39.028  -0.500  1.00 79.40           C  
ATOM   3682  OE1 GLU C 302      -2.978  38.285  -0.372  1.00 79.40           O  
ATOM   3683  OE2 GLU C 302      -4.591  39.163  -1.583  1.00 79.40           O  
ATOM   3684  N   GLU C 303      -7.429  43.248   0.829  1.00 81.43           N  
ATOM   3685  CA  GLU C 303      -7.597  44.682   0.611  1.00 81.43           C  
ATOM   3686  C   GLU C 303      -7.979  45.397   1.904  1.00 81.43           C  
ATOM   3687  CB  GLU C 303      -8.654  44.942  -0.466  1.00 81.43           C  
ATOM   3688  O   GLU C 303      -7.531  46.517   2.156  1.00 81.43           O  
ATOM   3689  CG  GLU C 303      -8.239  45.982  -1.496  1.00 81.43           C  
ATOM   3690  CD  GLU C 303      -9.229  46.121  -2.641  1.00 81.43           C  
ATOM   3691  OE1 GLU C 303      -9.035  47.003  -3.509  1.00 81.43           O  
ATOM   3692  OE2 GLU C 303     -10.209  45.343  -2.670  1.00 81.43           O  
ATOM   3693  N   LEU C 304      -8.817  44.725   2.699  1.00 76.74           N  
ATOM   3694  CA  LEU C 304      -9.172  45.279   4.001  1.00 76.74           C  
ATOM   3695  C   LEU C 304      -7.946  45.381   4.902  1.00 76.74           C  
ATOM   3696  CB  LEU C 304     -10.246  44.420   4.675  1.00 76.74           C  
ATOM   3697  O   LEU C 304      -7.776  46.370   5.617  1.00 76.74           O  
ATOM   3698  CG  LEU C 304     -11.385  45.174   5.361  1.00 76.74           C  
ATOM   3699  CD1 LEU C 304     -12.716  44.850   4.689  1.00 76.74           C  
ATOM   3700  CD2 LEU C 304     -11.434  44.833   6.847  1.00 76.74           C  
ATOM   3701  N   GLY C 305      -7.071  44.316   4.933  1.00 75.52           N  
ATOM   3702  CA  GLY C 305      -5.823  44.352   5.679  1.00 75.52           C  
ATOM   3703  C   GLY C 305      -4.910  45.489   5.261  1.00 75.52           C  
ATOM   3704  O   GLY C 305      -4.293  46.140   6.107  1.00 75.52           O  
ATOM   3705  N   ALA C 306      -4.759  45.648   3.867  1.00 79.66           N  
ATOM   3706  CA  ALA C 306      -3.938  46.740   3.349  1.00 79.66           C  
ATOM   3707  C   ALA C 306      -4.498  48.095   3.770  1.00 79.66           C  
ATOM   3708  CB  ALA C 306      -3.842  46.657   1.827  1.00 79.66           C  
ATOM   3709  O   ALA C 306      -3.741  49.012   4.097  1.00 79.66           O  
ATOM   3710  N   ARG C 307      -5.867  48.169   3.819  1.00 77.52           N  
ATOM   3711  CA  ARG C 307      -6.511  49.417   4.216  1.00 77.52           C  
ATOM   3712  C   ARG C 307      -6.319  49.683   5.705  1.00 77.52           C  
ATOM   3713  CB  ARG C 307      -8.003  49.384   3.877  1.00 77.52           C  
ATOM   3714  O   ARG C 307      -6.101  50.825   6.114  1.00 77.52           O  
ATOM   3715  CG  ARG C 307      -8.493  50.615   3.132  1.00 77.52           C  
ATOM   3716  CD  ARG C 307      -9.969  50.508   2.775  1.00 77.52           C  
ATOM   3717  NE  ARG C 307     -10.442  51.698   2.074  1.00 77.52           N  
ATOM   3718  NH1 ARG C 307     -12.400  50.731   1.323  1.00 77.52           N  
ATOM   3719  NH2 ARG C 307     -11.919  52.910   0.800  1.00 77.52           N  
ATOM   3720  CZ  ARG C 307     -11.586  51.777   1.401  1.00 77.52           C  
ATOM   3721  N   ILE C 308      -6.297  48.647   6.544  1.00 76.77           N  
ATOM   3722  CA  ILE C 308      -6.080  48.763   7.982  1.00 76.77           C  
ATOM   3723  C   ILE C 308      -4.634  49.171   8.255  1.00 76.77           C  
ATOM   3724  CB  ILE C 308      -6.411  47.442   8.712  1.00 76.77           C  
ATOM   3725  O   ILE C 308      -4.372  50.012   9.117  1.00 76.77           O  
ATOM   3726  CG1 ILE C 308      -7.902  47.114   8.571  1.00 76.77           C  
ATOM   3727  CG2 ILE C 308      -6.005  47.523  10.186  1.00 76.77           C  
ATOM   3728  CD1 ILE C 308      -8.293  45.756   9.138  1.00 76.77           C  
ATOM   3729  N   LEU C 309      -3.641  48.528   7.463  1.00 83.10           N  
ATOM   3730  CA  LEU C 309      -2.234  48.879   7.622  1.00 83.10           C  
ATOM   3731  C   LEU C 309      -1.979  50.317   7.182  1.00 83.10           C  
ATOM   3732  CB  LEU C 309      -1.349  47.923   6.818  1.00 83.10           C  
ATOM   3733  O   LEU C 309      -1.193  51.032   7.808  1.00 83.10           O  
ATOM   3734  CG  LEU C 309      -0.502  46.941   7.628  1.00 83.10           C  
ATOM   3735  CD1 LEU C 309      -0.607  45.538   7.037  1.00 83.10           C  
ATOM   3736  CD2 LEU C 309       0.952  47.399   7.675  1.00 83.10           C  
ATOM   3737  N   ILE C 310      -2.671  50.711   6.010  1.00 76.49           N  
ATOM   3738  CA  ILE C 310      -2.543  52.077   5.514  1.00 76.49           C  
ATOM   3739  C   ILE C 310      -3.141  53.052   6.526  1.00 76.49           C  
ATOM   3740  CB  ILE C 310      -3.227  52.246   4.138  1.00 76.49           C  
ATOM   3741  O   ILE C 310      -2.574  54.118   6.780  1.00 76.49           O  
ATOM   3742  CG1 ILE C 310      -2.449  51.486   3.058  1.00 76.49           C  
ATOM   3743  CG2 ILE C 310      -3.359  53.728   3.778  1.00 76.49           C  
ATOM   3744  CD1 ILE C 310      -3.192  51.357   1.735  1.00 76.49           C  
ATOM   3745  N   GLN C 311      -4.296  52.665   7.165  1.00 76.14           N  
ATOM   3746  CA  GLN C 311      -4.930  53.501   8.179  1.00 76.14           C  
ATOM   3747  C   GLN C 311      -4.075  53.576   9.441  1.00 76.14           C  
ATOM   3748  CB  GLN C 311      -6.323  52.970   8.519  1.00 76.14           C  
ATOM   3749  O   GLN C 311      -3.961  54.638  10.057  1.00 76.14           O  
ATOM   3750  CG  GLN C 311      -7.258  54.024   9.098  1.00 76.14           C  
ATOM   3751  CD  GLN C 311      -8.720  53.634   8.989  1.00 76.14           C  
ATOM   3752  NE2 GLN C 311      -9.608  54.565   9.320  1.00 76.14           N  
ATOM   3753  OE1 GLN C 311      -9.050  52.506   8.609  1.00 76.14           O  
ATOM   3754  N   GLU C 312      -3.483  52.521   9.874  1.00 75.59           N  
ATOM   3755  CA  GLU C 312      -2.594  52.479  11.031  1.00 75.59           C  
ATOM   3756  C   GLU C 312      -1.328  53.294  10.784  1.00 75.59           C  
ATOM   3757  CB  GLU C 312      -2.231  51.033  11.379  1.00 75.59           C  
ATOM   3758  O   GLU C 312      -0.820  53.954  11.693  1.00 75.59           O  
ATOM   3759  CG  GLU C 312      -2.385  50.698  12.855  1.00 75.59           C  
ATOM   3760  CD  GLU C 312      -2.020  49.259  13.185  1.00 75.59           C  
ATOM   3761  OE1 GLU C 312      -1.937  48.914  14.385  1.00 75.59           O  
ATOM   3762  OE2 GLU C 312      -1.815  48.471  12.235  1.00 75.59           O  
ATOM   3763  N   ARG C 313      -0.841  53.242   9.492  1.00 75.45           N  
ATOM   3764  CA  ARG C 313       0.309  54.050   9.100  1.00 75.45           C  
ATOM   3765  C   ARG C 313      -0.053  55.531   9.054  1.00 75.45           C  
ATOM   3766  CB  ARG C 313       0.845  53.600   7.739  1.00 75.45           C  
ATOM   3767  O   ARG C 313       0.737  56.382   9.468  1.00 75.45           O  
ATOM   3768  CG  ARG C 313       2.252  54.091   7.439  1.00 75.45           C  
ATOM   3769  CD  ARG C 313       2.732  53.624   6.071  1.00 75.45           C  
ATOM   3770  NE  ARG C 313       3.154  52.227   6.096  1.00 75.45           N  
ATOM   3771  NH1 ARG C 313       2.953  51.910   3.817  1.00 75.45           N  
ATOM   3772  NH2 ARG C 313       3.644  50.187   5.161  1.00 75.45           N  
ATOM   3773  CZ  ARG C 313       3.250  51.445   5.025  1.00 75.45           C  
ATOM   3774  N   TYR C 314      -1.190  55.788   8.445  1.00 71.75           N  
ATOM   3775  CA  TYR C 314      -1.682  57.160   8.401  1.00 71.75           C  
ATOM   3776  C   TYR C 314      -1.890  57.710   9.807  1.00 71.75           C  
ATOM   3777  CB  TYR C 314      -2.993  57.236   7.612  1.00 71.75           C  
ATOM   3778  O   TYR C 314      -1.553  58.864  10.085  1.00 71.75           O  
ATOM   3779  CG  TYR C 314      -3.325  58.624   7.120  1.00 71.75           C  
ATOM   3780  CD1 TYR C 314      -4.197  59.446   7.831  1.00 71.75           C  
ATOM   3781  CD2 TYR C 314      -2.770  59.116   5.944  1.00 71.75           C  
ATOM   3782  CE1 TYR C 314      -4.508  60.725   7.381  1.00 71.75           C  
ATOM   3783  CE2 TYR C 314      -3.074  60.393   5.484  1.00 71.75           C  
ATOM   3784  OH  TYR C 314      -4.246  62.454   5.758  1.00 71.75           O  
ATOM   3785  CZ  TYR C 314      -3.942  61.189   6.208  1.00 71.75           C  
ATOM   3786  N   GLU C 315      -2.531  57.012  10.794  1.00 70.57           N  
ATOM   3787  CA  GLU C 315      -2.774  57.437  12.169  1.00 70.57           C  
ATOM   3788  C   GLU C 315      -1.467  57.566  12.946  1.00 70.57           C  
ATOM   3789  CB  GLU C 315      -3.713  56.458  12.877  1.00 70.57           C  
ATOM   3790  O   GLU C 315      -1.309  58.478  13.760  1.00 70.57           O  
ATOM   3791  CG  GLU C 315      -5.184  56.835  12.779  1.00 70.57           C  
ATOM   3792  CD  GLU C 315      -6.105  55.845  13.472  1.00 70.57           C  
ATOM   3793  OE1 GLU C 315      -7.331  56.091  13.526  1.00 70.57           O  
ATOM   3794  OE2 GLU C 315      -5.597  54.814  13.968  1.00 70.57           O  
ATOM   3795  N   LYS C 316      -0.472  56.636  12.629  1.00 69.63           N  
ATOM   3796  CA  LYS C 316       0.798  56.686  13.348  1.00 69.63           C  
ATOM   3797  C   LYS C 316       1.761  57.673  12.694  1.00 69.63           C  
ATOM   3798  CB  LYS C 316       1.434  55.297  13.412  1.00 69.63           C  
ATOM   3799  O   LYS C 316       2.467  58.410  13.386  1.00 69.63           O  
ATOM   3800  CG  LYS C 316       1.252  54.594  14.749  1.00 69.63           C  
ATOM   3801  CD  LYS C 316       2.004  53.270  14.791  1.00 69.63           C  
ATOM   3802  CE  LYS C 316       1.760  52.529  16.099  1.00 69.63           C  
ATOM   3803  NZ  LYS C 316       2.397  51.178  16.097  1.00 69.63           N  
ATOM   3804  N   PHE C 317       2.005  57.642  11.238  1.00 57.92           N  
ATOM   3805  CA  PHE C 317       3.041  58.448  10.603  1.00 57.92           C  
ATOM   3806  C   PHE C 317       2.424  59.592   9.806  1.00 57.92           C  
ATOM   3807  CB  PHE C 317       3.913  57.582   9.689  1.00 57.92           C  
ATOM   3808  O   PHE C 317       3.134  60.489   9.347  1.00 57.92           O  
ATOM   3809  CG  PHE C 317       5.027  56.870  10.409  1.00 57.92           C  
ATOM   3810  CD1 PHE C 317       6.235  57.511  10.655  1.00 57.92           C  
ATOM   3811  CD2 PHE C 317       4.865  55.560  10.839  1.00 57.92           C  
ATOM   3812  CE1 PHE C 317       7.267  56.854  11.321  1.00 57.92           C  
ATOM   3813  CE2 PHE C 317       5.892  54.897  11.505  1.00 57.92           C  
ATOM   3814  CZ  PHE C 317       7.093  55.546  11.745  1.00 57.92           C  
ATOM   3815  N   GLY C 318       1.467  60.347  10.220  1.00 51.87           N  
ATOM   3816  CA  GLY C 318       0.839  61.460   9.525  1.00 51.87           C  
ATOM   3817  C   GLY C 318       0.944  61.356   8.016  1.00 51.87           C  
ATOM   3818  O   GLY C 318       1.429  60.353   7.489  1.00 51.87           O  
ATOM   3819  N   GLU C 319       0.596  62.301   7.077  1.00 48.55           N  
ATOM   3820  CA  GLU C 319       0.538  62.379   5.621  1.00 48.55           C  
ATOM   3821  C   GLU C 319       1.901  62.091   4.998  1.00 48.55           C  
ATOM   3822  CB  GLU C 319       0.036  63.755   5.176  1.00 48.55           C  
ATOM   3823  O   GLU C 319       2.810  62.921   5.069  1.00 48.55           O  
ATOM   3824  CG  GLU C 319      -0.973  63.703   4.038  1.00 48.55           C  
ATOM   3825  CD  GLU C 319      -1.536  65.067   3.672  1.00 48.55           C  
ATOM   3826  OE1 GLU C 319      -1.890  65.281   2.491  1.00 48.55           O  
ATOM   3827  OE2 GLU C 319      -1.624  65.929   4.575  1.00 48.55           O  
ATOM   3828  N   SER C 320       2.655  61.047   5.194  1.00 39.37           N  
ATOM   3829  CA  SER C 320       4.017  61.022   4.671  1.00 39.37           C  
ATOM   3830  C   SER C 320       4.032  61.215   3.158  1.00 39.37           C  
ATOM   3831  CB  SER C 320       4.706  59.705   5.031  1.00 39.37           C  
ATOM   3832  O   SER C 320       3.060  60.884   2.475  1.00 39.37           O  
ATOM   3833  OG  SER C 320       3.757  58.660   5.158  1.00 39.37           O  
ATOM   3834  N   GLU C 321       4.918  62.220   2.635  1.00 35.73           N  
ATOM   3835  CA  GLU C 321       5.338  62.608   1.292  1.00 35.73           C  
ATOM   3836  C   GLU C 321       5.588  61.384   0.416  1.00 35.73           C  
ATOM   3837  CB  GLU C 321       6.596  63.478   1.352  1.00 35.73           C  
ATOM   3838  O   GLU C 321       5.936  60.314   0.920  1.00 35.73           O  
ATOM   3839  CG  GLU C 321       6.616  64.603   0.327  1.00 35.73           C  
ATOM   3840  CD  GLU C 321       7.845  65.491   0.435  1.00 35.73           C  
ATOM   3841  OE1 GLU C 321       8.306  66.018  -0.603  1.00 35.73           O  
ATOM   3842  OE2 GLU C 321       8.352  65.660   1.566  1.00 35.73           O  
ATOM   3843  N   GLU C 322       5.261  61.383  -0.935  1.00 36.02           N  
ATOM   3844  CA  GLU C 322       5.531  60.511  -2.075  1.00 36.02           C  
ATOM   3845  C   GLU C 322       7.009  60.137  -2.146  1.00 36.02           C  
ATOM   3846  CB  GLU C 322       5.095  61.181  -3.380  1.00 36.02           C  
ATOM   3847  O   GLU C 322       7.872  61.012  -2.240  1.00 36.02           O  
ATOM   3848  CG  GLU C 322       4.246  60.290  -4.275  1.00 36.02           C  
ATOM   3849  CD  GLU C 322       3.648  61.027  -5.463  1.00 36.02           C  
ATOM   3850  OE1 GLU C 322       3.288  60.371  -6.466  1.00 36.02           O  
ATOM   3851  OE2 GLU C 322       3.540  62.272  -5.390  1.00 36.02           O  
ATOM   3852  N   VAL C 323       7.511  59.211  -1.492  1.00 30.73           N  
ATOM   3853  CA  VAL C 323       8.920  58.839  -1.559  1.00 30.73           C  
ATOM   3854  C   VAL C 323       9.321  58.592  -3.011  1.00 30.73           C  
ATOM   3855  CB  VAL C 323       9.218  57.588  -0.703  1.00 30.73           C  
ATOM   3856  O   VAL C 323       8.740  57.738  -3.685  1.00 30.73           O  
ATOM   3857  CG1 VAL C 323      10.704  57.235  -0.761  1.00 30.73           C  
ATOM   3858  CG2 VAL C 323       8.776  57.812   0.742  1.00 30.73           C  
ATOM   3859  N   GLU C 324       9.776  59.710  -3.767  1.00 30.02           N  
ATOM   3860  CA  GLU C 324      10.478  59.654  -5.046  1.00 30.02           C  
ATOM   3861  C   GLU C 324      11.637  58.663  -4.996  1.00 30.02           C  
ATOM   3862  CB  GLU C 324      10.989  61.042  -5.439  1.00 30.02           C  
ATOM   3863  O   GLU C 324      12.557  58.815  -4.189  1.00 30.02           O  
ATOM   3864  CG  GLU C 324      10.658  61.437  -6.871  1.00 30.02           C  
ATOM   3865  CD  GLU C 324      11.075  62.858  -7.214  1.00 30.02           C  
ATOM   3866  OE1 GLU C 324      11.280  63.158  -8.412  1.00 30.02           O  
ATOM   3867  OE2 GLU C 324      11.199  63.678  -6.277  1.00 30.02           O  
ATOM   3868  N   MET C 325      11.431  57.426  -5.147  1.00 30.17           N  
ATOM   3869  CA  MET C 325      12.533  56.470  -5.080  1.00 30.17           C  
ATOM   3870  C   MET C 325      13.591  56.786  -6.132  1.00 30.17           C  
ATOM   3871  CB  MET C 325      12.019  55.042  -5.267  1.00 30.17           C  
ATOM   3872  O   MET C 325      13.326  56.694  -7.332  1.00 30.17           O  
ATOM   3873  CG  MET C 325      11.453  54.423  -3.999  1.00 30.17           C  
ATOM   3874  SD  MET C 325      11.904  52.654  -3.818  1.00 30.17           S  
ATOM   3875  CE  MET C 325      10.339  51.874  -4.301  1.00 30.17           C  
ATOM   3876  N   GLU C 326      14.359  57.852  -5.897  1.00 26.67           N  
ATOM   3877  CA  GLU C 326      15.483  58.233  -6.748  1.00 26.67           C  
ATOM   3878  C   GLU C 326      16.501  57.101  -6.858  1.00 26.67           C  
ATOM   3879  CB  GLU C 326      16.158  59.498  -6.213  1.00 26.67           C  
ATOM   3880  O   GLU C 326      17.099  56.699  -5.858  1.00 26.67           O  
ATOM   3881  CG  GLU C 326      15.561  60.789  -6.753  1.00 26.67           C  
ATOM   3882  CD  GLU C 326      16.368  62.024  -6.385  1.00 26.67           C  
ATOM   3883  OE1 GLU C 326      16.271  63.048  -7.099  1.00 26.67           O  
ATOM   3884  OE2 GLU C 326      17.104  61.967  -5.375  1.00 26.67           O  
ATOM   3885  N   VAL C 327      16.112  56.058  -7.573  1.00 26.98           N  
ATOM   3886  CA  VAL C 327      17.106  54.996  -7.691  1.00 26.98           C  
ATOM   3887  C   VAL C 327      18.414  55.569  -8.233  1.00 26.98           C  
ATOM   3888  CB  VAL C 327      16.609  53.851  -8.602  1.00 26.98           C  
ATOM   3889  O   VAL C 327      18.427  56.216  -9.283  1.00 26.98           O  
ATOM   3890  CG1 VAL C 327      17.619  52.706  -8.632  1.00 26.98           C  
ATOM   3891  CG2 VAL C 327      15.244  53.351  -8.132  1.00 26.98           C  
ATOM   3892  N   GLU C 328      19.324  55.670  -7.384  1.00 24.18           N  
ATOM   3893  CA  GLU C 328      20.651  56.269  -7.487  1.00 24.18           C  
ATOM   3894  C   GLU C 328      21.497  55.556  -8.539  1.00 24.18           C  
ATOM   3895  CB  GLU C 328      21.362  56.239  -6.132  1.00 24.18           C  
ATOM   3896  O   GLU C 328      21.812  54.373  -8.393  1.00 24.18           O  
ATOM   3897  CG  GLU C 328      21.139  57.489  -5.293  1.00 24.18           C  
ATOM   3898  CD  GLU C 328      22.066  57.578  -4.091  1.00 24.18           C  
ATOM   3899  OE1 GLU C 328      22.399  58.706  -3.663  1.00 24.18           O  
ATOM   3900  OE2 GLU C 328      22.463  56.510  -3.574  1.00 24.18           O  
ATOM   3901  N   SER C 329      21.199  55.867  -9.852  1.00 26.02           N  
ATOM   3902  CA  SER C 329      22.088  55.261 -10.838  1.00 26.02           C  
ATOM   3903  C   SER C 329      23.548  55.578 -10.534  1.00 26.02           C  
ATOM   3904  CB  SER C 329      21.736  55.742 -12.246  1.00 26.02           C  
ATOM   3905  O   SER C 329      23.890  56.722 -10.227  1.00 26.02           O  
ATOM   3906  OG  SER C 329      20.517  55.166 -12.684  1.00 26.02           O  
ATOM   3907  N   ASP C 330      24.306  54.614 -10.397  1.00 23.07           N  
ATOM   3908  CA  ASP C 330      25.689  54.612  -9.930  1.00 23.07           C  
ATOM   3909  C   ASP C 330      26.570  55.486 -10.819  1.00 23.07           C  
ATOM   3910  CB  ASP C 330      26.238  53.184  -9.885  1.00 23.07           C  
ATOM   3911  O   ASP C 330      26.212  55.777 -11.962  1.00 23.07           O  
ATOM   3912  CG  ASP C 330      26.977  52.874  -8.595  1.00 23.07           C  
ATOM   3913  OD1 ASP C 330      28.183  53.186  -8.493  1.00 23.07           O  
ATOM   3914  OD2 ASP C 330      26.349  52.308  -7.674  1.00 23.07           O  
ATOM   3915  N   GLU C 331      27.862  55.659 -10.468  1.00 21.67           N  
ATOM   3916  CA  GLU C 331      28.910  56.674 -10.505  1.00 21.67           C  
ATOM   3917  C   GLU C 331      29.526  56.781 -11.897  1.00 21.67           C  
ATOM   3918  CB  GLU C 331      29.997  56.363  -9.472  1.00 21.67           C  
ATOM   3919  O   GLU C 331      29.581  57.868 -12.475  1.00 21.67           O  
ATOM   3920  CG  GLU C 331      30.000  57.309  -8.280  1.00 21.67           C  
ATOM   3921  CD  GLU C 331      31.104  57.009  -7.279  1.00 21.67           C  
ATOM   3922  OE1 GLU C 331      31.543  57.938  -6.563  1.00 21.67           O  
ATOM   3923  OE2 GLU C 331      31.535  55.836  -7.211  1.00 21.67           O  
ATOM   3924  N   GLU C 332      30.820  56.371 -12.219  1.00 21.04           N  
ATOM   3925  CA  GLU C 332      31.992  57.215 -12.440  1.00 21.04           C  
ATOM   3926  C   GLU C 332      32.328  57.314 -13.925  1.00 21.04           C  
ATOM   3927  CB  GLU C 332      33.196  56.677 -11.662  1.00 21.04           C  
ATOM   3928  O   GLU C 332      32.468  58.414 -14.463  1.00 21.04           O  
ATOM   3929  CG  GLU C 332      33.481  57.432 -10.372  1.00 21.04           C  
ATOM   3930  CD  GLU C 332      34.669  56.876  -9.602  1.00 21.04           C  
ATOM   3931  OE1 GLU C 332      35.297  57.632  -8.827  1.00 21.04           O  
ATOM   3932  OE2 GLU C 332      34.974  55.675  -9.777  1.00 21.04           O  
ATOM   3933  N   ASP C 333      33.489  56.722 -14.504  1.00 20.95           N  
ATOM   3934  CA  ASP C 333      34.703  57.420 -14.919  1.00 20.95           C  
ATOM   3935  C   ASP C 333      34.709  57.662 -16.426  1.00 20.95           C  
ATOM   3936  CB  ASP C 333      35.945  56.627 -14.508  1.00 20.95           C  
ATOM   3937  O   ASP C 333      33.844  57.156 -17.145  1.00 20.95           O  
ATOM   3938  CG  ASP C 333      36.688  57.251 -13.340  1.00 20.95           C  
ATOM   3939  OD1 ASP C 333      37.234  58.365 -13.490  1.00 20.95           O  
ATOM   3940  OD2 ASP C 333      36.729  56.623 -12.260  1.00 20.95           O  
ATOM   3941  N   ASP C 334      35.841  57.245 -17.253  1.00 19.29           N  
ATOM   3942  CA  ASP C 334      36.906  57.955 -17.954  1.00 19.29           C  
ATOM   3943  C   ASP C 334      36.707  57.888 -19.467  1.00 19.29           C  
ATOM   3944  CB  ASP C 334      38.273  57.379 -17.578  1.00 19.29           C  
ATOM   3945  O   ASP C 334      36.945  58.870 -20.173  1.00 19.29           O  
ATOM   3946  CG  ASP C 334      38.953  58.149 -16.459  1.00 19.29           C  
ATOM   3947  OD1 ASP C 334      39.278  59.341 -16.649  1.00 19.29           O  
ATOM   3948  OD2 ASP C 334      39.169  57.557 -15.379  1.00 19.29           O  
ATOM   3949  N   LYS C 335      36.720  56.775 -20.162  1.00 19.50           N  
ATOM   3950  CA  LYS C 335      37.772  56.628 -21.164  1.00 19.50           C  
ATOM   3951  C   LYS C 335      37.394  57.329 -22.465  1.00 19.50           C  
ATOM   3952  CB  LYS C 335      38.058  55.149 -21.429  1.00 19.50           C  
ATOM   3953  O   LYS C 335      36.214  57.421 -22.807  1.00 19.50           O  
ATOM   3954  CG  LYS C 335      39.180  54.573 -20.578  1.00 19.50           C  
ATOM   3955  CD  LYS C 335      39.467  53.121 -20.940  1.00 19.50           C  
ATOM   3956  CE  LYS C 335      40.547  52.525 -20.048  1.00 19.50           C  
ATOM   3957  NZ  LYS C 335      40.924  51.146 -20.480  1.00 19.50           N  
ATOM   3958  N   GLN C 336      38.359  57.615 -23.433  1.00 19.73           N  
ATOM   3959  CA  GLN C 336      38.746  58.645 -24.391  1.00 19.73           C  
ATOM   3960  C   GLN C 336      38.049  58.439 -25.733  1.00 19.73           C  
ATOM   3961  CB  GLN C 336      40.264  58.656 -24.584  1.00 19.73           C  
ATOM   3962  O   GLN C 336      37.781  59.402 -26.454  1.00 19.73           O  
ATOM   3963  CG  GLN C 336      40.982  59.707 -23.749  1.00 19.73           C  
ATOM   3964  CD  GLN C 336      42.486  59.509 -23.724  1.00 19.73           C  
ATOM   3965  NE2 GLN C 336      43.160  60.198 -22.809  1.00 19.73           N  
ATOM   3966  OE1 GLN C 336      43.038  58.742 -24.519  1.00 19.73           O  
ATOM   3967  N   GLU C 337      37.984  57.235 -26.254  1.00 19.10           N  
ATOM   3968  CA  GLU C 337      38.606  57.164 -27.573  1.00 19.10           C  
ATOM   3969  C   GLU C 337      37.733  57.833 -28.631  1.00 19.10           C  
ATOM   3970  CB  GLU C 337      38.881  55.709 -27.961  1.00 19.10           C  
ATOM   3971  O   GLU C 337      36.506  57.850 -28.511  1.00 19.10           O  
ATOM   3972  CG  GLU C 337      40.258  55.484 -28.568  1.00 19.10           C  
ATOM   3973  CD  GLU C 337      40.562  54.019 -28.840  1.00 19.10           C  
ATOM   3974  OE1 GLU C 337      41.364  53.726 -29.755  1.00 19.10           O  
ATOM   3975  OE2 GLU C 337      39.993  53.159 -28.132  1.00 19.10           O  
ATOM   3976  N   LYS C 338      38.227  57.985 -29.910  1.00 19.88           N  
ATOM   3977  CA  LYS C 338      38.443  59.003 -30.934  1.00 19.88           C  
ATOM   3978  C   LYS C 338      37.238  59.111 -31.865  1.00 19.88           C  
ATOM   3979  CB  LYS C 338      39.703  58.693 -31.742  1.00 19.88           C  
ATOM   3980  O   LYS C 338      36.729  60.208 -32.105  1.00 19.88           O  
ATOM   3981  CG  LYS C 338      40.562  59.913 -32.041  1.00 19.88           C  
ATOM   3982  CD  LYS C 338      41.927  59.515 -32.588  1.00 19.88           C  
ATOM   3983  CE  LYS C 338      42.777  60.736 -32.915  1.00 19.88           C  
ATOM   3984  NZ  LYS C 338      44.091  60.352 -33.512  1.00 19.88           N  
ATOM   3985  N   ALA C 339      37.339  58.565 -33.122  1.00 19.92           N  
ATOM   3986  CA  ALA C 339      37.509  59.378 -34.323  1.00 19.92           C  
ATOM   3987  C   ALA C 339      36.235  59.388 -35.163  1.00 19.92           C  
ATOM   3988  CB  ALA C 339      38.685  58.866 -35.151  1.00 19.92           C  
ATOM   3989  O   ALA C 339      35.845  60.428 -35.699  1.00 19.92           O  
ATOM   3990  N   GLU C 340      35.666  58.145 -35.524  1.00 19.63           N  
ATOM   3991  CA  GLU C 340      35.692  57.958 -36.972  1.00 19.63           C  
ATOM   3992  C   GLU C 340      34.578  58.749 -37.651  1.00 19.63           C  
ATOM   3993  CB  GLU C 340      35.573  56.473 -37.324  1.00 19.63           C  
ATOM   3994  O   GLU C 340      33.548  59.034 -37.036  1.00 19.63           O  
ATOM   3995  CG  GLU C 340      36.737  55.941 -38.147  1.00 19.63           C  
ATOM   3996  CD  GLU C 340      36.642  54.449 -38.426  1.00 19.63           C  
ATOM   3997  OE1 GLU C 340      37.079  54.006 -39.513  1.00 19.63           O  
ATOM   3998  OE2 GLU C 340      36.126  53.718 -37.552  1.00 19.63           O  
ATOM   3999  N   GLU C 341      34.533  58.771 -38.996  1.00 21.01           N  
ATOM   4000  CA  GLU C 341      34.436  59.703 -40.115  1.00 21.01           C  
ATOM   4001  C   GLU C 341      33.013  59.760 -40.664  1.00 21.01           C  
ATOM   4002  CB  GLU C 341      35.413  59.312 -41.227  1.00 21.01           C  
ATOM   4003  O   GLU C 341      32.784  60.286 -41.755  1.00 21.01           O  
ATOM   4004  CG  GLU C 341      36.759  60.016 -41.138  1.00 21.01           C  
ATOM   4005  CD  GLU C 341      37.524  60.017 -42.452  1.00 21.01           C  
ATOM   4006  OE1 GLU C 341      38.023  61.089 -42.863  1.00 21.01           O  
ATOM   4007  OE2 GLU C 341      37.624  58.937 -43.076  1.00 21.01           O  
ATOM   4008  N   PRO C 342      31.960  59.463 -39.807  1.00 21.89           N  
ATOM   4009  CA  PRO C 342      31.012  58.730 -40.650  1.00 21.89           C  
ATOM   4010  C   PRO C 342      30.482  59.569 -41.810  1.00 21.89           C  
ATOM   4011  CB  PRO C 342      29.886  58.366 -39.680  1.00 21.89           C  
ATOM   4012  O   PRO C 342      30.579  60.799 -41.782  1.00 21.89           O  
ATOM   4013  CG  PRO C 342      29.974  59.387 -38.592  1.00 21.89           C  
ATOM   4014  CD  PRO C 342      31.241  60.172 -38.776  1.00 21.89           C  
ATOM   4015  N   PRO C 343      29.475  59.058 -42.612  1.00 21.72           N  
ATOM   4016  CA  PRO C 343      29.226  58.856 -44.041  1.00 21.72           C  
ATOM   4017  C   PRO C 343      28.354  59.953 -44.649  1.00 21.72           C  
ATOM   4018  CB  PRO C 343      28.512  57.503 -44.087  1.00 21.72           C  
ATOM   4019  O   PRO C 343      27.784  59.767 -45.727  1.00 21.72           O  
ATOM   4020  CG  PRO C 343      27.902  57.346 -42.731  1.00 21.72           C  
ATOM   4021  CD  PRO C 343      28.418  58.445 -41.847  1.00 21.72           C  
ATOM   4022  N   SER C 344      28.629  61.258 -44.596  1.00 22.59           N  
ATOM   4023  CA  SER C 344      27.431  62.088 -44.506  1.00 22.59           C  
ATOM   4024  C   SER C 344      26.665  62.097 -45.825  1.00 22.59           C  
ATOM   4025  CB  SER C 344      27.798  63.518 -44.110  1.00 22.59           C  
ATOM   4026  O   SER C 344      25.680  62.824 -45.971  1.00 22.59           O  
ATOM   4027  OG  SER C 344      28.936  63.530 -43.265  1.00 22.59           O  
ATOM   4028  N   GLN C 345      27.284  61.745 -46.985  1.00 19.13           N  
ATOM   4029  CA  GLN C 345      27.081  62.823 -47.947  1.00 19.13           C  
ATOM   4030  C   GLN C 345      25.642  62.842 -48.456  1.00 19.13           C  
ATOM   4031  CB  GLN C 345      28.052  62.687 -49.121  1.00 19.13           C  
ATOM   4032  O   GLN C 345      25.121  63.898 -48.820  1.00 19.13           O  
ATOM   4033  CG  GLN C 345      29.350  63.462 -48.938  1.00 19.13           C  
ATOM   4034  CD  GLN C 345      30.287  63.325 -50.123  1.00 19.13           C  
ATOM   4035  NE2 GLN C 345      31.582  63.488 -49.877  1.00 19.13           N  
ATOM   4036  OE1 GLN C 345      29.850  63.073 -51.251  1.00 19.13           O  
ATOM   4037  N   LEU C 346      24.970  61.698 -48.821  1.00 18.77           N  
ATOM   4038  CA  LEU C 346      24.758  61.404 -50.234  1.00 18.77           C  
ATOM   4039  C   LEU C 346      23.415  61.949 -50.707  1.00 18.77           C  
ATOM   4040  CB  LEU C 346      24.827  59.895 -50.483  1.00 18.77           C  
ATOM   4041  O   LEU C 346      22.551  62.277 -49.891  1.00 18.77           O  
ATOM   4042  CG  LEU C 346      26.196  59.334 -50.872  1.00 18.77           C  
ATOM   4043  CD1 LEU C 346      26.540  58.128 -50.005  1.00 18.77           C  
ATOM   4044  CD2 LEU C 346      26.220  58.960 -52.351  1.00 18.77           C  
ATOM   4045  N   ASP C 347      22.657  61.197 -51.633  1.00 18.22           N  
ATOM   4046  CA  ASP C 347      22.272  61.590 -52.985  1.00 18.22           C  
ATOM   4047  C   ASP C 347      20.918  62.298 -52.986  1.00 18.22           C  
ATOM   4048  CB  ASP C 347      22.228  60.370 -53.907  1.00 18.22           C  
ATOM   4049  O   ASP C 347      20.163  62.207 -52.016  1.00 18.22           O  
ATOM   4050  CG  ASP C 347      23.419  60.293 -54.845  1.00 18.22           C  
ATOM   4051  OD1 ASP C 347      23.675  61.265 -55.588  1.00 18.22           O  
ATOM   4052  OD2 ASP C 347      24.107  59.249 -54.844  1.00 18.22           O  
ATOM   4053  N   GLN C 348      20.160  62.230 -54.151  1.00 20.55           N  
ATOM   4054  CA  GLN C 348      19.554  63.041 -55.202  1.00 20.55           C  
ATOM   4055  C   GLN C 348      18.036  63.090 -55.052  1.00 20.55           C  
ATOM   4056  CB  GLN C 348      19.928  62.499 -56.582  1.00 20.55           C  
ATOM   4057  O   GLN C 348      17.381  62.048 -54.973  1.00 20.55           O  
ATOM   4058  CG  GLN C 348      21.127  63.196 -57.211  1.00 20.55           C  
ATOM   4059  CD  GLN C 348      21.531  62.584 -58.539  1.00 20.55           C  
ATOM   4060  NE2 GLN C 348      22.820  62.298 -58.693  1.00 20.55           N  
ATOM   4061  OE1 GLN C 348      20.692  62.369 -59.420  1.00 20.55           O  
ATOM   4062  N   ASP C 349      17.536  64.238 -54.737  1.00 23.48           N  
ATOM   4063  CA  ASP C 349      16.208  64.734 -54.390  1.00 23.48           C  
ATOM   4064  C   ASP C 349      15.264  64.664 -55.588  1.00 23.48           C  
ATOM   4065  CB  ASP C 349      16.291  66.171 -53.869  1.00 23.48           C  
ATOM   4066  O   ASP C 349      15.238  65.575 -56.418  1.00 23.48           O  
ATOM   4067  CG  ASP C 349      15.544  66.373 -52.563  1.00 23.48           C  
ATOM   4068  OD1 ASP C 349      14.298  66.473 -52.582  1.00 23.48           O  
ATOM   4069  OD2 ASP C 349      16.206  66.434 -51.505  1.00 23.48           O  
ATOM   4070  N   THR C 350      15.059  63.534 -56.183  1.00 22.16           N  
ATOM   4071  CA  THR C 350      14.426  63.594 -57.495  1.00 22.16           C  
ATOM   4072  C   THR C 350      13.057  64.262 -57.406  1.00 22.16           C  
ATOM   4073  CB  THR C 350      14.276  62.189 -58.107  1.00 22.16           C  
ATOM   4074  O   THR C 350      12.238  63.900 -56.557  1.00 22.16           O  
ATOM   4075  CG2 THR C 350      13.806  62.267 -59.556  1.00 22.16           C  
ATOM   4076  OG1 THR C 350      15.540  61.516 -58.062  1.00 22.16           O  
ATOM   4077  N   GLN C 351      12.707  65.196 -58.382  1.00 22.80           N  
ATOM   4078  CA  GLN C 351      11.718  66.254 -58.559  1.00 22.80           C  
ATOM   4079  C   GLN C 351      10.343  65.673 -58.880  1.00 22.80           C  
ATOM   4080  CB  GLN C 351      12.153  67.216 -59.666  1.00 22.80           C  
ATOM   4081  O   GLN C 351       9.788  65.935 -59.949  1.00 22.80           O  
ATOM   4082  CG  GLN C 351      12.293  68.660 -59.205  1.00 22.80           C  
ATOM   4083  CD  GLN C 351      13.016  69.532 -60.215  1.00 22.80           C  
ATOM   4084  NE2 GLN C 351      14.125  70.131 -59.796  1.00 22.80           N  
ATOM   4085  OE1 GLN C 351      12.581  69.664 -61.364  1.00 22.80           O  
ATOM   4086  N   VAL C 352      10.008  64.606 -58.485  1.00 20.32           N  
ATOM   4087  CA  VAL C 352       9.028  64.131 -59.456  1.00 20.32           C  
ATOM   4088  C   VAL C 352       7.856  65.107 -59.528  1.00 20.32           C  
ATOM   4089  CB  VAL C 352       8.521  62.715 -59.104  1.00 20.32           C  
ATOM   4090  O   VAL C 352       7.341  65.545 -58.497  1.00 20.32           O  
ATOM   4091  CG1 VAL C 352       7.515  62.227 -60.145  1.00 20.32           C  
ATOM   4092  CG2 VAL C 352       9.693  61.741 -58.992  1.00 20.32           C  
ATOM   4093  N   GLN C 353       7.332  65.512 -60.779  1.00 23.79           N  
ATOM   4094  CA  GLN C 353       6.656  66.520 -61.587  1.00 23.79           C  
ATOM   4095  C   GLN C 353       5.143  66.459 -61.392  1.00 23.79           C  
ATOM   4096  CB  GLN C 353       7.002  66.344 -63.067  1.00 23.79           C  
ATOM   4097  O   GLN C 353       4.391  67.098 -62.130  1.00 23.79           O  
ATOM   4098  CG  GLN C 353       7.095  67.655 -63.837  1.00 23.79           C  
ATOM   4099  CD  GLN C 353       7.752  67.492 -65.195  1.00 23.79           C  
ATOM   4100  NE2 GLN C 353       8.174  68.604 -65.787  1.00 23.79           N  
ATOM   4101  OE1 GLN C 353       7.879  66.375 -65.708  1.00 23.79           O  
ATOM   4102  N   ASP C 354       4.591  65.637 -60.609  1.00 20.50           N  
ATOM   4103  CA  ASP C 354       3.376  65.211 -61.297  1.00 20.50           C  
ATOM   4104  C   ASP C 354       2.373  66.358 -61.400  1.00 20.50           C  
ATOM   4105  CB  ASP C 354       2.741  64.019 -60.578  1.00 20.50           C  
ATOM   4106  O   ASP C 354       1.519  66.365 -62.289  1.00 20.50           O  
ATOM   4107  CG  ASP C 354       2.071  63.042 -61.528  1.00 20.50           C  
ATOM   4108  OD1 ASP C 354       1.979  63.335 -62.740  1.00 20.50           O  
ATOM   4109  OD2 ASP C 354       1.630  61.970 -61.061  1.00 20.50           O  
ATOM   4110  N   MET C 355       2.140  67.219 -60.464  1.00 20.36           N  
ATOM   4111  CA  MET C 355       0.715  67.215 -60.149  1.00 20.36           C  
ATOM   4112  C   MET C 355      -0.078  67.980 -61.204  1.00 20.36           C  
ATOM   4113  CB  MET C 355       0.467  67.820 -58.767  1.00 20.36           C  
ATOM   4114  O   MET C 355       0.467  68.851 -61.885  1.00 20.36           O  
ATOM   4115  CG  MET C 355       0.030  66.805 -57.722  1.00 20.36           C  
ATOM   4116  SD  MET C 355      -0.049  67.523 -56.035  1.00 20.36           S  
ATOM   4117  CE  MET C 355      -1.817  67.921 -55.939  1.00 20.36           C  
ATOM   4118  N   ASP C 356      -1.399  68.105 -60.939  1.00 19.03           N  
ATOM   4119  CA  ASP C 356      -2.631  68.112 -61.722  1.00 19.03           C  
ATOM   4120  C   ASP C 356      -2.884  69.488 -62.334  1.00 19.03           C  
ATOM   4121  CB  ASP C 356      -3.821  67.695 -60.855  1.00 19.03           C  
ATOM   4122  O   ASP C 356      -2.345  70.492 -61.863  1.00 19.03           O  
ATOM   4123  CG  ASP C 356      -4.965  67.108 -61.662  1.00 19.03           C  
ATOM   4124  OD1 ASP C 356      -4.711  66.303 -62.584  1.00 19.03           O  
ATOM   4125  OD2 ASP C 356      -6.131  67.454 -61.375  1.00 19.03           O  
ATOM   4126  N   GLU C 357      -4.028  69.708 -63.065  1.00 20.47           N  
ATOM   4127  CA  GLU C 357      -4.271  70.293 -64.380  1.00 20.47           C  
ATOM   4128  C   GLU C 357      -4.450  71.806 -64.287  1.00 20.47           C  
ATOM   4129  CB  GLU C 357      -5.501  69.658 -65.033  1.00 20.47           C  
ATOM   4130  O   GLU C 357      -3.853  72.556 -65.062  1.00 20.47           O  
ATOM   4131  CG  GLU C 357      -5.363  69.451 -66.534  1.00 20.47           C  
ATOM   4132  CD  GLU C 357      -6.526  68.685 -67.144  1.00 20.47           C  
ATOM   4133  OE1 GLU C 357      -6.738  68.782 -68.374  1.00 20.47           O  
ATOM   4134  OE2 GLU C 357      -7.232  67.984 -66.385  1.00 20.47           O  
ATOM   4135  N   GLY C 358      -5.659  72.412 -63.823  1.00 18.66           N  
ATOM   4136  CA  GLY C 358      -6.502  72.968 -64.870  1.00 18.66           C  
ATOM   4137  C   GLY C 358      -6.250  74.442 -65.119  1.00 18.66           C  
ATOM   4138  O   GLY C 358      -5.426  75.060 -64.441  1.00 18.66           O  
ATOM   4139  N   SER C 359      -7.353  75.341 -65.142  1.00 20.58           N  
ATOM   4140  CA  SER C 359      -7.721  76.191 -66.270  1.00 20.58           C  
ATOM   4141  C   SER C 359      -7.077  77.569 -66.158  1.00 20.58           C  
ATOM   4142  CB  SER C 359      -9.241  76.335 -66.360  1.00 20.58           C  
ATOM   4143  O   SER C 359      -6.494  77.905 -65.125  1.00 20.58           O  
ATOM   4144  OG  SER C 359      -9.829  75.152 -66.871  1.00 20.58           O  
ATOM   4145  N   ASP C 360      -8.000  78.709 -66.211  1.00 19.63           N  
ATOM   4146  CA  ASP C 360      -8.047  79.649 -67.326  1.00 19.63           C  
ATOM   4147  C   ASP C 360      -7.221  80.898 -67.026  1.00 19.63           C  
ATOM   4148  CB  ASP C 360      -9.493  80.037 -67.640  1.00 19.63           C  
ATOM   4149  O   ASP C 360      -6.362  81.286 -67.821  1.00 19.63           O  
ATOM   4150  CG  ASP C 360      -9.714  80.362 -69.107  1.00 19.63           C  
ATOM   4151  OD1 ASP C 360      -8.829  80.065 -69.938  1.00 19.63           O  
ATOM   4152  OD2 ASP C 360     -10.782  80.923 -69.435  1.00 19.63           O  
ATOM   4153  N   ASP C 361      -7.929  82.177 -66.792  1.00 18.84           N  
ATOM   4154  CA  ASP C 361      -8.027  83.274 -67.751  1.00 18.84           C  
ATOM   4155  C   ASP C 361      -7.091  84.420 -67.371  1.00 18.84           C  
ATOM   4156  CB  ASP C 361      -9.468  83.780 -67.843  1.00 18.84           C  
ATOM   4157  O   ASP C 361      -6.322  84.902 -68.205  1.00 18.84           O  
ATOM   4158  CG  ASP C 361      -9.907  84.063 -69.269  1.00 18.84           C  
ATOM   4159  OD1 ASP C 361      -9.695  85.192 -69.760  1.00 18.84           O  
ATOM   4160  OD2 ASP C 361     -10.473  83.149 -69.906  1.00 18.84           O  
ATOM   4161  N   GLU C 362      -7.672  85.672 -66.866  1.00 19.17           N  
ATOM   4162  CA  GLU C 362      -7.862  86.918 -67.602  1.00 19.17           C  
ATOM   4163  C   GLU C 362      -6.775  87.932 -67.260  1.00 19.17           C  
ATOM   4164  CB  GLU C 362      -9.244  87.510 -67.311  1.00 19.17           C  
ATOM   4165  O   GLU C 362      -6.050  87.766 -66.277  1.00 19.17           O  
ATOM   4166  CG  GLU C 362     -10.262  87.266 -68.415  1.00 19.17           C  
ATOM   4167  CD  GLU C 362     -11.592  87.961 -68.168  1.00 19.17           C  
ATOM   4168  OE1 GLU C 362     -12.187  88.494 -69.132  1.00 19.17           O  
ATOM   4169  OE2 GLU C 362     -12.043  87.973 -67.001  1.00 19.17           O  
ATOM   4170  N   GLU C 363      -7.190  89.321 -66.885  1.00 20.31           N  
ATOM   4171  CA  GLU C 363      -7.076  90.602 -67.575  1.00 20.31           C  
ATOM   4172  C   GLU C 363      -5.972  91.462 -66.966  1.00 20.31           C  
ATOM   4173  CB  GLU C 363      -8.409  91.354 -67.537  1.00 20.31           C  
ATOM   4174  O   GLU C 363      -5.560  91.236 -65.826  1.00 20.31           O  
ATOM   4175  CG  GLU C 363      -8.917  91.775 -68.908  1.00 20.31           C  
ATOM   4176  CD  GLU C 363     -10.265  92.476 -68.860  1.00 20.31           C  
ATOM   4177  OE1 GLU C 363     -10.642  93.138 -69.853  1.00 20.31           O  
ATOM   4178  OE2 GLU C 363     -10.951  92.363 -67.819  1.00 20.31           O  
ATOM   4179  N   GLU C 364      -6.165  92.885 -67.236  1.00 19.51           N  
ATOM   4180  CA  GLU C 364      -5.205  93.912 -67.630  1.00 19.51           C  
ATOM   4181  C   GLU C 364      -4.595  94.595 -66.410  1.00 19.51           C  
ATOM   4182  CB  GLU C 364      -5.871  94.951 -68.536  1.00 19.51           C  
ATOM   4183  O   GLU C 364      -3.373  94.728 -66.312  1.00 19.51           O  
ATOM   4184  CG  GLU C 364      -5.500  94.813 -70.006  1.00 19.51           C  
ATOM   4185  CD  GLU C 364      -6.185  95.838 -70.896  1.00 19.51           C  
ATOM   4186  OE1 GLU C 364      -5.762  96.008 -72.062  1.00 19.51           O  
ATOM   4187  OE2 GLU C 364      -7.151  96.477 -70.423  1.00 19.51           O  
ATOM   4188  N   GLY C 365      -5.233  95.845 -65.964  1.00 21.62           N  
ATOM   4189  CA  GLY C 365      -4.583  97.100 -66.307  1.00 21.62           C  
ATOM   4190  C   GLY C 365      -3.584  97.559 -65.262  1.00 21.62           C  
ATOM   4191  O   GLY C 365      -3.472  96.954 -64.194  1.00 21.62           O  
ATOM   4192  N   GLN C 366      -3.648  99.026 -65.126  1.00 21.41           N  
ATOM   4193  CA  GLN C 366      -2.553  99.988 -65.194  1.00 21.41           C  
ATOM   4194  C   GLN C 366      -1.965 100.250 -63.811  1.00 21.41           C  
ATOM   4195  CB  GLN C 366      -3.029 101.300 -65.820  1.00 21.41           C  
ATOM   4196  O   GLN C 366      -2.560  99.878 -62.797  1.00 21.41           O  
ATOM   4197  CG  GLN C 366      -2.584 101.489 -67.264  1.00 21.41           C  
ATOM   4198  CD  GLN C 366      -3.184 102.725 -67.906  1.00 21.41           C  
ATOM   4199  NE2 GLN C 366      -3.127 102.792 -69.232  1.00 21.41           N  
ATOM   4200  OE1 GLN C 366      -3.696 103.613 -67.216  1.00 21.41           O  
ATOM   4201  N   LYS C 367      -1.701 101.702 -63.607  1.00 19.97           N  
ATOM   4202  CA  LYS C 367      -0.417 102.326 -63.301  1.00 19.97           C  
ATOM   4203  C   LYS C 367      -0.282 102.600 -61.806  1.00 19.97           C  
ATOM   4204  CB  LYS C 367      -0.251 103.626 -64.090  1.00 19.97           C  
ATOM   4205  O   LYS C 367       0.783 102.384 -61.224  1.00 19.97           O  
ATOM   4206  CG  LYS C 367       0.740 103.530 -65.240  1.00 19.97           C  
ATOM   4207  CD  LYS C 367       0.868 104.856 -65.980  1.00 19.97           C  
ATOM   4208  CE  LYS C 367       1.827 104.749 -67.158  1.00 19.97           C  
ATOM   4209  NZ  LYS C 367       1.956 106.046 -67.887  1.00 19.97           N  
ATOM   4210  N   VAL C 368      -1.244 103.393 -61.142  1.00 20.47           N  
ATOM   4211  CA  VAL C 368      -0.961 104.823 -61.069  1.00 20.47           C  
ATOM   4212  C   VAL C 368      -0.223 105.138 -59.771  1.00 20.47           C  
ATOM   4213  CB  VAL C 368      -2.255 105.662 -61.165  1.00 20.47           C  
ATOM   4214  O   VAL C 368      -0.305 104.379 -58.802  1.00 20.47           O  
ATOM   4215  CG1 VAL C 368      -1.932 107.114 -61.514  1.00 20.47           C  
ATOM   4216  CG2 VAL C 368      -3.206 105.060 -62.197  1.00 20.47           C  
ATOM   4217  N   PRO C 369      -0.261 106.520 -59.422  1.00 22.68           N  
ATOM   4218  CA  PRO C 369       0.797 107.465 -59.057  1.00 22.68           C  
ATOM   4219  C   PRO C 369       1.068 107.495 -57.554  1.00 22.68           C  
ATOM   4220  CB  PRO C 369       0.250 108.811 -59.540  1.00 22.68           C  
ATOM   4221  O   PRO C 369       0.312 106.909 -56.775  1.00 22.68           O  
ATOM   4222  CG  PRO C 369      -1.227 108.607 -59.645  1.00 22.68           C  
ATOM   4223  CD  PRO C 369      -1.525 107.153 -59.421  1.00 22.68           C  
ATOM   4224  N   PRO C 370       1.058 108.741 -57.011  1.00 22.49           N  
ATOM   4225  CA  PRO C 370       2.203 109.431 -56.411  1.00 22.49           C  
ATOM   4226  C   PRO C 370       2.205 109.355 -54.886  1.00 22.49           C  
ATOM   4227  CB  PRO C 370       2.031 110.877 -56.885  1.00 22.49           C  
ATOM   4228  O   PRO C 370       3.223 109.005 -54.284  1.00 22.49           O  
ATOM   4229  CG  PRO C 370       0.567 111.020 -57.152  1.00 22.49           C  
ATOM   4230  CD  PRO C 370      -0.071 109.664 -57.049  1.00 22.49           C  
ATOM   4231  N   PRO C 371       1.418 110.240 -54.172  1.00 23.99           N  
ATOM   4232  CA  PRO C 371       1.979 111.498 -53.674  1.00 23.99           C  
ATOM   4233  C   PRO C 371       2.185 111.495 -52.161  1.00 23.99           C  
ATOM   4234  CB  PRO C 371       0.931 112.537 -54.080  1.00 23.99           C  
ATOM   4235  O   PRO C 371       1.652 110.628 -51.464  1.00 23.99           O  
ATOM   4236  CG  PRO C 371      -0.313 111.747 -54.329  1.00 23.99           C  
ATOM   4237  CD  PRO C 371       0.023 110.286 -54.237  1.00 23.99           C  
ATOM   4238  N   PRO C 372       2.175 112.729 -51.544  1.00 24.83           N  
ATOM   4239  CA  PRO C 372       3.073 113.434 -50.626  1.00 24.83           C  
ATOM   4240  C   PRO C 372       2.728 113.188 -49.158  1.00 24.83           C  
ATOM   4241  CB  PRO C 372       2.870 114.906 -50.995  1.00 24.83           C  
ATOM   4242  O   PRO C 372       1.730 112.527 -48.857  1.00 24.83           O  
ATOM   4243  CG  PRO C 372       1.556 114.944 -51.705  1.00 24.83           C  
ATOM   4244  CD  PRO C 372       1.095 113.533 -51.932  1.00 24.83           C  
ATOM   4245  N   GLU C 373       2.390 114.220 -48.419  1.00 22.25           N  
ATOM   4246  CA  GLU C 373       3.117 114.836 -47.313  1.00 22.25           C  
ATOM   4247  C   GLU C 373       2.419 114.575 -45.981  1.00 22.25           C  
ATOM   4248  CB  GLU C 373       3.268 116.342 -47.542  1.00 22.25           C  
ATOM   4249  O   GLU C 373       2.969 114.872 -44.918  1.00 22.25           O  
ATOM   4250  CG  GLU C 373       4.350 116.706 -48.547  1.00 22.25           C  
ATOM   4251  CD  GLU C 373       4.918 118.101 -48.339  1.00 22.25           C  
ATOM   4252  OE1 GLU C 373       6.097 118.336 -48.689  1.00 22.25           O  
ATOM   4253  OE2 GLU C 373       4.177 118.967 -47.822  1.00 22.25           O  
ATOM   4254  N   THR C 374       1.144 114.204 -45.882  1.00 22.08           N  
ATOM   4255  CA  THR C 374       0.313 115.221 -45.247  1.00 22.08           C  
ATOM   4256  C   THR C 374       0.531 115.231 -43.736  1.00 22.08           C  
ATOM   4257  CB  THR C 374      -1.179 114.995 -45.552  1.00 22.08           C  
ATOM   4258  O   THR C 374       0.868 114.203 -43.146  1.00 22.08           O  
ATOM   4259  CG2 THR C 374      -1.513 115.391 -46.986  1.00 22.08           C  
ATOM   4260  OG1 THR C 374      -1.494 113.610 -45.364  1.00 22.08           O  
ATOM   4261  N   PRO C 375       0.047 116.327 -42.982  1.00 23.34           N  
ATOM   4262  CA  PRO C 375       0.446 117.225 -41.896  1.00 23.34           C  
ATOM   4263  C   PRO C 375       0.049 116.699 -40.519  1.00 23.34           C  
ATOM   4264  CB  PRO C 375      -0.300 118.522 -42.220  1.00 23.34           C  
ATOM   4265  O   PRO C 375       0.866 116.701 -39.594  1.00 23.34           O  
ATOM   4266  CG  PRO C 375      -1.332 118.129 -43.227  1.00 23.34           C  
ATOM   4267  CD  PRO C 375      -1.137 116.679 -43.568  1.00 23.34           C  
ATOM   4268  N   MET C 376      -1.224 116.624 -40.166  1.00 19.88           N  
ATOM   4269  CA  MET C 376      -1.730 117.487 -39.102  1.00 19.88           C  
ATOM   4270  C   MET C 376      -1.728 116.758 -37.763  1.00 19.88           C  
ATOM   4271  CB  MET C 376      -3.142 117.975 -39.430  1.00 19.88           C  
ATOM   4272  O   MET C 376      -1.701 115.526 -37.722  1.00 19.88           O  
ATOM   4273  CG  MET C 376      -3.176 119.169 -40.370  1.00 19.88           C  
ATOM   4274  SD  MET C 376      -4.845 119.922 -40.491  1.00 19.88           S  
ATOM   4275  CE  MET C 376      -5.736 118.590 -41.342  1.00 19.88           C  
ATOM   4276  N   PRO C 377      -2.015 117.445 -36.642  1.00 23.63           N  
ATOM   4277  CA  PRO C 377      -1.626 117.460 -35.230  1.00 23.63           C  
ATOM   4278  C   PRO C 377      -2.451 116.497 -34.380  1.00 23.63           C  
ATOM   4279  CB  PRO C 377      -1.878 118.911 -34.811  1.00 23.63           C  
ATOM   4280  O   PRO C 377      -2.166 116.314 -33.194  1.00 23.63           O  
ATOM   4281  CG  PRO C 377      -2.831 119.443 -35.832  1.00 23.63           C  
ATOM   4282  CD  PRO C 377      -2.906 118.467 -36.970  1.00 23.63           C  
ATOM   4283  N   PRO C 378      -3.574 115.763 -34.796  1.00 20.65           N  
ATOM   4284  CA  PRO C 378      -4.800 116.089 -34.064  1.00 20.65           C  
ATOM   4285  C   PRO C 378      -4.980 115.242 -32.807  1.00 20.65           C  
ATOM   4286  CB  PRO C 378      -5.906 115.797 -35.082  1.00 20.65           C  
ATOM   4287  O   PRO C 378      -4.392 114.163 -32.695  1.00 20.65           O  
ATOM   4288  CG  PRO C 378      -5.268 114.899 -36.092  1.00 20.65           C  
ATOM   4289  CD  PRO C 378      -3.789 114.866 -35.834  1.00 20.65           C  
ATOM   4290  N   PRO C 379      -6.075 115.499 -31.964  1.00 26.53           N  
ATOM   4291  CA  PRO C 379      -6.229 115.487 -30.508  1.00 26.53           C  
ATOM   4292  C   PRO C 379      -6.600 114.109 -29.965  1.00 26.53           C  
ATOM   4293  CB  PRO C 379      -7.358 116.492 -30.264  1.00 26.53           C  
ATOM   4294  O   PRO C 379      -7.097 113.261 -30.711  1.00 26.53           O  
ATOM   4295  CG  PRO C 379      -8.096 116.559 -31.562  1.00 26.53           C  
ATOM   4296  CD  PRO C 379      -7.284 115.854 -32.610  1.00 26.53           C  
ATOM   4297  N   LEU C 380      -6.293 113.546 -28.702  1.00 25.21           N  
ATOM   4298  CA  LEU C 380      -5.920 112.200 -28.283  1.00 25.21           C  
ATOM   4299  C   LEU C 380      -7.145 111.295 -28.209  1.00 25.21           C  
ATOM   4300  CB  LEU C 380      -5.217 112.238 -26.923  1.00 25.21           C  
ATOM   4301  O   LEU C 380      -8.045 111.526 -27.399  1.00 25.21           O  
ATOM   4302  CG  LEU C 380      -3.778 112.757 -26.918  1.00 25.21           C  
ATOM   4303  CD1 LEU C 380      -3.411 113.289 -25.537  1.00 25.21           C  
ATOM   4304  CD2 LEU C 380      -2.812 111.658 -27.347  1.00 25.21           C  
ATOM   4305  N   PRO C 381      -7.714 110.649 -29.102  1.00 22.50           N  
ATOM   4306  CA  PRO C 381      -9.172 110.616 -29.239  1.00 22.50           C  
ATOM   4307  C   PRO C 381      -9.841 109.713 -28.205  1.00 22.50           C  
ATOM   4308  CB  PRO C 381      -9.381 110.074 -30.655  1.00 22.50           C  
ATOM   4309  O   PRO C 381      -9.170 108.903 -27.561  1.00 22.50           O  
ATOM   4310  CG  PRO C 381      -8.079 109.434 -31.015  1.00 22.50           C  
ATOM   4311  CD  PRO C 381      -7.074 109.766 -29.949  1.00 22.50           C  
ATOM   4312  N   PRO C 382     -11.017 108.996 -28.501  1.00 26.90           N  
ATOM   4313  CA  PRO C 382     -12.288 108.946 -27.775  1.00 26.90           C  
ATOM   4314  C   PRO C 382     -12.444 107.673 -26.946  1.00 26.90           C  
ATOM   4315  CB  PRO C 382     -13.334 109.003 -28.890  1.00 26.90           C  
ATOM   4316  O   PRO C 382     -12.125 106.580 -27.421  1.00 26.90           O  
ATOM   4317  CG  PRO C 382     -12.608 108.559 -30.119  1.00 26.90           C  
ATOM   4318  CD  PRO C 382     -11.141 108.481 -29.803  1.00 26.90           C  
ATOM   4319  N   THR C 383     -12.384 107.522 -25.503  1.00 29.30           N  
ATOM   4320  CA  THR C 383     -11.926 106.337 -24.786  1.00 29.30           C  
ATOM   4321  C   THR C 383     -13.010 105.262 -24.770  1.00 29.30           C  
ATOM   4322  CB  THR C 383     -11.519 106.680 -23.341  1.00 29.30           C  
ATOM   4323  O   THR C 383     -14.010 105.393 -24.062  1.00 29.30           O  
ATOM   4324  CG2 THR C 383     -10.103 107.246 -23.289  1.00 29.30           C  
ATOM   4325  OG1 THR C 383     -12.430 107.651 -22.812  1.00 29.30           O  
ATOM   4326  N   PRO C 384     -13.263 104.433 -25.727  1.00 26.08           N  
ATOM   4327  CA  PRO C 384     -14.646 104.366 -26.207  1.00 26.08           C  
ATOM   4328  C   PRO C 384     -15.538 103.503 -25.318  1.00 26.08           C  
ATOM   4329  CB  PRO C 384     -14.505 103.749 -27.602  1.00 26.08           C  
ATOM   4330  O   PRO C 384     -16.657 103.903 -24.987  1.00 26.08           O  
ATOM   4331  CG  PRO C 384     -13.147 103.124 -27.607  1.00 26.08           C  
ATOM   4332  CD  PRO C 384     -12.456 103.472 -26.320  1.00 26.08           C  
ATOM   4333  N   ASP C 385     -15.313 102.210 -25.209  1.00 25.14           N  
ATOM   4334  CA  ASP C 385     -16.481 101.515 -25.740  1.00 25.14           C  
ATOM   4335  C   ASP C 385     -17.599 101.447 -24.702  1.00 25.14           C  
ATOM   4336  CB  ASP C 385     -16.104 100.106 -26.200  1.00 25.14           C  
ATOM   4337  O   ASP C 385     -17.343 101.547 -23.500  1.00 25.14           O  
ATOM   4338  CG  ASP C 385     -16.409  99.859 -27.667  1.00 25.14           C  
ATOM   4339  OD1 ASP C 385     -17.577  99.569 -28.007  1.00 25.14           O  
ATOM   4340  OD2 ASP C 385     -15.474  99.954 -28.491  1.00 25.14           O  
ATOM   4341  N   GLN C 386     -18.625 100.799 -24.850  1.00 30.11           N  
ATOM   4342  CA  GLN C 386     -19.986 101.313 -24.740  1.00 30.11           C  
ATOM   4343  C   GLN C 386     -20.444 101.351 -23.285  1.00 30.11           C  
ATOM   4344  CB  GLN C 386     -20.950 100.465 -25.572  1.00 30.11           C  
ATOM   4345  O   GLN C 386     -20.965 102.367 -22.819  1.00 30.11           O  
ATOM   4346  CG  GLN C 386     -21.863 101.282 -26.477  1.00 30.11           C  
ATOM   4347  CD  GLN C 386     -22.526 100.442 -27.552  1.00 30.11           C  
ATOM   4348  NE2 GLN C 386     -22.409 100.878 -28.802  1.00 30.11           N  
ATOM   4349  OE1 GLN C 386     -23.139  99.410 -27.262  1.00 30.11           O  
ATOM   4350  N   VAL C 387     -20.745 100.300 -22.512  1.00 27.54           N  
ATOM   4351  CA  VAL C 387     -22.080  99.717 -22.601  1.00 27.54           C  
ATOM   4352  C   VAL C 387     -22.808  99.887 -21.270  1.00 27.54           C  
ATOM   4353  CB  VAL C 387     -22.022  98.223 -22.990  1.00 27.54           C  
ATOM   4354  O   VAL C 387     -22.174 100.034 -20.222  1.00 27.54           O  
ATOM   4355  CG1 VAL C 387     -23.430  97.643 -23.117  1.00 27.54           C  
ATOM   4356  CG2 VAL C 387     -21.246  98.041 -24.293  1.00 27.54           C  
ATOM   4357  N   ILE C 388     -23.950  99.387 -20.922  1.00 29.00           N  
ATOM   4358  CA  ILE C 388     -25.168 100.042 -20.457  1.00 29.00           C  
ATOM   4359  C   ILE C 388     -25.068 100.310 -18.957  1.00 29.00           C  
ATOM   4360  CB  ILE C 388     -26.421  99.192 -20.767  1.00 29.00           C  
ATOM   4361  O   ILE C 388     -24.166  99.802 -18.287  1.00 29.00           O  
ATOM   4362  CG1 ILE C 388     -26.593  99.028 -22.281  1.00 29.00           C  
ATOM   4363  CG2 ILE C 388     -27.668  99.820 -20.138  1.00 29.00           C  
ATOM   4364  CD1 ILE C 388     -27.552  97.914 -22.678  1.00 29.00           C  
ATOM   4365  N   VAL C 389     -26.013  99.740 -18.190  1.00 30.02           N  
ATOM   4366  CA  VAL C 389     -27.370 100.049 -17.752  1.00 30.02           C  
ATOM   4367  C   VAL C 389     -27.533  99.682 -16.278  1.00 30.02           C  
ATOM   4368  CB  VAL C 389     -28.425  99.308 -18.605  1.00 30.02           C  
ATOM   4369  O   VAL C 389     -27.505  98.503 -15.919  1.00 30.02           O  
ATOM   4370  CG1 VAL C 389     -29.837  99.718 -18.193  1.00 30.02           C  
ATOM   4371  CG2 VAL C 389     -28.197  99.583 -20.090  1.00 30.02           C  
ATOM   4372  N   ARG C 390     -27.115 100.688 -15.188  1.00 36.60           N  
ATOM   4373  CA  ARG C 390     -26.888 100.627 -13.748  1.00 36.60           C  
ATOM   4374  C   ARG C 390     -28.207 100.647 -12.984  1.00 36.60           C  
ATOM   4375  CB  ARG C 390     -26.002 101.789 -13.294  1.00 36.60           C  
ATOM   4376  O   ARG C 390     -28.966 101.614 -13.070  1.00 36.60           O  
ATOM   4377  CG  ARG C 390     -24.520 101.573 -13.556  1.00 36.60           C  
ATOM   4378  CD  ARG C 390     -23.657 102.513 -12.726  1.00 36.60           C  
ATOM   4379  NE  ARG C 390     -22.233 102.261 -12.931  1.00 36.60           N  
ATOM   4380  NH1 ARG C 390     -21.521 103.909 -11.478  1.00 36.60           N  
ATOM   4381  NH2 ARG C 390     -19.990 102.618 -12.593  1.00 36.60           N  
ATOM   4382  CZ  ARG C 390     -21.251 102.930 -12.334  1.00 36.60           C  
ATOM   4383  N   LYS C 391     -28.905  99.684 -12.857  1.00 29.37           N  
ATOM   4384  CA  LYS C 391     -30.303 100.059 -12.667  1.00 29.37           C  
ATOM   4385  C   LYS C 391     -30.431 101.234 -11.702  1.00 29.37           C  
ATOM   4386  CB  LYS C 391     -31.113  98.868 -12.152  1.00 29.37           C  
ATOM   4387  O   LYS C 391     -29.451 101.635 -11.071  1.00 29.37           O  
ATOM   4388  CG  LYS C 391     -31.670  97.976 -13.252  1.00 29.37           C  
ATOM   4389  CD  LYS C 391     -32.472  96.815 -12.678  1.00 29.37           C  
ATOM   4390  CE  LYS C 391     -33.009  95.908 -13.777  1.00 29.37           C  
ATOM   4391  NZ  LYS C 391     -33.707  94.713 -13.216  1.00 29.37           N  
ATOM   4392  N   ASP C 392     -31.594 101.181 -10.660  1.00 32.03           N  
ATOM   4393  CA  ASP C 392     -32.462 101.539  -9.543  1.00 32.03           C  
ATOM   4394  C   ASP C 392     -31.752 101.331  -8.207  1.00 32.03           C  
ATOM   4395  CB  ASP C 392     -33.755 100.721  -9.584  1.00 32.03           C  
ATOM   4396  O   ASP C 392     -31.528 100.194  -7.787  1.00 32.03           O  
ATOM   4397  CG  ASP C 392     -34.756 101.245 -10.598  1.00 32.03           C  
ATOM   4398  OD1 ASP C 392     -35.063 102.457 -10.582  1.00 32.03           O  
ATOM   4399  OD2 ASP C 392     -35.245 100.439 -11.419  1.00 32.03           O  
ATOM   4400  N   TYR C 393     -31.083 102.445  -7.479  1.00 40.14           N  
ATOM   4401  CA  TYR C 393     -30.048 102.752  -6.498  1.00 40.14           C  
ATOM   4402  C   TYR C 393     -30.597 102.661  -5.080  1.00 40.14           C  
ATOM   4403  CB  TYR C 393     -29.469 104.148  -6.746  1.00 40.14           C  
ATOM   4404  O   TYR C 393     -30.319 103.524  -4.244  1.00 40.14           O  
ATOM   4405  CG  TYR C 393     -28.158 104.396  -6.040  1.00 40.14           C  
ATOM   4406  CD1 TYR C 393     -28.105 105.158  -4.875  1.00 40.14           C  
ATOM   4407  CD2 TYR C 393     -26.970 103.870  -6.536  1.00 40.14           C  
ATOM   4408  CE1 TYR C 393     -26.899 105.391  -4.222  1.00 40.14           C  
ATOM   4409  CE2 TYR C 393     -25.759 104.096  -5.892  1.00 40.14           C  
ATOM   4410  OH  TYR C 393     -24.536 105.083  -4.095  1.00 40.14           O  
ATOM   4411  CZ  TYR C 393     -25.733 104.856  -4.737  1.00 40.14           C  
ATOM   4412  N   ASP C 394     -31.330 101.549  -4.633  1.00 31.11           N  
ATOM   4413  CA  ASP C 394     -32.383 101.579  -3.622  1.00 31.11           C  
ATOM   4414  C   ASP C 394     -31.796 101.756  -2.224  1.00 31.11           C  
ATOM   4415  CB  ASP C 394     -33.222 100.302  -3.683  1.00 31.11           C  
ATOM   4416  O   ASP C 394     -30.837 101.075  -1.856  1.00 31.11           O  
ATOM   4417  CG  ASP C 394     -34.542 100.493  -4.409  1.00 31.11           C  
ATOM   4418  OD1 ASP C 394     -35.217 101.522  -4.186  1.00 31.11           O  
ATOM   4419  OD2 ASP C 394     -34.913  99.607  -5.209  1.00 31.11           O  
ATOM   4420  N   PRO C 395     -32.405 102.636  -1.250  1.00 31.97           N  
ATOM   4421  CA  PRO C 395     -32.286 103.127   0.125  1.00 31.97           C  
ATOM   4422  C   PRO C 395     -32.534 102.037   1.165  1.00 31.97           C  
ATOM   4423  CB  PRO C 395     -33.362 104.213   0.205  1.00 31.97           C  
ATOM   4424  O   PRO C 395     -32.284 102.246   2.355  1.00 31.97           O  
ATOM   4425  CG  PRO C 395     -34.264 103.944  -0.956  1.00 31.97           C  
ATOM   4426  CD  PRO C 395     -33.633 102.885  -1.814  1.00 31.97           C  
ATOM   4427  N   LYS C 396     -33.335 101.035   0.860  1.00 23.52           N  
ATOM   4428  CA  LYS C 396     -34.501 100.611   1.629  1.00 23.52           C  
ATOM   4429  C   LYS C 396     -34.170  99.413   2.515  1.00 23.52           C  
ATOM   4430  CB  LYS C 396     -35.664 100.267   0.696  1.00 23.52           C  
ATOM   4431  O   LYS C 396     -34.524  99.390   3.695  1.00 23.52           O  
ATOM   4432  CG  LYS C 396     -36.623 101.423   0.451  1.00 23.52           C  
ATOM   4433  CD  LYS C 396     -37.813 100.991  -0.395  1.00 23.52           C  
ATOM   4434  CE  LYS C 396     -38.774 102.147  -0.642  1.00 23.52           C  
ATOM   4435  NZ  LYS C 396     -39.923 101.738  -1.504  1.00 23.52           N  
ATOM   4436  N   ALA C 397     -34.170  98.215   2.225  1.00 28.53           N  
ATOM   4437  CA  ALA C 397     -35.186  97.397   2.883  1.00 28.53           C  
ATOM   4438  C   ALA C 397     -34.622  96.720   4.129  1.00 28.53           C  
ATOM   4439  CB  ALA C 397     -35.736  96.352   1.915  1.00 28.53           C  
ATOM   4440  O   ALA C 397     -33.407  96.555   4.257  1.00 28.53           O  
ATOM   4441  N   SER C 398     -35.479  95.936   4.913  1.00 25.61           N  
ATOM   4442  CA  SER C 398     -35.909  95.736   6.293  1.00 25.61           C  
ATOM   4443  C   SER C 398     -35.170  94.569   6.939  1.00 25.61           C  
ATOM   4444  CB  SER C 398     -37.417  95.493   6.354  1.00 25.61           C  
ATOM   4445  O   SER C 398     -35.206  93.447   6.430  1.00 25.61           O  
ATOM   4446  OG  SER C 398     -37.998  95.606   5.066  1.00 25.61           O  
ATOM   4447  N   LYS C 399     -34.037  94.764   7.567  1.00 28.93           N  
ATOM   4448  CA  LYS C 399     -33.107  93.865   8.245  1.00 28.93           C  
ATOM   4449  C   LYS C 399     -33.830  93.002   9.275  1.00 28.93           C  
ATOM   4450  CB  LYS C 399     -31.987  94.658   8.918  1.00 28.93           C  
ATOM   4451  O   LYS C 399     -34.017  93.420  10.420  1.00 28.93           O  
ATOM   4452  CG  LYS C 399     -30.742  94.822   8.059  1.00 28.93           C  
ATOM   4453  CD  LYS C 399     -29.698  95.692   8.748  1.00 28.93           C  
ATOM   4454  CE  LYS C 399     -28.487  95.926   7.855  1.00 28.93           C  
ATOM   4455  NZ  LYS C 399     -27.454  96.767   8.532  1.00 28.93           N  
ATOM   4456  N   PRO C 400     -34.938  92.380   8.828  1.00 25.99           N  
ATOM   4457  CA  PRO C 400     -35.765  92.410  10.036  1.00 25.99           C  
ATOM   4458  C   PRO C 400     -35.031  91.884  11.267  1.00 25.99           C  
ATOM   4459  CB  PRO C 400     -36.948  91.507   9.678  1.00 25.99           C  
ATOM   4460  O   PRO C 400     -33.903  91.398  11.156  1.00 25.99           O  
ATOM   4461  CG  PRO C 400     -36.495  90.746   8.473  1.00 25.99           C  
ATOM   4462  CD  PRO C 400     -35.176  91.305   8.024  1.00 25.99           C  
ATOM   4463  N   LEU C 401     -35.593  90.744  11.930  1.00 22.74           N  
ATOM   4464  CA  LEU C 401     -36.197  90.611  13.251  1.00 22.74           C  
ATOM   4465  C   LEU C 401     -35.292  89.813  14.184  1.00 22.74           C  
ATOM   4466  CB  LEU C 401     -37.567  89.935  13.148  1.00 22.74           C  
ATOM   4467  O   LEU C 401     -35.570  89.702  15.380  1.00 22.74           O  
ATOM   4468  CG  LEU C 401     -38.782  90.864  13.137  1.00 22.74           C  
ATOM   4469  CD1 LEU C 401     -39.624  90.619  11.889  1.00 22.74           C  
ATOM   4470  CD2 LEU C 401     -39.616  90.669  14.398  1.00 22.74           C  
ATOM   4471  N   PRO C 402     -34.468  88.905  13.700  1.00 27.66           N  
ATOM   4472  CA  PRO C 402     -34.651  87.699  14.511  1.00 27.66           C  
ATOM   4473  C   PRO C 402     -34.290  87.915  15.979  1.00 27.66           C  
ATOM   4474  CB  PRO C 402     -33.704  86.689  13.859  1.00 27.66           C  
ATOM   4475  O   PRO C 402     -33.346  88.649  16.285  1.00 27.66           O  
ATOM   4476  CG  PRO C 402     -32.832  87.506  12.961  1.00 27.66           C  
ATOM   4477  CD  PRO C 402     -33.356  88.913  12.940  1.00 27.66           C  
ATOM   4478  N   PRO C 403     -35.081  87.398  16.925  1.00 27.31           N  
ATOM   4479  CA  PRO C 403     -35.279  87.811  18.317  1.00 27.31           C  
ATOM   4480  C   PRO C 403     -34.015  87.665  19.161  1.00 27.31           C  
ATOM   4481  CB  PRO C 403     -36.378  86.868  18.812  1.00 27.31           C  
ATOM   4482  O   PRO C 403     -33.055  87.017  18.736  1.00 27.31           O  
ATOM   4483  CG  PRO C 403     -36.427  85.772  17.797  1.00 27.31           C  
ATOM   4484  CD  PRO C 403     -35.522  86.138  16.656  1.00 27.31           C  
ATOM   4485  N   ALA C 404     -34.203  87.882  20.472  1.00 27.37           N  
ATOM   4486  CA  ALA C 404     -33.551  88.427  21.660  1.00 27.37           C  
ATOM   4487  C   ALA C 404     -32.731  87.357  22.376  1.00 27.37           C  
ATOM   4488  CB  ALA C 404     -34.587  89.023  22.610  1.00 27.37           C  
ATOM   4489  O   ALA C 404     -33.289  86.405  22.927  1.00 27.37           O  
ATOM   4490  N   PRO C 405     -31.800  86.788  21.756  1.00 33.31           N  
ATOM   4491  CA  PRO C 405     -31.293  85.636  22.505  1.00 33.31           C  
ATOM   4492  C   PRO C 405     -31.054  85.951  23.980  1.00 33.31           C  
ATOM   4493  CB  PRO C 405     -29.977  85.306  21.797  1.00 33.31           C  
ATOM   4494  O   PRO C 405     -30.334  86.899  24.304  1.00 33.31           O  
ATOM   4495  CG  PRO C 405     -29.650  86.532  21.008  1.00 33.31           C  
ATOM   4496  CD  PRO C 405     -30.827  87.463  21.062  1.00 33.31           C  
ATOM   4497  N   ALA C 406     -31.998  85.527  24.868  1.00 33.01           N  
ATOM   4498  CA  ALA C 406     -32.329  86.018  26.203  1.00 33.01           C  
ATOM   4499  C   ALA C 406     -31.175  85.786  27.174  1.00 33.01           C  
ATOM   4500  CB  ALA C 406     -33.598  85.344  26.719  1.00 33.01           C  
ATOM   4501  O   ALA C 406     -30.386  84.855  26.999  1.00 33.01           O  
ATOM   4502  N   PRO C 407     -30.897  86.767  27.947  1.00 38.36           N  
ATOM   4503  CA  PRO C 407     -29.855  86.862  28.973  1.00 38.36           C  
ATOM   4504  C   PRO C 407     -29.927  85.729  29.994  1.00 38.36           C  
ATOM   4505  CB  PRO C 407     -30.137  88.213  29.636  1.00 38.36           C  
ATOM   4506  O   PRO C 407     -31.017  85.360  30.436  1.00 38.36           O  
ATOM   4507  CG  PRO C 407     -31.478  88.621  29.118  1.00 38.36           C  
ATOM   4508  CD  PRO C 407     -31.897  87.643  28.057  1.00 38.36           C  
ATOM   4509  N   ASP C 408     -29.123  84.625  29.825  1.00 45.10           N  
ATOM   4510  CA  ASP C 408     -29.175  83.401  30.617  1.00 45.10           C  
ATOM   4511  C   ASP C 408     -29.313  83.714  32.105  1.00 45.10           C  
ATOM   4512  CB  ASP C 408     -27.926  82.550  30.373  1.00 45.10           C  
ATOM   4513  O   ASP C 408     -28.347  84.125  32.751  1.00 45.10           O  
ATOM   4514  CG  ASP C 408     -28.063  81.628  29.174  1.00 45.10           C  
ATOM   4515  OD1 ASP C 408     -29.147  81.038  28.979  1.00 45.10           O  
ATOM   4516  OD2 ASP C 408     -27.075  81.487  28.421  1.00 45.10           O  
ATOM   4517  N   GLU C 409     -30.505  84.185  32.595  1.00 47.69           N  
ATOM   4518  CA  GLU C 409     -30.817  84.723  33.916  1.00 47.69           C  
ATOM   4519  C   GLU C 409     -30.867  83.616  34.965  1.00 47.69           C  
ATOM   4520  CB  GLU C 409     -32.146  85.482  33.888  1.00 47.69           C  
ATOM   4521  O   GLU C 409     -31.539  82.600  34.771  1.00 47.69           O  
ATOM   4522  CG  GLU C 409     -31.996  86.976  33.639  1.00 47.69           C  
ATOM   4523  CD  GLU C 409     -33.318  87.726  33.676  1.00 47.69           C  
ATOM   4524  OE1 GLU C 409     -33.308  88.965  33.855  1.00 47.69           O  
ATOM   4525  OE2 GLU C 409     -34.372  87.069  33.524  1.00 47.69           O  
ATOM   4526  N   TYR C 410     -29.772  83.374  35.602  1.00 58.38           N  
ATOM   4527  CA  TYR C 410     -29.725  82.439  36.721  1.00 58.38           C  
ATOM   4528  C   TYR C 410     -30.696  82.854  37.820  1.00 58.38           C  
ATOM   4529  CB  TYR C 410     -28.304  82.349  37.287  1.00 58.38           C  
ATOM   4530  O   TYR C 410     -30.767  84.030  38.182  1.00 58.38           O  
ATOM   4531  CG  TYR C 410     -27.325  81.667  36.363  1.00 58.38           C  
ATOM   4532  CD1 TYR C 410     -27.168  80.283  36.381  1.00 58.38           C  
ATOM   4533  CD2 TYR C 410     -26.553  82.405  35.471  1.00 58.38           C  
ATOM   4534  CE1 TYR C 410     -26.266  79.650  35.532  1.00 58.38           C  
ATOM   4535  CE2 TYR C 410     -25.648  81.782  34.618  1.00 58.38           C  
ATOM   4536  OH  TYR C 410     -24.616  79.786  33.814  1.00 58.38           O  
ATOM   4537  CZ  TYR C 410     -25.511  80.407  34.656  1.00 58.38           C  
ATOM   4538  N   LEU C 411     -31.924  82.302  37.912  1.00 57.46           N  
ATOM   4539  CA  LEU C 411     -32.888  82.718  38.925  1.00 57.46           C  
ATOM   4540  C   LEU C 411     -32.707  81.915  40.209  1.00 57.46           C  
ATOM   4541  CB  LEU C 411     -34.318  82.553  38.404  1.00 57.46           C  
ATOM   4542  O   LEU C 411     -32.281  80.759  40.168  1.00 57.46           O  
ATOM   4543  CG  LEU C 411     -34.926  83.765  37.696  1.00 57.46           C  
ATOM   4544  CD1 LEU C 411     -35.714  83.322  36.468  1.00 57.46           C  
ATOM   4545  CD2 LEU C 411     -35.815  84.553  38.652  1.00 57.46           C  
ATOM   4546  N   VAL C 412     -32.633  82.569  41.248  1.00 69.22           N  
ATOM   4547  CA  VAL C 412     -32.511  82.031  42.598  1.00 69.22           C  
ATOM   4548  C   VAL C 412     -33.852  81.459  43.051  1.00 69.22           C  
ATOM   4549  CB  VAL C 412     -32.026  83.106  43.596  1.00 69.22           C  
ATOM   4550  O   VAL C 412     -34.871  82.154  43.025  1.00 69.22           O  
ATOM   4551  CG1 VAL C 412     -31.833  82.504  44.987  1.00 69.22           C  
ATOM   4552  CG2 VAL C 412     -30.729  83.745  43.102  1.00 69.22           C  
ATOM   4553  N   SER C 413     -34.039  80.217  43.078  1.00 67.98           N  
ATOM   4554  CA  SER C 413     -35.289  79.591  43.497  1.00 67.98           C  
ATOM   4555  C   SER C 413     -35.746  80.123  44.852  1.00 67.98           C  
ATOM   4556  CB  SER C 413     -35.133  78.072  43.563  1.00 67.98           C  
ATOM   4557  O   SER C 413     -34.939  80.267  45.772  1.00 67.98           O  
ATOM   4558  OG  SER C 413     -36.266  77.475  44.171  1.00 67.98           O  
ATOM   4559  N   PRO C 414     -36.839  80.784  44.974  1.00 69.80           N  
ATOM   4560  CA  PRO C 414     -37.344  81.320  46.240  1.00 69.80           C  
ATOM   4561  C   PRO C 414     -37.401  80.268  47.346  1.00 69.80           C  
ATOM   4562  CB  PRO C 414     -38.748  81.812  45.881  1.00 69.80           C  
ATOM   4563  O   PRO C 414     -37.417  80.612  48.530  1.00 69.80           O  
ATOM   4564  CG  PRO C 414     -38.985  81.307  44.494  1.00 69.80           C  
ATOM   4565  CD  PRO C 414     -37.737  80.625  44.014  1.00 69.80           C  
ATOM   4566  N   ILE C 415     -37.633  79.027  47.002  1.00 68.53           N  
ATOM   4567  CA  ILE C 415     -37.842  78.019  48.036  1.00 68.53           C  
ATOM   4568  C   ILE C 415     -36.503  77.405  48.437  1.00 68.53           C  
ATOM   4569  CB  ILE C 415     -38.816  76.917  47.562  1.00 68.53           C  
ATOM   4570  O   ILE C 415     -36.175  77.335  49.624  1.00 68.53           O  
ATOM   4571  CG1 ILE C 415     -40.155  77.533  47.141  1.00 68.53           C  
ATOM   4572  CG2 ILE C 415     -39.017  75.866  48.658  1.00 68.53           C  
ATOM   4573  CD1 ILE C 415     -41.081  76.566  46.415  1.00 68.53           C  
ATOM   4574  N   THR C 416     -35.630  76.804  47.599  1.00 65.02           N  
ATOM   4575  CA  THR C 416     -34.454  75.996  47.900  1.00 65.02           C  
ATOM   4576  C   THR C 416     -33.185  76.839  47.829  1.00 65.02           C  
ATOM   4577  CB  THR C 416     -34.335  74.802  46.934  1.00 65.02           C  
ATOM   4578  O   THR C 416     -32.150  76.461  48.383  1.00 65.02           O  
ATOM   4579  CG2 THR C 416     -35.266  73.666  47.346  1.00 65.02           C  
ATOM   4580  OG1 THR C 416     -34.678  75.230  45.610  1.00 65.02           O  
ATOM   4581  N   GLY C 417     -33.261  78.331  47.690  1.00 70.40           N  
ATOM   4582  CA  GLY C 417     -32.163  79.283  47.633  1.00 70.40           C  
ATOM   4583  C   GLY C 417     -31.080  78.885  46.648  1.00 70.40           C  
ATOM   4584  O   GLY C 417     -30.007  79.491  46.619  1.00 70.40           O  
ATOM   4585  N   GLU C 418     -31.145  77.885  45.894  1.00 66.32           N  
ATOM   4586  CA  GLU C 418     -30.084  77.387  45.023  1.00 66.32           C  
ATOM   4587  C   GLU C 418     -30.159  78.029  43.640  1.00 66.32           C  
ATOM   4588  CB  GLU C 418     -30.159  75.863  44.900  1.00 66.32           C  
ATOM   4589  O   GLU C 418     -31.245  78.362  43.162  1.00 66.32           O  
ATOM   4590  CG  GLU C 418     -28.856  75.154  45.240  1.00 66.32           C  
ATOM   4591  CD  GLU C 418     -28.971  73.638  45.202  1.00 66.32           C  
ATOM   4592  OE1 GLU C 418     -27.925  72.951  45.174  1.00 66.32           O  
ATOM   4593  OE2 GLU C 418     -30.116  73.134  45.199  1.00 66.32           O  
ATOM   4594  N   LYS C 419     -29.079  78.458  43.093  1.00 71.90           N  
ATOM   4595  CA  LYS C 419     -28.867  79.118  41.808  1.00 71.90           C  
ATOM   4596  C   LYS C 419     -29.149  78.168  40.649  1.00 71.90           C  
ATOM   4597  CB  LYS C 419     -27.438  79.655  41.710  1.00 71.90           C  
ATOM   4598  O   LYS C 419     -28.473  77.148  40.496  1.00 71.90           O  
ATOM   4599  CG  LYS C 419     -27.221  80.975  42.436  1.00 71.90           C  
ATOM   4600  CD  LYS C 419     -25.791  81.474  42.273  1.00 71.90           C  
ATOM   4601  CE  LYS C 419     -25.576  82.800  42.991  1.00 71.90           C  
ATOM   4602  NZ  LYS C 419     -24.183  83.308  42.810  1.00 71.90           N  
ATOM   4603  N   ILE C 420     -30.359  78.233  40.062  1.00 68.16           N  
ATOM   4604  CA  ILE C 420     -30.783  77.326  39.000  1.00 68.16           C  
ATOM   4605  C   ILE C 420     -30.711  78.041  37.652  1.00 68.16           C  
ATOM   4606  CB  ILE C 420     -32.211  76.793  39.248  1.00 68.16           C  
ATOM   4607  O   ILE C 420     -31.134  79.194  37.531  1.00 68.16           O  
ATOM   4608  CG1 ILE C 420     -32.307  76.151  40.637  1.00 68.16           C  
ATOM   4609  CG2 ILE C 420     -32.613  75.797  38.156  1.00 68.16           C  
ATOM   4610  CD1 ILE C 420     -33.734  75.942  41.125  1.00 68.16           C  
ATOM   4611  N   PRO C 421     -30.029  77.550  36.603  1.00 72.11           N  
ATOM   4612  CA  PRO C 421     -30.007  78.076  35.236  1.00 72.11           C  
ATOM   4613  C   PRO C 421     -31.406  78.251  34.649  1.00 72.11           C  
ATOM   4614  CB  PRO C 421     -29.220  77.015  34.462  1.00 72.11           C  
ATOM   4615  O   PRO C 421     -32.328  77.514  35.009  1.00 72.11           O  
ATOM   4616  CG  PRO C 421     -28.845  75.995  35.488  1.00 72.11           C  
ATOM   4617  CD  PRO C 421     -29.433  76.406  36.807  1.00 72.11           C  
ATOM   4618  N   ALA C 422     -31.897  79.291  34.047  1.00 65.99           N  
ATOM   4619  CA  ALA C 422     -33.212  79.712  33.571  1.00 65.99           C  
ATOM   4620  C   ALA C 422     -33.870  78.617  32.737  1.00 65.99           C  
ATOM   4621  CB  ALA C 422     -33.097  80.999  32.759  1.00 65.99           C  
ATOM   4622  O   ALA C 422     -35.092  78.451  32.772  1.00 65.99           O  
ATOM   4623  N   SER C 423     -33.159  77.864  31.866  1.00 65.93           N  
ATOM   4624  CA  SER C 423     -33.748  76.895  30.948  1.00 65.93           C  
ATOM   4625  C   SER C 423     -34.267  75.670  31.695  1.00 65.93           C  
ATOM   4626  CB  SER C 423     -32.727  76.465  29.895  1.00 65.93           C  
ATOM   4627  O   SER C 423     -35.215  75.020  31.249  1.00 65.93           O  
ATOM   4628  OG  SER C 423     -31.433  76.939  30.225  1.00 65.93           O  
ATOM   4629  N   LYS C 424     -33.665  75.339  32.867  1.00 71.75           N  
ATOM   4630  CA  LYS C 424     -34.059  74.144  33.608  1.00 71.75           C  
ATOM   4631  C   LYS C 424     -34.906  74.505  34.824  1.00 71.75           C  
ATOM   4632  CB  LYS C 424     -32.825  73.352  34.045  1.00 71.75           C  
ATOM   4633  O   LYS C 424     -35.200  73.648  35.660  1.00 71.75           O  
ATOM   4634  CG  LYS C 424     -32.257  72.444  32.964  1.00 71.75           C  
ATOM   4635  CD  LYS C 424     -31.139  71.562  33.506  1.00 71.75           C  
ATOM   4636  CE  LYS C 424     -30.574  70.649  32.426  1.00 71.75           C  
ATOM   4637  NZ  LYS C 424     -29.430  69.834  32.934  1.00 71.75           N  
ATOM   4638  N   MET C 425     -35.217  75.659  34.929  1.00 68.53           N  
ATOM   4639  CA  MET C 425     -36.008  76.167  36.046  1.00 68.53           C  
ATOM   4640  C   MET C 425     -37.387  75.518  36.076  1.00 68.53           C  
ATOM   4641  CB  MET C 425     -36.147  77.688  35.959  1.00 68.53           C  
ATOM   4642  O   MET C 425     -37.908  75.206  37.149  1.00 68.53           O  
ATOM   4643  CG  MET C 425     -36.721  78.324  37.215  1.00 68.53           C  
ATOM   4644  SD  MET C 425     -35.476  79.305  38.138  1.00 68.53           S  
ATOM   4645  CE  MET C 425     -36.339  79.510  39.721  1.00 68.53           C  
ATOM   4646  N   GLN C 426     -37.915  75.269  34.881  1.00 71.37           N  
ATOM   4647  CA  GLN C 426     -39.267  74.730  34.790  1.00 71.37           C  
ATOM   4648  C   GLN C 426     -39.332  73.312  35.350  1.00 71.37           C  
ATOM   4649  CB  GLN C 426     -39.755  74.745  33.340  1.00 71.37           C  
ATOM   4650  O   GLN C 426     -40.278  72.962  36.059  1.00 71.37           O  
ATOM   4651  CG  GLN C 426     -41.071  75.485  33.142  1.00 71.37           C  
ATOM   4652  CD  GLN C 426     -41.225  76.044  31.740  1.00 71.37           C  
ATOM   4653  NE2 GLN C 426     -42.259  76.852  31.535  1.00 71.37           N  
ATOM   4654  OE1 GLN C 426     -40.420  75.753  30.850  1.00 71.37           O  
ATOM   4655  N   GLU C 427     -38.334  72.466  34.938  1.00 71.42           N  
ATOM   4656  CA  GLU C 427     -38.304  71.087  35.417  1.00 71.42           C  
ATOM   4657  C   GLU C 427     -38.008  71.029  36.913  1.00 71.42           C  
ATOM   4658  CB  GLU C 427     -37.264  70.272  34.644  1.00 71.42           C  
ATOM   4659  O   GLU C 427     -38.565  70.194  37.629  1.00 71.42           O  
ATOM   4660  CG  GLU C 427     -37.840  69.050  33.942  1.00 71.42           C  
ATOM   4661  CD  GLU C 427     -36.824  68.321  33.077  1.00 71.42           C  
ATOM   4662  OE1 GLU C 427     -37.144  67.230  32.553  1.00 71.42           O  
ATOM   4663  OE2 GLU C 427     -35.698  68.845  32.922  1.00 71.42           O  
ATOM   4664  N   HIS C 428     -37.138  71.990  37.345  1.00 70.52           N  
ATOM   4665  CA  HIS C 428     -36.819  72.112  38.763  1.00 70.52           C  
ATOM   4666  C   HIS C 428     -38.038  72.554  39.566  1.00 70.52           C  
ATOM   4667  CB  HIS C 428     -35.668  73.099  38.970  1.00 70.52           C  
ATOM   4668  O   HIS C 428     -38.275  72.055  40.668  1.00 70.52           O  
ATOM   4669  CG  HIS C 428     -35.152  73.132  40.374  1.00 70.52           C  
ATOM   4670  CD2 HIS C 428     -34.508  74.104  41.061  1.00 70.52           C  
ATOM   4671  ND1 HIS C 428     -35.276  72.065  41.237  1.00 70.52           N  
ATOM   4672  CE1 HIS C 428     -34.729  72.382  42.399  1.00 70.52           C  
ATOM   4673  NE2 HIS C 428     -34.255  73.613  42.318  1.00 70.52           N  
ATOM   4674  N   MET C 429     -38.779  73.424  39.035  1.00 65.60           N  
ATOM   4675  CA  MET C 429     -40.010  73.867  39.684  1.00 65.60           C  
ATOM   4676  C   MET C 429     -41.069  72.770  39.649  1.00 65.60           C  
ATOM   4677  CB  MET C 429     -40.546  75.133  39.014  1.00 65.60           C  
ATOM   4678  O   MET C 429     -41.844  72.620  40.595  1.00 65.60           O  
ATOM   4679  CG  MET C 429     -39.898  76.413  39.514  1.00 65.60           C  
ATOM   4680  SD  MET C 429     -40.834  77.185  40.891  1.00 65.60           S  
ATOM   4681  CE  MET C 429     -42.298  77.771  39.993  1.00 65.60           C  
ATOM   4682  N   ARG C 430     -41.281  71.994  38.552  1.00 64.35           N  
ATOM   4683  CA  ARG C 430     -42.273  70.932  38.414  1.00 64.35           C  
ATOM   4684  C   ARG C 430     -42.049  69.836  39.451  1.00 64.35           C  
ATOM   4685  CB  ARG C 430     -42.230  70.336  37.005  1.00 64.35           C  
ATOM   4686  O   ARG C 430     -43.005  69.335  40.048  1.00 64.35           O  
ATOM   4687  CG  ARG C 430     -43.519  69.644  36.590  1.00 64.35           C  
ATOM   4688  CD  ARG C 430     -43.402  69.018  35.207  1.00 64.35           C  
ATOM   4689  NE  ARG C 430     -44.698  68.944  34.538  1.00 64.35           N  
ATOM   4690  NH1 ARG C 430     -43.820  68.746  32.410  1.00 64.35           N  
ATOM   4691  NH2 ARG C 430     -46.091  68.758  32.722  1.00 64.35           N  
ATOM   4692  CZ  ARG C 430     -44.867  68.816  33.225  1.00 64.35           C  
ATOM   4693  N   ILE C 431     -40.808  69.352  39.629  1.00 58.31           N  
ATOM   4694  CA  ILE C 431     -40.445  68.288  40.559  1.00 58.31           C  
ATOM   4695  C   ILE C 431     -40.619  68.777  41.995  1.00 58.31           C  
ATOM   4696  CB  ILE C 431     -38.995  67.806  40.329  1.00 58.31           C  
ATOM   4697  O   ILE C 431     -40.881  67.982  42.901  1.00 58.31           O  
ATOM   4698  CG1 ILE C 431     -38.790  67.412  38.862  1.00 58.31           C  
ATOM   4699  CG2 ILE C 431     -38.659  66.639  41.262  1.00 58.31           C  
ATOM   4700  CD1 ILE C 431     -37.330  67.338  38.439  1.00 58.31           C  
ATOM   4701  N   GLY C 432     -40.243  70.008  42.268  1.00 53.82           N  
ATOM   4702  CA  GLY C 432     -40.382  70.582  43.597  1.00 53.82           C  
ATOM   4703  C   GLY C 432     -41.820  70.628  44.079  1.00 53.82           C  
ATOM   4704  O   GLY C 432     -42.077  70.627  45.284  1.00 53.82           O  
ATOM   4705  N   LEU C 433     -42.814  70.804  43.187  1.00 56.43           N  
ATOM   4706  CA  LEU C 433     -44.229  70.848  43.538  1.00 56.43           C  
ATOM   4707  C   LEU C 433     -44.817  69.443  43.604  1.00 56.43           C  
ATOM   4708  CB  LEU C 433     -45.006  71.692  42.524  1.00 56.43           C  
ATOM   4709  O   LEU C 433     -46.022  69.278  43.808  1.00 56.43           O  
ATOM   4710  CG  LEU C 433     -44.993  73.205  42.749  1.00 56.43           C  
ATOM   4711  CD1 LEU C 433     -45.081  73.940  41.416  1.00 56.43           C  
ATOM   4712  CD2 LEU C 433     -46.135  73.619  43.670  1.00 56.43           C  
ATOM   4713  N   LEU C 434     -44.091  68.453  43.054  1.00 48.01           N  
ATOM   4714  CA  LEU C 434     -44.701  67.129  43.000  1.00 48.01           C  
ATOM   4715  C   LEU C 434     -44.915  66.572  44.404  1.00 48.01           C  
ATOM   4716  CB  LEU C 434     -43.828  66.170  42.186  1.00 48.01           C  
ATOM   4717  O   LEU C 434     -44.231  66.975  45.347  1.00 48.01           O  
ATOM   4718  CG  LEU C 434     -44.522  65.428  41.042  1.00 48.01           C  
ATOM   4719  CD1 LEU C 434     -43.921  65.841  39.702  1.00 48.01           C  
ATOM   4720  CD2 LEU C 434     -44.415  63.920  41.240  1.00 48.01           C  
ATOM   4721  N   ASP C 435     -45.985  65.698  44.549  1.00 51.34           N  
ATOM   4722  CA  ASP C 435     -46.717  65.132  45.678  1.00 51.34           C  
ATOM   4723  C   ASP C 435     -45.785  64.354  46.603  1.00 51.34           C  
ATOM   4724  CB  ASP C 435     -47.846  64.225  45.184  1.00 51.34           C  
ATOM   4725  O   ASP C 435     -44.805  63.760  46.149  1.00 51.34           O  
ATOM   4726  CG  ASP C 435     -49.221  64.694  45.628  1.00 51.34           C  
ATOM   4727  OD1 ASP C 435     -49.317  65.450  46.618  1.00 51.34           O  
ATOM   4728  OD2 ASP C 435     -50.217  64.302  44.982  1.00 51.34           O  
ATOM   4729  N   PRO C 436     -45.672  64.584  48.004  1.00 54.85           N  
ATOM   4730  CA  PRO C 436     -44.960  63.918  49.097  1.00 54.85           C  
ATOM   4731  C   PRO C 436     -44.997  62.396  48.984  1.00 54.85           C  
ATOM   4732  CB  PRO C 436     -45.709  64.392  50.345  1.00 54.85           C  
ATOM   4733  O   PRO C 436     -44.173  61.708  49.592  1.00 54.85           O  
ATOM   4734  CG  PRO C 436     -46.829  65.232  49.823  1.00 54.85           C  
ATOM   4735  CD  PRO C 436     -46.763  65.236  48.323  1.00 54.85           C  
ATOM   4736  N   ARG C 437     -46.102  61.779  48.453  1.00 57.96           N  
ATOM   4737  CA  ARG C 437     -46.380  60.347  48.464  1.00 57.96           C  
ATOM   4738  C   ARG C 437     -45.458  59.603  47.503  1.00 57.96           C  
ATOM   4739  CB  ARG C 437     -47.842  60.079  48.101  1.00 57.96           C  
ATOM   4740  O   ARG C 437     -45.114  58.443  47.737  1.00 57.96           O  
ATOM   4741  CG  ARG C 437     -48.764  59.961  49.304  1.00 57.96           C  
ATOM   4742  CD  ARG C 437     -50.137  59.432  48.913  1.00 57.96           C  
ATOM   4743  NE  ARG C 437     -50.993  59.240  50.080  1.00 57.96           N  
ATOM   4744  NH1 ARG C 437     -52.844  58.573  48.870  1.00 57.96           N  
ATOM   4745  NH2 ARG C 437     -52.947  58.695  51.157  1.00 57.96           N  
ATOM   4746  CZ  ARG C 437     -52.259  58.837  50.033  1.00 57.96           C  
ATOM   4747  N   TRP C 438     -45.065  60.078  46.471  1.00 57.44           N  
ATOM   4748  CA  TRP C 438     -44.244  59.426  45.456  1.00 57.44           C  
ATOM   4749  C   TRP C 438     -42.817  59.227  45.955  1.00 57.44           C  
ATOM   4750  CB  TRP C 438     -44.236  60.245  44.162  1.00 57.44           C  
ATOM   4751  O   TRP C 438     -42.205  58.186  45.706  1.00 57.44           O  
ATOM   4752  CG  TRP C 438     -43.471  59.607  43.042  1.00 57.44           C  
ATOM   4753  CD1 TRP C 438     -43.904  58.611  42.211  1.00 57.44           C  
ATOM   4754  CD2 TRP C 438     -42.136  59.918  42.633  1.00 57.44           C  
ATOM   4755  CE2 TRP C 438     -41.823  59.072  41.547  1.00 57.44           C  
ATOM   4756  CE3 TRP C 438     -41.172  60.833  43.080  1.00 57.44           C  
ATOM   4757  NE1 TRP C 438     -42.917  58.285  41.309  1.00 57.44           N  
ATOM   4758  CH2 TRP C 438     -39.661  60.017  41.357  1.00 57.44           C  
ATOM   4759  CZ2 TRP C 438     -40.585  59.113  40.900  1.00 57.44           C  
ATOM   4760  CZ3 TRP C 438     -39.941  60.873  42.435  1.00 57.44           C  
ATOM   4761  N   LEU C 439     -42.265  60.142  46.823  1.00 56.37           N  
ATOM   4762  CA  LEU C 439     -40.961  60.014  47.465  1.00 56.37           C  
ATOM   4763  C   LEU C 439     -40.950  58.845  48.445  1.00 56.37           C  
ATOM   4764  CB  LEU C 439     -40.592  61.309  48.193  1.00 56.37           C  
ATOM   4765  O   LEU C 439     -39.974  58.093  48.509  1.00 56.37           O  
ATOM   4766  CG  LEU C 439     -39.513  62.172  47.538  1.00 56.37           C  
ATOM   4767  CD1 LEU C 439     -39.831  63.652  47.726  1.00 56.37           C  
ATOM   4768  CD2 LEU C 439     -38.140  61.838  48.111  1.00 56.37           C  
ATOM   4769  N   GLU C 440     -42.025  58.563  49.235  1.00 61.75           N  
ATOM   4770  CA  GLU C 440     -42.151  57.460  50.183  1.00 61.75           C  
ATOM   4771  C   GLU C 440     -42.203  56.116  49.464  1.00 61.75           C  
ATOM   4772  CB  GLU C 440     -43.398  57.639  51.053  1.00 61.75           C  
ATOM   4773  O   GLU C 440     -41.631  55.131  49.935  1.00 61.75           O  
ATOM   4774  CG  GLU C 440     -43.243  57.102  52.469  1.00 61.75           C  
ATOM   4775  CD  GLU C 440     -44.433  57.411  53.362  1.00 61.75           C  
ATOM   4776  OE1 GLU C 440     -44.432  56.994  54.542  1.00 61.75           O  
ATOM   4777  OE2 GLU C 440     -45.376  58.077  52.877  1.00 61.75           O  
ATOM   4778  N   GLN C 441     -42.885  55.965  48.226  1.00 68.45           N  
ATOM   4779  CA  GLN C 441     -43.041  54.718  47.484  1.00 68.45           C  
ATOM   4780  C   GLN C 441     -41.742  54.328  46.785  1.00 68.45           C  
ATOM   4781  CB  GLN C 441     -44.172  54.840  46.461  1.00 68.45           C  
ATOM   4782  O   GLN C 441     -41.385  53.149  46.741  1.00 68.45           O  
ATOM   4783  CG  GLN C 441     -45.402  54.009  46.803  1.00 68.45           C  
ATOM   4784  CD  GLN C 441     -46.570  54.280  45.873  1.00 68.45           C  
ATOM   4785  NE2 GLN C 441     -47.780  54.000  46.344  1.00 68.45           N  
ATOM   4786  OE1 GLN C 441     -46.386  54.739  44.741  1.00 68.45           O  
ATOM   4787  N   ARG C 442     -40.950  55.225  46.240  1.00 67.43           N  
ATOM   4788  CA  ARG C 442     -39.626  54.977  45.680  1.00 67.43           C  
ATOM   4789  C   ARG C 442     -38.642  54.555  46.766  1.00 67.43           C  
ATOM   4790  CB  ARG C 442     -39.106  56.222  44.957  1.00 67.43           C  
ATOM   4791  O   ARG C 442     -37.879  53.604  46.584  1.00 67.43           O  
ATOM   4792  CG  ARG C 442     -37.783  56.009  44.238  1.00 67.43           C  
ATOM   4793  CD  ARG C 442     -37.158  57.328  43.806  1.00 67.43           C  
ATOM   4794  NE  ARG C 442     -36.331  57.905  44.862  1.00 67.43           N  
ATOM   4795  NH1 ARG C 442     -35.780  59.809  43.676  1.00 67.43           N  
ATOM   4796  NH2 ARG C 442     -34.971  59.501  45.798  1.00 67.43           N  
ATOM   4797  CZ  ARG C 442     -35.696  59.070  44.776  1.00 67.43           C  
ATOM   4798  N   ASP C 443     -38.715  55.211  47.948  1.00 64.19           N  
ATOM   4799  CA  ASP C 443     -37.881  54.796  49.072  1.00 64.19           C  
ATOM   4800  C   ASP C 443     -38.259  53.396  49.549  1.00 64.19           C  
ATOM   4801  CB  ASP C 443     -37.999  55.794  50.225  1.00 64.19           C  
ATOM   4802  O   ASP C 443     -37.389  52.604  49.919  1.00 64.19           O  
ATOM   4803  CG  ASP C 443     -36.957  56.897  50.164  1.00 64.19           C  
ATOM   4804  OD1 ASP C 443     -35.947  56.743  49.443  1.00 64.19           O  
ATOM   4805  OD2 ASP C 443     -37.146  57.929  50.845  1.00 64.19           O  
ATOM   4806  N   ARG C 444     -39.616  52.919  49.549  1.00 63.12           N  
ATOM   4807  CA  ARG C 444     -40.084  51.580  49.891  1.00 63.12           C  
ATOM   4808  C   ARG C 444     -39.594  50.553  48.876  1.00 63.12           C  
ATOM   4809  CB  ARG C 444     -41.612  51.549  49.972  1.00 63.12           C  
ATOM   4810  O   ARG C 444     -39.184  49.451  49.249  1.00 63.12           O  
ATOM   4811  CG  ARG C 444     -42.151  50.739  51.141  1.00 63.12           C  
ATOM   4812  CD  ARG C 444     -43.671  50.774  51.198  1.00 63.12           C  
ATOM   4813  NE  ARG C 444     -44.159  50.783  52.574  1.00 63.12           N  
ATOM   4814  NH1 ARG C 444     -46.392  50.925  52.000  1.00 63.12           N  
ATOM   4815  NH2 ARG C 444     -45.773  50.855  54.206  1.00 63.12           N  
ATOM   4816  CZ  ARG C 444     -45.440  50.854  52.924  1.00 63.12           C  
ATOM   4817  N   SER C 445     -39.632  50.900  47.529  1.00 60.54           N  
ATOM   4818  CA  SER C 445     -39.218  49.953  46.499  1.00 60.54           C  
ATOM   4819  C   SER C 445     -37.706  49.756  46.504  1.00 60.54           C  
ATOM   4820  CB  SER C 445     -39.674  50.429  45.119  1.00 60.54           C  
ATOM   4821  O   SER C 445     -37.217  48.655  46.244  1.00 60.54           O  
ATOM   4822  OG  SER C 445     -40.828  51.245  45.224  1.00 60.54           O  
ATOM   4823  N   ILE C 446     -36.827  50.876  46.777  1.00 61.27           N  
ATOM   4824  CA  ILE C 446     -35.379  50.763  46.908  1.00 61.27           C  
ATOM   4825  C   ILE C 446     -35.034  49.977  48.170  1.00 61.27           C  
ATOM   4826  CB  ILE C 446     -34.704  52.153  46.942  1.00 61.27           C  
ATOM   4827  O   ILE C 446     -34.112  49.158  48.167  1.00 61.27           O  
ATOM   4828  CG1 ILE C 446     -34.778  52.816  45.562  1.00 61.27           C  
ATOM   4829  CG2 ILE C 446     -33.253  52.038  47.417  1.00 61.27           C  
ATOM   4830  CD1 ILE C 446     -34.320  54.268  45.547  1.00 61.27           C  
ATOM   4831  N   ARG C 447     -35.804  50.078  49.281  1.00 60.64           N  
ATOM   4832  CA  ARG C 447     -35.572  49.335  50.516  1.00 60.64           C  
ATOM   4833  C   ARG C 447     -35.886  47.854  50.331  1.00 60.64           C  
ATOM   4834  CB  ARG C 447     -36.415  49.911  51.656  1.00 60.64           C  
ATOM   4835  O   ARG C 447     -35.176  46.994  50.857  1.00 60.64           O  
ATOM   4836  CG  ARG C 447     -35.601  50.355  52.860  1.00 60.64           C  
ATOM   4837  CD  ARG C 447     -36.484  50.940  53.954  1.00 60.64           C  
ATOM   4838  NE  ARG C 447     -35.743  51.864  54.808  1.00 60.64           N  
ATOM   4839  NH1 ARG C 447     -37.571  52.476  56.082  1.00 60.64           N  
ATOM   4840  NH2 ARG C 447     -35.511  53.384  56.514  1.00 60.64           N  
ATOM   4841  CZ  ARG C 447     -36.277  52.572  55.799  1.00 60.64           C  
ATOM   4842  N   GLU C 448     -36.951  47.435  49.598  1.00 58.47           N  
ATOM   4843  CA  GLU C 448     -37.351  46.052  49.359  1.00 58.47           C  
ATOM   4844  C   GLU C 448     -36.349  45.336  48.458  1.00 58.47           C  
ATOM   4845  CB  GLU C 448     -38.750  45.995  48.741  1.00 58.47           C  
ATOM   4846  O   GLU C 448     -36.062  44.153  48.655  1.00 58.47           O  
ATOM   4847  CG  GLU C 448     -39.669  44.971  49.391  1.00 58.47           C  
ATOM   4848  CD  GLU C 448     -41.109  45.067  48.912  1.00 58.47           C  
ATOM   4849  OE1 GLU C 448     -41.888  44.114  49.137  1.00 58.47           O  
ATOM   4850  OE2 GLU C 448     -41.459  46.104  48.305  1.00 58.47           O  
ATOM   4851  N   LYS C 449     -35.736  45.989  47.447  1.00 54.45           N  
ATOM   4852  CA  LYS C 449     -34.714  45.395  46.589  1.00 54.45           C  
ATOM   4853  C   LYS C 449     -33.387  45.255  47.330  1.00 54.45           C  
ATOM   4854  CB  LYS C 449     -34.522  46.232  45.324  1.00 54.45           C  
ATOM   4855  O   LYS C 449     -32.638  44.304  47.098  1.00 54.45           O  
ATOM   4856  CG  LYS C 449     -35.033  45.563  44.056  1.00 54.45           C  
ATOM   4857  CD  LYS C 449     -34.834  46.453  42.836  1.00 54.45           C  
ATOM   4858  CE  LYS C 449     -35.411  45.817  41.578  1.00 54.45           C  
ATOM   4859  NZ  LYS C 449     -35.300  46.724  40.397  1.00 54.45           N  
ATOM   4860  N   GLN C 450     -33.019  46.185  48.284  1.00 49.01           N  
ATOM   4861  CA  GLN C 450     -31.805  46.064  49.085  1.00 49.01           C  
ATOM   4862  C   GLN C 450     -31.900  44.888  50.053  1.00 49.01           C  
ATOM   4863  CB  GLN C 450     -31.537  47.358  49.855  1.00 49.01           C  
ATOM   4864  O   GLN C 450     -30.891  44.252  50.366  1.00 49.01           O  
ATOM   4865  CG  GLN C 450     -30.612  48.325  49.129  1.00 49.01           C  
ATOM   4866  CD  GLN C 450     -30.376  49.606  49.907  1.00 49.01           C  
ATOM   4867  NE2 GLN C 450     -29.916  50.644  49.215  1.00 49.01           N  
ATOM   4868  OE1 GLN C 450     -30.606  49.664  51.119  1.00 49.01           O  
ATOM   4869  N   SER C 451     -33.099  44.428  50.566  1.00 45.40           N  
ATOM   4870  CA  SER C 451     -33.258  43.271  51.441  1.00 45.40           C  
ATOM   4871  C   SER C 451     -32.992  41.970  50.690  1.00 45.40           C  
ATOM   4872  CB  SER C 451     -34.663  43.243  52.044  1.00 45.40           C  
ATOM   4873  O   SER C 451     -32.600  40.969  51.293  1.00 45.40           O  
ATOM   4874  OG  SER C 451     -35.429  42.188  51.487  1.00 45.40           O  
ATOM   4875  N   ASP C 452     -33.364  41.784  49.425  1.00 45.99           N  
ATOM   4876  CA  ASP C 452     -33.165  40.549  48.673  1.00 45.99           C  
ATOM   4877  C   ASP C 452     -31.697  40.369  48.293  1.00 45.99           C  
ATOM   4878  CB  ASP C 452     -34.039  40.538  47.417  1.00 45.99           C  
ATOM   4879  O   ASP C 452     -31.260  39.256  47.995  1.00 45.99           O  
ATOM   4880  CG  ASP C 452     -35.221  39.592  47.526  1.00 45.99           C  
ATOM   4881  OD1 ASP C 452     -35.117  38.564  48.229  1.00 45.99           O  
ATOM   4882  OD2 ASP C 452     -36.266  39.877  46.902  1.00 45.99           O  
ATOM   4883  N   ASP C 453     -30.912  41.431  48.053  1.00 45.83           N  
ATOM   4884  CA  ASP C 453     -29.510  41.211  47.712  1.00 45.83           C  
ATOM   4885  C   ASP C 453     -28.689  40.875  48.955  1.00 45.83           C  
ATOM   4886  CB  ASP C 453     -28.928  42.441  47.013  1.00 45.83           C  
ATOM   4887  O   ASP C 453     -27.950  41.721  49.464  1.00 45.83           O  
ATOM   4888  CG  ASP C 453     -28.145  42.095  45.759  1.00 45.83           C  
ATOM   4889  OD1 ASP C 453     -27.869  40.900  45.522  1.00 45.83           O  
ATOM   4890  OD2 ASP C 453     -27.798  43.028  45.002  1.00 45.83           O  
ATOM   4891  N   GLU C 454     -29.267  40.149  49.998  1.00 40.63           N  
ATOM   4892  CA  GLU C 454     -28.686  39.673  51.250  1.00 40.63           C  
ATOM   4893  C   GLU C 454     -27.487  38.766  50.992  1.00 40.63           C  
ATOM   4894  CB  GLU C 454     -29.736  38.933  52.082  1.00 40.63           C  
ATOM   4895  O   GLU C 454     -26.942  38.168  51.922  1.00 40.63           O  
ATOM   4896  CG  GLU C 454     -29.677  39.251  53.570  1.00 40.63           C  
ATOM   4897  CD  GLU C 454     -31.000  39.023  54.285  1.00 40.63           C  
ATOM   4898  OE1 GLU C 454     -31.036  39.103  55.534  1.00 40.63           O  
ATOM   4899  OE2 GLU C 454     -32.007  38.761  53.590  1.00 40.63           O  
ATOM   4900  N   VAL C 455     -27.148  38.499  49.778  1.00 40.21           N  
ATOM   4901  CA  VAL C 455     -26.202  37.388  49.745  1.00 40.21           C  
ATOM   4902  C   VAL C 455     -24.876  37.819  50.368  1.00 40.21           C  
ATOM   4903  CB  VAL C 455     -25.974  36.879  48.304  1.00 40.21           C  
ATOM   4904  O   VAL C 455     -23.998  36.988  50.609  1.00 40.21           O  
ATOM   4905  CG1 VAL C 455     -25.069  35.649  48.303  1.00 40.21           C  
ATOM   4906  CG2 VAL C 455     -27.310  36.565  47.632  1.00 40.21           C  
ATOM   4907  N   TYR C 456     -24.446  39.085  50.250  1.00 40.47           N  
ATOM   4908  CA  TYR C 456     -23.043  39.308  50.580  1.00 40.47           C  
ATOM   4909  C   TYR C 456     -22.815  39.216  52.084  1.00 40.47           C  
ATOM   4910  CB  TYR C 456     -22.579  40.674  50.064  1.00 40.47           C  
ATOM   4911  O   TYR C 456     -23.478  39.905  52.862  1.00 40.47           O  
ATOM   4912  CG  TYR C 456     -22.065  40.644  48.645  1.00 40.47           C  
ATOM   4913  CD1 TYR C 456     -20.742  40.301  48.370  1.00 40.47           C  
ATOM   4914  CD2 TYR C 456     -22.898  40.959  47.578  1.00 40.47           C  
ATOM   4915  CE1 TYR C 456     -20.263  40.275  47.065  1.00 40.47           C  
ATOM   4916  CE2 TYR C 456     -22.429  40.936  46.268  1.00 40.47           C  
ATOM   4917  OH  TYR C 456     -20.643  40.568  44.728  1.00 40.47           O  
ATOM   4918  CZ  TYR C 456     -21.113  40.592  46.022  1.00 40.47           C  
ATOM   4919  N   ALA C 457     -22.289  38.103  52.533  1.00 41.81           N  
ATOM   4920  CA  ALA C 457     -22.015  37.633  53.888  1.00 41.81           C  
ATOM   4921  C   ALA C 457     -21.093  38.598  54.628  1.00 41.81           C  
ATOM   4922  CB  ALA C 457     -21.400  36.236  53.853  1.00 41.81           C  
ATOM   4923  O   ALA C 457     -20.200  39.198  54.025  1.00 41.81           O  
ATOM   4924  N   PRO C 458     -21.454  39.033  55.748  1.00 41.83           N  
ATOM   4925  CA  PRO C 458     -20.681  40.008  56.521  1.00 41.83           C  
ATOM   4926  C   PRO C 458     -19.286  39.501  56.881  1.00 41.83           C  
ATOM   4927  CB  PRO C 458     -21.528  40.214  57.778  1.00 41.83           C  
ATOM   4928  O   PRO C 458     -19.013  38.303  56.774  1.00 41.83           O  
ATOM   4929  CG  PRO C 458     -22.485  39.065  57.787  1.00 41.83           C  
ATOM   4930  CD  PRO C 458     -22.380  38.348  56.472  1.00 41.83           C  
ATOM   4931  N   GLY C 459     -18.198  40.323  57.055  1.00 44.48           N  
ATOM   4932  CA  GLY C 459     -16.761  40.098  57.099  1.00 44.48           C  
ATOM   4933  C   GLY C 459     -16.362  38.973  58.034  1.00 44.48           C  
ATOM   4934  O   GLY C 459     -15.485  38.170  57.708  1.00 44.48           O  
ATOM   4935  N   LEU C 460     -16.666  38.995  59.460  1.00 46.11           N  
ATOM   4936  CA  LEU C 460     -16.005  38.271  60.541  1.00 46.11           C  
ATOM   4937  C   LEU C 460     -16.263  36.773  60.430  1.00 46.11           C
[truncated: 205,579 more chars]
