# Supplementary material for: AI-guided pipeline for protein–protein interaction drug discovery identifies a SARS-CoV-2 inhibitor
Source: Mol Syst Biol. 2024 Mar 11;20(4):428–57. doi: 10.1038/s44320-024-00019-8 (PMC10987651; doi:10.1038/s44320-024-00019-8)
Supplement: Supplementary file 12 — Source Data Fig. 2 [file 44320_2024_19_MOESM12_ESM.zip › Source Data Figure EV3-EV4/ColabFold/FABP7_STX5_unrelaxed_rank_1_model_4.pdb]

MODEL     1                                                                     
ATOM      1  N   MET B   1      22.389 -22.934  -0.086  1.00 78.55           N  
ATOM      2  CA  MET B   1      22.039 -22.595  -1.462  1.00 78.55           C  
ATOM      3  C   MET B   1      20.763 -21.760  -1.509  1.00 78.55           C  
ATOM      4  CB  MET B   1      21.866 -23.862  -2.301  1.00 78.55           C  
ATOM      5  O   MET B   1      19.815 -22.026  -0.767  1.00 78.55           O  
ATOM      6  CG  MET B   1      23.135 -24.303  -3.013  1.00 78.55           C  
ATOM      7  SD  MET B   1      22.816 -25.580  -4.291  1.00 78.55           S  
ATOM      8  CE  MET B   1      23.469 -27.047  -3.448  1.00 78.55           C  
ATOM      9  N   VAL B   2      20.721 -20.685  -2.311  1.00 89.63           N  
ATOM     10  CA  VAL B   2      19.604 -19.760  -2.473  1.00 89.63           C  
ATOM     11  C   VAL B   2      18.377 -20.513  -2.980  1.00 89.63           C  
ATOM     12  CB  VAL B   2      19.959 -18.607  -3.438  1.00 89.63           C  
ATOM     13  O   VAL B   2      17.248 -20.037  -2.843  1.00 89.63           O  
ATOM     14  CG1 VAL B   2      19.629 -18.989  -4.880  1.00 89.63           C  
ATOM     15  CG2 VAL B   2      19.220 -17.331  -3.039  1.00 89.63           C  
ATOM     16  N   GLU B   3      18.636 -21.728  -3.469  1.00 90.65           N  
ATOM     17  CA  GLU B   3      17.585 -22.542  -4.072  1.00 90.65           C  
ATOM     18  C   GLU B   3      16.490 -22.867  -3.061  1.00 90.65           C  
ATOM     19  CB  GLU B   3      18.170 -23.834  -4.648  1.00 90.65           C  
ATOM     20  O   GLU B   3      15.320 -22.999  -3.426  1.00 90.65           O  
ATOM     21  CG  GLU B   3      18.872 -23.649  -5.986  1.00 90.65           C  
ATOM     22  CD  GLU B   3      19.477 -24.934  -6.529  1.00 90.65           C  
ATOM     23  OE1 GLU B   3      20.103 -24.900  -7.612  1.00 90.65           O  
ATOM     24  OE2 GLU B   3      19.323 -25.984  -5.866  1.00 90.65           O  
ATOM     25  N   ALA B   4      16.843 -23.029  -1.855  1.00 91.32           N  
ATOM     26  CA  ALA B   4      15.888 -23.364  -0.802  1.00 91.32           C  
ATOM     27  C   ALA B   4      14.834 -22.271  -0.649  1.00 91.32           C  
ATOM     28  CB  ALA B   4      16.613 -23.588   0.523  1.00 91.32           C  
ATOM     29  O   ALA B   4      13.714 -22.537  -0.206  1.00 91.32           O  
ATOM     30  N   PHE B   5      15.208 -21.113  -1.066  1.00 94.79           N  
ATOM     31  CA  PHE B   5      14.322 -19.970  -0.886  1.00 94.79           C  
ATOM     32  C   PHE B   5      13.484 -19.732  -2.136  1.00 94.79           C  
ATOM     33  CB  PHE B   5      15.127 -18.711  -0.547  1.00 94.79           C  
ATOM     34  O   PHE B   5      12.482 -19.015  -2.092  1.00 94.79           O  
ATOM     35  CG  PHE B   5      15.814 -18.773   0.790  1.00 94.79           C  
ATOM     36  CD1 PHE B   5      15.139 -18.418   1.952  1.00 94.79           C  
ATOM     37  CD2 PHE B   5      17.137 -19.185   0.886  1.00 94.79           C  
ATOM     38  CE1 PHE B   5      15.773 -18.473   3.191  1.00 94.79           C  
ATOM     39  CE2 PHE B   5      17.777 -19.244   2.121  1.00 94.79           C  
ATOM     40  CZ  PHE B   5      17.094 -18.886   3.272  1.00 94.79           C  
ATOM     41  N   CYS B   6      13.864 -20.327  -3.271  1.00 94.74           N  
ATOM     42  CA  CYS B   6      13.171 -20.121  -4.538  1.00 94.74           C  
ATOM     43  C   CYS B   6      11.782 -20.747  -4.509  1.00 94.74           C  
ATOM     44  CB  CYS B   6      13.981 -20.709  -5.693  1.00 94.74           C  
ATOM     45  O   CYS B   6      11.641 -21.962  -4.654  1.00 94.74           O  
ATOM     46  SG  CYS B   6      15.546 -19.858  -5.993  1.00 94.74           S  
ATOM     47  N   ALA B   7      10.758 -19.946  -4.290  1.00 94.48           N  
ATOM     48  CA  ALA B   7       9.352 -20.324  -4.185  1.00 94.48           C  
ATOM     49  C   ALA B   7       8.461 -19.091  -4.056  1.00 94.48           C  
ATOM     50  CB  ALA B   7       9.139 -21.257  -2.996  1.00 94.48           C  
ATOM     51  O   ALA B   7       8.941 -17.959  -4.140  1.00 94.48           O  
ATOM     52  N   THR B   8       7.196 -19.308  -4.127  1.00 93.69           N  
ATOM     53  CA  THR B   8       6.209 -18.277  -3.826  1.00 93.69           C  
ATOM     54  C   THR B   8       5.785 -18.345  -2.361  1.00 93.69           C  
ATOM     55  CB  THR B   8       4.969 -18.411  -4.729  1.00 93.69           C  
ATOM     56  O   THR B   8       5.308 -19.382  -1.896  1.00 93.69           O  
ATOM     57  CG2 THR B   8       3.990 -17.266  -4.492  1.00 93.69           C  
ATOM     58  OG1 THR B   8       5.380 -18.397  -6.101  1.00 93.69           O  
ATOM     59  N   TRP B   9       6.029 -17.211  -1.642  1.00 94.35           N  
ATOM     60  CA  TRP B   9       5.800 -17.166  -0.202  1.00 94.35           C  
ATOM     61  C   TRP B   9       4.701 -16.167   0.143  1.00 94.35           C  
ATOM     62  CB  TRP B   9       7.091 -16.799   0.536  1.00 94.35           C  
ATOM     63  O   TRP B   9       4.771 -14.999  -0.245  1.00 94.35           O  
ATOM     64  CG  TRP B   9       8.230 -17.739   0.276  1.00 94.35           C  
ATOM     65  CD1 TRP B   9       9.200 -17.612  -0.679  1.00 94.35           C  
ATOM     66  CD2 TRP B   9       8.513 -18.953   0.978  1.00 94.35           C  
ATOM     67  CE2 TRP B   9       9.672 -19.511   0.395  1.00 94.35           C  
ATOM     68  CE3 TRP B   9       7.900 -19.623   2.044  1.00 94.35           C  
ATOM     69  NE1 TRP B   9      10.071 -18.675  -0.613  1.00 94.35           N  
ATOM     70  CH2 TRP B   9       9.610 -21.345   1.890  1.00 94.35           C  
ATOM     71  CZ2 TRP B   9      10.230 -20.710   0.845  1.00 94.35           C  
ATOM     72  CZ3 TRP B   9       8.457 -20.816   2.491  1.00 94.35           C  
ATOM     73  N   LYS B  10       3.711 -16.633   0.896  1.00 92.58           N  
ATOM     74  CA  LYS B  10       2.599 -15.789   1.322  1.00 92.58           C  
ATOM     75  C   LYS B  10       2.732 -15.405   2.792  1.00 92.58           C  
ATOM     76  CB  LYS B  10       1.265 -16.499   1.085  1.00 92.58           C  
ATOM     77  O   LYS B  10       2.918 -16.269   3.651  1.00 92.58           O  
ATOM     78  CG  LYS B  10       0.883 -16.626  -0.383  1.00 92.58           C  
ATOM     79  CD  LYS B  10      -0.512 -17.215  -0.549  1.00 92.58           C  
ATOM     80  CE  LYS B  10      -0.893 -17.346  -2.017  1.00 92.58           C  
ATOM     81  NZ  LYS B  10      -2.244 -17.960  -2.186  1.00 92.58           N  
ATOM     82  N   LEU B  11       2.614 -14.184   3.059  1.00 93.39           N  
ATOM     83  CA  LEU B  11       2.706 -13.701   4.432  1.00 93.39           C  
ATOM     84  C   LEU B  11       1.514 -14.176   5.256  1.00 93.39           C  
ATOM     85  CB  LEU B  11       2.782 -12.172   4.458  1.00 93.39           C  
ATOM     86  O   LEU B  11       0.365 -14.046   4.827  1.00 93.39           O  
ATOM     87  CG  LEU B  11       2.909 -11.523   5.837  1.00 93.39           C  
ATOM     88  CD1 LEU B  11       4.282 -11.813   6.435  1.00 93.39           C  
ATOM     89  CD2 LEU B  11       2.667 -10.020   5.746  1.00 93.39           C  
ATOM     90  N   THR B  12       1.846 -14.636   6.426  1.00 91.16           N  
ATOM     91  CA  THR B  12       0.774 -15.150   7.272  1.00 91.16           C  
ATOM     92  C   THR B  12       0.672 -14.345   8.564  1.00 91.16           C  
ATOM     93  CB  THR B  12       0.992 -16.638   7.607  1.00 91.16           C  
ATOM     94  O   THR B  12      -0.427 -14.124   9.079  1.00 91.16           O  
ATOM     95  CG2 THR B  12       0.839 -17.509   6.364  1.00 91.16           C  
ATOM     96  OG1 THR B  12       2.309 -16.813   8.141  1.00 91.16           O  
ATOM     97  N   ASN B  13       1.838 -13.946   9.012  1.00 91.36           N  
ATOM     98  CA  ASN B  13       1.841 -13.246  10.293  1.00 91.36           C  
ATOM     99  C   ASN B  13       3.010 -12.272  10.396  1.00 91.36           C  
ATOM    100  CB  ASN B  13       1.879 -14.246  11.450  1.00 91.36           C  
ATOM    101  O   ASN B  13       4.072 -12.505   9.815  1.00 91.36           O  
ATOM    102  CG  ASN B  13       1.698 -13.583  12.801  1.00 91.36           C  
ATOM    103  ND2 ASN B  13       1.521 -14.391  13.840  1.00 91.36           N  
ATOM    104  OD1 ASN B  13       1.716 -12.354  12.910  1.00 91.36           O  
ATOM    105  N   SER B  14       2.721 -11.218  11.117  1.00 93.15           N  
ATOM    106  CA  SER B  14       3.762 -10.236  11.399  1.00 93.15           C  
ATOM    107  C   SER B  14       3.770  -9.847  12.874  1.00 93.15           C  
ATOM    108  CB  SER B  14       3.570  -8.988  10.536  1.00 93.15           C  
ATOM    109  O   SER B  14       2.712  -9.675  13.482  1.00 93.15           O  
ATOM    110  OG  SER B  14       3.739  -9.295   9.163  1.00 93.15           O  
ATOM    111  N   GLN B  15       4.951  -9.737  13.408  1.00 95.50           N  
ATOM    112  CA  GLN B  15       5.133  -9.283  14.782  1.00 95.50           C  
ATOM    113  C   GLN B  15       5.988  -8.020  14.837  1.00 95.50           C  
ATOM    114  CB  GLN B  15       5.769 -10.384  15.632  1.00 95.50           C  
ATOM    115  O   GLN B  15       7.055  -7.959  14.222  1.00 95.50           O  
ATOM    116  CG  GLN B  15       4.907 -11.632  15.768  1.00 95.50           C  
ATOM    117  CD  GLN B  15       5.622 -12.765  16.479  1.00 95.50           C  
ATOM    118  NE2 GLN B  15       4.921 -13.876  16.678  1.00 95.50           N  
ATOM    119  OE1 GLN B  15       6.795 -12.644  16.844  1.00 95.50           O  
ATOM    120  N   ASN B  16       5.521  -6.975  15.531  1.00 96.18           N  
ATOM    121  CA  ASN B  16       6.251  -5.747  15.825  1.00 96.18           C  
ATOM    122  C   ASN B  16       6.598  -4.982  14.551  1.00 96.18           C  
ATOM    123  CB  ASN B  16       7.520  -6.054  16.623  1.00 96.18           C  
ATOM    124  O   ASN B  16       7.601  -4.268  14.504  1.00 96.18           O  
ATOM    125  CG  ASN B  16       8.010  -4.864  17.423  1.00 96.18           C  
ATOM    126  ND2 ASN B  16       9.321  -4.774  17.611  1.00 96.18           N  
ATOM    127  OD1 ASN B  16       7.216  -4.031  17.869  1.00 96.18           O  
ATOM    128  N   PHE B  17       5.865  -5.232  13.512  1.00 95.21           N  
ATOM    129  CA  PHE B  17       6.153  -4.631  12.215  1.00 95.21           C  
ATOM    130  C   PHE B  17       5.884  -3.131  12.241  1.00 95.21           C  
ATOM    131  CB  PHE B  17       5.319  -5.295  11.116  1.00 95.21           C  
ATOM    132  O   PHE B  17       6.636  -2.350  11.656  1.00 95.21           O  
ATOM    133  CG  PHE B  17       5.750  -4.929   9.721  1.00 95.21           C  
ATOM    134  CD1 PHE B  17       4.881  -4.271   8.860  1.00 95.21           C  
ATOM    135  CD2 PHE B  17       7.026  -5.244   9.271  1.00 95.21           C  
ATOM    136  CE1 PHE B  17       5.278  -3.931   7.569  1.00 95.21           C  
ATOM    137  CE2 PHE B  17       7.429  -4.908   7.982  1.00 95.21           C  
ATOM    138  CZ  PHE B  17       6.553  -4.252   7.132  1.00 95.21           C  
ATOM    139  N   ASP B  18       4.881  -2.720  12.938  1.00 92.42           N  
ATOM    140  CA  ASP B  18       4.544  -1.304  13.037  1.00 92.42           C  
ATOM    141  C   ASP B  18       5.664  -0.518  13.714  1.00 92.42           C  
ATOM    142  CB  ASP B  18       3.233  -1.117  13.803  1.00 92.42           C  
ATOM    143  O   ASP B  18       6.067   0.542  13.231  1.00 92.42           O  
ATOM    144  CG  ASP B  18       2.718   0.312  13.759  1.00 92.42           C  
ATOM    145  OD1 ASP B  18       2.340   0.790  12.668  1.00 92.42           O  
ATOM    146  OD2 ASP B  18       2.694   0.966  14.824  1.00 92.42           O  
ATOM    147  N   GLU B  19       6.168  -1.015  14.758  1.00 94.74           N  
ATOM    148  CA  GLU B  19       7.260  -0.369  15.481  1.00 94.74           C  
ATOM    149  C   GLU B  19       8.515  -0.277  14.617  1.00 94.74           C  
ATOM    150  CB  GLU B  19       7.568  -1.125  16.776  1.00 94.74           C  
ATOM    151  O   GLU B  19       9.239   0.719  14.670  1.00 94.74           O  
ATOM    152  CG  GLU B  19       6.513  -0.945  17.858  1.00 94.74           C  
ATOM    153  CD  GLU B  19       6.304   0.507  18.257  1.00 94.74           C  
ATOM    154  OE1 GLU B  19       5.137   0.930  18.417  1.00 94.74           O  
ATOM    155  OE2 GLU B  19       7.316   1.228  18.409  1.00 94.74           O  
ATOM    156  N   TYR B  20       8.711  -1.332  13.893  1.00 95.94           N  
ATOM    157  CA  TYR B  20       9.845  -1.346  12.976  1.00 95.94           C  
ATOM    158  C   TYR B  20       9.719  -0.238  11.936  1.00 95.94           C  
ATOM    159  CB  TYR B  20       9.958  -2.705  12.279  1.00 95.94           C  
ATOM    160  O   TYR B  20      10.658   0.533  11.725  1.00 95.94           O  
ATOM    161  CG  TYR B  20      10.940  -2.721  11.134  1.00 95.94           C  
ATOM    162  CD1 TYR B  20      10.500  -2.671   9.813  1.00 95.94           C  
ATOM    163  CD2 TYR B  20      12.309  -2.787  11.369  1.00 95.94           C  
ATOM    164  CE1 TYR B  20      11.402  -2.687   8.753  1.00 95.94           C  
ATOM    165  CE2 TYR B  20      13.220  -2.804  10.318  1.00 95.94           C  
ATOM    166  OH  TYR B  20      13.654  -2.770   7.971  1.00 95.94           O  
ATOM    167  CZ  TYR B  20      12.757  -2.753   9.015  1.00 95.94           C  
ATOM    168  N   MET B  21       8.536  -0.130  11.366  1.00 93.48           N  
ATOM    169  CA  MET B  21       8.301   0.893  10.351  1.00 93.48           C  
ATOM    170  C   MET B  21       8.403   2.291  10.953  1.00 93.48           C  
ATOM    171  CB  MET B  21       6.929   0.702   9.702  1.00 93.48           C  
ATOM    172  O   MET B  21       8.960   3.199  10.333  1.00 93.48           O  
ATOM    173  CG  MET B  21       6.838  -0.525   8.810  1.00 93.48           C  
ATOM    174  SD  MET B  21       5.265  -0.596   7.869  1.00 93.48           S  
ATOM    175  CE  MET B  21       4.112  -1.020   9.204  1.00 93.48           C  
ATOM    176  N   LYS B  22       7.873   2.402  12.083  1.00 92.32           N  
ATOM    177  CA  LYS B  22       7.961   3.679  12.785  1.00 92.32           C  
ATOM    178  C   LYS B  22       9.416   4.085  13.007  1.00 92.32           C  
ATOM    179  CB  LYS B  22       7.228   3.607  14.125  1.00 92.32           C  
ATOM    180  O   LYS B  22       9.786   5.238  12.775  1.00 92.32           O  
ATOM    181  CG  LYS B  22       7.093   4.948  14.830  1.00 92.32           C  
ATOM    182  CD  LYS B  22       6.280   4.827  16.113  1.00 92.32           C  
ATOM    183  CE  LYS B  22       6.168   6.164  16.834  1.00 92.32           C  
ATOM    184  NZ  LYS B  22       5.333   6.059  18.068  1.00 92.32           N  
ATOM    185  N   ALA B  23      10.225   3.115  13.400  1.00 94.16           N  
ATOM    186  CA  ALA B  23      11.642   3.375  13.643  1.00 94.16           C  
ATOM    187  C   ALA B  23      12.350   3.796  12.359  1.00 94.16           C  
ATOM    188  CB  ALA B  23      12.315   2.141  14.238  1.00 94.16           C  
ATOM    189  O   ALA B  23      13.281   4.604  12.392  1.00 94.16           O  
ATOM    190  N   LEU B  24      11.950   3.328  11.246  1.00 92.44           N  
ATOM    191  CA  LEU B  24      12.527   3.651   9.946  1.00 92.44           C  
ATOM    192  C   LEU B  24      12.143   5.063   9.516  1.00 92.44           C  
ATOM    193  CB  LEU B  24      12.069   2.641   8.891  1.00 92.44           C  
ATOM    194  O   LEU B  24      12.788   5.647   8.643  1.00 92.44           O  
ATOM    195  CG  LEU B  24      12.747   1.270   8.925  1.00 92.44           C  
ATOM    196  CD1 LEU B  24      12.088   0.328   7.923  1.00 92.44           C  
ATOM    197  CD2 LEU B  24      14.239   1.403   8.641  1.00 92.44           C  
ATOM    198  N   GLY B  25      11.069   5.516  10.077  1.00 88.71           N  
ATOM    199  CA  GLY B  25      10.584   6.838   9.714  1.00 88.71           C  
ATOM    200  C   GLY B  25       9.434   6.801   8.726  1.00 88.71           C  
ATOM    201  O   GLY B  25       9.191   7.775   8.010  1.00 88.71           O  
ATOM    202  N   VAL B  26       8.806   5.678   8.640  1.00 87.33           N  
ATOM    203  CA  VAL B  26       7.674   5.542   7.729  1.00 87.33           C  
ATOM    204  C   VAL B  26       6.462   6.276   8.296  1.00 87.33           C  
ATOM    205  CB  VAL B  26       7.328   4.058   7.473  1.00 87.33           C  
ATOM    206  O   VAL B  26       6.198   6.215   9.499  1.00 87.33           O  
ATOM    207  CG1 VAL B  26       6.115   3.938   6.552  1.00 87.33           C  
ATOM    208  CG2 VAL B  26       8.529   3.324   6.879  1.00 87.33           C  
ATOM    209  N   GLY B  27       5.776   6.979   7.413  1.00 78.78           N  
ATOM    210  CA  GLY B  27       4.626   7.770   7.822  1.00 78.78           C  
ATOM    211  C   GLY B  27       3.471   6.928   8.327  1.00 78.78           C  
ATOM    212  O   GLY B  27       3.368   5.744   7.998  1.00 78.78           O  
ATOM    213  N   PHE B  28       2.666   7.478   9.108  1.00 74.27           N  
ATOM    214  CA  PHE B  28       1.559   6.815   9.786  1.00 74.27           C  
ATOM    215  C   PHE B  28       0.634   6.139   8.781  1.00 74.27           C  
ATOM    216  CB  PHE B  28       0.769   7.817  10.635  1.00 74.27           C  
ATOM    217  O   PHE B  28       0.260   4.977   8.957  1.00 74.27           O  
ATOM    218  CG  PHE B  28      -0.433   7.220  11.317  1.00 74.27           C  
ATOM    219  CD1 PHE B  28      -1.706   7.393  10.788  1.00 74.27           C  
ATOM    220  CD2 PHE B  28      -0.288   6.486  12.487  1.00 74.27           C  
ATOM    221  CE1 PHE B  28      -2.820   6.841  11.417  1.00 74.27           C  
ATOM    222  CE2 PHE B  28      -1.397   5.932  13.121  1.00 74.27           C  
ATOM    223  CZ  PHE B  28      -2.662   6.112  12.585  1.00 74.27           C  
ATOM    224  N   ALA B  29       0.307   6.830   7.731  1.00 67.88           N  
ATOM    225  CA  ALA B  29      -0.615   6.294   6.734  1.00 67.88           C  
ATOM    226  C   ALA B  29      -0.044   5.040   6.077  1.00 67.88           C  
ATOM    227  CB  ALA B  29      -0.927   7.349   5.676  1.00 67.88           C  
ATOM    228  O   ALA B  29      -0.728   4.019   5.974  1.00 67.88           O  
ATOM    229  N   THR B  30       1.149   5.172   5.697  1.00 75.96           N  
ATOM    230  CA  THR B  30       1.815   4.048   5.048  1.00 75.96           C  
ATOM    231  C   THR B  30       1.949   2.871   6.011  1.00 75.96           C  
ATOM    232  CB  THR B  30       3.207   4.448   4.525  1.00 75.96           C  
ATOM    233  O   THR B  30       1.787   1.716   5.613  1.00 75.96           O  
ATOM    234  CG2 THR B  30       3.839   3.317   3.722  1.00 75.96           C  
ATOM    235  OG1 THR B  30       3.081   5.603   3.686  1.00 75.96           O  
ATOM    236  N   ARG B  31       2.176   3.126   7.230  1.00 86.99           N  
ATOM    237  CA  ARG B  31       2.313   2.076   8.235  1.00 86.99           C  
ATOM    238  C   ARG B  31       0.996   1.335   8.436  1.00 86.99           C  
ATOM    239  CB  ARG B  31       2.793   2.663   9.564  1.00 86.99           C  
ATOM    240  O   ARG B  31       0.979   0.109   8.560  1.00 86.99           O  
ATOM    241  CG  ARG B  31       4.241   3.128   9.545  1.00 86.99           C  
ATOM    242  CD  ARG B  31       4.746   3.455  10.943  1.00 86.99           C  
ATOM    243  NE  ARG B  31       3.752   4.192  11.718  1.00 86.99           N  
ATOM    244  NH1 ARG B  31       4.814   6.234  11.528  1.00 86.99           N  
ATOM    245  NH2 ARG B  31       2.847   6.064  12.693  1.00 86.99           N  
ATOM    246  CZ  ARG B  31       3.806   5.495  11.978  1.00 86.99           C  
ATOM    247  N   GLN B  32      -0.050   2.019   8.442  1.00 76.41           N  
ATOM    248  CA  GLN B  32      -1.359   1.414   8.664  1.00 76.41           C  
ATOM    249  C   GLN B  32      -1.729   0.469   7.524  1.00 76.41           C  
ATOM    250  CB  GLN B  32      -2.431   2.494   8.819  1.00 76.41           C  
ATOM    251  O   GLN B  32      -2.279  -0.609   7.758  1.00 76.41           O  
ATOM    252  CG  GLN B  32      -2.341   3.267  10.128  1.00 76.41           C  
ATOM    253  CD  GLN B  32      -2.476   2.373  11.347  1.00 76.41           C  
ATOM    254  NE2 GLN B  32      -1.641   2.613  12.352  1.00 76.41           N  
ATOM    255  OE1 GLN B  32      -3.324   1.476  11.385  1.00 76.41           O  
ATOM    256  N   VAL B  33      -1.364   0.906   6.399  1.00 74.59           N  
ATOM    257  CA  VAL B  33      -1.622   0.066   5.233  1.00 74.59           C  
ATOM    258  C   VAL B  33      -0.673  -1.130   5.238  1.00 74.59           C  
ATOM    259  CB  VAL B  33      -1.471   0.861   3.917  1.00 74.59           C  
ATOM    260  O   VAL B  33      -1.086  -2.259   4.965  1.00 74.59           O  
ATOM    261  CG1 VAL B  33      -1.607  -0.064   2.709  1.00 74.59           C  
ATOM    262  CG2 VAL B  33      -2.503   1.985   3.852  1.00 74.59           C  
ATOM    263  N   GLY B  34       0.492  -0.899   5.537  1.00 80.97           N  
ATOM    264  CA  GLY B  34       1.492  -1.953   5.580  1.00 80.97           C  
ATOM    265  C   GLY B  34       1.170  -3.042   6.586  1.00 80.97           C  
ATOM    266  O   GLY B  34       1.407  -4.224   6.328  1.00 80.97           O  
ATOM    267  N   ASN B  35       0.577  -2.653   7.697  1.00 85.06           N  
ATOM    268  CA  ASN B  35       0.270  -3.583   8.779  1.00 85.06           C  
ATOM    269  C   ASN B  35      -0.853  -4.541   8.393  1.00 85.06           C  
ATOM    270  CB  ASN B  35      -0.095  -2.821  10.054  1.00 85.06           C  
ATOM    271  O   ASN B  35      -0.918  -5.664   8.897  1.00 85.06           O  
ATOM    272  CG  ASN B  35       1.123  -2.313  10.801  1.00 85.06           C  
ATOM    273  ND2 ASN B  35       0.947  -1.237  11.558  1.00 85.06           N  
ATOM    274  OD1 ASN B  35       2.212  -2.883  10.697  1.00 85.06           O  
ATOM    275  N   VAL B  36      -1.591  -4.124   7.476  1.00 77.22           N  
ATOM    276  CA  VAL B  36      -2.764  -4.935   7.168  1.00 77.22           C  
ATOM    277  C   VAL B  36      -2.545  -5.683   5.855  1.00 77.22           C  
ATOM    278  CB  VAL B  36      -4.044  -4.074   7.084  1.00 77.22           C  
ATOM    279  O   VAL B  36      -3.258  -6.644   5.554  1.00 77.22           O  
ATOM    280  CG1 VAL B  36      -4.421  -3.531   8.461  1.00 77.22           C  
ATOM    281  CG2 VAL B  36      -3.852  -2.930   6.089  1.00 77.22           C  
ATOM    282  N   THR B  37      -1.564  -5.252   5.133  1.00 78.25           N  
ATOM    283  CA  THR B  37      -1.298  -5.863   3.836  1.00 78.25           C  
ATOM    284  C   THR B  37      -0.552  -7.183   4.003  1.00 78.25           C  
ATOM    285  CB  THR B  37      -0.482  -4.920   2.932  1.00 78.25           C  
ATOM    286  O   THR B  37       0.338  -7.297   4.849  1.00 78.25           O  
ATOM    287  CG2 THR B  37      -0.308  -5.511   1.536  1.00 78.25           C  
ATOM    288  OG1 THR B  37      -1.162  -3.663   2.825  1.00 78.25           O  
ATOM    289  N   LYS B  38      -1.009  -8.137   3.276  1.00 83.67           N  
ATOM    290  CA  LYS B  38      -0.344  -9.437   3.249  1.00 83.67           C  
ATOM    291  C   LYS B  38       0.327  -9.684   1.901  1.00 83.67           C  
ATOM    292  CB  LYS B  38      -1.342 -10.557   3.550  1.00 83.67           C  
ATOM    293  O   LYS B  38      -0.265 -10.295   1.009  1.00 83.67           O  
ATOM    294  CG  LYS B  38      -1.878 -10.541   4.974  1.00 83.67           C  
ATOM    295  CD  LYS B  38      -2.745 -11.761   5.258  1.00 83.67           C  
ATOM    296  CE  LYS B  38      -3.257 -11.763   6.692  1.00 83.67           C  
ATOM    297  NZ  LYS B  38      -4.131 -12.943   6.967  1.00 83.67           N  
ATOM    298  N   PRO B  39       1.525  -9.332   1.799  1.00 88.14           N  
ATOM    299  CA  PRO B  39       2.224  -9.447   0.517  1.00 88.14           C  
ATOM    300  C   PRO B  39       2.621 -10.885   0.189  1.00 88.14           C  
ATOM    301  CB  PRO B  39       3.464  -8.570   0.711  1.00 88.14           C  
ATOM    302  O   PRO B  39       2.777 -11.708   1.094  1.00 88.14           O  
ATOM    303  CG  PRO B  39       3.597  -8.419   2.192  1.00 88.14           C  
ATOM    304  CD  PRO B  39       2.266  -8.711   2.823  1.00 88.14           C  
ATOM    305  N   THR B  40       2.685 -11.139  -1.115  1.00 89.73           N  
ATOM    306  CA  THR B  40       3.262 -12.363  -1.660  1.00 89.73           C  
ATOM    307  C   THR B  40       4.671 -12.110  -2.187  1.00 89.73           C  
ATOM    308  CB  THR B  40       2.386 -12.939  -2.788  1.00 89.73           C  
ATOM    309  O   THR B  40       4.883 -11.210  -3.002  1.00 89.73           O  
ATOM    310  CG2 THR B  40       2.968 -14.242  -3.326  1.00 89.73           C  
ATOM    311  OG1 THR B  40       1.069 -13.191  -2.282  1.00 89.73           O  
ATOM    312  N   VAL B  41       5.590 -12.951  -1.735  1.00 94.79           N  
ATOM    313  CA  VAL B  41       6.982 -12.788  -2.138  1.00 94.79           C  
ATOM    314  C   VAL B  41       7.393 -13.939  -3.054  1.00 94.79           C  
ATOM    315  CB  VAL B  41       7.923 -12.718  -0.915  1.00 94.79           C  
ATOM    316  O   VAL B  41       7.261 -15.109  -2.688  1.00 94.79           O  
ATOM    317  CG1 VAL B  41       9.383 -12.641  -1.360  1.00 94.79           C  
ATOM    318  CG2 VAL B  41       7.566 -11.522  -0.035  1.00 94.79           C  
ATOM    319  N   ILE B  42       7.885 -13.626  -4.179  1.00 94.41           N  
ATOM    320  CA  ILE B  42       8.369 -14.612  -5.139  1.00 94.41           C  
ATOM    321  C   ILE B  42       9.886 -14.499  -5.275  1.00 94.41           C  
ATOM    322  CB  ILE B  42       7.693 -14.438  -6.518  1.00 94.41           C  
ATOM    323  O   ILE B  42      10.401 -13.466  -5.709  1.00 94.41           O  
ATOM    324  CG1 ILE B  42       6.167 -14.474  -6.372  1.00 94.41           C  
ATOM    325  CG2 ILE B  42       8.175 -15.514  -7.495  1.00 94.41           C  
ATOM    326  CD1 ILE B  42       5.415 -14.063  -7.631  1.00 94.41           C  
ATOM    327  N   ILE B  43      10.559 -15.583  -4.941  1.00 96.11           N  
ATOM    328  CA  ILE B  43      12.012 -15.632  -5.066  1.00 96.11           C  
ATOM    329  C   ILE B  43      12.402 -16.619  -6.163  1.00 96.11           C  
ATOM    330  CB  ILE B  43      12.681 -16.024  -3.729  1.00 96.11           C  
ATOM    331  O   ILE B  43      11.957 -17.769  -6.160  1.00 96.11           O  
ATOM    332  CG1 ILE B  43      12.246 -15.068  -2.613  1.00 96.11           C  
ATOM    333  CG2 ILE B  43      14.205 -16.041  -3.873  1.00 96.11           C  
ATOM    334  CD1 ILE B  43      12.784 -15.436  -1.237  1.00 96.11           C  
ATOM    335  N   SER B  44      13.231 -16.094  -7.060  1.00 94.67           N  
ATOM    336  CA  SER B  44      13.668 -16.937  -8.168  1.00 94.67           C  
ATOM    337  C   SER B  44      15.131 -16.682  -8.514  1.00 94.67           C  
ATOM    338  CB  SER B  44      12.795 -16.696  -9.401  1.00 94.67           C  
ATOM    339  O   SER B  44      15.686 -15.641  -8.158  1.00 94.67           O  
ATOM    340  OG  SER B  44      12.873 -15.343  -9.817  1.00 94.67           O  
ATOM    341  N   GLN B  45      15.708 -17.682  -9.090  1.00 93.49           N  
ATOM    342  CA  GLN B  45      17.080 -17.581  -9.575  1.00 93.49           C  
ATOM    343  C   GLN B  45      17.131 -17.640 -11.099  1.00 93.49           C  
ATOM    344  CB  GLN B  45      17.944 -18.693  -8.977  1.00 93.49           C  
ATOM    345  O   GLN B  45      16.608 -18.576 -11.707  1.00 93.49           O  
ATOM    346  CG  GLN B  45      19.430 -18.546  -9.277  1.00 93.49           C  
ATOM    347  CD  GLN B  45      20.283 -19.550  -8.524  1.00 93.49           C  
ATOM    348  NE2 GLN B  45      21.564 -19.238  -8.365  1.00 93.49           N  
ATOM    349  OE1 GLN B  45      19.793 -20.596  -8.087  1.00 93.49           O  
ATOM    350  N   GLU B  46      17.659 -16.498 -11.639  1.00 91.18           N  
ATOM    351  CA  GLU B  46      17.864 -16.409 -13.081  1.00 91.18           C  
ATOM    352  C   GLU B  46      19.348 -16.308 -13.423  1.00 91.18           C  
ATOM    353  CB  GLU B  46      17.110 -15.208 -13.658  1.00 91.18           C  
ATOM    354  O   GLU B  46      19.928 -15.222 -13.379  1.00 91.18           O  
ATOM    355  CG  GLU B  46      15.605 -15.262 -13.435  1.00 91.18           C  
ATOM    356  CD  GLU B  46      14.872 -14.053 -13.992  1.00 91.18           C  
ATOM    357  OE1 GLU B  46      13.645 -13.931 -13.771  1.00 91.18           O  
ATOM    358  OE2 GLU B  46      15.529 -13.220 -14.655  1.00 91.18           O  
ATOM    359  N   GLY B  47      19.935 -17.427 -13.908  1.00 89.74           N  
ATOM    360  CA  GLY B  47      21.375 -17.434 -14.114  1.00 89.74           C  
ATOM    361  C   GLY B  47      22.161 -17.188 -12.840  1.00 89.74           C  
ATOM    362  O   GLY B  47      22.058 -17.957 -11.882  1.00 89.74           O  
ATOM    363  N   ASP B  48      22.864 -16.095 -12.878  1.00 91.00           N  
ATOM    364  CA  ASP B  48      23.695 -15.755 -11.727  1.00 91.00           C  
ATOM    365  C   ASP B  48      22.999 -14.736 -10.828  1.00 91.00           C  
ATOM    366  CB  ASP B  48      25.050 -15.213 -12.185  1.00 91.00           C  
ATOM    367  O   ASP B  48      23.527 -14.363  -9.779  1.00 91.00           O  
ATOM    368  CG  ASP B  48      25.895 -16.254 -12.899  1.00 91.00           C  
ATOM    369  OD1 ASP B  48      25.705 -17.465 -12.655  1.00 91.00           O  
ATOM    370  OD2 ASP B  48      26.761 -15.859 -13.709  1.00 91.00           O  
ATOM    371  N   LYS B  49      21.765 -14.381 -11.265  1.00 95.49           N  
ATOM    372  CA  LYS B  49      21.057 -13.348 -10.515  1.00 95.49           C  
ATOM    373  C   LYS B  49      19.872 -13.936  -9.754  1.00 95.49           C  
ATOM    374  CB  LYS B  49      20.580 -12.237 -11.451  1.00 95.49           C  
ATOM    375  O   LYS B  49      19.219 -14.865 -10.233  1.00 95.49           O  
ATOM    376  CG  LYS B  49      21.701 -11.371 -12.006  1.00 95.49           C  
ATOM    377  CD  LYS B  49      21.155 -10.162 -12.755  1.00 95.49           C  
ATOM    378  CE  LYS B  49      22.275  -9.258 -13.251  1.00 95.49           C  
ATOM    379  NZ  LYS B  49      21.745  -8.076 -13.994  1.00 95.49           N  
ATOM    380  N   VAL B  50      19.681 -13.446  -8.605  1.00 96.03           N  
ATOM    381  CA  VAL B  50      18.496 -13.760  -7.814  1.00 96.03           C  
ATOM    382  C   VAL B  50      17.482 -12.624  -7.929  1.00 96.03           C  
ATOM    383  CB  VAL B  50      18.853 -14.007  -6.331  1.00 96.03           C  
ATOM    384  O   VAL B  50      17.853 -11.448  -7.920  1.00 96.03           O  
ATOM    385  CG1 VAL B  50      17.595 -14.294  -5.513  1.00 96.03           C  
ATOM    386  CG2 VAL B  50      19.849 -15.159  -6.207  1.00 96.03           C  
ATOM    387  N   VAL B  51      16.247 -12.969  -8.117  1.00 96.50           N  
ATOM    388  CA  VAL B  51      15.186 -11.975  -8.246  1.00 96.50           C  
ATOM    389  C   VAL B  51      14.160 -12.167  -7.131  1.00 96.50           C  
ATOM    390  CB  VAL B  51      14.496 -12.057  -9.626  1.00 96.50           C  
ATOM    391  O   VAL B  51      13.674 -13.279  -6.911  1.00 96.50           O  
ATOM    392  CG1 VAL B  51      13.374 -11.025  -9.731  1.00 96.50           C  
ATOM    393  CG2 VAL B  51      15.516 -11.858 -10.745  1.00 96.50           C  
ATOM    394  N   ILE B  52      13.810 -11.101  -6.390  1.00 95.74           N  
ATOM    395  CA  ILE B  52      12.773 -11.102  -5.365  1.00 95.74           C  
ATOM    396  C   ILE B  52      11.668 -10.120  -5.748  1.00 95.74           C  
ATOM    397  CB  ILE B  52      13.350 -10.744  -3.977  1.00 95.74           C  
ATOM    398  O   ILE B  52      11.911  -8.917  -5.865  1.00 95.74           O  
ATOM    399  CG1 ILE B  52      14.430 -11.754  -3.571  1.00 95.74           C  
ATOM    400  CG2 ILE B  52      12.235 -10.683  -2.928  1.00 95.74           C  
ATOM    401  CD1 ILE B  52      15.076 -11.461  -2.224  1.00 95.74           C  
ATOM    402  N   ARG B  53      10.531 -10.667  -5.949  1.00 94.87           N  
ATOM    403  CA  ARG B  53       9.354  -9.861  -6.253  1.00 94.87           C  
ATOM    404  C   ARG B  53       8.368  -9.870  -5.089  1.00 94.87           C  
ATOM    405  CB  ARG B  53       8.668 -10.369  -7.524  1.00 94.87           C  
ATOM    406  O   ARG B  53       8.004 -10.935  -4.586  1.00 94.87           O  
ATOM    407  CG  ARG B  53       9.496 -10.186  -8.786  1.00 94.87           C  
ATOM    408  CD  ARG B  53       8.768 -10.704 -10.018  1.00 94.87           C  
ATOM    409  NE  ARG B  53       9.637 -10.717 -11.192  1.00 94.87           N  
ATOM    410  NH1 ARG B  53       8.045 -11.594 -12.617  1.00 94.87           N  
ATOM    411  NH2 ARG B  53      10.145 -11.109 -13.397  1.00 94.87           N  
ATOM    412  CZ  ARG B  53       9.274 -11.140 -12.399  1.00 94.87           C  
ATOM    413  N   THR B  54       7.968  -8.700  -4.646  1.00 92.54           N  
ATOM    414  CA  THR B  54       6.958  -8.545  -3.605  1.00 92.54           C  
ATOM    415  C   THR B  54       5.676  -7.951  -4.181  1.00 92.54           C  
ATOM    416  CB  THR B  54       7.469  -7.656  -2.457  1.00 92.54           C  
ATOM    417  O   THR B  54       5.668  -6.807  -4.642  1.00 92.54           O  
ATOM    418  CG2 THR B  54       6.468  -7.611  -1.308  1.00 92.54           C  
ATOM    419  OG1 THR B  54       8.712  -8.179  -1.973  1.00 92.54           O  
ATOM    420  N   LEU B  55       4.700  -8.752  -4.095  1.00 86.62           N  
ATOM    421  CA  LEU B  55       3.430  -8.368  -4.702  1.00 86.62           C  
ATOM    422  C   LEU B  55       2.383  -8.075  -3.633  1.00 86.62           C  
ATOM    423  CB  LEU B  55       2.927  -9.472  -5.637  1.00 86.62           C  
ATOM    424  O   LEU B  55       2.146  -8.899  -2.747  1.00 86.62           O  
ATOM    425  CG  LEU B  55       3.902  -9.942  -6.717  1.00 86.62           C  
ATOM    426  CD1 LEU B  55       3.331 -11.146  -7.458  1.00 86.62           C  
ATOM    427  CD2 LEU B  55       4.212  -8.808  -7.688  1.00 86.62           C  
ATOM    428  N   SER B  56       1.789  -6.924  -3.696  1.00 78.47           N  
ATOM    429  CA  SER B  56       0.705  -6.538  -2.799  1.00 78.47           C  
ATOM    430  C   SER B  56      -0.338  -5.694  -3.525  1.00 78.47           C  
ATOM    431  CB  SER B  56       1.252  -5.765  -1.598  1.00 78.47           C  
ATOM    432  O   SER B  56      -0.109  -5.248  -4.651  1.00 78.47           O  
ATOM    433  OG  SER B  56       1.431  -4.396  -1.920  1.00 78.47           O  
ATOM    434  N   THR B  57      -1.453  -5.570  -2.978  1.00 67.76           N  
ATOM    435  CA  THR B  57      -2.526  -4.766  -3.554  1.00 67.76           C  
ATOM    436  C   THR B  57      -2.184  -3.280  -3.486  1.00 67.76           C  
ATOM    437  CB  THR B  57      -3.863  -5.021  -2.834  1.00 67.76           C  
ATOM    438  O   THR B  57      -2.747  -2.474  -4.230  1.00 67.76           O  
ATOM    439  CG2 THR B  57      -4.419  -6.400  -3.178  1.00 67.76           C  
ATOM    440  OG1 THR B  57      -3.660  -4.940  -1.418  1.00 67.76           O  
ATOM    441  N   PHE B  58      -1.224  -3.001  -2.681  1.00 65.17           N  
ATOM    442  CA  PHE B  58      -0.845  -1.610  -2.461  1.00 65.17           C  
ATOM    443  C   PHE B  58       0.316  -1.216  -3.366  1.00 65.17           C  
ATOM    444  CB  PHE B  58      -0.469  -1.380  -0.994  1.00 65.17           C  
ATOM    445  O   PHE B  58       0.200  -0.282  -4.163  1.00 65.17           O  
ATOM    446  CG  PHE B  58      -0.092   0.043  -0.680  1.00 65.17           C  
ATOM    447  CD1 PHE B  58       1.225   0.382  -0.398  1.00 65.17           C  
ATOM    448  CD2 PHE B  58      -1.057   1.042  -0.667  1.00 65.17           C  
ATOM    449  CE1 PHE B  58       1.576   1.698  -0.106  1.00 65.17           C  
ATOM    450  CE2 PHE B  58      -0.714   2.359  -0.377  1.00 65.17           C  
ATOM    451  CZ  PHE B  58       0.603   2.685  -0.096  1.00 65.17           C  
ATOM    452  N   LYS B  59       1.399  -1.850  -3.323  1.00 75.15           N  
ATOM    453  CA  LYS B  59       2.600  -1.540  -4.093  1.00 75.15           C  
ATOM    454  C   LYS B  59       3.440  -2.792  -4.330  1.00 75.15           C  
ATOM    455  CB  LYS B  59       3.436  -0.476  -3.380  1.00 75.15           C  
ATOM    456  O   LYS B  59       3.646  -3.591  -3.413  1.00 75.15           O  
ATOM    457  CG  LYS B  59       4.593   0.061  -4.209  1.00 75.15           C  
ATOM    458  CD  LYS B  59       5.280   1.232  -3.518  1.00 75.15           C  
ATOM    459  CE  LYS B  59       6.375   1.832  -4.389  1.00 75.15           C  
ATOM    460  NZ  LYS B  59       6.972   3.051  -3.767  1.00 75.15           N  
ATOM    461  N   ASN B  60       3.827  -2.905  -5.604  1.00 84.79           N  
ATOM    462  CA  ASN B  60       4.715  -4.008  -5.957  1.00 84.79           C  
ATOM    463  C   ASN B  60       6.163  -3.544  -6.081  1.00 84.79           C  
ATOM    464  CB  ASN B  60       4.256  -4.671  -7.258  1.00 84.79           C  
ATOM    465  O   ASN B  60       6.427  -2.439  -6.561  1.00 84.79           O  
ATOM    466  CG  ASN B  60       2.880  -5.296  -7.141  1.00 84.79           C  
ATOM    467  ND2 ASN B  60       2.220  -5.493  -8.276  1.00 84.79           N  
ATOM    468  OD1 ASN B  60       2.415  -5.600  -6.039  1.00 84.79           O  
ATOM    469  N   THR B  61       7.068  -4.395  -5.579  1.00 89.99           N  
ATOM    470  CA  THR B  61       8.493  -4.104  -5.698  1.00 89.99           C  
ATOM    471  C   THR B  61       9.244  -5.304  -6.269  1.00 89.99           C  
ATOM    472  CB  THR B  61       9.099  -3.717  -4.336  1.00 89.99           C  
ATOM    473  O   THR B  61       8.787  -6.443  -6.149  1.00 89.99           O  
ATOM    474  CG2 THR B  61       8.458  -2.445  -3.791  1.00 89.99           C  
ATOM    475  OG1 THR B  61       8.885  -4.784  -3.404  1.00 89.99           O  
ATOM    476  N   GLU B  62      10.356  -4.953  -6.940  1.00 93.63           N  
ATOM    477  CA  GLU B  62      11.217  -5.990  -7.501  1.00 93.63           C  
ATOM    478  C   GLU B  62      12.690  -5.618  -7.363  1.00 93.63           C  
ATOM    479  CB  GLU B  62      10.872  -6.237  -8.972  1.00 93.63           C  
ATOM    480  O   GLU B  62      13.085  -4.494  -7.682  1.00 93.63           O  
ATOM    481  CG  GLU B  62      11.708  -7.329  -9.624  1.00 93.63           C  
ATOM    482  CD  GLU B  62      11.342  -7.577 -11.079  1.00 93.63           C  
ATOM    483  OE1 GLU B  62      12.203  -7.374 -11.964  1.00 93.63           O  
ATOM    484  OE2 GLU B  62      10.184  -7.975 -11.335  1.00 93.63           O  
ATOM    485  N   ILE B  63      13.443  -6.619  -6.900  1.00 94.47           N  
ATOM    486  CA  ILE B  63      14.887  -6.421  -6.852  1.00 94.47           C  
ATOM    487  C   ILE B  63      15.591  -7.596  -7.527  1.00 94.47           C  
ATOM    488  CB  ILE B  63      15.388  -6.259  -5.399  1.00 94.47           C  
ATOM    489  O   ILE B  63      15.110  -8.731  -7.472  1.00 94.47           O  
ATOM    490  CG1 ILE B  63      15.012  -7.489  -4.565  1.00 94.47           C  
ATOM    491  CG2 ILE B  63      14.824  -4.980  -4.774  1.00 94.47           C  
ATOM    492  CD1 ILE B  63      15.589  -7.480  -3.155  1.00 94.47           C  
ATOM    493  N   SER B  64      16.621  -7.311  -8.202  1.00 95.37           N  
ATOM    494  CA  SER B  64      17.488  -8.273  -8.875  1.00 95.37           C  
ATOM    495  C   SER B  64      18.954  -8.030  -8.533  1.00 95.37           C  
ATOM    496  CB  SER B  64      17.291  -8.203 -10.390  1.00 95.37           C  
ATOM    497  O   SER B  64      19.443  -6.903  -8.638  1.00 95.37           O  
ATOM    498  OG  SER B  64      18.138  -9.128 -11.051  1.00 95.37           O  
ATOM    499  N   PHE B  65      19.626  -9.156  -8.174  1.00 95.76           N  
ATOM    500  CA  PHE B  65      20.982  -8.942  -7.681  1.00 95.76           C  
ATOM    501  C   PHE B  65      21.805 -10.220  -7.788  1.00 95.76           C  
ATOM    502  CB  PHE B  65      20.956  -8.454  -6.229  1.00 95.76           C  
ATOM    503  O   PHE B  65      21.251 -11.309  -7.952  1.00 95.76           O  
ATOM    504  CG  PHE B  65      20.140  -9.324  -5.311  1.00 95.76           C  
ATOM    505  CD1 PHE B  65      18.797  -9.049  -5.083  1.00 95.76           C  
ATOM    506  CD2 PHE B  65      20.716 -10.416  -4.675  1.00 95.76           C  
ATOM    507  CE1 PHE B  65      18.039  -9.852  -4.234  1.00 95.76           C  
ATOM    508  CE2 PHE B  65      19.965 -11.223  -3.825  1.00 95.76           C  
ATOM    509  CZ  PHE B  65      18.627 -10.939  -3.605  1.00 95.76           C  
ATOM    510  N   GLN B  66      23.080 -10.012  -7.711  1.00 96.30           N  
ATOM    511  CA  GLN B  66      24.025 -11.104  -7.502  1.00 96.30           C  
ATOM    512  C   GLN B  66      24.408 -11.224  -6.030  1.00 96.30           C  
ATOM    513  CB  GLN B  66      25.278 -10.901  -8.356  1.00 96.30           C  
ATOM    514  O   GLN B  66      24.686 -10.220  -5.371  1.00 96.30           O  
ATOM    515  CG  GLN B  66      25.035 -11.056  -9.851  1.00 96.30           C  
ATOM    516  CD  GLN B  66      26.297 -10.874 -10.673  1.00 96.30           C  
ATOM    517  NE2 GLN B  66      26.137 -10.749 -11.986  1.00 96.30           N  
ATOM    518  OE1 GLN B  66      27.407 -10.846 -10.132  1.00 96.30           O  
ATOM    519  N   LEU B  67      24.395 -12.426  -5.542  1.00 95.28           N  
ATOM    520  CA  LEU B  67      24.703 -12.648  -4.133  1.00 95.28           C  
ATOM    521  C   LEU B  67      26.054 -12.042  -3.770  1.00 95.28           C  
ATOM    522  CB  LEU B  67      24.699 -14.145  -3.812  1.00 95.28           C  
ATOM    523  O   LEU B  67      27.041 -12.244  -4.481  1.00 95.28           O  
ATOM    524  CG  LEU B  67      23.331 -14.829  -3.787  1.00 95.28           C  
ATOM    525  CD1 LEU B  67      23.497 -16.343  -3.711  1.00 95.28           C  
ATOM    526  CD2 LEU B  67      22.499 -14.318  -2.616  1.00 95.28           C  
ATOM    527  N   GLY B  68      26.090 -11.224  -2.740  1.00 94.82           N  
ATOM    528  CA  GLY B  68      27.331 -10.667  -2.224  1.00 94.82           C  
ATOM    529  C   GLY B  68      27.721  -9.361  -2.892  1.00 94.82           C  
ATOM    530  O   GLY B  68      28.665  -8.696  -2.461  1.00 94.82           O  
ATOM    531  N   GLU B  69      26.978  -8.883  -3.918  1.00 97.12           N  
ATOM    532  CA  GLU B  69      27.287  -7.647  -4.631  1.00 97.12           C  
ATOM    533  C   GLU B  69      26.298  -6.541  -4.273  1.00 97.12           C  
ATOM    534  CB  GLU B  69      27.286  -7.884  -6.143  1.00 97.12           C  
ATOM    535  O   GLU B  69      25.089  -6.776  -4.221  1.00 97.12           O  
ATOM    536  CG  GLU B  69      28.406  -8.796  -6.623  1.00 97.12           C  
ATOM    537  CD  GLU B  69      28.545  -8.830  -8.137  1.00 97.12           C  
ATOM    538  OE1 GLU B  69      29.428  -9.554  -8.649  1.00 97.12           O  
ATOM    539  OE2 GLU B  69      27.765  -8.125  -8.816  1.00 97.12           O  
ATOM    540  N   GLU B  70      26.832  -5.435  -4.088  1.00 97.75           N  
ATOM    541  CA  GLU B  70      26.014  -4.273  -3.754  1.00 97.75           C  
ATOM    542  C   GLU B  70      25.200  -3.807  -4.958  1.00 97.75           C  
ATOM    543  CB  GLU B  70      26.890  -3.130  -3.236  1.00 97.75           C  
ATOM    544  O   GLU B  70      25.679  -3.851  -6.093  1.00 97.75           O  
ATOM    545  CG  GLU B  70      26.101  -1.938  -2.715  1.00 97.75           C  
ATOM    546  CD  GLU B  70      26.982  -0.831  -2.159  1.00 97.75           C  
ATOM    547  OE1 GLU B  70      27.566  -0.062  -2.955  1.00 97.75           O  
ATOM    548  OE2 GLU B  70      27.091  -0.734  -0.916  1.00 97.75           O  
ATOM    549  N   PHE B  71      23.953  -3.327  -4.740  1.00 96.93           N  
ATOM    550  CA  PHE B  71      23.091  -2.827  -5.804  1.00 96.93           C  
ATOM    551  C   PHE B  71      22.183  -1.717  -5.289  1.00 96.93           C  
ATOM    552  CB  PHE B  71      22.249  -3.963  -6.394  1.00 96.93           C  
ATOM    553  O   PHE B  71      22.010  -1.561  -4.078  1.00 96.93           O  
ATOM    554  CG  PHE B  71      21.307  -4.596  -5.406  1.00 96.93           C  
ATOM    555  CD1 PHE B  71      21.751  -5.584  -4.536  1.00 96.93           C  
ATOM    556  CD2 PHE B  71      19.976  -4.204  -5.348  1.00 96.93           C  
ATOM    557  CE1 PHE B  71      20.882  -6.172  -3.620  1.00 96.93           C  
ATOM    558  CE2 PHE B  71      19.101  -4.787  -4.436  1.00 96.93           C  
ATOM    559  CZ  PHE B  71      19.555  -5.771  -3.574  1.00 96.93           C  
ATOM    560  N   ASP B  72      21.610  -0.937  -6.227  1.00 97.02           N  
ATOM    561  CA  ASP B  72      20.680   0.136  -5.889  1.00 97.02           C  
ATOM    562  C   ASP B  72      19.265  -0.404  -5.696  1.00 97.02           C  
ATOM    563  CB  ASP B  72      20.688   1.215  -6.974  1.00 97.02           C  
ATOM    564  O   ASP B  72      18.775  -1.183  -6.516  1.00 97.02           O  
ATOM    565  CG  ASP B  72      21.979   2.014  -7.007  1.00 97.02           C  
ATOM    566  OD1 ASP B  72      22.421   2.502  -5.945  1.00 97.02           O  
ATOM    567  OD2 ASP B  72      22.558   2.159  -8.105  1.00 97.02           O  
ATOM    568  N   GLU B  73      18.632   0.017  -4.585  1.00 96.09           N  
ATOM    569  CA  GLU B  73      17.288  -0.454  -4.267  1.00 96.09           C  
ATOM    570  C   GLU B  73      16.376   0.704  -3.873  1.00 96.09           C  
ATOM    571  CB  GLU B  73      17.334  -1.494  -3.145  1.00 96.09           C  
ATOM    572  O   GLU B  73      16.785   1.598  -3.130  1.00 96.09           O  
ATOM    573  CG  GLU B  73      15.964  -2.009  -2.727  1.00 96.09           C  
ATOM    574  CD  GLU B  73      16.023  -3.010  -1.584  1.00 96.09           C  
ATOM    575  OE1 GLU B  73      14.962  -3.330  -1.002  1.00 96.09           O  
ATOM    576  OE2 GLU B  73      17.140  -3.477  -1.266  1.00 96.09           O  
ATOM    577  N   THR B  74      15.255   0.667  -4.507  1.00 93.66           N  
ATOM    578  CA  THR B  74      14.162   1.515  -4.045  1.00 93.66           C  
ATOM    579  C   THR B  74      13.160   0.706  -3.226  1.00 93.66           C  
ATOM    580  CB  THR B  74      13.439   2.187  -5.227  1.00 93.66           C  
ATOM    581  O   THR B  74      12.520  -0.210  -3.747  1.00 93.66           O  
ATOM    582  CG2 THR B  74      12.364   3.152  -4.737  1.00 93.66           C  
ATOM    583  OG1 THR B  74      14.393   2.912  -6.013  1.00 93.66           O  
ATOM    584  N   THR B  75      12.965   1.095  -1.974  1.00 90.68           N  
ATOM    585  CA  THR B  75      12.137   0.319  -1.058  1.00 90.68           C  
ATOM    586  C   THR B  75      10.662   0.671  -1.230  1.00 90.68           C  
ATOM    587  CB  THR B  75      12.555   0.552   0.406  1.00 90.68           C  
ATOM    588  O   THR B  75      10.325   1.627  -1.931  1.00 90.68           O  
ATOM    589  CG2 THR B  75      14.022   0.194   0.623  1.00 90.68           C  
ATOM    590  OG1 THR B  75      12.357   1.932   0.739  1.00 90.68           O  
ATOM    591  N   ALA B  76       9.818  -0.093  -0.637  1.00 86.86           N  
ATOM    592  CA  ALA B  76       8.369   0.069  -0.726  1.00 86.86           C  
ATOM    593  C   ALA B  76       7.935   1.428  -0.183  1.00 86.86           C  
ATOM    594  CB  ALA B  76       7.660  -1.053   0.028  1.00 86.86           C  
ATOM    595  O   ALA B  76       6.922   1.982  -0.616  1.00 86.86           O  
ATOM    596  N   ASP B  77       8.660   1.924   0.770  1.00 85.45           N  
ATOM    597  CA  ASP B  77       8.363   3.239   1.330  1.00 85.45           C  
ATOM    598  C   ASP B  77       9.149   4.333   0.611  1.00 85.45           C  
ATOM    599  CB  ASP B  77       8.673   3.267   2.828  1.00 85.45           C  
ATOM    600  O   ASP B  77       9.335   5.426   1.148  1.00 85.45           O  
ATOM    601  CG  ASP B  77      10.109   2.888   3.143  1.00 85.45           C  
ATOM    602  OD1 ASP B  77      10.676   2.015   2.451  1.00 85.45           O  
ATOM    603  OD2 ASP B  77      10.679   3.466   4.095  1.00 85.45           O  
ATOM    604  N   ASP B  78       9.868   4.048  -0.539  1.00 86.45           N  
ATOM    605  CA  ASP B  78      10.458   4.967  -1.507  1.00 86.45           C  
ATOM    606  C   ASP B  78      11.809   5.486  -1.018  1.00 86.45           C  
ATOM    607  CB  ASP B  78       9.513   6.139  -1.781  1.00 86.45           C  
ATOM    608  O   ASP B  78      12.248   6.566  -1.420  1.00 86.45           O  
ATOM    609  CG  ASP B  78       8.270   5.730  -2.552  1.00 86.45           C  
ATOM    610  OD1 ASP B  78       8.382   4.941  -3.515  1.00 86.45           O  
ATOM    611  OD2 ASP B  78       7.170   6.204  -2.195  1.00 86.45           O  
ATOM    612  N   ARG B  79      12.428   4.766  -0.205  1.00 90.04           N  
ATOM    613  CA  ARG B  79      13.799   5.094   0.172  1.00 90.04           C  
ATOM    614  C   ARG B  79      14.790   4.584  -0.870  1.00 90.04           C  
ATOM    615  CB  ARG B  79      14.134   4.507   1.545  1.00 90.04           C  
ATOM    616  O   ARG B  79      14.594   3.513  -1.448  1.00 90.04           O  
ATOM    617  CG  ARG B  79      13.376   5.155   2.693  1.00 90.04           C  
ATOM    618  CD  ARG B  79      13.722   4.514   4.030  1.00 90.04           C  
ATOM    619  NE  ARG B  79      13.222   3.145   4.117  1.00 90.04           N  
ATOM    620  NH1 ARG B  79      14.822   2.437   5.625  1.00 90.04           N  
ATOM    621  NH2 ARG B  79      13.220   0.978   4.877  1.00 90.04           N  
ATOM    622  CZ  ARG B  79      13.756   2.190   4.873  1.00 90.04           C  
ATOM    623  N   ASN B  80      15.762   5.448  -1.114  1.00 93.71           N  
ATOM    624  CA  ASN B  80      16.872   5.003  -1.949  1.00 93.71           C  
ATOM    625  C   ASN B  80      18.004   4.415  -1.111  1.00 93.71           C  
ATOM    626  CB  ASN B  80      17.392   6.156  -2.810  1.00 93.71           C  
ATOM    627  O   ASN B  80      18.642   5.129  -0.335  1.00 93.71           O  
ATOM    628  CG  ASN B  80      16.393   6.596  -3.861  1.00 93.71           C  
ATOM    629  ND2 ASN B  80      16.393   7.886  -4.176  1.00 93.71           N  
ATOM    630  OD1 ASN B  80      15.626   5.784  -4.386  1.00 93.71           O  
ATOM    631  N   CYS B  81      18.284   3.120  -1.356  1.00 95.82           N  
ATOM    632  CA  CYS B  81      19.260   2.422  -0.528  1.00 95.82           C  
ATOM    633  C   CYS B  81      20.298   1.712  -1.389  1.00 95.82           C  
ATOM    634  CB  CYS B  81      18.564   1.412   0.384  1.00 95.82           C  
ATOM    635  O   CYS B  81      20.052   1.438  -2.565  1.00 95.82           O  
ATOM    636  SG  CYS B  81      17.258   2.131   1.404  1.00 95.82           S  
ATOM    637  N   LYS B  82      21.489   1.540  -0.861  1.00 97.31           N  
ATOM    638  CA  LYS B  82      22.473   0.575  -1.344  1.00 97.31           C  
ATOM    639  C   LYS B  82      22.373  -0.741  -0.578  1.00 97.31           C  
ATOM    640  CB  LYS B  82      23.887   1.144  -1.225  1.00 97.31           C  
ATOM    641  O   LYS B  82      22.653  -0.791   0.621  1.00 97.31           O  
ATOM    642  CG  LYS B  82      24.122   2.398  -2.055  1.00 97.31           C  
ATOM    643  CD  LYS B  82      24.278   2.068  -3.534  1.00 97.31           C  
ATOM    644  CE  LYS B  82      24.672   3.296  -4.343  1.00 97.31           C  
ATOM    645  NZ  LYS B  82      24.596   3.040  -5.812  1.00 97.31           N  
ATOM    646  N   SER B  83      22.062  -1.786  -1.285  1.00 97.70           N  
ATOM    647  CA  SER B  83      21.741  -3.031  -0.595  1.00 97.70           C  
ATOM    648  C   SER B  83      22.685  -4.153  -1.011  1.00 97.70           C  
ATOM    649  CB  SER B  83      20.294  -3.441  -0.875  1.00 97.70           C  
ATOM    650  O   SER B  83      23.230  -4.136  -2.117  1.00 97.70           O  
ATOM    651  OG  SER B  83      19.391  -2.460  -0.395  1.00 97.70           O  
ATOM    652  N   VAL B  84      22.961  -5.069  -0.162  1.00 97.69           N  
ATOM    653  CA  VAL B  84      23.712  -6.295  -0.409  1.00 97.69           C  
ATOM    654  C   VAL B  84      22.957  -7.490   0.169  1.00 97.69           C  
ATOM    655  CB  VAL B  84      25.133  -6.222   0.193  1.00 97.69           C  
ATOM    656  O   VAL B  84      22.503  -7.450   1.316  1.00 97.69           O  
ATOM    657  CG1 VAL B  84      25.882  -7.535  -0.028  1.00 97.69           C  
ATOM    658  CG2 VAL B  84      25.908  -5.052  -0.412  1.00 97.69           C  
ATOM    659  N   VAL B  85      22.815  -8.487  -0.639  1.00 97.17           N  
ATOM    660  CA  VAL B  85      22.208  -9.733  -0.181  1.00 97.17           C  
ATOM    661  C   VAL B  85      23.234 -10.862  -0.247  1.00 97.17           C  
ATOM    662  CB  VAL B  85      20.960 -10.097  -1.016  1.00 97.17           C  
ATOM    663  O   VAL B  85      23.849 -11.089  -1.291  1.00 97.17           O  
ATOM    664  CG1 VAL B  85      20.299 -11.363  -0.475  1.00 97.17           C  
ATOM    665  CG2 VAL B  85      19.968  -8.935  -1.025  1.00 97.17           C  
ATOM    666  N   SER B  86      23.407 -11.530   0.819  1.00 96.52           N  
ATOM    667  CA  SER B  86      24.393 -12.603   0.899  1.00 96.52           C  
ATOM    668  C   SER B  86      23.800 -13.852   1.544  1.00 96.52           C  
ATOM    669  CB  SER B  86      25.620 -12.146   1.688  1.00 96.52           C  
ATOM    670  O   SER B  86      22.817 -13.768   2.283  1.00 96.52           O  
ATOM    671  OG  SER B  86      25.241 -11.614   2.946  1.00 96.52           O  
ATOM    672  N   LEU B  87      24.393 -14.946   1.197  1.00 94.19           N  
ATOM    673  CA  LEU B  87      24.041 -16.215   1.823  1.00 94.19           C  
ATOM    674  C   LEU B  87      25.001 -16.544   2.962  1.00 94.19           C  
ATOM    675  CB  LEU B  87      24.051 -17.344   0.789  1.00 94.19           C  
ATOM    676  O   LEU B  87      26.195 -16.748   2.733  1.00 94.19           O  
ATOM    677  CG  LEU B  87      23.320 -18.629   1.181  1.00 94.19           C  
ATOM    678  CD1 LEU B  87      21.814 -18.394   1.216  1.00 94.19           C  
ATOM    679  CD2 LEU B  87      23.668 -19.758   0.217  1.00 94.19           C  
ATOM    680  N   ASP B  88      24.559 -16.417   4.184  1.00 92.67           N  
ATOM    681  CA  ASP B  88      25.321 -16.794   5.370  1.00 92.67           C  
ATOM    682  C   ASP B  88      24.824 -18.118   5.945  1.00 92.67           C  
ATOM    683  CB  ASP B  88      25.238 -15.696   6.432  1.00 92.67           C  
ATOM    684  O   ASP B  88      23.870 -18.143   6.725  1.00 92.67           O  
ATOM    685  CG  ASP B  88      26.228 -15.892   7.567  1.00 92.67           C  
ATOM    686  OD1 ASP B  88      27.053 -16.829   7.502  1.00 92.67           O  
ATOM    687  OD2 ASP B  88      26.181 -15.104   8.537  1.00 92.67           O  
ATOM    688  N   GLY B  89      25.571 -19.184   5.637  1.00 90.65           N  
ATOM    689  CA  GLY B  89      25.065 -20.504   5.981  1.00 90.65           C  
ATOM    690  C   GLY B  89      23.748 -20.832   5.304  1.00 90.65           C  
ATOM    691  O   GLY B  89      23.672 -20.886   4.075  1.00 90.65           O  
ATOM    692  N   ASP B  90      22.737 -21.008   6.131  1.00 92.12           N  
ATOM    693  CA  ASP B  90      21.408 -21.330   5.619  1.00 92.12           C  
ATOM    694  C   ASP B  90      20.492 -20.109   5.664  1.00 92.12           C  
ATOM    695  CB  ASP B  90      20.790 -22.481   6.416  1.00 92.12           C  
ATOM    696  O   ASP B  90      19.278 -20.231   5.486  1.00 92.12           O  
ATOM    697  CG  ASP B  90      21.546 -23.788   6.252  1.00 92.12           C  
ATOM    698  OD1 ASP B  90      22.194 -23.991   5.203  1.00 92.12           O  
ATOM    699  OD2 ASP B  90      21.489 -24.625   7.179  1.00 92.12           O  
ATOM    700  N   LYS B  91      21.086 -18.969   5.880  1.00 95.89           N  
ATOM    701  CA  LYS B  91      20.309 -17.740   6.012  1.00 95.89           C  
ATOM    702  C   LYS B  91      20.584 -16.788   4.852  1.00 95.89           C  
ATOM    703  CB  LYS B  91      20.619 -17.050   7.341  1.00 95.89           C  
ATOM    704  O   LYS B  91      21.720 -16.679   4.387  1.00 95.89           O  
ATOM    705  CG  LYS B  91      20.258 -17.876   8.567  1.00 95.89           C  
ATOM    706  CD  LYS B  91      20.602 -17.141   9.857  1.00 95.89           C  
ATOM    707  CE  LYS B  91      20.309 -17.996  11.083  1.00 95.89           C  
ATOM    708  NZ  LYS B  91      20.666 -17.289  12.349  1.00 95.89           N  
ATOM    709  N   LEU B  92      19.585 -16.232   4.331  1.00 96.19           N  
ATOM    710  CA  LEU B  92      19.687 -15.163   3.344  1.00 96.19           C  
ATOM    711  C   LEU B  92      19.656 -13.796   4.019  1.00 96.19           C  
ATOM    712  CB  LEU B  92      18.553 -15.266   2.322  1.00 96.19           C  
ATOM    713  O   LEU B  92      18.618 -13.378   4.537  1.00 96.19           O  
ATOM    714  CG  LEU B  92      18.735 -14.477   1.024  1.00 96.19           C  
ATOM    715  CD1 LEU B  92      19.868 -15.075   0.195  1.00 96.19           C  
ATOM    716  CD2 LEU B  92      17.437 -14.453   0.225  1.00 96.19           C  
ATOM    717  N   VAL B  93      20.779 -13.162   3.996  1.00 97.69           N  
ATOM    718  CA  VAL B  93      20.945 -11.915   4.737  1.00 97.69           C  
ATOM    719  C   VAL B  93      20.913 -10.732   3.771  1.00 97.69           C  
ATOM    720  CB  VAL B  93      22.261 -11.906   5.546  1.00 97.69           C  
ATOM    721  O   VAL B  93      21.701 -10.674   2.825  1.00 97.69           O  
ATOM    722  CG1 VAL B  93      22.414 -10.595   6.315  1.00 97.69           C  
ATOM    723  CG2 VAL B  93      22.307 -13.097   6.501  1.00 97.69           C  
ATOM    724  N   HIS B  94      19.984  -9.742   4.007  1.00 97.48           N  
ATOM    725  CA  HIS B  94      19.748  -8.547   3.206  1.00 97.48           C  
ATOM    726  C   HIS B  94      20.030  -7.280   4.008  1.00 97.48           C  
ATOM    727  CB  HIS B  94      18.310  -8.528   2.683  1.00 97.48           C  
ATOM    728  O   HIS B  94      19.289  -6.951   4.936  1.00 97.48           O  
ATOM    729  CG  HIS B  94      18.026  -7.394   1.750  1.00 97.48           C  
ATOM    730  CD2 HIS B  94      18.787  -6.339   1.375  1.00 97.48           C  
ATOM    731  ND1 HIS B  94      16.826  -7.261   1.084  1.00 97.48           N  
ATOM    732  CE1 HIS B  94      16.863  -6.171   0.337  1.00 97.48           C  
ATOM    733  NE2 HIS B  94      18.041  -5.593   0.495  1.00 97.48           N  
ATOM    734  N   ILE B  95      21.070  -6.628   3.622  1.00 97.77           N  
ATOM    735  CA  ILE B  95      21.469  -5.416   4.329  1.00 97.77           C  
ATOM    736  C   ILE B  95      21.188  -4.194   3.457  1.00 97.77           C  
ATOM    737  CB  ILE B  95      22.962  -5.459   4.726  1.00 97.77           C  
ATOM    738  O   ILE B  95      21.646  -4.120   2.315  1.00 97.77           O  
ATOM    739  CG1 ILE B  95      23.229  -6.635   5.671  1.00 97.77           C  
ATOM    740  CG2 ILE B  95      23.389  -4.134   5.365  1.00 97.77           C  
ATOM    741  CD1 ILE B  95      24.702  -6.848   5.993  1.00 97.77           C  
ATOM    742  N   GLN B  96      20.420  -3.270   4.004  1.00 97.04           N  
ATOM    743  CA  GLN B  96      20.114  -2.007   3.341  1.00 97.04           C  
ATOM    744  C   GLN B  96      20.800  -0.837   4.042  1.00 97.04           C  
ATOM    745  CB  GLN B  96      18.603  -1.777   3.295  1.00 97.04           C  
ATOM    746  O   GLN B  96      20.689  -0.685   5.260  1.00 97.04           O  
ATOM    747  CG  GLN B  96      17.843  -2.840   2.512  1.00 97.04           C  
ATOM    748  CD  GLN B  96      16.339  -2.646   2.566  1.00 97.04           C  
ATOM    749  NE2 GLN B  96      15.639  -3.158   1.560  1.00 97.04           N  
ATOM    750  OE1 GLN B  96      15.811  -2.041   3.504  1.00 97.04           O  
ATOM    751  N   LYS B  97      21.501  -0.025   3.250  1.00 97.20           N  
ATOM    752  CA  LYS B  97      22.182   1.149   3.789  1.00 97.20           C  
ATOM    753  C   LYS B  97      21.741   2.420   3.068  1.00 97.20           C  
ATOM    754  CB  LYS B  97      23.699   0.987   3.684  1.00 97.20           C  
ATOM    755  O   LYS B  97      21.653   2.443   1.838  1.00 97.20           O  
ATOM    756  CG  LYS B  97      24.261  -0.137   4.542  1.00 97.20           C  
ATOM    757  CD  LYS B  97      25.777  -0.229   4.418  1.00 97.20           C  
ATOM    758  CE  LYS B  97      26.338  -1.376   5.248  1.00 97.20           C  
ATOM    759  NZ  LYS B  97      27.818  -1.499   5.094  1.00 97.20           N  
ATOM    760  N   TRP B  98      21.363   3.428   3.912  1.00 95.12           N  
ATOM    761  CA  TRP B  98      20.997   4.736   3.379  1.00 95.12           C  
ATOM    762  C   TRP B  98      21.268   5.836   4.400  1.00 95.12           C  
ATOM    763  CB  TRP B  98      19.522   4.756   2.967  1.00 95.12           C  
ATOM    764  O   TRP B  98      21.131   5.618   5.606  1.00 95.12           O  
ATOM    765  CG  TRP B  98      18.568   4.804   4.123  1.00 95.12           C  
ATOM    766  CD1 TRP B  98      17.935   5.908   4.624  1.00 95.12           C  
ATOM    767  CD2 TRP B  98      18.143   3.699   4.926  1.00 95.12           C  
ATOM    768  CE2 TRP B  98      17.250   4.206   5.896  1.00 95.12           C  
ATOM    769  CE3 TRP B  98      18.430   2.327   4.918  1.00 95.12           C  
ATOM    770  NE1 TRP B  98      17.141   5.555   5.690  1.00 95.12           N  
ATOM    771  CH2 TRP B  98      16.939   2.050   6.821  1.00 95.12           C  
ATOM    772  CZ2 TRP B  98      16.641   3.388   6.851  1.00 95.12           C  
ATOM    773  CZ3 TRP B  98      17.823   1.515   5.869  1.00 95.12           C  
ATOM    774  N   ASP B  99      21.833   6.948   3.979  1.00 93.18           N  
ATOM    775  CA  ASP B  99      22.061   8.131   4.803  1.00 93.18           C  
ATOM    776  C   ASP B  99      22.708   7.757   6.135  1.00 93.18           C  
ATOM    777  CB  ASP B  99      20.747   8.877   5.048  1.00 93.18           C  
ATOM    778  O   ASP B  99      22.262   8.202   7.195  1.00 93.18           O  
ATOM    779  CG  ASP B  99      20.163   9.478   3.782  1.00 93.18           C  
ATOM    780  OD1 ASP B  99      20.929   9.790   2.844  1.00 93.18           O  
ATOM    781  OD2 ASP B  99      18.925   9.644   3.722  1.00 93.18           O  
ATOM    782  N   GLY B 100      23.611   6.837   6.191  1.00 92.79           N  
ATOM    783  CA  GLY B 100      24.339   6.442   7.387  1.00 92.79           C  
ATOM    784  C   GLY B 100      23.574   5.459   8.253  1.00 92.79           C  
ATOM    785  O   GLY B 100      24.049   5.064   9.320  1.00 92.79           O  
ATOM    786  N   LYS B 101      22.359   5.153   7.905  1.00 95.70           N  
ATOM    787  CA  LYS B 101      21.538   4.182   8.622  1.00 95.70           C  
ATOM    788  C   LYS B 101      21.593   2.813   7.949  1.00 95.70           C  
ATOM    789  CB  LYS B 101      20.090   4.665   8.711  1.00 95.70           C  
ATOM    790  O   LYS B 101      21.947   2.707   6.773  1.00 95.70           O  
ATOM    791  CG  LYS B 101      19.921   5.980   9.456  1.00 95.70           C  
ATOM    792  CD  LYS B 101      18.467   6.434   9.466  1.00 95.70           C  
ATOM    793  CE  LYS B 101      18.310   7.796  10.128  1.00 95.70           C  
ATOM    794  NZ  LYS B 101      16.897   8.279  10.075  1.00 95.70           N  
ATOM    795  N   GLU B 102      21.293   1.814   8.759  1.00 96.39           N  
ATOM    796  CA  GLU B 102      21.365   0.456   8.228  1.00 96.39           C  
ATOM    797  C   GLU B 102      20.272  -0.428   8.823  1.00 96.39           C  
ATOM    798  CB  GLU B 102      22.742  -0.156   8.498  1.00 96.39           C  
ATOM    799  O   GLU B 102      19.953  -0.315  10.009  1.00 96.39           O  
ATOM    800  CG  GLU B 102      22.880  -1.594   8.020  1.00 96.39           C  
ATOM    801  CD  GLU B 102      24.244  -2.197   8.318  1.00 96.39           C  
ATOM    802  OE1 GLU B 102      24.304  -3.329   8.848  1.00 96.39           O  
ATOM    803  OE2 GLU B 102      25.260  -1.530   8.021  1.00 96.39           O  
ATOM    804  N   THR B 103      19.670  -1.169   7.943  1.00 96.53           N  
ATOM    805  CA  THR B 103      18.719  -2.178   8.395  1.00 96.53           C  
ATOM    806  C   THR B 103      19.121  -3.563   7.895  1.00 96.53           C  
ATOM    807  CB  THR B 103      17.291  -1.853   7.918  1.00 96.53           C  
ATOM    808  O   THR B 103      19.751  -3.690   6.843  1.00 96.53           O  
ATOM    809  CG2 THR B 103      17.180  -1.960   6.401  1.00 96.53           C  
ATOM    810  OG1 THR B 103      16.372  -2.773   8.520  1.00 96.53           O  
ATOM    811  N   ASN B 104      18.773  -4.630   8.648  1.00 96.49           N  
ATOM    812  CA  ASN B 104      19.131  -6.013   8.351  1.00 96.49           C  
ATOM    813  C   ASN B 104      17.896  -6.904   8.256  1.00 96.49           C  
ATOM    814  CB  ASN B 104      20.098  -6.555   9.405  1.00 96.49           C  
ATOM    815  O   ASN B 104      17.101  -6.972   9.195  1.00 96.49           O  
ATOM    816  CG  ASN B 104      20.675  -7.906   9.029  1.00 96.49           C  
ATOM    817  ND2 ASN B 104      21.855  -8.213   9.553  1.00 96.49           N  
ATOM    818  OD1 ASN B 104      20.064  -8.666   8.273  1.00 96.49           O  
ATOM    819  N   PHE B 105      17.764  -7.518   7.105  1.00 96.67           N  
ATOM    820  CA  PHE B 105      16.735  -8.529   6.895  1.00 96.67           C  
ATOM    821  C   PHE B 105      17.347  -9.924   6.850  1.00 96.67           C  
ATOM    822  CB  PHE B 105      15.963  -8.252   5.601  1.00 96.67           C  
ATOM    823  O   PHE B 105      18.206 -10.204   6.012  1.00 96.67           O  
ATOM    824  CG  PHE B 105      15.260  -6.922   5.586  1.00 96.67           C  
ATOM    825  CD1 PHE B 105      15.462  -6.002   6.608  1.00 96.67           C  
ATOM    826  CD2 PHE B 105      14.395  -6.592   4.551  1.00 96.67           C  
ATOM    827  CE1 PHE B 105      14.812  -4.770   6.597  1.00 96.67           C  
ATOM    828  CE2 PHE B 105      13.742  -5.363   4.533  1.00 96.67           C  
ATOM    829  CZ  PHE B 105      13.951  -4.454   5.557  1.00 96.67           C  
ATOM    830  N   VAL B 106      16.849 -10.803   7.645  1.00 97.54           N  
ATOM    831  CA  VAL B 106      17.350 -12.174   7.637  1.00 97.54           C  
ATOM    832  C   VAL B 106      16.206 -13.141   7.340  1.00 97.54           C  
ATOM    833  CB  VAL B 106      18.023 -12.540   8.979  1.00 97.54           C  
ATOM    834  O   VAL B 106      15.230 -13.205   8.091  1.00 97.54           O  
ATOM    835  CG1 VAL B 106      18.509 -13.988   8.961  1.00 97.54           C  
ATOM    836  CG2 VAL B 106      19.182 -11.588   9.271  1.00 97.54           C  
ATOM    837  N   ARG B 107      16.335 -13.868   6.259  1.00 97.89           N  
ATOM    838  CA  ARG B 107      15.368 -14.902   5.904  1.00 97.89           C  
ATOM    839  C   ARG B 107      15.905 -16.291   6.236  1.00 97.89           C  
ATOM    840  CB  ARG B 107      15.013 -14.819   4.418  1.00 97.89           C  
ATOM    841  O   ARG B 107      17.035 -16.627   5.876  1.00 97.89           O  
ATOM    842  CG  ARG B 107      14.320 -13.525   4.022  1.00 97.89           C  
ATOM    843  CD  ARG B 107      14.016 -13.482   2.531  1.00 97.89           C  
ATOM    844  NE  ARG B 107      13.305 -12.261   2.161  1.00 97.89           N  
ATOM    845  NH1 ARG B 107      15.215 -11.020   1.775  1.00 97.89           N  
ATOM    846  NH2 ARG B 107      13.149 -10.069   1.492  1.00 97.89           N  
ATOM    847  CZ  ARG B 107      13.891 -11.120   1.810  1.00 97.89           C  
ATOM    848  N   GLU B 108      15.116 -17.074   6.831  1.00 96.23           N  
ATOM    849  CA  GLU B 108      15.440 -18.454   7.181  1.00 96.23           C  
ATOM    850  C   GLU B 108      14.255 -19.381   6.925  1.00 96.23           C  
ATOM    851  CB  GLU B 108      15.876 -18.549   8.645  1.00 96.23           C  
ATOM    852  O   GLU B 108      13.101 -18.986   7.106  1.00 96.23           O  
ATOM    853  CG  GLU B 108      17.112 -17.725   8.973  1.00 96.23           C  
ATOM    854  CD  GLU B 108      17.500 -17.785  10.442  1.00 96.23           C  
ATOM    855  OE1 GLU B 108      18.334 -16.961  10.884  1.00 96.23           O  
ATOM    856  OE2 GLU B 108      16.967 -18.662  11.157  1.00 96.23           O  
ATOM    857  N   ILE B 109      14.595 -20.592   6.562  1.00 94.98           N  
ATOM    858  CA  ILE B 109      13.557 -21.600   6.378  1.00 94.98           C  
ATOM    859  C   ILE B 109      13.531 -22.540   7.581  1.00 94.98           C  
ATOM    860  CB  ILE B 109      13.773 -22.403   5.075  1.00 94.98           C  
ATOM    861  O   ILE B 109      14.533 -23.189   7.891  1.00 94.98           O  
ATOM    862  CG1 ILE B 109      13.794 -21.461   3.865  1.00 94.98           C  
ATOM    863  CG2 ILE B 109      12.691 -23.475   4.916  1.00 94.98           C  
ATOM    864  CD1 ILE B 109      12.444 -20.835   3.545  1.00 94.98           C  
ATOM    865  N   LYS B 110      12.392 -22.483   8.227  1.00 91.28           N  
ATOM    866  CA  LYS B 110      12.175 -23.356   9.377  1.00 91.28           C  
ATOM    867  C   LYS B 110      10.884 -24.155   9.225  1.00 91.28           C  
ATOM    868  CB  LYS B 110      12.139 -22.542  10.671  1.00 91.28           C  
ATOM    869  O   LYS B 110       9.801 -23.577   9.107  1.00 91.28           O  
ATOM    870  CG  LYS B 110      13.469 -21.900  11.036  1.00 91.28           C  
ATOM    871  CD  LYS B 110      13.409 -21.225  12.400  1.00 91.28           C  
ATOM    872  CE  LYS B 110      14.739 -20.580  12.766  1.00 91.28           C  
ATOM    873  NZ  LYS B 110      14.670 -19.876  14.081  1.00 91.28           N  
ATOM    874  N   ASP B 111      10.956 -25.447   9.240  1.00 91.52           N  
ATOM    875  CA  ASP B 111       9.789 -26.321   9.164  1.00 91.52           C  
ATOM    876  C   ASP B 111       8.987 -26.057   7.892  1.00 91.52           C  
ATOM    877  CB  ASP B 111       8.899 -26.135  10.395  1.00 91.52           C  
ATOM    878  O   ASP B 111       7.759 -25.953   7.936  1.00 91.52           O  
ATOM    879  CG  ASP B 111       9.586 -26.532  11.689  1.00 91.52           C  
ATOM    880  OD1 ASP B 111      10.302 -27.556  11.711  1.00 91.52           O  
ATOM    881  OD2 ASP B 111       9.409 -25.814  12.698  1.00 91.52           O  
ATOM    882  N   GLY B 112       9.698 -25.752   6.798  1.00 91.04           N  
ATOM    883  CA  GLY B 112       9.040 -25.548   5.517  1.00 91.04           C  
ATOM    884  C   GLY B 112       8.456 -24.156   5.362  1.00 91.04           C  
ATOM    885  O   GLY B 112       7.823 -23.852   4.349  1.00 91.04           O  
ATOM    886  N   LYS B 113       8.597 -23.333   6.348  1.00 95.48           N  
ATOM    887  CA  LYS B 113       8.123 -21.952   6.324  1.00 95.48           C  
ATOM    888  C   LYS B 113       9.291 -20.970   6.333  1.00 95.48           C  
ATOM    889  CB  LYS B 113       7.200 -21.680   7.512  1.00 95.48           C  
ATOM    890  O   LYS B 113      10.355 -21.268   6.880  1.00 95.48           O  
ATOM    891  CG  LYS B 113       5.943 -22.538   7.530  1.00 95.48           C  
ATOM    892  CD  LYS B 113       5.062 -22.214   8.730  1.00 95.48           C  
ATOM    893  CE  LYS B 113       3.814 -23.086   8.759  1.00 95.48           C  
ATOM    894  NZ  LYS B 113       2.968 -22.801   9.956  1.00 95.48           N  
ATOM    895  N   MET B 114       9.000 -19.892   5.742  1.00 96.07           N  
ATOM    896  CA  MET B 114      10.042 -18.869   5.731  1.00 96.07           C  
ATOM    897  C   MET B 114       9.802 -17.836   6.827  1.00 96.07           C  
ATOM    898  CB  MET B 114      10.104 -18.180   4.367  1.00 96.07           C  
ATOM    899  O   MET B 114       8.689 -17.327   6.973  1.00 96.07           O  
ATOM    900  CG  MET B 114      11.227 -17.163   4.245  1.00 96.07           C  
ATOM    901  SD  MET B 114      11.258 -16.343   2.603  1.00 96.07           S  
ATOM    902  CE  MET B 114       9.764 -15.320   2.728  1.00 96.07           C  
ATOM    903  N   VAL B 115      10.780 -17.634   7.573  1.00 97.42           N  
ATOM    904  CA  VAL B 115      10.742 -16.622   8.624  1.00 97.42           C  
ATOM    905  C   VAL B 115      11.706 -15.487   8.283  1.00 97.42           C  
ATOM    906  CB  VAL B 115      11.093 -17.223  10.003  1.00 97.42           C  
ATOM    907  O   VAL B 115      12.889 -15.724   8.029  1.00 97.42           O  
ATOM    908  CG1 VAL B 115      11.035 -16.150  11.090  1.00 97.42           C  
ATOM    909  CG2 VAL B 115      10.151 -18.377  10.337  1.00 97.42           C  
ATOM    910  N   MET B 116      11.191 -14.304   8.302  1.00 97.17           N  
ATOM    911  CA  MET B 116      12.005 -13.122   8.033  1.00 97.17           C  
ATOM    912  C   MET B 116      12.126 -12.250   9.278  1.00 97.17           C  
ATOM    913  CB  MET B 116      11.409 -12.310   6.881  1.00 97.17           C  
ATOM    914  O   MET B 116      11.118 -11.868   9.874  1.00 97.17           O  
ATOM    915  CG  MET B 116      12.255 -11.115   6.473  1.00 97.17           C  
ATOM    916  SD  MET B 116      11.607 -10.275   4.975  1.00 97.17           S  
ATOM    917  CE  MET B 116      10.133  -9.477   5.668  1.00 97.17           C  
ATOM    918  N   THR B 117      13.311 -11.956   9.669  1.00 97.81           N  
ATOM    919  CA  THR B 117      13.601 -11.090  10.806  1.00 97.81           C  
ATOM    920  C   THR B 117      14.168  -9.753  10.336  1.00 97.81           C  
ATOM    921  CB  THR B 117      14.592 -11.757  11.778  1.00 97.81           C  
ATOM    922  O   THR B 117      15.197  -9.712   9.659  1.00 97.81           O  
ATOM    923  CG2 THR B 117      14.816 -10.892  13.014  1.00 97.81           C  
ATOM    924  OG1 THR B 117      14.070 -13.027  12.186  1.00 97.81           O  
ATOM    925  N   LEU B 118      13.462  -8.698  10.686  1.00 97.48           N  
ATOM    926  CA  LEU B 118      13.874  -7.343  10.333  1.00 97.48           C  
ATOM    927  C   LEU B 118      14.439  -6.613  11.546  1.00 97.48           C  
ATOM    928  CB  LEU B 118      12.694  -6.558   9.753  1.00 97.48           C  
ATOM    929  O   LEU B 118      13.812  -6.588  12.608  1.00 97.48           O  
ATOM    930  CG  LEU B 118      11.984  -7.188   8.554  1.00 97.48           C  
ATOM    931  CD1 LEU B 118      10.739  -7.941   9.010  1.00 97.48           C  
ATOM    932  CD2 LEU B 118      11.623  -6.121   7.525  1.00 97.48           C  
ATOM    933  N   THR B 119      15.610  -6.013  11.358  1.00 97.71           N  
ATOM    934  CA  THR B 119      16.262  -5.340  12.476  1.00 97.71           C  
ATOM    935  C   THR B 119      16.710  -3.937  12.077  1.00 97.71           C  
ATOM    936  CB  THR B 119      17.474  -6.144  12.982  1.00 97.71           C  
ATOM    937  O   THR B 119      17.312  -3.750  11.017  1.00 97.71           O  
ATOM    938  CG2 THR B 119      18.048  -5.532  14.256  1.00 97.71           C  
ATOM    939  OG1 THR B 119      17.066  -7.491  13.255  1.00 97.71           O  
ATOM    940  N   PHE B 120      16.316  -2.988  12.833  1.00 97.11           N  
ATOM    941  CA  PHE B 120      16.791  -1.611  12.761  1.00 97.11           C  
ATOM    942  C   PHE B 120      17.150  -1.089  14.147  1.00 97.11           C  
ATOM    943  CB  PHE B 120      15.733  -0.709  12.118  1.00 97.11           C  
ATOM    944  O   PHE B 120      16.265  -0.796  14.954  1.00 97.11           O  
ATOM    945  CG  PHE B 120      16.189   0.710  11.911  1.00 97.11           C  
ATOM    946  CD1 PHE B 120      15.637   1.748  12.651  1.00 97.11           C  
ATOM    947  CD2 PHE B 120      17.173   1.005  10.976  1.00 97.11           C  
ATOM    948  CE1 PHE B 120      16.058   3.062  12.461  1.00 97.11           C  
ATOM    949  CE2 PHE B 120      17.598   2.316  10.780  1.00 97.11           C  
ATOM    950  CZ  PHE B 120      17.039   3.343  11.523  1.00 97.11           C  
ATOM    951  N   GLY B 121      18.483  -0.920  14.400  1.00 94.60           N  
ATOM    952  CA  GLY B 121      18.895  -0.579  15.752  1.00 94.60           C  
ATOM    953  C   GLY B 121      18.461  -1.603  16.784  1.00 94.60           C  
ATOM    954  O   GLY B 121      18.808  -2.782  16.679  1.00 94.60           O  
ATOM    955  N   ASP B 122      17.606  -1.163  17.698  1.00 95.73           N  
ATOM    956  CA  ASP B 122      17.152  -2.030  18.780  1.00 95.73           C  
ATOM    957  C   ASP B 122      15.767  -2.600  18.484  1.00 95.73           C  
ATOM    958  CB  ASP B 122      17.135  -1.269  20.107  1.00 95.73           C  
ATOM    959  O   ASP B 122      15.257  -3.431  19.239  1.00 95.73           O  
ATOM    960  CG  ASP B 122      18.514  -0.809  20.546  1.00 95.73           C  
ATOM    961  OD1 ASP B 122      19.512  -1.497  20.239  1.00 95.73           O  
ATOM    962  OD2 ASP B 122      18.604   0.248  21.206  1.00 95.73           O  
ATOM    963  N   VAL B 123      15.245  -2.197  17.396  1.00 97.81           N  
ATOM    964  CA  VAL B 123      13.891  -2.638  17.076  1.00 97.81           C  
ATOM    965  C   VAL B 123      13.948  -3.863  16.167  1.00 97.81           C  
ATOM    966  CB  VAL B 123      13.072  -1.513  16.404  1.00 97.81           C  
ATOM    967  O   VAL B 123      14.652  -3.860  15.154  1.00 97.81           O  
ATOM    968  CG1 VAL B 123      11.664  -1.998  16.067  1.00 97.81           C  
ATOM    969  CG2 VAL B 123      13.015  -0.283  17.308  1.00 97.81           C  
ATOM    970  N   VAL B 124      13.204  -4.896  16.553  1.00 98.02           N  
ATOM    971  CA  VAL B 124      13.200  -6.149  15.804  1.00 98.02           C  
ATOM    972  C   VAL B 124      11.764  -6.541  15.460  1.00 98.02           C  
ATOM    973  CB  VAL B 124      13.888  -7.285  16.594  1.00 98.02           C  
ATOM    974  O   VAL B 124      10.878  -6.488  16.316  1.00 98.02           O  
ATOM    975  CG1 VAL B 124      13.845  -8.593  15.806  1.00 98.02           C  
ATOM    976  CG2 VAL B 124      15.329  -6.905  16.927  1.00 98.02           C  
ATOM    977  N   ALA B 125      11.581  -6.829  14.210  1.00 97.54           N  
ATOM    978  CA  ALA B 125      10.291  -7.334  13.747  1.00 97.54           C  
ATOM    979  C   ALA B 125      10.444  -8.693  13.071  1.00 97.54           C  
ATOM    980  CB  ALA B 125       9.643  -6.337  12.789  1.00 97.54           C  
ATOM    981  O   ALA B 125      11.468  -8.969  12.441  1.00 97.54           O  
ATOM    982  N   VAL B 126       9.442  -9.547  13.204  1.00 97.82           N  
ATOM    983  CA  VAL B 126       9.480 -10.885  12.624  1.00 97.82           C  
ATOM    984  C   VAL B 126       8.238 -11.112  11.765  1.00 97.82           C  
ATOM    985  CB  VAL B 126       9.579 -11.975  13.715  1.00 97.82           C  
ATOM    986  O   VAL B 126       7.116 -10.840  12.201  1.00 97.82           O  
ATOM    987  CG1 VAL B 126       9.641 -13.365  13.086  1.00 97.82           C  
ATOM    988  CG2 VAL B 126      10.799 -11.731  14.602  1.00 97.82           C  
ATOM    989  N   ARG B 127       8.495 -11.614  10.591  1.00 96.86           N  
ATOM    990  CA  ARG B 127       7.398 -11.933   9.682  1.00 96.86           C  
ATOM    991  C   ARG B 127       7.456 -13.393   9.245  1.00 96.86           C  
ATOM    992  CB  ARG B 127       7.431 -11.018   8.457  1.00 96.86           C  
ATOM    993  O   ARG B 127       8.534 -13.919   8.961  1.00 96.86           O  
ATOM    994  CG  ARG B 127       7.295  -9.540   8.788  1.00 96.86           C  
ATOM    995  CD  ARG B 127       7.148  -8.692   7.532  1.00 96.86           C  
ATOM    996  NE  ARG B 127       5.779  -8.714   7.025  1.00 96.86           N  
ATOM    997  NH1 ARG B 127       6.008  -6.814   5.731  1.00 96.86           N  
ATOM    998  NH2 ARG B 127       4.010  -7.936   5.783  1.00 96.86           N  
ATOM    999  CZ  ARG B 127       5.269  -7.821   6.181  1.00 96.86           C  
ATOM   1000  N   HIS B 128       6.313 -14.018   9.183  1.00 97.08           N  
ATOM   1001  CA  HIS B 128       6.209 -15.432   8.841  1.00 97.08           C  
ATOM   1002  C   HIS B 128       5.519 -15.624   7.494  1.00 97.08           C  
ATOM   1003  CB  HIS B 128       5.451 -16.193   9.931  1.00 97.08           C  
ATOM   1004  O   HIS B 128       4.506 -14.980   7.213  1.00 97.08           O  
ATOM   1005  CG  HIS B 128       6.129 -16.163  11.264  1.00 97.08           C  
ATOM   1006  CD2 HIS B 128       6.063 -15.264  12.275  1.00 97.08           C  
ATOM   1007  ND1 HIS B 128       7.001 -17.146  11.678  1.00 97.08           N  
ATOM   1008  CE1 HIS B 128       7.442 -16.853  12.890  1.00 97.08           C  
ATOM   1009  NE2 HIS B 128       6.888 -15.716  13.275  1.00 97.08           N  
ATOM   1010  N   TYR B 129       6.122 -16.542   6.724  1.00 96.01           N  
ATOM   1011  CA  TYR B 129       5.595 -16.838   5.396  1.00 96.01           C  
ATOM   1012  C   TYR B 129       5.356 -18.334   5.226  1.00 96.01           C  
ATOM   1013  CB  TYR B 129       6.553 -16.336   4.312  1.00 96.01           C  
ATOM   1014  O   TYR B 129       6.088 -19.153   5.787  1.00 96.01           O  
ATOM   1015  CG  TYR B 129       6.738 -14.837   4.313  1.00 96.01           C  
ATOM   1016  CD1 TYR B 129       6.067 -14.033   3.394  1.00 96.01           C  
ATOM   1017  CD2 TYR B 129       7.583 -14.223   5.231  1.00 96.01           C  
ATOM   1018  CE1 TYR B 129       6.236 -12.653   3.389  1.00 96.01           C  
ATOM   1019  CE2 TYR B 129       7.759 -12.844   5.235  1.00 96.01           C  
ATOM   1020  OH  TYR B 129       7.252 -10.701   4.312  1.00 96.01           O  
ATOM   1021  CZ  TYR B 129       7.082 -12.068   4.312  1.00 96.01           C  
ATOM   1022  N   GLU B 130       4.402 -18.626   4.446  1.00 94.34           N  
ATOM   1023  CA  GLU B 130       4.126 -20.006   4.056  1.00 94.34           C  
ATOM   1024  C   GLU B 130       4.216 -20.181   2.543  1.00 94.34           C  
ATOM   1025  CB  GLU B 130       2.745 -20.439   4.555  1.00 94.34           C  
ATOM   1026  O   GLU B 130       3.821 -19.292   1.785  1.00 94.34           O  
ATOM   1027  CG  GLU B 130       2.695 -20.735   6.047  1.00 94.34           C  
ATOM   1028  CD  GLU B 130       1.350 -21.276   6.506  1.00 94.34           C  
ATOM   1029  OE1 GLU B 130       1.203 -21.598   7.707  1.00 94.34           O  
ATOM   1030  OE2 GLU B 130       0.436 -21.381   5.658  1.00 94.34           O  
ATOM   1031  N   LYS B 131       4.755 -21.302   2.159  1.00 91.46           N  
ATOM   1032  CA  LYS B 131       4.886 -21.591   0.734  1.00 91.46           C  
ATOM   1033  C   LYS B 131       3.518 -21.724   0.072  1.00 91.46           C  
ATOM   1034  CB  LYS B 131       5.699 -22.869   0.518  1.00 91.46           C  
ATOM   1035  O   LYS B 131       2.617 -22.363   0.620  1.00 91.46           O  
ATOM   1036  CG  LYS B 131       6.286 -23.000  -0.880  1.00 91.46           C  
ATOM   1037  CD  LYS B 131       7.202 -24.212  -0.990  1.00 91.46           C  
ATOM   1038  CE  LYS B 131       7.897 -24.267  -2.344  1.00 91.46           C  
ATOM   1039  NZ  LYS B 131       8.844 -25.419  -2.434  1.00 91.46           N  
ATOM   1040  N   ALA B 132       3.280 -21.053  -1.032  1.00 82.41           N  
ATOM   1041  CA  ALA B 132       2.005 -21.097  -1.743  1.00 82.41           C  
ATOM   1042  C   ALA B 132       1.837 -22.420  -2.486  1.00 82.41           C  
ATOM   1043  CB  ALA B 132       1.898 -19.926  -2.716  1.00 82.41           C  
ATOM   1044  O   ALA B 132       2.822 -23.047  -2.881  1.00 82.41           O  
TER    1045      ALA B 132                                                      
ATOM   1046  N   MET C   1     -31.752  75.307  -7.993  1.00 22.44           N  
ATOM   1047  CA  MET C   1     -32.560  76.480  -8.316  1.00 22.44           C  
ATOM   1048  C   MET C   1     -32.838  76.553  -9.814  1.00 22.44           C  
ATOM   1049  CB  MET C   1     -31.861  77.759  -7.851  1.00 22.44           C  
ATOM   1050  O   MET C   1     -32.450  75.658 -10.566  1.00 22.44           O  
ATOM   1051  CG  MET C   1     -32.322  78.248  -6.488  1.00 22.44           C  
ATOM   1052  SD  MET C   1     -31.668  79.913  -6.080  1.00 22.44           S  
ATOM   1053  CE  MET C   1     -32.821  80.398  -4.766  1.00 22.44           C  
ATOM   1054  N   ILE C   2     -32.203  77.402 -10.650  1.00 21.59           N  
ATOM   1055  CA  ILE C   2     -32.905  78.444 -11.391  1.00 21.59           C  
ATOM   1056  C   ILE C   2     -33.360  77.898 -12.742  1.00 21.59           C  
ATOM   1057  CB  ILE C   2     -32.017  79.693 -11.588  1.00 21.59           C  
ATOM   1058  O   ILE C   2     -32.872  76.860 -13.196  1.00 21.59           O  
ATOM   1059  CG1 ILE C   2     -31.138  79.923 -10.354  1.00 21.59           C  
ATOM   1060  CG2 ILE C   2     -32.877  80.925 -11.886  1.00 21.59           C  
ATOM   1061  CD1 ILE C   2     -30.009  80.921 -10.575  1.00 21.59           C  
ATOM   1062  N   PRO C   3     -33.144  78.726 -13.866  1.00 25.37           N  
ATOM   1063  CA  PRO C   3     -34.125  79.294 -14.795  1.00 25.37           C  
ATOM   1064  C   PRO C   3     -34.296  78.454 -16.059  1.00 25.37           C  
ATOM   1065  CB  PRO C   3     -33.540  80.669 -15.127  1.00 25.37           C  
ATOM   1066  O   PRO C   3     -33.448  77.611 -16.363  1.00 25.37           O  
ATOM   1067  CG  PRO C   3     -32.059  80.472 -15.097  1.00 25.37           C  
ATOM   1068  CD  PRO C   3     -31.773  79.073 -14.633  1.00 25.37           C  
ATOM   1069  N   ARG C   4     -35.216  78.928 -17.130  1.00 26.71           N  
ATOM   1070  CA  ARG C   4     -36.312  78.460 -17.972  1.00 26.71           C  
ATOM   1071  C   ARG C   4     -35.870  78.333 -19.426  1.00 26.71           C  
ATOM   1072  CB  ARG C   4     -37.511  79.406 -17.869  1.00 26.71           C  
ATOM   1073  O   ARG C   4     -36.215  77.362 -20.102  1.00 26.71           O  
ATOM   1074  CG  ARG C   4     -38.763  78.754 -17.305  1.00 26.71           C  
ATOM   1075  CD  ARG C   4     -39.927  79.733 -17.237  1.00 26.71           C  
ATOM   1076  NE  ARG C   4     -41.193  79.049 -16.988  1.00 26.71           N  
ATOM   1077  NH1 ARG C   4     -42.437  80.986 -16.789  1.00 26.71           N  
ATOM   1078  NH2 ARG C   4     -43.447  78.940 -16.563  1.00 26.71           N  
ATOM   1079  CZ  ARG C   4     -42.356  79.660 -16.781  1.00 26.71           C  
ATOM   1080  N   LYS C   5     -35.211  79.345 -20.064  1.00 22.45           N  
ATOM   1081  CA  LYS C   5     -35.980  80.082 -21.063  1.00 22.45           C  
ATOM   1082  C   LYS C   5     -36.008  79.337 -22.395  1.00 22.45           C  
ATOM   1083  CB  LYS C   5     -35.401  81.484 -21.259  1.00 22.45           C  
ATOM   1084  O   LYS C   5     -35.134  78.511 -22.668  1.00 22.45           O  
ATOM   1085  CG  LYS C   5     -36.350  82.606 -20.865  1.00 22.45           C  
ATOM   1086  CD  LYS C   5     -35.698  83.973 -21.030  1.00 22.45           C  
ATOM   1087  CE  LYS C   5     -36.638  85.095 -20.610  1.00 22.45           C  
ATOM   1088  NZ  LYS C   5     -36.045  86.441 -20.872  1.00 22.45           N  
ATOM   1089  N   ARG C   6     -36.501  80.029 -23.589  1.00 22.79           N  
ATOM   1090  CA  ARG C   6     -37.580  79.902 -24.563  1.00 22.79           C  
ATOM   1091  C   ARG C   6     -37.034  79.539 -25.940  1.00 22.79           C  
ATOM   1092  CB  ARG C   6     -38.387  81.200 -24.645  1.00 22.79           C  
ATOM   1093  O   ARG C   6     -37.537  78.621 -26.591  1.00 22.79           O  
ATOM   1094  CG  ARG C   6     -39.688  81.167 -23.859  1.00 22.79           C  
ATOM   1095  CD  ARG C   6     -40.527  82.413 -24.104  1.00 22.79           C  
ATOM   1096  NE  ARG C   6     -41.770  82.385 -23.339  1.00 22.79           N  
ATOM   1097  NH1 ARG C   6     -42.720  84.190 -24.423  1.00 22.79           N  
ATOM   1098  NH2 ARG C   6     -43.868  83.114 -22.756  1.00 22.79           N  
ATOM   1099  CZ  ARG C   6     -42.783  83.230 -23.508  1.00 22.79           C  
ATOM   1100  N   TYR C   7     -36.317  80.482 -26.780  1.00 18.57           N  
ATOM   1101  CA  TYR C   7     -36.972  81.192 -27.873  1.00 18.57           C  
ATOM   1102  C   TYR C   7     -36.806  80.440 -29.189  1.00 18.57           C  
ATOM   1103  CB  TYR C   7     -36.410  82.610 -28.007  1.00 18.57           C  
ATOM   1104  O   TYR C   7     -35.996  79.516 -29.285  1.00 18.57           O  
ATOM   1105  CG  TYR C   7     -37.268  83.667 -27.355  1.00 18.57           C  
ATOM   1106  CD1 TYR C   7     -38.304  84.280 -28.056  1.00 18.57           C  
ATOM   1107  CD2 TYR C   7     -37.043  84.056 -26.039  1.00 18.57           C  
ATOM   1108  CE1 TYR C   7     -39.096  85.256 -27.460  1.00 18.57           C  
ATOM   1109  CE2 TYR C   7     -37.829  85.031 -25.433  1.00 18.57           C  
ATOM   1110  OH  TYR C   7     -39.632  86.590 -25.555  1.00 18.57           O  
ATOM   1111  CZ  TYR C   7     -38.851  85.624 -26.150  1.00 18.57           C  
ATOM   1112  N   GLY C   8     -36.297  81.241 -30.363  1.00 18.94           N  
ATOM   1113  CA  GLY C   8     -37.001  81.782 -31.515  1.00 18.94           C  
ATOM   1114  C   GLY C   8     -36.696  81.040 -32.803  1.00 18.94           C  
ATOM   1115  O   GLY C   8     -36.118  79.951 -32.776  1.00 18.94           O  
ATOM   1116  N   SER C   9     -35.843  81.667 -33.799  1.00 18.23           N  
ATOM   1117  CA  SER C   9     -36.275  82.320 -35.031  1.00 18.23           C  
ATOM   1118  C   SER C   9     -36.095  81.403 -36.236  1.00 18.23           C  
ATOM   1119  CB  SER C   9     -35.500  83.620 -35.248  1.00 18.23           C  
ATOM   1120  O   SER C   9     -35.459  80.352 -36.133  1.00 18.23           O  
ATOM   1121  OG  SER C   9     -34.829  83.603 -36.497  1.00 18.23           O  
ATOM   1122  N   LYS C  10     -35.513  82.041 -37.446  1.00 18.82           N  
ATOM   1123  CA  LYS C  10     -36.102  82.423 -38.726  1.00 18.82           C  
ATOM   1124  C   LYS C  10     -35.694  81.453 -39.831  1.00 18.82           C  
ATOM   1125  CB  LYS C  10     -35.692  83.848 -39.102  1.00 18.82           C  
ATOM   1126  O   LYS C  10     -34.850  80.581 -39.618  1.00 18.82           O  
ATOM   1127  CG  LYS C  10     -36.707  84.910 -38.705  1.00 18.82           C  
ATOM   1128  CD  LYS C  10     -36.285  86.293 -39.182  1.00 18.82           C  
ATOM   1129  CE  LYS C  10     -37.335  87.345 -38.850  1.00 18.82           C  
ATOM   1130  NZ  LYS C  10     -36.851  88.725 -39.152  1.00 18.82           N  
ATOM   1131  N   ASN C  11     -35.003  82.039 -41.012  1.00 17.65           N  
ATOM   1132  CA  ASN C  11     -35.540  82.280 -42.347  1.00 17.65           C  
ATOM   1133  C   ASN C  11     -35.006  81.268 -43.357  1.00 17.65           C  
ATOM   1134  CB  ASN C  11     -35.222  83.705 -42.804  1.00 17.65           C  
ATOM   1135  O   ASN C  11     -35.778  80.523 -43.963  1.00 17.65           O  
ATOM   1136  CG  ASN C  11     -36.414  84.634 -42.692  1.00 17.65           C  
ATOM   1137  ND2 ASN C  11     -36.159  85.936 -42.751  1.00 17.65           N  
ATOM   1138  OD1 ASN C  11     -37.555  84.185 -42.552  1.00 17.65           O  
ATOM   1139  N   THR C  12     -33.943  81.687 -44.303  1.00 18.34           N  
ATOM   1140  CA  THR C  12     -34.196  82.118 -45.673  1.00 18.34           C  
ATOM   1141  C   THR C  12     -33.863  81.003 -46.661  1.00 18.34           C  
ATOM   1142  CB  THR C  12     -33.381  83.377 -46.022  1.00 18.34           C  
ATOM   1143  O   THR C  12     -34.664  80.690 -47.545  1.00 18.34           O  
ATOM   1144  CG2 THR C  12     -34.240  84.403 -46.755  1.00 18.34           C  
ATOM   1145  OG1 THR C  12     -32.880  83.965 -44.815  1.00 18.34           O  
ATOM   1146  N   ASP C  13     -32.633  81.035 -47.281  1.00 18.69           N  
ATOM   1147  CA  ASP C  13     -32.430  81.460 -48.662  1.00 18.69           C  
ATOM   1148  C   ASP C  13     -32.534  80.277 -49.622  1.00 18.69           C  
ATOM   1149  CB  ASP C  13     -31.071  82.145 -48.818  1.00 18.69           C  
ATOM   1150  O   ASP C  13     -32.404  79.122 -49.209  1.00 18.69           O  
ATOM   1151  CG  ASP C  13     -31.154  83.462 -49.571  1.00 18.69           C  
ATOM   1152  OD1 ASP C  13     -32.247  83.815 -50.064  1.00 18.69           O  
ATOM   1153  OD2 ASP C  13     -30.116  84.151 -49.674  1.00 18.69           O  
ATOM   1154  N   GLN C  14     -31.993  80.573 -50.966  1.00 18.40           N  
ATOM   1155  CA  GLN C  14     -32.586  80.556 -52.299  1.00 18.40           C  
ATOM   1156  C   GLN C  14     -32.228  79.274 -53.045  1.00 18.40           C  
ATOM   1157  CB  GLN C  14     -32.134  81.776 -53.103  1.00 18.40           C  
ATOM   1158  O   GLN C  14     -33.107  78.594 -53.579  1.00 18.40           O  
ATOM   1159  CG  GLN C  14     -33.267  82.722 -53.476  1.00 18.40           C  
ATOM   1160  CD  GLN C  14     -32.771  84.031 -54.061  1.00 18.40           C  
ATOM   1161  NE2 GLN C  14     -33.700  84.904 -54.434  1.00 18.40           N  
ATOM   1162  OE1 GLN C  14     -31.562  84.255 -54.177  1.00 18.40           O  
ATOM   1163  N   GLY C  15     -31.215  79.403 -54.107  1.00 18.74           N  
ATOM   1164  CA  GLY C  15     -31.547  79.423 -55.523  1.00 18.74           C  
ATOM   1165  C   GLY C  15     -31.462  78.056 -56.175  1.00 18.74           C  
ATOM   1166  O   GLY C  15     -31.120  77.069 -55.519  1.00 18.74           O  
ATOM   1167  N   VAL C  16     -30.702  78.065 -57.465  1.00 18.13           N  
ATOM   1168  CA  VAL C  16     -31.279  77.883 -58.793  1.00 18.13           C  
ATOM   1169  C   VAL C  16     -31.029  76.456 -59.274  1.00 18.13           C  
ATOM   1170  CB  VAL C  16     -30.701  78.896 -59.806  1.00 18.13           C  
ATOM   1171  O   VAL C  16     -31.964  75.753 -59.666  1.00 18.13           O  
ATOM   1172  CG1 VAL C  16     -31.723  79.212 -60.897  1.00 18.13           C  
ATOM   1173  CG2 VAL C  16     -30.265  80.174 -59.092  1.00 18.13           C  
ATOM   1174  N   TYR C  17     -30.058  76.369 -60.370  1.00 18.90           N  
ATOM   1175  CA  TYR C  17     -30.442  76.117 -61.755  1.00 18.90           C  
ATOM   1176  C   TYR C  17     -30.369  74.630 -62.079  1.00 18.90           C  
ATOM   1177  CB  TYR C  17     -29.544  76.905 -62.713  1.00 18.90           C  
ATOM   1178  O   TYR C  17     -29.743  73.859 -61.348  1.00 18.90           O  
ATOM   1179  CG  TYR C  17     -30.230  78.087 -63.355  1.00 18.90           C  
ATOM   1180  CD1 TYR C  17     -30.890  77.956 -64.575  1.00 18.90           C  
ATOM   1181  CD2 TYR C  17     -30.219  79.336 -62.743  1.00 18.90           C  
ATOM   1182  CE1 TYR C  17     -31.522  79.043 -65.170  1.00 18.90           C  
ATOM   1183  CE2 TYR C  17     -30.848  80.429 -63.330  1.00 18.90           C  
ATOM   1184  OH  TYR C  17     -32.120  81.352 -65.126  1.00 18.90           O  
ATOM   1185  CZ  TYR C  17     -31.496  80.273 -64.541  1.00 18.90           C  
ATOM   1186  N   LEU C  18     -29.986  74.374 -63.563  1.00 17.76           N  
ATOM   1187  CA  LEU C  18     -30.810  73.736 -64.585  1.00 17.76           C  
ATOM   1188  C   LEU C  18     -30.308  72.328 -64.886  1.00 17.76           C  
ATOM   1189  CB  LEU C  18     -30.816  74.573 -65.867  1.00 17.76           C  
ATOM   1190  O   LEU C  18     -31.097  71.382 -64.939  1.00 17.76           O  
ATOM   1191  CG  LEU C  18     -31.880  75.669 -65.956  1.00 17.76           C  
ATOM   1192  CD1 LEU C  18     -31.382  76.823 -66.819  1.00 17.76           C  
ATOM   1193  CD2 LEU C  18     -33.184  75.105 -66.509  1.00 17.76           C  
ATOM   1194  N   GLY C  19     -29.188  72.241 -65.726  1.00 18.57           N  
ATOM   1195  CA  GLY C  19     -29.417  71.885 -67.117  1.00 18.57           C  
ATOM   1196  C   GLY C  19     -29.510  70.388 -67.342  1.00 18.57           C  
ATOM   1197  O   GLY C  19     -29.283  69.601 -66.421  1.00 18.57           O  
ATOM   1198  N   LEU C  20     -29.032  70.038 -68.671  1.00 19.53           N  
ATOM   1199  CA  LEU C  20     -29.786  69.370 -69.727  1.00 19.53           C  
ATOM   1200  C   LEU C  20     -29.573  67.861 -69.674  1.00 19.53           C  
ATOM   1201  CB  LEU C  20     -29.376  69.907 -71.100  1.00 19.53           C  
ATOM   1202  O   LEU C  20     -28.657  67.382 -69.001  1.00 19.53           O  
ATOM   1203  CG  LEU C  20     -30.216  71.058 -71.656  1.00 19.53           C  
ATOM   1204  CD1 LEU C  20     -29.329  72.260 -71.965  1.00 19.53           C  
ATOM   1205  CD2 LEU C  20     -30.975  70.614 -72.901  1.00 19.53           C  
ATOM   1206  N   SER C  21     -29.348  67.408 -71.027  1.00 18.90           N  
ATOM   1207  CA  SER C  21     -30.251  66.521 -71.753  1.00 18.90           C  
ATOM   1208  C   SER C  21     -29.779  65.072 -71.679  1.00 18.90           C  
ATOM   1209  CB  SER C  21     -30.368  66.954 -73.215  1.00 18.90           C  
ATOM   1210  O   SER C  21     -30.519  64.195 -71.228  1.00 18.90           O  
ATOM   1211  OG  SER C  21     -31.059  68.187 -73.320  1.00 18.90           O  
ATOM   1212  N   LYS C  22     -29.329  64.657 -72.960  1.00 18.56           N  
ATOM   1213  CA  LYS C  22     -30.136  63.751 -73.773  1.00 18.56           C  
ATOM   1214  C   LYS C  22     -29.660  62.309 -73.626  1.00 18.56           C  
ATOM   1215  CB  LYS C  22     -30.095  64.169 -75.244  1.00 18.56           C  
ATOM   1216  O   LYS C  22     -28.562  62.060 -73.124  1.00 18.56           O  
ATOM   1217  CG  LYS C  22     -31.297  64.989 -75.688  1.00 18.56           C  
ATOM   1218  CD  LYS C  22     -31.216  65.344 -77.167  1.00 18.56           C  
ATOM   1219  CE  LYS C  22     -32.472  66.063 -77.640  1.00 18.56           C  
ATOM   1220  NZ  LYS C  22     -32.212  66.890 -78.856  1.00 18.56           N  
ATOM   1221  N   THR C  23     -29.501  61.681 -74.893  1.00 17.69           N  
ATOM   1222  CA  THR C  23     -30.316  60.600 -75.436  1.00 17.69           C  
ATOM   1223  C   THR C  23     -29.547  59.282 -75.421  1.00 17.69           C  
ATOM   1224  CB  THR C  23     -30.775  60.913 -76.872  1.00 17.69           C  
ATOM   1225  O   THR C  23     -30.083  58.248 -75.017  1.00 17.69           O  
ATOM   1226  CG2 THR C  23     -32.263  60.627 -77.049  1.00 17.69           C  
ATOM   1227  OG1 THR C  23     -30.529  62.296 -77.155  1.00 17.69           O  
ATOM   1228  N   GLN C  24     -28.481  59.224 -76.362  1.00 17.60           N  
ATOM   1229  CA  GLN C  24     -28.727  58.407 -77.545  1.00 17.60           C  
ATOM   1230  C   GLN C  24     -28.536  56.924 -77.239  1.00 17.60           C  
ATOM   1231  CB  GLN C  24     -27.806  58.830 -78.691  1.00 17.60           C  
ATOM   1232  O   GLN C  24     -27.731  56.561 -76.379  1.00 17.60           O  
ATOM   1233  CG  GLN C  24     -28.542  59.142 -79.987  1.00 17.60           C  
ATOM   1234  CD  GLN C  24     -27.631  59.722 -81.054  1.00 17.60           C  
ATOM   1235  NE2 GLN C  24     -28.197  60.535 -81.939  1.00 17.60           N  
ATOM   1236  OE1 GLN C  24     -26.428  59.443 -81.081  1.00 17.60           O  
ATOM   1237  N   VAL C  25     -28.908  56.144 -78.324  1.00 17.76           N  
ATOM   1238  CA  VAL C  25     -29.702  54.925 -78.440  1.00 17.76           C  
ATOM   1239  C   VAL C  25     -28.778  53.715 -78.557  1.00 17.76           C  
ATOM   1240  CB  VAL C  25     -30.659  54.984 -79.652  1.00 17.76           C  
ATOM   1241  O   VAL C  25     -28.960  52.717 -77.856  1.00 17.76           O  
ATOM   1242  CG1 VAL C  25     -31.414  53.665 -79.809  1.00 17.76           C  
ATOM   1243  CG2 VAL C  25     -31.636  56.149 -79.503  1.00 17.76           C  
ATOM   1244  N   LEU C  26     -28.032  53.623 -79.799  1.00 17.30           N  
ATOM   1245  CA  LEU C  26     -28.608  52.640 -80.711  1.00 17.30           C  
ATOM   1246  C   LEU C  26     -28.033  51.253 -80.449  1.00 17.30           C  
ATOM   1247  CB  LEU C  26     -28.355  53.045 -82.166  1.00 17.30           C  
ATOM   1248  O   LEU C  26     -27.030  51.115 -79.745  1.00 17.30           O  
ATOM   1249  CG  LEU C  26     -29.592  53.353 -83.009  1.00 17.30           C  
ATOM   1250  CD1 LEU C  26     -29.772  54.861 -83.156  1.00 17.30           C  
ATOM   1251  CD2 LEU C  26     -29.487  52.687 -84.377  1.00 17.30           C  
ATOM   1252  N   SER C  27     -27.250  50.731 -81.584  1.00 17.87           N  
ATOM   1253  CA  SER C  27     -27.776  49.733 -82.509  1.00 17.87           C  
ATOM   1254  C   SER C  27     -27.261  48.338 -82.170  1.00 17.87           C  
ATOM   1255  CB  SER C  27     -27.403  50.087 -83.949  1.00 17.87           C  
ATOM   1256  O   SER C  27     -26.276  48.195 -81.442  1.00 17.87           O  
ATOM   1257  OG  SER C  27     -28.067  51.267 -84.366  1.00 17.87           O  
ATOM   1258  N   PRO C  28     -27.226  47.518 -83.359  1.00 20.16           N  
ATOM   1259  CA  PRO C  28     -27.917  46.256 -83.634  1.00 20.16           C  
ATOM   1260  C   PRO C  28     -27.008  45.039 -83.473  1.00 20.16           C  
ATOM   1261  CB  PRO C  28     -28.370  46.410 -85.088  1.00 20.16           C  
ATOM   1262  O   PRO C  28     -27.355  44.095 -82.757  1.00 20.16           O  
ATOM   1263  CG  PRO C  28     -27.366  47.330 -85.705  1.00 20.16           C  
ATOM   1264  CD  PRO C  28     -26.427  47.800 -84.632  1.00 20.16           C  
ATOM   1265  N   ALA C  29     -26.362  44.568 -84.725  1.00 17.99           N  
ATOM   1266  CA  ALA C  29     -26.930  43.394 -85.384  1.00 17.99           C  
ATOM   1267  C   ALA C  29     -26.105  42.146 -85.087  1.00 17.99           C  
ATOM   1268  CB  ALA C  29     -27.020  43.622 -86.891  1.00 17.99           C  
ATOM   1269  O   ALA C  29     -26.651  41.113 -84.691  1.00 17.99           O  
ATOM   1270  N   THR C  30     -25.087  41.800 -86.071  1.00 18.18           N  
ATOM   1271  CA  THR C  30     -25.326  40.787 -87.094  1.00 18.18           C  
ATOM   1272  C   THR C  30     -24.792  39.430 -86.646  1.00 18.18           C  
ATOM   1273  CB  THR C  30     -24.676  41.181 -88.433  1.00 18.18           C  
ATOM   1274  O   THR C  30     -23.946  39.354 -85.752  1.00 18.18           O  
ATOM   1275  CG2 THR C  30     -25.465  40.624 -89.613  1.00 18.18           C  
ATOM   1276  OG1 THR C  30     -24.632  42.610 -88.533  1.00 18.18           O  
ATOM   1277  N   ALA C  31     -24.138  38.617 -87.738  1.00 17.54           N  
ATOM   1278  CA  ALA C  31     -24.640  37.406 -88.382  1.00 17.54           C  
ATOM   1279  C   ALA C  31     -23.899  36.170 -87.879  1.00 17.54           C  
ATOM   1280  CB  ALA C  31     -24.513  37.518 -89.899  1.00 17.54           C  
ATOM   1281  O   ALA C  31     -24.522  35.180 -87.488  1.00 17.54           O  
ATOM   1282  N   GLY C  32     -22.836  35.697 -88.764  1.00 18.71           N  
ATOM   1283  CA  GLY C  32     -23.026  34.556 -89.646  1.00 18.71           C  
ATOM   1284  C   GLY C  32     -22.625  33.238 -89.012  1.00 18.71           C  
ATOM   1285  O   GLY C  32     -22.083  33.215 -87.905  1.00 18.71           O  
ATOM   1286  N   SER C  33     -22.026  32.273 -90.004  1.00 17.77           N  
ATOM   1287  CA  SER C  33     -22.545  30.974 -90.419  1.00 17.77           C  
ATOM   1288  C   SER C  33     -21.822  29.837 -89.706  1.00 17.77           C  
ATOM   1289  CB  SER C  33     -22.414  30.804 -91.933  1.00 17.77           C  
ATOM   1290  O   SER C  33     -22.450  29.032 -89.015  1.00 17.77           O  
ATOM   1291  OG  SER C  33     -22.869  31.962 -92.611  1.00 17.77           O  
ATOM   1292  N   SER C  34     -20.752  29.191 -90.499  1.00 18.99           N  
ATOM   1293  CA  SER C  34     -20.979  27.921 -91.181  1.00 18.99           C  
ATOM   1294  C   SER C  34     -20.571  26.742 -90.304  1.00 18.99           C  
ATOM   1295  CB  SER C  34     -20.209  27.875 -92.501  1.00 18.99           C  
ATOM   1296  O   SER C  34     -19.918  26.924 -89.274  1.00 18.99           O  
ATOM   1297  OG  SER C  34     -19.139  28.804 -92.491  1.00 18.99           O  
ATOM   1298  N   SER C  35     -19.807  25.677 -91.090  1.00 19.49           N  
ATOM   1299  CA  SER C  35     -20.249  24.320 -91.395  1.00 19.49           C  
ATOM   1300  C   SER C  35     -19.669  23.314 -90.406  1.00 19.49           C  
ATOM   1301  CB  SER C  35     -19.849  23.933 -92.820  1.00 19.49           C  
ATOM   1302  O   SER C  35     -18.809  23.660 -89.593  1.00 19.49           O  
ATOM   1303  OG  SER C  35     -20.196  24.959 -93.735  1.00 19.49           O  
ATOM   1304  N   SER C  36     -18.971  22.176 -91.140  1.00 19.82           N  
ATOM   1305  CA  SER C  36     -19.473  20.806 -91.163  1.00 19.82           C  
ATOM   1306  C   SER C  36     -18.782  19.946 -90.110  1.00 19.82           C  
ATOM   1307  CB  SER C  36     -19.278  20.186 -92.547  1.00 19.82           C  
ATOM   1308  O   SER C  36     -17.847  20.400 -89.446  1.00 19.82           O  
ATOM   1309  OG  SER C  36     -18.165  20.765 -93.205  1.00 19.82           O  
ATOM   1310  N   ASP C  37     -17.973  18.804 -90.745  1.00 19.97           N  
ATOM   1311  CA  ASP C  37     -18.390  17.405 -90.706  1.00 19.97           C  
ATOM   1312  C   ASP C  37     -17.644  16.640 -89.615  1.00 19.97           C  
ATOM   1313  CB  ASP C  37     -18.163  16.739 -92.065  1.00 19.97           C  
ATOM   1314  O   ASP C  37     -16.695  17.158 -89.024  1.00 19.97           O  
ATOM   1315  CG  ASP C  37     -19.457  16.381 -92.773  1.00 19.97           C  
ATOM   1316  OD1 ASP C  37     -20.521  16.343 -92.118  1.00 19.97           O  
ATOM   1317  OD2 ASP C  37     -19.412  16.132 -93.998  1.00 19.97           O  
ATOM   1318  N   ILE C  38     -16.963  15.378 -90.174  1.00 20.47           N  
ATOM   1319  CA  ILE C  38     -17.401  14.026 -89.845  1.00 20.47           C  
ATOM   1320  C   ILE C  38     -16.484  13.433 -88.778  1.00 20.47           C  
ATOM   1321  CB  ILE C  38     -17.425  13.120 -91.096  1.00 20.47           C  
ATOM   1322  O   ILE C  38     -16.954  12.948 -87.746  1.00 20.47           O  
ATOM   1323  CG1 ILE C  38     -18.378  13.691 -92.152  1.00 20.47           C  
ATOM   1324  CG2 ILE C  38     -17.820  11.689 -90.719  1.00 20.47           C  
ATOM   1325  CD1 ILE C  38     -18.200  13.089 -93.538  1.00 20.47           C  
ATOM   1326  N   ALA C  39     -15.415  12.506 -89.305  1.00 21.42           N  
ATOM   1327  CA  ALA C  39     -15.623  11.070 -89.142  1.00 21.42           C  
ATOM   1328  C   ALA C  39     -14.888  10.545 -87.912  1.00 21.42           C  
ATOM   1329  CB  ALA C  39     -15.165  10.320 -90.391  1.00 21.42           C  
ATOM   1330  O   ALA C  39     -14.134  11.281 -87.271  1.00 21.42           O  
ATOM   1331  N   PRO C  40     -14.010   9.296 -88.257  1.00 22.82           N  
ATOM   1332  CA  PRO C  40     -14.272   7.956 -87.727  1.00 22.82           C  
ATOM   1333  C   PRO C  40     -13.395   7.615 -86.524  1.00 22.82           C  
ATOM   1334  CB  PRO C  40     -13.954   7.039 -88.911  1.00 22.82           C  
ATOM   1335  O   PRO C  40     -13.907   7.215 -85.476  1.00 22.82           O  
ATOM   1336  CG  PRO C  40     -12.931   7.784 -89.707  1.00 22.82           C  
ATOM   1337  CD  PRO C  40     -12.751   9.145 -89.097  1.00 22.82           C  
ATOM   1338  N   LEU C  41     -12.217   6.756 -86.848  1.00 21.67           N  
ATOM   1339  CA  LEU C  41     -12.213   5.332 -86.531  1.00 21.67           C  
ATOM   1340  C   LEU C  41     -11.507   5.073 -85.204  1.00 21.67           C  
ATOM   1341  CB  LEU C  41     -11.533   4.536 -87.648  1.00 21.67           C  
ATOM   1342  O   LEU C  41     -10.836   5.959 -84.669  1.00 21.67           O  
ATOM   1343  CG  LEU C  41     -12.400   4.194 -88.860  1.00 21.67           C  
ATOM   1344  CD1 LEU C  41     -11.542   4.112 -90.119  1.00 21.67           C  
ATOM   1345  CD2 LEU C  41     -13.148   2.885 -88.631  1.00 21.67           C  
ATOM   1346  N   PRO C  42     -10.449   3.955 -85.247  1.00 24.34           N  
ATOM   1347  CA  PRO C  42     -10.595   2.667 -84.566  1.00 24.34           C  
ATOM   1348  C   PRO C  42      -9.818   2.601 -83.253  1.00 24.34           C  
ATOM   1349  CB  PRO C  42     -10.038   1.666 -85.581  1.00 24.34           C  
ATOM   1350  O   PRO C  42     -10.371   2.207 -82.223  1.00 24.34           O  
ATOM   1351  CG  PRO C  42      -9.117   2.468 -86.442  1.00 24.34           C  
ATOM   1352  CD  PRO C  42      -9.289   3.920 -86.102  1.00 24.34           C  
ATOM   1353  N   PRO C  43      -8.457   2.157 -83.387  1.00 27.11           N  
ATOM   1354  CA  PRO C  43      -8.149   0.778 -83.003  1.00 27.11           C  
ATOM   1355  C   PRO C  43      -7.743   0.651 -81.536  1.00 27.11           C  
ATOM   1356  CB  PRO C  43      -6.985   0.407 -83.925  1.00 27.11           C  
ATOM   1357  O   PRO C  43      -7.490   1.659 -80.872  1.00 27.11           O  
ATOM   1358  CG  PRO C  43      -6.348   1.711 -84.281  1.00 27.11           C  
ATOM   1359  CD  PRO C  43      -7.250   2.822 -83.823  1.00 27.11           C  
ATOM   1360  N   PRO C  44      -6.827  -0.504 -81.271  1.00 26.00           N  
ATOM   1361  CA  PRO C  44      -6.927  -1.608 -80.314  1.00 26.00           C  
ATOM   1362  C   PRO C  44      -6.104  -1.371 -79.050  1.00 26.00           C  
ATOM   1363  CB  PRO C  44      -6.388  -2.806 -81.099  1.00 26.00           C  
ATOM   1364  O   PRO C  44      -6.162  -2.169 -78.111  1.00 26.00           O  
ATOM   1365  CG  PRO C  44      -5.517  -2.209 -82.157  1.00 26.00           C  
ATOM   1366  CD  PRO C  44      -5.597  -0.713 -82.051  1.00 26.00           C  
ATOM   1367  N   VAL C  45      -5.230  -0.459 -79.094  1.00 27.21           N  
ATOM   1368  CA  VAL C  45      -3.921  -0.923 -78.647  1.00 27.21           C  
ATOM   1369  C   VAL C  45      -4.032  -1.504 -77.239  1.00 27.21           C  
ATOM   1370  CB  VAL C  45      -2.876   0.215 -78.672  1.00 27.21           C  
ATOM   1371  O   VAL C  45      -4.895  -1.096 -76.458  1.00 27.21           O  
ATOM   1372  CG1 VAL C  45      -1.517  -0.310 -79.132  1.00 27.21           C  
ATOM   1373  CG2 VAL C  45      -3.348   1.351 -79.577  1.00 27.21           C  
ATOM   1374  N   THR C  46      -3.089  -2.523 -76.947  1.00 26.25           N  
ATOM   1375  CA  THR C  46      -3.038  -3.687 -76.069  1.00 26.25           C  
ATOM   1376  C   THR C  46      -3.058  -3.260 -74.604  1.00 26.25           C  
ATOM   1377  CB  THR C  46      -1.782  -4.536 -76.342  1.00 26.25           C  
ATOM   1378  O   THR C  46      -2.869  -2.083 -74.292  1.00 26.25           O  
ATOM   1379  CG2 THR C  46      -1.886  -5.257 -77.682  1.00 26.25           C  
ATOM   1380  OG1 THR C  46      -0.630  -3.685 -76.358  1.00 26.25           O  
ATOM   1381  N   LEU C  47      -2.605  -4.276 -73.710  1.00 25.18           N  
ATOM   1382  CA  LEU C  47      -3.082  -4.868 -72.465  1.00 25.18           C  
ATOM   1383  C   LEU C  47      -2.419  -4.208 -71.260  1.00 25.18           C  
ATOM   1384  CB  LEU C  47      -2.811  -6.374 -72.449  1.00 25.18           C  
ATOM   1385  O   LEU C  47      -2.512  -4.715 -70.140  1.00 25.18           O  
ATOM   1386  CG  LEU C  47      -3.856  -7.258 -73.132  1.00 25.18           C  
ATOM   1387  CD1 LEU C  47      -3.235  -8.586 -73.552  1.00 25.18           C  
ATOM   1388  CD2 LEU C  47      -5.048  -7.488 -72.208  1.00 25.18           C  
ATOM   1389  N   VAL C  48      -1.699  -3.107 -71.447  1.00 29.26           N  
ATOM   1390  CA  VAL C  48      -0.635  -3.104 -70.449  1.00 29.26           C  
ATOM   1391  C   VAL C  48      -1.231  -3.293 -69.056  1.00 29.26           C  
ATOM   1392  CB  VAL C  48       0.190  -1.798 -70.503  1.00 29.26           C  
ATOM   1393  O   VAL C  48      -2.149  -2.569 -68.663  1.00 29.26           O  
ATOM   1394  CG1 VAL C  48       1.339  -1.843 -69.497  1.00 29.26           C  
ATOM   1395  CG2 VAL C  48       0.721  -1.561 -71.915  1.00 29.26           C  
ATOM   1396  N   PRO C  49      -0.808  -4.467 -68.389  1.00 32.12           N  
ATOM   1397  CA  PRO C  49      -1.447  -4.947 -67.162  1.00 32.12           C  
ATOM   1398  C   PRO C  49      -1.429  -3.908 -66.043  1.00 32.12           C  
ATOM   1399  CB  PRO C  49      -0.610  -6.171 -66.784  1.00 32.12           C  
ATOM   1400  O   PRO C  49      -0.589  -3.005 -66.047  1.00 32.12           O  
ATOM   1401  CG  PRO C  49       0.703  -5.963 -67.468  1.00 32.12           C  
ATOM   1402  CD  PRO C  49       0.561  -4.821 -68.433  1.00 32.12           C  
ATOM   1403  N   PRO C  50      -2.508  -3.831 -65.252  1.00 35.07           N  
ATOM   1404  CA  PRO C  50      -2.836  -2.807 -64.256  1.00 35.07           C  
ATOM   1405  C   PRO C  50      -1.865  -2.798 -63.078  1.00 35.07           C  
ATOM   1406  CB  PRO C  50      -4.244  -3.197 -63.801  1.00 35.07           C  
ATOM   1407  O   PRO C  50      -1.340  -3.848 -62.697  1.00 35.07           O  
ATOM   1408  CG  PRO C  50      -4.376  -4.642 -64.161  1.00 35.07           C  
ATOM   1409  CD  PRO C  50      -3.219  -5.022 -65.039  1.00 35.07           C  
ATOM   1410  N   PRO C  51      -0.981  -1.828 -63.020  1.00 38.89           N  
ATOM   1411  CA  PRO C  51      -0.077  -1.788 -61.868  1.00 38.89           C  
ATOM   1412  C   PRO C  51      -0.779  -2.130 -60.556  1.00 38.89           C  
ATOM   1413  CB  PRO C  51       0.420  -0.340 -61.860  1.00 38.89           C  
ATOM   1414  O   PRO C  51      -2.003  -2.009 -60.456  1.00 38.89           O  
ATOM   1415  CG  PRO C  51      -0.618   0.425 -62.616  1.00 38.89           C  
ATOM   1416  CD  PRO C  51      -1.526  -0.555 -63.303  1.00 38.89           C  
ATOM   1417  N   PRO C  52      -0.112  -2.993 -59.647  1.00 33.14           N  
ATOM   1418  CA  PRO C  52      -0.748  -3.630 -58.491  1.00 33.14           C  
ATOM   1419  C   PRO C  52      -1.608  -2.661 -57.683  1.00 33.14           C  
ATOM   1420  CB  PRO C  52       0.440  -4.127 -57.664  1.00 33.14           C  
ATOM   1421  O   PRO C  52      -1.529  -1.446 -57.882  1.00 33.14           O  
ATOM   1422  CG  PRO C  52       1.578  -3.242 -58.061  1.00 33.14           C  
ATOM   1423  CD  PRO C  52       1.142  -2.397 -59.223  1.00 33.14           C  
ATOM   1424  N   ASP C  53      -2.215  -3.149 -56.571  1.00 32.60           N  
ATOM   1425  CA  ASP C  53      -3.358  -2.986 -55.678  1.00 32.60           C  
ATOM   1426  C   ASP C  53      -3.161  -1.793 -54.745  1.00 32.60           C  
ATOM   1427  CB  ASP C  53      -3.588  -4.259 -54.862  1.00 32.60           C  
ATOM   1428  O   ASP C  53      -2.184  -1.741 -53.994  1.00 32.60           O  
ATOM   1429  CG  ASP C  53      -4.408  -5.300 -55.605  1.00 32.60           C  
ATOM   1430  OD1 ASP C  53      -5.271  -4.923 -56.427  1.00 32.60           O  
ATOM   1431  OD2 ASP C  53      -4.190  -6.507 -55.365  1.00 32.60           O  
ATOM   1432  N   THR C  54      -3.418  -0.604 -55.246  1.00 36.30           N  
ATOM   1433  CA  THR C  54      -3.530   0.494 -54.293  1.00 36.30           C  
ATOM   1434  C   THR C  54      -4.419   0.100 -53.117  1.00 36.30           C  
ATOM   1435  CB  THR C  54      -4.093   1.761 -54.963  1.00 36.30           C  
ATOM   1436  O   THR C  54      -5.521  -0.417 -53.311  1.00 36.30           O  
ATOM   1437  CG2 THR C  54      -3.077   2.373 -55.923  1.00 36.30           C  
ATOM   1438  OG1 THR C  54      -5.279   1.422 -55.693  1.00 36.30           O  
ATOM   1439  N   MET C  55      -3.769  -0.389 -51.983  1.00 38.15           N  
ATOM   1440  CA  MET C  55      -4.443  -0.796 -50.753  1.00 38.15           C  
ATOM   1441  C   MET C  55      -5.473   0.245 -50.327  1.00 38.15           C  
ATOM   1442  CB  MET C  55      -3.427  -1.016 -49.631  1.00 38.15           C  
ATOM   1443  O   MET C  55      -5.120   1.387 -50.029  1.00 38.15           O  
ATOM   1444  CG  MET C  55      -2.584  -2.270 -49.805  1.00 38.15           C  
ATOM   1445  SD  MET C  55      -3.381  -3.758 -49.085  1.00 38.15           S  
ATOM   1446  CE  MET C  55      -2.529  -3.834 -47.484  1.00 38.15           C  
ATOM   1447  N   SER C  56      -6.659   0.347 -51.021  1.00 39.73           N  
ATOM   1448  CA  SER C  56      -7.716   1.310 -50.731  1.00 39.73           C  
ATOM   1449  C   SER C  56      -8.233   1.151 -49.305  1.00 39.73           C  
ATOM   1450  CB  SER C  56      -8.871   1.154 -51.720  1.00 39.73           C  
ATOM   1451  O   SER C  56      -8.586   0.046 -48.886  1.00 39.73           O  
ATOM   1452  OG  SER C  56      -9.925   2.049 -51.410  1.00 39.73           O  
ATOM   1453  N   CYS C  57      -7.749   1.931 -48.307  1.00 45.43           N  
ATOM   1454  CA  CYS C  57      -8.247   2.051 -46.941  1.00 45.43           C  
ATOM   1455  C   CYS C  57      -9.764   2.200 -46.925  1.00 45.43           C  
ATOM   1456  CB  CYS C  57      -7.601   3.244 -46.238  1.00 45.43           C  
ATOM   1457  O   CYS C  57     -10.290   3.270 -47.236  1.00 45.43           O  
ATOM   1458  SG  CYS C  57      -5.984   2.878 -45.521  1.00 45.43           S  
ATOM   1459  N   ARG C  58     -10.535   1.231 -47.575  1.00 46.25           N  
ATOM   1460  CA  ARG C  58     -11.985   1.378 -47.660  1.00 46.25           C  
ATOM   1461  C   ARG C  58     -12.615   1.406 -46.271  1.00 46.25           C  
ATOM   1462  CB  ARG C  58     -12.593   0.245 -48.489  1.00 46.25           C  
ATOM   1463  O   ARG C  58     -12.251   0.609 -45.403  1.00 46.25           O  
ATOM   1464  CG  ARG C  58     -13.186   0.700 -49.813  1.00 46.25           C  
ATOM   1465  CD  ARG C  58     -13.758  -0.466 -50.606  1.00 46.25           C  
ATOM   1466  NE  ARG C  58     -14.618  -0.009 -51.693  1.00 46.25           N  
ATOM   1467  NH1 ARG C  58     -14.591  -2.017 -52.836  1.00 46.25           N  
ATOM   1468  NH2 ARG C  58     -15.779  -0.238 -53.662  1.00 46.25           N  
ATOM   1469  CZ  ARG C  58     -14.994  -0.756 -52.728  1.00 46.25           C  
ATOM   1470  N   ASP C  59     -13.036   2.623 -45.842  1.00 54.53           N  
ATOM   1471  CA  ASP C  59     -13.817   2.896 -44.640  1.00 54.53           C  
ATOM   1472  C   ASP C  59     -14.999   1.937 -44.523  1.00 54.53           C  
ATOM   1473  CB  ASP C  59     -14.311   4.344 -44.638  1.00 54.53           C  
ATOM   1474  O   ASP C  59     -15.941   2.006 -45.316  1.00 54.53           O  
ATOM   1475  CG  ASP C  59     -14.069   5.052 -43.317  1.00 54.53           C  
ATOM   1476  OD1 ASP C  59     -13.971   4.375 -42.271  1.00 54.53           O  
ATOM   1477  OD2 ASP C  59     -13.978   6.299 -43.322  1.00 54.53           O  
ATOM   1478  N   ARG C  60     -14.766   0.536 -44.152  1.00 55.46           N  
ATOM   1479  CA  ARG C  60     -15.715  -0.567 -44.046  1.00 55.46           C  
ATOM   1480  C   ARG C  60     -16.734  -0.308 -42.941  1.00 55.46           C  
ATOM   1481  CB  ARG C  60     -14.982  -1.884 -43.785  1.00 55.46           C  
ATOM   1482  O   ARG C  60     -17.377  -1.239 -42.453  1.00 55.46           O  
ATOM   1483  CG  ARG C  60     -14.280  -2.452 -45.009  1.00 55.46           C  
ATOM   1484  CD  ARG C  60     -13.811  -3.881 -44.777  1.00 55.46           C  
ATOM   1485  NE  ARG C  60     -14.463  -4.817 -45.690  1.00 55.46           N  
ATOM   1486  NH1 ARG C  60     -13.341  -6.680 -44.911  1.00 55.46           N  
ATOM   1487  NH2 ARG C  60     -14.874  -6.883 -46.603  1.00 55.46           N  
ATOM   1488  CZ  ARG C  60     -14.224  -6.124 -45.733  1.00 55.46           C  
ATOM   1489  N   THR C  61     -16.853   0.960 -42.344  1.00 65.28           N  
ATOM   1490  CA  THR C  61     -17.770   1.288 -41.258  1.00 65.28           C  
ATOM   1491  C   THR C  61     -19.217   1.052 -41.682  1.00 65.28           C  
ATOM   1492  CB  THR C  61     -17.598   2.750 -40.804  1.00 65.28           C  
ATOM   1493  O   THR C  61     -20.011   0.499 -40.917  1.00 65.28           O  
ATOM   1494  CG2 THR C  61     -18.292   2.996 -39.468  1.00 65.28           C  
ATOM   1495  OG1 THR C  61     -16.202   3.040 -40.665  1.00 65.28           O  
ATOM   1496  N   GLN C  62     -19.501   1.360 -43.018  1.00 65.03           N  
ATOM   1497  CA  GLN C  62     -20.868   1.226 -43.511  1.00 65.03           C  
ATOM   1498  C   GLN C  62     -21.257  -0.242 -43.662  1.00 65.03           C  
ATOM   1499  CB  GLN C  62     -21.031   1.952 -44.848  1.00 65.03           C  
ATOM   1500  O   GLN C  62     -22.393  -0.622 -43.369  1.00 65.03           O  
ATOM   1501  CG  GLN C  62     -21.948   3.165 -44.781  1.00 65.03           C  
ATOM   1502  CD  GLN C  62     -22.148   3.825 -46.132  1.00 65.03           C  
ATOM   1503  NE2 GLN C  62     -23.016   4.830 -46.179  1.00 65.03           N  
ATOM   1504  OE1 GLN C  62     -21.528   3.435 -47.126  1.00 65.03           O  
ATOM   1505  N   GLU C  63     -20.234  -1.089 -44.065  1.00 72.10           N  
ATOM   1506  CA  GLU C  63     -20.502  -2.520 -44.184  1.00 72.10           C  
ATOM   1507  C   GLU C  63     -20.761  -3.148 -42.818  1.00 72.10           C  
ATOM   1508  CB  GLU C  63     -19.335  -3.229 -44.876  1.00 72.10           C  
ATOM   1509  O   GLU C  63     -21.642  -3.999 -42.677  1.00 72.10           O  
ATOM   1510  CG  GLU C  63     -19.422  -3.217 -46.395  1.00 72.10           C  
ATOM   1511  CD  GLU C  63     -18.282  -3.966 -47.067  1.00 72.10           C  
ATOM   1512  OE1 GLU C  63     -18.272  -4.063 -48.315  1.00 72.10           O  
ATOM   1513  OE2 GLU C  63     -17.393  -4.461 -46.339  1.00 72.10           O  
ATOM   1514  N   PHE C  64     -20.005  -2.675 -41.770  1.00 73.10           N  
ATOM   1515  CA  PHE C  64     -20.235  -3.112 -40.398  1.00 73.10           C  
ATOM   1516  C   PHE C  64     -21.633  -2.722 -39.932  1.00 73.10           C  
ATOM   1517  CB  PHE C  64     -19.182  -2.516 -39.459  1.00 73.10           C  
ATOM   1518  O   PHE C  64     -22.347  -3.537 -39.344  1.00 73.10           O  
ATOM   1519  CG  PHE C  64     -19.212  -3.092 -38.069  1.00 73.10           C  
ATOM   1520  CD1 PHE C  64     -19.768  -2.376 -37.016  1.00 73.10           C  
ATOM   1521  CD2 PHE C  64     -18.684  -4.351 -37.816  1.00 73.10           C  
ATOM   1522  CE1 PHE C  64     -19.797  -2.907 -35.729  1.00 73.10           C  
ATOM   1523  CE2 PHE C  64     -18.710  -4.889 -36.532  1.00 73.10           C  
ATOM   1524  CZ  PHE C  64     -19.265  -4.165 -35.490  1.00 73.10           C  
ATOM   1525  N   LEU C  65     -22.098  -1.451 -40.278  1.00 67.34           N  
ATOM   1526  CA  LEU C  65     -23.426  -0.991 -39.885  1.00 67.34           C  
ATOM   1527  C   LEU C  65     -24.510  -1.756 -40.637  1.00 67.34           C  
ATOM   1528  CB  LEU C  65     -23.571   0.510 -40.144  1.00 67.34           C  
ATOM   1529  O   LEU C  65     -25.538  -2.114 -40.057  1.00 67.34           O  
ATOM   1530  CG  LEU C  65     -23.173   1.438 -38.995  1.00 67.34           C  
ATOM   1531  CD1 LEU C  65     -22.849   2.831 -39.527  1.00 67.34           C  
ATOM   1532  CD2 LEU C  65     -24.282   1.503 -37.951  1.00 67.34           C  
ATOM   1533  N   SER C  66     -24.308  -2.173 -41.961  1.00 71.61           N  
ATOM   1534  CA  SER C  66     -25.261  -2.932 -42.764  1.00 71.61           C  
ATOM   1535  C   SER C  66     -25.357  -4.378 -42.288  1.00 71.61           C  
ATOM   1536  CB  SER C  66     -24.864  -2.898 -44.241  1.00 71.61           C  
ATOM   1537  O   SER C  66     -26.444  -4.960 -42.273  1.00 71.61           O  
ATOM   1538  OG  SER C  66     -23.455  -2.962 -44.384  1.00 71.61           O  
ATOM   1539  N   ALA C  67     -24.192  -5.030 -41.947  1.00 70.60           N  
ATOM   1540  CA  ALA C  67     -24.203  -6.376 -41.381  1.00 70.60           C  
ATOM   1541  C   ALA C  67     -24.959  -6.408 -40.056  1.00 70.60           C  
ATOM   1542  CB  ALA C  67     -22.776  -6.884 -41.188  1.00 70.60           C  
ATOM   1543  O   ALA C  67     -25.715  -7.345 -39.788  1.00 70.60           O  
ATOM   1544  N   CYS C  68     -24.780  -5.299 -39.176  1.00 66.17           N  
ATOM   1545  CA  CYS C  68     -25.514  -5.184 -37.921  1.00 66.17           C  
ATOM   1546  C   CYS C  68     -27.012  -5.062 -38.174  1.00 66.17           C  
ATOM   1547  CB  CYS C  68     -25.024  -3.977 -37.121  1.00 66.17           C  
ATOM   1548  O   CYS C  68     -27.816  -5.684 -37.478  1.00 66.17           O  
ATOM   1549  SG  CYS C  68     -23.449  -4.252 -36.281  1.00 66.17           S  
ATOM   1550  N   LYS C  69     -27.435  -4.340 -39.195  1.00 63.35           N  
ATOM   1551  CA  LYS C  69     -28.842  -4.170 -39.547  1.00 63.35           C  
ATOM   1552  C   LYS C  69     -29.435  -5.469 -40.085  1.00 63.35           C  
ATOM   1553  CB  LYS C  69     -29.006  -3.053 -40.578  1.00 63.35           C  
ATOM   1554  O   LYS C  69     -30.574  -5.817 -39.766  1.00 63.35           O  
ATOM   1555  CG  LYS C  69     -29.805  -1.859 -40.075  1.00 63.35           C  
ATOM   1556  CD  LYS C  69     -29.875  -0.753 -41.120  1.00 63.35           C  
ATOM   1557  CE  LYS C  69     -30.558   0.493 -40.573  1.00 63.35           C  
ATOM   1558  NZ  LYS C  69     -30.539   1.614 -41.559  1.00 63.35           N  
ATOM   1559  N   SER C  70     -28.790  -6.271 -40.982  1.00 65.66           N  
ATOM   1560  CA  SER C  70     -29.280  -7.526 -41.543  1.00 65.66           C  
ATOM   1561  C   SER C  70     -29.455  -8.584 -40.460  1.00 65.66           C  
ATOM   1562  CB  SER C  70     -28.325  -8.040 -42.621  1.00 65.66           C  
ATOM   1563  O   SER C  70     -30.407  -9.366 -40.496  1.00 65.66           O  
ATOM   1564  OG  SER C  70     -27.812  -9.314 -42.271  1.00 65.66           O  
ATOM   1565  N   LEU C  71     -28.489  -8.767 -39.525  1.00 56.46           N  
ATOM   1566  CA  LEU C  71     -28.624  -9.707 -38.418  1.00 56.46           C  
ATOM   1567  C   LEU C  71     -29.789  -9.319 -37.513  1.00 56.46           C  
ATOM   1568  CB  LEU C  71     -27.329  -9.767 -37.604  1.00 56.46           C  
ATOM   1569  O   LEU C  71     -30.456 -10.186 -36.945  1.00 56.46           O  
ATOM   1570  CG  LEU C  71     -26.397 -10.943 -37.898  1.00 56.46           C  
ATOM   1571  CD1 LEU C  71     -24.941 -10.517 -37.742  1.00 56.46           C  
ATOM   1572  CD2 LEU C  71     -26.716 -12.121 -36.984  1.00 56.46           C  
ATOM   1573  N   GLN C  72     -30.130  -7.996 -37.368  1.00 52.94           N  
ATOM   1574  CA  GLN C  72     -31.253  -7.530 -36.561  1.00 52.94           C  
ATOM   1575  C   GLN C  72     -32.584  -7.982 -37.157  1.00 52.94           C  
ATOM   1576  CB  GLN C  72     -31.227  -6.006 -36.432  1.00 52.94           C  
ATOM   1577  O   GLN C  72     -33.520  -8.307 -36.423  1.00 52.94           O  
ATOM   1578  CG  GLN C  72     -31.686  -5.496 -35.073  1.00 52.94           C  
ATOM   1579  CD  GLN C  72     -31.276  -4.058 -34.817  1.00 52.94           C  
ATOM   1580  NE2 GLN C  72     -31.656  -3.530 -33.659  1.00 52.94           N  
ATOM   1581  OE1 GLN C  72     -30.622  -3.426 -35.654  1.00 52.94           O  
ATOM   1582  N   THR C  73     -32.716  -7.999 -38.494  1.00 53.22           N  
ATOM   1583  CA  THR C  73     -33.980  -8.383 -39.112  1.00 53.22           C  
ATOM   1584  C   THR C  73     -34.194  -9.891 -39.011  1.00 53.22           C  
ATOM   1585  CB  THR C  73     -34.034  -7.951 -40.589  1.00 53.22           C  
ATOM   1586  O   THR C  73     -35.327 -10.353 -38.859  1.00 53.22           O  
ATOM   1587  CG2 THR C  73     -35.414  -7.416 -40.955  1.00 53.22           C  
ATOM   1588  OG1 THR C  73     -33.059  -6.926 -40.816  1.00 53.22           O  
ATOM   1589  N   ARG C  74     -33.207 -10.739 -39.183  1.00 50.57           N  
ATOM   1590  CA  ARG C  74     -33.462 -12.171 -39.060  1.00 50.57           C  
ATOM   1591  C   ARG C  74     -33.877 -12.533 -37.637  1.00 50.57           C  
ATOM   1592  CB  ARG C  74     -32.225 -12.975 -39.466  1.00 50.57           C  
ATOM   1593  O   ARG C  74     -34.261 -13.673 -37.368  1.00 50.57           O  
ATOM   1594  CG  ARG C  74     -32.268 -13.490 -40.896  1.00 50.57           C  
ATOM   1595  CD  ARG C  74     -31.076 -14.384 -41.209  1.00 50.57           C  
ATOM   1596  NE  ARG C  74     -31.127 -14.890 -42.577  1.00 50.57           N  
ATOM   1597  NH1 ARG C  74     -29.440 -16.442 -42.286  1.00 50.57           N  
ATOM   1598  NH2 ARG C  74     -30.479 -16.240 -44.319  1.00 50.57           N  
ATOM   1599  CZ  ARG C  74     -30.348 -15.856 -43.058  1.00 50.57           C  
ATOM   1600  N   GLN C  75     -33.483 -11.722 -36.581  1.00 44.00           N  
ATOM   1601  CA  GLN C  75     -33.831 -12.002 -35.192  1.00 44.00           C  
ATOM   1602  C   GLN C  75     -35.324 -11.802 -34.948  1.00 44.00           C  
ATOM   1603  CB  GLN C  75     -33.020 -11.115 -34.246  1.00 44.00           C  
ATOM   1604  O   GLN C  75     -35.810 -10.670 -34.938  1.00 44.00           O  
ATOM   1605  CG  GLN C  75     -31.790 -11.798 -33.665  1.00 44.00           C  
ATOM   1606  CD  GLN C  75     -31.037 -10.918 -32.685  1.00 44.00           C  
ATOM   1607  NE2 GLN C  75     -29.980 -11.460 -32.091  1.00 44.00           N  
ATOM   1608  OE1 GLN C  75     -31.403  -9.759 -32.464  1.00 44.00           O  
ATOM   1609  N   ASN C  76     -36.200 -12.448 -35.749  1.00 40.02           N  
ATOM   1610  CA  ASN C  76     -37.611 -12.346 -35.392  1.00 40.02           C  
ATOM   1611  C   ASN C  76     -37.840 -12.654 -33.915  1.00 40.02           C  
ATOM   1612  CB  ASN C  76     -38.455 -13.277 -36.265  1.00 40.02           C  
ATOM   1613  O   ASN C  76     -38.538 -11.912 -33.222  1.00 40.02           O  
ATOM   1614  CG  ASN C  76     -39.114 -12.554 -37.423  1.00 40.02           C  
ATOM   1615  ND2 ASN C  76     -39.713 -13.313 -38.333  1.00 40.02           N  
ATOM   1616  OD1 ASN C  76     -39.084 -11.323 -37.500  1.00 40.02           O  
ATOM   1617  N   GLY C  77     -38.104 -14.046 -33.634  1.00 41.75           N  
ATOM   1618  CA  GLY C  77     -38.722 -14.556 -32.420  1.00 41.75           C  
ATOM   1619  C   GLY C  77     -37.922 -14.249 -31.169  1.00 41.75           C  
ATOM   1620  O   GLY C  77     -38.253 -14.725 -30.081  1.00 41.75           O  
ATOM   1621  N   ILE C  78     -36.573 -14.134 -31.292  1.00 39.43           N  
ATOM   1622  CA  ILE C  78     -35.861 -14.127 -30.019  1.00 39.43           C  
ATOM   1623  C   ILE C  78     -36.303 -12.925 -29.187  1.00 39.43           C  
ATOM   1624  CB  ILE C  78     -34.330 -14.100 -30.228  1.00 39.43           C  
ATOM   1625  O   ILE C  78     -36.400 -11.808 -29.701  1.00 39.43           O  
ATOM   1626  CG1 ILE C  78     -33.890 -15.279 -31.104  1.00 39.43           C  
ATOM   1627  CG2 ILE C  78     -33.601 -14.116 -28.881  1.00 39.43           C  
ATOM   1628  CD1 ILE C  78     -32.462 -15.168 -31.619  1.00 39.43           C  
ATOM   1629  N   GLN C  79     -37.261 -13.192 -28.152  1.00 41.05           N  
ATOM   1630  CA  GLN C  79     -37.514 -12.343 -26.993  1.00 41.05           C  
ATOM   1631  C   GLN C  79     -36.254 -11.586 -26.580  1.00 41.05           C  
ATOM   1632  CB  GLN C  79     -38.034 -13.175 -25.820  1.00 41.05           C  
ATOM   1633  O   GLN C  79     -35.194 -12.188 -26.398  1.00 41.05           O  
ATOM   1634  CG  GLN C  79     -39.549 -13.145 -25.669  1.00 41.05           C  
ATOM   1635  CD  GLN C  79     -40.023 -13.784 -24.377  1.00 41.05           C  
ATOM   1636  NE2 GLN C  79     -41.310 -13.638 -24.080  1.00 41.05           N  
ATOM   1637  OE1 GLN C  79     -39.239 -14.405 -23.652  1.00 41.05           O  
ATOM   1638  N   THR C  80     -36.051 -10.392 -27.072  1.00 40.86           N  
ATOM   1639  CA  THR C  80     -35.020  -9.438 -26.676  1.00 40.86           C  
ATOM   1640  C   THR C  80     -34.935  -9.334 -25.156  1.00 40.86           C  
ATOM   1641  CB  THR C  80     -35.288  -8.045 -27.275  1.00 40.86           C  
ATOM   1642  O   THR C  80     -35.800  -8.727 -24.521  1.00 40.86           O  
ATOM   1643  CG2 THR C  80     -35.090  -8.049 -28.787  1.00 40.86           C  
ATOM   1644  OG1 THR C  80     -36.636  -7.657 -26.982  1.00 40.86           O  
ATOM   1645  N   ASN C  81     -35.039 -10.538 -24.387  1.00 42.43           N  
ATOM   1646  CA  ASN C  81     -34.553 -10.329 -23.027  1.00 42.43           C  
ATOM   1647  C   ASN C  81     -33.209  -9.606 -23.017  1.00 42.43           C  
ATOM   1648  CB  ASN C  81     -34.444 -11.662 -22.284  1.00 42.43           C  
ATOM   1649  O   ASN C  81     -32.199 -10.158 -23.456  1.00 42.43           O  
ATOM   1650  CG  ASN C  81     -35.360 -11.736 -21.079  1.00 42.43           C  
ATOM   1651  ND2 ASN C  81     -35.517 -12.932 -20.525  1.00 42.43           N  
ATOM   1652  OD1 ASN C  81     -35.924 -10.725 -20.649  1.00 42.43           O  
ATOM   1653  N   LYS C  82     -33.199  -8.262 -23.205  1.00 43.96           N  
ATOM   1654  CA  LYS C  82     -32.037  -7.401 -23.407  1.00 43.96           C  
ATOM   1655  C   LYS C  82     -31.054  -7.524 -22.246  1.00 43.96           C  
ATOM   1656  CB  LYS C  82     -32.471  -5.944 -23.575  1.00 43.96           C  
ATOM   1657  O   LYS C  82     -31.140  -6.775 -21.271  1.00 43.96           O  
ATOM   1658  CG  LYS C  82     -32.818  -5.563 -25.006  1.00 43.96           C  
ATOM   1659  CD  LYS C  82     -33.126  -4.076 -25.129  1.00 43.96           C  
ATOM   1660  CE  LYS C  82     -33.439  -3.686 -26.568  1.00 43.96           C  
ATOM   1661  NZ  LYS C  82     -33.819  -2.246 -26.681  1.00 43.96           N  
ATOM   1662  N   PRO C  83     -30.883  -8.709 -21.657  1.00 49.33           N  
ATOM   1663  CA  PRO C  83     -29.860  -8.749 -20.610  1.00 49.33           C  
ATOM   1664  C   PRO C  83     -28.557  -8.073 -21.031  1.00 49.33           C  
ATOM   1665  CB  PRO C  83     -29.648 -10.248 -20.381  1.00 49.33           C  
ATOM   1666  O   PRO C  83     -27.824  -7.555 -20.184  1.00 49.33           O  
ATOM   1667  CG  PRO C  83     -30.437 -10.914 -21.462  1.00 49.33           C  
ATOM   1668  CD  PRO C  83     -31.220  -9.865 -22.197  1.00 49.33           C  
ATOM   1669  N   ALA C  84     -28.261  -8.121 -22.278  1.00 51.55           N  
ATOM   1670  CA  ALA C  84     -27.034  -7.491 -22.758  1.00 51.55           C  
ATOM   1671  C   ALA C  84     -27.099  -5.974 -22.603  1.00 51.55           C  
ATOM   1672  CB  ALA C  84     -26.781  -7.863 -24.217  1.00 51.55           C  
ATOM   1673  O   ALA C  84     -26.093  -5.332 -22.294  1.00 51.55           O  
ATOM   1674  N   LEU C  85     -28.360  -5.432 -22.687  1.00 53.42           N  
ATOM   1675  CA  LEU C  85     -28.514  -3.994 -22.496  1.00 53.42           C  
ATOM   1676  C   LEU C  85     -28.390  -3.625 -21.021  1.00 53.42           C  
ATOM   1677  CB  LEU C  85     -29.865  -3.522 -23.040  1.00 53.42           C  
ATOM   1678  O   LEU C  85     -27.837  -2.576 -20.684  1.00 53.42           O  
ATOM   1679  CG  LEU C  85     -29.900  -3.127 -24.517  1.00 53.42           C  
ATOM   1680  CD1 LEU C  85     -31.281  -3.393 -25.105  1.00 53.42           C  
ATOM   1681  CD2 LEU C  85     -29.514  -1.661 -24.688  1.00 53.42           C  
ATOM   1682  N   ARG C  86     -28.826  -4.593 -20.196  1.00 52.85           N  
ATOM   1683  CA  ARG C  86     -28.700  -4.348 -18.763  1.00 52.85           C  
ATOM   1684  C   ARG C  86     -27.244  -4.431 -18.319  1.00 52.85           C  
ATOM   1685  CB  ARG C  86     -29.547  -5.346 -17.970  1.00 52.85           C  
ATOM   1686  O   ARG C  86     -26.798  -3.644 -17.482  1.00 52.85           O  
ATOM   1687  CG  ARG C  86     -30.771  -4.729 -17.311  1.00 52.85           C  
ATOM   1688  CD  ARG C  86     -31.556  -5.755 -16.507  1.00 52.85           C  
ATOM   1689  NE  ARG C  86     -32.742  -5.165 -15.892  1.00 52.85           N  
ATOM   1690  NH1 ARG C  86     -33.519  -7.149 -14.998  1.00 52.85           N  
ATOM   1691  NH2 ARG C  86     -34.689  -5.204 -14.674  1.00 52.85           N  
ATOM   1692  CZ  ARG C  86     -33.647  -5.841 -15.190  1.00 52.85           C  
ATOM   1693  N   ALA C  87     -26.533  -5.398 -18.793  1.00 56.92           N  
ATOM   1694  CA  ALA C  87     -25.115  -5.530 -18.471  1.00 56.92           C  
ATOM   1695  C   ALA C  87     -24.322  -4.331 -18.985  1.00 56.92           C  
ATOM   1696  CB  ALA C  87     -24.554  -6.824 -19.055  1.00 56.92           C  
ATOM   1697  O   ALA C  87     -23.420  -3.837 -18.304  1.00 56.92           O  
ATOM   1698  N   VAL C  88     -24.657  -3.897 -20.211  1.00 60.78           N  
ATOM   1699  CA  VAL C  88     -24.007  -2.718 -20.773  1.00 60.78           C  
ATOM   1700  C   VAL C  88     -24.391  -1.481 -19.965  1.00 60.78           C  
ATOM   1701  CB  VAL C  88     -24.379  -2.520 -22.260  1.00 60.78           C  
ATOM   1702  O   VAL C  88     -23.553  -0.611 -19.715  1.00 60.78           O  
ATOM   1703  CG1 VAL C  88     -23.854  -1.181 -22.774  1.00 60.78           C  
ATOM   1704  CG2 VAL C  88     -23.834  -3.671 -23.104  1.00 60.78           C  
ATOM   1705  N   ARG C  89     -25.678  -1.539 -19.495  1.00 63.10           N  
ATOM   1706  CA  ARG C  89     -26.139  -0.418 -18.683  1.00 63.10           C  
ATOM   1707  C   ARG C  89     -25.466  -0.418 -17.315  1.00 63.10           C  
ATOM   1708  CB  ARG C  89     -27.660  -0.463 -18.518  1.00 63.10           C  
ATOM   1709  O   ARG C  89     -25.111   0.640 -16.791  1.00 63.10           O  
ATOM   1710  CG  ARG C  89     -28.389   0.675 -19.215  1.00 63.10           C  
ATOM   1711  CD  ARG C  89     -29.899   0.553 -19.065  1.00 63.10           C  
ATOM   1712  NE  ARG C  89     -30.523   1.850 -18.820  1.00 63.10           N  
ATOM   1713  NH1 ARG C  89     -32.568   1.270 -19.725  1.00 63.10           N  
ATOM   1714  NH2 ARG C  89     -32.243   3.372 -18.870  1.00 63.10           N  
ATOM   1715  CZ  ARG C  89     -31.776   2.161 -19.139  1.00 63.10           C  
ATOM   1716  N   GLN C  90     -25.342  -1.629 -16.760  1.00 61.51           N  
ATOM   1717  CA  GLN C  90     -24.697  -1.760 -15.458  1.00 61.51           C  
ATOM   1718  C   GLN C  90     -23.219  -1.390 -15.537  1.00 61.51           C  
ATOM   1719  CB  GLN C  90     -24.854  -3.184 -14.922  1.00 61.51           C  
ATOM   1720  O   GLN C  90     -22.687  -0.742 -14.633  1.00 61.51           O  
ATOM   1721  CG  GLN C  90     -26.153  -3.415 -14.162  1.00 61.51           C  
ATOM   1722  CD  GLN C  90     -26.300  -4.843 -13.670  1.00 61.51           C  
ATOM   1723  NE2 GLN C  90     -27.432  -5.141 -13.043  1.00 61.51           N  
ATOM   1724  OE1 GLN C  90     -25.402  -5.672 -13.853  1.00 61.51           O  
ATOM   1725  N   ARG C  91     -22.607  -1.833 -16.603  1.00 65.34           N  
ATOM   1726  CA  ARG C  91     -21.216  -1.466 -16.848  1.00 65.34           C  
ATOM   1727  C   ARG C  91     -21.070   0.042 -17.023  1.00 65.34           C  
ATOM   1728  CB  ARG C  91     -20.678  -2.192 -18.083  1.00 65.34           C  
ATOM   1729  O   ARG C  91     -20.093   0.634 -16.560  1.00 65.34           O  
ATOM   1730  CG  ARG C  91     -19.332  -2.865 -17.864  1.00 65.34           C  
ATOM   1731  CD  ARG C  91     -18.876  -3.628 -19.099  1.00 65.34           C  
ATOM   1732  NE  ARG C  91     -17.420  -3.709 -19.176  1.00 65.34           N  
ATOM   1733  NH1 ARG C  91     -17.386  -5.019 -21.079  1.00 65.34           N  
ATOM   1734  NH2 ARG C  91     -15.421  -4.375 -20.090  1.00 65.34           N  
ATOM   1735  CZ  ARG C  91     -16.746  -4.367 -20.115  1.00 65.34           C  
ATOM   1736  N   SER C  92     -22.116   0.532 -17.505  1.00 75.02           N  
ATOM   1737  CA  SER C  92     -22.115   1.970 -17.749  1.00 75.02           C  
ATOM   1738  C   SER C  92     -22.306   2.751 -16.453  1.00 75.02           C  
ATOM   1739  CB  SER C  92     -23.212   2.346 -18.746  1.00 75.02           C  
ATOM   1740  O   SER C  92     -21.679   3.794 -16.252  1.00 75.02           O  
ATOM   1741  OG  SER C  92     -24.492   2.021 -18.232  1.00 75.02           O  
ATOM   1742  N   GLU C  93     -23.036   2.128 -15.556  1.00 79.64           N  
ATOM   1743  CA  GLU C  93     -23.261   2.827 -14.294  1.00 79.64           C  
ATOM   1744  C   GLU C  93     -22.004   2.821 -13.428  1.00 79.64           C  
ATOM   1745  CB  GLU C  93     -24.429   2.196 -13.531  1.00 79.64           C  
ATOM   1746  O   GLU C  93     -21.690   3.818 -12.774  1.00 79.64           O  
ATOM   1747  CG  GLU C  93     -25.796   2.547 -14.099  1.00 79.64           C  
ATOM   1748  CD  GLU C  93     -26.948   2.044 -13.244  1.00 79.64           C  
ATOM   1749  OE1 GLU C  93     -28.117   2.382 -13.541  1.00 79.64           O  
ATOM   1750  OE2 GLU C  93     -26.680   1.306 -12.270  1.00 79.64           O  
ATOM   1751  N   PHE C  94     -21.303   1.668 -13.419  1.00 82.62           N  
ATOM   1752  CA  PHE C  94     -20.045   1.568 -12.689  1.00 82.62           C  
ATOM   1753  C   PHE C  94     -19.030   2.575 -13.218  1.00 82.62           C  
ATOM   1754  CB  PHE C  94     -19.476   0.149 -12.788  1.00 82.62           C  
ATOM   1755  O   PHE C  94     -18.380   3.276 -12.441  1.00 82.62           O  
ATOM   1756  CG  PHE C  94     -18.091   0.009 -12.217  1.00 82.62           C  
ATOM   1757  CD1 PHE C  94     -16.977   0.021 -13.048  1.00 82.62           C  
ATOM   1758  CD2 PHE C  94     -17.902  -0.135 -10.848  1.00 82.62           C  
ATOM   1759  CE1 PHE C  94     -15.694  -0.108 -12.522  1.00 82.62           C  
ATOM   1760  CE2 PHE C  94     -16.623  -0.265 -10.316  1.00 82.62           C  
ATOM   1761  CZ  PHE C  94     -15.520  -0.252 -11.154  1.00 82.62           C  
ATOM   1762  N   THR C  95     -18.972   2.546 -14.493  1.00 84.58           N  
ATOM   1763  CA  THR C  95     -18.005   3.432 -15.131  1.00 84.58           C  
ATOM   1764  C   THR C  95     -18.351   4.894 -14.861  1.00 84.58           C  
ATOM   1765  CB  THR C  95     -17.942   3.189 -16.650  1.00 84.58           C  
ATOM   1766  O   THR C  95     -17.462   5.714 -14.622  1.00 84.58           O  
ATOM   1767  CG2 THR C  95     -16.794   3.966 -17.285  1.00 84.58           C  
ATOM   1768  OG1 THR C  95     -17.752   1.790 -16.897  1.00 84.58           O  
ATOM   1769  N   LEU C  96     -19.613   5.164 -14.845  1.00 86.56           N  
ATOM   1770  CA  LEU C  96     -20.041   6.530 -14.568  1.00 86.56           C  
ATOM   1771  C   LEU C  96     -19.732   6.915 -13.125  1.00 86.56           C  
ATOM   1772  CB  LEU C  96     -21.539   6.688 -14.841  1.00 86.56           C  
ATOM   1773  O   LEU C  96     -19.250   8.020 -12.862  1.00 86.56           O  
ATOM   1774  CG  LEU C  96     -21.939   6.960 -16.292  1.00 86.56           C  
ATOM   1775  CD1 LEU C  96     -23.413   6.633 -16.505  1.00 86.56           C  
ATOM   1776  CD2 LEU C  96     -21.649   8.410 -16.664  1.00 86.56           C  
ATOM   1777  N   MET C  97     -19.988   6.014 -12.276  1.00 86.87           N  
ATOM   1778  CA  MET C  97     -19.707   6.261 -10.865  1.00 86.87           C  
ATOM   1779  C   MET C  97     -18.208   6.418 -10.628  1.00 86.87           C  
ATOM   1780  CB  MET C  97     -20.257   5.126  -9.999  1.00 86.87           C  
ATOM   1781  O   MET C  97     -17.783   7.301  -9.881  1.00 86.87           O  
ATOM   1782  CG  MET C  97     -20.941   5.602  -8.728  1.00 86.87           C  
ATOM   1783  SD  MET C  97     -21.819   4.248  -7.854  1.00 86.87           S  
ATOM   1784  CE  MET C  97     -23.529   4.841  -7.980  1.00 86.87           C  
ATOM   1785  N   ALA C  98     -17.511   5.517 -11.231  1.00 88.75           N  
ATOM   1786  CA  ALA C  98     -16.057   5.555 -11.096  1.00 88.75           C  
ATOM   1787  C   ALA C  98     -15.487   6.856 -11.653  1.00 88.75           C  
ATOM   1788  CB  ALA C  98     -15.426   4.356 -11.801  1.00 88.75           C  
ATOM   1789  O   ALA C  98     -14.583   7.449 -11.060  1.00 88.75           O  
ATOM   1790  N   LYS C  99     -16.024   7.277 -12.743  1.00 88.11           N  
ATOM   1791  CA  LYS C  99     -15.578   8.528 -13.348  1.00 88.11           C  
ATOM   1792  C   LYS C  99     -15.883   9.717 -12.441  1.00 88.11           C  
ATOM   1793  CB  LYS C  99     -16.236   8.729 -14.714  1.00 88.11           C  
ATOM   1794  O   LYS C  99     -15.061  10.625 -12.301  1.00 88.11           O  
ATOM   1795  CG  LYS C  99     -15.429   8.172 -15.878  1.00 88.11           C  
ATOM   1796  CD  LYS C  99     -16.126   8.420 -17.210  1.00 88.11           C  
ATOM   1797  CE  LYS C  99     -15.387   7.751 -18.361  1.00 88.11           C  
ATOM   1798  NZ  LYS C  99     -16.086   7.960 -19.664  1.00 88.11           N  
ATOM   1799  N   ARG C 100     -16.993   9.716 -11.858  1.00 90.44           N  
ATOM   1800  CA  ARG C 100     -17.374  10.786 -10.942  1.00 90.44           C  
ATOM   1801  C   ARG C 100     -16.443  10.831  -9.735  1.00 90.44           C  
ATOM   1802  CB  ARG C 100     -18.822  10.608 -10.480  1.00 90.44           C  
ATOM   1803  O   ARG C 100     -16.015  11.907  -9.313  1.00 90.44           O  
ATOM   1804  CG  ARG C 100     -19.349  11.766  -9.647  1.00 90.44           C  
ATOM   1805  CD  ARG C 100     -20.779  11.522  -9.185  1.00 90.44           C  
ATOM   1806  NE  ARG C 100     -21.735  11.703 -10.274  1.00 90.44           N  
ATOM   1807  NH1 ARG C 100     -23.500  10.707  -9.164  1.00 90.44           N  
ATOM   1808  NH2 ARG C 100     -23.789  11.525 -11.286  1.00 90.44           N  
ATOM   1809  CZ  ARG C 100     -23.006  11.311 -10.239  1.00 90.44           C  
ATOM   1810  N   ILE C 101     -16.177   9.720  -9.201  1.00 89.05           N  
ATOM   1811  CA  ILE C 101     -15.271   9.615  -8.062  1.00 89.05           C  
ATOM   1812  C   ILE C 101     -13.878  10.096  -8.464  1.00 89.05           C  
ATOM   1813  CB  ILE C 101     -15.204   8.168  -7.524  1.00 89.05           C  
ATOM   1814  O   ILE C 101     -13.209  10.792  -7.697  1.00 89.05           O  
ATOM   1815  CG1 ILE C 101     -16.574   7.731  -6.994  1.00 89.05           C  
ATOM   1816  CG2 ILE C 101     -14.132   8.045  -6.437  1.00 89.05           C  
ATOM   1817  CD1 ILE C 101     -16.643   6.265  -6.591  1.00 89.05           C  
ATOM   1818  N   GLY C 102     -13.584   9.732  -9.665  1.00 89.39           N  
ATOM   1819  CA  GLY C 102     -12.297  10.187 -10.167  1.00 89.39           C  
ATOM   1820  C   GLY C 102     -12.190  11.697 -10.252  1.00 89.39           C  
ATOM   1821  O   GLY C 102     -11.168  12.275  -9.877  1.00 89.39           O  
ATOM   1822  N   LYS C 103     -13.212  12.315 -10.758  1.00 90.26           N  
ATOM   1823  CA  LYS C 103     -13.248  13.773 -10.836  1.00 90.26           C  
ATOM   1824  C   LYS C 103     -13.197  14.399  -9.445  1.00 90.26           C  
ATOM   1825  CB  LYS C 103     -14.503  14.241 -11.575  1.00 90.26           C  
ATOM   1826  O   LYS C 103     -12.477  15.375  -9.224  1.00 90.26           O  
ATOM   1827  CG  LYS C 103     -14.517  15.729 -11.890  1.00 90.26           C  
ATOM   1828  CD  LYS C 103     -15.755  16.120 -12.686  1.00 90.26           C  
ATOM   1829  CE  LYS C 103     -15.809  17.621 -12.936  1.00 90.26           C  
ATOM   1830  NZ  LYS C 103     -17.010  18.007 -13.736  1.00 90.26           N  
ATOM   1831  N   ASP C 104     -14.000  13.895  -8.613  1.00 90.39           N  
ATOM   1832  CA  ASP C 104     -14.020  14.387  -7.239  1.00 90.39           C  
ATOM   1833  C   ASP C 104     -12.652  14.227  -6.579  1.00 90.39           C  
ATOM   1834  CB  ASP C 104     -15.087  13.654  -6.422  1.00 90.39           C  
ATOM   1835  O   ASP C 104     -12.215  15.100  -5.825  1.00 90.39           O  
ATOM   1836  CG  ASP C 104     -16.502  14.064  -6.792  1.00 90.39           C  
ATOM   1837  OD1 ASP C 104     -16.679  15.094  -7.478  1.00 90.39           O  
ATOM   1838  OD2 ASP C 104     -17.448  13.351  -6.393  1.00 90.39           O  
ATOM   1839  N   LEU C 105     -12.010  13.130  -6.773  1.00 88.92           N  
ATOM   1840  CA  LEU C 105     -10.665  12.896  -6.259  1.00 88.92           C  
ATOM   1841  C   LEU C 105      -9.699  13.966  -6.757  1.00 88.92           C  
ATOM   1842  CB  LEU C 105     -10.166  11.509  -6.674  1.00 88.92           C  
ATOM   1843  O   LEU C 105      -8.902  14.498  -5.981  1.00 88.92           O  
ATOM   1844  CG  LEU C 105     -10.255  10.412  -5.612  1.00 88.92           C  
ATOM   1845  CD1 LEU C 105     -10.366   9.042  -6.274  1.00 88.92           C  
ATOM   1846  CD2 LEU C 105      -9.047  10.467  -4.684  1.00 88.92           C  
ATOM   1847  N   SER C 106      -9.870  14.263  -8.020  1.00 88.06           N  
ATOM   1848  CA  SER C 106      -8.992  15.268  -8.613  1.00 88.06           C  
ATOM   1849  C   SER C 106      -9.260  16.650  -8.028  1.00 88.06           C  
ATOM   1850  CB  SER C 106      -9.168  15.305 -10.131  1.00 88.06           C  
ATOM   1851  O   SER C 106      -8.326  17.404  -7.749  1.00 88.06           O  
ATOM   1852  OG  SER C 106      -8.697  14.106 -10.722  1.00 88.06           O  
ATOM   1853  N   ASN C 107     -10.464  16.971  -7.830  1.00 90.60           N  
ATOM   1854  CA  ASN C 107     -10.835  18.252  -7.237  1.00 90.60           C  
ATOM   1855  C   ASN C 107     -10.309  18.381  -5.810  1.00 90.60           C  
ATOM   1856  CB  ASN C 107     -12.353  18.436  -7.262  1.00 90.60           C  
ATOM   1857  O   ASN C 107      -9.791  19.432  -5.428  1.00 90.60           O  
ATOM   1858  CG  ASN C 107     -12.863  18.899  -8.613  1.00 90.60           C  
ATOM   1859  ND2 ASN C 107     -14.177  18.859  -8.796  1.00 90.60           N  
ATOM   1860  OD1 ASN C 107     -12.082  19.290  -9.484  1.00 90.60           O  
ATOM   1861  N   THR C 108     -10.466  17.345  -5.089  1.00 86.92           N  
ATOM   1862  CA  THR C 108      -9.976  17.356  -3.715  1.00 86.92           C  
ATOM   1863  C   THR C 108      -8.455  17.480  -3.685  1.00 86.92           C  
ATOM   1864  CB  THR C 108     -10.405  16.085  -2.959  1.00 86.92           C  
ATOM   1865  O   THR C 108      -7.899  18.144  -2.808  1.00 86.92           O  
ATOM   1866  CG2 THR C 108     -10.114  16.209  -1.467  1.00 86.92           C  
ATOM   1867  OG1 THR C 108     -11.810  15.876  -3.145  1.00 86.92           O  
ATOM   1868  N   PHE C 109      -7.846  16.859  -4.653  1.00 87.68           N  
ATOM   1869  CA  PHE C 109      -6.396  16.974  -4.754  1.00 87.68           C  
ATOM   1870  C   PHE C 109      -5.983  18.421  -4.993  1.00 87.68           C  
ATOM   1871  CB  PHE C 109      -5.862  16.083  -5.880  1.00 87.68           C  
ATOM   1872  O   PHE C 109      -4.989  18.889  -4.433  1.00 87.68           O  
ATOM   1873  CG  PHE C 109      -5.323  14.761  -5.404  1.00 87.68           C  
ATOM   1874  CD1 PHE C 109      -4.100  14.688  -4.749  1.00 87.68           C  
ATOM   1875  CD2 PHE C 109      -6.041  13.590  -5.611  1.00 87.68           C  
ATOM   1876  CE1 PHE C 109      -3.599  13.465  -4.308  1.00 87.68           C  
ATOM   1877  CE2 PHE C 109      -5.547  12.365  -5.173  1.00 87.68           C  
ATOM   1878  CZ  PHE C 109      -4.325  12.305  -4.522  1.00 87.68           C  
ATOM   1879  N   ALA C 110      -6.669  19.088  -5.861  1.00 88.90           N  
ATOM   1880  CA  ALA C 110      -6.384  20.493  -6.145  1.00 88.90           C  
ATOM   1881  C   ALA C 110      -6.515  21.344  -4.885  1.00 88.90           C  
ATOM   1882  CB  ALA C 110      -7.316  21.015  -7.236  1.00 88.90           C  
ATOM   1883  O   ALA C 110      -5.688  22.224  -4.635  1.00 88.90           O  
ATOM   1884  N   LYS C 111      -7.543  21.088  -4.161  1.00 88.37           N  
ATOM   1885  CA  LYS C 111      -7.745  21.805  -2.906  1.00 88.37           C  
ATOM   1886  C   LYS C 111      -6.619  21.513  -1.918  1.00 88.37           C  
ATOM   1887  CB  LYS C 111      -9.094  21.433  -2.287  1.00 88.37           C  
ATOM   1888  O   LYS C 111      -6.181  22.404  -1.187  1.00 88.37           O  
ATOM   1889  CG  LYS C 111     -10.295  21.928  -3.078  1.00 88.37           C  
ATOM   1890  CD  LYS C 111     -11.606  21.487  -2.439  1.00 88.37           C  
ATOM   1891  CE  LYS C 111     -12.803  21.848  -3.308  1.00 88.37           C  
ATOM   1892  NZ  LYS C 111     -14.084  21.360  -2.717  1.00 88.37           N  
ATOM   1893  N   LEU C 112      -6.245  20.259  -1.870  1.00 88.63           N  
ATOM   1894  CA  LEU C 112      -5.148  19.861  -0.995  1.00 88.63           C  
ATOM   1895  C   LEU C 112      -3.856  20.571  -1.387  1.00 88.63           C  
ATOM   1896  CB  LEU C 112      -4.946  18.345  -1.043  1.00 88.63           C  
ATOM   1897  O   LEU C 112      -3.078  20.977  -0.520  1.00 88.63           O  
ATOM   1898  CG  LEU C 112      -4.063  17.743   0.052  1.00 88.63           C  
ATOM   1899  CD1 LEU C 112      -4.611  16.389   0.490  1.00 88.63           C  
ATOM   1900  CD2 LEU C 112      -2.623  17.612  -0.433  1.00 88.63           C  
ATOM   1901  N   GLU C 113      -3.661  20.678  -2.648  1.00 86.06           N  
ATOM   1902  CA  GLU C 113      -2.477  21.385  -3.128  1.00 86.06           C  
ATOM   1903  C   GLU C 113      -2.479  22.840  -2.669  1.00 86.06           C  
ATOM   1904  CB  GLU C 113      -2.390  21.314  -4.654  1.00 86.06           C  
ATOM   1905  O   GLU C 113      -1.445  23.367  -2.254  1.00 86.06           O  
ATOM   1906  CG  GLU C 113      -1.041  21.744  -5.214  1.00 86.06           C  
ATOM   1907  CD  GLU C 113      -0.943  21.595  -6.724  1.00 86.06           C  
ATOM   1908  OE1 GLU C 113       0.158  21.798  -7.283  1.00 86.06           O  
ATOM   1909  OE2 GLU C 113      -1.976  21.274  -7.352  1.00 86.06           O  
ATOM   1910  N   LYS C 114      -3.571  23.452  -2.792  1.00 85.31           N  
ATOM   1911  CA  LYS C 114      -3.712  24.830  -2.329  1.00 85.31           C  
ATOM   1912  C   LYS C 114      -3.426  24.938  -0.834  1.00 85.31           C  
ATOM   1913  CB  LYS C 114      -5.115  25.358  -2.634  1.00 85.31           C  
ATOM   1914  O   LYS C 114      -2.749  25.869  -0.392  1.00 85.31           O  
ATOM   1915  CG  LYS C 114      -5.336  25.719  -4.095  1.00 85.31           C  
ATOM   1916  CD  LYS C 114      -6.726  26.298  -4.324  1.00 85.31           C  
ATOM   1917  CE  LYS C 114      -6.990  26.555  -5.801  1.00 85.31           C  
ATOM   1918  NZ  LYS C 114      -8.357  27.110  -6.032  1.00 85.31           N  
ATOM   1919  N   LEU C 115      -4.005  24.009  -0.112  1.00 85.81           N  
ATOM   1920  CA  LEU C 115      -3.781  23.987   1.330  1.00 85.81           C  
ATOM   1921  C   LEU C 115      -2.301  23.803   1.647  1.00 85.81           C  
ATOM   1922  CB  LEU C 115      -4.597  22.867   1.982  1.00 85.81           C  
ATOM   1923  O   LEU C 115      -1.783  24.409   2.587  1.00 85.81           O  
ATOM   1924  CG  LEU C 115      -4.548  22.793   3.509  1.00 85.81           C  
ATOM   1925  CD1 LEU C 115      -5.282  23.981   4.121  1.00 85.81           C  
ATOM   1926  CD2 LEU C 115      -5.144  21.479   4.000  1.00 85.81           C  
ATOM   1927  N   THR C 116      -1.654  22.987   0.886  1.00 85.24           N  
ATOM   1928  CA  THR C 116      -0.237  22.705   1.088  1.00 85.24           C  
ATOM   1929  C   THR C 116       0.596  23.972   0.915  1.00 85.24           C  
ATOM   1930  CB  THR C 116       0.262  21.622   0.113  1.00 85.24           C  
ATOM   1931  O   THR C 116       1.489  24.248   1.719  1.00 85.24           O  
ATOM   1932  CG2 THR C 116       1.701  21.225   0.421  1.00 85.24           C  
ATOM   1933  OG1 THR C 116      -0.576  20.465   0.224  1.00 85.24           O  
ATOM   1934  N   ILE C 117       0.287  24.705  -0.069  1.00 82.52           N  
ATOM   1935  CA  ILE C 117       1.013  25.940  -0.343  1.00 82.52           C  
ATOM   1936  C   ILE C 117       0.756  26.949   0.774  1.00 82.52           C  
ATOM   1937  CB  ILE C 117       0.613  26.539  -1.710  1.00 82.52           C  
ATOM   1938  O   ILE C 117       1.687  27.591   1.266  1.00 82.52           O  
ATOM   1939  CG1 ILE C 117       1.010  25.590  -2.846  1.00 82.52           C  
ATOM   1940  CG2 ILE C 117       1.250  27.919  -1.902  1.00 82.52           C  
ATOM   1941  CD1 ILE C 117       0.373  25.929  -4.187  1.00 82.52           C  
ATOM   1942  N   LEU C 118      -0.452  27.023   1.162  1.00 82.01           N  
ATOM   1943  CA  LEU C 118      -0.832  27.977   2.198  1.00 82.01           C  
ATOM   1944  C   LEU C 118      -0.229  27.588   3.543  1.00 82.01           C  
ATOM   1945  CB  LEU C 118      -2.356  28.063   2.315  1.00 82.01           C  
ATOM   1946  O   LEU C 118       0.181  28.455   4.319  1.00 82.01           O  
ATOM   1947  CG  LEU C 118      -3.087  28.753   1.162  1.00 82.01           C  
ATOM   1948  CD1 LEU C 118      -4.595  28.581   1.311  1.00 82.01           C  
ATOM   1949  CD2 LEU C 118      -2.716  30.231   1.101  1.00 82.01           C  
ATOM   1950  N   ALA C 119      -0.162  26.372   3.829  1.00 80.80           N  
ATOM   1951  CA  ALA C 119       0.336  25.867   5.107  1.00 80.80           C  
ATOM   1952  C   ALA C 119       1.848  26.043   5.214  1.00 80.80           C  
ATOM   1953  CB  ALA C 119      -0.040  24.397   5.280  1.00 80.80           C  
ATOM   1954  O   ALA C 119       2.377  26.264   6.306  1.00 80.80           O  
ATOM   1955  N   LYS C 120       2.515  25.944   4.112  1.00 73.80           N  
ATOM   1956  CA  LYS C 120       3.968  26.084   4.102  1.00 73.80           C  
ATOM   1957  C   LYS C 120       4.379  27.550   4.201  1.00 73.80           C  
ATOM   1958  CB  LYS C 120       4.560  25.458   2.838  1.00 73.80           C  
ATOM   1959  O   LYS C 120       5.472  27.863   4.679  1.00 73.80           O  
ATOM   1960  CG  LYS C 120       4.624  23.938   2.872  1.00 73.80           C  
ATOM   1961  CD  LYS C 120       5.275  23.379   1.613  1.00 73.80           C  
ATOM   1962  CE  LYS C 120       5.318  21.857   1.635  1.00 73.80           C  
ATOM   1963  NZ  LYS C 120       5.938  21.302   0.394  1.00 73.80           N  
ATOM   1964  N   ARG C 121       3.516  28.494   3.794  1.00 68.91           N  
ATOM   1965  CA  ARG C 121       3.831  29.917   3.869  1.00 68.91           C  
ATOM   1966  C   ARG C 121       3.841  30.401   5.315  1.00 68.91           C  
ATOM   1967  CB  ARG C 121       2.829  30.734   3.050  1.00 68.91           C  
ATOM   1968  O   ARG C 121       2.927  30.095   6.084  1.00 68.91           O  
ATOM   1969  CG  ARG C 121       3.182  30.842   1.575  1.00 68.91           C  
ATOM   1970  CD  ARG C 121       2.243  31.787   0.839  1.00 68.91           C  
ATOM   1971  NE  ARG C 121       2.459  31.745  -0.605  1.00 68.91           N  
ATOM   1972  NH1 ARG C 121       0.748  33.212  -1.112  1.00 68.91           N  
ATOM   1973  NH2 ARG C 121       2.026  32.311  -2.788  1.00 68.91           N  
ATOM   1974  CZ  ARG C 121       1.744  32.423  -1.498  1.00 68.91           C  
ATOM   1975  N   LYS C 122       4.957  30.442   5.976  1.00 59.01           N  
ATOM   1976  CA  LYS C 122       5.246  30.878   7.339  1.00 59.01           C  
ATOM   1977  C   LYS C 122       4.703  32.281   7.593  1.00 59.01           C  
ATOM   1978  CB  LYS C 122       6.751  30.841   7.607  1.00 59.01           C  
ATOM   1979  O   LYS C 122       5.442  33.264   7.501  1.00 59.01           O  
ATOM   1980  CG  LYS C 122       7.279  29.465   7.984  1.00 59.01           C  
ATOM   1981  CD  LYS C 122       8.773  29.502   8.281  1.00 59.01           C  
ATOM   1982  CE  LYS C 122       9.297  28.131   8.689  1.00 59.01           C  
ATOM   1983  NZ  LYS C 122      10.785  28.121   8.813  1.00 59.01           N  
ATOM   1984  N   SER C 123       3.489  32.661   7.152  1.00 53.70           N  
ATOM   1985  CA  SER C 123       3.327  34.111   7.168  1.00 53.70           C  
ATOM   1986  C   SER C 123       2.948  34.610   8.558  1.00 53.70           C  
ATOM   1987  CB  SER C 123       2.265  34.542   6.155  1.00 53.70           C  
ATOM   1988  O   SER C 123       2.021  34.087   9.180  1.00 53.70           O  
ATOM   1989  OG  SER C 123       2.014  35.934   6.251  1.00 53.70           O  
ATOM   1990  N   LEU C 124       3.837  35.192   9.198  1.00 52.88           N  
ATOM   1991  CA  LEU C 124       3.708  35.846  10.496  1.00 52.88           C  
ATOM   1992  C   LEU C 124       2.597  36.890  10.470  1.00 52.88           C  
ATOM   1993  CB  LEU C 124       5.031  36.501  10.900  1.00 52.88           C  
ATOM   1994  O   LEU C 124       1.895  37.081  11.466  1.00 52.88           O  
ATOM   1995  CG  LEU C 124       5.780  35.853  12.066  1.00 52.88           C  
ATOM   1996  CD1 LEU C 124       7.116  35.293  11.591  1.00 52.88           C  
ATOM   1997  CD2 LEU C 124       5.986  36.859  13.193  1.00 52.88           C  
ATOM   1998  N   PHE C 125       2.279  37.656   9.383  1.00 57.61           N  
ATOM   1999  CA  PHE C 125       1.478  38.874   9.408  1.00 57.61           C  
ATOM   2000  C   PHE C 125       0.232  38.721   8.543  1.00 57.61           C  
ATOM   2001  CB  PHE C 125       2.305  40.072   8.931  1.00 57.61           C  
ATOM   2002  O   PHE C 125      -0.768  39.407   8.760  1.00 57.61           O  
ATOM   2003  CG  PHE C 125       3.279  40.584   9.956  1.00 57.61           C  
ATOM   2004  CD1 PHE C 125       2.859  41.434  10.972  1.00 57.61           C  
ATOM   2005  CD2 PHE C 125       4.617  40.215   9.905  1.00 57.61           C  
ATOM   2006  CE1 PHE C 125       3.759  41.910  11.923  1.00 57.61           C  
ATOM   2007  CE2 PHE C 125       5.523  40.686  10.852  1.00 57.61           C  
ATOM   2008  CZ  PHE C 125       5.092  41.534  11.859  1.00 57.61           C  
ATOM   2009  N   ASP C 126       0.045  37.566   7.803  1.00 54.61           N  
ATOM   2010  CA  ASP C 126      -1.155  37.401   6.989  1.00 54.61           C  
ATOM   2011  C   ASP C 126      -1.623  35.947   6.988  1.00 54.61           C  
ATOM   2012  CB  ASP C 126      -0.900  37.872   5.556  1.00 54.61           C  
ATOM   2013  O   ASP C 126      -1.553  35.268   5.962  1.00 54.61           O  
ATOM   2014  CG  ASP C 126      -1.980  38.807   5.038  1.00 54.61           C  
ATOM   2015  OD1 ASP C 126      -2.954  39.079   5.772  1.00 54.61           O  
ATOM   2016  OD2 ASP C 126      -1.856  39.273   3.885  1.00 54.61           O  
ATOM   2017  N   ASP C 127      -1.738  35.438   8.102  1.00 56.62           N  
ATOM   2018  CA  ASP C 127      -2.183  34.048   8.122  1.00 56.62           C  
ATOM   2019  C   ASP C 127      -3.621  33.925   7.621  1.00 56.62           C  
ATOM   2020  CB  ASP C 127      -2.066  33.467   9.532  1.00 56.62           C  
ATOM   2021  O   ASP C 127      -4.507  34.649   8.079  1.00 56.62           O  
ATOM   2022  CG  ASP C 127      -1.155  32.253   9.599  1.00 56.62           C  
ATOM   2023  OD1 ASP C 127      -0.774  31.717   8.537  1.00 56.62           O  
ATOM   2024  OD2 ASP C 127      -0.819  31.827  10.725  1.00 56.62           O  
ATOM   2025  N   LYS C 128      -3.752  33.843   6.372  1.00 68.92           N  
ATOM   2026  CA  LYS C 128      -5.097  33.507   5.914  1.00 68.92           C  
ATOM   2027  C   LYS C 128      -5.672  32.337   6.707  1.00 68.92           C  
ATOM   2028  CB  LYS C 128      -5.089  33.175   4.421  1.00 68.92           C  
ATOM   2029  O   LYS C 128      -6.134  31.354   6.126  1.00 68.92           O  
ATOM   2030  CG  LYS C 128      -4.743  34.356   3.526  1.00 68.92           C  
ATOM   2031  CD  LYS C 128      -4.931  34.015   2.053  1.00 68.92           C  
ATOM   2032  CE  LYS C 128      -4.655  35.217   1.160  1.00 68.92           C  
ATOM   2033  NZ  LYS C 128      -4.766  34.868  -0.288  1.00 68.92           N  
ATOM   2034  N   ALA C 129      -5.580  32.507   8.018  1.00 74.95           N  
ATOM   2035  CA  ALA C 129      -5.953  31.441   8.944  1.00 74.95           C  
ATOM   2036  C   ALA C 129      -7.381  30.966   8.688  1.00 74.95           C  
ATOM   2037  CB  ALA C 129      -5.805  31.915  10.388  1.00 74.95           C  
ATOM   2038  O   ALA C 129      -7.664  29.768   8.756  1.00 74.95           O  
ATOM   2039  N   VAL C 130      -8.123  31.932   8.313  1.00 77.73           N  
ATOM   2040  CA  VAL C 130      -9.527  31.592   8.109  1.00 77.73           C  
ATOM   2041  C   VAL C 130      -9.669  30.700   6.877  1.00 77.73           C  
ATOM   2042  CB  VAL C 130     -10.400  32.857   7.954  1.00 77.73           C  
ATOM   2043  O   VAL C 130     -10.406  29.712   6.901  1.00 77.73           O  
ATOM   2044  CG1 VAL C 130     -11.843  32.480   7.623  1.00 77.73           C  
ATOM   2045  CG2 VAL C 130     -10.344  33.702   9.225  1.00 77.73           C  
ATOM   2046  N   GLU C 131      -8.954  30.987   5.837  1.00 78.97           N  
ATOM   2047  CA  GLU C 131      -9.013  30.194   4.613  1.00 78.97           C  
ATOM   2048  C   GLU C 131      -8.461  28.789   4.838  1.00 78.97           C  
ATOM   2049  CB  GLU C 131      -8.244  30.887   3.486  1.00 78.97           C  
ATOM   2050  O   GLU C 131      -9.010  27.812   4.325  1.00 78.97           O  
ATOM   2051  CG  GLU C 131      -8.699  30.482   2.091  1.00 78.97           C  
ATOM   2052  CD  GLU C 131      -8.051  31.302   0.987  1.00 78.97           C  
ATOM   2053  OE1 GLU C 131      -8.397  31.102  -0.200  1.00 78.97           O  
ATOM   2054  OE2 GLU C 131      -7.191  32.151   1.311  1.00 78.97           O  
ATOM   2055  N   ILE C 132      -7.431  28.736   5.548  1.00 81.01           N  
ATOM   2056  CA  ILE C 132      -6.806  27.451   5.840  1.00 81.01           C  
ATOM   2057  C   ILE C 132      -7.775  26.573   6.629  1.00 81.01           C  
ATOM   2058  CB  ILE C 132      -5.486  27.629   6.622  1.00 81.01           C  
ATOM   2059  O   ILE C 132      -7.903  25.377   6.356  1.00 81.01           O  
ATOM   2060  CG1 ILE C 132      -4.459  28.386   5.772  1.00 81.01           C  
ATOM   2061  CG2 ILE C 132      -4.934  26.271   7.067  1.00 81.01           C  
ATOM   2062  CD1 ILE C 132      -3.181  28.743   6.517  1.00 81.01           C  
ATOM   2063  N   GLU C 133      -8.451  27.187   7.495  1.00 82.84           N  
ATOM   2064  CA  GLU C 133      -9.399  26.435   8.312  1.00 82.84           C  
ATOM   2065  C   GLU C 133     -10.591  25.965   7.482  1.00 82.84           C  
ATOM   2066  CB  GLU C 133      -9.881  27.282   9.492  1.00 82.84           C  
ATOM   2067  O   GLU C 133     -11.058  24.836   7.643  1.00 82.84           O  
ATOM   2068  CG  GLU C 133     -10.538  26.473  10.602  1.00 82.84           C  
ATOM   2069  CD  GLU C 133     -10.903  27.309  11.818  1.00 82.84           C  
ATOM   2070  OE1 GLU C 133     -11.523  26.768  12.762  1.00 82.84           O  
ATOM   2071  OE2 GLU C 133     -10.568  28.514  11.827  1.00 82.84           O  
ATOM   2072  N   GLU C 134     -10.976  26.850   6.634  1.00 83.49           N  
ATOM   2073  CA  GLU C 134     -12.091  26.490   5.763  1.00 83.49           C  
ATOM   2074  C   GLU C 134     -11.710  25.352   4.821  1.00 83.49           C  
ATOM   2075  CB  GLU C 134     -12.559  27.705   4.959  1.00 83.49           C  
ATOM   2076  O   GLU C 134     -12.477  24.403   4.644  1.00 83.49           O  
ATOM   2077  CG  GLU C 134     -13.442  28.662   5.747  1.00 83.49           C  
ATOM   2078  CD  GLU C 134     -13.926  29.846   4.925  1.00 83.49           C  
ATOM   2079  OE1 GLU C 134     -14.651  30.708   5.472  1.00 83.49           O  
ATOM   2080  OE2 GLU C 134     -13.579  29.911   3.725  1.00 83.49           O  
ATOM   2081  N   LEU C 135     -10.540  25.446   4.265  1.00 87.20           N  
ATOM   2082  CA  LEU C 135     -10.070  24.421   3.340  1.00 87.20           C  
ATOM   2083  C   LEU C 135      -9.874  23.090   4.058  1.00 87.20           C  
ATOM   2084  CB  LEU C 135      -8.759  24.856   2.680  1.00 87.20           C  
ATOM   2085  O   LEU C 135     -10.138  22.028   3.489  1.00 87.20           O  
ATOM   2086  CG  LEU C 135      -8.593  24.498   1.202  1.00 87.20           C  
ATOM   2087  CD1 LEU C 135      -9.005  25.674   0.322  1.00 87.20           C  
ATOM   2088  CD2 LEU C 135      -7.154  24.083   0.910  1.00 87.20           C  
ATOM   2089  N   THR C 136      -9.408  23.200   5.216  1.00 85.33           N  
ATOM   2090  CA  THR C 136      -9.230  21.998   6.024  1.00 85.33           C  
ATOM   2091  C   THR C 136     -10.567  21.301   6.259  1.00 85.33           C  
ATOM   2092  CB  THR C 136      -8.574  22.327   7.378  1.00 85.33           C  
ATOM   2093  O   THR C 136     -10.668  20.080   6.127  1.00 85.33           O  
ATOM   2094  CG2 THR C 136      -8.275  21.057   8.167  1.00 85.33           C  
ATOM   2095  OG1 THR C 136      -7.348  23.033   7.149  1.00 85.33           O  
ATOM   2096  N   TYR C 137     -11.461  22.095   6.602  1.00 87.39           N  
ATOM   2097  CA  TYR C 137     -12.789  21.546   6.847  1.00 87.39           C  
ATOM   2098  C   TYR C 137     -13.375  20.946   5.575  1.00 87.39           C  
ATOM   2099  CB  TYR C 137     -13.726  22.629   7.392  1.00 87.39           C  
ATOM   2100  O   TYR C 137     -13.919  19.839   5.596  1.00 87.39           O  
ATOM   2101  CG  TYR C 137     -15.131  22.141   7.652  1.00 87.39           C  
ATOM   2102  CD1 TYR C 137     -16.157  22.401   6.746  1.00 87.39           C  
ATOM   2103  CD2 TYR C 137     -15.435  21.421   8.802  1.00 87.39           C  
ATOM   2104  CE1 TYR C 137     -17.454  21.955   6.982  1.00 87.39           C  
ATOM   2105  CE2 TYR C 137     -16.728  20.971   9.048  1.00 87.39           C  
ATOM   2106  OH  TYR C 137     -19.011  20.799   8.372  1.00 87.39           O  
ATOM   2107  CZ  TYR C 137     -17.729  21.242   8.133  1.00 87.39           C  
ATOM   2108  N   ILE C 138     -13.306  21.603   4.495  1.00 89.12           N  
ATOM   2109  CA  ILE C 138     -13.851  21.164   3.215  1.00 89.12           C  
ATOM   2110  C   ILE C 138     -13.175  19.863   2.785  1.00 89.12           C  
ATOM   2111  CB  ILE C 138     -13.675  22.244   2.125  1.00 89.12           C  
ATOM   2112  O   ILE C 138     -13.843  18.930   2.334  1.00 89.12           O  
ATOM   2113  CG1 ILE C 138     -14.519  23.480   2.457  1.00 89.12           C  
ATOM   2114  CG2 ILE C 138     -14.042  21.686   0.747  1.00 89.12           C  
ATOM   2115  CD1 ILE C 138     -14.247  24.676   1.556  1.00 89.12           C  
ATOM   2116  N   ILE C 139     -11.914  19.859   2.928  1.00 89.34           N  
ATOM   2117  CA  ILE C 139     -11.152  18.683   2.522  1.00 89.34           C  
ATOM   2118  C   ILE C 139     -11.542  17.490   3.392  1.00 89.34           C  
ATOM   2119  CB  ILE C 139      -9.630  18.938   2.613  1.00 89.34           C  
ATOM   2120  O   ILE C 139     -11.678  16.370   2.895  1.00 89.34           O  
ATOM   2121  CG1 ILE C 139      -9.204  19.996   1.589  1.00 89.34           C  
ATOM   2122  CG2 ILE C 139      -8.852  17.634   2.410  1.00 89.34           C  
ATOM   2123  CD1 ILE C 139      -7.757  20.447   1.730  1.00 89.34           C  
ATOM   2124  N   LYS C 140     -11.716  17.789   4.615  1.00 85.83           N  
ATOM   2125  CA  LYS C 140     -12.165  16.738   5.524  1.00 85.83           C  
ATOM   2126  C   LYS C 140     -13.510  16.168   5.082  1.00 85.83           C  
ATOM   2127  CB  LYS C 140     -12.266  17.271   6.954  1.00 85.83           C  
ATOM   2128  O   LYS C 140     -13.690  14.949   5.041  1.00 85.83           O  
ATOM   2129  CG  LYS C 140     -12.721  16.234   7.970  1.00 85.83           C  
ATOM   2130  CD  LYS C 140     -13.016  16.869   9.323  1.00 85.83           C  
ATOM   2131  CE  LYS C 140     -13.699  15.887  10.265  1.00 85.83           C  
ATOM   2132  NZ  LYS C 140     -13.948  16.491  11.609  1.00 85.83           N  
ATOM   2133  N   GLN C 141     -14.385  16.996   4.794  1.00 89.26           N  
ATOM   2134  CA  GLN C 141     -15.707  16.564   4.352  1.00 89.26           C  
ATOM   2135  C   GLN C 141     -15.624  15.804   3.031  1.00 89.26           C  
ATOM   2136  CB  GLN C 141     -16.644  17.765   4.208  1.00 89.26           C  
ATOM   2137  O   GLN C 141     -16.305  14.794   2.846  1.00 89.26           O  
ATOM   2138  CG  GLN C 141     -18.121  17.405   4.289  1.00 89.26           C  
ATOM   2139  CD  GLN C 141     -19.010  18.617   4.493  1.00 89.26           C  
ATOM   2140  NE2 GLN C 141     -20.321  18.404   4.458  1.00 89.26           N  
ATOM   2141  OE1 GLN C 141     -18.523  19.736   4.681  1.00 89.26           O  
ATOM   2142  N   ASP C 142     -14.826  16.328   2.191  1.00 91.00           N  
ATOM   2143  CA  ASP C 142     -14.651  15.683   0.893  1.00 91.00           C  
ATOM   2144  C   ASP C 142     -14.097  14.269   1.053  1.00 91.00           C  
ATOM   2145  CB  ASP C 142     -13.724  16.513   0.003  1.00 91.00           C  
ATOM   2146  O   ASP C 142     -14.553  13.339   0.385  1.00 91.00           O  
ATOM   2147  CG  ASP C 142     -14.393  17.759  -0.550  1.00 91.00           C  
ATOM   2148  OD1 ASP C 142     -15.621  17.918  -0.382  1.00 91.00           O  
ATOM   2149  OD2 ASP C 142     -13.686  18.589  -1.163  1.00 91.00           O  
ATOM   2150  N   ILE C 143     -13.112  14.117   1.912  1.00 88.41           N  
ATOM   2151  CA  ILE C 143     -12.496  12.815   2.142  1.00 88.41           C  
ATOM   2152  C   ILE C 143     -13.534  11.845   2.703  1.00 88.41           C  
ATOM   2153  CB  ILE C 143     -11.290  12.922   3.102  1.00 88.41           C  
ATOM   2154  O   ILE C 143     -13.601  10.687   2.284  1.00 88.41           O  
ATOM   2155  CG1 ILE C 143     -10.123  13.640   2.415  1.00 88.41           C  
ATOM   2156  CG2 ILE C 143     -10.866  11.535   3.594  1.00 88.41           C  
ATOM   2157  CD1 ILE C 143      -8.899  13.823   3.302  1.00 88.41           C  
ATOM   2158  N   ASN C 144     -14.343  12.299   3.546  1.00 87.82           N  
ATOM   2159  CA  ASN C 144     -15.394  11.462   4.115  1.00 87.82           C  
ATOM   2160  C   ASN C 144     -16.422  11.059   3.061  1.00 87.82           C  
ATOM   2161  CB  ASN C 144     -16.080  12.178   5.280  1.00 87.82           C  
ATOM   2162  O   ASN C 144     -16.830   9.898   2.998  1.00 87.82           O  
ATOM   2163  CG  ASN C 144     -15.315  12.042   6.581  1.00 87.82           C  
ATOM   2164  ND2 ASN C 144     -15.643  12.886   7.553  1.00 87.82           N  
ATOM   2165  OD1 ASN C 144     -14.436  11.187   6.712  1.00 87.82           O  
ATOM   2166  N   SER C 145     -16.765  12.018   2.297  1.00 90.86           N  
ATOM   2167  CA  SER C 145     -17.715  11.757   1.220  1.00 90.86           C  
ATOM   2168  C   SER C 145     -17.151  10.758   0.215  1.00 90.86           C  
ATOM   2169  CB  SER C 145     -18.087  13.057   0.506  1.00 90.86           C  
ATOM   2170  O   SER C 145     -17.854   9.844  -0.220  1.00 90.86           O  
ATOM   2171  OG  SER C 145     -18.944  12.799  -0.593  1.00 90.86           O  
ATOM   2172  N   LEU C 146     -15.877  10.997  -0.129  1.00 89.16           N  
ATOM   2173  CA  LEU C 146     -15.226  10.093  -1.072  1.00 89.16           C  
ATOM   2174  C   LEU C 146     -15.155   8.679  -0.507  1.00 89.16           C  
ATOM   2175  CB  LEU C 146     -13.819  10.592  -1.409  1.00 89.16           C  
ATOM   2176  O   LEU C 146     -15.347   7.703  -1.236  1.00 89.16           O  
ATOM   2177  CG  LEU C 146     -13.731  11.757  -2.397  1.00 89.16           C  
ATOM   2178  CD1 LEU C 146     -12.319  12.333  -2.413  1.00 89.16           C  
ATOM   2179  CD2 LEU C 146     -14.147  11.307  -3.793  1.00 89.16           C  
ATOM   2180  N   ASN C 147     -14.946   8.628   0.743  1.00 85.28           N  
ATOM   2181  CA  ASN C 147     -14.910   7.333   1.415  1.00 85.28           C  
ATOM   2182  C   ASN C 147     -16.259   6.623   1.335  1.00 85.28           C  
ATOM   2183  CB  ASN C 147     -14.483   7.497   2.875  1.00 85.28           C  
ATOM   2184  O   ASN C 147     -16.316   5.416   1.095  1.00 85.28           O  
ATOM   2185  CG  ASN C 147     -14.147   6.175   3.537  1.00 85.28           C  
ATOM   2186  ND2 ASN C 147     -14.400   6.082   4.837  1.00 85.28           N  
ATOM   2187  OD1 ASN C 147     -13.663   5.246   2.886  1.00 85.28           O  
ATOM   2188  N   LYS C 148     -17.232   7.347   1.516  1.00 88.37           N  
ATOM   2189  CA  LYS C 148     -18.578   6.790   1.411  1.00 88.37           C  
ATOM   2190  C   LYS C 148     -18.884   6.358  -0.020  1.00 88.37           C  
ATOM   2191  CB  LYS C 148     -19.618   7.806   1.885  1.00 88.37           C  
ATOM   2192  O   LYS C 148     -19.460   5.291  -0.242  1.00 88.37           O  
ATOM   2193  CG  LYS C 148     -19.654   7.997   3.395  1.00 88.37           C  
ATOM   2194  CD  LYS C 148     -20.728   8.996   3.806  1.00 88.37           C  
ATOM   2195  CE  LYS C 148     -20.657   9.312   5.294  1.00 88.37           C  
ATOM   2196  NZ  LYS C 148     -21.657  10.350   5.688  1.00 88.37           N  
ATOM   2197  N   GLN C 149     -18.471   7.203  -0.990  1.00 89.15           N  
ATOM   2198  CA  GLN C 149     -18.697   6.915  -2.403  1.00 89.15           C  
ATOM   2199  C   GLN C 149     -17.959   5.651  -2.832  1.00 89.15           C  
ATOM   2200  CB  GLN C 149     -18.260   8.098  -3.268  1.00 89.15           C  
ATOM   2201  O   GLN C 149     -18.498   4.836  -3.584  1.00 89.15           O  
ATOM   2202  CG  GLN C 149     -19.151   9.325  -3.129  1.00 89.15           C  
ATOM   2203  CD  GLN C 149     -18.642  10.513  -3.924  1.00 89.15           C  
ATOM   2204  NE2 GLN C 149     -19.303  11.655  -3.772  1.00 89.15           N  
ATOM   2205  OE1 GLN C 149     -17.663  10.405  -4.669  1.00 89.15           O  
ATOM   2206  N   ILE C 150     -16.757   5.560  -2.344  1.00 87.12           N  
ATOM   2207  CA  ILE C 150     -15.969   4.383  -2.691  1.00 87.12           C  
ATOM   2208  C   ILE C 150     -16.598   3.138  -2.070  1.00 87.12           C  
ATOM   2209  CB  ILE C 150     -14.501   4.530  -2.230  1.00 87.12           C  
ATOM   2210  O   ILE C 150     -16.629   2.074  -2.692  1.00 87.12           O  
ATOM   2211  CG1 ILE C 150     -13.802   5.644  -3.017  1.00 87.12           C  
ATOM   2212  CG2 ILE C 150     -13.753   3.202  -2.378  1.00 87.12           C  
ATOM   2213  CD1 ILE C 150     -12.386   5.941  -2.544  1.00 87.12           C  
ATOM   2214  N   ALA C 151     -17.153   3.233  -0.940  1.00 87.26           N  
ATOM   2215  CA  ALA C 151     -17.847   2.129  -0.282  1.00 87.26           C  
ATOM   2216  C   ALA C 151     -19.084   1.711  -1.071  1.00 87.26           C  
ATOM   2217  CB  ALA C 151     -18.235   2.518   1.143  1.00 87.26           C  
ATOM   2218  O   ALA C 151     -19.369   0.519  -1.205  1.00 87.26           O  
ATOM   2219  N   GLN C 152     -19.767   2.718  -1.575  1.00 87.48           N  
ATOM   2220  CA  GLN C 152     -20.943   2.448  -2.394  1.00 87.48           C  
ATOM   2221  C   GLN C 152     -20.561   1.738  -3.690  1.00 87.48           C  
ATOM   2222  CB  GLN C 152     -21.689   3.746  -2.707  1.00 87.48           C  
ATOM   2223  O   GLN C 152     -21.278   0.848  -4.151  1.00 87.48           O  
ATOM   2224  CG  GLN C 152     -22.373   4.369  -1.498  1.00 87.48           C  
ATOM   2225  CD  GLN C 152     -22.965   5.734  -1.797  1.00 87.48           C  
ATOM   2226  NE2 GLN C 152     -23.694   6.288  -0.834  1.00 87.48           N  
ATOM   2227  OE1 GLN C 152     -22.768   6.286  -2.884  1.00 87.48           O  
ATOM   2228  N   LEU C 153     -19.442   2.263  -4.221  1.00 85.58           N  
ATOM   2229  CA  LEU C 153     -18.943   1.623  -5.433  1.00 85.58           C  
ATOM   2230  C   LEU C 153     -18.582   0.165  -5.168  1.00 85.58           C  
ATOM   2231  CB  LEU C 153     -17.723   2.373  -5.973  1.00 85.58           C  
ATOM   2232  O   LEU C 153     -18.893  -0.713  -5.977  1.00 85.58           O  
ATOM   2233  CG  LEU C 153     -17.246   1.976  -7.371  1.00 85.58           C  
ATOM   2234  CD1 LEU C 153     -18.327   2.276  -8.404  1.00 85.58           C  
ATOM   2235  CD2 LEU C 153     -15.950   2.700  -7.720  1.00 85.58           C  
ATOM   2236  N   GLN C 154     -18.072  -0.148  -4.091  1.00 84.68           N  
ATOM   2237  CA  GLN C 154     -17.715  -1.508  -3.700  1.00 84.68           C  
ATOM   2238  C   GLN C 154     -18.959  -2.374  -3.524  1.00 84.68           C  
ATOM   2239  CB  GLN C 154     -16.895  -1.498  -2.409  1.00 84.68           C  
ATOM   2240  O   GLN C 154     -18.969  -3.543  -3.917  1.00 84.68           O  
ATOM   2241  CG  GLN C 154     -15.431  -1.130  -2.613  1.00 84.68           C  
ATOM   2242  CD  GLN C 154     -14.647  -1.099  -1.314  1.00 84.68           C  
ATOM   2243  NE2 GLN C 154     -13.330  -1.242  -1.413  1.00 84.68           N  
ATOM   2244  OE1 GLN C 154     -15.221  -0.947  -0.231  1.00 84.68           O  
ATOM   2245  N   ASP C 155     -19.920  -1.772  -2.912  1.00 84.13           N  
ATOM   2246  CA  ASP C 155     -21.176  -2.485  -2.705  1.00 84.13           C  
ATOM   2247  C   ASP C 155     -21.841  -2.825  -4.038  1.00 84.13           C  
ATOM   2248  CB  ASP C 155     -22.128  -1.657  -1.839  1.00 84.13           C  
ATOM   2249  O   ASP C 155     -22.444  -3.890  -4.183  1.00 84.13           O  
ATOM   2250  CG  ASP C 155     -21.693  -1.581  -0.386  1.00 84.13           C  
ATOM   2251  OD1 ASP C 155     -20.925  -2.457   0.067  1.00 84.13           O  
ATOM   2252  OD2 ASP C 155     -22.124  -0.638   0.312  1.00 84.13           O  
ATOM   2253  N   PHE C 156     -21.669  -1.866  -4.864  1.00 82.65           N  
ATOM   2254  CA  PHE C 156     -22.222  -2.071  -6.197  1.00 82.65           C  
ATOM   2255  C   PHE C 156     -21.543  -3.247  -6.890  1.00 82.65           C  
ATOM   2256  CB  PHE C 156     -22.070  -0.804  -7.044  1.00 82.65           C  
ATOM   2257  O   PHE C 156     -22.206  -4.058  -7.540  1.00 82.65           O  
ATOM   2258  CG  PHE C 156     -22.732  -0.892  -8.393  1.00 82.65           C  
ATOM   2259  CD1 PHE C 156     -21.998  -1.234  -9.522  1.00 82.65           C  
ATOM   2260  CD2 PHE C 156     -24.090  -0.633  -8.531  1.00 82.65           C  
ATOM   2261  CE1 PHE C 156     -22.608  -1.316 -10.772  1.00 82.65           C  
ATOM   2262  CE2 PHE C 156     -24.706  -0.714  -9.777  1.00 82.65           C  
ATOM   2263  CZ  PHE C 156     -23.963  -1.054 -10.896  1.00 82.65           C  
ATOM   2264  N   VAL C 157     -20.298  -3.418  -6.804  1.00 81.46           N  
ATOM   2265  CA  VAL C 157     -19.523  -4.492  -7.417  1.00 81.46           C  
ATOM   2266  C   VAL C 157     -19.894  -5.827  -6.776  1.00 81.46           C  
ATOM   2267  CB  VAL C 157     -18.004  -4.241  -7.286  1.00 81.46           C  
ATOM   2268  O   VAL C 157     -20.029  -6.839  -7.468  1.00 81.46           O  
ATOM   2269  CG1 VAL C 157     -17.213  -5.458  -7.764  1.00 81.46           C  
ATOM   2270  CG2 VAL C 157     -17.600  -2.995  -8.070  1.00 81.46           C  
ATOM   2271  N   ARG C 158     -20.103  -5.779  -5.477  1.00 78.70           N  
ATOM   2272  CA  ARG C 158     -20.448  -6.991  -4.741  1.00 78.70           C  
ATOM   2273  C   ARG C 158     -21.861  -7.454  -5.081  1.00 78.70           C  
ATOM   2274  CB  ARG C 158     -20.320  -6.760  -3.234  1.00 78.70           C  
ATOM   2275  O   ARG C 158     -22.119  -8.656  -5.179  1.00 78.70           O  
ATOM   2276  CG  ARG C 158     -18.889  -6.808  -2.723  1.00 78.70           C  
ATOM   2277  CD  ARG C 158     -18.823  -6.615  -1.214  1.00 78.70           C  
ATOM   2278  NE  ARG C 158     -17.452  -6.408  -0.757  1.00 78.70           N  
ATOM   2279  NH1 ARG C 158     -18.033  -5.929   1.427  1.00 78.70           N  
ATOM   2280  NH2 ARG C 158     -15.829  -5.922   0.795  1.00 78.70           N  
ATOM   2281  CZ  ARG C 158     -17.108  -6.087   0.487  1.00 78.70           C  
ATOM   2282  N   ALA C 159     -22.683  -6.491  -5.163  1.00 76.04           N  
ATOM   2283  CA  ALA C 159     -24.089  -6.784  -5.428  1.00 76.04           C  
ATOM   2284  C   ALA C 159     -24.278  -7.336  -6.838  1.00 76.04           C  
ATOM   2285  CB  ALA C 159     -24.941  -5.532  -5.231  1.00 76.04           C  
ATOM   2286  O   ALA C 159     -25.127  -8.202  -7.064  1.00 76.04           O  
ATOM   2287  N   LYS C 160     -23.402  -6.929  -7.757  1.00 67.91           N  
ATOM   2288  CA  LYS C 160     -23.569  -7.302  -9.159  1.00 67.91           C  
ATOM   2289  C   LYS C 160     -22.651  -8.462  -9.533  1.00 67.91           C  
ATOM   2290  CB  LYS C 160     -23.297  -6.103 -10.070  1.00 67.91           C  
ATOM   2291  O   LYS C 160     -22.689  -8.950 -10.665  1.00 67.91           O  
ATOM   2292  CG  LYS C 160     -24.511  -5.217 -10.306  1.00 67.91           C  
ATOM   2293  CD  LYS C 160     -24.433  -4.510 -11.653  1.00 67.91           C  
ATOM   2294  CE  LYS C 160     -25.693  -3.703 -11.935  1.00 67.91           C  
ATOM   2295  NZ  LYS C 160     -25.620  -3.005 -13.253  1.00 67.91           N  
ATOM   2296  N   GLY C 161     -21.689  -8.712  -8.794  1.00 61.39           N  
ATOM   2297  CA  GLY C 161     -20.593  -9.630  -9.064  1.00 61.39           C  
ATOM   2298  C   GLY C 161     -21.060 -11.033  -9.404  1.00 61.39           C  
ATOM   2299  O   GLY C 161     -20.397 -11.747 -10.159  1.00 61.39           O  
ATOM   2300  N   SER C 162     -22.325 -11.523  -9.041  1.00 57.91           N  
ATOM   2301  CA  SER C 162     -22.721 -12.892  -9.355  1.00 57.91           C  
ATOM   2302  C   SER C 162     -23.246 -13.001 -10.783  1.00 57.91           C  
ATOM   2303  CB  SER C 162     -23.785 -13.382  -8.373  1.00 57.91           C  
ATOM   2304  O   SER C 162     -23.162 -14.064 -11.401  1.00 57.91           O  
ATOM   2305  OG  SER C 162     -24.893 -12.498  -8.349  1.00 57.91           O  
ATOM   2306  N   GLN C 163     -23.366 -11.886 -11.501  1.00 55.80           N  
ATOM   2307  CA  GLN C 163     -24.007 -11.938 -12.811  1.00 55.80           C  
ATOM   2308  C   GLN C 163     -23.069 -11.432 -13.903  1.00 55.80           C  
ATOM   2309  CB  GLN C 163     -25.300 -11.120 -12.808  1.00 55.80           C  
ATOM   2310  O   GLN C 163     -23.283 -11.702 -15.086  1.00 55.80           O  
ATOM   2311  CG  GLN C 163     -26.538 -11.928 -12.446  1.00 55.80           C  
ATOM   2312  CD  GLN C 163     -27.828 -11.167 -12.691  1.00 55.80           C  
ATOM   2313  NE2 GLN C 163     -28.943 -11.889 -12.736  1.00 55.80           N  
ATOM   2314  OE1 GLN C 163     -27.822  -9.941 -12.839  1.00 55.80           O  
ATOM   2315  N   SER C 164     -21.903 -10.882 -13.508  1.00 57.85           N  
ATOM   2316  CA  SER C 164     -20.976 -10.301 -14.474  1.00 57.85           C  
ATOM   2317  C   SER C 164     -19.759 -11.198 -14.680  1.00 57.85           C  
ATOM   2318  CB  SER C 164     -20.525  -8.914 -14.016  1.00 57.85           C  
ATOM   2319  O   SER C 164     -19.475 -12.068 -13.855  1.00 57.85           O  
ATOM   2320  OG  SER C 164     -19.759  -8.276 -15.024  1.00 57.85           O  
ATOM   2321  N   GLY C 165     -19.459 -11.426 -15.881  1.00 59.45           N  
ATOM   2322  CA  GLY C 165     -18.278 -12.162 -16.301  1.00 59.45           C  
ATOM   2323  C   GLY C 165     -17.063 -11.885 -15.436  1.00 59.45           C  
ATOM   2324  O   GLY C 165     -16.983 -10.842 -14.783  1.00 59.45           O  
ATOM   2325  N   ARG C 166     -16.423 -12.887 -14.926  1.00 63.46           N  
ATOM   2326  CA  ARG C 166     -15.218 -12.895 -14.103  1.00 63.46           C  
ATOM   2327  C   ARG C 166     -14.292 -11.742 -14.476  1.00 63.46           C  
ATOM   2328  CB  ARG C 166     -14.479 -14.227 -14.244  1.00 63.46           C  
ATOM   2329  O   ARG C 166     -13.718 -11.092 -13.600  1.00 63.46           O  
ATOM   2330  CG  ARG C 166     -14.241 -14.943 -12.924  1.00 63.46           C  
ATOM   2331  CD  ARG C 166     -13.526 -16.272 -13.123  1.00 63.46           C  
ATOM   2332  NE  ARG C 166     -13.188 -16.899 -11.849  1.00 63.46           N  
ATOM   2333  NH1 ARG C 166     -12.393 -18.855 -12.786  1.00 63.46           N  
ATOM   2334  NH2 ARG C 166     -12.390 -18.585 -10.509  1.00 63.46           N  
ATOM   2335  CZ  ARG C 166     -12.658 -18.112 -11.717  1.00 63.46           C  
ATOM   2336  N   HIS C 167     -14.257 -11.479 -15.752  1.00 62.41           N  
ATOM   2337  CA  HIS C 167     -13.328 -10.454 -16.214  1.00 62.41           C  
ATOM   2338  C   HIS C 167     -13.804  -9.060 -15.818  1.00 62.41           C  
ATOM   2339  CB  HIS C 167     -13.151 -10.536 -17.731  1.00 62.41           C  
ATOM   2340  O   HIS C 167     -12.998  -8.213 -15.426  1.00 62.41           O  
ATOM   2341  CG  HIS C 167     -12.279 -11.668 -18.173  1.00 62.41           C  
ATOM   2342  CD2 HIS C 167     -12.560 -12.777 -18.897  1.00 62.41           C  
ATOM   2343  ND1 HIS C 167     -10.937 -11.737 -17.866  1.00 62.41           N  
ATOM   2344  CE1 HIS C 167     -10.429 -12.842 -18.384  1.00 62.41           C  
ATOM   2345  NE2 HIS C 167     -11.393 -13.491 -19.015  1.00 62.41           N  
ATOM   2346  N   LEU C 168     -15.096  -8.938 -15.877  1.00 68.79           N  
ATOM   2347  CA  LEU C 168     -15.676  -7.647 -15.524  1.00 68.79           C  
ATOM   2348  C   LEU C 168     -15.541  -7.382 -14.028  1.00 68.79           C  
ATOM   2349  CB  LEU C 168     -17.150  -7.592 -15.933  1.00 68.79           C  
ATOM   2350  O   LEU C 168     -15.280  -6.250 -13.615  1.00 68.79           O  
ATOM   2351  CG  LEU C 168     -17.434  -7.325 -17.412  1.00 68.79           C  
ATOM   2352  CD1 LEU C 168     -18.849  -7.769 -17.769  1.00 68.79           C  
ATOM   2353  CD2 LEU C 168     -17.233  -5.849 -17.737  1.00 68.79           C  
ATOM   2354  N   GLN C 169     -15.550  -8.426 -13.357  1.00 73.72           N  
ATOM   2355  CA  GLN C 169     -15.417  -8.315 -11.908  1.00 73.72           C  
ATOM   2356  C   GLN C 169     -13.984  -7.969 -11.512  1.00 73.72           C  
ATOM   2357  CB  GLN C 169     -15.850  -9.614 -11.228  1.00 73.72           C  
ATOM   2358  O   GLN C 169     -13.762  -7.155 -10.614  1.00 73.72           O  
ATOM   2359  CG  GLN C 169     -16.699  -9.402  -9.981  1.00 73.72           C  
ATOM   2360  CD  GLN C 169     -17.725 -10.501  -9.775  1.00 73.72           C  
ATOM   2361  NE2 GLN C 169     -18.556 -10.352  -8.750  1.00 73.72           N  
ATOM   2362  OE1 GLN C 169     -17.770 -11.476 -10.532  1.00 73.72           O  
ATOM   2363  N   THR C 170     -13.069  -8.521 -12.274  1.00 72.87           N  
ATOM   2364  CA  THR C 170     -11.663  -8.258 -11.986  1.00 72.87           C  
ATOM   2365  C   THR C 170     -11.306  -6.811 -12.311  1.00 72.87           C  
ATOM   2366  CB  THR C 170     -10.744  -9.207 -12.778  1.00 72.87           C  
ATOM   2367  O   THR C 170     -10.588  -6.157 -11.551  1.00 72.87           O  
ATOM   2368  CG2 THR C 170      -9.308  -9.131 -12.271  1.00 72.87           C  
ATOM   2369  OG1 THR C 170     -11.219 -10.551 -12.637  1.00 72.87           O  
ATOM   2370  N   HIS C 171     -11.858  -6.471 -13.387  1.00 74.97           N  
ATOM   2371  CA  HIS C 171     -11.603  -5.090 -13.782  1.00 74.97           C  
ATOM   2372  C   HIS C 171     -12.216  -4.111 -12.787  1.00 74.97           C  
ATOM   2373  CB  HIS C 171     -12.151  -4.825 -15.185  1.00 74.97           C  
ATOM   2374  O   HIS C 171     -11.565  -3.147 -12.376  1.00 74.97           O  
ATOM   2375  CG  HIS C 171     -11.828  -3.461 -15.707  1.00 74.97           C  
ATOM   2376  CD2 HIS C 171     -10.759  -3.004 -16.400  1.00 74.97           C  
ATOM   2377  ND1 HIS C 171     -12.664  -2.379 -15.529  1.00 74.97           N  
ATOM   2378  CE1 HIS C 171     -12.121  -1.313 -16.093  1.00 74.97           C  
ATOM   2379  NE2 HIS C 171     -10.964  -1.665 -16.628  1.00 74.97           N  
ATOM   2380  N   SER C 172     -13.421  -4.356 -12.441  1.00 78.46           N  
ATOM   2381  CA  SER C 172     -14.115  -3.503 -11.482  1.00 78.46           C  
ATOM   2382  C   SER C 172     -13.390  -3.474 -10.141  1.00 78.46           C  
ATOM   2383  CB  SER C 172     -15.554  -3.981 -11.283  1.00 78.46           C  
ATOM   2384  O   SER C 172     -13.286  -2.421  -9.509  1.00 78.46           O  
ATOM   2385  OG  SER C 172     -15.580  -5.319 -10.817  1.00 78.46           O  
ATOM   2386  N   ASN C 173     -12.895  -4.493  -9.753  1.00 76.01           N  
ATOM   2387  CA  ASN C 173     -12.168  -4.582  -8.491  1.00 76.01           C  
ATOM   2388  C   ASN C 173     -10.832  -3.847  -8.560  1.00 76.01           C  
ATOM   2389  CB  ASN C 173     -11.950  -6.045  -8.099  1.00 76.01           C  
ATOM   2390  O   ASN C 173     -10.413  -3.219  -7.587  1.00 76.01           O  
ATOM   2391  CG  ASN C 173     -13.175  -6.667  -7.459  1.00 76.01           C  
ATOM   2392  ND2 ASN C 173     -13.281  -7.988  -7.541  1.00 76.01           N  
ATOM   2393  OD1 ASN C 173     -14.020  -5.966  -6.896  1.00 76.01           O  
ATOM   2394  N   THR C 174     -10.293  -3.917  -9.692  1.00 78.00           N  
ATOM   2395  CA  THR C 174      -9.019  -3.228  -9.872  1.00 78.00           C  
ATOM   2396  C   THR C 174      -9.211  -1.715  -9.817  1.00 78.00           C  
ATOM   2397  CB  THR C 174      -8.358  -3.616 -11.208  1.00 78.00           C  
ATOM   2398  O   THR C 174      -8.379  -0.999  -9.256  1.00 78.00           O  
ATOM   2399  CG2 THR C 174      -6.962  -3.013 -11.326  1.00 78.00           C  
ATOM   2400  OG1 THR C 174      -8.258  -5.043 -11.287  1.00 78.00           O  
ATOM   2401  N   ILE C 175     -10.185  -1.212 -10.340  1.00 82.78           N  
ATOM   2402  CA  ILE C 175     -10.468   0.219 -10.351  1.00 82.78           C  
ATOM   2403  C   ILE C 175     -10.776   0.695  -8.933  1.00 82.78           C  
ATOM   2404  CB  ILE C 175     -11.644   0.555 -11.295  1.00 82.78           C  
ATOM   2405  O   ILE C 175     -10.323   1.764  -8.518  1.00 82.78           O  
ATOM   2406  CG1 ILE C 175     -11.280   0.211 -12.744  1.00 82.78           C  
ATOM   2407  CG2 ILE C 175     -12.036   2.030 -11.165  1.00 82.78           C  
ATOM   2408  CD1 ILE C 175     -12.446   0.315 -13.717  1.00 82.78           C  
ATOM   2409  N   VAL C 176     -11.489  -0.128  -8.227  1.00 83.22           N  
ATOM   2410  CA  VAL C 176     -11.835   0.229  -6.855  1.00 83.22           C  
ATOM   2411  C   VAL C 176     -10.567   0.317  -6.009  1.00 83.22           C  
ATOM   2412  CB  VAL C 176     -12.820  -0.786  -6.235  1.00 83.22           C  
ATOM   2413  O   VAL C 176     -10.398   1.257  -5.228  1.00 83.22           O  
ATOM   2414  CG1 VAL C 176     -13.021  -0.504  -4.747  1.00 83.22           C  
ATOM   2415  CG2 VAL C 176     -14.157  -0.752  -6.974  1.00 83.22           C  
ATOM   2416  N   VAL C 177      -9.671  -0.640  -6.241  1.00 78.51           N  
ATOM   2417  CA  VAL C 177      -8.416  -0.653  -5.497  1.00 78.51           C  
ATOM   2418  C   VAL C 177      -7.583   0.572  -5.867  1.00 78.51           C  
ATOM   2419  CB  VAL C 177      -7.611  -1.945  -5.764  1.00 78.51           C  
ATOM   2420  O   VAL C 177      -6.936   1.173  -5.006  1.00 78.51           O  
ATOM   2421  CG1 VAL C 177      -6.218  -1.850  -5.146  1.00 78.51           C  
ATOM   2422  CG2 VAL C 177      -8.359  -3.161  -5.219  1.00 78.51           C  
ATOM   2423  N   SER C 178      -7.663   0.808  -7.078  1.00 81.74           N  
ATOM   2424  CA  SER C 178      -6.926   1.987  -7.519  1.00 81.74           C  
ATOM   2425  C   SER C 178      -7.479   3.256  -6.879  1.00 81.74           C  
ATOM   2426  CB  SER C 178      -6.976   2.112  -9.043  1.00 81.74           C  
ATOM   2427  O   SER C 178      -6.716   4.115  -6.432  1.00 81.74           O  
ATOM   2428  OG  SER C 178      -6.382   3.327  -9.468  1.00 81.74           O  
ATOM   2429  N   LEU C 179      -8.746   3.372  -6.869  1.00 85.53           N  
ATOM   2430  CA  LEU C 179      -9.392   4.527  -6.253  1.00 85.53           C  
ATOM   2431  C   LEU C 179      -9.117   4.568  -4.754  1.00 85.53           C  
ATOM   2432  CB  LEU C 179     -10.901   4.496  -6.507  1.00 85.53           C  
ATOM   2433  O   LEU C 179      -8.872   5.638  -4.192  1.00 85.53           O  
ATOM   2434  CG  LEU C 179     -11.354   4.792  -7.938  1.00 85.53           C  
ATOM   2435  CD1 LEU C 179     -12.849   4.529  -8.085  1.00 85.53           C  
ATOM   2436  CD2 LEU C 179     -11.019   6.230  -8.318  1.00 85.53           C  
ATOM   2437  N   GLN C 180      -9.153   3.447  -4.177  1.00 83.07           N  
ATOM   2438  CA  GLN C 180      -8.854   3.345  -2.753  1.00 83.07           C  
ATOM   2439  C   GLN C 180      -7.417   3.766  -2.460  1.00 83.07           C  
ATOM   2440  CB  GLN C 180      -9.095   1.919  -2.254  1.00 83.07           C  
ATOM   2441  O   GLN C 180      -7.151   4.431  -1.457  1.00 83.07           O  
ATOM   2442  CG  GLN C 180     -10.568   1.557  -2.115  1.00 83.07           C  
ATOM   2443  CD  GLN C 180     -10.780   0.119  -1.681  1.00 83.07           C  
ATOM   2444  NE2 GLN C 180     -11.951  -0.165  -1.121  1.00 83.07           N  
ATOM   2445  OE1 GLN C 180      -9.899  -0.731  -1.849  1.00 83.07           O  
ATOM   2446  N   SER C 181      -6.577   3.409  -3.320  1.00 77.21           N  
ATOM   2447  CA  SER C 181      -5.171   3.770  -3.167  1.00 77.21           C  
ATOM   2448  C   SER C 181      -4.969   5.275  -3.303  1.00 77.21           C  
ATOM   2449  CB  SER C 181      -4.314   3.036  -4.199  1.00 77.21           C  
ATOM   2450  O   SER C 181      -4.199   5.874  -2.549  1.00 77.21           O  
ATOM   2451  OG  SER C 181      -2.964   3.461  -4.126  1.00 77.21           O  
ATOM   2452  N   LYS C 182      -5.564   5.845  -4.213  1.00 80.66           N  
ATOM   2453  CA  LYS C 182      -5.477   7.290  -4.403  1.00 80.66           C  
ATOM   2454  C   LYS C 182      -6.030   8.038  -3.194  1.00 80.66           C  
ATOM   2455  CB  LYS C 182      -6.226   7.711  -5.668  1.00 80.66           C  
ATOM   2456  O   LYS C 182      -5.469   9.052  -2.774  1.00 80.66           O  
ATOM   2457  CG  LYS C 182      -5.490   7.388  -6.960  1.00 80.66           C  
ATOM   2458  CD  LYS C 182      -6.271   7.857  -8.181  1.00 80.66           C  
ATOM   2459  CE  LYS C 182      -5.596   7.428  -9.476  1.00 80.66           C  
ATOM   2460  NZ  LYS C 182      -6.377   7.854 -10.676  1.00 80.66           N  
ATOM   2461  N   LEU C 183      -7.139   7.539  -2.707  1.00 84.64           N  
ATOM   2462  CA  LEU C 183      -7.731   8.145  -1.519  1.00 84.64           C  
ATOM   2463  C   LEU C 183      -6.789   8.031  -0.324  1.00 84.64           C  
ATOM   2464  CB  LEU C 183      -9.072   7.485  -1.191  1.00 84.64           C  
ATOM   2465  O   LEU C 183      -6.669   8.968   0.468  1.00 84.64           O  
ATOM   2466  CG  LEU C 183      -9.863   8.094  -0.032  1.00 84.64           C  
ATOM   2467  CD1 LEU C 183     -10.373   9.481  -0.410  1.00 84.64           C  
ATOM   2468  CD2 LEU C 183     -11.020   7.183   0.363  1.00 84.64           C  
ATOM   2469  N   ALA C 184      -6.131   6.936  -0.228  1.00 79.83           N  
ATOM   2470  CA  ALA C 184      -5.172   6.733   0.855  1.00 79.83           C  
ATOM   2471  C   ALA C 184      -3.996   7.697   0.734  1.00 79.83           C  
ATOM   2472  CB  ALA C 184      -4.675   5.289   0.861  1.00 79.83           C  
ATOM   2473  O   ALA C 184      -3.555   8.276   1.730  1.00 79.83           O  
ATOM   2474  N   SER C 185      -3.537   7.797  -0.430  1.00 77.32           N  
ATOM   2475  CA  SER C 185      -2.430   8.717  -0.671  1.00 77.32           C  
ATOM   2476  C   SER C 185      -2.828  10.155  -0.357  1.00 77.32           C  
ATOM   2477  CB  SER C 185      -1.955   8.616  -2.121  1.00 77.32           C  
ATOM   2478  O   SER C 185      -2.062  10.896   0.262  1.00 77.32           O  
ATOM   2479  OG  SER C 185      -0.895   9.523  -2.368  1.00 77.32           O  
ATOM   2480  N   MET C 186      -3.939  10.533  -0.808  1.00 83.40           N  
ATOM   2481  CA  MET C 186      -4.459  11.868  -0.529  1.00 83.40           C  
ATOM   2482  C   MET C 186      -4.620  12.087   0.972  1.00 83.40           C  
ATOM   2483  CB  MET C 186      -5.799  12.082  -1.235  1.00 83.40           C  
ATOM   2484  O   MET C 186      -4.293  13.158   1.486  1.00 83.40           O  
ATOM   2485  CG  MET C 186      -6.356  13.488  -1.081  1.00 83.40           C  
ATOM   2486  SD  MET C 186      -8.044  13.657  -1.781  1.00 83.40           S  
ATOM   2487  CE  MET C 186      -7.676  13.476  -3.548  1.00 83.40           C  
ATOM   2488  N   SER C 187      -5.169  11.160   1.586  1.00 82.38           N  
ATOM   2489  CA  SER C 187      -5.367  11.253   3.029  1.00 82.38           C  
ATOM   2490  C   SER C 187      -4.036  11.395   3.761  1.00 82.38           C  
ATOM   2491  CB  SER C 187      -6.115  10.024   3.548  1.00 82.38           C  
ATOM   2492  O   SER C 187      -3.932  12.152   4.728  1.00 82.38           O  
ATOM   2493  OG  SER C 187      -7.494  10.105   3.233  1.00 82.38           O  
ATOM   2494  N   ASN C 188      -3.016  10.711   3.266  1.00 78.97           N  
ATOM   2495  CA  ASN C 188      -1.678  10.828   3.835  1.00 78.97           C  
ATOM   2496  C   ASN C 188      -1.102  12.227   3.630  1.00 78.97           C  
ATOM   2497  CB  ASN C 188      -0.744   9.776   3.234  1.00 78.97           C  
ATOM   2498  O   ASN C 188      -0.497  12.794   4.542  1.00 78.97           O  
ATOM   2499  CG  ASN C 188       0.500   9.551   4.072  1.00 78.97           C  
ATOM   2500  ND2 ASN C 188       1.250   8.504   3.751  1.00 78.97           N  
ATOM   2501  OD1 ASN C 188       0.783  10.312   5.001  1.00 78.97           O  
ATOM   2502  N   ASP C 189      -1.297  12.721   2.492  1.00 82.75           N  
ATOM   2503  CA  ASP C 189      -0.826  14.071   2.197  1.00 82.75           C  
ATOM   2504  C   ASP C 189      -1.532  15.103   3.075  1.00 82.75           C  
ATOM   2505  CB  ASP C 189      -1.040  14.403   0.719  1.00 82.75           C  
ATOM   2506  O   ASP C 189      -0.906  16.052   3.551  1.00 82.75           O  
ATOM   2507  CG  ASP C 189      -0.082  13.665  -0.199  1.00 82.75           C  
ATOM   2508  OD1 ASP C 189       0.938  13.130   0.287  1.00 82.75           O  
ATOM   2509  OD2 ASP C 189      -0.347  13.621  -1.420  1.00 82.75           O  
ATOM   2510  N   PHE C 190      -2.784  14.913   3.208  1.00 86.07           N  
ATOM   2511  CA  PHE C 190      -3.576  15.802   4.050  1.00 86.07           C  
ATOM   2512  C   PHE C 190      -3.067  15.783   5.486  1.00 86.07           C  
ATOM   2513  CB  PHE C 190      -5.055  15.405   4.012  1.00 86.07           C  
ATOM   2514  O   PHE C 190      -2.916  16.836   6.111  1.00 86.07           O  
ATOM   2515  CG  PHE C 190      -5.955  16.342   4.770  1.00 86.07           C  
ATOM   2516  CD1 PHE C 190      -6.776  15.870   5.787  1.00 86.07           C  
ATOM   2517  CD2 PHE C 190      -5.981  17.697   4.465  1.00 86.07           C  
ATOM   2518  CE1 PHE C 190      -7.610  16.735   6.490  1.00 86.07           C  
ATOM   2519  CE2 PHE C 190      -6.812  18.568   5.164  1.00 86.07           C  
ATOM   2520  CZ  PHE C 190      -7.627  18.085   6.175  1.00 86.07           C  
ATOM   2521  N   LYS C 191      -2.849  14.703   6.016  1.00 82.87           N  
ATOM   2522  CA  LYS C 191      -2.309  14.567   7.366  1.00 82.87           C  
ATOM   2523  C   LYS C 191      -0.962  15.274   7.492  1.00 82.87           C  
ATOM   2524  CB  LYS C 191      -2.163  13.091   7.740  1.00 82.87           C  
ATOM   2525  O   LYS C 191      -0.704  15.956   8.487  1.00 82.87           O  
ATOM   2526  CG  LYS C 191      -1.710  12.858   9.173  1.00 82.87           C  
ATOM   2527  CD  LYS C 191      -1.415  11.386   9.434  1.00 82.87           C  
ATOM   2528  CE  LYS C 191      -0.807  11.173  10.813  1.00 82.87           C  
ATOM   2529  NZ  LYS C 191      -0.564   9.726  11.094  1.00 82.87           N  
ATOM   2530  N   SER C 192      -0.120  15.066   6.518  1.00 81.71           N  
ATOM   2531  CA  SER C 192       1.200  15.687   6.520  1.00 81.71           C  
ATOM   2532  C   SER C 192       1.095  17.208   6.547  1.00 81.71           C  
ATOM   2533  CB  SER C 192       2.002  15.245   5.295  1.00 81.71           C  
ATOM   2534  O   SER C 192       1.826  17.873   7.286  1.00 81.71           O  
ATOM   2535  OG  SER C 192       3.301  15.813   5.312  1.00 81.71           O  
ATOM   2536  N   VAL C 193       0.220  17.669   5.759  1.00 84.32           N  
ATOM   2537  CA  VAL C 193       0.024  19.113   5.682  1.00 84.32           C  
ATOM   2538  C   VAL C 193      -0.497  19.636   7.018  1.00 84.32           C  
ATOM   2539  CB  VAL C 193      -0.948  19.495   4.544  1.00 84.32           C  
ATOM   2540  O   VAL C 193      -0.073  20.695   7.486  1.00 84.32           O  
ATOM   2541  CG1 VAL C 193      -1.309  20.978   4.616  1.00 84.32           C  
ATOM   2542  CG2 VAL C 193      -0.338  19.156   3.185  1.00 84.32           C  
ATOM   2543  N   LEU C 194      -1.385  18.921   7.631  1.00 85.67           N  
ATOM   2544  CA  LEU C 194      -1.927  19.324   8.924  1.00 85.67           C  
ATOM   2545  C   LEU C 194      -0.848  19.284  10.002  1.00 85.67           C  
ATOM   2546  CB  LEU C 194      -3.095  18.419   9.322  1.00 85.67           C  
ATOM   2547  O   LEU C 194      -0.834  20.125  10.903  1.00 85.67           O  
ATOM   2548  CG  LEU C 194      -4.397  18.611   8.542  1.00 85.67           C  
ATOM   2549  CD1 LEU C 194      -5.423  17.560   8.956  1.00 85.67           C  
ATOM   2550  CD2 LEU C 194      -4.948  20.016   8.758  1.00 85.67           C  
ATOM   2551  N   GLU C 195       0.021  18.319   9.837  1.00 83.11           N  
ATOM   2552  CA  GLU C 195       1.124  18.230  10.789  1.00 83.11           C  
ATOM   2553  C   GLU C 195       2.066  19.423  10.656  1.00 83.11           C  
ATOM   2554  CB  GLU C 195       1.899  16.924  10.594  1.00 83.11           C  
ATOM   2555  O   GLU C 195       2.526  19.973  11.659  1.00 83.11           O  
ATOM   2556  CG  GLU C 195       1.245  15.718  11.252  1.00 83.11           C  
ATOM   2557  CD  GLU C 195       1.968  14.412  10.963  1.00 83.11           C  
ATOM   2558  OE1 GLU C 195       1.486  13.342  11.400  1.00 83.11           O  
ATOM   2559  OE2 GLU C 195       3.025  14.459  10.296  1.00 83.11           O  
ATOM   2560  N   VAL C 196       2.332  19.797   9.461  1.00 82.95           N  
ATOM   2561  CA  VAL C 196       3.190  20.951   9.212  1.00 82.95           C  
ATOM   2562  C   VAL C 196       2.525  22.216   9.750  1.00 82.95           C  
ATOM   2563  CB  VAL C 196       3.502  21.112   7.707  1.00 82.95           C  
ATOM   2564  O   VAL C 196       3.189  23.071  10.340  1.00 82.95           O  
ATOM   2565  CG1 VAL C 196       4.217  22.436   7.442  1.00 82.95           C  
ATOM   2566  CG2 VAL C 196       4.343  19.938   7.209  1.00 82.95           C  
ATOM   2567  N   ARG C 197       1.339  22.352   9.645  1.00 81.02           N  
ATOM   2568  CA  ARG C 197       0.594  23.496  10.162  1.00 81.02           C  
ATOM   2569  C   ARG C 197       0.619  23.521  11.686  1.00 81.02           C  
ATOM   2570  CB  ARG C 197      -0.852  23.467   9.661  1.00 81.02           C  
ATOM   2571  O   ARG C 197       0.786  24.581  12.292  1.00 81.02           O  
ATOM   2572  CG  ARG C 197      -1.680  24.662  10.104  1.00 81.02           C  
ATOM   2573  CD  ARG C 197      -3.091  24.612   9.534  1.00 81.02           C  
ATOM   2574  NE  ARG C 197      -3.910  25.716  10.026  1.00 81.02           N  
ATOM   2575  NH1 ARG C 197      -5.647  25.360   8.544  1.00 81.02           N  
ATOM   2576  NH2 ARG C 197      -5.765  27.070  10.066  1.00 81.02           N  
ATOM   2577  CZ  ARG C 197      -5.106  26.046   9.544  1.00 81.02           C  
ATOM   2578  N   THR C 198       0.459  22.443  12.221  1.00 82.38           N  
ATOM   2579  CA  THR C 198       0.520  22.340  13.675  1.00 82.38           C  
ATOM   2580  C   THR C 198       1.895  22.755  14.189  1.00 82.38           C  
ATOM   2581  CB  THR C 198       0.202  20.909  14.147  1.00 82.38           C  
ATOM   2582  O   THR C 198       2.000  23.473  15.186  1.00 82.38           O  
ATOM   2583  CG2 THR C 198       0.106  20.840  15.668  1.00 82.38           C  
ATOM   2584  OG1 THR C 198      -1.046  20.491  13.581  1.00 82.38           O  
ATOM   2585  N   GLU C 199       2.892  22.346  13.517  1.00 82.04           N  
ATOM   2586  CA  GLU C 199       4.256  22.699  13.900  1.00 82.04           C  
ATOM   2587  C   GLU C 199       4.509  24.194  13.724  1.00 82.04           C  
ATOM   2588  CB  GLU C 199       5.270  21.894  13.083  1.00 82.04           C  
ATOM   2589  O   GLU C 199       5.172  24.819  14.555  1.00 82.04           O  
ATOM   2590  CG  GLU C 199       5.565  20.515  13.654  1.00 82.04           C  
ATOM   2591  CD  GLU C 199       6.468  19.677  12.764  1.00 82.04           C  
ATOM   2592  OE1 GLU C 199       6.676  18.480  13.065  1.00 82.04           O  
ATOM   2593  OE2 GLU C 199       6.973  20.223  11.757  1.00 82.04           O  
ATOM   2594  N   ASN C 200       3.971  24.690  12.698  1.00 82.01           N  
ATOM   2595  CA  ASN C 200       4.106  26.120  12.439  1.00 82.01           C  
ATOM   2596  C   ASN C 200       3.406  26.952  13.510  1.00 82.01           C  
ATOM   2597  CB  ASN C 200       3.558  26.468  11.053  1.00 82.01           C  
ATOM   2598  O   ASN C 200       3.941  27.966  13.962  1.00 82.01           O  
ATOM   2599  CG  ASN C 200       4.510  26.089   9.936  1.00 82.01           C  
ATOM   2600  ND2 ASN C 200       3.968  25.868   8.744  1.00 82.01           N  
ATOM   2601  OD1 ASN C 200       5.723  25.996  10.143  1.00 82.01           O  
ATOM   2602  N   LEU C 201       2.346  26.559  13.938  1.00 83.15           N  
ATOM   2603  CA  LEU C 201       1.608  27.255  14.986  1.00 83.15           C  
ATOM   2604  C   LEU C 201       2.345  27.169  16.318  1.00 83.15           C  
ATOM   2605  CB  LEU C 201       0.200  26.670  15.130  1.00 83.15           C  
ATOM   2606  O   LEU C 201       2.368  28.136  17.083  1.00 83.15           O  
ATOM   2607  CG  LEU C 201      -0.811  27.065  14.054  1.00 83.15           C  
ATOM   2608  CD1 LEU C 201      -2.057  26.191  14.150  1.00 83.15           C  
ATOM   2609  CD2 LEU C 201      -1.177  28.541  14.179  1.00 83.15           C  
ATOM   2610  N   LYS C 202       2.973  26.110  16.475  1.00 82.62           N  
ATOM   2611  CA  LYS C 202       3.745  25.922  17.700  1.00 82.62           C  
ATOM   2612  C   LYS C 202       4.979  26.819  17.715  1.00 82.62           C  
ATOM   2613  CB  LYS C 202       4.159  24.458  17.855  1.00 82.62           C  
ATOM   2614  O   LYS C 202       5.307  27.416  18.742  1.00 82.62           O  
ATOM   2615  CG  LYS C 202       3.032  23.540  18.304  1.00 82.62           C  
ATOM   2616  CD  LYS C 202       3.515  22.106  18.478  1.00 82.62           C  
ATOM   2617  CE  LYS C 202       2.366  21.165  18.815  1.00 82.62           C  
ATOM   2618  NZ  LYS C 202       2.828  19.751  18.948  1.00 82.62           N  
ATOM   2619  N   GLN C 203       5.592  26.887  16.594  1.00 82.20           N  
ATOM   2620  CA  GLN C 203       6.782  27.722  16.468  1.00 82.20           C  
ATOM   2621  C   GLN C 203       6.434  29.201  16.612  1.00 82.20           C  
ATOM   2622  CB  GLN C 203       7.474  27.473  15.127  1.00 82.20           C  
ATOM   2623  O   GLN C 203       7.195  29.968  17.206  1.00 82.20           O  
ATOM   2624  CG  GLN C 203       8.391  26.257  15.124  1.00 82.20           C  
ATOM   2625  CD  GLN C 203       8.957  25.952  13.750  1.00 82.20           C  
ATOM   2626  NE2 GLN C 203       9.714  24.865  13.649  1.00 82.20           N  
ATOM   2627  OE1 GLN C 203       8.715  26.687  12.787  1.00 82.20           O  
ATOM   2628  N   GLN C 204       5.332  29.547  16.095  1.00 79.12           N  
ATOM   2629  CA  GLN C 204       4.859  30.923  16.202  1.00 79.12           C  
ATOM   2630  C   GLN C 204       4.545  31.285  17.651  1.00 79.12           C  
ATOM   2631  CB  GLN C 204       3.623  31.136  15.328  1.00 79.12           C  
ATOM   2632  O   GLN C 204       4.827  32.401  18.093  1.00 79.12           O  
ATOM   2633  CG  GLN C 204       3.940  31.327  13.851  1.00 79.12           C  
ATOM   2634  CD  GLN C 204       2.705  31.612  13.017  1.00 79.12           C  
ATOM   2635  NE2 GLN C 204       2.912  32.025  11.772  1.00 79.12           N  
ATOM   2636  OE1 GLN C 204       1.573  31.460  13.488  1.00 79.12           O  
ATOM   2637  N   ARG C 205       3.996  30.402  18.325  1.00 78.00           N  
ATOM   2638  CA  ARG C 205       3.699  30.611  19.738  1.00 78.00           C  
ATOM   2639  C   ARG C 205       4.980  30.756  20.552  1.00 78.00           C  
ATOM   2640  CB  ARG C 205       2.858  29.456  20.287  1.00 78.00           C  
ATOM   2641  O   ARG C 205       5.066  31.608  21.438  1.00 78.00           O  
ATOM   2642  CG  ARG C 205       1.371  29.585  19.996  1.00 78.00           C  
ATOM   2643  CD  ARG C 205       0.563  28.506  20.704  1.00 78.00           C  
ATOM   2644  NE  ARG C 205      -0.839  28.526  20.294  1.00 78.00           N  
ATOM   2645  NH1 ARG C 205      -1.395  26.556  21.363  1.00 78.00           N  
ATOM   2646  NH2 ARG C 205      -2.985  27.717  20.190  1.00 78.00           N  
ATOM   2647  CZ  ARG C 205      -1.736  27.600  20.617  1.00 78.00           C  
ATOM   2648  N   SER C 206       5.909  29.893  20.197  1.00 79.29           N  
ATOM   2649  CA  SER C 206       7.188  29.938  20.897  1.00 79.29           C  
ATOM   2650  C   SER C 206       7.914  31.254  20.637  1.00 79.29           C  
ATOM   2651  CB  SER C 206       8.074  28.766  20.472  1.00 79.29           C  
ATOM   2652  O   SER C 206       8.531  31.818  21.542  1.00 79.29           O  
ATOM   2653  OG  SER C 206       7.521  27.535  20.906  1.00 79.29           O  
ATOM   2654  N   ARG C 207       7.823  31.754  19.501  1.00 74.73           N  
ATOM   2655  CA  ARG C 207       8.445  33.018  19.120  1.00 74.73           C  
ATOM   2656  C   ARG C 207       7.766  34.194  19.814  1.00 74.73           C  
ATOM   2657  CB  ARG C 207       8.397  33.207  17.602  1.00 74.73           C  
ATOM   2658  O   ARG C 207       8.433  35.133  20.252  1.00 74.73           O  
ATOM   2659  CG  ARG C 207       9.372  32.323  16.840  1.00 74.73           C  
ATOM   2660  CD  ARG C 207       9.396  32.660  15.356  1.00 74.73           C  
ATOM   2661  NE  ARG C 207      10.387  31.863  14.639  1.00 74.73           N  
ATOM   2662  NH1 ARG C 207      10.159  33.000  12.641  1.00 74.73           N  
ATOM   2663  NH2 ARG C 207      11.642  31.260  12.812  1.00 74.73           N  
ATOM   2664  CZ  ARG C 207      10.727  32.043  13.365  1.00 74.73           C  
ATOM   2665  N   ARG C 208       6.588  34.146  19.985  1.00 73.47           N  
ATOM   2666  CA  ARG C 208       5.842  35.215  20.642  1.00 73.47           C  
ATOM   2667  C   ARG C 208       6.103  35.222  22.144  1.00 73.47           C  
ATOM   2668  CB  ARG C 208       4.343  35.071  20.371  1.00 73.47           C  
ATOM   2669  O   ARG C 208       6.181  36.287  22.761  1.00 73.47           O  
ATOM   2670  CG  ARG C 208       3.579  36.384  20.419  1.00 73.47           C  
ATOM   2671  CD  ARG C 208       2.264  36.300  19.657  1.00 73.47           C  
ATOM   2672  NE  ARG C 208       1.153  36.836  20.438  1.00 73.47           N  
ATOM   2673  NH1 ARG C 208       0.219  38.017  18.686  1.00 73.47           N  
ATOM   2674  NH2 ARG C 208      -0.758  38.069  20.759  1.00 73.47           N  
ATOM   2675  CZ  ARG C 208       0.207  37.640  19.959  1.00 73.47           C  
ATOM   2676  N   GLU C 209       6.324  34.095  22.633  1.00 72.25           N  
ATOM   2677  CA  GLU C 209       6.632  33.991  24.057  1.00 72.25           C  
ATOM   2678  C   GLU C 209       8.030  34.522  24.359  1.00 72.25           C  
ATOM   2679  CB  GLU C 209       6.507  32.541  24.530  1.00 72.25           C  
ATOM   2680  O   GLU C 209       8.256  35.128  25.409  1.00 72.25           O  
ATOM   2681  CG  GLU C 209       5.086  32.133  24.894  1.00 72.25           C  
ATOM   2682  CD  GLU C 209       4.973  30.683  25.335  1.00 72.25           C  
ATOM   2683  OE1 GLU C 209       3.891  30.278  25.818  1.00 72.25           O  
ATOM   2684  OE2 GLU C 209       5.974  29.945  25.197  1.00 72.25           O  
ATOM   2685  N   GLN C 210       8.946  34.343  23.466  1.00 67.03           N  
ATOM   2686  CA  GLN C 210      10.318  34.803  23.649  1.00 67.03           C  
ATOM   2687  C   GLN C 210      10.410  36.322  23.527  1.00 67.03           C  
ATOM   2688  CB  GLN C 210      11.247  34.138  22.632  1.00 67.03           C  
ATOM   2689  O   GLN C 210      11.186  36.961  24.241  1.00 67.03           O  
ATOM   2690  CG  GLN C 210      11.891  32.853  23.135  1.00 67.03           C  
ATOM   2691  CD  GLN C 210      12.777  32.194  22.095  1.00 67.03           C  
ATOM   2692  NE2 GLN C 210      13.051  30.907  22.279  1.00 67.03           N  
ATOM   2693  OE1 GLN C 210      13.211  32.836  21.133  1.00 67.03           O  
ATOM   2694  N   PHE C 211       9.560  36.912  22.697  1.00 60.38           N  
ATOM   2695  CA  PHE C 211       9.641  38.349  22.464  1.00 60.38           C  
ATOM   2696  C   PHE C 211       8.667  39.100  23.364  1.00 60.38           C  
ATOM   2697  CB  PHE C 211       9.355  38.674  20.995  1.00 60.38           C  
ATOM   2698  O   PHE C 211       8.801  40.309  23.561  1.00 60.38           O  
ATOM   2699  CG  PHE C 211      10.538  38.472  20.087  1.00 60.38           C  
ATOM   2700  CD1 PHE C 211      11.532  39.438  19.993  1.00 60.38           C  
ATOM   2701  CD2 PHE C 211      10.655  37.315  19.327  1.00 60.38           C  
ATOM   2702  CE1 PHE C 211      12.628  39.254  19.153  1.00 60.38           C  
ATOM   2703  CE2 PHE C 211      11.748  37.124  18.486  1.00 60.38           C  
ATOM   2704  CZ  PHE C 211      12.733  38.095  18.400  1.00 60.38           C  
ATOM   2705  N   SER C 212       7.682  38.572  23.901  1.00 57.26           N  
ATOM   2706  CA  SER C 212       6.764  39.198  24.847  1.00 57.26           C  
ATOM   2707  C   SER C 212       7.328  39.170  26.264  1.00 57.26           C  
ATOM   2708  CB  SER C 212       5.404  38.500  24.817  1.00 57.26           C  
ATOM   2709  O   SER C 212       6.809  39.842  27.157  1.00 57.26           O  
ATOM   2710  OG  SER C 212       5.554  37.116  24.552  1.00 57.26           O  
ATOM   2711  N   ARG C 213       8.290  38.382  26.570  1.00 46.33           N  
ATOM   2712  CA  ARG C 213       8.944  38.452  27.872  1.00 46.33           C  
ATOM   2713  C   ARG C 213       9.893  39.644  27.945  1.00 46.33           C  
ATOM   2714  CB  ARG C 213       9.707  37.157  28.162  1.00 46.33           C  
ATOM   2715  O   ARG C 213      10.946  39.646  27.305  1.00 46.33           O  
ATOM   2716  CG  ARG C 213       8.895  36.122  28.924  1.00 46.33           C  
ATOM   2717  CD  ARG C 213       9.707  34.866  29.207  1.00 46.33           C  
ATOM   2718  NE  ARG C 213       9.146  34.099  30.316  1.00 46.33           N  
ATOM   2719  NH1 ARG C 213      10.756  32.444  30.258  1.00 46.33           N  
ATOM   2720  NH2 ARG C 213       9.065  32.351  31.802  1.00 46.33           N  
ATOM   2721  CZ  ARG C 213       9.657  32.966  30.789  1.00 46.33           C  
ATOM   2722  N   ALA C 214       9.546  40.861  27.612  1.00 44.67           N  
ATOM   2723  CA  ALA C 214      10.409  41.974  27.998  1.00 44.67           C  
ATOM   2724  C   ALA C 214      10.783  41.891  29.475  1.00 44.67           C  
ATOM   2725  CB  ALA C 214       9.725  43.306  27.700  1.00 44.67           C  
ATOM   2726  O   ALA C 214       9.989  41.429  30.298  1.00 44.67           O  
ATOM   2727  N   PRO C 215      12.036  41.998  29.893  1.00 41.26           N  
ATOM   2728  CA  PRO C 215      12.414  42.181  31.297  1.00 41.26           C  
ATOM   2729  C   PRO C 215      11.569  43.239  32.002  1.00 41.26           C  
ATOM   2730  CB  PRO C 215      13.878  42.618  31.213  1.00 41.26           C  
ATOM   2731  O   PRO C 215      11.452  44.366  31.515  1.00 41.26           O  
ATOM   2732  CG  PRO C 215      14.102  42.931  29.769  1.00 41.26           C  
ATOM   2733  CD  PRO C 215      12.849  42.600  29.010  1.00 41.26           C  
ATOM   2734  N   VAL C 216      10.440  43.096  32.443  1.00 41.25           N  
ATOM   2735  CA  VAL C 216      10.004  44.044  33.463  1.00 41.25           C  
ATOM   2736  C   VAL C 216      11.113  44.239  34.495  1.00 41.25           C  
ATOM   2737  CB  VAL C 216       8.707  43.574  34.158  1.00 41.25           C  
ATOM   2738  O   VAL C 216      11.695  43.267  34.981  1.00 41.25           O  
ATOM   2739  CG1 VAL C 216       8.010  44.745  34.850  1.00 41.25           C  
ATOM   2740  CG2 VAL C 216       7.770  42.913  33.148  1.00 41.25           C  
ATOM   2741  N   SER C 217      11.910  45.371  34.535  1.00 37.42           N  
ATOM   2742  CA  SER C 217      12.664  45.879  35.676  1.00 37.42           C  
ATOM   2743  C   SER C 217      11.921  45.631  36.984  1.00 37.42           C  
ATOM   2744  CB  SER C 217      12.940  47.374  35.513  1.00 37.42           C  
ATOM   2745  O   SER C 217      10.710  45.845  37.067  1.00 37.42           O  
ATOM   2746  OG  SER C 217      13.898  47.601  34.493  1.00 37.42           O  
ATOM   2747  N   ALA C 218      12.370  44.772  37.834  1.00 39.12           N  
ATOM   2748  CA  ALA C 218      12.186  44.663  39.279  1.00 39.12           C  
ATOM   2749  C   ALA C 218      12.284  46.030  39.949  1.00 39.12           C  
ATOM   2750  CB  ALA C 218      13.217  43.707  39.876  1.00 39.12           C  
ATOM   2751  O   ALA C 218      13.330  46.681  39.897  1.00 39.12           O  
ATOM   2752  N   LEU C 219      11.370  47.005  39.918  1.00 38.03           N  
ATOM   2753  CA  LEU C 219      11.453  48.124  40.851  1.00 38.03           C  
ATOM   2754  C   LEU C 219      11.752  47.633  42.264  1.00 38.03           C  
ATOM   2755  CB  LEU C 219      10.150  48.927  40.842  1.00 38.03           C  
ATOM   2756  O   LEU C 219      11.098  46.710  42.756  1.00 38.03           O  
ATOM   2757  CG  LEU C 219      10.021  49.999  39.759  1.00 38.03           C  
ATOM   2758  CD1 LEU C 219       8.612  49.998  39.177  1.00 38.03           C  
ATOM   2759  CD2 LEU C 219      10.372  51.372  40.322  1.00 38.03           C  
ATOM   2760  N   PRO C 220      13.021  47.834  42.799  1.00 39.29           N  
ATOM   2761  CA  PRO C 220      13.353  47.575  44.201  1.00 39.29           C  
ATOM   2762  C   PRO C 220      12.378  48.239  45.171  1.00 39.29           C  
ATOM   2763  CB  PRO C 220      14.756  48.168  44.347  1.00 39.29           C  
ATOM   2764  O   PRO C 220      11.979  49.387  44.961  1.00 39.29           O  
ATOM   2765  CG  PRO C 220      14.921  49.056  43.156  1.00 39.29           C  
ATOM   2766  CD  PRO C 220      13.728  48.879  42.260  1.00 39.29           C  
ATOM   2767  N   LEU C 221      11.396  47.593  45.721  1.00 36.54           N  
ATOM   2768  CA  LEU C 221      10.665  48.047  46.899  1.00 36.54           C  
ATOM   2769  C   LEU C 221      11.625  48.435  48.018  1.00 36.54           C  
ATOM   2770  CB  LEU C 221       9.706  46.959  47.388  1.00 36.54           C  
ATOM   2771  O   LEU C 221      12.449  47.623  48.445  1.00 36.54           O  
ATOM   2772  CG  LEU C 221       8.298  46.977  46.789  1.00 36.54           C  
ATOM   2773  CD1 LEU C 221       7.825  45.555  46.507  1.00 36.54           C  
ATOM   2774  CD2 LEU C 221       7.329  47.693  47.723  1.00 36.54           C  
ATOM   2775  N   ALA C 222      12.241  49.756  48.047  1.00 35.23           N  
ATOM   2776  CA  ALA C 222      12.992  50.282  49.184  1.00 35.23           C  
ATOM   2777  C   ALA C 222      12.249  50.035  50.494  1.00 35.23           C  
ATOM   2778  CB  ALA C 222      13.259  51.774  49.000  1.00 35.23           C  
ATOM   2779  O   ALA C 222      11.017  49.989  50.517  1.00 35.23           O  
ATOM   2780  N   PRO C 223      12.919  49.537  51.564  1.00 34.53           N  
ATOM   2781  CA  PRO C 223      12.423  49.226  52.907  1.00 34.53           C  
ATOM   2782  C   PRO C 223      11.756  50.423  53.581  1.00 34.53           C  
ATOM   2783  CB  PRO C 223      13.687  48.808  53.662  1.00 34.53           C  
ATOM   2784  O   PRO C 223      11.814  51.541  53.062  1.00 34.53           O  
ATOM   2785  CG  PRO C 223      14.817  49.313  52.824  1.00 34.53           C  
ATOM   2786  CD  PRO C 223      14.251  49.891  51.558  1.00 34.53           C  
ATOM   2787  N   ASN C 224      11.562  50.474  54.964  1.00 30.58           N  
ATOM   2788  CA  ASN C 224      10.720  51.076  55.992  1.00 30.58           C  
ATOM   2789  C   ASN C 224      11.131  52.517  56.281  1.00 30.58           C  
ATOM   2790  CB  ASN C 224      10.762  50.244  57.276  1.00 30.58           C  
ATOM   2791  O   ASN C 224      10.509  53.192  57.102  1.00 30.58           O  
ATOM   2792  CG  ASN C 224       9.641  49.226  57.349  1.00 30.58           C  
ATOM   2793  ND2 ASN C 224       9.618  48.447  58.424  1.00 30.58           N  
ATOM   2794  OD1 ASN C 224       8.804  49.141  56.448  1.00 30.58           O  
ATOM   2795  N   HIS C 225      12.327  53.117  55.979  1.00 32.70           N  
ATOM   2796  CA  HIS C 225      12.783  54.002  57.044  1.00 32.70           C  
ATOM   2797  C   HIS C 225      11.885  55.229  57.163  1.00 32.70           C  
ATOM   2798  CB  HIS C 225      14.231  54.432  56.801  1.00 32.70           C  
ATOM   2799  O   HIS C 225      11.895  56.098  56.288  1.00 32.70           O  
ATOM   2800  CG  HIS C 225      15.241  53.462  57.325  1.00 32.70           C  
ATOM   2801  CD2 HIS C 225      16.014  52.551  56.687  1.00 32.70           C  
ATOM   2802  ND1 HIS C 225      15.545  53.356  58.665  1.00 32.70           N  
ATOM   2803  CE1 HIS C 225      16.465  52.420  58.828  1.00 32.70           C  
ATOM   2804  NE2 HIS C 225      16.767  51.916  57.643  1.00 32.70           N  
ATOM   2805  N   LEU C 226      10.510  55.086  57.535  1.00 33.40           N  
ATOM   2806  CA  LEU C 226       9.628  56.232  57.730  1.00 33.40           C  
ATOM   2807  C   LEU C 226      10.121  57.108  58.878  1.00 33.40           C  
ATOM   2808  CB  LEU C 226       8.196  55.767  58.006  1.00 33.40           C  
ATOM   2809  O   LEU C 226       9.909  56.781  60.048  1.00 33.40           O  
ATOM   2810  CG  LEU C 226       7.184  55.983  56.880  1.00 33.40           C  
ATOM   2811  CD1 LEU C 226       6.665  54.644  56.368  1.00 33.40           C  
ATOM   2812  CD2 LEU C 226       6.032  56.861  57.359  1.00 33.40           C  
ATOM   2813  N   GLY C 227      11.408  57.436  58.973  1.00 29.37           N  
ATOM   2814  CA  GLY C 227      11.650  58.249  60.154  1.00 29.37           C  
ATOM   2815  C   GLY C 227      10.799  59.504  60.199  1.00 29.37           C  
ATOM   2816  O   GLY C 227      10.235  59.915  59.183  1.00 29.37           O  
ATOM   2817  N   GLY C 228      10.430  60.157  61.412  1.00 31.04           N  
ATOM   2818  CA  GLY C 228       9.433  60.992  62.062  1.00 31.04           C  
ATOM   2819  C   GLY C 228       9.521  62.452  61.658  1.00 31.04           C  
ATOM   2820  O   GLY C 228       8.650  63.252  62.005  1.00 31.04           O  
ATOM   2821  N   GLY C 229      10.661  63.067  61.265  1.00 27.95           N  
ATOM   2822  CA  GLY C 229      10.907  64.375  61.849  1.00 27.95           C  
ATOM   2823  C   GLY C 229       9.972  65.449  61.326  1.00 27.95           C  
ATOM   2824  O   GLY C 229       9.337  65.272  60.284  1.00 27.95           O  
ATOM   2825  N   ALA C 230       9.481  66.465  62.181  1.00 32.78           N  
ATOM   2826  CA  ALA C 230       8.486  67.505  62.430  1.00 32.78           C  
ATOM   2827  C   ALA C 230       8.747  68.732  61.562  1.00 32.78           C  
ATOM   2828  CB  ALA C 230       8.481  67.893  63.907  1.00 32.78           C  
ATOM   2829  O   ALA C 230       8.061  69.749  61.691  1.00 32.78           O  
ATOM   2830  N   VAL C 231       9.514  68.779  60.560  1.00 28.97           N  
ATOM   2831  CA  VAL C 231      10.034  70.130  60.378  1.00 28.97           C  
ATOM   2832  C   VAL C 231       8.890  71.083  60.041  1.00 28.97           C  
ATOM   2833  CB  VAL C 231      11.112  70.179  59.271  1.00 28.97           C  
ATOM   2834  O   VAL C 231       7.914  70.689  59.397  1.00 28.97           O  
ATOM   2835  CG1 VAL C 231      12.048  71.367  59.482  1.00 28.97           C  
ATOM   2836  CG2 VAL C 231      11.901  68.871  59.238  1.00 28.97           C  
ATOM   2837  N   VAL C 232       8.830  72.347  60.544  1.00 30.86           N  
ATOM   2838  CA  VAL C 232       8.055  73.500  60.986  1.00 30.86           C  
ATOM   2839  C   VAL C 232       7.704  74.379  59.787  1.00 30.86           C  
ATOM   2840  CB  VAL C 232       8.819  74.325  62.046  1.00 30.86           C  
ATOM   2841  O   VAL C 232       6.901  75.307  59.903  1.00 30.86           O  
ATOM   2842  CG1 VAL C 232       7.994  75.534  62.487  1.00 30.86           C  
ATOM   2843  CG2 VAL C 232       9.175  73.451  63.247  1.00 30.86           C  
ATOM   2844  N   LEU C 233       8.235  74.310  58.593  1.00 26.66           N  
ATOM   2845  CA  LEU C 233       8.343  75.658  58.045  1.00 26.66           C  
ATOM   2846  C   LEU C 233       6.962  76.246  57.773  1.00 26.66           C  
ATOM   2847  CB  LEU C 233       9.169  75.649  56.756  1.00 26.66           C  
ATOM   2848  O   LEU C 233       5.979  75.510  57.665  1.00 26.66           O  
ATOM   2849  CG  LEU C 233      10.682  75.802  56.919  1.00 26.66           C  
ATOM   2850  CD1 LEU C 233      11.407  75.210  55.715  1.00 26.66           C  
ATOM   2851  CD2 LEU C 233      11.054  77.269  57.106  1.00 26.66           C  
ATOM   2852  N   GLY C 234       6.822  77.678  57.495  1.00 28.92           N  
ATOM   2853  CA  GLY C 234       5.956  78.837  57.646  1.00 28.92           C  
ATOM   2854  C   GLY C 234       4.806  78.856  56.658  1.00 28.92           C  
ATOM   2855  O   GLY C 234       4.756  78.035  55.740  1.00 28.92           O  
ATOM   2856  N   ALA C 235       3.913  80.007  56.462  1.00 29.93           N  
ATOM   2857  CA  ALA C 235       2.497  80.363  56.434  1.00 29.93           C  
ATOM   2858  C   ALA C 235       1.972  80.414  55.002  1.00 29.93           C  
ATOM   2859  CB  ALA C 235       2.272  81.705  57.127  1.00 29.93           C  
ATOM   2860  O   ALA C 235       0.767  80.294  54.771  1.00 29.93           O  
ATOM   2861  N   GLU C 236       2.639  80.908  53.949  1.00 30.91           N  
ATOM   2862  CA  GLU C 236       1.919  81.868  53.116  1.00 30.91           C  
ATOM   2863  C   GLU C 236       0.802  81.187  52.330  1.00 30.91           C  
ATOM   2864  CB  GLU C 236       2.880  82.577  52.159  1.00 30.91           C  
ATOM   2865  O   GLU C 236       0.808  79.966  52.164  1.00 30.91           O  
ATOM   2866  CG  GLU C 236       3.912  83.450  52.858  1.00 30.91           C  
ATOM   2867  CD  GLU C 236       4.040  84.835  52.244  1.00 30.91           C  
ATOM   2868  OE1 GLU C 236       3.662  85.829  52.905  1.00 30.91           O  
ATOM   2869  OE2 GLU C 236       4.523  84.927  51.094  1.00 30.91           O  
ATOM   2870  N   SER C 237      -0.260  81.939  51.701  1.00 30.82           N  
ATOM   2871  CA  SER C 237      -1.692  81.757  51.483  1.00 30.82           C  
ATOM   2872  C   SER C 237      -1.957  80.838  50.295  1.00 30.82           C  
ATOM   2873  CB  SER C 237      -2.375  83.107  51.257  1.00 30.82           C  
ATOM   2874  O   SER C 237      -2.750  79.900  50.395  1.00 30.82           O  
ATOM   2875  OG  SER C 237      -1.524  84.172  51.642  1.00 30.82           O  
ATOM   2876  N   HIS C 238      -1.762  81.349  49.010  1.00 30.58           N  
ATOM   2877  CA  HIS C 238      -2.868  81.491  48.070  1.00 30.58           C  
ATOM   2878  C   HIS C 238      -3.224  80.152  47.432  1.00 30.58           C  
ATOM   2879  CB  HIS C 238      -2.521  82.513  46.986  1.00 30.58           C  
ATOM   2880  O   HIS C 238      -2.485  79.176  47.574  1.00 30.58           O  
ATOM   2881  CG  HIS C 238      -2.674  83.933  47.430  1.00 30.58           C  
ATOM   2882  CD2 HIS C 238      -1.752  84.853  47.800  1.00 30.58           C  
ATOM   2883  ND1 HIS C 238      -3.901  84.552  47.533  1.00 30.58           N  
ATOM   2884  CE1 HIS C 238      -3.726  85.796  47.948  1.00 30.58           C  
ATOM   2885  NE2 HIS C 238      -2.432  86.004  48.118  1.00 30.58           N  
ATOM   2886  N   ALA C 239      -4.007  80.166  46.170  1.00 32.86           N  
ATOM   2887  CA  ALA C 239      -5.101  79.470  45.497  1.00 32.86           C  
ATOM   2888  C   ALA C 239      -4.575  78.326  44.636  1.00 32.86           C  
ATOM   2889  CB  ALA C 239      -5.908  80.446  44.645  1.00 32.86           C  
ATOM   2890  O   ALA C 239      -3.814  78.550  43.692  1.00 32.86           O  
ATOM   2891  N   SER C 240      -4.226  77.208  45.156  1.00 36.73           N  
ATOM   2892  CA  SER C 240      -3.576  76.125  44.426  1.00 36.73           C  
ATOM   2893  C   SER C 240      -4.534  75.475  43.433  1.00 36.73           C  
ATOM   2894  CB  SER C 240      -3.041  75.070  45.396  1.00 36.73           C  
ATOM   2895  O   SER C 240      -5.569  74.933  43.825  1.00 36.73           O  
ATOM   2896  OG  SER C 240      -2.286  75.675  46.431  1.00 36.73           O  
ATOM   2897  N   LYS C 241      -4.730  76.188  42.247  1.00 30.89           N  
ATOM   2898  CA  LYS C 241      -5.614  75.662  41.211  1.00 30.89           C  
ATOM   2899  C   LYS C 241      -5.261  74.217  40.869  1.00 30.89           C  
ATOM   2900  CB  LYS C 241      -5.543  76.530  39.954  1.00 30.89           C  
ATOM   2901  O   LYS C 241      -4.102  73.905  40.587  1.00 30.89           O  
ATOM   2902  CG  LYS C 241      -6.773  77.396  39.730  1.00 30.89           C  
ATOM   2903  CD  LYS C 241      -6.612  78.291  38.508  1.00 30.89           C  
ATOM   2904  CE  LYS C 241      -7.824  79.191  38.309  1.00 30.89           C  
ATOM   2905  NZ  LYS C 241      -7.608  80.176  37.207  1.00 30.89           N  
ATOM   2906  N   ASP C 242      -6.057  73.182  41.306  1.00 36.25           N  
ATOM   2907  CA  ASP C 242      -6.058  71.727  41.418  1.00 36.25           C  
ATOM   2908  C   ASP C 242      -6.184  71.070  40.045  1.00 36.25           C  
ATOM   2909  CB  ASP C 242      -7.194  71.260  42.331  1.00 36.25           C  
ATOM   2910  O   ASP C 242      -7.273  71.026  39.470  1.00 36.25           O  
ATOM   2911  CG  ASP C 242      -6.739  70.992  43.754  1.00 36.25           C  
ATOM   2912  OD1 ASP C 242      -5.528  70.782  43.978  1.00 36.25           O  
ATOM   2913  OD2 ASP C 242      -7.601  70.988  44.660  1.00 36.25           O  
ATOM   2914  N   VAL C 243      -5.371  71.485  39.046  1.00 38.55           N  
ATOM   2915  CA  VAL C 243      -5.591  70.847  37.752  1.00 38.55           C  
ATOM   2916  C   VAL C 243      -5.369  69.341  37.875  1.00 38.55           C  
ATOM   2917  CB  VAL C 243      -4.664  71.435  36.665  1.00 38.55           C  
ATOM   2918  O   VAL C 243      -4.288  68.896  38.268  1.00 38.55           O  
ATOM   2919  CG1 VAL C 243      -5.068  70.932  35.280  1.00 38.55           C  
ATOM   2920  CG2 VAL C 243      -4.690  72.961  36.711  1.00 38.55           C  
ATOM   2921  N   ALA C 244      -6.385  68.541  38.338  1.00 37.83           N  
ATOM   2922  CA  ALA C 244      -6.548  67.096  38.476  1.00 37.83           C  
ATOM   2923  C   ALA C 244      -6.349  66.392  37.137  1.00 37.83           C  
ATOM   2924  CB  ALA C 244      -7.926  66.769  39.046  1.00 37.83           C  
ATOM   2925  O   ALA C 244      -7.099  66.628  36.186  1.00 37.83           O  
ATOM   2926  N   ILE C 245      -5.157  66.426  36.616  1.00 40.19           N  
ATOM   2927  CA  ILE C 245      -4.906  65.726  35.361  1.00 40.19           C  
ATOM   2928  C   ILE C 245      -5.236  64.244  35.522  1.00 40.19           C  
ATOM   2929  CB  ILE C 245      -3.442  65.902  34.898  1.00 40.19           C  
ATOM   2930  O   ILE C 245      -4.649  63.559  36.362  1.00 40.19           O  
ATOM   2931  CG1 ILE C 245      -3.087  67.390  34.805  1.00 40.19           C  
ATOM   2932  CG2 ILE C 245      -3.211  65.199  33.557  1.00 40.19           C  
ATOM   2933  CD1 ILE C 245      -1.608  67.659  34.561  1.00 40.19           C  
ATOM   2934  N   ASP C 246      -6.518  63.805  35.305  1.00 44.06           N  
ATOM   2935  CA  ASP C 246      -7.157  62.495  35.240  1.00 44.06           C  
ATOM   2936  C   ASP C 246      -6.431  61.578  34.258  1.00 44.06           C  
ATOM   2937  CB  ASP C 246      -8.627  62.634  34.840  1.00 44.06           C  
ATOM   2938  O   ASP C 246      -6.995  61.183  33.236  1.00 44.06           O  
ATOM   2939  CG  ASP C 246      -9.464  61.427  35.229  1.00 44.06           C  
ATOM   2940  OD1 ASP C 246      -9.133  60.751  36.227  1.00 44.06           O  
ATOM   2941  OD2 ASP C 246     -10.461  61.148  34.528  1.00 44.06           O  
ATOM   2942  N   MET C 247      -5.126  61.669  33.991  1.00 43.34           N  
ATOM   2943  CA  MET C 247      -4.381  60.977  32.944  1.00 43.34           C  
ATOM   2944  C   MET C 247      -4.320  59.478  33.219  1.00 43.34           C  
ATOM   2945  CB  MET C 247      -2.965  61.545  32.826  1.00 43.34           C  
ATOM   2946  O   MET C 247      -3.744  58.722  32.435  1.00 43.34           O  
ATOM   2947  CG  MET C 247      -2.559  61.889  31.402  1.00 43.34           C  
ATOM   2948  SD  MET C 247      -0.931  62.732  31.320  1.00 43.34           S  
ATOM   2949  CE  MET C 247      -0.667  62.742  29.525  1.00 43.34           C  
ATOM   2950  N   MET C 248      -4.527  58.948  34.435  1.00 43.80           N  
ATOM   2951  CA  MET C 248      -4.110  57.589  34.770  1.00 43.80           C  
ATOM   2952  C   MET C 248      -4.988  56.561  34.066  1.00 43.80           C  
ATOM   2953  CB  MET C 248      -4.159  57.370  36.283  1.00 43.80           C  
ATOM   2954  O   MET C 248      -4.563  55.427  33.838  1.00 43.80           O  
ATOM   2955  CG  MET C 248      -3.140  56.361  36.789  1.00 43.80           C  
ATOM   2956  SD  MET C 248      -1.899  57.117  37.910  1.00 43.80           S  
ATOM   2957  CE  MET C 248      -1.960  55.944  39.293  1.00 43.80           C  
ATOM   2958  N   ASP C 249      -6.284  56.794  33.737  1.00 47.17           N  
ATOM   2959  CA  ASP C 249      -7.244  55.753  33.379  1.00 47.17           C  
ATOM   2960  C   ASP C 249      -7.027  55.275  31.945  1.00 47.17           C  
ATOM   2961  CB  ASP C 249      -8.676  56.262  33.553  1.00 47.17           C  
ATOM   2962  O   ASP C 249      -7.227  54.098  31.641  1.00 47.17           O  
ATOM   2963  CG  ASP C 249      -9.574  55.271  34.272  1.00 47.17           C  
ATOM   2964  OD1 ASP C 249      -9.072  54.236  34.761  1.00 47.17           O  
ATOM   2965  OD2 ASP C 249     -10.796  55.525  34.349  1.00 47.17           O  
ATOM   2966  N   SER C 250      -6.519  56.080  30.985  1.00 52.45           N  
ATOM   2967  CA  SER C 250      -6.521  55.710  29.574  1.00 52.45           C  
ATOM   2968  C   SER C 250      -5.377  54.753  29.252  1.00 52.45           C  
ATOM   2969  CB  SER C 250      -6.418  56.955  28.692  1.00 52.45           C  
ATOM   2970  O   SER C 250      -5.528  53.854  28.422  1.00 52.45           O  
ATOM   2971  OG  SER C 250      -7.706  57.412  28.315  1.00 52.45           O  
ATOM   2972  N   ARG C 251      -4.184  54.781  29.957  1.00 51.25           N  
ATOM   2973  CA  ARG C 251      -3.048  53.909  29.675  1.00 51.25           C  
ATOM   2974  C   ARG C 251      -3.287  52.504  30.218  1.00 51.25           C  
ATOM   2975  CB  ARG C 251      -1.764  54.490  30.272  1.00 51.25           C  
ATOM   2976  O   ARG C 251      -2.918  51.516  29.581  1.00 51.25           O  
ATOM   2977  CG  ARG C 251      -0.975  55.361  29.307  1.00 51.25           C  
ATOM   2978  CD  ARG C 251       0.371  55.770  29.889  1.00 51.25           C  
ATOM   2979  NE  ARG C 251       1.176  56.505  28.918  1.00 51.25           N  
ATOM   2980  NH1 ARG C 251       2.302  57.764  30.494  1.00 51.25           N  
ATOM   2981  NH2 ARG C 251       2.753  58.042  28.264  1.00 51.25           N  
ATOM   2982  CZ  ARG C 251       2.075  57.435  29.227  1.00 51.25           C  
ATOM   2983  N   THR C 252      -3.973  52.313  31.395  1.00 55.70           N  
ATOM   2984  CA  THR C 252      -4.296  51.002  31.948  1.00 55.70           C  
ATOM   2985  C   THR C 252      -5.395  50.326  31.133  1.00 55.70           C  
ATOM   2986  CB  THR C 252      -4.737  51.109  33.419  1.00 55.70           C  
ATOM   2987  O   THR C 252      -5.346  49.117  30.897  1.00 55.70           O  
ATOM   2988  CG2 THR C 252      -4.754  49.739  34.090  1.00 55.70           C  
ATOM   2989  OG1 THR C 252      -3.826  51.962  34.124  1.00 55.70           O  
ATOM   2990  N   SER C 253      -6.267  51.156  30.588  1.00 60.97           N  
ATOM   2991  CA  SER C 253      -7.338  50.613  29.758  1.00 60.97           C  
ATOM   2992  C   SER C 253      -6.812  50.175  28.395  1.00 60.97           C  
ATOM   2993  CB  SER C 253      -8.452  51.645  29.577  1.00 60.97           C  
ATOM   2994  O   SER C 253      -7.255  49.162  27.850  1.00 60.97           O  
ATOM   2995  OG  SER C 253      -9.093  51.915  30.812  1.00 60.97           O  
ATOM   2996  N   GLN C 254      -5.723  50.852  27.889  1.00 56.81           N  
ATOM   2997  CA  GLN C 254      -5.111  50.479  26.618  1.00 56.81           C  
ATOM   2998  C   GLN C 254      -4.237  49.238  26.772  1.00 56.81           C  
ATOM   2999  CB  GLN C 254      -4.284  51.638  26.060  1.00 56.81           C  
ATOM   3000  O   GLN C 254      -4.226  48.368  25.898  1.00 56.81           O  
ATOM   3001  CG  GLN C 254      -5.073  52.581  25.162  1.00 56.81           C  
ATOM   3002  CD  GLN C 254      -4.219  53.693  24.583  1.00 56.81           C  
ATOM   3003  NE2 GLN C 254      -4.867  54.734  24.071  1.00 56.81           N  
ATOM   3004  OE1 GLN C 254      -2.986  53.618  24.597  1.00 56.81           O  
ATOM   3005  N   GLN C 255      -3.611  49.136  27.957  1.00 59.41           N  
ATOM   3006  CA  GLN C 255      -2.791  47.960  28.227  1.00 59.41           C  
ATOM   3007  C   GLN C 255      -3.659  46.729  28.474  1.00 59.41           C  
ATOM   3008  CB  GLN C 255      -1.877  48.207  29.429  1.00 59.41           C  
ATOM   3009  O   GLN C 255      -3.336  45.632  28.013  1.00 59.41           O  
ATOM   3010  CG  GLN C 255      -0.639  47.320  29.452  1.00 59.41           C  
ATOM   3011  CD  GLN C 255       0.623  48.064  29.055  1.00 59.41           C  
ATOM   3012  NE2 GLN C 255       1.609  47.331  28.549  1.00 59.41           N  
ATOM   3013  OE1 GLN C 255       0.710  49.287  29.201  1.00 59.41           O  
ATOM   3014  N   LEU C 256      -4.879  46.965  29.110  1.00 64.52           N  
ATOM   3015  CA  LEU C 256      -5.820  45.878  29.363  1.00 64.52           C  
ATOM   3016  C   LEU C 256      -6.484  45.422  28.069  1.00 64.52           C  
ATOM   3017  CB  LEU C 256      -6.886  46.316  30.371  1.00 64.52           C  
ATOM   3018  O   LEU C 256      -6.736  44.229  27.882  1.00 64.52           O  
ATOM   3019  CG  LEU C 256      -6.667  45.880  31.821  1.00 64.52           C  
ATOM   3020  CD1 LEU C 256      -6.984  47.029  32.773  1.00 64.52           C  
ATOM   3021  CD2 LEU C 256      -7.520  44.659  32.147  1.00 64.52           C  
ATOM   3022  N   GLN C 257      -6.666  46.372  27.139  1.00 61.57           N  
ATOM   3023  CA  GLN C 257      -7.225  46.039  25.833  1.00 61.57           C  
ATOM   3024  C   GLN C 257      -6.225  45.250  24.992  1.00 61.57           C  
ATOM   3025  CB  GLN C 257      -7.650  47.307  25.091  1.00 61.57           C  
ATOM   3026  O   GLN C 257      -6.604  44.316  24.282  1.00 61.57           O  
ATOM   3027  CG  GLN C 257      -8.897  47.131  24.237  1.00 61.57           C  
ATOM   3028  CD  GLN C 257      -9.372  48.431  23.616  1.00 61.57           C  
ATOM   3029  NE2 GLN C 257     -10.656  48.493  23.277  1.00 61.57           N  
ATOM   3030  OE1 GLN C 257      -8.592  49.373  23.443  1.00 61.57           O  
ATOM   3031  N   LEU C 258      -4.935  45.601  25.090  1.00 61.48           N  
ATOM   3032  CA  LEU C 258      -3.880  44.896  24.370  1.00 61.48           C  
ATOM   3033  C   LEU C 258      -3.694  43.487  24.922  1.00 61.48           C  
ATOM   3034  CB  LEU C 258      -2.562  45.670  24.459  1.00 61.48           C  
ATOM   3035  O   LEU C 258      -3.475  42.542  24.160  1.00 61.48           O  
ATOM   3036  CG  LEU C 258      -2.126  46.413  23.195  1.00 61.48           C  
ATOM   3037  CD1 LEU C 258      -1.820  47.872  23.517  1.00 61.48           C  
ATOM   3038  CD2 LEU C 258      -0.914  45.734  22.567  1.00 61.48           C  
ATOM   3039  N   ILE C 259      -3.920  43.304  26.272  1.00 62.25           N  
ATOM   3040  CA  ILE C 259      -3.799  42.009  26.932  1.00 62.25           C  
ATOM   3041  C   ILE C 259      -4.982  41.122  26.550  1.00 62.25           C  
ATOM   3042  CB  ILE C 259      -3.719  42.163  28.468  1.00 62.25           C  
ATOM   3043  O   ILE C 259      -4.817  39.923  26.317  1.00 62.25           O  
ATOM   3044  CG1 ILE C 259      -2.362  42.747  28.876  1.00 62.25           C  
ATOM   3045  CG2 ILE C 259      -3.968  40.819  29.159  1.00 62.25           C  
ATOM   3046  CD1 ILE C 259      -2.288  43.184  30.332  1.00 62.25           C  
ATOM   3047  N   ASP C 260      -6.106  41.775  26.270  1.00 65.12           N  
ATOM   3048  CA  ASP C 260      -7.301  41.029  25.890  1.00 65.12           C  
ATOM   3049  C   ASP C 260      -7.212  40.549  24.443  1.00 65.12           C  
ATOM   3050  CB  ASP C 260      -8.554  41.886  26.084  1.00 65.12           C  
ATOM   3051  O   ASP C 260      -7.605  39.423  24.132  1.00 65.12           O  
ATOM   3052  CG  ASP C 260      -9.811  41.060  26.293  1.00 65.12           C  
ATOM   3053  OD1 ASP C 260      -9.745  40.008  26.964  1.00 65.12           O  
ATOM   3054  OD2 ASP C 260     -10.877  41.464  25.779  1.00 65.12           O  
ATOM   3055  N   GLU C 261      -6.568  41.421  23.585  1.00 63.84           N  
ATOM   3056  CA  GLU C 261      -6.392  41.050  22.184  1.00 63.84           C  
ATOM   3057  C   GLU C 261      -5.378  39.919  22.036  1.00 63.84           C  
ATOM   3058  CB  GLU C 261      -5.952  42.262  21.359  1.00 63.84           C  
ATOM   3059  O   GLU C 261      -5.563  39.017  21.216  1.00 63.84           O  
ATOM   3060  CG  GLU C 261      -6.653  42.376  20.013  1.00 63.84           C  
ATOM   3061  CD  GLU C 261      -6.288  43.640  19.252  1.00 63.84           C  
ATOM   3062  OE1 GLU C 261      -6.386  43.647  18.003  1.00 63.84           O  
ATOM   3063  OE2 GLU C 261      -5.900  44.632  19.909  1.00 63.84           O  
ATOM   3064  N   GLN C 262      -4.384  39.965  22.825  1.00 65.63           N  
ATOM   3065  CA  GLN C 262      -3.385  38.902  22.821  1.00 65.63           C  
ATOM   3066  C   GLN C 262      -3.975  37.590  23.329  1.00 65.63           C  
ATOM   3067  CB  GLN C 262      -2.175  39.297  23.670  1.00 65.63           C  
ATOM   3068  O   GLN C 262      -3.701  36.523  22.775  1.00 65.63           O  
ATOM   3069  CG  GLN C 262      -1.161  40.160  22.932  1.00 65.63           C  
ATOM   3070  CD  GLN C 262       0.040  40.517  23.788  1.00 65.63           C  
ATOM   3071  NE2 GLN C 262       0.934  41.334  23.243  1.00 65.63           N  
ATOM   3072  OE1 GLN C 262       0.162  40.062  24.930  1.00 65.63           O  
ATOM   3073  N   ASP C 263      -4.934  37.699  24.307  1.00 69.17           N  
ATOM   3074  CA  ASP C 263      -5.566  36.512  24.873  1.00 69.17           C  
ATOM   3075  C   ASP C 263      -6.561  35.899  23.890  1.00 69.17           C  
ATOM   3076  CB  ASP C 263      -6.269  36.854  26.189  1.00 69.17           C  
ATOM   3077  O   ASP C 263      -6.663  34.675  23.784  1.00 69.17           O  
ATOM   3078  CG  ASP C 263      -5.364  36.710  27.399  1.00 69.17           C  
ATOM   3079  OD1 ASP C 263      -4.311  36.044  27.298  1.00 69.17           O  
ATOM   3080  OD2 ASP C 263      -5.707  37.266  28.465  1.00 69.17           O  
ATOM   3081  N   SER C 264      -7.207  36.797  23.230  1.00 73.22           N  
ATOM   3082  CA  SER C 264      -8.151  36.323  22.223  1.00 73.22           C  
ATOM   3083  C   SER C 264      -7.430  35.624  21.076  1.00 73.22           C  
ATOM   3084  CB  SER C 264      -8.986  37.483  21.681  1.00 73.22           C  
ATOM   3085  O   SER C 264      -7.894  34.596  20.578  1.00 73.22           O  
ATOM   3086  OG  SER C 264      -9.955  37.017  20.758  1.00 73.22           O  
ATOM   3087  N   TYR C 265      -6.333  36.126  20.727  1.00 73.44           N  
ATOM   3088  CA  TYR C 265      -5.520  35.543  19.666  1.00 73.44           C  
ATOM   3089  C   TYR C 265      -4.965  34.187  20.087  1.00 73.44           C  
ATOM   3090  CB  TYR C 265      -4.371  36.483  19.290  1.00 73.44           C  
ATOM   3091  O   TYR C 265      -5.028  33.219  19.326  1.00 73.44           O  
ATOM   3092  CG  TYR C 265      -3.473  35.941  18.205  1.00 73.44           C  
ATOM   3093  CD1 TYR C 265      -2.233  35.386  18.512  1.00 73.44           C  
ATOM   3094  CD2 TYR C 265      -3.862  35.983  16.870  1.00 73.44           C  
ATOM   3095  CE1 TYR C 265      -1.401  34.887  17.515  1.00 73.44           C  
ATOM   3096  CE2 TYR C 265      -3.038  35.487  15.865  1.00 73.44           C  
ATOM   3097  OH  TYR C 265      -0.993  34.449  15.206  1.00 73.44           O  
ATOM   3098  CZ  TYR C 265      -1.812  34.941  16.197  1.00 73.44           C  
ATOM   3099  N   ILE C 266      -4.509  34.117  21.267  1.00 74.16           N  
ATOM   3100  CA  ILE C 266      -3.939  32.883  21.797  1.00 74.16           C  
ATOM   3101  C   ILE C 266      -5.036  31.832  21.949  1.00 74.16           C  
ATOM   3102  CB  ILE C 266      -3.234  33.122  23.151  1.00 74.16           C  
ATOM   3103  O   ILE C 266      -4.832  30.660  21.623  1.00 74.16           O  
ATOM   3104  CG1 ILE C 266      -2.036  34.060  22.971  1.00 74.16           C  
ATOM   3105  CG2 ILE C 266      -2.800  31.792  23.776  1.00 74.16           C  
ATOM   3106  CD1 ILE C 266      -0.880  33.779  23.921  1.00 74.16           C  
ATOM   3107  N   GLN C 267      -6.143  32.339  22.303  1.00 77.42           N  
ATOM   3108  CA  GLN C 267      -7.268  31.424  22.469  1.00 77.42           C  
ATOM   3109  C   GLN C 267      -7.759  30.905  21.121  1.00 77.42           C  
ATOM   3110  CB  GLN C 267      -8.413  32.111  23.216  1.00 77.42           C  
ATOM   3111  O   GLN C 267      -8.080  29.723  20.984  1.00 77.42           O  
ATOM   3112  CG  GLN C 267      -9.550  31.171  23.596  1.00 77.42           C  
ATOM   3113  CD  GLN C 267      -9.133  30.129  24.617  1.00 77.42           C  
ATOM   3114  NE2 GLN C 267      -9.875  29.029  24.678  1.00 77.42           N  
ATOM   3115  OE1 GLN C 267      -8.151  30.311  25.344  1.00 77.42           O  
ATOM   3116  N   SER C 268      -7.810  31.816  20.198  1.00 77.46           N  
ATOM   3117  CA  SER C 268      -8.245  31.437  18.858  1.00 77.46           C  
ATOM   3118  C   SER C 268      -7.275  30.449  18.220  1.00 77.46           C  
ATOM   3119  CB  SER C 268      -8.384  32.674  17.969  1.00 77.46           C  
ATOM   3120  O   SER C 268      -7.695  29.492  17.566  1.00 77.46           O  
ATOM   3121  OG  SER C 268      -8.558  32.301  16.612  1.00 77.46           O  
ATOM   3122  N   ARG C 269      -6.042  30.673  18.468  1.00 76.24           N  
ATOM   3123  CA  ARG C 269      -5.017  29.782  17.935  1.00 76.24           C  
ATOM   3124  C   ARG C 269      -5.095  28.406  18.589  1.00 76.24           C  
ATOM   3125  CB  ARG C 269      -3.624  30.381  18.140  1.00 76.24           C  
ATOM   3126  O   ARG C 269      -4.902  27.385  17.925  1.00 76.24           O  
ATOM   3127  CG  ARG C 269      -3.167  31.279  17.001  1.00 76.24           C  
ATOM   3128  CD  ARG C 269      -2.145  30.586  16.111  1.00 76.24           C  
ATOM   3129  NE  ARG C 269      -2.081  31.198  14.787  1.00 76.24           N  
ATOM   3130  NH1 ARG C 269      -0.305  29.915  14.053  1.00 76.24           N  
ATOM   3131  NH2 ARG C 269      -1.238  31.487  12.670  1.00 76.24           N  
ATOM   3132  CZ  ARG C 269      -1.208  30.865  13.840  1.00 76.24           C  
ATOM   3133  N   ALA C 270      -5.362  28.374  19.910  1.00 80.40           N  
ATOM   3134  CA  ALA C 270      -5.484  27.109  20.631  1.00 80.40           C  
ATOM   3135  C   ALA C 270      -6.707  26.327  20.161  1.00 80.40           C  
ATOM   3136  CB  ALA C 270      -5.561  27.359  22.135  1.00 80.40           C  
ATOM   3137  O   ALA C 270      -6.654  25.102  20.023  1.00 80.40           O  
ATOM   3138  N   ASP C 271      -7.729  27.026  19.845  1.00 80.25           N  
ATOM   3139  CA  ASP C 271      -8.936  26.384  19.334  1.00 80.25           C  
ATOM   3140  C   ASP C 271      -8.694  25.782  17.951  1.00 80.25           C  
ATOM   3141  CB  ASP C 271     -10.093  27.383  19.277  1.00 80.25           C  
ATOM   3142  O   ASP C 271      -9.148  24.673  17.663  1.00 80.25           O  
ATOM   3143  CG  ASP C 271     -10.728  27.632  20.633  1.00 80.25           C  
ATOM   3144  OD1 ASP C 271     -10.526  26.819  21.560  1.00 80.25           O  
ATOM   3145  OD2 ASP C 271     -11.440  28.650  20.776  1.00 80.25           O  
ATOM   3146  N   THR C 272      -7.973  26.496  17.154  1.00 77.99           N  
ATOM   3147  CA  THR C 272      -7.639  26.006  15.822  1.00 77.99           C  
ATOM   3148  C   THR C 272      -6.757  24.764  15.908  1.00 77.99           C  
ATOM   3149  CB  THR C 272      -6.925  27.089  14.991  1.00 77.99           C  
ATOM   3150  O   THR C 272      -6.968  23.794  15.176  1.00 77.99           O  
ATOM   3151  CG2 THR C 272      -6.777  26.658  13.536  1.00 77.99           C  
ATOM   3152  OG1 THR C 272      -7.687  28.302  15.043  1.00 77.99           O  
ATOM   3153  N   MET C 273      -5.853  24.789  16.852  1.00 81.38           N  
ATOM   3154  CA  MET C 273      -4.962  23.647  17.035  1.00 81.38           C  
ATOM   3155  C   MET C 273      -5.741  22.416  17.487  1.00 81.38           C  
ATOM   3156  CB  MET C 273      -3.868  23.976  18.052  1.00 81.38           C  
ATOM   3157  O   MET C 273      -5.472  21.304  17.030  1.00 81.38           O  
ATOM   3158  CG  MET C 273      -2.570  23.218  17.822  1.00 81.38           C  
ATOM   3159  SD  MET C 273      -1.289  23.622  19.073  1.00 81.38           S  
ATOM   3160  CE  MET C 273       0.003  24.304  17.997  1.00 81.38           C  
ATOM   3161  N   GLN C 274      -6.617  22.703  18.403  1.00 80.32           N  
ATOM   3162  CA  GLN C 274      -7.439  21.595  18.879  1.00 80.32           C  
ATOM   3163  C   GLN C 274      -8.274  21.003  17.747  1.00 80.32           C  
ATOM   3164  CB  GLN C 274      -8.350  22.054  20.019  1.00 80.32           C  
ATOM   3165  O   GLN C 274      -8.417  19.783  17.648  1.00 80.32           O  
ATOM   3166  CG  GLN C 274      -9.062  20.913  20.735  1.00 80.32           C  
ATOM   3167  CD  GLN C 274      -9.813  21.373  21.970  1.00 80.32           C  
ATOM   3168  NE2 GLN C 274     -10.799  20.589  22.390  1.00 80.32           N  
ATOM   3169  OE1 GLN C 274      -9.508  22.424  22.543  1.00 80.32           O  
ATOM   3170  N   ASN C 275      -8.764  21.819  16.904  1.00 77.72           N  
ATOM   3171  CA  ASN C 275      -9.556  21.373  15.763  1.00 77.72           C  
ATOM   3172  C   ASN C 275      -8.714  20.571  14.775  1.00 77.72           C  
ATOM   3173  CB  ASN C 275     -10.206  22.567  15.060  1.00 77.72           C  
ATOM   3174  O   ASN C 275      -9.166  19.551  14.251  1.00 77.72           O  
ATOM   3175  CG  ASN C 275     -11.415  23.096  15.805  1.00 77.72           C  
ATOM   3176  ND2 ASN C 275     -11.898  24.264  15.398  1.00 77.72           N  
ATOM   3177  OD1 ASN C 275     -11.912  22.460  16.738  1.00 77.72           O  
ATOM   3178  N   ILE C 276      -7.571  20.979  14.579  1.00 79.38           N  
ATOM   3179  CA  ILE C 276      -6.666  20.298  13.660  1.00 79.38           C  
ATOM   3180  C   ILE C 276      -6.312  18.919  14.211  1.00 79.38           C  
ATOM   3181  CB  ILE C 276      -5.382  21.123  13.415  1.00 79.38           C  
ATOM   3182  O   ILE C 276      -6.313  17.930  13.473  1.00 79.38           O  
ATOM   3183  CG1 ILE C 276      -5.722  22.445  12.717  1.00 79.38           C  
ATOM   3184  CG2 ILE C 276      -4.370  20.316  12.597  1.00 79.38           C  
ATOM   3185  CD1 ILE C 276      -4.537  23.390  12.571  1.00 79.38           C  
ATOM   3186  N   GLU C 277      -6.118  18.902  15.475  1.00 77.69           N  
ATOM   3187  CA  GLU C 277      -5.764  17.630  16.098  1.00 77.69           C  
ATOM   3188  C   GLU C 277      -6.928  16.645  16.040  1.00 77.69           C  
ATOM   3189  CB  GLU C 277      -5.329  17.845  17.550  1.00 77.69           C  
ATOM   3190  O   GLU C 277      -6.725  15.447  15.828  1.00 77.69           O  
ATOM   3191  CG  GLU C 277      -3.894  18.329  17.697  1.00 77.69           C  
ATOM   3192  CD  GLU C 277      -3.455  18.477  19.145  1.00 77.69           C  
ATOM   3193  OE1 GLU C 277      -2.275  18.814  19.390  1.00 77.69           O  
ATOM   3194  OE2 GLU C 277      -4.299  18.254  20.041  1.00 77.69           O  
ATOM   3195  N   SER C 278      -8.053  17.203  16.326  1.00 80.84           N  
ATOM   3196  CA  SER C 278      -9.236  16.357  16.219  1.00 80.84           C  
ATOM   3197  C   SER C 278      -9.401  15.814  14.803  1.00 80.84           C  
ATOM   3198  CB  SER C 278     -10.490  17.133  16.626  1.00 80.84           C  
ATOM   3199  O   SER C 278      -9.758  14.649  14.617  1.00 80.84           O  
ATOM   3200  OG  SER C 278     -11.653  16.348  16.430  1.00 80.84           O  
ATOM   3201  N   THR C 279      -9.187  16.615  13.830  1.00 76.71           N  
ATOM   3202  CA  THR C 279      -9.257  16.199  12.434  1.00 76.71           C  
ATOM   3203  C   THR C 279      -8.206  15.133  12.135  1.00 76.71           C  
ATOM   3204  CB  THR C 279      -9.063  17.396  11.484  1.00 76.71           C  
ATOM   3205  O   THR C 279      -8.476  14.176  11.406  1.00 76.71           O  
ATOM   3206  CG2 THR C 279      -9.297  16.990  10.033  1.00 76.71           C  
ATOM   3207  OG1 THR C 279      -9.989  18.431  11.835  1.00 76.71           O  
ATOM   3208  N   ILE C 280      -7.110  15.213  12.703  1.00 79.12           N  
ATOM   3209  CA  ILE C 280      -6.036  14.243  12.520  1.00 79.12           C  
ATOM   3210  C   ILE C 280      -6.475  12.880  13.050  1.00 79.12           C  
ATOM   3211  CB  ILE C 280      -4.738  14.699  13.223  1.00 79.12           C  
ATOM   3212  O   ILE C 280      -6.253  11.854  12.403  1.00 79.12           O  
ATOM   3213  CG1 ILE C 280      -4.178  15.956  12.548  1.00 79.12           C  
ATOM   3214  CG2 ILE C 280      -3.701  13.571  13.227  1.00 79.12           C  
ATOM   3215  CD1 ILE C 280      -2.960  16.545  13.248  1.00 79.12           C  
ATOM   3216  N   VAL C 281      -7.060  12.930  14.221  1.00 78.19           N  
ATOM   3217  CA  VAL C 281      -7.533  11.688  14.825  1.00 78.19           C  
ATOM   3218  C   VAL C 281      -8.632  11.078  13.958  1.00 78.19           C  
ATOM   3219  CB  VAL C 281      -8.052  11.918  16.262  1.00 78.19           C  
ATOM   3220  O   VAL C 281      -8.673   9.861  13.763  1.00 78.19           O  
ATOM   3221  CG1 VAL C 281      -8.721  10.655  16.802  1.00 78.19           C  
ATOM   3222  CG2 VAL C 281      -6.911  12.355  17.177  1.00 78.19           C  
ATOM   3223  N   GLU C 282      -9.488  11.924  13.456  1.00 78.69           N  
ATOM   3224  CA  GLU C 282     -10.540  11.448  12.562  1.00 78.69           C  
ATOM   3225  C   GLU C 282      -9.952  10.841  11.292  1.00 78.69           C  
ATOM   3226  CB  GLU C 282     -11.499  12.586  12.206  1.00 78.69           C  
ATOM   3227  O   GLU C 282     -10.458   9.838  10.784  1.00 78.69           O  
ATOM   3228  CG  GLU C 282     -12.431  12.984  13.341  1.00 78.69           C  
ATOM   3229  CD  GLU C 282     -13.369  14.123  12.977  1.00 78.69           C  
ATOM   3230  OE1 GLU C 282     -14.080  14.634  13.872  1.00 78.69           O  
ATOM   3231  OE2 GLU C 282     -13.396  14.506  11.786  1.00 78.69           O  
ATOM   3232  N   LEU C 283      -8.956  11.434  10.780  1.00 77.89           N  
ATOM   3233  CA  LEU C 283      -8.268  10.880   9.619  1.00 77.89           C  
ATOM   3234  C   LEU C 283      -7.695   9.502   9.933  1.00 77.89           C  
ATOM   3235  CB  LEU C 283      -7.149  11.819   9.161  1.00 77.89           C  
ATOM   3236  O   LEU C 283      -7.669   8.624   9.067  1.00 77.89           O  
ATOM   3237  CG  LEU C 283      -7.562  12.967   8.239  1.00 77.89           C  
ATOM   3238  CD1 LEU C 283      -6.510  14.072   8.264  1.00 77.89           C  
ATOM   3239  CD2 LEU C 283      -7.778  12.460   6.817  1.00 77.89           C  
ATOM   3240  N   GLY C 284      -7.218   9.388  11.227  1.00 76.99           N  
ATOM   3241  CA  GLY C 284      -6.748   8.077  11.645  1.00 76.99           C  
ATOM   3242  C   GLY C 284      -7.796   6.990  11.492  1.00 76.99           C  
ATOM   3243  O   GLY C 284      -7.487   5.880  11.055  1.00 76.99           O  
ATOM   3244  N   SER C 285      -9.020   7.418  11.815  1.00 80.26           N  
ATOM   3245  CA  SER C 285     -10.127   6.475  11.685  1.00 80.26           C  
ATOM   3246  C   SER C 285     -10.378   6.115  10.224  1.00 80.26           C  
ATOM   3247  CB  SER C 285     -11.400   7.055  12.302  1.00 80.26           C  
ATOM   3248  O   SER C 285     -10.667   4.960   9.905  1.00 80.26           O  
ATOM   3249  OG  SER C 285     -12.524   6.254  11.981  1.00 80.26           O  
ATOM   3250  N   ILE C 286     -10.214   6.986   9.306  1.00 78.23           N  
ATOM   3251  CA  ILE C 286     -10.384   6.772   7.873  1.00 78.23           C  
ATOM   3252  C   ILE C 286      -9.294   5.836   7.358  1.00 78.23           C  
ATOM   3253  CB  ILE C 286     -10.355   8.107   7.095  1.00 78.23           C  
ATOM   3254  O   ILE C 286      -9.565   4.940   6.554  1.00 78.23           O  
ATOM   3255  CG1 ILE C 286     -11.512   9.010   7.540  1.00 78.23           C  
ATOM   3256  CG2 ILE C 286     -10.407   7.855   5.586  1.00 78.23           C  
ATOM   3257  CD1 ILE C 286     -11.473  10.408   6.939  1.00 78.23           C  
ATOM   3258  N   PHE C 287      -8.155   6.023   7.835  1.00 79.84           N  
ATOM   3259  CA  PHE C 287      -7.046   5.163   7.437  1.00 79.84           C  
ATOM   3260  C   PHE C 287      -7.295   3.723   7.869  1.00 79.84           C  
ATOM   3261  CB  PHE C 287      -5.730   5.670   8.034  1.00 79.84           C  
ATOM   3262  O   PHE C 287      -6.988   2.786   7.130  1.00 79.84           O  
ATOM   3263  CG  PHE C 287      -5.116   6.812   7.269  1.00 79.84           C  
ATOM   3264  CD1 PHE C 287      -4.685   6.637   5.960  1.00 79.84           C  
ATOM   3265  CD2 PHE C 287      -4.971   8.060   7.860  1.00 79.84           C  
ATOM   3266  CE1 PHE C 287      -4.116   7.692   5.250  1.00 79.84           C  
ATOM   3267  CE2 PHE C 287      -4.404   9.119   7.156  1.00 79.84           C  
ATOM   3268  CZ  PHE C 287      -3.976   8.933   5.852  1.00 79.84           C  
ATOM   3269  N   GLN C 288      -7.814   3.691   9.059  1.00 77.49           N  
ATOM   3270  CA  GLN C 288      -8.168   2.363   9.550  1.00 77.49           C  
ATOM   3271  C   GLN C 288      -9.223   1.711   8.660  1.00 77.49           C  
ATOM   3272  CB  GLN C 288      -8.672   2.440  10.992  1.00 77.49           C  
ATOM   3273  O   GLN C 288      -9.132   0.522   8.350  1.00 77.49           O  
ATOM   3274  CG  GLN C 288      -7.562   2.409  12.034  1.00 77.49           C  
ATOM   3275  CD  GLN C 288      -8.064   2.705  13.434  1.00 77.49           C  
ATOM   3276  NE2 GLN C 288      -7.172   2.614  14.415  1.00 77.49           N  
ATOM   3277  OE1 GLN C 288      -9.243   3.015  13.633  1.00 77.49           O  
ATOM   3278  N   GLN C 289     -10.157   2.478   8.258  1.00 77.05           N  
ATOM   3279  CA  GLN C 289     -11.204   1.985   7.370  1.00 77.05           C  
ATOM   3280  C   GLN C 289     -10.630   1.582   6.015  1.00 77.05           C  
ATOM   3281  CB  GLN C 289     -12.293   3.043   7.185  1.00 77.05           C  
ATOM   3282  O   GLN C 289     -11.013   0.552   5.454  1.00 77.05           O  
ATOM   3283  CG  GLN C 289     -13.224   3.183   8.382  1.00 77.05           C  
ATOM   3284  CD  GLN C 289     -14.243   4.293   8.207  1.00 77.05           C  
ATOM   3285  NE2 GLN C 289     -15.121   4.453   9.191  1.00 77.05           N  
ATOM   3286  OE1 GLN C 289     -14.240   5.002   7.196  1.00 77.05           O  
ATOM   3287  N   LEU C 290      -9.809   2.415   5.524  1.00 78.08           N  
ATOM   3288  CA  LEU C 290      -9.178   2.116   4.243  1.00 78.08           C  
ATOM   3289  C   LEU C 290      -8.342   0.843   4.332  1.00 78.08           C  
ATOM   3290  CB  LEU C 290      -8.300   3.286   3.791  1.00 78.08           C  
ATOM   3291  O   LEU C 290      -8.326   0.039   3.397  1.00 78.08           O  
ATOM   3292  CG  LEU C 290      -9.034   4.530   3.288  1.00 78.08           C  
ATOM   3293  CD1 LEU C 290      -8.050   5.674   3.069  1.00 78.08           C  
ATOM   3294  CD2 LEU C 290      -9.795   4.219   2.003  1.00 78.08           C  
ATOM   3295  N   ALA C 291      -7.667   0.736   5.480  1.00 76.42           N  
ATOM   3296  CA  ALA C 291      -6.857  -0.460   5.695  1.00 76.42           C  
ATOM   3297  C   ALA C 291      -7.724  -1.716   5.701  1.00 76.42           C  
ATOM   3298  CB  ALA C 291      -6.079  -0.348   7.004  1.00 76.42           C  
ATOM   3299  O   ALA C 291      -7.345  -2.742   5.130  1.00 76.42           O  
ATOM   3300  N   HIS C 292      -8.824  -1.639   6.342  1.00 76.91           N  
ATOM   3301  CA  HIS C 292      -9.758  -2.759   6.343  1.00 76.91           C  
ATOM   3302  C   HIS C 292     -10.259  -3.061   4.935  1.00 76.91           C  
ATOM   3303  CB  HIS C 292     -10.940  -2.470   7.270  1.00 76.91           C  
ATOM   3304  O   HIS C 292     -10.372  -4.227   4.548  1.00 76.91           O  
ATOM   3305  CG  HIS C 292     -11.838  -3.647   7.484  1.00 76.91           C  
ATOM   3306  CD2 HIS C 292     -11.818  -4.621   8.424  1.00 76.91           C  
ATOM   3307  ND1 HIS C 292     -12.910  -3.924   6.663  1.00 76.91           N  
ATOM   3308  CE1 HIS C 292     -13.514  -5.019   7.092  1.00 76.91           C  
ATOM   3309  NE2 HIS C 292     -12.871  -5.462   8.159  1.00 76.91           N  
ATOM   3310  N   MET C 293     -10.489  -2.072   4.247  1.00 76.54           N  
ATOM   3311  CA  MET C 293     -10.966  -2.234   2.876  1.00 76.54           C  
ATOM   3312  C   MET C 293      -9.898  -2.882   2.002  1.00 76.54           C  
ATOM   3313  CB  MET C 293     -11.376  -0.884   2.285  1.00 76.54           C  
ATOM   3314  O   MET C 293     -10.207  -3.732   1.164  1.00 76.54           O  
ATOM   3315  CG  MET C 293     -12.128  -0.994   0.969  1.00 76.54           C  
ATOM   3316  SD  MET C 293     -12.561   0.646   0.268  1.00 76.54           S  
ATOM   3317  CE  MET C 293     -13.787   1.201   1.484  1.00 76.54           C  
ATOM   3318  N   VAL C 294      -8.723  -2.535   2.204  1.00 75.08           N  
ATOM   3319  CA  VAL C 294      -7.616  -3.123   1.457  1.00 75.08           C  
ATOM   3320  C   VAL C 294      -7.460  -4.594   1.837  1.00 75.08           C  
ATOM   3321  CB  VAL C 294      -6.294  -2.364   1.710  1.00 75.08           C  
ATOM   3322  O   VAL C 294      -7.227  -5.443   0.973  1.00 75.08           O  
ATOM   3323  CG1 VAL C 294      -5.112  -3.124   1.112  1.00 75.08           C  
ATOM   3324  CG2 VAL C 294      -6.372  -0.951   1.134  1.00 75.08           C  
ATOM   3325  N   LYS C 295      -7.634  -4.840   3.049  1.00 76.02           N  
ATOM   3326  CA  LYS C 295      -7.566  -6.220   3.521  1.00 76.02           C  
ATOM   3327  C   LYS C 295      -8.667  -7.071   2.895  1.00 76.02           C  
ATOM   3328  CB  LYS C 295      -7.667  -6.272   5.047  1.00 76.02           C  
ATOM   3329  O   LYS C 295      -8.423  -8.208   2.486  1.00 76.02           O  
ATOM   3330  CG  LYS C 295      -7.468  -7.661   5.634  1.00 76.02           C  
ATOM   3331  CD  LYS C 295      -7.527  -7.639   7.156  1.00 76.02           C  
ATOM   3332  CE  LYS C 295      -7.378  -9.036   7.742  1.00 76.02           C  
ATOM   3333  NZ  LYS C 295      -7.364  -9.011   9.236  1.00 76.02           N  
ATOM   3334  N   GLU C 296      -9.809  -6.559   2.859  1.00 74.94           N  
ATOM   3335  CA  GLU C 296     -10.941  -7.263   2.263  1.00 74.94           C  
ATOM   3336  C   GLU C 296     -10.701  -7.538   0.782  1.00 74.94           C  
ATOM   3337  CB  GLU C 296     -12.230  -6.459   2.447  1.00 74.94           C  
ATOM   3338  O   GLU C 296     -11.010  -8.626   0.289  1.00 74.94           O  
ATOM   3339  CG  GLU C 296     -13.492  -7.231   2.091  1.00 74.94           C  
ATOM   3340  CD  GLU C 296     -14.771  -6.474   2.415  1.00 74.94           C  
ATOM   3341  OE1 GLU C 296     -15.874  -7.012   2.166  1.00 74.94           O  
ATOM   3342  OE2 GLU C 296     -14.668  -5.334   2.920  1.00 74.94           O  
ATOM   3343  N   GLN C 297     -10.154  -6.629   0.196  1.00 75.67           N  
ATOM   3344  CA  GLN C 297      -9.873  -6.797  -1.226  1.00 75.67           C  
ATOM   3345  C   GLN C 297      -8.822  -7.879  -1.455  1.00 75.67           C  
ATOM   3346  CB  GLN C 297      -9.410  -5.476  -1.842  1.00 75.67           C  
ATOM   3347  O   GLN C 297      -8.919  -8.655  -2.409  1.00 75.67           O  
ATOM   3348  CG  GLN C 297     -10.524  -4.452  -2.011  1.00 75.67           C  
ATOM   3349  CD  GLN C 297     -10.098  -3.252  -2.835  1.00 75.67           C  
ATOM   3350  NE2 GLN C 297     -11.046  -2.370  -3.132  1.00 75.67           N  
ATOM   3351  OE1 GLN C 297      -8.926  -3.118  -3.202  1.00 75.67           O  
ATOM   3352  N   GLU C 298      -7.946  -7.846  -0.637  1.00 72.99           N  
ATOM   3353  CA  GLU C 298      -6.903  -8.862  -0.734  1.00 72.99           C  
ATOM   3354  C   GLU C 298      -7.484 -10.265  -0.588  1.00 72.99           C  
ATOM   3355  CB  GLU C 298      -5.823  -8.628   0.326  1.00 72.99           C  
ATOM   3356  O   GLU C 298      -7.073 -11.190  -1.292  1.00 72.99           O  
ATOM   3357  CG  GLU C 298      -4.540  -9.408   0.080  1.00 72.99           C  
ATOM   3358  CD  GLU C 298      -3.440  -9.084   1.077  1.00 72.99           C  
ATOM   3359  OE1 GLU C 298      -2.404  -9.787   1.089  1.00 72.99           O  
ATOM   3360  OE2 GLU C 298      -3.615  -8.119   1.854  1.00 72.99           O  
ATOM   3361  N   GLU C 299      -8.411 -10.419   0.299  1.00 73.93           N  
ATOM   3362  CA  GLU C 299      -9.070 -11.706   0.499  1.00 73.93           C  
ATOM   3363  C   GLU C 299      -9.876 -12.110  -0.732  1.00 73.93           C  
ATOM   3364  CB  GLU C 299      -9.978 -11.661   1.731  1.00 73.93           C  
ATOM   3365  O   GLU C 299      -9.890 -13.282  -1.115  1.00 73.93           O  
ATOM   3366  CG  GLU C 299      -9.223 -11.654   3.052  1.00 73.93           C  
ATOM   3367  CD  GLU C 299     -10.135 -11.556   4.264  1.00 73.93           C  
ATOM   3368  OE1 GLU C 299      -9.624 -11.520   5.407  1.00 73.93           O  
ATOM   3369  OE2 GLU C 299     -11.371 -11.517   4.070  1.00 73.93           O  
ATOM   3370  N   THR C 300     -10.453 -11.109  -1.265  1.00 71.42           N  
ATOM   3371  CA  THR C 300     -11.233 -11.371  -2.470  1.00 71.42           C  
ATOM   3372  C   THR C 300     -10.325 -11.798  -3.620  1.00 71.42           C  
ATOM   3373  CB  THR C 300     -12.047 -10.133  -2.888  1.00 71.42           C  
ATOM   3374  O   THR C 300     -10.637 -12.746  -4.344  1.00 71.42           O  
ATOM   3375  CG2 THR C 300     -12.984 -10.456  -4.047  1.00 71.42           C  
ATOM   3376  OG1 THR C 300     -12.824  -9.680  -1.772  1.00 71.42           O  
ATOM   3377  N   ILE C 301      -9.143 -11.172  -3.673  1.00 69.19           N  
ATOM   3378  CA  ILE C 301      -8.193 -11.496  -4.731  1.00 69.19           C  
ATOM   3379  C   ILE C 301      -7.611 -12.888  -4.493  1.00 69.19           C  
ATOM   3380  CB  ILE C 301      -7.060 -10.449  -4.813  1.00 69.19           C  
ATOM   3381  O   ILE C 301      -7.437 -13.664  -5.435  1.00 69.19           O  
ATOM   3382  CG1 ILE C 301      -7.613  -9.101  -5.290  1.00 69.19           C  
ATOM   3383  CG2 ILE C 301      -5.939 -10.938  -5.735  1.00 69.19           C  
ATOM   3384  CD1 ILE C 301      -6.604  -7.962  -5.229  1.00 69.19           C  
ATOM   3385  N   GLN C 302      -7.384 -13.221  -3.273  1.00 68.85           N  
ATOM   3386  CA  GLN C 302      -6.876 -14.547  -2.936  1.00 68.85           C  
ATOM   3387  C   GLN C 302      -7.896 -15.630  -3.277  1.00 68.85           C  
ATOM   3388  CB  GLN C 302      -6.509 -14.620  -1.453  1.00 68.85           C  
ATOM   3389  O   GLN C 302      -7.534 -16.693  -3.786  1.00 68.85           O  
ATOM   3390  CG  GLN C 302      -5.097 -15.129  -1.193  1.00 68.85           C  
ATOM   3391  CD  GLN C 302      -4.631 -14.870   0.227  1.00 68.85           C  
ATOM   3392  NE2 GLN C 302      -3.348 -15.100   0.482  1.00 68.85           N  
ATOM   3393  OE1 GLN C 302      -5.419 -14.465   1.088  1.00 68.85           O  
ATOM   3394  N   ARG C 303      -9.069 -15.375  -2.974  1.00 71.79           N  
ATOM   3395  CA  ARG C 303     -10.134 -16.313  -3.312  1.00 71.79           C  
ATOM   3396  C   ARG C 303     -10.248 -16.492  -4.822  1.00 71.79           C  
ATOM   3397  CB  ARG C 303     -11.471 -15.837  -2.739  1.00 71.79           C  
ATOM   3398  O   ARG C 303     -10.410 -17.613  -5.309  1.00 71.79           O  
ATOM   3399  CG  ARG C 303     -11.676 -16.194  -1.275  1.00 71.79           C  
ATOM   3400  CD  ARG C 303     -13.073 -15.827  -0.795  1.00 71.79           C  
ATOM   3401  NE  ARG C 303     -13.045 -15.219   0.532  1.00 71.79           N  
ATOM   3402  NH1 ARG C 303     -14.383 -16.823   1.521  1.00 71.79           N  
ATOM   3403  NH2 ARG C 303     -13.576 -15.073   2.762  1.00 71.79           N  
ATOM   3404  CZ  ARG C 303     -13.668 -15.706   1.602  1.00 71.79           C  
ATOM   3405  N   ILE C 304     -10.113 -15.496  -5.541  1.00 65.92           N  
ATOM   3406  CA  ILE C 304     -10.175 -15.558  -6.997  1.00 65.92           C  
ATOM   3407  C   ILE C 304      -9.006 -16.382  -7.529  1.00 65.92           C  
ATOM   3408  CB  ILE C 304     -10.164 -14.145  -7.623  1.00 65.92           C  
ATOM   3409  O   ILE C 304      -9.184 -17.229  -8.409  1.00 65.92           O  
ATOM   3410  CG1 ILE C 304     -11.430 -13.376  -7.229  1.00 65.92           C  
ATOM   3411  CG2 ILE C 304     -10.027 -14.230  -9.146  1.00 65.92           C  
ATOM   3412  CD1 ILE C 304     -11.439 -11.923  -7.684  1.00 65.92           C  
ATOM   3413  N   ASP C 305      -7.931 -16.153  -7.014  1.00 69.42           N  
ATOM   3414  CA  ASP C 305      -6.748 -16.895  -7.441  1.00 69.42           C  
ATOM   3415  C   ASP C 305      -6.922 -18.392  -7.199  1.00 69.42           C  
ATOM   3416  CB  ASP C 305      -5.503 -16.385  -6.713  1.00 69.42           C  
ATOM   3417  O   ASP C 305      -6.537 -19.211  -8.037  1.00 69.42           O  
ATOM   3418  CG  ASP C 305      -4.873 -15.179  -7.389  1.00 69.42           C  
ATOM   3419  OD1 ASP C 305      -5.314 -14.800  -8.495  1.00 69.42           O  
ATOM   3420  OD2 ASP C 305      -3.925 -14.605  -6.810  1.00 69.42           O  
ATOM   3421  N   GLU C 306      -7.472 -18.732  -6.121  1.00 68.87           N  
ATOM   3422  CA  GLU C 306      -7.716 -20.133  -5.792  1.00 68.87           C  
ATOM   3423  C   GLU C 306      -8.739 -20.752  -6.740  1.00 68.87           C  
ATOM   3424  CB  GLU C 306      -8.190 -20.271  -4.343  1.00 68.87           C  
ATOM   3425  O   GLU C 306      -8.603 -21.911  -7.138  1.00 68.87           O  
ATOM   3426  CG  GLU C 306      -7.087 -20.073  -3.314  1.00 68.87           C  
ATOM   3427  CD  GLU C 306      -7.579 -20.179  -1.879  1.00 68.87           C  
ATOM   3428  OE1 GLU C 306      -6.764 -20.012  -0.944  1.00 68.87           O  
ATOM   3429  OE2 GLU C 306      -8.790 -20.432  -1.689  1.00 68.87           O  
ATOM   3430  N   ASN C 307      -9.681 -19.929  -7.072  1.00 69.82           N  
ATOM   3431  CA  ASN C 307     -10.691 -20.386  -8.022  1.00 69.82           C  
ATOM   3432  C   ASN C 307     -10.101 -20.585  -9.415  1.00 69.82           C  
ATOM   3433  CB  ASN C 307     -11.861 -19.401  -8.076  1.00 69.82           C  
ATOM   3434  O   ASN C 307     -10.443 -21.546 -10.107  1.00 69.82           O  
ATOM   3435  CG  ASN C 307     -13.167 -20.067  -8.464  1.00 69.82           C  
ATOM   3436  ND2 ASN C 307     -14.227 -19.274  -8.572  1.00 69.82           N  
ATOM   3437  OD1 ASN C 307     -13.223 -21.283  -8.663  1.00 69.82           O  
ATOM   3438  N   VAL C 308      -9.196 -19.666  -9.827  1.00 70.22           N  
ATOM   3439  CA  VAL C 308      -8.535 -19.760 -11.124  1.00 70.22           C  
ATOM   3440  C   VAL C 308      -7.668 -21.016 -11.173  1.00 70.22           C  
ATOM   3441  CB  VAL C 308      -7.677 -18.509 -11.417  1.00 70.22           C  
ATOM   3442  O   VAL C 308      -7.655 -21.731 -12.178  1.00 70.22           O  
ATOM   3443  CG1 VAL C 308      -6.860 -18.701 -12.693  1.00 70.22           C  
ATOM   3444  CG2 VAL C 308      -8.563 -17.269 -11.527  1.00 70.22           C  
ATOM   3445  N   LEU C 309      -7.008 -21.277 -10.122  1.00 68.76           N  
ATOM   3446  CA  LEU C 309      -6.202 -22.491 -10.051  1.00 68.76           C  
ATOM   3447  C   LEU C 309      -7.082 -23.734 -10.132  1.00 68.76           C  
ATOM   3448  CB  LEU C 309      -5.382 -22.516  -8.758  1.00 68.76           C  
ATOM   3449  O   LEU C 309      -6.751 -24.690 -10.837  1.00 68.76           O  
ATOM   3450  CG  LEU C 309      -4.088 -23.329  -8.791  1.00 68.76           C  
ATOM   3451  CD1 LEU C 309      -2.926 -22.498  -8.258  1.00 68.76           C  
ATOM   3452  CD2 LEU C 309      -4.244 -24.616  -7.988  1.00 68.76           C  
ATOM   3453  N   GLY C 310      -8.189 -23.678  -9.492  1.00 73.12           N  
ATOM   3454  CA  GLY C 310      -9.142 -24.774  -9.560  1.00 73.12           C  
ATOM   3455  C   GLY C 310      -9.686 -25.007 -10.957  1.00 73.12           C  
ATOM   3456  O   GLY C 310      -9.797 -26.151 -11.402  1.00 73.12           O  
ATOM   3457  N   ALA C 311     -10.001 -23.952 -11.628  1.00 75.84           N  
ATOM   3458  CA  ALA C 311     -10.517 -24.035 -12.992  1.00 75.84           C  
ATOM   3459  C   ALA C 311      -9.457 -24.574 -13.948  1.00 75.84           C  
ATOM   3460  CB  ALA C 311     -11.006 -22.667 -13.460  1.00 75.84           C  
ATOM   3461  O   ALA C 311      -9.765 -25.357 -14.850  1.00 75.84           O  
ATOM   3462  N   GLN C 312      -8.233 -24.063 -13.726  1.00 75.74           N  
ATOM   3463  CA  GLN C 312      -7.133 -24.564 -14.545  1.00 75.74           C  
ATOM   3464  C   GLN C 312      -6.974 -26.074 -14.388  1.00 75.74           C  
ATOM   3465  CB  GLN C 312      -5.827 -23.858 -14.180  1.00 75.74           C  
ATOM   3466  O   GLN C 312      -6.742 -26.784 -15.368  1.00 75.74           O  
ATOM   3467  CG  GLN C 312      -4.797 -23.851 -15.302  1.00 75.74           C  
ATOM   3468  CD  GLN C 312      -3.614 -22.947 -15.008  1.00 75.74           C  
ATOM   3469  NE2 GLN C 312      -2.533 -23.122 -15.760  1.00 75.74           N  
ATOM   3470  OE1 GLN C 312      -3.672 -22.099 -14.112  1.00 75.74           O  
ATOM   3471  N   LEU C 313      -7.122 -26.526 -13.193  1.00 78.44           N  
ATOM   3472  CA  LEU C 313      -7.037 -27.960 -12.940  1.00 78.44           C  
ATOM   3473  C   LEU C 313      -8.208 -28.696 -13.582  1.00 78.44           C  
ATOM   3474  CB  LEU C 313      -7.008 -28.238 -11.434  1.00 78.44           C  
ATOM   3475  O   LEU C 313      -8.036 -29.788 -14.128  1.00 78.44           O  
ATOM   3476  CG  LEU C 313      -5.629 -28.247 -10.773  1.00 78.44           C  
ATOM   3477  CD1 LEU C 313      -5.762 -28.037  -9.268  1.00 78.44           C  
ATOM   3478  CD2 LEU C 313      -4.899 -29.551 -11.074  1.00 78.44           C  
ATOM   3479  N   ASP C 314      -9.347 -28.119 -13.555  1.00 81.59           N  
ATOM   3480  CA  ASP C 314     -10.530 -28.707 -14.176  1.00 81.59           C  
ATOM   3481  C   ASP C 314     -10.375 -28.777 -15.694  1.00 81.59           C  
ATOM   3482  CB  ASP C 314     -11.782 -27.908 -13.811  1.00 81.59           C  
ATOM   3483  O   ASP C 314     -10.759 -29.769 -16.317  1.00 81.59           O  
ATOM   3484  CG  ASP C 314     -12.918 -28.782 -13.309  1.00 81.59           C  
ATOM   3485  OD1 ASP C 314     -12.699 -29.989 -13.068  1.00 81.59           O  
ATOM   3486  OD2 ASP C 314     -14.044 -28.260 -13.156  1.00 81.59           O  
ATOM   3487  N   VAL C 315      -9.795 -27.684 -16.224  1.00 83.52           N  
ATOM   3488  CA  VAL C 315      -9.578 -27.640 -17.666  1.00 83.52           C  
ATOM   3489  C   VAL C 315      -8.540 -28.687 -18.065  1.00 83.52           C  
ATOM   3490  CB  VAL C 315      -9.127 -26.237 -18.130  1.00 83.52           C  
ATOM   3491  O   VAL C 315      -8.695 -29.368 -19.081  1.00 83.52           O  
ATOM   3492  CG1 VAL C 315      -8.710 -26.263 -19.599  1.00 83.52           C  
ATOM   3493  CG2 VAL C 315     -10.241 -25.217 -17.905  1.00 83.52           C  
ATOM   3494  N   GLU C 316      -7.525 -28.838 -17.262  1.00 81.62           N  
ATOM   3495  CA  GLU C 316      -6.506 -29.848 -17.532  1.00 81.62           C  
ATOM   3496  C   GLU C 316      -7.081 -31.257 -17.417  1.00 81.62           C  
ATOM   3497  CB  GLU C 316      -5.320 -29.684 -16.578  1.00 81.62           C  
ATOM   3498  O   GLU C 316      -6.752 -32.135 -18.218  1.00 81.62           O  
ATOM   3499  CG  GLU C 316      -3.967 -29.924 -17.233  1.00 81.62           C  
ATOM   3500  CD  GLU C 316      -2.813 -29.282 -16.478  1.00 81.62           C  
ATOM   3501  OE1 GLU C 316      -1.652 -29.401 -16.930  1.00 81.62           O  
ATOM   3502  OE2 GLU C 316      -3.073 -28.655 -15.427  1.00 81.62           O  
ATOM   3503  N   ALA C 317      -7.933 -31.478 -16.468  1.00 85.36           N  
ATOM   3504  CA  ALA C 317      -8.604 -32.766 -16.307  1.00 85.36           C  
ATOM   3505  C   ALA C 317      -9.540 -33.047 -17.478  1.00 85.36           C  
ATOM   3506  CB  ALA C 317      -9.376 -32.803 -14.991  1.00 85.36           C  
ATOM   3507  O   ALA C 317      -9.639 -34.185 -17.943  1.00 85.36           O  
ATOM   3508  N   ALA C 318     -10.230 -32.005 -17.957  1.00 84.95           N  
ATOM   3509  CA  ALA C 318     -11.123 -32.138 -19.105  1.00 84.95           C  
ATOM   3510  C   ALA C 318     -10.349 -32.529 -20.360  1.00 84.95           C  
ATOM   3511  CB  ALA C 318     -11.887 -30.836 -19.338  1.00 84.95           C  
ATOM   3512  O   ALA C 318     -10.805 -33.367 -21.142  1.00 84.95           O  
ATOM   3513  N   HIS C 319      -9.147 -31.821 -20.475  1.00 82.56           N  
ATOM   3514  CA  HIS C 319      -8.301 -32.154 -21.616  1.00 82.56           C  
ATOM   3515  C   HIS C 319      -7.890 -33.622 -21.587  1.00 82.56           C  
ATOM   3516  CB  HIS C 319      -7.059 -31.261 -21.640  1.00 82.56           C  
ATOM   3517  O   HIS C 319      -7.869 -34.286 -22.626  1.00 82.56           O  
ATOM   3518  CG  HIS C 319      -7.032 -30.301 -22.786  1.00 82.56           C  
ATOM   3519  CD2 HIS C 319      -6.713 -30.482 -24.089  1.00 82.56           C  
ATOM   3520  ND1 HIS C 319      -7.359 -28.970 -22.650  1.00 82.56           N  
ATOM   3521  CE1 HIS C 319      -7.243 -28.371 -23.823  1.00 82.56           C  
ATOM   3522  NE2 HIS C 319      -6.852 -29.267 -24.714  1.00 82.56           N  
ATOM   3523  N   SER C 320      -7.517 -34.180 -20.467  1.00 84.42           N  
ATOM   3524  CA  SER C 320      -7.129 -35.579 -20.323  1.00 84.42           C  
ATOM   3525  C   SER C 320      -8.297 -36.511 -20.628  1.00 84.42           C  
ATOM   3526  CB  SER C 320      -6.606 -35.848 -18.911  1.00 84.42           C  
ATOM   3527  O   SER C 320      -8.113 -37.566 -21.239  1.00 84.42           O  
ATOM   3528  OG  SER C 320      -7.674 -35.890 -17.979  1.00 84.42           O  
ATOM   3529  N   GLU C 321      -9.492 -36.086 -20.217  1.00 83.94           N  
ATOM   3530  CA  GLU C 321     -10.672 -36.906 -20.471  1.00 83.94           C  
ATOM   3531  C   GLU C 321     -11.032 -36.911 -21.954  1.00 83.94           C  
ATOM   3532  CB  GLU C 321     -11.861 -36.411 -19.643  1.00 83.94           C  
ATOM   3533  O   GLU C 321     -11.468 -37.933 -22.489  1.00 83.94           O  
ATOM   3534  CG  GLU C 321     -12.721 -37.528 -19.072  1.00 83.94           C  
ATOM   3535  CD  GLU C 321     -12.839 -37.480 -17.557  1.00 83.94           C  
ATOM   3536  OE1 GLU C 321     -13.433 -38.409 -16.964  1.00 83.94           O  
ATOM   3537  OE2 GLU C 321     -12.335 -36.504 -16.958  1.00 83.94           O  
ATOM   3538  N   ILE C 322     -10.779 -35.718 -22.569  1.00 84.23           N  
ATOM   3539  CA  ILE C 322     -11.030 -35.619 -24.003  1.00 84.23           C  
ATOM   3540  C   ILE C 322     -10.049 -36.509 -24.762  1.00 84.23           C  
ATOM   3541  CB  ILE C 322     -10.921 -34.159 -24.496  1.00 84.23           C  
ATOM   3542  O   ILE C 322     -10.421 -37.161 -25.741  1.00 84.23           O  
ATOM   3543  CG1 ILE C 322     -12.114 -33.335 -23.996  1.00 84.23           C  
ATOM   3544  CG2 ILE C 322     -10.824 -34.110 -26.024  1.00 84.23           C  
ATOM   3545  CD1 ILE C 322     -11.969 -31.837 -24.221  1.00 84.23           C  
ATOM   3546  N   LEU C 323      -8.827 -36.601 -24.330  1.00 82.32           N  
ATOM   3547  CA  LEU C 323      -7.816 -37.445 -24.956  1.00 82.32           C  
ATOM   3548  C   LEU C 323      -8.148 -38.922 -24.768  1.00 82.32           C  
ATOM   3549  CB  LEU C 323      -6.432 -37.143 -24.378  1.00 82.32           C  
ATOM   3550  O   LEU C 323      -7.945 -39.729 -25.678  1.00 82.32           O  
ATOM   3551  CG  LEU C 323      -5.659 -35.996 -25.031  1.00 82.32           C  
ATOM   3552  CD1 LEU C 323      -4.550 -35.509 -24.105  1.00 82.32           C  
ATOM   3553  CD2 LEU C 323      -5.088 -36.433 -26.375  1.00 82.32           C  
ATOM   3554  N   LYS C 324      -8.692 -39.232 -23.598  1.00 82.52           N  
ATOM   3555  CA  LYS C 324      -9.137 -40.597 -23.330  1.00 82.52           C  
ATOM   3556  C   LYS C 324     -10.298 -40.986 -24.241  1.00 82.52           C  
ATOM   3557  CB  LYS C 324      -9.546 -40.751 -21.865  1.00 82.52           C  
ATOM   3558  O   LYS C 324     -10.361 -42.117 -24.727  1.00 82.52           O  
ATOM   3559  CG  LYS C 324      -8.463 -41.349 -20.979  1.00 82.52           C  
ATOM   3560  CD  LYS C 324      -8.931 -41.480 -19.535  1.00 82.52           C  
ATOM   3561  CE  LYS C 324      -7.799 -41.924 -18.618  1.00 82.52           C  
ATOM   3562  NZ  LYS C 324      -8.197 -41.865 -17.180  1.00 82.52           N  
ATOM   3563  N   TYR C 325     -11.216 -40.004 -24.443  1.00 80.38           N  
ATOM   3564  CA  TYR C 325     -12.336 -40.238 -25.348  1.00 80.38           C  
ATOM   3565  C   TYR C 325     -11.848 -40.449 -26.776  1.00 80.38           C  
ATOM   3566  CB  TYR C 325     -13.320 -39.065 -25.300  1.00 80.38           C  
ATOM   3567  O   TYR C 325     -12.328 -41.342 -27.477  1.00 80.38           O  
ATOM   3568  CG  TYR C 325     -14.657 -39.368 -25.931  1.00 80.38           C  
ATOM   3569  CD1 TYR C 325     -14.939 -38.971 -27.237  1.00 80.38           C  
ATOM   3570  CD2 TYR C 325     -15.641 -40.051 -25.225  1.00 80.38           C  
ATOM   3571  CE1 TYR C 325     -16.171 -39.246 -27.822  1.00 80.38           C  
ATOM   3572  CE2 TYR C 325     -16.876 -40.332 -25.800  1.00 80.38           C  
ATOM   3573  OH  TYR C 325     -18.352 -40.202 -27.671  1.00 80.38           O  
ATOM   3574  CZ  TYR C 325     -17.131 -39.926 -27.097  1.00 80.38           C  
ATOM   3575  N   PHE C 326     -10.850 -39.671 -27.230  1.00 77.69           N  
ATOM   3576  CA  PHE C 326     -10.308 -39.788 -28.579  1.00 77.69           C  
ATOM   3577  C   PHE C 326      -9.561 -41.106 -28.749  1.00 77.69           C  
ATOM   3578  CB  PHE C 326      -9.376 -38.612 -28.889  1.00 77.69           C  
ATOM   3579  O   PHE C 326      -9.623 -41.727 -29.812  1.00 77.69           O  
ATOM   3580  CG  PHE C 326     -10.008 -37.545 -29.741  1.00 77.69           C  
ATOM   3581  CD1 PHE C 326     -10.077 -37.689 -31.122  1.00 77.69           C  
ATOM   3582  CD2 PHE C 326     -10.534 -36.398 -29.161  1.00 77.69           C  
ATOM   3583  CE1 PHE C 326     -10.661 -36.703 -31.913  1.00 77.69           C  
ATOM   3584  CE2 PHE C 326     -11.120 -35.409 -29.946  1.00 77.69           C  
ATOM   3585  CZ  PHE C 326     -11.181 -35.562 -31.321  1.00 77.69           C  
ATOM   3586  N   GLN C 327      -8.875 -41.574 -27.780  1.00 77.41           N  
ATOM   3587  CA  GLN C 327      -8.176 -42.855 -27.816  1.00 77.41           C  
ATOM   3588  C   GLN C 327      -9.162 -44.018 -27.863  1.00 77.41           C  
ATOM   3589  CB  GLN C 327      -7.254 -42.997 -26.604  1.00 77.41           C  
ATOM   3590  O   GLN C 327      -8.912 -45.025 -28.530  1.00 77.41           O  
ATOM   3591  CG  GLN C 327      -5.886 -43.578 -26.938  1.00 77.41           C  
ATOM   3592  CD  GLN C 327      -4.895 -43.437 -25.798  1.00 77.41           C  
ATOM   3593  NE2 GLN C 327      -3.688 -43.956 -25.994  1.00 77.41           N  
ATOM   3594  OE1 GLN C 327      -5.211 -42.864 -24.750  1.00 77.41           O  
ATOM   3595  N   SER C 328     -10.309 -43.843 -27.267  1.00 79.14           N  
ATOM   3596  CA  SER C 328     -11.361 -44.854 -27.287  1.00 79.14           C  
ATOM   3597  C   SER C 328     -12.050 -44.908 -28.646  1.00 79.14           C  
ATOM   3598  CB  SER C 328     -12.393 -44.576 -26.193  1.00 79.14           C  
ATOM   3599  O   SER C 328     -12.438 -45.983 -29.109  1.00 79.14           O  
ATOM   3600  OG  SER C 328     -13.348 -43.625 -26.633  1.00 79.14           O  
ATOM   3601  N   VAL C 329     -12.117 -43.714 -29.280  1.00 72.44           N  
ATOM   3602  CA  VAL C 329     -12.729 -43.647 -30.603  1.00 72.44           C  
ATOM   3603  C   VAL C 329     -11.746 -44.159 -31.654  1.00 72.44           C  
ATOM   3604  CB  VAL C 329     -13.178 -42.210 -30.950  1.00 72.44           C  
ATOM   3605  O   VAL C 329     -12.139 -44.849 -32.597  1.00 72.44           O  
ATOM   3606  CG1 VAL C 329     -13.621 -42.119 -32.409  1.00 72.44           C  
ATOM   3607  CG2 VAL C 329     -14.303 -41.764 -30.018  1.00 72.44           C  
ATOM   3608  N   THR C 330     -10.436 -43.969 -31.403  1.00 70.99           N  
ATOM   3609  CA  THR C 330      -9.391 -44.422 -32.315  1.00 70.99           C  
ATOM   3610  C   THR C 330      -9.143 -45.919 -32.152  1.00 70.99           C  
ATOM   3611  CB  THR C 330      -8.077 -43.653 -32.085  1.00 70.99           C  
ATOM   3612  O   THR C 330      -8.786 -46.603 -33.114  1.00 70.99           O  
ATOM   3613  CG2 THR C 330      -7.389 -43.334 -33.408  1.00 70.99           C  
ATOM   3614  OG1 THR C 330      -8.361 -42.428 -31.399  1.00 70.99           O  
ATOM   3615  N   SER C 331      -9.378 -46.459 -30.949  1.00 72.35           N  
ATOM   3616  CA  SER C 331      -9.313 -47.900 -30.725  1.00 72.35           C  
ATOM   3617  C   SER C 331     -10.422 -48.626 -31.479  1.00 72.35           C  
ATOM   3618  CB  SER C 331      -9.410 -48.215 -29.232  1.00 72.35           C  
ATOM   3619  O   SER C 331     -10.262 -49.787 -31.862  1.00 72.35           O  
ATOM   3620  OG  SER C 331     -10.498 -49.085 -28.971  1.00 72.35           O  
ATOM   3621  N   ASN C 332     -11.470 -47.911 -32.017  1.00 72.86           N  
ATOM   3622  CA  ASN C 332     -12.501 -48.386 -32.933  1.00 72.86           C  
ATOM   3623  C   ASN C 332     -12.092 -48.188 -34.390  1.00 72.86           C  
ATOM   3624  CB  ASN C 332     -13.832 -47.683 -32.655  1.00 72.86           C  
ATOM   3625  O   ASN C 332     -12.939 -48.204 -35.285  1.00 72.86           O  
ATOM   3626  CG  ASN C 332     -14.770 -48.521 -31.809  1.00 72.86           C  
ATOM   3627  ND2 ASN C 332     -15.708 -47.865 -31.137  1.00 72.86           N  
ATOM   3628  OD1 ASN C 332     -14.651 -49.749 -31.759  1.00 72.86           O  
ATOM   3629  N   ARG C 333     -10.792 -47.989 -34.661  1.00 74.50           N  
ATOM   3630  CA  ARG C 333     -10.184 -47.749 -35.965  1.00 74.50           C  
ATOM   3631  C   ARG C 333     -10.483 -48.894 -36.928  1.00 74.50           C  
ATOM   3632  CB  ARG C 333      -8.672 -47.562 -35.828  1.00 74.50           C  
ATOM   3633  O   ARG C 333     -10.629 -48.677 -38.132  1.00 74.50           O  
ATOM   3634  CG  ARG C 333      -8.272 -46.268 -35.136  1.00 74.50           C  
ATOM   3635  CD  ARG C 333      -6.766 -46.050 -35.175  1.00 74.50           C  
ATOM   3636  NE  ARG C 333      -6.392 -44.762 -34.596  1.00 74.50           N  
ATOM   3637  NH1 ARG C 333      -4.122 -45.043 -34.918  1.00 74.50           N  
ATOM   3638  NH2 ARG C 333      -4.919 -43.126 -33.944  1.00 74.50           N  
ATOM   3639  CZ  ARG C 333      -5.145 -44.313 -34.487  1.00 74.50           C  
ATOM   3640  N   TRP C 334     -10.685 -50.075 -36.383  1.00 75.92           N  
ATOM   3641  CA  TRP C 334     -11.027 -51.222 -37.218  1.00 75.92           C  
ATOM   3642  C   TRP C 334     -12.418 -51.062 -37.821  1.00 75.92           C  
ATOM   3643  CB  TRP C 334     -10.956 -52.519 -36.406  1.00 75.92           C  
ATOM   3644  O   TRP C 334     -12.648 -51.430 -38.976  1.00 75.92           O  
ATOM   3645  CG  TRP C 334     -11.074 -53.763 -37.234  1.00 75.92           C  
ATOM   3646  CD1 TRP C 334     -12.199 -54.514 -37.437  1.00 75.92           C  
ATOM   3647  CD2 TRP C 334     -10.026 -54.404 -37.967  1.00 75.92           C  
ATOM   3648  CE2 TRP C 334     -10.588 -55.540 -38.592  1.00 75.92           C  
ATOM   3649  CE3 TRP C 334      -8.666 -54.128 -38.158  1.00 75.92           C  
ATOM   3650  NE1 TRP C 334     -11.913 -55.584 -38.253  1.00 75.92           N  
ATOM   3651  CH2 TRP C 334      -8.506 -56.106 -39.565  1.00 75.92           C  
ATOM   3652  CZ2 TRP C 334      -9.834 -56.399 -39.395  1.00 75.92           C  
ATOM   3653  CZ3 TRP C 334      -7.917 -54.985 -38.957  1.00 75.92           C  
ATOM   3654  N   LEU C 335     -13.398 -50.329 -37.014  1.00 79.58           N  
ATOM   3655  CA  LEU C 335     -14.726 -50.045 -37.545  1.00 79.58           C  
ATOM   3656  C   LEU C 335     -14.657 -48.990 -38.645  1.00 79.58           C  
ATOM   3657  CB  LEU C 335     -15.661 -49.574 -36.429  1.00 79.58           C  
ATOM   3658  O   LEU C 335     -15.364 -49.089 -39.651  1.00 79.58           O  
ATOM   3659  CG  LEU C 335     -17.123 -50.009 -36.540  1.00 79.58           C  
ATOM   3660  CD1 LEU C 335     -17.609 -50.581 -35.213  1.00 79.58           C  
ATOM   3661  CD2 LEU C 335     -17.998 -48.838 -36.976  1.00 79.58           C  
ATOM   3662  N   MET C 336     -13.618 -47.975 -38.510  1.00 78.89           N  
ATOM   3663  CA  MET C 336     -13.424 -46.961 -39.542  1.00 78.89           C  
ATOM   3664  C   MET C 336     -12.838 -47.578 -40.808  1.00 78.89           C  
ATOM   3665  CB  MET C 336     -12.511 -45.843 -39.035  1.00 78.89           C  
ATOM   3666  O   MET C 336     -13.244 -47.230 -41.918  1.00 78.89           O  
ATOM   3667  CG  MET C 336     -13.255 -44.582 -38.626  1.00 78.89           C  
ATOM   3668  SD  MET C 336     -13.006 -43.204 -39.811  1.00 78.89           S  
ATOM   3669  CE  MET C 336     -11.619 -42.345 -39.016  1.00 78.89           C  
ATOM   3670  N   VAL C 337     -11.942 -48.562 -40.625  1.00 79.25           N  
ATOM   3671  CA  VAL C 337     -11.331 -49.238 -41.765  1.00 79.25           C  
ATOM   3672  C   VAL C 337     -12.368 -50.113 -42.465  1.00 79.25           C  
ATOM   3673  CB  VAL C 337     -10.116 -50.091 -41.334  1.00 79.25           C  
ATOM   3674  O   VAL C 337     -12.412 -50.170 -43.696  1.00 79.25           O  
ATOM   3675  CG1 VAL C 337      -9.577 -50.897 -42.515  1.00 79.25           C  
ATOM   3676  CG2 VAL C 337      -9.022 -49.202 -40.746  1.00 79.25           C  
ATOM   3677  N   LYS C 338     -13.370 -50.687 -41.675  1.00 83.24           N  
ATOM   3678  CA  LYS C 338     -14.429 -51.511 -42.252  1.00 83.24           C  
ATOM   3679  C   LYS C 338     -15.410 -50.662 -43.055  1.00 83.24           C  
ATOM   3680  CB  LYS C 338     -15.173 -52.275 -41.155  1.00 83.24           C  
ATOM   3681  O   LYS C 338     -15.818 -51.047 -44.153  1.00 83.24           O  
ATOM   3682  CG  LYS C 338     -14.755 -53.732 -41.023  1.00 83.24           C  
ATOM   3683  CD  LYS C 338     -15.632 -54.477 -40.026  1.00 83.24           C  
ATOM   3684  CE  LYS C 338     -15.260 -55.951 -39.944  1.00 83.24           C  
ATOM   3685  NZ  LYS C 338     -15.461 -56.498 -38.569  1.00 83.24           N  
ATOM   3686  N   ILE C 339     -15.754 -49.462 -42.603  1.00 84.98           N  
ATOM   3687  CA  ILE C 339     -16.681 -48.571 -43.292  1.00 84.98           C  
ATOM   3688  C   ILE C 339     -16.013 -47.995 -44.539  1.00 84.98           C  
ATOM   3689  CB  ILE C 339     -17.163 -47.430 -42.367  1.00 84.98           C  
ATOM   3690  O   ILE C 339     -16.642 -47.888 -45.595  1.00 84.98           O  
ATOM   3691  CG1 ILE C 339     -18.094 -47.981 -41.281  1.00 84.98           C  
ATOM   3692  CG2 ILE C 339     -17.857 -46.333 -43.180  1.00 84.98           C  
ATOM   3693  CD1 ILE C 339     -18.300 -47.036 -40.106  1.00 84.98           C  
ATOM   3694  N   PHE C 340     -14.669 -47.774 -44.391  1.00 86.23           N  
ATOM   3695  CA  PHE C 340     -13.927 -47.231 -45.523  1.00 86.23           C  
ATOM   3696  C   PHE C 340     -13.750 -48.285 -46.609  1.00 86.23           C  
ATOM   3697  CB  PHE C 340     -12.561 -46.708 -45.070  1.00 86.23           C  
ATOM   3698  O   PHE C 340     -13.852 -47.980 -47.799  1.00 86.23           O  
ATOM   3699  CG  PHE C 340     -12.070 -45.527 -45.863  1.00 86.23           C  
ATOM   3700  CD1 PHE C 340     -11.185 -45.701 -46.920  1.00 86.23           C  
ATOM   3701  CD2 PHE C 340     -12.494 -44.241 -45.551  1.00 86.23           C  
ATOM   3702  CE1 PHE C 340     -10.729 -44.609 -47.656  1.00 86.23           C  
ATOM   3703  CE2 PHE C 340     -12.043 -43.146 -46.282  1.00 86.23           C  
ATOM   3704  CZ  PHE C 340     -11.160 -43.332 -47.333  1.00 86.23           C  
ATOM   3705  N   LEU C 341     -13.609 -49.599 -46.206  1.00 87.96           N  
ATOM   3706  CA  LEU C 341     -13.469 -50.692 -47.161  1.00 87.96           C  
ATOM   3707  C   LEU C 341     -14.772 -50.919 -47.922  1.00 87.96           C  
ATOM   3708  CB  LEU C 341     -13.052 -51.980 -46.445  1.00 87.96           C  
ATOM   3709  O   LEU C 341     -14.759 -51.111 -49.140  1.00 87.96           O  
ATOM   3710  CG  LEU C 341     -12.360 -53.040 -47.304  1.00 87.96           C  
ATOM   3711  CD1 LEU C 341     -11.230 -53.701 -46.522  1.00 87.96           C  
ATOM   3712  CD2 LEU C 341     -13.367 -54.080 -47.783  1.00 87.96           C  
ATOM   3713  N   ILE C 342     -15.925 -50.793 -47.272  1.00 89.73           N  
ATOM   3714  CA  ILE C 342     -17.233 -50.987 -47.888  1.00 89.73           C  
ATOM   3715  C   ILE C 342     -17.517 -49.850 -48.867  1.00 89.73           C  
ATOM   3716  CB  ILE C 342     -18.352 -51.071 -46.825  1.00 89.73           C  
ATOM   3717  O   ILE C 342     -18.050 -50.077 -49.955  1.00 89.73           O  
ATOM   3718  CG1 ILE C 342     -18.349 -52.449 -46.155  1.00 89.73           C  
ATOM   3719  CG2 ILE C 342     -19.716 -50.770 -47.453  1.00 89.73           C  
ATOM   3720  CD1 ILE C 342     -18.963 -52.461 -44.761  1.00 89.73           C  
ATOM   3721  N   LEU C 343     -17.030 -48.542 -48.549  1.00 89.07           N  
ATOM   3722  CA  LEU C 343     -17.248 -47.385 -49.410  1.00 89.07           C  
ATOM   3723  C   LEU C 343     -16.393 -47.476 -50.670  1.00 89.07           C  
ATOM   3724  CB  LEU C 343     -16.933 -46.089 -48.658  1.00 89.07           C  
ATOM   3725  O   LEU C 343     -16.857 -47.153 -51.765  1.00 89.07           O  
ATOM   3726  CG  LEU C 343     -18.050 -45.527 -47.777  1.00 89.07           C  
ATOM   3727  CD1 LEU C 343     -17.583 -44.257 -47.075  1.00 89.07           C  
ATOM   3728  CD2 LEU C 343     -19.300 -45.257 -48.608  1.00 89.07           C  
ATOM   3729  N   ILE C 344     -15.142 -48.055 -50.462  1.00 89.71           N  
ATOM   3730  CA  ILE C 344     -14.241 -48.187 -51.602  1.00 89.71           C  
ATOM   3731  C   ILE C 344     -14.782 -49.239 -52.568  1.00 89.71           C  
ATOM   3732  CB  ILE C 344     -12.810 -48.560 -51.151  1.00 89.71           C  
ATOM   3733  O   ILE C 344     -14.734 -49.054 -53.786  1.00 89.71           O  
ATOM   3734  CG1 ILE C 344     -12.101 -47.336 -50.561  1.00 89.71           C  
ATOM   3735  CG2 ILE C 344     -12.012 -49.145 -52.319  1.00 89.71           C  
ATOM   3736  CD1 ILE C 344     -10.857 -47.673 -49.750  1.00 89.71           C  
ATOM   3737  N   VAL C 345     -15.404 -50.391 -52.074  1.00 90.59           N  
ATOM   3738  CA  VAL C 345     -15.971 -51.462 -52.887  1.00 90.59           C  
ATOM   3739  C   VAL C 345     -17.200 -50.948 -53.634  1.00 90.59           C  
ATOM   3740  CB  VAL C 345     -16.345 -52.690 -52.027  1.00 90.59           C  
ATOM   3741  O   VAL C 345     -17.368 -51.219 -54.825  1.00 90.59           O  
ATOM   3742  CG1 VAL C 345     -17.110 -53.718 -52.858  1.00 90.59           C  
ATOM   3743  CG2 VAL C 345     -15.091 -53.317 -51.419  1.00 90.59           C  
ATOM   3744  N   PHE C 346     -17.955 -50.110 -52.895  1.00 90.77           N  
ATOM   3745  CA  PHE C 346     -19.144 -49.529 -53.506  1.00 90.77           C  
ATOM   3746  C   PHE C 346     -18.762 -48.529 -54.591  1.00 90.77           C  
ATOM   3747  CB  PHE C 346     -20.016 -48.846 -52.447  1.00 90.77           C  
ATOM   3748  O   PHE C 346     -19.402 -48.472 -55.644  1.00 90.77           O  
ATOM   3749  CG  PHE C 346     -21.484 -49.147 -52.583  1.00 90.77           C  
ATOM   3750  CD1 PHE C 346     -22.319 -48.293 -53.293  1.00 90.77           C  
ATOM   3751  CD2 PHE C 346     -22.029 -50.284 -52.001  1.00 90.77           C  
ATOM   3752  CE1 PHE C 346     -23.679 -48.569 -53.421  1.00 90.77           C  
ATOM   3753  CE2 PHE C 346     -23.386 -50.566 -52.124  1.00 90.77           C  
ATOM   3754  CZ  PHE C 346     -24.210 -49.706 -52.834  1.00 90.77           C  
ATOM   3755  N   PHE C 347     -17.688 -47.799 -54.420  1.00 91.13           N  
ATOM   3756  CA  PHE C 347     -17.203 -46.817 -55.382  1.00 91.13           C  
ATOM   3757  C   PHE C 347     -16.692 -47.501 -56.644  1.00 91.13           C  
ATOM   3758  CB  PHE C 347     -16.093 -45.959 -54.765  1.00 91.13           C  
ATOM   3759  O   PHE C 347     -16.974 -47.053 -57.757  1.00 91.13           O  
ATOM   3760  CG  PHE C 347     -15.701 -44.776 -55.607  1.00 91.13           C  
ATOM   3761  CD1 PHE C 347     -14.544 -44.806 -56.377  1.00 91.13           C  
ATOM   3762  CD2 PHE C 347     -16.488 -43.632 -55.629  1.00 91.13           C  
ATOM   3763  CE1 PHE C 347     -14.178 -43.712 -57.157  1.00 91.13           C  
ATOM   3764  CE2 PHE C 347     -16.129 -42.535 -56.406  1.00 91.13           C  
ATOM   3765  CZ  PHE C 347     -14.974 -42.577 -57.169  1.00 91.13           C  
ATOM   3766  N   ILE C 348     -16.056 -48.719 -56.506  1.00 91.56           N  
ATOM   3767  CA  ILE C 348     -15.516 -49.458 -57.642  1.00 91.56           C  
ATOM   3768  C   ILE C 348     -16.660 -50.037 -58.471  1.00 91.56           C  
ATOM   3769  CB  ILE C 348     -14.564 -50.585 -57.182  1.00 91.56           C  
ATOM   3770  O   ILE C 348     -16.627 -49.991 -59.703  1.00 91.56           O  
ATOM   3771  CG1 ILE C 348     -13.321 -49.992 -56.508  1.00 91.56           C  
ATOM   3772  CG2 ILE C 348     -14.173 -51.477 -58.364  1.00 91.56           C  
ATOM   3773  CD1 ILE C 348     -12.368 -51.035 -55.941  1.00 91.56           C  
ATOM   3774  N   ILE C 349     -17.739 -50.504 -57.834  1.00 90.52           N  
ATOM   3775  CA  ILE C 349     -18.898 -51.075 -58.512  1.00 90.52           C  
ATOM   3776  C   ILE C 349     -19.621 -49.986 -59.302  1.00 90.52           C  
ATOM   3777  CB  ILE C 349     -19.866 -51.744 -57.512  1.00 90.52           C  
ATOM   3778  O   ILE C 349     -20.043 -50.211 -60.439  1.00 90.52           O  
ATOM   3779  CG1 ILE C 349     -19.201 -52.961 -56.858  1.00 90.52           C  
ATOM   3780  CG2 ILE C 349     -21.172 -52.141 -58.207  1.00 90.52           C  
ATOM   3781  CD1 ILE C 349     -20.032 -53.603 -55.755  1.00 90.52           C  
ATOM   3782  N   PHE C 350     -19.624 -48.777 -58.740  1.00 89.74           N  
ATOM   3783  CA  PHE C 350     -20.306 -47.644 -59.355  1.00 89.74           C  
ATOM   3784  C   PHE C 350     -19.542 -47.153 -60.578  1.00 89.74           C  
ATOM   3785  CB  PHE C 350     -20.471 -46.503 -58.346  1.00 89.74           C  
ATOM   3786  O   PHE C 350     -20.142 -46.865 -61.616  1.00 89.74           O  
ATOM   3787  CG  PHE C 350     -21.480 -45.467 -58.762  1.00 89.74           C  
ATOM   3788  CD1 PHE C 350     -21.072 -44.279 -59.356  1.00 89.74           C  
ATOM   3789  CD2 PHE C 350     -22.837 -45.681 -58.559  1.00 89.74           C  
ATOM   3790  CE1 PHE C 350     -22.003 -43.318 -59.743  1.00 89.74           C  
ATOM   3791  CE2 PHE C 350     -23.774 -44.725 -58.942  1.00 89.74           C  
ATOM   3792  CZ  PHE C 350     -23.354 -43.544 -59.533  1.00 89.74           C  
ATOM   3793  N   VAL C 351     -18.247 -47.112 -60.464  1.00 90.77           N  
ATOM   3794  CA  VAL C 351     -17.421 -46.632 -61.567  1.00 90.77           C  
ATOM   3795  C   VAL C 351     -17.435 -47.652 -62.704  1.00 90.77           C  
ATOM   3796  CB  VAL C 351     -15.970 -46.360 -61.113  1.00 90.77           C  
ATOM   3797  O   VAL C 351     -17.498 -47.280 -63.879  1.00 90.77           O  
ATOM   3798  CG1 VAL C 351     -15.081 -46.035 -62.312  1.00 90.77           C  
ATOM   3799  CG2 VAL C 351     -15.935 -45.222 -60.094  1.00 90.77           C  
ATOM   3800  N   VAL C 352     -17.569 -49.001 -62.380  1.00 91.68           N  
ATOM   3801  CA  VAL C 352     -17.535 -50.055 -63.389  1.00 91.68           C  
ATOM   3802  C   VAL C 352     -18.884 -50.134 -64.100  1.00 91.68           C  
ATOM   3803  CB  VAL C 352     -17.177 -51.424 -62.769  1.00 91.68           C  
ATOM   3804  O   VAL C 352     -18.940 -50.299 -65.321  1.00 91.68           O  
ATOM   3805  CG1 VAL C 352     -17.317 -52.539 -63.804  1.00 91.68           C  
ATOM   3806  CG2 VAL C 352     -15.762 -51.396 -62.196  1.00 91.68           C  
ATOM   3807  N   PHE C 353     -20.030 -49.839 -63.425  1.00 89.58           N  
ATOM   3808  CA  PHE C 353     -21.360 -49.956 -64.012  1.00 89.58           C  
ATOM   3809  C   PHE C 353     -21.722 -48.696 -64.789  1.00 89.58           C  
ATOM   3810  CB  PHE C 353     -22.407 -50.222 -62.925  1.00 89.58           C  
ATOM   3811  O   PHE C 353     -22.427 -48.764 -65.798  1.00 89.58           O  
ATOM   3812  CG  PHE C 353     -22.888 -51.647 -62.881  1.00 89.58           C  
ATOM   3813  CD1 PHE C 353     -23.922 -52.071 -63.706  1.00 89.58           C  
ATOM   3814  CD2 PHE C 353     -22.306 -52.562 -62.014  1.00 89.58           C  
ATOM   3815  CE1 PHE C 353     -24.370 -53.390 -63.667  1.00 89.58           C  
ATOM   3816  CE2 PHE C 353     -22.748 -53.881 -61.969  1.00 89.58           C  
ATOM   3817  CZ  PHE C 353     -23.781 -54.293 -62.796  1.00 89.58           C  
ATOM   3818  N   LEU C 354     -21.042 -47.491 -64.466  1.00 84.47           N  
ATOM   3819  CA  LEU C 354     -21.306 -46.270 -65.221  1.00 84.47           C  
ATOM   3820  C   LEU C 354     -20.372 -46.162 -66.422  1.00 84.47           C  
ATOM   3821  CB  LEU C 354     -21.147 -45.040 -64.324  1.00 84.47           C  
ATOM   3822  O   LEU C 354     -20.724 -45.551 -67.434  1.00 84.47           O  
ATOM   3823  CG  LEU C 354     -22.435 -44.455 -63.742  1.00 84.47           C  
ATOM   3824  CD1 LEU C 354     -22.135 -43.687 -62.458  1.00 84.47           C  
ATOM   3825  CD2 LEU C 354     -23.122 -43.553 -64.762  1.00 84.47           C  
ATOM   3826  N   ALA C 355     -19.314 -47.025 -66.419  1.00 71.07           N  
ATOM   3827  CA  ALA C 355     -18.485 -47.064 -67.621  1.00 71.07           C  
ATOM   3828  C   ALA C 355     -19.035 -48.064 -68.634  1.00 71.07           C  
ATOM   3829  CB  ALA C 355     -17.043 -47.414 -67.262  1.00 71.07           C  
ATOM   3830  O   ALA C 355     -18.976 -47.828 -69.844  1.00 71.07           O  
TER    3831      ALA C 355                                                      
ENDMDL                                                                          
END                                                                             
