# Supplementary material for: AI-guided pipeline for protein–protein interaction drug discovery identifies a SARS-CoV-2 inhibitor
Source: Mol Syst Biol. 2024 Mar 11;20(4):428–57. doi: 10.1038/s44320-024-00019-8 (PMC10987651; doi:10.1038/s44320-024-00019-8)
Supplement: Supplementary file 12 — Source Data Fig. 2 [file 44320_2024_19_MOESM12_ESM.zip › Source Data Figure EV3-EV4/ColabFold/GTF2F1_GTF2F2_unrelaxed_rank_5_model_4.pdb]

MODEL     1                                                                     
ATOM      1  N   MET B   1      45.752  24.718 -24.824  1.00 39.49           N  
ATOM      2  CA  MET B   1      45.128  23.457 -24.431  1.00 39.49           C  
ATOM      3  C   MET B   1      44.652  23.514 -22.983  1.00 39.49           C  
ATOM      4  CB  MET B   1      46.103  22.294 -24.616  1.00 39.49           C  
ATOM      5  O   MET B   1      45.464  23.625 -22.063  1.00 39.49           O  
ATOM      6  CG  MET B   1      46.193  21.790 -26.047  1.00 39.49           C  
ATOM      7  SD  MET B   1      46.333  19.963 -26.143  1.00 39.49           S  
ATOM      8  CE  MET B   1      46.871  19.772 -27.865  1.00 39.49           C  
ATOM      9  N   ALA B   2      43.521  24.225 -22.690  1.00 42.61           N  
ATOM     10  CA  ALA B   2      42.912  24.643 -21.430  1.00 42.61           C  
ATOM     11  C   ALA B   2      42.511  23.435 -20.588  1.00 42.61           C  
ATOM     12  CB  ALA B   2      41.697  25.529 -21.695  1.00 42.61           C  
ATOM     13  O   ALA B   2      41.869  22.508 -21.086  1.00 42.61           O  
ATOM     14  N   ALA B   3      43.447  22.941 -19.734  1.00 43.46           N  
ATOM     15  CA  ALA B   3      43.287  21.923 -18.698  1.00 43.46           C  
ATOM     16  C   ALA B   3      41.969  22.105 -17.950  1.00 43.46           C  
ATOM     17  CB  ALA B   3      44.460  21.967 -17.722  1.00 43.46           C  
ATOM     18  O   ALA B   3      41.672  23.196 -17.459  1.00 43.46           O  
ATOM     19  N   LEU B   4      40.831  21.516 -18.472  1.00 46.66           N  
ATOM     20  CA  LEU B   4      39.579  21.306 -17.752  1.00 46.66           C  
ATOM     21  C   LEU B   4      39.844  20.946 -16.294  1.00 46.66           C  
ATOM     22  CB  LEU B   4      38.755  20.202 -18.420  1.00 46.66           C  
ATOM     23  O   LEU B   4      40.587  20.004 -16.007  1.00 46.66           O  
ATOM     24  CG  LEU B   4      37.957  20.608 -19.660  1.00 46.66           C  
ATOM     25  CD1 LEU B   4      37.663  19.387 -20.525  1.00 46.66           C  
ATOM     26  CD2 LEU B   4      36.663  21.308 -19.257  1.00 46.66           C  
ATOM     27  N   GLY B   5      40.069  21.821 -15.435  1.00 43.92           N  
ATOM     28  CA  GLY B   5      40.176  21.638 -13.997  1.00 43.92           C  
ATOM     29  C   GLY B   5      39.280  20.535 -13.467  1.00 43.92           C  
ATOM     30  O   GLY B   5      38.241  20.234 -14.058  1.00 43.92           O  
ATOM     31  N   PRO B   6      39.828  19.435 -12.821  1.00 49.45           N  
ATOM     32  CA  PRO B   6      39.033  18.382 -12.183  1.00 49.45           C  
ATOM     33  C   PRO B   6      37.793  18.926 -11.477  1.00 49.45           C  
ATOM     34  CB  PRO B   6      40.008  17.765 -11.177  1.00 49.45           C  
ATOM     35  O   PRO B   6      37.888  19.883 -10.705  1.00 49.45           O  
ATOM     36  CG  PRO B   6      41.154  18.722 -11.119  1.00 49.45           C  
ATOM     37  CD  PRO B   6      40.939  19.788 -12.154  1.00 49.45           C  
ATOM     38  N   SER B   7      36.719  19.182 -12.103  1.00 53.43           N  
ATOM     39  CA  SER B   7      35.500  19.369 -11.322  1.00 53.43           C  
ATOM     40  C   SER B   7      35.420  18.367 -10.175  1.00 53.43           C  
ATOM     41  CB  SER B   7      34.266  19.234 -12.215  1.00 53.43           C  
ATOM     42  O   SER B   7      35.637  17.170 -10.373  1.00 53.43           O  
ATOM     43  OG  SER B   7      34.385  18.113 -13.073  1.00 53.43           O  
ATOM     44  N   SER B   8      35.824  18.609  -8.922  1.00 59.34           N  
ATOM     45  CA  SER B   8      35.790  17.867  -7.666  1.00 59.34           C  
ATOM     46  C   SER B   8      34.459  17.145  -7.486  1.00 59.34           C  
ATOM     47  CB  SER B   8      36.036  18.804  -6.483  1.00 59.34           C  
ATOM     48  O   SER B   8      33.415  17.785  -7.339  1.00 59.34           O  
ATOM     49  OG  SER B   8      35.014  19.781  -6.394  1.00 59.34           O  
ATOM     50  N   GLN B   9      34.121  16.008  -8.214  1.00 70.83           N  
ATOM     51  CA  GLN B   9      32.980  15.121  -8.012  1.00 70.83           C  
ATOM     52  C   GLN B   9      33.140  14.299  -6.737  1.00 70.83           C  
ATOM     53  CB  GLN B   9      32.800  14.194  -9.216  1.00 70.83           C  
ATOM     54  O   GLN B   9      34.171  13.655  -6.533  1.00 70.83           O  
ATOM     55  CG  GLN B   9      32.262  14.894 -10.456  1.00 70.83           C  
ATOM     56  CD  GLN B   9      32.011  13.937 -11.607  1.00 70.83           C  
ATOM     57  NE2 GLN B   9      31.534  14.469 -12.727  1.00 70.83           N  
ATOM     58  OE1 GLN B   9      32.244  12.730 -11.490  1.00 70.83           O  
ATOM     59  N   ASN B  10      32.333  14.536  -5.628  1.00 84.56           N  
ATOM     60  CA  ASN B  10      32.289  13.733  -4.411  1.00 84.56           C  
ATOM     61  C   ASN B  10      31.341  12.546  -4.556  1.00 84.56           C  
ATOM     62  CB  ASN B  10      31.881  14.594  -3.214  1.00 84.56           C  
ATOM     63  O   ASN B  10      30.132  12.726  -4.715  1.00 84.56           O  
ATOM     64  CG  ASN B  10      32.999  15.502  -2.740  1.00 84.56           C  
ATOM     65  ND2 ASN B  10      32.653  16.494  -1.928  1.00 84.56           N  
ATOM     66  OD1 ASN B  10      34.163  15.314  -3.101  1.00 84.56           O  
ATOM     67  N   VAL B  11      31.831  11.356  -4.780  1.00 90.69           N  
ATOM     68  CA  VAL B  11      31.041  10.140  -4.944  1.00 90.69           C  
ATOM     69  C   VAL B  11      31.155   9.276  -3.690  1.00 90.69           C  
ATOM     70  CB  VAL B  11      31.487   9.337  -6.186  1.00 90.69           C  
ATOM     71  O   VAL B  11      32.261   8.976  -3.233  1.00 90.69           O  
ATOM     72  CG1 VAL B  11      30.651   8.067  -6.337  1.00 90.69           C  
ATOM     73  CG2 VAL B  11      31.386  10.199  -7.443  1.00 90.69           C  
ATOM     74  N   THR B  12      30.023   9.008  -3.035  1.00 93.02           N  
ATOM     75  CA  THR B  12      29.976   8.139  -1.865  1.00 93.02           C  
ATOM     76  C   THR B  12      29.134   6.897  -2.147  1.00 93.02           C  
ATOM     77  CB  THR B  12      29.409   8.880  -0.640  1.00 93.02           C  
ATOM     78  O   THR B  12      28.112   6.977  -2.830  1.00 93.02           O  
ATOM     79  CG2 THR B  12      30.363   9.972  -0.167  1.00 93.02           C  
ATOM     80  OG1 THR B  12      28.153   9.476  -0.989  1.00 93.02           O  
ATOM     81  N   GLU B  13      29.575   5.714  -1.712  1.00 95.20           N  
ATOM     82  CA  GLU B  13      28.864   4.454  -1.903  1.00 95.20           C  
ATOM     83  C   GLU B  13      28.403   3.873  -0.570  1.00 95.20           C  
ATOM     84  CB  GLU B  13      29.747   3.444  -2.640  1.00 95.20           C  
ATOM     85  O   GLU B  13      29.142   3.905   0.416  1.00 95.20           O  
ATOM     86  CG  GLU B  13      29.973   3.779  -4.107  1.00 95.20           C  
ATOM     87  CD  GLU B  13      30.776   2.721  -4.848  1.00 95.20           C  
ATOM     88  OE1 GLU B  13      30.964   2.853  -6.078  1.00 95.20           O  
ATOM     89  OE2 GLU B  13      31.219   1.752  -4.192  1.00 95.20           O  
ATOM     90  N   TYR B  14      27.190   3.442  -0.541  1.00 96.58           N  
ATOM     91  CA  TYR B  14      26.617   2.848   0.662  1.00 96.58           C  
ATOM     92  C   TYR B  14      26.053   1.463   0.371  1.00 96.58           C  
ATOM     93  CB  TYR B  14      25.518   3.749   1.235  1.00 96.58           C  
ATOM     94  O   TYR B  14      25.477   1.231  -0.695  1.00 96.58           O  
ATOM     95  CG  TYR B  14      25.994   5.138   1.587  1.00 96.58           C  
ATOM     96  CD1 TYR B  14      26.572   5.404   2.826  1.00 96.58           C  
ATOM     97  CD2 TYR B  14      25.866   6.186   0.682  1.00 96.58           C  
ATOM     98  CE1 TYR B  14      27.010   6.682   3.156  1.00 96.58           C  
ATOM     99  CE2 TYR B  14      26.300   7.468   1.001  1.00 96.58           C  
ATOM    100  OH  TYR B  14      27.302   8.973   2.559  1.00 96.58           O  
ATOM    101  CZ  TYR B  14      26.870   7.706   2.238  1.00 96.58           C  
ATOM    102  N   VAL B  15      26.228   0.580   1.338  1.00 96.01           N  
ATOM    103  CA  VAL B  15      25.656  -0.757   1.221  1.00 96.01           C  
ATOM    104  C   VAL B  15      24.170  -0.716   1.568  1.00 96.01           C  
ATOM    105  CB  VAL B  15      26.388  -1.769   2.132  1.00 96.01           C  
ATOM    106  O   VAL B  15      23.765  -0.033   2.512  1.00 96.01           O  
ATOM    107  CG1 VAL B  15      25.737  -3.148   2.040  1.00 96.01           C  
ATOM    108  CG2 VAL B  15      27.868  -1.847   1.761  1.00 96.01           C  
ATOM    109  N   VAL B  16      23.371  -1.346   0.798  1.00 96.64           N  
ATOM    110  CA  VAL B  16      21.934  -1.419   1.042  1.00 96.64           C  
ATOM    111  C   VAL B  16      21.558  -2.826   1.498  1.00 96.64           C  
ATOM    112  CB  VAL B  16      21.125  -1.032  -0.216  1.00 96.64           C  
ATOM    113  O   VAL B  16      21.893  -3.811   0.835  1.00 96.64           O  
ATOM    114  CG1 VAL B  16      19.625  -1.117   0.060  1.00 96.64           C  
ATOM    115  CG2 VAL B  16      21.506   0.372  -0.684  1.00 96.64           C  
ATOM    116  N   ARG B  17      20.835  -2.936   2.649  1.00 95.70           N  
ATOM    117  CA  ARG B  17      20.403  -4.215   3.203  1.00 95.70           C  
ATOM    118  C   ARG B  17      18.884  -4.276   3.320  1.00 95.70           C  
ATOM    119  CB  ARG B  17      21.045  -4.453   4.572  1.00 95.70           C  
ATOM    120  O   ARG B  17      18.243  -3.285   3.675  1.00 95.70           O  
ATOM    121  CG  ARG B  17      22.565  -4.465   4.546  1.00 95.70           C  
ATOM    122  CD  ARG B  17      23.151  -4.597   5.945  1.00 95.70           C  
ATOM    123  NE  ARG B  17      24.583  -4.309   5.958  1.00 95.70           N  
ATOM    124  NH1 ARG B  17      24.837  -4.635   8.231  1.00 95.70           N  
ATOM    125  NH2 ARG B  17      26.642  -4.055   6.943  1.00 95.70           N  
ATOM    126  CZ  ARG B  17      25.351  -4.334   7.044  1.00 95.70           C  
ATOM    127  N   VAL B  18      18.327  -5.426   2.982  1.00 95.27           N  
ATOM    128  CA  VAL B  18      16.898  -5.663   3.160  1.00 95.27           C  
ATOM    129  C   VAL B  18      16.681  -6.742   4.219  1.00 95.27           C  
ATOM    130  CB  VAL B  18      16.221  -6.074   1.833  1.00 95.27           C  
ATOM    131  O   VAL B  18      16.802  -7.935   3.932  1.00 95.27           O  
ATOM    132  CG1 VAL B  18      14.720  -6.276   2.033  1.00 95.27           C  
ATOM    133  CG2 VAL B  18      16.484  -5.026   0.754  1.00 95.27           C  
ATOM    134  N   PRO B  19      16.336  -6.308   5.329  1.00 89.82           N  
ATOM    135  CA  PRO B  19      16.110  -7.276   6.405  1.00 89.82           C  
ATOM    136  C   PRO B  19      14.901  -8.172   6.147  1.00 89.82           C  
ATOM    137  CB  PRO B  19      15.882  -6.391   7.633  1.00 89.82           C  
ATOM    138  O   PRO B  19      13.867  -7.698   5.671  1.00 89.82           O  
ATOM    139  CG  PRO B  19      16.308  -5.024   7.204  1.00 89.82           C  
ATOM    140  CD  PRO B  19      16.330  -4.981   5.703  1.00 89.82           C  
ATOM    141  N   LYS B  20      14.856  -9.469   6.245  1.00 81.26           N  
ATOM    142  CA  LYS B  20      13.793 -10.416   5.920  1.00 81.26           C  
ATOM    143  C   LYS B  20      12.869 -10.636   7.114  1.00 81.26           C  
ATOM    144  CB  LYS B  20      14.384 -11.751   5.463  1.00 81.26           C  
ATOM    145  O   LYS B  20      11.661 -10.817   6.946  1.00 81.26           O  
ATOM    146  CG  LYS B  20      15.089 -11.686   4.116  1.00 81.26           C  
ATOM    147  CD  LYS B  20      15.513 -13.070   3.639  1.00 81.26           C  
ATOM    148  CE  LYS B  20      16.188 -13.010   2.276  1.00 81.26           C  
ATOM    149  NZ  LYS B  20      16.625 -14.362   1.815  1.00 81.26           N  
ATOM    150  N   ASN B  21      13.336 -10.697   8.355  1.00 75.15           N  
ATOM    151  CA  ASN B  21      12.515 -11.032   9.514  1.00 75.15           C  
ATOM    152  C   ASN B  21      12.213  -9.799  10.361  1.00 75.15           C  
ATOM    153  CB  ASN B  21      13.198 -12.106  10.363  1.00 75.15           C  
ATOM    154  O   ASN B  21      12.659  -9.703  11.506  1.00 75.15           O  
ATOM    155  CG  ASN B  21      13.211 -13.463   9.687  1.00 75.15           C  
ATOM    156  ND2 ASN B  21      14.133 -14.323  10.103  1.00 75.15           N  
ATOM    157  OD1 ASN B  21      12.401 -13.736   8.798  1.00 75.15           O  
ATOM    158  N   THR B  22      11.379  -9.003   9.608  1.00 78.49           N  
ATOM    159  CA  THR B  22      11.036  -7.807  10.370  1.00 78.49           C  
ATOM    160  C   THR B  22       9.777  -8.038  11.200  1.00 78.49           C  
ATOM    161  CB  THR B  22      10.829  -6.595   9.444  1.00 78.49           C  
ATOM    162  O   THR B  22       8.844  -8.706  10.750  1.00 78.49           O  
ATOM    163  CG2 THR B  22      12.111  -6.252   8.692  1.00 78.49           C  
ATOM    164  OG1 THR B  22       9.797  -6.895   8.496  1.00 78.49           O  
ATOM    165  N   THR B  23       9.776  -7.813  12.434  1.00 86.46           N  
ATOM    166  CA  THR B  23       8.657  -7.943  13.360  1.00 86.46           C  
ATOM    167  C   THR B  23       7.708  -6.755  13.231  1.00 86.46           C  
ATOM    168  CB  THR B  23       9.148  -8.055  14.816  1.00 86.46           C  
ATOM    169  O   THR B  23       6.621  -6.757  13.813  1.00 86.46           O  
ATOM    170  CG2 THR B  23       9.942  -9.339  15.031  1.00 86.46           C  
ATOM    171  OG1 THR B  23       9.985  -6.933  15.120  1.00 86.46           O  
ATOM    172  N   LYS B  24       8.089  -5.918  12.338  1.00 92.51           N  
ATOM    173  CA  LYS B  24       7.293  -4.699  12.222  1.00 92.51           C  
ATOM    174  C   LYS B  24       6.730  -4.543  10.812  1.00 92.51           C  
ATOM    175  CB  LYS B  24       8.130  -3.474  12.591  1.00 92.51           C  
ATOM    176  O   LYS B  24       7.406  -4.855   9.830  1.00 92.51           O  
ATOM    177  CG  LYS B  24       8.636  -3.479  14.026  1.00 92.51           C  
ATOM    178  CD  LYS B  24       9.468  -2.240  14.330  1.00 92.51           C  
ATOM    179  CE  LYS B  24      10.008  -2.263  15.753  1.00 92.51           C  
ATOM    180  NZ  LYS B  24      10.848  -1.063  16.047  1.00 92.51           N  
ATOM    181  N   LYS B  25       5.472  -4.160  10.709  1.00 92.99           N  
ATOM    182  CA  LYS B  25       4.854  -3.785   9.440  1.00 92.99           C  
ATOM    183  C   LYS B  25       4.960  -2.281   9.201  1.00 92.99           C  
ATOM    184  CB  LYS B  25       3.388  -4.219   9.407  1.00 92.99           C  
ATOM    185  O   LYS B  25       4.492  -1.484  10.017  1.00 92.99           O  
ATOM    186  CG  LYS B  25       3.191  -5.727   9.347  1.00 92.99           C  
ATOM    187  CD  LYS B  25       1.718  -6.093   9.215  1.00 92.99           C  
ATOM    188  CE  LYS B  25       1.518  -7.601   9.170  1.00 92.99           C  
ATOM    189  NZ  LYS B  25       0.072  -7.966   9.080  1.00 92.99           N  
ATOM    190  N   TYR B  26       5.513  -1.908   8.088  1.00 95.16           N  
ATOM    191  CA  TYR B  26       5.741  -0.501   7.778  1.00 95.16           C  
ATOM    192  C   TYR B  26       4.609   0.060   6.925  1.00 95.16           C  
ATOM    193  CB  TYR B  26       7.079  -0.320   7.055  1.00 95.16           C  
ATOM    194  O   TYR B  26       4.237  -0.533   5.910  1.00 95.16           O  
ATOM    195  CG  TYR B  26       8.281  -0.490   7.952  1.00 95.16           C  
ATOM    196  CD1 TYR B  26       8.970   0.617   8.443  1.00 95.16           C  
ATOM    197  CD2 TYR B  26       8.731  -1.756   8.309  1.00 95.16           C  
ATOM    198  CE1 TYR B  26      10.080   0.465   9.268  1.00 95.16           C  
ATOM    199  CE2 TYR B  26       9.840  -1.920   9.133  1.00 95.16           C  
ATOM    200  OH  TYR B  26      11.604  -0.962  10.423  1.00 95.16           O  
ATOM    201  CZ  TYR B  26      10.506  -0.805   9.607  1.00 95.16           C  
ATOM    202  N   ASN B  27       4.050   1.185   7.342  1.00 95.58           N  
ATOM    203  CA  ASN B  27       2.946   1.840   6.649  1.00 95.58           C  
ATOM    204  C   ASN B  27       3.201   3.334   6.474  1.00 95.58           C  
ATOM    205  CB  ASN B  27       1.631   1.610   7.396  1.00 95.58           C  
ATOM    206  O   ASN B  27       3.936   3.938   7.257  1.00 95.58           O  
ATOM    207  CG  ASN B  27       1.376   0.145   7.693  1.00 95.58           C  
ATOM    208  ND2 ASN B  27       1.249  -0.187   8.973  1.00 95.58           N  
ATOM    209  OD1 ASN B  27       1.296  -0.681   6.781  1.00 95.58           O  
ATOM    210  N   ILE B  28       2.614   3.898   5.419  1.00 95.44           N  
ATOM    211  CA  ILE B  28       2.770   5.319   5.130  1.00 95.44           C  
ATOM    212  C   ILE B  28       1.529   6.079   5.594  1.00 95.44           C  
ATOM    213  CB  ILE B  28       3.017   5.566   3.624  1.00 95.44           C  
ATOM    214  O   ILE B  28       0.401   5.643   5.356  1.00 95.44           O  
ATOM    215  CG1 ILE B  28       4.322   4.894   3.181  1.00 95.44           C  
ATOM    216  CG2 ILE B  28       3.043   7.067   3.320  1.00 95.44           C  
ATOM    217  CD1 ILE B  28       5.575   5.517   3.782  1.00 95.44           C  
ATOM    218  N   MET B  29       1.770   7.069   6.308  1.00 95.32           N  
ATOM    219  CA  MET B  29       0.739   8.027   6.695  1.00 95.32           C  
ATOM    220  C   MET B  29       0.881   9.327   5.910  1.00 95.32           C  
ATOM    221  CB  MET B  29       0.806   8.313   8.196  1.00 95.32           C  
ATOM    222  O   MET B  29       1.837  10.078   6.113  1.00 95.32           O  
ATOM    223  CG  MET B  29      -0.329   9.187   8.705  1.00 95.32           C  
ATOM    224  SD  MET B  29      -0.192   9.541  10.501  1.00 95.32           S  
ATOM    225  CE  MET B  29      -0.395   7.868  11.173  1.00 95.32           C  
ATOM    226  N   ALA B  30      -0.099   9.640   5.126  1.00 94.76           N  
ATOM    227  CA  ALA B  30      -0.012  10.806   4.251  1.00 94.76           C  
ATOM    228  C   ALA B  30      -0.964  11.907   4.709  1.00 94.76           C  
ATOM    229  CB  ALA B  30      -0.313  10.412   2.807  1.00 94.76           C  
ATOM    230  O   ALA B  30      -2.141  11.649   4.972  1.00 94.76           O  
ATOM    231  N   PHE B  31      -0.507  13.146   4.849  1.00 94.91           N  
ATOM    232  CA  PHE B  31      -1.293  14.323   5.198  1.00 94.91           C  
ATOM    233  C   PHE B  31      -1.223  15.369   4.092  1.00 94.91           C  
ATOM    234  CB  PHE B  31      -0.806  14.924   6.521  1.00 94.91           C  
ATOM    235  O   PHE B  31      -0.172  15.559   3.477  1.00 94.91           O  
ATOM    236  CG  PHE B  31      -0.911  13.983   7.690  1.00 94.91           C  
ATOM    237  CD1 PHE B  31      -2.087  13.892   8.424  1.00 94.91           C  
ATOM    238  CD2 PHE B  31       0.168  13.189   8.056  1.00 94.91           C  
ATOM    239  CE1 PHE B  31      -2.186  13.022   9.507  1.00 94.91           C  
ATOM    240  CE2 PHE B  31       0.076  12.317   9.137  1.00 94.91           C  
ATOM    241  CZ  PHE B  31      -1.101  12.235   9.862  1.00 94.91           C  
ATOM    242  N   ASN B  32      -2.304  15.955   3.835  1.00 91.73           N  
ATOM    243  CA  ASN B  32      -2.310  17.050   2.870  1.00 91.73           C  
ATOM    244  C   ASN B  32      -1.569  18.272   3.404  1.00 91.73           C  
ATOM    245  CB  ASN B  32      -3.744  17.422   2.489  1.00 91.73           C  
ATOM    246  O   ASN B  32      -1.530  18.500   4.614  1.00 91.73           O  
ATOM    247  CG  ASN B  32      -4.420  16.358   1.647  1.00 91.73           C  
ATOM    248  ND2 ASN B  32      -5.742  16.281   1.737  1.00 91.73           N  
ATOM    249  OD1 ASN B  32      -3.759  15.609   0.922  1.00 91.73           O  
ATOM    250  N   ALA B  33      -1.001  18.963   2.540  1.00 86.03           N  
ATOM    251  CA  ALA B  33      -0.228  20.148   2.903  1.00 86.03           C  
ATOM    252  C   ALA B  33      -1.107  21.183   3.599  1.00 86.03           C  
ATOM    253  CB  ALA B  33       0.427  20.756   1.665  1.00 86.03           C  
ATOM    254  O   ALA B  33      -0.657  21.871   4.519  1.00 86.03           O  
ATOM    255  N   ALA B  34      -2.344  21.249   3.273  1.00 86.20           N  
ATOM    256  CA  ALA B  34      -3.292  22.232   3.792  1.00 86.20           C  
ATOM    257  C   ALA B  34      -3.579  21.988   5.271  1.00 86.20           C  
ATOM    258  CB  ALA B  34      -4.589  22.197   2.988  1.00 86.20           C  
ATOM    259  O   ALA B  34      -3.963  22.910   5.995  1.00 86.20           O  
ATOM    260  N   ASP B  35      -3.314  20.856   5.736  1.00 86.99           N  
ATOM    261  CA  ASP B  35      -3.622  20.497   7.118  1.00 86.99           C  
ATOM    262  C   ASP B  35      -2.513  20.954   8.063  1.00 86.99           C  
ATOM    263  CB  ASP B  35      -3.833  18.988   7.246  1.00 86.99           C  
ATOM    264  O   ASP B  35      -2.727  21.063   9.272  1.00 86.99           O  
ATOM    265  CG  ASP B  35      -5.044  18.491   6.476  1.00 86.99           C  
ATOM    266  OD1 ASP B  35      -6.014  19.260   6.302  1.00 86.99           O  
ATOM    267  OD2 ASP B  35      -5.029  17.319   6.042  1.00 86.99           O  
ATOM    268  N   LYS B  36      -1.390  21.354   7.539  1.00 84.12           N  
ATOM    269  CA  LYS B  36      -0.271  21.920   8.286  1.00 84.12           C  
ATOM    270  C   LYS B  36       0.069  21.061   9.501  1.00 84.12           C  
ATOM    271  CB  LYS B  36      -0.587  23.350   8.727  1.00 84.12           C  
ATOM    272  O   LYS B  36       0.175  21.572  10.618  1.00 84.12           O  
ATOM    273  CG  LYS B  36      -0.789  24.322   7.574  1.00 84.12           C  
ATOM    274  CD  LYS B  36      -1.039  25.739   8.075  1.00 84.12           C  
ATOM    275  CE  LYS B  36      -1.291  26.703   6.924  1.00 84.12           C  
ATOM    276  NZ  LYS B  36      -1.535  28.094   7.410  1.00 84.12           N  
ATOM    277  N   VAL B  37       0.299  19.886   9.320  1.00 87.00           N  
ATOM    278  CA  VAL B  37       0.631  18.950  10.389  1.00 87.00           C  
ATOM    279  C   VAL B  37       2.087  19.141  10.810  1.00 87.00           C  
ATOM    280  CB  VAL B  37       0.389  17.486   9.957  1.00 87.00           C  
ATOM    281  O   VAL B  37       2.983  19.189   9.964  1.00 87.00           O  
ATOM    282  CG1 VAL B  37       0.752  16.523  11.086  1.00 87.00           C  
ATOM    283  CG2 VAL B  37      -1.064  17.290   9.529  1.00 87.00           C  
ATOM    284  N   ASN B  38       2.236  19.419  12.023  1.00 85.55           N  
ATOM    285  CA  ASN B  38       3.549  19.554  12.645  1.00 85.55           C  
ATOM    286  C   ASN B  38       3.716  18.590  13.815  1.00 85.55           C  
ATOM    287  CB  ASN B  38       3.778  20.995  13.107  1.00 85.55           C  
ATOM    288  O   ASN B  38       3.074  18.750  14.855  1.00 85.55           O  
ATOM    289  CG  ASN B  38       5.217  21.259  13.504  1.00 85.55           C  
ATOM    290  ND2 ASN B  38       5.546  22.525  13.733  1.00 85.55           N  
ATOM    291  OD1 ASN B  38       6.027  20.333  13.602  1.00 85.55           O  
ATOM    292  N   PHE B  39       4.630  17.729  13.703  1.00 88.02           N  
ATOM    293  CA  PHE B  39       4.796  16.651  14.672  1.00 88.02           C  
ATOM    294  C   PHE B  39       5.460  17.164  15.944  1.00 88.02           C  
ATOM    295  CB  PHE B  39       5.622  15.509  14.071  1.00 88.02           C  
ATOM    296  O   PHE B  39       5.411  16.506  16.985  1.00 88.02           O  
ATOM    297  CG  PHE B  39       4.981  14.861  12.875  1.00 88.02           C  
ATOM    298  CD1 PHE B  39       3.902  13.998  13.028  1.00 88.02           C  
ATOM    299  CD2 PHE B  39       5.457  15.113  11.595  1.00 88.02           C  
ATOM    300  CE1 PHE B  39       3.307  13.396  11.922  1.00 88.02           C  
ATOM    301  CE2 PHE B  39       4.867  14.515  10.485  1.00 88.02           C  
ATOM    302  CZ  PHE B  39       3.793  13.656  10.651  1.00 88.02           C  
ATOM    303  N   ALA B  40       6.090  18.266  15.833  1.00 85.50           N  
ATOM    304  CA  ALA B  40       6.701  18.874  17.013  1.00 85.50           C  
ATOM    305  C   ALA B  40       5.639  19.297  18.024  1.00 85.50           C  
ATOM    306  CB  ALA B  40       7.557  20.072  16.611  1.00 85.50           C  
ATOM    307  O   ALA B  40       5.901  19.337  19.228  1.00 85.50           O  
ATOM    308  N   THR B  41       4.453  19.548  17.580  1.00 87.71           N  
ATOM    309  CA  THR B  41       3.352  20.009  18.419  1.00 87.71           C  
ATOM    310  C   THR B  41       2.603  18.826  19.025  1.00 87.71           C  
ATOM    311  CB  THR B  41       2.371  20.887  17.621  1.00 87.71           C  
ATOM    312  O   THR B  41       1.797  18.999  19.943  1.00 87.71           O  
ATOM    313  CG2 THR B  41       3.065  22.130  17.074  1.00 87.71           C  
ATOM    314  OG1 THR B  41       1.842  20.128  16.526  1.00 87.71           O  
ATOM    315  N   TRP B  42       3.023  17.648  18.586  1.00 90.35           N  
ATOM    316  CA  TRP B  42       2.325  16.461  19.066  1.00 90.35           C  
ATOM    317  C   TRP B  42       2.913  15.982  20.389  1.00 90.35           C  
ATOM    318  CB  TRP B  42       2.393  15.339  18.027  1.00 90.35           C  
ATOM    319  O   TRP B  42       4.037  15.476  20.429  1.00 90.35           O  
ATOM    320  CG  TRP B  42       1.589  15.605  16.790  1.00 90.35           C  
ATOM    321  CD1 TRP B  42       1.140  16.817  16.344  1.00 90.35           C  
ATOM    322  CD2 TRP B  42       1.135  14.635  15.841  1.00 90.35           C  
ATOM    323  CE2 TRP B  42       0.416  15.331  14.844  1.00 90.35           C  
ATOM    324  CE3 TRP B  42       1.267  13.244  15.737  1.00 90.35           C  
ATOM    325  NE1 TRP B  42       0.434  16.659  15.174  1.00 90.35           N  
ATOM    326  CH2 TRP B  42      -0.026  13.319  13.677  1.00 90.35           C  
ATOM    327  CZ2 TRP B  42      -0.170  14.680  13.755  1.00 90.35           C  
ATOM    328  CZ3 TRP B  42       0.684  12.599  14.652  1.00 90.35           C  
ATOM    329  N   ASN B  43       2.196  16.130  21.441  1.00 90.00           N  
ATOM    330  CA  ASN B  43       2.633  15.637  22.743  1.00 90.00           C  
ATOM    331  C   ASN B  43       2.182  14.199  22.978  1.00 90.00           C  
ATOM    332  CB  ASN B  43       2.116  16.545  23.862  1.00 90.00           C  
ATOM    333  O   ASN B  43       2.941  13.384  23.507  1.00 90.00           O  
ATOM    334  CG  ASN B  43       2.643  17.962  23.754  1.00 90.00           C  
ATOM    335  ND2 ASN B  43       1.882  18.919  24.274  1.00 90.00           N  
ATOM    336  OD1 ASN B  43       3.724  18.196  23.208  1.00 90.00           O  
ATOM    337  N   GLN B  44       0.961  14.010  22.571  1.00 90.70           N  
ATOM    338  CA  GLN B  44       0.366  12.681  22.660  1.00 90.70           C  
ATOM    339  C   GLN B  44      -0.494  12.380  21.436  1.00 90.70           C  
ATOM    340  CB  GLN B  44      -0.470  12.550  23.934  1.00 90.70           C  
ATOM    341  O   GLN B  44      -1.125  13.281  20.878  1.00 90.70           O  
ATOM    342  CG  GLN B  44      -1.028  11.152  24.163  1.00 90.70           C  
ATOM    343  CD  GLN B  44      -1.880  11.057  25.414  1.00 90.70           C  
ATOM    344  NE2 GLN B  44      -2.422   9.872  25.675  1.00 90.70           N  
ATOM    345  OE1 GLN B  44      -2.050  12.041  26.141  1.00 90.70           O  
ATOM    346  N   ALA B  45      -0.377  11.159  20.990  1.00 93.22           N  
ATOM    347  CA  ALA B  45      -1.191  10.756  19.846  1.00 93.22           C  
ATOM    348  C   ALA B  45      -1.718   9.335  20.021  1.00 93.22           C  
ATOM    349  CB  ALA B  45      -0.386  10.866  18.554  1.00 93.22           C  
ATOM    350  O   ALA B  45      -1.027   8.474  20.571  1.00 93.22           O  
ATOM    351  N   ARG B  46      -2.998   9.198  19.707  1.00 93.18           N  
ATOM    352  CA  ARG B  46      -3.641   7.889  19.770  1.00 93.18           C  
ATOM    353  C   ARG B  46      -4.132   7.453  18.393  1.00 93.18           C  
ATOM    354  CB  ARG B  46      -4.807   7.909  20.760  1.00 93.18           C  
ATOM    355  O   ARG B  46      -4.754   8.238  17.674  1.00 93.18           O  
ATOM    356  CG  ARG B  46      -4.379   7.823  22.217  1.00 93.18           C  
ATOM    357  CD  ARG B  46      -5.571   7.628  23.144  1.00 93.18           C  
ATOM    358  NE  ARG B  46      -5.160   7.124  24.451  1.00 93.18           N  
ATOM    359  NH1 ARG B  46      -7.172   7.581  25.490  1.00 93.18           N  
ATOM    360  NH2 ARG B  46      -5.455   6.630  26.675  1.00 93.18           N  
ATOM    361  CZ  ARG B  46      -5.930   7.113  25.536  1.00 93.18           C  
ATOM    362  N   LEU B  47      -3.825   6.299  17.974  1.00 92.90           N  
ATOM    363  CA  LEU B  47      -4.219   5.724  16.692  1.00 92.90           C  
ATOM    364  C   LEU B  47      -5.001   4.431  16.894  1.00 92.90           C  
ATOM    365  CB  LEU B  47      -2.987   5.460  15.822  1.00 92.90           C  
ATOM    366  O   LEU B  47      -4.479   3.467  17.459  1.00 92.90           O  
ATOM    367  CG  LEU B  47      -3.255   5.075  14.366  1.00 92.90           C  
ATOM    368  CD1 LEU B  47      -3.847   6.257  13.606  1.00 92.90           C  
ATOM    369  CD2 LEU B  47      -1.974   4.590  13.697  1.00 92.90           C  
ATOM    370  N   GLU B  48      -6.310   4.417  16.385  1.00 89.72           N  
ATOM    371  CA  GLU B  48      -7.178   3.256  16.558  1.00 89.72           C  
ATOM    372  C   GLU B  48      -7.960   2.957  15.282  1.00 89.72           C  
ATOM    373  CB  GLU B  48      -8.143   3.475  17.727  1.00 89.72           C  
ATOM    374  O   GLU B  48      -8.267   3.866  14.508  1.00 89.72           O  
ATOM    375  CG  GLU B  48      -7.453   3.614  19.076  1.00 89.72           C  
ATOM    376  CD  GLU B  48      -8.417   3.896  20.217  1.00 89.72           C  
ATOM    377  OE1 GLU B  48      -7.970   3.977  21.383  1.00 89.72           O  
ATOM    378  OE2 GLU B  48      -9.630   4.035  19.942  1.00 89.72           O  
ATOM    379  N   ARG B  49      -8.228   1.740  15.079  1.00 88.68           N  
ATOM    380  CA  ARG B  49      -9.051   1.350  13.940  1.00 88.68           C  
ATOM    381  C   ARG B  49     -10.514   1.716  14.170  1.00 88.68           C  
ATOM    382  CB  ARG B  49      -8.923  -0.152  13.673  1.00 88.68           C  
ATOM    383  O   ARG B  49     -11.035   1.548  15.275  1.00 88.68           O  
ATOM    384  CG  ARG B  49      -7.590  -0.557  13.064  1.00 88.68           C  
ATOM    385  CD  ARG B  49      -7.564  -0.326  11.559  1.00 88.68           C  
ATOM    386  NE  ARG B  49      -6.321  -0.807  10.962  1.00 88.68           N  
ATOM    387  NH1 ARG B  49      -6.890  -0.217   8.802  1.00 88.68           N  
ATOM    388  NH2 ARG B  49      -4.869  -1.212   9.229  1.00 88.68           N  
ATOM    389  CZ  ARG B  49      -6.030  -0.744   9.665  1.00 88.68           C  
ATOM    390  N   ASP B  50     -11.168   2.290  13.222  1.00 83.65           N  
ATOM    391  CA  ASP B  50     -12.591   2.603  13.304  1.00 83.65           C  
ATOM    392  C   ASP B  50     -13.441   1.344  13.143  1.00 83.65           C  
ATOM    393  CB  ASP B  50     -12.975   3.636  12.242  1.00 83.65           C  
ATOM    394  O   ASP B  50     -13.575   0.817  12.037  1.00 83.65           O  
ATOM    395  CG  ASP B  50     -14.378   4.186  12.429  1.00 83.65           C  
ATOM    396  OD1 ASP B  50     -15.063   3.793  13.398  1.00 83.65           O  
ATOM    397  OD2 ASP B  50     -14.804   5.017  11.599  1.00 83.65           O  
ATOM    398  N   LEU B  51     -13.924   0.878  14.241  1.00 76.51           N  
ATOM    399  CA  LEU B  51     -14.711  -0.351  14.222  1.00 76.51           C  
ATOM    400  C   LEU B  51     -16.204  -0.040  14.192  1.00 76.51           C  
ATOM    401  CB  LEU B  51     -14.382  -1.217  15.440  1.00 76.51           C  
ATOM    402  O   LEU B  51     -17.031  -0.923  14.431  1.00 76.51           O  
ATOM    403  CG  LEU B  51     -12.940  -1.717  15.547  1.00 76.51           C  
ATOM    404  CD1 LEU B  51     -12.606  -2.065  16.994  1.00 76.51           C  
ATOM    405  CD2 LEU B  51     -12.723  -2.922  14.638  1.00 76.51           C  
ATOM    406  N   SER B  52     -16.566   1.166  14.002  1.00 70.29           N  
ATOM    407  CA  SER B  52     -17.956   1.611  14.007  1.00 70.29           C  
ATOM    408  C   SER B  52     -18.764   0.915  12.917  1.00 70.29           C  
ATOM    409  CB  SER B  52     -18.034   3.127  13.821  1.00 70.29           C  
ATOM    410  O   SER B  52     -19.972   0.715  13.064  1.00 70.29           O  
ATOM    411  OG  SER B  52     -17.214   3.545  12.743  1.00 70.29           O  
ATOM    412  N   ASN B  53     -18.119   0.509  11.869  1.00 61.99           N  
ATOM    413  CA  ASN B  53     -18.789  -0.156  10.757  1.00 61.99           C  
ATOM    414  C   ASN B  53     -19.012  -1.639  11.042  1.00 61.99           C  
ATOM    415  CB  ASN B  53     -17.989   0.021   9.464  1.00 61.99           C  
ATOM    416  O   ASN B  53     -19.637  -2.341  10.247  1.00 61.99           O  
ATOM    417  CG  ASN B  53     -18.118   1.416   8.884  1.00 61.99           C  
ATOM    418  ND2 ASN B  53     -17.229   1.758   7.959  1.00 61.99           N  
ATOM    419  OD1 ASN B  53     -19.008   2.180   9.265  1.00 61.99           O  
ATOM    420  N   LYS B  54     -18.426  -2.091  12.190  1.00 61.62           N  
ATOM    421  CA  LYS B  54     -18.644  -3.481  12.577  1.00 61.62           C  
ATOM    422  C   LYS B  54     -20.132  -3.785  12.721  1.00 61.62           C  
ATOM    423  CB  LYS B  54     -17.916  -3.794  13.886  1.00 61.62           C  
ATOM    424  O   LYS B  54     -20.585  -4.877  12.370  1.00 61.62           O  
ATOM    425  CG  LYS B  54     -17.722  -5.281  14.145  1.00 61.62           C  
ATOM    426  CD  LYS B  54     -16.924  -5.526  15.420  1.00 61.62           C  
ATOM    427  CE  LYS B  54     -16.799  -7.013  15.725  1.00 61.62           C  
ATOM    428  NZ  LYS B  54     -16.005  -7.259  16.966  1.00 61.62           N  
ATOM    429  N   LYS B  55     -20.912  -2.737  13.180  1.00 57.39           N  
ATOM    430  CA  LYS B  55     -22.348  -2.877  13.398  1.00 57.39           C  
ATOM    431  C   LYS B  55     -23.092  -3.039  12.075  1.00 57.39           C  
ATOM    432  CB  LYS B  55     -22.896  -1.672  14.164  1.00 57.39           C  
ATOM    433  O   LYS B  55     -24.079  -3.773  11.998  1.00 57.39           O  
ATOM    434  CG  LYS B  55     -22.675  -1.741  15.668  1.00 57.39           C  
ATOM    435  CD  LYS B  55     -23.287  -0.540  16.378  1.00 57.39           C  
ATOM    436  CE  LYS B  55     -23.003  -0.571  17.874  1.00 57.39           C  
ATOM    437  NZ  LYS B  55     -23.543   0.638  18.565  1.00 57.39           N  
ATOM    438  N   ILE B  56     -22.542  -2.401  11.006  1.00 55.54           N  
ATOM    439  CA  ILE B  56     -23.169  -2.448   9.689  1.00 55.54           C  
ATOM    440  C   ILE B  56     -23.016  -3.847   9.095  1.00 55.54           C  
ATOM    441  CB  ILE B  56     -22.564  -1.392   8.737  1.00 55.54           C  
ATOM    442  O   ILE B  56     -23.898  -4.322   8.376  1.00 55.54           O  
ATOM    443  CG1 ILE B  56     -22.734   0.014   9.322  1.00 55.54           C  
ATOM    444  CG2 ILE B  56     -23.203  -1.489   7.348  1.00 55.54           C  
ATOM    445  CD1 ILE B  56     -21.864   1.071   8.656  1.00 55.54           C  
ATOM    446  N   TYR B  57     -21.954  -4.590   9.451  1.00 51.26           N  
ATOM    447  CA  TYR B  57     -21.702  -5.933   8.940  1.00 51.26           C  
ATOM    448  C   TYR B  57     -22.249  -6.990   9.892  1.00 51.26           C  
ATOM    449  CB  TYR B  57     -20.202  -6.152   8.722  1.00 51.26           C  
ATOM    450  O   TYR B  57     -22.291  -8.175   9.555  1.00 51.26           O  
ATOM    451  CG  TYR B  57     -19.662  -5.472   7.488  1.00 51.26           C  
ATOM    452  CD1 TYR B  57     -19.718  -6.095   6.244  1.00 51.26           C  
ATOM    453  CD2 TYR B  57     -19.093  -4.205   7.564  1.00 51.26           C  
ATOM    454  CE1 TYR B  57     -19.220  -5.473   5.104  1.00 51.26           C  
ATOM    455  CE2 TYR B  57     -18.592  -3.573   6.431  1.00 51.26           C  
ATOM    456  OH  TYR B  57     -18.165  -3.593   4.082  1.00 51.26           O  
ATOM    457  CZ  TYR B  57     -18.660  -4.214   5.207  1.00 51.26           C  
ATOM    458  N   GLN B  58     -22.641  -6.662  11.110  1.00 47.12           N  
ATOM    459  CA  GLN B  58     -23.270  -7.583  12.050  1.00 47.12           C  
ATOM    460  C   GLN B  58     -24.715  -7.873  11.654  1.00 47.12           C  
ATOM    461  CB  GLN B  58     -23.218  -7.019  13.471  1.00 47.12           C  
ATOM    462  O   GLN B  58     -25.499  -6.949  11.428  1.00 47.12           O  
ATOM    463  CG  GLN B  58     -22.418  -7.874  14.444  1.00 47.12           C  
ATOM    464  CD  GLN B  58     -22.031  -7.124  15.704  1.00 47.12           C  
ATOM    465  NE2 GLN B  58     -21.062  -7.659  16.439  1.00 47.12           N  
ATOM    466  OE1 GLN B  58     -22.598  -6.072  16.015  1.00 47.12           O  
ATOM    467  N   GLU B  59     -25.069  -8.917  10.708  1.00 45.48           N  
ATOM    468  CA  GLU B  59     -26.389  -9.403  10.316  1.00 45.48           C  
ATOM    469  C   GLU B  59     -27.353  -9.396  11.499  1.00 45.48           C  
ATOM    470  CB  GLU B  59     -26.290 -10.812   9.726  1.00 45.48           C  
ATOM    471  O   GLU B  59     -26.957  -9.681  12.631  1.00 45.48           O  
ATOM    472  CG  GLU B  59     -27.240 -11.061   8.564  1.00 45.48           C  
ATOM    473  CD  GLU B  59     -27.040 -12.416   7.904  1.00 45.48           C  
ATOM    474  OE1 GLU B  59     -27.829 -12.773   7.000  1.00 45.48           O  
ATOM    475  OE2 GLU B  59     -26.087 -13.126   8.295  1.00 45.48           O  
ATOM    476  N   GLU B  60     -28.497  -8.618  11.453  1.00 45.63           N  
ATOM    477  CA  GLU B  60     -29.523  -8.767  12.480  1.00 45.63           C  
ATOM    478  C   GLU B  60     -29.688 -10.229  12.887  1.00 45.63           C  
ATOM    479  CB  GLU B  60     -30.859  -8.203  11.992  1.00 45.63           C  
ATOM    480  O   GLU B  60     -29.966 -11.085  12.045  1.00 45.63           O  
ATOM    481  CG  GLU B  60     -31.590  -7.365  13.031  1.00 45.63           C  
ATOM    482  CD  GLU B  60     -32.885  -6.761  12.513  1.00 45.63           C  
ATOM    483  OE1 GLU B  60     -33.657  -6.195  13.320  1.00 45.63           O  
ATOM    484  OE2 GLU B  60     -33.131  -6.856  11.290  1.00 45.63           O  
ATOM    485  N   GLU B  61     -28.816 -10.779  13.768  1.00 45.86           N  
ATOM    486  CA  GLU B  61     -28.924 -12.144  14.273  1.00 45.86           C  
ATOM    487  C   GLU B  61     -30.380 -12.527  14.520  1.00 45.86           C  
ATOM    488  CB  GLU B  61     -28.111 -12.308  15.560  1.00 45.86           C  
ATOM    489  O   GLU B  61     -30.992 -12.072  15.489  1.00 45.86           O  
ATOM    490  CG  GLU B  61     -27.271 -13.576  15.600  1.00 45.86           C  
ATOM    491  CD  GLU B  61     -26.443 -13.707  16.868  1.00 45.86           C  
ATOM    492  OE1 GLU B  61     -25.878 -14.797  17.113  1.00 45.86           O  
ATOM    493  OE2 GLU B  61     -26.360 -12.713  17.623  1.00 45.86           O  
ATOM    494  N   MET B  62     -31.248 -12.339  13.447  1.00 46.31           N  
ATOM    495  CA  MET B  62     -32.576 -12.868  13.741  1.00 46.31           C  
ATOM    496  C   MET B  62     -32.498 -14.330  14.169  1.00 46.31           C  
ATOM    497  CB  MET B  62     -33.494 -12.728  12.525  1.00 46.31           C  
ATOM    498  O   MET B  62     -31.554 -15.036  13.810  1.00 46.31           O  
ATOM    499  CG  MET B  62     -34.058 -11.328  12.341  1.00 46.31           C  
ATOM    500  SD  MET B  62     -35.537 -11.024  13.384  1.00 46.31           S  
ATOM    501  CE  MET B  62     -36.797 -11.899  12.416  1.00 46.31           C  
ATOM    502  N   PRO B  63     -33.281 -14.710  15.264  1.00 44.33           N  
ATOM    503  CA  PRO B  63     -33.218 -16.074  15.796  1.00 44.33           C  
ATOM    504  C   PRO B  63     -33.220 -17.136  14.698  1.00 44.33           C  
ATOM    505  CB  PRO B  63     -34.479 -16.175  16.657  1.00 44.33           C  
ATOM    506  O   PRO B  63     -34.011 -17.052  13.755  1.00 44.33           O  
ATOM    507  CG  PRO B  63     -35.297 -14.982  16.280  1.00 44.33           C  
ATOM    508  CD  PRO B  63     -34.463 -14.090  15.405  1.00 44.33           C  
ATOM    509  N   GLU B  64     -32.183 -17.786  14.406  1.00 47.66           N  
ATOM    510  CA  GLU B  64     -31.978 -18.815  13.391  1.00 47.66           C  
ATOM    511  C   GLU B  64     -32.935 -19.986  13.592  1.00 47.66           C  
ATOM    512  CB  GLU B  64     -30.530 -19.310  13.412  1.00 47.66           C  
ATOM    513  O   GLU B  64     -33.414 -20.577  12.621  1.00 47.66           O  
ATOM    514  CG  GLU B  64     -29.737 -18.944  12.166  1.00 47.66           C  
ATOM    515  CD  GLU B  64     -28.302 -19.444  12.199  1.00 47.66           C  
ATOM    516  OE1 GLU B  64     -27.611 -19.376  11.157  1.00 47.66           O  
ATOM    517  OE2 GLU B  64     -27.865 -19.908  13.276  1.00 47.66           O  
ATOM    518  N   SER B  65     -33.134 -20.552  14.912  1.00 46.77           N  
ATOM    519  CA  SER B  65     -33.943 -21.686  15.347  1.00 46.77           C  
ATOM    520  C   SER B  65     -34.794 -21.325  16.559  1.00 46.77           C  
ATOM    521  CB  SER B  65     -33.053 -22.885  15.677  1.00 46.77           C  
ATOM    522  O   SER B  65     -34.440 -20.429  17.328  1.00 46.77           O  
ATOM    523  OG  SER B  65     -32.601 -22.821  17.019  1.00 46.77           O  
ATOM    524  N   GLY B  66     -36.255 -21.452  16.581  1.00 44.80           N  
ATOM    525  CA  GLY B  66     -37.326 -21.314  17.554  1.00 44.80           C  
ATOM    526  C   GLY B  66     -38.558 -20.629  16.992  1.00 44.80           C  
ATOM    527  O   GLY B  66     -38.600 -20.289  15.808  1.00 44.80           O  
ATOM    528  N   ALA B  67     -39.555 -20.459  17.805  1.00 45.53           N  
ATOM    529  CA  ALA B  67     -40.877 -19.896  17.542  1.00 45.53           C  
ATOM    530  C   ALA B  67     -40.771 -18.452  17.060  1.00 45.53           C  
ATOM    531  CB  ALA B  67     -41.747 -19.974  18.794  1.00 45.53           C  
ATOM    532  O   ALA B  67     -40.035 -17.649  17.639  1.00 45.53           O  
ATOM    533  N   GLY B  68     -40.632 -18.125  15.682  1.00 45.75           N  
ATOM    534  CA  GLY B  68     -40.647 -16.886  14.921  1.00 45.75           C  
ATOM    535  C   GLY B  68     -39.568 -16.826  13.857  1.00 45.75           C  
ATOM    536  O   GLY B  68     -39.375 -15.789  13.219  1.00 45.75           O  
ATOM    537  N   SER B  69     -38.562 -17.846  13.829  1.00 47.38           N  
ATOM    538  CA  SER B  69     -37.481 -17.870  12.850  1.00 47.38           C  
ATOM    539  C   SER B  69     -37.949 -18.458  11.523  1.00 47.38           C  
ATOM    540  CB  SER B  69     -36.294 -18.674  13.382  1.00 47.38           C  
ATOM    541  O   SER B  69     -38.861 -19.287  11.492  1.00 47.38           O  
ATOM    542  OG  SER B  69     -36.464 -20.056  13.119  1.00 47.38           O  
ATOM    543  N   GLU B  70     -38.120 -17.726  10.391  1.00 49.44           N  
ATOM    544  CA  GLU B  70     -38.489 -18.225   9.069  1.00 49.44           C  
ATOM    545  C   GLU B  70     -37.580 -19.373   8.640  1.00 49.44           C  
ATOM    546  CB  GLU B  70     -38.436 -17.097   8.035  1.00 49.44           C  
ATOM    547  O   GLU B  70     -36.372 -19.340   8.881  1.00 49.44           O  
ATOM    548  CG  GLU B  70     -39.770 -16.397   7.821  1.00 49.44           C  
ATOM    549  CD  GLU B  70     -39.725 -15.342   6.727  1.00 49.44           C  
ATOM    550  OE1 GLU B  70     -40.781 -14.747   6.413  1.00 49.44           O  
ATOM    551  OE2 GLU B  70     -38.624 -15.109   6.178  1.00 49.44           O  
ATOM    552  N   PHE B  71     -38.034 -20.451   8.419  1.00 49.07           N  
ATOM    553  CA  PHE B  71     -37.359 -21.655   7.949  1.00 49.07           C  
ATOM    554  C   PHE B  71     -36.509 -21.354   6.720  1.00 49.07           C  
ATOM    555  CB  PHE B  71     -38.377 -22.753   7.627  1.00 49.07           C  
ATOM    556  O   PHE B  71     -36.991 -20.750   5.759  1.00 49.07           O  
ATOM    557  CG  PHE B  71     -37.844 -24.148   7.813  1.00 49.07           C  
ATOM    558  CD1 PHE B  71     -37.375 -24.879   6.728  1.00 49.07           C  
ATOM    559  CD2 PHE B  71     -37.812 -24.730   9.074  1.00 49.07           C  
ATOM    560  CE1 PHE B  71     -36.881 -26.170   6.897  1.00 49.07           C  
ATOM    561  CE2 PHE B  71     -37.320 -26.020   9.251  1.00 49.07           C  
ATOM    562  CZ  PHE B  71     -36.856 -26.738   8.161  1.00 49.07           C  
ATOM    563  N   ASN B  72     -35.220 -21.598   6.725  1.00 50.24           N  
ATOM    564  CA  ASN B  72     -34.228 -21.526   5.657  1.00 50.24           C  
ATOM    565  C   ASN B  72     -33.989 -20.086   5.210  1.00 50.24           C  
ATOM    566  CB  ASN B  72     -34.657 -22.387   4.467  1.00 50.24           C  
ATOM    567  O   ASN B  72     -33.780 -19.827   4.023  1.00 50.24           O  
ATOM    568  CG  ASN B  72     -34.185 -23.823   4.585  1.00 50.24           C  
ATOM    569  ND2 ASN B  72     -34.657 -24.678   3.686  1.00 50.24           N  
ATOM    570  OD1 ASN B  72     -33.402 -24.160   5.477  1.00 50.24           O  
ATOM    571  N   ARG B  73     -34.318 -19.225   6.037  1.00 56.49           N  
ATOM    572  CA  ARG B  73     -34.174 -17.813   5.696  1.00 56.49           C  
ATOM    573  C   ARG B  73     -32.746 -17.497   5.266  1.00 56.49           C  
ATOM    574  CB  ARG B  73     -34.572 -16.930   6.881  1.00 56.49           C  
ATOM    575  O   ARG B  73     -32.531 -16.815   4.262  1.00 56.49           O  
ATOM    576  CG  ARG B  73     -34.626 -15.447   6.553  1.00 56.49           C  
ATOM    577  CD  ARG B  73     -34.935 -14.608   7.785  1.00 56.49           C  
ATOM    578  NE  ARG B  73     -34.929 -13.180   7.480  1.00 56.49           N  
ATOM    579  NH1 ARG B  73     -35.925 -12.541   9.464  1.00 56.49           N  
ATOM    580  NH2 ARG B  73     -35.344 -10.962   7.907  1.00 56.49           N  
ATOM    581  CZ  ARG B  73     -35.399 -12.231   8.284  1.00 56.49           C  
ATOM    582  N   LYS B  74     -31.766 -18.037   6.020  1.00 58.89           N  
ATOM    583  CA  LYS B  74     -30.361 -17.796   5.706  1.00 58.89           C  
ATOM    584  C   LYS B  74     -30.005 -18.338   4.324  1.00 58.89           C  
ATOM    585  CB  LYS B  74     -29.458 -18.430   6.766  1.00 58.89           C  
ATOM    586  O   LYS B  74     -29.296 -17.683   3.558  1.00 58.89           O  
ATOM    587  CG  LYS B  74     -28.352 -17.512   7.266  1.00 58.89           C  
ATOM    588  CD  LYS B  74     -27.535 -18.171   8.370  1.00 58.89           C  
ATOM    589  CE  LYS B  74     -26.405 -17.269   8.845  1.00 58.89           C  
ATOM    590  NZ  LYS B  74     -25.617 -17.900   9.946  1.00 58.89           N  
ATOM    591  N   LEU B  75     -30.533 -19.621   4.081  1.00 62.52           N  
ATOM    592  CA  LEU B  75     -30.232 -20.232   2.791  1.00 62.52           C  
ATOM    593  C   LEU B  75     -30.923 -19.478   1.659  1.00 62.52           C  
ATOM    594  CB  LEU B  75     -30.662 -21.701   2.779  1.00 62.52           C  
ATOM    595  O   LEU B  75     -30.347 -19.299   0.584  1.00 62.52           O  
ATOM    596  CG  LEU B  75     -29.542 -22.736   2.892  1.00 62.52           C  
ATOM    597  CD1 LEU B  75     -29.955 -23.864   3.832  1.00 62.52           C  
ATOM    598  CD2 LEU B  75     -29.180 -23.285   1.517  1.00 62.52           C  
ATOM    599  N   ARG B  76     -32.113 -18.926   1.961  1.00 61.42           N  
ATOM    600  CA  ARG B  76     -32.844 -18.166   0.952  1.00 61.42           C  
ATOM    601  C   ARG B  76     -32.195 -16.806   0.714  1.00 61.42           C  
ATOM    602  CB  ARG B  76     -34.305 -17.984   1.369  1.00 61.42           C  
ATOM    603  O   ARG B  76     -32.094 -16.352  -0.427  1.00 61.42           O  
ATOM    604  CG  ARG B  76     -35.300 -18.209   0.242  1.00 61.42           C  
ATOM    605  CD  ARG B  76     -36.731 -17.960   0.696  1.00 61.42           C  
ATOM    606  NE  ARG B  76     -37.629 -19.025   0.257  1.00 61.42           N  
ATOM    607  NH1 ARG B  76     -39.432 -18.304   1.508  1.00 61.42           N  
ATOM    608  NH2 ARG B  76     -39.618 -20.170   0.190  1.00 61.42           N  
ATOM    609  CZ  ARG B  76     -38.891 -19.164   0.653  1.00 61.42           C  
ATOM    610  N   GLU B  77     -31.811 -16.212   1.834  1.00 60.44           N  
ATOM    611  CA  GLU B  77     -31.174 -14.905   1.703  1.00 60.44           C  
ATOM    612  C   GLU B  77     -29.825 -15.017   0.998  1.00 60.44           C  
ATOM    613  CB  GLU B  77     -30.997 -14.253   3.077  1.00 60.44           C  
ATOM    614  O   GLU B  77     -29.468 -14.157   0.190  1.00 60.44           O  
ATOM    615  CG  GLU B  77     -31.102 -12.735   3.055  1.00 60.44           C  
ATOM    616  CD  GLU B  77     -31.807 -12.165   4.275  1.00 60.44           C  
ATOM    617  OE1 GLU B  77     -31.927 -10.923   4.382  1.00 60.44           O  
ATOM    618  OE2 GLU B  77     -32.241 -12.966   5.133  1.00 60.44           O  
ATOM    619  N   GLU B  78     -29.057 -16.096   1.358  1.00 60.44           N  
ATOM    620  CA  GLU B  78     -27.794 -16.343   0.669  1.00 60.44           C  
ATOM    621  C   GLU B  78     -28.016 -16.577  -0.823  1.00 60.44           C  
ATOM    622  CB  GLU B  78     -27.070 -17.542   1.287  1.00 60.44           C  
ATOM    623  O   GLU B  78     -27.246 -16.091  -1.654  1.00 60.44           O  
ATOM    624  CG  GLU B  78     -25.570 -17.553   1.032  1.00 60.44           C  
ATOM    625  CD  GLU B  78     -24.857 -18.719   1.697  1.00 60.44           C  
ATOM    626  OE1 GLU B  78     -23.673 -18.969   1.376  1.00 60.44           O  
ATOM    627  OE2 GLU B  78     -25.487 -19.389   2.545  1.00 60.44           O  
ATOM    628  N   ALA B  79     -29.065 -17.353  -1.195  1.00 60.60           N  
ATOM    629  CA  ALA B  79     -29.391 -17.617  -2.594  1.00 60.60           C  
ATOM    630  C   ALA B  79     -29.809 -16.337  -3.311  1.00 60.60           C  
ATOM    631  CB  ALA B  79     -30.498 -18.664  -2.694  1.00 60.60           C  
ATOM    632  O   ALA B  79     -29.453 -16.124  -4.472  1.00 60.60           O  
ATOM    633  N   ARG B  80     -30.504 -15.491  -2.543  1.00 54.07           N  
ATOM    634  CA  ARG B  80     -30.940 -14.226  -3.126  1.00 54.07           C  
ATOM    635  C   ARG B  80     -29.758 -13.286  -3.341  1.00 54.07           C  
ATOM    636  CB  ARG B  80     -31.987 -13.555  -2.234  1.00 54.07           C  
ATOM    637  O   ARG B  80     -29.664 -12.627  -4.379  1.00 54.07           O  
ATOM    638  CG  ARG B  80     -32.751 -12.432  -2.919  1.00 54.07           C  
ATOM    639  CD  ARG B  80     -33.722 -11.749  -1.967  1.00 54.07           C  
ATOM    640  NE  ARG B  80     -33.092 -10.639  -1.258  1.00 54.07           N  
ATOM    641  NH1 ARG B  80     -34.510  -9.023  -2.104  1.00 54.07           N  
ATOM    642  NH2 ARG B  80     -32.835  -8.439  -0.652  1.00 54.07           N  
ATOM    643  CZ  ARG B  80     -33.480  -9.369  -1.339  1.00 54.07           C  
ATOM    644  N   ARG B  81     -28.902 -13.385  -2.348  1.00 60.46           N  
ATOM    645  CA  ARG B  81     -27.719 -12.538  -2.456  1.00 60.46           C  
ATOM    646  C   ARG B  81     -26.834 -12.977  -3.618  1.00 60.46           C  
ATOM    647  CB  ARG B  81     -26.920 -12.561  -1.151  1.00 60.46           C  
ATOM    648  O   ARG B  81     -26.313 -12.141  -4.359  1.00 60.46           O  
ATOM    649  CG  ARG B  81     -27.376 -11.531  -0.131  1.00 60.46           C  
ATOM    650  CD  ARG B  81     -26.483 -11.523   1.101  1.00 60.46           C  
ATOM    651  NE  ARG B  81     -27.119 -10.840   2.224  1.00 60.46           N  
ATOM    652  NH1 ARG B  81     -25.589 -11.561   3.798  1.00 60.46           N  
ATOM    653  NH2 ARG B  81     -27.336 -10.216   4.424  1.00 60.46           N  
ATOM    654  CZ  ARG B  81     -26.680 -10.874   3.479  1.00 60.46           C  
ATOM    655  N   LYS B  82     -26.615 -14.276  -3.746  1.00 63.36           N  
ATOM    656  CA  LYS B  82     -25.812 -14.815  -4.840  1.00 63.36           C  
ATOM    657  C   LYS B  82     -26.453 -14.516  -6.192  1.00 63.36           C  
ATOM    658  CB  LYS B  82     -25.621 -16.324  -4.673  1.00 63.36           C  
ATOM    659  O   LYS B  82     -25.754 -14.228  -7.166  1.00 63.36           O  
ATOM    660  CG  LYS B  82     -24.253 -16.719  -4.138  1.00 63.36           C  
ATOM    661  CD  LYS B  82     -24.129 -18.230  -3.983  1.00 63.36           C  
ATOM    662  CE  LYS B  82     -22.799 -18.620  -3.351  1.00 63.36           C  
ATOM    663  NZ  LYS B  82     -22.715 -20.090  -3.102  1.00 63.36           N  
ATOM    664  N   LYS B  83     -27.754 -14.547  -6.208  1.00 59.41           N  
ATOM    665  CA  LYS B  83     -28.461 -14.252  -7.451  1.00 59.41           C  
ATOM    666  C   LYS B  83     -28.238 -12.805  -7.881  1.00 59.41           C  
ATOM    667  CB  LYS B  83     -29.957 -14.528  -7.295  1.00 59.41           C  
ATOM    668  O   LYS B  83     -28.097 -12.521  -9.072  1.00 59.41           O  
ATOM    669  CG  LYS B  83     -30.605 -15.144  -8.527  1.00 59.41           C  
ATOM    670  CD  LYS B  83     -32.082 -15.434  -8.295  1.00 59.41           C  
ATOM    671  CE  LYS B  83     -32.736 -16.033  -9.534  1.00 59.41           C  
ATOM    672  NZ  LYS B  83     -34.184 -16.321  -9.311  1.00 59.41           N  
ATOM    673  N   TYR B  84     -28.274 -11.900  -6.853  1.00 63.55           N  
ATOM    674  CA  TYR B  84     -28.119 -10.492  -7.201  1.00 63.55           C  
ATOM    675  C   TYR B  84     -26.653 -10.078  -7.159  1.00 63.55           C  
ATOM    676  CB  TYR B  84     -28.938  -9.611  -6.253  1.00 63.55           C  
ATOM    677  O   TYR B  84     -26.326  -8.907  -7.367  1.00 63.55           O  
ATOM    678  CG  TYR B  84     -30.387  -9.472  -6.653  1.00 63.55           C  
ATOM    679  CD1 TYR B  84     -30.774  -8.563  -7.636  1.00 63.55           C  
ATOM    680  CD2 TYR B  84     -31.371 -10.247  -6.050  1.00 63.55           C  
ATOM    681  CE1 TYR B  84     -32.109  -8.430  -8.007  1.00 63.55           C  
ATOM    682  CE2 TYR B  84     -32.708 -10.122  -6.412  1.00 63.55           C  
ATOM    683  OH  TYR B  84     -34.389  -9.086  -7.754  1.00 63.55           O  
ATOM    684  CZ  TYR B  84     -33.067  -9.213  -7.391  1.00 63.55           C  
ATOM    685  N   GLY B  85     -25.676 -10.958  -7.090  1.00 58.18           N  
ATOM    686  CA  GLY B  85     -24.250 -10.697  -7.205  1.00 58.18           C  
ATOM    687  C   GLY B  85     -23.680  -9.959  -6.008  1.00 58.18           C  
ATOM    688  O   GLY B  85     -22.672  -9.259  -6.127  1.00 58.18           O  
ATOM    689  N   ILE B  86     -24.464  -9.718  -4.987  1.00 48.59           N  
ATOM    690  CA  ILE B  86     -23.959  -9.029  -3.805  1.00 48.59           C  
ATOM    691  C   ILE B  86     -23.175 -10.007  -2.932  1.00 48.59           C  
ATOM    692  CB  ILE B  86     -25.105  -8.385  -2.993  1.00 48.59           C  
ATOM    693  O   ILE B  86     -23.706 -11.039  -2.516  1.00 48.59           O  
ATOM    694  CG1 ILE B  86     -25.898  -7.409  -3.869  1.00 48.59           C  
ATOM    695  CG2 ILE B  86     -24.555  -7.681  -1.748  1.00 48.59           C  
ATOM    696  CD1 ILE B  86     -27.215  -6.956  -3.255  1.00 48.59           C  
ATOM    697  N   VAL B  87     -21.897 -10.006  -3.114  1.00 48.90           N  
ATOM    698  CA  VAL B  87     -21.007 -10.778  -2.252  1.00 48.90           C  
ATOM    699  C   VAL B  87     -20.816 -10.050  -0.923  1.00 48.90           C  
ATOM    700  CB  VAL B  87     -19.639 -11.026  -2.925  1.00 48.90           C  
ATOM    701  O   VAL B  87     -20.466  -8.868  -0.900  1.00 48.90           O  
ATOM    702  CG1 VAL B  87     -18.736 -11.864  -2.021  1.00 48.90           C  
ATOM    703  CG2 VAL B  87     -19.827 -11.709  -4.278  1.00 48.90           C  
ATOM    704  N   LEU B  88     -21.429 -10.515   0.128  1.00 51.10           N  
ATOM    705  CA  LEU B  88     -21.225  -9.938   1.452  1.00 51.10           C  
ATOM    706  C   LEU B  88     -19.739  -9.820   1.771  1.00 51.10           C  
ATOM    707  CB  LEU B  88     -21.923 -10.785   2.519  1.00 51.10           C  
ATOM    708  O   LEU B  88     -19.004 -10.807   1.699  1.00 51.10           O  
ATOM    709  CG  LEU B  88     -23.180 -10.183   3.148  1.00 51.10           C  
ATOM    710  CD1 LEU B  88     -24.369 -11.117   2.954  1.00 51.10           C  
ATOM    711  CD2 LEU B  88     -22.953  -9.899   4.629  1.00 51.10           C  
ATOM    712  N   LYS B  89     -19.152  -8.603   1.585  1.00 54.67           N  
ATOM    713  CA  LYS B  89     -17.767  -8.379   1.990  1.00 54.67           C  
ATOM    714  C   LYS B  89     -17.573  -8.677   3.474  1.00 54.67           C  
ATOM    715  CB  LYS B  89     -17.344  -6.942   1.684  1.00 54.67           C  
ATOM    716  O   LYS B  89     -18.417  -8.321   4.299  1.00 54.67           O  
ATOM    717  CG  LYS B  89     -16.753  -6.753   0.295  1.00 54.67           C  
ATOM    718  CD  LYS B  89     -16.365  -5.301   0.046  1.00 54.67           C  
ATOM    719  CE  LYS B  89     -15.828  -5.099  -1.365  1.00 54.67           C  
ATOM    720  NZ  LYS B  89     -15.504  -3.666  -1.635  1.00 54.67           N  
ATOM    721  N   GLU B  90     -16.774  -9.707   3.775  1.00 57.73           N  
ATOM    722  CA  GLU B  90     -16.425 -10.056   5.149  1.00 57.73           C  
ATOM    723  C   GLU B  90     -15.742  -8.891   5.858  1.00 57.73           C  
ATOM    724  CB  GLU B  90     -15.521 -11.292   5.176  1.00 57.73           C  
ATOM    725  O   GLU B  90     -15.025  -8.109   5.230  1.00 57.73           O  
ATOM    726  CG  GLU B  90     -16.280 -12.610   5.133  1.00 57.73           C  
ATOM    727  CD  GLU B  90     -15.371 -13.827   5.192  1.00 57.73           C  
ATOM    728  OE1 GLU B  90     -15.886 -14.968   5.239  1.00 57.73           O  
ATOM    729  OE2 GLU B  90     -14.134 -13.640   5.191  1.00 57.73           O  
ATOM    730  N   PHE B  91     -16.178  -8.342   6.836  1.00 66.30           N  
ATOM    731  CA  PHE B  91     -15.592  -7.322   7.697  1.00 66.30           C  
ATOM    732  C   PHE B  91     -14.168  -7.697   8.089  1.00 66.30           C  
ATOM    733  CB  PHE B  91     -16.447  -7.120   8.953  1.00 66.30           C  
ATOM    734  O   PHE B  91     -13.939  -8.757   8.674  1.00 66.30           O  
ATOM    735  CG  PHE B  91     -15.922  -6.058   9.880  1.00 66.30           C  
ATOM    736  CD1 PHE B  91     -15.175  -6.401  11.001  1.00 66.30           C  
ATOM    737  CD2 PHE B  91     -16.176  -4.715   9.632  1.00 66.30           C  
ATOM    738  CE1 PHE B  91     -14.688  -5.420  11.861  1.00 66.30           C  
ATOM    739  CE2 PHE B  91     -15.692  -3.729  10.487  1.00 66.30           C  
ATOM    740  CZ  PHE B  91     -14.950  -4.084  11.602  1.00 66.30           C  
ATOM    741  N   ARG B  92     -13.256  -6.987   7.445  1.00 72.20           N  
ATOM    742  CA  ARG B  92     -11.864  -7.178   7.840  1.00 72.20           C  
ATOM    743  C   ARG B  92     -11.330  -5.951   8.572  1.00 72.20           C  
ATOM    744  CB  ARG B  92     -10.994  -7.479   6.618  1.00 72.20           C  
ATOM    745  O   ARG B  92     -11.255  -4.863   7.997  1.00 72.20           O  
ATOM    746  CG  ARG B  92     -11.318  -8.802   5.943  1.00 72.20           C  
ATOM    747  CD  ARG B  92     -10.308  -9.143   4.856  1.00 72.20           C  
ATOM    748  NE  ARG B  92     -10.624 -10.411   4.205  1.00 72.20           N  
ATOM    749  NH1 ARG B  92      -8.574 -10.622   3.160  1.00 72.20           N  
ATOM    750  NH2 ARG B  92     -10.183 -12.230   2.874  1.00 72.20           N  
ATOM    751  CZ  ARG B  92      -9.793 -11.085   3.415  1.00 72.20           C  
ATOM    752  N   PRO B  93     -11.046  -6.165   9.804  1.00 73.42           N  
ATOM    753  CA  PRO B  93     -10.503  -5.051  10.585  1.00 73.42           C  
ATOM    754  C   PRO B  93      -9.322  -4.369   9.899  1.00 73.42           C  
ATOM    755  CB  PRO B  93     -10.065  -5.718  11.892  1.00 73.42           C  
ATOM    756  O   PRO B  93      -9.109  -3.167  10.077  1.00 73.42           O  
ATOM    757  CG  PRO B  93     -10.058  -7.182  11.591  1.00 73.42           C  
ATOM    758  CD  PRO B  93     -10.863  -7.416  10.344  1.00 73.42           C  
ATOM    759  N   GLU B  94      -8.506  -5.028   9.095  1.00 75.13           N  
ATOM    760  CA  GLU B  94      -7.319  -4.498   8.431  1.00 75.13           C  
ATOM    761  C   GLU B  94      -7.697  -3.512   7.329  1.00 75.13           C  
ATOM    762  CB  GLU B  94      -6.473  -5.634   7.852  1.00 75.13           C  
ATOM    763  O   GLU B  94      -6.885  -2.674   6.933  1.00 75.13           O  
ATOM    764  CG  GLU B  94      -5.875  -6.555   8.906  1.00 75.13           C  
ATOM    765  CD  GLU B  94      -5.373  -7.872   8.337  1.00 75.13           C  
ATOM    766  OE1 GLU B  94      -4.928  -8.741   9.121  1.00 75.13           O  
ATOM    767  OE2 GLU B  94      -5.426  -8.037   7.098  1.00 75.13           O  
ATOM    768  N   ASP B  95      -8.897  -3.650   6.942  1.00 78.36           N  
ATOM    769  CA  ASP B  95      -9.335  -2.794   5.845  1.00 78.36           C  
ATOM    770  C   ASP B  95     -10.057  -1.555   6.370  1.00 78.36           C  
ATOM    771  CB  ASP B  95     -10.246  -3.568   4.890  1.00 78.36           C  
ATOM    772  O   ASP B  95     -10.367  -0.639   5.605  1.00 78.36           O  
ATOM    773  CG  ASP B  95      -9.513  -4.653   4.120  1.00 78.36           C  
ATOM    774  OD1 ASP B  95      -8.283  -4.541   3.931  1.00 78.36           O  
ATOM    775  OD2 ASP B  95     -10.173  -5.626   3.697  1.00 78.36           O  
ATOM    776  N   GLN B  96     -10.254  -1.530   7.667  1.00 84.88           N  
ATOM    777  CA  GLN B  96     -10.962  -0.402   8.262  1.00 84.88           C  
ATOM    778  C   GLN B  96     -10.051   0.815   8.387  1.00 84.88           C  
ATOM    779  CB  GLN B  96     -11.520  -0.783   9.635  1.00 84.88           C  
ATOM    780  O   GLN B  96      -8.833   0.675   8.518  1.00 84.88           O  
ATOM    781  CG  GLN B  96     -12.515  -1.935   9.596  1.00 84.88           C  
ATOM    782  CD  GLN B  96     -13.767  -1.604   8.805  1.00 84.88           C  
ATOM    783  NE2 GLN B  96     -14.401  -2.627   8.244  1.00 84.88           N  
ATOM    784  OE1 GLN B  96     -14.161  -0.438   8.701  1.00 84.88           O  
ATOM    785  N   PRO B  97     -10.622   1.947   8.284  1.00 90.49           N  
ATOM    786  CA  PRO B  97      -9.836   3.179   8.385  1.00 90.49           C  
ATOM    787  C   PRO B  97      -9.246   3.390   9.777  1.00 90.49           C  
ATOM    788  CB  PRO B  97     -10.853   4.274   8.051  1.00 90.49           C  
ATOM    789  O   PRO B  97      -9.749   2.833  10.756  1.00 90.49           O  
ATOM    790  CG  PRO B  97     -12.187   3.639   8.279  1.00 90.49           C  
ATOM    791  CD  PRO B  97     -12.025   2.148   8.203  1.00 90.49           C  
ATOM    792  N   TRP B  98      -8.246   4.166   9.835  1.00 93.83           N  
ATOM    793  CA  TRP B  98      -7.607   4.536  11.093  1.00 93.83           C  
ATOM    794  C   TRP B  98      -8.166   5.853  11.621  1.00 93.83           C  
ATOM    795  CB  TRP B  98      -6.090   4.647  10.914  1.00 93.83           C  
ATOM    796  O   TRP B  98      -8.446   6.771  10.846  1.00 93.83           O  
ATOM    797  CG  TRP B  98      -5.394   3.325  10.785  1.00 93.83           C  
ATOM    798  CD1 TRP B  98      -5.041   2.689   9.628  1.00 93.83           C  
ATOM    799  CD2 TRP B  98      -4.971   2.475  11.856  1.00 93.83           C  
ATOM    800  CE2 TRP B  98      -4.367   1.339  11.273  1.00 93.83           C  
ATOM    801  CE3 TRP B  98      -5.043   2.564  13.252  1.00 93.83           C  
ATOM    802  NE1 TRP B  98      -4.422   1.494   9.914  1.00 93.83           N  
ATOM    803  CH2 TRP B  98      -3.922   0.411  13.405  1.00 93.83           C  
ATOM    804  CZ2 TRP B  98      -3.838   0.299  12.041  1.00 93.83           C  
ATOM    805  CZ3 TRP B  98      -4.516   1.528  14.014  1.00 93.83           C  
ATOM    806  N   LEU B  99      -8.345   5.934  12.906  1.00 92.52           N  
ATOM    807  CA  LEU B  99      -8.684   7.188  13.569  1.00 92.52           C  
ATOM    808  C   LEU B  99      -7.510   7.700  14.397  1.00 92.52           C  
ATOM    809  CB  LEU B  99      -9.913   7.006  14.464  1.00 92.52           C  
ATOM    810  O   LEU B  99      -7.081   7.042  15.348  1.00 92.52           O  
ATOM    811  CG  LEU B  99     -10.673   8.279  14.840  1.00 92.52           C  
ATOM    812  CD1 LEU B  99     -11.670   8.645  13.745  1.00 92.52           C  
ATOM    813  CD2 LEU B  99     -11.381   8.104  16.179  1.00 92.52           C  
ATOM    814  N   LEU B 100      -7.041   8.839  14.064  1.00 94.15           N  
ATOM    815  CA  LEU B 100      -5.902   9.452  14.739  1.00 94.15           C  
ATOM    816  C   LEU B 100      -6.347  10.640  15.585  1.00 94.15           C  
ATOM    817  CB  LEU B 100      -4.852   9.901  13.719  1.00 94.15           C  
ATOM    818  O   LEU B 100      -6.980  11.567  15.076  1.00 94.15           O  
ATOM    819  CG  LEU B 100      -3.645  10.657  14.277  1.00 94.15           C  
ATOM    820  CD1 LEU B 100      -2.782   9.727  15.122  1.00 94.15           C  
ATOM    821  CD2 LEU B 100      -2.829  11.271  13.145  1.00 94.15           C  
ATOM    822  N   ARG B 101      -6.076  10.580  16.839  1.00 92.65           N  
ATOM    823  CA  ARG B 101      -6.317  11.676  17.771  1.00 92.65           C  
ATOM    824  C   ARG B 101      -5.004  12.241  18.303  1.00 92.65           C  
ATOM    825  CB  ARG B 101      -7.196  11.212  18.934  1.00 92.65           C  
ATOM    826  O   ARG B 101      -4.214  11.519  18.916  1.00 92.65           O  
ATOM    827  CG  ARG B 101      -7.954  12.336  19.622  1.00 92.65           C  
ATOM    828  CD  ARG B 101      -8.836  11.816  20.748  1.00 92.65           C  
ATOM    829  NE  ARG B 101     -10.160  11.438  20.265  1.00 92.65           N  
ATOM    830  NH1 ARG B 101     -10.872  10.561  22.280  1.00 92.65           N  
ATOM    831  NH2 ARG B 101     -12.269  10.549  20.462  1.00 92.65           N  
ATOM    832  CZ  ARG B 101     -11.098  10.850  21.003  1.00 92.65           C  
ATOM    833  N   VAL B 102      -4.892  13.506  18.094  1.00 91.11           N  
ATOM    834  CA  VAL B 102      -3.640  14.144  18.485  1.00 91.11           C  
ATOM    835  C   VAL B 102      -3.885  15.087  19.661  1.00 91.11           C  
ATOM    836  CB  VAL B 102      -3.004  14.915  17.307  1.00 91.11           C  
ATOM    837  O   VAL B 102      -4.863  15.837  19.670  1.00 91.11           O  
ATOM    838  CG1 VAL B 102      -1.672  15.536  17.724  1.00 91.11           C  
ATOM    839  CG2 VAL B 102      -2.813  13.991  16.106  1.00 91.11           C  
ATOM    840  N   ASN B 103      -3.094  14.998  20.707  1.00 90.17           N  
ATOM    841  CA  ASN B 103      -3.070  15.896  21.857  1.00 90.17           C  
ATOM    842  C   ASN B 103      -4.337  15.764  22.697  1.00 90.17           C  
ATOM    843  CB  ASN B 103      -2.882  17.345  21.403  1.00 90.17           C  
ATOM    844  O   ASN B 103      -4.888  16.766  23.158  1.00 90.17           O  
ATOM    845  CG  ASN B 103      -1.511  17.597  20.806  1.00 90.17           C  
ATOM    846  ND2 ASN B 103      -1.391  18.666  20.028  1.00 90.17           N  
ATOM    847  OD1 ASN B 103      -0.569  16.836  21.042  1.00 90.17           O  
ATOM    848  N   GLY B 104      -4.896  14.697  22.843  1.00 82.91           N  
ATOM    849  CA  GLY B 104      -6.006  14.409  23.737  1.00 82.91           C  
ATOM    850  C   GLY B 104      -7.359  14.490  23.055  1.00 82.91           C  
ATOM    851  O   GLY B 104      -7.437  14.562  21.827  1.00 82.91           O  
ATOM    852  N   LYS B 105      -8.431  14.489  23.821  1.00 77.93           N  
ATOM    853  CA  LYS B 105      -9.807  14.431  23.336  1.00 77.93           C  
ATOM    854  C   LYS B 105     -10.188  15.717  22.608  1.00 77.93           C  
ATOM    855  CB  LYS B 105     -10.774  14.178  24.494  1.00 77.93           C  
ATOM    856  O   LYS B 105     -10.938  15.684  21.630  1.00 77.93           O  
ATOM    857  CG  LYS B 105     -10.713  12.764  25.053  1.00 77.93           C  
ATOM    858  CD  LYS B 105     -11.757  12.548  26.142  1.00 77.93           C  
ATOM    859  CE  LYS B 105     -11.663  11.150  26.738  1.00 77.93           C  
ATOM    860  NZ  LYS B 105     -12.648  10.953  27.844  1.00 77.93           N  
ATOM    861  N   SER B 106      -9.479  16.796  23.143  1.00 79.81           N  
ATOM    862  CA  SER B 106      -9.811  18.086  22.548  1.00 79.81           C  
ATOM    863  C   SER B 106      -8.886  18.412  21.380  1.00 79.81           C  
ATOM    864  CB  SER B 106      -9.732  19.196  23.597  1.00 79.81           C  
ATOM    865  O   SER B 106      -9.013  19.467  20.756  1.00 79.81           O  
ATOM    866  OG  SER B 106      -8.426  19.282  24.141  1.00 79.81           O  
ATOM    867  N   GLY B 107      -8.052  17.477  21.086  1.00 82.76           N  
ATOM    868  CA  GLY B 107      -7.097  17.729  20.018  1.00 82.76           C  
ATOM    869  C   GLY B 107      -7.651  17.424  18.639  1.00 82.76           C  
ATOM    870  O   GLY B 107      -8.818  17.051  18.502  1.00 82.76           O  
ATOM    871  N   ARG B 108      -6.882  17.652  17.625  1.00 88.79           N  
ATOM    872  CA  ARG B 108      -7.272  17.424  16.238  1.00 88.79           C  
ATOM    873  C   ARG B 108      -7.476  15.938  15.963  1.00 88.79           C  
ATOM    874  CB  ARG B 108      -6.222  17.994  15.282  1.00 88.79           C  
ATOM    875  O   ARG B 108      -6.750  15.097  16.499  1.00 88.79           O  
ATOM    876  CG  ARG B 108      -6.224  19.513  15.201  1.00 88.79           C  
ATOM    877  CD  ARG B 108      -5.211  20.024  14.185  1.00 88.79           C  
ATOM    878  NE  ARG B 108      -5.763  20.038  12.834  1.00 88.79           N  
ATOM    879  NH1 ARG B 108      -3.859  20.890  11.842  1.00 88.79           N  
ATOM    880  NH2 ARG B 108      -5.707  20.418  10.569  1.00 88.79           N  
ATOM    881  CZ  ARG B 108      -5.108  20.449  11.751  1.00 88.79           C  
ATOM    882  N   LYS B 109      -8.517  15.591  15.191  1.00 91.78           N  
ATOM    883  CA  LYS B 109      -8.832  14.214  14.821  1.00 91.78           C  
ATOM    884  C   LYS B 109      -8.709  14.007  13.315  1.00 91.78           C  
ATOM    885  CB  LYS B 109     -10.241  13.841  15.288  1.00 91.78           C  
ATOM    886  O   LYS B 109      -9.068  14.887  12.530  1.00 91.78           O  
ATOM    887  CG  LYS B 109     -10.412  13.839  16.800  1.00 91.78           C  
ATOM    888  CD  LYS B 109     -11.826  13.442  17.202  1.00 91.78           C  
ATOM    889  CE  LYS B 109     -12.026  13.530  18.709  1.00 91.78           C  
ATOM    890  NZ  LYS B 109     -13.416  13.154  19.106  1.00 91.78           N  
ATOM    891  N   PHE B 110      -8.075  12.887  12.998  1.00 93.76           N  
ATOM    892  CA  PHE B 110      -7.921  12.550  11.588  1.00 93.76           C  
ATOM    893  C   PHE B 110      -8.477  11.160  11.300  1.00 93.76           C  
ATOM    894  CB  PHE B 110      -6.448  12.622  11.174  1.00 93.76           C  
ATOM    895  O   PHE B 110      -8.449  10.283  12.166  1.00 93.76           O  
ATOM    896  CG  PHE B 110      -5.862  14.006  11.253  1.00 93.76           C  
ATOM    897  CD1 PHE B 110      -5.862  14.840  10.142  1.00 93.76           C  
ATOM    898  CD2 PHE B 110      -5.312  14.473  12.440  1.00 93.76           C  
ATOM    899  CE1 PHE B 110      -5.321  16.122  10.212  1.00 93.76           C  
ATOM    900  CE2 PHE B 110      -4.769  15.752  12.518  1.00 93.76           C  
ATOM    901  CZ  PHE B 110      -4.774  16.575  11.403  1.00 93.76           C  
ATOM    902  N   LYS B 111      -9.012  10.976  10.130  1.00 93.17           N  
ATOM    903  CA  LYS B 111      -9.423   9.669   9.626  1.00 93.17           C  
ATOM    904  C   LYS B 111      -8.510   9.204   8.494  1.00 93.17           C  
ATOM    905  CB  LYS B 111     -10.874   9.711   9.144  1.00 93.17           C  
ATOM    906  O   LYS B 111      -8.324   9.918   7.507  1.00 93.17           O  
ATOM    907  CG  LYS B 111     -11.433   8.354   8.742  1.00 93.17           C  
ATOM    908  CD  LYS B 111     -12.891   8.455   8.313  1.00 93.17           C  
ATOM    909  CE  LYS B 111     -13.468   7.089   7.967  1.00 93.17           C  
ATOM    910  NZ  LYS B 111     -14.917   7.174   7.613  1.00 93.17           N  
ATOM    911  N   GLY B 112      -7.883   8.058   8.723  1.00 94.35           N  
ATOM    912  CA  GLY B 112      -6.964   7.515   7.736  1.00 94.35           C  
ATOM    913  C   GLY B 112      -7.582   6.424   6.882  1.00 94.35           C  
ATOM    914  O   GLY B 112      -7.908   5.346   7.383  1.00 94.35           O  
ATOM    915  N   ILE B 113      -7.669   6.687   5.596  1.00 91.83           N  
ATOM    916  CA  ILE B 113      -8.255   5.739   4.654  1.00 91.83           C  
ATOM    917  C   ILE B 113      -7.151   5.078   3.833  1.00 91.83           C  
ATOM    918  CB  ILE B 113      -9.278   6.427   3.722  1.00 91.83           C  
ATOM    919  O   ILE B 113      -6.230   5.751   3.364  1.00 91.83           O  
ATOM    920  CG1 ILE B 113     -10.380   7.103   4.546  1.00 91.83           C  
ATOM    921  CG2 ILE B 113      -9.872   5.419   2.735  1.00 91.83           C  
ATOM    922  CD1 ILE B 113     -11.275   8.032   3.737  1.00 91.83           C  
ATOM    923  N   LYS B 114      -7.282   3.784   3.798  1.00 90.69           N  
ATOM    924  CA  LYS B 114      -6.303   3.020   3.030  1.00 90.69           C  
ATOM    925  C   LYS B 114      -6.393   3.350   1.543  1.00 90.69           C  
ATOM    926  CB  LYS B 114      -6.503   1.519   3.247  1.00 90.69           C  
ATOM    927  O   LYS B 114      -7.488   3.402   0.978  1.00 90.69           O  
ATOM    928  CG  LYS B 114      -5.411   0.654   2.635  1.00 90.69           C  
ATOM    929  CD  LYS B 114      -5.640  -0.823   2.924  1.00 90.69           C  
ATOM    930  CE  LYS B 114      -4.500  -1.681   2.392  1.00 90.69           C  
ATOM    931  NZ  LYS B 114      -4.712  -3.130   2.688  1.00 90.69           N  
ATOM    932  N   LYS B 115      -5.273   3.684   1.023  1.00 85.58           N  
ATOM    933  CA  LYS B 115      -5.209   3.903  -0.420  1.00 85.58           C  
ATOM    934  C   LYS B 115      -5.014   2.586  -1.167  1.00 85.58           C  
ATOM    935  CB  LYS B 115      -4.081   4.875  -0.767  1.00 85.58           C  
ATOM    936  O   LYS B 115      -4.036   1.873  -0.933  1.00 85.58           O  
ATOM    937  CG  LYS B 115      -4.158   5.434  -2.179  1.00 85.58           C  
ATOM    938  CD  LYS B 115      -3.087   6.490  -2.422  1.00 85.58           C  
ATOM    939  CE  LYS B 115      -3.141   7.025  -3.847  1.00 85.58           C  
ATOM    940  NZ  LYS B 115      -2.132   8.103  -4.072  1.00 85.58           N  
ATOM    941  N   GLY B 116      -6.076   2.080  -1.781  1.00 70.91           N  
ATOM    942  CA  GLY B 116      -6.012   0.812  -2.491  1.00 70.91           C  
ATOM    943  C   GLY B 116      -5.287   0.908  -3.820  1.00 70.91           C  
ATOM    944  O   GLY B 116      -5.246   1.976  -4.435  1.00 70.91           O  
ATOM    945  N   GLY B 117      -4.389  -0.154  -4.183  1.00 65.66           N  
ATOM    946  CA  GLY B 117      -3.799  -0.312  -5.503  1.00 65.66           C  
ATOM    947  C   GLY B 117      -2.367   0.184  -5.579  1.00 65.66           C  
ATOM    948  O   GLY B 117      -1.733   0.107  -6.634  1.00 65.66           O  
ATOM    949  N   VAL B 118      -1.792   0.846  -4.599  1.00 66.69           N  
ATOM    950  CA  VAL B 118      -0.459   1.432  -4.689  1.00 66.69           C  
ATOM    951  C   VAL B 118       0.594   0.325  -4.677  1.00 66.69           C  
ATOM    952  CB  VAL B 118      -0.197   2.429  -3.538  1.00 66.69           C  
ATOM    953  O   VAL B 118       1.601   0.410  -5.384  1.00 66.69           O  
ATOM    954  CG1 VAL B 118       1.185   3.063  -3.676  1.00 66.69           C  
ATOM    955  CG2 VAL B 118      -1.282   3.504  -3.508  1.00 66.69           C  
ATOM    956  N   THR B 119       0.264  -0.745  -4.066  1.00 68.56           N  
ATOM    957  CA  THR B 119       1.249  -1.811  -3.917  1.00 68.56           C  
ATOM    958  C   THR B 119       0.979  -2.940  -4.907  1.00 68.56           C  
ATOM    959  CB  THR B 119       1.252  -2.372  -2.483  1.00 68.56           C  
ATOM    960  O   THR B 119       1.709  -3.932  -4.940  1.00 68.56           O  
ATOM    961  CG2 THR B 119       1.854  -1.371  -1.502  1.00 68.56           C  
ATOM    962  OG1 THR B 119      -0.094  -2.663  -2.087  1.00 68.56           O  
ATOM    963  N   GLU B 120      -0.036  -2.845  -5.753  1.00 68.90           N  
ATOM    964  CA  GLU B 120      -0.399  -3.936  -6.653  1.00 68.90           C  
ATOM    965  C   GLU B 120       0.565  -4.022  -7.832  1.00 68.90           C  
ATOM    966  CB  GLU B 120      -1.834  -3.761  -7.158  1.00 68.90           C  
ATOM    967  O   GLU B 120       0.988  -5.115  -8.216  1.00 68.90           O  
ATOM    968  CG  GLU B 120      -2.896  -4.072  -6.114  1.00 68.90           C  
ATOM    969  CD  GLU B 120      -4.314  -3.866  -6.621  1.00 68.90           C  
ATOM    970  OE1 GLU B 120      -5.271  -4.032  -5.831  1.00 68.90           O  
ATOM    971  OE2 GLU B 120      -4.470  -3.536  -7.818  1.00 68.90           O  
ATOM    972  N   ASN B 121       1.021  -2.890  -8.334  1.00 67.46           N  
ATOM    973  CA  ASN B 121       1.868  -2.909  -9.522  1.00 67.46           C  
ATOM    974  C   ASN B 121       3.286  -2.439  -9.207  1.00 67.46           C  
ATOM    975  CB  ASN B 121       1.258  -2.050 -10.631  1.00 67.46           C  
ATOM    976  O   ASN B 121       4.186  -2.567 -10.039  1.00 67.46           O  
ATOM    977  CG  ASN B 121      -0.052  -2.610 -11.150  1.00 67.46           C  
ATOM    978  ND2 ASN B 121      -0.919  -1.733 -11.642  1.00 67.46           N  
ATOM    979  OD1 ASN B 121      -0.282  -3.821 -11.109  1.00 67.46           O  
ATOM    980  N   THR B 122       3.444  -1.820  -8.127  1.00 77.37           N  
ATOM    981  CA  THR B 122       4.742  -1.294  -7.722  1.00 77.37           C  
ATOM    982  C   THR B 122       4.998  -1.566  -6.242  1.00 77.37           C  
ATOM    983  CB  THR B 122       4.841   0.219  -7.992  1.00 77.37           C  
ATOM    984  O   THR B 122       4.057  -1.750  -5.467  1.00 77.37           O  
ATOM    985  CG2 THR B 122       5.230   0.494  -9.441  1.00 77.37           C  
ATOM    986  OG1 THR B 122       3.572   0.830  -7.726  1.00 77.37           O  
ATOM    987  N   SER B 123       6.303  -1.702  -6.005  1.00 92.55           N  
ATOM    988  CA  SER B 123       6.687  -1.896  -4.610  1.00 92.55           C  
ATOM    989  C   SER B 123       7.397  -0.665  -4.056  1.00 92.55           C  
ATOM    990  CB  SER B 123       7.589  -3.122  -4.468  1.00 92.55           C  
ATOM    991  O   SER B 123       8.189  -0.031  -4.756  1.00 92.55           O  
ATOM    992  OG  SER B 123       6.953  -4.277  -4.987  1.00 92.55           O  
ATOM    993  N   TYR B 124       6.976  -0.250  -2.898  1.00 95.76           N  
ATOM    994  CA  TYR B 124       7.601   0.881  -2.221  1.00 95.76           C  
ATOM    995  C   TYR B 124       8.467   0.410  -1.058  1.00 95.76           C  
ATOM    996  CB  TYR B 124       6.538   1.861  -1.716  1.00 95.76           C  
ATOM    997  O   TYR B 124       8.121  -0.552  -0.368  1.00 95.76           O  
ATOM    998  CG  TYR B 124       5.838   2.618  -2.818  1.00 95.76           C  
ATOM    999  CD1 TYR B 124       6.348   3.825  -3.292  1.00 95.76           C  
ATOM   1000  CD2 TYR B 124       4.667   2.130  -3.387  1.00 95.76           C  
ATOM   1001  CE1 TYR B 124       5.706   4.528  -4.306  1.00 95.76           C  
ATOM   1002  CE2 TYR B 124       4.017   2.824  -4.402  1.00 95.76           C  
ATOM   1003  OH  TYR B 124       3.903   4.712  -5.859  1.00 95.76           O  
ATOM   1004  CZ  TYR B 124       4.543   4.020  -4.854  1.00 95.76           C  
ATOM   1005  N   TYR B 125       9.557   1.055  -0.862  1.00 97.06           N  
ATOM   1006  CA  TYR B 125      10.465   0.723   0.230  1.00 97.06           C  
ATOM   1007  C   TYR B 125      10.871   1.974   1.001  1.00 97.06           C  
ATOM   1008  CB  TYR B 125      11.712   0.013  -0.305  1.00 97.06           C  
ATOM   1009  O   TYR B 125      11.022   3.049   0.416  1.00 97.06           O  
ATOM   1010  CG  TYR B 125      11.493  -1.449  -0.610  1.00 97.06           C  
ATOM   1011  CD1 TYR B 125      11.947  -2.438   0.260  1.00 97.06           C  
ATOM   1012  CD2 TYR B 125      10.833  -1.845  -1.769  1.00 97.06           C  
ATOM   1013  CE1 TYR B 125      11.749  -3.787  -0.018  1.00 97.06           C  
ATOM   1014  CE2 TYR B 125      10.630  -3.191  -2.057  1.00 97.06           C  
ATOM   1015  OH  TYR B 125      10.892  -5.486  -1.457  1.00 97.06           O  
ATOM   1016  CZ  TYR B 125      11.091  -4.153  -1.177  1.00 97.06           C  
ATOM   1017  N   ILE B 126      11.077   1.822   2.249  1.00 96.74           N  
ATOM   1018  CA  ILE B 126      11.606   2.877   3.107  1.00 96.74           C  
ATOM   1019  C   ILE B 126      13.095   2.645   3.352  1.00 96.74           C  
ATOM   1020  CB  ILE B 126      10.846   2.946   4.451  1.00 96.74           C  
ATOM   1021  O   ILE B 126      13.491   1.591   3.854  1.00 96.74           O  
ATOM   1022  CG1 ILE B 126       9.352   3.191   4.208  1.00 96.74           C  
ATOM   1023  CG2 ILE B 126      11.440   4.033   5.352  1.00 96.74           C  
ATOM   1024  CD1 ILE B 126       8.483   2.984   5.441  1.00 96.74           C  
ATOM   1025  N   PHE B 127      13.880   3.608   3.019  1.00 96.70           N  
ATOM   1026  CA  PHE B 127      15.318   3.537   3.248  1.00 96.70           C  
ATOM   1027  C   PHE B 127      15.711   4.347   4.478  1.00 96.70           C  
ATOM   1028  CB  PHE B 127      16.085   4.042   2.021  1.00 96.70           C  
ATOM   1029  O   PHE B 127      15.368   5.526   4.587  1.00 96.70           O  
ATOM   1030  CG  PHE B 127      16.140   3.051   0.890  1.00 96.70           C  
ATOM   1031  CD1 PHE B 127      17.356   2.682   0.328  1.00 96.70           C  
ATOM   1032  CD2 PHE B 127      14.974   2.487   0.388  1.00 96.70           C  
ATOM   1033  CE1 PHE B 127      17.410   1.765  -0.719  1.00 96.70           C  
ATOM   1034  CE2 PHE B 127      15.019   1.570  -0.658  1.00 96.70           C  
ATOM   1035  CZ  PHE B 127      16.238   1.211  -1.211  1.00 96.70           C  
ATOM   1036  N   THR B 128      16.409   3.757   5.363  1.00 94.04           N  
ATOM   1037  CA  THR B 128      16.923   4.410   6.562  1.00 94.04           C  
ATOM   1038  C   THR B 128      18.423   4.172   6.706  1.00 94.04           C  
ATOM   1039  CB  THR B 128      16.198   3.909   7.825  1.00 94.04           C  
ATOM   1040  O   THR B 128      18.910   3.070   6.446  1.00 94.04           O  
ATOM   1041  CG2 THR B 128      14.712   4.250   7.777  1.00 94.04           C  
ATOM   1042  OG1 THR B 128      16.348   2.488   7.923  1.00 94.04           O  
ATOM   1043  N   GLN B 129      19.122   5.156   6.989  1.00 92.12           N  
ATOM   1044  CA  GLN B 129      20.562   5.029   7.189  1.00 92.12           C  
ATOM   1045  C   GLN B 129      20.882   4.565   8.607  1.00 92.12           C  
ATOM   1046  CB  GLN B 129      21.265   6.356   6.899  1.00 92.12           C  
ATOM   1047  O   GLN B 129      20.400   5.150   9.580  1.00 92.12           O  
ATOM   1048  CG  GLN B 129      22.784   6.254   6.868  1.00 92.12           C  
ATOM   1049  CD  GLN B 129      23.453   7.564   6.497  1.00 92.12           C  
ATOM   1050  NE2 GLN B 129      24.644   7.478   5.915  1.00 92.12           N  
ATOM   1051  OE1 GLN B 129      22.903   8.645   6.731  1.00 92.12           O  
ATOM   1052  N   CYS B 130      21.553   3.544   8.658  1.00 90.67           N  
ATOM   1053  CA  CYS B 130      21.977   3.001   9.944  1.00 90.67           C  
ATOM   1054  C   CYS B 130      23.260   3.669  10.422  1.00 90.67           C  
ATOM   1055  CB  CYS B 130      22.185   1.490   9.844  1.00 90.67           C  
ATOM   1056  O   CYS B 130      23.912   4.387   9.661  1.00 90.67           O  
ATOM   1057  SG  CYS B 130      20.693   0.578   9.389  1.00 90.67           S  
ATOM   1058  N   PRO B 131      23.519   3.527  11.703  1.00 89.75           N  
ATOM   1059  CA  PRO B 131      24.747   4.104  12.255  1.00 89.75           C  
ATOM   1060  C   PRO B 131      26.007   3.551  11.594  1.00 89.75           C  
ATOM   1061  CB  PRO B 131      24.688   3.712  13.733  1.00 89.75           C  
ATOM   1062  O   PRO B 131      27.030   4.238  11.534  1.00 89.75           O  
ATOM   1063  CG  PRO B 131      23.243   3.433  13.997  1.00 89.75           C  
ATOM   1064  CD  PRO B 131      22.600   2.994  12.713  1.00 89.75           C  
ATOM   1065  N   ASP B 132      25.988   2.292  11.082  1.00 90.46           N  
ATOM   1066  CA  ASP B 132      27.105   1.672  10.374  1.00 90.46           C  
ATOM   1067  C   ASP B 132      27.323   2.326   9.012  1.00 90.46           C  
ATOM   1068  CB  ASP B 132      26.866   0.170  10.205  1.00 90.46           C  
ATOM   1069  O   ASP B 132      28.361   2.123   8.379  1.00 90.46           O  
ATOM   1070  CG  ASP B 132      25.592  -0.145   9.442  1.00 90.46           C  
ATOM   1071  OD1 ASP B 132      24.738   0.754   9.283  1.00 90.46           O  
ATOM   1072  OD2 ASP B 132      25.439  -1.303   8.997  1.00 90.46           O  
ATOM   1073  N   GLY B 133      26.423   3.183   8.559  1.00 90.54           N  
ATOM   1074  CA  GLY B 133      26.511   3.859   7.274  1.00 90.54           C  
ATOM   1075  C   GLY B 133      25.740   3.154   6.175  1.00 90.54           C  
ATOM   1076  O   GLY B 133      25.542   3.710   5.093  1.00 90.54           O  
ATOM   1077  N   ALA B 134      25.272   1.934   6.481  1.00 94.53           N  
ATOM   1078  CA  ALA B 134      24.494   1.177   5.503  1.00 94.53           C  
ATOM   1079  C   ALA B 134      23.036   1.630   5.493  1.00 94.53           C  
ATOM   1080  CB  ALA B 134      24.582  -0.318   5.796  1.00 94.53           C  
ATOM   1081  O   ALA B 134      22.559   2.229   6.460  1.00 94.53           O  
ATOM   1082  N   PHE B 135      22.464   1.456   4.406  1.00 95.65           N  
ATOM   1083  CA  PHE B 135      21.036   1.737   4.309  1.00 95.65           C  
ATOM   1084  C   PHE B 135      20.221   0.461   4.482  1.00 95.65           C  
ATOM   1085  CB  PHE B 135      20.706   2.393   2.964  1.00 95.65           C  
ATOM   1086  O   PHE B 135      20.537  -0.570   3.884  1.00 95.65           O  
ATOM   1087  CG  PHE B 135      20.923   3.882   2.946  1.00 95.65           C  
ATOM   1088  CD1 PHE B 135      19.907   4.751   3.323  1.00 95.65           C  
ATOM   1089  CD2 PHE B 135      22.144   4.412   2.550  1.00 95.65           C  
ATOM   1090  CE1 PHE B 135      20.105   6.130   3.307  1.00 95.65           C  
ATOM   1091  CE2 PHE B 135      22.349   5.789   2.531  1.00 95.65           C  
ATOM   1092  CZ  PHE B 135      21.328   6.646   2.909  1.00 95.65           C  
ATOM   1093  N   GLU B 136      19.300   0.517   5.350  1.00 95.70           N  
ATOM   1094  CA  GLU B 136      18.331  -0.568   5.477  1.00 95.70           C  
ATOM   1095  C   GLU B 136      17.024  -0.226   4.767  1.00 95.70           C  
ATOM   1096  CB  GLU B 136      18.063  -0.879   6.952  1.00 95.70           C  
ATOM   1097  O   GLU B 136      16.489   0.872   4.935  1.00 95.70           O  
ATOM   1098  CG  GLU B 136      19.214  -1.591   7.649  1.00 95.70           C  
ATOM   1099  CD  GLU B 136      18.900  -1.972   9.087  1.00 95.70           C  
ATOM   1100  OE1 GLU B 136      19.724  -2.668   9.724  1.00 95.70           O  
ATOM   1101  OE2 GLU B 136      17.822  -1.573   9.580  1.00 95.70           O  
ATOM   1102  N   ALA B 137      16.611  -1.140   3.982  1.00 96.42           N  
ATOM   1103  CA  ALA B 137      15.390  -0.925   3.209  1.00 96.42           C  
ATOM   1104  C   ALA B 137      14.259  -1.817   3.712  1.00 96.42           C  
ATOM   1105  CB  ALA B 137      15.647  -1.181   1.726  1.00 96.42           C  
ATOM   1106  O   ALA B 137      14.424  -3.034   3.828  1.00 96.42           O  
ATOM   1107  N   PHE B 138      13.114  -1.220   4.009  1.00 95.21           N  
ATOM   1108  CA  PHE B 138      11.940  -1.939   4.491  1.00 95.21           C  
ATOM   1109  C   PHE B 138      10.773  -1.777   3.524  1.00 95.21           C  
ATOM   1110  CB  PHE B 138      11.540  -1.444   5.885  1.00 95.21           C  
ATOM   1111  O   PHE B 138      10.483  -0.667   3.073  1.00 95.21           O  
ATOM   1112  CG  PHE B 138      12.629  -1.587   6.914  1.00 95.21           C  
ATOM   1113  CD1 PHE B 138      12.856  -2.805   7.542  1.00 95.21           C  
ATOM   1114  CD2 PHE B 138      13.425  -0.501   7.255  1.00 95.21           C  
ATOM   1115  CE1 PHE B 138      13.862  -2.940   8.495  1.00 95.21           C  
ATOM   1116  CE2 PHE B 138      14.432  -0.627   8.207  1.00 95.21           C  
ATOM   1117  CZ  PHE B 138      14.649  -1.847   8.826  1.00 95.21           C  
ATOM   1118  N   PRO B 139      10.159  -2.855   3.140  1.00 94.21           N  
ATOM   1119  CA  PRO B 139       8.998  -2.752   2.253  1.00 94.21           C  
ATOM   1120  C   PRO B 139       7.803  -2.076   2.921  1.00 94.21           C  
ATOM   1121  CB  PRO B 139       8.682  -4.211   1.915  1.00 94.21           C  
ATOM   1122  O   PRO B 139       7.537  -2.311   4.102  1.00 94.21           O  
ATOM   1123  CG  PRO B 139       9.210  -4.994   3.073  1.00 94.21           C  
ATOM   1124  CD  PRO B 139      10.386  -4.259   3.649  1.00 94.21           C  
ATOM   1125  N   VAL B 140       7.082  -1.303   2.152  1.00 94.52           N  
ATOM   1126  CA  VAL B 140       5.871  -0.645   2.632  1.00 94.52           C  
ATOM   1127  C   VAL B 140       4.665  -1.554   2.407  1.00 94.52           C  
ATOM   1128  CB  VAL B 140       5.651   0.716   1.934  1.00 94.52           C  
ATOM   1129  O   VAL B 140       4.431  -2.019   1.289  1.00 94.52           O  
ATOM   1130  CG1 VAL B 140       4.340   1.352   2.393  1.00 94.52           C  
ATOM   1131  CG2 VAL B 140       6.827   1.652   2.208  1.00 94.52           C  
ATOM   1132  N   HIS B 141       3.845  -1.763   3.433  1.00 92.11           N  
ATOM   1133  CA  HIS B 141       2.717  -2.684   3.346  1.00 92.11           C  
ATOM   1134  C   HIS B 141       1.438  -1.952   2.956  1.00 92.11           C  
ATOM   1135  CB  HIS B 141       2.519  -3.415   4.675  1.00 92.11           C  
ATOM   1136  O   HIS B 141       0.678  -2.429   2.110  1.00 92.11           O  
ATOM   1137  CG  HIS B 141       3.624  -4.368   5.006  1.00 92.11           C  
ATOM   1138  CD2 HIS B 141       3.699  -5.715   4.897  1.00 92.11           C  
ATOM   1139  ND1 HIS B 141       4.833  -3.954   5.521  1.00 92.11           N  
ATOM   1140  CE1 HIS B 141       5.607  -5.010   5.714  1.00 92.11           C  
ATOM   1141  NE2 HIS B 141       4.942  -6.090   5.343  1.00 92.11           N  
ATOM   1142  N   ASN B 142       1.201  -0.809   3.547  1.00 92.36           N  
ATOM   1143  CA  ASN B 142      -0.030  -0.073   3.274  1.00 92.36           C  
ATOM   1144  C   ASN B 142       0.216   1.432   3.226  1.00 92.36           C  
ATOM   1145  CB  ASN B 142      -1.096  -0.404   4.321  1.00 92.36           C  
ATOM   1146  O   ASN B 142       1.193   1.924   3.792  1.00 92.36           O  
ATOM   1147  CG  ASN B 142      -1.430  -1.882   4.366  1.00 92.36           C  
ATOM   1148  ND2 ASN B 142      -1.454  -2.448   5.567  1.00 92.36           N  
ATOM   1149  OD1 ASN B 142      -1.665  -2.511   3.331  1.00 92.36           O  
ATOM   1150  N   TRP B 143      -0.615   2.076   2.521  1.00 93.43           N  
ATOM   1151  CA  TRP B 143      -0.616   3.528   2.378  1.00 93.43           C  
ATOM   1152  C   TRP B 143      -1.941   4.120   2.849  1.00 93.43           C  
ATOM   1153  CB  TRP B 143      -0.353   3.926   0.924  1.00 93.43           C  
ATOM   1154  O   TRP B 143      -2.999   3.804   2.300  1.00 93.43           O  
ATOM   1155  CG  TRP B 143      -0.161   5.399   0.720  1.00 93.43           C  
ATOM   1156  CD1 TRP B 143      -1.071   6.390   0.964  1.00 93.43           C  
ATOM   1157  CD2 TRP B 143       1.015   6.047   0.226  1.00 93.43           C  
ATOM   1158  CE2 TRP B 143       0.747   7.433   0.197  1.00 93.43           C  
ATOM   1159  CE3 TRP B 143       2.271   5.589  -0.194  1.00 93.43           C  
ATOM   1160  NE1 TRP B 143      -0.531   7.616   0.651  1.00 93.43           N  
ATOM   1161  CH2 TRP B 143       2.912   7.893  -0.643  1.00 93.43           C  
ATOM   1162  CZ2 TRP B 143       1.691   8.367  -0.237  1.00 93.43           C  
ATOM   1163  CZ3 TRP B 143       3.209   6.520  -0.625  1.00 93.43           C  
ATOM   1164  N   TYR B 144      -1.904   5.036   3.821  1.00 95.04           N  
ATOM   1165  CA  TYR B 144      -3.124   5.622   4.365  1.00 95.04           C  
ATOM   1166  C   TYR B 144      -3.131   7.135   4.181  1.00 95.04           C  
ATOM   1167  CB  TYR B 144      -3.270   5.276   5.850  1.00 95.04           C  
ATOM   1168  O   TYR B 144      -2.159   7.812   4.519  1.00 95.04           O  
ATOM   1169  CG  TYR B 144      -3.406   3.797   6.119  1.00 95.04           C  
ATOM   1170  CD1 TYR B 144      -4.646   3.167   6.048  1.00 95.04           C  
ATOM   1171  CD2 TYR B 144      -2.295   3.027   6.446  1.00 95.04           C  
ATOM   1172  CE1 TYR B 144      -4.776   1.805   6.297  1.00 95.04           C  
ATOM   1173  CE2 TYR B 144      -2.413   1.664   6.696  1.00 95.04           C  
ATOM   1174  OH  TYR B 144      -3.779  -0.286   6.866  1.00 95.04           O  
ATOM   1175  CZ  TYR B 144      -3.656   1.063   6.619  1.00 95.04           C  
ATOM   1176  N   ASN B 145      -4.206   7.637   3.671  1.00 94.17           N  
ATOM   1177  CA  ASN B 145      -4.409   9.078   3.564  1.00 94.17           C  
ATOM   1178  C   ASN B 145      -5.204   9.622   4.746  1.00 94.17           C  
ATOM   1179  CB  ASN B 145      -5.109   9.424   2.248  1.00 94.17           C  
ATOM   1180  O   ASN B 145      -6.372   9.272   4.928  1.00 94.17           O  
ATOM   1181  CG  ASN B 145      -4.217   9.219   1.040  1.00 94.17           C  
ATOM   1182  ND2 ASN B 145      -4.828   9.038  -0.125  1.00 94.17           N  
ATOM   1183  OD1 ASN B 145      -2.988   9.222   1.152  1.00 94.17           O  
ATOM   1184  N   PHE B 146      -4.616  10.462   5.520  1.00 95.18           N  
ATOM   1185  CA  PHE B 146      -5.260  11.015   6.706  1.00 95.18           C  
ATOM   1186  C   PHE B 146      -5.868  12.380   6.405  1.00 95.18           C  
ATOM   1187  CB  PHE B 146      -4.257  11.129   7.859  1.00 95.18           C  
ATOM   1188  O   PHE B 146      -5.173  13.287   5.944  1.00 95.18           O  
ATOM   1189  CG  PHE B 146      -3.963   9.820   8.538  1.00 95.18           C  
ATOM   1190  CD1 PHE B 146      -4.577   9.491   9.741  1.00 95.18           C  
ATOM   1191  CD2 PHE B 146      -3.071   8.917   7.975  1.00 95.18           C  
ATOM   1192  CE1 PHE B 146      -4.306   8.279  10.372  1.00 95.18           C  
ATOM   1193  CE2 PHE B 146      -2.795   7.704   8.600  1.00 95.18           C  
ATOM   1194  CZ  PHE B 146      -3.413   7.388   9.799  1.00 95.18           C  
ATOM   1195  N   THR B 147      -7.094  12.470   6.627  1.00 92.28           N  
ATOM   1196  CA  THR B 147      -7.834  13.714   6.443  1.00 92.28           C  
ATOM   1197  C   THR B 147      -8.467  14.166   7.756  1.00 92.28           C  
ATOM   1198  CB  THR B 147      -8.928  13.559   5.369  1.00 92.28           C  
ATOM   1199  O   THR B 147      -8.868  13.338   8.575  1.00 92.28           O  
ATOM   1200  CG2 THR B 147      -8.318  13.275   4.000  1.00 92.28           C  
ATOM   1201  OG1 THR B 147      -9.792  12.474   5.729  1.00 92.28           O  
ATOM   1202  N   PRO B 148      -8.482  15.437   8.005  1.00 90.94           N  
ATOM   1203  CA  PRO B 148      -9.061  15.941   9.253  1.00 90.94           C  
ATOM   1204  C   PRO B 148     -10.565  15.694   9.347  1.00 90.94           C  
ATOM   1205  CB  PRO B 148      -8.757  17.440   9.202  1.00 90.94           C  
ATOM   1206  O   PRO B 148     -11.269  15.756   8.335  1.00 90.94           O  
ATOM   1207  CG  PRO B 148      -8.505  17.731   7.758  1.00 90.94           C  
ATOM   1208  CD  PRO B 148      -8.093  16.456   7.080  1.00 90.94           C  
ATOM   1209  N   LEU B 149     -11.035  15.209  10.541  1.00 83.15           N  
ATOM   1210  CA  LEU B 149     -12.460  15.040  10.805  1.00 83.15           C  
ATOM   1211  C   LEU B 149     -13.071  16.330  11.342  1.00 83.15           C  
ATOM   1212  CB  LEU B 149     -12.689  13.900  11.801  1.00 83.15           C  
ATOM   1213  O   LEU B 149     -12.495  16.975  12.221  1.00 83.15           O  
ATOM   1214  CG  LEU B 149     -12.975  12.522  11.202  1.00 83.15           C  
ATOM   1215  CD1 LEU B 149     -12.104  11.463  11.869  1.00 83.15           C  
ATOM   1216  CD2 LEU B 149     -14.453  12.173  11.343  1.00 83.15           C  
ATOM   1217  N   ALA B 150     -13.958  17.004  10.537  1.00 68.74           N  
ATOM   1218  CA  ALA B 150     -14.577  18.261  10.949  1.00 68.74           C  
ATOM   1219  C   ALA B 150     -15.271  18.113  12.300  1.00 68.74           C  
ATOM   1220  CB  ALA B 150     -15.572  18.736   9.893  1.00 68.74           C  
ATOM   1221  O   ALA B 150     -15.899  17.087  12.574  1.00 68.74           O  
ATOM   1222  N   ARG B 151     -15.035  18.924  13.379  1.00 60.85           N  
ATOM   1223  CA  ARG B 151     -15.617  18.898  14.717  1.00 60.85           C  
ATOM   1224  C   ARG B 151     -17.118  19.164  14.666  1.00 60.85           C  
ATOM   1225  CB  ARG B 151     -14.933  19.927  15.621  1.00 60.85           C  
ATOM   1226  O   ARG B 151     -17.859  18.742  15.557  1.00 60.85           O  
ATOM   1227  CG  ARG B 151     -13.592  19.468  16.171  1.00 60.85           C  
ATOM   1228  CD  ARG B 151     -13.019  20.468  17.166  1.00 60.85           C  
ATOM   1229  NE  ARG B 151     -11.891  19.907  17.903  1.00 60.85           N  
ATOM   1230  NH1 ARG B 151     -11.601  21.750  19.267  1.00 60.85           N  
ATOM   1231  NH2 ARG B 151     -10.229  19.927  19.489  1.00 60.85           N  
ATOM   1232  CZ  ARG B 151     -11.243  20.529  18.885  1.00 60.85           C  
ATOM   1233  N   HIS B 152     -17.635  20.206  13.764  1.00 54.15           N  
ATOM   1234  CA  HIS B 152     -19.008  20.691  13.862  1.00 54.15           C  
ATOM   1235  C   HIS B 152     -19.994  19.669  13.305  1.00 54.15           C  
ATOM   1236  CB  HIS B 152     -19.159  22.023  13.125  1.00 54.15           C  
ATOM   1237  O   HIS B 152     -19.747  19.069  12.257  1.00 54.15           O  
ATOM   1238  CG  HIS B 152     -17.862  22.598  12.654  1.00 54.15           C  
ATOM   1239  CD2 HIS B 152     -17.270  22.577  11.437  1.00 54.15           C  
ATOM   1240  ND1 HIS B 152     -17.011  23.294  13.485  1.00 54.15           N  
ATOM   1241  CE1 HIS B 152     -15.949  23.679  12.796  1.00 54.15           C  
ATOM   1242  NE2 HIS B 152     -16.081  23.256  11.551  1.00 54.15           N  
ATOM   1243  N   ARG B 153     -20.792  19.077  14.296  1.00 49.78           N  
ATOM   1244  CA  ARG B 153     -21.836  18.165  13.841  1.00 49.78           C  
ATOM   1245  C   ARG B 153     -22.718  18.824  12.786  1.00 49.78           C  
ATOM   1246  CB  ARG B 153     -22.692  17.695  15.019  1.00 49.78           C  
ATOM   1247  O   ARG B 153     -23.264  19.906  13.014  1.00 49.78           O  
ATOM   1248  CG  ARG B 153     -22.703  16.187  15.209  1.00 49.78           C  
ATOM   1249  CD  ARG B 153     -23.578  15.773  16.385  1.00 49.78           C  
ATOM   1250  NE  ARG B 153     -24.179  14.459  16.173  1.00 49.78           N  
ATOM   1251  NH1 ARG B 153     -25.197  14.363  18.245  1.00 49.78           N  
ATOM   1252  NH2 ARG B 153     -25.432  12.628  16.765  1.00 49.78           N  
ATOM   1253  CZ  ARG B 153     -24.935  13.820  17.061  1.00 49.78           C  
ATOM   1254  N   THR B 154     -22.544  18.828  11.555  1.00 51.35           N  
ATOM   1255  CA  THR B 154     -23.512  19.364  10.604  1.00 51.35           C  
ATOM   1256  C   THR B 154     -24.891  18.752  10.833  1.00 51.35           C  
ATOM   1257  CB  THR B 154     -23.069  19.107   9.152  1.00 51.35           C  
ATOM   1258  O   THR B 154     -25.003  17.584  11.211  1.00 51.35           O  
ATOM   1259  CG2 THR B 154     -22.019  20.121   8.710  1.00 51.35           C  
ATOM   1260  OG1 THR B 154     -22.515  17.789   9.053  1.00 51.35           O  
ATOM   1261  N   LEU B 155     -25.897  19.610  11.285  1.00 51.90           N  
ATOM   1262  CA  LEU B 155     -27.256  19.116  11.479  1.00 51.90           C  
ATOM   1263  C   LEU B 155     -27.699  18.265  10.294  1.00 51.90           C  
ATOM   1264  CB  LEU B 155     -28.227  20.283  11.677  1.00 51.90           C  
ATOM   1265  O   LEU B 155     -27.434  18.613   9.141  1.00 51.90           O  
ATOM   1266  CG  LEU B 155     -28.454  20.740  13.119  1.00 51.90           C  
ATOM   1267  CD1 LEU B 155     -28.465  22.263  13.197  1.00 51.90           C  
ATOM   1268  CD2 LEU B 155     -29.755  20.162  13.665  1.00 51.90           C  
ATOM   1269  N   THR B 156     -27.980  17.074  10.552  1.00 57.47           N  
ATOM   1270  CA  THR B 156     -28.540  16.273   9.469  1.00 57.47           C  
ATOM   1271  C   THR B 156     -29.786  16.937   8.892  1.00 57.47           C  
ATOM   1272  CB  THR B 156     -28.888  14.851   9.948  1.00 57.47           C  
ATOM   1273  O   THR B 156     -30.397  17.790   9.540  1.00 57.47           O  
ATOM   1274  CG2 THR B 156     -27.702  13.907   9.777  1.00 57.47           C  
ATOM   1275  OG1 THR B 156     -29.252  14.896  11.333  1.00 57.47           O  
ATOM   1276  N   ALA B 157     -30.254  16.801   7.662  1.00 63.26           N  
ATOM   1277  CA  ALA B 157     -31.424  17.369   6.997  1.00 63.26           C  
ATOM   1278  C   ALA B 157     -32.656  17.293   7.895  1.00 63.26           C  
ATOM   1279  CB  ALA B 157     -31.687  16.650   5.676  1.00 63.26           C  
ATOM   1280  O   ALA B 157     -33.433  18.247   7.976  1.00 63.26           O  
ATOM   1281  N   GLU B 158     -32.866  16.134   8.703  1.00 69.31           N  
ATOM   1282  CA  GLU B 158     -34.029  15.917   9.559  1.00 69.31           C  
ATOM   1283  C   GLU B 158     -33.985  16.818  10.789  1.00 69.31           C  
ATOM   1284  CB  GLU B 158     -34.116  14.449   9.985  1.00 69.31           C  
ATOM   1285  O   GLU B 158     -35.004  17.388  11.185  1.00 69.31           O  
ATOM   1286  CG  GLU B 158     -35.341  13.724   9.447  1.00 69.31           C  
ATOM   1287  CD  GLU B 158     -35.396  12.259   9.849  1.00 69.31           C  
ATOM   1288  OE1 GLU B 158     -36.419  11.592   9.572  1.00 69.31           O  
ATOM   1289  OE2 GLU B 158     -34.410  11.775  10.448  1.00 69.31           O  
ATOM   1290  N   GLU B 159     -32.740  16.951  11.383  1.00 72.48           N  
ATOM   1291  CA  GLU B 159     -32.595  17.801  12.562  1.00 72.48           C  
ATOM   1292  C   GLU B 159     -32.742  19.276  12.200  1.00 72.48           C  
ATOM   1293  CB  GLU B 159     -31.243  17.557  13.237  1.00 72.48           C  
ATOM   1294  O   GLU B 159     -33.306  20.056  12.970  1.00 72.48           O  
ATOM   1295  CG  GLU B 159     -31.304  17.570  14.758  1.00 72.48           C  
ATOM   1296  CD  GLU B 159     -29.980  17.215  15.415  1.00 72.48           C  
ATOM   1297  OE1 GLU B 159     -29.868  17.329  16.657  1.00 72.48           O  
ATOM   1298  OE2 GLU B 159     -29.045  16.822  14.681  1.00 72.48           O  
ATOM   1299  N   ALA B 160     -32.337  19.646  11.033  1.00 68.66           N  
ATOM   1300  CA  ALA B 160     -32.503  21.012  10.544  1.00 68.66           C  
ATOM   1301  C   ALA B 160     -33.978  21.350  10.348  1.00 68.66           C  
ATOM   1302  CB  ALA B 160     -31.737  21.206   9.237  1.00 68.66           C  
ATOM   1303  O   ALA B 160     -34.424  22.442  10.706  1.00 68.66           O  
ATOM   1304  N   GLU B 161     -34.800  20.272   9.816  1.00 72.39           N  
ATOM   1305  CA  GLU B 161     -36.233  20.466   9.616  1.00 72.39           C  
ATOM   1306  C   GLU B 161     -36.965  20.585  10.949  1.00 72.39           C  
ATOM   1307  CB  GLU B 161     -36.821  19.317   8.793  1.00 72.39           C  
ATOM   1308  O   GLU B 161     -37.881  21.399  11.089  1.00 72.39           O  
ATOM   1309  CG  GLU B 161     -37.314  19.736   7.416  1.00 72.39           C  
ATOM   1310  CD  GLU B 161     -37.617  18.559   6.503  1.00 72.39           C  
ATOM   1311  OE1 GLU B 161     -37.986  18.782   5.327  1.00 72.39           O  
ATOM   1312  OE2 GLU B 161     -37.485  17.405   6.967  1.00 72.39           O  
ATOM   1313  N   GLU B 162     -36.620  19.761  11.994  1.00 66.66           N  
ATOM   1314  CA  GLU B 162     -37.245  19.820  13.312  1.00 66.66           C  
ATOM   1315  C   GLU B 162     -36.975  21.160  13.991  1.00 66.66           C  
ATOM   1316  CB  GLU B 162     -36.746  18.674  14.195  1.00 66.66           C  
ATOM   1317  O   GLU B 162     -37.868  21.737  14.614  1.00 66.66           O  
ATOM   1318  CG  GLU B 162     -37.753  17.545  14.364  1.00 66.66           C  
ATOM   1319  CD  GLU B 162     -37.219  16.383  15.186  1.00 66.66           C  
ATOM   1320  OE1 GLU B 162     -37.922  15.354  15.311  1.00 66.66           O  
ATOM   1321  OE2 GLU B 162     -36.089  16.502  15.711  1.00 66.66           O  
ATOM   1322  N   GLU B 163     -35.726  21.778  13.866  1.00 71.49           N  
ATOM   1323  CA  GLU B 163     -35.407  23.084  14.435  1.00 71.49           C  
ATOM   1324  C   GLU B 163     -36.128  24.203  13.688  1.00 71.49           C  
ATOM   1325  CB  GLU B 163     -33.896  23.326  14.413  1.00 71.49           C  
ATOM   1326  O   GLU B 163     -36.555  25.187  14.295  1.00 71.49           O  
ATOM   1327  CG  GLU B 163     -33.239  23.236  15.783  1.00 71.49           C  
ATOM   1328  CD  GLU B 163     -31.738  23.476  15.746  1.00 71.49           C  
ATOM   1329  OE1 GLU B 163     -31.093  23.457  16.819  1.00 71.49           O  
ATOM   1330  OE2 GLU B 163     -31.202  23.686  14.634  1.00 71.49           O  
ATOM   1331  N   TRP B 164     -36.329  23.884  12.370  1.00 69.85           N  
ATOM   1332  CA  TRP B 164     -37.105  24.833  11.578  1.00 69.85           C  
ATOM   1333  C   TRP B 164     -38.562  24.854  12.027  1.00 69.85           C  
ATOM   1334  CB  TRP B 164     -37.022  24.486  10.089  1.00 69.85           C  
ATOM   1335  O   TRP B 164     -39.162  25.923  12.158  1.00 69.85           O  
ATOM   1336  CG  TRP B 164     -37.492  25.582   9.181  1.00 69.85           C  
ATOM   1337  CD1 TRP B 164     -36.801  26.704   8.817  1.00 69.85           C  
ATOM   1338  CD2 TRP B 164     -38.762  25.663   8.525  1.00 69.85           C  
ATOM   1339  CE2 TRP B 164     -38.771  26.862   7.779  1.00 69.85           C  
ATOM   1340  CE3 TRP B 164     -39.893  24.836   8.496  1.00 69.85           C  
ATOM   1341  NE1 TRP B 164     -37.565  27.478   7.974  1.00 69.85           N  
ATOM   1342  CH2 TRP B 164     -40.963  26.427   6.999  1.00 69.85           C  
ATOM   1343  CZ2 TRP B 164     -39.870  27.254   7.010  1.00 69.85           C  
ATOM   1344  CZ3 TRP B 164     -40.985  25.229   7.731  1.00 69.85           C  
ATOM   1345  N   GLU B 165     -39.225  23.594  12.340  1.00 67.42           N  
ATOM   1346  CA  GLU B 165     -40.602  23.488  12.813  1.00 67.42           C  
ATOM   1347  C   GLU B 165     -40.752  24.081  14.212  1.00 67.42           C  
ATOM   1348  CB  GLU B 165     -41.062  22.028  12.809  1.00 67.42           C  
ATOM   1349  O   GLU B 165     -41.756  24.729  14.512  1.00 67.42           O  
ATOM   1350  CG  GLU B 165     -41.958  21.670  11.632  1.00 67.42           C  
ATOM   1351  CD  GLU B 165     -42.304  20.190  11.570  1.00 67.42           C  
ATOM   1352  OE1 GLU B 165     -43.002  19.769  10.620  1.00 67.42           O  
ATOM   1353  OE2 GLU B 165     -41.874  19.446  12.480  1.00 67.42           O  
ATOM   1354  N   ARG B 166     -39.741  23.973  15.065  1.00 67.28           N  
ATOM   1355  CA  ARG B 166     -39.784  24.531  16.412  1.00 67.28           C  
ATOM   1356  C   ARG B 166     -39.689  26.053  16.378  1.00 67.28           C  
ATOM   1357  CB  ARG B 166     -38.656  23.954  17.270  1.00 67.28           C  
ATOM   1358  O   ARG B 166     -40.325  26.738  17.181  1.00 67.28           O  
ATOM   1359  CG  ARG B 166     -39.110  22.873  18.238  1.00 67.28           C  
ATOM   1360  CD  ARG B 166     -37.971  22.401  19.130  1.00 67.28           C  
ATOM   1361  NE  ARG B 166     -38.092  20.982  19.454  1.00 67.28           N  
ATOM   1362  NH1 ARG B 166     -36.025  20.399  18.601  1.00 67.28           N  
ATOM   1363  NH2 ARG B 166     -37.379  18.800  19.533  1.00 67.28           N  
ATOM   1364  CZ  ARG B 166     -37.165  20.063  19.195  1.00 67.28           C  
ATOM   1365  N   ARG B 167     -38.882  26.600  15.439  1.00 67.45           N  
ATOM   1366  CA  ARG B 167     -38.795  28.045  15.251  1.00 67.45           C  
ATOM   1367  C   ARG B 167     -40.156  28.635  14.899  1.00 67.45           C  
ATOM   1368  CB  ARG B 167     -37.778  28.384  14.159  1.00 67.45           C  
ATOM   1369  O   ARG B 167     -40.537  29.685  15.421  1.00 67.45           O  
ATOM   1370  CG  ARG B 167     -37.225  29.797  14.250  1.00 67.45           C  
ATOM   1371  CD  ARG B 167     -36.253  30.097  13.117  1.00 67.45           C  
ATOM   1372  NE  ARG B 167     -35.869  31.505  13.094  1.00 67.45           N  
ATOM   1373  NH1 ARG B 167     -33.999  31.188  11.775  1.00 67.45           N  
ATOM   1374  NH2 ARG B 167     -34.552  33.291  12.502  1.00 67.45           N  
ATOM   1375  CZ  ARG B 167     -34.807  31.991  12.457  1.00 67.45           C  
ATOM   1376  N   ASN B 168     -40.930  27.974  13.960  1.00 63.75           N  
ATOM   1377  CA  ASN B 168     -42.242  28.451  13.535  1.00 63.75           C  
ATOM   1378  C   ASN B 168     -43.251  28.411  14.679  1.00 63.75           C  
ATOM   1379  CB  ASN B 168     -42.752  27.632  12.348  1.00 63.75           C  
ATOM   1380  O   ASN B 168     -44.090  29.304  14.804  1.00 63.75           O  
ATOM   1381  CG  ASN B 168     -42.584  28.354  11.025  1.00 63.75           C  
ATOM   1382  ND2 ASN B 168     -42.923  27.679   9.934  1.00 63.75           N  
ATOM   1383  OD1 ASN B 168     -42.152  29.509  10.985  1.00 63.75           O  
ATOM   1384  N   LYS B 169     -43.098  27.379  15.549  1.00 64.40           N  
ATOM   1385  CA  LYS B 169     -43.993  27.300  16.700  1.00 64.40           C  
ATOM   1386  C   LYS B 169     -43.695  28.409  17.705  1.00 64.40           C  
ATOM   1387  CB  LYS B 169     -43.877  25.934  17.377  1.00 64.40           C  
ATOM   1388  O   LYS B 169     -44.614  29.019  18.255  1.00 64.40           O  
ATOM   1389  CG  LYS B 169     -45.212  25.335  17.795  1.00 64.40           C  
ATOM   1390  CD  LYS B 169     -45.044  23.927  18.351  1.00 64.40           C  
ATOM   1391  CE  LYS B 169     -46.382  23.316  18.745  1.00 64.40           C  
ATOM   1392  NZ  LYS B 169     -46.223  21.930  19.276  1.00 64.40           N  
ATOM   1393  N   VAL B 170     -42.369  28.803  17.848  1.00 65.94           N  
ATOM   1394  CA  VAL B 170     -41.950  29.851  18.773  1.00 65.94           C  
ATOM   1395  C   VAL B 170     -42.305  31.221  18.198  1.00 65.94           C  
ATOM   1396  CB  VAL B 170     -40.436  29.774  19.071  1.00 65.94           C  
ATOM   1397  O   VAL B 170     -42.796  32.094  18.916  1.00 65.94           O  
ATOM   1398  CG1 VAL B 170     -39.988  30.971  19.907  1.00 65.94           C  
ATOM   1399  CG2 VAL B 170     -40.099  28.465  19.782  1.00 65.94           C  
ATOM   1400  N   LEU B 171     -42.142  31.427  16.879  1.00 68.29           N  
ATOM   1401  CA  LEU B 171     -42.504  32.698  16.262  1.00 68.29           C  
ATOM   1402  C   LEU B 171     -44.013  32.911  16.302  1.00 68.29           C  
ATOM   1403  CB  LEU B 171     -42.007  32.752  14.815  1.00 68.29           C  
ATOM   1404  O   LEU B 171     -44.481  34.027  16.539  1.00 68.29           O  
ATOM   1405  CG  LEU B 171     -40.716  33.534  14.570  1.00 68.29           C  
ATOM   1406  CD1 LEU B 171     -39.931  32.915  13.418  1.00 68.29           C  
ATOM   1407  CD2 LEU B 171     -41.023  35.001  14.287  1.00 68.29           C  
ATOM   1408  N   ASN B 172     -44.825  31.795  16.195  1.00 67.28           N  
ATOM   1409  CA  ASN B 172     -46.279  31.880  16.288  1.00 67.28           C  
ATOM   1410  C   ASN B 172     -46.729  32.249  17.699  1.00 67.28           C  
ATOM   1411  CB  ASN B 172     -46.923  30.563  15.853  1.00 67.28           C  
ATOM   1412  O   ASN B 172     -47.637  33.064  17.872  1.00 67.28           O  
ATOM   1413  CG  ASN B 172     -48.223  30.769  15.100  1.00 67.28           C  
ATOM   1414  ND2 ASN B 172     -48.952  29.684  14.868  1.00 67.28           N  
ATOM   1415  OD1 ASN B 172     -48.568  31.894  14.730  1.00 67.28           O  
ATOM   1416  N   HIS B 173     -45.996  31.788  18.749  1.00 64.14           N  
ATOM   1417  CA  HIS B 173     -46.307  32.118  20.136  1.00 64.14           C  
ATOM   1418  C   HIS B 173     -45.991  33.579  20.439  1.00 64.14           C  
ATOM   1419  CB  HIS B 173     -45.535  31.205  21.090  1.00 64.14           C  
ATOM   1420  O   HIS B 173     -46.770  34.260  21.110  1.00 64.14           O  
ATOM   1421  CG  HIS B 173     -46.339  30.747  22.265  1.00 64.14           C  
ATOM   1422  CD2 HIS B 173     -46.384  31.198  23.541  1.00 64.14           C  
ATOM   1423  ND1 HIS B 173     -47.227  29.696  22.195  1.00 64.14           N  
ATOM   1424  CE1 HIS B 173     -47.787  29.521  23.381  1.00 64.14           C  
ATOM   1425  NE2 HIS B 173     -47.292  30.420  24.215  1.00 64.14           N  
ATOM   1426  N   PHE B 174     -44.925  34.109  19.864  1.00 64.60           N  
ATOM   1427  CA  PHE B 174     -44.526  35.497  20.070  1.00 64.60           C  
ATOM   1428  C   PHE B 174     -45.477  36.446  19.351  1.00 64.60           C  
ATOM   1429  CB  PHE B 174     -43.091  35.722  19.584  1.00 64.60           C  
ATOM   1430  O   PHE B 174     -45.883  37.468  19.909  1.00 64.60           O  
ATOM   1431  CG  PHE B 174     -42.518  37.055  19.983  1.00 64.60           C  
ATOM   1432  CD1 PHE B 174     -42.491  38.114  19.084  1.00 64.60           C  
ATOM   1433  CD2 PHE B 174     -42.005  37.249  21.259  1.00 64.60           C  
ATOM   1434  CE1 PHE B 174     -41.960  39.348  19.451  1.00 64.60           C  
ATOM   1435  CE2 PHE B 174     -41.473  38.480  21.633  1.00 64.60           C  
ATOM   1436  CZ  PHE B 174     -41.451  39.528  20.727  1.00 64.60           C  
ATOM   1437  N   SER B 175     -45.986  36.074  18.130  1.00 71.11           N  
ATOM   1438  CA  SER B 175     -46.936  36.886  17.377  1.00 71.11           C  
ATOM   1439  C   SER B 175     -48.294  36.933  18.070  1.00 71.11           C  
ATOM   1440  CB  SER B 175     -47.098  36.344  15.956  1.00 71.11           C  
ATOM   1441  O   SER B 175     -48.932  37.987  18.126  1.00 71.11           O  
ATOM   1442  OG  SER B 175     -46.119  36.895  15.093  1.00 71.11           O  
ATOM   1443  N   ILE B 176     -48.739  35.847  18.781  1.00 67.16           N  
ATOM   1444  CA  ILE B 176     -50.001  35.773  19.508  1.00 67.16           C  
ATOM   1445  C   ILE B 176     -49.899  36.574  20.804  1.00 67.16           C  
ATOM   1446  CB  ILE B 176     -50.394  34.310  19.812  1.00 67.16           C  
ATOM   1447  O   ILE B 176     -50.823  37.308  21.162  1.00 67.16           O  
ATOM   1448  CG1 ILE B 176     -50.736  33.568  18.515  1.00 67.16           C  
ATOM   1449  CG2 ILE B 176     -51.565  34.258  20.798  1.00 67.16           C  
ATOM   1450  CD1 ILE B 176     -50.864  32.060  18.680  1.00 67.16           C  
ATOM   1451  N   MET B 177     -48.703  36.479  21.442  1.00 65.56           N  
ATOM   1452  CA  MET B 177     -48.493  37.191  22.699  1.00 65.56           C  
ATOM   1453  C   MET B 177     -48.347  38.690  22.457  1.00 65.56           C  
ATOM   1454  CB  MET B 177     -47.256  36.655  23.422  1.00 65.56           C  
ATOM   1455  O   MET B 177     -48.852  39.501  23.235  1.00 65.56           O  
ATOM   1456  CG  MET B 177     -47.535  36.165  24.833  1.00 65.56           C  
ATOM   1457  SD  MET B 177     -46.159  36.532  25.990  1.00 65.56           S  
ATOM   1458  CE  MET B 177     -45.110  35.078  25.712  1.00 65.56           C  
ATOM   1459  N   GLN B 178     -47.807  39.187  21.383  1.00 65.94           N  
ATOM   1460  CA  GLN B 178     -47.663  40.592  21.017  1.00 65.94           C  
ATOM   1461  C   GLN B 178     -49.007  41.200  20.626  1.00 65.94           C  
ATOM   1462  CB  GLN B 178     -46.662  40.750  19.871  1.00 65.94           C  
ATOM   1463  O   GLN B 178     -49.305  42.342  20.981  1.00 65.94           O  
ATOM   1464  CG  GLN B 178     -45.263  41.142  20.326  1.00 65.94           C  
ATOM   1465  CD  GLN B 178     -44.625  42.186  19.428  1.00 65.94           C  
ATOM   1466  NE2 GLN B 178     -43.310  42.101  19.261  1.00 65.94           N  
ATOM   1467  OE1 GLN B 178     -45.309  43.062  18.889  1.00 65.94           O  
ATOM   1468  N   GLN B 179     -49.971  40.450  19.951  1.00 66.26           N  
ATOM   1469  CA  GLN B 179     -51.300  40.908  19.560  1.00 66.26           C  
ATOM   1470  C   GLN B 179     -52.196  41.103  20.780  1.00 66.26           C  
ATOM   1471  CB  GLN B 179     -51.945  39.919  18.588  1.00 66.26           C  
ATOM   1472  O   GLN B 179     -52.977  42.055  20.838  1.00 66.26           O  
ATOM   1473  CG  GLN B 179     -51.994  40.415  17.149  1.00 66.26           C  
ATOM   1474  CD  GLN B 179     -52.573  39.388  16.194  1.00 66.26           C  
ATOM   1475  NE2 GLN B 179     -52.571  39.710  14.905  1.00 66.26           N  
ATOM   1476  OE1 GLN B 179     -53.017  38.313  16.611  1.00 66.26           O  
ATOM   1477  N   ARG B 180     -52.026  40.300  21.817  1.00 59.67           N  
ATOM   1478  CA  ARG B 180     -52.806  40.425  23.044  1.00 59.67           C  
ATOM   1479  C   ARG B 180     -52.388  41.660  23.835  1.00 59.67           C  
ATOM   1480  CB  ARG B 180     -52.651  39.172  23.909  1.00 59.67           C  
ATOM   1481  O   ARG B 180     -53.230  42.338  24.428  1.00 59.67           O  
ATOM   1482  CG  ARG B 180     -53.790  38.175  23.759  1.00 59.67           C  
ATOM   1483  CD  ARG B 180     -53.649  37.008  24.726  1.00 59.67           C  
ATOM   1484  NE  ARG B 180     -54.886  36.239  24.826  1.00 59.67           N  
ATOM   1485  NH1 ARG B 180     -54.065  34.731  26.372  1.00 59.67           N  
ATOM   1486  NH2 ARG B 180     -56.224  34.550  25.621  1.00 59.67           N  
ATOM   1487  CZ  ARG B 180     -55.055  35.175  25.606  1.00 59.67           C  
ATOM   1488  N   ARG B 181     -51.143  42.039  23.839  1.00 58.27           N  
ATOM   1489  CA  ARG B 181     -50.629  43.187  24.579  1.00 58.27           C  
ATOM   1490  C   ARG B 181     -51.057  44.496  23.923  1.00 58.27           C  
ATOM   1491  CB  ARG B 181     -49.103  43.125  24.678  1.00 58.27           C  
ATOM   1492  O   ARG B 181     -51.366  45.470  24.613  1.00 58.27           O  
ATOM   1493  CG  ARG B 181     -48.567  43.368  26.079  1.00 58.27           C  
ATOM   1494  CD  ARG B 181     -47.055  43.202  26.141  1.00 58.27           C  
ATOM   1495  NE  ARG B 181     -46.505  43.729  27.386  1.00 58.27           N  
ATOM   1496  NH1 ARG B 181     -44.346  43.014  26.978  1.00 58.27           N  
ATOM   1497  NH2 ARG B 181     -44.838  44.145  28.910  1.00 58.27           N  
ATOM   1498  CZ  ARG B 181     -45.231  43.628  27.755  1.00 58.27           C  
ATOM   1499  N   LEU B 182     -51.197  44.632  22.580  1.00 54.40           N  
ATOM   1500  CA  LEU B 182     -51.621  45.860  21.916  1.00 54.40           C  
ATOM   1501  C   LEU B 182     -53.104  46.123  22.156  1.00 54.40           C  
ATOM   1502  CB  LEU B 182     -51.342  45.780  20.413  1.00 54.40           C  
ATOM   1503  O   LEU B 182     -53.560  47.264  22.059  1.00 54.40           O  
ATOM   1504  CG  LEU B 182     -49.986  46.312  19.946  1.00 54.40           C  
ATOM   1505  CD1 LEU B 182     -49.429  45.437  18.828  1.00 54.40           C  
ATOM   1506  CD2 LEU B 182     -50.109  47.761  19.487  1.00 54.40           C  
ATOM   1507  N   LYS B 183     -53.939  45.024  22.408  1.00 46.38           N  
ATOM   1508  CA  LYS B 183     -55.375  45.194  22.613  1.00 46.38           C  
ATOM   1509  C   LYS B 183     -55.667  45.813  23.976  1.00 46.38           C  
ATOM   1510  CB  LYS B 183     -56.098  43.852  22.481  1.00 46.38           C  
ATOM   1511  O   LYS B 183     -56.729  46.405  24.180  1.00 46.38           O  
ATOM   1512  CG  LYS B 183     -57.355  43.908  21.626  1.00 46.38           C  
ATOM   1513  CD  LYS B 183     -57.944  42.520  21.407  1.00 46.38           C  
ATOM   1514  CE  LYS B 183     -59.271  42.586  20.662  1.00 46.38           C  
ATOM   1515  NZ  LYS B 183     -59.831  41.226  20.406  1.00 46.38           N  
ATOM   1516  N   ASP B 184     -54.765  45.555  24.954  1.00 45.92           N  
ATOM   1517  CA  ASP B 184     -55.068  46.001  26.310  1.00 45.92           C  
ATOM   1518  C   ASP B 184     -54.947  47.518  26.429  1.00 45.92           C  
ATOM   1519  CB  ASP B 184     -54.143  45.318  27.319  1.00 45.92           C  
ATOM   1520  O   ASP B 184     -55.460  48.115  27.379  1.00 45.92           O  
ATOM   1521  CG  ASP B 184     -54.849  44.264  28.153  1.00 45.92           C  
ATOM   1522  OD1 ASP B 184     -56.056  44.418  28.437  1.00 45.92           O  
ATOM   1523  OD2 ASP B 184     -54.191  43.271  28.532  1.00 45.92           O  
ATOM   1524  N   GLN B 185     -54.155  48.167  25.594  1.00 41.65           N  
ATOM   1525  CA  GLN B 185     -53.900  49.582  25.844  1.00 41.65           C  
ATOM   1526  C   GLN B 185     -55.137  50.425  25.548  1.00 41.65           C  
ATOM   1527  CB  GLN B 185     -52.719  50.071  25.005  1.00 41.65           C  
ATOM   1528  O   GLN B 185     -55.326  51.490  26.141  1.00 41.65           O  
ATOM   1529  CG  GLN B 185     -51.527  50.534  25.832  1.00 41.65           C  
ATOM   1530  CD  GLN B 185     -50.265  50.695  25.005  1.00 41.65           C  
ATOM   1531  NE2 GLN B 185     -49.116  50.700  25.671  1.00 41.65           N  
ATOM   1532  OE1 GLN B 185     -50.323  50.813  23.777  1.00 41.65           O  
ATOM   1533  N   ASP B 186     -56.111  49.994  24.551  1.00 35.86           N  
ATOM   1534  CA  ASP B 186     -57.054  51.001  24.075  1.00 35.86           C  
ATOM   1535  C   ASP B 186     -58.201  51.189  25.066  1.00 35.86           C  
ATOM   1536  CB  ASP B 186     -57.604  50.614  22.701  1.00 35.86           C  
ATOM   1537  O   ASP B 186     -59.030  52.087  24.900  1.00 35.86           O  
ATOM   1538  CG  ASP B 186     -56.859  51.278  21.556  1.00 35.86           C  
ATOM   1539  OD1 ASP B 186     -56.588  52.496  21.630  1.00 35.86           O  
ATOM   1540  OD2 ASP B 186     -56.544  50.577  20.570  1.00 35.86           O  
ATOM   1541  N   GLN B 187     -58.511  50.185  26.029  1.00 34.58           N  
ATOM   1542  CA  GLN B 187     -59.906  50.125  26.451  1.00 34.58           C  
ATOM   1543  C   GLN B 187     -60.224  51.228  27.457  1.00 34.58           C  
ATOM   1544  CB  GLN B 187     -60.226  48.756  27.054  1.00 34.58           C  
ATOM   1545  O   GLN B 187     -61.297  51.232  28.063  1.00 34.58           O  
ATOM   1546  CG  GLN B 187     -61.268  47.968  26.271  1.00 34.58           C  
ATOM   1547  CD  GLN B 187     -61.259  46.489  26.606  1.00 34.58           C  
ATOM   1548  NE2 GLN B 187     -61.836  45.678  25.726  1.00 34.58           N  
ATOM   1549  OE1 GLN B 187     -60.736  46.078  27.647  1.00 34.58           O  
ATOM   1550  N   ASP B 188     -59.297  51.975  27.931  1.00 31.90           N  
ATOM   1551  CA  ASP B 188     -59.793  52.585  29.161  1.00 31.90           C  
ATOM   1552  C   ASP B 188     -60.810  53.682  28.859  1.00 31.90           C  
ATOM   1553  CB  ASP B 188     -58.635  53.153  29.984  1.00 31.90           C  
ATOM   1554  O   ASP B 188     -61.161  54.471  29.739  1.00 31.90           O  
ATOM   1555  CG  ASP B 188     -58.108  52.176  31.020  1.00 31.90           C  
ATOM   1556  OD1 ASP B 188     -58.897  51.695  31.861  1.00 31.90           O  
ATOM   1557  OD2 ASP B 188     -56.892  51.888  30.997  1.00 31.90           O  
ATOM   1558  N   GLU B 189     -61.163  53.972  27.572  1.00 27.54           N  
ATOM   1559  CA  GLU B 189     -61.680  55.334  27.659  1.00 27.54           C  
ATOM   1560  C   GLU B 189     -63.064  55.359  28.302  1.00 27.54           C  
ATOM   1561  CB  GLU B 189     -61.733  55.979  26.272  1.00 27.54           C  
ATOM   1562  O   GLU B 189     -63.342  56.202  29.157  1.00 27.54           O  
ATOM   1563  CG  GLU B 189     -60.784  57.156  26.104  1.00 27.54           C  
ATOM   1564  CD  GLU B 189     -60.814  57.758  24.708  1.00 27.54           C  
ATOM   1565  OE1 GLU B 189     -60.257  58.862  24.511  1.00 27.54           O  
ATOM   1566  OE2 GLU B 189     -61.399  57.120  23.805  1.00 27.54           O  
ATOM   1567  N   ASP B 190     -64.284  54.652  27.734  1.00 25.07           N  
ATOM   1568  CA  ASP B 190     -65.489  55.376  27.340  1.00 25.07           C  
ATOM   1569  C   ASP B 190     -66.575  55.256  28.406  1.00 25.07           C  
ATOM   1570  CB  ASP B 190     -66.010  54.860  25.997  1.00 25.07           C  
ATOM   1571  O   ASP B 190     -67.712  55.681  28.192  1.00 25.07           O  
ATOM   1572  CG  ASP B 190     -65.656  55.770  24.834  1.00 25.07           C  
ATOM   1573  OD1 ASP B 190     -66.263  56.855  24.702  1.00 25.07           O  
ATOM   1574  OD2 ASP B 190     -64.764  55.398  24.042  1.00 25.07           O  
ATOM   1575  N   GLU B 191     -66.628  54.591  29.490  1.00 30.44           N  
ATOM   1576  CA  GLU B 191     -67.886  53.954  29.866  1.00 30.44           C  
ATOM   1577  C   GLU B 191     -68.932  54.990  30.265  1.00 30.44           C  
ATOM   1578  CB  GLU B 191     -67.666  52.961  31.010  1.00 30.44           C  
ATOM   1579  O   GLU B 191     -68.777  55.680  31.275  1.00 30.44           O  
ATOM   1580  CG  GLU B 191     -67.663  51.505  30.570  1.00 30.44           C  
ATOM   1581  CD  GLU B 191     -67.532  50.528  31.727  1.00 30.44           C  
ATOM   1582  OE1 GLU B 191     -67.712  49.307  31.515  1.00 30.44           O  
ATOM   1583  OE2 GLU B 191     -67.248  50.987  32.856  1.00 30.44           O  
ATOM   1584  N   GLU B 192     -69.840  55.414  29.268  1.00 23.05           N  
ATOM   1585  CA  GLU B 192     -70.815  56.462  28.981  1.00 23.05           C  
ATOM   1586  C   GLU B 192     -72.139  56.192  29.690  1.00 23.05           C  
ATOM   1587  CB  GLU B 192     -71.042  56.588  27.473  1.00 23.05           C  
ATOM   1588  O   GLU B 192     -72.402  55.066  30.118  1.00 23.05           O  
ATOM   1589  CG  GLU B 192     -70.618  57.931  26.897  1.00 23.05           C  
ATOM   1590  CD  GLU B 192     -70.936  58.077  25.417  1.00 23.05           C  
ATOM   1591  OE1 GLU B 192     -70.999  59.225  24.920  1.00 23.05           O  
ATOM   1592  OE2 GLU B 192     -71.124  57.036  24.750  1.00 23.05           O  
ATOM   1593  N   GLU B 193     -73.233  57.087  29.445  1.00 23.65           N  
ATOM   1594  CA  GLU B 193     -74.522  57.498  29.994  1.00 23.65           C  
ATOM   1595  C   GLU B 193     -75.578  56.414  29.795  1.00 23.65           C  
ATOM   1596  CB  GLU B 193     -74.987  58.808  29.353  1.00 23.65           C  
ATOM   1597  O   GLU B 193     -75.422  55.536  28.944  1.00 23.65           O  
ATOM   1598  CG  GLU B 193     -75.181  59.944  30.346  1.00 23.65           C  
ATOM   1599  CD  GLU B 193     -75.567  61.259  29.687  1.00 23.65           C  
ATOM   1600  OE1 GLU B 193     -76.055  62.171  30.391  1.00 23.65           O  
ATOM   1601  OE2 GLU B 193     -75.379  61.377  28.455  1.00 23.65           O  
ATOM   1602  N   LYS B 194     -76.918  56.482  30.305  1.00 22.74           N  
ATOM   1603  CA  LYS B 194     -77.970  55.679  30.922  1.00 22.74           C  
ATOM   1604  C   LYS B 194     -78.816  54.976  29.865  1.00 22.74           C  
ATOM   1605  CB  LYS B 194     -78.859  56.549  31.811  1.00 22.74           C  
ATOM   1606  O   LYS B 194     -79.366  53.901  30.116  1.00 22.74           O  
ATOM   1607  CG  LYS B 194     -78.580  56.402  33.300  1.00 22.74           C  
ATOM   1608  CD  LYS B 194     -79.546  57.233  34.134  1.00 22.74           C  
ATOM   1609  CE  LYS B 194     -79.252  57.105  35.623  1.00 22.74           C  
ATOM   1610  NZ  LYS B 194     -80.197  57.918  36.446  1.00 22.74           N  
ATOM   1611  N   GLU B 195     -79.339  55.699  28.683  1.00 21.23           N  
ATOM   1612  CA  GLU B 195     -80.765  55.809  28.391  1.00 21.23           C  
ATOM   1613  C   GLU B 195     -81.287  54.551  27.702  1.00 21.23           C  
ATOM   1614  CB  GLU B 195     -81.043  57.038  27.522  1.00 21.23           C  
ATOM   1615  O   GLU B 195     -82.308  53.993  28.108  1.00 21.23           O  
ATOM   1616  CG  GLU B 195     -81.965  58.058  28.175  1.00 21.23           C  
ATOM   1617  CD  GLU B 195     -82.261  59.255  27.287  1.00 21.23           C  
ATOM   1618  OE1 GLU B 195     -83.242  59.984  27.557  1.00 21.23           O  
ATOM   1619  OE2 GLU B 195     -81.505  59.466  26.312  1.00 21.23           O  
ATOM   1620  N   LYS B 196     -81.550  54.515  26.258  1.00 21.24           N  
ATOM   1621  CA  LYS B 196     -82.873  54.553  25.641  1.00 21.24           C  
ATOM   1622  C   LYS B 196     -83.360  53.148  25.299  1.00 21.24           C  
ATOM   1623  CB  LYS B 196     -82.853  55.421  24.382  1.00 21.24           C  
ATOM   1624  O   LYS B 196     -82.584  52.191  25.332  1.00 21.24           O  
ATOM   1625  CG  LYS B 196     -83.392  56.828  24.592  1.00 21.24           C  
ATOM   1626  CD  LYS B 196     -83.426  57.615  23.288  1.00 21.24           C  
ATOM   1627  CE  LYS B 196     -84.005  59.008  23.489  1.00 21.24           C  
ATOM   1628  NZ  LYS B 196     -84.172  59.731  22.192  1.00 21.24           N  
ATOM   1629  N   ARG B 197     -84.120  53.011  24.105  1.00 20.58           N  
ATOM   1630  CA  ARG B 197     -85.366  52.402  23.650  1.00 20.58           C  
ATOM   1631  C   ARG B 197     -85.121  51.001  23.098  1.00 20.58           C  
ATOM   1632  CB  ARG B 197     -86.034  53.275  22.585  1.00 20.58           C  
ATOM   1633  O   ARG B 197     -85.921  50.091  23.325  1.00 20.58           O  
ATOM   1634  CG  ARG B 197     -87.163  54.141  23.119  1.00 20.58           C  
ATOM   1635  CD  ARG B 197     -87.898  54.864  21.999  1.00 20.58           C  
ATOM   1636  NE  ARG B 197     -89.052  55.604  22.501  1.00 20.58           N  
ATOM   1637  NH1 ARG B 197     -89.829  56.215  20.413  1.00 20.58           N  
ATOM   1638  NH2 ARG B 197     -90.955  56.873  22.298  1.00 20.58           N  
ATOM   1639  CZ  ARG B 197     -89.943  56.229  21.736  1.00 20.58           C  
ATOM   1640  N   GLY B 198     -84.242  50.763  22.065  1.00 17.91           N  
ATOM   1641  CA  GLY B 198     -84.731  50.556  20.711  1.00 17.91           C  
ATOM   1642  C   GLY B 198     -85.038  49.103  20.403  1.00 17.91           C  
ATOM   1643  O   GLY B 198     -84.678  48.210  21.174  1.00 17.91           O  
ATOM   1644  N   ARG B 199     -85.186  48.802  19.067  1.00 21.47           N  
ATOM   1645  CA  ARG B 199     -86.155  48.163  18.182  1.00 21.47           C  
ATOM   1646  C   ARG B 199     -85.860  46.675  18.029  1.00 21.47           C  
ATOM   1647  CB  ARG B 199     -86.159  48.840  16.810  1.00 21.47           C  
ATOM   1648  O   ARG B 199     -84.779  46.210  18.398  1.00 21.47           O  
ATOM   1649  CG  ARG B 199     -87.476  49.513  16.458  1.00 21.47           C  
ATOM   1650  CD  ARG B 199     -87.427  50.166  15.084  1.00 21.47           C  
ATOM   1651  NE  ARG B 199     -88.618  50.970  14.826  1.00 21.47           N  
ATOM   1652  NH1 ARG B 199     -88.149  51.323  12.592  1.00 21.47           N  
ATOM   1653  NH2 ARG B 199     -90.043  52.215  13.525  1.00 21.47           N  
ATOM   1654  CZ  ARG B 199     -88.934  51.501  13.648  1.00 21.47           C  
ATOM   1655  N   ARG B 200     -86.131  46.158  16.747  1.00 21.48           N  
ATOM   1656  CA  ARG B 200     -86.976  45.128  16.150  1.00 21.48           C  
ATOM   1657  C   ARG B 200     -86.149  43.916  15.733  1.00 21.48           C  
ATOM   1658  CB  ARG B 200     -87.733  45.687  14.943  1.00 21.48           C  
ATOM   1659  O   ARG B 200     -86.601  42.776  15.861  1.00 21.48           O  
ATOM   1660  CG  ARG B 200     -89.076  46.308  15.293  1.00 21.48           C  
ATOM   1661  CD  ARG B 200     -89.904  46.596  14.048  1.00 21.48           C  
ATOM   1662  NE  ARG B 200     -91.248  47.055  14.390  1.00 21.48           N  
ATOM   1663  NH1 ARG B 200     -91.517  48.338  12.488  1.00 21.48           N  
ATOM   1664  NH2 ARG B 200     -93.194  48.225  14.047  1.00 21.48           N  
ATOM   1665  CZ  ARG B 200     -91.983  47.872  13.641  1.00 21.48           C  
ATOM   1666  N   LYS B 201     -84.993  44.105  15.080  1.00 19.63           N  
ATOM   1667  CA  LYS B 201     -85.066  43.607  13.709  1.00 19.63           C  
ATOM   1668  C   LYS B 201     -84.922  42.088  13.667  1.00 19.63           C  
ATOM   1669  CB  LYS B 201     -83.987  44.259  12.843  1.00 19.63           C  
ATOM   1670  O   LYS B 201     -84.414  41.481  14.612  1.00 19.63           O  
ATOM   1671  CG  LYS B 201     -84.486  45.432  12.011  1.00 19.63           C  
ATOM   1672  CD  LYS B 201     -83.368  46.039  11.173  1.00 19.63           C  
ATOM   1673  CE  LYS B 201     -83.877  47.182  10.305  1.00 19.63           C  
ATOM   1674  NZ  LYS B 201     -82.760  47.886   9.606  1.00 19.63           N  
ATOM   1675  N   ALA B 202     -84.369  41.571  12.514  1.00 19.87           N  
ATOM   1676  CA  ALA B 202     -84.856  40.714  11.436  1.00 19.87           C  
ATOM   1677  C   ALA B 202     -84.249  39.317  11.530  1.00 19.87           C  
ATOM   1678  CB  ALA B 202     -84.541  41.337  10.078  1.00 19.87           C  
ATOM   1679  O   ALA B 202     -84.963  38.316  11.429  1.00 19.87           O  
ATOM   1680  N   SER B 203     -82.977  39.106  11.265  1.00 18.63           N  
ATOM   1681  CA  SER B 203     -82.572  38.400  10.054  1.00 18.63           C  
ATOM   1682  C   SER B 203     -82.571  36.890  10.268  1.00 18.63           C  
ATOM   1683  CB  SER B 203     -81.185  38.860   9.603  1.00 18.63           C  
ATOM   1684  O   SER B 203     -82.382  36.417  11.391  1.00 18.63           O  
ATOM   1685  OG  SER B 203     -80.182  38.353  10.465  1.00 18.63           O  
ATOM   1686  N   GLU B 204     -82.330  35.970   9.163  1.00 22.21           N  
ATOM   1687  CA  GLU B 204     -82.758  34.826   8.364  1.00 22.21           C  
ATOM   1688  C   GLU B 204     -81.861  33.616   8.609  1.00 22.21           C  
ATOM   1689  CB  GLU B 204     -82.767  35.183   6.876  1.00 22.21           C  
ATOM   1690  O   GLU B 204     -82.322  32.585   9.103  1.00 22.21           O  
ATOM   1691  CG  GLU B 204     -83.670  34.292   6.035  1.00 22.21           C  
ATOM   1692  CD  GLU B 204     -84.104  34.938   4.729  1.00 22.21           C  
ATOM   1693  OE1 GLU B 204     -84.872  34.309   3.966  1.00 22.21           O  
ATOM   1694  OE2 GLU B 204     -83.671  36.082   4.466  1.00 22.21           O  
ATOM   1695  N   LEU B 205     -81.078  33.026   7.571  1.00 23.51           N  
ATOM   1696  CA  LEU B 205     -81.222  31.736   6.904  1.00 23.51           C  
ATOM   1697  C   LEU B 205     -80.174  30.747   7.402  1.00 23.51           C  
ATOM   1698  CB  LEU B 205     -81.104  31.902   5.386  1.00 23.51           C  
ATOM   1699  O   LEU B 205     -80.491  29.587   7.678  1.00 23.51           O  
ATOM   1700  CG  LEU B 205     -82.352  32.405   4.660  1.00 23.51           C  
ATOM   1701  CD1 LEU B 205     -81.973  33.014   3.314  1.00 23.51           C  
ATOM   1702  CD2 LEU B 205     -83.357  31.274   4.477  1.00 23.51           C  
ATOM   1703  N   ARG B 206     -78.845  30.906   7.284  1.00 19.58           N  
ATOM   1704  CA  ARG B 206     -78.086  30.163   6.283  1.00 19.58           C  
ATOM   1705  C   ARG B 206     -77.676  28.793   6.813  1.00 19.58           C  
ATOM   1706  CB  ARG B 206     -76.847  30.952   5.853  1.00 19.58           C  
ATOM   1707  O   ARG B 206     -77.402  28.639   8.005  1.00 19.58           O  
ATOM   1708  CG  ARG B 206     -77.090  31.890   4.682  1.00 19.58           C  
ATOM   1709  CD  ARG B 206     -75.792  32.492   4.163  1.00 19.58           C  
ATOM   1710  NE  ARG B 206     -76.025  33.375   3.024  1.00 19.58           N  
ATOM   1711  NH1 ARG B 206     -73.790  33.828   2.653  1.00 19.58           N  
ATOM   1712  NH2 ARG B 206     -75.393  34.772   1.314  1.00 19.58           N  
ATOM   1713  CZ  ARG B 206     -75.069  33.990   2.333  1.00 19.58           C  
ATOM   1714  N   ILE B 207     -77.169  27.745   5.924  1.00 25.06           N  
ATOM   1715  CA  ILE B 207     -77.367  26.333   5.614  1.00 25.06           C  
ATOM   1716  C   ILE B 207     -76.279  25.500   6.287  1.00 25.06           C  
ATOM   1717  CB  ILE B 207     -77.366  26.084   4.089  1.00 25.06           C  
ATOM   1718  O   ILE B 207     -76.574  24.502   6.949  1.00 25.06           O  
ATOM   1719  CG1 ILE B 207     -78.351  27.029   3.392  1.00 25.06           C  
ATOM   1720  CG2 ILE B 207     -77.699  24.621   3.781  1.00 25.06           C  
ATOM   1721  CD1 ILE B 207     -78.242  27.028   1.874  1.00 25.06           C  
ATOM   1722  N   HIS B 208     -74.963  25.366   5.707  1.00 20.46           N  
ATOM   1723  CA  HIS B 208     -74.615  24.148   4.984  1.00 20.46           C  
ATOM   1724  C   HIS B 208     -73.934  23.139   5.902  1.00 20.46           C  
ATOM   1725  CB  HIS B 208     -73.710  24.471   3.794  1.00 20.46           C  
ATOM   1726  O   HIS B 208     -74.305  21.963   5.923  1.00 20.46           O  
ATOM   1727  CG  HIS B 208     -74.459  24.836   2.552  1.00 20.46           C  
ATOM   1728  CD2 HIS B 208     -74.729  26.042   1.999  1.00 20.46           C  
ATOM   1729  ND1 HIS B 208     -75.034  23.895   1.726  1.00 20.46           N  
ATOM   1730  CE1 HIS B 208     -75.625  24.508   0.715  1.00 20.46           C  
ATOM   1731  NE2 HIS B 208     -75.455  25.811   0.857  1.00 20.46           N  
ATOM   1732  N   ASP B 209     -72.509  23.077   6.114  1.00 22.25           N  
ATOM   1733  CA  ASP B 209     -71.615  22.056   5.578  1.00 22.25           C  
ATOM   1734  C   ASP B 209     -71.519  20.859   6.521  1.00 22.25           C  
ATOM   1735  CB  ASP B 209     -70.224  22.640   5.325  1.00 22.25           C  
ATOM   1736  O   ASP B 209     -71.846  20.968   7.705  1.00 22.25           O  
ATOM   1737  CG  ASP B 209     -69.691  22.324   3.938  1.00 22.25           C  
ATOM   1738  OD1 ASP B 209     -70.374  21.613   3.170  1.00 22.25           O  
ATOM   1739  OD2 ASP B 209     -68.577  22.788   3.612  1.00 22.25           O  
ATOM   1740  N   LEU B 210     -70.388  19.798   6.303  1.00 23.43           N  
ATOM   1741  CA  LEU B 210     -70.258  18.355   6.133  1.00 23.43           C  
ATOM   1742  C   LEU B 210     -69.771  17.698   7.420  1.00 23.43           C  
ATOM   1743  CB  LEU B 210     -69.295  18.035   4.987  1.00 23.43           C  
ATOM   1744  O   LEU B 210     -69.657  16.472   7.492  1.00 23.43           O  
ATOM   1745  CG  LEU B 210     -69.930  17.770   3.621  1.00 23.43           C  
ATOM   1746  CD1 LEU B 210     -69.030  18.295   2.508  1.00 23.43           C  
ATOM   1747  CD2 LEU B 210     -70.204  16.282   3.437  1.00 23.43           C  
ATOM   1748  N   GLU B 211     -69.295  18.189   8.382  1.00 22.68           N  
ATOM   1749  CA  GLU B 211     -68.197  17.415   8.953  1.00 22.68           C  
ATOM   1750  C   GLU B 211     -68.706  16.134   9.608  1.00 22.68           C  
ATOM   1751  CB  GLU B 211     -67.420  18.254   9.970  1.00 22.68           C  
ATOM   1752  O   GLU B 211     -69.309  16.178  10.683  1.00 22.68           O  
ATOM   1753  CG  GLU B 211     -65.932  18.364   9.669  1.00 22.68           C  
ATOM   1754  CD  GLU B 211     -65.245  19.482  10.437  1.00 22.68           C  
ATOM   1755  OE1 GLU B 211     -63.996  19.558  10.411  1.00 22.68           O  
ATOM   1756  OE2 GLU B 211     -65.962  20.288  11.071  1.00 22.68           O  
ATOM   1757  N   ASP B 212     -69.128  15.086   8.896  1.00 28.16           N  
ATOM   1758  CA  ASP B 212     -69.963  14.004   9.408  1.00 28.16           C  
ATOM   1759  C   ASP B 212     -69.178  13.110  10.366  1.00 28.16           C  
ATOM   1760  CB  ASP B 212     -70.529  13.171   8.256  1.00 28.16           C  
ATOM   1761  O   ASP B 212     -69.645  12.811  11.467  1.00 28.16           O  
ATOM   1762  CG  ASP B 212     -72.022  12.921   8.382  1.00 28.16           C  
ATOM   1763  OD1 ASP B 212     -72.507  12.682   9.509  1.00 28.16           O  
ATOM   1764  OD2 ASP B 212     -72.718  12.960   7.345  1.00 28.16           O  
ATOM   1765  N   ASP B 213     -68.328  11.945   9.885  1.00 24.50           N  
ATOM   1766  CA  ASP B 213     -68.785  10.559   9.886  1.00 24.50           C  
ATOM   1767  C   ASP B 213     -68.140   9.769  11.023  1.00 24.50           C  
ATOM   1768  CB  ASP B 213     -68.480   9.892   8.543  1.00 24.50           C  
ATOM   1769  O   ASP B 213     -68.822   9.031  11.738  1.00 24.50           O  
ATOM   1770  CG  ASP B 213     -69.614   9.012   8.047  1.00 24.50           C  
ATOM   1771  OD1 ASP B 213     -70.180   8.237   8.848  1.00 24.50           O  
ATOM   1772  OD2 ASP B 213     -69.943   9.092   6.844  1.00 24.50           O  
ATOM   1773  N   LEU B 214     -66.721   9.213  10.981  1.00 21.09           N  
ATOM   1774  CA  LEU B 214     -66.370   7.882  10.498  1.00 21.09           C  
ATOM   1775  C   LEU B 214     -66.249   6.898  11.656  1.00 21.09           C  
ATOM   1776  CB  LEU B 214     -65.057   7.927   9.711  1.00 21.09           C  
ATOM   1777  O   LEU B 214     -66.162   7.306  12.817  1.00 21.09           O  
ATOM   1778  CG  LEU B 214     -65.179   7.910   8.187  1.00 21.09           C  
ATOM   1779  CD1 LEU B 214     -64.232   8.933   7.568  1.00 21.09           C  
ATOM   1780  CD2 LEU B 214     -64.896   6.514   7.642  1.00 21.09           C  
ATOM   1781  N   GLU B 215     -65.082   5.879  11.664  1.00 21.41           N  
ATOM   1782  CA  GLU B 215     -65.095   4.430  11.490  1.00 21.41           C  
ATOM   1783  C   GLU B 215     -64.996   3.711  12.832  1.00 21.41           C  
ATOM   1784  CB  GLU B 215     -63.953   3.988  10.571  1.00 21.41           C  
ATOM   1785  O   GLU B 215     -65.766   2.788  13.106  1.00 21.41           O  
ATOM   1786  CG  GLU B 215     -64.330   2.865   9.616  1.00 21.41           C  
ATOM   1787  CD  GLU B 215     -63.365   2.719   8.451  1.00 21.41           C  
ATOM   1788  OE1 GLU B 215     -63.550   1.799   7.622  1.00 21.41           O  
ATOM   1789  OE2 GLU B 215     -62.416   3.530   8.366  1.00 21.41           O  
ATOM   1790  N   MET B 216     -63.633   3.232  13.426  1.00 19.87           N  
ATOM   1791  CA  MET B 216     -63.000   1.924  13.284  1.00 19.87           C  
ATOM   1792  C   MET B 216     -63.215   1.078  14.535  1.00 19.87           C  
ATOM   1793  CB  MET B 216     -61.504   2.077  13.006  1.00 19.87           C  
ATOM   1794  O   MET B 216     -63.164   1.592  15.654  1.00 19.87           O  
ATOM   1795  CG  MET B 216     -61.147   2.026  11.530  1.00 19.87           C  
ATOM   1796  SD  MET B 216     -59.901   0.732  11.152  1.00 19.87           S  
ATOM   1797  CE  MET B 216     -60.798  -0.219   9.894  1.00 19.87           C  
ATOM   1798  N   SER B 217     -63.266  -0.343  14.484  1.00 23.63           N  
ATOM   1799  CA  SER B 217     -63.733  -1.567  15.125  1.00 23.63           C  
ATOM   1800  C   SER B 217     -62.678  -2.134  16.068  1.00 23.63           C  
ATOM   1801  CB  SER B 217     -64.106  -2.614  14.075  1.00 23.63           C  
ATOM   1802  O   SER B 217     -62.956  -3.056  16.838  1.00 23.63           O  
ATOM   1803  OG  SER B 217     -65.285  -2.237  13.385  1.00 23.63           O  
ATOM   1804  N   SER B 218     -61.323  -2.118  15.970  1.00 20.74           N  
ATOM   1805  CA  SER B 218     -60.660  -3.403  15.770  1.00 20.74           C  
ATOM   1806  C   SER B 218     -60.752  -4.273  17.019  1.00 20.74           C  
ATOM   1807  CB  SER B 218     -59.194  -3.196  15.389  1.00 20.74           C  
ATOM   1808  O   SER B 218     -61.105  -3.787  18.096  1.00 20.74           O  
ATOM   1809  OG  SER B 218     -58.965  -1.861  14.974  1.00 20.74           O  
ATOM   1810  N   ASP B 219     -59.707  -5.294  17.307  1.00 19.82           N  
ATOM   1811  CA  ASP B 219     -59.490  -6.735  17.395  1.00 19.82           C  
ATOM   1812  C   ASP B 219     -59.382  -7.185  18.850  1.00 19.82           C  
ATOM   1813  CB  ASP B 219     -58.229  -7.136  16.626  1.00 19.82           C  
ATOM   1814  O   ASP B 219     -60.019  -8.161  19.252  1.00 19.82           O  
ATOM   1815  CG  ASP B 219     -58.382  -8.450  15.881  1.00 19.82           C  
ATOM   1816  OD1 ASP B 219     -59.112  -9.343  16.363  1.00 19.82           O  
ATOM   1817  OD2 ASP B 219     -57.765  -8.596  14.804  1.00 19.82           O  
ATOM   1818  N   ALA B 220     -58.162  -7.068  19.696  1.00 18.98           N  
ATOM   1819  CA  ALA B 220     -57.107  -8.077  19.763  1.00 18.98           C  
ATOM   1820  C   ALA B 220     -57.306  -9.000  20.962  1.00 18.98           C  
ATOM   1821  CB  ALA B 220     -55.736  -7.409  19.831  1.00 18.98           C  
ATOM   1822  O   ALA B 220     -58.028  -8.659  21.902  1.00 18.98           O  
ATOM   1823  N   SER B 221     -56.245 -10.014  21.436  1.00 19.28           N  
ATOM   1824  CA  SER B 221     -55.803 -11.399  21.558  1.00 19.28           C  
ATOM   1825  C   SER B 221     -55.459 -11.744  23.003  1.00 19.28           C  
ATOM   1826  CB  SER B 221     -54.591 -11.656  20.662  1.00 19.28           C  
ATOM   1827  O   SER B 221     -55.630 -12.887  23.432  1.00 19.28           O  
ATOM   1828  OG  SER B 221     -53.820 -10.476  20.508  1.00 19.28           O  
ATOM   1829  N   ASP B 222     -54.510 -11.191  23.796  1.00 17.12           N  
ATOM   1830  CA  ASP B 222     -53.273 -11.909  24.086  1.00 17.12           C  
ATOM   1831  C   ASP B 222     -53.463 -12.884  25.246  1.00 17.12           C  
ATOM   1832  CB  ASP B 222     -52.144 -10.927  24.404  1.00 17.12           C  
ATOM   1833  O   ASP B 222     -54.396 -12.740  26.038  1.00 17.12           O  
ATOM   1834  CG  ASP B 222     -51.172 -10.746  23.252  1.00 17.12           C  
ATOM   1835  OD1 ASP B 222     -50.687 -11.757  22.699  1.00 17.12           O  
ATOM   1836  OD2 ASP B 222     -50.886  -9.583  22.894  1.00 17.12           O  
ATOM   1837  N   ALA B 223     -52.273 -13.569  25.810  1.00 17.93           N  
ATOM   1838  CA  ALA B 223     -51.682 -14.868  26.122  1.00 17.93           C  
ATOM   1839  C   ALA B 223     -51.666 -15.116  27.628  1.00 17.93           C  
ATOM   1840  CB  ALA B 223     -50.266 -14.958  25.557  1.00 17.93           C  
ATOM   1841  O   ALA B 223     -52.049 -16.194  28.089  1.00 17.93           O  
ATOM   1842  N   SER B 224     -50.829 -14.487  28.574  1.00 16.46           N  
ATOM   1843  CA  SER B 224     -49.602 -15.071  29.107  1.00 16.46           C  
ATOM   1844  C   SER B 224     -49.862 -15.797  30.423  1.00 16.46           C  
ATOM   1845  CB  SER B 224     -48.539 -13.991  29.312  1.00 16.46           C  
ATOM   1846  O   SER B 224     -50.887 -15.572  31.070  1.00 16.46           O  
ATOM   1847  OG  SER B 224     -47.420 -14.512  30.008  1.00 16.46           O  
ATOM   1848  N   GLY B 225     -48.708 -16.318  31.214  1.00 17.66           N  
ATOM   1849  CA  GLY B 225     -48.146 -17.542  31.761  1.00 17.66           C  
ATOM   1850  C   GLY B 225     -48.313 -17.657  33.264  1.00 17.66           C  
ATOM   1851  O   GLY B 225     -48.781 -18.681  33.766  1.00 17.66           O  
ATOM   1852  N   GLU B 226     -47.453 -16.972  34.243  1.00 17.00           N  
ATOM   1853  CA  GLU B 226     -46.312 -17.582  34.918  1.00 17.00           C  
ATOM   1854  C   GLU B 226     -46.696 -18.081  36.308  1.00 17.00           C  
ATOM   1855  CB  GLU B 226     -45.152 -16.589  35.018  1.00 17.00           C  
ATOM   1856  O   GLU B 226     -47.747 -17.714  36.837  1.00 17.00           O  
ATOM   1857  CG  GLU B 226     -43.777 -17.238  34.944  1.00 17.00           C  
ATOM   1858  CD  GLU B 226     -42.671 -16.263  34.574  1.00 17.00           C  
ATOM   1859  OE1 GLU B 226     -41.586 -16.311  35.197  1.00 17.00           O  
ATOM   1860  OE2 GLU B 226     -42.892 -15.443  33.655  1.00 17.00           O  
ATOM   1861  N   GLU B 227     -45.838 -17.741  37.494  1.00 17.51           N  
ATOM   1862  CA  GLU B 227     -44.832 -18.455  38.274  1.00 17.51           C  
ATOM   1863  C   GLU B 227     -45.344 -18.777  39.675  1.00 17.51           C  
ATOM   1864  CB  GLU B 227     -43.540 -17.638  38.361  1.00 17.51           C  
ATOM   1865  O   GLU B 227     -45.252 -19.920  40.128  1.00 17.51           O  
ATOM   1866  CG  GLU B 227     -42.278 -18.455  38.124  1.00 17.51           C  
ATOM   1867  CD  GLU B 227     -41.010 -17.616  38.131  1.00 17.51           C  
ATOM   1868  OE1 GLU B 227     -39.917 -18.171  38.383  1.00 17.51           O  
ATOM   1869  OE2 GLU B 227     -41.111 -16.394  37.884  1.00 17.51           O  
ATOM   1870  N   GLY B 228     -44.794 -18.154  40.832  1.00 16.88           N  
ATOM   1871  CA  GLY B 228     -43.789 -18.638  41.766  1.00 16.88           C  
ATOM   1872  C   GLY B 228     -44.371 -19.073  43.097  1.00 16.88           C  
ATOM   1873  O   GLY B 228     -44.565 -20.267  43.335  1.00 16.88           O  
ATOM   1874  N   GLY B 229     -44.227 -18.344  44.239  1.00 16.10           N  
ATOM   1875  CA  GLY B 229     -43.292 -18.478  45.345  1.00 16.10           C  
ATOM   1876  C   GLY B 229     -43.909 -19.114  46.576  1.00 16.10           C  
ATOM   1877  O   GLY B 229     -45.108 -19.399  46.598  1.00 16.10           O  
ATOM   1878  N   ARG B 230     -43.548 -18.586  47.830  1.00 19.05           N  
ATOM   1879  CA  ARG B 230     -42.735 -19.130  48.913  1.00 19.05           C  
ATOM   1880  C   ARG B 230     -43.610 -19.756  49.994  1.00 19.05           C  
ATOM   1881  CB  ARG B 230     -41.849 -18.041  49.521  1.00 19.05           C  
ATOM   1882  O   ARG B 230     -44.839 -19.700  49.915  1.00 19.05           O  
ATOM   1883  CG  ARG B 230     -40.402 -18.094  49.059  1.00 19.05           C  
ATOM   1884  CD  ARG B 230     -39.535 -17.089  49.804  1.00 19.05           C  
ATOM   1885  NE  ARG B 230     -38.276 -16.841  49.106  1.00 19.05           N  
ATOM   1886  NH1 ARG B 230     -37.368 -15.530  50.778  1.00 19.05           N  
ATOM   1887  NH2 ARG B 230     -36.175 -15.945  48.865  1.00 19.05           N  
ATOM   1888  CZ  ARG B 230     -37.276 -16.106  49.585  1.00 19.05           C  
ATOM   1889  N   VAL B 231     -43.484 -19.236  51.239  1.00 19.44           N  
ATOM   1890  CA  VAL B 231     -42.782 -19.861  52.355  1.00 19.44           C  
ATOM   1891  C   VAL B 231     -43.777 -20.606  53.241  1.00 19.44           C  
ATOM   1892  CB  VAL B 231     -42.002 -18.819  53.188  1.00 19.44           C  
ATOM   1893  O   VAL B 231     -43.599 -21.792  53.525  1.00 19.44           O  
ATOM   1894  CG1 VAL B 231     -40.623 -19.356  53.570  1.00 19.44           C  
ATOM   1895  CG2 VAL B 231     -41.873 -17.507  52.417  1.00 19.44           C  
ATOM   1896  N   PRO B 232     -43.996 -20.148  54.452  1.00 20.37           N  
ATOM   1897  CA  PRO B 232     -43.607 -20.561  55.802  1.00 20.37           C  
ATOM   1898  C   PRO B 232     -44.737 -21.261  56.553  1.00 20.37           C  
ATOM   1899  CB  PRO B 232     -43.236 -19.240  56.482  1.00 20.37           C  
ATOM   1900  O   PRO B 232     -45.912 -20.962  56.327  1.00 20.37           O  
ATOM   1901  CG  PRO B 232     -44.003 -18.197  55.735  1.00 20.37           C  
ATOM   1902  CD  PRO B 232     -44.664 -18.847  54.553  1.00 20.37           C  
ATOM   1903  N   LYS B 233     -44.299 -22.249  57.441  1.00 21.56           N  
ATOM   1904  CA  LYS B 233     -44.895 -23.570  57.619  1.00 21.56           C  
ATOM   1905  C   LYS B 233     -45.891 -23.572  58.774  1.00 21.56           C  
ATOM   1906  CB  LYS B 233     -43.810 -24.621  57.860  1.00 21.56           C  
ATOM   1907  O   LYS B 233     -46.538 -24.587  59.042  1.00 21.56           O  
ATOM   1908  CG  LYS B 233     -43.385 -25.371  56.606  1.00 21.56           C  
ATOM   1909  CD  LYS B 233     -42.327 -26.422  56.915  1.00 21.56           C  
ATOM   1910  CE  LYS B 233     -41.902 -27.174  55.661  1.00 21.56           C  
ATOM   1911  NZ  LYS B 233     -40.821 -28.164  55.949  1.00 21.56           N  
ATOM   1912  N   ALA B 234     -45.687 -22.695  59.706  1.00 21.09           N  
ATOM   1913  CA  ALA B 234     -45.586 -23.197  61.074  1.00 21.09           C  
ATOM   1914  C   ALA B 234     -46.923 -23.756  61.553  1.00 21.09           C  
ATOM   1915  CB  ALA B 234     -45.108 -22.093  62.013  1.00 21.09           C  
ATOM   1916  O   ALA B 234     -47.967 -23.486  60.954  1.00 21.09           O  
ATOM   1917  N   LYS B 235     -47.039 -23.996  62.922  1.00 21.88           N  
ATOM   1918  CA  LYS B 235     -47.365 -25.301  63.490  1.00 21.88           C  
ATOM   1919  C   LYS B 235     -48.864 -25.575  63.414  1.00 21.88           C  
ATOM   1920  CB  LYS B 235     -46.889 -25.388  64.941  1.00 21.88           C  
ATOM   1921  O   LYS B 235     -49.646 -24.687  63.066  1.00 21.88           O  
ATOM   1922  CG  LYS B 235     -45.483 -25.947  65.099  1.00 21.88           C  
ATOM   1923  CD  LYS B 235     -45.094 -26.076  66.566  1.00 21.88           C  
ATOM   1924  CE  LYS B 235     -43.706 -26.681  66.726  1.00 21.88           C  
ATOM   1925  NZ  LYS B 235     -43.286 -26.733  68.159  1.00 21.88           N  
ATOM   1926  N   LYS B 236     -49.282 -26.266  64.512  1.00 22.91           N  
ATOM   1927  CA  LYS B 236     -49.841 -27.614  64.553  1.00 22.91           C  
ATOM   1928  C   LYS B 236     -51.338 -27.598  64.259  1.00 22.91           C  
ATOM   1929  CB  LYS B 236     -49.581 -28.262  65.914  1.00 22.91           C  
ATOM   1930  O   LYS B 236     -51.886 -28.577  63.747  1.00 22.91           O  
ATOM   1931  CG  LYS B 236     -48.297 -29.076  65.977  1.00 22.91           C  
ATOM   1932  CD  LYS B 236     -48.132 -29.756  67.330  1.00 22.91           C  
ATOM   1933  CE  LYS B 236     -46.875 -30.614  67.376  1.00 22.91           C  
ATOM   1934  NZ  LYS B 236     -46.640 -31.180  68.738  1.00 22.91           N  
ATOM   1935  N   LYS B 237     -52.346 -26.890  65.144  1.00 25.78           N  
ATOM   1936  CA  LYS B 237     -52.523 -26.584  66.560  1.00 25.78           C  
ATOM   1937  C   LYS B 237     -53.877 -25.929  66.816  1.00 25.78           C  
ATOM   1938  CB  LYS B 237     -51.398 -25.675  67.058  1.00 25.78           C  
ATOM   1939  O   LYS B 237     -54.256 -24.984  66.122  1.00 25.78           O  
ATOM   1940  CG  LYS B 237     -50.324 -26.399  67.857  1.00 25.78           C  
ATOM   1941  CD  LYS B 237     -49.246 -25.438  68.342  1.00 25.78           C  
ATOM   1942  CE  LYS B 237     -48.205 -26.150  69.195  1.00 25.78           C  
ATOM   1943  NZ  LYS B 237     -47.155 -25.209  69.688  1.00 25.78           N  
ATOM   1944  N   ALA B 238     -54.774 -26.352  67.998  1.00 21.66           N  
ATOM   1945  CA  ALA B 238     -55.938 -27.232  68.056  1.00 21.66           C  
ATOM   1946  C   ALA B 238     -57.213 -26.480  67.683  1.00 21.66           C  
ATOM   1947  CB  ALA B 238     -56.073 -27.843  69.449  1.00 21.66           C  
ATOM   1948  O   ALA B 238     -57.217 -25.249  67.612  1.00 21.66           O  
ATOM   1949  N   PRO B 239     -58.557 -26.773  68.240  1.00 18.56           N  
ATOM   1950  CA  PRO B 239     -59.677 -27.331  67.479  1.00 18.56           C  
ATOM   1951  C   PRO B 239     -60.638 -26.259  66.972  1.00 18.56           C  
ATOM   1952  CB  PRO B 239     -60.368 -28.249  68.491  1.00 18.56           C  
ATOM   1953  O   PRO B 239     -61.399 -26.502  66.031  1.00 18.56           O  
ATOM   1954  CG  PRO B 239     -59.965 -27.715  69.828  1.00 18.56           C  
ATOM   1955  CD  PRO B 239     -58.979 -26.602  69.620  1.00 18.56           C  
ATOM   1956  N   LEU B 240     -60.769 -24.999  67.733  1.00 18.93           N  
ATOM   1957  CA  LEU B 240     -62.161 -24.956  68.166  1.00 18.93           C  
ATOM   1958  C   LEU B 240     -63.103 -24.915  66.967  1.00 18.93           C  
ATOM   1959  CB  LEU B 240     -62.406 -23.740  69.064  1.00 18.93           C  
ATOM   1960  O   LEU B 240     -62.669 -24.666  65.840  1.00 18.93           O  
ATOM   1961  CG  LEU B 240     -62.232 -23.961  70.567  1.00 18.93           C  
ATOM   1962  CD1 LEU B 240     -61.492 -22.784  71.193  1.00 18.93           C  
ATOM   1963  CD2 LEU B 240     -63.586 -24.166  71.238  1.00 18.93           C  
ATOM   1964  N   ALA B 241     -64.402 -24.194  67.398  1.00 20.94           N  
ATOM   1965  CA  ALA B 241     -65.811 -24.578  67.428  1.00 20.94           C  
ATOM   1966  C   ALA B 241     -66.493 -24.264  66.100  1.00 20.94           C  
ATOM   1967  CB  ALA B 241     -66.531 -23.871  68.574  1.00 20.94           C  
ATOM   1968  O   ALA B 241     -67.197 -25.109  65.542  1.00 20.94           O  
ATOM   1969  N   LYS B 242     -67.254 -22.830  65.913  1.00 19.15           N  
ATOM   1970  CA  LYS B 242     -68.313 -22.060  66.559  1.00 19.15           C  
ATOM   1971  C   LYS B 242     -68.613 -20.780  65.784  1.00 19.15           C  
ATOM   1972  CB  LYS B 242     -67.928 -21.722  68.000  1.00 19.15           C  
ATOM   1973  O   LYS B 242     -69.655 -20.153  65.989  1.00 19.15           O  
ATOM   1974  CG  LYS B 242     -68.663 -22.546  69.047  1.00 19.15           C  
ATOM   1975  CD  LYS B 242     -68.258 -22.145  70.459  1.00 19.15           C  
ATOM   1976  CE  LYS B 242     -69.086 -22.876  71.508  1.00 19.15           C  
ATOM   1977  NZ  LYS B 242     -68.684 -22.495  72.895  1.00 19.15           N  
ATOM   1978  N   GLY B 243     -67.966 -19.828  65.424  1.00 16.92           N  
ATOM   1979  CA  GLY B 243     -68.888 -18.721  65.615  1.00 16.92           C  
ATOM   1980  C   GLY B 243     -69.896 -18.582  64.489  1.00 16.92           C  
ATOM   1981  O   GLY B 243     -70.864 -17.829  64.605  1.00 16.92           O  
ATOM   1982  N   GLY B 244     -69.789 -18.770  63.179  1.00 19.33           N  
ATOM   1983  CA  GLY B 244     -69.875 -17.640  62.267  1.00 19.33           C  
ATOM   1984  C   GLY B 244     -71.278 -17.403  61.741  1.00 19.33           C  
ATOM   1985  O   GLY B 244     -71.607 -17.817  60.627  1.00 19.33           O  
ATOM   1986  N   ARG B 245     -72.303 -17.031  62.424  1.00 17.90           N  
ATOM   1987  CA  ARG B 245     -73.690 -16.906  61.986  1.00 17.90           C  
ATOM   1988  C   ARG B 245     -73.871 -15.692  61.081  1.00 17.90           C  
ATOM   1989  CB  ARG B 245     -74.627 -16.804  63.192  1.00 17.90           C  
ATOM   1990  O   ARG B 245     -74.850 -15.606  60.337  1.00 17.90           O  
ATOM   1991  CG  ARG B 245     -75.284 -18.121  63.573  1.00 17.90           C  
ATOM   1992  CD  ARG B 245     -76.258 -17.951  64.731  1.00 17.90           C  
ATOM   1993  NE  ARG B 245     -77.112 -19.124  64.894  1.00 17.90           N  
ATOM   1994  NH1 ARG B 245     -77.505 -18.782  67.144  1.00 17.90           N  
ATOM   1995  NH2 ARG B 245     -78.443 -20.578  66.072  1.00 17.90           N  
ATOM   1996  CZ  ARG B 245     -77.685 -19.492  66.036  1.00 17.90           C  
ATOM   1997  N   LYS B 246     -73.500 -14.386  61.259  1.00 15.98           N  
ATOM   1998  CA  LYS B 246     -74.450 -13.342  61.632  1.00 15.98           C  
ATOM   1999  C   LYS B 246     -75.254 -12.872  60.423  1.00 15.98           C  
ATOM   2000  CB  LYS B 246     -73.723 -12.158  62.271  1.00 15.98           C  
ATOM   2001  O   LYS B 246     -76.482 -12.782  60.485  1.00 15.98           O  
ATOM   2002  CG  LYS B 246     -73.695 -12.195  63.791  1.00 15.98           C  
ATOM   2003  CD  LYS B 246     -73.071 -10.932  64.370  1.00 15.98           C  
ATOM   2004  CE  LYS B 246     -73.132 -10.924  65.892  1.00 15.98           C  
ATOM   2005  NZ  LYS B 246     -72.396  -9.760  66.470  1.00 15.98           N  
ATOM   2006  N   LYS B 247     -75.148 -11.387  59.937  1.00 17.19           N  
ATOM   2007  CA  LYS B 247     -75.876 -10.190  60.349  1.00 17.19           C  
ATOM   2008  C   LYS B 247     -76.837  -9.728  59.257  1.00 17.19           C  
ATOM   2009  CB  LYS B 247     -74.903  -9.065  60.702  1.00 17.19           C  
ATOM   2010  O   LYS B 247     -76.712 -10.135  58.100  1.00 17.19           O  
ATOM   2011  CG  LYS B 247     -74.591  -8.959  62.188  1.00 17.19           C  
ATOM   2012  CD  LYS B 247     -73.717  -7.749  62.491  1.00 17.19           C  
ATOM   2013  CE  LYS B 247     -73.473  -7.595  63.986  1.00 17.19           C  
ATOM   2014  NZ  LYS B 247     -72.443  -6.553  64.275  1.00 17.19           N  
ATOM   2015  N   LYS B 248     -77.344  -8.055  59.131  1.00 15.38           N  
ATOM   2016  CA  LYS B 248     -78.440  -7.101  59.272  1.00 15.38           C  
ATOM   2017  C   LYS B 248     -78.670  -6.332  57.975  1.00 15.38           C  
ATOM   2018  CB  LYS B 248     -78.158  -6.126  60.417  1.00 15.38           C  
ATOM   2019  O   LYS B 248     -78.213  -6.751  56.909  1.00 15.38           O  
ATOM   2020  CG  LYS B 248     -78.784  -6.531  61.743  1.00 15.38           C  
ATOM   2021  CD  LYS B 248     -78.549  -5.476  62.817  1.00 15.38           C  
ATOM   2022  CE  LYS B 248     -79.228  -5.851  64.128  1.00 15.38           C  
ATOM   2023  NZ  LYS B 248     -78.825  -4.939  65.240  1.00 15.38           N  
ATOM   2024  N   LYS B 249     -78.616  -4.720  57.857  1.00 15.76           N  
ATOM   2025  CA  LYS B 249     -79.571  -3.617  57.790  1.00 15.76           C  
ATOM   2026  C   LYS B 249     -79.652  -3.045  56.377  1.00 15.76           C  
ATOM   2027  CB  LYS B 249     -79.189  -2.515  58.780  1.00 15.76           C  
ATOM   2028  O   LYS B 249     -78.825  -3.369  55.523  1.00 15.76           O  
ATOM   2029  CG  LYS B 249     -79.833  -2.665  60.151  1.00 15.76           C  
ATOM   2030  CD  LYS B 249     -79.524  -1.471  61.046  1.00 15.76           C  
ATOM   2031  CE  LYS B 249     -80.282  -1.550  62.364  1.00 15.76           C  
ATOM   2032  NZ  LYS B 249     -79.790  -0.538  63.347  1.00 15.76           N  
ATOM   2033  N   LYS B 250     -79.483  -1.260  56.067  1.00 16.07           N  
ATOM   2034  CA  LYS B 250     -80.269  -0.054  55.823  1.00 16.07           C  
ATOM   2035  C   LYS B 250     -79.747   0.705  54.606  1.00 16.07           C  
ATOM   2036  CB  LYS B 250     -80.254   0.855  57.053  1.00 16.07           C  
ATOM   2037  O   LYS B 250     -80.303   1.738  54.227  1.00 16.07           O  
ATOM   2038  CG  LYS B 250     -81.559   0.861  57.834  1.00 16.07           C  
ATOM   2039  CD  LYS B 250     -81.496   1.812  59.022  1.00 16.07           C  
ATOM   2040  CE  LYS B 250     -82.841   1.918  59.728  1.00 16.07           C  
ATOM   2041  NZ  LYS B 250     -82.744   2.711  60.990  1.00 16.07           N  
ATOM   2042  N   LYS B 251     -79.545   0.870  53.459  1.00 16.83           N  
ATOM   2043  CA  LYS B 251     -78.288   1.498  53.060  1.00 16.83           C  
ATOM   2044  C   LYS B 251     -78.535   2.858  52.413  1.00 16.83           C  
ATOM   2045  CB  LYS B 251     -77.516   0.592  52.100  1.00 16.83           C  
ATOM   2046  O   LYS B 251     -79.413   2.994  51.559  1.00 16.83           O  
ATOM   2047  CG  LYS B 251     -76.063   0.369  52.492  1.00 16.83           C  
ATOM   2048  CD  LYS B 251     -75.407  -0.697  51.625  1.00 16.83           C  
ATOM   2049  CE  LYS B 251     -73.930  -0.858  51.957  1.00 16.83           C  
ATOM   2050  NZ  LYS B 251     -73.338  -2.054  51.286  1.00 16.83           N  
ATOM   2051  N   GLY B 252     -77.604   4.069  52.437  1.00 15.39           N  
ATOM   2052  CA  GLY B 252     -77.412   5.497  52.633  1.00 15.39           C  
ATOM   2053  C   GLY B 252     -77.450   6.288  51.339  1.00 15.39           C  
ATOM   2054  O   GLY B 252     -78.074   7.349  51.273  1.00 15.39           O  
ATOM   2055  N   SER B 253     -76.674   6.304  50.334  1.00 18.32           N  
ATOM   2056  CA  SER B 253     -75.691   7.382  50.349  1.00 18.32           C  
ATOM   2057  C   SER B 253     -76.216   8.619  49.629  1.00 18.32           C  
ATOM   2058  CB  SER B 253     -74.382   6.923  49.705  1.00 18.32           C  
ATOM   2059  O   SER B 253     -77.244   8.559  48.951  1.00 18.32           O  
ATOM   2060  OG  SER B 253     -73.861   7.930  48.853  1.00 18.32           O  
ATOM   2061  N   ASP B 254     -75.607   9.556  48.526  1.00 18.54           N  
ATOM   2062  CA  ASP B 254     -74.710  10.700  48.658  1.00 18.54           C  
ATOM   2063  C   ASP B 254     -75.291  11.935  47.973  1.00 18.54           C  
ATOM   2064  CB  ASP B 254     -73.334  10.373  48.073  1.00 18.54           C  
ATOM   2065  O   ASP B 254     -75.354  13.011  48.572  1.00 18.54           O  
ATOM   2066  CG  ASP B 254     -72.193  10.713  49.016  1.00 18.54           C  
ATOM   2067  OD1 ASP B 254     -72.233  11.784  49.659  1.00 18.54           O  
ATOM   2068  OD2 ASP B 254     -71.245   9.904  49.114  1.00 18.54           O  
ATOM   2069  N   ASP B 255     -74.926  12.665  46.537  1.00 17.09           N  
ATOM   2070  CA  ASP B 255     -73.929  13.688  46.235  1.00 17.09           C  
ATOM   2071  C   ASP B 255     -74.588  14.955  45.695  1.00 17.09           C  
ATOM   2072  CB  ASP B 255     -72.905  13.158  45.228  1.00 17.09           C  
ATOM   2073  O   ASP B 255     -75.699  14.904  45.162  1.00 17.09           O  
ATOM   2074  CG  ASP B 255     -71.530  12.950  45.836  1.00 17.09           C  
ATOM   2075  OD1 ASP B 255     -70.909  13.934  46.292  1.00 17.09           O  
ATOM   2076  OD2 ASP B 255     -71.061  11.791  45.857  1.00 17.09           O  
ATOM   2077  N   GLU B 256     -73.776  16.242  45.198  1.00 20.87           N  
ATOM   2078  CA  GLU B 256     -73.563  17.654  45.503  1.00 20.87           C  
ATOM   2079  C   GLU B 256     -74.316  18.549  44.522  1.00 20.87           C  
ATOM   2080  CB  GLU B 256     -72.070  17.990  45.482  1.00 20.87           C  
ATOM   2081  O   GLU B 256     -74.816  18.075  43.500  1.00 20.87           O  
ATOM   2082  CG  GLU B 256     -71.422  17.999  46.859  1.00 20.87           C  
ATOM   2083  CD  GLU B 256     -69.968  18.441  46.835  1.00 20.87           C  
ATOM   2084  OE1 GLU B 256     -69.376  18.638  47.920  1.00 20.87           O  
ATOM   2085  OE2 GLU B 256     -69.417  18.593  45.722  1.00 20.87           O  
ATOM   2086  N   ALA B 257     -73.477  19.750  43.607  1.00 19.41           N  
ATOM   2087  CA  ALA B 257     -73.331  21.179  43.875  1.00 19.41           C  
ATOM   2088  C   ALA B 257     -73.987  22.012  42.778  1.00 19.41           C  
ATOM   2089  CB  ALA B 257     -71.855  21.547  44.007  1.00 19.41           C  
ATOM   2090  O   ALA B 257     -74.806  22.889  43.063  1.00 19.41           O  
ATOM   2091  N   PHE B 258     -73.030  22.692  41.545  1.00 16.83           N  
ATOM   2092  CA  PHE B 258     -72.552  24.069  41.589  1.00 16.83           C  
ATOM   2093  C   PHE B 258     -73.496  24.994  40.831  1.00 16.83           C  
ATOM   2094  CB  PHE B 258     -71.139  24.168  41.004  1.00 16.83           C  
ATOM   2095  O   PHE B 258     -73.923  26.023  41.360  1.00 16.83           O  
ATOM   2096  CG  PHE B 258     -70.099  24.599  42.002  1.00 16.83           C  
ATOM   2097  CD1 PHE B 258     -69.797  25.944  42.176  1.00 16.83           C  
ATOM   2098  CD2 PHE B 258     -69.421  23.658  42.767  1.00 16.83           C  
ATOM   2099  CE1 PHE B 258     -68.834  26.346  43.099  1.00 16.83           C  
ATOM   2100  CE2 PHE B 258     -68.458  24.052  43.691  1.00 16.83           C  
ATOM   2101  CZ  PHE B 258     -68.165  25.396  43.855  1.00 16.83           C  
ATOM   2102  N   GLU B 259     -73.138  25.662  39.224  1.00 18.04           N  
ATOM   2103  CA  GLU B 259     -72.289  26.792  38.858  1.00 18.04           C  
ATOM   2104  C   GLU B 259     -73.096  27.888  38.170  1.00 18.04           C  
ATOM   2105  CB  GLU B 259     -71.145  26.332  37.949  1.00 18.04           C  
ATOM   2106  O   GLU B 259     -74.191  27.635  37.662  1.00 18.04           O  
ATOM   2107  CG  GLU B 259     -69.781  26.865  38.362  1.00 18.04           C  
ATOM   2108  CD  GLU B 259     -68.630  26.206  37.618  1.00 18.04           C  
ATOM   2109  OE1 GLU B 259     -67.456  26.550  37.888  1.00 18.04           O  
ATOM   2110  OE2 GLU B 259     -68.903  25.340  36.757  1.00 18.04           O  
ATOM   2111  N   ASP B 260     -72.218  28.963  36.963  1.00 23.27           N  
ATOM   2112  CA  ASP B 260     -71.853  30.354  36.715  1.00 23.27           C  
ATOM   2113  C   ASP B 260     -72.737  30.970  35.633  1.00 23.27           C  
ATOM   2114  CB  ASP B 260     -70.380  30.460  36.314  1.00 23.27           C  
ATOM   2115  O   ASP B 260     -73.382  30.250  34.867  1.00 23.27           O  
ATOM   2116  CG  ASP B 260     -69.660  31.608  36.998  1.00 23.27           C  
ATOM   2117  OD1 ASP B 260     -70.331  32.532  37.508  1.00 23.27           O  
ATOM   2118  OD2 ASP B 260     -68.410  31.591  37.025  1.00 23.27           O  
ATOM   2119  N   SER B 261     -72.190  32.315  35.106  1.00 24.63           N  
ATOM   2120  CA  SER B 261     -72.778  33.603  34.754  1.00 24.63           C  
ATOM   2121  C   SER B 261     -72.709  33.850  33.251  1.00 24.63           C  
ATOM   2122  CB  SER B 261     -72.070  34.737  35.498  1.00 24.63           C  
ATOM   2123  O   SER B 261     -73.111  34.913  32.772  1.00 24.63           O  
ATOM   2124  OG  SER B 261     -72.268  34.621  36.896  1.00 24.63           O  
ATOM   2125  N   ASP B 262     -72.101  33.374  32.230  1.00 20.51           N  
ATOM   2126  CA  ASP B 262     -71.016  33.958  31.447  1.00 20.51           C  
ATOM   2127  C   ASP B 262     -71.556  34.942  30.411  1.00 20.51           C  
ATOM   2128  CB  ASP B 262     -70.202  32.862  30.757  1.00 20.51           C  
ATOM   2129  O   ASP B 262     -72.755  34.958  30.128  1.00 20.51           O  
ATOM   2130  CG  ASP B 262     -68.789  33.301  30.412  1.00 20.51           C  
ATOM   2131  OD1 ASP B 262     -68.346  34.365  30.895  1.00 20.51           O  
ATOM   2132  OD2 ASP B 262     -68.114  32.577  29.648  1.00 20.51           O  
ATOM   2133  N   ASP B 263     -70.894  35.237  28.798  1.00 20.43           N  
ATOM   2134  CA  ASP B 263     -69.965  36.040  28.008  1.00 20.43           C  
ATOM   2135  C   ASP B 263     -70.685  36.734  26.854  1.00 20.43           C  
ATOM   2136  CB  ASP B 263     -68.826  35.170  27.471  1.00 20.43           C  
ATOM   2137  O   ASP B 263     -71.844  36.430  26.565  1.00 20.43           O  
ATOM   2138  CG  ASP B 263     -67.506  35.915  27.377  1.00 20.43           C  
ATOM   2139  OD1 ASP B 263     -67.515  37.151  27.189  1.00 20.43           O  
ATOM   2140  OD2 ASP B 263     -66.448  35.259  27.488  1.00 20.43           O  
ATOM   2141  N   GLY B 264     -70.207  36.669  25.261  1.00 17.79           N  
ATOM   2142  CA  GLY B 264     -69.310  37.413  24.391  1.00 17.79           C  
ATOM   2143  C   GLY B 264     -69.995  37.953  23.150  1.00 17.79           C  
ATOM   2144  O   GLY B 264     -71.220  38.090  23.120  1.00 17.79           O  
ATOM   2145  N   ASP B 265     -70.008  37.439  21.860  1.00 23.65           N  
ATOM   2146  CA  ASP B 265     -69.104  37.842  20.788  1.00 23.65           C  
ATOM   2147  C   ASP B 265     -69.846  38.629  19.710  1.00 23.65           C  
ATOM   2148  CB  ASP B 265     -68.424  36.618  20.170  1.00 23.65           C  
ATOM   2149  O   ASP B 265     -71.079  38.654  19.691  1.00 23.65           O  
ATOM   2150  CG  ASP B 265     -67.036  36.919  19.633  1.00 23.65           C  
ATOM   2151  OD1 ASP B 265     -66.527  38.040  19.850  1.00 23.65           O  
ATOM   2152  OD2 ASP B 265     -66.446  36.028  18.984  1.00 23.65           O  
ATOM   2153  N   PHE B 266     -69.705  38.232  18.166  1.00 19.74           N  
ATOM   2154  CA  PHE B 266     -68.808  38.731  17.131  1.00 19.74           C  
ATOM   2155  C   PHE B 266     -69.594  39.382  16.000  1.00 19.74           C  
ATOM   2156  CB  PHE B 266     -67.937  37.597  16.581  1.00 19.74           C  
ATOM   2157  O   PHE B 266     -70.824  39.309  15.970  1.00 19.74           O  
ATOM   2158  CG  PHE B 266     -66.498  37.983  16.372  1.00 19.74           C  
ATOM   2159  CD1 PHE B 266     -66.050  38.407  15.127  1.00 19.74           C  
ATOM   2160  CD2 PHE B 266     -65.591  37.923  17.423  1.00 19.74           C  
ATOM   2161  CE1 PHE B 266     -64.718  38.765  14.931  1.00 19.74           C  
ATOM   2162  CE2 PHE B 266     -64.259  38.279  17.235  1.00 19.74           C  
ATOM   2163  CZ  PHE B 266     -63.824  38.699  15.988  1.00 19.74           C  
ATOM   2164  N   GLU B 267     -69.742  38.821  14.718  1.00 22.56           N  
ATOM   2165  CA  GLU B 267     -68.999  39.159  13.508  1.00 22.56           C  
ATOM   2166  C   GLU B 267     -69.889  39.875  12.496  1.00 22.56           C  
ATOM   2167  CB  GLU B 267     -68.394  37.901  12.879  1.00 22.56           C  
ATOM   2168  O   GLU B 267     -71.116  39.852  12.615  1.00 22.56           O  
ATOM   2169  CG  GLU B 267     -66.884  37.801  13.034  1.00 22.56           C  
ATOM   2170  CD  GLU B 267     -66.291  36.574  12.360  1.00 22.56           C  
ATOM   2171  OE1 GLU B 267     -65.046  36.466  12.282  1.00 22.56           O  
ATOM   2172  OE2 GLU B 267     -67.078  35.714  11.905  1.00 22.56           O  
ATOM   2173  N   GLY B 268     -69.647  39.534  10.908  1.00 19.41           N  
ATOM   2174  CA  GLY B 268     -69.044  40.213   9.772  1.00 19.41           C  
ATOM   2175  C   GLY B 268     -70.057  40.654   8.733  1.00 19.41           C  
ATOM   2176  O   GLY B 268     -70.409  41.833   8.663  1.00 19.41           O  
ATOM   2177  N   GLN B 269     -70.285  39.871   7.627  1.00 20.36           N  
ATOM   2178  CA  GLN B 269     -69.727  40.001   6.285  1.00 20.36           C  
ATOM   2179  C   GLN B 269     -70.754  40.579   5.316  1.00 20.36           C  
ATOM   2180  CB  GLN B 269     -69.228  38.648   5.777  1.00 20.36           C  
ATOM   2181  O   GLN B 269     -71.926  40.732   5.664  1.00 20.36           O  
ATOM   2182  CG  GLN B 269     -67.807  38.682   5.229  1.00 20.36           C  
ATOM   2183  CD  GLN B 269     -66.993  37.467   5.634  1.00 20.36           C  
ATOM   2184  NE2 GLN B 269     -65.696  37.666   5.842  1.00 20.36           N  
ATOM   2185  OE1 GLN B 269     -67.526  36.360   5.758  1.00 20.36           O  
ATOM   2186  N   GLU B 270     -71.154  39.802   4.268  1.00 22.63           N  
ATOM   2187  CA  GLU B 270     -70.935  39.766   2.825  1.00 22.63           C  
ATOM   2188  C   GLU B 270     -72.133  40.335   2.070  1.00 22.63           C  
ATOM   2189  CB  GLU B 270     -70.651  38.335   2.359  1.00 22.63           C  
ATOM   2190  O   GLU B 270     -73.278  39.980   2.355  1.00 22.63           O  
ATOM   2191  CG  GLU B 270     -69.170  38.022   2.202  1.00 22.63           C  
ATOM   2192  CD  GLU B 270     -68.905  36.605   1.717  1.00 22.63           C  
ATOM   2193  OE1 GLU B 270     -67.776  36.323   1.256  1.00 22.63           O  
ATOM   2194  OE2 GLU B 270     -69.834  35.771   1.798  1.00 22.63           O  
ATOM   2195  N   VAL B 271     -71.787  40.915   0.820  1.00 18.78           N  
ATOM   2196  CA  VAL B 271     -72.214  42.040  -0.005  1.00 18.78           C  
ATOM   2197  C   VAL B 271     -73.155  41.548  -1.103  1.00 18.78           C  
ATOM   2198  CB  VAL B 271     -71.007  42.776  -0.629  1.00 18.78           C  
ATOM   2199  O   VAL B 271     -74.237  42.106  -1.297  1.00 18.78           O  
ATOM   2200  CG1 VAL B 271     -71.226  44.288  -0.604  1.00 18.78           C  
ATOM   2201  CG2 VAL B 271     -69.720  42.408   0.107  1.00 18.78           C  
ATOM   2202  N   ASP B 272     -72.571  41.060  -2.253  1.00 20.56           N  
ATOM   2203  CA  ASP B 272     -72.976  42.101  -3.192  1.00 20.56           C  
ATOM   2204  C   ASP B 272     -74.300  41.748  -3.867  1.00 20.56           C  
ATOM   2205  CB  ASP B 272     -71.890  42.323  -4.248  1.00 20.56           C  
ATOM   2206  O   ASP B 272     -75.232  42.555  -3.876  1.00 20.56           O  
ATOM   2207  CG  ASP B 272     -71.509  43.784  -4.408  1.00 20.56           C  
ATOM   2208  OD1 ASP B 272     -72.202  44.660  -3.847  1.00 20.56           O  
ATOM   2209  OD2 ASP B 272     -70.509  44.062  -5.104  1.00 20.56           O  
ATOM   2210  N   TYR B 273     -74.219  40.936  -5.141  1.00 18.33           N  
ATOM   2211  CA  TYR B 273     -74.158  41.593  -6.442  1.00 18.33           C  
ATOM   2212  C   TYR B 273     -75.300  41.131  -7.340  1.00 18.33           C  
ATOM   2213  CB  TYR B 273     -72.814  41.315  -7.122  1.00 18.33           C  
ATOM   2214  O   TYR B 273     -75.994  41.952  -7.944  1.00 18.33           O  
ATOM   2215  CG  TYR B 273     -71.777  42.383  -6.874  1.00 18.33           C  
ATOM   2216  CD1 TYR B 273     -71.658  43.478  -7.727  1.00 18.33           C  
ATOM   2217  CD2 TYR B 273     -70.912  42.298  -5.788  1.00 18.33           C  
ATOM   2218  CE1 TYR B 273     -70.702  44.464  -7.503  1.00 18.33           C  
ATOM   2219  CE2 TYR B 273     -69.953  43.278  -5.554  1.00 18.33           C  
ATOM   2220  OH  TYR B 273     -68.907  45.328  -6.190  1.00 18.33           O  
ATOM   2221  CZ  TYR B 273     -69.856  44.355  -6.416  1.00 18.33           C  
ATOM   2222  N   MET B 274     -75.141  39.742  -7.789  1.00 21.23           N  
ATOM   2223  CA  MET B 274     -74.975  39.429  -9.206  1.00 21.23           C  
ATOM   2224  C   MET B 274     -76.329  39.263  -9.888  1.00 21.23           C  
ATOM   2225  CB  MET B 274     -74.142  38.159  -9.383  1.00 21.23           C  
ATOM   2226  O   MET B 274     -77.334  38.997  -9.227  1.00 21.23           O  
ATOM   2227  CG  MET B 274     -72.642  38.393  -9.300  1.00 21.23           C  
ATOM   2228  SD  MET B 274     -71.784  38.014 -10.877  1.00 21.23           S  
ATOM   2229  CE  MET B 274     -71.917  39.621 -11.709  1.00 21.23           C  
ATOM   2230  N   SER B 275     -76.208  38.425 -11.187  1.00 19.60           N  
ATOM   2231  CA  SER B 275     -76.299  39.163 -12.443  1.00 19.60           C  
ATOM   2232  C   SER B 275     -77.520  38.732 -13.249  1.00 19.60           C  
ATOM   2233  CB  SER B 275     -75.032  38.964 -13.276  1.00 19.60           C  
ATOM   2234  O   SER B 275     -78.225  39.571 -13.814  1.00 19.60           O  
ATOM   2235  OG  SER B 275     -74.318  37.821 -12.839  1.00 19.60           O  
ATOM   2236  N   ASP B 276     -77.754  37.418 -13.845  1.00 21.61           N  
ATOM   2237  CA  ASP B 276     -77.464  37.045 -15.226  1.00 21.61           C  
ATOM   2238  C   ASP B 276     -78.747  36.939 -16.047  1.00 21.61           C  
ATOM   2239  CB  ASP B 276     -76.696  35.723 -15.275  1.00 21.61           C  
ATOM   2240  O   ASP B 276     -79.819  36.673 -15.501  1.00 21.61           O  
ATOM   2241  CG  ASP B 276     -75.698  35.659 -16.418  1.00 21.61           C  
ATOM   2242  OD1 ASP B 276     -75.529  36.667 -17.138  1.00 21.61           O  
ATOM   2243  OD2 ASP B 276     -75.076  34.590 -16.602  1.00 21.61           O  
ATOM   2244  N   GLY B 277     -78.496  36.078 -17.412  1.00 19.98           N  
ATOM   2245  CA  GLY B 277     -78.483  36.588 -18.774  1.00 19.98           C  
ATOM   2246  C   GLY B 277     -79.707  36.184 -19.574  1.00 19.98           C  
ATOM   2247  O   GLY B 277     -80.542  35.414 -19.094  1.00 19.98           O  
ATOM   2248  N   SER B 278     -79.293  35.778 -20.964  1.00 19.88           N  
ATOM   2249  CA  SER B 278     -79.763  36.497 -22.144  1.00 19.88           C  
ATOM   2250  C   SER B 278     -80.902  35.749 -22.829  1.00 19.88           C  
ATOM   2251  CB  SER B 278     -78.617  36.713 -23.133  1.00 19.88           C  
ATOM   2252  O   SER B 278     -81.205  34.608 -22.474  1.00 19.88           O  
ATOM   2253  OG  SER B 278     -77.436  37.108 -22.456  1.00 19.88           O  
ATOM   2254  N   SER B 279     -80.759  35.108 -24.271  1.00 16.97           N  
ATOM   2255  CA  SER B 279     -81.374  35.611 -25.495  1.00 16.97           C  
ATOM   2256  C   SER B 279     -82.112  34.502 -26.238  1.00 16.97           C  
ATOM   2257  CB  SER B 279     -80.318  36.233 -26.410  1.00 16.97           C  
ATOM   2258  O   SER B 279     -83.264  34.679 -26.642  1.00 16.97           O  
ATOM   2259  OG  SER B 279     -79.285  36.834 -25.649  1.00 16.97           O  
ATOM   2260  N   SER B 280     -81.801  33.264 -27.203  1.00 22.20           N  
ATOM   2261  CA  SER B 280     -81.282  34.217 -28.178  1.00 22.20           C  
ATOM   2262  C   SER B 280     -82.236  35.392 -28.364  1.00 22.20           C  
ATOM   2263  CB  SER B 280     -81.038  33.531 -29.522  1.00 22.20           C  
ATOM   2264  O   SER B 280     -83.395  35.329 -27.949  1.00 22.20           O  
ATOM   2265  OG  SER B 280     -82.250  33.391 -30.244  1.00 22.20           O  
ATOM   2266  N   SER B 281     -82.658  35.624 -29.658  1.00 17.52           N  
ATOM   2267  CA  SER B 281     -82.500  36.340 -30.920  1.00 17.52           C  
ATOM   2268  C   SER B 281     -83.851  36.606 -31.576  1.00 17.52           C  
ATOM   2269  CB  SER B 281     -81.607  35.549 -31.876  1.00 17.52           C  
ATOM   2270  O   SER B 281     -84.110  37.716 -32.046  1.00 17.52           O  
ATOM   2271  OG  SER B 281     -80.662  34.775 -31.158  1.00 17.52           O  
ATOM   2272  N   GLN B 282     -84.475  35.430 -32.134  1.00 13.84           N  
ATOM   2273  CA  GLN B 282     -84.476  35.476 -33.593  1.00 13.84           C  
ATOM   2274  C   GLN B 282     -85.701  36.220 -34.119  1.00 13.84           C  
ATOM   2275  CB  GLN B 282     -84.430  34.063 -34.176  1.00 13.84           C  
ATOM   2276  O   GLN B 282     -86.656  36.456 -33.377  1.00 13.84           O  
ATOM   2277  CG  GLN B 282     -83.019  33.530 -34.385  1.00 13.84           C  
ATOM   2278  CD  GLN B 282     -83.000  32.138 -34.986  1.00 13.84           C  
ATOM   2279  NE2 GLN B 282     -81.905  31.415 -34.776  1.00 13.84           N  
ATOM   2280  OE1 GLN B 282     -83.963  31.714 -35.635  1.00 13.84           O  
ATOM   2281  N   GLU B 283     -86.374  35.035 -34.998  1.00 18.03           N  
ATOM   2282  CA  GLU B 283     -86.606  35.547 -36.345  1.00 18.03           C  
ATOM   2283  C   GLU B 283     -87.496  36.787 -36.318  1.00 18.03           C  
ATOM   2284  CB  GLU B 283     -87.234  34.468 -37.231  1.00 18.03           C  
ATOM   2285  O   GLU B 283     -88.195  37.034 -35.334  1.00 18.03           O  
ATOM   2286  CG  GLU B 283     -86.227  33.708 -38.082  1.00 18.03           C  
ATOM   2287  CD  GLU B 283     -86.878  32.800 -39.114  1.00 18.03           C  
ATOM   2288  OE1 GLU B 283     -86.279  32.578 -40.190  1.00 18.03           O  
ATOM   2289  OE2 GLU B 283     -87.996  32.308 -38.844  1.00 18.03           O  
ATOM   2290  N   GLU B 284     -88.421  36.656 -37.332  1.00 18.19           N  
ATOM   2291  CA  GLU B 284     -88.843  37.321 -38.561  1.00 18.19           C  
ATOM   2292  C   GLU B 284     -90.055  38.216 -38.316  1.00 18.19           C  
ATOM   2293  CB  GLU B 284     -89.160  36.292 -39.649  1.00 18.19           C  
ATOM   2294  O   GLU B 284     -90.941  37.868 -37.532  1.00 18.19           O  
ATOM   2295  CG  GLU B 284     -87.960  35.909 -40.502  1.00 18.19           C  
ATOM   2296  CD  GLU B 284     -88.286  35.804 -41.983  1.00 18.19           C  
ATOM   2297  OE1 GLU B 284     -87.466  36.247 -42.819  1.00 18.19           O  
ATOM   2298  OE2 GLU B 284     -89.371  35.274 -42.311  1.00 18.19           O  
ATOM   2299  N   PRO B 285     -90.193  38.726 -39.346  1.00 19.61           N  
ATOM   2300  CA  PRO B 285     -90.445  40.169 -39.364  1.00 19.61           C  
ATOM   2301  C   PRO B 285     -91.927  40.512 -39.229  1.00 19.61           C  
ATOM   2302  CB  PRO B 285     -89.905  40.605 -40.729  1.00 19.61           C  
ATOM   2303  O   PRO B 285     -92.273  41.641 -38.873  1.00 19.61           O  
ATOM   2304  CG  PRO B 285     -90.129  39.426 -41.621  1.00 19.61           C  
ATOM   2305  CD  PRO B 285     -90.544  38.258 -40.774  1.00 19.61           C  
ATOM   2306  N   GLU B 286     -92.835  39.735 -39.846  1.00 18.33           N  
ATOM   2307  CA  GLU B 286     -93.382  40.041 -41.165  1.00 18.33           C  
ATOM   2308  C   GLU B 286     -94.516  41.058 -41.070  1.00 18.33           C  
ATOM   2309  CB  GLU B 286     -93.875  38.766 -41.852  1.00 18.33           C  
ATOM   2310  O   GLU B 286     -95.289  41.045 -40.110  1.00 18.33           O  
ATOM   2311  CG  GLU B 286     -92.756  37.856 -42.337  1.00 18.33           C  
ATOM   2312  CD  GLU B 286     -93.150  37.005 -43.533  1.00 18.33           C  
ATOM   2313  OE1 GLU B 286     -92.264  36.649 -44.344  1.00 18.33           O  
ATOM   2314  OE2 GLU B 286     -94.355  36.692 -43.663  1.00 18.33           O  
ATOM   2315  N   SER B 287     -94.939  41.172 -42.064  1.00 18.37           N  
ATOM   2316  CA  SER B 287     -95.282  42.494 -42.579  1.00 18.37           C  
ATOM   2317  C   SER B 287     -96.703  42.887 -42.191  1.00 18.37           C  
ATOM   2318  CB  SER B 287     -95.130  42.533 -44.100  1.00 18.37           C  
ATOM   2319  O   SER B 287     -97.485  42.045 -41.743  1.00 18.37           O  
ATOM   2320  OG  SER B 287     -96.070  41.672 -44.721  1.00 18.37           O  
ATOM   2321  N   LYS B 288     -97.265  43.691 -43.736  1.00 20.77           N  
ATOM   2322  CA  LYS B 288     -97.996  44.954 -43.685  1.00 20.77           C  
ATOM   2323  C   LYS B 288     -99.382  44.763 -43.075  1.00 20.77           C  
ATOM   2324  CB  LYS B 288     -98.117  45.561 -45.083  1.00 20.77           C  
ATOM   2325  O   LYS B 288     -99.836  45.591 -42.283  1.00 20.77           O  
ATOM   2326  CG  LYS B 288     -96.957  46.468 -45.467  1.00 20.77           C  
ATOM   2327  CD  LYS B 288     -97.166  47.092 -46.841  1.00 20.77           C  
ATOM   2328  CE  LYS B 288     -96.005  47.998 -47.227  1.00 20.77           C  
ATOM   2329  NZ  LYS B 288     -96.161  48.540 -48.610  1.00 20.77           N  
ATOM   2330  N   ALA B 289    -100.116  43.530 -43.922  1.00 31.27           N  
ATOM   2331  CA  ALA B 289    -100.837  44.175 -45.015  1.00 31.27           C  
ATOM   2332  C   ALA B 289    -102.345  44.111 -44.790  1.00 31.27           C  
ATOM   2333  CB  ALA B 289    -100.473  43.527 -46.349  1.00 31.27           C  
ATOM   2334  O   ALA B 289    -102.855  43.139 -44.228  1.00 31.27           O  
ATOM   2335  N   LYS B 290    -103.451  44.177 -45.762  1.00 26.17           N  
ATOM   2336  CA  LYS B 290    -103.864  44.280 -47.158  1.00 26.17           C  
ATOM   2337  C   LYS B 290    -103.962  42.901 -47.806  1.00 26.17           C  
ATOM   2338  CB  LYS B 290    -102.889  45.159 -47.943  1.00 26.17           C  
ATOM   2339  O   LYS B 290    -104.829  42.666 -48.650  1.00 26.17           O  
ATOM   2340  CG  LYS B 290    -103.386  46.578 -48.177  1.00 26.17           C  
ATOM   2341  CD  LYS B 290    -102.370  47.406 -48.953  1.00 26.17           C  
ATOM   2342  CE  LYS B 290    -102.862  48.829 -49.178  1.00 26.17           C  
ATOM   2343  NZ  LYS B 290    -101.876  49.639 -49.954  1.00 26.17           N  
ATOM   2344  N   ALA B 291    -102.350  41.659 -48.098  1.00 22.58           N  
ATOM   2345  CA  ALA B 291    -101.345  42.671 -48.411  1.00 22.58           C  
ATOM   2346  C   ALA B 291    -101.956  43.826 -49.198  1.00 22.58           C  
ATOM   2347  CB  ALA B 291    -100.191  42.049 -49.195  1.00 22.58           C  
ATOM   2348  O   ALA B 291    -102.460  43.633 -50.307  1.00 22.58           O  
ATOM   2349  N   PRO B 292    -102.325  44.908 -49.293  1.00 20.92           N  
ATOM   2350  CA  PRO B 292    -101.185  45.691 -49.775  1.00 20.92           C  
ATOM   2351  C   PRO B 292     -99.992  45.645 -48.822  1.00 20.92           C  
ATOM   2352  CB  PRO B 292    -101.750  47.111 -49.874  1.00 20.92           C  
ATOM   2353  O   PRO B 292     -98.850  45.834 -49.248  1.00 20.92           O  
ATOM   2354  CG  PRO B 292    -102.812  47.173 -48.824  1.00 20.92           C  
ATOM   2355  CD  PRO B 292    -102.993  45.799 -48.246  1.00 20.92           C  
ATOM   2356  N   GLN B 293     -99.270  44.543 -47.824  1.00 22.10           N  
ATOM   2357  CA  GLN B 293     -98.766  45.887 -47.562  1.00 22.10           C  
ATOM   2358  C   GLN B 293     -98.170  46.507 -48.823  1.00 22.10           C  
ATOM   2359  CB  GLN B 293     -97.721  45.861 -46.446  1.00 22.10           C  
ATOM   2360  O   GLN B 293     -97.757  45.790 -49.738  1.00 22.10           O  
ATOM   2361  CG  GLN B 293     -98.313  45.963 -45.047  1.00 22.10           C  
ATOM   2362  CD  GLN B 293     -97.254  46.131 -43.973  1.00 22.10           C  
ATOM   2363  NE2 GLN B 293     -97.683  46.140 -42.715  1.00 22.10           N  
ATOM   2364  OE1 GLN B 293     -96.062  46.250 -44.271  1.00 22.10           O  
ATOM   2365  N   GLN B 294     -97.160  47.395 -48.607  1.00 23.47           N  
ATOM   2366  CA  GLN B 294     -96.861  47.759 -47.226  1.00 23.47           C  
ATOM   2367  C   GLN B 294     -98.004  48.562 -46.610  1.00 23.47           C  
ATOM   2368  CB  GLN B 294     -95.558  48.556 -47.150  1.00 23.47           C  
ATOM   2369  O   GLN B 294     -98.794  49.178 -47.328  1.00 23.47           O  
ATOM   2370  CG  GLN B 294     -94.419  47.809 -46.469  1.00 23.47           C  
ATOM   2371  CD  GLN B 294     -93.060  48.411 -46.771  1.00 23.47           C  
ATOM   2372  NE2 GLN B 294     -92.008  47.800 -46.235  1.00 23.47           N  
ATOM   2373  OE1 GLN B 294     -92.955  49.417 -47.479  1.00 23.47           O  
ATOM   2374  N   GLU B 295     -97.738  49.127 -46.582  1.00 28.05           N  
ATOM   2375  CA  GLU B 295     -97.593  50.143 -45.544  1.00 28.05           C  
ATOM   2376  C   GLU B 295     -98.900  50.899 -45.325  1.00 28.05           C  
ATOM   2377  CB  GLU B 295     -96.473  51.123 -45.904  1.00 28.05           C  
ATOM   2378  O   GLU B 295     -99.553  51.312 -46.286  1.00 28.05           O  
ATOM   2379  CG  GLU B 295     -95.454  51.328 -44.792  1.00 28.05           C  
ATOM   2380  CD  GLU B 295     -94.402  52.373 -45.127  1.00 28.05           C  
ATOM   2381  OE1 GLU B 295     -93.792  52.941 -44.193  1.00 28.05           O  
ATOM   2382  OE2 GLU B 295     -94.188  52.627 -46.333  1.00 28.05           O  
ATOM   2383  N   GLU B 296     -98.877  51.385 -44.420  1.00 26.83           N  
ATOM   2384  CA  GLU B 296     -99.089  52.265 -43.274  1.00 26.83           C  
ATOM   2385  C   GLU B 296     -98.969  53.732 -43.675  1.00 26.83           C  
ATOM   2386  CB  GLU B 296     -98.094  51.942 -42.157  1.00 26.83           C  
ATOM   2387  O   GLU B 296     -98.297  54.060 -44.655  1.00 26.83           O  
ATOM   2388  CG  GLU B 296     -98.749  51.453 -40.873  1.00 26.83           C  
ATOM   2389  CD  GLU B 296     -97.755  51.201 -39.750  1.00 26.83           C  
ATOM   2390  OE1 GLU B 296     -98.181  51.059 -38.582  1.00 26.83           O  
ATOM   2391  OE2 GLU B 296     -96.539  51.147 -40.042  1.00 26.83           O  
ATOM   2392  N   GLY B 297     -98.791  54.517 -42.380  1.00 22.00           N  
ATOM   2393  CA  GLY B 297     -98.839  55.937 -42.073  1.00 22.00           C  
ATOM   2394  C   GLY B 297     -97.511  56.639 -42.286  1.00 22.00           C  
ATOM   2395  O   GLY B 297     -97.267  57.206 -43.354  1.00 22.00           O  
ATOM   2396  N   PRO B 298     -96.600  57.104 -41.645  1.00 15.88           N  
ATOM   2397  CA  PRO B 298     -95.338  57.843 -41.731  1.00 15.88           C  
ATOM   2398  C   PRO B 298     -94.140  57.023 -41.259  1.00 15.88           C  
ATOM   2399  CB  PRO B 298     -95.572  59.046 -40.813  1.00 15.88           C  
ATOM   2400  O   PRO B 298     -92.995  57.463 -41.392  1.00 15.88           O  
ATOM   2401  CG  PRO B 298     -96.595  58.582 -39.828  1.00 15.88           C  
ATOM   2402  CD  PRO B 298     -97.027  57.195 -40.207  1.00 15.88           C  
ATOM   2403  N   LYS B 299     -93.543  56.901 -41.191  1.00 22.22           N  
ATOM   2404  CA  LYS B 299     -92.419  57.633 -40.613  1.00 22.22           C  
ATOM   2405  C   LYS B 299     -91.520  58.210 -41.702  1.00 22.22           C  
ATOM   2406  CB  LYS B 299     -91.606  56.725 -39.689  1.00 22.22           C  
ATOM   2407  O   LYS B 299     -91.114  59.372 -41.628  1.00 22.22           O  
ATOM   2408  CG  LYS B 299     -92.186  56.588 -38.289  1.00 22.22           C  
ATOM   2409  CD  LYS B 299     -91.292  55.739 -37.394  1.00 22.22           C  
ATOM   2410  CE  LYS B 299     -91.866  55.609 -35.990  1.00 22.22           C  
ATOM   2411  NZ  LYS B 299     -91.076  54.657 -35.154  1.00 22.22           N  
ATOM   2412  N   GLY B 300     -90.116  58.055 -41.808  1.00 20.72           N  
ATOM   2413  CA  GLY B 300     -88.965  58.011 -40.920  1.00 20.72           C  
ATOM   2414  C   GLY B 300     -88.469  59.388 -40.519  1.00 20.72           C  
ATOM   2415  O   GLY B 300     -88.900  60.397 -41.080  1.00 20.72           O  
ATOM   2416  N   VAL B 301     -86.954  59.673 -39.886  1.00 21.03           N  
ATOM   2417  CA  VAL B 301     -85.973  59.835 -38.818  1.00 21.03           C  
ATOM   2418  C   VAL B 301     -85.185  61.125 -39.032  1.00 21.03           C  
ATOM   2419  CB  VAL B 301     -85.011  58.629 -38.742  1.00 21.03           C  
ATOM   2420  O   VAL B 301     -84.669  61.371 -40.125  1.00 21.03           O  
ATOM   2421  CG1 VAL B 301     -85.034  58.006 -37.348  1.00 21.03           C  
ATOM   2422  CG2 VAL B 301     -85.376  57.590 -39.801  1.00 21.03           C  
ATOM   2423  N   ASP B 302     -84.957  61.287 -37.892  1.00 18.04           N  
ATOM   2424  CA  ASP B 302     -84.236  62.284 -37.107  1.00 18.04           C  
ATOM   2425  C   ASP B 302     -82.886  61.744 -36.640  1.00 18.04           C  
ATOM   2426  CB  ASP B 302     -85.070  62.725 -35.902  1.00 18.04           C  
ATOM   2427  O   ASP B 302     -82.151  62.429 -35.925  1.00 18.04           O  
ATOM   2428  CG  ASP B 302     -85.150  64.235 -35.757  1.00 18.04           C  
ATOM   2429  OD1 ASP B 302     -84.251  64.944 -36.259  1.00 18.04           O  
ATOM   2430  OD2 ASP B 302     -86.118  64.719 -35.132  1.00 18.04           O  
ATOM   2431  N   GLU B 303     -82.404  61.055 -36.375  1.00 22.08           N  
ATOM   2432  CA  GLU B 303     -81.283  61.426 -35.517  1.00 22.08           C  
ATOM   2433  C   GLU B 303     -80.165  62.081 -36.324  1.00 22.08           C  
ATOM   2434  CB  GLU B 303     -80.746  60.201 -34.773  1.00 22.08           C  
ATOM   2435  O   GLU B 303     -80.086  61.906 -37.541  1.00 22.08           O  
ATOM   2436  CG  GLU B 303     -80.552  60.424 -33.280  1.00 22.08           C  
ATOM   2437  CD  GLU B 303     -80.069  59.184 -32.546  1.00 22.08           C  
ATOM   2438  OE1 GLU B 303     -79.613  59.304 -31.386  1.00 22.08           O  
ATOM   2439  OE2 GLU B 303     -80.146  58.083 -33.135  1.00 22.08           O  
ATOM   2440  N   GLN B 304     -78.791  62.303 -35.731  1.00 17.09           N  
ATOM   2441  CA  GLN B 304     -77.840  63.017 -34.885  1.00 17.09           C  
ATOM   2442  C   GLN B 304     -76.451  63.038 -35.516  1.00 17.09           C  
ATOM   2443  CB  GLN B 304     -77.776  62.381 -33.495  1.00 17.09           C  
ATOM   2444  O   GLN B 304     -76.167  62.263 -36.432  1.00 17.09           O  
ATOM   2445  CG  GLN B 304     -78.726  63.012 -32.486  1.00 17.09           C  
ATOM   2446  CD  GLN B 304     -78.681  62.329 -31.132  1.00 17.09           C  
ATOM   2447  NE2 GLN B 304     -79.683  62.594 -30.301  1.00 17.09           N  
ATOM   2448  OE1 GLN B 304     -77.753  61.570 -30.835  1.00 17.09           O  
ATOM   2449  N   SER B 305     -75.081  63.183 -34.542  1.00 14.78           N  
ATOM   2450  CA  SER B 305     -73.969  64.112 -34.362  1.00 14.78           C  
ATOM   2451  C   SER B 305     -72.674  63.540 -34.930  1.00 14.78           C  
ATOM   2452  CB  SER B 305     -73.783  64.445 -32.882  1.00 14.78           C  
ATOM   2453  O   SER B 305     -72.000  64.192 -35.730  1.00 14.78           O  
ATOM   2454  OG  SER B 305     -75.013  64.345 -32.185  1.00 14.78           O  
ATOM   2455  N   ASP B 306     -71.242  63.347 -34.088  1.00 14.51           N  
ATOM   2456  CA  ASP B 306     -70.049  64.177 -33.954  1.00 14.51           C  
ATOM   2457  C   ASP B 306     -68.877  63.585 -34.734  1.00 14.51           C  
ATOM   2458  CB  ASP B 306     -69.672  64.341 -32.480  1.00 14.51           C  
ATOM   2459  O   ASP B 306     -68.240  64.279 -35.529  1.00 14.51           O  
ATOM   2460  CG  ASP B 306     -69.820  65.769 -31.985  1.00 14.51           C  
ATOM   2461  OD1 ASP B 306     -69.236  66.690 -32.597  1.00 14.51           O  
ATOM   2462  OD2 ASP B 306     -70.524  65.975 -30.973  1.00 14.51           O  
ATOM   2463  N   SER B 307     -67.565  63.035 -34.091  1.00 15.34           N  
ATOM   2464  CA  SER B 307     -66.256  63.667 -33.961  1.00 15.34           C  
ATOM   2465  C   SER B 307     -65.245  63.046 -34.919  1.00 15.34           C  
ATOM   2466  CB  SER B 307     -65.746  63.554 -32.524  1.00 15.34           C  
ATOM   2467  O   SER B 307     -65.489  61.975 -35.479  1.00 15.34           O  
ATOM   2468  OG  SER B 307     -64.609  64.377 -32.328  1.00 15.34           O  
ATOM   2469  N   SER B 308     -63.715  62.695 -34.333  1.00 15.56           N  
ATOM   2470  CA  SER B 308     -62.507  63.373 -34.792  1.00 15.56           C  
ATOM   2471  C   SER B 308     -61.794  62.564 -35.870  1.00 15.56           C  
ATOM   2472  CB  SER B 308     -61.556  63.625 -33.621  1.00 15.56           C  
ATOM   2473  O   SER B 308     -62.163  61.419 -36.140  1.00 15.56           O  
ATOM   2474  OG  SER B 308     -61.969  62.904 -32.473  1.00 15.56           O  
ATOM   2475  N   GLU B 309     -60.073  62.366 -35.602  1.00 16.06           N  
ATOM   2476  CA  GLU B 309     -59.075  63.010 -36.451  1.00 16.06           C  
ATOM   2477  C   GLU B 309     -58.576  62.059 -37.535  1.00 16.06           C  
ATOM   2478  CB  GLU B 309     -57.898  63.514 -35.612  1.00 16.06           C  
ATOM   2479  O   GLU B 309     -58.567  62.407 -38.718  1.00 16.06           O  
ATOM   2480  CG  GLU B 309     -58.067  64.942 -35.112  1.00 16.06           C  
ATOM   2481  CD  GLU B 309     -56.768  65.732 -35.104  1.00 16.06           C  
ATOM   2482  OE1 GLU B 309     -56.796  66.948 -35.402  1.00 16.06           O  
ATOM   2483  OE2 GLU B 309     -55.714  65.130 -34.799  1.00 16.06           O  
ATOM   2484  N   GLU B 310     -57.118  61.547 -37.410  1.00 17.13           N  
ATOM   2485  CA  GLU B 310     -55.977  62.015 -38.192  1.00 17.13           C  
ATOM   2486  C   GLU B 310     -55.601  61.007 -39.275  1.00 17.13           C  
ATOM   2487  CB  GLU B 310     -54.776  62.284 -37.283  1.00 17.13           C  
ATOM   2488  O   GLU B 310     -55.980  59.837 -39.200  1.00 17.13           O  
ATOM   2489  CG  GLU B 310     -53.936  63.479 -37.711  1.00 17.13           C  
ATOM   2490  CD  GLU B 310     -52.846  63.835 -36.713  1.00 17.13           C  
ATOM   2491  OE1 GLU B 310     -51.827  64.440 -37.117  1.00 17.13           O  
ATOM   2492  OE2 GLU B 310     -53.012  63.506 -35.517  1.00 17.13           O  
ATOM   2493  N   SER B 311     -54.047  60.716 -39.493  1.00 16.61           N  
ATOM   2494  CA  SER B 311     -53.254  61.133 -40.644  1.00 16.61           C  
ATOM   2495  C   SER B 311     -53.050  59.981 -41.622  1.00 16.61           C  
ATOM   2496  CB  SER B 311     -51.897  61.676 -40.193  1.00 16.61           C  
ATOM   2497  O   SER B 311     -53.326  60.117 -42.816  1.00 16.61           O  
ATOM   2498  OG  SER B 311     -52.006  63.030 -39.789  1.00 16.61           O  
ATOM   2499  N   GLU B 312     -51.599  59.431 -41.702  1.00 16.72           N  
ATOM   2500  CA  GLU B 312     -50.692  59.761 -42.798  1.00 16.72           C  
ATOM   2501  C   GLU B 312     -50.587  58.609 -43.793  1.00 16.72           C  
ATOM   2502  CB  GLU B 312     -49.305  60.119 -42.259  1.00 16.72           C  
ATOM   2503  O   GLU B 312     -50.977  57.480 -43.487  1.00 16.72           O  
ATOM   2504  CG  GLU B 312     -49.085  61.614 -42.070  1.00 16.72           C  
ATOM   2505  CD  GLU B 312     -47.617  62.006 -42.049  1.00 16.72           C  
ATOM   2506  OE1 GLU B 312     -47.285  63.138 -42.468  1.00 16.72           O  
ATOM   2507  OE2 GLU B 312     -46.791  61.174 -41.610  1.00 16.72           O  
ATOM   2508  N   GLU B 313     -49.266  58.164 -43.925  1.00 17.79           N  
ATOM   2509  CA  GLU B 313     -48.620  58.350 -45.221  1.00 17.79           C  
ATOM   2510  C   GLU B 313     -48.885  57.165 -46.145  1.00 17.79           C  
ATOM   2511  CB  GLU B 313     -47.113  58.555 -45.047  1.00 17.79           C  
ATOM   2512  O   GLU B 313     -49.244  56.079 -45.684  1.00 17.79           O  
ATOM   2513  CG  GLU B 313     -46.532  59.638 -45.944  1.00 17.79           C  
ATOM   2514  CD  GLU B 313     -45.037  59.836 -45.753  1.00 17.79           C  
ATOM   2515  OE1 GLU B 313     -44.367  60.336 -46.685  1.00 17.79           O  
ATOM   2516  OE2 GLU B 313     -44.531  59.489 -44.662  1.00 17.79           O  
ATOM   2517  N   GLU B 314     -47.762  56.569 -46.629  1.00 18.58           N  
ATOM   2518  CA  GLU B 314     -47.150  56.645 -47.952  1.00 18.58           C  
ATOM   2519  C   GLU B 314     -47.327  55.337 -48.718  1.00 18.58           C  
ATOM   2520  CB  GLU B 314     -45.664  56.992 -47.839  1.00 18.58           C  
ATOM   2521  O   GLU B 314     -47.413  54.265 -48.115  1.00 18.58           O  
ATOM   2522  CG  GLU B 314     -45.154  57.890 -48.956  1.00 18.58           C  
ATOM   2523  CD  GLU B 314     -43.689  58.265 -48.805  1.00 18.58           C  
ATOM   2524  OE1 GLU B 314     -43.034  58.581 -49.824  1.00 18.58           O  
ATOM   2525  OE2 GLU B 314     -43.190  58.240 -47.657  1.00 18.58           O  
ATOM   2526  N   LYS B 315     -46.725  55.385 -49.717  1.00 18.98           N  
ATOM   2527  CA  LYS B 315     -47.055  55.065 -51.102  1.00 18.98           C  
ATOM   2528  C   LYS B 315     -46.863  53.577 -51.383  1.00 18.98           C  
ATOM   2529  CB  LYS B 315     -46.202  55.894 -52.063  1.00 18.98           C  
ATOM   2530  O   LYS B 315     -47.615  52.742 -50.877  1.00 18.98           O  
ATOM   2531  CG  LYS B 315     -46.837  57.215 -52.472  1.00 18.98           C  
ATOM   2532  CD  LYS B 315     -45.985  57.952 -53.497  1.00 18.98           C  
ATOM   2533  CE  LYS B 315     -46.589  59.302 -53.861  1.00 18.98           C  
ATOM   2534  NZ  LYS B 315     -45.722  60.057 -54.814  1.00 18.98           N  
ATOM   2535  N   PRO B 316     -45.881  53.260 -52.387  1.00 20.30           N  
ATOM   2536  CA  PRO B 316     -46.167  52.845 -53.763  1.00 20.30           C  
ATOM   2537  C   PRO B 316     -45.931  51.354 -53.991  1.00 20.30           C  
ATOM   2538  CB  PRO B 316     -45.194  53.685 -54.594  1.00 20.30           C  
ATOM   2539  O   PRO B 316     -46.802  50.662 -54.526  1.00 20.30           O  
ATOM   2540  CG  PRO B 316     -44.113  54.075 -53.638  1.00 20.30           C  
ATOM   2541  CD  PRO B 316     -44.507  53.621 -52.262  1.00 20.30           C  
ATOM   2542  N   PRO B 317     -44.813  51.018 -54.777  1.00 19.82           N  
ATOM   2543  CA  PRO B 317     -44.822  50.711 -56.209  1.00 19.82           C  
ATOM   2544  C   PRO B 317     -44.593  49.229 -56.497  1.00 19.82           C  
ATOM   2545  CB  PRO B 317     -43.672  51.558 -56.759  1.00 19.82           C  
ATOM   2546  O   PRO B 317     -45.383  48.606 -57.211  1.00 19.82           O  
ATOM   2547  CG  PRO B 317     -42.736  51.726 -55.605  1.00 19.82           C  
ATOM   2548  CD  PRO B 317     -43.381  51.144 -54.380  1.00 19.82           C  
ATOM   2549  N   GLU B 318     -43.270  48.794 -57.136  1.00 18.92           N  
ATOM   2550  CA  GLU B 318     -42.930  48.615 -58.544  1.00 18.92           C  
ATOM   2551  C   GLU B 318     -42.680  47.145 -58.870  1.00 18.92           C  
ATOM   2552  CB  GLU B 318     -41.701  49.451 -58.911  1.00 18.92           C  
ATOM   2553  O   GLU B 318     -42.509  46.324 -57.966  1.00 18.92           O  
ATOM   2554  CG  GLU B 318     -42.036  50.845 -59.421  1.00 18.92           C  
ATOM   2555  CD  GLU B 318     -40.923  51.463 -60.253  1.00 18.92           C  
ATOM   2556  OE1 GLU B 318     -41.204  52.382 -61.055  1.00 18.92           O  
ATOM   2557  OE2 GLU B 318     -39.761  51.024 -60.102  1.00 18.92           O  
ATOM   2558  N   GLU B 319     -41.529  46.818 -59.656  1.00 18.61           N  
ATOM   2559  CA  GLU B 319     -41.219  46.386 -61.016  1.00 18.61           C  
ATOM   2560  C   GLU B 319     -40.757  44.932 -61.042  1.00 18.61           C  
ATOM   2561  CB  GLU B 319     -40.150  47.289 -61.636  1.00 18.61           C  
ATOM   2562  O   GLU B 319     -40.454  44.353 -59.997  1.00 18.61           O  
ATOM   2563  CG  GLU B 319     -40.694  48.269 -62.666  1.00 18.61           C  
ATOM   2564  CD  GLU B 319     -39.606  48.941 -63.488  1.00 18.61           C  
ATOM   2565  OE1 GLU B 319     -39.908  49.456 -64.589  1.00 18.61           O  
ATOM   2566  OE2 GLU B 319     -38.442  48.953 -63.028  1.00 18.61           O  
ATOM   2567  N   ASP B 320     -39.418  44.597 -61.592  1.00 17.27           N  
ATOM   2568  CA  ASP B 320     -38.914  44.110 -62.872  1.00 17.27           C  
ATOM   2569  C   ASP B 320     -38.300  42.720 -62.728  1.00 17.27           C  
ATOM   2570  CB  ASP B 320     -37.884  45.083 -63.448  1.00 17.27           C  
ATOM   2571  O   ASP B 320     -38.607  41.816 -63.508  1.00 17.27           O  
ATOM   2572  CG  ASP B 320     -38.498  46.117 -64.376  1.00 17.27           C  
ATOM   2573  OD1 ASP B 320     -39.179  45.733 -65.352  1.00 17.27           O  
ATOM   2574  OD2 ASP B 320     -38.296  47.326 -64.131  1.00 17.27           O  
ATOM   2575  N   LYS B 321     -36.774  42.536 -62.703  1.00 16.35           N  
ATOM   2576  CA  LYS B 321     -35.862  42.331 -63.825  1.00 16.35           C  
ATOM   2577  C   LYS B 321     -35.261  40.929 -63.796  1.00 16.35           C  
ATOM   2578  CB  LYS B 321     -34.749  43.380 -63.811  1.00 16.35           C  
ATOM   2579  O   LYS B 321     -35.424  40.198 -62.817  1.00 16.35           O  
ATOM   2580  CG  LYS B 321     -35.040  44.603 -64.668  1.00 16.35           C  
ATOM   2581  CD  LYS B 321     -33.856  45.561 -64.695  1.00 16.35           C  
ATOM   2582  CE  LYS B 321     -34.156  46.798 -65.530  1.00 16.35           C  
ATOM   2583  NZ  LYS B 321     -32.997  47.741 -65.560  1.00 16.35           N  
ATOM   2584  N   GLU B 322     -33.733  40.779 -63.713  1.00 16.78           N  
ATOM   2585  CA  GLU B 322     -32.689  40.395 -64.658  1.00 16.78           C  
ATOM   2586  C   GLU B 322     -32.206  38.971 -64.399  1.00 16.78           C  
ATOM   2587  CB  GLU B 322     -31.512  41.371 -64.586  1.00 16.78           C  
ATOM   2588  O   GLU B 322     -32.128  38.158 -65.322  1.00 16.78           O  
ATOM   2589  CG  GLU B 322     -31.541  42.451 -65.657  1.00 16.78           C  
ATOM   2590  CD  GLU B 322     -30.214  43.177 -65.815  1.00 16.78           C  
ATOM   2591  OE1 GLU B 322     -30.057  43.949 -66.787  1.00 16.78           O  
ATOM   2592  OE2 GLU B 322     -29.325  42.970 -64.959  1.00 16.78           O  
ATOM   2593  N   GLU B 323     -30.889  38.642 -63.750  1.00 16.35           N  
ATOM   2594  CA  GLU B 323     -29.594  38.632 -64.424  1.00 16.35           C  
ATOM   2595  C   GLU B 323     -28.987  37.231 -64.431  1.00 16.35           C  
ATOM   2596  CB  GLU B 323     -28.632  39.618 -63.757  1.00 16.35           C  
ATOM   2597  O   GLU B 323     -28.557  36.741 -65.478  1.00 16.35           O  
ATOM   2598  CG  GLU B 323     -28.318  40.841 -64.606  1.00 16.35           C  
ATOM   2599  CD  GLU B 323     -27.238  41.727 -64.006  1.00 16.35           C  
ATOM   2600  OE1 GLU B 323     -26.737  42.634 -64.709  1.00 16.35           O  
ATOM   2601  OE2 GLU B 323     -26.890  41.513 -62.823  1.00 16.35           O  
ATOM   2602  N   GLU B 324     -27.766  36.860 -63.691  1.00 16.78           N  
ATOM   2603  CA  GLU B 324     -26.356  36.953 -64.058  1.00 16.78           C  
ATOM   2604  C   GLU B 324     -25.697  35.577 -64.069  1.00 16.78           C  
ATOM   2605  CB  GLU B 324     -25.612  37.886 -63.100  1.00 16.78           C  
ATOM   2606  O   GLU B 324     -26.216  34.629 -63.477  1.00 16.78           O  
ATOM   2607  CG  GLU B 324     -25.149  39.186 -63.742  1.00 16.78           C  
ATOM   2608  CD  GLU B 324     -24.237  40.007 -62.844  1.00 16.78           C  
ATOM   2609  OE1 GLU B 324     -23.541  40.914 -63.354  1.00 16.78           O  
ATOM   2610  OE2 GLU B 324     -24.217  39.740 -61.622  1.00 16.78           O  
ATOM   2611  N   GLU B 325     -24.355  35.428 -63.491  1.00 17.13           N  
ATOM   2612  CA  GLU B 325     -22.984  35.412 -63.992  1.00 17.13           C  
ATOM   2613  C   GLU B 325     -22.362  34.025 -63.855  1.00 17.13           C  
ATOM   2614  CB  GLU B 325     -22.130  36.447 -63.254  1.00 17.13           C  
ATOM   2615  O   GLU B 325     -22.999  33.101 -63.346  1.00 17.13           O  
ATOM   2616  CG  GLU B 325     -21.942  37.748 -64.020  1.00 17.13           C  
ATOM   2617  CD  GLU B 325     -20.731  38.544 -63.562  1.00 17.13           C  
ATOM   2618  OE1 GLU B 325     -20.228  39.386 -64.341  1.00 17.13           O  
ATOM   2619  OE2 GLU B 325     -20.280  38.324 -62.416  1.00 17.13           O  
ATOM   2620  N   GLU B 326     -21.132  33.821 -63.053  1.00 15.67           N  
ATOM   2621  CA  GLU B 326     -19.712  33.916 -63.377  1.00 15.67           C  
ATOM   2622  C   GLU B 326     -18.992  32.600 -63.093  1.00 15.67           C  
ATOM   2623  CB  GLU B 326     -19.056  35.054 -62.592  1.00 15.67           C  
ATOM   2624  O   GLU B 326     -18.223  32.116 -63.926  1.00 15.67           O  
ATOM   2625  CG  GLU B 326     -18.197  35.975 -63.447  1.00 15.67           C  
ATOM   2626  CD  GLU B 326     -17.590  37.128 -62.663  1.00 15.67           C  
ATOM   2627  OE1 GLU B 326     -16.581  37.710 -63.122  1.00 15.67           O  
ATOM   2628  OE2 GLU B 326     -18.126  37.451 -61.579  1.00 15.67           O  
ATOM   2629  N   LYS B 327     -18.634  32.450 -61.722  1.00 17.35           N  
ATOM   2630  CA  LYS B 327     -17.196  32.591 -61.512  1.00 17.35           C  
ATOM   2631  C   LYS B 327     -16.466  31.283 -61.806  1.00 17.35           C  
ATOM   2632  CB  LYS B 327     -16.904  33.044 -60.081  1.00 17.35           C  
ATOM   2633  O   LYS B 327     -17.080  30.214 -61.822  1.00 17.35           O  
ATOM   2634  CG  LYS B 327     -16.902  34.555 -59.898  1.00 17.35           C  
ATOM   2635  CD  LYS B 327     -16.490  34.946 -58.485  1.00 17.35           C  
ATOM   2636  CE  LYS B 327     -16.489  36.458 -58.300  1.00 17.35           C  
ATOM   2637  NZ  LYS B 327     -15.927  36.854 -56.974  1.00 17.35           N  
ATOM   2638  N   LYS B 328     -15.015  31.139 -61.323  1.00 16.22           N  
ATOM   2639  CA  LYS B 328     -13.557  31.139 -61.394  1.00 16.22           C  
ATOM   2640  C   LYS B 328     -12.976  29.882 -60.755  1.00 16.22           C  
ATOM   2641  CB  LYS B 328     -12.986  32.385 -60.714  1.00 16.22           C  
ATOM   2642  O   LYS B 328     -13.682  29.150 -60.058  1.00 16.22           O  
ATOM   2643  CG  LYS B 328     -12.588  33.490 -61.681  1.00 16.22           C  
ATOM   2644  CD  LYS B 328     -12.065  34.716 -60.944  1.00 16.22           C  
ATOM   2645  CE  LYS B 328     -11.690  35.832 -61.909  1.00 16.22           C  
ATOM   2646  NZ  LYS B 328     -11.109  37.009 -61.196  1.00 16.22           N  
ATOM   2647  N   ALA B 329     -12.264  30.134 -59.519  1.00 16.89           N  
ATOM   2648  CA  ALA B 329     -10.812  30.179 -59.673  1.00 16.89           C  
ATOM   2649  C   ALA B 329     -10.190  28.810 -59.411  1.00 16.89           C  
ATOM   2650  CB  ALA B 329     -10.210  31.221 -58.734  1.00 16.89           C  
ATOM   2651  O   ALA B 329     -10.869  27.892 -58.943  1.00 16.89           O  
ATOM   2652  N   PRO B 330      -9.353  28.925 -58.346  1.00 18.91           N  
ATOM   2653  CA  PRO B 330      -7.901  28.873 -58.529  1.00 18.91           C  
ATOM   2654  C   PRO B 330      -7.328  27.473 -58.318  1.00 18.91           C  
ATOM   2655  CB  PRO B 330      -7.376  29.843 -57.467  1.00 18.91           C  
ATOM   2656  O   PRO B 330      -8.049  26.565 -57.896  1.00 18.91           O  
ATOM   2657  CG  PRO B 330      -8.395  29.800 -56.374  1.00 18.91           C  
ATOM   2658  CD  PRO B 330      -9.547  28.950 -56.829  1.00 18.91           C  
ATOM   2659  N   THR B 331      -6.549  27.490 -57.147  1.00 17.70           N  
ATOM   2660  CA  THR B 331      -5.094  27.588 -57.135  1.00 17.70           C  
ATOM   2661  C   THR B 331      -4.461  26.230 -56.846  1.00 17.70           C  
ATOM   2662  CB  THR B 331      -4.612  28.614 -56.093  1.00 17.70           C  
ATOM   2663  O   THR B 331      -5.140  25.308 -56.389  1.00 17.70           O  
ATOM   2664  CG2 THR B 331      -4.639  30.030 -56.661  1.00 17.70           C  
ATOM   2665  OG1 THR B 331      -5.465  28.556 -54.943  1.00 17.70           O  
ATOM   2666  N   PRO B 332      -3.519  26.458 -55.839  1.00 19.92           N  
ATOM   2667  CA  PRO B 332      -2.069  26.307 -55.986  1.00 19.92           C  
ATOM   2668  C   PRO B 332      -1.590  24.890 -55.682  1.00 19.92           C  
ATOM   2669  CB  PRO B 332      -1.506  27.304 -54.970  1.00 19.92           C  
ATOM   2670  O   PRO B 332      -2.321  24.104 -55.073  1.00 19.92           O  
ATOM   2671  CG  PRO B 332      -2.618  27.528 -53.997  1.00 19.92           C  
ATOM   2672  CD  PRO B 332      -3.792  26.689 -54.414  1.00 19.92           C  
ATOM   2673  N   GLN B 333      -0.141  24.852 -55.258  1.00 16.30           N  
ATOM   2674  CA  GLN B 333       1.296  24.617 -55.344  1.00 16.30           C  
ATOM   2675  C   GLN B 333       1.811  23.899 -54.100  1.00 16.30           C  
ATOM   2676  CB  GLN B 333       2.046  25.935 -55.537  1.00 16.30           C  
ATOM   2677  O   GLN B 333       2.554  22.921 -54.204  1.00 16.30           O  
ATOM   2678  CG  GLN B 333       2.234  26.328 -56.997  1.00 16.30           C  
ATOM   2679  CD  GLN B 333       3.091  27.568 -57.166  1.00 16.30           C  
ATOM   2680  NE2 GLN B 333       3.206  28.045 -58.400  1.00 16.30           N  
ATOM   2681  OE1 GLN B 333       3.643  28.094 -56.194  1.00 16.30           O  
ATOM   2682  N   GLU B 334       2.420  24.701 -53.212  1.00 19.47           N  
ATOM   2683  CA  GLU B 334       3.836  24.441 -53.452  1.00 19.47           C  
ATOM   2684  C   GLU B 334       4.218  23.026 -53.028  1.00 19.47           C  
ATOM   2685  CB  GLU B 334       4.703  25.464 -52.713  1.00 19.47           C  
ATOM   2686  O   GLU B 334       3.499  22.389 -52.255  1.00 19.47           O  
ATOM   2687  CG  GLU B 334       5.898  25.953 -53.517  1.00 19.47           C  
ATOM   2688  CD  GLU B 334       6.699  27.032 -52.806  1.00 19.47           C  
ATOM   2689  OE1 GLU B 334       7.862  27.282 -53.196  1.00 19.47           O  
ATOM   2690  OE2 GLU B 334       6.159  27.633 -51.851  1.00 19.47           O  
ATOM   2691  N   LYS B 335       5.404  22.964 -52.245  1.00 18.86           N  
ATOM   2692  CA  LYS B 335       6.863  22.922 -52.218  1.00 18.86           C  
ATOM   2693  C   LYS B 335       7.365  21.880 -51.223  1.00 18.86           C  
ATOM   2694  CB  LYS B 335       7.433  24.298 -51.868  1.00 18.86           C  
ATOM   2695  O   LYS B 335       6.601  21.392 -50.388  1.00 18.86           O  
ATOM   2696  CG  LYS B 335       7.820  25.134 -53.079  1.00 18.86           C  
ATOM   2697  CD  LYS B 335       8.486  26.440 -52.666  1.00 18.86           C  
ATOM   2698  CE  LYS B 335       8.907  27.261 -53.878  1.00 18.86           C  
ATOM   2699  NZ  LYS B 335       9.594  28.526 -53.479  1.00 18.86           N  
ATOM   2700  N   LYS B 336       8.514  22.290 -50.583  1.00 17.33           N  
ATOM   2701  CA  LYS B 336       9.920  21.919 -50.450  1.00 17.33           C  
ATOM   2702  C   LYS B 336      10.175  21.195 -49.131  1.00 17.33           C  
ATOM   2703  CB  LYS B 336      10.814  23.156 -50.549  1.00 17.33           C  
ATOM   2704  O   LYS B 336      10.862  20.172 -49.101  1.00 17.33           O  
ATOM   2705  CG  LYS B 336      11.356  23.417 -51.947  1.00 17.33           C  
ATOM   2706  CD  LYS B 336      12.323  24.594 -51.961  1.00 17.33           C  
ATOM   2707  CE  LYS B 336      12.894  24.833 -53.352  1.00 17.33           C  
ATOM   2708  NZ  LYS B 336      13.799  26.021 -53.383  1.00 17.33           N  
ATOM   2709  N   ARG B 337      10.065  22.058 -48.051  1.00 18.30           N  
ATOM   2710  CA  ARG B 337      11.371  22.421 -47.511  1.00 18.30           C  
ATOM   2711  C   ARG B 337      11.941  21.295 -46.654  1.00 18.30           C  
ATOM   2712  CB  ARG B 337      11.276  23.708 -46.690  1.00 18.30           C  
ATOM   2713  O   ARG B 337      11.351  20.216 -46.565  1.00 18.30           O  
ATOM   2714  CG  ARG B 337      11.351  24.978 -47.523  1.00 18.30           C  
ATOM   2715  CD  ARG B 337      11.654  26.198 -46.666  1.00 18.30           C  
ATOM   2716  NE  ARG B 337      11.924  27.378 -47.483  1.00 18.30           N  
ATOM   2717  NH1 ARG B 337      12.336  28.779 -45.694  1.00 18.30           N  
ATOM   2718  NH2 ARG B 337      12.466  29.581 -47.837  1.00 18.30           N  
ATOM   2719  CZ  ARG B 337      12.241  28.577 -47.003  1.00 18.30           C  
ATOM   2720  N   ARG B 338      12.200  21.778 -45.407  1.00 18.73           N  
ATOM   2721  CA  ARG B 338      13.426  22.107 -44.689  1.00 18.73           C  
ATOM   2722  C   ARG B 338      13.924  20.914 -43.880  1.00 18.73           C  
ATOM   2723  CB  ARG B 338      13.205  23.309 -43.768  1.00 18.73           C  
ATOM   2724  O   ARG B 338      13.201  19.931 -43.705  1.00 18.73           O  
ATOM   2725  CG  ARG B 338      13.331  24.653 -44.467  1.00 18.73           C  
ATOM   2726  CD  ARG B 338      13.566  25.785 -43.477  1.00 18.73           C  
ATOM   2727  NE  ARG B 338      13.795  27.057 -44.156  1.00 18.73           N  
ATOM   2728  NH1 ARG B 338      14.063  28.281 -42.216  1.00 18.73           N  
ATOM   2729  NH2 ARG B 338      14.222  29.311 -44.257  1.00 18.73           N  
ATOM   2730  CZ  ARG B 338      14.026  28.213 -43.541  1.00 18.73           C  
ATOM   2731  N   LYS B 339      14.212  21.174 -42.588  1.00 17.10           N  
ATOM   2732  CA  LYS B 339      15.369  21.748 -41.907  1.00 17.10           C  
ATOM   2733  C   LYS B 339      15.963  20.762 -40.906  1.00 17.10           C  
ATOM   2734  CB  LYS B 339      14.984  23.047 -41.197  1.00 17.10           C  
ATOM   2735  O   LYS B 339      17.172  20.521 -40.907  1.00 17.10           O  
ATOM   2736  CG  LYS B 339      15.588  24.296 -41.821  1.00 17.10           C  
ATOM   2737  CD  LYS B 339      15.092  25.561 -41.133  1.00 17.10           C  
ATOM   2738  CE  LYS B 339      15.743  26.808 -41.716  1.00 17.10           C  
ATOM   2739  NZ  LYS B 339      15.214  28.055 -41.086  1.00 17.10           N  
ATOM   2740  N   ASP B 340      15.653  21.189 -39.870  1.00 17.58           N  
ATOM   2741  CA  ASP B 340      16.655  21.677 -38.926  1.00 17.58           C  
ATOM   2742  C   ASP B 340      17.274  20.525 -38.138  1.00 17.58           C  
ATOM   2743  CB  ASP B 340      16.037  22.697 -37.968  1.00 17.58           C  
ATOM   2744  O   ASP B 340      16.843  19.377 -38.263  1.00 17.58           O  
ATOM   2745  CG  ASP B 340      16.618  24.091 -38.130  1.00 17.58           C  
ATOM   2746  OD1 ASP B 340      17.789  24.219 -38.549  1.00 17.58           O  
ATOM   2747  OD2 ASP B 340      15.900  25.070 -37.834  1.00 17.58           O  
ATOM   2748  N   SER B 341      17.046  20.529 -36.942  1.00 17.16           N  
ATOM   2749  CA  SER B 341      17.823  21.238 -35.932  1.00 17.16           C  
ATOM   2750  C   SER B 341      18.624  20.269 -35.069  1.00 17.16           C  
ATOM   2751  CB  SER B 341      16.908  22.085 -35.047  1.00 17.16           C  
ATOM   2752  O   SER B 341      19.823  20.462 -34.857  1.00 17.16           O  
ATOM   2753  OG  SER B 341      17.525  23.318 -34.718  1.00 17.16           O  
ATOM   2754  N   SER B 342      18.100  20.279 -33.988  1.00 19.00           N  
ATOM   2755  CA  SER B 342      18.754  20.498 -32.702  1.00 19.00           C  
ATOM   2756  C   SER B 342      19.585  19.287 -32.292  1.00 19.00           C  
ATOM   2757  CB  SER B 342      17.718  20.806 -31.619  1.00 19.00           C  
ATOM   2758  O   SER B 342      19.383  18.185 -32.808  1.00 19.00           O  
ATOM   2759  OG  SER B 342      16.423  20.406 -32.034  1.00 19.00           O  
ATOM   2760  N   GLU B 343      20.096  19.533 -31.144  1.00 20.29           N  
ATOM   2761  CA  GLU B 343      21.292  19.556 -30.308  1.00 20.29           C  
ATOM   2762  C   GLU B 343      21.575  18.181 -29.710  1.00 20.29           C  
ATOM   2763  CB  GLU B 343      21.150  20.595 -29.193  1.00 20.29           C  
ATOM   2764  O   GLU B 343      20.670  17.353 -29.590  1.00 20.29           O  
ATOM   2765  CG  GLU B 343      22.196  21.699 -29.244  1.00 20.29           C  
ATOM   2766  CD  GLU B 343      21.957  22.800 -28.223  1.00 20.29           C  
ATOM   2767  OE1 GLU B 343      22.880  23.607 -27.973  1.00 20.29           O  
ATOM   2768  OE2 GLU B 343      20.837  22.855 -27.668  1.00 20.29           O  
ATOM   2769  N   GLU B 344      22.738  18.217 -29.123  1.00 20.28           N  
ATOM   2770  CA  GLU B 344      23.895  17.474 -28.631  1.00 20.28           C  
ATOM   2771  C   GLU B 344      23.581  16.772 -27.313  1.00 20.28           C  
ATOM   2772  CB  GLU B 344      25.098  18.404 -28.458  1.00 20.28           C  
ATOM   2773  O   GLU B 344      23.848  15.579 -27.160  1.00 20.28           O  
ATOM   2774  CG  GLU B 344      26.090  18.348 -29.611  1.00 20.28           C  
ATOM   2775  CD  GLU B 344      27.452  18.925 -29.259  1.00 20.28           C  
ATOM   2776  OE1 GLU B 344      28.465  18.499 -29.859  1.00 20.28           O  
ATOM   2777  OE2 GLU B 344      27.507  19.809 -28.375  1.00 20.28           O  
ATOM   2778  N   SER B 345      23.986  17.602 -26.336  1.00 20.29           N  
ATOM   2779  CA  SER B 345      25.212  17.108 -25.717  1.00 20.29           C  
ATOM   2780  C   SER B 345      24.907  16.116 -24.600  1.00 20.29           C  
ATOM   2781  CB  SER B 345      26.041  18.270 -25.167  1.00 20.29           C  
ATOM   2782  O   SER B 345      25.457  15.013 -24.575  1.00 20.29           O  
ATOM   2783  OG  SER B 345      25.790  19.458 -25.897  1.00 20.29           O  
ATOM   2784  N   ASP B 346      24.851  16.633 -23.399  1.00 21.05           N  
ATOM   2785  CA  ASP B 346      26.143  16.645 -22.718  1.00 21.05           C  
ATOM   2786  C   ASP B 346      26.274  15.457 -21.767  1.00 21.05           C  
ATOM   2787  CB  ASP B 346      26.332  17.955 -21.951  1.00 21.05           C  
ATOM   2788  O   ASP B 346      25.338  14.668 -21.619  1.00 21.05           O  
ATOM   2789  CG  ASP B 346      27.210  18.952 -22.687  1.00 21.05           C  
ATOM   2790  OD1 ASP B 346      28.186  18.534 -23.347  1.00 21.05           O  
ATOM   2791  OD2 ASP B 346      26.926  20.166 -22.605  1.00 21.05           O  
ATOM   2792  N   SER B 347      26.338  15.898 -20.607  1.00 20.51           N  
ATOM   2793  CA  SER B 347      27.416  15.982 -19.628  1.00 20.51           C  
ATOM   2794  C   SER B 347      27.373  14.806 -18.657  1.00 20.51           C  
ATOM   2795  CB  SER B 347      27.335  17.297 -18.852  1.00 20.51           C  
ATOM   2796  O   SER B 347      26.377  14.083 -18.593  1.00 20.51           O  
ATOM   2797  OG  SER B 347      28.404  17.402 -17.928  1.00 20.51           O  
ATOM   2798  N   SER B 348      27.387  15.235 -17.453  1.00 20.50           N  
ATOM   2799  CA  SER B 348      28.489  15.335 -16.501  1.00 20.50           C  
ATOM   2800  C   SER B 348      28.476  14.171 -15.517  1.00 20.50           C  
ATOM   2801  CB  SER B 348      28.420  16.659 -15.739  1.00 20.50           C  
ATOM   2802  O   SER B 348      29.479  13.471 -15.362  1.00 20.50           O  
ATOM   2803  OG  SER B 348      27.397  17.488 -16.262  1.00 20.50           O  
ATOM   2804  N   GLU B 349      28.196  14.547 -14.417  1.00 21.94           N  
ATOM   2805  CA  GLU B 349      29.113  14.867 -13.326  1.00 21.94           C  
ATOM   2806  C   GLU B 349      29.292  13.676 -12.389  1.00 21.94           C  
ATOM   2807  CB  GLU B 349      28.612  16.082 -12.542  1.00 21.94           C  
ATOM   2808  O   GLU B 349      30.420  13.304 -12.058  1.00 21.94           O  
ATOM   2809  CG  GLU B 349      29.054  17.416 -13.127  1.00 21.94           C  
ATOM   2810  CD  GLU B 349      29.410  18.447 -12.068  1.00 21.94           C  
ATOM   2811  OE1 GLU B 349      30.148  19.409 -12.381  1.00 21.94           O  
ATOM   2812  OE2 GLU B 349      28.948  18.292 -10.916  1.00 21.94           O  
ATOM   2813  N   GLU B 350      28.655  13.913 -11.368  1.00 22.98           N  
ATOM   2814  CA  GLU B 350      29.253  14.348 -10.109  1.00 22.98           C  
ATOM   2815  C   GLU B 350      29.766  13.159  -9.301  1.00 22.98           C  
ATOM   2816  CB  GLU B 350      28.244  15.150  -9.283  1.00 22.98           C  
ATOM   2817  O   GLU B 350      29.326  12.026  -9.508  1.00 22.98           O  
ATOM   2818  CG  GLU B 350      28.838  16.381  -8.614  1.00 22.98           C  
ATOM   2819  CD  GLU B 350      27.813  17.473  -8.350  1.00 22.98           C  
ATOM   2820  OE1 GLU B 350      28.167  18.500  -7.727  1.00 22.98           O  
ATOM   2821  OE2 GLU B 350      26.647  17.300  -8.770  1.00 22.98           O  
ATOM   2822  N   SER B 351      30.172  13.522  -8.239  1.00 21.04           N  
ATOM   2823  CA  SER B 351      31.059  13.676  -7.091  1.00 21.04           C  
ATOM   2824  C   SER B 351      30.851  12.557  -6.077  1.00 21.04           C  
ATOM   2825  CB  SER B 351      30.837  15.032  -6.419  1.00 21.04           C  
ATOM   2826  O   SER B 351      29.819  11.882  -6.092  1.00 21.04           O  
ATOM   2827  OG  SER B 351      30.202  15.935  -7.308  1.00 21.04           O  
ATOM   2828  N   ASP B 352      31.713  12.708  -5.100  1.00 19.36           N  
ATOM   2829  CA  ASP B 352      32.568  12.190  -4.036  1.00 19.36           C  
ATOM   2830  C   ASP B 352      31.773  11.969  -2.751  1.00 19.36           C  
ATOM   2831  CB  ASP B 352      33.737  13.142  -3.774  1.00 19.36           C  
ATOM   2832  O   ASP B 352      31.887  10.918  -2.117  1.00 19.36           O  
ATOM   2833  CG  ASP B 352      34.951  12.841  -4.634  1.00 19.36           C  
ATOM   2834  OD1 ASP B 352      35.156  11.666  -5.011  1.00 19.36           O  
ATOM   2835  OD2 ASP B 352      35.713  13.785  -4.935  1.00 19.36           O  
ATOM   2836  N   ILE B 353      31.675  13.126  -2.039  1.00 22.83           N  
ATOM   2837  CA  ILE B 353      32.412  13.356  -0.801  1.00 22.83           C  
ATOM   2838  C   ILE B 353      31.676  12.704   0.367  1.00 22.83           C  
ATOM   2839  CB  ILE B 353      32.612  14.865  -0.534  1.00 22.83           C  
ATOM   2840  O   ILE B 353      30.474  12.440   0.281  1.00 22.83           O  
ATOM   2841  CG1 ILE B 353      33.716  15.426  -1.438  1.00 22.83           C  
ATOM   2842  CG2 ILE B 353      32.933  15.115   0.942  1.00 22.83           C  
ATOM   2843  CD1 ILE B 353      33.519  16.886  -1.821  1.00 22.83           C  
ATOM   2844  N   ASP B 354      31.960  13.352   1.442  1.00 21.07           N  
ATOM   2845  CA  ASP B 354      32.697  12.910   2.623  1.00 21.07           C  
ATOM   2846  C   ASP B 354      31.746  12.408   3.707  1.00 21.07           C  
ATOM   2847  CB  ASP B 354      33.566  14.045   3.169  1.00 21.07           C  
ATOM   2848  O   ASP B 354      30.534  12.617   3.623  1.00 21.07           O  
ATOM   2849  CG  ASP B 354      35.042  13.861   2.863  1.00 21.07           C  
ATOM   2850  OD1 ASP B 354      35.535  12.713   2.900  1.00 21.07           O  
ATOM   2851  OD2 ASP B 354      35.719  14.874   2.584  1.00 21.07           O  
ATOM   2852  N   SER B 355      32.168  12.790   4.880  1.00 19.26           N  
ATOM   2853  CA  SER B 355      32.648  12.048   6.041  1.00 19.26           C  
ATOM   2854  C   SER B 355      31.548  11.879   7.083  1.00 19.26           C  
ATOM   2855  CB  SER B 355      33.852  12.753   6.668  1.00 19.26           C  
ATOM   2856  O   SER B 355      31.343  10.780   7.604  1.00 19.26           O  
ATOM   2857  OG  SER B 355      34.789  13.129   5.673  1.00 19.26           O  
ATOM   2858  N   GLU B 356      30.907  13.014   7.813  1.00 16.05           N  
ATOM   2859  CA  GLU B 356      31.532  13.547   9.020  1.00 16.05           C  
ATOM   2860  C   GLU B 356      30.613  13.398  10.229  1.00 16.05           C  
ATOM   2861  CB  GLU B 356      31.911  15.017   8.825  1.00 16.05           C  
ATOM   2862  O   GLU B 356      31.076  13.118  11.337  1.00 16.05           O  
ATOM   2863  CG  GLU B 356      33.303  15.366   9.334  1.00 16.05           C  
ATOM   2864  CD  GLU B 356      33.701  16.806   9.050  1.00 16.05           C  
ATOM   2865  OE1 GLU B 356      34.754  17.255   9.558  1.00 16.05           O  
ATOM   2866  OE2 GLU B 356      32.955  17.490   8.315  1.00 16.05           O  
ATOM   2867  N   ALA B 357      29.686  14.421  10.466  1.00 23.49           N  
ATOM   2868  CA  ALA B 357      29.894  14.562  11.905  1.00 23.49           C  
ATOM   2869  C   ALA B 357      29.788  13.212  12.609  1.00 23.49           C  
ATOM   2870  CB  ALA B 357      28.888  15.547  12.494  1.00 23.49           C  
ATOM   2871  O   ALA B 357      28.966  12.372  12.234  1.00 23.49           O  
ATOM   2872  N   SER B 358      30.464  12.826  13.582  1.00 20.21           N  
ATOM   2873  CA  SER B 358      31.442  12.958  14.657  1.00 20.21           C  
ATOM   2874  C   SER B 358      30.761  13.001  16.021  1.00 20.21           C  
ATOM   2875  CB  SER B 358      32.289  14.216  14.461  1.00 20.21           C  
ATOM   2876  O   SER B 358      31.129  12.251  16.928  1.00 20.21           O  
ATOM   2877  OG  SER B 358      32.785  14.286  13.135  1.00 20.21           O  
ATOM   2878  N   SER B 359      30.756  14.199  16.555  1.00 23.34           N  
ATOM   2879  CA  SER B 359      31.506  14.688  17.707  1.00 23.34           C  
ATOM   2880  C   SER B 359      30.722  14.491  19.001  1.00 23.34           C  
ATOM   2881  CB  SER B 359      31.853  16.167  17.532  1.00 23.34           C  
ATOM   2882  O   SER B 359      29.500  14.328  18.974  1.00 23.34           O  
ATOM   2883  OG  SER B 359      33.165  16.434  17.999  1.00 23.34           O  
ATOM   2884  N   ALA B 360      31.371  15.258  20.082  1.00 20.60           N  
ATOM   2885  CA  ALA B 360      32.201  15.092  21.272  1.00 20.60           C  
ATOM   2886  C   ALA B 360      31.417  15.420  22.539  1.00 20.60           C  
ATOM   2887  CB  ALA B 360      33.447  15.969  21.178  1.00 20.60           C  
ATOM   2888  O   ALA B 360      31.235  14.561  23.404  1.00 20.60           O  
ATOM   2889  N   LEU B 361      31.971  16.540  23.156  1.00 19.99           N  
ATOM   2890  CA  LEU B 361      32.552  16.686  24.486  1.00 19.99           C  
ATOM   2891  C   LEU B 361      31.496  17.123  25.495  1.00 19.99           C  
ATOM   2892  CB  LEU B 361      33.701  17.698  24.461  1.00 19.99           C  
ATOM   2893  O   LEU B 361      31.360  16.516  26.560  1.00 19.99           O  
ATOM   2894  CG  LEU B 361      35.113  17.118  24.365  1.00 19.99           C  
ATOM   2895  CD1 LEU B 361      35.988  17.998  23.478  1.00 19.99           C  
ATOM   2896  CD2 LEU B 361      35.727  16.971  25.753  1.00 19.99           C  
ATOM   2897  N   PHE B 362      31.757  18.474  26.062  1.00 19.29           N  
ATOM   2898  CA  PHE B 362      32.458  18.774  27.305  1.00 19.29           C  
ATOM   2899  C   PHE B 362      31.473  19.152  28.405  1.00 19.29           C  
ATOM   2900  CB  PHE B 362      33.468  19.906  27.094  1.00 19.29           C  
ATOM   2901  O   PHE B 362      31.537  18.617  29.513  1.00 19.29           O  
ATOM   2902  CG  PHE B 362      34.901  19.446  27.079  1.00 19.29           C  
ATOM   2903  CD1 PHE B 362      35.634  19.370  28.256  1.00 19.29           C  
ATOM   2904  CD2 PHE B 362      35.515  19.089  25.885  1.00 19.29           C  
ATOM   2905  CE1 PHE B 362      36.961  18.945  28.245  1.00 19.29           C  
ATOM   2906  CE2 PHE B 362      36.840  18.663  25.865  1.00 19.29           C  
ATOM   2907  CZ  PHE B 362      37.561  18.592  27.046  1.00 19.29           C  
ATOM   2908  N   MET B 363      31.441  20.603  28.847  1.00 17.38           N  
ATOM   2909  CA  MET B 363      32.186  21.261  29.916  1.00 17.38           C  
ATOM   2910  C   MET B 363      31.276  21.579  31.098  1.00 17.38           C  
ATOM   2911  CB  MET B 363      32.845  22.543  29.404  1.00 17.38           C  
ATOM   2912  O   MET B 363      31.579  21.215  32.236  1.00 17.38           O  
ATOM   2913  CG  MET B 363      34.119  22.302  28.610  1.00 17.38           C  
ATOM   2914  SD  MET B 363      35.624  22.375  29.657  1.00 17.38           S  
ATOM   2915  CE  MET B 363      36.404  23.873  28.993  1.00 17.38           C  
ATOM   2916  N   ALA B 364      31.171  23.002  31.380  1.00 18.70           N  
ATOM   2917  CA  ALA B 364      31.788  23.801  32.435  1.00 18.70           C  
ATOM   2918  C   ALA B 364      30.828  24.003  33.604  1.00 18.70           C  
ATOM   2919  CB  ALA B 364      32.241  25.151  31.884  1.00 18.70           C  
ATOM   2920  O   ALA B 364      29.623  23.773  33.473  1.00 18.70           O  
ATOM   2921  N   LYS B 365      31.112  25.385  34.194  1.00 19.88           N  
ATOM   2922  CA  LYS B 365      31.599  25.723  35.529  1.00 19.88           C  
ATOM   2923  C   LYS B 365      30.441  25.949  36.496  1.00 19.88           C  
ATOM   2924  CB  LYS B 365      32.489  26.966  35.477  1.00 19.88           C  
ATOM   2925  O   LYS B 365      29.275  25.904  36.098  1.00 19.88           O  
ATOM   2926  CG  LYS B 365      33.970  26.675  35.671  1.00 19.88           C  
ATOM   2927  CD  LYS B 365      34.806  27.945  35.576  1.00 19.88           C  
ATOM   2928  CE  LYS B 365      36.276  27.670  35.861  1.00 19.88           C  
ATOM   2929  NZ  LYS B 365      37.128  28.865  35.581  1.00 19.88           N  
ATOM   2930  N   LYS B 366      30.590  27.222  37.156  1.00 19.89           N  
ATOM   2931  CA  LYS B 366      31.105  27.503  38.494  1.00 19.89           C  
ATOM   2932  C   LYS B 366      29.968  27.793  39.470  1.00 19.89           C  
ATOM   2933  CB  LYS B 366      32.078  28.682  38.458  1.00 19.89           C  
ATOM   2934  O   LYS B 366      29.915  27.216  40.558  1.00 19.89           O  
ATOM   2935  CG  LYS B 366      33.389  28.425  39.185  1.00 19.89           C  
ATOM   2936  CD  LYS B 366      34.349  29.599  39.040  1.00 19.89           C  
ATOM   2937  CE  LYS B 366      35.643  29.363  39.807  1.00 19.89           C  
ATOM   2938  NZ  LYS B 366      36.633  30.457  39.573  1.00 19.89           N  
ATOM   2939  N   LYS B 367      29.889  29.178  39.819  1.00 19.19           N  
ATOM   2940  CA  LYS B 367      30.373  29.907  40.987  1.00 19.19           C  
ATOM   2941  C   LYS B 367      29.220  30.294  41.910  1.00 19.19           C  
ATOM   2942  CB  LYS B 367      31.143  31.157  40.560  1.00 19.19           C  
ATOM   2943  O   LYS B 367      28.127  30.619  41.443  1.00 19.19           O  
ATOM   2944  CG  LYS B 367      32.636  30.929  40.370  1.00 19.19           C  
ATOM   2945  CD  LYS B 367      33.365  32.231  40.063  1.00 19.19           C  
ATOM   2946  CE  LYS B 367      34.867  32.014  39.935  1.00 19.19           C  
ATOM   2947  NZ  LYS B 367      35.571  33.258  39.502  1.00 19.19           N  
ATOM   2948  N   THR B 368      29.701  30.284  43.104  1.00 17.83           N  
ATOM   2949  CA  THR B 368      29.024  30.288  44.396  1.00 17.83           C  
ATOM   2950  C   THR B 368      28.544  31.693  44.751  1.00 17.83           C  
ATOM   2951  CB  THR B 368      29.945  29.761  45.511  1.00 17.83           C  
ATOM   2952  O   THR B 368      28.002  31.914  45.836  1.00 17.83           O  
ATOM   2953  CG2 THR B 368      29.980  28.236  45.520  1.00 17.83           C  
ATOM   2954  OG1 THR B 368      31.273  30.256  45.300  1.00 17.83           O  
ATOM   2955  N   PRO B 369      28.688  32.688  43.877  1.00 20.75           N  
ATOM   2956  CA  PRO B 369      29.522  33.674  44.569  1.00 20.75           C  
ATOM   2957  C   PRO B 369      28.918  34.130  45.895  1.00 20.75           C  
ATOM   2958  CB  PRO B 369      29.594  34.836  43.574  1.00 20.75           C  
ATOM   2959  O   PRO B 369      27.721  33.946  46.129  1.00 20.75           O  
ATOM   2960  CG  PRO B 369      28.372  34.688  42.725  1.00 20.75           C  
ATOM   2961  CD  PRO B 369      27.694  33.398  43.087  1.00 20.75           C  
ATOM   2962  N   PRO B 370      29.726  35.255  46.421  1.00 20.47           N  
ATOM   2963  CA  PRO B 370      30.225  35.835  47.671  1.00 20.47           C  
ATOM   2964  C   PRO B 370      29.227  36.793  48.316  1.00 20.47           C  
ATOM   2965  CB  PRO B 370      31.490  36.577  47.234  1.00 20.47           C  
ATOM   2966  O   PRO B 370      28.219  37.148  47.700  1.00 20.47           O  
ATOM   2967  CG  PRO B 370      31.263  36.905  45.794  1.00 20.47           C  
ATOM   2968  CD  PRO B 370      29.992  36.241  45.348  1.00 20.47           C  
ATOM   2969  N   LYS B 371      29.898  37.918  48.873  1.00 18.84           N  
ATOM   2970  CA  LYS B 371      30.032  38.364  50.256  1.00 18.84           C  
ATOM   2971  C   LYS B 371      29.062  39.500  50.565  1.00 18.84           C  
ATOM   2972  CB  LYS B 371      31.468  38.809  50.540  1.00 18.84           C  
ATOM   2973  O   LYS B 371      28.352  39.462  51.572  1.00 18.84           O  
ATOM   2974  CG  LYS B 371      32.181  37.968  51.588  1.00 18.84           C  
ATOM   2975  CD  LYS B 371      33.645  38.369  51.725  1.00 18.84           C  
ATOM   2976  CE  LYS B 371      34.351  37.551  52.797  1.00 18.84           C  
ATOM   2977  NZ  LYS B 371      35.810  37.865  52.862  1.00 18.84           N  
ATOM   2978  N   ARG B 372      29.402  40.862  50.129  1.00 19.93           N  
ATOM   2979  CA  ARG B 372      30.157  41.696  51.058  1.00 19.93           C  
ATOM   2980  C   ARG B 372      29.240  42.669  51.791  1.00 19.93           C  
ATOM   2981  CB  ARG B 372      31.254  42.466  50.319  1.00 19.93           C  
ATOM   2982  O   ARG B 372      28.015  42.545  51.725  1.00 19.93           O  
ATOM   2983  CG  ARG B 372      32.643  41.868  50.481  1.00 19.93           C  
ATOM   2984  CD  ARG B 372      33.686  42.640  49.686  1.00 19.93           C  
ATOM   2985  NE  ARG B 372      34.919  42.821  50.447  1.00 19.93           N  
ATOM   2986  NH1 ARG B 372      36.278  43.026  48.590  1.00 19.93           N  
ATOM   2987  NH2 ARG B 372      37.177  43.155  50.695  1.00 19.93           N  
ATOM   2988  CZ  ARG B 372      36.122  43.000  49.909  1.00 19.93           C  
ATOM   2989  N   GLU B 373      29.516  44.076  51.599  1.00 17.19           N  
ATOM   2990  CA  GLU B 373      30.322  44.996  52.395  1.00 17.19           C  
ATOM   2991  C   GLU B 373      29.461  46.095  53.010  1.00 17.19           C  
ATOM   2992  CB  GLU B 373      31.433  45.614  51.542  1.00 17.19           C  
ATOM   2993  O   GLU B 373      29.537  46.350  54.214  1.00 17.19           O  
ATOM   2994  CG  GLU B 373      32.764  44.882  51.641  1.00 17.19           C  
ATOM   2995  CD  GLU B 373      33.944  45.715  51.167  1.00 17.19           C  
ATOM   2996  OE1 GLU B 373      35.100  45.382  51.512  1.00 17.19           O  
ATOM   2997  OE2 GLU B 373      33.710  46.711  50.445  1.00 17.19           O  
ATOM   2998  N   ARG B 374      29.291  47.264  52.225  1.00 17.66           N  
ATOM   2999  CA  ARG B 374      29.837  48.592  52.486  1.00 17.66           C  
ATOM   3000  C   ARG B 374      28.844  49.450  53.261  1.00 17.66           C  
ATOM   3001  CB  ARG B 374      30.216  49.285  51.175  1.00 17.66           C  
ATOM   3002  O   ARG B 374      27.647  49.446  52.965  1.00 17.66           O  
ATOM   3003  CG  ARG B 374      31.667  49.083  50.769  1.00 17.66           C  
ATOM   3004  CD  ARG B 374      32.040  49.937  49.565  1.00 17.66           C  
ATOM   3005  NE  ARG B 374      33.483  49.949  49.338  1.00 17.66           N  
ATOM   3006  NH1 ARG B 374      33.343  50.708  47.160  1.00 17.66           N  
ATOM   3007  NH2 ARG B 374      35.389  50.287  48.103  1.00 17.66           N  
ATOM   3008  CZ  ARG B 374      34.068  50.315  48.201  1.00 17.66           C  
ATOM   3009  N   LYS B 375      29.486  50.228  54.121  1.00 17.50           N  
ATOM   3010  CA  LYS B 375      29.032  51.072  55.222  1.00 17.50           C  
ATOM   3011  C   LYS B 375      28.546  52.426  54.712  1.00 17.50           C  
ATOM   3012  CB  LYS B 375      30.152  51.269  56.245  1.00 17.50           C  
ATOM   3013  O   LYS B 375      27.587  52.987  55.245  1.00 17.50           O  
ATOM   3014  CG  LYS B 375      30.136  50.257  57.382  1.00 17.50           C  
ATOM   3015  CD  LYS B 375      31.232  50.544  58.400  1.00 17.50           C  
ATOM   3016  CE  LYS B 375      31.162  49.587  59.582  1.00 17.50           C  
ATOM   3017  NZ  LYS B 375      32.358  49.712  60.468  1.00 17.50           N  
ATOM   3018  N   PRO B 376      29.246  53.055  53.739  1.00 15.95           N  
ATOM   3019  CA  PRO B 376      29.856  54.270  54.284  1.00 15.95           C  
ATOM   3020  C   PRO B 376      28.857  55.415  54.438  1.00 15.95           C  
ATOM   3021  CB  PRO B 376      30.932  54.618  53.252  1.00 15.95           C  
ATOM   3022  O   PRO B 376      28.712  55.970  55.530  1.00 15.95           O  
ATOM   3023  CG  PRO B 376      30.402  54.093  51.957  1.00 15.95           C  
ATOM   3024  CD  PRO B 376      29.152  53.308  52.236  1.00 15.95           C  
ATOM   3025  N   SER B 377      29.034  56.539  53.494  1.00 15.95           N  
ATOM   3026  CA  SER B 377      29.641  57.819  53.845  1.00 15.95           C  
ATOM   3027  C   SER B 377      28.579  58.888  54.082  1.00 15.95           C  
ATOM   3028  CB  SER B 377      30.600  58.277  52.745  1.00 15.95           C  
ATOM   3029  O   SER B 377      28.551  59.518  55.141  1.00 15.95           O  
ATOM   3030  OG  SER B 377      29.885  58.773  51.628  1.00 15.95           O  
ATOM   3031  N   GLY B 378      28.484  59.955  53.114  1.00 15.64           N  
ATOM   3032  CA  GLY B 378      29.087  61.277  53.180  1.00 15.64           C  
ATOM   3033  C   GLY B 378      28.107  62.361  53.586  1.00 15.64           C  
ATOM   3034  O   GLY B 378      26.897  62.130  53.620  1.00 15.64           O  
ATOM   3035  N   GLY B 379      28.711  63.639  53.633  1.00 16.85           N  
ATOM   3036  CA  GLY B 379      28.550  64.741  54.568  1.00 16.85           C  
ATOM   3037  C   GLY B 379      27.489  65.737  54.140  1.00 16.85           C  
ATOM   3038  O   GLY B 379      26.341  65.658  54.581  1.00 16.85           O  
ATOM   3039  N   SER B 380      27.775  66.739  53.139  1.00 16.20           N  
ATOM   3040  CA  SER B 380      28.079  68.122  53.494  1.00 16.20           C  
ATOM   3041  C   SER B 380      26.870  69.026  53.279  1.00 16.20           C  
ATOM   3042  CB  SER B 380      29.263  68.638  52.675  1.00 16.20           C  
ATOM   3043  O   SER B 380      25.857  68.595  52.724  1.00 16.20           O  
ATOM   3044  OG  SER B 380      29.123  68.284  51.310  1.00 16.20           O  
ATOM   3045  N   SER B 381      27.109  70.313  52.477  1.00 17.56           N  
ATOM   3046  CA  SER B 381      27.167  71.671  53.007  1.00 17.56           C  
ATOM   3047  C   SER B 381      25.882  72.436  52.711  1.00 17.56           C  
ATOM   3048  CB  SER B 381      28.364  72.423  52.424  1.00 17.56           C  
ATOM   3049  O   SER B 381      24.992  71.924  52.028  1.00 17.56           O  
ATOM   3050  OG  SER B 381      28.416  72.272  51.016  1.00 17.56           O  
ATOM   3051  N   ARG B 382      25.951  73.765  51.858  1.00 17.28           N  
ATOM   3052  CA  ARG B 382      25.964  75.218  51.994  1.00 17.28           C  
ATOM   3053  C   ARG B 382      24.761  75.844  51.298  1.00 17.28           C  
ATOM   3054  CB  ARG B 382      27.260  75.800  51.425  1.00 17.28           C  
ATOM   3055  O   ARG B 382      24.129  75.212  50.449  1.00 17.28           O  
ATOM   3056  CG  ARG B 382      28.402  75.856  52.427  1.00 17.28           C  
ATOM   3057  CD  ARG B 382      29.652  76.482  51.824  1.00 17.28           C  
ATOM   3058  NE  ARG B 382      30.640  76.807  52.848  1.00 17.28           N  
ATOM   3059  NH1 ARG B 382      32.376  77.142  51.361  1.00 17.28           N  
ATOM   3060  NH2 ARG B 382      32.725  77.393  53.612  1.00 17.28           N  
ATOM   3061  CZ  ARG B 382      31.911  77.113  52.605  1.00 17.28           C  
ATOM   3062  N   GLY B 383      24.521  77.265  51.461  1.00 19.99           N  
ATOM   3063  CA  GLY B 383      23.331  77.959  51.929  1.00 19.99           C  
ATOM   3064  C   GLY B 383      22.386  78.346  50.807  1.00 19.99           C  
ATOM   3065  O   GLY B 383      21.167  78.239  50.951  1.00 19.99           O  
ATOM   3066  N   ASN B 384      22.845  79.027  49.538  1.00 16.71           N  
ATOM   3067  CA  ASN B 384      22.854  80.458  49.254  1.00 16.71           C  
ATOM   3068  C   ASN B 384      21.743  80.842  48.280  1.00 16.71           C  
ATOM   3069  CB  ASN B 384      24.215  80.888  48.703  1.00 16.71           C  
ATOM   3070  O   ASN B 384      21.182  81.935  48.372  1.00 16.71           O  
ATOM   3071  CG  ASN B 384      25.002  81.731  49.686  1.00 16.71           C  
ATOM   3072  ND2 ASN B 384      25.810  82.649  49.167  1.00 16.71           N  
ATOM   3073  OD1 ASN B 384      24.887  81.560  50.903  1.00 16.71           O  
ATOM   3074  N   SER B 385      21.509  80.397  47.043  1.00 16.59           N  
ATOM   3075  CA  SER B 385      21.800  81.209  45.866  1.00 16.59           C  
ATOM   3076  C   SER B 385      20.612  82.090  45.495  1.00 16.59           C  
ATOM   3077  CB  SER B 385      22.176  80.320  44.680  1.00 16.59           C  
ATOM   3078  O   SER B 385      19.464  81.644  45.542  1.00 16.59           O  
ATOM   3079  OG  SER B 385      23.348  79.575  44.961  1.00 16.59           O  
ATOM   3080  N   ARG B 386      20.857  83.372  45.138  1.00 21.72           N  
ATOM   3081  CA  ARG B 386      20.163  84.619  45.440  1.00 21.72           C  
ATOM   3082  C   ARG B 386      18.974  84.824  44.507  1.00 21.72           C  
ATOM   3083  CB  ARG B 386      21.121  85.807  45.337  1.00 21.72           C  
ATOM   3084  O   ARG B 386      17.866  85.119  44.960  1.00 21.72           O  
ATOM   3085  CG  ARG B 386      20.931  86.849  46.428  1.00 21.72           C  
ATOM   3086  CD  ARG B 386      22.018  87.914  46.386  1.00 21.72           C  
ATOM   3087  NE  ARG B 386      21.703  89.040  47.260  1.00 21.72           N  
ATOM   3088  NH1 ARG B 386      23.603  90.245  46.737  1.00 21.72           N  
ATOM   3089  NH2 ARG B 386      22.081  91.088  48.229  1.00 21.72           N  
ATOM   3090  CZ  ARG B 386      22.463  90.122  47.407  1.00 21.72           C  
ATOM   3091  N   PRO B 387      19.130  85.339  43.131  1.00 18.30           N  
ATOM   3092  CA  PRO B 387      19.138  86.614  42.410  1.00 18.30           C  
ATOM   3093  C   PRO B 387      17.974  86.746  41.431  1.00 18.30           C  
ATOM   3094  CB  PRO B 387      20.476  86.590  41.667  1.00 18.30           C  
ATOM   3095  O   PRO B 387      17.318  85.752  41.109  1.00 18.30           O  
ATOM   3096  CG  PRO B 387      20.831  85.142  41.566  1.00 18.30           C  
ATOM   3097  CD  PRO B 387      19.784  84.343  42.287  1.00 18.30           C  
ATOM   3098  N   GLY B 388      18.012  87.895  40.537  1.00 18.18           N  
ATOM   3099  CA  GLY B 388      17.279  89.034  40.008  1.00 18.18           C  
ATOM   3100  C   GLY B 388      16.754  88.805  38.603  1.00 18.18           C  
ATOM   3101  O   GLY B 388      15.572  89.027  38.333  1.00 18.18           O  
ATOM   3102  N   THR B 389      17.657  88.786  37.529  1.00 18.96           N  
ATOM   3103  CA  THR B 389      17.769  89.911  36.606  1.00 18.96           C  
ATOM   3104  C   THR B 389      16.839  89.726  35.411  1.00 18.96           C  
ATOM   3105  CB  THR B 389      19.217  90.085  36.111  1.00 18.96           C  
ATOM   3106  O   THR B 389      16.073  90.629  35.068  1.00 18.96           O  
ATOM   3107  CG2 THR B 389      20.046  90.890  37.107  1.00 18.96           C  
ATOM   3108  OG1 THR B 389      19.816  88.794  35.942  1.00 18.96           O  
ATOM   3109  N   PRO B 390      17.337  89.422  34.047  1.00 19.07           N  
ATOM   3110  CA  PRO B 390      17.566  90.386  32.968  1.00 19.07           C  
ATOM   3111  C   PRO B 390      16.620  90.186  31.787  1.00 19.07           C  
ATOM   3112  CB  PRO B 390      19.016  90.117  32.558  1.00 19.07           C  
ATOM   3113  O   PRO B 390      16.639  90.971  30.836  1.00 19.07           O  
ATOM   3114  CG  PRO B 390      19.250  88.681  32.900  1.00 19.07           C  
ATOM   3115  CD  PRO B 390      18.037  88.157  33.614  1.00 19.07           C  
ATOM   3116  N   SER B 391      15.570  89.475  31.441  1.00 17.57           N  
ATOM   3117  CA  SER B 391      15.759  88.798  30.162  1.00 17.57           C  
ATOM   3118  C   SER B 391      15.372  89.701  28.996  1.00 17.57           C  
ATOM   3119  CB  SER B 391      14.941  87.507  30.112  1.00 17.57           C  
ATOM   3120  O   SER B 391      14.278  90.269  28.980  1.00 17.57           O  
ATOM   3121  OG  SER B 391      15.783  86.373  30.230  1.00 17.57           O  
ATOM   3122  N   ALA B 392      16.206  89.860  27.944  1.00 18.21           N  
ATOM   3123  CA  ALA B 392      16.529  90.866  26.936  1.00 18.21           C  
ATOM   3124  C   ALA B 392      15.492  90.873  25.816  1.00 18.21           C  
ATOM   3125  CB  ALA B 392      17.923  90.618  26.364  1.00 18.21           C  
ATOM   3126  O   ALA B 392      14.957  91.926  25.464  1.00 18.21           O  
ATOM   3127  N   GLU B 393      15.601  90.151  24.628  1.00 17.41           N  
ATOM   3128  CA  GLU B 393      16.032  90.715  23.352  1.00 17.41           C  
ATOM   3129  C   GLU B 393      14.844  90.960  22.427  1.00 17.41           C  
ATOM   3130  CB  GLU B 393      17.047  89.792  22.672  1.00 17.41           C  
ATOM   3131  O   GLU B 393      14.703  92.047  21.864  1.00 17.41           O  
ATOM   3132  CG  GLU B 393      18.496  90.190  22.909  1.00 17.41           C  
ATOM   3133  CD  GLU B 393      19.480  89.414  22.047  1.00 17.41           C  
ATOM   3134  OE1 GLU B 393      20.527  89.982  21.661  1.00 17.41           O  
ATOM   3135  OE2 GLU B 393      19.201  88.230  21.756  1.00 17.41           O  
ATOM   3136  N   GLY B 394      14.405  90.017  21.456  1.00 15.90           N  
ATOM   3137  CA  GLY B 394      14.688  90.220  20.044  1.00 15.90           C  
ATOM   3138  C   GLY B 394      13.533  90.850  19.288  1.00 15.90           C  
ATOM   3139  O   GLY B 394      12.496  91.164  19.877  1.00 15.90           O  
ATOM   3140  N   GLY B 395      12.835  90.178  18.153  1.00 15.98           N  
ATOM   3141  CA  GLY B 395      12.962  90.407  16.722  1.00 15.98           C  
ATOM   3142  C   GLY B 395      11.730  91.046  16.109  1.00 15.98           C  
ATOM   3143  O   GLY B 395      10.706  91.199  16.777  1.00 15.98           O  
ATOM   3144  N   SER B 396      11.497  91.021  14.664  1.00 18.95           N  
ATOM   3145  CA  SER B 396      11.160  91.929  13.573  1.00 18.95           C  
ATOM   3146  C   SER B 396       9.676  91.850  13.227  1.00 18.95           C  
ATOM   3147  CB  SER B 396      11.997  91.611  12.333  1.00 18.95           C  
ATOM   3148  O   SER B 396       8.943  92.828  13.390  1.00 18.95           O  
ATOM   3149  OG  SER B 396      11.857  92.630  11.357  1.00 18.95           O  
ATOM   3150  N   THR B 397       9.257  91.459  11.874  1.00 19.01           N  
ATOM   3151  CA  THR B 397       8.667  92.138  10.725  1.00 19.01           C  
ATOM   3152  C   THR B 397       7.246  91.642  10.474  1.00 19.01           C  
ATOM   3153  CB  THR B 397       9.518  91.933   9.458  1.00 19.01           C  
ATOM   3154  O   THR B 397       6.313  92.441  10.371  1.00 19.01           O  
ATOM   3155  CG2 THR B 397      10.880  92.604   9.595  1.00 19.01           C  
ATOM   3156  OG1 THR B 397       9.709  90.529   9.241  1.00 19.01           O  
ATOM   3157  N   SER B 398       6.987  90.606   9.510  1.00 18.30           N  
ATOM   3158  CA  SER B 398       6.360  90.797   8.206  1.00 18.30           C  
ATOM   3159  C   SER B 398       4.879  90.437   8.247  1.00 18.30           C  
ATOM   3160  CB  SER B 398       7.068  89.956   7.143  1.00 18.30           C  
ATOM   3161  O   SER B 398       4.048  91.139   7.667  1.00 18.30           O  
ATOM   3162  OG  SER B 398       7.008  88.578   7.470  1.00 18.30           O  
ATOM   3163  N   SER B 399       4.399  89.300   8.545  1.00 16.07           N  
ATOM   3164  CA  SER B 399       3.786  88.502   7.489  1.00 16.07           C  
ATOM   3165  C   SER B 399       2.315  88.863   7.307  1.00 16.07           C  
ATOM   3166  CB  SER B 399       3.919  87.010   7.798  1.00 16.07           C  
ATOM   3167  O   SER B 399       1.849  89.042   6.180  1.00 16.07           O  
ATOM   3168  OG  SER B 399       3.111  86.652   8.906  1.00 16.07           O  
ATOM   3169  N   THR B 400       1.445  88.423   8.131  1.00 15.36           N  
ATOM   3170  CA  THR B 400       0.362  87.586   7.626  1.00 15.36           C  
ATOM   3171  C   THR B 400      -0.768  88.445   7.066  1.00 15.36           C  
ATOM   3172  CB  THR B 400      -0.190  86.662   8.727  1.00 15.36           C  
ATOM   3173  O   THR B 400      -1.139  89.458   7.662  1.00 15.36           O  
ATOM   3174  CG2 THR B 400       0.547  85.326   8.744  1.00 15.36           C  
ATOM   3175  OG1 THR B 400      -0.032  87.298  10.001  1.00 15.36           O  
ATOM   3176  N   LEU B 401      -1.469  87.956   5.953  1.00 19.72           N  
ATOM   3177  CA  LEU B 401      -2.284  88.077   4.750  1.00 19.72           C  
ATOM   3178  C   LEU B 401      -3.768  87.970   5.085  1.00 19.72           C  
ATOM   3179  CB  LEU B 401      -1.900  87.001   3.731  1.00 19.72           C  
ATOM   3180  O   LEU B 401      -4.621  88.225   4.233  1.00 19.72           O  
ATOM   3181  CG  LEU B 401      -0.806  87.375   2.729  1.00 19.72           C  
ATOM   3182  CD1 LEU B 401      -0.116  86.120   2.205  1.00 19.72           C  
ATOM   3183  CD2 LEU B 401      -1.389  88.190   1.580  1.00 19.72           C  
ATOM   3184  N   ARG B 402      -4.182  87.639   6.155  1.00 17.04           N  
ATOM   3185  CA  ARG B 402      -5.314  86.743   5.941  1.00 17.04           C  
ATOM   3186  C   ARG B 402      -6.458  87.465   5.237  1.00 17.04           C  
ATOM   3187  CB  ARG B 402      -5.800  86.163   7.271  1.00 17.04           C  
ATOM   3188  O   ARG B 402      -6.553  88.693   5.294  1.00 17.04           O  
ATOM   3189  CG  ARG B 402      -6.058  84.665   7.233  1.00 17.04           C  
ATOM   3190  CD  ARG B 402      -6.438  84.123   8.603  1.00 17.04           C  
ATOM   3191  NE  ARG B 402      -6.489  82.664   8.610  1.00 17.04           N  
ATOM   3192  NH1 ARG B 402      -6.399  82.466  10.910  1.00 17.04           N  
ATOM   3193  NH2 ARG B 402      -6.521  80.590   9.598  1.00 17.04           N  
ATOM   3194  CZ  ARG B 402      -6.470  81.910   9.706  1.00 17.04           C  
ATOM   3195  N   ALA B 403      -7.733  87.189   5.598  1.00 19.07           N  
ATOM   3196  CA  ALA B 403      -8.840  86.488   4.953  1.00 19.07           C  
ATOM   3197  C   ALA B 403      -9.823  87.473   4.326  1.00 19.07           C  
ATOM   3198  CB  ALA B 403      -9.560  85.591   5.958  1.00 19.07           C  
ATOM   3199  O   ALA B 403      -9.811  88.663   4.651  1.00 19.07           O  
ATOM   3200  N   ALA B 404     -11.114  87.000   3.919  1.00 20.72           N  
ATOM   3201  CA  ALA B 404     -12.034  86.905   2.788  1.00 20.72           C  
ATOM   3202  C   ALA B 404     -13.123  87.970   2.877  1.00 20.72           C  
ATOM   3203  CB  ALA B 404     -12.658  85.513   2.725  1.00 20.72           C  
ATOM   3204  O   ALA B 404     -13.397  88.669   1.898  1.00 20.72           O  
ATOM   3205  N   ALA B 405     -14.157  87.887   3.803  1.00 20.10           N  
ATOM   3206  CA  ALA B 405     -15.451  87.487   3.256  1.00 20.10           C  
ATOM   3207  C   ALA B 405     -16.274  88.705   2.847  1.00 20.10           C  
ATOM   3208  CB  ALA B 405     -16.220  86.646   4.271  1.00 20.10           C  
ATOM   3209  O   ALA B 405     -16.951  88.687   1.816  1.00 20.10           O  
ATOM   3210  N   SER B 406     -16.576  89.667   3.647  1.00 21.91           N  
ATOM   3211  CA  SER B 406     -18.023  89.713   3.830  1.00 21.91           C  
ATOM   3212  C   SER B 406     -18.721  90.247   2.583  1.00 21.91           C  
ATOM   3213  CB  SER B 406     -18.384  90.580   5.037  1.00 21.91           C  
ATOM   3214  O   SER B 406     -18.224  91.170   1.935  1.00 21.91           O  
ATOM   3215  OG  SER B 406     -18.161  89.877   6.246  1.00 21.91           O  
ATOM   3216  N   LYS B 407     -19.850  89.571   2.109  1.00 22.69           N  
ATOM   3217  CA  LYS B 407     -20.490  89.522   0.798  1.00 22.69           C  
ATOM   3218  C   LYS B 407     -21.035  90.892   0.401  1.00 22.69           C  
ATOM   3219  CB  LYS B 407     -21.616  88.487   0.787  1.00 22.69           C  
ATOM   3220  O   LYS B 407     -20.786  91.366  -0.710  1.00 22.69           O  
ATOM   3221  CG  LYS B 407     -21.416  87.365  -0.221  1.00 22.69           C  
ATOM   3222  CD  LYS B 407     -22.483  86.288  -0.077  1.00 22.69           C  
ATOM   3223  CE  LYS B 407     -22.276  85.157  -1.076  1.00 22.69           C  
ATOM   3224  NZ  LYS B 407     -23.256  84.050  -0.871  1.00 22.69           N  
ATOM   3225  N   LEU B 408     -22.401  91.179   0.582  1.00 21.50           N  
ATOM   3226  CA  LEU B 408     -23.384  91.201  -0.495  1.00 21.50           C  
ATOM   3227  C   LEU B 408     -23.787  92.632  -0.835  1.00 21.50           C  
ATOM   3228  CB  LEU B 408     -24.622  90.388  -0.108  1.00 21.50           C  
ATOM   3229  O   LEU B 408     -24.099  92.936  -1.989  1.00 21.50           O  
ATOM   3230  CG  LEU B 408     -24.740  88.994  -0.727  1.00 21.50           C  
ATOM   3231  CD1 LEU B 408     -25.115  87.970   0.339  1.00 21.50           C  
ATOM   3232  CD2 LEU B 408     -25.763  88.996  -1.858  1.00 21.50           C  
ATOM   3233  N   GLU B 409     -24.056  93.529   0.133  1.00 19.74           N  
ATOM   3234  CA  GLU B 409     -25.399  94.093   0.033  1.00 19.74           C  
ATOM   3235  C   GLU B 409     -25.511  95.046  -1.153  1.00 19.74           C  
ATOM   3236  CB  GLU B 409     -25.776  94.818   1.327  1.00 19.74           C  
ATOM   3237  O   GLU B 409     -24.569  95.781  -1.456  1.00 19.74           O  
ATOM   3238  CG  GLU B 409     -26.892  94.140   2.110  1.00 19.74           C  
ATOM   3239  CD  GLU B 409     -27.329  94.927   3.335  1.00 19.74           C  
ATOM   3240  OE1 GLU B 409     -28.455  94.699   3.832  1.00 19.74           O  
ATOM   3241  OE2 GLU B 409     -26.539  95.778   3.801  1.00 19.74           O  
ATOM   3242  N   GLN B 410     -26.721  95.196  -1.843  1.00 22.46           N  
ATOM   3243  CA  GLN B 410     -27.141  95.568  -3.190  1.00 22.46           C  
ATOM   3244  C   GLN B 410     -27.118  97.082  -3.374  1.00 22.46           C  
ATOM   3245  CB  GLN B 410     -28.539  95.023  -3.486  1.00 22.46           C  
ATOM   3246  O   GLN B 410     -27.492  97.589  -4.434  1.00 22.46           O  
ATOM   3247  CG  GLN B 410     -28.578  94.022  -4.633  1.00 22.46           C  
ATOM   3248  CD  GLN B 410     -29.866  93.220  -4.668  1.00 22.46           C  
ATOM   3249  NE2 GLN B 410     -29.929  92.240  -5.563  1.00 22.46           N  
ATOM   3250  OE1 GLN B 410     -30.795  93.479  -3.897  1.00 22.46           O  
ATOM   3251  N   GLY B 411     -26.744  97.823  -2.377  1.00 18.33           N  
ATOM   3252  CA  GLY B 411     -27.690  98.928  -2.399  1.00 18.33           C  
ATOM   3253  C   GLY B 411     -27.682  99.694  -3.709  1.00 18.33           C  
ATOM   3254  O   GLY B 411     -26.832  99.454  -4.569  1.00 18.33           O  
ATOM   3255  N   LYS B 412     -28.181 100.948  -3.689  1.00 18.12           N  
ATOM   3256  CA  LYS B 412     -29.158 101.662  -4.506  1.00 18.12           C  
ATOM   3257  C   LYS B 412     -28.500 102.284  -5.734  1.00 18.12           C  
ATOM   3258  CB  LYS B 412     -29.859 102.743  -3.683  1.00 18.12           C  
ATOM   3259  O   LYS B 412     -27.271 102.325  -5.832  1.00 18.12           O  
ATOM   3260  CG  LYS B 412     -31.300 102.412  -3.324  1.00 18.12           C  
ATOM   3261  CD  LYS B 412     -31.923 103.496  -2.454  1.00 18.12           C  
ATOM   3262  CE  LYS B 412     -33.371 103.174  -2.109  1.00 18.12           C  
ATOM   3263  NZ  LYS B 412     -33.922 104.120  -1.093  1.00 18.12           N  
ATOM   3264  N   ARG B 413     -28.539 103.686  -5.863  1.00 18.64           N  
ATOM   3265  CA  ARG B 413     -29.305 104.456  -6.837  1.00 18.64           C  
ATOM   3266  C   ARG B 413     -28.439 104.848  -8.030  1.00 18.64           C  
ATOM   3267  CB  ARG B 413     -29.899 105.708  -6.187  1.00 18.64           C  
ATOM   3268  O   ARG B 413     -27.210 104.796  -7.955  1.00 18.64           O  
ATOM   3269  CG  ARG B 413     -31.244 105.475  -5.517  1.00 18.64           C  
ATOM   3270  CD  ARG B 413     -31.871 106.778  -5.043  1.00 18.64           C  
ATOM   3271  NE  ARG B 413     -33.179 106.557  -4.433  1.00 18.64           N  
ATOM   3272  NH1 ARG B 413     -33.428 108.728  -3.685  1.00 18.64           N  
ATOM   3273  NH2 ARG B 413     -35.067 107.177  -3.283  1.00 18.64           N  
ATOM   3274  CZ  ARG B 413     -33.889 107.488  -3.802  1.00 18.64           C  
ATOM   3275  N   VAL B 414     -29.015 105.712  -8.944  1.00 19.36           N  
ATOM   3276  CA  VAL B 414     -29.140 105.795 -10.396  1.00 19.36           C  
ATOM   3277  C   VAL B 414     -28.126 106.795 -10.945  1.00 19.36           C  
ATOM   3278  CB  VAL B 414     -30.570 106.198 -10.820  1.00 19.36           C  
ATOM   3279  O   VAL B 414     -27.869 106.829 -12.151  1.00 19.36           O  
ATOM   3280  CG1 VAL B 414     -30.886 105.672 -12.220  1.00 19.36           C  
ATOM   3281  CG2 VAL B 414     -31.592 105.681  -9.809  1.00 19.36           C  
ATOM   3282  N   SER B 415     -27.644 107.760 -10.111  1.00 18.05           N  
ATOM   3283  CA  SER B 415     -28.069 109.006 -10.741  1.00 18.05           C  
ATOM   3284  C   SER B 415     -27.405 109.193 -12.101  1.00 18.05           C  
ATOM   3285  CB  SER B 415     -27.748 110.199  -9.840  1.00 18.05           C  
ATOM   3286  O   SER B 415     -26.450 108.487 -12.434  1.00 18.05           O  
ATOM   3287  OG  SER B 415     -26.347 110.364  -9.704  1.00 18.05           O  
ATOM   3288  N   GLU B 416     -26.872 110.462 -12.295  1.00 18.85           N  
ATOM   3289  CA  GLU B 416     -27.156 111.502 -13.278  1.00 18.85           C  
ATOM   3290  C   GLU B 416     -26.237 111.381 -14.491  1.00 18.85           C  
ATOM   3291  CB  GLU B 416     -27.015 112.890 -12.648  1.00 18.85           C  
ATOM   3292  O   GLU B 416     -25.128 110.853 -14.385  1.00 18.85           O  
ATOM   3293  CG  GLU B 416     -28.124 113.858 -13.036  1.00 18.85           C  
ATOM   3294  CD  GLU B 416     -27.988 115.221 -12.378  1.00 18.85           C  
ATOM   3295  OE1 GLU B 416     -28.762 116.143 -12.725  1.00 18.85           O  
ATOM   3296  OE2 GLU B 416     -27.101 115.370 -11.508  1.00 18.85           O  
ATOM   3297  N   MET B 417     -26.436 112.394 -15.384  1.00 16.95           N  
ATOM   3298  CA  MET B 417     -26.538 112.449 -16.839  1.00 16.95           C  
ATOM   3299  C   MET B 417     -25.163 112.628 -17.474  1.00 16.95           C  
ATOM   3300  CB  MET B 417     -27.465 113.587 -17.271  1.00 16.95           C  
ATOM   3301  O   MET B 417     -24.179 112.874 -16.775  1.00 16.95           O  
ATOM   3302  CG  MET B 417     -28.910 113.158 -17.472  1.00 16.95           C  
ATOM   3303  SD  MET B 417     -29.943 114.487 -18.202  1.00 16.95           S  
ATOM   3304  CE  MET B 417     -29.310 114.487 -19.903  1.00 16.95           C  
ATOM   3305  N   PRO B 418     -24.978 113.868 -18.146  1.00 19.28           N  
ATOM   3306  CA  PRO B 418     -24.907 113.762 -19.606  1.00 19.28           C  
ATOM   3307  C   PRO B 418     -23.475 113.817 -20.133  1.00 19.28           C  
ATOM   3308  CB  PRO B 418     -25.712 114.973 -20.086  1.00 19.28           C  
ATOM   3309  O   PRO B 418     -23.090 112.997 -20.970  1.00 19.28           O  
ATOM   3310  CG  PRO B 418     -25.710 115.917 -18.927  1.00 19.28           C  
ATOM   3311  CD  PRO B 418     -25.044 115.242 -17.763  1.00 19.28           C  
ATOM   3312  N   ALA B 419     -22.830 115.089 -19.987  1.00 19.20           N  
ATOM   3313  CA  ALA B 419     -22.724 115.820 -21.247  1.00 19.20           C  
ATOM   3314  C   ALA B 419     -21.402 115.517 -21.947  1.00 19.20           C  
ATOM   3315  CB  ALA B 419     -22.861 117.321 -21.004  1.00 19.20           C  
ATOM   3316  O   ALA B 419     -20.467 115.005 -21.328  1.00 19.20           O  
ATOM   3317  N   ALA B 420     -20.849 116.589 -22.751  1.00 19.01           N  
ATOM   3318  CA  ALA B 420     -20.689 116.503 -24.200  1.00 19.01           C  
ATOM   3319  C   ALA B 420     -19.237 116.221 -24.575  1.00 19.01           C  
ATOM   3320  CB  ALA B 420     -21.166 117.792 -24.866  1.00 19.01           C  
ATOM   3321  O   ALA B 420     -18.960 115.329 -25.380  1.00 19.01           O  
ATOM   3322  N   LYS B 421     -18.356 117.291 -24.401  1.00 19.34           N  
ATOM   3323  CA  LYS B 421     -18.054 117.932 -25.677  1.00 19.34           C  
ATOM   3324  C   LYS B 421     -16.903 117.227 -26.389  1.00 19.34           C  
ATOM   3325  CB  LYS B 421     -17.715 119.409 -25.469  1.00 19.34           C  
ATOM   3326  O   LYS B 421     -16.143 116.484 -25.764  1.00 19.34           O  
ATOM   3327  CG  LYS B 421     -18.923 120.333 -25.512  1.00 19.34           C  
ATOM   3328  CD  LYS B 421     -18.510 121.798 -25.439  1.00 19.34           C  
ATOM   3329  CE  LYS B 421     -19.715 122.725 -25.516  1.00 19.34           C  
ATOM   3330  NZ  LYS B 421     -19.312 124.162 -25.483  1.00 19.34           N  
ATOM   3331  N   ARG B 422     -16.073 118.068 -27.233  1.00 18.57           N  
ATOM   3332  CA  ARG B 422     -15.940 117.969 -28.683  1.00 18.57           C  
ATOM   3333  C   ARG B 422     -14.646 117.261 -29.068  1.00 18.57           C  
ATOM   3334  CB  ARG B 422     -15.987 119.359 -29.323  1.00 18.57           C  
ATOM   3335  O   ARG B 422     -14.659 116.328 -29.875  1.00 18.57           O  
ATOM   3336  CG  ARG B 422     -17.388 119.819 -29.693  1.00 18.57           C  
ATOM   3337  CD  ARG B 422     -17.370 121.164 -30.407  1.00 18.57           C  
ATOM   3338  NE  ARG B 422     -18.616 121.410 -31.126  1.00 18.57           N  
ATOM   3339  NH1 ARG B 422     -18.333 123.699 -31.252  1.00 18.57           N  
ATOM   3340  NH2 ARG B 422     -20.196 122.718 -32.160  1.00 18.57           N  
ATOM   3341  CZ  ARG B 422     -19.046 122.608 -31.511  1.00 18.57           C  
ATOM   3342  N   LEU B 423     -13.519 118.119 -29.379  1.00 18.57           N  
ATOM   3343  CA  LEU B 423     -13.272 118.360 -30.796  1.00 18.57           C  
ATOM   3344  C   LEU B 423     -12.228 117.390 -31.339  1.00 18.57           C  
ATOM   3345  CB  LEU B 423     -12.812 119.802 -31.022  1.00 18.57           C  
ATOM   3346  O   LEU B 423     -11.522 116.736 -30.567  1.00 18.57           O  
ATOM   3347  CG  LEU B 423     -13.914 120.860 -31.103  1.00 18.57           C  
ATOM   3348  CD1 LEU B 423     -13.367 122.227 -30.704  1.00 18.57           C  
ATOM   3349  CD2 LEU B 423     -14.509 120.906 -32.507  1.00 18.57           C  
ATOM   3350  N   ARG B 424     -11.184 118.001 -32.133  1.00 18.79           N  
ATOM   3351  CA  ARG B 424     -11.024 117.882 -33.579  1.00 18.79           C  
ATOM   3352  C   ARG B 424      -9.910 116.900 -33.927  1.00 18.79           C  
ATOM   3353  CB  ARG B 424     -10.731 119.249 -34.202  1.00 18.79           C  
ATOM   3354  O   ARG B 424     -10.118 115.968 -34.706  1.00 18.79           O  
ATOM   3355  CG  ARG B 424     -11.970 119.978 -34.697  1.00 18.79           C  
ATOM   3356  CD  ARG B 424     -11.610 121.219 -35.502  1.00 18.79           C  
ATOM   3357  NE  ARG B 424     -12.750 121.712 -36.270  1.00 18.79           N  
ATOM   3358  NH1 ARG B 424     -11.666 123.593 -37.062  1.00 18.79           N  
ATOM   3359  NH2 ARG B 424     -13.843 123.184 -37.653  1.00 18.79           N  
ATOM   3360  CZ  ARG B 424     -12.750 122.829 -36.993  1.00 18.79           C  
ATOM   3361  N   LEU B 425      -8.714 117.492 -34.577  1.00 19.07           N  
ATOM   3362  CA  LEU B 425      -8.461 117.346 -36.006  1.00 19.07           C  
ATOM   3363  C   LEU B 425      -7.480 116.208 -36.271  1.00 19.07           C  
ATOM   3364  CB  LEU B 425      -7.916 118.652 -36.591  1.00 19.07           C  
ATOM   3365  O   LEU B 425      -6.808 115.736 -35.352  1.00 19.07           O  
ATOM   3366  CG  LEU B 425      -8.932 119.559 -37.285  1.00 19.07           C  
ATOM   3367  CD1 LEU B 425      -8.767 121.000 -36.812  1.00 19.07           C  
ATOM   3368  CD2 LEU B 425      -8.783 119.468 -38.800  1.00 19.07           C  
ATOM   3369  N   ASP B 426      -6.522 116.501 -37.376  1.00 19.78           N  
ATOM   3370  CA  ASP B 426      -6.382 115.759 -38.625  1.00 19.78           C  
ATOM   3371  C   ASP B 426      -5.204 114.791 -38.559  1.00 19.78           C  
ATOM   3372  CB  ASP B 426      -6.209 116.720 -39.803  1.00 19.78           C  
ATOM   3373  O   ASP B 426      -5.353 113.602 -38.851  1.00 19.78           O  
ATOM   3374  CG  ASP B 426      -6.879 116.227 -41.074  1.00 19.78           C  
ATOM   3375  OD1 ASP B 426      -7.651 115.246 -41.015  1.00 19.78           O  
ATOM   3376  OD2 ASP B 426      -6.630 116.823 -42.144  1.00 19.78           O  
ATOM   3377  N   THR B 427      -4.079 115.153 -39.498  1.00 21.11           N  
ATOM   3378  CA  THR B 427      -3.745 114.380 -40.689  1.00 21.11           C  
ATOM   3379  C   THR B 427      -2.552 113.466 -40.423  1.00 21.11           C  
ATOM   3380  CB  THR B 427      -3.435 115.300 -41.884  1.00 21.11           C  
ATOM   3381  O   THR B 427      -2.616 112.262 -40.679  1.00 21.11           O  
ATOM   3382  CG2 THR B 427      -4.649 115.444 -42.797  1.00 21.11           C  
ATOM   3383  OG1 THR B 427      -3.061 116.595 -41.398  1.00 21.11           O  
ATOM   3384  N   GLY B 428      -1.297 113.832 -41.191  1.00 19.40           N  
ATOM   3385  CA  GLY B 428      -0.844 113.052 -42.332  1.00 19.40           C  
ATOM   3386  C   GLY B 428       0.275 112.088 -41.990  1.00 19.40           C  
ATOM   3387  O   GLY B 428       0.750 112.058 -40.852  1.00 19.40           O  
ATOM   3388  N   PRO B 429       1.384 112.099 -42.960  1.00 21.90           N  
ATOM   3389  CA  PRO B 429       1.853 110.906 -43.669  1.00 21.90           C  
ATOM   3390  C   PRO B 429       3.109 110.304 -43.044  1.00 21.90           C  
ATOM   3391  CB  PRO B 429       2.141 111.425 -45.080  1.00 21.90           C  
ATOM   3392  O   PRO B 429       3.174 109.092 -42.823  1.00 21.90           O  
ATOM   3393  CG  PRO B 429       2.354 112.895 -44.910  1.00 21.90           C  
ATOM   3394  CD  PRO B 429       2.080 113.255 -43.478  1.00 21.90           C  
ATOM   3395  N   GLN B 430       4.432 110.957 -43.335  1.00 18.78           N  
ATOM   3396  CA  GLN B 430       5.291 110.419 -44.385  1.00 18.78           C  
ATOM   3397  C   GLN B 430       6.375 109.518 -43.800  1.00 18.78           C  
ATOM   3398  CB  GLN B 430       5.928 111.552 -45.190  1.00 18.78           C  
ATOM   3399  O   GLN B 430       6.536 108.373 -44.228  1.00 18.78           O  
ATOM   3400  CG  GLN B 430       4.981 112.205 -46.188  1.00 18.78           C  
ATOM   3401  CD  GLN B 430       5.679 112.633 -47.466  1.00 18.78           C  
ATOM   3402  NE2 GLN B 430       4.909 112.793 -48.537  1.00 18.78           N  
ATOM   3403  OE1 GLN B 430       6.900 112.819 -47.490  1.00 18.78           O  
ATOM   3404  N   SER B 431       7.817 109.913 -43.958  1.00 18.67           N  
ATOM   3405  CA  SER B 431       8.786 109.323 -44.876  1.00 18.67           C  
ATOM   3406  C   SER B 431       9.707 108.345 -44.154  1.00 18.67           C  
ATOM   3407  CB  SER B 431       9.617 110.414 -45.553  1.00 18.67           C  
ATOM   3408  O   SER B 431       9.740 108.310 -42.922  1.00 18.67           O  
ATOM   3409  OG  SER B 431       8.850 111.096 -46.530  1.00 18.67           O  
ATOM   3410  N   LEU B 432      11.178 108.399 -44.484  1.00 18.39           N  
ATOM   3411  CA  LEU B 432      12.033 107.467 -45.211  1.00 18.39           C  
ATOM   3412  C   LEU B 432      12.984 106.746 -44.262  1.00 18.39           C  
ATOM   3413  CB  LEU B 432      12.831 108.203 -46.291  1.00 18.39           C  
ATOM   3414  O   LEU B 432      13.095 105.519 -44.301  1.00 18.39           O  
ATOM   3415  CG  LEU B 432      12.061 108.602 -47.550  1.00 18.39           C  
ATOM   3416  CD1 LEU B 432      12.722 109.803 -48.218  1.00 18.39           C  
ATOM   3417  CD2 LEU B 432      11.972 107.427 -48.518  1.00 18.39           C  
ATOM   3418  N   SER B 433      14.197 107.379 -43.903  1.00 18.32           N  
ATOM   3419  CA  SER B 433      15.385 106.887 -44.593  1.00 18.32           C  
ATOM   3420  C   SER B 433      16.083 105.798 -43.785  1.00 18.32           C  
ATOM   3421  CB  SER B 433      16.359 108.034 -44.867  1.00 18.32           C  
ATOM   3422  O   SER B 433      16.359 104.714 -44.304  1.00 18.32           O  
ATOM   3423  OG  SER B 433      17.513 107.563 -45.543  1.00 18.32           O  
ATOM   3424  N   GLY B 434      17.370 106.070 -43.277  1.00 17.93           N  
ATOM   3425  CA  GLY B 434      18.609 105.546 -43.831  1.00 17.93           C  
ATOM   3426  C   GLY B 434      19.160 104.368 -43.049  1.00 17.93           C  
ATOM   3427  O   GLY B 434      18.764 103.223 -43.280  1.00 17.93           O  
ATOM   3428  N   LYS B 435      20.228 104.611 -42.238  1.00 18.88           N  
ATOM   3429  CA  LYS B 435      21.582 104.139 -42.509  1.00 18.88           C  
ATOM   3430  C   LYS B 435      21.837 102.788 -41.846  1.00 18.88           C  
ATOM   3431  CB  LYS B 435      22.614 105.161 -42.029  1.00 18.88           C  
ATOM   3432  O   LYS B 435      21.088 102.376 -40.959  1.00 18.88           O  
ATOM   3433  CG  LYS B 435      22.892 106.276 -43.027  1.00 18.88           C  
ATOM   3434  CD  LYS B 435      23.970 107.225 -42.519  1.00 18.88           C  
ATOM   3435  CE  LYS B 435      24.284 108.311 -43.538  1.00 18.88           C  
ATOM   3436  NZ  LYS B 435      25.057 109.435 -42.929  1.00 18.88           N  
ATOM   3437  N   SER B 436      23.170 102.450 -41.580  1.00 21.29           N  
ATOM   3438  CA  SER B 436      24.054 101.390 -42.053  1.00 21.29           C  
ATOM   3439  C   SER B 436      24.198 100.285 -41.012  1.00 21.29           C  
ATOM   3440  CB  SER B 436      25.431 101.956 -42.402  1.00 21.29           C  
ATOM   3441  O   SER B 436      24.051  99.103 -41.330  1.00 21.29           O  
ATOM   3442  OG  SER B 436      26.151 101.055 -43.226  1.00 21.29           O  
ATOM   3443  N   THR B 437      25.023 100.500 -39.932  1.00 20.23           N  
ATOM   3444  CA  THR B 437      26.287  99.774 -39.868  1.00 20.23           C  
ATOM   3445  C   THR B 437      26.123  98.471 -39.091  1.00 20.23           C  
ATOM   3446  CB  THR B 437      27.390 100.629 -39.217  1.00 20.23           C  
ATOM   3447  O   THR B 437      25.358  98.410 -38.126  1.00 20.23           O  
ATOM   3448  CG2 THR B 437      28.066 101.530 -40.244  1.00 20.23           C  
ATOM   3449  OG1 THR B 437      26.811 101.444 -38.190  1.00 20.23           O  
ATOM   3450  N   PRO B 438      26.834  97.382 -39.570  1.00 25.65           N  
ATOM   3451  CA  PRO B 438      26.521  95.958 -39.421  1.00 25.65           C  
ATOM   3452  C   PRO B 438      26.934  95.403 -38.060  1.00 25.65           C  
ATOM   3453  CB  PRO B 438      27.326  95.302 -40.545  1.00 25.65           C  
ATOM   3454  O   PRO B 438      26.795  94.203 -37.811  1.00 25.65           O  
ATOM   3455  CG  PRO B 438      28.385  96.299 -40.890  1.00 25.65           C  
ATOM   3456  CD  PRO B 438      28.111  97.566 -40.132  1.00 25.65           C  
ATOM   3457  N   GLN B 439      27.512  96.247 -37.167  1.00 22.72           N  
ATOM   3458  CA  GLN B 439      28.709  95.607 -36.632  1.00 22.72           C  
ATOM   3459  C   GLN B 439      28.357  94.334 -35.867  1.00 22.72           C  
ATOM   3460  CB  GLN B 439      29.474  96.571 -35.724  1.00 22.72           C  
ATOM   3461  O   GLN B 439      27.263  94.222 -35.308  1.00 22.72           O  
ATOM   3462  CG  GLN B 439      30.426  97.495 -36.471  1.00 22.72           C  
ATOM   3463  CD  GLN B 439      31.721  97.736 -35.719  1.00 22.72           C  
ATOM   3464  NE2 GLN B 439      32.727  98.249 -36.418  1.00 22.72           N  
ATOM   3465  OE1 GLN B 439      31.817  97.464 -34.517  1.00 22.72           O  
ATOM   3466  N   PRO B 440      29.362  93.349 -35.868  1.00 26.84           N  
ATOM   3467  CA  PRO B 440      29.348  91.890 -35.736  1.00 26.84           C  
ATOM   3468  C   PRO B 440      29.118  91.430 -34.298  1.00 26.84           C  
ATOM   3469  CB  PRO B 440      30.739  91.478 -36.225  1.00 26.84           C  
ATOM   3470  O   PRO B 440      29.793  91.901 -33.380  1.00 26.84           O  
ATOM   3471  CG  PRO B 440      31.548  92.734 -36.178  1.00 26.84           C  
ATOM   3472  CD  PRO B 440      30.629  93.883 -35.876  1.00 26.84           C  
ATOM   3473  N   PRO B 441      27.889  91.029 -33.919  1.00 28.85           N  
ATOM   3474  CA  PRO B 441      27.441  90.927 -32.528  1.00 28.85           C  
ATOM   3475  C   PRO B 441      28.095  89.766 -31.782  1.00 28.85           C  
ATOM   3476  CB  PRO B 441      25.932  90.711 -32.658  1.00 28.85           C  
ATOM   3477  O   PRO B 441      27.814  88.602 -32.075  1.00 28.85           O  
ATOM   3478  CG  PRO B 441      25.739  90.182 -34.043  1.00 28.85           C  
ATOM   3479  CD  PRO B 441      27.027  90.344 -34.798  1.00 28.85           C  
ATOM   3480  N   SER B 442      29.382  89.864 -31.493  1.00 25.45           N  
ATOM   3481  CA  SER B 442      30.052  88.620 -31.127  1.00 25.45           C  
ATOM   3482  C   SER B 442      29.389  87.971 -29.916  1.00 25.45           C  
ATOM   3483  CB  SER B 442      31.531  88.873 -30.834  1.00 25.45           C  
ATOM   3484  O   SER B 442      28.922  88.666 -29.011  1.00 25.45           O  
ATOM   3485  OG  SER B 442      32.207  87.656 -30.568  1.00 25.45           O  
ATOM   3486  N   GLY B 443      29.244  86.582 -29.883  1.00 24.72           N  
ATOM   3487  CA  GLY B 443      28.254  85.618 -29.427  1.00 24.72           C  
ATOM   3488  C   GLY B 443      28.377  85.288 -27.952  1.00 24.72           C  
ATOM   3489  O   GLY B 443      27.458  84.721 -27.359  1.00 24.72           O  
ATOM   3490  N   LYS B 444      29.594  85.271 -27.297  1.00 25.35           N  
ATOM   3491  CA  LYS B 444      29.914  84.027 -26.603  1.00 25.35           C  
ATOM   3492  C   LYS B 444      29.352  84.029 -25.184  1.00 25.35           C  
ATOM   3493  CB  LYS B 444      31.427  83.806 -26.566  1.00 25.35           C  
ATOM   3494  O   LYS B 444      29.698  84.892 -24.375  1.00 25.35           O  
ATOM   3495  CG  LYS B 444      32.002  83.247 -27.859  1.00 25.35           C  
ATOM   3496  CD  LYS B 444      33.508  83.036 -27.756  1.00 25.35           C  
ATOM   3497  CE  LYS B 444      34.088  82.500 -29.058  1.00 25.35           C  
ATOM   3498  NZ  LYS B 444      35.566  82.706 -29.132  1.00 25.35           N  
ATOM   3499  N   THR B 445      28.108  83.570 -24.938  1.00 29.77           N  
ATOM   3500  CA  THR B 445      27.309  83.726 -23.728  1.00 29.77           C  
ATOM   3501  C   THR B 445      27.866  82.867 -22.597  1.00 29.77           C  
ATOM   3502  CB  THR B 445      25.836  83.355 -23.980  1.00 29.77           C  
ATOM   3503  O   THR B 445      28.056  81.660 -22.762  1.00 29.77           O  
ATOM   3504  CG2 THR B 445      25.150  84.394 -24.862  1.00 29.77           C  
ATOM   3505  OG1 THR B 445      25.775  82.079 -24.629  1.00 29.77           O  
ATOM   3506  N   THR B 446      28.858  83.372 -21.918  1.00 29.49           N  
ATOM   3507  CA  THR B 446      29.543  82.552 -20.925  1.00 29.49           C  
ATOM   3508  C   THR B 446      28.564  82.060 -19.863  1.00 29.49           C  
ATOM   3509  CB  THR B 446      30.687  83.331 -20.250  1.00 29.49           C  
ATOM   3510  O   THR B 446      27.734  82.828 -19.372  1.00 29.49           O  
ATOM   3511  CG2 THR B 446      31.955  83.288 -21.097  1.00 29.49           C  
ATOM   3512  OG1 THR B 446      30.289  84.697 -20.075  1.00 29.49           O  
ATOM   3513  N   PRO B 447      28.420  80.639 -19.604  1.00 35.26           N  
ATOM   3514  CA  PRO B 447      27.490  79.831 -18.810  1.00 35.26           C  
ATOM   3515  C   PRO B 447      27.530  80.176 -17.324  1.00 35.26           C  
ATOM   3516  CB  PRO B 447      27.974  78.399 -19.052  1.00 35.26           C  
ATOM   3517  O   PRO B 447      28.608  80.217 -16.724  1.00 35.26           O  
ATOM   3518  CG  PRO B 447      29.380  78.547 -19.537  1.00 35.26           C  
ATOM   3519  CD  PRO B 447      29.637  80.000 -19.817  1.00 35.26           C  
ATOM   3520  N   ASN B 448      26.799  81.212 -16.870  1.00 32.99           N  
ATOM   3521  CA  ASN B 448      26.819  81.680 -15.488  1.00 32.99           C  
ATOM   3522  C   ASN B 448      26.575  80.537 -14.506  1.00 32.99           C  
ATOM   3523  CB  ASN B 448      25.784  82.787 -15.281  1.00 32.99           C  
ATOM   3524  O   ASN B 448      25.804  79.620 -14.793  1.00 32.99           O  
ATOM   3525  CG  ASN B 448      26.418  84.128 -14.965  1.00 32.99           C  
ATOM   3526  ND2 ASN B 448      25.587  85.130 -14.706  1.00 32.99           N  
ATOM   3527  OD1 ASN B 448      27.644  84.261 -14.956  1.00 32.99           O  
ATOM   3528  N   SER B 449      27.417  80.230 -13.554  1.00 38.10           N  
ATOM   3529  CA  SER B 449      27.489  79.258 -12.469  1.00 38.10           C  
ATOM   3530  C   SER B 449      26.194  79.229 -11.665  1.00 38.10           C  
ATOM   3531  CB  SER B 449      28.666  79.573 -11.544  1.00 38.10           C  
ATOM   3532  O   SER B 449      25.882  80.180 -10.945  1.00 38.10           O  
ATOM   3533  OG  SER B 449      28.538  80.872 -10.993  1.00 38.10           O  
ATOM   3534  N   GLY B 450      24.919  78.932 -12.332  1.00 38.22           N  
ATOM   3535  CA  GLY B 450      23.531  79.121 -11.942  1.00 38.22           C  
ATOM   3536  C   GLY B 450      23.137  78.310 -10.722  1.00 38.22           C  
ATOM   3537  O   GLY B 450      23.564  77.164 -10.568  1.00 38.22           O  
ATOM   3538  N   ASP B 451      22.960  78.845  -9.498  1.00 50.14           N  
ATOM   3539  CA  ASP B 451      22.217  78.327  -8.354  1.00 50.14           C  
ATOM   3540  C   ASP B 451      20.876  77.741  -8.790  1.00 50.14           C  
ATOM   3541  CB  ASP B 451      21.997  79.427  -7.314  1.00 50.14           C  
ATOM   3542  O   ASP B 451      20.034  78.450  -9.346  1.00 50.14           O  
ATOM   3543  CG  ASP B 451      22.734  79.169  -6.012  1.00 50.14           C  
ATOM   3544  OD1 ASP B 451      23.210  78.033  -5.796  1.00 50.14           O  
ATOM   3545  OD2 ASP B 451      22.837  80.108  -5.193  1.00 50.14           O  
ATOM   3546  N   VAL B 452      20.557  76.528  -9.314  1.00 55.19           N  
ATOM   3547  CA  VAL B 452      19.392  75.892  -9.920  1.00 55.19           C  
ATOM   3548  C   VAL B 452      18.255  75.822  -8.904  1.00 55.19           C  
ATOM   3549  CB  VAL B 452      19.727  74.478 -10.445  1.00 55.19           C  
ATOM   3550  O   VAL B 452      18.397  75.205  -7.846  1.00 55.19           O  
ATOM   3551  CG1 VAL B 452      18.506  73.846 -11.112  1.00 55.19           C  
ATOM   3552  CG2 VAL B 452      20.902  74.535 -11.419  1.00 55.19           C  
ATOM   3553  N   GLN B 453      17.365  76.899  -8.723  1.00 71.66           N  
ATOM   3554  CA  GLN B 453      16.118  76.893  -7.965  1.00 71.66           C  
ATOM   3555  C   GLN B 453      15.075  76.000  -8.630  1.00 71.66           C  
ATOM   3556  CB  GLN B 453      15.574  78.315  -7.816  1.00 71.66           C  
ATOM   3557  O   GLN B 453      15.076  75.838  -9.852  1.00 71.66           O  
ATOM   3558  CG  GLN B 453      16.300  79.144  -6.765  1.00 71.66           C  
ATOM   3559  CD  GLN B 453      15.598  80.455  -6.465  1.00 71.66           C  
ATOM   3560  NE2 GLN B 453      16.105  81.187  -5.478  1.00 71.66           N  
ATOM   3561  OE1 GLN B 453      14.609  80.808  -7.114  1.00 71.66           O  
ATOM   3562  N   VAL B 454      14.452  75.047  -7.974  1.00 81.19           N  
ATOM   3563  CA  VAL B 454      13.397  74.158  -8.449  1.00 81.19           C  
ATOM   3564  C   VAL B 454      12.173  74.979  -8.852  1.00 81.19           C  
ATOM   3565  CB  VAL B 454      13.009  73.114  -7.379  1.00 81.19           C  
ATOM   3566  O   VAL B 454      11.411  75.430  -7.995  1.00 81.19           O  
ATOM   3567  CG1 VAL B 454      11.929  72.173  -7.909  1.00 81.19           C  
ATOM   3568  CG2 VAL B 454      14.239  72.325  -6.934  1.00 81.19           C  
ATOM   3569  N   THR B 455      12.113  75.552 -10.045  1.00 88.33           N  
ATOM   3570  CA  THR B 455      11.010  76.355 -10.560  1.00 88.33           C  
ATOM   3571  C   THR B 455      10.193  75.563 -11.577  1.00 88.33           C  
ATOM   3572  CB  THR B 455      11.520  77.656 -11.208  1.00 88.33           C  
ATOM   3573  O   THR B 455      10.667  74.561 -12.117  1.00 88.33           O  
ATOM   3574  CG2 THR B 455      12.208  78.549 -10.181  1.00 88.33           C  
ATOM   3575  OG1 THR B 455      12.454  77.331 -12.245  1.00 88.33           O  
ATOM   3576  N   GLU B 456       8.898  75.943 -11.793  1.00 91.00           N  
ATOM   3577  CA  GLU B 456       8.000  75.345 -12.776  1.00 91.00           C  
ATOM   3578  C   GLU B 456       8.596  75.406 -14.179  1.00 91.00           C  
ATOM   3579  CB  GLU B 456       6.637  76.042 -12.752  1.00 91.00           C  
ATOM   3580  O   GLU B 456       8.493  74.446 -14.945  1.00 91.00           O  
ATOM   3581  CG  GLU B 456       5.560  75.314 -13.543  1.00 91.00           C  
ATOM   3582  CD  GLU B 456       4.214  76.020 -13.516  1.00 91.00           C  
ATOM   3583  OE1 GLU B 456       3.329  75.673 -14.331  1.00 91.00           O  
ATOM   3584  OE2 GLU B 456       4.043  76.928 -12.672  1.00 91.00           O  
ATOM   3585  N   ASP B 457       9.260  76.506 -14.523  1.00 91.08           N  
ATOM   3586  CA  ASP B 457       9.846  76.716 -15.843  1.00 91.08           C  
ATOM   3587  C   ASP B 457      11.008  75.755 -16.086  1.00 91.08           C  
ATOM   3588  CB  ASP B 457      10.320  78.163 -15.996  1.00 91.08           C  
ATOM   3589  O   ASP B 457      11.163  75.227 -17.189  1.00 91.08           O  
ATOM   3590  CG  ASP B 457      10.324  78.635 -17.440  1.00 91.08           C  
ATOM   3591  OD1 ASP B 457       9.236  78.879 -18.005  1.00 91.08           O  
ATOM   3592  OD2 ASP B 457      11.425  78.762 -18.018  1.00 91.08           O  
ATOM   3593  N   ALA B 458      11.794  75.446 -14.986  1.00 89.80           N  
ATOM   3594  CA  ALA B 458      12.931  74.537 -15.097  1.00 89.80           C  
ATOM   3595  C   ALA B 458      12.467  73.108 -15.365  1.00 89.80           C  
ATOM   3596  CB  ALA B 458      13.780  74.589 -13.829  1.00 89.80           C  
ATOM   3597  O   ALA B 458      13.014  72.424 -16.234  1.00 89.80           O  
ATOM   3598  N   VAL B 459      11.393  72.739 -14.650  1.00 91.75           N  
ATOM   3599  CA  VAL B 459      10.837  71.401 -14.828  1.00 91.75           C  
ATOM   3600  C   VAL B 459      10.210  71.282 -16.215  1.00 91.75           C  
ATOM   3601  CB  VAL B 459       9.790  71.073 -13.740  1.00 91.75           C  
ATOM   3602  O   VAL B 459      10.380  70.267 -16.894  1.00 91.75           O  
ATOM   3603  CG1 VAL B 459       9.178  69.694 -13.978  1.00 91.75           C  
ATOM   3604  CG2 VAL B 459      10.424  71.147 -12.351  1.00 91.75           C  
ATOM   3605  N   ARG B 460       9.516  72.352 -16.721  1.00 89.47           N  
ATOM   3606  CA  ARG B 460       8.909  72.378 -18.047  1.00 89.47           C  
ATOM   3607  C   ARG B 460       9.968  72.249 -19.137  1.00 89.47           C  
ATOM   3608  CB  ARG B 460       8.106  73.665 -18.246  1.00 89.47           C  
ATOM   3609  O   ARG B 460       9.762  71.548 -20.130  1.00 89.47           O  
ATOM   3610  CG  ARG B 460       6.999  73.547 -19.281  1.00 89.47           C  
ATOM   3611  CD  ARG B 460       6.223  74.849 -19.428  1.00 89.47           C  
ATOM   3612  NE  ARG B 460       4.929  74.636 -20.070  1.00 89.47           N  
ATOM   3613  NH1 ARG B 460       4.643  76.842 -20.693  1.00 89.47           N  
ATOM   3614  NH2 ARG B 460       3.044  75.283 -21.211  1.00 89.47           N  
ATOM   3615  CZ  ARG B 460       4.208  75.588 -20.657  1.00 89.47           C  
ATOM   3616  N   ARG B 461      11.034  72.918 -19.013  1.00 91.11           N  
ATOM   3617  CA  ARG B 461      12.131  72.860 -19.974  1.00 91.11           C  
ATOM   3618  C   ARG B 461      12.660  71.437 -20.115  1.00 91.11           C  
ATOM   3619  CB  ARG B 461      13.262  73.801 -19.557  1.00 91.11           C  
ATOM   3620  O   ARG B 461      12.887  70.961 -21.230  1.00 91.11           O  
ATOM   3621  CG  ARG B 461      13.136  75.206 -20.124  1.00 91.11           C  
ATOM   3622  CD  ARG B 461      14.379  76.040 -19.847  1.00 91.11           C  
ATOM   3623  NE  ARG B 461      14.041  77.428 -19.545  1.00 91.11           N  
ATOM   3624  NH1 ARG B 461      16.089  77.939 -18.606  1.00 91.11           N  
ATOM   3625  NH2 ARG B 461      14.450  79.537 -18.734  1.00 91.11           N  
ATOM   3626  CZ  ARG B 461      14.861  78.298 -18.962  1.00 91.11           C  
ATOM   3627  N   TYR B 462      12.831  70.721 -18.945  1.00 91.91           N  
ATOM   3628  CA  TYR B 462      13.359  69.362 -18.963  1.00 91.91           C  
ATOM   3629  C   TYR B 462      12.360  68.396 -19.590  1.00 91.91           C  
ATOM   3630  CB  TYR B 462      13.709  68.902 -17.544  1.00 91.91           C  
ATOM   3631  O   TYR B 462      12.734  67.550 -20.406  1.00 91.91           O  
ATOM   3632  CG  TYR B 462      15.042  69.411 -17.052  1.00 91.91           C  
ATOM   3633  CD1 TYR B 462      16.229  69.019 -17.668  1.00 91.91           C  
ATOM   3634  CD2 TYR B 462      15.118  70.283 -15.971  1.00 91.91           C  
ATOM   3635  CE1 TYR B 462      17.460  69.484 -17.217  1.00 91.91           C  
ATOM   3636  CE2 TYR B 462      16.344  70.753 -15.512  1.00 91.91           C  
ATOM   3637  OH  TYR B 462      18.723  70.812 -15.690  1.00 91.91           O  
ATOM   3638  CZ  TYR B 462      17.507  70.350 -16.141  1.00 91.91           C  
ATOM   3639  N   LEU B 463      11.040  68.584 -19.298  1.00 92.59           N  
ATOM   3640  CA  LEU B 463      10.002  67.673 -19.766  1.00 92.59           C  
ATOM   3641  C   LEU B 463       9.668  67.935 -21.231  1.00 92.59           C  
ATOM   3642  CB  LEU B 463       8.740  67.813 -18.910  1.00 92.59           C  
ATOM   3643  O   LEU B 463       9.224  67.031 -21.942  1.00 92.59           O  
ATOM   3644  CG  LEU B 463       8.808  67.225 -17.500  1.00 92.59           C  
ATOM   3645  CD1 LEU B 463       7.613  67.690 -16.674  1.00 92.59           C  
ATOM   3646  CD2 LEU B 463       8.866  65.703 -17.557  1.00 92.59           C  
ATOM   3647  N   THR B 464       9.861  69.187 -21.723  1.00 91.40           N  
ATOM   3648  CA  THR B 464       9.646  69.520 -23.127  1.00 91.40           C  
ATOM   3649  C   THR B 464      10.762  68.946 -23.996  1.00 91.40           C  
ATOM   3650  CB  THR B 464       9.563  71.044 -23.333  1.00 91.40           C  
ATOM   3651  O   THR B 464      10.525  68.556 -25.141  1.00 91.40           O  
ATOM   3652  CG2 THR B 464       8.185  71.457 -23.839  1.00 91.40           C  
ATOM   3653  OG1 THR B 464       9.820  71.704 -22.087  1.00 91.40           O  
ATOM   3654  N   ARG B 465      11.978  68.813 -23.529  1.00 89.15           N  
ATOM   3655  CA  ARG B 465      13.141  68.353 -24.280  1.00 89.15           C  
ATOM   3656  C   ARG B 465      13.173  66.830 -24.361  1.00 89.15           C  
ATOM   3657  CB  ARG B 465      14.432  68.871 -23.644  1.00 89.15           C  
ATOM   3658  O   ARG B 465      13.376  66.264 -25.437  1.00 89.15           O  
ATOM   3659  CG  ARG B 465      14.794  70.290 -24.052  1.00 89.15           C  
ATOM   3660  CD  ARG B 465      16.098  70.747 -23.413  1.00 89.15           C  
ATOM   3661  NE  ARG B 465      16.417  72.127 -23.766  1.00 89.15           N  
ATOM   3662  NH1 ARG B 465      18.414  72.180 -22.605  1.00 89.15           N  
ATOM   3663  NH2 ARG B 465      17.701  74.031 -23.753  1.00 89.15           N  
ATOM   3664  CZ  ARG B 465      17.510  72.776 -23.374  1.00 89.15           C  
ATOM   3665  N   LYS B 466      12.985  66.102 -23.188  1.00 88.54           N  
ATOM   3666  CA  LYS B 466      13.068  64.646 -23.130  1.00 88.54           C  
ATOM   3667  C   LYS B 466      12.096  64.081 -22.098  1.00 88.54           C  
ATOM   3668  CB  LYS B 466      14.495  64.202 -22.804  1.00 88.54           C  
ATOM   3669  O   LYS B 466      11.881  64.684 -21.045  1.00 88.54           O  
ATOM   3670  CG  LYS B 466      14.854  62.825 -23.343  1.00 88.54           C  
ATOM   3671  CD  LYS B 466      16.294  62.454 -23.014  1.00 88.54           C  
ATOM   3672  CE  LYS B 466      16.619  61.031 -23.450  1.00 88.54           C  
ATOM   3673  NZ  LYS B 466      18.060  60.703 -23.239  1.00 88.54           N  
ATOM   3674  N   PRO B 467      11.482  63.031 -22.472  1.00 90.82           N  
ATOM   3675  CA  PRO B 467      10.679  62.324 -21.472  1.00 90.82           C  
ATOM   3676  C   PRO B 467      11.512  61.816 -20.297  1.00 90.82           C  
ATOM   3677  CB  PRO B 467      10.080  61.157 -22.261  1.00 90.82           C  
ATOM   3678  O   PRO B 467      12.555  61.191 -20.501  1.00 90.82           O  
ATOM   3679  CG  PRO B 467      10.759  61.208 -23.592  1.00 90.82           C  
ATOM   3680  CD  PRO B 467      11.627  62.432 -23.638  1.00 90.82           C  
ATOM   3681  N   MET B 468      11.154  62.143 -18.977  1.00 91.78           N  
ATOM   3682  CA  MET B 468      11.939  61.812 -17.792  1.00 91.78           C  
ATOM   3683  C   MET B 468      11.058  61.195 -16.710  1.00 91.78           C  
ATOM   3684  CB  MET B 468      12.643  63.056 -17.247  1.00 91.78           C  
ATOM   3685  O   MET B 468       9.854  61.450 -16.665  1.00 91.78           O  
ATOM   3686  CG  MET B 468      13.778  63.553 -18.128  1.00 91.78           C  
ATOM   3687  SD  MET B 468      14.804  64.829 -17.298  1.00 91.78           S  
ATOM   3688  CE  MET B 468      16.460  64.147 -17.591  1.00 91.78           C  
ATOM   3689  N   THR B 469      11.610  60.201 -15.950  1.00 92.53           N  
ATOM   3690  CA  THR B 469      10.955  59.605 -14.791  1.00 92.53           C  
ATOM   3691  C   THR B 469      11.091  60.509 -13.568  1.00 92.53           C  
ATOM   3692  CB  THR B 469      11.539  58.216 -14.472  1.00 92.53           C  
ATOM   3693  O   THR B 469      11.834  61.492 -13.596  1.00 92.53           O  
ATOM   3694  CG2 THR B 469      11.301  57.243 -15.622  1.00 92.53           C  
ATOM   3695  OG1 THR B 469      12.949  58.336 -14.247  1.00 92.53           O  
ATOM   3696  N   THR B 470      10.350  60.321 -12.556  1.00 89.45           N  
ATOM   3697  CA  THR B 470      10.406  61.090 -11.318  1.00 89.45           C  
ATOM   3698  C   THR B 470      11.801  61.027 -10.704  1.00 89.45           C  
ATOM   3699  CB  THR B 470       9.370  60.583 -10.298  1.00 89.45           C  
ATOM   3700  O   THR B 470      12.303  62.026 -10.184  1.00 89.45           O  
ATOM   3701  CG2 THR B 470       7.957  60.993 -10.699  1.00 89.45           C  
ATOM   3702  OG1 THR B 470       9.438  59.153 -10.227  1.00 89.45           O  
ATOM   3703  N   LYS B 471      12.402  59.906 -10.801  1.00 88.37           N  
ATOM   3704  CA  LYS B 471      13.748  59.704 -10.271  1.00 88.37           C  
ATOM   3705  C   LYS B 471      14.770  60.547 -11.029  1.00 88.37           C  
ATOM   3706  CB  LYS B 471      14.135  58.226 -10.338  1.00 88.37           C  
ATOM   3707  O   LYS B 471      15.679  61.121 -10.426  1.00 88.37           O  
ATOM   3708  CG  LYS B 471      13.626  57.399  -9.166  1.00 88.37           C  
ATOM   3709  CD  LYS B 471      14.135  55.965  -9.231  1.00 88.37           C  
ATOM   3710  CE  LYS B 471      13.568  55.118  -8.100  1.00 88.37           C  
ATOM   3711  NZ  LYS B 471      13.893  53.671  -8.275  1.00 88.37           N  
ATOM   3712  N   ASP B 472      14.547  60.523 -12.287  1.00 91.04           N  
ATOM   3713  CA  ASP B 472      15.441  61.296 -13.144  1.00 91.04           C  
ATOM   3714  C   ASP B 472      15.334  62.789 -12.844  1.00 91.04           C  
ATOM   3715  CB  ASP B 472      15.132  61.032 -14.619  1.00 91.04           C  
ATOM   3716  O   ASP B 472      16.346  63.492 -12.797  1.00 91.04           O  
ATOM   3717  CG  ASP B 472      15.738  59.736 -15.129  1.00 91.04           C  
ATOM   3718  OD1 ASP B 472      16.708  59.235 -14.521  1.00 91.04           O  
ATOM   3719  OD2 ASP B 472      15.242  59.212 -16.150  1.00 91.04           O  
ATOM   3720  N   LEU B 473      14.124  63.262 -12.637  1.00 90.50           N  
ATOM   3721  CA  LEU B 473      13.882  64.663 -12.307  1.00 90.50           C  
ATOM   3722  C   LEU B 473      14.504  65.019 -10.961  1.00 90.50           C  
ATOM   3723  CB  LEU B 473      12.380  64.957 -12.283  1.00 90.50           C  
ATOM   3724  O   LEU B 473      15.085  66.096 -10.806  1.00 90.50           O  
ATOM   3725  CG  LEU B 473      11.747  65.361 -13.616  1.00 90.50           C  
ATOM   3726  CD1 LEU B 473      10.259  65.027 -13.618  1.00 90.50           C  
ATOM   3727  CD2 LEU B 473      11.968  66.845 -13.885  1.00 90.50           C  
ATOM   3728  N   LEU B 474      14.446  64.032  -9.994  1.00 88.82           N  
ATOM   3729  CA  LEU B 474      15.028  64.231  -8.671  1.00 88.82           C  
ATOM   3730  C   LEU B 474      16.547  64.340  -8.757  1.00 88.82           C  
ATOM   3731  CB  LEU B 474      14.639  63.082  -7.736  1.00 88.82           C  
ATOM   3732  O   LEU B 474      17.154  65.163  -8.068  1.00 88.82           O  
ATOM   3733  CG  LEU B 474      13.656  63.424  -6.615  1.00 88.82           C  
ATOM   3734  CD1 LEU B 474      12.574  62.354  -6.515  1.00 88.82           C  
ATOM   3735  CD2 LEU B 474      14.391  63.575  -5.288  1.00 88.82           C  
ATOM   3736  N   LYS B 475      17.101  63.496  -9.610  1.00 86.65           N  
ATOM   3737  CA  LYS B 475      18.548  63.496  -9.805  1.00 86.65           C  
ATOM   3738  C   LYS B 475      19.019  64.810 -10.423  1.00 86.65           C  
ATOM   3739  CB  LYS B 475      18.970  62.321 -10.688  1.00 86.65           C  
ATOM   3740  O   LYS B 475      20.085  65.319 -10.073  1.00 86.65           O  
ATOM   3741  CG  LYS B 475      19.823  61.284  -9.972  1.00 86.65           C  
ATOM   3742  CD  LYS B 475      20.175  60.119 -10.888  1.00 86.65           C  
ATOM   3743  CE  LYS B 475      20.930  59.028 -10.142  1.00 86.65           C  
ATOM   3744  NZ  LYS B 475      21.190  57.841 -11.011  1.00 86.65           N  
ATOM   3745  N   LYS B 476      18.178  65.220 -11.284  1.00 85.10           N  
ATOM   3746  CA  LYS B 476      18.529  66.462 -11.966  1.00 85.10           C  
ATOM   3747  C   LYS B 476      18.508  67.644 -11.000  1.00 85.10           C  
ATOM   3748  CB  LYS B 476      17.574  66.722 -13.132  1.00 85.10           C  
ATOM   3749  O   LYS B 476      19.341  68.548 -11.100  1.00 85.10           O  
ATOM   3750  CG  LYS B 476      17.958  66.005 -14.418  1.00 85.10           C  
ATOM   3751  CD  LYS B 476      19.023  66.772 -15.190  1.00 85.10           C  
ATOM   3752  CE  LYS B 476      19.430  66.040 -16.462  1.00 85.10           C  
ATOM   3753  NZ  LYS B 476      20.402  66.834 -17.271  1.00 85.10           N  
ATOM   3754  N   PHE B 477      17.576  67.612 -10.037  1.00 84.95           N  
ATOM   3755  CA  PHE B 477      17.445  68.723  -9.101  1.00 84.95           C  
ATOM   3756  C   PHE B 477      18.178  68.423  -7.799  1.00 84.95           C  
ATOM   3757  CB  PHE B 477      15.969  69.016  -8.817  1.00 84.95           C  
ATOM   3758  O   PHE B 477      18.320  69.300  -6.944  1.00 84.95           O  
ATOM   3759  CG  PHE B 477      15.249  69.672  -9.964  1.00 84.95           C  
ATOM   3760  CD1 PHE B 477      15.458  71.014 -10.258  1.00 84.95           C  
ATOM   3761  CD2 PHE B 477      14.362  68.946 -10.749  1.00 84.95           C  
ATOM   3762  CE1 PHE B 477      14.792  71.624 -11.319  1.00 84.95           C  
ATOM   3763  CE2 PHE B 477      13.693  69.549 -11.811  1.00 84.95           C  
ATOM   3764  CZ  PHE B 477      13.909  70.888 -12.093  1.00 84.95           C  
ATOM   3765  N   GLN B 478      18.572  67.157  -7.378  1.00 74.61           N  
ATOM   3766  CA  GLN B 478      19.328  66.788  -6.186  1.00 74.61           C  
ATOM   3767  C   GLN B 478      20.779  67.248  -6.291  1.00 74.61           C  
ATOM   3768  CB  GLN B 478      19.272  65.276  -5.961  1.00 74.61           C  
ATOM   3769  O   GLN B 478      21.475  67.361  -5.280  1.00 74.61           O  
ATOM   3770  CG  GLN B 478      18.681  64.876  -4.616  1.00 74.61           C  
ATOM   3771  CD  GLN B 478      18.120  63.467  -4.617  1.00 74.61           C  
ATOM   3772  NE2 GLN B 478      17.313  63.149  -3.610  1.00 74.61           N  
ATOM   3773  OE1 GLN B 478      18.408  62.670  -5.516  1.00 74.61           O  
ATOM   3774  N   THR B 479      21.186  67.651  -7.352  1.00 64.34           N  
ATOM   3775  CA  THR B 479      22.570  68.096  -7.463  1.00 64.34           C  
ATOM   3776  C   THR B 479      22.828  69.295  -6.555  1.00 64.34           C  
ATOM   3777  CB  THR B 479      22.925  68.462  -8.916  1.00 64.34           C  
ATOM   3778  O   THR B 479      21.892  70.000  -6.169  1.00 64.34           O  
ATOM   3779  CG2 THR B 479      23.442  67.248  -9.679  1.00 64.34           C  
ATOM   3780  OG1 THR B 479      21.756  68.964  -9.575  1.00 64.34           O  
ATOM   3781  N   LYS B 480      23.905  69.362  -5.630  1.00 58.94           N  
ATOM   3782  CA  LYS B 480      24.421  70.270  -4.610  1.00 58.94           C  
ATOM   3783  C   LYS B 480      23.907  71.690  -4.827  1.00 58.94           C  
ATOM   3784  CB  LYS B 480      25.950  70.261  -4.606  1.00 58.94           C  
ATOM   3785  O   LYS B 480      23.965  72.523  -3.920  1.00 58.94           O  
ATOM   3786  CG  LYS B 480      26.560  69.090  -3.850  1.00 58.94           C  
ATOM   3787  CD  LYS B 480      28.070  69.240  -3.710  1.00 58.94           C  
ATOM   3788  CE  LYS B 480      28.681  68.071  -2.951  1.00 58.94           C  
ATOM   3789  NZ  LYS B 480      30.173  68.141  -2.933  1.00 58.94           N  
ATOM   3790  N   LYS B 481      22.834  71.959  -5.717  1.00 63.73           N  
ATOM   3791  CA  LYS B 481      22.623  73.336  -6.156  1.00 63.73           C  
ATOM   3792  C   LYS B 481      21.284  73.872  -5.659  1.00 63.73           C  
ATOM   3793  CB  LYS B 481      22.692  73.430  -7.680  1.00 63.73           C  
ATOM   3794  O   LYS B 481      21.084  75.086  -5.584  1.00 63.73           O  
ATOM   3795  CG  LYS B 481      24.109  73.451  -8.236  1.00 63.73           C  
ATOM   3796  CD  LYS B 481      24.122  73.783  -9.722  1.00 63.73           C  
ATOM   3797  CE  LYS B 481      25.542  73.876 -10.263  1.00 63.73           C  
ATOM   3798  NZ  LYS B 481      25.562  74.006 -11.751  1.00 63.73           N  
ATOM   3799  N   THR B 482      20.245  73.121  -5.258  1.00 75.02           N  
ATOM   3800  CA  THR B 482      18.913  73.690  -5.082  1.00 75.02           C  
ATOM   3801  C   THR B 482      18.740  74.232  -3.666  1.00 75.02           C  
ATOM   3802  CB  THR B 482      17.818  72.648  -5.373  1.00 75.02           C  
ATOM   3803  O   THR B 482      17.915  75.118  -3.432  1.00 75.02           O  
ATOM   3804  CG2 THR B 482      17.857  72.201  -6.831  1.00 75.02           C  
ATOM   3805  OG1 THR B 482      18.016  71.506  -4.530  1.00 75.02           O  
ATOM   3806  N   GLY B 483      19.728  74.126  -2.620  1.00 74.40           N  
ATOM   3807  CA  GLY B 483      19.631  74.588  -1.244  1.00 74.40           C  
ATOM   3808  C   GLY B 483      18.447  74.000  -0.500  1.00 74.40           C  
ATOM   3809  O   GLY B 483      18.173  74.381   0.640  1.00 74.40           O  
ATOM   3810  N   LEU B 484      17.669  73.135  -1.098  1.00 78.32           N  
ATOM   3811  CA  LEU B 484      16.503  72.531  -0.463  1.00 78.32           C  
ATOM   3812  C   LEU B 484      16.797  71.097  -0.036  1.00 78.32           C  
ATOM   3813  CB  LEU B 484      15.302  72.558  -1.412  1.00 78.32           C  
ATOM   3814  O   LEU B 484      17.705  70.459  -0.574  1.00 78.32           O  
ATOM   3815  CG  LEU B 484      14.637  73.918  -1.626  1.00 78.32           C  
ATOM   3816  CD1 LEU B 484      14.218  74.080  -3.084  1.00 78.32           C  
ATOM   3817  CD2 LEU B 484      13.437  74.080  -0.699  1.00 78.32           C  
ATOM   3818  N   SER B 485      16.319  70.654   1.145  1.00 83.40           N  
ATOM   3819  CA  SER B 485      16.414  69.281   1.631  1.00 83.40           C  
ATOM   3820  C   SER B 485      15.810  68.299   0.633  1.00 83.40           C  
ATOM   3821  CB  SER B 485      15.715  69.141   2.984  1.00 83.40           C  
ATOM   3822  O   SER B 485      14.967  68.675  -0.184  1.00 83.40           O  
ATOM   3823  OG  SER B 485      15.582  67.777   3.342  1.00 83.40           O  
ATOM   3824  N   SER B 486      16.267  67.236   0.530  1.00 82.60           N  
ATOM   3825  CA  SER B 486      15.802  66.185  -0.369  1.00 82.60           C  
ATOM   3826  C   SER B 486      14.290  66.007  -0.275  1.00 82.60           C  
ATOM   3827  CB  SER B 486      16.500  64.862  -0.053  1.00 82.60           C  
ATOM   3828  O   SER B 486      13.617  65.829  -1.293  1.00 82.60           O  
ATOM   3829  OG  SER B 486      15.574  63.789  -0.067  1.00 82.60           O  
ATOM   3830  N   GLU B 487      13.751  66.052   0.920  1.00 85.89           N  
ATOM   3831  CA  GLU B 487      12.318  65.896   1.150  1.00 85.89           C  
ATOM   3832  C   GLU B 487      11.538  67.089   0.604  1.00 85.89           C  
ATOM   3833  CB  GLU B 487      12.029  65.718   2.643  1.00 85.89           C  
ATOM   3834  O   GLU B 487      10.464  66.922   0.023  1.00 85.89           O  
ATOM   3835  CG  GLU B 487      11.982  64.264   3.091  1.00 85.89           C  
ATOM   3836  CD  GLU B 487      11.694  64.103   4.575  1.00 85.89           C  
ATOM   3837  OE1 GLU B 487      11.612  62.949   5.056  1.00 85.89           O  
ATOM   3838  OE2 GLU B 487      11.548  65.138   5.263  1.00 85.89           O  
ATOM   3839  N   GLN B 488      12.128  68.207   0.756  1.00 89.65           N  
ATOM   3840  CA  GLN B 488      11.497  69.436   0.286  1.00 89.65           C  
ATOM   3841  C   GLN B 488      11.500  69.509  -1.238  1.00 89.65           C  
ATOM   3842  CB  GLN B 488      12.202  70.660   0.872  1.00 89.65           C  
ATOM   3843  O   GLN B 488      10.525  69.955  -1.846  1.00 89.65           O  
ATOM   3844  CG  GLN B 488      11.721  71.038   2.267  1.00 89.65           C  
ATOM   3845  CD  GLN B 488      12.548  72.145   2.893  1.00 89.65           C  
ATOM   3846  NE2 GLN B 488      11.992  72.801   3.906  1.00 89.65           N  
ATOM   3847  OE1 GLN B 488      13.679  72.408   2.471  1.00 89.65           O  
ATOM   3848  N   THR B 489      12.507  68.972  -1.768  1.00 89.58           N  
ATOM   3849  CA  THR B 489      12.627  68.939  -3.221  1.00 89.58           C  
ATOM   3850  C   THR B 489      11.577  68.014  -3.829  1.00 89.58           C  
ATOM   3851  CB  THR B 489      14.032  68.483  -3.656  1.00 89.58           C  
ATOM   3852  O   THR B 489      10.953  68.352  -4.837  1.00 89.58           O  
ATOM   3853  CG2 THR B 489      14.247  68.709  -5.148  1.00 89.58           C  
ATOM   3854  OG1 THR B 489      15.016  69.224  -2.925  1.00 89.58           O  
ATOM   3855  N   VAL B 490      11.322  66.971  -3.172  1.00 87.55           N  
ATOM   3856  CA  VAL B 490      10.326  66.001  -3.617  1.00 87.55           C  
ATOM   3857  C   VAL B 490       8.932  66.618  -3.536  1.00 87.55           C  
ATOM   3858  CB  VAL B 490      10.385  64.704  -2.781  1.00 87.55           C  
ATOM   3859  O   VAL B 490       8.121  66.458  -4.452  1.00 87.55           O  
ATOM   3860  CG1 VAL B 490       9.269  63.745  -3.192  1.00 87.55           C  
ATOM   3861  CG2 VAL B 490      11.750  64.034  -2.931  1.00 87.55           C  
ATOM   3862  N   ASN B 491       8.718  67.348  -2.460  1.00 90.65           N  
ATOM   3863  CA  ASN B 491       7.424  67.989  -2.253  1.00 90.65           C  
ATOM   3864  C   ASN B 491       7.171  69.087  -3.282  1.00 90.65           C  
ATOM   3865  CB  ASN B 491       7.328  68.557  -0.836  1.00 90.65           C  
ATOM   3866  O   ASN B 491       6.072  69.189  -3.829  1.00 90.65           O  
ATOM   3867  CG  ASN B 491       6.343  67.798   0.032  1.00 90.65           C  
ATOM   3868  ND2 ASN B 491       6.459  67.963   1.344  1.00 90.65           N  
ATOM   3869  OD1 ASN B 491       5.485  67.070  -0.473  1.00 90.65           O  
ATOM   3870  N   VAL B 492       8.223  69.762  -3.594  1.00 90.17           N  
ATOM   3871  CA  VAL B 492       8.110  70.858  -4.551  1.00 90.17           C  
ATOM   3872  C   VAL B 492       7.943  70.297  -5.962  1.00 90.17           C  
ATOM   3873  CB  VAL B 492       9.340  71.792  -4.492  1.00 90.17           C  
ATOM   3874  O   VAL B 492       7.128  70.795  -6.742  1.00 90.17           O  
ATOM   3875  CG1 VAL B 492       9.251  72.870  -5.569  1.00 90.17           C  
ATOM   3876  CG2 VAL B 492       9.462  72.424  -3.106  1.00 90.17           C  
ATOM   3877  N   LEU B 493       8.580  69.242  -6.235  1.00 90.26           N  
ATOM   3878  CA  LEU B 493       8.489  68.589  -7.537  1.00 90.26           C  
ATOM   3879  C   LEU B 493       7.103  67.989  -7.748  1.00 90.26           C  
ATOM   3880  CB  LEU B 493       9.556  67.498  -7.664  1.00 90.26           C  
ATOM   3881  O   LEU B 493       6.537  68.093  -8.839  1.00 90.26           O  
ATOM   3882  CG  LEU B 493      10.211  67.348  -9.038  1.00 90.26           C  
ATOM   3883  CD1 LEU B 493      11.634  67.896  -9.009  1.00 90.26           C  
ATOM   3884  CD2 LEU B 493      10.204  65.888  -9.478  1.00 90.26           C  
ATOM   3885  N   ALA B 494       6.588  67.446  -6.689  1.00 88.58           N  
ATOM   3886  CA  ALA B 494       5.253  66.857  -6.751  1.00 88.58           C  
ATOM   3887  C   ALA B 494       4.195  67.922  -7.024  1.00 88.58           C  
ATOM   3888  CB  ALA B 494       4.937  66.117  -5.454  1.00 88.58           C  
ATOM   3889  O   ALA B 494       3.271  67.702  -7.811  1.00 88.58           O  
ATOM   3890  N   GLN B 495       4.397  69.064  -6.380  1.00 91.96           N  
ATOM   3891  CA  GLN B 495       3.468  70.174  -6.571  1.00 91.96           C  
ATOM   3892  C   GLN B 495       3.553  70.724  -7.992  1.00 91.96           C  
ATOM   3893  CB  GLN B 495       3.746  71.287  -5.559  1.00 91.96           C  
ATOM   3894  O   GLN B 495       2.530  71.036  -8.604  1.00 91.96           O  
ATOM   3895  CG  GLN B 495       3.006  71.117  -4.239  1.00 91.96           C  
ATOM   3896  CD  GLN B 495       3.386  72.167  -3.213  1.00 91.96           C  
ATOM   3897  NE2 GLN B 495       2.918  71.991  -1.982  1.00 91.96           N  
ATOM   3898  OE1 GLN B 495       4.096  73.129  -3.524  1.00 91.96           O  
ATOM   3899  N   ILE B 496       4.689  70.735  -8.496  1.00 91.81           N  
ATOM   3900  CA  ILE B 496       4.926  71.266  -9.834  1.00 91.81           C  
ATOM   3901  C   ILE B 496       4.376  70.298 -10.878  1.00 91.81           C  
ATOM   3902  CB  ILE B 496       6.429  71.525 -10.081  1.00 91.81           C  
ATOM   3903  O   ILE B 496       3.735  70.716 -11.845  1.00 91.81           O  
ATOM   3904  CG1 ILE B 496       6.953  72.593  -9.115  1.00 91.81           C  
ATOM   3905  CG2 ILE B 496       6.673  71.936 -11.536  1.00 91.81           C  
ATOM   3906  CD1 ILE B 496       8.463  72.782  -9.161  1.00 91.81           C  
ATOM   3907  N   LEU B 497       4.585  69.028 -10.694  1.00 90.72           N  
ATOM   3908  CA  LEU B 497       4.096  68.008 -11.616  1.00 90.72           C  
ATOM   3909  C   LEU B 497       2.572  67.970 -11.625  1.00 90.72           C  
ATOM   3910  CB  LEU B 497       4.651  66.633 -11.237  1.00 90.72           C  
ATOM   3911  O   LEU B 497       1.958  67.768 -12.675  1.00 90.72           O  
ATOM   3912  CG  LEU B 497       6.044  66.293 -11.771  1.00 90.72           C  
ATOM   3913  CD1 LEU B 497       6.633  65.116 -11.001  1.00 90.72           C  
ATOM   3914  CD2 LEU B 497       5.984  65.987 -13.263  1.00 90.72           C  
ATOM   3915  N   LYS B 498       1.994  68.221 -10.599  1.00 86.12           N  
ATOM   3916  CA  LYS B 498       0.539  68.290 -10.503  1.00 86.12           C  
ATOM   3917  C   LYS B 498      -0.005  69.499 -11.257  1.00 86.12           C  
ATOM   3918  CB  LYS B 498       0.100  68.344  -9.039  1.00 86.12           C  
ATOM   3919  O   LYS B 498      -1.039  69.409 -11.922  1.00 86.12           O  
ATOM   3920  CG  LYS B 498      -1.154  67.536  -8.738  1.00 86.12           C  
ATOM   3921  CD  LYS B 498      -1.497  67.567  -7.254  1.00 86.12           C  
ATOM   3922  CE  LYS B 498      -2.768  66.784  -6.957  1.00 86.12           C  
ATOM   3923  NZ  LYS B 498      -3.068  66.749  -5.494  1.00 86.12           N  
ATOM   3924  N   ARG B 499       0.689  70.537 -11.186  1.00 91.35           N  
ATOM   3925  CA  ARG B 499       0.269  71.769 -11.846  1.00 91.35           C  
ATOM   3926  C   ARG B 499       0.521  71.698 -13.348  1.00 91.35           C  
ATOM   3927  CB  ARG B 499       0.998  72.975 -11.249  1.00 91.35           C  
ATOM   3928  O   ARG B 499      -0.287  72.185 -14.142  1.00 91.35           O  
ATOM   3929  CG  ARG B 499       0.314  73.563 -10.025  1.00 91.35           C  
ATOM   3930  CD  ARG B 499       1.019  74.821  -9.536  1.00 91.35           C  
ATOM   3931  NE  ARG B 499       0.386  75.361  -8.335  1.00 91.35           N  
ATOM   3932  NH1 ARG B 499       2.089  76.847  -7.856  1.00 91.35           N  
ATOM   3933  NH2 ARG B 499       0.248  76.728  -6.495  1.00 91.35           N  
ATOM   3934  CZ  ARG B 499       0.909  76.311  -7.565  1.00 91.35           C  
ATOM   3935  N   LEU B 500       1.557  71.063 -13.845  1.00 90.75           N  
ATOM   3936  CA  LEU B 500       1.961  70.978 -15.245  1.00 90.75           C  
ATOM   3937  C   LEU B 500       1.162  69.905 -15.977  1.00 90.75           C  
ATOM   3938  CB  LEU B 500       3.458  70.680 -15.354  1.00 90.75           C  
ATOM   3939  O   LEU B 500       0.950  70.001 -17.188  1.00 90.75           O  
ATOM   3940  CG  LEU B 500       4.370  71.876 -15.631  1.00 90.75           C  
ATOM   3941  CD1 LEU B 500       5.562  71.866 -14.680  1.00 90.75           C  
ATOM   3942  CD2 LEU B 500       4.837  71.868 -17.083  1.00 90.75           C  
ATOM   3943  N   ASN B 501       0.554  69.103 -15.304  1.00 85.21           N  
ATOM   3944  CA  ASN B 501      -0.197  67.999 -15.892  1.00 85.21           C  
ATOM   3945  C   ASN B 501       0.480  67.470 -17.152  1.00 85.21           C  
ATOM   3946  CB  ASN B 501      -1.632  68.430 -16.200  1.00 85.21           C  
ATOM   3947  O   ASN B 501      -0.092  67.533 -18.242  1.00 85.21           O  
ATOM   3948  CG  ASN B 501      -2.658  67.405 -15.759  1.00 85.21           C  
ATOM   3949  ND2 ASN B 501      -3.928  67.681 -16.030  1.00 85.21           N  
ATOM   3950  OD1 ASN B 501      -2.312  66.373 -15.177  1.00 85.21           O  
ATOM   3951  N   PRO B 502       1.560  66.765 -16.988  1.00 90.47           N  
ATOM   3952  CA  PRO B 502       2.304  66.232 -18.132  1.00 90.47           C  
ATOM   3953  C   PRO B 502       1.724  64.919 -18.652  1.00 90.47           C  
ATOM   3954  CB  PRO B 502       3.712  66.022 -17.569  1.00 90.47           C  
ATOM   3955  O   PRO B 502       0.929  64.274 -17.962  1.00 90.47           O  
ATOM   3956  CG  PRO B 502       3.549  66.114 -16.087  1.00 90.47           C  
ATOM   3957  CD  PRO B 502       2.175  66.642 -15.790  1.00 90.47           C  
ATOM   3958  N   GLU B 503       1.904  64.643 -19.977  1.00 90.91           N  
ATOM   3959  CA  GLU B 503       1.521  63.375 -20.590  1.00 90.91           C  
ATOM   3960  C   GLU B 503       2.358  62.222 -20.042  1.00 90.91           C  
ATOM   3961  CB  GLU B 503       1.662  63.449 -22.113  1.00 90.91           C  
ATOM   3962  O   GLU B 503       3.579  62.340 -19.915  1.00 90.91           O  
ATOM   3963  CG  GLU B 503       0.396  63.904 -22.825  1.00 90.91           C  
ATOM   3964  CD  GLU B 503       0.527  63.901 -24.340  1.00 90.91           C  
ATOM   3965  OE1 GLU B 503      -0.472  64.193 -25.036  1.00 90.91           O  
ATOM   3966  OE2 GLU B 503       1.637  63.603 -24.835  1.00 90.91           O  
ATOM   3967  N   ARG B 504       1.732  61.206 -19.500  1.00 89.07           N  
ATOM   3968  CA  ARG B 504       2.377  60.022 -18.942  1.00 89.07           C  
ATOM   3969  C   ARG B 504       2.534  58.934 -19.999  1.00 89.07           C  
ATOM   3970  CB  ARG B 504       1.579  59.485 -17.752  1.00 89.07           C  
ATOM   3971  O   ARG B 504       1.575  58.594 -20.695  1.00 89.07           O  
ATOM   3972  CG  ARG B 504       1.358  60.506 -16.647  1.00 89.07           C  
ATOM   3973  CD  ARG B 504       0.436  59.971 -15.561  1.00 89.07           C  
ATOM   3974  NE  ARG B 504       0.189  60.968 -14.524  1.00 89.07           N  
ATOM   3975  NH1 ARG B 504      -0.995  59.543 -13.144  1.00 89.07           N  
ATOM   3976  NH2 ARG B 504      -0.651  61.723 -12.524  1.00 89.07           N  
ATOM   3977  CZ  ARG B 504      -0.485  60.742 -13.400  1.00 89.07           C  
ATOM   3978  N   LYS B 505       3.747  58.503 -20.267  1.00 88.72           N  
ATOM   3979  CA  LYS B 505       4.040  57.418 -21.199  1.00 88.72           C  
ATOM   3980  C   LYS B 505       4.868  56.326 -20.529  1.00 88.72           C  
ATOM   3981  CB  LYS B 505       4.775  57.952 -22.430  1.00 88.72           C  
ATOM   3982  O   LYS B 505       5.780  56.619 -19.752  1.00 88.72           O  
ATOM   3983  CG  LYS B 505       3.863  58.593 -23.465  1.00 88.72           C  
ATOM   3984  CD  LYS B 505       4.640  59.026 -24.703  1.00 88.72           C  
ATOM   3985  CE  LYS B 505       3.746  59.751 -25.699  1.00 88.72           C  
ATOM   3986  NZ  LYS B 505       4.522  60.265 -26.867  1.00 88.72           N  
ATOM   3987  N   MET B 506       4.474  55.150 -20.644  1.00 86.65           N  
ATOM   3988  CA  MET B 506       5.228  54.013 -20.123  1.00 86.65           C  
ATOM   3989  C   MET B 506       6.341  53.611 -21.085  1.00 86.65           C  
ATOM   3990  CB  MET B 506       4.300  52.823 -19.870  1.00 86.65           C  
ATOM   3991  O   MET B 506       6.071  53.194 -22.213  1.00 86.65           O  
ATOM   3992  CG  MET B 506       3.615  52.858 -18.514  1.00 86.65           C  
ATOM   3993  SD  MET B 506       4.692  52.233 -17.166  1.00 86.65           S  
ATOM   3994  CE  MET B 506       4.521  50.445 -17.423  1.00 86.65           C  
ATOM   3995  N   ILE B 507       7.476  53.882 -20.814  1.00 86.26           N  
ATOM   3996  CA  ILE B 507       8.642  53.504 -21.606  1.00 86.26           C  
ATOM   3997  C   ILE B 507       9.524  52.550 -20.804  1.00 86.26           C  
ATOM   3998  CB  ILE B 507       9.453  54.744 -22.044  1.00 86.26           C  
ATOM   3999  O   ILE B 507       9.931  52.865 -19.683  1.00 86.26           O  
ATOM   4000  CG1 ILE B 507       8.551  55.740 -22.782  1.00 86.26           C  
ATOM   4001  CG2 ILE B 507      10.641  54.330 -22.918  1.00 86.26           C  
ATOM   4002  CD1 ILE B 507       9.125  57.147 -22.871  1.00 86.26           C  
ATOM   4003  N   ASN B 508       9.784  51.402 -21.237  1.00 81.58           N  
ATOM   4004  CA  ASN B 508      10.655  50.428 -20.590  1.00 81.58           C  
ATOM   4005  C   ASN B 508      10.147  50.057 -19.199  1.00 81.58           C  
ATOM   4006  CB  ASN B 508      12.088  50.960 -20.507  1.00 81.58           C  
ATOM   4007  O   ASN B 508      10.928  49.977 -18.249  1.00 81.58           O  
ATOM   4008  CG  ASN B 508      12.802  50.925 -21.844  1.00 81.58           C  
ATOM   4009  ND2 ASN B 508      14.041  51.401 -21.867  1.00 81.58           N  
ATOM   4010  OD1 ASN B 508      12.244  50.474 -22.848  1.00 81.58           O  
ATOM   4011  N   ASP B 509       8.878  49.918 -19.033  1.00 84.84           N  
ATOM   4012  CA  ASP B 509       8.277  49.511 -17.767  1.00 84.84           C  
ATOM   4013  C   ASP B 509       8.429  50.603 -16.710  1.00 84.84           C  
ATOM   4014  CB  ASP B 509       8.903  48.207 -17.269  1.00 84.84           C  
ATOM   4015  O   ASP B 509       8.281  50.342 -15.515  1.00 84.84           O  
ATOM   4016  CG  ASP B 509       8.202  46.971 -17.805  1.00 84.84           C  
ATOM   4017  OD1 ASP B 509       6.996  47.042 -18.122  1.00 84.84           O  
ATOM   4018  OD2 ASP B 509       8.863  45.914 -17.909  1.00 84.84           O  
ATOM   4019  N   LYS B 510       8.801  51.641 -17.173  1.00 88.24           N  
ATOM   4020  CA  LYS B 510       8.925  52.781 -16.269  1.00 88.24           C  
ATOM   4021  C   LYS B 510       8.101  53.967 -16.763  1.00 88.24           C  
ATOM   4022  CB  LYS B 510      10.391  53.189 -16.116  1.00 88.24           C  
ATOM   4023  O   LYS B 510       8.003  54.202 -17.969  1.00 88.24           O  
ATOM   4024  CG  LYS B 510      11.254  52.148 -15.418  1.00 88.24           C  
ATOM   4025  CD  LYS B 510      12.688  52.633 -15.249  1.00 88.24           C  
ATOM   4026  CE  LYS B 510      13.563  51.575 -14.590  1.00 88.24           C  
ATOM   4027  NZ  LYS B 510      15.000  51.980 -14.569  1.00 88.24           N  
ATOM   4028  N   MET B 511       7.379  54.629 -15.807  1.00 91.09           N  
ATOM   4029  CA  MET B 511       6.509  55.760 -16.115  1.00 91.09           C  
ATOM   4030  C   MET B 511       7.328  57.013 -16.410  1.00 91.09           C  
ATOM   4031  CB  MET B 511       5.543  56.027 -14.960  1.00 91.09           C  
ATOM   4032  O   MET B 511       8.099  57.468 -15.564  1.00 91.09           O  
ATOM   4033  CG  MET B 511       4.077  55.913 -15.347  1.00 91.09           C  
ATOM   4034  SD  MET B 511       2.995  56.983 -14.322  1.00 91.09           S  
ATOM   4035  CE  MET B 511       2.919  55.998 -12.800  1.00 91.09           C  
ATOM   4036  N   HIS B 512       7.202  57.486 -17.644  1.00 92.06           N  
ATOM   4037  CA  HIS B 512       7.917  58.691 -18.050  1.00 92.06           C  
ATOM   4038  C   HIS B 512       6.959  59.864 -18.234  1.00 92.06           C  
ATOM   4039  CB  HIS B 512       8.696  58.442 -19.342  1.00 92.06           C  
ATOM   4040  O   HIS B 512       5.806  59.673 -18.626  1.00 92.06           O  
ATOM   4041  CG  HIS B 512       9.910  57.588 -19.156  1.00 92.06           C  
ATOM   4042  CD2 HIS B 512      11.222  57.853 -19.358  1.00 92.06           C  
ATOM   4043  ND1 HIS B 512       9.842  56.285 -18.712  1.00 92.06           N  
ATOM   4044  CE1 HIS B 512      11.064  55.785 -18.648  1.00 92.06           C  
ATOM   4045  NE2 HIS B 512      11.920  56.715 -19.034  1.00 92.06           N  
ATOM   4046  N   PHE B 513       7.360  61.083 -17.825  1.00 94.42           N  
ATOM   4047  CA  PHE B 513       6.580  62.308 -17.954  1.00 94.42           C  
ATOM   4048  C   PHE B 513       7.126  63.184 -19.075  1.00 94.42           C  
ATOM   4049  CB  PHE B 513       6.577  63.086 -16.634  1.00 94.42           C  
ATOM   4050  O   PHE B 513       8.342  63.293 -19.248  1.00 94.42           O  
ATOM   4051  CG  PHE B 513       5.980  62.324 -15.481  1.00 94.42           C  
ATOM   4052  CD1 PHE B 513       4.603  62.270 -15.304  1.00 94.42           C  
ATOM   4053  CD2 PHE B 513       6.797  61.661 -14.575  1.00 94.42           C  
ATOM   4054  CE1 PHE B 513       4.048  61.566 -14.238  1.00 94.42           C  
ATOM   4055  CE2 PHE B 513       6.250  60.956 -13.507  1.00 94.42           C  
ATOM   4056  CZ  PHE B 513       4.875  60.910 -13.340  1.00 94.42           C  
ATOM   4057  N   SER B 514       6.224  63.616 -20.019  1.00 92.27           N  
ATOM   4058  CA  SER B 514       6.637  64.480 -21.120  1.00 92.27           C  
ATOM   4059  C   SER B 514       5.624  65.595 -21.358  1.00 92.27           C  
ATOM   4060  CB  SER B 514       6.820  63.665 -22.401  1.00 92.27           C  
ATOM   4061  O   SER B 514       4.437  65.435 -21.068  1.00 92.27           O  
ATOM   4062  OG  SER B 514       5.566  63.271 -22.931  1.00 92.27           O  
ATOM   4063  N   LEU B 515       6.081  66.779 -21.645  1.00 90.32           N  
ATOM   4064  CA  LEU B 515       5.249  67.923 -22.003  1.00 90.32           C  
ATOM   4065  C   LEU B 515       5.389  68.254 -23.485  1.00 90.32           C  
ATOM   4066  CB  LEU B 515       5.624  69.143 -21.157  1.00 90.32           C  
ATOM   4067  O   LEU B 515       6.504  68.326 -24.007  1.00 90.32           O  
ATOM   4068  CG  LEU B 515       4.558  69.644 -20.181  1.00 90.32           C  
ATOM   4069  CD1 LEU B 515       5.069  69.553 -18.747  1.00 90.32           C  
ATOM   4070  CD2 LEU B 515       4.152  71.074 -20.520  1.00 90.32           C  
ATOM   4071  N   LYS B 516       4.364  68.119 -24.262  1.00 77.45           N  
ATOM   4072  CA  LYS B 516       4.382  68.489 -25.674  1.00 77.45           C  
ATOM   4073  C   LYS B 516       4.084  69.974 -25.857  1.00 77.45           C  
ATOM   4074  CB  LYS B 516       3.374  67.651 -26.462  1.00 77.45           C  
ATOM   4075  O   LYS B 516       3.167  70.511 -25.232  1.00 77.45           O  
ATOM   4076  CG  LYS B 516       4.007  66.731 -27.495  1.00 77.45           C  
ATOM   4077  CD  LYS B 516       2.967  65.842 -28.164  1.00 77.45           C  
ATOM   4078  CE  LYS B 516       3.605  64.890 -29.166  1.00 77.45           C  
ATOM   4079  NZ  LYS B 516       2.616  63.909 -29.705  1.00 77.45           N  
ATOM   4080  N   GLU B 517       4.892  70.909 -26.167  1.00 66.59           N  
ATOM   4081  CA  GLU B 517       4.595  72.302 -26.485  1.00 66.59           C  
ATOM   4082  C   GLU B 517       3.540  72.404 -27.583  1.00 66.59           C  
ATOM   4083  CB  GLU B 517       5.868  73.040 -26.909  1.00 66.59           C  
ATOM   4084  O   GLU B 517       3.501  71.575 -28.494  1.00 66.59           O  
ATOM   4085  CG  GLU B 517       6.157  74.289 -26.088  1.00 66.59           C  
ATOM   4086  CD  GLU B 517       7.526  74.888 -26.370  1.00 66.59           C  
ATOM   4087  OE1 GLU B 517       7.706  76.111 -26.169  1.00 66.59           O  
ATOM   4088  OE2 GLU B 517       8.425  74.129 -26.795  1.00 66.59           O  
TER    4089      GLU B 517                                                      
ATOM   4090  N   MET C   1       1.232  -2.471  29.978  1.00 32.45           N  
ATOM   4091  CA  MET C   1       0.607  -2.840  28.711  1.00 32.45           C  
ATOM   4092  C   MET C   1       0.236  -1.599  27.905  1.00 32.45           C  
ATOM   4093  CB  MET C   1      -0.636  -3.697  28.953  1.00 32.45           C  
ATOM   4094  O   MET C   1      -0.399  -0.682  28.428  1.00 32.45           O  
ATOM   4095  CG  MET C   1      -0.334  -5.175  29.141  1.00 32.45           C  
ATOM   4096  SD  MET C   1      -1.685  -6.253  28.522  1.00 32.45           S  
ATOM   4097  CE  MET C   1      -1.305  -7.786  29.414  1.00 32.45           C  
ATOM   4098  N   ALA C   2       1.171  -1.144  27.123  1.00 45.29           N  
ATOM   4099  CA  ALA C   2       0.836   0.015  26.299  1.00 45.29           C  
ATOM   4100  C   ALA C   2      -0.645   0.019  25.934  1.00 45.29           C  
ATOM   4101  CB  ALA C   2       1.693   0.034  25.036  1.00 45.29           C  
ATOM   4102  O   ALA C   2      -1.235  -1.038  25.696  1.00 45.29           O  
ATOM   4103  N   GLU C   3      -1.404   0.947  26.504  1.00 56.57           N  
ATOM   4104  CA  GLU C   3      -2.815   1.113  26.168  1.00 56.57           C  
ATOM   4105  C   GLU C   3      -3.055   0.910  24.675  1.00 56.57           C  
ATOM   4106  CB  GLU C   3      -3.312   2.496  26.598  1.00 56.57           C  
ATOM   4107  O   GLU C   3      -2.301   1.421  23.845  1.00 56.57           O  
ATOM   4108  CG  GLU C   3      -4.655   2.472  27.313  1.00 56.57           C  
ATOM   4109  CD  GLU C   3      -5.105   3.844  27.789  1.00 56.57           C  
ATOM   4110  OE1 GLU C   3      -6.253   3.972  28.272  1.00 56.57           O  
ATOM   4111  OE2 GLU C   3      -4.303   4.798  27.678  1.00 56.57           O  
ATOM   4112  N   ARG C   4      -3.549  -0.124  24.269  1.00 66.56           N  
ATOM   4113  CA  ARG C   4      -3.948  -0.414  22.896  1.00 66.56           C  
ATOM   4114  C   ARG C   4      -4.398   0.853  22.177  1.00 66.56           C  
ATOM   4115  CB  ARG C   4      -5.067  -1.457  22.870  1.00 66.56           C  
ATOM   4116  O   ARG C   4      -5.189   1.630  22.715  1.00 66.56           O  
ATOM   4117  CG  ARG C   4      -4.571  -2.894  22.831  1.00 66.56           C  
ATOM   4118  CD  ARG C   4      -5.719  -3.884  22.694  1.00 66.56           C  
ATOM   4119  NE  ARG C   4      -5.239  -5.262  22.645  1.00 66.56           N  
ATOM   4120  NH1 ARG C   4      -7.329  -6.216  22.886  1.00 66.56           N  
ATOM   4121  NH2 ARG C   4      -5.473  -7.546  22.680  1.00 66.56           N  
ATOM   4122  CZ  ARG C   4      -6.015  -6.338  22.737  1.00 66.56           C  
ATOM   4123  N   GLY C   5      -3.354   1.454  21.417  1.00 82.79           N  
ATOM   4124  CA  GLY C   5      -3.739   2.583  20.586  1.00 82.79           C  
ATOM   4125  C   GLY C   5      -2.797   3.766  20.713  1.00 82.79           C  
ATOM   4126  O   GLY C   5      -2.884   4.721  19.939  1.00 82.79           O  
ATOM   4127  N   GLU C   6      -1.957   3.731  21.690  1.00 91.26           N  
ATOM   4128  CA  GLU C   6      -1.029   4.846  21.851  1.00 91.26           C  
ATOM   4129  C   GLU C   6       0.078   4.799  20.801  1.00 91.26           C  
ATOM   4130  CB  GLU C   6      -0.421   4.841  23.256  1.00 91.26           C  
ATOM   4131  O   GLU C   6       0.675   3.746  20.568  1.00 91.26           O  
ATOM   4132  CG  GLU C   6       0.343   6.111  23.600  1.00 91.26           C  
ATOM   4133  CD  GLU C   6       0.855   6.135  25.031  1.00 91.26           C  
ATOM   4134  OE1 GLU C   6       1.459   7.151  25.443  1.00 91.26           O  
ATOM   4135  OE2 GLU C   6       0.650   5.129  25.747  1.00 91.26           O  
ATOM   4136  N   LEU C   7       0.304   5.876  20.209  1.00 93.96           N  
ATOM   4137  CA  LEU C   7       1.310   5.996  19.160  1.00 93.96           C  
ATOM   4138  C   LEU C   7       2.604   6.584  19.713  1.00 93.96           C  
ATOM   4139  CB  LEU C   7       0.789   6.867  18.014  1.00 93.96           C  
ATOM   4140  O   LEU C   7       2.602   7.681  20.276  1.00 93.96           O  
ATOM   4141  CG  LEU C   7       1.680   6.960  16.774  1.00 93.96           C  
ATOM   4142  CD1 LEU C   7       1.734   5.615  16.059  1.00 93.96           C  
ATOM   4143  CD2 LEU C   7       1.177   8.051  15.835  1.00 93.96           C  
ATOM   4144  N   ASP C   8       3.657   5.827  19.659  1.00 94.17           N  
ATOM   4145  CA  ASP C   8       4.972   6.312  20.065  1.00 94.17           C  
ATOM   4146  C   ASP C   8       5.499   7.357  19.084  1.00 94.17           C  
ATOM   4147  CB  ASP C   8       5.961   5.150  20.177  1.00 94.17           C  
ATOM   4148  O   ASP C   8       5.651   7.077  17.893  1.00 94.17           O  
ATOM   4149  CG  ASP C   8       7.284   5.556  20.803  1.00 94.17           C  
ATOM   4150  OD1 ASP C   8       7.423   6.720  21.234  1.00 94.17           O  
ATOM   4151  OD2 ASP C   8       8.197   4.704  20.862  1.00 94.17           O  
ATOM   4152  N   LEU C   9       5.838   8.536  19.546  1.00 92.61           N  
ATOM   4153  CA  LEU C   9       6.200   9.668  18.700  1.00 92.61           C  
ATOM   4154  C   LEU C   9       7.707   9.899  18.716  1.00 92.61           C  
ATOM   4155  CB  LEU C   9       5.473  10.935  19.159  1.00 92.61           C  
ATOM   4156  O   LEU C   9       8.190  10.914  18.209  1.00 92.61           O  
ATOM   4157  CG  LEU C   9       3.945  10.884  19.143  1.00 92.61           C  
ATOM   4158  CD1 LEU C   9       3.365  12.112  19.836  1.00 92.61           C  
ATOM   4159  CD2 LEU C   9       3.428  10.778  17.712  1.00 92.61           C  
ATOM   4160  N   THR C  10       8.464   9.045  19.215  1.00 87.93           N  
ATOM   4161  CA  THR C  10       9.905   9.219  19.365  1.00 87.93           C  
ATOM   4162  C   THR C  10      10.557   9.516  18.017  1.00 87.93           C  
ATOM   4163  CB  THR C  10      10.556   7.971  19.989  1.00 87.93           C  
ATOM   4164  O   THR C  10      11.355  10.449  17.900  1.00 87.93           O  
ATOM   4165  CG2 THR C  10      10.246   7.876  21.479  1.00 87.93           C  
ATOM   4166  OG1 THR C  10      10.057   6.799  19.332  1.00 87.93           O  
ATOM   4167  N   GLY C  11      10.225   8.814  17.038  1.00 85.53           N  
ATOM   4168  CA  GLY C  11      10.805   8.982  15.715  1.00 85.53           C  
ATOM   4169  C   GLY C  11      10.455  10.312  15.074  1.00 85.53           C  
ATOM   4170  O   GLY C  11      11.308  10.952  14.456  1.00 85.53           O  
ATOM   4171  N   ALA C  12       9.306  10.683  15.235  1.00 82.83           N  
ATOM   4172  CA  ALA C  12       8.828  11.939  14.661  1.00 82.83           C  
ATOM   4173  C   ALA C  12       9.418  13.138  15.398  1.00 82.83           C  
ATOM   4174  CB  ALA C  12       7.303  11.994  14.697  1.00 82.83           C  
ATOM   4175  O   ALA C  12       9.789  14.136  14.776  1.00 82.83           O  
ATOM   4176  N   LYS C  13       9.456  12.995  16.732  1.00 87.30           N  
ATOM   4177  CA  LYS C  13       9.999  14.081  17.543  1.00 87.30           C  
ATOM   4178  C   LYS C  13      11.486  14.284  17.265  1.00 87.30           C  
ATOM   4179  CB  LYS C  13       9.777  13.803  19.031  1.00 87.30           C  
ATOM   4180  O   LYS C  13      11.984  15.410  17.321  1.00 87.30           O  
ATOM   4181  CG  LYS C  13       8.355  14.067  19.504  1.00 87.30           C  
ATOM   4182  CD  LYS C  13       8.237  13.936  21.017  1.00 87.30           C  
ATOM   4183  CE  LYS C  13       6.818  14.216  21.494  1.00 87.30           C  
ATOM   4184  NZ  LYS C  13       6.683  14.028  22.970  1.00 87.30           N  
ATOM   4185  N   GLN C  14      12.216  13.201  16.939  1.00 86.64           N  
ATOM   4186  CA  GLN C  14      13.631  13.283  16.591  1.00 86.64           C  
ATOM   4187  C   GLN C  14      13.816  13.709  15.137  1.00 86.64           C  
ATOM   4188  CB  GLN C  14      14.322  11.941  16.837  1.00 86.64           C  
ATOM   4189  O   GLN C  14      14.945  13.904  14.681  1.00 86.64           O  
ATOM   4190  CG  GLN C  14      14.422  11.561  18.308  1.00 86.64           C  
ATOM   4191  CD  GLN C  14      15.028  10.186  18.519  1.00 86.64           C  
ATOM   4192  NE2 GLN C  14      15.198   9.800  19.779  1.00 86.64           N  
ATOM   4193  OE1 GLN C  14      15.339   9.476  17.558  1.00 86.64           O  
ATOM   4194  N   ASN C  15      12.829  13.989  14.466  1.00 85.49           N  
ATOM   4195  CA  ASN C  15      12.854  14.387  13.062  1.00 85.49           C  
ATOM   4196  C   ASN C  15      13.714  13.442  12.227  1.00 85.49           C  
ATOM   4197  CB  ASN C  15      13.355  15.825  12.921  1.00 85.49           C  
ATOM   4198  O   ASN C  15      14.539  13.889  11.429  1.00 85.49           O  
ATOM   4199  CG  ASN C  15      12.605  16.604  11.858  1.00 85.49           C  
ATOM   4200  ND2 ASN C  15      13.016  17.846  11.631  1.00 85.49           N  
ATOM   4201  OD1 ASN C  15      11.663  16.093  11.247  1.00 85.49           O  
ATOM   4202  N   THR C  16      13.604  12.159  12.502  1.00 90.96           N  
ATOM   4203  CA  THR C  16      14.323  11.159  11.720  1.00 90.96           C  
ATOM   4204  C   THR C  16      13.864  11.178  10.265  1.00 90.96           C  
ATOM   4205  CB  THR C  16      14.129   9.748  12.305  1.00 90.96           C  
ATOM   4206  O   THR C  16      12.693  10.923   9.975  1.00 90.96           O  
ATOM   4207  CG2 THR C  16      15.067   8.744  11.642  1.00 90.96           C  
ATOM   4208  OG1 THR C  16      14.397   9.779  13.712  1.00 90.96           O  
ATOM   4209  N   GLY C  17      14.780  11.524   9.389  1.00 93.33           N  
ATOM   4210  CA  GLY C  17      14.481  11.576   7.967  1.00 93.33           C  
ATOM   4211  C   GLY C  17      14.646  10.236   7.274  1.00 93.33           C  
ATOM   4212  O   GLY C  17      15.644   9.543   7.481  1.00 93.33           O  
ATOM   4213  N   VAL C  18      13.623   9.838   6.506  1.00 95.33           N  
ATOM   4214  CA  VAL C  18      13.657   8.574   5.776  1.00 95.33           C  
ATOM   4215  C   VAL C  18      13.398   8.827   4.293  1.00 95.33           C  
ATOM   4216  CB  VAL C  18      12.624   7.569   6.334  1.00 95.33           C  
ATOM   4217  O   VAL C  18      12.804   9.843   3.924  1.00 95.33           O  
ATOM   4218  CG1 VAL C  18      12.989   7.155   7.759  1.00 95.33           C  
ATOM   4219  CG2 VAL C  18      11.220   8.168   6.291  1.00 95.33           C  
ATOM   4220  N   TRP C  19      13.910   7.919   3.406  1.00 96.21           N  
ATOM   4221  CA  TRP C  19      13.647   7.985   1.972  1.00 96.21           C  
ATOM   4222  C   TRP C  19      12.547   7.006   1.575  1.00 96.21           C  
ATOM   4223  CB  TRP C  19      14.921   7.692   1.176  1.00 96.21           C  
ATOM   4224  O   TRP C  19      12.547   5.853   2.012  1.00 96.21           O  
ATOM   4225  CG  TRP C  19      15.964   8.764   1.279  1.00 96.21           C  
ATOM   4226  CD1 TRP C  19      16.086   9.704   2.265  1.00 96.21           C  
ATOM   4227  CD2 TRP C  19      17.030   9.010   0.356  1.00 96.21           C  
ATOM   4228  CE2 TRP C  19      17.761  10.115   0.847  1.00 96.21           C  
ATOM   4229  CE3 TRP C  19      17.439   8.402  -0.838  1.00 96.21           C  
ATOM   4230  NE1 TRP C  19      17.164  10.519   2.011  1.00 96.21           N  
ATOM   4231  CH2 TRP C  19      19.257  10.012  -0.984  1.00 96.21           C  
ATOM   4232  CZ2 TRP C  19      18.879  10.625   0.183  1.00 96.21           C  
ATOM   4233  CZ3 TRP C  19      18.552   8.911  -1.497  1.00 96.21           C  
ATOM   4234  N   LEU C  20      11.622   7.499   0.835  1.00 96.57           N  
ATOM   4235  CA  LEU C  20      10.617   6.649   0.206  1.00 96.57           C  
ATOM   4236  C   LEU C  20      10.984   6.356  -1.245  1.00 96.57           C  
ATOM   4237  CB  LEU C  20       9.238   7.310   0.273  1.00 96.57           C  
ATOM   4238  O   LEU C  20      11.007   7.263  -2.079  1.00 96.57           O  
ATOM   4239  CG  LEU C  20       8.079   6.524  -0.341  1.00 96.57           C  
ATOM   4240  CD1 LEU C  20       7.810   5.259   0.468  1.00 96.57           C  
ATOM   4241  CD2 LEU C  20       6.826   7.391  -0.419  1.00 96.57           C  
ATOM   4242  N   VAL C  21      11.175   5.087  -1.542  1.00 96.81           N  
ATOM   4243  CA  VAL C  21      11.703   4.738  -2.857  1.00 96.81           C  
ATOM   4244  C   VAL C  21      10.743   3.785  -3.564  1.00 96.81           C  
ATOM   4245  CB  VAL C  21      13.107   4.101  -2.753  1.00 96.81           C  
ATOM   4246  O   VAL C  21      10.348   2.761  -3.001  1.00 96.81           O  
ATOM   4247  CG1 VAL C  21      13.654   3.772  -4.141  1.00 96.81           C  
ATOM   4248  CG2 VAL C  21      14.061   5.032  -2.007  1.00 96.81           C  
ATOM   4249  N   LYS C  22      10.350   4.181  -4.706  1.00 95.09           N  
ATOM   4250  CA  LYS C  22       9.573   3.302  -5.574  1.00 95.09           C  
ATOM   4251  C   LYS C  22      10.480   2.345  -6.343  1.00 95.09           C  
ATOM   4252  CB  LYS C  22       8.727   4.121  -6.550  1.00 95.09           C  
ATOM   4253  O   LYS C  22      11.359   2.781  -7.089  1.00 95.09           O  
ATOM   4254  CG  LYS C  22       7.782   3.286  -7.402  1.00 95.09           C  
ATOM   4255  CD  LYS C  22       6.971   4.156  -8.353  1.00 95.09           C  
ATOM   4256  CE  LYS C  22       6.042   3.320  -9.223  1.00 95.09           C  
ATOM   4257  NZ  LYS C  22       5.213   4.172 -10.126  1.00 95.09           N  
ATOM   4258  N   VAL C  23      10.273   1.050  -6.181  1.00 94.12           N  
ATOM   4259  CA  VAL C  23      11.138   0.032  -6.770  1.00 94.12           C  
ATOM   4260  C   VAL C  23      10.329  -0.844  -7.724  1.00 94.12           C  
ATOM   4261  CB  VAL C  23      11.808  -0.839  -5.684  1.00 94.12           C  
ATOM   4262  O   VAL C  23       9.224  -1.278  -7.392  1.00 94.12           O  
ATOM   4263  CG1 VAL C  23      12.705  -1.900  -6.321  1.00 94.12           C  
ATOM   4264  CG2 VAL C  23      12.610   0.033  -4.720  1.00 94.12           C  
ATOM   4265  N   PRO C  24      10.909  -1.106  -8.873  1.00 89.43           N  
ATOM   4266  CA  PRO C  24      10.228  -2.031  -9.781  1.00 89.43           C  
ATOM   4267  C   PRO C  24      10.000  -3.408  -9.160  1.00 89.43           C  
ATOM   4268  CB  PRO C  24      11.183  -2.122 -10.974  1.00 89.43           C  
ATOM   4269  O   PRO C  24      10.809  -3.863  -8.346  1.00 89.43           O  
ATOM   4270  CG  PRO C  24      12.056  -0.915 -10.856  1.00 89.43           C  
ATOM   4271  CD  PRO C  24      12.128  -0.517  -9.410  1.00 89.43           C  
ATOM   4272  N   LYS C  25       8.981  -4.088  -9.594  1.00 87.04           N  
ATOM   4273  CA  LYS C  25       8.539  -5.341  -8.989  1.00 87.04           C  
ATOM   4274  C   LYS C  25       9.609  -6.422  -9.119  1.00 87.04           C  
ATOM   4275  CB  LYS C  25       7.234  -5.816  -9.630  1.00 87.04           C  
ATOM   4276  O   LYS C  25       9.850  -7.180  -8.177  1.00 87.04           O  
ATOM   4277  CG  LYS C  25       5.987  -5.171  -9.046  1.00 87.04           C  
ATOM   4278  CD  LYS C  25       4.719  -5.858  -9.537  1.00 87.04           C  
ATOM   4279  CE  LYS C  25       3.471  -5.231  -8.932  1.00 87.04           C  
ATOM   4280  NZ  LYS C  25       2.225  -5.897  -9.416  1.00 87.04           N  
ATOM   4281  N   TYR C  26      10.227  -6.554 -10.254  1.00 86.54           N  
ATOM   4282  CA  TYR C  26      11.234  -7.588 -10.463  1.00 86.54           C  
ATOM   4283  C   TYR C  26      12.397  -7.422  -9.492  1.00 86.54           C  
ATOM   4284  CB  TYR C  26      11.749  -7.553 -11.905  1.00 86.54           C  
ATOM   4285  O   TYR C  26      12.952  -8.409  -9.004  1.00 86.54           O  
ATOM   4286  CG  TYR C  26      12.735  -6.441 -12.171  1.00 86.54           C  
ATOM   4287  CD1 TYR C  26      12.303  -5.188 -12.600  1.00 86.54           C  
ATOM   4288  CD2 TYR C  26      14.100  -6.641 -11.995  1.00 86.54           C  
ATOM   4289  CE1 TYR C  26      13.207  -4.161 -12.848  1.00 86.54           C  
ATOM   4290  CE2 TYR C  26      15.014  -5.621 -12.240  1.00 86.54           C  
ATOM   4291  OH  TYR C  26      15.459  -3.374 -12.909  1.00 86.54           O  
ATOM   4292  CZ  TYR C  26      14.559  -4.387 -12.665  1.00 86.54           C  
ATOM   4293  N   LEU C  27      12.773  -6.139  -9.343  1.00 89.33           N  
ATOM   4294  CA  LEU C  27      13.854  -5.855  -8.406  1.00 89.33           C  
ATOM   4295  C   LEU C  27      13.447  -6.216  -6.981  1.00 89.33           C  
ATOM   4296  CB  LEU C  27      14.250  -4.377  -8.477  1.00 89.33           C  
ATOM   4297  O   LEU C  27      14.246  -6.774  -6.225  1.00 89.33           O  
ATOM   4298  CG  LEU C  27      15.576  -3.998  -7.815  1.00 89.33           C  
ATOM   4299  CD1 LEU C  27      16.734  -4.712  -8.504  1.00 89.33           C  
ATOM   4300  CD2 LEU C  27      15.777  -2.487  -7.848  1.00 89.33           C  
ATOM   4301  N   SER C  28      12.307  -5.817  -6.652  1.00 91.06           N  
ATOM   4302  CA  SER C  28      11.786  -6.154  -5.332  1.00 91.06           C  
ATOM   4303  C   SER C  28      11.791  -7.662  -5.103  1.00 91.06           C  
ATOM   4304  CB  SER C  28      10.367  -5.609  -5.161  1.00 91.06           C  
ATOM   4305  O   SER C  28      12.096  -8.127  -4.003  1.00 91.06           O  
ATOM   4306  OG  SER C  28       9.452  -6.324  -5.974  1.00 91.06           O  
ATOM   4307  N   GLN C  29      11.370  -8.472  -6.044  1.00 87.82           N  
ATOM   4308  CA  GLN C  29      11.366  -9.929  -5.972  1.00 87.82           C  
ATOM   4309  C   GLN C  29      12.777 -10.474  -5.769  1.00 87.82           C  
ATOM   4310  CB  GLN C  29      10.749 -10.527  -7.238  1.00 87.82           C  
ATOM   4311  O   GLN C  29      12.982 -11.404  -4.988  1.00 87.82           O  
ATOM   4312  CG  GLN C  29       9.244 -10.319  -7.346  1.00 87.82           C  
ATOM   4313  CD  GLN C  29       8.689 -10.741  -8.693  1.00 87.82           C  
ATOM   4314  NE2 GLN C  29       7.389 -10.547  -8.886  1.00 87.82           N  
ATOM   4315  OE1 GLN C  29       9.423 -11.237  -9.554  1.00 87.82           O  
ATOM   4316  N   GLN C  30      13.670  -9.812  -6.458  1.00 89.53           N  
ATOM   4317  CA  GLN C  30      15.062 -10.228  -6.329  1.00 89.53           C  
ATOM   4318  C   GLN C  30      15.608  -9.901  -4.942  1.00 89.53           C  
ATOM   4319  CB  GLN C  30      15.924  -9.560  -7.402  1.00 89.53           C  
ATOM   4320  O   GLN C  30      16.401 -10.664  -4.386  1.00 89.53           O  
ATOM   4321  CG  GLN C  30      15.650 -10.064  -8.813  1.00 89.53           C  
ATOM   4322  CD  GLN C  30      15.798 -11.569  -8.938  1.00 89.53           C  
ATOM   4323  NE2 GLN C  30      14.896 -12.193  -9.688  1.00 89.53           N  
ATOM   4324  OE1 GLN C  30      16.715 -12.165  -8.365  1.00 89.53           O  
ATOM   4325  N   TRP C  31      15.225  -8.753  -4.425  1.00 92.22           N  
ATOM   4326  CA  TRP C  31      15.652  -8.356  -3.088  1.00 92.22           C  
ATOM   4327  C   TRP C  31      15.195  -9.372  -2.046  1.00 92.22           C  
ATOM   4328  CB  TRP C  31      15.106  -6.968  -2.739  1.00 92.22           C  
ATOM   4329  O   TRP C  31      15.902  -9.627  -1.068  1.00 92.22           O  
ATOM   4330  CG  TRP C  31      15.803  -5.844  -3.445  1.00 92.22           C  
ATOM   4331  CD1 TRP C  31      16.799  -5.948  -4.376  1.00 92.22           C  
ATOM   4332  CD2 TRP C  31      15.560  -4.445  -3.271  1.00 92.22           C  
ATOM   4333  CE2 TRP C  31      16.445  -3.757  -4.131  1.00 92.22           C  
ATOM   4334  CE3 TRP C  31      14.678  -3.705  -2.472  1.00 92.22           C  
ATOM   4335  NE1 TRP C  31      17.189  -4.696  -4.793  1.00 92.22           N  
ATOM   4336  CH2 TRP C  31      15.600  -1.663  -3.421  1.00 92.22           C  
ATOM   4337  CZ2 TRP C  31      16.473  -2.363  -4.213  1.00 92.22           C  
ATOM   4338  CZ3 TRP C  31      14.707  -2.318  -2.556  1.00 92.22           C  
ATOM   4339  N   ALA C  32      14.045  -9.945  -2.305  1.00 87.47           N  
ATOM   4340  CA  ALA C  32      13.467 -10.909  -1.373  1.00 87.47           C  
ATOM   4341  C   ALA C  32      14.277 -12.202  -1.347  1.00 87.47           C  
ATOM   4342  CB  ALA C  32      12.015 -11.202  -1.743  1.00 87.47           C  
ATOM   4343  O   ALA C  32      14.265 -12.929  -0.351  1.00 87.47           O  
ATOM   4344  N   LYS C  33      14.993 -12.446  -2.385  1.00 87.08           N  
ATOM   4345  CA  LYS C  33      15.786 -13.666  -2.507  1.00 87.08           C  
ATOM   4346  C   LYS C  33      17.165 -13.491  -1.878  1.00 87.08           C  
ATOM   4347  CB  LYS C  33      15.928 -14.070  -3.975  1.00 87.08           C  
ATOM   4348  O   LYS C  33      17.947 -14.442  -1.808  1.00 87.08           O  
ATOM   4349  CG  LYS C  33      14.617 -14.470  -4.637  1.00 87.08           C  
ATOM   4350  CD  LYS C  33      14.815 -14.816  -6.107  1.00 87.08           C  
ATOM   4351  CE  LYS C  33      13.493 -15.142  -6.789  1.00 87.08           C  
ATOM   4352  NZ  LYS C  33      13.672 -15.398  -8.249  1.00 87.08           N  
ATOM   4353  N   ALA C  34      17.483 -12.321  -1.437  1.00 86.34           N  
ATOM   4354  CA  ALA C  34      18.796 -12.046  -0.859  1.00 86.34           C  
ATOM   4355  C   ALA C  34      19.030 -12.884   0.394  1.00 86.34           C  
ATOM   4356  CB  ALA C  34      18.934 -10.560  -0.535  1.00 86.34           C  
ATOM   4357  O   ALA C  34      18.128 -13.043   1.220  1.00 86.34           O  
ATOM   4358  N   SER C  35      20.173 -13.596   0.404  1.00 76.98           N  
ATOM   4359  CA  SER C  35      20.555 -14.441   1.531  1.00 76.98           C  
ATOM   4360  C   SER C  35      21.571 -13.741   2.427  1.00 76.98           C  
ATOM   4361  CB  SER C  35      21.129 -15.769   1.036  1.00 76.98           C  
ATOM   4362  O   SER C  35      22.030 -12.641   2.112  1.00 76.98           O  
ATOM   4363  OG  SER C  35      22.180 -15.548   0.111  1.00 76.98           O  
ATOM   4364  N   GLY C  36      21.759 -14.252   3.657  1.00 74.79           N  
ATOM   4365  CA  GLY C  36      22.742 -13.723   4.589  1.00 74.79           C  
ATOM   4366  C   GLY C  36      22.209 -12.582   5.435  1.00 74.79           C  
ATOM   4367  O   GLY C  36      21.169 -12.717   6.084  1.00 74.79           O  
ATOM   4368  N   ARG C  37      22.972 -11.419   5.252  1.00 78.20           N  
ATOM   4369  CA  ARG C  37      22.618 -10.208   5.985  1.00 78.20           C  
ATOM   4370  C   ARG C  37      21.579  -9.391   5.224  1.00 78.20           C  
ATOM   4371  CB  ARG C  37      23.861  -9.357   6.252  1.00 78.20           C  
ATOM   4372  O   ARG C  37      21.115  -8.359   5.712  1.00 78.20           O  
ATOM   4373  CG  ARG C  37      24.687  -9.829   7.439  1.00 78.20           C  
ATOM   4374  CD  ARG C  37      25.834  -8.875   7.742  1.00 78.20           C  
ATOM   4375  NE  ARG C  37      26.759  -9.438   8.721  1.00 78.20           N  
ATOM   4376  NH1 ARG C  37      27.916  -7.469   9.068  1.00 78.20           N  
ATOM   4377  NH2 ARG C  37      28.512  -9.369  10.204  1.00 78.20           N  
ATOM   4378  CZ  ARG C  37      27.727  -8.758   9.329  1.00 78.20           C  
ATOM   4379  N   GLY C  38      21.200  -9.906   4.144  1.00 89.32           N  
ATOM   4380  CA  GLY C  38      20.206  -9.201   3.350  1.00 89.32           C  
ATOM   4381  C   GLY C  38      20.799  -8.097   2.495  1.00 89.32           C  
ATOM   4382  O   GLY C  38      20.151  -7.078   2.249  1.00 89.32           O  
ATOM   4383  N   GLU C  39      22.135  -8.218   2.179  1.00 93.85           N  
ATOM   4384  CA  GLU C  39      22.793  -7.233   1.325  1.00 93.85           C  
ATOM   4385  C   GLU C  39      22.364  -7.389  -0.131  1.00 93.85           C  
ATOM   4386  CB  GLU C  39      24.315  -7.352   1.441  1.00 93.85           C  
ATOM   4387  O   GLU C  39      22.559  -8.449  -0.730  1.00 93.85           O  
ATOM   4388  CG  GLU C  39      24.858  -6.982   2.813  1.00 93.85           C  
ATOM   4389  CD  GLU C  39      26.375  -7.053   2.897  1.00 93.85           C  
ATOM   4390  OE1 GLU C  39      26.935  -6.793   3.986  1.00 93.85           O  
ATOM   4391  OE2 GLU C  39      27.008  -7.371   1.865  1.00 93.85           O  
ATOM   4392  N   VAL C  40      21.808  -6.358  -0.642  1.00 95.44           N  
ATOM   4393  CA  VAL C  40      21.202  -6.479  -1.964  1.00 95.44           C  
ATOM   4394  C   VAL C  40      22.028  -5.700  -2.984  1.00 95.44           C  
ATOM   4395  CB  VAL C  40      19.741  -5.977  -1.966  1.00 95.44           C  
ATOM   4396  O   VAL C  40      21.951  -5.963  -4.186  1.00 95.44           O  
ATOM   4397  CG1 VAL C  40      18.845  -6.918  -1.162  1.00 95.44           C  
ATOM   4398  CG2 VAL C  40      19.664  -4.557  -1.410  1.00 95.44           C  
ATOM   4399  N   GLY C  41      22.856  -4.797  -2.540  1.00 95.81           N  
ATOM   4400  CA  GLY C  41      23.650  -4.005  -3.466  1.00 95.81           C  
ATOM   4401  C   GLY C  41      24.238  -2.758  -2.833  1.00 95.81           C  
ATOM   4402  O   GLY C  41      24.414  -2.699  -1.614  1.00 95.81           O  
ATOM   4403  N   LYS C  42      24.664  -1.835  -3.774  1.00 96.52           N  
ATOM   4404  CA  LYS C  42      25.320  -0.610  -3.326  1.00 96.52           C  
ATOM   4405  C   LYS C  42      24.616   0.625  -3.879  1.00 96.52           C  
ATOM   4406  CB  LYS C  42      26.792  -0.605  -3.743  1.00 96.52           C  
ATOM   4407  O   LYS C  42      24.142   0.619  -5.017  1.00 96.52           O  
ATOM   4408  CG  LYS C  42      27.630  -1.683  -3.070  1.00 96.52           C  
ATOM   4409  CD  LYS C  42      29.094  -1.588  -3.478  1.00 96.52           C  
ATOM   4410  CE  LYS C  42      29.925  -2.695  -2.843  1.00 96.52           C  
ATOM   4411  NZ  LYS C  42      31.359  -2.615  -3.252  1.00 96.52           N  
ATOM   4412  N   LEU C  43      24.406   1.600  -3.014  1.00 96.11           N  
ATOM   4413  CA  LEU C  43      23.840   2.891  -3.388  1.00 96.11           C  
ATOM   4414  C   LEU C  43      24.941   3.922  -3.613  1.00 96.11           C  
ATOM   4415  CB  LEU C  43      22.874   3.386  -2.309  1.00 96.11           C  
ATOM   4416  O   LEU C  43      25.751   4.177  -2.718  1.00 96.11           O  
ATOM   4417  CG  LEU C  43      22.052   4.629  -2.653  1.00 96.11           C  
ATOM   4418  CD1 LEU C  43      20.998   4.293  -3.704  1.00 96.11           C  
ATOM   4419  CD2 LEU C  43      21.400   5.203  -1.400  1.00 96.11           C  
ATOM   4420  N   ARG C  44      25.075   4.421  -4.836  1.00 94.95           N  
ATOM   4421  CA  ARG C  44      26.075   5.418  -5.202  1.00 94.95           C  
ATOM   4422  C   ARG C  44      25.460   6.812  -5.270  1.00 94.95           C  
ATOM   4423  CB  ARG C  44      26.721   5.065  -6.544  1.00 94.95           C  
ATOM   4424  O   ARG C  44      24.539   7.052  -6.054  1.00 94.95           O  
ATOM   4425  CG  ARG C  44      27.861   5.989  -6.941  1.00 94.95           C  
ATOM   4426  CD  ARG C  44      28.422   5.635  -8.312  1.00 94.95           C  
ATOM   4427  NE  ARG C  44      29.393   6.625  -8.768  1.00 94.95           N  
ATOM   4428  NH1 ARG C  44      28.748   6.539 -10.985  1.00 94.95           N  
ATOM   4429  NH2 ARG C  44      30.443   7.938 -10.333  1.00 94.95           N  
ATOM   4430  CZ  ARG C  44      29.526   7.032 -10.028  1.00 94.95           C  
ATOM   4431  N   ILE C  45      25.908   7.724  -4.396  1.00 92.76           N  
ATOM   4432  CA  ILE C  45      25.444   9.107  -4.373  1.00 92.76           C  
ATOM   4433  C   ILE C  45      26.558  10.033  -4.857  1.00 92.76           C  
ATOM   4434  CB  ILE C  45      24.977   9.523  -2.960  1.00 92.76           C  
ATOM   4435  O   ILE C  45      27.611  10.132  -4.222  1.00 92.76           O  
ATOM   4436  CG1 ILE C  45      23.888   8.569  -2.455  1.00 92.76           C  
ATOM   4437  CG2 ILE C  45      24.480  10.971  -2.960  1.00 92.76           C  
ATOM   4438  CD1 ILE C  45      23.507   8.781  -0.997  1.00 92.76           C  
ATOM   4439  N   ALA C  46      26.333  10.629  -6.035  1.00 92.45           N  
ATOM   4440  CA  ALA C  46      27.312  11.538  -6.624  1.00 92.45           C  
ATOM   4441  C   ALA C  46      26.810  12.979  -6.593  1.00 92.45           C  
ATOM   4442  CB  ALA C  46      27.632  11.120  -8.057  1.00 92.45           C  
ATOM   4443  O   ALA C  46      25.756  13.288  -7.153  1.00 92.45           O  
ATOM   4444  N   LYS C  47      27.527  13.801  -5.917  1.00 87.89           N  
ATOM   4445  CA  LYS C  47      27.193  15.221  -5.857  1.00 87.89           C  
ATOM   4446  C   LYS C  47      28.119  16.042  -6.750  1.00 87.89           C  
ATOM   4447  CB  LYS C  47      27.267  15.730  -4.417  1.00 87.89           C  
ATOM   4448  O   LYS C  47      29.334  16.061  -6.542  1.00 87.89           O  
ATOM   4449  CG  LYS C  47      26.147  15.220  -3.522  1.00 87.89           C  
ATOM   4450  CD  LYS C  47      26.256  15.787  -2.112  1.00 87.89           C  
ATOM   4451  CE  LYS C  47      25.199  15.196  -1.188  1.00 87.89           C  
ATOM   4452  NZ  LYS C  47      25.402  15.623   0.229  1.00 87.89           N  
ATOM   4453  N   THR C  48      27.616  16.408  -7.962  1.00 82.42           N  
ATOM   4454  CA  THR C  48      28.402  17.207  -8.895  1.00 82.42           C  
ATOM   4455  C   THR C  48      27.789  18.594  -9.069  1.00 82.42           C  
ATOM   4456  CB  THR C  48      28.513  16.517 -10.267  1.00 82.42           C  
ATOM   4457  O   THR C  48      26.633  18.720  -9.478  1.00 82.42           O  
ATOM   4458  CG2 THR C  48      29.577  15.424 -10.248  1.00 82.42           C  
ATOM   4459  OG1 THR C  48      27.250  15.932 -10.604  1.00 82.42           O  
ATOM   4460  N   GLN C  49      28.467  19.655  -8.874  1.00 75.92           N  
ATOM   4461  CA  GLN C  49      28.124  21.048  -9.139  1.00 75.92           C  
ATOM   4462  C   GLN C  49      26.680  21.343  -8.745  1.00 75.92           C  
ATOM   4463  CB  GLN C  49      28.345  21.384 -10.614  1.00 75.92           C  
ATOM   4464  O   GLN C  49      25.927  21.934  -9.522  1.00 75.92           O  
ATOM   4465  CG  GLN C  49      29.812  21.460 -11.015  1.00 75.92           C  
ATOM   4466  CD  GLN C  49      30.006  21.909 -12.451  1.00 75.92           C  
ATOM   4467  NE2 GLN C  49      31.250  22.189 -12.822  1.00 75.92           N  
ATOM   4468  OE1 GLN C  49      29.045  22.001 -13.222  1.00 75.92           O  
ATOM   4469  N   GLY C  50      26.089  20.848  -7.631  1.00 74.47           N  
ATOM   4470  CA  GLY C  50      24.759  21.132  -7.114  1.00 74.47           C  
ATOM   4471  C   GLY C  50      23.730  20.091  -7.513  1.00 74.47           C  
ATOM   4472  O   GLY C  50      22.582  20.142  -7.065  1.00 74.47           O  
ATOM   4473  N   ARG C  51      24.123  19.263  -8.431  1.00 84.05           N  
ATOM   4474  CA  ARG C  51      23.214  18.194  -8.831  1.00 84.05           C  
ATOM   4475  C   ARG C  51      23.582  16.879  -8.152  1.00 84.05           C  
ATOM   4476  CB  ARG C  51      23.225  18.019 -10.351  1.00 84.05           C  
ATOM   4477  O   ARG C  51      24.759  16.517  -8.085  1.00 84.05           O  
ATOM   4478  CG  ARG C  51      22.054  17.210 -10.886  1.00 84.05           C  
ATOM   4479  CD  ARG C  51      22.041  17.175 -12.408  1.00 84.05           C  
ATOM   4480  NE  ARG C  51      21.000  16.287 -12.918  1.00 84.05           N  
ATOM   4481  NH1 ARG C  51      21.281  16.891 -15.131  1.00 84.05           N  
ATOM   4482  NH2 ARG C  51      19.701  15.333 -14.554  1.00 84.05           N  
ATOM   4483  CZ  ARG C  51      20.663  16.173 -14.200  1.00 84.05           C  
ATOM   4484  N   THR C  52      22.620  16.348  -7.449  1.00 88.64           N  
ATOM   4485  CA  THR C  52      22.817  15.066  -6.782  1.00 88.64           C  
ATOM   4486  C   THR C  52      22.298  13.920  -7.646  1.00 88.64           C  
ATOM   4487  CB  THR C  52      22.116  15.036  -5.411  1.00 88.64           C  
ATOM   4488  O   THR C  52      21.151  13.945  -8.096  1.00 88.64           O  
ATOM   4489  CG2 THR C  52      22.552  13.823  -4.596  1.00 88.64           C  
ATOM   4490  OG1 THR C  52      22.445  16.228  -4.686  1.00 88.64           O  
ATOM   4491  N   GLU C  53      23.186  13.014  -8.061  1.00 91.88           N  
ATOM   4492  CA  GLU C  53      22.816  11.816  -8.810  1.00 91.88           C  
ATOM   4493  C   GLU C  53      22.924  10.566  -7.941  1.00 91.88           C  
ATOM   4494  CB  GLU C  53      23.694  11.669 -10.055  1.00 91.88           C  
ATOM   4495  O   GLU C  53      23.958  10.328  -7.313  1.00 91.88           O  
ATOM   4496  CG  GLU C  53      23.446  12.735 -11.113  1.00 91.88           C  
ATOM   4497  CD  GLU C  53      24.294  12.551 -12.361  1.00 91.88           C  
ATOM   4498  OE1 GLU C  53      24.134  13.334 -13.325  1.00 91.88           O  
ATOM   4499  OE2 GLU C  53      25.125  11.615 -12.376  1.00 91.88           O  
ATOM   4500  N   VAL C  54      21.872   9.837  -7.897  1.00 94.76           N  
ATOM   4501  CA  VAL C  54      21.824   8.639  -7.066  1.00 94.76           C  
ATOM   4502  C   VAL C  54      21.581   7.412  -7.941  1.00 94.76           C  
ATOM   4503  CB  VAL C  54      20.729   8.744  -5.980  1.00 94.76           C  
ATOM   4504  O   VAL C  54      20.716   7.430  -8.820  1.00 94.76           O  
ATOM   4505  CG1 VAL C  54      20.750   7.516  -5.072  1.00 94.76           C  
ATOM   4506  CG2 VAL C  54      20.911  10.021  -5.162  1.00 94.76           C  
ATOM   4507  N   SER C  55      22.401   6.356  -7.785  1.00 94.85           N  
ATOM   4508  CA  SER C  55      22.243   5.122  -8.549  1.00 94.85           C  
ATOM   4509  C   SER C  55      22.423   3.895  -7.660  1.00 94.85           C  
ATOM   4510  CB  SER C  55      23.242   5.075  -9.706  1.00 94.85           C  
ATOM   4511  O   SER C  55      23.223   3.914  -6.722  1.00 94.85           O  
ATOM   4512  OG  SER C  55      24.573   5.039  -9.220  1.00 94.85           O  
ATOM   4513  N   PHE C  56      21.620   2.936  -7.903  1.00 96.03           N  
ATOM   4514  CA  PHE C  56      21.689   1.682  -7.162  1.00 96.03           C  
ATOM   4515  C   PHE C  56      22.266   0.571  -8.032  1.00 96.03           C  
ATOM   4516  CB  PHE C  56      20.302   1.281  -6.650  1.00 96.03           C  
ATOM   4517  O   PHE C  56      21.857   0.401  -9.183  1.00 96.03           O  
ATOM   4518  CG  PHE C  56      20.261  -0.082  -6.012  1.00 96.03           C  
ATOM   4519  CD1 PHE C  56      19.736  -1.170  -6.698  1.00 96.03           C  
ATOM   4520  CD2 PHE C  56      20.748  -0.274  -4.726  1.00 96.03           C  
ATOM   4521  CE1 PHE C  56      19.697  -2.432  -6.111  1.00 96.03           C  
ATOM   4522  CE2 PHE C  56      20.712  -1.533  -4.132  1.00 96.03           C  
ATOM   4523  CZ  PHE C  56      20.185  -2.610  -4.826  1.00 96.03           C  
ATOM   4524  N   THR C  57      23.252  -0.121  -7.502  1.00 95.23           N  
ATOM   4525  CA  THR C  57      23.845  -1.261  -8.191  1.00 95.23           C  
ATOM   4526  C   THR C  57      23.494  -2.565  -7.479  1.00 95.23           C  
ATOM   4527  CB  THR C  57      25.375  -1.122  -8.287  1.00 95.23           C  
ATOM   4528  O   THR C  57      23.806  -2.737  -6.299  1.00 95.23           O  
ATOM   4529  CG2 THR C  57      25.766   0.019  -9.222  1.00 95.23           C  
ATOM   4530  OG1 THR C  57      25.909  -0.860  -6.983  1.00 95.23           O  
ATOM   4531  N   LEU C  58      22.826  -3.393  -8.231  1.00 93.59           N  
ATOM   4532  CA  LEU C  58      22.391  -4.679  -7.698  1.00 93.59           C  
ATOM   4533  C   LEU C  58      23.557  -5.659  -7.623  1.00 93.59           C  
ATOM   4534  CB  LEU C  58      21.270  -5.265  -8.560  1.00 93.59           C  
ATOM   4535  O   LEU C  58      24.404  -5.692  -8.518  1.00 93.59           O  
ATOM   4536  CG  LEU C  58      20.657  -6.580  -8.074  1.00 93.59           C  
ATOM   4537  CD1 LEU C  58      19.853  -6.350  -6.799  1.00 93.59           C  
ATOM   4538  CD2 LEU C  58      19.782  -7.196  -9.160  1.00 93.59           C  
ATOM   4539  N   ASN C  59      23.618  -6.426  -6.573  1.00 93.02           N  
ATOM   4540  CA  ASN C  59      24.647  -7.451  -6.436  1.00 93.02           C  
ATOM   4541  C   ASN C  59      24.572  -8.475  -7.565  1.00 93.02           C  
ATOM   4542  CB  ASN C  59      24.532  -8.148  -5.078  1.00 93.02           C  
ATOM   4543  O   ASN C  59      23.481  -8.823  -8.022  1.00 93.02           O  
ATOM   4544  CG  ASN C  59      25.061  -7.299  -3.939  1.00 93.02           C  
ATOM   4545  ND2 ASN C  59      24.822  -7.740  -2.710  1.00 93.02           N  
ATOM   4546  OD1 ASN C  59      25.679  -6.255  -4.162  1.00 93.02           O  
ATOM   4547  N   GLU C  60      25.694  -9.002  -7.935  1.00 88.09           N  
ATOM   4548  CA  GLU C  60      25.803  -9.934  -9.054  1.00 88.09           C  
ATOM   4549  C   GLU C  60      25.029 -11.220  -8.778  1.00 88.09           C  
ATOM   4550  CB  GLU C  60      27.271 -10.255  -9.345  1.00 88.09           C  
ATOM   4551  O   GLU C  60      24.421 -11.791  -9.685  1.00 88.09           O  
ATOM   4552  CG  GLU C  60      27.496 -10.935 -10.688  1.00 88.09           C  
ATOM   4553  CD  GLU C  60      28.963 -11.021 -11.078  1.00 88.09           C  
ATOM   4554  OE1 GLU C  60      29.267 -11.492 -12.198  1.00 88.09           O  
ATOM   4555  OE2 GLU C  60      29.816 -10.616 -10.257  1.00 88.09           O  
ATOM   4556  N   ASP C  61      25.047 -11.637  -7.548  1.00 86.09           N  
ATOM   4557  CA  ASP C  61      24.384 -12.879  -7.163  1.00 86.09           C  
ATOM   4558  C   ASP C  61      22.873 -12.778  -7.358  1.00 86.09           C  
ATOM   4559  CB  ASP C  61      24.704 -13.229  -5.709  1.00 86.09           C  
ATOM   4560  O   ASP C  61      22.205 -13.784  -7.607  1.00 86.09           O  
ATOM   4561  CG  ASP C  61      26.183 -13.475  -5.470  1.00 86.09           C  
ATOM   4562  OD1 ASP C  61      26.885 -13.927  -6.401  1.00 86.09           O  
ATOM   4563  OD2 ASP C  61      26.652 -13.217  -4.340  1.00 86.09           O  
ATOM   4564  N   LEU C  62      22.394 -11.566  -7.324  1.00 87.05           N  
ATOM   4565  CA  LEU C  62      20.953 -11.354  -7.409  1.00 87.05           C  
ATOM   4566  C   LEU C  62      20.547 -10.939  -8.819  1.00 87.05           C  
ATOM   4567  CB  LEU C  62      20.508 -10.290  -6.403  1.00 87.05           C  
ATOM   4568  O   LEU C  62      19.356 -10.868  -9.131  1.00 87.05           O  
ATOM   4569  CG  LEU C  62      20.663 -10.649  -4.924  1.00 87.05           C  
ATOM   4570  CD1 LEU C  62      20.378  -9.431  -4.051  1.00 87.05           C  
ATOM   4571  CD2 LEU C  62      19.740 -11.805  -4.554  1.00 87.05           C  
ATOM   4572  N   ALA C  63      21.502 -10.662  -9.642  1.00 84.79           N  
ATOM   4573  CA  ALA C  63      21.236 -10.172 -10.992  1.00 84.79           C  
ATOM   4574  C   ALA C  63      20.792 -11.307 -11.910  1.00 84.79           C  
ATOM   4575  CB  ALA C  63      22.475  -9.484 -11.561  1.00 84.79           C  
ATOM   4576  O   ALA C  63      20.111 -11.074 -12.911  1.00 84.79           O  
ATOM   4577  N   ASN C  64      21.126 -12.498 -11.494  1.00 82.20           N  
ATOM   4578  CA  ASN C  64      20.738 -13.648 -12.305  1.00 82.20           C  
ATOM   4579  C   ASN C  64      19.373 -14.190 -11.892  1.00 82.20           C  
ATOM   4580  CB  ASN C  64      21.796 -14.749 -12.216  1.00 82.20           C  
ATOM   4581  O   ASN C  64      19.212 -14.696 -10.780  1.00 82.20           O  
ATOM   4582  CG  ASN C  64      23.124 -14.334 -12.819  1.00 82.20           C  
ATOM   4583  ND2 ASN C  64      24.214 -14.847 -12.261  1.00 82.20           N  
ATOM   4584  OD1 ASN C  64      23.169 -13.559 -13.778  1.00 82.20           O  
ATOM   4585  N   ILE C  65      18.459 -14.017 -12.838  1.00 78.69           N  
ATOM   4586  CA  ILE C  65      17.097 -14.459 -12.561  1.00 78.69           C  
ATOM   4587  C   ILE C  65      16.875 -15.849 -13.153  1.00 78.69           C  
ATOM   4588  CB  ILE C  65      16.055 -13.465 -13.122  1.00 78.69           C  
ATOM   4589  O   ILE C  65      17.036 -16.050 -14.359  1.00 78.69           O  
ATOM   4590  CG1 ILE C  65      16.301 -12.060 -12.559  1.00 78.69           C  
ATOM   4591  CG2 ILE C  65      14.633 -13.939 -12.809  1.00 78.69           C  
ATOM   4592  CD1 ILE C  65      15.494 -10.968 -13.248  1.00 78.69           C  
ATOM   4593  N   HIS C  66      16.669 -16.797 -12.321  1.00 74.27           N  
ATOM   4594  CA  HIS C  66      16.545 -18.179 -12.772  1.00 74.27           C  
ATOM   4595  C   HIS C  66      15.082 -18.573 -12.945  1.00 74.27           C  
ATOM   4596  CB  HIS C  66      17.232 -19.128 -11.788  1.00 74.27           C  
ATOM   4597  O   HIS C  66      14.777 -19.573 -13.598  1.00 74.27           O  
ATOM   4598  CG  HIS C  66      18.687 -18.840 -11.594  1.00 74.27           C  
ATOM   4599  CD2 HIS C  66      19.359 -18.336 -10.533  1.00 74.27           C  
ATOM   4600  ND1 HIS C  66      19.628 -19.072 -12.574  1.00 74.27           N  
ATOM   4601  CE1 HIS C  66      20.821 -18.723 -12.121  1.00 74.27           C  
ATOM   4602  NE2 HIS C  66      20.685 -18.273 -10.885  1.00 74.27           N  
ATOM   4603  N   ASP C  67      14.214 -17.823 -12.340  1.00 70.10           N  
ATOM   4604  CA  ASP C  67      12.803 -18.196 -12.384  1.00 70.10           C  
ATOM   4605  C   ASP C  67      11.918 -16.971 -12.607  1.00 70.10           C  
ATOM   4606  CB  ASP C  67      12.397 -18.910 -11.093  1.00 70.10           C  
ATOM   4607  O   ASP C  67      12.039 -15.973 -11.893  1.00 70.10           O  
ATOM   4608  CG  ASP C  67      11.132 -19.737 -11.247  1.00 70.10           C  
ATOM   4609  OD1 ASP C  67      10.275 -19.391 -12.088  1.00 70.10           O  
ATOM   4610  OD2 ASP C  67      10.990 -20.743 -10.518  1.00 70.10           O  
ATOM   4611  N   ILE C  68      11.322 -16.985 -13.803  1.00 66.82           N  
ATOM   4612  CA  ILE C  68      10.327 -15.949 -14.057  1.00 66.82           C  
ATOM   4613  C   ILE C  68       8.932 -16.570 -14.087  1.00 66.82           C  
ATOM   4614  CB  ILE C  68      10.612 -15.204 -15.380  1.00 66.82           C  
ATOM   4615  O   ILE C  68       8.635 -17.403 -14.947  1.00 66.82           O  
ATOM   4616  CG1 ILE C  68      12.014 -14.586 -15.354  1.00 66.82           C  
ATOM   4617  CG2 ILE C  68       9.546 -14.135 -15.638  1.00 66.82           C  
ATOM   4618  CD1 ILE C  68      12.546 -14.200 -16.727  1.00 66.82           C  
ATOM   4619  N   GLY C  69       8.067 -16.247 -13.358  1.00 62.40           N  
ATOM   4620  CA  GLY C  69       6.697 -16.734 -13.338  1.00 62.40           C  
ATOM   4621  C   GLY C  69       6.601 -18.238 -13.158  1.00 62.40           C  
ATOM   4622  O   GLY C  69       5.727 -18.883 -13.741  1.00 62.40           O  
ATOM   4623  N   GLY C  70       7.553 -18.948 -12.482  1.00 63.64           N  
ATOM   4624  CA  GLY C  70       7.535 -20.384 -12.250  1.00 63.64           C  
ATOM   4625  C   GLY C  70       8.281 -21.169 -13.312  1.00 63.64           C  
ATOM   4626  O   GLY C  70       8.468 -22.380 -13.179  1.00 63.64           O  
ATOM   4627  N   LYS C  71       8.655 -20.510 -14.438  1.00 66.12           N  
ATOM   4628  CA  LYS C  71       9.416 -21.174 -15.492  1.00 66.12           C  
ATOM   4629  C   LYS C  71      10.899 -20.827 -15.403  1.00 66.12           C  
ATOM   4630  CB  LYS C  71       8.871 -20.792 -16.869  1.00 66.12           C  
ATOM   4631  O   LYS C  71      11.258 -19.679 -15.135  1.00 66.12           O  
ATOM   4632  CG  LYS C  71       7.513 -21.401 -17.189  1.00 66.12           C  
ATOM   4633  CD  LYS C  71       7.082 -21.089 -18.616  1.00 66.12           C  
ATOM   4634  CE  LYS C  71       5.705 -21.662 -18.923  1.00 66.12           C  
ATOM   4635  NZ  LYS C  71       5.221 -21.245 -20.273  1.00 66.12           N  
ATOM   4636  N   PRO C  72      11.659 -21.794 -15.432  1.00 68.69           N  
ATOM   4637  CA  PRO C  72      13.106 -21.567 -15.413  1.00 68.69           C  
ATOM   4638  C   PRO C  72      13.583 -20.700 -16.577  1.00 68.69           C  
ATOM   4639  CB  PRO C  72      13.686 -22.980 -15.511  1.00 68.69           C  
ATOM   4640  O   PRO C  72      13.205 -20.941 -17.726  1.00 68.69           O  
ATOM   4641  CG  PRO C  72      12.530 -23.841 -15.907  1.00 68.69           C  
ATOM   4642  CD  PRO C  72      11.268 -23.039 -15.767  1.00 68.69           C  
ATOM   4643  N   ALA C  73      13.767 -19.471 -16.312  1.00 67.17           N  
ATOM   4644  CA  ALA C  73      14.358 -18.576 -17.303  1.00 67.17           C  
ATOM   4645  C   ALA C  73      15.663 -17.975 -16.790  1.00 67.17           C  
ATOM   4646  CB  ALA C  73      13.375 -17.468 -17.674  1.00 67.17           C  
ATOM   4647  O   ALA C  73      15.844 -17.808 -15.582  1.00 67.17           O  
ATOM   4648  N   SER C  74      16.696 -18.095 -17.557  1.00 72.58           N  
ATOM   4649  CA  SER C  74      17.975 -17.505 -17.175  1.00 72.58           C  
ATOM   4650  C   SER C  74      18.177 -16.146 -17.837  1.00 72.58           C  
ATOM   4651  CB  SER C  74      19.128 -18.438 -17.546  1.00 72.58           C  
ATOM   4652  O   SER C  74      18.503 -16.070 -19.023  1.00 72.58           O  
ATOM   4653  OG  SER C  74      19.077 -18.779 -18.921  1.00 72.58           O  
ATOM   4654  N   VAL C  75      17.597 -15.235 -17.095  1.00 76.81           N  
ATOM   4655  CA  VAL C  75      17.787 -13.879 -17.600  1.00 76.81           C  
ATOM   4656  C   VAL C  75      18.593 -13.061 -16.594  1.00 76.81           C  
ATOM   4657  CB  VAL C  75      16.436 -13.187 -17.889  1.00 76.81           C  
ATOM   4658  O   VAL C  75      18.487 -13.274 -15.384  1.00 76.81           O  
ATOM   4659  CG1 VAL C  75      16.658 -11.788 -18.462  1.00 76.81           C  
ATOM   4660  CG2 VAL C  75      15.598 -14.033 -18.846  1.00 76.81           C  
ATOM   4661  N   SER C  76      19.486 -12.246 -17.174  1.00 80.39           N  
ATOM   4662  CA  SER C  76      20.287 -11.372 -16.323  1.00 80.39           C  
ATOM   4663  C   SER C  76      19.641  -9.997 -16.180  1.00 80.39           C  
ATOM   4664  CB  SER C  76      21.701 -11.224 -16.884  1.00 80.39           C  
ATOM   4665  O   SER C  76      19.363  -9.330 -17.178  1.00 80.39           O  
ATOM   4666  OG  SER C  76      22.480 -10.368 -16.066  1.00 80.39           O  
ATOM   4667  N   ALA C  77      19.321  -9.700 -14.965  1.00 81.37           N  
ATOM   4668  CA  ALA C  77      18.750  -8.387 -14.681  1.00 81.37           C  
ATOM   4669  C   ALA C  77      19.818  -7.299 -14.744  1.00 81.37           C  
ATOM   4670  CB  ALA C  77      18.073  -8.385 -13.312  1.00 81.37           C  
ATOM   4671  O   ALA C  77      20.998  -7.564 -14.503  1.00 81.37           O  
ATOM   4672  N   PRO C  78      19.358  -6.119 -15.164  1.00 84.89           N  
ATOM   4673  CA  PRO C  78      20.307  -5.004 -15.122  1.00 84.89           C  
ATOM   4674  C   PRO C  78      20.845  -4.740 -13.718  1.00 84.89           C  
ATOM   4675  CB  PRO C  78      19.479  -3.817 -15.622  1.00 84.89           C  
ATOM   4676  O   PRO C  78      20.091  -4.793 -12.743  1.00 84.89           O  
ATOM   4677  CG  PRO C  78      18.057  -4.245 -15.453  1.00 84.89           C  
ATOM   4678  CD  PRO C  78      18.020  -5.742 -15.341  1.00 84.89           C  
ATOM   4679  N   ARG C  79      22.123  -4.450 -13.682  1.00 87.58           N  
ATOM   4680  CA  ARG C  79      22.760  -4.243 -12.385  1.00 87.58           C  
ATOM   4681  C   ARG C  79      22.641  -2.788 -11.943  1.00 87.58           C  
ATOM   4682  CB  ARG C  79      24.232  -4.657 -12.436  1.00 87.58           C  
ATOM   4683  O   ARG C  79      22.513  -2.505 -10.750  1.00 87.58           O  
ATOM   4684  CG  ARG C  79      24.447  -6.158 -12.540  1.00 87.58           C  
ATOM   4685  CD  ARG C  79      25.915  -6.530 -12.385  1.00 87.58           C  
ATOM   4686  NE  ARG C  79      26.367  -6.375 -11.005  1.00 87.58           N  
ATOM   4687  NH1 ARG C  79      28.561  -6.952 -11.442  1.00 87.58           N  
ATOM   4688  NH2 ARG C  79      27.917  -6.408  -9.310  1.00 87.58           N  
ATOM   4689  CZ  ARG C  79      27.614  -6.578 -10.589  1.00 87.58           C  
ATOM   4690  N   GLU C  80      22.589  -1.879 -12.891  1.00 90.18           N  
ATOM   4691  CA  GLU C  80      22.569  -0.454 -12.576  1.00 90.18           C  
ATOM   4692  C   GLU C  80      21.153   0.109 -12.655  1.00 90.18           C  
ATOM   4693  CB  GLU C  80      23.496   0.318 -13.519  1.00 90.18           C  
ATOM   4694  O   GLU C  80      20.463  -0.070 -13.661  1.00 90.18           O  
ATOM   4695  CG  GLU C  80      23.913   1.682 -12.990  1.00 90.18           C  
ATOM   4696  CD  GLU C  80      24.996   2.345 -13.827  1.00 90.18           C  
ATOM   4697  OE1 GLU C  80      25.408   3.481 -13.499  1.00 90.18           O  
ATOM   4698  OE2 GLU C  80      25.436   1.723 -14.820  1.00 90.18           O  
ATOM   4699  N   HIS C  81      20.728   0.816 -11.535  1.00 93.77           N  
ATOM   4700  CA  HIS C  81      19.404   1.422 -11.458  1.00 93.77           C  
ATOM   4701  C   HIS C  81      19.485   2.863 -10.963  1.00 93.77           C  
ATOM   4702  CB  HIS C  81      18.493   0.603 -10.542  1.00 93.77           C  
ATOM   4703  O   HIS C  81      19.569   3.106  -9.757  1.00 93.77           O  
ATOM   4704  CG  HIS C  81      18.264  -0.796 -11.018  1.00 93.77           C  
ATOM   4705  CD2 HIS C  81      17.237  -1.343 -11.710  1.00 93.77           C  
ATOM   4706  ND1 HIS C  81      19.161  -1.816 -10.787  1.00 93.77           N  
ATOM   4707  CE1 HIS C  81      18.695  -2.933 -11.320  1.00 93.77           C  
ATOM   4708  NE2 HIS C  81      17.528  -2.673 -11.885  1.00 93.77           N  
ATOM   4709  N   PRO C  82      19.358   3.762 -11.877  1.00 93.86           N  
ATOM   4710  CA  PRO C  82      19.381   5.168 -11.466  1.00 93.86           C  
ATOM   4711  C   PRO C  82      18.129   5.576 -10.692  1.00 93.86           C  
ATOM   4712  CB  PRO C  82      19.471   5.922 -12.795  1.00 93.86           C  
ATOM   4713  O   PRO C  82      17.036   5.077 -10.972  1.00 93.86           O  
ATOM   4714  CG  PRO C  82      18.892   4.986 -13.806  1.00 93.86           C  
ATOM   4715  CD  PRO C  82      19.097   3.578 -13.326  1.00 93.86           C  
ATOM   4716  N   PHE C  83      18.292   6.390  -9.666  1.00 95.30           N  
ATOM   4717  CA  PHE C  83      17.176   6.948  -8.912  1.00 95.30           C  
ATOM   4718  C   PHE C  83      16.763   8.301  -9.479  1.00 95.30           C  
ATOM   4719  CB  PHE C  83      17.541   7.088  -7.431  1.00 95.30           C  
ATOM   4720  O   PHE C  83      17.611   9.162  -9.723  1.00 95.30           O  
ATOM   4721  CG  PHE C  83      17.422   5.806  -6.653  1.00 95.30           C  
ATOM   4722  CD1 PHE C  83      17.483   4.577  -7.298  1.00 95.30           C  
ATOM   4723  CD2 PHE C  83      17.250   5.830  -5.275  1.00 95.30           C  
ATOM   4724  CE1 PHE C  83      17.373   3.388  -6.579  1.00 95.30           C  
ATOM   4725  CE2 PHE C  83      17.140   4.647  -4.550  1.00 95.30           C  
ATOM   4726  CZ  PHE C  83      17.201   3.427  -5.205  1.00 95.30           C  
ATOM   4727  N   VAL C  84      15.542   8.423  -9.712  1.00 94.46           N  
ATOM   4728  CA  VAL C  84      14.993   9.738 -10.025  1.00 94.46           C  
ATOM   4729  C   VAL C  84      14.423  10.375  -8.760  1.00 94.46           C  
ATOM   4730  CB  VAL C  84      13.903   9.654 -11.117  1.00 94.46           C  
ATOM   4731  O   VAL C  84      13.437   9.888  -8.202  1.00 94.46           O  
ATOM   4732  CG1 VAL C  84      13.340  11.040 -11.426  1.00 94.46           C  
ATOM   4733  CG2 VAL C  84      14.465   9.007 -12.382  1.00 94.46           C  
ATOM   4734  N   LEU C  85      15.023  11.349  -8.343  1.00 92.39           N  
ATOM   4735  CA  LEU C  85      14.627  12.007  -7.103  1.00 92.39           C  
ATOM   4736  C   LEU C  85      13.437  12.933  -7.334  1.00 92.39           C  
ATOM   4737  CB  LEU C  85      15.799  12.800  -6.519  1.00 92.39           C  
ATOM   4738  O   LEU C  85      13.412  13.687  -8.310  1.00 92.39           O  
ATOM   4739  CG  LEU C  85      17.053  11.997  -6.168  1.00 92.39           C  
ATOM   4740  CD1 LEU C  85      18.194  12.935  -5.788  1.00 92.39           C  
ATOM   4741  CD2 LEU C  85      16.761  11.017  -5.037  1.00 92.39           C  
ATOM   4742  N   GLN C  86      12.355  12.793  -6.493  1.00 88.72           N  
ATOM   4743  CA  GLN C  86      11.155  13.621  -6.559  1.00 88.72           C  
ATOM   4744  C   GLN C  86      10.938  14.380  -5.253  1.00 88.72           C  
ATOM   4745  CB  GLN C  86       9.929  12.765  -6.879  1.00 88.72           C  
ATOM   4746  O   GLN C  86      11.353  13.922  -4.187  1.00 88.72           O  
ATOM   4747  CG  GLN C  86      10.006  12.059  -8.226  1.00 88.72           C  
ATOM   4748  CD  GLN C  86       8.792  11.193  -8.505  1.00 88.72           C  
ATOM   4749  NE2 GLN C  86       8.669  10.725  -9.742  1.00 88.72           N  
ATOM   4750  OE1 GLN C  86       7.971  10.947  -7.616  1.00 88.72           O  
ATOM   4751  N   SER C  87      10.516  15.559  -5.399  1.00 83.34           N  
ATOM   4752  CA  SER C  87      10.152  16.312  -4.202  1.00 83.34           C  
ATOM   4753  C   SER C  87       8.886  15.752  -3.561  1.00 83.34           C  
ATOM   4754  CB  SER C  87       9.952  17.790  -4.539  1.00 83.34           C  
ATOM   4755  O   SER C  87       8.059  15.140  -4.239  1.00 83.34           O  
ATOM   4756  OG  SER C  87       9.481  18.504  -3.409  1.00 83.34           O  
ATOM   4757  N   VAL C  88       8.672  15.805  -2.311  1.00 81.94           N  
ATOM   4758  CA  VAL C  88       7.535  15.269  -1.571  1.00 81.94           C  
ATOM   4759  C   VAL C  88       6.284  16.090  -1.879  1.00 81.94           C  
ATOM   4760  CB  VAL C  88       7.802  15.257  -0.049  1.00 81.94           C  
ATOM   4761  O   VAL C  88       5.162  15.596  -1.746  1.00 81.94           O  
ATOM   4762  CG1 VAL C  88       6.623  14.643   0.702  1.00 81.94           C  
ATOM   4763  CG2 VAL C  88       9.091  14.497   0.259  1.00 81.94           C  
ATOM   4764  N   GLY C  89       6.076  16.853  -2.846  1.00 71.27           N  
ATOM   4765  CA  GLY C  89       4.925  17.535  -3.414  1.00 71.27           C  
ATOM   4766  C   GLY C  89       4.078  18.245  -2.374  1.00 71.27           C  
ATOM   4767  O   GLY C  89       2.851  18.277  -2.481  1.00 71.27           O  
ATOM   4768  N   GLY C  90       4.462  18.878  -1.304  1.00 78.64           N  
ATOM   4769  CA  GLY C  90       3.722  19.631  -0.304  1.00 78.64           C  
ATOM   4770  C   GLY C  90       2.982  18.747   0.681  1.00 78.64           C  
ATOM   4771  O   GLY C  90       2.311  19.244   1.588  1.00 78.64           O  
ATOM   4772  N   GLN C  91       3.014  17.502   0.398  1.00 86.93           N  
ATOM   4773  CA  GLN C  91       2.421  16.557   1.339  1.00 86.93           C  
ATOM   4774  C   GLN C  91       3.421  16.157   2.420  1.00 86.93           C  
ATOM   4775  CB  GLN C  91       1.914  15.315   0.605  1.00 86.93           C  
ATOM   4776  O   GLN C  91       4.633  16.219   2.205  1.00 86.93           O  
ATOM   4777  CG  GLN C  91       0.753  15.589  -0.341  1.00 86.93           C  
ATOM   4778  CD  GLN C  91       0.282  14.345  -1.069  1.00 86.93           C  
ATOM   4779  NE2 GLN C  91      -0.679  14.513  -1.971  1.00 86.93           N  
ATOM   4780  OE1 GLN C  91       0.778  13.240  -0.823  1.00 86.93           O  
ATOM   4781  N   THR C  92       2.839  16.007   3.555  1.00 92.55           N  
ATOM   4782  CA  THR C  92       3.664  15.464   4.628  1.00 92.55           C  
ATOM   4783  C   THR C  92       3.478  13.954   4.742  1.00 92.55           C  
ATOM   4784  CB  THR C  92       3.334  16.129   5.977  1.00 92.55           C  
ATOM   4785  O   THR C  92       2.386  13.481   5.063  1.00 92.55           O  
ATOM   4786  CG2 THR C  92       4.293  15.663   7.068  1.00 92.55           C  
ATOM   4787  OG1 THR C  92       3.438  17.551   5.841  1.00 92.55           O  
ATOM   4788  N   LEU C  93       4.494  13.256   4.424  1.00 94.84           N  
ATOM   4789  CA  LEU C  93       4.470  11.800   4.504  1.00 94.84           C  
ATOM   4790  C   LEU C  93       5.279  11.308   5.700  1.00 94.84           C  
ATOM   4791  CB  LEU C  93       5.017  11.183   3.214  1.00 94.84           C  
ATOM   4792  O   LEU C  93       6.432  11.707   5.881  1.00 94.84           O  
ATOM   4793  CG  LEU C  93       4.298  11.568   1.921  1.00 94.84           C  
ATOM   4794  CD1 LEU C  93       5.080  11.068   0.710  1.00 94.84           C  
ATOM   4795  CD2 LEU C  93       2.878  11.012   1.912  1.00 94.84           C  
ATOM   4796  N   THR C  94       4.627  10.455   6.481  1.00 95.53           N  
ATOM   4797  CA  THR C  94       5.297   9.877   7.640  1.00 95.53           C  
ATOM   4798  C   THR C  94       5.181   8.355   7.630  1.00 95.53           C  
ATOM   4799  CB  THR C  94       4.716  10.429   8.955  1.00 95.53           C  
ATOM   4800  O   THR C  94       4.276   7.801   7.002  1.00 95.53           O  
ATOM   4801  CG2 THR C  94       4.868  11.945   9.029  1.00 95.53           C  
ATOM   4802  OG1 THR C  94       3.325  10.095   9.034  1.00 95.53           O  
ATOM   4803  N   VAL C  95       6.058   7.705   8.294  1.00 96.54           N  
ATOM   4804  CA  VAL C  95       6.072   6.247   8.354  1.00 96.54           C  
ATOM   4805  C   VAL C  95       5.722   5.785   9.767  1.00 96.54           C  
ATOM   4806  CB  VAL C  95       7.443   5.674   7.930  1.00 96.54           C  
ATOM   4807  O   VAL C  95       6.317   6.248  10.743  1.00 96.54           O  
ATOM   4808  CG1 VAL C  95       7.431   4.147   7.986  1.00 96.54           C  
ATOM   4809  CG2 VAL C  95       7.813   6.158   6.529  1.00 96.54           C  
ATOM   4810  N   PHE C  96       4.745   4.978   9.875  1.00 96.02           N  
ATOM   4811  CA  PHE C  96       4.452   4.379  11.172  1.00 96.02           C  
ATOM   4812  C   PHE C  96       4.485   2.858  11.086  1.00 96.02           C  
ATOM   4813  CB  PHE C  96       3.085   4.846  11.684  1.00 96.02           C  
ATOM   4814  O   PHE C  96       4.266   2.287  10.016  1.00 96.02           O  
ATOM   4815  CG  PHE C  96       1.921   4.188  10.994  1.00 96.02           C  
ATOM   4816  CD1 PHE C  96       1.411   4.709   9.812  1.00 96.02           C  
ATOM   4817  CD2 PHE C  96       1.337   3.047  11.528  1.00 96.02           C  
ATOM   4818  CE1 PHE C  96       0.333   4.102   9.170  1.00 96.02           C  
ATOM   4819  CE2 PHE C  96       0.260   2.435  10.893  1.00 96.02           C  
ATOM   4820  CZ  PHE C  96      -0.241   2.964   9.715  1.00 96.02           C  
ATOM   4821  N   THR C  97       4.771   2.217  12.183  1.00 95.27           N  
ATOM   4822  CA  THR C  97       4.928   0.767  12.201  1.00 95.27           C  
ATOM   4823  C   THR C  97       3.971   0.132  13.206  1.00 95.27           C  
ATOM   4824  CB  THR C  97       6.375   0.366  12.543  1.00 95.27           C  
ATOM   4825  O   THR C  97       3.608   0.756  14.206  1.00 95.27           O  
ATOM   4826  CG2 THR C  97       7.354   0.902  11.503  1.00 95.27           C  
ATOM   4827  OG1 THR C  97       6.721   0.897  13.828  1.00 95.27           O  
ATOM   4828  N   GLU C  98       3.515  -1.030  12.809  1.00 92.00           N  
ATOM   4829  CA  GLU C  98       2.737  -1.900  13.686  1.00 92.00           C  
ATOM   4830  C   GLU C  98       3.524  -3.152  14.062  1.00 92.00           C  
ATOM   4831  CB  GLU C  98       1.414  -2.290  13.020  1.00 92.00           C  
ATOM   4832  O   GLU C  98       3.842  -3.974  13.200  1.00 92.00           O  
ATOM   4833  CG  GLU C  98       0.469  -3.057  13.934  1.00 92.00           C  
ATOM   4834  CD  GLU C  98      -0.836  -3.446  13.257  1.00 92.00           C  
ATOM   4835  OE1 GLU C  98      -1.574  -4.295  13.805  1.00 92.00           O  
ATOM   4836  OE2 GLU C  98      -1.121  -2.897  12.170  1.00 92.00           O  
ATOM   4837  N   SER C  99       3.866  -3.229  15.274  1.00 90.15           N  
ATOM   4838  CA  SER C  99       4.648  -4.378  15.721  1.00 90.15           C  
ATOM   4839  C   SER C  99       3.757  -5.592  15.965  1.00 90.15           C  
ATOM   4840  CB  SER C  99       5.420  -4.037  16.996  1.00 90.15           C  
ATOM   4841  O   SER C  99       2.535  -5.463  16.059  1.00 90.15           O  
ATOM   4842  OG  SER C  99       6.072  -5.186  17.511  1.00 90.15           O  
ATOM   4843  N   SER C 100       4.382  -6.701  16.035  1.00 84.62           N  
ATOM   4844  CA  SER C 100       3.663  -7.940  16.314  1.00 84.62           C  
ATOM   4845  C   SER C 100       2.991  -7.894  17.682  1.00 84.62           C  
ATOM   4846  CB  SER C 100       4.611  -9.138  16.243  1.00 84.62           C  
ATOM   4847  O   SER C 100       1.989  -8.574  17.910  1.00 84.62           O  
ATOM   4848  OG  SER C 100       5.745  -8.932  17.067  1.00 84.62           O  
ATOM   4849  N   SER C 101       3.484  -7.071  18.567  1.00 83.01           N  
ATOM   4850  CA  SER C 101       2.917  -6.895  19.900  1.00 83.01           C  
ATOM   4851  C   SER C 101       1.826  -5.830  19.901  1.00 83.01           C  
ATOM   4852  CB  SER C 101       4.009  -6.519  20.902  1.00 83.01           C  
ATOM   4853  O   SER C 101       1.347  -5.424  20.962  1.00 83.01           O  
ATOM   4854  OG  SER C 101       4.732  -5.384  20.456  1.00 83.01           O  
ATOM   4855  N   ASP C 102       1.478  -5.328  18.711  1.00 82.79           N  
ATOM   4856  CA  ASP C 102       0.423  -4.341  18.505  1.00 82.79           C  
ATOM   4857  C   ASP C 102       0.862  -2.960  18.986  1.00 82.79           C  
ATOM   4858  CB  ASP C 102      -0.858  -4.766  19.225  1.00 82.79           C  
ATOM   4859  O   ASP C 102       0.025  -2.106  19.287  1.00 82.79           O  
ATOM   4860  CG  ASP C 102      -1.580  -5.905  18.527  1.00 82.79           C  
ATOM   4861  OD1 ASP C 102      -1.414  -6.072  17.300  1.00 82.79           O  
ATOM   4862  OD2 ASP C 102      -2.325  -6.641  19.211  1.00 82.79           O  
ATOM   4863  N   LYS C 103       2.129  -2.820  19.096  1.00 90.52           N  
ATOM   4864  CA  LYS C 103       2.673  -1.503  19.414  1.00 90.52           C  
ATOM   4865  C   LYS C 103       2.811  -0.647  18.158  1.00 90.52           C  
ATOM   4866  CB  LYS C 103       4.029  -1.636  20.109  1.00 90.52           C  
ATOM   4867  O   LYS C 103       3.289  -1.123  17.126  1.00 90.52           O  
ATOM   4868  CG  LYS C 103       3.950  -2.208  21.517  1.00 90.52           C  
ATOM   4869  CD  LYS C 103       5.314  -2.213  22.196  1.00 90.52           C  
ATOM   4870  CE  LYS C 103       5.244  -2.829  23.587  1.00 90.52           C  
ATOM   4871  NZ  LYS C 103       6.588  -2.883  24.236  1.00 90.52           N  
ATOM   4872  N   LEU C 104       2.314   0.555  18.307  1.00 94.72           N  
ATOM   4873  CA  LEU C 104       2.364   1.484  17.183  1.00 94.72           C  
ATOM   4874  C   LEU C 104       3.424   2.556  17.411  1.00 94.72           C  
ATOM   4875  CB  LEU C 104       0.997   2.139  16.969  1.00 94.72           C  
ATOM   4876  O   LEU C 104       3.500   3.141  18.494  1.00 94.72           O  
ATOM   4877  CG  LEU C 104      -0.162   1.198  16.636  1.00 94.72           C  
ATOM   4878  CD1 LEU C 104      -1.496   1.910  16.830  1.00 94.72           C  
ATOM   4879  CD2 LEU C 104      -0.032   0.674  15.209  1.00 94.72           C  
ATOM   4880  N   SER C 105       4.224   2.743  16.352  1.00 93.53           N  
ATOM   4881  CA  SER C 105       5.289   3.731  16.489  1.00 93.53           C  
ATOM   4882  C   SER C 105       5.450   4.552  15.214  1.00 93.53           C  
ATOM   4883  CB  SER C 105       6.613   3.047  16.835  1.00 93.53           C  
ATOM   4884  O   SER C 105       5.355   4.015  14.108  1.00 93.53           O  
ATOM   4885  OG  SER C 105       6.481   2.257  18.004  1.00 93.53           O  
ATOM   4886  N   LEU C 106       5.633   5.858  15.403  1.00 94.31           N  
ATOM   4887  CA  LEU C 106       5.997   6.743  14.302  1.00 94.31           C  
ATOM   4888  C   LEU C 106       7.508   6.763  14.097  1.00 94.31           C  
ATOM   4889  CB  LEU C 106       5.487   8.163  14.564  1.00 94.31           C  
ATOM   4890  O   LEU C 106       8.245   7.296  14.930  1.00 94.31           O  
ATOM   4891  CG  LEU C 106       5.384   9.082  13.345  1.00 94.31           C  
ATOM   4892  CD1 LEU C 106       3.981   9.018  12.751  1.00 94.31           C  
ATOM   4893  CD2 LEU C 106       5.746  10.514  13.723  1.00 94.31           C  
ATOM   4894  N   GLU C 107       8.002   6.271  13.061  1.00 92.64           N  
ATOM   4895  CA  GLU C 107       9.418   5.992  12.842  1.00 92.64           C  
ATOM   4896  C   GLU C 107      10.136   7.204  12.256  1.00 92.64           C  
ATOM   4897  CB  GLU C 107       9.591   4.782  11.921  1.00 92.64           C  
ATOM   4898  O   GLU C 107      11.292   7.470  12.591  1.00 92.64           O  
ATOM   4899  CG  GLU C 107       9.139   3.467  12.540  1.00 92.64           C  
ATOM   4900  CD  GLU C 107      10.095   2.942  13.599  1.00 92.64           C  
ATOM   4901  OE1 GLU C 107       9.736   1.984  14.320  1.00 92.64           O  
ATOM   4902  OE2 GLU C 107      11.213   3.494  13.709  1.00 92.64           O  
ATOM   4903  N   GLY C 108       9.459   7.906  11.375  1.00 92.68           N  
ATOM   4904  CA  GLY C 108      10.142   9.027  10.749  1.00 92.68           C  
ATOM   4905  C   GLY C 108       9.300   9.729   9.701  1.00 92.68           C  
ATOM   4906  O   GLY C 108       8.159   9.335   9.448  1.00 92.68           O  
ATOM   4907  N   ILE C 109       9.926  10.863   9.180  1.00 93.50           N  
ATOM   4908  CA  ILE C 109       9.283  11.684   8.159  1.00 93.50           C  
ATOM   4909  C   ILE C 109      10.000  11.504   6.824  1.00 93.50           C  
ATOM   4910  CB  ILE C 109       9.267  13.176   8.562  1.00 93.50           C  
ATOM   4911  O   ILE C 109      11.231  11.453   6.775  1.00 93.50           O  
ATOM   4912  CG1 ILE C 109       8.597  13.353   9.929  1.00 93.50           C  
ATOM   4913  CG2 ILE C 109       8.561  14.016   7.493  1.00 93.50           C  
ATOM   4914  CD1 ILE C 109       8.791  14.735  10.539  1.00 93.50           C  
ATOM   4915  N   VAL C 110       9.250  11.369   5.831  1.00 94.75           N  
ATOM   4916  CA  VAL C 110       9.830  11.197   4.503  1.00 94.75           C  
ATOM   4917  C   VAL C 110      10.421  12.520   4.022  1.00 94.75           C  
ATOM   4918  CB  VAL C 110       8.786  10.680   3.489  1.00 94.75           C  
ATOM   4919  O   VAL C 110       9.696  13.501   3.839  1.00 94.75           O  
ATOM   4920  CG1 VAL C 110       9.403  10.546   2.098  1.00 94.75           C  
ATOM   4921  CG2 VAL C 110       8.210   9.343   3.952  1.00 94.75           C  
ATOM   4922  N   VAL C 111      11.684  12.500   3.788  1.00 92.40           N  
ATOM   4923  CA  VAL C 111      12.387  13.717   3.397  1.00 92.40           C  
ATOM   4924  C   VAL C 111      12.618  13.718   1.887  1.00 92.40           C  
ATOM   4925  CB  VAL C 111      13.733  13.860   4.142  1.00 92.40           C  
ATOM   4926  O   VAL C 111      12.623  14.776   1.254  1.00 92.40           O  
ATOM   4927  CG1 VAL C 111      14.451  15.141   3.720  1.00 92.40           C  
ATOM   4928  CG2 VAL C 111      13.509  13.842   5.653  1.00 92.40           C  
ATOM   4929  N   GLN C 112      12.763  12.535   1.389  1.00 92.72           N  
ATOM   4930  CA  GLN C 112      13.025  12.431  -0.043  1.00 92.72           C  
ATOM   4931  C   GLN C 112      12.240  11.279  -0.663  1.00 92.72           C  
ATOM   4932  CB  GLN C 112      14.521  12.247  -0.303  1.00 92.72           C  
ATOM   4933  O   GLN C 112      12.159  10.193  -0.084  1.00 92.72           O  
ATOM   4934  CG  GLN C 112      14.902  12.315  -1.776  1.00 92.72           C  
ATOM   4935  CD  GLN C 112      14.808  13.720  -2.342  1.00 92.72           C  
ATOM   4936  NE2 GLN C 112      14.430  13.823  -3.612  1.00 92.72           N  
ATOM   4937  OE1 GLN C 112      15.071  14.704  -1.644  1.00 92.72           O
[truncated: 93,556 more chars]
