# Supplementary material for: AI-guided pipeline for protein–protein interaction drug discovery identifies a SARS-CoV-2 inhibitor
Source: Mol Syst Biol. 2024 Mar 11;20(4):428–57. doi: 10.1038/s44320-024-00019-8 (PMC10987651; doi:10.1038/s44320-024-00019-8)
Supplement: Supplementary file 12 — Source Data Fig. 2 [file 44320_2024_19_MOESM12_ESM.zip › Source Data Figure EV3-EV4/ColabFold/FAS_LSM3_unrelaxed_rank_3_model_2.pdb]

MODEL     1                                                                     
ATOM      1  N   MET B   1     -42.020  44.155  69.483  1.00 21.24           N  
ATOM      2  CA  MET B   1     -42.293  45.517  69.032  1.00 21.24           C  
ATOM      3  C   MET B   1     -42.903  45.515  67.634  1.00 21.24           C  
ATOM      4  CB  MET B   1     -41.012  46.354  69.043  1.00 21.24           C  
ATOM      5  O   MET B   1     -42.752  44.546  66.888  1.00 21.24           O  
ATOM      6  CG  MET B   1     -40.494  46.663  70.438  1.00 21.24           C  
ATOM      7  SD  MET B   1     -39.970  48.411  70.621  1.00 21.24           S  
ATOM      8  CE  MET B   1     -38.238  48.177  71.109  1.00 21.24           C  
ATOM      9  N   LEU B   2     -43.219  46.604  66.954  1.00 25.89           N  
ATOM     10  CA  LEU B   2     -44.168  47.017  65.926  1.00 25.89           C  
ATOM     11  C   LEU B   2     -43.670  46.628  64.538  1.00 25.89           C  
ATOM     12  CB  LEU B   2     -44.405  48.528  65.991  1.00 25.89           C  
ATOM     13  O   LEU B   2     -44.418  46.055  63.743  1.00 25.89           O  
ATOM     14  CG  LEU B   2     -45.581  48.993  66.850  1.00 25.89           C  
ATOM     15  CD1 LEU B   2     -45.327  50.401  67.380  1.00 25.89           C  
ATOM     16  CD2 LEU B   2     -46.880  48.943  66.052  1.00 25.89           C  
ATOM     17  N   GLY B   3     -42.749  47.425  63.724  1.00 22.56           N  
ATOM     18  CA  GLY B   3     -42.934  48.438  62.697  1.00 22.56           C  
ATOM     19  C   GLY B   3     -42.554  47.958  61.309  1.00 22.56           C  
ATOM     20  O   GLY B   3     -43.332  48.100  60.363  1.00 22.56           O  
ATOM     21  N   ILE B   4     -41.320  48.257  60.694  1.00 23.62           N  
ATOM     22  CA  ILE B   4     -41.111  49.369  59.773  1.00 23.62           C  
ATOM     23  C   ILE B   4     -41.094  48.852  58.336  1.00 23.62           C  
ATOM     24  CB  ILE B   4     -39.799  50.123  60.087  1.00 23.62           C  
ATOM     25  O   ILE B   4     -41.823  49.357  57.480  1.00 23.62           O  
ATOM     26  CG1 ILE B   4     -39.452  49.995  61.574  1.00 23.62           C  
ATOM     27  CG2 ILE B   4     -39.911  51.594  59.675  1.00 23.62           C  
ATOM     28  CD1 ILE B   4     -38.041  50.448  61.922  1.00 23.62           C  
ATOM     29  N   TRP B   5     -39.922  48.939  57.440  1.00 23.35           N  
ATOM     30  CA  TRP B   5     -39.636  50.089  56.588  1.00 23.35           C  
ATOM     31  C   TRP B   5     -39.858  49.747  55.119  1.00 23.35           C  
ATOM     32  CB  TRP B   5     -38.198  50.572  56.801  1.00 23.35           C  
ATOM     33  O   TRP B   5     -39.926  48.572  54.752  1.00 23.35           O  
ATOM     34  CG  TRP B   5     -38.081  51.751  57.719  1.00 23.35           C  
ATOM     35  CD1 TRP B   5     -38.394  51.795  59.049  1.00 23.35           C  
ATOM     36  CD2 TRP B   5     -37.622  53.061  57.371  1.00 23.35           C  
ATOM     37  CE2 TRP B   5     -37.683  53.850  58.542  1.00 23.35           C  
ATOM     38  CE3 TRP B   5     -37.164  53.645  56.183  1.00 23.35           C  
ATOM     39  NE1 TRP B   5     -38.157  53.054  59.550  1.00 23.35           N  
ATOM     40  CH2 TRP B   5     -36.858  55.740  57.381  1.00 23.35           C  
ATOM     41  CZ2 TRP B   5     -37.302  55.194  58.557  1.00 23.35           C  
ATOM     42  CZ3 TRP B   5     -36.785  54.983  56.200  1.00 23.35           C  
ATOM     43  N   THR B   6     -38.885  50.183  54.140  1.00 23.07           N  
ATOM     44  CA  THR B   6     -38.921  51.092  53.000  1.00 23.07           C  
ATOM     45  C   THR B   6     -39.095  50.318  51.696  1.00 23.07           C  
ATOM     46  CB  THR B   6     -37.642  51.947  52.926  1.00 23.07           C  
ATOM     47  O   THR B   6     -38.903  49.101  51.661  1.00 23.07           O  
ATOM     48  CG2 THR B   6     -37.575  52.938  54.083  1.00 23.07           C  
ATOM     49  OG1 THR B   6     -36.497  51.087  52.980  1.00 23.07           O  
ATOM     50  N   LEU B   7     -38.171  50.625  50.583  1.00 24.04           N  
ATOM     51  CA  LEU B   7     -38.382  51.498  49.433  1.00 24.04           C  
ATOM     52  C   LEU B   7     -38.626  50.681  48.169  1.00 24.04           C  
ATOM     53  CB  LEU B   7     -37.177  52.422  49.233  1.00 24.04           C  
ATOM     54  O   LEU B   7     -38.330  49.484  48.131  1.00 24.04           O  
ATOM     55  CG  LEU B   7     -37.203  53.745  50.001  1.00 24.04           C  
ATOM     56  CD1 LEU B   7     -35.855  54.449  49.888  1.00 24.04           C  
ATOM     57  CD2 LEU B   7     -38.324  54.640  49.485  1.00 24.04           C  
ATOM     58  N   LEU B   8     -38.039  51.169  46.951  1.00 23.62           N  
ATOM     59  CA  LEU B   8     -38.613  51.774  45.754  1.00 23.62           C  
ATOM     60  C   LEU B   8     -38.682  50.764  44.614  1.00 23.62           C  
ATOM     61  CB  LEU B   8     -37.792  52.992  45.323  1.00 23.62           C  
ATOM     62  O   LEU B   8     -38.040  49.712  44.671  1.00 23.62           O  
ATOM     63  CG  LEU B   8     -38.534  54.329  45.278  1.00 23.62           C  
ATOM     64  CD1 LEU B   8     -37.702  55.420  45.944  1.00 23.62           C  
ATOM     65  CD2 LEU B   8     -38.868  54.707  43.839  1.00 23.62           C  
ATOM     66  N   PRO B   9     -38.152  51.195  43.293  1.00 24.89           N  
ATOM     67  CA  PRO B   9     -38.922  51.550  42.099  1.00 24.89           C  
ATOM     68  C   PRO B   9     -38.935  50.438  41.053  1.00 24.89           C  
ATOM     69  CB  PRO B   9     -38.197  52.790  41.568  1.00 24.89           C  
ATOM     70  O   PRO B   9     -40.001  50.060  40.562  1.00 24.89           O  
ATOM     71  CG  PRO B   9     -36.856  52.760  42.228  1.00 24.89           C  
ATOM     72  CD  PRO B   9     -36.808  51.582  43.158  1.00 24.89           C  
ATOM     73  N   LEU B  10     -38.015  50.560  39.885  1.00 21.44           N  
ATOM     74  CA  LEU B  10     -38.349  51.125  38.582  1.00 21.44           C  
ATOM     75  C   LEU B  10     -38.557  50.023  37.549  1.00 21.44           C  
ATOM     76  CB  LEU B  10     -37.248  52.079  38.113  1.00 21.44           C  
ATOM     77  O   LEU B  10     -39.539  50.042  36.803  1.00 21.44           O  
ATOM     78  CG  LEU B  10     -37.691  53.240  37.221  1.00 21.44           C  
ATOM     79  CD1 LEU B  10     -37.915  54.495  38.057  1.00 21.44           C  
ATOM     80  CD2 LEU B  10     -36.661  53.497  36.126  1.00 21.44           C  
ATOM     81  N   VAL B  11     -37.450  49.626  36.692  1.00 22.97           N  
ATOM     82  CA  VAL B  11     -37.298  49.994  35.288  1.00 22.97           C  
ATOM     83  C   VAL B  11     -37.951  48.936  34.402  1.00 22.97           C  
ATOM     84  CB  VAL B  11     -35.812  50.168  34.904  1.00 22.97           C  
ATOM     85  O   VAL B  11     -37.962  47.751  34.745  1.00 22.97           O  
ATOM     86  CG1 VAL B  11     -35.674  50.535  33.427  1.00 22.97           C  
ATOM     87  CG2 VAL B  11     -35.154  51.229  35.785  1.00 22.97           C  
ATOM     88  N   LEU B  12     -38.216  49.181  33.021  1.00 21.32           N  
ATOM     89  CA  LEU B  12     -39.186  49.082  31.936  1.00 21.32           C  
ATOM     90  C   LEU B  12     -39.002  47.784  31.158  1.00 21.32           C  
ATOM     91  CB  LEU B  12     -39.058  50.280  30.992  1.00 21.32           C  
ATOM     92  O   LEU B  12     -37.965  47.126  31.276  1.00 21.32           O  
ATOM     93  CG  LEU B  12     -40.027  51.439  31.231  1.00 21.32           C  
ATOM     94  CD1 LEU B  12     -39.364  52.766  30.874  1.00 21.32           C  
ATOM     95  CD2 LEU B  12     -41.307  51.241  30.426  1.00 21.32           C  
ATOM     96  N   THR B  13     -39.622  47.629  29.787  1.00 21.74           N  
ATOM     97  CA  THR B  13     -40.615  46.926  28.981  1.00 21.74           C  
ATOM     98  C   THR B  13     -39.938  46.028  27.950  1.00 21.74           C  
ATOM     99  CB  THR B  13     -41.555  47.915  28.267  1.00 21.74           C  
ATOM    100  O   THR B  13     -40.344  44.881  27.757  1.00 21.74           O  
ATOM    101  CG2 THR B  13     -42.348  48.744  29.272  1.00 21.74           C  
ATOM    102  OG1 THR B  13     -40.778  48.795  27.445  1.00 21.74           O  
ATOM    103  N   SER B  14     -39.188  46.579  26.881  1.00 20.86           N  
ATOM    104  CA  SER B  14     -39.669  46.577  25.503  1.00 20.86           C  
ATOM    105  C   SER B  14     -39.407  45.236  24.828  1.00 20.86           C  
ATOM    106  CB  SER B  14     -39.005  47.699  24.702  1.00 20.86           C  
ATOM    107  O   SER B  14     -38.635  44.419  25.335  1.00 20.86           O  
ATOM    108  OG  SER B  14     -38.849  48.861  25.499  1.00 20.86           O  
ATOM    109  N   VAL B  15     -38.978  45.138  23.342  1.00 21.28           N  
ATOM    110  CA  VAL B  15     -39.589  44.966  22.029  1.00 21.28           C  
ATOM    111  C   VAL B  15     -39.039  43.706  21.364  1.00 21.28           C  
ATOM    112  CB  VAL B  15     -39.346  46.195  21.124  1.00 21.28           C  
ATOM    113  O   VAL B  15     -39.801  42.889  20.840  1.00 21.28           O  
ATOM    114  CG1 VAL B  15     -40.466  46.337  20.094  1.00 21.28           C  
ATOM    115  CG2 VAL B  15     -39.228  47.463  21.968  1.00 21.28           C  
ATOM    116  N   ALA B  16     -37.750  43.697  20.791  1.00 19.94           N  
ATOM    117  CA  ALA B  16     -37.573  43.613  19.344  1.00 19.94           C  
ATOM    118  C   ALA B  16     -37.666  42.168  18.863  1.00 19.94           C  
ATOM    119  CB  ALA B  16     -36.233  44.221  18.935  1.00 19.94           C  
ATOM    120  O   ALA B  16     -37.586  41.234  19.664  1.00 19.94           O  
ATOM    121  N   ARG B  17     -37.091  41.811  17.593  1.00 19.35           N  
ATOM    122  CA  ARG B  17     -37.481  41.469  16.229  1.00 19.35           C  
ATOM    123  C   ARG B  17     -37.268  39.984  15.955  1.00 19.35           C  
ATOM    124  CB  ARG B  17     -36.695  42.306  15.219  1.00 19.35           C  
ATOM    125  O   ARG B  17     -38.158  39.309  15.433  1.00 19.35           O  
ATOM    126  CG  ARG B  17     -37.559  42.947  14.144  1.00 19.35           C  
ATOM    127  CD  ARG B  17     -36.787  43.987  13.345  1.00 19.35           C  
ATOM    128  NE  ARG B  17     -37.427  45.298  13.406  1.00 19.35           N  
ATOM    129  NH1 ARG B  17     -36.079  46.260  11.795  1.00 19.35           N  
ATOM    130  NH2 ARG B  17     -37.725  47.494  12.805  1.00 19.35           N  
ATOM    131  CZ  ARG B  17     -37.075  46.348  12.669  1.00 19.35           C  
ATOM    132  N   LEU B  18     -36.031  39.547  15.355  1.00 20.24           N  
ATOM    133  CA  LEU B  18     -35.789  39.029  14.013  1.00 20.24           C  
ATOM    134  C   LEU B  18     -35.891  37.507  13.991  1.00 20.24           C  
ATOM    135  CB  LEU B  18     -34.412  39.467  13.509  1.00 20.24           C  
ATOM    136  O   LEU B  18     -35.551  36.844  14.974  1.00 20.24           O  
ATOM    137  CG  LEU B  18     -34.386  40.676  12.572  1.00 20.24           C  
ATOM    138  CD1 LEU B  18     -33.377  41.708  13.067  1.00 20.24           C  
ATOM    139  CD2 LEU B  18     -34.060  40.243  11.147  1.00 20.24           C  
ATOM    140  N   SER B  19     -36.320  36.880  12.777  1.00 21.94           N  
ATOM    141  CA  SER B  19     -37.134  35.898  12.069  1.00 21.94           C  
ATOM    142  C   SER B  19     -36.348  34.619  11.800  1.00 21.94           C  
ATOM    143  CB  SER B  19     -37.647  36.477  10.750  1.00 21.94           C  
ATOM    144  O   SER B  19     -35.559  34.555  10.855  1.00 21.94           O  
ATOM    145  OG  SER B  19     -38.527  35.568  10.110  1.00 21.94           O  
ATOM    146  N   SER B  20     -35.537  34.173  12.647  1.00 19.04           N  
ATOM    147  CA  SER B  20     -34.490  33.292  12.140  1.00 19.04           C  
ATOM    148  C   SER B  20     -35.081  32.034  11.513  1.00 19.04           C  
ATOM    149  CB  SER B  20     -33.524  32.907  13.261  1.00 19.04           C  
ATOM    150  O   SER B  20     -35.907  31.357  12.128  1.00 19.04           O  
ATOM    151  OG  SER B  20     -34.214  32.269  14.323  1.00 19.04           O  
ATOM    152  N   LYS B  21     -35.092  32.018  10.149  1.00 19.49           N  
ATOM    153  CA  LYS B  21     -35.701  31.230   9.081  1.00 19.49           C  
ATOM    154  C   LYS B  21     -35.242  29.776   9.141  1.00 19.49           C  
ATOM    155  CB  LYS B  21     -35.367  31.829   7.714  1.00 19.49           C  
ATOM    156  O   LYS B  21     -34.074  29.499   9.422  1.00 19.49           O  
ATOM    157  CG  LYS B  21     -36.437  32.764   7.170  1.00 19.49           C  
ATOM    158  CD  LYS B  21     -36.063  33.303   5.796  1.00 19.49           C  
ATOM    159  CE  LYS B  21     -37.135  34.235   5.248  1.00 19.49           C  
ATOM    160  NZ  LYS B  21     -36.700  34.897   3.982  1.00 19.49           N  
ATOM    161  N   SER B  22     -36.216  28.857   9.309  1.00 18.38           N  
ATOM    162  CA  SER B  22     -36.424  27.429   9.525  1.00 18.38           C  
ATOM    163  C   SER B  22     -35.970  26.615   8.317  1.00 18.38           C  
ATOM    164  CB  SER B  22     -37.896  27.140   9.820  1.00 18.38           C  
ATOM    165  O   SER B  22     -36.196  25.405   8.257  1.00 18.38           O  
ATOM    166  OG  SER B  22     -38.645  27.063   8.619  1.00 18.38           O  
ATOM    167  N   VAL B  23     -34.920  27.170   7.617  1.00 18.83           N  
ATOM    168  CA  VAL B  23     -34.903  26.597   6.275  1.00 18.83           C  
ATOM    169  C   VAL B  23     -34.855  25.073   6.364  1.00 18.83           C  
ATOM    170  CB  VAL B  23     -33.707  27.120   5.449  1.00 18.83           C  
ATOM    171  O   VAL B  23     -34.268  24.518   7.296  1.00 18.83           O  
ATOM    172  CG1 VAL B  23     -33.922  28.580   5.053  1.00 18.83           C  
ATOM    173  CG2 VAL B  23     -32.407  26.963   6.236  1.00 18.83           C  
ATOM    174  N   ASN B  24     -35.909  24.484   5.753  1.00 18.02           N  
ATOM    175  CA  ASN B  24     -36.596  23.217   5.527  1.00 18.02           C  
ATOM    176  C   ASN B  24     -35.724  22.237   4.748  1.00 18.02           C  
ATOM    177  CB  ASN B  24     -37.920  23.448   4.795  1.00 18.02           C  
ATOM    178  O   ASN B  24     -35.398  22.479   3.584  1.00 18.02           O  
ATOM    179  CG  ASN B  24     -39.075  23.704   5.743  1.00 18.02           C  
ATOM    180  ND2 ASN B  24     -40.084  24.424   5.267  1.00 18.02           N  
ATOM    181  OD1 ASN B  24     -39.060  23.259   6.893  1.00 18.02           O  
ATOM    182  N   ALA B  25     -34.595  21.972   5.329  1.00 17.15           N  
ATOM    183  CA  ALA B  25     -33.637  21.263   4.485  1.00 17.15           C  
ATOM    184  C   ALA B  25     -34.273  20.029   3.852  1.00 17.15           C  
ATOM    185  CB  ALA B  25     -32.406  20.867   5.296  1.00 17.15           C  
ATOM    186  O   ALA B  25     -34.919  19.234   4.538  1.00 17.15           O  
ATOM    187  N   GLN B  26     -34.723  20.189   2.595  1.00 16.53           N  
ATOM    188  CA  GLN B  26     -35.478  19.398   1.629  1.00 16.53           C  
ATOM    189  C   GLN B  26     -34.842  18.026   1.425  1.00 16.53           C  
ATOM    190  CB  GLN B  26     -35.578  20.134   0.292  1.00 16.53           C  
ATOM    191  O   GLN B  26     -33.623  17.916   1.279  1.00 16.53           O  
ATOM    192  CG  GLN B  26     -37.005  20.472  -0.118  1.00 16.53           C  
ATOM    193  CD  GLN B  26     -37.071  21.282  -1.399  1.00 16.53           C  
ATOM    194  NE2 GLN B  26     -38.279  21.671  -1.793  1.00 16.53           N  
ATOM    195  OE1 GLN B  26     -36.045  21.557  -2.029  1.00 16.53           O  
ATOM    196  N   VAL B  27     -35.551  17.051   1.923  1.00 19.12           N  
ATOM    197  CA  VAL B  27     -35.441  15.600   2.027  1.00 19.12           C  
ATOM    198  C   VAL B  27     -35.367  14.986   0.631  1.00 19.12           C  
ATOM    199  CB  VAL B  27     -36.626  14.995   2.813  1.00 19.12           C  
ATOM    200  O   VAL B  27     -35.290  13.764   0.487  1.00 19.12           O  
ATOM    201  CG1 VAL B  27     -36.510  13.473   2.878  1.00 19.12           C  
ATOM    202  CG2 VAL B  27     -36.692  15.590   4.218  1.00 19.12           C  
ATOM    203  N   THR B  28     -34.516  15.622  -0.238  1.00 17.36           N  
ATOM    204  CA  THR B  28     -34.759  15.172  -1.604  1.00 17.36           C  
ATOM    205  C   THR B  28     -34.796  13.648  -1.674  1.00 17.36           C  
ATOM    206  CB  THR B  28     -33.684  15.707  -2.568  1.00 17.36           C  
ATOM    207  O   THR B  28     -34.055  12.971  -0.958  1.00 17.36           O  
ATOM    208  CG2 THR B  28     -33.980  17.146  -2.977  1.00 17.36           C  
ATOM    209  OG1 THR B  28     -32.406  15.658  -1.924  1.00 17.36           O  
ATOM    210  N   ASP B  29     -35.932  13.130  -2.167  1.00 18.74           N  
ATOM    211  CA  ASP B  29     -36.645  11.894  -2.475  1.00 18.74           C  
ATOM    212  C   ASP B  29     -35.865  11.044  -3.475  1.00 18.74           C  
ATOM    213  CB  ASP B  29     -38.040  12.202  -3.022  1.00 18.74           C  
ATOM    214  O   ASP B  29     -35.783  11.385  -4.657  1.00 18.74           O  
ATOM    215  CG  ASP B  29     -39.120  11.318  -2.424  1.00 18.74           C  
ATOM    216  OD1 ASP B  29     -38.801  10.445  -1.589  1.00 18.74           O  
ATOM    217  OD2 ASP B  29     -40.302  11.495  -2.793  1.00 18.74           O  
ATOM    218  N   ILE B  30     -34.628  10.916  -3.135  1.00 18.22           N  
ATOM    219  CA  ILE B  30     -33.902  10.414  -4.296  1.00 18.22           C  
ATOM    220  C   ILE B  30     -34.632   9.205  -4.878  1.00 18.22           C  
ATOM    221  CB  ILE B  30     -32.447  10.038  -3.934  1.00 18.22           C  
ATOM    222  O   ILE B  30     -35.185   8.390  -4.135  1.00 18.22           O  
ATOM    223  CG1 ILE B  30     -31.709  11.254  -3.361  1.00 18.22           C  
ATOM    224  CG2 ILE B  30     -31.714   9.479  -5.157  1.00 18.22           C  
ATOM    225  CD1 ILE B  30     -30.477  10.899  -2.540  1.00 18.22           C  
ATOM    226  N   ASN B  31     -34.928   9.210  -6.134  1.00 19.17           N  
ATOM    227  CA  ASN B  31     -35.636   8.566  -7.235  1.00 19.17           C  
ATOM    228  C   ASN B  31     -35.313   7.077  -7.315  1.00 19.17           C  
ATOM    229  CB  ASN B  31     -35.304   9.253  -8.562  1.00 19.17           C  
ATOM    230  O   ASN B  31     -34.179   6.669  -7.057  1.00 19.17           O  
ATOM    231  CG  ASN B  31     -36.481  10.020  -9.133  1.00 19.17           C  
ATOM    232  ND2 ASN B  31     -36.205  10.916 -10.073  1.00 19.17           N  
ATOM    233  OD1 ASN B  31     -37.628   9.809  -8.731  1.00 19.17           O  
ATOM    234  N   SER B  32     -36.352   6.131  -7.264  1.00 20.86           N  
ATOM    235  CA  SER B  32     -36.808   4.745  -7.208  1.00 20.86           C  
ATOM    236  C   SER B  32     -36.185   3.913  -8.324  1.00 20.86           C  
ATOM    237  CB  SER B  32     -38.333   4.679  -7.301  1.00 20.86           C  
ATOM    238  O   SER B  32     -36.041   2.696  -8.191  1.00 20.86           O  
ATOM    239  OG  SER B  32     -38.824   5.647  -8.212  1.00 20.86           O  
ATOM    240  N   LYS B  33     -36.111   4.520  -9.455  1.00 21.76           N  
ATOM    241  CA  LYS B  33     -36.469   3.700 -10.609  1.00 21.76           C  
ATOM    242  C   LYS B  33     -35.457   2.577 -10.821  1.00 21.76           C  
ATOM    243  CB  LYS B  33     -36.567   4.561 -11.869  1.00 21.76           C  
ATOM    244  O   LYS B  33     -35.794   1.528 -11.374  1.00 21.76           O  
ATOM    245  CG  LYS B  33     -37.960   4.607 -12.480  1.00 21.76           C  
ATOM    246  CD  LYS B  33     -38.020   5.564 -13.664  1.00 21.76           C  
ATOM    247  CE  LYS B  33     -39.419   5.629 -14.261  1.00 21.76           C  
ATOM    248  NZ  LYS B  33     -39.503   6.629 -15.367  1.00 21.76           N  
ATOM    249  N   GLY B  34     -34.212   2.890 -10.617  1.00 20.62           N  
ATOM    250  CA  GLY B  34     -33.307   2.343 -11.616  1.00 20.62           C  
ATOM    251  C   GLY B  34     -33.083   0.850 -11.465  1.00 20.62           C  
ATOM    252  O   GLY B  34     -32.028   0.334 -11.841  1.00 20.62           O  
ATOM    253  N   LEU B  35     -33.916   0.151 -10.700  1.00 20.59           N  
ATOM    254  CA  LEU B  35     -33.745  -1.210 -10.204  1.00 20.59           C  
ATOM    255  C   LEU B  35     -33.669  -2.204 -11.358  1.00 20.59           C  
ATOM    256  CB  LEU B  35     -34.895  -1.586  -9.265  1.00 20.59           C  
ATOM    257  O   LEU B  35     -33.147  -3.309 -11.197  1.00 20.59           O  
ATOM    258  CG  LEU B  35     -34.525  -2.431  -8.045  1.00 20.59           C  
ATOM    259  CD1 LEU B  35     -34.084  -1.533  -6.893  1.00 20.59           C  
ATOM    260  CD2 LEU B  35     -35.699  -3.308  -7.625  1.00 20.59           C  
ATOM    261  N   GLU B  36     -34.377  -1.918 -12.420  1.00 20.94           N  
ATOM    262  CA  GLU B  36     -35.001  -3.012 -13.160  1.00 20.94           C  
ATOM    263  C   GLU B  36     -33.952  -3.889 -13.836  1.00 20.94           C  
ATOM    264  CB  GLU B  36     -35.981  -2.466 -14.201  1.00 20.94           C  
ATOM    265  O   GLU B  36     -34.188  -5.075 -14.076  1.00 20.94           O  
ATOM    266  CG  GLU B  36     -37.405  -2.315 -13.686  1.00 20.94           C  
ATOM    267  CD  GLU B  36     -38.411  -3.168 -14.443  1.00 20.94           C  
ATOM    268  OE1 GLU B  36     -39.489  -3.473 -13.885  1.00 20.94           O  
ATOM    269  OE2 GLU B  36     -38.117  -3.535 -15.603  1.00 20.94           O  
ATOM    270  N   LEU B  37     -32.907  -3.296 -14.262  1.00 19.50           N  
ATOM    271  CA  LEU B  37     -32.453  -3.829 -15.542  1.00 19.50           C  
ATOM    272  C   LEU B  37     -31.785  -5.187 -15.360  1.00 19.50           C  
ATOM    273  CB  LEU B  37     -31.482  -2.855 -16.214  1.00 19.50           C  
ATOM    274  O   LEU B  37     -30.602  -5.260 -15.020  1.00 19.50           O  
ATOM    275  CG  LEU B  37     -32.069  -1.951 -17.299  1.00 19.50           C  
ATOM    276  CD1 LEU B  37     -31.611  -0.511 -17.096  1.00 19.50           C  
ATOM    277  CD2 LEU B  37     -31.674  -2.452 -18.684  1.00 19.50           C  
ATOM    278  N   ARG B  38     -32.302  -6.031 -14.466  1.00 19.00           N  
ATOM    279  CA  ARG B  38     -31.570  -7.191 -13.969  1.00 19.00           C  
ATOM    280  C   ARG B  38     -31.198  -8.133 -15.110  1.00 19.00           C  
ATOM    281  CB  ARG B  38     -32.396  -7.940 -12.921  1.00 19.00           C  
ATOM    282  O   ARG B  38     -30.065  -8.614 -15.180  1.00 19.00           O  
ATOM    283  CG  ARG B  38     -32.487  -7.224 -11.583  1.00 19.00           C  
ATOM    284  CD  ARG B  38     -32.934  -8.162 -10.470  1.00 19.00           C  
ATOM    285  NE  ARG B  38     -32.743  -7.565  -9.152  1.00 19.00           N  
ATOM    286  NH1 ARG B  38     -33.071  -9.531  -7.985  1.00 19.00           N  
ATOM    287  NH2 ARG B  38     -32.621  -7.586  -6.858  1.00 19.00           N  
ATOM    288  CZ  ARG B  38     -32.812  -8.229  -8.001  1.00 19.00           C  
ATOM    289  N   LYS B  39     -32.171  -8.786 -15.698  1.00 20.23           N  
ATOM    290  CA  LYS B  39     -32.333 -10.228 -15.863  1.00 20.23           C  
ATOM    291  C   LYS B  39     -31.543 -10.736 -17.066  1.00 20.23           C  
ATOM    292  CB  LYS B  39     -33.812 -10.587 -16.018  1.00 20.23           C  
ATOM    293  O   LYS B  39     -31.279 -11.935 -17.181  1.00 20.23           O  
ATOM    294  CG  LYS B  39     -34.493 -10.979 -14.716  1.00 20.23           C  
ATOM    295  CD  LYS B  39     -35.933 -11.420 -14.949  1.00 20.23           C  
ATOM    296  CE  LYS B  39     -36.633 -11.760 -13.640  1.00 20.23           C  
ATOM    297  NZ  LYS B  39     -38.072 -12.097 -13.853  1.00 20.23           N  
ATOM    298  N   THR B  40     -31.278  -9.988 -18.065  1.00 20.16           N  
ATOM    299  CA  THR B  40     -31.310 -10.614 -19.382  1.00 20.16           C  
ATOM    300  C   THR B  40     -30.061 -11.462 -19.608  1.00 20.16           C  
ATOM    301  CB  THR B  40     -31.427  -9.560 -20.498  1.00 20.16           C  
ATOM    302  O   THR B  40     -29.013 -10.942 -19.994  1.00 20.16           O  
ATOM    303  CG2 THR B  40     -32.545  -9.913 -21.474  1.00 20.16           C  
ATOM    304  OG1 THR B  40     -31.704  -8.281 -19.914  1.00 20.16           O  
ATOM    305  N   VAL B  41     -29.336 -11.743 -18.594  1.00 20.23           N  
ATOM    306  CA  VAL B  41     -28.050 -12.260 -19.049  1.00 20.23           C  
ATOM    307  C   VAL B  41     -28.263 -13.541 -19.852  1.00 20.23           C  
ATOM    308  CB  VAL B  41     -27.094 -12.527 -17.864  1.00 20.23           C  
ATOM    309  O   VAL B  41     -28.876 -14.493 -19.363  1.00 20.23           O  
ATOM    310  CG1 VAL B  41     -25.817 -13.214 -18.345  1.00 20.23           C  
ATOM    311  CG2 VAL B  41     -26.763 -11.222 -17.142  1.00 20.23           C  
ATOM    312  N   THR B  42     -28.497 -13.317 -21.094  1.00 18.67           N  
ATOM    313  CA  THR B  42     -28.839 -14.340 -22.076  1.00 18.67           C  
ATOM    314  C   THR B  42     -27.824 -15.479 -22.046  1.00 18.67           C  
ATOM    315  CB  THR B  42     -28.911 -13.749 -23.496  1.00 18.67           C  
ATOM    316  O   THR B  42     -26.623 -15.244 -21.899  1.00 18.67           O  
ATOM    317  CG2 THR B  42     -30.306 -13.213 -23.800  1.00 18.67           C  
ATOM    318  OG1 THR B  42     -27.964 -12.679 -23.611  1.00 18.67           O  
ATOM    319  N   THR B  43     -28.209 -16.656 -21.656  1.00 19.68           N  
ATOM    320  CA  THR B  43     -27.681 -18.013 -21.566  1.00 19.68           C  
ATOM    321  C   THR B  43     -27.084 -18.450 -22.901  1.00 19.68           C  
ATOM    322  CB  THR B  43     -28.773 -19.010 -21.139  1.00 19.68           C  
ATOM    323  O   THR B  43     -27.786 -18.505 -23.913  1.00 19.68           O  
ATOM    324  CG2 THR B  43     -28.199 -20.105 -20.246  1.00 19.68           C  
ATOM    325  OG1 THR B  43     -29.796 -18.310 -20.419  1.00 19.68           O  
ATOM    326  N   VAL B  44     -26.144 -17.663 -23.394  1.00 20.85           N  
ATOM    327  CA  VAL B  44     -25.802 -18.001 -24.772  1.00 20.85           C  
ATOM    328  C   VAL B  44     -25.522 -19.498 -24.882  1.00 20.85           C  
ATOM    329  CB  VAL B  44     -24.582 -17.193 -25.269  1.00 20.85           C  
ATOM    330  O   VAL B  44     -24.905 -20.088 -23.991  1.00 20.85           O  
ATOM    331  CG1 VAL B  44     -24.200 -17.610 -26.687  1.00 20.85           C  
ATOM    332  CG2 VAL B  44     -24.876 -15.695 -25.210  1.00 20.85           C  
ATOM    333  N   GLU B  45     -26.197 -20.111 -25.675  1.00 20.42           N  
ATOM    334  CA  GLU B  45     -26.316 -21.489 -26.141  1.00 20.42           C  
ATOM    335  C   GLU B  45     -24.954 -22.064 -26.518  1.00 20.42           C  
ATOM    336  CB  GLU B  45     -27.271 -21.573 -27.334  1.00 20.42           C  
ATOM    337  O   GLU B  45     -24.114 -21.363 -27.086  1.00 20.42           O  
ATOM    338  CG  GLU B  45     -28.397 -22.581 -27.152  1.00 20.42           C  
ATOM    339  CD  GLU B  45     -29.423 -22.543 -28.272  1.00 20.42           C  
ATOM    340  OE1 GLU B  45     -30.243 -23.484 -28.376  1.00 20.42           O  
ATOM    341  OE2 GLU B  45     -29.407 -21.566 -29.053  1.00 20.42           O  
ATOM    342  N   THR B  46     -24.516 -23.130 -25.836  1.00 21.96           N  
ATOM    343  CA  THR B  46     -23.387 -24.053 -25.836  1.00 21.96           C  
ATOM    344  C   THR B  46     -23.061 -24.510 -27.255  1.00 21.96           C  
ATOM    345  CB  THR B  46     -23.669 -25.281 -24.951  1.00 21.96           C  
ATOM    346  O   THR B  46     -23.802 -25.300 -27.844  1.00 21.96           O  
ATOM    347  CG2 THR B  46     -22.406 -25.743 -24.231  1.00 21.96           C  
ATOM    348  OG1 THR B  46     -24.664 -24.942 -23.976  1.00 21.96           O  
ATOM    349  N   GLN B  47     -23.063 -23.524 -28.188  1.00 20.89           N  
ATOM    350  CA  GLN B  47     -22.898 -24.187 -29.478  1.00 20.89           C  
ATOM    351  C   GLN B  47     -21.693 -25.123 -29.465  1.00 20.89           C  
ATOM    352  CB  GLN B  47     -22.750 -23.156 -30.597  1.00 20.89           C  
ATOM    353  O   GLN B  47     -20.813 -24.998 -28.612  1.00 20.89           O  
ATOM    354  CG  GLN B  47     -24.071 -22.556 -31.060  1.00 20.89           C  
ATOM    355  CD  GLN B  47     -23.921 -21.689 -32.296  1.00 20.89           C  
ATOM    356  NE2 GLN B  47     -25.043 -21.350 -32.922  1.00 20.89           N  
ATOM    357  OE1 GLN B  47     -22.806 -21.326 -32.685  1.00 20.89           O  
ATOM    358  N   ASN B  48     -21.682 -26.024 -30.454  1.00 22.70           N  
ATOM    359  CA  ASN B  48     -21.075 -27.315 -30.759  1.00 22.70           C  
ATOM    360  C   ASN B  48     -19.569 -27.189 -30.972  1.00 22.70           C  
ATOM    361  CB  ASN B  48     -21.736 -27.942 -31.988  1.00 22.70           C  
ATOM    362  O   ASN B  48     -19.125 -26.595 -31.956  1.00 22.70           O  
ATOM    363  CG  ASN B  48     -22.962 -28.762 -31.638  1.00 22.70           C  
ATOM    364  ND2 ASN B  48     -23.804 -29.023 -32.631  1.00 22.70           N  
ATOM    365  OD1 ASN B  48     -23.151 -29.156 -30.485  1.00 22.70           O  
ATOM    366  N   LEU B  49     -18.915 -26.700 -29.923  1.00 22.60           N  
ATOM    367  CA  LEU B  49     -17.468 -26.598 -30.073  1.00 22.60           C  
ATOM    368  C   LEU B  49     -16.889 -27.885 -30.650  1.00 22.60           C  
ATOM    369  CB  LEU B  49     -16.809 -26.287 -28.727  1.00 22.60           C  
ATOM    370  O   LEU B  49     -16.243 -28.655 -29.935  1.00 22.60           O  
ATOM    371  CG  LEU B  49     -16.747 -24.812 -28.327  1.00 22.60           C  
ATOM    372  CD1 LEU B  49     -16.926 -24.663 -26.820  1.00 22.60           C  
ATOM    373  CD2 LEU B  49     -15.429 -24.191 -28.778  1.00 22.60           C  
ATOM    374  N   GLU B  50     -17.609 -28.504 -31.520  1.00 25.38           N  
ATOM    375  CA  GLU B  50     -17.197 -29.828 -31.978  1.00 25.38           C  
ATOM    376  C   GLU B  50     -15.776 -29.803 -32.532  1.00 25.38           C  
ATOM    377  CB  GLU B  50     -18.167 -30.354 -33.039  1.00 25.38           C  
ATOM    378  O   GLU B  50     -15.032 -30.776 -32.392  1.00 25.38           O  
ATOM    379  CG  GLU B  50     -19.354 -31.114 -32.465  1.00 25.38           C  
ATOM    380  CD  GLU B  50     -20.316 -31.617 -33.530  1.00 25.38           C  
ATOM    381  OE1 GLU B  50     -21.297 -32.312 -33.181  1.00 25.38           O  
ATOM    382  OE2 GLU B  50     -20.086 -31.314 -34.722  1.00 25.38           O  
ATOM    383  N   GLY B  51     -15.514 -28.817 -33.362  1.00 24.44           N  
ATOM    384  CA  GLY B  51     -14.515 -29.156 -34.362  1.00 24.44           C  
ATOM    385  C   GLY B  51     -13.097 -29.122 -33.825  1.00 24.44           C  
ATOM    386  O   GLY B  51     -12.135 -29.196 -34.592  1.00 24.44           O  
ATOM    387  N   LEU B  52     -12.839 -28.338 -32.731  1.00 25.43           N  
ATOM    388  CA  LEU B  52     -11.398 -28.283 -32.507  1.00 25.43           C  
ATOM    389  C   LEU B  52     -10.845 -29.666 -32.182  1.00 25.43           C  
ATOM    390  CB  LEU B  52     -11.069 -27.309 -31.372  1.00 25.43           C  
ATOM    391  O   LEU B  52     -11.198 -30.256 -31.159  1.00 25.43           O  
ATOM    392  CG  LEU B  52     -10.731 -25.876 -31.786  1.00 25.43           C  
ATOM    393  CD1 LEU B  52     -11.770 -24.906 -31.234  1.00 25.43           C  
ATOM    394  CD2 LEU B  52      -9.333 -25.498 -31.309  1.00 25.43           C  
ATOM    395  N   HIS B  53     -10.816 -30.514 -33.157  1.00 26.45           N  
ATOM    396  CA  HIS B  53     -10.227 -31.846 -33.078  1.00 26.45           C  
ATOM    397  C   HIS B  53      -8.812 -31.789 -32.512  1.00 26.45           C  
ATOM    398  CB  HIS B  53     -10.215 -32.510 -34.456  1.00 26.45           C  
ATOM    399  O   HIS B  53      -7.931 -31.151 -33.094  1.00 26.45           O  
ATOM    400  CG  HIS B  53     -11.287 -33.538 -34.635  1.00 26.45           C  
ATOM    401  CD2 HIS B  53     -11.748 -34.497 -33.799  1.00 26.45           C  
ATOM    402  ND1 HIS B  53     -12.017 -33.656 -35.798  1.00 26.45           N  
ATOM    403  CE1 HIS B  53     -12.884 -34.646 -35.667  1.00 26.45           C  
ATOM    404  NE2 HIS B  53     -12.741 -35.173 -34.463  1.00 26.45           N  
ATOM    405  N   HIS B  54      -8.665 -31.485 -31.217  1.00 29.38           N  
ATOM    406  CA  HIS B  54      -7.324 -31.769 -30.718  1.00 29.38           C  
ATOM    407  C   HIS B  54      -6.865 -33.162 -31.137  1.00 29.38           C  
ATOM    408  CB  HIS B  54      -7.280 -31.637 -29.195  1.00 29.38           C  
ATOM    409  O   HIS B  54      -7.513 -34.158 -30.810  1.00 29.38           O  
ATOM    410  CG  HIS B  54      -6.651 -30.366 -28.721  1.00 29.38           C  
ATOM    411  CD2 HIS B  54      -7.166 -29.324 -28.027  1.00 29.38           C  
ATOM    412  ND1 HIS B  54      -5.328 -30.057 -28.956  1.00 29.38           N  
ATOM    413  CE1 HIS B  54      -5.057 -28.877 -28.424  1.00 29.38           C  
ATOM    414  NE2 HIS B  54      -6.155 -28.411 -27.855  1.00 29.38           N  
ATOM    415  N   ASP B  55      -6.442 -33.205 -32.268  1.00 31.82           N  
ATOM    416  CA  ASP B  55      -6.017 -34.536 -32.689  1.00 31.82           C  
ATOM    417  C   ASP B  55      -5.149 -35.199 -31.622  1.00 31.82           C  
ATOM    418  CB  ASP B  55      -5.256 -34.463 -34.015  1.00 31.82           C  
ATOM    419  O   ASP B  55      -4.493 -36.209 -31.887  1.00 31.82           O  
ATOM    420  CG  ASP B  55      -5.957 -35.199 -35.143  1.00 31.82           C  
ATOM    421  OD1 ASP B  55      -6.994 -35.852 -34.894  1.00 31.82           O  
ATOM    422  OD2 ASP B  55      -5.467 -35.128 -36.291  1.00 31.82           O  
ATOM    423  N   GLY B  56      -4.466 -34.345 -30.772  1.00 37.84           N  
ATOM    424  CA  GLY B  56      -3.470 -35.110 -30.040  1.00 37.84           C  
ATOM    425  C   GLY B  56      -4.076 -36.121 -29.086  1.00 37.84           C  
ATOM    426  O   GLY B  56      -5.274 -36.071 -28.799  1.00 37.84           O  
ATOM    427  N   GLN B  57      -3.704 -37.340 -29.168  1.00 40.69           N  
ATOM    428  CA  GLN B  57      -4.001 -38.475 -28.301  1.00 40.69           C  
ATOM    429  C   GLN B  57      -3.910 -38.082 -26.829  1.00 40.69           C  
ATOM    430  CB  GLN B  57      -3.050 -39.637 -28.594  1.00 40.69           C  
ATOM    431  O   GLN B  57      -2.858 -37.637 -26.364  1.00 40.69           O  
ATOM    432  CG  GLN B  57      -3.760 -40.939 -28.943  1.00 40.69           C  
ATOM    433  CD  GLN B  57      -2.910 -41.859 -29.799  1.00 40.69           C  
ATOM    434  NE2 GLN B  57      -3.547 -42.844 -30.423  1.00 40.69           N  
ATOM    435  OE1 GLN B  57      -1.691 -41.686 -29.900  1.00 40.69           O  
ATOM    436  N   PHE B  58      -4.861 -37.453 -26.191  1.00 46.06           N  
ATOM    437  CA  PHE B  58      -4.872 -37.094 -24.778  1.00 46.06           C  
ATOM    438  C   PHE B  58      -4.887 -38.342 -23.903  1.00 46.06           C  
ATOM    439  CB  PHE B  58      -6.083 -36.213 -24.456  1.00 46.06           C  
ATOM    440  O   PHE B  58      -5.579 -39.315 -24.211  1.00 46.06           O  
ATOM    441  CG  PHE B  58      -5.853 -34.748 -24.713  1.00 46.06           C  
ATOM    442  CD1 PHE B  58      -5.255 -33.945 -23.750  1.00 46.06           C  
ATOM    443  CD2 PHE B  58      -6.236 -34.175 -25.918  1.00 46.06           C  
ATOM    444  CE1 PHE B  58      -5.041 -32.589 -23.985  1.00 46.06           C  
ATOM    445  CE2 PHE B  58      -6.025 -32.820 -26.161  1.00 46.06           C  
ATOM    446  CZ  PHE B  58      -5.429 -32.029 -25.192  1.00 46.06           C  
ATOM    447  N   CYS B  59      -3.939 -38.265 -23.057  1.00 54.80           N  
ATOM    448  CA  CYS B  59      -3.987 -39.311 -22.041  1.00 54.80           C  
ATOM    449  C   CYS B  59      -5.229 -39.169 -21.170  1.00 54.80           C  
ATOM    450  CB  CYS B  59      -2.733 -39.267 -21.168  1.00 54.80           C  
ATOM    451  O   CYS B  59      -5.630 -38.055 -20.830  1.00 54.80           O  
ATOM    452  SG  CYS B  59      -1.203 -39.579 -22.075  1.00 54.80           S  
ATOM    453  N   HIS B  60      -5.988 -40.186 -20.909  1.00 58.87           N  
ATOM    454  CA  HIS B  60      -7.242 -40.138 -20.165  1.00 58.87           C  
ATOM    455  C   HIS B  60      -6.989 -40.008 -18.666  1.00 58.87           C  
ATOM    456  CB  HIS B  60      -8.082 -41.384 -20.449  1.00 58.87           C  
ATOM    457  O   HIS B  60      -7.789 -39.406 -17.947  1.00 58.87           O  
ATOM    458  CG  HIS B  60      -8.747 -41.366 -21.789  1.00 58.87           C  
ATOM    459  CD2 HIS B  60      -8.273 -41.667 -23.021  1.00 58.87           C  
ATOM    460  ND1 HIS B  60     -10.064 -41.001 -21.961  1.00 58.87           N  
ATOM    461  CE1 HIS B  60     -10.373 -41.079 -23.244  1.00 58.87           C  
ATOM    462  NE2 HIS B  60      -9.303 -41.480 -23.909  1.00 58.87           N  
ATOM    463  N   LYS B  61      -5.779 -40.438 -18.189  1.00 70.78           N  
ATOM    464  CA  LYS B  61      -5.542 -40.384 -16.750  1.00 70.78           C  
ATOM    465  C   LYS B  61      -4.431 -39.394 -16.412  1.00 70.78           C  
ATOM    466  CB  LYS B  61      -5.190 -41.771 -16.211  1.00 70.78           C  
ATOM    467  O   LYS B  61      -3.386 -39.379 -17.065  1.00 70.78           O  
ATOM    468  CG  LYS B  61      -6.384 -42.703 -16.070  1.00 70.78           C  
ATOM    469  CD  LYS B  61      -5.995 -44.014 -15.400  1.00 70.78           C  
ATOM    470  CE  LYS B  61      -7.174 -44.975 -15.323  1.00 70.78           C  
ATOM    471  NZ  LYS B  61      -6.795 -46.266 -14.674  1.00 70.78           N  
ATOM    472  N   PRO B  62      -4.626 -38.518 -15.428  1.00 69.69           N  
ATOM    473  CA  PRO B  62      -3.594 -37.577 -14.985  1.00 69.69           C  
ATOM    474  C   PRO B  62      -2.509 -38.244 -14.143  1.00 69.69           C  
ATOM    475  CB  PRO B  62      -4.379 -36.558 -14.155  1.00 69.69           C  
ATOM    476  O   PRO B  62      -2.711 -39.348 -13.631  1.00 69.69           O  
ATOM    477  CG  PRO B  62      -5.567 -37.311 -13.650  1.00 69.69           C  
ATOM    478  CD  PRO B  62      -5.867 -38.428 -14.608  1.00 69.69           C  
ATOM    479  N   CYS B  63      -1.410 -37.628 -14.142  1.00 81.91           N  
ATOM    480  CA  CYS B  63      -0.373 -38.073 -13.218  1.00 81.91           C  
ATOM    481  C   CYS B  63      -0.719 -37.692 -11.784  1.00 81.91           C  
ATOM    482  CB  CYS B  63       0.980 -37.475 -13.603  1.00 81.91           C  
ATOM    483  O   CYS B  63      -1.279 -36.622 -11.540  1.00 81.91           O  
ATOM    484  SG  CYS B  63       1.705 -38.207 -15.086  1.00 81.91           S  
ATOM    485  N   PRO B  64      -0.560 -38.601 -10.838  1.00 89.25           N  
ATOM    486  CA  PRO B  64      -0.836 -38.317  -9.428  1.00 89.25           C  
ATOM    487  C   PRO B  64       0.091 -37.250  -8.849  1.00 89.25           C  
ATOM    488  CB  PRO B  64      -0.608 -39.667  -8.745  1.00 89.25           C  
ATOM    489  O   PRO B  64       1.083 -36.880  -9.482  1.00 89.25           O  
ATOM    490  CG  PRO B  64       0.348 -40.391  -9.638  1.00 89.25           C  
ATOM    491  CD  PRO B  64       0.173 -39.878 -11.039  1.00 89.25           C  
ATOM    492  N   PRO B  65      -0.254 -36.790  -7.644  1.00 87.68           N  
ATOM    493  CA  PRO B  65       0.615 -35.822  -6.972  1.00 87.68           C  
ATOM    494  C   PRO B  65       2.035 -36.345  -6.769  1.00 87.68           C  
ATOM    495  CB  PRO B  65      -0.081 -35.597  -5.627  1.00 87.68           C  
ATOM    496  O   PRO B  65       2.225 -37.525  -6.465  1.00 87.68           O  
ATOM    497  CG  PRO B  65      -1.500 -36.008  -5.858  1.00 87.68           C  
ATOM    498  CD  PRO B  65      -1.523 -37.058  -6.931  1.00 87.68           C  
ATOM    499  N   GLY B  66       3.021 -35.464  -7.030  1.00 94.45           N  
ATOM    500  CA  GLY B  66       4.414 -35.836  -6.839  1.00 94.45           C  
ATOM    501  C   GLY B  66       5.077 -36.340  -8.107  1.00 94.45           C  
ATOM    502  O   GLY B  66       6.267 -36.660  -8.107  1.00 94.45           O  
ATOM    503  N   GLU B  67       4.334 -36.435  -9.200  1.00 93.58           N  
ATOM    504  CA  GLU B  67       4.862 -36.954 -10.458  1.00 93.58           C  
ATOM    505  C   GLU B  67       4.524 -36.028 -11.623  1.00 93.58           C  
ATOM    506  CB  GLU B  67       4.320 -38.360 -10.729  1.00 93.58           C  
ATOM    507  O   GLU B  67       3.651 -35.166 -11.504  1.00 93.58           O  
ATOM    508  CG  GLU B  67       4.704 -39.382  -9.669  1.00 93.58           C  
ATOM    509  CD  GLU B  67       4.224 -40.789  -9.989  1.00 93.58           C  
ATOM    510  OE1 GLU B  67       4.252 -41.659  -9.090  1.00 93.58           O  
ATOM    511  OE2 GLU B  67       3.816 -41.022 -11.149  1.00 93.58           O  
ATOM    512  N   ARG B  68       5.316 -36.190 -12.692  1.00 85.20           N  
ATOM    513  CA  ARG B  68       5.061 -35.440 -13.918  1.00 85.20           C  
ATOM    514  C   ARG B  68       4.959 -36.373 -15.120  1.00 85.20           C  
ATOM    515  CB  ARG B  68       6.161 -34.403 -14.152  1.00 85.20           C  
ATOM    516  O   ARG B  68       5.485 -37.488 -15.094  1.00 85.20           O  
ATOM    517  CG  ARG B  68       7.524 -35.007 -14.451  1.00 85.20           C  
ATOM    518  CD  ARG B  68       8.543 -33.941 -14.828  1.00 85.20           C  
ATOM    519  NE  ARG B  68       9.857 -34.520 -15.090  1.00 85.20           N  
ATOM    520  NH1 ARG B  68       9.463 -34.918 -17.331  1.00 85.20           N  
ATOM    521  NH2 ARG B  68      11.482 -35.479 -16.401  1.00 85.20           N  
ATOM    522  CZ  ARG B  68      10.265 -34.971 -16.273  1.00 85.20           C  
ATOM    523  N   LYS B  69       4.321 -35.907 -16.200  1.00 76.97           N  
ATOM    524  CA  LYS B  69       4.131 -36.701 -17.411  1.00 76.97           C  
ATOM    525  C   LYS B  69       5.411 -36.755 -18.239  1.00 76.97           C  
ATOM    526  CB  LYS B  69       2.987 -36.132 -18.251  1.00 76.97           C  
ATOM    527  O   LYS B  69       5.918 -35.720 -18.677  1.00 76.97           O  
ATOM    528  CG  LYS B  69       2.628 -36.980 -19.463  1.00 76.97           C  
ATOM    529  CD  LYS B  69       1.444 -36.396 -20.223  1.00 76.97           C  
ATOM    530  CE  LYS B  69       1.853 -35.189 -21.056  1.00 76.97           C  
ATOM    531  NZ  LYS B  69       0.746 -34.729 -21.946  1.00 76.97           N  
ATOM    532  N   ALA B  70       5.960 -37.913 -18.322  1.00 85.79           N  
ATOM    533  CA  ALA B  70       7.200 -38.105 -19.071  1.00 85.79           C  
ATOM    534  C   ALA B  70       6.922 -38.245 -20.565  1.00 85.79           C  
ATOM    535  CB  ALA B  70       7.950 -39.330 -18.555  1.00 85.79           C  
ATOM    536  O   ALA B  70       7.664 -37.713 -21.393  1.00 85.79           O  
ATOM    537  N   ARG B  71       5.896 -38.969 -20.968  1.00 75.54           N  
ATOM    538  CA  ARG B  71       5.583 -39.210 -22.372  1.00 75.54           C  
ATOM    539  C   ARG B  71       4.082 -39.109 -22.623  1.00 75.54           C  
ATOM    540  CB  ARG B  71       6.096 -40.583 -22.811  1.00 75.54           C  
ATOM    541  O   ARG B  71       3.278 -39.404 -21.737  1.00 75.54           O  
ATOM    542  CG  ARG B  71       7.611 -40.704 -22.808  1.00 75.54           C  
ATOM    543  CD  ARG B  71       8.068 -42.081 -23.270  1.00 75.54           C  
ATOM    544  NE  ARG B  71       9.524 -42.193 -23.272  1.00 75.54           N  
ATOM    545  NH1 ARG B  71       9.563 -44.346 -24.109  1.00 75.54           N  
ATOM    546  NH2 ARG B  71      11.525 -43.261 -23.630  1.00 75.54           N  
ATOM    547  CZ  ARG B  71      10.201 -43.267 -23.670  1.00 75.54           C  
ATOM    548  N   ASP B  72       3.782 -38.611 -23.841  1.00 64.84           N  
ATOM    549  CA  ASP B  72       2.377 -38.518 -24.225  1.00 64.84           C  
ATOM    550  C   ASP B  72       1.794 -39.899 -24.517  1.00 64.84           C  
ATOM    551  CB  ASP B  72       2.214 -37.609 -25.445  1.00 64.84           C  
ATOM    552  O   ASP B  72       2.531 -40.835 -24.834  1.00 64.84           O  
ATOM    553  CG  ASP B  72       2.326 -36.133 -25.104  1.00 64.84           C  
ATOM    554  OD1 ASP B  72       1.982 -35.742 -23.968  1.00 64.84           O  
ATOM    555  OD2 ASP B  72       2.760 -35.355 -25.981  1.00 64.84           O  
ATOM    556  N   CYS B  73       0.549 -40.043 -24.122  1.00 66.00           N  
ATOM    557  CA  CYS B  73      -0.144 -41.295 -24.402  1.00 66.00           C  
ATOM    558  C   CYS B  73      -0.212 -41.557 -25.902  1.00 66.00           C  
ATOM    559  CB  CYS B  73      -1.555 -41.269 -23.815  1.00 66.00           C  
ATOM    560  O   CYS B  73      -0.383 -40.627 -26.692  1.00 66.00           O  
ATOM    561  SG  CYS B  73      -1.597 -40.981 -22.033  1.00 66.00           S  
ATOM    562  N   THR B  74       0.317 -42.665 -26.393  1.00 65.81           N  
ATOM    563  CA  THR B  74       0.329 -43.024 -27.806  1.00 65.81           C  
ATOM    564  C   THR B  74      -0.970 -43.721 -28.199  1.00 65.81           C  
ATOM    565  CB  THR B  74       1.525 -43.936 -28.141  1.00 65.81           C  
ATOM    566  O   THR B  74      -1.422 -43.606 -29.340  1.00 65.81           O  
ATOM    567  CG2 THR B  74       2.813 -43.129 -28.266  1.00 65.81           C  
ATOM    568  OG1 THR B  74       1.682 -44.908 -27.100  1.00 65.81           O  
ATOM    569  N   VAL B  75      -1.523 -44.459 -27.293  1.00 61.54           N  
ATOM    570  CA  VAL B  75      -2.736 -45.218 -27.578  1.00 61.54           C  
ATOM    571  C   VAL B  75      -3.876 -44.723 -26.690  1.00 61.54           C  
ATOM    572  CB  VAL B  75      -2.519 -46.734 -27.370  1.00 61.54           C  
ATOM    573  O   VAL B  75      -3.641 -44.229 -25.585  1.00 61.54           O  
ATOM    574  CG1 VAL B  75      -2.134 -47.409 -28.685  1.00 61.54           C  
ATOM    575  CG2 VAL B  75      -1.451 -46.979 -26.307  1.00 61.54           C  
ATOM    576  N   ASN B  76      -5.065 -44.638 -27.266  1.00 57.15           N  
ATOM    577  CA  ASN B  76      -6.251 -44.330 -26.474  1.00 57.15           C  
ATOM    578  C   ASN B  76      -6.444 -45.333 -25.340  1.00 57.15           C  
ATOM    579  CB  ASN B  76      -7.495 -44.287 -27.363  1.00 57.15           C  
ATOM    580  O   ASN B  76      -6.458 -46.544 -25.573  1.00 57.15           O  
ATOM    581  CG  ASN B  76      -7.675 -42.948 -28.051  1.00 57.15           C  
ATOM    582  ND2 ASN B  76      -8.420 -42.942 -29.151  1.00 57.15           N  
ATOM    583  OD1 ASN B  76      -7.150 -41.928 -27.598  1.00 57.15           O  
ATOM    584  N   GLY B  77      -6.430 -44.929 -24.007  1.00 59.07           N  
ATOM    585  CA  GLY B  77      -6.586 -45.765 -22.827  1.00 59.07           C  
ATOM    586  C   GLY B  77      -5.270 -46.084 -22.143  1.00 59.07           C  
ATOM    587  O   GLY B  77      -5.241 -46.817 -21.152  1.00 59.07           O  
ATOM    588  N   ASP B  78      -4.191 -45.694 -22.804  1.00 60.84           N  
ATOM    589  CA  ASP B  78      -2.890 -45.976 -22.206  1.00 60.84           C  
ATOM    590  C   ASP B  78      -2.636 -45.081 -20.996  1.00 60.84           C  
ATOM    591  CB  ASP B  78      -1.774 -45.794 -23.238  1.00 60.84           C  
ATOM    592  O   ASP B  78      -3.220 -44.001 -20.882  1.00 60.84           O  
ATOM    593  CG  ASP B  78      -1.214 -47.111 -23.745  1.00 60.84           C  
ATOM    594  OD1 ASP B  78      -1.589 -48.178 -23.213  1.00 60.84           O  
ATOM    595  OD2 ASP B  78      -0.388 -47.082 -24.682  1.00 60.84           O  
ATOM    596  N   GLU B  79      -2.140 -45.733 -19.941  1.00 66.59           N  
ATOM    597  CA  GLU B  79      -1.702 -44.988 -18.765  1.00 66.59           C  
ATOM    598  C   GLU B  79      -0.476 -44.135 -19.076  1.00 66.59           C  
ATOM    599  CB  GLU B  79      -1.399 -45.942 -17.606  1.00 66.59           C  
ATOM    600  O   GLU B  79       0.432 -44.578 -19.783  1.00 66.59           O  
ATOM    601  CG  GLU B  79      -2.278 -45.723 -16.383  1.00 66.59           C  
ATOM    602  CD  GLU B  79      -2.283 -46.907 -15.429  1.00 66.59           C  
ATOM    603  OE1 GLU B  79      -2.927 -46.820 -14.359  1.00 66.59           O  
ATOM    604  OE2 GLU B  79      -1.638 -47.928 -15.754  1.00 66.59           O  
ATOM    605  N   PRO B  80      -0.524 -42.887 -18.737  1.00 71.99           N  
ATOM    606  CA  PRO B  80       0.665 -42.059 -18.950  1.00 71.99           C  
ATOM    607  C   PRO B  80       1.894 -42.590 -18.215  1.00 71.99           C  
ATOM    608  CB  PRO B  80       0.247 -40.693 -18.398  1.00 71.99           C  
ATOM    609  O   PRO B  80       1.761 -43.287 -17.206  1.00 71.99           O  
ATOM    610  CG  PRO B  80      -0.899 -40.986 -17.484  1.00 71.99           C  
ATOM    611  CD  PRO B  80      -1.474 -42.323 -17.852  1.00 71.99           C  
ATOM    612  N   ASP B  81       2.960 -42.400 -18.888  1.00 84.53           N  
ATOM    613  CA  ASP B  81       4.217 -42.623 -18.180  1.00 84.53           C  
ATOM    614  C   ASP B  81       4.558 -41.436 -17.281  1.00 84.53           C  
ATOM    615  CB  ASP B  81       5.355 -42.875 -19.172  1.00 84.53           C  
ATOM    616  O   ASP B  81       4.868 -40.348 -17.771  1.00 84.53           O  
ATOM    617  CG  ASP B  81       5.390 -44.305 -19.683  1.00 84.53           C  
ATOM    618  OD1 ASP B  81       4.778 -45.193 -19.052  1.00 84.53           O  
ATOM    619  OD2 ASP B  81       6.039 -44.546 -20.724  1.00 84.53           O  
ATOM    620  N   CYS B  82       4.350 -41.633 -15.905  1.00 89.09           N  
ATOM    621  CA  CYS B  82       4.600 -40.567 -14.941  1.00 89.09           C  
ATOM    622  C   CYS B  82       5.916 -40.794 -14.207  1.00 89.09           C  
ATOM    623  CB  CYS B  82       3.454 -40.474 -13.935  1.00 89.09           C  
ATOM    624  O   CYS B  82       6.218 -41.916 -13.796  1.00 89.09           O  
ATOM    625  SG  CYS B  82       1.850 -40.123 -14.688  1.00 89.09           S  
ATOM    626  N   VAL B  83       6.785 -39.772 -14.126  1.00 93.39           N  
ATOM    627  CA  VAL B  83       8.067 -39.820 -13.430  1.00 93.39           C  
ATOM    628  C   VAL B  83       8.031 -38.893 -12.217  1.00 93.39           C  
ATOM    629  CB  VAL B  83       9.234 -39.431 -14.364  1.00 93.39           C  
ATOM    630  O   VAL B  83       7.420 -37.823 -12.263  1.00 93.39           O  
ATOM    631  CG1 VAL B  83      10.578 -39.709 -13.694  1.00 93.39           C  
ATOM    632  CG2 VAL B  83       9.129 -40.182 -15.690  1.00 93.39           C  
ATOM    633  N   PRO B  84       8.731 -39.330 -11.144  1.00 95.96           N  
ATOM    634  CA  PRO B  84       8.732 -38.532  -9.915  1.00 95.96           C  
ATOM    635  C   PRO B  84       9.411 -37.176 -10.093  1.00 95.96           C  
ATOM    636  CB  PRO B  84       9.509 -39.407  -8.928  1.00 95.96           C  
ATOM    637  O   PRO B  84      10.374 -37.059 -10.855  1.00 95.96           O  
ATOM    638  CG  PRO B  84       9.497 -40.772  -9.536  1.00 95.96           C  
ATOM    639  CD  PRO B  84       9.283 -40.634 -11.016  1.00 95.96           C  
ATOM    640  N   CYS B  85       8.781 -36.195  -9.478  1.00 92.05           N  
ATOM    641  CA  CYS B  85       9.440 -34.895  -9.420  1.00 92.05           C  
ATOM    642  C   CYS B  85      10.734 -34.974  -8.619  1.00 92.05           C  
ATOM    643  CB  CYS B  85       8.510 -33.850  -8.803  1.00 92.05           C  
ATOM    644  O   CYS B  85      10.954 -35.935  -7.880  1.00 92.05           O  
ATOM    645  SG  CYS B  85       6.950 -33.650  -9.690  1.00 92.05           S  
ATOM    646  N   GLN B  86      11.570 -33.985  -8.851  1.00 92.83           N  
ATOM    647  CA  GLN B  86      12.823 -33.949  -8.103  1.00 92.83           C  
ATOM    648  C   GLN B  86      12.574 -33.639  -6.630  1.00 92.83           C  
ATOM    649  CB  GLN B  86      13.777 -32.915  -8.703  1.00 92.83           C  
ATOM    650  O   GLN B  86      12.003 -32.599  -6.296  1.00 92.83           O  
ATOM    651  CG  GLN B  86      15.214 -33.050  -8.218  1.00 92.83           C  
ATOM    652  CD  GLN B  86      16.167 -32.115  -8.939  1.00 92.83           C  
ATOM    653  NE2 GLN B  86      17.406 -32.049  -8.463  1.00 92.83           N  
ATOM    654  OE1 GLN B  86      15.793 -31.458  -9.916  1.00 92.83           O  
ATOM    655  N   GLU B  87      13.049 -34.563  -5.750  1.00 94.64           N  
ATOM    656  CA  GLU B  87      12.828 -34.426  -4.314  1.00 94.64           C  
ATOM    657  C   GLU B  87      13.466 -33.148  -3.777  1.00 94.64           C  
ATOM    658  CB  GLU B  87      13.379 -35.643  -3.566  1.00 94.64           C  
ATOM    659  O   GLU B  87      14.651 -32.896  -4.005  1.00 94.64           O  
ATOM    660  CG  GLU B  87      13.030 -35.664  -2.085  1.00 94.64           C  
ATOM    661  CD  GLU B  87      11.565 -35.968  -1.818  1.00 94.64           C  
ATOM    662  OE1 GLU B  87      11.034 -35.525  -0.774  1.00 94.64           O  
ATOM    663  OE2 GLU B  87      10.943 -36.655  -2.658  1.00 94.64           O  
ATOM    664  N   GLY B  88      12.685 -32.304  -3.078  1.00 92.12           N  
ATOM    665  CA  GLY B  88      13.190 -31.106  -2.425  1.00 92.12           C  
ATOM    666  C   GLY B  88      13.287 -29.914  -3.359  1.00 92.12           C  
ATOM    667  O   GLY B  88      13.504 -28.786  -2.912  1.00 92.12           O  
ATOM    668  N   LYS B  89      13.101 -30.079  -4.678  1.00 88.87           N  
ATOM    669  CA  LYS B  89      13.268 -28.996  -5.642  1.00 88.87           C  
ATOM    670  C   LYS B  89      11.970 -28.728  -6.398  1.00 88.87           C  
ATOM    671  CB  LYS B  89      14.390 -29.323  -6.628  1.00 88.87           C  
ATOM    672  O   LYS B  89      11.671 -27.582  -6.743  1.00 88.87           O  
ATOM    673  CG  LYS B  89      15.778 -29.339  -6.004  1.00 88.87           C  
ATOM    674  CD  LYS B  89      16.867 -29.422  -7.065  1.00 88.87           C  
ATOM    675  CE  LYS B  89      18.256 -29.438  -6.441  1.00 88.87           C  
ATOM    676  NZ  LYS B  89      19.329 -29.487  -7.479  1.00 88.87           N  
ATOM    677  N   GLU B  90      11.186 -29.703  -6.615  1.00 85.03           N  
ATOM    678  CA  GLU B  90       9.951 -29.595  -7.386  1.00 85.03           C  
ATOM    679  C   GLU B  90       8.809 -30.346  -6.708  1.00 85.03           C  
ATOM    680  CB  GLU B  90      10.158 -30.124  -8.808  1.00 85.03           C  
ATOM    681  O   GLU B  90       9.045 -31.239  -5.891  1.00 85.03           O  
ATOM    682  CG  GLU B  90      11.231 -29.381  -9.591  1.00 85.03           C  
ATOM    683  CD  GLU B  90      11.508 -29.990 -10.956  1.00 85.03           C  
ATOM    684  OE1 GLU B  90      12.159 -29.328 -11.795  1.00 85.03           O  
ATOM    685  OE2 GLU B  90      11.069 -31.139 -11.188  1.00 85.03           O  
ATOM    686  N   TYR B  91       7.563 -29.890  -7.022  1.00 86.80           N  
ATOM    687  CA  TYR B  91       6.409 -30.548  -6.420  1.00 86.80           C  
ATOM    688  C   TYR B  91       5.190 -30.453  -7.330  1.00 86.80           C  
ATOM    689  CB  TYR B  91       6.089 -29.930  -5.055  1.00 86.80           C  
ATOM    690  O   TYR B  91       5.162 -29.639  -8.257  1.00 86.80           O  
ATOM    691  CG  TYR B  91       5.304 -28.644  -5.139  1.00 86.80           C  
ATOM    692  CD1 TYR B  91       5.934 -27.438  -5.438  1.00 86.80           C  
ATOM    693  CD2 TYR B  91       3.931 -28.632  -4.919  1.00 86.80           C  
ATOM    694  CE1 TYR B  91       5.215 -26.250  -5.515  1.00 86.80           C  
ATOM    695  CE2 TYR B  91       3.201 -27.450  -4.993  1.00 86.80           C  
ATOM    696  OH  TYR B  91       3.134 -25.093  -5.366  1.00 86.80           O  
ATOM    697  CZ  TYR B  91       3.851 -26.266  -5.291  1.00 86.80           C  
ATOM    698  N   THR B  92       4.230 -31.322  -7.085  1.00 79.09           N  
ATOM    699  CA  THR B  92       2.855 -31.250  -7.566  1.00 79.09           C  
ATOM    700  C   THR B  92       1.880 -31.709  -6.485  1.00 79.09           C  
ATOM    701  CB  THR B  92       2.660 -32.103  -8.833  1.00 79.09           C  
ATOM    702  O   THR B  92       2.052 -32.782  -5.902  1.00 79.09           O  
ATOM    703  CG2 THR B  92       2.567 -31.226 -10.077  1.00 79.09           C  
ATOM    704  OG1 THR B  92       3.770 -32.998  -8.974  1.00 79.09           O  
ATOM    705  N   ASP B  93       0.946 -30.907  -6.137  1.00 79.57           N  
ATOM    706  CA  ASP B  93       0.076 -31.200  -5.003  1.00 79.57           C  
ATOM    707  C   ASP B  93      -1.274 -31.739  -5.470  1.00 79.57           C  
ATOM    708  CB  ASP B  93      -0.126 -29.950  -4.144  1.00 79.57           C  
ATOM    709  O   ASP B  93      -2.098 -32.157  -4.654  1.00 79.57           O  
ATOM    710  CG  ASP B  93      -0.586 -28.746  -4.948  1.00 79.57           C  
ATOM    711  OD1 ASP B  93      -0.528 -28.789  -6.196  1.00 79.57           O  
ATOM    712  OD2 ASP B  93      -1.007 -27.746  -4.328  1.00 79.57           O  
ATOM    713  N   LYS B  94      -1.461 -31.790  -6.757  1.00 73.62           N  
ATOM    714  CA  LYS B  94      -2.696 -32.317  -7.329  1.00 73.62           C  
ATOM    715  C   LYS B  94      -2.417 -33.109  -8.604  1.00 73.62           C  
ATOM    716  CB  LYS B  94      -3.680 -31.183  -7.622  1.00 73.62           C  
ATOM    717  O   LYS B  94      -1.368 -32.940  -9.229  1.00 73.62           O  
ATOM    718  CG  LYS B  94      -4.126 -30.417  -6.385  1.00 73.62           C  
ATOM    719  CD  LYS B  94      -5.131 -29.327  -6.735  1.00 73.62           C  
ATOM    720  CE  LYS B  94      -5.554 -28.538  -5.503  1.00 73.62           C  
ATOM    721  NZ  LYS B  94      -6.487 -27.425  -5.851  1.00 73.62           N  
ATOM    722  N   ALA B  95      -3.362 -33.995  -8.965  1.00 74.05           N  
ATOM    723  CA  ALA B  95      -3.267 -34.679 -10.252  1.00 74.05           C  
ATOM    724  C   ALA B  95      -3.296 -33.682 -11.407  1.00 74.05           C  
ATOM    725  CB  ALA B  95      -4.399 -35.693 -10.400  1.00 74.05           C  
ATOM    726  O   ALA B  95      -4.013 -32.680 -11.352  1.00 74.05           O  
ATOM    727  N   HIS B  96      -2.376 -33.956 -12.386  1.00 65.41           N  
ATOM    728  CA  HIS B  96      -2.258 -32.984 -13.467  1.00 65.41           C  
ATOM    729  C   HIS B  96      -1.767 -33.644 -14.750  1.00 65.41           C  
ATOM    730  CB  HIS B  96      -1.315 -31.848 -13.066  1.00 65.41           C  
ATOM    731  O   HIS B  96      -1.349 -34.804 -14.736  1.00 65.41           O  
ATOM    732  CG  HIS B  96       0.091 -32.293 -12.823  1.00 65.41           C  
ATOM    733  CD2 HIS B  96       0.703 -32.732 -11.697  1.00 65.41           C  
ATOM    734  ND1 HIS B  96       1.047 -32.315 -13.815  1.00 65.41           N  
ATOM    735  CE1 HIS B  96       2.189 -32.750 -13.309  1.00 65.41           C  
ATOM    736  NE2 HIS B  96       2.007 -33.009 -12.025  1.00 65.41           N  
ATOM    737  N   PHE B  97      -1.899 -32.930 -15.906  1.00 59.38           N  
ATOM    738  CA  PHE B  97      -1.506 -33.454 -17.209  1.00 59.38           C  
ATOM    739  C   PHE B  97      -0.205 -32.813 -17.680  1.00 59.38           C  
ATOM    740  CB  PHE B  97      -2.612 -33.217 -18.242  1.00 59.38           C  
ATOM    741  O   PHE B  97       0.252 -33.071 -18.795  1.00 59.38           O  
ATOM    742  CG  PHE B  97      -3.886 -33.961 -17.948  1.00 59.38           C  
ATOM    743  CD1 PHE B  97      -4.037 -35.288 -18.331  1.00 59.38           C  
ATOM    744  CD2 PHE B  97      -4.935 -33.333 -17.288  1.00 59.38           C  
ATOM    745  CE1 PHE B  97      -5.216 -35.979 -18.061  1.00 59.38           C  
ATOM    746  CE2 PHE B  97      -6.115 -34.017 -17.014  1.00 59.38           C  
ATOM    747  CZ  PHE B  97      -6.254 -35.340 -17.402  1.00 59.38           C  
ATOM    748  N   SER B  98       0.400 -32.064 -16.774  1.00 63.07           N  
ATOM    749  CA  SER B  98       1.561 -31.264 -17.150  1.00 63.07           C  
ATOM    750  C   SER B  98       2.816 -32.125 -17.253  1.00 63.07           C  
ATOM    751  CB  SER B  98       1.787 -30.138 -16.140  1.00 63.07           C  
ATOM    752  O   SER B  98       2.971 -33.096 -16.511  1.00 63.07           O  
ATOM    753  OG  SER B  98       2.973 -29.423 -16.441  1.00 63.07           O  
ATOM    754  N   SER B  99       3.680 -31.737 -18.263  1.00 66.54           N  
ATOM    755  CA  SER B  99       4.952 -32.427 -18.449  1.00 66.54           C  
ATOM    756  C   SER B  99       6.017 -31.888 -17.500  1.00 66.54           C  
ATOM    757  CB  SER B  99       5.430 -32.292 -19.895  1.00 66.54           C  
ATOM    758  O   SER B  99       7.174 -32.312 -17.551  1.00 66.54           O  
ATOM    759  OG  SER B  99       5.544 -30.927 -20.261  1.00 66.54           O  
ATOM    760  N   LYS B 100       5.626 -31.002 -16.643  1.00 68.77           N  
ATOM    761  CA  LYS B 100       6.594 -30.402 -15.730  1.00 68.77           C  
ATOM    762  C   LYS B 100       6.041 -30.332 -14.310  1.00 68.77           C  
ATOM    763  CB  LYS B 100       6.989 -29.004 -16.209  1.00 68.77           C  
ATOM    764  O   LYS B 100       4.827 -30.235 -14.115  1.00 68.77           O  
ATOM    765  CG  LYS B 100       7.774 -28.995 -17.512  1.00 68.77           C  
ATOM    766  CD  LYS B 100       8.223 -27.587 -17.884  1.00 68.77           C  
ATOM    767  CE  LYS B 100       8.986 -27.573 -19.202  1.00 68.77           C  
ATOM    768  NZ  LYS B 100       9.392 -26.190 -19.592  1.00 68.77           N  
ATOM    769  N   CYS B 101       6.919 -30.376 -13.354  1.00 77.47           N  
ATOM    770  CA  CYS B 101       6.589 -30.108 -11.959  1.00 77.47           C  
ATOM    771  C   CYS B 101       6.800 -28.637 -11.621  1.00 77.47           C  
ATOM    772  CB  CYS B 101       7.433 -30.980 -11.030  1.00 77.47           C  
ATOM    773  O   CYS B 101       7.510 -27.928 -12.336  1.00 77.47           O  
ATOM    774  SG  CYS B 101       7.167 -32.753 -11.255  1.00 77.47           S  
ATOM    775  N   ARG B 102       6.160 -28.189 -10.571  1.00 69.01           N  
ATOM    776  CA  ARG B 102       6.362 -26.829 -10.082  1.00 69.01           C  
ATOM    777  C   ARG B 102       7.582 -26.749  -9.171  1.00 69.01           C  
ATOM    778  CB  ARG B 102       5.119 -26.335  -9.338  1.00 69.01           C  
ATOM    779  O   ARG B 102       7.865 -27.686  -8.421  1.00 69.01           O  
ATOM    780  CG  ARG B 102       3.890 -26.188 -10.221  1.00 69.01           C  
ATOM    781  CD  ARG B 102       2.712 -25.603  -9.455  1.00 69.01           C  
ATOM    782  NE  ARG B 102       1.636 -25.193 -10.352  1.00 69.01           N  
ATOM    783  NH1 ARG B 102       0.354 -24.210  -8.701  1.00 69.01           N  
ATOM    784  NH2 ARG B 102      -0.377 -24.217 -10.874  1.00 69.01           N  
ATOM    785  CZ  ARG B 102       0.540 -24.541  -9.973  1.00 69.01           C  
ATOM    786  N   ARG B 103       8.272 -25.676  -9.271  1.00 73.74           N  
ATOM    787  CA  ARG B 103       9.422 -25.479  -8.395  1.00 73.74           C  
ATOM    788  C   ARG B 103       8.979 -25.104  -6.985  1.00 73.74           C  
ATOM    789  CB  ARG B 103      10.348 -24.399  -8.958  1.00 73.74           C  
ATOM    790  O   ARG B 103       7.999 -24.375  -6.810  1.00 73.74           O  
ATOM    791  CG  ARG B 103      11.051 -24.801 -10.245  1.00 73.74           C  
ATOM    792  CD  ARG B 103      12.119 -23.791 -10.643  1.00 73.74           C  
ATOM    793  NE  ARG B 103      12.662 -24.075 -11.969  1.00 73.74           N  
ATOM    794  NH1 ARG B 103      13.847 -22.099 -12.133  1.00 73.74           N  
ATOM    795  NH2 ARG B 103      13.906 -23.622 -13.845  1.00 73.74           N  
ATOM    796  CZ  ARG B 103      13.470 -23.265 -12.646  1.00 73.74           C  
ATOM    797  N   CYS B 104       9.686 -25.575  -6.076  1.00 81.17           N  
ATOM    798  CA  CYS B 104       9.375 -25.276  -4.682  1.00 81.17           C  
ATOM    799  C   CYS B 104       9.598 -23.800  -4.378  1.00 81.17           C  
ATOM    800  CB  CYS B 104      10.226 -26.134  -3.747  1.00 81.17           C  
ATOM    801  O   CYS B 104      10.522 -23.184  -4.913  1.00 81.17           O  
ATOM    802  SG  CYS B 104       9.809 -27.891  -3.789  1.00 81.17           S  
ATOM    803  N   ARG B 105       8.797 -23.287  -3.493  1.00 73.96           N  
ATOM    804  CA  ARG B 105       8.904 -21.907  -3.031  1.00 73.96           C  
ATOM    805  C   ARG B 105      10.160 -21.706  -2.189  1.00 73.96           C  
ATOM    806  CB  ARG B 105       7.664 -21.511  -2.226  1.00 73.96           C  
ATOM    807  O   ARG B 105      10.532 -22.580  -1.404  1.00 73.96           O  
ATOM    808  CG  ARG B 105       7.639 -20.048  -1.814  1.00 73.96           C  
ATOM    809  CD  ARG B 105       6.364 -19.697  -1.060  1.00 73.96           C  
ATOM    810  NE  ARG B 105       6.331 -18.286  -0.685  1.00 73.96           N  
ATOM    811  NH1 ARG B 105       4.315 -18.418   0.437  1.00 73.96           N  
ATOM    812  NH2 ARG B 105       5.429 -16.419   0.303  1.00 73.96           N  
ATOM    813  CZ  ARG B 105       5.358 -17.711   0.018  1.00 73.96           C  
ATOM    814  N   LEU B 106      10.792 -20.597  -2.378  1.00 78.39           N  
ATOM    815  CA  LEU B 106      11.939 -20.227  -1.556  1.00 78.39           C  
ATOM    816  C   LEU B 106      11.538 -19.212  -0.490  1.00 78.39           C  
ATOM    817  CB  LEU B 106      13.060 -19.654  -2.427  1.00 78.39           C  
ATOM    818  O   LEU B 106      10.893 -18.207  -0.795  1.00 78.39           O  
ATOM    819  CG  LEU B 106      13.784 -20.646  -3.338  1.00 78.39           C  
ATOM    820  CD1 LEU B 106      14.489 -19.908  -4.471  1.00 78.39           C  
ATOM    821  CD2 LEU B 106      14.778 -21.481  -2.538  1.00 78.39           C  
ATOM    822  N   CYS B 107      11.821 -19.496   0.718  1.00 84.90           N  
ATOM    823  CA  CYS B 107      11.567 -18.552   1.800  1.00 84.90           C  
ATOM    824  C   CYS B 107      12.746 -17.604   1.985  1.00 84.90           C  
ATOM    825  CB  CYS B 107      11.289 -19.295   3.106  1.00 84.90           C  
ATOM    826  O   CYS B 107      13.747 -17.966   2.605  1.00 84.90           O  
ATOM    827  SG  CYS B 107       9.888 -20.432   3.014  1.00 84.90           S  
ATOM    828  N   ASP B 108      12.658 -16.381   1.500  1.00 78.40           N  
ATOM    829  CA  ASP B 108      13.733 -15.393   1.493  1.00 78.40           C  
ATOM    830  C   ASP B 108      13.986 -14.846   2.896  1.00 78.40           C  
ATOM    831  CB  ASP B 108      13.402 -14.248   0.534  1.00 78.40           C  
ATOM    832  O   ASP B 108      13.164 -14.103   3.436  1.00 78.40           O  
ATOM    833  CG  ASP B 108      14.581 -13.325   0.282  1.00 78.40           C  
ATOM    834  OD1 ASP B 108      15.518 -13.293   1.109  1.00 78.40           O  
ATOM    835  OD2 ASP B 108      14.573 -12.622  -0.751  1.00 78.40           O  
ATOM    836  N   GLU B 109      15.146 -15.161   3.462  1.00 85.99           N  
ATOM    837  CA  GLU B 109      15.507 -14.712   4.803  1.00 85.99           C  
ATOM    838  C   GLU B 109      15.596 -13.190   4.871  1.00 85.99           C  
ATOM    839  CB  GLU B 109      16.834 -15.337   5.240  1.00 85.99           C  
ATOM    840  O   GLU B 109      15.284 -12.590   5.901  1.00 85.99           O  
ATOM    841  CG  GLU B 109      16.733 -16.815   5.589  1.00 85.99           C  
ATOM    842  CD  GLU B 109      18.041 -17.403   6.094  1.00 85.99           C  
ATOM    843  OE1 GLU B 109      18.085 -18.618   6.393  1.00 85.99           O  
ATOM    844  OE2 GLU B 109      19.030 -16.643   6.191  1.00 85.99           O  
ATOM    845  N   GLY B 110      16.077 -12.573   3.775  1.00 80.07           N  
ATOM    846  CA  GLY B 110      16.163 -11.123   3.697  1.00 80.07           C  
ATOM    847  C   GLY B 110      14.820 -10.436   3.856  1.00 80.07           C  
ATOM    848  O   GLY B 110      14.755  -9.277   4.270  1.00 80.07           O  
ATOM    849  N   HIS B 111      13.748 -11.101   3.627  1.00 76.84           N  
ATOM    850  CA  HIS B 111      12.399 -10.558   3.728  1.00 76.84           C  
ATOM    851  C   HIS B 111      11.701 -11.047   4.993  1.00 76.84           C  
ATOM    852  CB  HIS B 111      11.575 -10.935   2.495  1.00 76.84           C  
ATOM    853  O   HIS B 111      10.473 -10.999   5.087  1.00 76.84           O  
ATOM    854  CG  HIS B 111      11.896 -10.115   1.286  1.00 76.84           C  
ATOM    855  CD2 HIS B 111      11.433  -8.909   0.881  1.00 76.84           C  
ATOM    856  ND1 HIS B 111      12.796 -10.526   0.326  1.00 76.84           N  
ATOM    857  CE1 HIS B 111      12.873  -9.604  -0.620  1.00 76.84           C  
ATOM    858  NE2 HIS B 111      12.056  -8.613  -0.307  1.00 76.84           N  
ATOM    859  N   GLY B 112      12.507 -11.546   5.911  1.00 88.04           N  
ATOM    860  CA  GLY B 112      12.010 -11.920   7.225  1.00 88.04           C  
ATOM    861  C   GLY B 112      11.304 -13.263   7.237  1.00 88.04           C  
ATOM    862  O   GLY B 112      10.515 -13.547   8.140  1.00 88.04           O  
ATOM    863  N   LEU B 113      11.533 -14.089   6.158  1.00 87.34           N  
ATOM    864  CA  LEU B 113      10.883 -15.392   6.061  1.00 87.34           C  
ATOM    865  C   LEU B 113      11.858 -16.513   6.405  1.00 87.34           C  
ATOM    866  CB  LEU B 113      10.318 -15.605   4.654  1.00 87.34           C  
ATOM    867  O   LEU B 113      13.071 -16.354   6.252  1.00 87.34           O  
ATOM    868  CG  LEU B 113       9.129 -14.726   4.261  1.00 87.34           C  
ATOM    869  CD1 LEU B 113       9.026 -14.623   2.743  1.00 87.34           C  
ATOM    870  CD2 LEU B 113       7.837 -15.276   4.855  1.00 87.34           C  
ATOM    871  N   GLU B 114      11.332 -17.524   6.978  1.00 94.56           N  
ATOM    872  CA  GLU B 114      12.070 -18.758   7.230  1.00 94.56           C  
ATOM    873  C   GLU B 114      11.227 -19.984   6.889  1.00 94.56           C  
ATOM    874  CB  GLU B 114      12.527 -18.823   8.690  1.00 94.56           C  
ATOM    875  O   GLU B 114      10.004 -19.889   6.769  1.00 94.56           O  
ATOM    876  CG  GLU B 114      11.390 -19.026   9.681  1.00 94.56           C  
ATOM    877  CD  GLU B 114      11.861 -19.108  11.125  1.00 94.56           C  
ATOM    878  OE1 GLU B 114      11.048 -19.460  12.009  1.00 94.56           O  
ATOM    879  OE2 GLU B 114      13.052 -18.816  11.373  1.00 94.56           O  
ATOM    880  N   VAL B 115      11.890 -21.168   6.694  1.00 94.76           N  
ATOM    881  CA  VAL B 115      11.196 -22.380   6.269  1.00 94.76           C  
ATOM    882  C   VAL B 115      10.507 -23.028   7.468  1.00 94.76           C  
ATOM    883  CB  VAL B 115      12.163 -23.384   5.603  1.00 94.76           C  
ATOM    884  O   VAL B 115      11.155 -23.338   8.471  1.00 94.76           O  
ATOM    885  CG1 VAL B 115      11.435 -24.679   5.246  1.00 94.76           C  
ATOM    886  CG2 VAL B 115      12.802 -22.766   4.361  1.00 94.76           C  
ATOM    887  N   GLU B 116       9.209 -23.052   7.390  1.00 94.47           N  
ATOM    888  CA  GLU B 116       8.429 -23.764   8.398  1.00 94.47           C  
ATOM    889  C   GLU B 116       8.307 -25.246   8.057  1.00 94.47           C  
ATOM    890  CB  GLU B 116       7.038 -23.141   8.540  1.00 94.47           C  
ATOM    891  O   GLU B 116       8.571 -26.106   8.899  1.00 94.47           O  
ATOM    892  CG  GLU B 116       6.180 -23.789   9.617  1.00 94.47           C  
ATOM    893  CD  GLU B 116       4.813 -23.141   9.766  1.00 94.47           C  
ATOM    894  OE1 GLU B 116       4.156 -23.344  10.812  1.00 94.47           O  
ATOM    895  OE2 GLU B 116       4.395 -22.424   8.829  1.00 94.47           O  
ATOM    896  N   ILE B 117       7.924 -25.532   6.826  1.00 95.12           N  
ATOM    897  CA  ILE B 117       7.794 -26.898   6.331  1.00 95.12           C  
ATOM    898  C   ILE B 117       8.562 -27.047   5.020  1.00 95.12           C  
ATOM    899  CB  ILE B 117       6.312 -27.288   6.132  1.00 95.12           C  
ATOM    900  O   ILE B 117       8.359 -26.271   4.082  1.00 95.12           O  
ATOM    901  CG1 ILE B 117       5.539 -27.137   7.447  1.00 95.12           C  
ATOM    902  CG2 ILE B 117       6.198 -28.715   5.589  1.00 95.12           C  
ATOM    903  CD1 ILE B 117       4.064 -27.498   7.342  1.00 95.12           C  
ATOM    904  N   ASN B 118       9.413 -28.050   4.880  1.00 96.33           N  
ATOM    905  CA  ASN B 118      10.247 -28.278   3.705  1.00 96.33           C  
ATOM    906  C   ASN B 118       9.430 -28.815   2.533  1.00 96.33           C  
ATOM    907  CB  ASN B 118      11.392 -29.237   4.037  1.00 96.33           C  
ATOM    908  O   ASN B 118       8.379 -29.427   2.732  1.00 96.33           O  
ATOM    909  CG  ASN B 118      12.441 -28.607   4.932  1.00 96.33           C  
ATOM    910  ND2 ASN B 118      12.660 -29.202   6.099  1.00 96.33           N  
ATOM    911  OD1 ASN B 118      13.048 -27.593   4.578  1.00 96.33           O  
ATOM    912  N   CYS B 119       9.896 -28.527   1.355  1.00 92.33           N  
ATOM    913  CA  CYS B 119       9.299 -28.976   0.102  1.00 92.33           C  
ATOM    914  C   CYS B 119       9.441 -30.485  -0.059  1.00 92.33           C  
ATOM    915  CB  CYS B 119       9.947 -28.264  -1.085  1.00 92.33           C  
ATOM    916  O   CYS B 119      10.488 -31.052   0.260  1.00 92.33           O  
ATOM    917  SG  CYS B 119       9.287 -28.774  -2.688  1.00 92.33           S  
ATOM    918  N   THR B 120       8.389 -31.234  -0.447  1.00 96.76           N  
ATOM    919  CA  THR B 120       8.386 -32.628  -0.876  1.00 96.76           C  
ATOM    920  C   THR B 120       7.840 -32.756  -2.295  1.00 96.76           C  
ATOM    921  CB  THR B 120       7.553 -33.505   0.078  1.00 96.76           C  
ATOM    922  O   THR B 120       7.547 -31.751  -2.946  1.00 96.76           O  
ATOM    923  CG2 THR B 120       8.031 -33.357   1.519  1.00 96.76           C  
ATOM    924  OG1 THR B 120       6.177 -33.111   0.000  1.00 96.76           O  
ATOM    925  N   ARG B 121       7.789 -33.953  -2.763  1.00 95.44           N  
ATOM    926  CA  ARG B 121       7.309 -34.160  -4.126  1.00 95.44           C  
ATOM    927  C   ARG B 121       5.822 -33.841  -4.238  1.00 95.44           C  
ATOM    928  CB  ARG B 121       7.571 -35.600  -4.576  1.00 95.44           C  
ATOM    929  O   ARG B 121       5.319 -33.580  -5.333  1.00 95.44           O  
ATOM    930  CG  ARG B 121       9.045 -35.936  -4.737  1.00 95.44           C  
ATOM    931  CD  ARG B 121       9.251 -37.390  -5.139  1.00 95.44           C  
ATOM    932  NE  ARG B 121      10.661 -37.690  -5.371  1.00 95.44           N  
ATOM    933  NH1 ARG B 121      10.345 -39.963  -5.644  1.00 95.44           N  
ATOM    934  NH2 ARG B 121      12.448 -39.066  -5.804  1.00 95.44           N  
ATOM    935  CZ  ARG B 121      11.148 -38.906  -5.606  1.00 95.44           C  
ATOM    936  N   THR B 122       5.109 -33.837  -3.042  1.00 95.11           N  
ATOM    937  CA  THR B 122       3.662 -33.655  -3.078  1.00 95.11           C  
ATOM    938  C   THR B 122       3.261 -32.370  -2.358  1.00 95.11           C  
ATOM    939  CB  THR B 122       2.933 -34.852  -2.442  1.00 95.11           C  
ATOM    940  O   THR B 122       2.074 -32.050  -2.264  1.00 95.11           O  
ATOM    941  CG2 THR B 122       3.167 -36.128  -3.243  1.00 95.11           C  
ATOM    942  OG1 THR B 122       3.415 -35.044  -1.106  1.00 95.11           O  
ATOM    943  N   GLN B 123       4.216 -31.653  -1.870  1.00 90.46           N  
ATOM    944  CA  GLN B 123       3.888 -30.463  -1.092  1.00 90.46           C  
ATOM    945  C   GLN B 123       4.913 -29.355  -1.323  1.00 90.46           C  
ATOM    946  CB  GLN B 123       3.806 -30.800   0.397  1.00 90.46           C  
ATOM    947  O   GLN B 123       6.115 -29.619  -1.387  1.00 90.46           O  
ATOM    948  CG  GLN B 123       3.471 -29.606   1.281  1.00 90.46           C  
ATOM    949  CD  GLN B 123       3.323 -29.981   2.743  1.00 90.46           C  
ATOM    950  NE2 GLN B 123       2.446 -29.278   3.451  1.00 90.46           N  
ATOM    951  OE1 GLN B 123       3.992 -30.897   3.234  1.00 90.46           O  
ATOM    952  N   ASN B 124       4.359 -28.103  -1.492  1.00 80.91           N  
ATOM    953  CA  ASN B 124       5.223 -26.934  -1.620  1.00 80.91           C  
ATOM    954  C   ASN B 124       5.826 -26.533  -0.277  1.00 80.91           C  
ATOM    955  CB  ASN B 124       4.453 -25.760  -2.228  1.00 80.91           C  
ATOM    956  O   ASN B 124       5.349 -26.960   0.775  1.00 80.91           O  
ATOM    957  CG  ASN B 124       5.366 -24.666  -2.743  1.00 80.91           C  
ATOM    958  ND2 ASN B 124       4.780 -23.546  -3.150  1.00 80.91           N  
ATOM    959  OD1 ASN B 124       6.589 -24.825  -2.775  1.00 80.91           O  
ATOM    960  N   THR B 125       6.859 -25.698  -0.410  1.00 86.99           N  
ATOM    961  CA  THR B 125       7.479 -25.161   0.796  1.00 86.99           C  
ATOM    962  C   THR B 125       6.524 -24.218   1.522  1.00 86.99           C  
ATOM    963  CB  THR B 125       8.788 -24.418   0.468  1.00 86.99           C  
ATOM    964  O   THR B 125       5.865 -23.388   0.892  1.00 86.99           O  
ATOM    965  CG2 THR B 125       9.507 -23.983   1.740  1.00 86.99           C  
ATOM    966  OG1 THR B 125       9.648 -25.286  -0.281  1.00 86.99           O  
ATOM    967  N   LYS B 126       6.325 -24.469   2.792  1.00 89.35           N  
ATOM    968  CA  LYS B 126       5.561 -23.540   3.619  1.00 89.35           C  
ATOM    969  C   LYS B 126       6.485 -22.618   4.409  1.00 89.35           C  
ATOM    970  CB  LYS B 126       4.641 -24.303   4.573  1.00 89.35           C  
ATOM    971  O   LYS B 126       7.317 -23.085   5.189  1.00 89.35           O  
ATOM    972  CG  LYS B 126       3.584 -23.436   5.241  1.00 89.35           C  
ATOM    973  CD  LYS B 126       2.632 -24.268   6.089  1.00 89.35           C  
ATOM    974  CE  LYS B 126       1.578 -23.400   6.764  1.00 89.35           C  
ATOM    975  NZ  LYS B 126       0.642 -24.212   7.597  1.00 89.35           N  
ATOM    976  N   CYS B 127       6.262 -21.301   4.149  1.00 86.05           N  
ATOM    977  CA  CYS B 127       7.099 -20.313   4.821  1.00 86.05           C  
ATOM    978  C   CYS B 127       6.371 -19.700   6.011  1.00 86.05           C  
ATOM    979  CB  CYS B 127       7.517 -19.213   3.845  1.00 86.05           C  
ATOM    980  O   CYS B 127       5.140 -19.719   6.068  1.00 86.05           O  
ATOM    981  SG  CYS B 127       8.405 -19.824   2.396  1.00 86.05           S  
ATOM    982  N   ARG B 128       7.148 -19.237   7.050  1.00 91.42           N  
ATOM    983  CA  ARG B 128       6.651 -18.479   8.194  1.00 91.42           C  
ATOM    984  C   ARG B 128       7.572 -17.307   8.516  1.00 91.42           C  
ATOM    985  CB  ARG B 128       6.509 -19.385   9.419  1.00 91.42           C  
ATOM    986  O   ARG B 128       8.726 -17.280   8.082  1.00 91.42           O  
ATOM    987  CG  ARG B 128       7.835 -19.849  10.000  1.00 91.42           C  
ATOM    988  CD  ARG B 128       7.638 -20.709  11.240  1.00 91.42           C  
ATOM    989  NE  ARG B 128       8.912 -21.158  11.793  1.00 91.42           N  
ATOM    990  NH1 ARG B 128       7.970 -22.502  13.418  1.00 91.42           N  
ATOM    991  NH2 ARG B 128      10.249 -22.342  13.237  1.00 91.42           N  
ATOM    992  CZ  ARG B 128       9.041 -21.999  12.815  1.00 91.42           C  
ATOM    993  N   CYS B 129       7.060 -16.349   9.103  1.00 92.54           N  
ATOM    994  CA  CYS B 129       7.873 -15.202   9.491  1.00 92.54           C  
ATOM    995  C   CYS B 129       8.900 -15.593  10.548  1.00 92.54           C  
ATOM    996  CB  CYS B 129       6.989 -14.073  10.020  1.00 92.54           C  
ATOM    997  O   CYS B 129       8.610 -16.402  11.431  1.00 92.54           O  
ATOM    998  SG  CYS B 129       5.960 -13.299   8.753  1.00 92.54           S  
ATOM    999  N   LYS B 130      10.091 -15.062  10.446  1.00 93.86           N  
ATOM   1000  CA  LYS B 130      11.130 -15.225  11.459  1.00 93.86           C  
ATOM   1001  C   LYS B 130      10.707 -14.598  12.785  1.00 93.86           C  
ATOM   1002  CB  LYS B 130      12.445 -14.607  10.983  1.00 93.86           C  
ATOM   1003  O   LYS B 130       9.804 -13.760  12.821  1.00 93.86           O  
ATOM   1004  CG  LYS B 130      13.108 -15.364   9.842  1.00 93.86           C  
ATOM   1005  CD  LYS B 130      14.440 -14.735   9.452  1.00 93.86           C  
ATOM   1006  CE  LYS B 130      15.115 -15.506   8.326  1.00 93.86           C  
ATOM   1007  NZ  LYS B 130      16.410 -14.879   7.924  1.00 93.86           N  
ATOM   1008  N   PRO B 131      11.460 -15.053  13.813  1.00 92.39           N  
ATOM   1009  CA  PRO B 131      11.192 -14.390  15.091  1.00 92.39           C  
ATOM   1010  C   PRO B 131      11.450 -12.886  15.041  1.00 92.39           C  
ATOM   1011  CB  PRO B 131      12.161 -15.079  16.055  1.00 92.39           C  
ATOM   1012  O   PRO B 131      12.391 -12.439  14.381  1.00 92.39           O  
ATOM   1013  CG  PRO B 131      12.463 -16.396  15.417  1.00 92.39           C  
ATOM   1014  CD  PRO B 131      12.385 -16.233  13.926  1.00 92.39           C  
ATOM   1015  N   ASN B 132      10.541 -12.038  15.580  1.00 91.83           N  
ATOM   1016  CA  ASN B 132      10.594 -10.582  15.655  1.00 91.83           C  
ATOM   1017  C   ASN B 132      10.085  -9.935  14.369  1.00 91.83           C  
ATOM   1018  CB  ASN B 132      12.018 -10.111  15.957  1.00 91.83           C  
ATOM   1019  O   ASN B 132      10.321  -8.750  14.130  1.00 91.83           O  
ATOM   1020  CG  ASN B 132      12.497 -10.543  17.330  1.00 91.83           C  
ATOM   1021  ND2 ASN B 132      13.762 -10.933  17.421  1.00 91.83           N  
ATOM   1022  OD1 ASN B 132      11.734 -10.527  18.300  1.00 91.83           O  
ATOM   1023  N   PHE B 133       9.635 -10.765  13.486  1.00 92.24           N  
ATOM   1024  CA  PHE B 133       8.953 -10.305  12.282  1.00 92.24           C  
ATOM   1025  C   PHE B 133       7.478 -10.687  12.316  1.00 92.24           C  
ATOM   1026  CB  PHE B 133       9.618 -10.889  11.031  1.00 92.24           C  
ATOM   1027  O   PHE B 133       7.086 -11.608  13.035  1.00 92.24           O  
ATOM   1028  CG  PHE B 133      10.959 -10.283  10.718  1.00 92.24           C  
ATOM   1029  CD1 PHE B 133      11.084  -9.303   9.740  1.00 92.24           C  
ATOM   1030  CD2 PHE B 133      12.096 -10.694  11.401  1.00 92.24           C  
ATOM   1031  CE1 PHE B 133      12.325  -8.741   9.449  1.00 92.24           C  
ATOM   1032  CE2 PHE B 133      13.339 -10.137  11.115  1.00 92.24           C  
ATOM   1033  CZ  PHE B 133      13.452  -9.161  10.138  1.00 92.24           C  
ATOM   1034  N   PHE B 134       6.701  -9.908  11.617  1.00 90.22           N  
ATOM   1035  CA  PHE B 134       5.280 -10.230  11.574  1.00 90.22           C  
ATOM   1036  C   PHE B 134       4.704  -9.955  10.189  1.00 90.22           C  
ATOM   1037  CB  PHE B 134       4.513  -9.428  12.630  1.00 90.22           C  
ATOM   1038  O   PHE B 134       5.296  -9.215   9.401  1.00 90.22           O  
ATOM   1039  CG  PHE B 134       4.318  -7.980  12.269  1.00 90.22           C  
ATOM   1040  CD1 PHE B 134       5.308  -7.043  12.537  1.00 90.22           C  
ATOM   1041  CD2 PHE B 134       3.143  -7.556  11.661  1.00 90.22           C  
ATOM   1042  CE1 PHE B 134       5.129  -5.702  12.204  1.00 90.22           C  
ATOM   1043  CE2 PHE B 134       2.958  -6.218  11.325  1.00 90.22           C  
ATOM   1044  CZ  PHE B 134       3.952  -5.292  11.598  1.00 90.22           C  
ATOM   1045  N   CYS B 135       3.602 -10.627   9.901  1.00 83.44           N  
ATOM   1046  CA  CYS B 135       2.823 -10.420   8.685  1.00 83.44           C  
ATOM   1047  C   CYS B 135       1.329 -10.442   8.984  1.00 83.44           C  
ATOM   1048  CB  CYS B 135       3.160 -11.488   7.644  1.00 83.44           C  
ATOM   1049  O   CYS B 135       0.813 -11.424   9.520  1.00 83.44           O  
ATOM   1050  SG  CYS B 135       2.242 -11.313   6.099  1.00 83.44           S  
ATOM   1051  N   ASN B 136       0.670  -9.367   8.701  1.00 74.28           N  
ATOM   1052  CA  ASN B 136      -0.744  -9.231   9.035  1.00 74.28           C  
ATOM   1053  C   ASN B 136      -1.635  -9.517   7.830  1.00 74.28           C  
ATOM   1054  CB  ASN B 136      -1.033  -7.835   9.590  1.00 74.28           C  
ATOM   1055  O   ASN B 136      -2.836  -9.243   7.861  1.00 74.28           O  
ATOM   1056  CG  ASN B 136      -1.352  -6.829   8.502  1.00 74.28           C  
ATOM   1057  ND2 ASN B 136      -1.555  -5.576   8.893  1.00 74.28           N  
ATOM   1058  OD1 ASN B 136      -1.416  -7.174   7.319  1.00 74.28           O  
ATOM   1059  N   SER B 137      -1.031 -10.011   6.757  1.00 63.34           N  
ATOM   1060  CA  SER B 137      -1.797 -10.366   5.567  1.00 63.34           C  
ATOM   1061  C   SER B 137      -2.028 -11.871   5.487  1.00 63.34           C  
ATOM   1062  CB  SER B 137      -1.080  -9.885   4.305  1.00 63.34           C  
ATOM   1063  O   SER B 137      -1.370 -12.644   6.187  1.00 63.34           O  
ATOM   1064  OG  SER B 137      -0.691 -10.983   3.498  1.00 63.34           O  
ATOM   1065  N   THR B 138      -3.022 -12.320   4.802  1.00 58.28           N  
ATOM   1066  CA  THR B 138      -3.339 -13.735   4.644  1.00 58.28           C  
ATOM   1067  C   THR B 138      -2.206 -14.467   3.930  1.00 58.28           C  
ATOM   1068  CB  THR B 138      -4.652 -13.929   3.862  1.00 58.28           C  
ATOM   1069  O   THR B 138      -1.878 -15.603   4.278  1.00 58.28           O  
ATOM   1070  CG2 THR B 138      -5.862 -13.586   4.724  1.00 58.28           C  
ATOM   1071  OG1 THR B 138      -4.644 -13.079   2.708  1.00 58.28           O  
ATOM   1072  N   VAL B 139      -1.753 -13.824   2.943  1.00 56.80           N  
ATOM   1073  CA  VAL B 139      -0.617 -14.390   2.223  1.00 56.80           C  
ATOM   1074  C   VAL B 139       0.629 -13.545   2.479  1.00 56.80           C  
ATOM   1075  CB  VAL B 139      -0.896 -14.483   0.706  1.00 56.80           C  
ATOM   1076  O   VAL B 139       0.667 -12.362   2.131  1.00 56.80           O  
ATOM   1077  CG1 VAL B 139       0.249 -15.197  -0.010  1.00 56.80           C  
ATOM   1078  CG2 VAL B 139      -2.220 -15.201   0.451  1.00 56.80           C  
ATOM   1079  N   CYS B 140       1.510 -14.132   3.142  1.00 71.03           N  
ATOM   1080  CA  CYS B 140       2.692 -13.391   3.566  1.00 71.03           C  
ATOM   1081  C   CYS B 140       3.836 -13.577   2.576  1.00 71.03           C  
ATOM   1082  CB  CYS B 140       3.134 -13.838   4.959  1.00 71.03           C  
ATOM   1083  O   CYS B 140       4.482 -14.626   2.557  1.00 71.03           O  
ATOM   1084  SG  CYS B 140       2.069 -13.238   6.288  1.00 71.03           S  
ATOM   1085  N   GLU B 141       4.070 -12.628   1.658  1.00 62.46           N  
ATOM   1086  CA  GLU B 141       5.203 -12.661   0.738  1.00 62.46           C  
ATOM   1087  C   GLU B 141       6.435 -12.005   1.355  1.00 62.46           C  
ATOM   1088  CB  GLU B 141       4.844 -11.970  -0.581  1.00 62.46           C  
ATOM   1089  O   GLU B 141       7.564 -12.285   0.946  1.00 62.46           O  
ATOM   1090  CG  GLU B 141       3.883 -12.767  -1.451  1.00 62.46           C  
ATOM   1091  CD  GLU B 141       3.702 -12.177  -2.840  1.00 62.46           C  
ATOM   1092  OE1 GLU B 141       3.033 -12.812  -3.687  1.00 62.46           O  
ATOM   1093  OE2 GLU B 141       4.233 -11.071  -3.084  1.00 62.46           O  
ATOM   1094  N   HIS B 142       6.171 -11.140   2.324  1.00 72.27           N  
ATOM   1095  CA  HIS B 142       7.220 -10.521   3.126  1.00 72.27           C  
ATOM   1096  C   HIS B 142       6.745 -10.266   4.552  1.00 72.27           C  
ATOM   1097  CB  HIS B 142       7.681  -9.211   2.484  1.00 72.27           C  
ATOM   1098  O   HIS B 142       5.544 -10.132   4.797  1.00 72.27           O  
ATOM   1099  CG  HIS B 142       6.721  -8.080   2.672  1.00 72.27           C  
ATOM   1100  CD2 HIS B 142       6.932  -6.760   2.885  1.00 72.27           C  
ATOM   1101  ND1 HIS B 142       5.354  -8.254   2.654  1.00 72.27           N  
ATOM   1102  CE1 HIS B 142       4.765  -7.086   2.848  1.00 72.27           C  
ATOM   1103  NE2 HIS B 142       5.700  -6.163   2.991  1.00 72.27           N  
ATOM   1104  N   CYS B 143       7.728 -10.310   5.448  1.00 85.50           N  
ATOM   1105  CA  CYS B 143       7.444 -10.044   6.854  1.00 85.50           C  
ATOM   1106  C   CYS B 143       8.106  -8.749   7.309  1.00 85.50           C  
ATOM   1107  CB  CYS B 143       7.921 -11.205   7.726  1.00 85.50           C  
ATOM   1108  O   CYS B 143       9.217  -8.431   6.880  1.00 85.50           O  
ATOM   1109  SG  CYS B 143       7.091 -12.770   7.373  1.00 85.50           S  
ATOM   1110  N   ASP B 144       7.353  -7.976   8.108  1.00 86.26           N  
ATOM   1111  CA  ASP B 144       7.877  -6.726   8.650  1.00 86.26           C  
ATOM   1112  C   ASP B 144       8.466  -6.935  10.043  1.00 86.26           C  
ATOM   1113  CB  ASP B 144       6.782  -5.659   8.696  1.00 86.26           C  
ATOM   1114  O   ASP B 144       7.949  -7.733  10.827  1.00 86.26           O  
ATOM   1115  CG  ASP B 144       6.299  -5.245   7.317  1.00 86.26           C  
ATOM   1116  OD1 ASP B 144       7.136  -4.895   6.457  1.00 86.26           O  
ATOM   1117  OD2 ASP B 144       5.070  -5.265   7.089  1.00 86.26           O  
ATOM   1118  N   PRO B 145       9.575  -6.221  10.332  1.00 91.24           N  
ATOM   1119  CA  PRO B 145      10.146  -6.309  11.678  1.00 91.24           C  
ATOM   1120  C   PRO B 145       9.228  -5.724  12.749  1.00 91.24           C  
ATOM   1121  CB  PRO B 145      11.440  -5.498  11.566  1.00 91.24           C  
ATOM   1122  O   PRO B 145       8.511  -4.753  12.489  1.00 91.24           O  
ATOM   1123  CG  PRO B 145      11.233  -4.612  10.380  1.00 91.24           C  
ATOM   1124  CD  PRO B 145      10.199  -5.239   9.491  1.00 91.24           C  
ATOM   1125  N   CYS B 146       9.220  -6.292  13.850  1.00 94.23           N  
ATOM   1126  CA  CYS B 146       8.408  -5.824  14.968  1.00 94.23           C  
ATOM   1127  C   CYS B 146       8.923  -4.490  15.495  1.00 94.23           C  
ATOM   1128  CB  CYS B 146       8.398  -6.858  16.093  1.00 94.23           C  
ATOM   1129  O   CYS B 146      10.131  -4.242  15.495  1.00 94.23           O  
ATOM   1130  SG  CYS B 146       7.559  -8.398  15.660  1.00 94.23           S  
ATOM   1131  N   THR B 147       7.914  -3.672  15.900  1.00 92.58           N  
ATOM   1132  CA  THR B 147       8.229  -2.357  16.447  1.00 92.58           C  
ATOM   1133  C   THR B 147       8.874  -2.485  17.824  1.00 92.58           C  
ATOM   1134  CB  THR B 147       6.969  -1.477  16.547  1.00 92.58           C  
ATOM   1135  O   THR B 147       8.449  -3.305  18.641  1.00 92.58           O  
ATOM   1136  CG2 THR B 147       7.332  -0.033  16.881  1.00 92.58           C  
ATOM   1137  OG1 THR B 147       6.273  -1.506  15.296  1.00 92.58           O  
ATOM   1138  N   LYS B 148       9.832  -1.631  18.073  1.00 93.20           N  
ATOM   1139  CA  LYS B 148      10.475  -1.562  19.382  1.00 93.20           C  
ATOM   1140  C   LYS B 148       9.866  -0.454  20.236  1.00 93.20           C  
ATOM   1141  CB  LYS B 148      11.980  -1.339  19.230  1.00 93.20           C  
ATOM   1142  O   LYS B 148       9.713   0.680  19.775  1.00 93.20           O  
ATOM   1143  CG  LYS B 148      12.717  -2.505  18.588  1.00 93.20           C  
ATOM   1144  CD  LYS B 148      14.222  -2.270  18.564  1.00 93.20           C  
ATOM   1145  CE  LYS B 148      14.957  -3.416  17.882  1.00 93.20           C  
ATOM   1146  NZ  LYS B 148      16.431  -3.182  17.840  1.00 93.20           N  
ATOM   1147  N   CYS B 149       9.524  -0.841  21.451  1.00 91.74           N  
ATOM   1148  CA  CYS B 149       8.867   0.116  22.334  1.00 91.74           C  
ATOM   1149  C   CYS B 149       9.832   0.631  23.395  1.00 91.74           C  
ATOM   1150  CB  CYS B 149       7.651  -0.522  23.006  1.00 91.74           C  
ATOM   1151  O   CYS B 149      10.465  -0.157  24.100  1.00 91.74           O  
ATOM   1152  SG  CYS B 149       6.386  -1.080  21.843  1.00 91.74           S  
ATOM   1153  N   GLU B 150       9.919   1.949  23.497  1.00 89.10           N  
ATOM   1154  CA  GLU B 150      10.809   2.596  24.456  1.00 89.10           C  
ATOM   1155  C   GLU B 150      10.170   2.668  25.840  1.00 89.10           C  
ATOM   1156  CB  GLU B 150      11.189   3.999  23.978  1.00 89.10           C  
ATOM   1157  O   GLU B 150      10.852   2.509  26.854  1.00 89.10           O  
ATOM   1158  CG  GLU B 150      12.493   4.518  24.566  1.00 89.10           C  
ATOM   1159  CD  GLU B 150      12.881   5.893  24.044  1.00 89.10           C  
ATOM   1160  OE1 GLU B 150      13.872   6.474  24.543  1.00 89.10           O  
ATOM   1161  OE2 GLU B 150      12.188   6.393  23.130  1.00 89.10           O  
ATOM   1162  N   HIS B 151       8.953   2.836  26.047  1.00 86.78           N  
ATOM   1163  CA  HIS B 151       8.288   3.124  27.313  1.00 86.78           C  
ATOM   1164  C   HIS B 151       7.445   1.940  27.775  1.00 86.78           C  
ATOM   1165  CB  HIS B 151       7.415   4.373  27.188  1.00 86.78           C  
ATOM   1166  O   HIS B 151       6.542   2.099  28.599  1.00 86.78           O  
ATOM   1167  CG  HIS B 151       8.164   5.587  26.738  1.00 86.78           C  
ATOM   1168  CD2 HIS B 151       8.016   6.367  25.642  1.00 86.78           C  
ATOM   1169  ND1 HIS B 151       9.213   6.122  27.455  1.00 86.78           N  
ATOM   1170  CE1 HIS B 151       9.679   7.182  26.816  1.00 86.78           C  
ATOM   1171  NE2 HIS B 151       8.970   7.353  25.713  1.00 86.78           N  
ATOM   1172  N   GLY B 152       7.645   0.880  27.198  1.00 88.62           N  
ATOM   1173  CA  GLY B 152       6.947  -0.319  27.634  1.00 88.62           C  
ATOM   1174  C   GLY B 152       6.058  -0.916  26.560  1.00 88.62           C  
ATOM   1175  O   GLY B 152       5.709  -0.240  25.590  1.00 88.62           O  
ATOM   1176  N   ILE B 153       5.804  -2.322  26.719  1.00 90.55           N  
ATOM   1177  CA  ILE B 153       5.047  -3.087  25.734  1.00 90.55           C  
ATOM   1178  C   ILE B 153       3.700  -3.499  26.325  1.00 90.55           C  
ATOM   1179  CB  ILE B 153       5.829  -4.334  25.263  1.00 90.55           C  
ATOM   1180  O   ILE B 153       3.639  -4.027  27.439  1.00 90.55           O  
ATOM   1181  CG1 ILE B 153       7.199  -3.926  24.708  1.00 90.55           C  
ATOM   1182  CG2 ILE B 153       5.024  -5.113  24.218  1.00 90.55           C  
ATOM   1183  CD1 ILE B 153       8.120  -5.101  24.410  1.00 90.55           C  
ATOM   1184  N   ILE B 154       2.586  -3.072  25.683  1.00 90.58           N  
ATOM   1185  CA  ILE B 154       1.255  -3.523  26.078  1.00 90.58           C  
ATOM   1186  C   ILE B 154       1.042  -4.964  25.618  1.00 90.58           C  
ATOM   1187  CB  ILE B 154       0.154  -2.607  25.499  1.00 90.58           C  
ATOM   1188  O   ILE B 154       0.683  -5.831  26.419  1.00 90.58           O  
ATOM   1189  CG1 ILE B 154       0.339  -1.169  25.997  1.00 90.58           C  
ATOM   1190  CG2 ILE B 154      -1.236  -3.138  25.864  1.00 90.58           C  
ATOM   1191  CD1 ILE B 154      -0.565  -0.155  25.310  1.00 90.58           C  
ATOM   1192  N   LYS B 155       1.297  -5.209  24.310  1.00 92.07           N  
ATOM   1193  CA  LYS B 155       1.171  -6.542  23.728  1.00 92.07           C  
ATOM   1194  C   LYS B 155       2.405  -6.902  22.905  1.00 92.07           C  
ATOM   1195  CB  LYS B 155      -0.083  -6.632  22.857  1.00 92.07           C  
ATOM   1196  O   LYS B 155       2.825  -6.133  22.038  1.00 92.07           O  
ATOM   1197  CG  LYS B 155      -0.538  -8.055  22.571  1.00 92.07           C  
ATOM   1198  CD  LYS B 155      -1.848  -8.078  21.794  1.00 92.07           C  
ATOM   1199  CE  LYS B 155      -2.269  -9.500  21.448  1.00 92.07           C  
ATOM   1200  NZ  LYS B 155      -3.584  -9.532  20.742  1.00 92.07           N  
ATOM   1201  N   GLU B 156       2.984  -8.121  23.077  1.00 93.48           N  
ATOM   1202  CA  GLU B 156       4.193  -8.571  22.393  1.00 93.48           C  
ATOM   1203  C   GLU B 156       3.911  -8.896  20.929  1.00 93.48           C  
ATOM   1204  CB  GLU B 156       4.786  -9.794  23.099  1.00 93.48           C  
ATOM   1205  O   GLU B 156       2.775  -9.204  20.564  1.00 93.48           O  
ATOM   1206  CG  GLU B 156       5.277  -9.511  24.511  1.00 93.48           C  
ATOM   1207  CD  GLU B 156       6.601  -8.763  24.548  1.00 93.48           C  
ATOM   1208  OE1 GLU B 156       6.892  -8.094  25.565  1.00 93.48           O  
ATOM   1209  OE2 GLU B 156       7.352  -8.846  23.550  1.00 93.48           O  
ATOM   1210  N   CYS B 157       5.022  -8.793  20.174  1.00 93.46           N  
ATOM   1211  CA  CYS B 157       4.960  -9.113  18.752  1.00 93.46           C  
ATOM   1212  C   CYS B 157       4.709 -10.601  18.538  1.00 93.46           C  
ATOM   1213  CB  CYS B 157       6.255  -8.700  18.053  1.00 93.46           C  
ATOM   1214  O   CYS B 157       5.301 -11.439  19.220  1.00 93.46           O  
ATOM   1215  SG  CYS B 157       6.260  -9.028  16.276  1.00 93.46           S  
ATOM   1216  N   THR B 158       3.791 -10.907  17.702  1.00 91.38           N  
ATOM   1217  CA  THR B 158       3.537 -12.279  17.276  1.00 91.38           C  
ATOM   1218  C   THR B 158       3.813 -12.442  15.784  1.00 91.38           C  
ATOM   1219  CB  THR B 158       2.088 -12.700  17.582  1.00 91.38           C  
ATOM   1220  O   THR B 158       4.239 -11.496  15.119  1.00 91.38           O  
ATOM   1221  CG2 THR B 158       1.786 -12.587  19.073  1.00 91.38           C  
ATOM   1222  OG1 THR B 158       1.187 -11.853  16.858  1.00 91.38           O  
ATOM   1223  N   LEU B 159       3.614 -13.642  15.218  1.00 90.03           N  
ATOM   1224  CA  LEU B 159       3.887 -13.886  13.806  1.00 90.03           C  
ATOM   1225  C   LEU B 159       2.861 -13.181  12.925  1.00 90.03           C  
ATOM   1226  CB  LEU B 159       3.884 -15.388  13.511  1.00 90.03           C  
ATOM   1227  O   LEU B 159       3.113 -12.941  11.742  1.00 90.03           O  
ATOM   1228  CG  LEU B 159       4.992 -16.210  14.172  1.00 90.03           C  
ATOM   1229  CD1 LEU B 159       4.737 -17.701  13.971  1.00 90.03           C  
ATOM   1230  CD2 LEU B 159       6.356 -15.816  13.615  1.00 90.03           C  
ATOM   1231  N   THR B 160       1.682 -12.875  13.551  1.00 87.76           N  
ATOM   1232  CA  THR B 160       0.597 -12.324  12.747  1.00 87.76           C  
ATOM   1233  C   THR B 160       0.280 -10.894  13.175  1.00 87.76           C  
ATOM   1234  CB  THR B 160      -0.673 -13.188  12.856  1.00 87.76           C  
ATOM   1235  O   THR B 160      -0.505 -10.204  12.521  1.00 87.76           O  
ATOM   1236  CG2 THR B 160      -0.460 -14.561  12.227  1.00 87.76           C  
ATOM   1237  OG1 THR B 160      -1.014 -13.355  14.237  1.00 87.76           O  
ATOM   1238  N   SER B 161       0.960 -10.421  14.254  1.00 88.92           N  
ATOM   1239  CA  SER B 161       0.632  -9.084  14.739  1.00 88.92           C  
ATOM   1240  C   SER B 161       1.876  -8.359  15.243  1.00 88.92           C  
ATOM   1241  CB  SER B 161      -0.411  -9.159  15.854  1.00 88.92           C  
ATOM   1242  O   SER B 161       2.794  -8.986  15.774  1.00 88.92           O  
ATOM   1243  OG  SER B 161       0.122  -9.800  17.000  1.00 88.92           O  
ATOM   1244  N   ASN B 162       1.823  -6.989  14.933  1.00 91.65           N  
ATOM   1245  CA  ASN B 162       2.909  -6.130  15.391  1.00 91.65           C  
ATOM   1246  C   ASN B 162       2.811  -5.852  16.888  1.00 91.65           C  
ATOM   1247  CB  ASN B 162       2.922  -4.816  14.607  1.00 91.65           C  
ATOM   1248  O   ASN B 162       1.768  -6.085  17.500  1.00 91.65           O  
ATOM   1249  CG  ASN B 162       4.229  -4.061  14.753  1.00 91.65           C  
ATOM   1250  ND2 ASN B 162       4.275  -2.846  14.219  1.00 91.65           N  
ATOM   1251  OD1 ASN B 162       5.190  -4.567  15.339  1.00 91.65           O  
ATOM   1252  N   THR B 163       3.914  -5.297  17.471  1.00 92.95           N  
ATOM   1253  CA  THR B 163       3.983  -4.919  18.878  1.00 92.95           C  
ATOM   1254  C   THR B 163       3.115  -3.694  19.151  1.00 92.95           C  
ATOM   1255  CB  THR B 163       5.433  -4.631  19.308  1.00 92.95           C  
ATOM   1256  O   THR B 163       3.099  -2.749  18.360  1.00 92.95           O  
ATOM   1257  CG2 THR B 163       5.537  -4.478  20.822  1.00 92.95           C  
ATOM   1258  OG1 THR B 163       6.273  -5.714  18.890  1.00 92.95           O  
ATOM   1259  N   LYS B 164       2.341  -3.802  20.276  1.00 93.21           N  
ATOM   1260  CA  LYS B 164       1.583  -2.640  20.732  1.00 93.21           C  
ATOM   1261  C   LYS B 164       2.294  -1.937  21.884  1.00 93.21           C  
ATOM   1262  CB  LYS B 164       0.173  -3.052  21.158  1.00 93.21           C  
ATOM   1263  O   LYS B 164       2.442  -2.505  22.968  1.00 93.21           O  
ATOM   1264  CG  LYS B 164      -0.789  -3.259  19.998  1.00 93.21           C  
ATOM   1265  CD  LYS B 164      -2.226  -3.404  20.483  1.00 93.21           C  
ATOM   1266  CE  LYS B 164      -3.181  -3.679  19.329  1.00 93.21           C  
ATOM   1267  NZ  LYS B 164      -4.585  -3.865  19.804  1.00 93.21           N  
ATOM   1268  N   CYS B 165       2.658  -0.692  21.596  1.00 91.87           N  
ATOM   1269  CA  CYS B 165       3.467   0.056  22.552  1.00 91.87           C  
ATOM   1270  C   CYS B 165       2.591   0.920  23.451  1.00 91.87           C  
ATOM   1271  CB  CYS B 165       4.486   0.931  21.823  1.00 91.87           C  
ATOM   1272  O   CYS B 165       1.501   1.333  23.051  1.00 91.87           O  
ATOM   1273  SG  CYS B 165       5.644   0.000  20.797  1.00 91.87           S  
ATOM   1274  N   LYS B 166       3.102   1.100  24.672  1.00 90.07           N  
ATOM   1275  CA  LYS B 166       2.456   2.021  25.604  1.00 90.07           C  
ATOM   1276  C   LYS B 166       2.698   3.472  25.199  1.00 90.07           C  
ATOM   1277  CB  LYS B 166       2.959   1.783  27.029  1.00 90.07           C  
ATOM   1278  O   LYS B 166       3.789   3.821  24.743  1.00 90.07           O  
ATOM   1279  CG  LYS B 166       2.014   2.285  28.110  1.00 90.07           C  
ATOM   1280  CD  LYS B 166       2.513   1.920  29.502  1.00 90.07           C  
ATOM   1281  CE  LYS B 166       1.601   2.476  30.588  1.00 90.07           C  
ATOM   1282  NZ  LYS B 166       2.082   2.113  31.954  1.00 90.07           N  
ATOM   1283  N   GLU B 167       1.638   4.262  25.203  1.00 79.87           N  
ATOM   1284  CA  GLU B 167       1.761   5.669  24.834  1.00 79.87           C  
ATOM   1285  C   GLU B 167       2.459   6.468  25.931  1.00 79.87           C  
ATOM   1286  CB  GLU B 167       0.385   6.271  24.539  1.00 79.87           C  
ATOM   1287  O   GLU B 167       2.350   6.136  27.113  1.00 79.87           O  
ATOM   1288  CG  GLU B 167      -0.265   5.729  23.275  1.00 79.87           C  
ATOM   1289  CD  GLU B 167      -1.220   6.716  22.621  1.00 79.87           C  
ATOM   1290  OE1 GLU B 167      -1.611   6.498  21.451  1.00 79.87           O  
ATOM   1291  OE2 GLU B 167      -1.579   7.715  23.283  1.00 79.87           O  
ATOM   1292  N   GLU B 168       3.383   7.349  25.555  1.00 71.83           N  
ATOM   1293  CA  GLU B 168       3.998   8.279  26.497  1.00 71.83           C  
ATOM   1294  C   GLU B 168       2.953   9.190  27.135  1.00 71.83           C  
ATOM   1295  CB  GLU B 168       5.073   9.118  25.801  1.00 71.83           C  
ATOM   1296  O   GLU B 168       2.055   9.687  26.451  1.00 71.83           O  
ATOM   1297  CG  GLU B 168       6.485   8.583  25.985  1.00 71.83           C  
ATOM   1298  CD  GLU B 168       7.557   9.520  25.452  1.00 71.83           C  
ATOM   1299  OE1 GLU B 168       8.756   9.291  25.728  1.00 71.83           O  
ATOM   1300  OE2 GLU B 168       7.193  10.493  24.753  1.00 71.83           O  
ATOM   1301  N   GLY B 169       2.558   8.962  28.400  1.00 59.54           N  
ATOM   1302  CA  GLY B 169       1.690   9.916  29.072  1.00 59.54           C  
ATOM   1303  C   GLY B 169       2.038  11.360  28.764  1.00 59.54           C  
ATOM   1304  O   GLY B 169       3.195  11.766  28.896  1.00 59.54           O  
ATOM   1305  N   SER B 170       1.583  11.977  27.694  1.00 58.05           N  
ATOM   1306  CA  SER B 170       1.696  13.377  27.298  1.00 58.05           C  
ATOM   1307  C   SER B 170       1.283  14.308  28.433  1.00 58.05           C  
ATOM   1308  CB  SER B 170       0.841  13.656  26.062  1.00 58.05           C  
ATOM   1309  O   SER B 170       1.333  15.531  28.290  1.00 58.05           O  
ATOM   1310  OG  SER B 170       1.087  14.960  25.564  1.00 58.05           O  
ATOM   1311  N   ARG B 171       0.837  13.823  29.657  1.00 59.47           N  
ATOM   1312  CA  ARG B 171       0.184  14.747  30.579  1.00 59.47           C  
ATOM   1313  C   ARG B 171       1.170  15.786  31.103  1.00 59.47           C  
ATOM   1314  CB  ARG B 171      -0.446  13.985  31.747  1.00 59.47           C  
ATOM   1315  O   ARG B 171       0.765  16.843  31.590  1.00 59.47           O  
ATOM   1316  CG  ARG B 171      -1.895  13.589  31.514  1.00 59.47           C  
ATOM   1317  CD  ARG B 171      -2.496  12.906  32.734  1.00 59.47           C  
ATOM   1318  NE  ARG B 171      -3.955  12.973  32.725  1.00 59.47           N  
ATOM   1319  NH1 ARG B 171      -4.244  11.373  34.367  1.00 59.47           N  
ATOM   1320  NH2 ARG B 171      -6.066  12.383  33.410  1.00 59.47           N  
ATOM   1321  CZ  ARG B 171      -4.752  12.243  33.501  1.00 59.47           C  
ATOM   1322  N   SER B 172       2.404  15.588  31.126  1.00 59.76           N  
ATOM   1323  CA  SER B 172       3.232  16.462  31.950  1.00 59.76           C  
ATOM   1324  C   SER B 172       3.513  17.784  31.244  1.00 59.76           C  
ATOM   1325  CB  SER B 172       4.551  15.774  32.304  1.00 59.76           C  
ATOM   1326  O   SER B 172       3.680  18.818  31.894  1.00 59.76           O  
ATOM   1327  OG  SER B 172       5.365  15.623  31.153  1.00 59.76           O  
ATOM   1328  N   ASN B 173       3.313  17.843  29.896  1.00 60.60           N  
ATOM   1329  CA  ASN B 173       3.712  19.097  29.267  1.00 60.60           C  
ATOM   1330  C   ASN B 173       2.532  20.055  29.128  1.00 60.60           C  
ATOM   1331  CB  ASN B 173       4.347  18.834  27.900  1.00 60.60           C  
ATOM   1332  O   ASN B 173       2.714  21.224  28.783  1.00 60.60           O  
ATOM   1333  CG  ASN B 173       5.775  18.338  28.005  1.00 60.60           C  
ATOM   1334  ND2 ASN B 173       6.143  17.402  27.138  1.00 60.60           N  
ATOM   1335  OD1 ASN B 173       6.542  18.791  28.859  1.00 60.60           O  
ATOM   1336  N   LEU B 174       1.320  19.584  29.407  1.00 60.64           N  
ATOM   1337  CA  LEU B 174       0.151  20.451  29.305  1.00 60.64           C  
ATOM   1338  C   LEU B 174       0.123  21.463  30.445  1.00 60.64           C  
ATOM   1339  CB  LEU B 174      -1.135  19.620  29.313  1.00 60.64           C  
ATOM   1340  O   LEU B 174      -0.329  22.596  30.264  1.00 60.64           O  
ATOM   1341  CG  LEU B 174      -2.198  20.005  28.283  1.00 60.64           C  
ATOM   1342  CD1 LEU B 174      -1.758  19.584  26.885  1.00 60.64           C  
ATOM   1343  CD2 LEU B 174      -3.541  19.376  28.639  1.00 60.64           C  
ATOM   1344  N   GLY B 175       0.707  21.071  31.536  1.00 67.26           N  
ATOM   1345  CA  GLY B 175       0.769  21.998  32.655  1.00 67.26           C  
ATOM   1346  C   GLY B 175       1.671  23.189  32.395  1.00 67.26           C  
ATOM   1347  O   GLY B 175       1.327  24.322  32.738  1.00 67.26           O  
ATOM   1348  N   TRP B 176       2.685  23.136  31.664  1.00 67.27           N  
ATOM   1349  CA  TRP B 176       3.627  24.208  31.356  1.00 67.27           C  
ATOM   1350  C   TRP B 176       3.081  25.113  30.256  1.00 67.27           C  
ATOM   1351  CB  TRP B 176       4.981  23.630  30.934  1.00 67.27           C  
ATOM   1352  O   TRP B 176       3.307  26.325  30.273  1.00 67.27           O  
ATOM   1353  CG  TRP B 176       6.129  24.086  31.784  1.00 67.27           C  
ATOM   1354  CD1 TRP B 176       6.579  23.509  32.938  1.00 67.27           C  
ATOM   1355  CD2 TRP B 176       6.969  25.219  31.547  1.00 67.27           C  
ATOM   1356  CE2 TRP B 176       7.910  25.269  32.599  1.00 67.27           C  
ATOM   1357  CE3 TRP B 176       7.019  26.198  30.545  1.00 67.27           C  
ATOM   1358  NE1 TRP B 176       7.651  24.216  33.433  1.00 67.27           N  
ATOM   1359  CH2 TRP B 176       8.917  27.206  31.685  1.00 67.27           C  
ATOM   1360  CZ2 TRP B 176       8.891  26.261  32.677  1.00 67.27           C  
ATOM   1361  CZ3 TRP B 176       7.995  27.184  30.625  1.00 67.27           C  
ATOM   1362  N   LEU B 177       2.211  24.630  29.440  1.00 66.28           N  
ATOM   1363  CA  LEU B 177       1.572  25.422  28.395  1.00 66.28           C  
ATOM   1364  C   LEU B 177       0.510  26.344  28.984  1.00 66.28           C  
ATOM   1365  CB  LEU B 177       0.943  24.510  27.339  1.00 66.28           C  
ATOM   1366  O   LEU B 177       0.346  27.480  28.531  1.00 66.28           O  
ATOM   1367  CG  LEU B 177       1.858  24.063  26.197  1.00 66.28           C  
ATOM   1368  CD1 LEU B 177       1.238  22.887  25.450  1.00 66.28           C  
ATOM   1369  CD2 LEU B 177       2.132  25.223  25.246  1.00 66.28           C  
ATOM   1370  N   CYS B 178      -0.075  25.847  30.068  1.00 72.16           N  
ATOM   1371  CA  CYS B 178      -1.063  26.678  30.746  1.00 72.16           C  
ATOM   1372  C   CYS B 178      -0.393  27.843  31.467  1.00 72.16           C  
ATOM   1373  CB  CYS B 178      -1.870  25.847  31.743  1.00 72.16           C  
ATOM   1374  O   CYS B 178      -0.922  28.955  31.483  1.00 72.16           O  
ATOM   1375  SG  CYS B 178      -3.242  24.942  30.993  1.00 72.16           S  
ATOM   1376  N   LEU B 179       0.818  27.763  31.994  1.00 72.74           N  
ATOM   1377  CA  LEU B 179       1.561  28.813  32.682  1.00 72.74           C  
ATOM   1378  C   LEU B 179       2.095  29.841  31.690  1.00 72.74           C  
ATOM   1379  CB  LEU B 179       2.718  28.213  33.486  1.00 72.74           C  
ATOM   1380  O   LEU B 179       2.128  31.037  31.987  1.00 72.74           O  
ATOM   1381  CG  LEU B 179       2.427  27.882  34.950  1.00 72.74           C  
ATOM   1382  CD1 LEU B 179       3.576  27.079  35.551  1.00 72.74           C  
ATOM   1383  CD2 LEU B 179       2.184  29.158  35.749  1.00 72.74           C  
ATOM   1384  N   LEU B 180       2.278  29.482  30.469  1.00 73.90           N  
ATOM   1385  CA  LEU B 180       2.773  30.370  29.423  1.00 73.90           C  
ATOM   1386  C   LEU B 180       1.642  31.215  28.847  1.00 73.90           C  
ATOM   1387  CB  LEU B 180       3.443  29.563  28.307  1.00 73.90           C  
ATOM   1388  O   LEU B 180       1.856  32.365  28.457  1.00 73.90           O  
ATOM   1389  CG  LEU B 180       4.931  29.259  28.490  1.00 73.90           C  
ATOM   1390  CD1 LEU B 180       5.394  28.237  27.457  1.00 73.90           C  
ATOM   1391  CD2 LEU B 180       5.755  30.538  28.392  1.00 73.90           C  
ATOM   1392  N   LEU B 181       0.398  30.764  28.984  1.00 74.38           N  
ATOM   1393  CA  LEU B 181      -0.757  31.442  28.406  1.00 74.38           C  
ATOM   1394  C   LEU B 181      -1.320  32.478  29.374  1.00 74.38           C  
ATOM   1395  CB  LEU B 181      -1.843  30.430  28.034  1.00 74.38           C  
ATOM   1396  O   LEU B 181      -2.060  33.376  28.967  1.00 74.38           O  
ATOM   1397  CG  LEU B 181      -1.635  29.660  26.729  1.00 74.38           C  
ATOM   1398  CD1 LEU B 181      -2.593  28.476  26.654  1.00 74.38           C  
ATOM   1399  CD2 LEU B 181      -1.821  30.582  25.529  1.00 74.38           C  
ATOM   1400  N   LEU B 182      -0.893  32.556  30.628  1.00 77.49           N  
ATOM   1401  CA  LEU B 182      -1.450  33.445  31.641  1.00 77.49           C  
ATOM   1402  C   LEU B 182      -1.134  34.902  31.320  1.00 77.49           C  
ATOM   1403  CB  LEU B 182      -0.905  33.086  33.027  1.00 77.49           C  
ATOM   1404  O   LEU B 182      -1.987  35.777  31.485  1.00 77.49           O  
ATOM   1405  CG  LEU B 182      -1.655  31.992  33.787  1.00 77.49           C  
ATOM   1406  CD1 LEU B 182      -0.884  31.595  35.042  1.00 77.49           C  
ATOM   1407  CD2 LEU B 182      -3.063  32.456  34.143  1.00 77.49           C  
ATOM   1408  N   PRO B 183      -0.017  35.258  30.757  1.00 82.58           N  
ATOM   1409  CA  PRO B 183       0.276  36.677  30.541  1.00 82.58           C  
ATOM   1410  C   PRO B 183      -0.337  37.216  29.250  1.00 82.58           C  
ATOM   1411  CB  PRO B 183       1.805  36.716  30.476  1.00 82.58           C  
ATOM   1412  O   PRO B 183      -0.351  38.429  29.028  1.00 82.58           O  
ATOM   1413  CG  PRO B 183       2.210  35.308  30.180  1.00 82.58           C  
ATOM   1414  CD  PRO B 183       1.036  34.409  30.438  1.00 82.58           C  
ATOM   1415  N   ILE B 184      -0.940  36.486  28.460  1.00 79.21           N  
ATOM   1416  CA  ILE B 184      -1.419  36.857  27.133  1.00 79.21           C  
ATOM   1417  C   ILE B 184      -2.627  37.783  27.261  1.00 79.21           C  
ATOM   1418  CB  ILE B 184      -1.786  35.611  26.296  1.00 79.21           C  
ATOM   1419  O   ILE B 184      -2.693  38.822  26.599  1.00 79.21           O  
ATOM   1420  CG1 ILE B 184      -0.550  34.729  26.081  1.00 79.21           C  
ATOM   1421  CG2 ILE B 184      -2.404  36.023  24.956  1.00 79.21           C  
ATOM   1422  CD1 ILE B 184      -0.844  33.413  25.374  1.00 79.21           C  
ATOM   1423  N   PRO B 185      -3.587  37.466  28.061  1.00 82.90           N  
ATOM   1424  CA  PRO B 185      -4.716  38.388  28.202  1.00 82.90           C  
ATOM   1425  C   PRO B 185      -4.294  39.763  28.715  1.00 82.90           C  
ATOM   1426  CB  PRO B 185      -5.624  37.683  29.213  1.00 82.90           C  
ATOM   1427  O   PRO B 185      -4.866  40.779  28.313  1.00 82.90           O  
ATOM   1428  CG  PRO B 185      -4.823  36.518  29.697  1.00 82.90           C  
ATOM   1429  CD  PRO B 185      -3.581  36.411  28.859  1.00 82.90           C  
ATOM   1430  N   LEU B 186      -3.280  39.840  29.544  1.00 80.95           N  
ATOM   1431  CA  LEU B 186      -2.770  41.095  30.083  1.00 80.95           C  
ATOM   1432  C   LEU B 186      -2.080  41.914  28.997  1.00 80.95           C  
ATOM   1433  CB  LEU B 186      -1.796  40.829  31.234  1.00 80.95           C  
ATOM   1434  O   LEU B 186      -2.255  43.132  28.927  1.00 80.95           O  
ATOM   1435  CG  LEU B 186      -1.564  41.985  32.208  1.00 80.95           C  
ATOM   1436  CD1 LEU B 186      -2.565  41.920  33.356  1.00 80.95           C  
ATOM   1437  CD2 LEU B 186      -0.133  41.961  32.736  1.00 80.95           C  
ATOM   1438  N   ILE B 187      -1.411  41.264  28.103  1.00 79.05           N  
ATOM   1439  CA  ILE B 187      -0.707  41.919  27.006  1.00 79.05           C  
ATOM   1440  C   ILE B 187      -1.717  42.470  26.002  1.00 79.05           C  
ATOM   1441  CB  ILE B 187       0.273  40.952  26.305  1.00 79.05           C  
ATOM   1442  O   ILE B 187      -1.564  43.590  25.509  1.00 79.05           O  
ATOM   1443  CG1 ILE B 187       1.322  40.441  27.299  1.00 79.05           C  
ATOM   1444  CG2 ILE B 187       0.940  41.633  25.107  1.00 79.05           C  
ATOM   1445  CD1 ILE B 187       2.258  39.387  26.725  1.00 79.05           C  
ATOM   1446  N   VAL B 188      -2.718  41.694  25.754  1.00 78.20           N  
ATOM   1447  CA  VAL B 188      -3.765  42.114  24.828  1.00 78.20           C  
ATOM   1448  C   VAL B 188      -4.516  43.311  25.406  1.00 78.20           C  
ATOM   1449  CB  VAL B 188      -4.750  40.963  24.525  1.00 78.20           C  
ATOM   1450  O   VAL B 188      -4.850  44.251  24.682  1.00 78.20           O  
ATOM   1451  CG1 VAL B 188      -5.902  41.454  23.651  1.00 78.20           C  
ATOM   1452  CG2 VAL B 188      -4.021  39.802  23.850  1.00 78.20           C  
ATOM   1453  N   TRP B 189      -4.720  43.268  26.746  1.00 79.24           N  
ATOM   1454  CA  TRP B 189      -5.409  44.344  27.451  1.00 79.24           C  
ATOM   1455  C   TRP B 189      -4.602  45.636  27.394  1.00 79.24           C  
ATOM   1456  CB  TRP B 189      -5.668  43.953  28.909  1.00 79.24           C  
ATOM   1457  O   TRP B 189      -5.158  46.713  27.165  1.00 79.24           O  
ATOM   1458  CG  TRP B 189      -6.537  44.921  29.654  1.00 79.24           C  
ATOM   1459  CD1 TRP B 189      -7.867  45.160  29.450  1.00 79.24           C  
ATOM   1460  CD2 TRP B 189      -6.134  45.784  30.722  1.00 79.24           C  
ATOM   1461  CE2 TRP B 189      -7.273  46.519  31.118  1.00 79.24           C  
ATOM   1462  CE3 TRP B 189      -4.918  46.006  31.383  1.00 79.24           C  
ATOM   1463  NE1 TRP B 189      -8.316  46.120  30.327  1.00 79.24           N  
ATOM   1464  CH2 TRP B 189      -6.031  47.660  32.778  1.00 79.24           C  
ATOM   1465  CZ2 TRP B 189      -7.232  47.462  32.148  1.00 79.24           C  
ATOM   1466  CZ3 TRP B 189      -4.880  46.945  32.408  1.00 79.24           C  
ATOM   1467  N   VAL B 190      -3.329  45.614  27.454  1.00 77.19           N  
ATOM   1468  CA  VAL B 190      -2.444  46.774  27.452  1.00 77.19           C  
ATOM   1469  C   VAL B 190      -2.371  47.366  26.046  1.00 77.19           C  
ATOM   1470  CB  VAL B 190      -1.029  46.409  27.951  1.00 77.19           C  
ATOM   1471  O   VAL B 190      -2.384  48.587  25.878  1.00 77.19           O  
ATOM   1472  CG1 VAL B 190      -0.095  47.615  27.858  1.00 77.19           C  
ATOM   1473  CG2 VAL B 190      -1.088  45.885  29.384  1.00 77.19           C  
ATOM   1474  N   LYS B 191      -2.363  46.500  25.080  1.00 75.34           N  
ATOM   1475  CA  LYS B 191      -2.288  46.957  23.695  1.00 75.34           C  
ATOM   1476  C   LYS B 191      -3.589  47.628  23.267  1.00 75.34           C  
ATOM   1477  CB  LYS B 191      -1.968  45.790  22.761  1.00 75.34           C  
ATOM   1478  O   LYS B 191      -3.572  48.605  22.514  1.00 75.34           O  
ATOM   1479  CG  LYS B 191      -0.496  45.403  22.734  1.00 75.34           C  
ATOM   1480  CD  LYS B 191       0.120  45.641  21.362  1.00 75.34           C  
ATOM   1481  CE  LYS B 191       1.615  45.354  21.362  1.00 75.34           C  
ATOM   1482  NZ  LYS B 191       2.205  45.489  19.996  1.00 75.34           N  
ATOM   1483  N   ARG B 192      -4.642  47.078  23.766  1.00 75.28           N  
ATOM   1484  CA  ARG B 192      -5.946  47.662  23.469  1.00 75.28           C  
ATOM   1485  C   ARG B 192      -6.068  49.061  24.065  1.00 75.28           C  
ATOM   1486  CB  ARG B 192      -7.069  46.768  23.998  1.00 75.28           C  
ATOM   1487  O   ARG B 192      -6.638  49.959  23.441  1.00 75.28           O  
ATOM   1488  CG  ARG B 192      -7.559  45.736  22.994  1.00 75.28           C  
ATOM   1489  CD  ARG B 192      -8.867  45.095  23.437  1.00 75.28           C  
ATOM   1490  NE  ARG B 192      -9.236  43.974  22.578  1.00 75.28           N  
ATOM   1491  NH1 ARG B 192     -11.126  43.407  23.779  1.00 75.28           N  
ATOM   1492  NH2 ARG B 192     -10.543  42.205  21.916  1.00 75.28           N  
ATOM   1493  CZ  ARG B 192     -10.301  43.198  22.760  1.00 75.28           C  
ATOM   1494  N   LYS B 193      -5.540  49.302  25.248  1.00 75.17           N  
ATOM   1495  CA  LYS B 193      -5.591  50.596  25.922  1.00 75.17           C  
ATOM   1496  C   LYS B 193      -4.724  51.625  25.202  1.00 75.17           C  
ATOM   1497  CB  LYS B 193      -5.144  50.461  27.378  1.00 75.17           C  
ATOM   1498  O   LYS B 193      -5.090  52.799  25.112  1.00 75.17           O  
ATOM   1499  CG  LYS B 193      -6.280  50.181  28.351  1.00 75.17           C  
ATOM   1500  CD  LYS B 193      -6.026  50.827  29.707  1.00 75.17           C  
ATOM   1501  CE  LYS B 193      -7.201  50.620  30.654  1.00 75.17           C  
ATOM   1502  NZ  LYS B 193      -6.957  51.252  31.985  1.00 75.17           N  
ATOM   1503  N   GLU B 194      -3.648  51.165  24.715  1.00 74.04           N  
ATOM   1504  CA  GLU B 194      -2.725  52.043  24.001  1.00 74.04           C  
ATOM   1505  C   GLU B 194      -3.325  52.517  22.680  1.00 74.04           C  
ATOM   1506  CB  GLU B 194      -1.393  51.332  23.750  1.00 74.04           C  
ATOM   1507  O   GLU B 194      -3.165  53.679  22.302  1.00 74.04           O  
ATOM   1508  CG  GLU B 194      -0.320  51.654  24.780  1.00 74.04           C  
ATOM   1509  CD  GLU B 194       1.085  51.317  24.308  1.00 74.04           C  
ATOM   1510  OE1 GLU B 194       2.064  51.736  24.967  1.00 74.04           O  
ATOM   1511  OE2 GLU B 194       1.209  50.628  23.271  1.00 74.04           O  
ATOM   1512  N   VAL B 195      -3.964  51.582  22.024  1.00 71.26           N  
ATOM   1513  CA  VAL B 195      -4.593  51.886  20.743  1.00 71.26           C  
ATOM   1514  C   VAL B 195      -5.747  52.865  20.953  1.00 71.26           C  
ATOM   1515  CB  VAL B 195      -5.100  50.607  20.042  1.00 71.26           C  
ATOM   1516  O   VAL B 195      -5.938  53.789  20.159  1.00 71.26           O  
ATOM   1517  CG1 VAL B 195      -5.921  50.959  18.802  1.00 71.26           C  
ATOM   1518  CG2 VAL B 195      -3.927  49.702  19.670  1.00 71.26           C  
ATOM   1519  N   GLN B 196      -6.493  52.682  22.005  1.00 72.26           N  
ATOM   1520  CA  GLN B 196      -7.613  53.556  22.339  1.00 72.26           C  
ATOM   1521  C   GLN B 196      -7.132  54.968  22.662  1.00 72.26           C  
ATOM   1522  CB  GLN B 196      -8.405  52.989  23.517  1.00 72.26           C  
ATOM   1523  O   GLN B 196      -7.789  55.950  22.309  1.00 72.26           O  
ATOM   1524  CG  GLN B 196      -9.713  52.320  23.114  1.00 72.26           C  
ATOM   1525  CD  GLN B 196     -10.444  51.704  24.292  1.00 72.26           C  
ATOM   1526  NE2 GLN B 196     -11.616  51.134  24.030  1.00 72.26           N  
ATOM   1527  OE1 GLN B 196      -9.960  51.738  25.428  1.00 72.26           O  
ATOM   1528  N   LYS B 197      -6.046  55.085  23.314  1.00 72.89           N  
ATOM   1529  CA  LYS B 197      -5.464  56.375  23.672  1.00 72.89           C  
ATOM   1530  C   LYS B 197      -5.019  57.141  22.429  1.00 72.89           C  
ATOM   1531  CB  LYS B 197      -4.280  56.186  24.621  1.00 72.89           C  
ATOM   1532  O   LYS B 197      -5.201  58.358  22.345  1.00 72.89           O  
ATOM   1533  CG  LYS B 197      -4.380  56.998  25.904  1.00 72.89           C  
ATOM   1534  CD  LYS B 197      -3.182  56.756  26.813  1.00 72.89           C  
ATOM   1535  CE  LYS B 197      -3.279  57.570  28.096  1.00 72.89           C  
ATOM   1536  NZ  LYS B 197      -2.084  57.372  28.970  1.00 72.89           N  
ATOM   1537  N   THR B 198      -4.414  56.386  21.520  1.00 69.71           N  
ATOM   1538  CA  THR B 198      -3.932  56.997  20.286  1.00 69.71           C  
ATOM   1539  C   THR B 198      -5.096  57.523  19.452  1.00 69.71           C  
ATOM   1540  CB  THR B 198      -3.109  55.997  19.452  1.00 69.71           C  
ATOM   1541  O   THR B 198      -4.997  58.588  18.840  1.00 69.71           O  
ATOM   1542  CG2 THR B 198      -1.647  55.993  19.884  1.00 69.71           C  
ATOM   1543  OG1 THR B 198      -3.651  54.682  19.623  1.00 69.71           O  
ATOM   1544  N   CYS B 199      -6.156  56.784  19.374  1.00 69.77           N  
ATOM   1545  CA  CYS B 199      -7.331  57.183  18.607  1.00 69.77           C  
ATOM   1546  C   CYS B 199      -8.020  58.381  19.247  1.00 69.77           C  
ATOM   1547  CB  CYS B 199      -8.315  56.019  18.490  1.00 69.77           C  
ATOM   1548  O   CYS B 199      -8.546  59.248  18.547  1.00 69.77           O  
ATOM   1549  SG  CYS B 199      -7.907  54.850  17.174  1.00 69.77           S  
ATOM   1550  N   ARG B 200      -8.020  58.461  20.649  1.00 68.15           N  
ATOM   1551  CA  ARG B 200      -8.605  59.572  21.394  1.00 68.15           C  
ATOM   1552  C   ARG B 200      -7.793  60.848  21.200  1.00 68.15           C  
ATOM   1553  CB  ARG B 200      -8.699  59.231  22.882  1.00 68.15           C  
ATOM   1554  O   ARG B 200      -8.358  61.939  21.090  1.00 68.15           O  
ATOM   1555  CG  ARG B 200      -9.990  58.530  23.273  1.00 68.15           C  
ATOM   1556  CD  ARG B 200     -10.098  58.346  24.781  1.00 68.15           C  
ATOM   1557  NE  ARG B 200     -11.306  57.613  25.149  1.00 68.15           N  
ATOM   1558  NH1 ARG B 200     -10.898  57.673  27.422  1.00 68.15           N  
ATOM   1559  NH2 ARG B 200     -12.779  56.639  26.618  1.00 68.15           N  
ATOM   1560  CZ  ARG B 200     -11.658  57.310  26.396  1.00 68.15           C  
ATOM   1561  N   LYS B 201      -6.496  60.735  21.433  1.00 63.98           N  
ATOM   1562  CA  LYS B 201      -5.603  61.878  21.264  1.00 63.98           C  
ATOM   1563  C   LYS B 201      -5.784  62.518  19.891  1.00 63.98           C  
ATOM   1564  CB  LYS B 201      -4.146  61.454  21.457  1.00 63.98           C  
ATOM   1565  O   LYS B 201      -5.728  63.743  19.759  1.00 63.98           O  
ATOM   1566  CG  LYS B 201      -3.345  62.384  22.356  1.00 63.98           C  
ATOM   1567  CD  LYS B 201      -1.909  61.902  22.520  1.00 63.98           C  
ATOM   1568  CE  LYS B 201      -1.086  62.872  23.358  1.00 63.98           C  
ATOM   1569  NZ  LYS B 201       0.322  62.401  23.526  1.00 63.98           N  
ATOM   1570  N   HIS B 202      -5.929  61.672  18.986  1.00 58.33           N  
ATOM   1571  CA  HIS B 202      -6.115  62.175  17.630  1.00 58.33           C  
ATOM   1572  C   HIS B 202      -7.458  62.882  17.483  1.00 58.33           C  
ATOM   1573  CB  HIS B 202      -6.008  61.035  16.616  1.00 58.33           C  
ATOM   1574  O   HIS B 202      -7.573  63.858  16.739  1.00 58.33           O  
ATOM   1575  CG  HIS B 202      -4.763  61.083  15.788  1.00 58.33           C  
ATOM   1576  CD2 HIS B 202      -4.249  60.196  14.903  1.00 58.33           C  
ATOM   1577  ND1 HIS B 202      -3.886  62.145  15.825  1.00 58.33           N  
ATOM   1578  CE1 HIS B 202      -2.883  61.909  14.995  1.00 58.33           C  
ATOM   1579  NE2 HIS B 202      -3.080  60.733  14.423  1.00 58.33           N  
ATOM   1580  N   ARG B 203      -8.415  62.439  18.220  1.00 53.11           N  
ATOM   1581  CA  ARG B 203      -9.723  63.086  18.246  1.00 53.11           C  
ATOM   1582  C   ARG B 203      -9.629  64.486  18.841  1.00 53.11           C  
ATOM   1583  CB  ARG B 203     -10.724  62.244  19.041  1.00 53.11           C  
ATOM   1584  O   ARG B 203     -10.286  65.414  18.365  1.00 53.11           O  
ATOM   1585  CG  ARG B 203     -12.109  62.181  18.416  1.00 53.11           C  
ATOM   1586  CD  ARG B 203     -13.043  61.276  19.208  1.00 53.11           C  
ATOM   1587  NE  ARG B 203     -14.312  61.073  18.514  1.00 53.11           N  
ATOM   1588  NH1 ARG B 203     -15.325  59.951  20.261  1.00 53.11           N  
ATOM   1589  NH2 ARG B 203     -16.472  60.319  18.311  1.00 53.11           N  
ATOM   1590  CZ  ARG B 203     -15.367  60.448  19.030  1.00 53.11           C  
ATOM   1591  N   LYS B 204      -8.970  64.580  20.020  1.00 55.12           N  
ATOM   1592  CA  LYS B 204      -8.853  65.851  20.729  1.00 55.12           C  
ATOM   1593  C   LYS B 204      -8.044  66.860  19.919  1.00 55.12           C  
ATOM   1594  CB  LYS B 204      -8.209  65.644  22.100  1.00 55.12           C  
ATOM   1595  O   LYS B 204      -8.326  68.060  19.952  1.00 55.12           O  
ATOM   1596  CG  LYS B 204      -9.207  65.381  23.219  1.00 55.12           C  
ATOM   1597  CD  LYS B 204      -8.517  65.298  24.575  1.00 55.12           C  
ATOM   1598  CE  LYS B 204      -9.508  64.989  25.689  1.00 55.12           C  
ATOM   1599  NZ  LYS B 204      -8.830  64.862  27.014  1.00 55.12           N  
ATOM   1600  N   GLU B 205      -6.878  66.410  19.476  1.00 48.24           N  
ATOM   1601  CA  GLU B 205      -6.026  67.321  18.717  1.00 48.24           C  
ATOM   1602  C   GLU B 205      -6.783  67.935  17.543  1.00 48.24           C  
ATOM   1603  CB  GLU B 205      -4.776  66.594  18.215  1.00 48.24           C  
ATOM   1604  O   GLU B 205      -6.525  69.079  17.162  1.00 48.24           O  
ATOM   1605  CG  GLU B 205      -3.510  67.437  18.272  1.00 48.24           C  
ATOM   1606  CD  GLU B 205      -2.269  66.688  17.812  1.00 48.24           C  
ATOM   1607  OE1 GLU B 205      -1.216  67.331  17.599  1.00 48.24           O  
ATOM   1608  OE2 GLU B 205      -2.351  65.448  17.663  1.00 48.24           O  
ATOM   1609  N   ASN B 206      -7.650  67.129  17.037  1.00 42.78           N  
ATOM   1610  CA  ASN B 206      -8.450  67.677  15.947  1.00 42.78           C  
ATOM   1611  C   ASN B 206      -9.475  68.687  16.456  1.00 42.78           C  
ATOM   1612  CB  ASN B 206      -9.149  66.554  15.177  1.00 42.78           C  
ATOM   1613  O   ASN B 206     -10.084  69.412  15.666  1.00 42.78           O  
ATOM   1614  CG  ASN B 206      -8.362  66.102  13.962  1.00 42.78           C  
ATOM   1615  ND2 ASN B 206      -8.561  64.852  13.559  1.00 42.78           N  
ATOM   1616  OD1 ASN B 206      -7.582  66.869  13.392  1.00 42.78           O  
ATOM   1617  N   GLN B 207      -9.808  68.550  17.762  1.00 38.87           N  
ATOM   1618  CA  GLN B 207     -10.819  69.469  18.276  1.00 38.87           C  
ATOM   1619  C   GLN B 207     -10.204  70.818  18.635  1.00 38.87           C  
ATOM   1620  CB  GLN B 207     -11.520  68.870  19.496  1.00 38.87           C  
ATOM   1621  O   GLN B 207     -10.922  71.776  18.927  1.00 38.87           O  
ATOM   1622  CG  GLN B 207     -12.914  68.334  19.203  1.00 38.87           C  
ATOM   1623  CD  GLN B 207     -13.561  67.685  20.413  1.00 38.87           C  
ATOM   1624  NE2 GLN B 207     -14.750  67.126  20.221  1.00 38.87           N  
ATOM   1625  OE1 GLN B 207     -12.994  67.686  21.511  1.00 38.87           O  
ATOM   1626  N   GLY B 208      -8.951  70.880  19.119  1.00 36.64           N  
ATOM   1627  CA  GLY B 208      -8.512  72.091  19.795  1.00 36.64           C  
ATOM   1628  C   GLY B 208      -8.746  73.348  18.978  1.00 36.64           C  
ATOM   1629  O   GLY B 208      -9.305  74.326  19.480  1.00 36.64           O  
ATOM   1630  N   SER B 209      -7.677  73.852  18.262  1.00 34.84           N  
ATOM   1631  CA  SER B 209      -7.470  75.284  18.073  1.00 34.84           C  
ATOM   1632  C   SER B 209      -8.595  75.901  17.248  1.00 34.84           C  
ATOM   1633  CB  SER B 209      -6.126  75.548  17.394  1.00 34.84           C  
ATOM   1634  O   SER B 209      -8.557  77.091  16.928  1.00 34.84           O  
ATOM   1635  OG  SER B 209      -5.634  74.370  16.779  1.00 34.84           O  
ATOM   1636  N   HIS B 210      -9.416  75.120  16.559  1.00 34.60           N  
ATOM   1637  CA  HIS B 210     -10.051  75.952  15.544  1.00 34.60           C  
ATOM   1638  C   HIS B 210     -11.020  76.948  16.174  1.00 34.60           C  
ATOM   1639  CB  HIS B 210     -10.783  75.083  14.520  1.00 34.60           C  
ATOM   1640  O   HIS B 210     -11.967  76.551  16.857  1.00 34.60           O  
ATOM   1641  CG  HIS B 210     -10.054  74.943  13.221  1.00 34.60           C  
ATOM   1642  CD2 HIS B 210      -9.258  73.955  12.751  1.00 34.60           C  
ATOM   1643  ND1 HIS B 210     -10.102  75.904  12.234  1.00 34.60           N  
ATOM   1644  CE1 HIS B 210      -9.364  75.510  11.209  1.00 34.60           C  
ATOM   1645  NE2 HIS B 210      -8.841  74.331  11.497  1.00 34.60           N  
ATOM   1646  N   GLU B 211     -10.471  78.000  16.839  1.00 33.55           N  
ATOM   1647  CA  GLU B 211     -11.301  79.194  16.965  1.00 33.55           C  
ATOM   1648  C   GLU B 211     -12.124  79.431  15.702  1.00 33.55           C  
ATOM   1649  CB  GLU B 211     -10.436  80.421  17.267  1.00 33.55           C  
ATOM   1650  O   GLU B 211     -11.591  79.393  14.591  1.00 33.55           O  
ATOM   1651  CG  GLU B 211     -10.648  80.995  18.660  1.00 33.55           C  
ATOM   1652  CD  GLU B 211      -9.758  82.191  18.958  1.00 33.55           C  
ATOM   1653  OE1 GLU B 211     -10.093  82.986  19.865  1.00 33.55           O  
ATOM   1654  OE2 GLU B 211      -8.718  82.336  18.277  1.00 33.55           O  
ATOM   1655  N   SER B 212     -13.368  79.103  15.805  1.00 33.35           N  
ATOM   1656  CA  SER B 212     -14.374  79.202  14.752  1.00 33.35           C  
ATOM   1657  C   SER B 212     -14.450  80.619  14.192  1.00 33.35           C  
ATOM   1658  CB  SER B 212     -15.746  78.780  15.280  1.00 33.35           C  
ATOM   1659  O   SER B 212     -14.901  81.539  14.877  1.00 33.35           O  
ATOM   1660  OG  SER B 212     -15.856  77.367  15.319  1.00 33.35           O  
ATOM   1661  N   PRO B 213     -13.347  81.276  13.765  1.00 32.11           N  
ATOM   1662  CA  PRO B 213     -13.872  82.492  13.141  1.00 32.11           C  
ATOM   1663  C   PRO B 213     -15.169  82.249  12.372  1.00 32.11           C  
ATOM   1664  CB  PRO B 213     -12.747  82.917  12.193  1.00 32.11           C  
ATOM   1665  O   PRO B 213     -15.467  81.110  12.003  1.00 32.11           O  
ATOM   1666  CG  PRO B 213     -11.870  81.712  12.077  1.00 32.11           C  
ATOM   1667  CD  PRO B 213     -12.393  80.651  13.003  1.00 32.11           C  
ATOM   1668  N   THR B 214     -16.264  83.005  12.697  1.00 31.77           N  
ATOM   1669  CA  THR B 214     -17.528  83.054  11.970  1.00 31.77           C  
ATOM   1670  C   THR B 214     -17.289  82.970  10.465  1.00 31.77           C  
ATOM   1671  CB  THR B 214     -18.310  84.340  12.297  1.00 31.77           C  
ATOM   1672  O   THR B 214     -17.033  83.984   9.814  1.00 31.77           O  
ATOM   1673  CG2 THR B 214     -19.196  84.147  13.523  1.00 31.77           C  
ATOM   1674  OG1 THR B 214     -17.385  85.404  12.552  1.00 31.77           O  
ATOM   1675  N   LEU B 215     -16.182  82.410  10.051  1.00 28.23           N  
ATOM   1676  CA  LEU B 215     -16.077  82.525   8.600  1.00 28.23           C  
ATOM   1677  C   LEU B 215     -17.364  82.067   7.924  1.00 28.23           C  
ATOM   1678  CB  LEU B 215     -14.894  81.702   8.082  1.00 28.23           C  
ATOM   1679  O   LEU B 215     -18.160  81.338   8.521  1.00 28.23           O  
ATOM   1680  CG  LEU B 215     -13.564  82.444   7.940  1.00 28.23           C  
ATOM   1681  CD1 LEU B 215     -12.401  81.517   8.281  1.00 28.23           C  
ATOM   1682  CD2 LEU B 215     -13.411  83.004   6.530  1.00 28.23           C  
ATOM   1683  N   ASN B 216     -17.717  82.889   6.836  1.00 30.64           N  
ATOM   1684  CA  ASN B 216     -18.802  82.677   5.883  1.00 30.64           C  
ATOM   1685  C   ASN B 216     -18.981  81.197   5.557  1.00 30.64           C  
ATOM   1686  CB  ASN B 216     -18.556  83.478   4.603  1.00 30.64           C  
ATOM   1687  O   ASN B 216     -18.008  80.500   5.265  1.00 30.64           O  
ATOM   1688  CG  ASN B 216     -19.346  84.771   4.562  1.00 30.64           C  
ATOM   1689  ND2 ASN B 216     -18.964  85.672   3.664  1.00 30.64           N  
ATOM   1690  OD1 ASN B 216     -20.292  84.960   5.332  1.00 30.64           O  
ATOM   1691  N   PRO B 217     -19.936  80.502   6.162  1.00 34.71           N  
ATOM   1692  CA  PRO B 217     -20.316  79.091   6.061  1.00 34.71           C  
ATOM   1693  C   PRO B 217     -20.177  78.542   4.643  1.00 34.71           C  
ATOM   1694  CB  PRO B 217     -21.781  79.088   6.507  1.00 34.71           C  
ATOM   1695  O   PRO B 217     -20.581  77.407   4.374  1.00 34.71           O  
ATOM   1696  CG  PRO B 217     -22.190  80.525   6.485  1.00 34.71           C  
ATOM   1697  CD  PRO B 217     -20.983  81.360   6.167  1.00 34.71           C  
ATOM   1698  N   GLU B 218     -19.959  79.466   3.738  1.00 33.66           N  
ATOM   1699  CA  GLU B 218     -20.148  78.833   2.436  1.00 33.66           C  
ATOM   1700  C   GLU B 218     -19.160  77.688   2.231  1.00 33.66           C  
ATOM   1701  CB  GLU B 218     -20.002  79.861   1.311  1.00 33.66           C  
ATOM   1702  O   GLU B 218     -18.734  77.423   1.105  1.00 33.66           O  
ATOM   1703  CG  GLU B 218     -21.319  80.487   0.876  1.00 33.66           C  
ATOM   1704  CD  GLU B 218     -21.205  81.289  -0.411  1.00 33.66           C  
ATOM   1705  OE1 GLU B 218     -22.252  81.642  -1.001  1.00 33.66           O  
ATOM   1706  OE2 GLU B 218     -20.060  81.566  -0.833  1.00 33.66           O  
ATOM   1707  N   THR B 219     -18.420  77.357   3.265  1.00 36.74           N  
ATOM   1708  CA  THR B 219     -17.495  76.270   2.962  1.00 36.74           C  
ATOM   1709  C   THR B 219     -18.238  75.077   2.368  1.00 36.74           C  
ATOM   1710  CB  THR B 219     -16.726  75.825   4.220  1.00 36.74           C  
ATOM   1711  O   THR B 219     -19.261  74.647   2.904  1.00 36.74           O  
ATOM   1712  CG2 THR B 219     -15.222  75.808   3.968  1.00 36.74           C  
ATOM   1713  OG1 THR B 219     -17.009  76.732   5.292  1.00 36.74           O  
ATOM   1714  N   VAL B 220     -18.164  74.921   1.145  1.00 37.02           N  
ATOM   1715  CA  VAL B 220     -18.689  73.826   0.337  1.00 37.02           C  
ATOM   1716  C   VAL B 220     -18.446  72.496   1.048  1.00 37.02           C  
ATOM   1717  CB  VAL B 220     -18.052  73.802  -1.070  1.00 37.02           C  
ATOM   1718  O   VAL B 220     -17.314  72.183   1.423  1.00 37.02           O  
ATOM   1719  CG1 VAL B 220     -19.073  73.366  -2.118  1.00 37.02           C  
ATOM   1720  CG2 VAL B 220     -17.476  75.174  -1.418  1.00 37.02           C  
ATOM   1721  N   ALA B 221     -19.180  72.157   2.126  1.00 41.34           N  
ATOM   1722  CA  ALA B 221     -19.257  70.792   2.642  1.00 41.34           C  
ATOM   1723  C   ALA B 221     -19.034  69.772   1.530  1.00 41.34           C  
ATOM   1724  CB  ALA B 221     -20.606  70.553   3.316  1.00 41.34           C  
ATOM   1725  O   ALA B 221     -19.839  69.670   0.601  1.00 41.34           O  
ATOM   1726  N   ILE B 222     -17.894  69.787   1.006  1.00 48.64           N  
ATOM   1727  CA  ILE B 222     -17.656  68.740   0.019  1.00 48.64           C  
ATOM   1728  C   ILE B 222     -18.202  67.410   0.536  1.00 48.64           C  
ATOM   1729  CB  ILE B 222     -16.153  68.608  -0.314  1.00 48.64           C  
ATOM   1730  O   ILE B 222     -17.877  66.989   1.648  1.00 48.64           O  
ATOM   1731  CG1 ILE B 222     -15.620  69.920  -0.901  1.00 48.64           C  
ATOM   1732  CG2 ILE B 222     -15.913  67.440  -1.275  1.00 48.64           C  
ATOM   1733  CD1 ILE B 222     -14.101  69.988  -0.985  1.00 48.64           C  
ATOM   1734  N   ASN B 223     -19.406  67.142   0.284  1.00 54.40           N  
ATOM   1735  CA  ASN B 223     -19.994  65.828   0.522  1.00 54.40           C  
ATOM   1736  C   ASN B 223     -19.117  64.712  -0.037  1.00 54.40           C  
ATOM   1737  CB  ASN B 223     -21.399  65.751  -0.081  1.00 54.40           C  
ATOM   1738  O   ASN B 223     -19.061  64.508  -1.251  1.00 54.40           O  
ATOM   1739  CG  ASN B 223     -22.367  64.978   0.793  1.00 54.40           C  
ATOM   1740  ND2 ASN B 223     -23.658  65.234   0.617  1.00 54.40           N  
ATOM   1741  OD1 ASN B 223     -21.959  64.159   1.619  1.00 54.40           O  
ATOM   1742  N   LEU B 224     -18.081  64.395   0.781  1.00 62.20           N  
ATOM   1743  CA  LEU B 224     -17.169  63.320   0.404  1.00 62.20           C  
ATOM   1744  C   LEU B 224     -17.923  62.007   0.219  1.00 62.20           C  
ATOM   1745  CB  LEU B 224     -16.075  63.149   1.462  1.00 62.20           C  
ATOM   1746  O   LEU B 224     -17.374  61.041  -0.314  1.00 62.20           O  
ATOM   1747  CG  LEU B 224     -14.663  63.568   1.051  1.00 62.20           C  
ATOM   1748  CD1 LEU B 224     -14.385  65.001   1.492  1.00 62.20           C  
ATOM   1749  CD2 LEU B 224     -13.630  62.612   1.637  1.00 62.20           C  
ATOM   1750  N   SER B 225     -19.208  61.948   0.562  1.00 63.15           N  
ATOM   1751  CA  SER B 225     -19.967  60.701   0.546  1.00 63.15           C  
ATOM   1752  C   SER B 225     -20.104  60.156  -0.872  1.00 63.15           C  
ATOM   1753  CB  SER B 225     -21.353  60.909   1.157  1.00 63.15           C  
ATOM   1754  O   SER B 225     -20.239  58.946  -1.067  1.00 63.15           O  
ATOM   1755  OG  SER B 225     -21.518  62.249   1.587  1.00 63.15           O  
ATOM   1756  N   ASP B 226     -19.913  61.058  -1.842  1.00 67.25           N  
ATOM   1757  CA  ASP B 226     -20.159  60.599  -3.205  1.00 67.25           C  
ATOM   1758  C   ASP B 226     -18.866  60.573  -4.018  1.00 67.25           C  
ATOM   1759  CB  ASP B 226     -21.194  61.492  -3.893  1.00 67.25           C  
ATOM   1760  O   ASP B 226     -18.902  60.536  -5.249  1.00 67.25           O  
ATOM   1761  CG  ASP B 226     -22.601  60.926  -3.829  1.00 67.25           C  
ATOM   1762  OD1 ASP B 226     -22.761  59.718  -3.547  1.00 67.25           O  
ATOM   1763  OD2 ASP B 226     -23.560  61.693  -4.066  1.00 67.25           O  
ATOM   1764  N   VAL B 227     -17.825  60.616  -3.335  1.00 76.83           N  
ATOM   1765  CA  VAL B 227     -16.542  60.584  -4.029  1.00 76.83           C  
ATOM   1766  C   VAL B 227     -16.327  59.207  -4.653  1.00 76.83           C  
ATOM   1767  CB  VAL B 227     -15.373  60.926  -3.079  1.00 76.83           C  
ATOM   1768  O   VAL B 227     -16.600  58.183  -4.023  1.00 76.83           O  
ATOM   1769  CG1 VAL B 227     -14.031  60.746  -3.786  1.00 76.83           C  
ATOM   1770  CG2 VAL B 227     -15.515  62.353  -2.552  1.00 76.83           C  
ATOM   1771  N   ASP B 228     -16.116  59.183  -5.939  1.00 80.30           N  
ATOM   1772  CA  ASP B 228     -15.756  57.963  -6.655  1.00 80.30           C  
ATOM   1773  C   ASP B 228     -14.372  57.469  -6.239  1.00 80.30           C  
ATOM   1774  CB  ASP B 228     -15.798  58.196  -8.167  1.00 80.30           C  
ATOM   1775  O   ASP B 228     -13.360  58.088  -6.573  1.00 80.30           O  
ATOM   1776  CG  ASP B 228     -15.605  56.921  -8.969  1.00 80.30           C  
ATOM   1777  OD1 ASP B 228     -15.433  55.841  -8.365  1.00 80.30           O  
ATOM   1778  OD2 ASP B 228     -15.622  56.999 -10.217  1.00 80.30           O  
ATOM   1779  N   LEU B 229     -14.339  56.358  -5.574  1.00 86.62           N  
ATOM   1780  CA  LEU B 229     -13.109  55.805  -5.016  1.00 86.62           C  
ATOM   1781  C   LEU B 229     -12.286  55.111  -6.095  1.00 86.62           C  
ATOM   1782  CB  LEU B 229     -13.428  54.821  -3.888  1.00 86.62           C  
ATOM   1783  O   LEU B 229     -11.128  54.756  -5.867  1.00 86.62           O  
ATOM   1784  CG  LEU B 229     -13.264  55.347  -2.461  1.00 86.62           C  
ATOM   1785  CD1 LEU B 229     -14.610  55.364  -1.744  1.00 86.62           C  
ATOM   1786  CD2 LEU B 229     -12.253  54.504  -1.692  1.00 86.62           C  
ATOM   1787  N   SER B 230     -12.830  54.916  -7.264  1.00 85.10           N  
ATOM   1788  CA  SER B 230     -12.171  54.173  -8.334  1.00 85.10           C  
ATOM   1789  C   SER B 230     -10.791  54.747  -8.637  1.00 85.10           C  
ATOM   1790  CB  SER B 230     -13.026  54.185  -9.601  1.00 85.10           C  
ATOM   1791  O   SER B 230      -9.849  54.001  -8.913  1.00 85.10           O  
ATOM   1792  OG  SER B 230     -13.254  55.513 -10.042  1.00 85.10           O  
ATOM   1793  N   LYS B 231     -10.703  56.049  -8.558  1.00 86.52           N  
ATOM   1794  CA  LYS B 231      -9.442  56.710  -8.883  1.00 86.52           C  
ATOM   1795  C   LYS B 231      -8.438  56.569  -7.743  1.00 86.52           C  
ATOM   1796  CB  LYS B 231      -9.676  58.189  -9.195  1.00 86.52           C  
ATOM   1797  O   LYS B 231      -7.234  56.747  -7.943  1.00 86.52           O  
ATOM   1798  CG  LYS B 231      -8.434  58.925  -9.674  1.00 86.52           C  
ATOM   1799  CD  LYS B 231      -8.710  60.407  -9.890  1.00 86.52           C  
ATOM   1800  CE  LYS B 231      -7.442  61.166 -10.256  1.00 86.52           C  
ATOM   1801  NZ  LYS B 231      -7.710  62.618 -10.480  1.00 86.52           N  
ATOM   1802  N   TYR B 232      -8.914  56.190  -6.595  1.00 90.20           N  
ATOM   1803  CA  TYR B 232      -8.049  56.208  -5.421  1.00 90.20           C  
ATOM   1804  C   TYR B 232      -7.717  54.792  -4.966  1.00 90.20           C  
ATOM   1805  CB  TYR B 232      -8.710  56.982  -4.277  1.00 90.20           C  
ATOM   1806  O   TYR B 232      -6.937  54.601  -4.030  1.00 90.20           O  
ATOM   1807  CG  TYR B 232      -9.019  58.421  -4.616  1.00 90.20           C  
ATOM   1808  CD1 TYR B 232      -8.011  59.382  -4.641  1.00 90.20           C  
ATOM   1809  CD2 TYR B 232     -10.318  58.821  -4.910  1.00 90.20           C  
ATOM   1810  CE1 TYR B 232      -8.291  60.709  -4.951  1.00 90.20           C  
ATOM   1811  CE2 TYR B 232     -10.609  60.145  -5.221  1.00 90.20           C  
ATOM   1812  OH  TYR B 232      -9.874  62.392  -5.547  1.00 90.20           O  
ATOM   1813  CZ  TYR B 232      -9.591  61.080  -5.239  1.00 90.20           C  
ATOM   1814  N   ILE B 233      -8.235  53.831  -5.622  1.00 92.26           N  
ATOM   1815  CA  ILE B 233      -8.091  52.439  -5.209  1.00 92.26           C  
ATOM   1816  C   ILE B 233      -6.611  52.070  -5.143  1.00 92.26           C  
ATOM   1817  CB  ILE B 233      -8.839  51.485  -6.167  1.00 92.26           C  
ATOM   1818  O   ILE B 233      -6.163  51.443  -4.180  1.00 92.26           O  
ATOM   1819  CG1 ILE B 233     -10.350  51.552  -5.916  1.00 92.26           C  
ATOM   1820  CG2 ILE B 233      -8.322  50.052  -6.015  1.00 92.26           C  
ATOM   1821  CD1 ILE B 233     -11.176  50.716  -6.884  1.00 92.26           C  
ATOM   1822  N   THR B 234      -5.873  52.456  -6.155  1.00 91.10           N  
ATOM   1823  CA  THR B 234      -4.447  52.154  -6.215  1.00 91.10           C  
ATOM   1824  C   THR B 234      -3.703  52.826  -5.064  1.00 91.10           C  
ATOM   1825  CB  THR B 234      -3.836  52.602  -7.555  1.00 91.10           C  
ATOM   1826  O   THR B 234      -2.825  52.219  -4.447  1.00 91.10           O  
ATOM   1827  CG2 THR B 234      -3.800  51.451  -8.555  1.00 91.10           C  
ATOM   1828  OG1 THR B 234      -4.623  53.668  -8.100  1.00 91.10           O  
ATOM   1829  N   THR B 235      -4.061  54.020  -4.777  1.00 88.57           N  
ATOM   1830  CA  THR B 235      -3.425  54.780  -3.707  1.00 88.57           C  
ATOM   1831  C   THR B 235      -3.790  54.204  -2.343  1.00 88.57           C  
ATOM   1832  CB  THR B 235      -3.826  56.266  -3.764  1.00 88.57           C  
ATOM   1833  O   THR B 235      -2.931  54.071  -1.469  1.00 88.57           O  
ATOM   1834  CG2 THR B 235      -2.872  57.125  -2.940  1.00 88.57           C  
ATOM   1835  OG1 THR B 235      -3.797  56.712  -5.126  1.00 88.57           O  
ATOM   1836  N   ILE B 236      -5.029  53.876  -2.254  1.00 90.99           N  
ATOM   1837  CA  ILE B 236      -5.510  53.298  -1.004  1.00 90.99           C  
ATOM   1838  C   ILE B 236      -4.835  51.949  -0.765  1.00 90.99           C  
ATOM   1839  CB  ILE B 236      -7.047  53.133  -1.013  1.00 90.99           C  
ATOM   1840  O   ILE B 236      -4.415  51.649   0.355  1.00 90.99           O  
ATOM   1841  CG1 ILE B 236      -7.730  54.504  -1.088  1.00 90.99           C  
ATOM   1842  CG2 ILE B 236      -7.514  52.356   0.222  1.00 90.99           C  
ATOM   1843  CD1 ILE B 236      -9.236  54.434  -1.297  1.00 90.99           C  
ATOM   1844  N   ALA B 237      -4.709  51.164  -1.772  1.00 92.02           N  
ATOM   1845  CA  ALA B 237      -4.044  49.866  -1.689  1.00 92.02           C  
ATOM   1846  C   ALA B 237      -2.591  50.020  -1.251  1.00 92.02           C  
ATOM   1847  CB  ALA B 237      -4.118  49.144  -3.033  1.00 92.02           C  
ATOM   1848  O   ALA B 237      -2.046  49.150  -0.568  1.00 92.02           O  
ATOM   1849  N   GLY B 238      -2.009  51.121  -1.622  1.00 90.81           N  
ATOM   1850  CA  GLY B 238      -0.613  51.385  -1.309  1.00 90.81           C  
ATOM   1851  C   GLY B 238      -0.376  51.674   0.161  1.00 90.81           C  
ATOM   1852  O   GLY B 238       0.711  51.418   0.682  1.00 90.81           O  
ATOM   1853  N   VAL B 239      -1.388  52.116   0.861  1.00 87.69           N  
ATOM   1854  CA  VAL B 239      -1.209  52.531   2.249  1.00 87.69           C  
ATOM   1855  C   VAL B 239      -1.660  51.411   3.185  1.00 87.69           C  
ATOM   1856  CB  VAL B 239      -1.987  53.830   2.558  1.00 87.69           C  
ATOM   1857  O   VAL B 239      -1.322  51.412   4.371  1.00 87.69           O  
ATOM   1858  CG1 VAL B 239      -1.329  55.028   1.876  1.00 87.69           C  
ATOM   1859  CG2 VAL B 239      -3.444  53.695   2.121  1.00 87.69           C  
ATOM   1860  N   MET B 240      -2.333  50.459   2.690  1.00 89.22           N  
ATOM   1861  CA  MET B 240      -2.834  49.352   3.499  1.00 89.22           C  
ATOM   1862  C   MET B 240      -1.975  48.106   3.308  1.00 89.22           C  
ATOM   1863  CB  MET B 240      -4.290  49.043   3.145  1.00 89.22           C  
ATOM   1864  O   MET B 240      -1.415  47.892   2.232  1.00 89.22           O  
ATOM   1865  CG  MET B 240      -5.261  50.148   3.526  1.00 89.22           C  
ATOM   1866  SD  MET B 240      -6.997  49.737   3.098  1.00 89.22           S  
ATOM   1867  CE  MET B 240      -7.340  48.461   4.342  1.00 89.22           C  
ATOM   1868  N   THR B 241      -1.809  47.286   4.296  1.00 88.34           N  
ATOM   1869  CA  THR B 241      -1.162  45.983   4.186  1.00 88.34           C  
ATOM   1870  C   THR B 241      -2.129  44.945   3.622  1.00 88.34           C  
ATOM   1871  CB  THR B 241      -0.631  45.506   5.550  1.00 88.34           C  
ATOM   1872  O   THR B 241      -3.344  45.147   3.640  1.00 88.34           O  
ATOM   1873  CG2 THR B 241       0.353  46.512   6.139  1.00 88.34           C  
ATOM   1874  OG1 THR B 241      -1.730  45.344   6.454  1.00 88.34           O  
ATOM   1875  N   LEU B 242      -1.547  43.916   3.108  1.00 87.45           N  
ATOM   1876  CA  LEU B 242      -2.368  42.856   2.532  1.00 87.45           C  
ATOM   1877  C   LEU B 242      -3.335  42.294   3.569  1.00 87.45           C  
ATOM   1878  CB  LEU B 242      -1.484  41.734   1.980  1.00 87.45           C  
ATOM   1879  O   LEU B 242      -4.501  42.035   3.260  1.00 87.45           O  
ATOM   1880  CG  LEU B 242      -2.209  40.581   1.284  1.00 87.45           C  
ATOM   1881  CD1 LEU B 242      -2.963  41.090   0.061  1.00 87.45           C  
ATOM   1882  CD2 LEU B 242      -1.221  39.487   0.893  1.00 87.45           C  
ATOM   1883  N   SER B 243      -2.902  42.084   4.786  1.00 87.34           N  
ATOM   1884  CA  SER B 243      -3.744  41.569   5.861  1.00 87.34           C  
ATOM   1885  C   SER B 243      -4.895  42.522   6.167  1.00 87.34           C  
ATOM   1886  CB  SER B 243      -2.917  41.334   7.125  1.00 87.34           C  
ATOM   1887  O   SER B 243      -6.017  42.085   6.427  1.00 87.34           O  
ATOM   1888  OG  SER B 243      -3.590  41.833   8.268  1.00 87.34           O  
ATOM   1889  N   GLN B 244      -4.642  43.778   6.113  1.00 88.63           N  
ATOM   1890  CA  GLN B 244      -5.648  44.803   6.371  1.00 88.63           C  
ATOM   1891  C   GLN B 244      -6.709  44.821   5.274  1.00 88.63           C  
ATOM   1892  CB  GLN B 244      -4.994  46.180   6.491  1.00 88.63           C  
ATOM   1893  O   GLN B 244      -7.905  44.905   5.562  1.00 88.63           O  
ATOM   1894  CG  GLN B 244      -4.139  46.348   7.741  1.00 88.63           C  
ATOM   1895  CD  GLN B 244      -3.341  47.638   7.737  1.00 88.63           C  
ATOM   1896  NE2 GLN B 244      -3.041  48.153   8.925  1.00 88.63           N  
ATOM   1897  OE1 GLN B 244      -2.997  48.168   6.676  1.00 88.63           O  
ATOM   1898  N   VAL B 245      -6.276  44.714   3.995  1.00 92.70           N  
ATOM   1899  CA  VAL B 245      -7.185  44.713   2.854  1.00 92.70           C  
ATOM   1900  C   VAL B 245      -8.065  43.465   2.895  1.00 92.70           C  
ATOM   1901  CB  VAL B 245      -6.417  44.780   1.515  1.00 92.70           C  
ATOM   1902  O   VAL B 245      -9.280  43.548   2.705  1.00 92.70           O  
ATOM   1903  CG1 VAL B 245      -7.370  44.591   0.336  1.00 92.70           C  
ATOM   1904  CG2 VAL B 245      -5.670  46.107   1.395  1.00 92.70           C  
ATOM   1905  N   LYS B 246      -7.456  42.371   3.178  1.00 89.91           N  
ATOM   1906  CA  LYS B 246      -8.197  41.116   3.259  1.00 89.91           C  
ATOM   1907  C   LYS B 246      -9.253  41.172   4.360  1.00 89.91           C  
ATOM   1908  CB  LYS B 246      -7.245  39.945   3.506  1.00 89.91           C  
ATOM   1909  O   LYS B 246     -10.399  40.768   4.149  1.00 89.91           O  
ATOM   1910  CG  LYS B 246      -6.643  39.360   2.237  1.00 89.91           C  
ATOM   1911  CD  LYS B 246      -5.788  38.135   2.537  1.00 89.91           C  
ATOM   1912  CE  LYS B 246      -5.158  37.568   1.272  1.00 89.91           C  
ATOM   1913  NZ  LYS B 246      -4.292  36.387   1.566  1.00 89.91           N  
ATOM   1914  N   GLY B 247      -8.798  41.626   5.516  1.00 91.49           N  
ATOM   1915  CA  GLY B 247      -9.732  41.783   6.619  1.00 91.49           C  
ATOM   1916  C   GLY B 247     -10.895  42.700   6.290  1.00 91.49           C  
ATOM   1917  O   GLY B 247     -12.046  42.390   6.606  1.00 91.49           O  
ATOM   1918  N   PHE B 248     -10.625  43.817   5.634  1.00 93.39           N  
ATOM   1919  CA  PHE B 248     -11.626  44.820   5.288  1.00 93.39           C  
ATOM   1920  C   PHE B 248     -12.636  44.257   4.295  1.00 93.39           C  
ATOM   1921  CB  PHE B 248     -10.958  46.070   4.706  1.00 93.39           C  
ATOM   1922  O   PHE B 248     -13.846  44.360   4.507  1.00 93.39           O  
ATOM   1923  CG  PHE B 248     -11.926  47.046   4.094  1.00 93.39           C  
ATOM   1924  CD1 PHE B 248     -12.097  47.106   2.717  1.00 93.39           C  
ATOM   1925  CD2 PHE B 248     -12.666  47.904   4.898  1.00 93.39           C  
ATOM   1926  CE1 PHE B 248     -12.993  48.008   2.148  1.00 93.39           C  
ATOM   1927  CE2 PHE B 248     -13.563  48.809   4.336  1.00 93.39           C  
ATOM   1928  CZ  PHE B 248     -13.724  48.860   2.961  1.00 93.39           C  
ATOM   1929  N   VAL B 249     -12.173  43.633   3.225  1.00 94.06           N  
ATOM   1930  CA  VAL B 249     -13.051  43.153   2.163  1.00 94.06           C  
ATOM   1931  C   VAL B 249     -13.884  41.978   2.673  1.00 94.06           C  
ATOM   1932  CB  VAL B 249     -12.249  42.734   0.911  1.00 94.06           C  
ATOM   1933  O   VAL B 249     -15.039  41.810   2.275  1.00 94.06           O  
ATOM   1934  CG1 VAL B 249     -11.845  43.960   0.093  1.00 94.06           C  
ATOM   1935  CG2 VAL B 249     -11.016  41.926   1.312  1.00 94.06           C  
ATOM   1936  N   ARG B 250     -13.228  41.168   3.509  1.00 91.06           N  
ATOM   1937  CA  ARG B 250     -13.945  40.040   4.095  1.00 91.06           C  
ATOM   1938  C   ARG B 250     -15.126  40.519   4.933  1.00 91.06           C  
ATOM   1939  CB  ARG B 250     -13.004  39.192   4.953  1.00 91.06           C  
ATOM   1940  O   ARG B 250     -16.218  39.952   4.857  1.00 91.06           O  
ATOM   1941  CG  ARG B 250     -13.556  37.817   5.297  1.00 91.06           C  
ATOM   1942  CD  ARG B 250     -12.562  36.997   6.108  1.00 91.06           C  
ATOM   1943  NE  ARG B 250     -11.434  36.556   5.291  1.00 91.06           N  
ATOM   1944  NH1 ARG B 250      -9.819  37.521   6.631  1.00 91.06           N  
ATOM   1945  NH2 ARG B 250      -9.211  36.364   4.748  1.00 91.06           N  
ATOM   1946  CZ  ARG B 250     -10.158  36.815   5.559  1.00 91.06           C  
ATOM   1947  N   LYS B 251     -14.901  41.484   5.699  1.00 90.98           N  
ATOM   1948  CA  LYS B 251     -15.919  42.038   6.587  1.00 90.98           C  
ATOM   1949  C   LYS B 251     -17.004  42.762   5.795  1.00 90.98           C  
ATOM   1950  CB  LYS B 251     -15.286  42.992   7.601  1.00 90.98           C  
ATOM   1951  O   LYS B 251     -18.141  42.884   6.257  1.00 90.98           O  
ATOM   1952  CG  LYS B 251     -16.177  43.310   8.793  1.00 90.98           C  
ATOM   1953  CD  LYS B 251     -15.467  44.209   9.797  1.00 90.98           C  
ATOM   1954  CE  LYS B 251     -16.381  44.584  10.956  1.00 90.98           C  
ATOM   1955  NZ  LYS B 251     -15.683  45.447  11.955  1.00 90.98           N  
ATOM   1956  N   ASN B 252     -16.732  43.194   4.553  1.00 90.82           N  
ATOM   1957  CA  ASN B 252     -17.646  44.031   3.783  1.00 90.82           C  
ATOM   1958  C   ASN B 252     -18.260  43.263   2.616  1.00 90.82           C  
ATOM   1959  CB  ASN B 252     -16.929  45.284   3.276  1.00 90.82           C  
ATOM   1960  O   ASN B 252     -18.648  43.860   1.610  1.00 90.82           O  
ATOM   1961  CG  ASN B 252     -16.719  46.317   4.365  1.00 90.82           C  
ATOM   1962  ND2 ASN B 252     -15.475  46.475   4.802  1.00 90.82           N  
ATOM   1963  OD1 ASN B 252     -17.668  46.968   4.811  1.00 90.82           O  
ATOM   1964  N   GLY B 253     -18.237  41.960   2.698  1.00 87.97           N  
ATOM   1965  CA  GLY B 253     -19.133  41.202   1.839  1.00 87.97           C  
ATOM   1966  C   GLY B 253     -18.410  40.452   0.737  1.00 87.97           C  
ATOM   1967  O   GLY B 253     -19.038  39.749  -0.058  1.00 87.97           O  
ATOM   1968  N   VAL B 254     -17.128  40.451   0.665  1.00 90.21           N  
ATOM   1969  CA  VAL B 254     -16.398  39.677  -0.333  1.00 90.21           C  
ATOM   1970  C   VAL B 254     -16.199  38.247   0.166  1.00 90.21           C  
ATOM   1971  CB  VAL B 254     -15.033  40.321  -0.665  1.00 90.21           C  
ATOM   1972  O   VAL B 254     -15.643  38.032   1.246  1.00 90.21           O  
ATOM   1973  CG1 VAL B 254     -14.306  39.520  -1.745  1.00 90.21           C  
ATOM   1974  CG2 VAL B 254     -15.221  41.771  -1.106  1.00 90.21           C  
ATOM   1975  N   ASN B 255     -16.756  37.389  -0.549  1.00 87.79           N  
ATOM   1976  CA  ASN B 255     -16.712  35.985  -0.152  1.00 87.79           C  
ATOM   1977  C   ASN B 255     -15.285  35.445  -0.161  1.00 87.79           C  
ATOM   1978  CB  ASN B 255     -17.605  35.141  -1.064  1.00 87.79           C  
ATOM   1979  O   ASN B 255     -14.443  35.916  -0.927  1.00 87.79           O  
ATOM   1980  CG  ASN B 255     -17.076  35.054  -2.481  1.00 87.79           C  
ATOM   1981  ND2 ASN B 255     -17.917  34.597  -3.401  1.00 87.79           N  
ATOM   1982  OD1 ASN B 255     -15.920  35.393  -2.748  1.00 87.79           O  
ATOM   1983  N   GLU B 256     -15.087  34.427   0.658  1.00 87.53           N  
ATOM   1984  CA  GLU B 256     -13.774  33.820   0.854  1.00 87.53           C  
ATOM   1985  C   GLU B 256     -13.262  33.184  -0.435  1.00 87.53           C  
ATOM   1986  CB  GLU B 256     -13.826  32.776   1.972  1.00 87.53           C  
ATOM   1987  O   GLU B 256     -12.057  33.179  -0.696  1.00 87.53           O  
ATOM   1988  CG  GLU B 256     -12.970  33.126   3.181  1.00 87.53           C  
ATOM   1989  CD  GLU B 256     -11.895  34.157   2.876  1.00 87.53           C  
ATOM   1990  OE1 GLU B 256     -11.195  34.600   3.815  1.00 87.53           O  
ATOM   1991  OE2 GLU B 256     -11.751  34.526   1.689  1.00 87.53           O  
ATOM   1992  N   ALA B 257     -14.132  32.647  -1.202  1.00 87.24           N  
ATOM   1993  CA  ALA B 257     -13.757  32.032  -2.473  1.00 87.24           C  
ATOM   1994  C   ALA B 257     -13.125  33.055  -3.412  1.00 87.24           C  
ATOM   1995  CB  ALA B 257     -14.974  31.389  -3.133  1.00 87.24           C  
ATOM   1996  O   ALA B 257     -12.121  32.768  -4.068  1.00 87.24           O  
ATOM   1997  N   LYS B 258     -13.766  34.202  -3.490  1.00 85.90           N  
ATOM   1998  CA  LYS B 258     -13.255  35.271  -4.343  1.00 85.90           C  
ATOM   1999  C   LYS B 258     -11.901  35.770  -3.846  1.00 85.90           C  
ATOM   2000  CB  LYS B 258     -14.250  36.431  -4.405  1.00 85.90           C  
ATOM   2001  O   LYS B 258     -11.007  36.057  -4.646  1.00 85.90           O  
ATOM   2002  CG  LYS B 258     -13.920  37.474  -5.463  1.00 85.90           C  
ATOM   2003  CD  LYS B 258     -14.011  36.893  -6.868  1.00 85.90           C  
ATOM   2004  CE  LYS B 258     -13.731  37.948  -7.930  1.00 85.90           C  
ATOM   2005  NZ  LYS B 258     -13.803  37.380  -9.309  1.00 85.90           N  
ATOM   2006  N   ILE B 259     -11.720  35.899  -2.576  1.00 87.85           N  
ATOM   2007  CA  ILE B 259     -10.458  36.314  -1.973  1.00 87.85           C  
ATOM   2008  C   ILE B 259      -9.358  35.322  -2.344  1.00 87.85           C  
ATOM   2009  CB  ILE B 259     -10.577  36.433  -0.437  1.00 87.85           C  
ATOM   2010  O   ILE B 259      -8.268  35.722  -2.761  1.00 87.85           O  
ATOM   2011  CG1 ILE B 259     -11.603  37.509  -0.063  1.00 87.85           C  
ATOM   2012  CG2 ILE B 259      -9.213  36.735   0.189  1.00 87.85           C  
ATOM   2013  CD1 ILE B 259     -11.883  37.604   1.431  1.00 87.85           C  
ATOM   2014  N   ASP B 260      -9.633  34.091  -2.266  1.00 85.51           N  
ATOM   2015  CA  ASP B 260      -8.668  33.044  -2.587  1.00 85.51           C  
ATOM   2016  C   ASP B 260      -8.334  33.043  -4.077  1.00 85.51           C  
ATOM   2017  CB  ASP B 260      -9.204  31.674  -2.167  1.00 85.51           C  
ATOM   2018  O   ASP B 260      -7.183  32.826  -4.460  1.00 85.51           O  
ATOM   2019  CG  ASP B 260      -9.171  31.459  -0.664  1.00 85.51           C  
ATOM   2020  OD1 ASP B 260      -8.431  32.181   0.039  1.00 85.51           O  
ATOM   2021  OD2 ASP B 260      -9.889  30.559  -0.179  1.00 85.51           O  
ATOM   2022  N   GLU B 261      -9.321  33.171  -4.768  1.00 83.75           N  
ATOM   2023  CA  GLU B 261      -9.137  33.245  -6.215  1.00 83.75           C  
ATOM   2024  C   GLU B 261      -8.156  34.352  -6.591  1.00 83.75           C  
ATOM   2025  CB  GLU B 261     -10.479  33.470  -6.917  1.00 83.75           C  
ATOM   2026  O   GLU B 261      -7.240  34.134  -7.386  1.00 83.75           O  
ATOM   2027  CG  GLU B 261     -10.377  33.525  -8.434  1.00 83.75           C  
ATOM   2028  CD  GLU B 261     -11.695  33.867  -9.112  1.00 83.75           C  
ATOM   2029  OE1 GLU B 261     -11.692  34.169 -10.327  1.00 83.75           O  
ATOM   2030  OE2 GLU B 261     -12.738  33.833  -8.422  1.00 83.75           O  
ATOM   2031  N   ILE B 262      -8.352  35.510  -6.090  1.00 86.42           N  
ATOM   2032  CA  ILE B 262      -7.516  36.668  -6.389  1.00 86.42           C  
ATOM   2033  C   ILE B 262      -6.094  36.420  -5.892  1.00 86.42           C  
ATOM   2034  CB  ILE B 262      -8.088  37.956  -5.756  1.00 86.42           C  
ATOM   2035  O   ILE B 262      -5.124  36.774  -6.566  1.00 86.42           O  
ATOM   2036  CG1 ILE B 262      -9.430  38.319  -6.402  1.00 86.42           C  
ATOM   2037  CG2 ILE B 262      -7.089  39.110  -5.884  1.00 86.42           C  
ATOM   2038  CD1 ILE B 262     -10.149  39.479  -5.727  1.00 86.42           C  
ATOM   2039  N   LYS B 263      -5.963  35.854  -4.738  1.00 82.30           N  
ATOM   2040  CA  LYS B 263      -4.655  35.512  -4.188  1.00 82.30           C  
ATOM   2041  C   LYS B 263      -3.908  34.546  -5.104  1.00 82.30           C  
ATOM   2042  CB  LYS B 263      -4.801  34.904  -2.793  1.00 82.30           C  
ATOM   2043  O   LYS B 263      -2.723  34.738  -5.382  1.00 82.30           O  
ATOM   2044  CG  LYS B 263      -3.487  34.760  -2.039  1.00 82.30           C  
ATOM   2045  CD  LYS B 263      -3.698  34.159  -0.656  1.00 82.30           C  
ATOM   2046  CE  LYS B 263      -2.374  33.890   0.047  1.00 82.30           C  
ATOM   2047  NZ  LYS B 263      -2.574  33.234   1.373  1.00 82.30           N  
ATOM   2048  N   ASN B 264      -4.601  33.570  -5.621  1.00 78.48           N  
ATOM   2049  CA  ASN B 264      -4.001  32.535  -6.457  1.00 78.48           C  
ATOM   2050  C   ASN B 264      -3.635  33.073  -7.837  1.00 78.48           C  
ATOM   2051  CB  ASN B 264      -4.943  31.336  -6.587  1.00 78.48           C  
ATOM   2052  O   ASN B 264      -2.677  32.605  -8.456  1.00 78.48           O  
ATOM   2053  CG  ASN B 264      -4.864  30.400  -5.397  1.00 78.48           C  
ATOM   2054  ND2 ASN B 264      -5.850  29.520  -5.268  1.00 78.48           N  
ATOM   2055  OD1 ASN B 264      -3.925  30.468  -4.599  1.00 78.48           O  
ATOM   2056  N   ASP B 265      -4.411  33.960  -8.316  1.00 77.72           N  
ATOM   2057  CA  ASP B 265      -4.178  34.555  -9.628  1.00 77.72           C  
ATOM   2058  C   ASP B 265      -2.994  35.518  -9.592  1.00 77.72           C  
ATOM   2059  CB  ASP B 265      -5.432  35.281 -10.119  1.00 77.72           C  
ATOM   2060  O   ASP B 265      -2.407  35.828 -10.631  1.00 77.72           O  
ATOM   2061  CG  ASP B 265      -6.534  34.332 -10.557  1.00 77.72           C  
ATOM   2062  OD1 ASP B 265      -6.283  33.112 -10.657  1.00 77.72           O  
ATOM   2063  OD2 ASP B 265      -7.661  34.810 -10.808  1.00 77.72           O  
ATOM   2064  N   ASN B 266      -2.597  36.009  -8.398  1.00 77.95           N  
ATOM   2065  CA  ASN B 266      -1.534  36.996  -8.240  1.00 77.95           C  
ATOM   2066  C   ASN B 266      -0.574  36.611  -7.118  1.00 77.95           C  
ATOM   2067  CB  ASN B 266      -2.124  38.384  -7.980  1.00 77.95           C  
ATOM   2068  O   ASN B 266      -0.248  37.436  -6.263  1.00 77.95           O  
ATOM   2069  CG  ASN B 266      -3.015  38.860  -9.111  1.00 77.95           C  
ATOM   2070  ND2 ASN B 266      -4.305  39.003  -8.830  1.00 77.95           N  
ATOM   2071  OD1 ASN B 266      -2.548  39.097 -10.228  1.00 77.95           O  
ATOM   2072  N   VAL B 267      -0.121  35.379  -7.100  1.00 73.40           N  
ATOM   2073  CA  VAL B 267       0.637  34.758  -6.019  1.00 73.40           C  
ATOM   2074  C   VAL B 267       1.924  35.542  -5.774  1.00 73.40           C  
ATOM   2075  CB  VAL B 267       0.963  33.281  -6.329  1.00 73.40           C  
ATOM   2076  O   VAL B 267       2.326  35.745  -4.626  1.00 73.40           O  
ATOM   2077  CG1 VAL B 267       1.805  32.667  -5.212  1.00 73.40           C  
ATOM   2078  CG2 VAL B 267      -0.323  32.482  -6.534  1.00 73.40           C  
ATOM   2079  N   GLN B 268       2.458  36.220  -6.799  1.00 74.42           N  
ATOM   2080  CA  GLN B 268       3.764  36.854  -6.662  1.00 74.42           C  
ATOM   2081  C   GLN B 268       3.635  38.373  -6.603  1.00 74.42           C  
ATOM   2082  CB  GLN B 268       4.682  36.450  -7.817  1.00 74.42           C  
ATOM   2083  O   GLN B 268       4.625  39.079  -6.400  1.00 74.42           O  
ATOM   2084  CG  GLN B 268       5.049  34.972  -7.822  1.00 74.42           C  
ATOM   2085  CD  GLN B 268       6.205  34.657  -8.754  1.00 74.42           C  
ATOM   2086  NE2 GLN B 268       6.631  33.399  -8.766  1.00 74.42           N  
ATOM   2087  OE1 GLN B 268       6.709  35.538  -9.458  1.00 74.42           O  
ATOM   2088  N   ASP B 269       2.492  38.910  -6.725  1.00 79.56           N  
ATOM   2089  CA  ASP B 269       2.271  40.352  -6.770  1.00 79.56           C  
ATOM   2090  C   ASP B 269       1.273  40.789  -5.700  1.00 79.56           C  
ATOM   2091  CB  ASP B 269       1.776  40.776  -8.155  1.00 79.56           C  
ATOM   2092  O   ASP B 269       0.085  40.960  -5.983  1.00 79.56           O  
ATOM   2093  CG  ASP B 269       1.896  42.271  -8.395  1.00 79.56           C  
ATOM   2094  OD1 ASP B 269       2.104  43.030  -7.425  1.00 79.56           O  
ATOM   2095  OD2 ASP B 269       1.778  42.693  -9.566  1.00 79.56           O  
ATOM   2096  N   THR B 270       1.821  41.016  -4.535  1.00 81.51           N  
ATOM   2097  CA  THR B 270       0.994  41.360  -3.384  1.00 81.51           C  
ATOM   2098  C   THR B 270       0.277  42.688  -3.610  1.00 81.51           C  
ATOM   2099  CB  THR B 270       1.834  41.440  -2.096  1.00 81.51           C  
ATOM   2100  O   THR B 270      -0.859  42.869  -3.170  1.00 81.51           O  
ATOM   2101  CG2 THR B 270       1.570  40.241  -1.191  1.00 81.51           C  
ATOM   2102  OG1 THR B 270       3.225  41.467  -2.441  1.00 81.51           O  
ATOM   2103  N   ALA B 271       0.930  43.604  -4.331  1.00 85.99           N  
ATOM   2104  CA  ALA B 271       0.336  44.904  -4.631  1.00 85.99           C  
ATOM   2105  C   ALA B 271      -0.919  44.749  -5.485  1.00 85.99           C  
ATOM   2106  CB  ALA B 271       1.349  45.802  -5.338  1.00 85.99           C  
ATOM   2107  O   ALA B 271      -1.940  45.388  -5.221  1.00 85.99           O  
ATOM   2108  N   GLU B 272      -0.763  43.947  -6.444  1.00 89.02           N  
ATOM   2109  CA  GLU B 272      -1.889  43.691  -7.337  1.00 89.02           C  
ATOM   2110  C   GLU B 272      -3.022  42.975  -6.606  1.00 89.02           C  
ATOM   2111  CB  GLU B 272      -1.440  42.867  -8.547  1.00 89.02           C  
ATOM   2112  O   GLU B 272      -4.198  43.211  -6.890  1.00 89.02           O  
ATOM   2113  CG  GLU B 272      -2.516  42.697  -9.609  1.00 89.02           C  
ATOM   2114  CD  GLU B 272      -2.969  44.014 -10.220  1.00 89.02           C  
ATOM   2115  OE1 GLU B 272      -4.097  44.078 -10.758  1.00 89.02           O  
ATOM   2116  OE2 GLU B 272      -2.188  44.990 -10.160  1.00 89.02           O  
ATOM   2117  N   GLN B 273      -2.731  42.131  -5.705  1.00 88.20           N  
ATOM   2118  CA  GLN B 273      -3.745  41.467  -4.892  1.00 88.20           C  
ATOM   2119  C   GLN B 273      -4.610  42.485  -4.154  1.00 88.20           C  
ATOM   2120  CB  GLN B 273      -3.091  40.511  -3.893  1.00 88.20           C  
ATOM   2121  O   GLN B 273      -5.840  42.400  -4.184  1.00 88.20           O  
ATOM   2122  CG  GLN B 273      -2.554  39.234  -4.526  1.00 88.20           C  
ATOM   2123  CD  GLN B 273      -1.995  38.263  -3.504  1.00 88.20           C  
ATOM   2124  NE2 GLN B 273      -1.411  37.169  -3.982  1.00 88.20           N  
ATOM   2125  OE1 GLN B 273      -2.086  38.494  -2.294  1.00 88.20           O  
ATOM   2126  N   LYS B 274      -3.926  43.390  -3.540  1.00 90.22           N  
ATOM   2127  CA  LYS B 274      -4.608  44.432  -2.778  1.00 90.22           C  
ATOM   2128  C   LYS B 274      -5.545  45.240  -3.671  1.00 90.22           C  
ATOM   2129  CB  LYS B 274      -3.593  45.359  -2.108  1.00 90.22           C  
ATOM   2130  O   LYS B 274      -6.702  45.473  -3.315  1.00 90.22           O  
ATOM   2131  CG  LYS B 274      -2.795  44.700  -0.993  1.00 90.22           C  
ATOM   2132  CD  LYS B 274      -1.942  45.713  -0.242  1.00 90.22           C  
ATOM   2133  CE  LYS B 274      -0.731  46.143  -1.060  1.00 90.22           C  
ATOM   2134  NZ  LYS B 274       0.116  47.127  -0.322  1.00 90.22           N  
ATOM   2135  N   VAL B 275      -5.093  45.641  -4.814  1.00 92.54           N  
ATOM   2136  CA  VAL B 275      -5.847  46.471  -5.748  1.00 92.54           C  
ATOM   2137  C   VAL B 275      -7.078  45.710  -6.236  1.00 92.54           C  
ATOM   2138  CB  VAL B 275      -4.978  46.907  -6.949  1.00 92.54           C  
ATOM   2139  O   VAL B 275      -8.186  46.252  -6.247  1.00 92.54           O  
ATOM   2140  CG1 VAL B 275      -5.838  47.569  -8.025  1.00 92.54           C  
ATOM   2141  CG2 VAL B 275      -3.870  47.853  -6.489  1.00 92.54           C  
ATOM   2142  N   GLN B 276      -6.919  44.465  -6.546  1.00 92.54           N  
ATOM   2143  CA  GLN B 276      -8.013  43.652  -7.067  1.00 92.54           C  
ATOM   2144  C   GLN B 276      -9.064  43.389  -5.992  1.00 92.54           C  
ATOM   2145  CB  GLN B 276      -7.483  42.328  -7.620  1.00 92.54           C  
ATOM   2146  O   GLN B 276     -10.263  43.384  -6.277  1.00 92.54           O  
ATOM   2147  CG  GLN B 276      -6.792  42.458  -8.970  1.00 92.54           C  
ATOM   2148  CD  GLN B 276      -7.753  42.812 -10.090  1.00 92.54           C  
ATOM   2149  NE2 GLN B 276      -7.358  42.522 -11.324  1.00 92.54           N  
ATOM   2150  OE1 GLN B 276      -8.842  43.342  -9.846  1.00 92.54           O  
ATOM   2151  N   LEU B 277      -8.613  43.147  -4.843  1.00 93.76           N  
ATOM   2152  CA  LEU B 277      -9.536  42.941  -3.733  1.00 93.76           C  
ATOM   2153  C   LEU B 277     -10.387  44.184  -3.495  1.00 93.76           C  
ATOM   2154  CB  LEU B 277      -8.769  42.581  -2.458  1.00 93.76           C  
ATOM   2155  O   LEU B 277     -11.609  44.089  -3.363  1.00 93.76           O  
ATOM   2156  CG  LEU B 277      -8.251  41.145  -2.361  1.00 93.76           C  
ATOM   2157  CD1 LEU B 277      -7.225  41.027  -1.239  1.00 93.76           C  
ATOM   2158  CD2 LEU B 277      -9.406  40.173  -2.141  1.00 93.76           C  
ATOM   2159  N   LEU B 278      -9.759  45.270  -3.446  1.00 93.86           N  
ATOM   2160  CA  LEU B 278     -10.456  46.529  -3.207  1.00 93.86           C  
ATOM   2161  C   LEU B 278     -11.373  46.873  -4.376  1.00 93.86           C  
ATOM   2162  CB  LEU B 278      -9.452  47.663  -2.980  1.00 93.86           C  
ATOM   2163  O   LEU B 278     -12.475  47.389  -4.175  1.00 93.86           O  
ATOM   2164  CG  LEU B 278      -8.843  47.759  -1.581  1.00 93.86           C  
ATOM   2165  CD1 LEU B 278      -7.538  48.547  -1.623  1.00 93.86           C  
ATOM   2166  CD2 LEU B 278      -9.829  48.399  -0.610  1.00 93.86           C  
ATOM   2167  N   ARG B 279     -10.921  46.638  -5.541  1.00 92.33           N  
ATOM   2168  CA  ARG B 279     -11.739  46.869  -6.727  1.00 92.33           C  
ATOM   2169  C   ARG B 279     -13.003  46.017  -6.694  1.00 92.33           C  
ATOM   2170  CB  ARG B 279     -10.940  46.572  -7.998  1.00 92.33           C  
ATOM   2171  O   ARG B 279     -14.092  46.500  -7.014  1.00 92.33           O  
ATOM   2172  CG  ARG B 279     -10.171  47.769  -8.535  1.00 92.33           C  
ATOM   2173  CD  ARG B 279      -9.486  47.452  -9.857  1.00 92.33           C  
ATOM   2174  NE  ARG B 279      -8.542  48.498 -10.240  1.00 92.33           N  
ATOM   2175  NH1 ARG B 279      -7.947  47.515 -12.244  1.00 92.33           N  
ATOM   2176  NH2 ARG B 279      -7.002  49.506 -11.613  1.00 92.33           N  
ATOM   2177  CZ  ARG B 279      -7.833  48.504 -11.365  1.00 92.33           C  
ATOM   2178  N   ASN B 280     -12.773  44.776  -6.402  1.00 92.35           N  
ATOM   2179  CA  ASN B 280     -13.913  43.870  -6.307  1.00 92.35           C  
ATOM   2180  C   ASN B 280     -14.912  44.336  -5.251  1.00 92.35           C  
ATOM   2181  CB  ASN B 280     -13.443  42.446  -6.002  1.00 92.35           C  
ATOM   2182  O   ASN B 280     -16.123  44.290  -5.474  1.00 92.35           O  
ATOM   2183  CG  ASN B 280     -14.518  41.409  -6.261  1.00 92.35           C  
ATOM   2184  ND2 ASN B 280     -14.513  40.836  -7.458  1.00 92.35           N  
ATOM   2185  OD1 ASN B 280     -15.346  41.125  -5.391  1.00 92.35           O  
ATOM   2186  N   TRP B 281     -14.397  44.686  -4.110  1.00 93.97           N  
ATOM   2187  CA  TRP B 281     -15.261  45.227  -3.066  1.00 93.97           C  
ATOM   2188  C   TRP B 281     -16.015  46.455  -3.565  1.00 93.97           C  
ATOM   2189  CB  TRP B 281     -14.443  45.586  -1.822  1.00 93.97           C  
ATOM   2190  O   TRP B 281     -17.224  46.578  -3.352  1.00 93.97           O  
ATOM   2191  CG  TRP B 281     -15.184  46.428  -0.827  1.00 93.97           C  
ATOM   2192  CD1 TRP B 281     -16.132  46.007   0.063  1.00 93.97           C  
ATOM   2193  CD2 TRP B 281     -15.041  47.837  -0.626  1.00 93.97           C  
ATOM   2194  CE2 TRP B 281     -15.934  48.205   0.405  1.00 93.97           C  
ATOM   2195  CE3 TRP B 281     -14.242  48.825  -1.217  1.00 93.97           C  
ATOM   2196  NE1 TRP B 281     -16.587  47.071   0.807  1.00 93.97           N  
ATOM   2197  CH2 TRP B 281     -15.257  50.468   0.263  1.00 93.97           C  
ATOM   2198  CZ2 TRP B 281     -16.050  49.521   0.858  1.00 93.97           C  
ATOM   2199  CZ3 TRP B 281     -14.359  50.135  -0.765  1.00 93.97           C  
ATOM   2200  N   HIS B 282     -15.274  47.417  -4.161  1.00 91.45           N  
ATOM   2201  CA  HIS B 282     -15.866  48.653  -4.660  1.00 91.45           C  
ATOM   2202  C   HIS B 282     -16.969  48.365  -5.674  1.00 91.45           C  
ATOM   2203  CB  HIS B 282     -14.794  49.545  -5.290  1.00 91.45           C  
ATOM   2204  O   HIS B 282     -18.015  49.018  -5.661  1.00 91.45           O  
ATOM   2205  CG  HIS B 282     -15.290  50.905  -5.663  1.00 91.45           C  
ATOM   2206  CD2 HIS B 282     -15.539  52.000  -4.906  1.00 91.45           C  
ATOM   2207  ND1 HIS B 282     -15.591  51.257  -6.961  1.00 91.45           N  
ATOM   2208  CE1 HIS B 282     -16.005  52.513  -6.986  1.00 91.45           C  
ATOM   2209  NE2 HIS B 282     -15.982  52.986  -5.752  1.00 91.45           N  
ATOM   2210  N   GLN B 283     -16.750  47.384  -6.536  1.00 90.72           N  
ATOM   2211  CA  GLN B 283     -17.738  46.985  -7.533  1.00 90.72           C  
ATOM   2212  C   GLN B 283     -18.978  46.391  -6.871  1.00 90.72           C  
ATOM   2213  CB  GLN B 283     -17.135  45.980  -8.516  1.00 90.72           C  
ATOM   2214  O   GLN B 283     -20.105  46.668  -7.288  1.00 90.72           O  
ATOM   2215  CG  GLN B 283     -17.828  45.955  -9.872  1.00 90.72           C  
ATOM   2216  CD  GLN B 283     -17.125  45.057 -10.873  1.00 90.72           C  
ATOM   2217  NE2 GLN B 283     -17.756  44.843 -12.022  1.00 90.72           N  
ATOM   2218  OE1 GLN B 283     -16.024  44.561 -10.616  1.00 90.72           O  
ATOM   2219  N   LEU B 284     -18.780  45.581  -5.889  1.00 89.57           N  
ATOM   2220  CA  LEU B 284     -19.866  44.940  -5.155  1.00 89.57           C  
ATOM   2221  C   LEU B 284     -20.630  45.959  -4.316  1.00 89.57           C  
ATOM   2222  CB  LEU B 284     -19.322  43.826  -4.257  1.00 89.57           C  
ATOM   2223  O   LEU B 284     -21.859  45.905  -4.233  1.00 89.57           O  
ATOM   2224  CG  LEU B 284     -19.111  42.464  -4.919  1.00 89.57           C  
ATOM   2225  CD1 LEU B 284     -18.024  41.682  -4.188  1.00 89.57           C  
ATOM   2226  CD2 LEU B 284     -20.416  41.675  -4.948  1.00 89.57           C  
ATOM   2227  N   HIS B 285     -19.908  46.834  -3.580  1.00 88.19           N  
ATOM   2228  CA  HIS B 285     -20.501  47.840  -2.707  1.00 88.19           C  
ATOM   2229  C   HIS B 285     -21.206  48.925  -3.515  1.00 88.19           C  
ATOM   2230  CB  HIS B 285     -19.433  48.466  -1.808  1.00 88.19           C  
ATOM   2231  O   HIS B 285     -22.304  49.357  -3.157  1.00 88.19           O  
ATOM   2232  CG  HIS B 285     -19.995  49.296  -0.697  1.00 88.19           C  
ATOM   2233  CD2 HIS B 285     -20.167  49.022   0.617  1.00 88.19           C  
ATOM   2234  ND1 HIS B 285     -20.461  50.578  -0.889  1.00 88.19           N  
ATOM   2235  CE1 HIS B 285     -20.896  51.059   0.264  1.00 88.19           C  
ATOM   2236  NE2 HIS B 285     -20.729  50.134   1.194  1.00 88.19           N  
ATOM   2237  N   GLY B 286     -20.660  49.383  -4.627  1.00 85.56           N  
ATOM   2238  CA  GLY B 286     -21.160  50.508  -5.401  1.00 85.56           C  
ATOM   2239  C   GLY B 286     -20.507  51.825  -5.029  1.00 85.56           C  
ATOM   2240  O   GLY B 286     -19.810  51.914  -4.016  1.00 85.56           O  
ATOM   2241  N   LYS B 287     -20.837  52.856  -5.762  1.00 82.50           N  
ATOM   2242  CA  LYS B 287     -20.214  54.169  -5.618  1.00 82.50           C  
ATOM   2243  C   LYS B 287     -20.801  54.928  -4.431  1.00 82.50           C  
ATOM   2244  CB  LYS B 287     -20.384  54.987  -6.899  1.00 82.50           C  
ATOM   2245  O   LYS B 287     -20.086  55.654  -3.737  1.00 82.50           O  
ATOM   2246  CG  LYS B 287     -19.570  54.471  -8.076  1.00 82.50           C  
ATOM   2247  CD  LYS B 287     -19.707  55.378  -9.292  1.00 82.50           C  
ATOM   2248  CE  LYS B 287     -18.917  54.846 -10.480  1.00 82.50           C  
ATOM   2249  NZ  LYS B 287     -19.055  55.728 -11.677  1.00 82.50           N  
ATOM   2250  N   LYS B 288     -21.990  54.681  -4.168  1.00 82.02           N  
ATOM   2251  CA  LYS B 288     -22.690  55.447  -3.141  1.00 82.02           C  
ATOM   2252  C   LYS B 288     -22.231  55.041  -1.743  1.00 82.02           C  
ATOM   2253  CB  LYS B 288     -24.203  55.260  -3.270  1.00 82.02           C  
ATOM   2254  O   LYS B 288     -22.244  53.858  -1.399  1.00 82.02           O  
ATOM   2255  CG  LYS B 288     -24.968  56.553  -3.513  1.00 82.02           C  
ATOM   2256  CD  LYS B 288     -26.468  56.305  -3.610  1.00 82.02           C  
ATOM   2257  CE  LYS B 288     -27.236  57.601  -3.828  1.00 82.02           C  
ATOM   2258  NZ  LYS B 288     -28.710  57.367  -3.895  1.00 82.02           N  
ATOM   2259  N   GLU B 289     -21.740  55.992  -0.955  1.00 83.72           N  
ATOM   2260  CA  GLU B 289     -21.375  55.862   0.453  1.00 83.72           C  
ATOM   2261  C   GLU B 289     -20.177  54.933   0.628  1.00 83.72           C  
ATOM   2262  CB  GLU B 289     -22.563  55.349   1.271  1.00 83.72           C  
ATOM   2263  O   GLU B 289     -19.906  54.464   1.735  1.00 83.72           O  
ATOM   2264  CG  GLU B 289     -23.641  56.396   1.513  1.00 83.72           C  
ATOM   2265  CD  GLU B 289     -24.787  55.889   2.374  1.00 83.72           C  
ATOM   2266  OE1 GLU B 289     -25.732  56.664   2.644  1.00 83.72           O  
ATOM   2267  OE2 GLU B 289     -24.739  54.708   2.783  1.00 83.72           O  
ATOM   2268  N   ALA B 290     -19.511  54.591  -0.448  1.00 89.48           N  
ATOM   2269  CA  ALA B 290     -18.335  53.728  -0.377  1.00 89.48           C  
ATOM   2270  C   ALA B 290     -17.247  54.353   0.492  1.00 89.48           C  
ATOM   2271  CB  ALA B 290     -17.796  53.447  -1.778  1.00 89.48           C  
ATOM   2272  O   ALA B 290     -16.641  53.674   1.323  1.00 89.48           O  
ATOM   2273  N   TYR B 291     -17.017  55.544   0.305  1.00 89.60           N  
ATOM   2274  CA  TYR B 291     -16.017  56.277   1.074  1.00 89.60           C  
ATOM   2275  C   TYR B 291     -16.335  56.233   2.564  1.00 89.60           C  
ATOM   2276  CB  TYR B 291     -15.935  57.732   0.601  1.00 89.60           C  
ATOM   2277  O   TYR B 291     -15.465  55.923   3.381  1.00 89.60           O  
ATOM   2278  CG  TYR B 291     -15.075  58.608   1.479  1.00 89.60           C  
ATOM   2279  CD1 TYR B 291     -15.645  59.425   2.452  1.00 89.60           C  
ATOM   2280  CD2 TYR B 291     -13.691  58.620   1.337  1.00 89.60           C  
ATOM   2281  CE1 TYR B 291     -14.856  60.236   3.262  1.00 89.60           C  
ATOM   2282  CE2 TYR B 291     -12.893  59.427   2.141  1.00 89.60           C  
ATOM   2283  OH  TYR B 291     -12.698  61.030   3.899  1.00 89.60           O  
ATOM   2284  CZ  TYR B 291     -13.484  60.230   3.100  1.00 89.60           C  
ATOM   2285  N   ASP B 292     -17.499  56.496   2.917  1.00 87.99           N  
ATOM   2286  CA  ASP B 292     -17.927  56.499   4.313  1.00 87.99           C  
ATOM   2287  C   ASP B 292     -17.779  55.112   4.935  1.00 87.99           C  
ATOM   2288  CB  ASP B 292     -19.376  56.976   4.429  1.00 87.99           C  
ATOM   2289  O   ASP B 292     -17.319  54.981   6.071  1.00 87.99           O  
ATOM   2290  CG  ASP B 292     -19.518  58.480   4.281  1.00 87.99           C  
ATOM   2291  OD1 ASP B 292     -18.531  59.212   4.508  1.00 87.99           O  
ATOM   2292  OD2 ASP B 292     -20.630  58.939   3.937  1.00 87.99           O  
ATOM   2293  N   THR B 293     -18.218  54.151   4.157  1.00 90.68           N  
ATOM   2294  CA  THR B 293     -18.104  52.774   4.626  1.00 90.68           C  
ATOM   2295  C   THR B 293     -16.646  52.414   4.896  1.00 90.68           C  
ATOM   2296  CB  THR B 293     -18.699  51.786   3.605  1.00 90.68           C  
ATOM   2297  O   THR B 293     -16.332  51.801   5.919  1.00 90.68           O  
ATOM   2298  CG2 THR B 293     -18.774  50.377   4.184  1.00 90.68           C  
ATOM   2299  OG1 THR B 293     -20.019  52.214   3.247  1.00 90.68           O  
ATOM   2300  N   LEU B 294     -15.753  52.766   4.004  1.00 92.19           N  
ATOM   2301  CA  LEU B 294     -14.325  52.492   4.128  1.00 92.19           C  
ATOM   2302  C   LEU B 294     -13.752  53.154   5.377  1.00 92.19           C  
ATOM   2303  CB  LEU B 294     -13.576  52.982   2.887  1.00 92.19           C  
ATOM   2304  O   LEU B 294     -13.084  52.499   6.180  1.00 92.19           O  
ATOM   2305  CG  LEU B 294     -12.058  52.792   2.892  1.00 92.19           C  
ATOM   2306  CD1 LEU B 294     -11.704  51.344   2.570  1.00 92.19           C  
ATOM   2307  CD2 LEU B 294     -11.397  53.743   1.900  1.00 92.19           C  
ATOM   2308  N   ILE B 295     -13.992  54.394   5.641  1.00 88.05           N  
ATOM   2309  CA  ILE B 295     -13.446  55.175   6.745  1.00 88.05           C  
ATOM   2310  C   ILE B 295     -14.032  54.681   8.066  1.00 88.05           C  
ATOM   2311  CB  ILE B 295     -13.729  56.684   6.564  1.00 88.05           C  
ATOM   2312  O   ILE B 295     -13.304  54.500   9.045  1.00 88.05           O  
ATOM   2313  CG1 ILE B 295     -12.977  57.226   5.343  1.00 88.05           C  
ATOM   2314  CG2 ILE B 295     -13.351  57.459   7.829  1.00 88.05           C  
ATOM   2315  CD1 ILE B 295     -11.464  57.090   5.438  1.00 88.05           C  
ATOM   2316  N   LYS B 296     -15.261  54.444   8.076  1.00 88.37           N  
ATOM   2317  CA  LYS B 296     -15.930  53.946   9.274  1.00 88.37           C  
ATOM   2318  C   LYS B 296     -15.373  52.588   9.690  1.00 88.37           C  
ATOM   2319  CB  LYS B 296     -17.439  53.846   9.045  1.00 88.37           C  
ATOM   2320  O   LYS B 296     -15.088  52.362  10.868  1.00 88.37           O  
ATOM   2321  CG  LYS B 296     -18.251  53.698  10.323  1.00 88.37           C  
ATOM   2322  CD  LYS B 296     -19.739  53.558  10.027  1.00 88.37           C  
ATOM   2323  CE  LYS B 296     -20.525  53.179  11.275  1.00 88.37           C  
ATOM   2324  NZ  LYS B 296     -21.994  53.134  11.011  1.00 88.37           N  
ATOM   2325  N   ASP B 297     -15.259  51.743   8.713  1.00 91.24           N  
ATOM   2326  CA  ASP B 297     -14.780  50.393   8.993  1.00 91.24           C  
ATOM   2327  C   ASP B 297     -13.324  50.411   9.452  1.00 91.24           C  
ATOM   2328  CB  ASP B 297     -14.931  49.503   7.758  1.00 91.24           C  
ATOM   2329  O   ASP B 297     -12.932  49.630  10.321  1.00 91.24           O  
ATOM   2330  CG  ASP B 297     -16.342  48.971   7.579  1.00 91.24           C  
ATOM   2331  OD1 ASP B 297     -17.201  49.215   8.454  1.00 91.24           O  
ATOM   2332  OD2 ASP B 297     -16.597  48.300   6.556  1.00 91.24           O  
ATOM   2333  N   LEU B 298     -12.516  51.242   8.859  1.00 87.92           N  
ATOM   2334  CA  LEU B 298     -11.124  51.371   9.275  1.00 87.92           C  
ATOM   2335  C   LEU B 298     -11.030  51.880  10.709  1.00 87.92           C  
ATOM   2336  CB  LEU B 298     -10.369  52.315   8.335  1.00 87.92           C  
ATOM   2337  O   LEU B 298     -10.211  51.394  11.493  1.00 87.92           O  
ATOM   2338  CG  LEU B 298      -9.958  51.737   6.980  1.00 87.92           C  
ATOM   2339  CD1 LEU B 298      -9.716  52.859   5.976  1.00 87.92           C  
ATOM   2340  CD2 LEU B 298      -8.716  50.864   7.124  1.00 87.92           C  
ATOM   2341  N   LYS B 299     -11.831  52.790  11.095  1.00 85.11           N  
ATOM   2342  CA  LYS B 299     -11.849  53.340  12.447  1.00 85.11           C  
ATOM   2343  C   LYS B 299     -12.334  52.303  13.456  1.00 85.11           C  
ATOM   2344  CB  LYS B 299     -12.734  54.585  12.509  1.00 85.11           C  
ATOM   2345  O   LYS B 299     -11.806  52.216  14.567  1.00 85.11           O  
ATOM   2346  CG  LYS B 299     -12.123  55.813  11.851  1.00 85.11           C  
ATOM   2347  CD  LYS B 299     -13.028  57.031  11.990  1.00 85.11           C  
ATOM   2348  CE  LYS B 299     -12.433  58.252  11.301  1.00 85.11           C  
ATOM   2349  NZ  LYS B 299     -13.341  59.434  11.387  1.00 85.11           N  
ATOM   2350  N   LYS B 300     -13.334  51.512  13.060  1.00 84.74           N  
ATOM   2351  CA  LYS B 300     -13.852  50.441  13.906  1.00 84.74           C  
ATOM   2352  C   LYS B 300     -12.794  49.369  14.146  1.00 84.74           C  
ATOM   2353  CB  LYS B 300     -15.099  49.816  13.278  1.00 84.74           C  
ATOM   2354  O   LYS B 300     -12.783  48.723  15.196  1.00 84.74           O  
ATOM   2355  CG  LYS B 300     -16.391  50.551  13.602  1.00 84.74           C  
ATOM   2356  CD  LYS B 300     -17.602  49.842  13.010  1.00 84.74           C  
ATOM   2357  CE  LYS B 300     -18.878  50.648  13.213  1.00 84.74           C  
ATOM   2358  NZ  LYS B 300     -20.050  50.006  12.547  1.00 84.74           N  
ATOM   2359  N   ALA B 301     -11.944  49.244  13.158  1.00 83.65           N  
ATOM   2360  CA  ALA B 301     -10.884  48.243  13.249  1.00 83.65           C  
ATOM   2361  C   ALA B 301      -9.646  48.817  13.932  1.00 83.65           C  
ATOM   2362  CB  ALA B 301     -10.527  47.718  11.861  1.00 83.65           C  
ATOM   2363  O   ALA B 301      -8.558  48.242  13.844  1.00 83.65           O  
ATOM   2364  N   ASN B 302      -9.816  50.063  14.543  1.00 79.80           N  
ATOM   2365  CA  ASN B 302      -8.766  50.730  15.306  1.00 79.80           C  
ATOM   2366  C   ASN B 302      -7.601  51.145  14.413  1.00 79.80           C  
ATOM   2367  CB  ASN B 302      -8.272  49.828  16.439  1.00 79.80           C  
ATOM   2368  O   ASN B 302      -6.447  51.135  14.845  1.00 79.80           O  
ATOM   2369  CG  ASN B 302      -9.202  49.831  17.636  1.00 79.80           C  
ATOM   2370  ND2 ASN B 302      -9.202  48.738  18.390  1.00 79.80           N  
ATOM   2371  OD1 ASN B 302      -9.915  50.807  17.881  1.00 79.80           O  
ATOM   2372  N   LEU B 303      -7.798  51.230  13.158  1.00 83.83           N  
ATOM   2373  CA  LEU B 303      -6.822  51.755  12.209  1.00 83.83           C  
ATOM   2374  C   LEU B 303      -7.069  53.235  11.937  1.00 83.83           C  
ATOM   2375  CB  LEU B 303      -6.873  50.967  10.897  1.00 83.83           C  
ATOM   2376  O   LEU B 303      -7.255  53.636  10.785  1.00 83.83           O  
ATOM   2377  CG  LEU B 303      -6.523  49.481  10.984  1.00 83.83           C  
ATOM   2378  CD1 LEU B 303      -6.961  48.757   9.715  1.00 83.83           C  
ATOM   2379  CD2 LEU B 303      -5.029  49.296  11.223  1.00 83.83           C  
ATOM   2380  N   CYS B 304      -7.092  54.085  12.888  1.00 85.57           N  
ATOM   2381  CA  CYS B 304      -7.441  55.500  12.818  1.00 85.57           C  
ATOM   2382  C   CYS B 304      -6.394  56.282  12.034  1.00 85.57           C  
ATOM   2383  CB  CYS B 304      -7.583  56.087  14.223  1.00 85.57           C  
ATOM   2384  O   CYS B 304      -6.731  57.206  11.292  1.00 85.57           O  
ATOM   2385  SG  CYS B 304      -9.000  55.443  15.140  1.00 85.57           S  
ATOM   2386  N   THR B 305      -5.189  55.919  12.238  1.00 81.69           N  
ATOM   2387  CA  THR B 305      -4.111  56.587  11.517  1.00 81.69           C  
ATOM   2388  C   THR B 305      -4.261  56.386  10.012  1.00 81.69           C  
ATOM   2389  CB  THR B 305      -2.732  56.072  11.971  1.00 81.69           C  
ATOM   2390  O   THR B 305      -4.067  57.322   9.233  1.00 81.69           O  
ATOM   2391  CG2 THR B 305      -2.403  56.552  13.381  1.00 81.69           C  
ATOM   2392  OG1 THR B 305      -2.734  54.639  11.954  1.00 81.69           O  
ATOM   2393  N   LEU B 306      -4.533  55.107   9.618  1.00 85.72           N  
ATOM   2394  CA  LEU B 306      -4.739  54.772   8.214  1.00 85.72           C  
ATOM   2395  C   LEU B 306      -5.929  55.535   7.641  1.00 85.72           C  
ATOM   2396  CB  LEU B 306      -4.957  53.266   8.049  1.00 85.72           C  
ATOM   2397  O   LEU B 306      -5.864  56.044   6.520  1.00 85.72           O  
ATOM   2398  CG  LEU B 306      -3.782  52.468   7.481  1.00 85.72           C  
ATOM   2399  CD1 LEU B 306      -3.737  51.076   8.103  1.00 85.72           C  
ATOM   2400  CD2 LEU B 306      -3.879  52.379   5.962  1.00 85.72           C  
ATOM   2401  N   ALA B 307      -6.996  55.584   8.369  1.00 87.84           N  
ATOM   2402  CA  ALA B 307      -8.192  56.313   7.955  1.00 87.84           C  
ATOM   2403  C   ALA B 307      -7.880  57.787   7.713  1.00 87.84           C  
ATOM   2404  CB  ALA B 307      -9.292  56.170   9.004  1.00 87.84           C  
ATOM   2405  O   ALA B 307      -8.335  58.370   6.726  1.00 87.84           O  
ATOM   2406  N   GLU B 308      -7.123  58.377   8.519  1.00 84.55           N  
ATOM   2407  CA  GLU B 308      -6.737  59.780   8.398  1.00 84.55           C  
ATOM   2408  C   GLU B 308      -5.861  60.007   7.170  1.00 84.55           C  
ATOM   2409  CB  GLU B 308      -6.006  60.247   9.659  1.00 84.55           C  
ATOM   2410  O   GLU B 308      -6.004  61.017   6.477  1.00 84.55           O  
ATOM   2411  CG  GLU B 308      -6.924  60.483  10.850  1.00 84.55           C  
ATOM   2412  CD  GLU B 308      -6.193  61.008  12.076  1.00 84.55           C  
ATOM   2413  OE1 GLU B 308      -6.854  61.296  13.100  1.00 84.55           O  
ATOM   2414  OE2 GLU B 308      -4.950  61.133  12.012  1.00 84.55           O  
ATOM   2415  N   LYS B 309      -4.932  59.149   7.013  1.00 86.08           N  
ATOM   2416  CA  LYS B 309      -4.060  59.245   5.846  1.00 86.08           C  
ATOM   2417  C   LYS B 309      -4.868  59.218   4.552  1.00 86.08           C  
ATOM   2418  CB  LYS B 309      -3.035  58.109   5.847  1.00 86.08           C  
ATOM   2419  O   LYS B 309      -4.607  59.998   3.634  1.00 86.08           O  
ATOM   2420  CG  LYS B 309      -1.728  58.456   6.544  1.00 86.08           C  
ATOM   2421  CD  LYS B 309      -0.725  57.313   6.453  1.00 86.08           C  
ATOM   2422  CE  LYS B 309       0.540  57.613   7.245  1.00 86.08           C  
ATOM   2423  NZ  LYS B 309       1.506  56.475   7.198  1.00 86.08           N  
ATOM   2424  N   ILE B 310      -5.806  58.312   4.479  1.00 87.36           N  
ATOM   2425  CA  ILE B 310      -6.655  58.181   3.300  1.00 87.36           C  
ATOM   2426  C   ILE B 310      -7.478  59.454   3.114  1.00 87.36           C  
ATOM   2427  CB  ILE B 310      -7.585  56.952   3.406  1.00 87.36           C  
ATOM   2428  O   ILE B 310      -7.613  59.955   1.995  1.00 87.36           O  
ATOM   2429  CG1 ILE B 310      -6.763  55.658   3.395  1.00 87.36           C  
ATOM   2430  CG2 ILE B 310      -8.616  56.956   2.274  1.00 87.36           C  
ATOM   2431  CD1 ILE B 310      -7.587  54.400   3.636  1.00 87.36           C  
ATOM   2432  N   GLN B 311      -8.016  59.918   4.177  1.00 85.52           N  
ATOM   2433  CA  GLN B 311      -8.794  61.152   4.137  1.00 85.52           C  
ATOM   2434  C   GLN B 311      -7.949  62.319   3.635  1.00 85.52           C  
ATOM   2435  CB  GLN B 311      -9.365  61.472   5.519  1.00 85.52           C  
ATOM   2436  O   GLN B 311      -8.416  63.132   2.836  1.00 85.52           O  
ATOM   2437  CG  GLN B 311     -10.644  62.298   5.479  1.00 85.52           C  
ATOM   2438  CD  GLN B 311     -11.242  62.520   6.856  1.00 85.52           C  
ATOM   2439  NE2 GLN B 311     -12.425  63.125   6.898  1.00 85.52           N  
ATOM   2440  OE1 GLN B 311     -10.647  62.151   7.873  1.00 85.52           O  
ATOM   2441  N   THR B 312      -6.820  62.457   4.109  1.00 84.72           N  
ATOM   2442  CA  THR B 312      -5.898  63.519   3.723  1.00 84.72           C  
ATOM   2443  C   THR B 312      -5.577  63.443   2.233  1.00 84.72           C  
ATOM   2444  CB  THR B 312      -4.592  63.449   4.537  1.00 84.72           C  
ATOM   2445  O   THR B 312      -5.538  64.466   1.548  1.00 84.72           O  
ATOM   2446  CG2 THR B 312      -3.674  64.621   4.206  1.00 84.72           C  
ATOM   2447  OG1 THR B 312      -4.905  63.482   5.935  1.00 84.72           O  
ATOM   2448  N   ILE B 313      -5.307  62.229   1.735  1.00 85.26           N  
ATOM   2449  CA  ILE B 313      -4.968  62.003   0.334  1.00 85.26           C  
ATOM   2450  C   ILE B 313      -6.129  62.444  -0.555  1.00 85.26           C  
ATOM   2451  CB  ILE B 313      -4.623  60.520   0.068  1.00 85.26           C  
ATOM   2452  O   ILE B 313      -5.922  63.115  -1.569  1.00 85.26           O  
ATOM   2453  CG1 ILE B 313      -3.315  60.142   0.772  1.00 85.26           C  
ATOM   2454  CG2 ILE B 313      -4.535  60.248  -1.436  1.00 85.26           C  
ATOM   2455  CD1 ILE B 313      -3.010  58.651   0.752  1.00 85.26           C  
ATOM   2456  N   ILE B 314      -7.279  62.073  -0.196  1.00 84.37           N  
ATOM   2457  CA  ILE B 314      -8.461  62.342  -1.007  1.00 84.37           C  
ATOM   2458  C   ILE B 314      -8.807  63.828  -0.938  1.00 84.37           C  
ATOM   2459  CB  ILE B 314      -9.666  61.489  -0.551  1.00 84.37           C  
ATOM   2460  O   ILE B 314      -9.149  64.440  -1.953  1.00 84.37           O  
ATOM   2461  CG1 ILE B 314      -9.386  60.000  -0.785  1.00 84.37           C  
ATOM   2462  CG2 ILE B 314     -10.942  61.927  -1.276  1.00 84.37           C  
ATOM   2463  CD1 ILE B 314     -10.467  59.075  -0.245  1.00 84.37           C  
ATOM   2464  N   LEU B 315      -8.728  64.426   0.192  1.00 82.04           N  
ATOM   2465  CA  LEU B 315      -9.017  65.844   0.374  1.00 82.04           C  
ATOM   2466  C   LEU B 315      -8.024  66.705  -0.401  1.00 82.04           C  
ATOM   2467  CB  LEU B 315      -8.979  66.213   1.859  1.00 82.04           C  
ATOM   2468  O   LEU B 315      -8.401  67.726  -0.979  1.00 82.04           O  
ATOM   2469  CG  LEU B 315      -9.986  67.268   2.322  1.00 82.04           C  
ATOM   2470  CD1 LEU B 315     -11.331  66.618   2.628  1.00 82.04           C  
ATOM   2471  CD2 LEU B 315      -9.456  68.013   3.542  1.00 82.04           C  
ATOM   2472  N   LYS B 316      -6.770  66.392  -0.330  1.00 81.23           N  
ATOM   2473  CA  LYS B 316      -5.736  67.112  -1.067  1.00 81.23           C  
ATOM   2474  C   LYS B 316      -5.999  67.067  -2.569  1.00 81.23           C  
ATOM   2475  CB  LYS B 316      -4.355  66.531  -0.759  1.00 81.23           C  
ATOM   2476  O   LYS B 316      -5.765  68.051  -3.275  1.00 81.23           O  
ATOM   2477  CG  LYS B 316      -3.199  67.409  -1.214  1.00 81.23           C  
ATOM   2478  CD  LYS B 316      -1.854  66.807  -0.828  1.00 81.23           C  
ATOM   2479  CE  LYS B 316      -0.694  67.638  -1.362  1.00 81.23           C  
ATOM   2480  NZ  LYS B 316       0.626  67.077  -0.947  1.00 81.23           N  
ATOM   2481  N   ASP B 317      -6.431  65.938  -3.061  1.00 81.06           N  
ATOM   2482  CA  ASP B 317      -6.702  65.759  -4.484  1.00 81.06           C  
ATOM   2483  C   ASP B 317      -7.903  66.593  -4.923  1.00 81.06           C  
ATOM   2484  CB  ASP B 317      -6.943  64.282  -4.802  1.00 81.06           C  
ATOM   2485  O   ASP B 317      -7.899  67.170  -6.013  1.00 81.06           O  
ATOM   2486  CG  ASP B 317      -6.859  63.974  -6.287  1.00 81.06           C  
ATOM   2487  OD1 ASP B 317      -6.069  64.627  -7.002  1.00 81.06           O  
ATOM   2488  OD2 ASP B 317      -7.593  63.073  -6.747  1.00 81.06           O  
ATOM   2489  N   ILE B 318      -8.939  66.632  -4.090  1.00 75.71           N  
ATOM   2490  CA  ILE B 318     -10.153  67.377  -4.405  1.00 75.71           C  
ATOM   2491  C   ILE B 318      -9.852  68.874  -4.410  1.00 75.71           C  
ATOM   2492  CB  ILE B 318     -11.287  67.062  -3.404  1.00 75.71           C  
ATOM   2493  O   ILE B 318     -10.382  69.618  -5.239  1.00 75.71           O  
ATOM   2494  CG1 ILE B 318     -11.724  65.599  -3.537  1.00 75.71           C  
ATOM   2495  CG2 ILE B 318     -12.471  68.009  -3.613  1.00 75.71           C  
ATOM   2496  CD1 ILE B 318     -12.601  65.108  -2.393  1.00 75.71           C  
ATOM   2497  N   THR B 319      -9.105  69.302  -3.503  1.00 73.63           N  
ATOM   2498  CA  THR B 319      -8.746  70.712  -3.403  1.00 73.63           C  
ATOM   2499  C   THR B 319      -7.842  71.124  -4.561  1.00 73.63           C  
ATOM   2500  CB  THR B 319      -8.045  71.017  -2.067  1.00 73.63           C  
ATOM   2501  O   THR B 319      -7.961  72.233  -5.085  1.00 73.63           O  
ATOM   2502  CG2 THR B 319      -8.820  72.056  -1.263  1.00 73.63           C  
ATOM   2503  OG1 THR B 319      -7.947  69.811  -1.299  1.00 73.63           O  
ATOM   2504  N   SER B 320      -6.984  70.249  -4.946  1.00 72.40           N  
ATOM   2505  CA  SER B 320      -6.084  70.520  -6.062  1.00 72.40           C  
ATOM   2506  C   SER B 320      -6.846  70.596  -7.381  1.00 72.40           C  
ATOM   2507  CB  SER B 320      -5.000  69.445  -6.151  1.00 72.40           C  
ATOM   2508  O   SER B 320      -6.494  71.381  -8.264  1.00 72.40           O  
ATOM   2509  OG  SER B 320      -5.512  68.262  -6.739  1.00 72.40           O  
ATOM   2510  N   ASP B 321      -7.868  69.788  -7.622  1.00 64.45           N  
ATOM   2511  CA  ASP B 321      -8.683  69.796  -8.833  1.00 64.45           C  
ATOM   2512  C   ASP B 321      -9.515  71.074  -8.926  1.00 64.45           C  
ATOM   2513  CB  ASP B 321      -9.597  68.570  -8.873  1.00 64.45           C  
ATOM   2514  O   ASP B 321      -9.780  71.569 -10.024  1.00 64.45           O  
ATOM   2515  CG  ASP B 321      -8.863  67.296  -9.254  1.00 64.45           C  
ATOM   2516  OD1 ASP B 321      -7.748  67.378  -9.813  1.00 64.45           O  
ATOM   2517  OD2 ASP B 321      -9.407  66.200  -8.997  1.00 64.45           O  
ATOM   2518  N   SER B 322      -9.980  71.591  -7.801  1.00 59.66           N  
ATOM   2519  CA  SER B 322     -10.764  72.821  -7.764  1.00 59.66           C  
ATOM   2520  C   SER B 322      -9.906  74.035  -8.102  1.00 59.66           C  
ATOM   2521  CB  SER B 322     -11.405  73.007  -6.388  1.00 59.66           C  
ATOM   2522  O   SER B 322     -10.384  74.987  -8.723  1.00 59.66           O  
ATOM   2523  OG  SER B 322     -10.483  73.580  -5.477  1.00 59.66           O  
ATOM   2524  N   GLU B 323      -8.741  73.961  -7.606  1.00 55.28           N  
ATOM   2525  CA  GLU B 323      -7.840  75.069  -7.908  1.00 55.28           C  
ATOM   2526  C   GLU B 323      -7.469  75.090  -9.388  1.00 55.28           C  
ATOM   2527  CB  GLU B 323      -6.576  74.984  -7.049  1.00 55.28           C  
ATOM   2528  O   GLU B 323      -7.315  76.161  -9.979  1.00 55.28           O  
ATOM   2529  CG  GLU B 323      -6.737  75.578  -5.657  1.00 55.28           C  
ATOM   2530  CD  GLU B 323      -5.454  75.551  -4.841  1.00 55.28           C  
ATOM   2531  OE1 GLU B 323      -5.437  76.106  -3.719  1.00 55.28           O  
ATOM   2532  OE2 GLU B 323      -4.458  74.971  -5.329  1.00 55.28           O  
ATOM   2533  N   ASN B 324      -7.333  73.837  -9.902  1.00 52.09           N  
ATOM   2534  CA  ASN B 324      -6.992  73.761 -11.319  1.00 52.09           C  
ATOM   2535  C   ASN B 324      -8.175  74.150 -12.201  1.00 52.09           C  
ATOM   2536  CB  ASN B 324      -6.500  72.358 -11.679  1.00 52.09           C  
ATOM   2537  O   ASN B 324      -7.990  74.703 -13.286  1.00 52.09           O  
ATOM   2538  CG  ASN B 324      -5.335  72.379 -12.649  1.00 52.09           C  
ATOM   2539  ND2 ASN B 324      -4.852  71.199 -13.020  1.00 52.09           N  
ATOM   2540  OD1 ASN B 324      -4.873  73.446 -13.061  1.00 52.09           O  
ATOM   2541  N   SER B 325      -9.357  73.881 -11.806  1.00 51.34           N  
ATOM   2542  CA  SER B 325     -10.535  74.237 -12.590  1.00 51.34           C  
ATOM   2543  C   SER B 325     -10.783  75.742 -12.563  1.00 51.34           C  
ATOM   2544  CB  SER B 325     -11.769  73.500 -12.070  1.00 51.34           C  
ATOM   2545  O   SER B 325     -11.312  76.307 -13.522  1.00 51.34           O  
ATOM   2546  OG  SER B 325     -12.134  73.974 -10.785  1.00 51.34           O  
ATOM   2547  N   ASN B 326     -10.568  76.305 -11.391  1.00 46.04           N  
ATOM   2548  CA  ASN B 326     -10.774  77.748 -11.316  1.00 46.04           C  
ATOM   2549  C   ASN B 326      -9.804  78.501 -12.222  1.00 46.04           C  
ATOM   2550  CB  ASN B 326     -10.637  78.235  -9.871  1.00 46.04           C  
ATOM   2551  O   ASN B 326     -10.111  79.598 -12.691  1.00 46.04           O  
ATOM   2552  CG  ASN B 326     -11.965  78.271  -9.139  1.00 46.04           C  
ATOM   2553  ND2 ASN B 326     -11.910  78.300  -7.813  1.00 46.04           N  
ATOM   2554  OD1 ASN B 326     -13.030  78.271  -9.761  1.00 46.04           O  
ATOM   2555  N   PHE B 327      -8.597  77.967 -12.296  1.00 45.00           N  
ATOM   2556  CA  PHE B 327      -7.608  78.648 -13.123  1.00 45.00           C  
ATOM   2557  C   PHE B 327      -7.986  78.567 -14.597  1.00 45.00           C  
ATOM   2558  CB  PHE B 327      -6.216  78.047 -12.904  1.00 45.00           C  
ATOM   2559  O   PHE B 327      -7.737  79.503 -15.359  1.00 45.00           O  
ATOM   2560  CG  PHE B 327      -5.094  78.914 -13.406  1.00 45.00           C  
ATOM   2561  CD1 PHE B 327      -4.499  78.662 -14.636  1.00 45.00           C  
ATOM   2562  CD2 PHE B 327      -4.634  79.983 -12.647  1.00 45.00           C  
ATOM   2563  CE1 PHE B 327      -3.460  79.464 -15.103  1.00 45.00           C  
ATOM   2564  CE2 PHE B 327      -3.596  80.788 -13.108  1.00 45.00           C  
ATOM   2565  CZ  PHE B 327      -3.010  80.526 -14.335  1.00 45.00           C  
ATOM   2566  N   ARG B 328      -8.634  77.446 -14.977  1.00 40.68           N  
ATOM   2567  CA  ARG B 328      -8.973  77.304 -16.390  1.00 40.68           C  
ATOM   2568  C   ARG B 328     -10.063  78.290 -16.793  1.00 40.68           C  
ATOM   2569  CB  ARG B 328      -9.423  75.873 -16.694  1.00 40.68           C  
ATOM   2570  O   ARG B 328     -10.088  78.766 -17.930  1.00 40.68           O  
ATOM   2571  CG  ARG B 328      -8.474  75.109 -17.604  1.00 40.68           C  
ATOM   2572  CD  ARG B 328      -8.994  73.713 -17.917  1.00 40.68           C  
ATOM   2573  NE  ARG B 328      -8.197  73.060 -18.951  1.00 40.68           N  
ATOM   2574  NH1 ARG B 328      -9.165  70.981 -18.675  1.00 40.68           N  
ATOM   2575  NH2 ARG B 328      -7.522  71.286 -20.244  1.00 40.68           N  
ATOM   2576  CZ  ARG B 328      -8.296  71.777 -19.288  1.00 40.68           C  
ATOM   2577  N   ASN B 329     -11.027  78.515 -15.890  1.00 43.17           N  
ATOM   2578  CA  ASN B 329     -12.105  79.430 -16.247  1.00 43.17           C  
ATOM   2579  C   ASN B 329     -11.603  80.865 -16.376  1.00 43.17           C  
ATOM   2580  CB  ASN B 329     -13.237  79.354 -15.220  1.00 43.17           C  
ATOM   2581  O   ASN B 329     -12.187  81.669 -17.105  1.00 43.17           O  
ATOM   2582  CG  ASN B 329     -14.357  78.429 -15.654  1.00 43.17           C  
ATOM   2583  ND2 ASN B 329     -15.213  78.052 -14.711  1.00 43.17           N  
ATOM   2584  OD1 ASN B 329     -14.452  78.056 -16.826  1.00 43.17           O  
ATOM   2585  N   GLU B 330     -10.574  81.215 -15.558  1.00 44.91           N  
ATOM   2586  CA  GLU B 330     -10.119  82.600 -15.624  1.00 44.91           C  
ATOM   2587  C   GLU B 330      -9.422  82.889 -16.951  1.00 44.91           C  
ATOM   2588  CB  GLU B 330      -9.180  82.914 -14.457  1.00 44.91           C  
ATOM   2589  O   GLU B 330      -9.499  84.005 -17.468  1.00 44.91           O  
ATOM   2590  CG  GLU B 330      -9.278  84.348 -13.957  1.00 44.91           C  
ATOM   2591  CD  GLU B 330      -8.358  84.638 -12.781  1.00 44.91           C  
ATOM   2592  OE1 GLU B 330      -8.255  85.815 -12.368  1.00 44.91           O  
ATOM   2593  OE2 GLU B 330      -7.736  83.680 -12.270  1.00 44.91           O  
ATOM   2594  N   ILE B 331      -8.774  81.854 -17.519  1.00 44.16           N  
ATOM   2595  CA  ILE B 331      -8.029  82.166 -18.734  1.00 44.16           C  
ATOM   2596  C   ILE B 331      -8.998  82.374 -19.895  1.00 44.16           C  
ATOM   2597  CB  ILE B 331      -7.014  81.052 -19.076  1.00 44.16           C  
ATOM   2598  O   ILE B 331      -8.716  83.142 -20.818  1.00 44.16           O  
ATOM   2599  CG1 ILE B 331      -5.990  80.896 -17.946  1.00 44.16           C  
ATOM   2600  CG2 ILE B 331      -6.319  81.345 -20.408  1.00 44.16           C  
ATOM   2601  CD1 ILE B 331      -4.879  79.900 -18.249  1.00 44.16           C  
ATOM   2602  N   GLN B 332     -10.155  81.724 -19.806  1.00 45.48           N  
ATOM   2603  CA  GLN B 332     -10.993  81.865 -20.992  1.00 45.48           C  
ATOM   2604  C   GLN B 332     -11.562  83.277 -21.099  1.00 45.48           C  
ATOM   2605  CB  GLN B 332     -12.129  80.841 -20.972  1.00 45.48           C  
ATOM   2606  O   GLN B 332     -11.909  83.731 -22.191  1.00 45.48           O  
ATOM   2607  CG  GLN B 332     -12.141  79.912 -22.178  1.00 45.48           C  
ATOM   2608  CD  GLN B 332     -13.203  78.833 -22.078  1.00 45.48           C  
ATOM   2609  NE2 GLN B 332     -13.107  77.825 -22.937  1.00 45.48           N  
ATOM   2610  OE1 GLN B 332     -14.102  78.905 -21.234  1.00 45.48           O  
ATOM   2611  N   SER B 333     -11.746  83.936 -19.948  1.00 45.81           N  
ATOM   2612  CA  SER B 333     -12.362  85.252 -20.084  1.00 45.81           C  
ATOM   2613  C   SER B 333     -11.384  86.261 -20.676  1.00 45.81           C  
ATOM   2614  CB  SER B 333     -12.866  85.751 -18.729  1.00 45.81           C  
ATOM   2615  O   SER B 333     -11.777  87.368 -21.049  1.00 45.81           O  
ATOM   2616  OG  SER B 333     -11.782  86.137 -17.901  1.00 45.81           O  
ATOM   2617  N   LEU B 334     -10.090  85.919 -20.532  1.00 41.31           N  
ATOM   2618  CA  LEU B 334      -9.208  86.965 -21.038  1.00 41.31           C  
ATOM   2619  C   LEU B 334      -9.091  86.891 -22.557  1.00 41.31           C  
ATOM   2620  CB  LEU B 334      -7.820  86.850 -20.402  1.00 41.31           C  
ATOM   2621  O   LEU B 334      -8.675  87.858 -23.200  1.00 41.31           O  
ATOM   2622  CG  LEU B 334      -7.618  87.589 -19.078  1.00 41.31           C  
ATOM   2623  CD1 LEU B 334      -6.477  86.957 -18.287  1.00 41.31           C  
ATOM   2624  CD2 LEU B 334      -7.347  89.069 -19.327  1.00 41.31           C  
ATOM   2625  N   VAL B 335      -9.577  85.819 -23.312  1.00 33.63           N  
ATOM   2626  CA  VAL B 335      -9.639  86.044 -24.753  1.00 33.63           C  
ATOM   2627  C   VAL B 335     -11.019  86.574 -25.135  1.00 33.63           C  
ATOM   2628  CB  VAL B 335      -9.327  84.754 -25.543  1.00 33.63           C  
ATOM   2629  O   VAL B 335     -11.140  87.436 -26.009  1.00 33.63           O  
ATOM   2630  CG1 VAL B 335      -9.467  84.993 -27.045  1.00 33.63           C  
ATOM   2631  CG2 VAL B 335      -7.924  84.250 -25.207  1.00 33.63           C  
TER    2632      VAL B 335                                                      
ATOM   2633  N   MET C   1     -31.608 -50.321  -1.546  1.00 25.70           N  
ATOM   2634  CA  MET C   1     -30.710 -49.670  -0.596  1.00 25.70           C  
ATOM   2635  C   MET C   1     -29.955 -48.523  -1.260  1.00 25.70           C  
ATOM   2636  CB  MET C   1     -29.720 -50.679  -0.012  1.00 25.70           C  
ATOM   2637  O   MET C   1     -28.961 -48.748  -1.953  1.00 25.70           O  
ATOM   2638  CG  MET C   1     -30.349 -51.657   0.967  1.00 25.70           C  
ATOM   2639  SD  MET C   1     -29.226 -52.081   2.356  1.00 25.70           S  
ATOM   2640  CE  MET C   1     -30.324 -53.134   3.345  1.00 25.70           C  
ATOM   2641  N   ALA C   2     -30.718 -47.553  -1.899  1.00 27.91           N  
ATOM   2642  CA  ALA C   2     -30.395 -46.624  -2.979  1.00 27.91           C  
ATOM   2643  C   ALA C   2     -29.403 -45.563  -2.512  1.00 27.91           C  
ATOM   2644  CB  ALA C   2     -31.664 -45.964  -3.511  1.00 27.91           C  
ATOM   2645  O   ALA C   2     -29.583 -44.959  -1.452  1.00 27.91           O  
ATOM   2646  N   ASP C   3     -28.099 -45.876  -2.731  1.00 26.19           N  
ATOM   2647  CA  ASP C   3     -26.852 -45.202  -2.384  1.00 26.19           C  
ATOM   2648  C   ASP C   3     -26.861 -43.751  -2.859  1.00 26.19           C  
ATOM   2649  CB  ASP C   3     -25.656 -45.944  -2.985  1.00 26.19           C  
ATOM   2650  O   ASP C   3     -27.114 -43.479  -4.035  1.00 26.19           O  
ATOM   2651  CG  ASP C   3     -24.877 -46.745  -1.956  1.00 26.19           C  
ATOM   2652  OD1 ASP C   3     -25.026 -46.486  -0.742  1.00 26.19           O  
ATOM   2653  OD2 ASP C   3     -24.105 -47.640  -2.362  1.00 26.19           O  
ATOM   2654  N   ASP C   4     -27.340 -42.803  -2.008  1.00 27.42           N  
ATOM   2655  CA  ASP C   4     -27.427 -41.352  -2.140  1.00 27.42           C  
ATOM   2656  C   ASP C   4     -26.062 -40.748  -2.463  1.00 27.42           C  
ATOM   2657  CB  ASP C   4     -27.990 -40.729  -0.861  1.00 27.42           C  
ATOM   2658  O   ASP C   4     -25.121 -40.871  -1.676  1.00 27.42           O  
ATOM   2659  CG  ASP C   4     -29.503 -40.600  -0.880  1.00 27.42           C  
ATOM   2660  OD1 ASP C   4     -30.074 -40.278  -1.944  1.00 27.42           O  
ATOM   2661  OD2 ASP C   4     -30.129 -40.821   0.179  1.00 27.42           O  
ATOM   2662  N   VAL C   5     -25.605 -40.911  -3.737  1.00 28.05           N  
ATOM   2663  CA  VAL C   5     -24.370 -40.394  -4.317  1.00 28.05           C  
ATOM   2664  C   VAL C   5     -24.250 -38.899  -4.030  1.00 28.05           C  
ATOM   2665  CB  VAL C   5     -24.308 -40.651  -5.840  1.00 28.05           C  
ATOM   2666  O   VAL C   5     -25.169 -38.129  -4.321  1.00 28.05           O  
ATOM   2667  CG1 VAL C   5     -22.866 -40.586  -6.340  1.00 28.05           C  
ATOM   2668  CG2 VAL C   5     -24.933 -42.003  -6.178  1.00 28.05           C  
ATOM   2669  N   ASP C   6     -23.702 -38.546  -2.850  1.00 27.15           N  
ATOM   2670  CA  ASP C   6     -23.319 -37.224  -2.363  1.00 27.15           C  
ATOM   2671  C   ASP C   6     -22.476 -36.481  -3.397  1.00 27.15           C  
ATOM   2672  CB  ASP C   6     -22.552 -37.340  -1.044  1.00 27.15           C  
ATOM   2673  O   ASP C   6     -21.397 -36.942  -3.773  1.00 27.15           O  
ATOM   2674  CG  ASP C   6     -23.453 -37.261   0.175  1.00 27.15           C  
ATOM   2675  OD1 ASP C   6     -24.459 -36.520   0.143  1.00 27.15           O  
ATOM   2676  OD2 ASP C   6     -23.153 -37.943   1.179  1.00 27.15           O  
ATOM   2677  N   GLN C   7     -23.039 -36.043  -4.532  1.00 25.44           N  
ATOM   2678  CA  GLN C   7     -22.380 -35.216  -5.538  1.00 25.44           C  
ATOM   2679  C   GLN C   7     -21.719 -33.998  -4.900  1.00 25.44           C  
ATOM   2680  CB  GLN C   7     -23.379 -34.772  -6.607  1.00 25.44           C  
ATOM   2681  O   GLN C   7     -22.391 -33.177  -4.273  1.00 25.44           O  
ATOM   2682  CG  GLN C   7     -23.560 -35.777  -7.736  1.00 25.44           C  
ATOM   2683  CD  GLN C   7     -24.508 -35.286  -8.814  1.00 25.44           C  
ATOM   2684  NE2 GLN C   7     -24.811 -36.150  -9.776  1.00 25.44           N  
ATOM   2685  OE1 GLN C   7     -24.965 -34.139  -8.781  1.00 25.44           O  
ATOM   2686  N   GLN C   8     -20.609 -34.222  -4.206  1.00 25.98           N  
ATOM   2687  CA  GLN C   8     -19.769 -33.168  -3.648  1.00 25.98           C  
ATOM   2688  C   GLN C   8     -19.453 -32.104  -4.696  1.00 25.98           C  
ATOM   2689  CB  GLN C   8     -18.473 -33.753  -3.086  1.00 25.98           C  
ATOM   2690  O   GLN C   8     -18.815 -32.395  -5.710  1.00 25.98           O  
ATOM   2691  CG  GLN C   8     -18.460 -33.873  -1.568  1.00 25.98           C  
ATOM   2692  CD  GLN C   8     -17.195 -34.525  -1.042  1.00 25.98           C  
ATOM   2693  NE2 GLN C   8     -16.875 -34.265   0.221  1.00 25.98           N  
ATOM   2694  OE1 GLN C   8     -16.510 -35.256  -1.765  1.00 25.98           O  
ATOM   2695  N   GLN C   9     -20.409 -31.353  -5.148  1.00 26.62           N  
ATOM   2696  CA  GLN C   9     -20.169 -30.208  -6.021  1.00 26.62           C  
ATOM   2697  C   GLN C   9     -19.040 -29.334  -5.484  1.00 26.62           C  
ATOM   2698  CB  GLN C   9     -21.444 -29.379  -6.183  1.00 26.62           C  
ATOM   2699  O   GLN C   9     -19.084 -28.890  -4.335  1.00 26.62           O  
ATOM   2700  CG  GLN C   9     -22.363 -29.873  -7.292  1.00 26.62           C  
ATOM   2701  CD  GLN C   9     -23.576 -28.983  -7.489  1.00 26.62           C  
ATOM   2702  NE2 GLN C   9     -24.064 -28.911  -8.723  1.00 26.62           N  
ATOM   2703  OE1 GLN C   9     -24.071 -28.367  -6.540  1.00 26.62           O  
ATOM   2704  N   THR C  10     -17.791 -29.838  -5.621  1.00 28.00           N  
ATOM   2705  CA  THR C  10     -16.634 -28.993  -5.348  1.00 28.00           C  
ATOM   2706  C   THR C  10     -16.856 -27.582  -5.884  1.00 28.00           C  
ATOM   2707  CB  THR C  10     -15.353 -29.584  -5.966  1.00 28.00           C  
ATOM   2708  O   THR C  10     -17.186 -27.403  -7.059  1.00 28.00           O  
ATOM   2709  CG2 THR C  10     -14.830 -30.751  -5.136  1.00 28.00           C  
ATOM   2710  OG1 THR C  10     -15.638 -30.045  -7.293  1.00 28.00           O  
ATOM   2711  N   THR C  11     -17.671 -26.858  -5.215  1.00 29.80           N  
ATOM   2712  CA  THR C  11     -17.788 -25.442  -5.546  1.00 29.80           C  
ATOM   2713  C   THR C  11     -16.410 -24.809  -5.712  1.00 29.80           C  
ATOM   2714  CB  THR C  11     -18.580 -24.680  -4.467  1.00 29.80           C  
ATOM   2715  O   THR C  11     -15.538 -24.975  -4.857  1.00 29.80           O  
ATOM   2716  CG2 THR C  11     -20.037 -25.127  -4.435  1.00 29.80           C  
ATOM   2717  OG1 THR C  11     -17.988 -24.926  -3.186  1.00 29.80           O  
ATOM   2718  N   ASN C  12     -15.707 -25.025  -6.853  1.00 31.56           N  
ATOM   2719  CA  ASN C  12     -14.573 -24.182  -7.213  1.00 31.56           C  
ATOM   2720  C   ASN C  12     -14.785 -22.737  -6.772  1.00 31.56           C  
ATOM   2721  CB  ASN C  12     -14.315 -24.244  -8.720  1.00 31.56           C  
ATOM   2722  O   ASN C  12     -15.510 -21.984  -7.424  1.00 31.56           O  
ATOM   2723  CG  ASN C  12     -13.481 -25.445  -9.121  1.00 31.56           C  
ATOM   2724  ND2 ASN C  12     -13.562 -25.825 -10.391  1.00 31.56           N  
ATOM   2725  OD1 ASN C  12     -12.772 -26.027  -8.297  1.00 31.56           O  
ATOM   2726  N   THR C  13     -15.029 -22.530  -5.521  1.00 31.35           N  
ATOM   2727  CA  THR C  13     -15.261 -21.183  -5.010  1.00 31.35           C  
ATOM   2728  C   THR C  13     -14.106 -20.257  -5.383  1.00 31.35           C  
ATOM   2729  CB  THR C  13     -15.444 -21.189  -3.482  1.00 31.35           C  
ATOM   2730  O   THR C  13     -12.950 -20.536  -5.058  1.00 31.35           O  
ATOM   2731  CG2 THR C  13     -16.888 -20.878  -3.100  1.00 31.35           C  
ATOM   2732  OG1 THR C  13     -15.094 -22.480  -2.969  1.00 31.35           O  
ATOM   2733  N   VAL C  14     -13.972 -19.759  -6.529  1.00 38.28           N  
ATOM   2734  CA  VAL C  14     -13.114 -18.635  -6.888  1.00 38.28           C  
ATOM   2735  C   VAL C  14     -13.336 -17.481  -5.913  1.00 38.28           C  
ATOM   2736  CB  VAL C  14     -13.372 -18.164  -8.337  1.00 38.28           C  
ATOM   2737  O   VAL C  14     -14.414 -16.882  -5.885  1.00 38.28           O  
ATOM   2738  CG1 VAL C  14     -12.475 -16.979  -8.688  1.00 38.28           C  
ATOM   2739  CG2 VAL C  14     -13.151 -19.314  -9.318  1.00 38.28           C  
ATOM   2740  N   GLU C  15     -12.944 -17.601  -4.730  1.00 41.10           N  
ATOM   2741  CA  GLU C  15     -13.234 -16.539  -3.771  1.00 41.10           C  
ATOM   2742  C   GLU C  15     -12.563 -15.230  -4.177  1.00 41.10           C  
ATOM   2743  CB  GLU C  15     -12.786 -16.946  -2.365  1.00 41.10           C  
ATOM   2744  O   GLU C  15     -13.171 -14.161  -4.090  1.00 41.10           O  
ATOM   2745  CG  GLU C  15     -13.839 -17.718  -1.583  1.00 41.10           C  
ATOM   2746  CD  GLU C  15     -13.557 -17.773  -0.090  1.00 41.10           C  
ATOM   2747  OE1 GLU C  15     -14.484 -18.087   0.691  1.00 41.10           O  
ATOM   2748  OE2 GLU C  15     -12.400 -17.501   0.301  1.00 41.10           O  
ATOM   2749  N   GLU C  16     -11.236 -15.301  -4.481  1.00 45.69           N  
ATOM   2750  CA  GLU C  16     -10.463 -14.112  -4.827  1.00 45.69           C  
ATOM   2751  C   GLU C  16     -10.119 -14.090  -6.313  1.00 45.69           C  
ATOM   2752  CB  GLU C  16      -9.183 -14.041  -3.990  1.00 45.69           C  
ATOM   2753  O   GLU C  16      -9.831 -15.133  -6.904  1.00 45.69           O  
ATOM   2754  CG  GLU C  16      -9.383 -13.427  -2.611  1.00 45.69           C  
ATOM   2755  CD  GLU C  16      -8.088 -13.276  -1.828  1.00 45.69           C  
ATOM   2756  OE1 GLU C  16      -8.086 -12.578  -0.789  1.00 45.69           O  
ATOM   2757  OE2 GLU C  16      -7.068 -13.859  -2.259  1.00 45.69           O  
ATOM   2758  N   PRO C  17     -10.539 -13.029  -7.044  1.00 50.54           N  
ATOM   2759  CA  PRO C  17     -10.215 -12.934  -8.470  1.00 50.54           C  
ATOM   2760  C   PRO C  17      -8.874 -13.578  -8.815  1.00 50.54           C  
ATOM   2761  CB  PRO C  17     -10.177 -11.425  -8.723  1.00 50.54           C  
ATOM   2762  O   PRO C  17      -8.748 -14.231  -9.854  1.00 50.54           O  
ATOM   2763  CG  PRO C  17     -10.578 -10.809  -7.421  1.00 50.54           C  
ATOM   2764  CD  PRO C  17     -10.695 -11.899  -6.394  1.00 50.54           C  
ATOM   2765  N   LEU C  18      -7.987 -13.450  -7.881  1.00 58.91           N  
ATOM   2766  CA  LEU C  18      -6.642 -13.942  -8.157  1.00 58.91           C  
ATOM   2767  C   LEU C  18      -6.596 -15.465  -8.092  1.00 58.91           C  
ATOM   2768  CB  LEU C  18      -5.639 -13.346  -7.166  1.00 58.91           C  
ATOM   2769  O   LEU C  18      -5.658 -16.084  -8.598  1.00 58.91           O  
ATOM   2770  CG  LEU C  18      -5.085 -11.963  -7.510  1.00 58.91           C  
ATOM   2771  CD1 LEU C  18      -4.682 -11.222  -6.240  1.00 58.91           C  
ATOM   2772  CD2 LEU C  18      -3.901 -12.084  -8.464  1.00 58.91           C  
ATOM   2773  N   ASP C  19      -7.726 -16.062  -7.565  1.00 57.94           N  
ATOM   2774  CA  ASP C  19      -7.740 -17.515  -7.421  1.00 57.94           C  
ATOM   2775  C   ASP C  19      -7.827 -18.201  -8.783  1.00 57.94           C  
ATOM   2776  CB  ASP C  19      -8.907 -17.956  -6.535  1.00 57.94           C  
ATOM   2777  O   ASP C  19      -7.180 -19.225  -9.010  1.00 57.94           O  
ATOM   2778  CG  ASP C  19      -8.654 -17.711  -5.057  1.00 57.94           C  
ATOM   2779  OD1 ASP C  19      -7.486 -17.503  -4.664  1.00 57.94           O  
ATOM   2780  OD2 ASP C  19      -9.632 -17.729  -4.279  1.00 57.94           O  
ATOM   2781  N   LEU C  20      -8.549 -17.575  -9.701  1.00 59.52           N  
ATOM   2782  CA  LEU C  20      -8.694 -18.160 -11.030  1.00 59.52           C  
ATOM   2783  C   LEU C  20      -7.370 -18.123 -11.787  1.00 59.52           C  
ATOM   2784  CB  LEU C  20      -9.772 -17.422 -11.827  1.00 59.52           C  
ATOM   2785  O   LEU C  20      -7.039 -19.063 -12.513  1.00 59.52           O  
ATOM   2786  CG  LEU C  20     -11.168 -18.045 -11.817  1.00 59.52           C  
ATOM   2787  CD1 LEU C  20     -12.234 -16.955 -11.757  1.00 59.52           C  
ATOM   2788  CD2 LEU C  20     -11.368 -18.929 -13.044  1.00 59.52           C  
ATOM   2789  N   ILE C  21      -6.544 -17.111 -11.558  1.00 68.02           N  
ATOM   2790  CA  ILE C  21      -5.260 -16.962 -12.235  1.00 68.02           C  
ATOM   2791  C   ILE C  21      -4.273 -17.997 -11.702  1.00 68.02           C  
ATOM   2792  CB  ILE C  21      -4.690 -15.536 -12.058  1.00 68.02           C  
ATOM   2793  O   ILE C  21      -3.502 -18.581 -12.467  1.00 68.02           O  
ATOM   2794  CG1 ILE C  21      -5.628 -14.504 -12.693  1.00 68.02           C  
ATOM   2795  CG2 ILE C  21      -3.284 -15.440 -12.656  1.00 68.02           C  
ATOM   2796  CD1 ILE C  21      -5.077 -13.084 -12.694  1.00 68.02           C  
ATOM   2797  N   ARG C  22      -4.514 -18.251 -10.437  1.00 64.06           N  
ATOM   2798  CA  ARG C  22      -3.646 -19.241  -9.809  1.00 64.06           C  
ATOM   2799  C   ARG C  22      -3.853 -20.620 -10.426  1.00 64.06           C  
ATOM   2800  CB  ARG C  22      -3.899 -19.299  -8.301  1.00 64.06           C  
ATOM   2801  O   ARG C  22      -2.896 -21.374 -10.609  1.00 64.06           O  
ATOM   2802  CG  ARG C  22      -3.136 -18.249  -7.508  1.00 64.06           C  
ATOM   2803  CD  ARG C  22      -3.360 -18.401  -6.010  1.00 64.06           C  
ATOM   2804  NE  ARG C  22      -2.426 -17.583  -5.240  1.00 64.06           N  
ATOM   2805  NH1 ARG C  22      -3.447 -17.969  -3.203  1.00 64.06           N  
ATOM   2806  NH2 ARG C  22      -1.587 -16.633  -3.325  1.00 64.06           N  
ATOM   2807  CZ  ARG C  22      -2.489 -17.397  -3.925  1.00 64.06           C  
ATOM   2808  N   LEU C  23      -5.108 -20.789 -10.771  1.00 59.95           N  
ATOM   2809  CA  LEU C  23      -5.444 -22.100 -11.314  1.00 59.95           C  
ATOM   2810  C   LEU C  23      -5.025 -22.207 -12.776  1.00 59.95           C  
ATOM   2811  CB  LEU C  23      -6.946 -22.367 -11.181  1.00 59.95           C  
ATOM   2812  O   LEU C  23      -4.955 -23.307 -13.328  1.00 59.95           O  
ATOM   2813  CG  LEU C  23      -7.468 -22.611  -9.764  1.00 59.95           C  
ATOM   2814  CD1 LEU C  23      -8.981 -22.425  -9.717  1.00 59.95           C  
ATOM   2815  CD2 LEU C  23      -7.081 -24.006  -9.284  1.00 59.95           C  
ATOM   2816  N   SER C  24      -4.529 -21.176 -13.355  1.00 67.32           N  
ATOM   2817  CA  SER C  24      -4.216 -21.154 -14.780  1.00 67.32           C  
ATOM   2818  C   SER C  24      -2.710 -21.216 -15.016  1.00 67.32           C  
ATOM   2819  CB  SER C  24      -4.791 -19.899 -15.436  1.00 67.32           C  
ATOM   2820  O   SER C  24      -2.248 -21.067 -16.149  1.00 67.32           O  
ATOM   2821  OG  SER C  24      -6.203 -19.869 -15.314  1.00 67.32           O  
ATOM   2822  N   LEU C  25      -1.933 -21.471 -13.936  1.00 68.25           N  
ATOM   2823  CA  LEU C  25      -0.488 -21.583 -14.101  1.00 68.25           C  
ATOM   2824  C   LEU C  25      -0.136 -22.721 -15.053  1.00 68.25           C  
ATOM   2825  CB  LEU C  25       0.191 -21.806 -12.747  1.00 68.25           C  
ATOM   2826  O   LEU C  25      -0.665 -23.828 -14.926  1.00 68.25           O  
ATOM   2827  CG  LEU C  25       0.708 -20.556 -12.034  1.00 68.25           C  
ATOM   2828  CD1 LEU C  25       0.893 -20.833 -10.546  1.00 68.25           C  
ATOM   2829  CD2 LEU C  25       2.014 -20.083 -12.662  1.00 68.25           C  
ATOM   2830  N   ASP C  26       0.613 -22.451 -15.999  1.00 63.57           N  
ATOM   2831  CA  ASP C  26       1.088 -23.371 -17.027  1.00 63.57           C  
ATOM   2832  C   ASP C  26      -0.031 -23.731 -18.001  1.00 63.57           C  
ATOM   2833  CB  ASP C  26       1.660 -24.639 -16.390  1.00 63.57           C  
ATOM   2834  O   ASP C  26       0.016 -24.779 -18.649  1.00 63.57           O  
ATOM   2835  CG  ASP C  26       2.906 -25.147 -17.094  1.00 63.57           C  
ATOM   2836  OD1 ASP C  26       3.563 -24.362 -17.812  1.00 63.57           O  
ATOM   2837  OD2 ASP C  26       3.232 -26.342 -16.932  1.00 63.57           O  
ATOM   2838  N   GLU C  27      -1.051 -23.000 -17.991  1.00 70.29           N  
ATOM   2839  CA  GLU C  27      -2.135 -23.125 -18.960  1.00 70.29           C  
ATOM   2840  C   GLU C  27      -2.145 -21.948 -19.931  1.00 70.29           C  
ATOM   2841  CB  GLU C  27      -3.485 -23.229 -18.246  1.00 70.29           C  
ATOM   2842  O   GLU C  27      -1.601 -20.883 -19.630  1.00 70.29           O  
ATOM   2843  CG  GLU C  27      -3.672 -24.524 -17.470  1.00 70.29           C  
ATOM   2844  CD  GLU C  27      -5.122 -24.801 -17.104  1.00 70.29           C  
ATOM   2845  OE1 GLU C  27      -5.411 -25.881 -16.541  1.00 70.29           O  
ATOM   2846  OE2 GLU C  27      -5.976 -23.930 -17.385  1.00 70.29           O  
ATOM   2847  N   ARG C  28      -2.708 -22.251 -21.156  1.00 80.84           N  
ATOM   2848  CA  ARG C  28      -2.889 -21.162 -22.110  1.00 80.84           C  
ATOM   2849  C   ARG C  28      -4.063 -20.273 -21.711  1.00 80.84           C  
ATOM   2850  CB  ARG C  28      -3.105 -21.713 -23.521  1.00 80.84           C  
ATOM   2851  O   ARG C  28      -5.177 -20.761 -21.510  1.00 80.84           O  
ATOM   2852  CG  ARG C  28      -1.827 -21.843 -24.334  1.00 80.84           C  
ATOM   2853  CD  ARG C  28      -2.118 -22.004 -25.820  1.00 80.84           C  
ATOM   2854  NE  ARG C  28      -0.929 -21.762 -26.631  1.00 80.84           N  
ATOM   2855  NH1 ARG C  28      -2.071 -21.625 -28.635  1.00 80.84           N  
ATOM   2856  NH2 ARG C  28       0.206 -21.373 -28.589  1.00 80.84           N  
ATOM   2857  CZ  ARG C  28      -0.934 -21.587 -27.950  1.00 80.84           C  
ATOM   2858  N   ILE C  29      -3.749 -18.999 -21.656  1.00 83.74           N  
ATOM   2859  CA  ILE C  29      -4.785 -18.073 -21.213  1.00 83.74           C  
ATOM   2860  C   ILE C  29      -4.961 -16.962 -22.246  1.00 83.74           C  
ATOM   2861  CB  ILE C  29      -4.450 -17.470 -19.830  1.00 83.74           C  
ATOM   2862  O   ILE C  29      -4.112 -16.780 -23.122  1.00 83.74           O  
ATOM   2863  CG1 ILE C  29      -3.162 -16.642 -19.906  1.00 83.74           C  
ATOM   2864  CG2 ILE C  29      -4.330 -18.574 -18.775  1.00 83.74           C  
ATOM   2865  CD1 ILE C  29      -2.925 -15.753 -18.694  1.00 83.74           C  
ATOM   2866  N   TYR C  30      -6.116 -16.394 -22.117  1.00 87.74           N  
ATOM   2867  CA  TYR C  30      -6.416 -15.201 -22.902  1.00 87.74           C  
ATOM   2868  C   TYR C  30      -6.309 -13.944 -22.047  1.00 87.74           C  
ATOM   2869  CB  TYR C  30      -7.817 -15.299 -23.514  1.00 87.74           C  
ATOM   2870  O   TYR C  30      -6.816 -13.905 -20.924  1.00 87.74           O  
ATOM   2871  CG  TYR C  30      -8.273 -14.030 -24.193  1.00 87.74           C  
ATOM   2872  CD1 TYR C  30      -9.144 -13.150 -23.555  1.00 87.74           C  
ATOM   2873  CD2 TYR C  30      -7.833 -13.709 -25.472  1.00 87.74           C  
ATOM   2874  CE1 TYR C  30      -9.568 -11.981 -24.178  1.00 87.74           C  
ATOM   2875  CE2 TYR C  30      -8.250 -12.542 -26.104  1.00 87.74           C  
ATOM   2876  OH  TYR C  30      -9.533 -10.529 -26.071  1.00 87.74           O  
ATOM   2877  CZ  TYR C  30      -9.116 -11.685 -25.450  1.00 87.74           C  
ATOM   2878  N   VAL C  31      -5.540 -12.950 -22.600  1.00 88.41           N  
ATOM   2879  CA  VAL C  31      -5.403 -11.678 -21.899  1.00 88.41           C  
ATOM   2880  C   VAL C  31      -5.803 -10.532 -22.826  1.00 88.41           C  
ATOM   2881  CB  VAL C  31      -3.962 -11.468 -21.382  1.00 88.41           C  
ATOM   2882  O   VAL C  31      -5.230 -10.370 -23.906  1.00 88.41           O  
ATOM   2883  CG1 VAL C  31      -3.855 -10.159 -20.601  1.00 88.41           C  
ATOM   2884  CG2 VAL C  31      -3.530 -12.648 -20.514  1.00 88.41           C  
ATOM   2885  N   LYS C  32      -6.828  -9.802 -22.432  1.00 87.53           N  
ATOM   2886  CA  LYS C  32      -7.165  -8.567 -23.135  1.00 87.53           C  
ATOM   2887  C   LYS C  32      -6.445  -7.371 -22.520  1.00 87.53           C  
ATOM   2888  CB  LYS C  32      -8.677  -8.335 -23.116  1.00 87.53           C  
ATOM   2889  O   LYS C  32      -6.553  -7.126 -21.317  1.00 87.53           O  
ATOM   2890  CG  LYS C  32      -9.142  -7.215 -24.035  1.00 87.53           C  
ATOM   2891  CD  LYS C  32     -10.662  -7.141 -24.101  1.00 87.53           C  
ATOM   2892  CE  LYS C  32     -11.129  -6.051 -25.056  1.00 87.53           C  
ATOM   2893  NZ  LYS C  32     -12.609  -6.084 -25.254  1.00 87.53           N  
ATOM   2894  N   MET C  33      -5.707  -6.698 -23.348  1.00 87.02           N  
ATOM   2895  CA  MET C  33      -4.946  -5.541 -22.887  1.00 87.02           C  
ATOM   2896  C   MET C  33      -5.650  -4.241 -23.263  1.00 87.02           C  
ATOM   2897  CB  MET C  33      -3.532  -5.558 -23.471  1.00 87.02           C  
ATOM   2898  O   MET C  33      -6.611  -4.252 -24.034  1.00 87.02           O  
ATOM   2899  CG  MET C  33      -2.756  -6.827 -23.160  1.00 87.02           C  
ATOM   2900  SD  MET C  33      -2.227  -6.915 -21.405  1.00 87.02           S  
ATOM   2901  CE  MET C  33      -1.020  -5.561 -21.366  1.00 87.02           C  
ATOM   2902  N   ARG C  34      -5.158  -3.179 -22.746  1.00 79.78           N  
ATOM   2903  CA  ARG C  34      -5.583  -1.863 -23.212  1.00 79.78           C  
ATOM   2904  C   ARG C  34      -5.124  -1.615 -24.645  1.00 79.78           C  
ATOM   2905  CB  ARG C  34      -5.043  -0.766 -22.292  1.00 79.78           C  
ATOM   2906  O   ARG C  34      -4.256  -2.326 -25.157  1.00 79.78           O  
ATOM   2907  CG  ARG C  34      -5.628  -0.796 -20.889  1.00 79.78           C  
ATOM   2908  CD  ARG C  34      -5.154   0.386 -20.055  1.00 79.78           C  
ATOM   2909  NE  ARG C  34      -5.861   0.463 -18.780  1.00 79.78           N  
ATOM   2910  NH1 ARG C  34      -4.690   2.298 -18.006  1.00 79.78           N  
ATOM   2911  NH2 ARG C  34      -6.326   1.349 -16.712  1.00 79.78           N  
ATOM   2912  CZ  ARG C  34      -5.624   1.370 -17.835  1.00 79.78           C  
ATOM   2913  N   ASN C  35      -5.763  -0.700 -25.378  1.00 68.72           N  
ATOM   2914  CA  ASN C  35      -5.386  -0.247 -26.713  1.00 68.72           C  
ATOM   2915  C   ASN C  35      -5.612  -1.336 -27.758  1.00 68.72           C  
ATOM   2916  CB  ASN C  35      -3.927   0.213 -26.732  1.00 68.72           C  
ATOM   2917  O   ASN C  35      -4.804  -1.501 -28.673  1.00 68.72           O  
ATOM   2918  CG  ASN C  35      -3.680   1.408 -25.833  1.00 68.72           C  
ATOM   2919  ND2 ASN C  35      -2.477   1.494 -25.278  1.00 68.72           N  
ATOM   2920  OD1 ASN C  35      -4.563   2.248 -25.639  1.00 68.72           O  
ATOM   2921  N   ASP C  36      -6.582  -2.231 -27.497  1.00 73.34           N  
ATOM   2922  CA  ASP C  36      -7.094  -3.209 -28.452  1.00 73.34           C  
ATOM   2923  C   ASP C  36      -6.046  -4.277 -28.759  1.00 73.34           C  
ATOM   2924  CB  ASP C  36      -7.534  -2.517 -29.745  1.00 73.34           C  
ATOM   2925  O   ASP C  36      -5.917  -4.716 -29.904  1.00 73.34           O  
ATOM   2926  CG  ASP C  36      -8.740  -1.615 -29.553  1.00 73.34           C  
ATOM   2927  OD1 ASP C  36      -9.754  -2.066 -28.977  1.00 73.34           O  
ATOM   2928  OD2 ASP C  36      -8.679  -0.444 -29.986  1.00 73.34           O  
ATOM   2929  N   ARG C  37      -5.237  -4.529 -27.710  1.00 84.68           N  
ATOM   2930  CA  ARG C  37      -4.260  -5.609 -27.795  1.00 84.68           C  
ATOM   2931  C   ARG C  37      -4.763  -6.860 -27.082  1.00 84.68           C  
ATOM   2932  CB  ARG C  37      -2.920  -5.170 -27.200  1.00 84.68           C  
ATOM   2933  O   ARG C  37      -5.378  -6.769 -26.018  1.00 84.68           O  
ATOM   2934  CG  ARG C  37      -1.725  -5.944 -27.733  1.00 84.68           C  
ATOM   2935  CD  ARG C  37      -0.420  -5.463 -27.116  1.00 84.68           C  
ATOM   2936  NE  ARG C  37       0.512  -4.983 -28.133  1.00 84.68           N  
ATOM   2937  NH1 ARG C  37       2.335  -4.897 -26.716  1.00 84.68           N  
ATOM   2938  NH2 ARG C  37       2.558  -4.293 -28.916  1.00 84.68           N  
ATOM   2939  CZ  ARG C  37       1.800  -4.726 -27.919  1.00 84.68           C  
ATOM   2940  N   GLU C  38      -4.702  -7.962 -27.730  1.00 89.33           N  
ATOM   2941  CA  GLU C  38      -5.094  -9.246 -27.156  1.00 89.33           C  
ATOM   2942  C   GLU C  38      -3.936 -10.240 -27.186  1.00 89.33           C  
ATOM   2943  CB  GLU C  38      -6.301  -9.822 -27.899  1.00 89.33           C  
ATOM   2944  O   GLU C  38      -3.203 -10.318 -28.174  1.00 89.33           O  
ATOM   2945  CG  GLU C  38      -7.551  -8.959 -27.804  1.00 89.33           C  
ATOM   2946  CD  GLU C  38      -8.748  -9.554 -28.528  1.00 89.33           C  
ATOM   2947  OE1 GLU C  38      -9.875  -9.031 -28.371  1.00 89.33           O  
ATOM   2948  OE2 GLU C  38      -8.558 -10.553 -29.258  1.00 89.33           O  
ATOM   2949  N   LEU C  39      -3.840 -10.934 -26.057  1.00 90.19           N  
ATOM   2950  CA  LEU C  39      -2.741 -11.885 -25.930  1.00 90.19           C  
ATOM   2951  C   LEU C  39      -3.266 -13.282 -25.618  1.00 90.19           C  
ATOM   2952  CB  LEU C  39      -1.768 -11.437 -24.836  1.00 90.19           C  
ATOM   2953  O   LEU C  39      -4.207 -13.437 -24.836  1.00 90.19           O  
ATOM   2954  CG  LEU C  39      -1.262  -9.996 -24.928  1.00 90.19           C  
ATOM   2955  CD1 LEU C  39      -0.539  -9.606 -23.643  1.00 90.19           C  
ATOM   2956  CD2 LEU C  39      -0.346  -9.827 -26.136  1.00 90.19           C  
ATOM   2957  N   ARG C  40      -2.775 -14.238 -26.356  1.00 88.51           N  
ATOM   2958  CA  ARG C  40      -2.954 -15.649 -26.027  1.00 88.51           C  
ATOM   2959  C   ARG C  40      -1.609 -16.340 -25.832  1.00 88.51           C  
ATOM   2960  CB  ARG C  40      -3.754 -16.359 -27.121  1.00 88.51           C  
ATOM   2961  O   ARG C  40      -0.769 -16.342 -26.734  1.00 88.51           O  
ATOM   2962  CG  ARG C  40      -5.211 -15.931 -27.195  1.00 88.51           C  
ATOM   2963  CD  ARG C  40      -5.981 -16.726 -28.240  1.00 88.51           C  
ATOM   2964  NE  ARG C  40      -7.423 -16.547 -28.100  1.00 88.51           N  
ATOM   2965  NH1 ARG C  40      -7.980 -18.512 -29.179  1.00 88.51           N  
ATOM   2966  NH2 ARG C  40      -9.626 -17.138 -28.368  1.00 88.51           N  
ATOM   2967  CZ  ARG C  40      -8.340 -17.399 -28.549  1.00 88.51           C  
ATOM   2968  N   GLY C  41      -1.422 -16.762 -24.614  1.00 87.91           N  
ATOM   2969  CA  GLY C  41      -0.158 -17.411 -24.307  1.00 87.91           C  
ATOM   2970  C   GLY C  41      -0.212 -18.257 -23.048  1.00 87.91           C  
ATOM   2971  O   GLY C  41      -1.258 -18.354 -22.404  1.00 87.91           O  
ATOM   2972  N   ARG C  42       0.873 -19.035 -22.851  1.00 79.86           N  
ATOM   2973  CA  ARG C  42       0.992 -19.857 -21.651  1.00 79.86           C  
ATOM   2974  C   ARG C  42       1.456 -19.025 -20.461  1.00 79.86           C  
ATOM   2975  CB  ARG C  42       1.961 -21.018 -21.888  1.00 79.86           C  
ATOM   2976  O   ARG C  42       2.478 -18.339 -20.536  1.00 79.86           O  
ATOM   2977  CG  ARG C  42       2.006 -22.024 -20.749  1.00 79.86           C  
ATOM   2978  CD  ARG C  42       2.910 -23.205 -21.077  1.00 79.86           C  
ATOM   2979  NE  ARG C  42       2.209 -24.219 -21.860  1.00 79.86           N  
ATOM   2980  NH1 ARG C  42       2.907 -26.000 -20.564  1.00 79.86           N  
ATOM   2981  NH2 ARG C  42       1.551 -26.358 -22.377  1.00 79.86           N  
ATOM   2982  CZ  ARG C  42       2.224 -25.523 -21.599  1.00 79.86           C  
ATOM   2983  N   LEU C  43       0.682 -19.127 -19.423  1.00 84.04           N  
ATOM   2984  CA  LEU C  43       1.005 -18.378 -18.214  1.00 84.04           C  
ATOM   2985  C   LEU C  43       2.097 -19.080 -17.414  1.00 84.04           C  
ATOM   2986  CB  LEU C  43      -0.244 -18.198 -17.346  1.00 84.04           C  
ATOM   2987  O   LEU C  43       1.890 -20.186 -16.910  1.00 84.04           O  
ATOM   2988  CG  LEU C  43      -0.057 -17.420 -16.042  1.00 84.04           C  
ATOM   2989  CD1 LEU C  43       0.315 -15.971 -16.339  1.00 84.04           C  
ATOM   2990  CD2 LEU C  43      -1.321 -17.490 -15.192  1.00 84.04           C  
ATOM   2991  N   HIS C  44       3.177 -18.394 -17.230  1.00 78.59           N  
ATOM   2992  CA  HIS C  44       4.303 -18.983 -16.513  1.00 78.59           C  
ATOM   2993  C   HIS C  44       4.356 -18.490 -15.071  1.00 78.59           C  
ATOM   2994  CB  HIS C  44       5.618 -18.663 -17.226  1.00 78.59           C  
ATOM   2995  O   HIS C  44       4.717 -19.245 -14.165  1.00 78.59           O  
ATOM   2996  CG  HIS C  44       5.869 -19.513 -18.431  1.00 78.59           C  
ATOM   2997  CD2 HIS C  44       6.047 -19.182 -19.731  1.00 78.59           C  
ATOM   2998  ND1 HIS C  44       5.958 -20.887 -18.367  1.00 78.59           N  
ATOM   2999  CE1 HIS C  44       6.182 -21.365 -19.580  1.00 78.59           C  
ATOM   3000  NE2 HIS C  44       6.240 -20.351 -20.426  1.00 78.59           N  
ATOM   3001  N   ALA C  45       4.089 -17.213 -14.935  1.00 78.10           N  
ATOM   3002  CA  ALA C  45       4.166 -16.615 -13.605  1.00 78.10           C  
ATOM   3003  C   ALA C  45       3.287 -15.372 -13.510  1.00 78.10           C  
ATOM   3004  CB  ALA C  45       5.613 -16.267 -13.261  1.00 78.10           C  
ATOM   3005  O   ALA C  45       2.931 -14.776 -14.529  1.00 78.10           O  
ATOM   3006  N   TYR C  46       2.868 -15.130 -12.349  1.00 82.43           N  
ATOM   3007  CA  TYR C  46       2.130 -13.903 -12.069  1.00 82.43           C  
ATOM   3008  C   TYR C  46       2.342 -13.455 -10.628  1.00 82.43           C  
ATOM   3009  CB  TYR C  46       0.635 -14.102 -12.338  1.00 82.43           C  
ATOM   3010  O   TYR C  46       2.807 -14.234  -9.791  1.00 82.43           O  
ATOM   3011  CG  TYR C  46      -0.045 -15.014 -11.346  1.00 82.43           C  
ATOM   3012  CD1 TYR C  46       0.001 -16.398 -11.497  1.00 82.43           C  
ATOM   3013  CD2 TYR C  46      -0.735 -14.494 -10.256  1.00 82.43           C  
ATOM   3014  CE1 TYR C  46      -0.625 -17.242 -10.586  1.00 82.43           C  
ATOM   3015  CE2 TYR C  46      -1.365 -15.328  -9.339  1.00 82.43           C  
ATOM   3016  OH  TYR C  46      -1.926 -17.530  -8.607  1.00 82.43           O  
ATOM   3017  CZ  TYR C  46      -1.304 -16.699  -9.512  1.00 82.43           C  
ATOM   3018  N   ASP C  47       2.136 -12.178 -10.400  1.00 75.92           N  
ATOM   3019  CA  ASP C  47       2.212 -11.672  -9.033  1.00 75.92           C  
ATOM   3020  C   ASP C  47       0.898 -11.016  -8.615  1.00 75.92           C  
ATOM   3021  CB  ASP C  47       3.365 -10.676  -8.893  1.00 75.92           C  
ATOM   3022  O   ASP C  47      -0.094 -11.083  -9.344  1.00 75.92           O  
ATOM   3023  CG  ASP C  47       3.149  -9.403  -9.692  1.00 75.92           C  
ATOM   3024  OD1 ASP C  47       2.006  -9.140 -10.124  1.00 75.92           O  
ATOM   3025  OD2 ASP C  47       4.131  -8.656  -9.894  1.00 75.92           O  
ATOM   3026  N   GLN C  48       0.853 -10.390  -7.462  1.00 69.25           N  
ATOM   3027  CA  GLN C  48      -0.360  -9.827  -6.879  1.00 69.25           C  
ATOM   3028  C   GLN C  48      -0.834  -8.608  -7.667  1.00 69.25           C  
ATOM   3029  CB  GLN C  48      -0.128  -9.448  -5.416  1.00 69.25           C  
ATOM   3030  O   GLN C  48      -2.007  -8.237  -7.601  1.00 69.25           O  
ATOM   3031  CG  GLN C  48       0.901  -8.343  -5.222  1.00 69.25           C  
ATOM   3032  CD  GLN C  48       1.146  -8.018  -3.761  1.00 69.25           C  
ATOM   3033  NE2 GLN C  48       2.352  -7.554  -3.450  1.00 69.25           N  
ATOM   3034  OE1 GLN C  48       0.258  -8.181  -2.918  1.00 69.25           O  
ATOM   3035  N   HIS C  49       0.018  -7.933  -8.495  1.00 69.99           N  
ATOM   3036  CA  HIS C  49      -0.333  -6.767  -9.298  1.00 69.99           C  
ATOM   3037  C   HIS C  49      -0.715  -7.172 -10.718  1.00 69.99           C  
ATOM   3038  CB  HIS C  49       0.827  -5.770  -9.330  1.00 69.99           C  
ATOM   3039  O   HIS C  49      -0.793  -6.324 -11.610  1.00 69.99           O  
ATOM   3040  CG  HIS C  49       1.232  -5.278  -7.978  1.00 69.99           C  
ATOM   3041  CD2 HIS C  49       0.721  -4.295  -7.199  1.00 69.99           C  
ATOM   3042  ND1 HIS C  49       2.291  -5.814  -7.277  1.00 69.99           N  
ATOM   3043  CE1 HIS C  49       2.413  -5.181  -6.122  1.00 69.99           C  
ATOM   3044  NE2 HIS C  49       1.472  -4.255  -6.051  1.00 69.99           N  
ATOM   3045  N   LEU C  50      -0.803  -8.567 -10.970  1.00 77.72           N  
ATOM   3046  CA  LEU C  50      -1.207  -9.185 -12.228  1.00 77.72           C  
ATOM   3047  C   LEU C  50      -0.133  -9.000 -13.295  1.00 77.72           C  
ATOM   3048  CB  LEU C  50      -2.533  -8.593 -12.714  1.00 77.72           C  
ATOM   3049  O   LEU C  50      -0.439  -8.951 -14.488  1.00 77.72           O  
ATOM   3050  CG  LEU C  50      -3.803  -9.161 -12.079  1.00 77.72           C  
ATOM   3051  CD1 LEU C  50      -4.987  -8.238 -12.344  1.00 77.72           C  
ATOM   3052  CD2 LEU C  50      -4.083 -10.564 -12.607  1.00 77.72           C  
ATOM   3053  N   ASN C  51       1.032  -8.671 -12.759  1.00 80.92           N  
ATOM   3054  CA  ASN C  51       2.159  -8.841 -13.670  1.00 80.92           C  
ATOM   3055  C   ASN C  51       2.361 -10.306 -14.045  1.00 80.92           C  
ATOM   3056  CB  ASN C  51       3.438  -8.269 -13.055  1.00 80.92           C  
ATOM   3057  O   ASN C  51       2.332 -11.182 -13.179  1.00 80.92           O  
ATOM   3058  CG  ASN C  51       3.305  -6.804 -12.688  1.00 80.92           C  
ATOM   3059  ND2 ASN C  51       3.845  -6.431 -11.534  1.00 80.92           N  
ATOM   3060  OD1 ASN C  51       2.722  -6.015 -13.436  1.00 80.92           O  
ATOM   3061  N   MET C  52       2.530 -10.483 -15.381  1.00 86.69           N  
ATOM   3062  CA  MET C  52       2.535 -11.871 -15.833  1.00 86.69           C  
ATOM   3063  C   MET C  52       3.697 -12.129 -16.786  1.00 86.69           C  
ATOM   3064  CB  MET C  52       1.211 -12.219 -16.517  1.00 86.69           C  
ATOM   3065  O   MET C  52       4.148 -11.218 -17.483  1.00 86.69           O  
ATOM   3066  CG  MET C  52       0.001 -12.102 -15.604  1.00 86.69           C  
ATOM   3067  SD  MET C  52      -1.573 -12.473 -16.473  1.00 86.69           S  
ATOM   3068  CE  MET C  52      -1.893 -10.868 -17.255  1.00 86.69           C  
ATOM   3069  N   ILE C  53       4.124 -13.272 -16.717  1.00 86.61           N  
ATOM   3070  CA  ILE C  53       5.023 -13.784 -17.746  1.00 86.61           C  
ATOM   3071  C   ILE C  53       4.298 -14.829 -18.592  1.00 86.61           C  
ATOM   3072  CB  ILE C  53       6.304 -14.388 -17.129  1.00 86.61           C  
ATOM   3073  O   ILE C  53       3.853 -15.855 -18.073  1.00 86.61           O  
ATOM   3074  CG1 ILE C  53       7.045 -13.333 -16.300  1.00 86.61           C  
ATOM   3075  CG2 ILE C  53       7.210 -14.963 -18.221  1.00 86.61           C  
ATOM   3076  CD1 ILE C  53       8.382 -13.808 -15.746  1.00 86.61           C  
ATOM   3077  N   LEU C  54       4.226 -14.507 -19.917  1.00 87.30           N  
ATOM   3078  CA  LEU C  54       3.574 -15.421 -20.848  1.00 87.30           C  
ATOM   3079  C   LEU C  54       4.584 -16.011 -21.828  1.00 87.30           C  
ATOM   3080  CB  LEU C  54       2.462 -14.702 -21.615  1.00 87.30           C  
ATOM   3081  O   LEU C  54       5.529 -15.332 -22.235  1.00 87.30           O  
ATOM   3082  CG  LEU C  54       1.311 -14.144 -20.777  1.00 87.30           C  
ATOM   3083  CD1 LEU C  54       0.323 -13.394 -21.664  1.00 87.30           C  
ATOM   3084  CD2 LEU C  54       0.610 -15.266 -20.017  1.00 87.30           C  
ATOM   3085  N   GLY C  55       4.364 -17.230 -22.141  1.00 85.61           N  
ATOM   3086  CA  GLY C  55       5.157 -17.890 -23.166  1.00 85.61           C  
ATOM   3087  C   GLY C  55       4.362 -18.222 -24.414  1.00 85.61           C  
ATOM   3088  O   GLY C  55       3.153 -18.453 -24.343  1.00 85.61           O  
ATOM   3089  N   ASP C  56       5.137 -18.300 -25.607  1.00 85.53           N  
ATOM   3090  CA  ASP C  56       4.509 -18.642 -26.880  1.00 85.53           C  
ATOM   3091  C   ASP C  56       3.248 -17.813 -27.110  1.00 85.53           C  
ATOM   3092  CB  ASP C  56       4.174 -20.134 -26.929  1.00 85.53           C  
ATOM   3093  O   ASP C  56       2.180 -18.363 -27.391  1.00 85.53           O  
ATOM   3094  CG  ASP C  56       5.387 -21.022 -26.709  1.00 85.53           C  
ATOM   3095  OD1 ASP C  56       6.421 -20.819 -27.382  1.00 85.53           O  
ATOM   3096  OD2 ASP C  56       5.307 -21.934 -25.858  1.00 85.53           O  
ATOM   3097  N   VAL C  57       3.464 -16.522 -27.036  1.00 87.95           N  
ATOM   3098  CA  VAL C  57       2.348 -15.582 -27.041  1.00 87.95           C  
ATOM   3099  C   VAL C  57       1.958 -15.250 -28.479  1.00 87.95           C  
ATOM   3100  CB  VAL C  57       2.694 -14.287 -26.271  1.00 87.95           C  
ATOM   3101  O   VAL C  57       2.820 -14.968 -29.314  1.00 87.95           O  
ATOM   3102  CG1 VAL C  57       1.537 -13.293 -26.339  1.00 87.95           C  
ATOM   3103  CG2 VAL C  57       3.044 -14.608 -24.819  1.00 87.95           C  
ATOM   3104  N   GLU C  58       0.693 -15.441 -28.749  1.00 90.20           N  
ATOM   3105  CA  GLU C  58       0.103 -14.858 -29.950  1.00 90.20           C  
ATOM   3106  C   GLU C  58      -0.530 -13.501 -29.651  1.00 90.20           C  
ATOM   3107  CB  GLU C  58      -0.941 -15.803 -30.550  1.00 90.20           C  
ATOM   3108  O   GLU C  58      -1.545 -13.423 -28.957  1.00 90.20           O  
ATOM   3109  CG  GLU C  58      -1.395 -15.411 -31.948  1.00 90.20           C  
ATOM   3110  CD  GLU C  58      -2.471 -16.327 -32.509  1.00 90.20           C  
ATOM   3111  OE1 GLU C  58      -3.347 -15.845 -33.263  1.00 90.20           O  
ATOM   3112  OE2 GLU C  58      -2.439 -17.537 -32.191  1.00 90.20           O  
ATOM   3113  N   GLU C  59       0.049 -12.481 -30.237  1.00 88.50           N  
ATOM   3114  CA  GLU C  59      -0.464 -11.132 -30.021  1.00 88.50           C  
ATOM   3115  C   GLU C  59      -1.290 -10.658 -31.214  1.00 88.50           C  
ATOM   3116  CB  GLU C  59       0.684 -10.155 -29.756  1.00 88.50           C  
ATOM   3117  O   GLU C  59      -0.874 -10.814 -32.364  1.00 88.50           O  
ATOM   3118  CG  GLU C  59       0.227  -8.735 -29.454  1.00 88.50           C  
ATOM   3119  CD  GLU C  59       1.377  -7.749 -29.327  1.00 88.50           C  
ATOM   3120  OE1 GLU C  59       1.338  -6.885 -28.422  1.00 88.50           O  
ATOM   3121  OE2 GLU C  59       2.324  -7.840 -30.140  1.00 88.50           O  
ATOM   3122  N   THR C  60      -2.410 -10.125 -30.899  1.00 88.21           N  
ATOM   3123  CA  THR C  60      -3.249  -9.482 -31.904  1.00 88.21           C  
ATOM   3124  C   THR C  60      -3.467  -8.010 -31.565  1.00 88.21           C  
ATOM   3125  CB  THR C  60      -4.610 -10.189 -32.032  1.00 88.21           C  
ATOM   3126  O   THR C  60      -3.941  -7.682 -30.475  1.00 88.21           O  
ATOM   3127  CG2 THR C  60      -5.392  -9.666 -33.232  1.00 88.21           C  
ATOM   3128  OG1 THR C  60      -4.397 -11.597 -32.191  1.00 88.21           O  
ATOM   3129  N   VAL C  61      -3.009  -7.109 -32.475  1.00 84.65           N  
ATOM   3130  CA  VAL C  61      -3.212  -5.674 -32.306  1.00 84.65           C  
ATOM   3131  C   VAL C  61      -4.172  -5.158 -33.375  1.00 84.65           C  
ATOM   3132  CB  VAL C  61      -1.877  -4.900 -32.370  1.00 84.65           C  
ATOM   3133  O   VAL C  61      -3.958  -5.378 -34.569  1.00 84.65           O  
ATOM   3134  CG1 VAL C  61      -2.113  -3.400 -32.201  1.00 84.65           C  
ATOM   3135  CG2 VAL C  61      -0.910  -5.415 -31.305  1.00 84.65           C  
ATOM   3136  N   THR C  62      -5.192  -4.483 -32.981  1.00 78.01           N  
ATOM   3137  CA  THR C  62      -6.162  -3.902 -33.903  1.00 78.01           C  
ATOM   3138  C   THR C  62      -5.994  -2.388 -33.981  1.00 78.01           C  
ATOM   3139  CB  THR C  62      -7.604  -4.240 -33.482  1.00 78.01           C  
ATOM   3140  O   THR C  62      -5.943  -1.709 -32.953  1.00 78.01           O  
ATOM   3141  CG2 THR C  62      -8.599  -3.860 -34.573  1.00 78.01           C  
ATOM   3142  OG1 THR C  62      -7.705  -5.647 -33.228  1.00 78.01           O  
ATOM   3143  N   THR C  63      -5.763  -1.936 -35.250  1.00 71.55           N  
ATOM   3144  CA  THR C  63      -5.656  -0.500 -35.488  1.00 71.55           C  
ATOM   3145  C   THR C  63      -6.807  -0.010 -36.363  1.00 71.55           C  
ATOM   3146  CB  THR C  63      -4.314  -0.143 -36.153  1.00 71.55           C  
ATOM   3147  O   THR C  63      -7.309  -0.751 -37.210  1.00 71.55           O  
ATOM   3148  CG2 THR C  63      -3.162  -0.252 -35.160  1.00 71.55           C  
ATOM   3149  OG1 THR C  63      -4.075  -1.039 -37.246  1.00 71.55           O  
ATOM   3150  N   ILE C  64      -7.315   1.185 -36.082  1.00 67.85           N  
ATOM   3151  CA  ILE C  64      -8.394   1.784 -36.861  1.00 67.85           C  
ATOM   3152  C   ILE C  64      -7.836   2.899 -37.743  1.00 67.85           C  
ATOM   3153  CB  ILE C  64      -9.514   2.331 -35.948  1.00 67.85           C  
ATOM   3154  O   ILE C  64      -7.146   3.797 -37.256  1.00 67.85           O  
ATOM   3155  CG1 ILE C  64     -10.036   1.227 -35.022  1.00 67.85           C  
ATOM   3156  CG2 ILE C  64     -10.650   2.927 -36.785  1.00 67.85           C  
ATOM   3157  CD1 ILE C  64     -10.915   1.734 -33.888  1.00 67.85           C  
ATOM   3158  N   GLU C  65      -7.961   2.660 -39.011  1.00 65.62           N  
ATOM   3159  CA  GLU C  65      -7.600   3.700 -39.970  1.00 65.62           C  
ATOM   3160  C   GLU C  65      -8.835   4.250 -40.679  1.00 65.62           C  
ATOM   3161  CB  GLU C  65      -6.600   3.163 -40.996  1.00 65.62           C  
ATOM   3162  O   GLU C  65      -9.799   3.518 -40.914  1.00 65.62           O  
ATOM   3163  CG  GLU C  65      -5.236   2.829 -40.410  1.00 65.62           C  
ATOM   3164  CD  GLU C  65      -4.226   2.382 -41.455  1.00 65.62           C  
ATOM   3165  OE1 GLU C  65      -3.049   2.146 -41.099  1.00 65.62           O  
ATOM   3166  OE2 GLU C  65      -4.615   2.269 -42.639  1.00 65.62           O  
ATOM   3167  N   ILE C  66      -8.920   5.498 -40.890  1.00 66.29           N  
ATOM   3168  CA  ILE C  66     -10.046   6.121 -41.578  1.00 66.29           C  
ATOM   3169  C   ILE C  66      -9.697   6.334 -43.049  1.00 66.29           C  
ATOM   3170  CB  ILE C  66     -10.438   7.463 -40.920  1.00 66.29           C  
ATOM   3171  O   ILE C  66      -8.641   6.882 -43.370  1.00 66.29           O  
ATOM   3172  CG1 ILE C  66     -10.758   7.256 -39.435  1.00 66.29           C  
ATOM   3173  CG2 ILE C  66     -11.623   8.098 -41.653  1.00 66.29           C  
ATOM   3174  CD1 ILE C  66     -10.735   8.538 -38.613  1.00 66.29           C  
ATOM   3175  N   ASP C  67     -10.502   5.644 -43.884  1.00 66.75           N  
ATOM   3176  CA  ASP C  67     -10.331   5.934 -45.305  1.00 66.75           C  
ATOM   3177  C   ASP C  67     -10.553   7.417 -45.594  1.00 66.75           C  
ATOM   3178  CB  ASP C  67     -11.288   5.085 -46.144  1.00 66.75           C  
ATOM   3179  O   ASP C  67     -11.603   7.969 -45.258  1.00 66.75           O  
ATOM   3180  CG  ASP C  67     -11.008   5.174 -47.634  1.00 66.75           C  
ATOM   3181  OD1 ASP C  67     -11.255   6.241 -48.238  1.00 66.75           O  
ATOM   3182  OD2 ASP C  67     -10.539   4.169 -48.210  1.00 66.75           O  
ATOM   3183  N   GLU C  68      -9.603   8.085 -46.088  1.00 57.98           N  
ATOM   3184  CA  GLU C  68      -9.642   9.523 -46.339  1.00 57.98           C  
ATOM   3185  C   GLU C  68     -10.738   9.880 -47.338  1.00 57.98           C  
ATOM   3186  CB  GLU C  68      -8.285  10.017 -46.847  1.00 57.98           C  
ATOM   3187  O   GLU C  68     -11.330  10.958 -47.260  1.00 57.98           O  
ATOM   3188  CG  GLU C  68      -7.192  10.012 -45.788  1.00 57.98           C  
ATOM   3189  CD  GLU C  68      -5.872  10.578 -46.286  1.00 57.98           C  
ATOM   3190  OE1 GLU C  68      -4.908  10.659 -45.491  1.00 57.98           O  
ATOM   3191  OE2 GLU C  68      -5.801  10.944 -47.481  1.00 57.98           O  
ATOM   3192  N   GLU C  69     -11.103   8.921 -48.262  1.00 58.46           N  
ATOM   3193  CA  GLU C  69     -12.066   9.201 -49.323  1.00 58.46           C  
ATOM   3194  C   GLU C  69     -13.492   8.913 -48.863  1.00 58.46           C  
ATOM   3195  CB  GLU C  69     -11.741   8.381 -50.574  1.00 58.46           C  
ATOM   3196  O   GLU C  69     -14.400   9.714 -49.098  1.00 58.46           O  
ATOM   3197  CG  GLU C  69     -10.564   8.921 -51.374  1.00 58.46           C  
ATOM   3198  CD  GLU C  69     -10.244   8.088 -52.605  1.00 58.46           C  
ATOM   3199  OE1 GLU C  69      -9.334   8.469 -53.376  1.00 58.46           O  
ATOM   3200  OE2 GLU C  69     -10.909   7.047 -52.802  1.00 58.46           O  
ATOM   3201  N   THR C  70     -13.701   7.890 -48.137  1.00 60.80           N  
ATOM   3202  CA  THR C  70     -15.045   7.433 -47.801  1.00 60.80           C  
ATOM   3203  C   THR C  70     -15.355   7.700 -46.331  1.00 60.80           C  
ATOM   3204  CB  THR C  70     -15.216   5.932 -48.100  1.00 60.80           C  
ATOM   3205  O   THR C  70     -16.515   7.649 -45.917  1.00 60.80           O  
ATOM   3206  CG2 THR C  70     -15.021   5.642 -49.585  1.00 60.80           C  
ATOM   3207  OG1 THR C  70     -14.249   5.188 -47.348  1.00 60.80           O  
ATOM   3208  N   TYR C  71     -14.368   8.239 -45.589  1.00 58.90           N  
ATOM   3209  CA  TYR C  71     -14.470   8.494 -44.156  1.00 58.90           C  
ATOM   3210  C   TYR C  71     -14.929   7.246 -43.412  1.00 58.90           C  
ATOM   3211  CB  TYR C  71     -15.437   9.650 -43.883  1.00 58.90           C  
ATOM   3212  O   TYR C  71     -15.488   7.339 -42.316  1.00 58.90           O  
ATOM   3213  CG  TYR C  71     -14.932  10.990 -44.361  1.00 58.90           C  
ATOM   3214  CD1 TYR C  71     -14.058  11.745 -43.582  1.00 58.90           C  
ATOM   3215  CD2 TYR C  71     -15.327  11.503 -45.591  1.00 58.90           C  
ATOM   3216  CE1 TYR C  71     -13.592  12.981 -44.018  1.00 58.90           C  
ATOM   3217  CE2 TYR C  71     -14.867  12.738 -46.037  1.00 58.90           C  
ATOM   3218  OH  TYR C  71     -13.542  14.691 -45.681  1.00 58.90           O  
ATOM   3219  CZ  TYR C  71     -14.001  13.468 -45.245  1.00 58.90           C  
ATOM   3220  N   GLU C  72     -14.798   6.051 -44.008  1.00 56.66           N  
ATOM   3221  CA  GLU C  72     -15.121   4.779 -43.370  1.00 56.66           C  
ATOM   3222  C   GLU C  72     -13.961   4.281 -42.513  1.00 56.66           C  
ATOM   3223  CB  GLU C  72     -15.488   3.728 -44.421  1.00 56.66           C  
ATOM   3224  O   GLU C  72     -12.795   4.480 -42.861  1.00 56.66           O  
ATOM   3225  CG  GLU C  72     -16.924   3.825 -44.913  1.00 56.66           C  
ATOM   3226  CD  GLU C  72     -17.307   2.708 -45.871  1.00 56.66           C  
ATOM   3227  OE1 GLU C  72     -18.500   2.604 -46.237  1.00 56.66           O  
ATOM   3228  OE2 GLU C  72     -16.407   1.930 -46.259  1.00 56.66           O  
ATOM   3229  N   GLU C  73     -14.260   3.766 -41.324  1.00 64.12           N  
ATOM   3230  CA  GLU C  73     -13.255   3.176 -40.444  1.00 64.12           C  
ATOM   3231  C   GLU C  73     -12.771   1.832 -40.981  1.00 64.12           C  
ATOM   3232  CB  GLU C  73     -13.812   3.007 -39.029  1.00 64.12           C  
ATOM   3233  O   GLU C  73     -13.580   0.967 -41.322  1.00 64.12           O  
ATOM   3234  CG  GLU C  73     -14.013   4.320 -38.286  1.00 64.12           C  
ATOM   3235  CD  GLU C  73     -14.529   4.135 -36.868  1.00 64.12           C  
ATOM   3236  OE1 GLU C  73     -14.707   5.145 -36.150  1.00 64.12           O  
ATOM   3237  OE2 GLU C  73     -14.756   2.970 -36.471  1.00 64.12           O  
ATOM   3238  N   ILE C  74     -11.478   1.709 -41.270  1.00 68.83           N  
ATOM   3239  CA  ILE C  74     -10.868   0.455 -41.700  1.00 68.83           C  
ATOM   3240  C   ILE C  74     -10.120  -0.182 -40.531  1.00 68.83           C  
ATOM   3241  CB  ILE C  74      -9.912   0.671 -42.894  1.00 68.83           C  
ATOM   3242  O   ILE C  74      -9.237   0.441 -39.937  1.00 68.83           O  
ATOM   3243  CG1 ILE C  74     -10.637   1.393 -44.035  1.00 68.83           C  
ATOM   3244  CG2 ILE C  74      -9.333  -0.664 -43.371  1.00 68.83           C  
ATOM   3245  CD1 ILE C  74      -9.705   2.021 -45.062  1.00 68.83           C  
ATOM   3246  N   TYR C  75     -10.627  -1.353 -40.101  1.00 69.51           N  
ATOM   3247  CA  TYR C  75      -9.984  -2.086 -39.016  1.00 69.51           C  
ATOM   3248  C   TYR C  75      -8.860  -2.969 -39.545  1.00 69.51           C  
ATOM   3249  CB  TYR C  75     -11.008  -2.940 -38.263  1.00 69.51           C  
ATOM   3250  O   TYR C  75      -9.081  -3.805 -40.424  1.00 69.51           O  
ATOM   3251  CG  TYR C  75     -12.053  -2.132 -37.532  1.00 69.51           C  
ATOM   3252  CD1 TYR C  75     -11.881  -1.783 -36.194  1.00 69.51           C  
ATOM   3253  CD2 TYR C  75     -13.213  -1.716 -38.176  1.00 69.51           C  
ATOM   3254  CE1 TYR C  75     -12.842  -1.040 -35.515  1.00 69.51           C  
ATOM   3255  CE2 TYR C  75     -14.180  -0.972 -37.508  1.00 69.51           C  
ATOM   3256  OH  TYR C  75     -14.940   0.096 -35.513  1.00 69.51           O  
ATOM   3257  CZ  TYR C  75     -13.986  -0.639 -36.180  1.00 69.51           C  
ATOM   3258  N   LYS C  76      -7.629  -2.691 -39.142  1.00 71.18           N  
ATOM   3259  CA  LYS C  76      -6.471  -3.502 -39.505  1.00 71.18           C  
ATOM   3260  C   LYS C  76      -5.940  -4.273 -38.300  1.00 71.18           C  
ATOM   3261  CB  LYS C  76      -5.365  -2.625 -40.094  1.00 71.18           C  
ATOM   3262  O   LYS C  76      -5.778  -3.708 -37.217  1.00 71.18           O  
ATOM   3263  CG  LYS C  76      -4.444  -3.355 -41.061  1.00 71.18           C  
ATOM   3264  CD  LYS C  76      -3.425  -2.410 -41.684  1.00 71.18           C  
ATOM   3265  CE  LYS C  76      -2.455  -3.153 -42.593  1.00 71.18           C  
ATOM   3266  NZ  LYS C  76      -1.453  -2.231 -43.206  1.00 71.18           N  
ATOM   3267  N   SER C  77      -5.854  -5.588 -38.460  1.00 76.47           N  
ATOM   3268  CA  SER C  77      -5.342  -6.438 -37.390  1.00 76.47           C  
ATOM   3269  C   SER C  77      -3.983  -7.026 -37.753  1.00 76.47           C  
ATOM   3270  CB  SER C  77      -6.328  -7.565 -37.082  1.00 76.47           C  
ATOM   3271  O   SER C  77      -3.781  -7.489 -38.878  1.00 76.47           O  
ATOM   3272  OG  SER C  77      -5.791  -8.455 -36.120  1.00 76.47           O  
ATOM   3273  N   THR C  78      -3.041  -6.819 -36.860  1.00 79.08           N  
ATOM   3274  CA  THR C  78      -1.714  -7.403 -37.020  1.00 79.08           C  
ATOM   3275  C   THR C  78      -1.457  -8.464 -35.954  1.00 79.08           C  
ATOM   3276  CB  THR C  78      -0.617  -6.325 -36.950  1.00 79.08           C  
ATOM   3277  O   THR C  78      -1.724  -8.240 -34.771  1.00 79.08           O  
ATOM   3278  CG2 THR C  78       0.735  -6.887 -37.377  1.00 79.08           C  
ATOM   3279  OG1 THR C  78      -0.965  -5.239 -37.818  1.00 79.08           O  
ATOM   3280  N   LYS C  79      -1.073  -9.649 -36.401  1.00 82.50           N  
ATOM   3281  CA  LYS C  79      -0.776 -10.755 -35.496  1.00 82.50           C  
ATOM   3282  C   LYS C  79       0.721 -11.049 -35.459  1.00 82.50           C  
ATOM   3283  CB  LYS C  79      -1.546 -12.010 -35.910  1.00 82.50           C  
ATOM   3284  O   LYS C  79       1.401 -10.965 -36.484  1.00 82.50           O  
ATOM   3285  CG  LYS C  79      -3.030 -11.963 -35.579  1.00 82.50           C  
ATOM   3286  CD  LYS C  79      -3.706 -13.302 -35.847  1.00 82.50           C  
ATOM   3287  CE  LYS C  79      -5.194 -13.253 -35.528  1.00 82.50           C  
ATOM   3288  NZ  LYS C  79      -5.859 -14.565 -35.784  1.00 82.50           N  
ATOM   3289  N   ARG C  80       1.267 -11.229 -34.336  1.00 83.91           N  
ATOM   3290  CA  ARG C  80       2.666 -11.615 -34.181  1.00 83.91           C  
ATOM   3291  C   ARG C  80       2.823 -12.682 -33.103  1.00 83.91           C  
ATOM   3292  CB  ARG C  80       3.525 -10.395 -33.841  1.00 83.91           C  
ATOM   3293  O   ARG C  80       1.997 -12.780 -32.194  1.00 83.91           O  
ATOM   3294  CG  ARG C  80       3.160  -9.732 -32.523  1.00 83.91           C  
ATOM   3295  CD  ARG C  80       4.024  -8.509 -32.248  1.00 83.91           C  
ATOM   3296  NE  ARG C  80       3.745  -7.936 -30.935  1.00 83.91           N  
ATOM   3297  NH1 ARG C  80       5.405  -6.334 -31.052  1.00 83.91           N  
ATOM   3298  NH2 ARG C  80       4.070  -6.474 -29.194  1.00 83.91           N  
ATOM   3299  CZ  ARG C  80       4.407  -6.916 -30.396  1.00 83.91           C  
ATOM   3300  N   ASN C  81       3.817 -13.551 -33.278  1.00 85.30           N  
ATOM   3301  CA  ASN C  81       4.167 -14.566 -32.290  1.00 85.30           C  
ATOM   3302  C   ASN C  81       5.400 -14.164 -31.487  1.00 85.30           C  
ATOM   3303  CB  ASN C  81       4.392 -15.919 -32.968  1.00 85.30           C  
ATOM   3304  O   ASN C  81       6.429 -13.800 -32.060  1.00 85.30           O  
ATOM   3305  CG  ASN C  81       3.102 -16.554 -33.448  1.00 85.30           C  
ATOM   3306  ND2 ASN C  81       3.119 -17.086 -34.664  1.00 85.30           N  
ATOM   3307  OD1 ASN C  81       2.097 -16.565 -32.731  1.00 85.30           O  
ATOM   3308  N   ILE C  82       5.301 -14.152 -30.231  1.00 86.01           N  
ATOM   3309  CA  ILE C  82       6.368 -13.771 -29.312  1.00 86.01           C  
ATOM   3310  C   ILE C  82       6.702 -14.944 -28.394  1.00 86.01           C  
ATOM   3311  CB  ILE C  82       5.978 -12.531 -28.477  1.00 86.01           C  
ATOM   3312  O   ILE C  82       5.824 -15.472 -27.706  1.00 86.01           O  
ATOM   3313  CG1 ILE C  82       5.529 -11.388 -29.396  1.00 86.01           C  
ATOM   3314  CG2 ILE C  82       7.143 -12.091 -27.586  1.00 86.01           C  
ATOM   3315  CD1 ILE C  82       4.837 -10.244 -28.668  1.00 86.01           C  
ATOM   3316  N   PRO C  83       7.889 -15.327 -28.373  1.00 82.98           N  
ATOM   3317  CA  PRO C  83       8.267 -16.488 -27.564  1.00 82.98           C  
ATOM   3318  C   PRO C  83       8.043 -16.265 -26.070  1.00 82.98           C  
ATOM   3319  CB  PRO C  83       9.756 -16.663 -27.873  1.00 82.98           C  
ATOM   3320  O   PRO C  83       7.543 -17.154 -25.377  1.00 82.98           O  
ATOM   3321  CG  PRO C  83      10.010 -15.775 -29.047  1.00 82.98           C  
ATOM   3322  CD  PRO C  83       8.865 -14.812 -29.173  1.00 82.98           C  
ATOM   3323  N   MET C  84       8.519 -15.182 -25.506  1.00 86.44           N  
ATOM   3324  CA  MET C  84       8.352 -14.826 -24.099  1.00 86.44           C  
ATOM   3325  C   MET C  84       7.970 -13.357 -23.952  1.00 86.44           C  
ATOM   3326  CB  MET C  84       9.634 -15.114 -23.315  1.00 86.44           C  
ATOM   3327  O   MET C  84       8.596 -12.484 -24.555  1.00 86.44           O  
ATOM   3328  CG  MET C  84       9.413 -15.284 -21.821  1.00 86.44           C  
ATOM   3329  SD  MET C  84       9.923 -16.941 -21.220  1.00 86.44           S  
ATOM   3330  CE  MET C  84       8.790 -17.136 -19.816  1.00 86.44           C  
ATOM   3331  N   LEU C  85       6.876 -13.089 -23.127  1.00 89.84           N  
ATOM   3332  CA  LEU C  85       6.368 -11.729 -22.989  1.00 89.84           C  
ATOM   3333  C   LEU C  85       6.089 -11.399 -21.526  1.00 89.84           C  
ATOM   3334  CB  LEU C  85       5.095 -11.545 -23.818  1.00 89.84           C  
ATOM   3335  O   LEU C  85       5.470 -12.193 -20.814  1.00 89.84           O  
ATOM   3336  CG  LEU C  85       4.491 -10.140 -23.832  1.00 89.84           C  
ATOM   3337  CD1 LEU C  85       5.376  -9.191 -24.635  1.00 89.84           C  
ATOM   3338  CD2 LEU C  85       3.077 -10.170 -24.402  1.00 89.84           C  
ATOM   3339  N   PHE C  86       6.660 -10.343 -21.067  1.00 90.08           N  
ATOM   3340  CA  PHE C  86       6.295  -9.793 -19.766  1.00 90.08           C  
ATOM   3341  C   PHE C  86       5.130  -8.819 -19.898  1.00 90.08           C  
ATOM   3342  CB  PHE C  86       7.495  -9.092 -19.122  1.00 90.08           C  
ATOM   3343  O   PHE C  86       5.198  -7.862 -20.672  1.00 90.08           O  
ATOM   3344  CG  PHE C  86       7.187  -8.462 -17.790  1.00 90.08           C  
ATOM   3345  CD1 PHE C  86       6.927  -7.101 -17.693  1.00 90.08           C  
ATOM   3346  CD2 PHE C  86       7.158  -9.232 -16.635  1.00 90.08           C  
ATOM   3347  CE1 PHE C  86       6.641  -6.515 -16.462  1.00 90.08           C  
ATOM   3348  CE2 PHE C  86       6.873  -8.654 -15.401  1.00 90.08           C  
ATOM   3349  CZ  PHE C  86       6.616  -7.295 -15.316  1.00 90.08           C  
ATOM   3350  N   VAL C  87       4.111  -9.152 -19.231  1.00 89.47           N  
ATOM   3351  CA  VAL C  87       2.927  -8.301 -19.275  1.00 89.47           C  
ATOM   3352  C   VAL C  87       2.804  -7.518 -17.969  1.00 89.47           C  
ATOM   3353  CB  VAL C  87       1.644  -9.126 -19.524  1.00 89.47           C  
ATOM   3354  O   VAL C  87       2.758  -8.107 -16.887  1.00 89.47           O  
ATOM   3355  CG1 VAL C  87       0.414  -8.221 -19.541  1.00 89.47           C  
ATOM   3356  CG2 VAL C  87       1.757  -9.904 -20.834  1.00 89.47           C  
ATOM   3357  N   ARG C  88       2.656  -6.262 -18.052  1.00 86.18           N  
ATOM   3358  CA  ARG C  88       2.402  -5.420 -16.888  1.00 86.18           C  
ATOM   3359  C   ARG C  88       0.923  -5.430 -16.516  1.00 86.18           C  
ATOM   3360  CB  ARG C  88       2.866  -3.985 -17.150  1.00 86.18           C  
ATOM   3361  O   ARG C  88       0.058  -5.301 -17.386  1.00 86.18           O  
ATOM   3362  CG  ARG C  88       4.367  -3.788 -17.009  1.00 86.18           C  
ATOM   3363  CD  ARG C  88       4.726  -2.324 -16.798  1.00 86.18           C  
ATOM   3364  NE  ARG C  88       4.947  -1.635 -18.067  1.00 86.18           N  
ATOM   3365  NH1 ARG C  88       5.096   0.473 -17.133  1.00 86.18           N  
ATOM   3366  NH2 ARG C  88       5.311   0.200 -19.398  1.00 86.18           N  
ATOM   3367  CZ  ARG C  88       5.118  -0.322 -18.196  1.00 86.18           C  
ATOM   3368  N   GLY C  89       0.689  -5.640 -15.225  1.00 81.81           N  
ATOM   3369  CA  GLY C  89      -0.671  -5.803 -14.736  1.00 81.81           C  
ATOM   3370  C   GLY C  89      -1.549  -4.594 -14.999  1.00 81.81           C  
ATOM   3371  O   GLY C  89      -2.757  -4.730 -15.202  1.00 81.81           O  
ATOM   3372  N   ASP C  90      -0.994  -3.356 -15.068  1.00 76.39           N  
ATOM   3373  CA  ASP C  90      -1.773  -2.134 -15.237  1.00 76.39           C  
ATOM   3374  C   ASP C  90      -2.385  -2.061 -16.634  1.00 76.39           C  
ATOM   3375  CB  ASP C  90      -0.903  -0.902 -14.979  1.00 76.39           C  
ATOM   3376  O   ASP C  90      -3.351  -1.329 -16.858  1.00 76.39           O  
ATOM   3377  CG  ASP C  90       0.306  -0.828 -15.895  1.00 76.39           C  
ATOM   3378  OD1 ASP C  90       0.898  -1.882 -16.210  1.00 76.39           O  
ATOM   3379  OD2 ASP C  90       0.671   0.296 -16.303  1.00 76.39           O  
ATOM   3380  N   GLY C  91      -1.877  -2.823 -17.531  1.00 79.72           N  
ATOM   3381  CA  GLY C  91      -2.405  -2.836 -18.885  1.00 79.72           C  
ATOM   3382  C   GLY C  91      -3.441  -3.921 -19.112  1.00 79.72           C  
ATOM   3383  O   GLY C  91      -4.082  -3.965 -20.164  1.00 79.72           O  
ATOM   3384  N   VAL C  92      -3.555  -4.721 -18.176  1.00 84.49           N  
ATOM   3385  CA  VAL C  92      -4.435  -5.877 -18.317  1.00 84.49           C  
ATOM   3386  C   VAL C  92      -5.875  -5.471 -18.013  1.00 84.49           C  
ATOM   3387  CB  VAL C  92      -4.001  -7.037 -17.393  1.00 84.49           C  
ATOM   3388  O   VAL C  92      -6.148  -4.858 -16.978  1.00 84.49           O  
ATOM   3389  CG1 VAL C  92      -4.996  -8.194 -17.476  1.00 84.49           C  
ATOM   3390  CG2 VAL C  92      -2.595  -7.510 -17.755  1.00 84.49           C  
ATOM   3391  N   VAL C  93      -6.762  -5.778 -18.871  1.00 80.66           N  
ATOM   3392  CA  VAL C  93      -8.177  -5.447 -18.738  1.00 80.66           C  
ATOM   3393  C   VAL C  93      -8.965  -6.695 -18.349  1.00 80.66           C  
ATOM   3394  CB  VAL C  93      -8.744  -4.844 -20.043  1.00 80.66           C  
ATOM   3395  O   VAL C  93      -9.873  -6.630 -17.517  1.00 80.66           O  
ATOM   3396  CG1 VAL C  93     -10.247  -4.601 -19.917  1.00 80.66           C  
ATOM   3397  CG2 VAL C  93      -8.017  -3.545 -20.389  1.00 80.66           C  
ATOM   3398  N   LEU C  94      -8.544  -7.749 -18.929  1.00 81.84           N  
ATOM   3399  CA  LEU C  94      -9.253  -9.008 -18.724  1.00 81.84           C  
ATOM   3400  C   LEU C  94      -8.298 -10.192 -18.830  1.00 81.84           C  
ATOM   3401  CB  LEU C  94     -10.386  -9.158 -19.742  1.00 81.84           C  
ATOM   3402  O   LEU C  94      -7.401 -10.198 -19.676  1.00 81.84           O  
ATOM   3403  CG  LEU C  94     -11.251 -10.412 -19.614  1.00 81.84           C  
ATOM   3404  CD1 LEU C  94     -12.729 -10.047 -19.692  1.00 81.84           C  
ATOM   3405  CD2 LEU C  94     -10.887 -11.426 -20.694  1.00 81.84           C  
ATOM   3406  N   VAL C  95      -8.455 -11.107 -17.909  1.00 84.87           N  
ATOM   3407  CA  VAL C  95      -7.760 -12.388 -17.995  1.00 84.87           C  
ATOM   3408  C   VAL C  95      -8.776 -13.528 -17.998  1.00 84.87           C  
ATOM   3409  CB  VAL C  95      -6.759 -12.569 -16.832  1.00 84.87           C  
ATOM   3410  O   VAL C  95      -9.675 -13.570 -17.155  1.00 84.87           O  
ATOM   3411  CG1 VAL C  95      -6.021 -13.900 -16.957  1.00 84.87           C  
ATOM   3412  CG2 VAL C  95      -5.769 -11.406 -16.795  1.00 84.87           C  
ATOM   3413  N   ALA C  96      -8.638 -14.406 -18.946  1.00 81.04           N  
ATOM   3414  CA  ALA C  96      -9.582 -15.517 -19.034  1.00 81.04           C  
ATOM   3415  C   ALA C  96      -8.850 -16.854 -19.120  1.00 81.04           C  
ATOM   3416  CB  ALA C  96     -10.503 -15.340 -20.238  1.00 81.04           C  
ATOM   3417  O   ALA C  96      -7.848 -16.975 -19.829  1.00 81.04           O  
ATOM   3418  N   PRO C  97      -9.308 -17.818 -18.325  1.00 72.30           N  
ATOM   3419  CA  PRO C  97      -8.726 -19.161 -18.395  1.00 72.30           C  
ATOM   3420  C   PRO C  97      -8.967 -19.839 -19.742  1.00 72.30           C  
ATOM   3421  CB  PRO C  97      -9.440 -19.914 -17.269  1.00 72.30           C  
ATOM   3422  O   PRO C  97      -9.770 -19.357 -20.545  1.00 72.30           O  
ATOM   3423  CG  PRO C  97     -10.591 -19.038 -16.894  1.00 72.30           C  
ATOM   3424  CD  PRO C  97     -10.405 -17.699 -17.548  1.00 72.30           C  
ATOM   3425  N   PRO C  98      -8.214 -20.932 -19.903  1.00 61.46           N  
ATOM   3426  CA  PRO C  98      -8.384 -21.631 -21.178  1.00 61.46           C  
ATOM   3427  C   PRO C  98      -9.821 -22.091 -21.412  1.00 61.46           C  
ATOM   3428  CB  PRO C  98      -7.441 -22.830 -21.052  1.00 61.46           C  
ATOM   3429  O   PRO C  98     -10.545 -22.375 -20.455  1.00 61.46           O  
ATOM   3430  CG  PRO C  98      -6.974 -22.801 -19.632  1.00 61.46           C  
ATOM   3431  CD  PRO C  98      -7.501 -21.553 -18.982  1.00 61.46           C  
ATOM   3432  N   LEU C  99     -10.286 -21.810 -22.530  1.00 46.87           N  
ATOM   3433  CA  LEU C  99     -11.632 -22.285 -22.831  1.00 46.87           C  
ATOM   3434  C   LEU C  99     -11.707 -23.805 -22.737  1.00 46.87           C  
ATOM   3435  CB  LEU C  99     -12.062 -21.826 -24.228  1.00 46.87           C  
ATOM   3436  O   LEU C  99     -10.841 -24.507 -23.264  1.00 46.87           O  
ATOM   3437  CG  LEU C  99     -12.429 -20.349 -24.373  1.00 46.87           C  
ATOM   3438  CD1 LEU C  99     -12.187 -19.881 -25.804  1.00 46.87           C  
ATOM   3439  CD2 LEU C  99     -13.881 -20.116 -23.968  1.00 46.87           C  
ATOM   3440  N   ARG C 100     -12.215 -24.270 -21.564  1.00 36.07           N  
ATOM   3441  CA  ARG C 100     -12.338 -25.721 -21.474  1.00 36.07           C  
ATOM   3442  C   ARG C 100     -13.378 -26.245 -22.459  1.00 36.07           C  
ATOM   3443  CB  ARG C 100     -12.705 -26.143 -20.050  1.00 36.07           C  
ATOM   3444  O   ARG C 100     -14.473 -25.690 -22.566  1.00 36.07           O  
ATOM   3445  CG  ARG C 100     -11.554 -26.045 -19.062  1.00 36.07           C  
ATOM   3446  CD  ARG C 100     -11.943 -26.575 -17.688  1.00 36.07           C  
ATOM   3447  NE  ARG C 100     -10.892 -26.338 -16.702  1.00 36.07           N  
ATOM   3448  NH1 ARG C 100     -11.966 -27.450 -14.986  1.00 36.07           N  
ATOM   3449  NH2 ARG C 100      -9.917 -26.488 -14.628  1.00 36.07           N  
ATOM   3450  CZ  ARG C 100     -10.927 -26.759 -15.441  1.00 36.07           C  
ATOM   3451  N   VAL C 101     -13.062 -26.641 -23.581  1.00 30.22           N  
ATOM   3452  CA  VAL C 101     -14.056 -27.228 -24.473  1.00 30.22           C  
ATOM   3453  C   VAL C 101     -14.784 -28.365 -23.760  1.00 30.22           C  
ATOM   3454  CB  VAL C 101     -13.413 -27.745 -25.780  1.00 30.22           C  
ATOM   3455  O   VAL C 101     -14.150 -29.271 -23.214  1.00 30.22           O  
ATOM   3456  CG1 VAL C 101     -14.380 -27.598 -26.953  1.00 30.22           C  
ATOM   3457  CG2 VAL C 101     -12.109 -27.001 -26.062  1.00 30.22           C  
ATOM   3458  N   GLY C 102     -15.903 -28.074 -23.126  1.00 24.26           N  
ATOM   3459  CA  GLY C 102     -16.764 -29.162 -22.692  1.00 24.26           C  
ATOM   3460  C   GLY C 102     -17.097 -30.139 -23.803  1.00 24.26           C  
ATOM   3461  O   GLY C 102     -16.984 -29.806 -24.984  1.00 24.26           O  
TER    3462      GLY C 102                                                      
ENDMDL                                                                          
END                                                                             
