# Supplementary material for: AI-guided pipeline for protein–protein interaction drug discovery identifies a SARS-CoV-2 inhibitor
Source: Mol Syst Biol. 2024 Mar 11;20(4):428–57. doi: 10.1038/s44320-024-00019-8 (PMC10987651; doi:10.1038/s44320-024-00019-8)
Supplement: Supplementary file 12 — Source Data Fig. 2 [file 44320_2024_19_MOESM12_ESM.zip › Source Data Figure EV3-EV4/ColabFold/SLC25A6_ZNF213_unrelaxed_rank_2_model_3.pdb]

MODEL     1                                                                     
ATOM      1  N   MET B   1      -2.355  25.189  -6.655  1.00 40.16           N  
ATOM      2  CA  MET B   1      -2.864  23.873  -7.032  1.00 40.16           C  
ATOM      3  C   MET B   1      -1.857  23.129  -7.903  1.00 40.16           C  
ATOM      4  CB  MET B   1      -4.197  24.004  -7.771  1.00 40.16           C  
ATOM      5  O   MET B   1      -1.732  21.907  -7.808  1.00 40.16           O  
ATOM      6  CG  MET B   1      -5.408  24.010  -6.852  1.00 40.16           C  
ATOM      7  SD  MET B   1      -6.500  22.559  -7.118  1.00 40.16           S  
ATOM      8  CE  MET B   1      -7.127  22.931  -8.780  1.00 40.16           C  
ATOM      9  N   THR B   2      -1.014  23.969  -8.611  1.00 44.53           N  
ATOM     10  CA  THR B   2       0.053  23.442  -9.455  1.00 44.53           C  
ATOM     11  C   THR B   2       1.234  22.978  -8.607  1.00 44.53           C  
ATOM     12  CB  THR B   2       0.530  24.493 -10.473  1.00 44.53           C  
ATOM     13  O   THR B   2       1.831  21.935  -8.883  1.00 44.53           O  
ATOM     14  CG2 THR B   2      -0.111  24.267 -11.838  1.00 44.53           C  
ATOM     15  OG1 THR B   2       0.179  25.800 -10.003  1.00 44.53           O  
ATOM     16  N   GLU B   3       1.444  23.717  -7.585  1.00 46.06           N  
ATOM     17  CA  GLU B   3       2.543  23.335  -6.704  1.00 46.06           C  
ATOM     18  C   GLU B   3       2.225  22.046  -5.952  1.00 46.06           C  
ATOM     19  CB  GLU B   3       2.853  24.459  -5.712  1.00 46.06           C  
ATOM     20  O   GLU B   3       3.106  21.210  -5.740  1.00 46.06           O  
ATOM     21  CG  GLU B   3       3.929  25.423  -6.192  1.00 46.06           C  
ATOM     22  CD  GLU B   3       4.390  26.392  -5.114  1.00 46.06           C  
ATOM     23  OE1 GLU B   3       5.334  27.174  -5.366  1.00 46.06           O  
ATOM     24  OE2 GLU B   3       3.803  26.367  -4.010  1.00 46.06           O  
ATOM     25  N   GLN B   4       0.978  21.982  -5.593  1.00 44.49           N  
ATOM     26  CA  GLN B   4       0.530  20.782  -4.895  1.00 44.49           C  
ATOM     27  C   GLN B   4       0.584  19.562  -5.810  1.00 44.49           C  
ATOM     28  CB  GLN B   4      -0.889  20.972  -4.356  1.00 44.49           C  
ATOM     29  O   GLN B   4       0.938  18.465  -5.372  1.00 44.49           O  
ATOM     30  CG  GLN B   4      -0.940  21.361  -2.885  1.00 44.49           C  
ATOM     31  CD  GLN B   4      -2.345  21.685  -2.412  1.00 44.49           C  
ATOM     32  NE2 GLN B   4      -2.491  21.942  -1.117  1.00 44.49           N  
ATOM     33  OE1 GLN B   4      -3.292  21.704  -3.205  1.00 44.49           O  
ATOM     34  N   ALA B   5       0.194  19.748  -7.033  1.00 45.18           N  
ATOM     35  CA  ALA B   5       0.225  18.671  -8.019  1.00 45.18           C  
ATOM     36  C   ALA B   5       1.658  18.229  -8.303  1.00 45.18           C  
ATOM     37  CB  ALA B   5      -0.457  19.114  -9.312  1.00 45.18           C  
ATOM     38  O   ALA B   5       1.931  17.033  -8.430  1.00 45.18           O  
ATOM     39  N   ILE B   6       2.506  19.203  -8.398  1.00 47.45           N  
ATOM     40  CA  ILE B   6       3.912  18.902  -8.647  1.00 47.45           C  
ATOM     41  C   ILE B   6       4.505  18.175  -7.443  1.00 47.45           C  
ATOM     42  CB  ILE B   6       4.719  20.183  -8.952  1.00 47.45           C  
ATOM     43  O   ILE B   6       5.273  17.223  -7.600  1.00 47.45           O  
ATOM     44  CG1 ILE B   6       4.240  20.817 -10.263  1.00 47.45           C  
ATOM     45  CG2 ILE B   6       6.218  19.877  -9.007  1.00 47.45           C  
ATOM     46  CD1 ILE B   6       4.866  22.173 -10.559  1.00 47.45           C  
ATOM     47  N   SER B   7       4.169  18.684  -6.393  1.00 43.12           N  
ATOM     48  CA  SER B   7       4.647  18.044  -5.171  1.00 43.12           C  
ATOM     49  C   SER B   7       4.127  16.616  -5.055  1.00 43.12           C  
ATOM     50  CB  SER B   7       4.224  18.851  -3.943  1.00 43.12           C  
ATOM     51  O   SER B   7       4.856  15.716  -4.631  1.00 43.12           O  
ATOM     52  OG  SER B   7       3.351  18.096  -3.121  1.00 43.12           O  
ATOM     53  N   PHE B   8       2.953  16.508  -5.482  1.00 45.58           N  
ATOM     54  CA  PHE B   8       2.347  15.182  -5.487  1.00 45.58           C  
ATOM     55  C   PHE B   8       3.084  14.253  -6.445  1.00 45.58           C  
ATOM     56  CB  PHE B   8       0.867  15.268  -5.874  1.00 45.58           C  
ATOM     57  O   PHE B   8       3.388  13.110  -6.099  1.00 45.58           O  
ATOM     58  CG  PHE B   8       0.195  13.927  -6.004  1.00 45.58           C  
ATOM     59  CD1 PHE B   8       0.011  13.344  -7.252  1.00 45.58           C  
ATOM     60  CD2 PHE B   8      -0.254  13.250  -4.877  1.00 45.58           C  
ATOM     61  CE1 PHE B   8      -0.611  12.104  -7.375  1.00 45.58           C  
ATOM     62  CE2 PHE B   8      -0.876  12.011  -4.993  1.00 45.58           C  
ATOM     63  CZ  PHE B   8      -1.054  11.440  -6.242  1.00 45.58           C  
ATOM     64  N   ALA B   9       3.306  14.758  -7.588  1.00 48.34           N  
ATOM     65  CA  ALA B   9       3.993  13.973  -8.611  1.00 48.34           C  
ATOM     66  C   ALA B   9       5.396  13.584  -8.154  1.00 48.34           C  
ATOM     67  CB  ALA B   9       4.060  14.751  -9.923  1.00 48.34           C  
ATOM     68  O   ALA B   9       5.832  12.450  -8.364  1.00 48.34           O  
ATOM     69  N   LYS B  10       6.026  14.470  -7.518  1.00 50.04           N  
ATOM     70  CA  LYS B  10       7.372  14.207  -7.018  1.00 50.04           C  
ATOM     71  C   LYS B  10       7.357  13.125  -5.941  1.00 50.04           C  
ATOM     72  CB  LYS B  10       7.999  15.487  -6.465  1.00 50.04           C  
ATOM     73  O   LYS B  10       8.187  12.214  -5.958  1.00 50.04           O  
ATOM     74  CG  LYS B  10       8.608  16.388  -7.530  1.00 50.04           C  
ATOM     75  CD  LYS B  10       9.275  17.611  -6.913  1.00 50.04           C  
ATOM     76  CE  LYS B  10       9.803  18.559  -7.981  1.00 50.04           C  
ATOM     77  NZ  LYS B  10      10.228  19.867  -7.399  1.00 50.04           N  
ATOM     78  N   ASP B  11       6.424  13.285  -5.111  1.00 46.59           N  
ATOM     79  CA  ASP B  11       6.301  12.319  -4.023  1.00 46.59           C  
ATOM     80  C   ASP B  11       5.881  10.949  -4.551  1.00 46.59           C  
ATOM     81  CB  ASP B  11       5.297  12.811  -2.979  1.00 46.59           C  
ATOM     82  O   ASP B  11       6.361   9.920  -4.071  1.00 46.59           O  
ATOM     83  CG  ASP B  11       5.821  13.973  -2.153  1.00 46.59           C  
ATOM     84  OD1 ASP B  11       7.053  14.178  -2.102  1.00 46.59           O  
ATOM     85  OD2 ASP B  11       4.995  14.688  -1.546  1.00 46.59           O  
ATOM     86  N   PHE B  12       5.058  10.963  -5.589  1.00 49.84           N  
ATOM     87  CA  PHE B  12       4.573   9.742  -6.221  1.00 49.84           C  
ATOM     88  C   PHE B  12       5.712   8.994  -6.902  1.00 49.84           C  
ATOM     89  CB  PHE B  12       3.473  10.062  -7.238  1.00 49.84           C  
ATOM     90  O   PHE B  12       5.865   7.784  -6.720  1.00 49.84           O  
ATOM     91  CG  PHE B  12       2.920   8.850  -7.936  1.00 49.84           C  
ATOM     92  CD1 PHE B  12       3.289   8.554  -9.243  1.00 49.84           C  
ATOM     93  CD2 PHE B  12       2.031   8.004  -7.286  1.00 49.84           C  
ATOM     94  CE1 PHE B  12       2.778   7.432  -9.892  1.00 49.84           C  
ATOM     95  CE2 PHE B  12       1.516   6.881  -7.928  1.00 49.84           C  
ATOM     96  CZ  PHE B  12       1.891   6.598  -9.231  1.00 49.84           C  
ATOM     97  N   LEU B  13       6.583   9.758  -7.537  1.00 55.26           N  
ATOM     98  CA  LEU B  13       7.709   9.171  -8.254  1.00 55.26           C  
ATOM     99  C   LEU B  13       8.774   8.676  -7.282  1.00 55.26           C  
ATOM    100  CB  LEU B  13       8.319  10.190  -9.221  1.00 55.26           C  
ATOM    101  O   LEU B  13       9.335   7.593  -7.467  1.00 55.26           O  
ATOM    102  CG  LEU B  13       7.676  10.280 -10.606  1.00 55.26           C  
ATOM    103  CD1 LEU B  13       8.033  11.605 -11.271  1.00 55.26           C  
ATOM    104  CD2 LEU B  13       8.111   9.105 -11.475  1.00 55.26           C  
ATOM    105  N   ALA B  14       9.059   9.511  -6.324  1.00 48.79           N  
ATOM    106  CA  ALA B  14      10.044   9.115  -5.321  1.00 48.79           C  
ATOM    107  C   ALA B  14       9.620   7.833  -4.611  1.00 48.79           C  
ATOM    108  CB  ALA B  14      10.251  10.237  -4.307  1.00 48.79           C  
ATOM    109  O   ALA B  14      10.428   6.918  -4.432  1.00 48.79           O  
ATOM    110  N   GLY B  15       8.420   7.835  -4.298  1.00 48.14           N  
ATOM    111  CA  GLY B  15       7.872   6.640  -3.676  1.00 48.14           C  
ATOM    112  C   GLY B  15       7.907   5.425  -4.584  1.00 48.14           C  
ATOM    113  O   GLY B  15       8.222   4.320  -4.139  1.00 48.14           O  
ATOM    114  N   GLY B  16       7.659   5.648  -5.804  1.00 55.43           N  
ATOM    115  CA  GLY B  16       7.697   4.576  -6.786  1.00 55.43           C  
ATOM    116  C   GLY B  16       9.086   4.002  -6.989  1.00 55.43           C  
ATOM    117  O   GLY B  16       9.255   2.783  -7.067  1.00 55.43           O  
ATOM    118  N   ILE B  17      10.089   4.827  -6.980  1.00 55.28           N  
ATOM    119  CA  ILE B  17      11.471   4.402  -7.173  1.00 55.28           C  
ATOM    120  C   ILE B  17      11.947   3.623  -5.948  1.00 55.28           C  
ATOM    121  CB  ILE B  17      12.402   5.607  -7.436  1.00 55.28           C  
ATOM    122  O   ILE B  17      12.599   2.585  -6.080  1.00 55.28           O  
ATOM    123  CG1 ILE B  17      12.047   6.274  -8.771  1.00 55.28           C  
ATOM    124  CG2 ILE B  17      13.869   5.171  -7.414  1.00 55.28           C  
ATOM    125  CD1 ILE B  17      12.775   7.588  -9.019  1.00 55.28           C  
ATOM    126  N   ALA B  18      11.632   4.175  -4.837  1.00 53.32           N  
ATOM    127  CA  ALA B  18      11.999   3.485  -3.603  1.00 53.32           C  
ATOM    128  C   ALA B  18      11.396   2.084  -3.558  1.00 53.32           C  
ATOM    129  CB  ALA B  18      11.551   4.292  -2.387  1.00 53.32           C  
ATOM    130  O   ALA B  18      12.074   1.120  -3.193  1.00 53.32           O  
ATOM    131  N   ALA B  19      10.216   2.041  -3.979  1.00 53.34           N  
ATOM    132  CA  ALA B  19       9.533   0.750  -4.002  1.00 53.34           C  
ATOM    133  C   ALA B  19      10.178  -0.194  -5.013  1.00 53.34           C  
ATOM    134  CB  ALA B  19       8.052   0.936  -4.323  1.00 53.34           C  
ATOM    135  O   ALA B  19      10.324  -1.390  -4.750  1.00 53.34           O  
ATOM    136  N   ALA B  20      10.596   0.341  -6.084  1.00 60.24           N  
ATOM    137  CA  ALA B  20      11.241  -0.457  -7.123  1.00 60.24           C  
ATOM    138  C   ALA B  20      12.550  -1.057  -6.621  1.00 60.24           C  
ATOM    139  CB  ALA B  20      11.491   0.392  -8.368  1.00 60.24           C  
ATOM    140  O   ALA B  20      12.829  -2.237  -6.851  1.00 60.24           O  
ATOM    141  N   ILE B  21      13.309  -0.295  -5.918  1.00 59.79           N  
ATOM    142  CA  ILE B  21      14.587  -0.752  -5.382  1.00 59.79           C  
ATOM    143  C   ILE B  21      14.349  -1.832  -4.329  1.00 59.79           C  
ATOM    144  CB  ILE B  21      15.396   0.417  -4.777  1.00 59.79           C  
ATOM    145  O   ILE B  21      15.019  -2.868  -4.331  1.00 59.79           O  
ATOM    146  CG1 ILE B  21      15.796   1.413  -5.871  1.00 59.79           C  
ATOM    147  CG2 ILE B  21      16.630  -0.107  -4.036  1.00 59.79           C  
ATOM    148  CD1 ILE B  21      16.442   2.687  -5.344  1.00 59.79           C  
ATOM    149  N   SER B  22      13.403  -1.556  -3.527  1.00 59.12           N  
ATOM    150  CA  SER B  22      13.100  -2.502  -2.458  1.00 59.12           C  
ATOM    151  C   SER B  22      12.609  -3.832  -3.020  1.00 59.12           C  
ATOM    152  CB  SER B  22      12.050  -1.922  -1.510  1.00 59.12           C  
ATOM    153  O   SER B  22      13.067  -4.897  -2.599  1.00 59.12           O  
ATOM    154  OG  SER B  22      11.630  -2.894  -0.568  1.00 59.12           O  
ATOM    155  N   LYS B  23      11.757  -3.791  -4.037  1.00 68.67           N  
ATOM    156  CA  LYS B  23      11.197  -5.008  -4.618  1.00 68.67           C  
ATOM    157  C   LYS B  23      12.261  -5.795  -5.377  1.00 68.67           C  
ATOM    158  CB  LYS B  23      10.031  -4.671  -5.549  1.00 68.67           C  
ATOM    159  O   LYS B  23      12.230  -7.027  -5.401  1.00 68.67           O  
ATOM    160  CG  LYS B  23       8.784  -4.182  -4.827  1.00 68.67           C  
ATOM    161  CD  LYS B  23       8.077  -5.319  -4.101  1.00 68.67           C  
ATOM    162  CE  LYS B  23       6.782  -4.850  -3.451  1.00 68.67           C  
ATOM    163  NZ  LYS B  23       6.087  -5.961  -2.736  1.00 68.67           N  
ATOM    164  N   THR B  24      13.149  -5.023  -5.919  1.00 71.79           N  
ATOM    165  CA  THR B  24      14.231  -5.674  -6.648  1.00 71.79           C  
ATOM    166  C   THR B  24      15.190  -6.369  -5.686  1.00 71.79           C  
ATOM    167  CB  THR B  24      15.008  -4.665  -7.513  1.00 71.79           C  
ATOM    168  O   THR B  24      15.682  -7.463  -5.973  1.00 71.79           O  
ATOM    169  CG2 THR B  24      16.076  -5.364  -8.348  1.00 71.79           C  
ATOM    170  OG1 THR B  24      14.095  -3.993  -8.390  1.00 71.79           O  
ATOM    171  N   ALA B  25      15.379  -5.786  -4.575  1.00 68.60           N  
ATOM    172  CA  ALA B  25      16.283  -6.343  -3.573  1.00 68.60           C  
ATOM    173  C   ALA B  25      15.712  -7.624  -2.971  1.00 68.60           C  
ATOM    174  CB  ALA B  25      16.557  -5.319  -2.475  1.00 68.60           C  
ATOM    175  O   ALA B  25      16.455  -8.563  -2.676  1.00 68.60           O  
ATOM    176  N   VAL B  26      14.461  -7.676  -2.897  1.00 74.50           N  
ATOM    177  CA  VAL B  26      13.832  -8.804  -2.219  1.00 74.50           C  
ATOM    178  C   VAL B  26      13.357  -9.827  -3.248  1.00 74.50           C  
ATOM    179  CB  VAL B  26      12.648  -8.347  -1.336  1.00 74.50           C  
ATOM    180  O   VAL B  26      12.875 -10.903  -2.886  1.00 74.50           O  
ATOM    181  CG1 VAL B  26      12.080  -9.523  -0.544  1.00 74.50           C  
ATOM    182  CG2 VAL B  26      13.086  -7.227  -0.395  1.00 74.50           C  
ATOM    183  N   ALA B  27      13.540  -9.555  -4.463  1.00 81.26           N  
ATOM    184  CA  ALA B  27      13.010 -10.342  -5.573  1.00 81.26           C  
ATOM    185  C   ALA B  27      13.471 -11.794  -5.485  1.00 81.26           C  
ATOM    186  CB  ALA B  27      13.432  -9.733  -6.908  1.00 81.26           C  
ATOM    187  O   ALA B  27      12.689 -12.716  -5.729  1.00 81.26           O  
ATOM    188  N   PRO B  28      14.757 -12.030  -5.119  1.00 82.85           N  
ATOM    189  CA  PRO B  28      15.220 -13.418  -5.056  1.00 82.85           C  
ATOM    190  C   PRO B  28      14.428 -14.259  -4.057  1.00 82.85           C  
ATOM    191  CB  PRO B  28      16.681 -13.284  -4.620  1.00 82.85           C  
ATOM    192  O   PRO B  28      14.072 -15.402  -4.352  1.00 82.85           O  
ATOM    193  CG  PRO B  28      17.105 -11.938  -5.115  1.00 82.85           C  
ATOM    194  CD  PRO B  28      15.934 -11.003  -5.016  1.00 82.85           C  
ATOM    195  N   ILE B  29      14.121 -13.714  -2.919  1.00 79.41           N  
ATOM    196  CA  ILE B  29      13.390 -14.453  -1.895  1.00 79.41           C  
ATOM    197  C   ILE B  29      11.930 -14.610  -2.314  1.00 79.41           C  
ATOM    198  CB  ILE B  29      13.481 -13.753  -0.520  1.00 79.41           C  
ATOM    199  O   ILE B  29      11.305 -15.635  -2.035  1.00 79.41           O  
ATOM    200  CG1 ILE B  29      14.915 -13.817   0.018  1.00 79.41           C  
ATOM    201  CG2 ILE B  29      12.496 -14.379   0.471  1.00 79.41           C  
ATOM    202  CD1 ILE B  29      15.169 -12.912   1.215  1.00 79.41           C  
ATOM    203  N   GLU B  30      11.491 -13.645  -3.049  1.00 81.87           N  
ATOM    204  CA  GLU B  30      10.116 -13.717  -3.536  1.00 81.87           C  
ATOM    205  C   GLU B  30       9.959 -14.815  -4.583  1.00 81.87           C  
ATOM    206  CB  GLU B  30       9.681 -12.369  -4.118  1.00 81.87           C  
ATOM    207  O   GLU B  30       8.957 -15.534  -4.591  1.00 81.87           O  
ATOM    208  CG  GLU B  30       9.119 -11.405  -3.082  1.00 81.87           C  
ATOM    209  CD  GLU B  30       7.601 -11.324  -3.100  1.00 81.87           C  
ATOM    210  OE1 GLU B  30       7.006 -10.867  -2.097  1.00 81.87           O  
ATOM    211  OE2 GLU B  30       7.002 -11.721  -4.124  1.00 81.87           O  
ATOM    212  N   ARG B  31      10.927 -14.914  -5.380  1.00 87.76           N  
ATOM    213  CA  ARG B  31      10.868 -15.960  -6.396  1.00 87.76           C  
ATOM    214  C   ARG B  31      10.925 -17.345  -5.760  1.00 87.76           C  
ATOM    215  CB  ARG B  31      12.009 -15.798  -7.402  1.00 87.76           C  
ATOM    216  O   ARG B  31      10.215 -18.259  -6.185  1.00 87.76           O  
ATOM    217  CG  ARG B  31      11.944 -16.770  -8.569  1.00 87.76           C  
ATOM    218  CD  ARG B  31      13.061 -16.521  -9.574  1.00 87.76           C  
ATOM    219  NE  ARG B  31      13.026 -17.486 -10.669  1.00 87.76           N  
ATOM    220  NH1 ARG B  31      15.247 -17.222 -11.246  1.00 87.76           N  
ATOM    221  NH2 ARG B  31      13.922 -18.689 -12.407  1.00 87.76           N  
ATOM    222  CZ  ARG B  31      14.065 -17.797 -11.438  1.00 87.76           C  
ATOM    223  N   VAL B  32      11.761 -17.467  -4.778  1.00 87.73           N  
ATOM    224  CA  VAL B  32      11.872 -18.728  -4.051  1.00 87.73           C  
ATOM    225  C   VAL B  32      10.515 -19.108  -3.463  1.00 87.73           C  
ATOM    226  CB  VAL B  32      12.934 -18.645  -2.932  1.00 87.73           C  
ATOM    227  O   VAL B  32      10.081 -20.256  -3.579  1.00 87.73           O  
ATOM    228  CG1 VAL B  32      12.871 -19.880  -2.035  1.00 87.73           C  
ATOM    229  CG2 VAL B  32      14.330 -18.487  -3.531  1.00 87.73           C  
ATOM    230  N   LYS B  33       9.867 -18.136  -2.954  1.00 86.46           N  
ATOM    231  CA  LYS B  33       8.543 -18.348  -2.375  1.00 86.46           C  
ATOM    232  C   LYS B  33       7.559 -18.858  -3.424  1.00 86.46           C  
ATOM    233  CB  LYS B  33       8.018 -17.056  -1.748  1.00 86.46           C  
ATOM    234  O   LYS B  33       6.856 -19.844  -3.196  1.00 86.46           O  
ATOM    235  CG  LYS B  33       6.566 -17.131  -1.299  1.00 86.46           C  
ATOM    236  CD  LYS B  33       6.015 -15.753  -0.955  1.00 86.46           C  
ATOM    237  CE  LYS B  33       4.507 -15.789  -0.748  1.00 86.46           C  
ATOM    238  NZ  LYS B  33       3.955 -14.431  -0.462  1.00 86.46           N  
ATOM    239  N   LEU B  34       7.598 -18.257  -4.539  1.00 89.22           N  
ATOM    240  CA  LEU B  34       6.643 -18.583  -5.592  1.00 89.22           C  
ATOM    241  C   LEU B  34       6.914 -19.972  -6.161  1.00 89.22           C  
ATOM    242  CB  LEU B  34       6.702 -17.541  -6.711  1.00 89.22           C  
ATOM    243  O   LEU B  34       5.979 -20.731  -6.429  1.00 89.22           O  
ATOM    244  CG  LEU B  34       6.046 -16.191  -6.416  1.00 89.22           C  
ATOM    245  CD1 LEU B  34       6.359 -15.195  -7.528  1.00 89.22           C  
ATOM    246  CD2 LEU B  34       4.540 -16.354  -6.245  1.00 89.22           C  
ATOM    247  N   LEU B  35       8.163 -20.292  -6.254  1.00 91.47           N  
ATOM    248  CA  LEU B  35       8.524 -21.594  -6.804  1.00 91.47           C  
ATOM    249  C   LEU B  35       8.089 -22.718  -5.870  1.00 91.47           C  
ATOM    250  CB  LEU B  35      10.034 -21.673  -7.048  1.00 91.47           C  
ATOM    251  O   LEU B  35       7.581 -23.746  -6.323  1.00 91.47           O  
ATOM    252  CG  LEU B  35      10.541 -21.068  -8.357  1.00 91.47           C  
ATOM    253  CD1 LEU B  35      12.062 -20.957  -8.335  1.00 91.47           C  
ATOM    254  CD2 LEU B  35      10.078 -21.902  -9.547  1.00 91.47           C  
ATOM    255  N   LEU B  36       8.308 -22.460  -4.585  1.00 89.83           N  
ATOM    256  CA  LEU B  36       7.916 -23.468  -3.605  1.00 89.83           C  
ATOM    257  C   LEU B  36       6.400 -23.624  -3.562  1.00 89.83           C  
ATOM    258  CB  LEU B  36       8.443 -23.098  -2.216  1.00 89.83           C  
ATOM    259  O   LEU B  36       5.891 -24.726  -3.345  1.00 89.83           O  
ATOM    260  CG  LEU B  36       9.950 -23.247  -1.999  1.00 89.83           C  
ATOM    261  CD1 LEU B  36      10.344 -22.708  -0.628  1.00 89.83           C  
ATOM    262  CD2 LEU B  36      10.369 -24.706  -2.148  1.00 89.83           C  
ATOM    263  N   GLN B  37       5.713 -22.592  -3.898  1.00 88.15           N  
ATOM    264  CA  GLN B  37       4.256 -22.576  -3.824  1.00 88.15           C  
ATOM    265  C   GLN B  37       3.636 -23.255  -5.042  1.00 88.15           C  
ATOM    266  CB  GLN B  37       3.740 -21.141  -3.704  1.00 88.15           C  
ATOM    267  O   GLN B  37       2.633 -23.962  -4.922  1.00 88.15           O  
ATOM    268  CG  GLN B  37       3.646 -20.639  -2.270  1.00 88.15           C  
ATOM    269  CD  GLN B  37       3.083 -19.234  -2.175  1.00 88.15           C  
ATOM    270  NE2 GLN B  37       2.555 -18.884  -1.007  1.00 88.15           N  
ATOM    271  OE1 GLN B  37       3.122 -18.468  -3.144  1.00 88.15           O  
ATOM    272  N   VAL B  38       4.263 -23.141  -6.215  1.00 91.48           N  
ATOM    273  CA  VAL B  38       3.568 -23.514  -7.443  1.00 91.48           C  
ATOM    274  C   VAL B  38       4.220 -24.755  -8.049  1.00 91.48           C  
ATOM    275  CB  VAL B  38       3.568 -22.357  -8.468  1.00 91.48           C  
ATOM    276  O   VAL B  38       3.708 -25.322  -9.017  1.00 91.48           O  
ATOM    277  CG1 VAL B  38       2.763 -21.170  -7.942  1.00 91.48           C  
ATOM    278  CG2 VAL B  38       4.999 -21.935  -8.795  1.00 91.48           C  
ATOM    279  N   GLN B  39       5.339 -25.150  -7.517  1.00 90.56           N  
ATOM    280  CA  GLN B  39       6.129 -26.203  -8.146  1.00 90.56           C  
ATOM    281  C   GLN B  39       5.300 -27.470  -8.341  1.00 90.56           C  
ATOM    282  CB  GLN B  39       7.372 -26.514  -7.311  1.00 90.56           C  
ATOM    283  O   GLN B  39       5.492 -28.199  -9.316  1.00 90.56           O  
ATOM    284  CG  GLN B  39       7.061 -27.040  -5.916  1.00 90.56           C  
ATOM    285  CD  GLN B  39       8.307 -27.258  -5.079  1.00 90.56           C  
ATOM    286  NE2 GLN B  39       8.281 -26.779  -3.840  1.00 90.56           N  
ATOM    287  OE1 GLN B  39       9.286 -27.853  -5.542  1.00 90.56           O  
ATOM    288  N   HIS B  40       4.285 -27.781  -7.468  1.00 88.72           N  
ATOM    289  CA  HIS B  40       3.448 -28.970  -7.591  1.00 88.72           C  
ATOM    290  C   HIS B  40       2.500 -28.855  -8.780  1.00 88.72           C  
ATOM    291  CB  HIS B  40       2.653 -29.201  -6.305  1.00 88.72           C  
ATOM    292  O   HIS B  40       2.009 -29.866  -9.287  1.00 88.72           O  
ATOM    293  CG  HIS B  40       3.393 -29.993  -5.276  1.00 88.72           C  
ATOM    294  CD2 HIS B  40       4.132 -29.599  -4.212  1.00 88.72           C  
ATOM    295  ND1 HIS B  40       3.424 -31.371  -5.278  1.00 88.72           N  
ATOM    296  CE1 HIS B  40       4.152 -31.791  -4.257  1.00 88.72           C  
ATOM    297  NE2 HIS B  40       4.594 -30.735  -3.595  1.00 88.72           N  
ATOM    298  N   ALA B  41       2.265 -27.596  -9.195  1.00 87.08           N  
ATOM    299  CA  ALA B  41       1.349 -27.359 -10.308  1.00 87.08           C  
ATOM    300  C   ALA B  41       2.113 -27.010 -11.582  1.00 87.08           C  
ATOM    301  CB  ALA B  41       0.365 -26.246  -9.959  1.00 87.08           C  
ATOM    302  O   ALA B  41       1.507 -26.745 -12.624  1.00 87.08           O  
ATOM    303  N   SER B  42       3.428 -27.116 -11.479  1.00 86.87           N  
ATOM    304  CA  SER B  42       4.252 -26.716 -12.616  1.00 86.87           C  
ATOM    305  C   SER B  42       4.416 -27.861 -13.609  1.00 86.87           C  
ATOM    306  CB  SER B  42       5.626 -26.241 -12.141  1.00 86.87           C  
ATOM    307  O   SER B  42       4.591 -29.015 -13.212  1.00 86.87           O  
ATOM    308  OG  SER B  42       6.492 -26.026 -13.243  1.00 86.87           O  
ATOM    309  N   LYS B  43       4.450 -27.578 -14.861  1.00 81.87           N  
ATOM    310  CA  LYS B  43       4.716 -28.563 -15.906  1.00 81.87           C  
ATOM    311  C   LYS B  43       6.215 -28.720 -16.145  1.00 81.87           C  
ATOM    312  CB  LYS B  43       4.016 -28.168 -17.207  1.00 81.87           C  
ATOM    313  O   LYS B  43       6.658 -29.726 -16.701  1.00 81.87           O  
ATOM    314  CG  LYS B  43       2.497 -28.227 -17.136  1.00 81.87           C  
ATOM    315  CD  LYS B  43       1.860 -27.842 -18.464  1.00 81.87           C  
ATOM    316  CE  LYS B  43       0.340 -27.844 -18.378  1.00 81.87           C  
ATOM    317  NZ  LYS B  43      -0.290 -27.455 -19.675  1.00 81.87           N  
ATOM    318  N   GLN B  44       6.982 -27.808 -15.694  1.00 82.96           N  
ATOM    319  CA  GLN B  44       8.406 -27.740 -16.006  1.00 82.96           C  
ATOM    320  C   GLN B  44       9.240 -28.414 -14.920  1.00 82.96           C  
ATOM    321  CB  GLN B  44       8.849 -26.287 -16.183  1.00 82.96           C  
ATOM    322  O   GLN B  44      10.393 -28.782 -15.155  1.00 82.96           O  
ATOM    323  CG  GLN B  44       8.233 -25.599 -17.394  1.00 82.96           C  
ATOM    324  CD  GLN B  44       8.664 -24.151 -17.528  1.00 82.96           C  
ATOM    325  NE2 GLN B  44       8.964 -23.732 -18.753  1.00 82.96           N  
ATOM    326  OE1 GLN B  44       8.725 -23.413 -16.539  1.00 82.96           O  
ATOM    327  N   ILE B  45       8.582 -28.610 -13.761  1.00 86.13           N  
ATOM    328  CA  ILE B  45       9.320 -29.222 -12.661  1.00 86.13           C  
ATOM    329  C   ILE B  45       8.734 -30.597 -12.349  1.00 86.13           C  
ATOM    330  CB  ILE B  45       9.298 -28.331 -11.400  1.00 86.13           C  
ATOM    331  O   ILE B  45       7.633 -30.700 -11.804  1.00 86.13           O  
ATOM    332  CG1 ILE B  45       9.832 -26.931 -11.725  1.00 86.13           C  
ATOM    333  CG2 ILE B  45      10.104 -28.976 -10.269  1.00 86.13           C  
ATOM    334  CD1 ILE B  45       9.679 -25.931 -10.587  1.00 86.13           C  
ATOM    335  N   ALA B  46       9.478 -31.557 -12.733  1.00 84.67           N  
ATOM    336  CA  ALA B  46       9.049 -32.929 -12.479  1.00 84.67           C  
ATOM    337  C   ALA B  46       8.963 -33.209 -10.981  1.00 84.67           C  
ATOM    338  CB  ALA B  46      10.002 -33.917 -13.147  1.00 84.67           C  
ATOM    339  O   ALA B  46       9.662 -32.578 -10.184  1.00 84.67           O  
ATOM    340  N   ALA B  47       8.166 -34.114 -10.600  1.00 84.47           N  
ATOM    341  CA  ALA B  47       7.904 -34.445  -9.201  1.00 84.47           C  
ATOM    342  C   ALA B  47       9.195 -34.810  -8.473  1.00 84.47           C  
ATOM    343  CB  ALA B  47       6.901 -35.592  -9.105  1.00 84.47           C  
ATOM    344  O   ALA B  47       9.377 -34.457  -7.305  1.00 84.47           O  
ATOM    345  N   ASP B  48      10.162 -35.457  -9.182  1.00 84.45           N  
ATOM    346  CA  ASP B  48      11.396 -35.927  -8.559  1.00 84.45           C  
ATOM    347  C   ASP B  48      12.435 -34.810  -8.490  1.00 84.45           C  
ATOM    348  CB  ASP B  48      11.961 -37.125  -9.323  1.00 84.45           C  
ATOM    349  O   ASP B  48      13.446 -34.938  -7.795  1.00 84.45           O  
ATOM    350  CG  ASP B  48      12.170 -36.842 -10.800  1.00 84.45           C  
ATOM    351  OD1 ASP B  48      11.283 -36.233 -11.436  1.00 84.45           O  
ATOM    352  OD2 ASP B  48      13.231 -37.233 -11.334  1.00 84.45           O  
ATOM    353  N   LYS B  49      12.125 -33.683  -9.077  1.00 87.61           N  
ATOM    354  CA  LYS B  49      13.079 -32.578  -9.098  1.00 87.61           C  
ATOM    355  C   LYS B  49      12.529 -31.363  -8.356  1.00 87.61           C  
ATOM    356  CB  LYS B  49      13.428 -32.198 -10.538  1.00 87.61           C  
ATOM    357  O   LYS B  49      13.004 -30.242  -8.551  1.00 87.61           O  
ATOM    358  CG  LYS B  49      14.198 -33.272 -11.292  1.00 87.61           C  
ATOM    359  CD  LYS B  49      14.837 -32.717 -12.558  1.00 87.61           C  
ATOM    360  CE  LYS B  49      15.656 -33.777 -13.283  1.00 87.61           C  
ATOM    361  NZ  LYS B  49      16.266 -33.244 -14.538  1.00 87.61           N  
ATOM    362  N   GLN B  50      11.519 -31.570  -7.613  1.00 89.69           N  
ATOM    363  CA  GLN B  50      10.902 -30.484  -6.860  1.00 89.69           C  
ATOM    364  C   GLN B  50      11.838 -29.968  -5.770  1.00 89.69           C  
ATOM    365  CB  GLN B  50       9.579 -30.941  -6.243  1.00 89.69           C  
ATOM    366  O   GLN B  50      12.583 -30.743  -5.167  1.00 89.69           O  
ATOM    367  CG  GLN B  50       8.462 -31.138  -7.258  1.00 89.69           C  
ATOM    368  CD  GLN B  50       7.144 -31.525  -6.614  1.00 89.69           C  
ATOM    369  NE2 GLN B  50       6.081 -31.555  -7.410  1.00 89.69           N  
ATOM    370  OE1 GLN B  50       7.083 -31.796  -5.411  1.00 89.69           O  
ATOM    371  N   TYR B  51      11.798 -28.723  -5.571  1.00 87.76           N  
ATOM    372  CA  TYR B  51      12.633 -28.102  -4.548  1.00 87.76           C  
ATOM    373  C   TYR B  51      12.157 -28.483  -3.151  1.00 87.76           C  
ATOM    374  CB  TYR B  51      12.629 -26.578  -4.703  1.00 87.76           C  
ATOM    375  O   TYR B  51      10.956 -28.470  -2.873  1.00 87.76           O  
ATOM    376  CG  TYR B  51      13.151 -26.102  -6.037  1.00 87.76           C  
ATOM    377  CD1 TYR B  51      14.520 -26.023  -6.283  1.00 87.76           C  
ATOM    378  CD2 TYR B  51      12.277 -25.731  -7.054  1.00 87.76           C  
ATOM    379  CE1 TYR B  51      15.006 -25.583  -7.511  1.00 87.76           C  
ATOM    380  CE2 TYR B  51      12.752 -25.290  -8.285  1.00 87.76           C  
ATOM    381  OH  TYR B  51      14.591 -24.785  -9.720  1.00 87.76           O  
ATOM    382  CZ  TYR B  51      14.115 -25.220  -8.504  1.00 87.76           C  
ATOM    383  N   LYS B  52      13.021 -28.800  -2.266  1.00 80.05           N  
ATOM    384  CA  LYS B  52      12.693 -29.336  -0.948  1.00 80.05           C  
ATOM    385  C   LYS B  52      12.465 -28.213   0.060  1.00 80.05           C  
ATOM    386  CB  LYS B  52      13.802 -30.266  -0.454  1.00 80.05           C  
ATOM    387  O   LYS B  52      11.684 -28.367   1.002  1.00 80.05           O  
ATOM    388  CG  LYS B  52      13.945 -31.544  -1.267  1.00 80.05           C  
ATOM    389  CD  LYS B  52      15.027 -32.452  -0.696  1.00 80.05           C  
ATOM    390  CE  LYS B  52      15.210 -33.705  -1.541  1.00 80.05           C  
ATOM    391  NZ  LYS B  52      16.291 -34.584  -1.002  1.00 80.05           N  
ATOM    392  N   GLY B  53      13.121 -27.032  -0.212  1.00 81.04           N  
ATOM    393  CA  GLY B  53      13.013 -25.917   0.715  1.00 81.04           C  
ATOM    394  C   GLY B  53      13.728 -24.669   0.232  1.00 81.04           C  
ATOM    395  O   GLY B  53      14.214 -24.624  -0.900  1.00 81.04           O  
ATOM    396  N   ILE B  54      13.851 -23.717   1.063  1.00 80.25           N  
ATOM    397  CA  ILE B  54      14.402 -22.406   0.736  1.00 80.25           C  
ATOM    398  C   ILE B  54      15.877 -22.544   0.365  1.00 80.25           C  
ATOM    399  CB  ILE B  54      14.234 -21.414   1.908  1.00 80.25           C  
ATOM    400  O   ILE B  54      16.317 -22.022  -0.661  1.00 80.25           O  
ATOM    401  CG1 ILE B  54      12.748 -21.135   2.163  1.00 80.25           C  
ATOM    402  CG2 ILE B  54      14.996 -20.115   1.629  1.00 80.25           C  
ATOM    403  CD1 ILE B  54      12.478 -20.321   3.421  1.00 80.25           C  
ATOM    404  N   VAL B  55      16.597 -23.310   1.166  1.00 77.76           N  
ATOM    405  CA  VAL B  55      18.035 -23.444   0.960  1.00 77.76           C  
ATOM    406  C   VAL B  55      18.303 -24.176  -0.353  1.00 77.76           C  
ATOM    407  CB  VAL B  55      18.709 -24.190   2.133  1.00 77.76           C  
ATOM    408  O   VAL B  55      19.170 -23.771  -1.131  1.00 77.76           O  
ATOM    409  CG1 VAL B  55      20.197 -24.399   1.857  1.00 77.76           C  
ATOM    410  CG2 VAL B  55      18.508 -23.423   3.439  1.00 77.76           C  
ATOM    411  N   ASP B  56      17.540 -25.177  -0.565  1.00 82.80           N  
ATOM    412  CA  ASP B  56      17.674 -25.929  -1.809  1.00 82.80           C  
ATOM    413  C   ASP B  56      17.417 -25.036  -3.021  1.00 82.80           C  
ATOM    414  CB  ASP B  56      16.714 -27.121  -1.822  1.00 82.80           C  
ATOM    415  O   ASP B  56      18.149 -25.099  -4.011  1.00 82.80           O  
ATOM    416  CG  ASP B  56      16.978 -28.083  -2.967  1.00 82.80           C  
ATOM    417  OD1 ASP B  56      18.159 -28.350  -3.279  1.00 82.80           O  
ATOM    418  OD2 ASP B  56      15.997 -28.575  -3.565  1.00 82.80           O  
ATOM    419  N   CYS B  57      16.455 -24.153  -2.912  1.00 84.60           N  
ATOM    420  CA  CYS B  57      16.111 -23.242  -3.998  1.00 84.60           C  
ATOM    421  C   CYS B  57      17.236 -22.245  -4.250  1.00 84.60           C  
ATOM    422  CB  CYS B  57      14.816 -22.495  -3.680  1.00 84.60           C  
ATOM    423  O   CYS B  57      17.637 -22.032  -5.395  1.00 84.60           O  
ATOM    424  SG  CYS B  57      13.323 -23.391  -4.158  1.00 84.60           S  
ATOM    425  N   ILE B  58      17.796 -21.733  -3.225  1.00 79.03           N  
ATOM    426  CA  ILE B  58      18.812 -20.689  -3.312  1.00 79.03           C  
ATOM    427  C   ILE B  58      20.084 -21.258  -3.937  1.00 79.03           C  
ATOM    428  CB  ILE B  58      19.121 -20.083  -1.925  1.00 79.03           C  
ATOM    429  O   ILE B  58      20.772 -20.571  -4.696  1.00 79.03           O  
ATOM    430  CG1 ILE B  58      17.932 -19.253  -1.428  1.00 79.03           C  
ATOM    431  CG2 ILE B  58      20.396 -19.236  -1.978  1.00 79.03           C  
ATOM    432  CD1 ILE B  58      18.090 -18.734  -0.006  1.00 79.03           C  
ATOM    433  N   VAL B  59      20.308 -22.518  -3.763  1.00 80.38           N  
ATOM    434  CA  VAL B  59      21.518 -23.154  -4.274  1.00 80.38           C  
ATOM    435  C   VAL B  59      21.282 -23.643  -5.701  1.00 80.38           C  
ATOM    436  CB  VAL B  59      21.964 -24.330  -3.375  1.00 80.38           C  
ATOM    437  O   VAL B  59      22.123 -23.441  -6.580  1.00 80.38           O  
ATOM    438  CG1 VAL B  59      23.106 -25.105  -4.028  1.00 80.38           C  
ATOM    439  CG2 VAL B  59      22.379 -23.819  -1.997  1.00 80.38           C  
ATOM    440  N   ARG B  60      20.174 -24.197  -6.010  1.00 86.82           N  
ATOM    441  CA  ARG B  60      19.909 -24.873  -7.276  1.00 86.82           C  
ATOM    442  C   ARG B  60      19.530 -23.872  -8.363  1.00 86.82           C  
ATOM    443  CB  ARG B  60      18.798 -25.912  -7.110  1.00 86.82           C  
ATOM    444  O   ARG B  60      19.866 -24.061  -9.533  1.00 86.82           O  
ATOM    445  CG  ARG B  60      19.270 -27.228  -6.513  1.00 86.82           C  
ATOM    446  CD  ARG B  60      18.130 -28.228  -6.379  1.00 86.82           C  
ATOM    447  NE  ARG B  60      17.617 -28.639  -7.683  1.00 86.82           N  
ATOM    448  NH1 ARG B  60      15.769 -29.738  -6.840  1.00 86.82           N  
ATOM    449  NH2 ARG B  60      16.133 -29.667  -9.102  1.00 86.82           N  
ATOM    450  CZ  ARG B  60      16.508 -29.347  -7.872  1.00 86.82           C  
ATOM    451  N   ILE B  61      18.908 -22.767  -8.062  1.00 85.96           N  
ATOM    452  CA  ILE B  61      18.407 -21.823  -9.055  1.00 85.96           C  
ATOM    453  C   ILE B  61      19.575 -21.241  -9.849  1.00 85.96           C  
ATOM    454  CB  ILE B  61      17.590 -20.690  -8.395  1.00 85.96           C  
ATOM    455  O   ILE B  61      19.595 -21.317 -11.080  1.00 85.96           O  
ATOM    456  CG1 ILE B  61      16.226 -21.214  -7.933  1.00 85.96           C  
ATOM    457  CG2 ILE B  61      17.425 -19.511  -9.360  1.00 85.96           C  
ATOM    458  CD1 ILE B  61      15.373 -20.175  -7.218  1.00 85.96           C  
ATOM    459  N   PRO B  62      20.554 -20.735  -9.124  1.00 78.44           N  
ATOM    460  CA  PRO B  62      21.674 -20.181  -9.888  1.00 78.44           C  
ATOM    461  C   PRO B  62      22.421 -21.241 -10.694  1.00 78.44           C  
ATOM    462  CB  PRO B  62      22.576 -19.580  -8.807  1.00 78.44           C  
ATOM    463  O   PRO B  62      22.910 -20.958 -11.790  1.00 78.44           O  
ATOM    464  CG  PRO B  62      21.760 -19.632  -7.556  1.00 78.44           C  
ATOM    465  CD  PRO B  62      20.574 -20.523  -7.797  1.00 78.44           C  
ATOM    466  N   LYS B  63      22.476 -22.451 -10.228  1.00 83.35           N  
ATOM    467  CA  LYS B  63      23.187 -23.539 -10.894  1.00 83.35           C  
ATOM    468  C   LYS B  63      22.422 -24.024 -12.122  1.00 83.35           C  
ATOM    469  CB  LYS B  63      23.418 -24.701  -9.927  1.00 83.35           C  
ATOM    470  O   LYS B  63      23.018 -24.277 -13.171  1.00 83.35           O  
ATOM    471  CG  LYS B  63      24.497 -24.436  -8.888  1.00 83.35           C  
ATOM    472  CD  LYS B  63      24.727 -25.651  -7.999  1.00 83.35           C  
ATOM    473  CE  LYS B  63      25.752 -25.363  -6.910  1.00 83.35           C  
ATOM    474  NZ  LYS B  63      25.915 -26.521  -5.981  1.00 83.35           N  
ATOM    475  N   GLU B  64      21.101 -24.024 -11.971  1.00 84.53           N  
ATOM    476  CA  GLU B  64      20.280 -24.600 -13.031  1.00 84.53           C  
ATOM    477  C   GLU B  64      19.832 -23.532 -14.025  1.00 84.53           C  
ATOM    478  CB  GLU B  64      19.062 -25.314 -12.440  1.00 84.53           C  
ATOM    479  O   GLU B  64      19.731 -23.796 -15.225  1.00 84.53           O  
ATOM    480  CG  GLU B  64      19.412 -26.521 -11.583  1.00 84.53           C  
ATOM    481  CD  GLU B  64      18.202 -27.154 -10.914  1.00 84.53           C  
ATOM    482  OE1 GLU B  64      18.372 -28.133 -10.153  1.00 84.53           O  
ATOM    483  OE2 GLU B  64      17.075 -26.667 -11.154  1.00 84.53           O  
ATOM    484  N   GLN B  65      19.638 -22.313 -13.602  1.00 83.75           N  
ATOM    485  CA  GLN B  65      18.985 -21.308 -14.434  1.00 83.75           C  
ATOM    486  C   GLN B  65      19.868 -20.076 -14.603  1.00 83.75           C  
ATOM    487  CB  GLN B  65      17.635 -20.909 -13.835  1.00 83.75           C  
ATOM    488  O   GLN B  65      19.665 -19.281 -15.524  1.00 83.75           O  
ATOM    489  CG  GLN B  65      16.673 -22.075 -13.655  1.00 83.75           C  
ATOM    490  CD  GLN B  65      15.370 -21.664 -12.995  1.00 83.75           C  
ATOM    491  NE2 GLN B  65      14.770 -22.583 -12.246  1.00 83.75           N  
ATOM    492  OE1 GLN B  65      14.908 -20.530 -13.155  1.00 83.75           O  
ATOM    493  N   GLY B  66      20.865 -19.895 -13.743  1.00 77.64           N  
ATOM    494  CA  GLY B  66      21.690 -18.698 -13.708  1.00 77.64           C  
ATOM    495  C   GLY B  66      21.307 -17.742 -12.595  1.00 77.64           C  
ATOM    496  O   GLY B  66      20.146 -17.693 -12.182  1.00 77.64           O  
ATOM    497  N   VAL B  67      22.131 -16.886 -12.241  1.00 78.77           N  
ATOM    498  CA  VAL B  67      21.949 -16.001 -11.095  1.00 78.77           C  
ATOM    499  C   VAL B  67      20.894 -14.946 -11.419  1.00 78.77           C  
ATOM    500  CB  VAL B  67      23.275 -15.321 -10.687  1.00 78.77           C  
ATOM    501  O   VAL B  67      20.125 -14.539 -10.545  1.00 78.77           O  
ATOM    502  CG1 VAL B  67      23.048 -14.341  -9.537  1.00 78.77           C  
ATOM    503  CG2 VAL B  67      24.315 -16.371 -10.301  1.00 78.77           C  
ATOM    504  N   LEU B  68      20.814 -14.558 -12.666  1.00 80.14           N  
ATOM    505  CA  LEU B  68      19.902 -13.496 -13.079  1.00 80.14           C  
ATOM    506  C   LEU B  68      18.457 -13.981 -13.054  1.00 80.14           C  
ATOM    507  CB  LEU B  68      20.261 -12.996 -14.481  1.00 80.14           C  
ATOM    508  O   LEU B  68      17.526 -13.172 -13.057  1.00 80.14           O  
ATOM    509  CG  LEU B  68      21.488 -12.089 -14.583  1.00 80.14           C  
ATOM    510  CD1 LEU B  68      21.952 -11.987 -16.032  1.00 80.14           C  
ATOM    511  CD2 LEU B  68      21.181 -10.707 -14.017  1.00 80.14           C  
ATOM    512  N   SER B  69      18.312 -15.229 -12.901  1.00 83.72           N  
ATOM    513  CA  SER B  69      16.974 -15.811 -12.920  1.00 83.72           C  
ATOM    514  C   SER B  69      16.210 -15.483 -11.641  1.00 83.72           C  
ATOM    515  CB  SER B  69      17.052 -17.327 -13.103  1.00 83.72           C  
ATOM    516  O   SER B  69      14.981 -15.568 -11.607  1.00 83.72           O  
ATOM    517  OG  SER B  69      17.638 -17.941 -11.968  1.00 83.72           O  
ATOM    518  N   PHE B  70      16.939 -15.014 -10.634  1.00 85.72           N  
ATOM    519  CA  PHE B  70      16.306 -14.641  -9.374  1.00 85.72           C  
ATOM    520  C   PHE B  70      15.372 -13.453  -9.569  1.00 85.72           C  
ATOM    521  CB  PHE B  70      17.363 -14.310  -8.316  1.00 85.72           C  
ATOM    522  O   PHE B  70      14.452 -13.243  -8.776  1.00 85.72           O  
ATOM    523  CG  PHE B  70      17.862 -15.512  -7.560  1.00 85.72           C  
ATOM    524  CD1 PHE B  70      16.979 -16.328  -6.864  1.00 85.72           C  
ATOM    525  CD2 PHE B  70      19.215 -15.826  -7.547  1.00 85.72           C  
ATOM    526  CE1 PHE B  70      17.438 -17.441  -6.163  1.00 85.72           C  
ATOM    527  CE2 PHE B  70      19.681 -16.936  -6.849  1.00 85.72           C  
ATOM    528  CZ  PHE B  70      18.791 -17.742  -6.157  1.00 85.72           C  
ATOM    529  N   TRP B  71      15.568 -12.784 -10.624  1.00 86.27           N  
ATOM    530  CA  TRP B  71      14.804 -11.558 -10.827  1.00 86.27           C  
ATOM    531  C   TRP B  71      13.771 -11.737 -11.935  1.00 86.27           C  
ATOM    532  CB  TRP B  71      15.737 -10.392 -11.167  1.00 86.27           C  
ATOM    533  O   TRP B  71      13.130 -10.771 -12.357  1.00 86.27           O  
ATOM    534  CG  TRP B  71      16.513  -9.871  -9.994  1.00 86.27           C  
ATOM    535  CD1 TRP B  71      16.129  -8.889  -9.124  1.00 86.27           C  
ATOM    536  CD2 TRP B  71      17.808 -10.304  -9.566  1.00 86.27           C  
ATOM    537  CE2 TRP B  71      18.149  -9.540  -8.428  1.00 86.27           C  
ATOM    538  CE3 TRP B  71      18.714 -11.265 -10.035  1.00 86.27           C  
ATOM    539  NE1 TRP B  71      17.109  -8.685  -8.179  1.00 86.27           N  
ATOM    540  CH2 TRP B  71      20.227 -10.654  -8.231  1.00 86.27           C  
ATOM    541  CZ2 TRP B  71      19.359  -9.708  -7.751  1.00 86.27           C  
ATOM    542  CZ3 TRP B  71      19.918 -11.430  -9.360  1.00 86.27           C  
ATOM    543  N   ARG B  72      13.663 -12.913 -12.314  1.00 87.04           N  
ATOM    544  CA  ARG B  72      12.665 -13.185 -13.343  1.00 87.04           C  
ATOM    545  C   ARG B  72      11.257 -12.911 -12.825  1.00 87.04           C  
ATOM    546  CB  ARG B  72      12.772 -14.632 -13.828  1.00 87.04           C  
ATOM    547  O   ARG B  72      10.831 -13.499 -11.829  1.00 87.04           O  
ATOM    548  CG  ARG B  72      12.028 -14.904 -15.126  1.00 87.04           C  
ATOM    549  CD  ARG B  72      12.453 -16.223 -15.755  1.00 87.04           C  
ATOM    550  NE  ARG B  72      11.670 -16.529 -16.948  1.00 87.04           N  
ATOM    551  NH1 ARG B  72      13.156 -15.554 -18.425  1.00 87.04           N  
ATOM    552  NH2 ARG B  72      11.234 -16.531 -19.203  1.00 87.04           N  
ATOM    553  CZ  ARG B  72      12.022 -16.204 -18.189  1.00 87.04           C  
ATOM    554  N   GLY B  73      10.476 -12.065 -13.481  1.00 82.17           N  
ATOM    555  CA  GLY B  73       9.131 -11.686 -13.080  1.00 82.17           C  
ATOM    556  C   GLY B  73       9.091 -10.424 -12.239  1.00 82.17           C  
ATOM    557  O   GLY B  73       8.015  -9.893 -11.958  1.00 82.17           O  
ATOM    558  N   ASN B  74      10.286  -9.947 -11.879  1.00 81.80           N  
ATOM    559  CA  ASN B  74      10.381  -8.803 -10.978  1.00 81.80           C  
ATOM    560  C   ASN B  74       9.856  -7.528 -11.633  1.00 81.80           C  
ATOM    561  CB  ASN B  74      11.825  -8.604 -10.513  1.00 81.80           C  
ATOM    562  O   ASN B  74       9.292  -6.665 -10.958  1.00 81.80           O  
ATOM    563  CG  ASN B  74      11.953  -7.535  -9.446  1.00 81.80           C  
ATOM    564  ND2 ASN B  74      12.877  -6.603  -9.648  1.00 81.80           N  
ATOM    565  OD1 ASN B  74      11.228  -7.546  -8.448  1.00 81.80           O  
ATOM    566  N   LEU B  75      10.019  -7.500 -12.904  1.00 77.85           N  
ATOM    567  CA  LEU B  75       9.522  -6.320 -13.602  1.00 77.85           C  
ATOM    568  C   LEU B  75       8.017  -6.166 -13.407  1.00 77.85           C  
ATOM    569  CB  LEU B  75       9.849  -6.402 -15.095  1.00 77.85           C  
ATOM    570  O   LEU B  75       7.529  -5.062 -13.155  1.00 77.85           O  
ATOM    571  CG  LEU B  75       9.447  -5.196 -15.945  1.00 77.85           C  
ATOM    572  CD1 LEU B  75      10.211  -3.954 -15.498  1.00 77.85           C  
ATOM    573  CD2 LEU B  75       9.693  -5.478 -17.424  1.00 77.85           C  
ATOM    574  N   ALA B  76       7.307  -7.229 -13.555  1.00 78.86           N  
ATOM    575  CA  ALA B  76       5.863  -7.206 -13.341  1.00 78.86           C  
ATOM    576  C   ALA B  76       5.525  -6.738 -11.928  1.00 78.86           C  
ATOM    577  CB  ALA B  76       5.265  -8.588 -13.597  1.00 78.86           C  
ATOM    578  O   ALA B  76       4.558  -6.000 -11.727  1.00 78.86           O  
ATOM    579  N   ASN B  77       6.353  -7.109 -11.025  1.00 74.23           N  
ATOM    580  CA  ASN B  77       6.168  -6.737  -9.627  1.00 74.23           C  
ATOM    581  C   ASN B  77       6.390  -5.242  -9.411  1.00 74.23           C  
ATOM    582  CB  ASN B  77       7.103  -7.548  -8.727  1.00 74.23           C  
ATOM    583  O   ASN B  77       5.612  -4.590  -8.712  1.00 74.23           O  
ATOM    584  CG  ASN B  77       6.701  -7.494  -7.267  1.00 74.23           C  
ATOM    585  ND2 ASN B  77       7.677  -7.628  -6.377  1.00 74.23           N  
ATOM    586  OD1 ASN B  77       5.522  -7.333  -6.941  1.00 74.23           O  
ATOM    587  N   VAL B  78       7.352  -4.752 -10.109  1.00 74.34           N  
ATOM    588  CA  VAL B  78       7.690  -3.341  -9.960  1.00 74.34           C  
ATOM    589  C   VAL B  78       6.620  -2.480 -10.627  1.00 74.34           C  
ATOM    590  CB  VAL B  78       9.079  -3.023 -10.558  1.00 74.34           C  
ATOM    591  O   VAL B  78       6.166  -1.487 -10.053  1.00 74.34           O  
ATOM    592  CG1 VAL B  78       9.313  -1.515 -10.610  1.00 74.34           C  
ATOM    593  CG2 VAL B  78      10.178  -3.710  -9.748  1.00 74.34           C  
ATOM    594  N   ILE B  79       6.160  -2.900 -11.765  1.00 74.74           N  
ATOM    595  CA  ILE B  79       5.180  -2.134 -12.528  1.00 74.74           C  
ATOM    596  C   ILE B  79       3.834  -2.155 -11.807  1.00 74.74           C  
ATOM    597  CB  ILE B  79       5.027  -2.684 -13.964  1.00 74.74           C  
ATOM    598  O   ILE B  79       3.104  -1.161 -11.813  1.00 74.74           O  
ATOM    599  CG1 ILE B  79       6.319  -2.465 -14.760  1.00 74.74           C  
ATOM    600  CG2 ILE B  79       3.833  -2.032 -14.667  1.00 74.74           C  
ATOM    601  CD1 ILE B  79       6.308  -3.099 -16.144  1.00 74.74           C  
ATOM    602  N   ARG B  80       3.555  -3.161 -11.170  1.00 76.43           N  
ATOM    603  CA  ARG B  80       2.290  -3.345 -10.467  1.00 76.43           C  
ATOM    604  C   ARG B  80       2.134  -2.326  -9.343  1.00 76.43           C  
ATOM    605  CB  ARG B  80       2.188  -4.765  -9.905  1.00 76.43           C  
ATOM    606  O   ARG B  80       1.015  -1.950  -8.989  1.00 76.43           O  
ATOM    607  CG  ARG B  80       0.873  -5.055  -9.199  1.00 76.43           C  
ATOM    608  CD  ARG B  80       0.865  -6.441  -8.568  1.00 76.43           C  
ATOM    609  NE  ARG B  80       1.769  -6.517  -7.424  1.00 76.43           N  
ATOM    610  NH1 ARG B  80       0.094  -6.444  -5.834  1.00 76.43           N  
ATOM    611  NH2 ARG B  80       2.289  -6.589  -5.188  1.00 76.43           N  
ATOM    612  CZ  ARG B  80       1.382  -6.516  -6.151  1.00 76.43           C  
ATOM    613  N   TYR B  81       3.202  -1.892  -8.864  1.00 62.95           N  
ATOM    614  CA  TYR B  81       3.193  -1.001  -7.710  1.00 62.95           C  
ATOM    615  C   TYR B  81       2.549   0.336  -8.058  1.00 62.95           C  
ATOM    616  CB  TYR B  81       4.617  -0.775  -7.192  1.00 62.95           C  
ATOM    617  O   TYR B  81       1.781   0.887  -7.267  1.00 62.95           O  
ATOM    618  CG  TYR B  81       4.685   0.105  -5.968  1.00 62.95           C  
ATOM    619  CD1 TYR B  81       5.003   1.457  -6.075  1.00 62.95           C  
ATOM    620  CD2 TYR B  81       4.434  -0.414  -4.702  1.00 62.95           C  
ATOM    621  CE1 TYR B  81       5.069   2.271  -4.949  1.00 62.95           C  
ATOM    622  CE2 TYR B  81       4.498   0.391  -3.569  1.00 62.95           C  
ATOM    623  OH  TYR B  81       4.880   2.531  -2.585  1.00 62.95           O  
ATOM    624  CZ  TYR B  81       4.815   1.730  -3.703  1.00 62.95           C  
ATOM    625  N   PHE B  82       2.679   0.830  -9.231  1.00 63.32           N  
ATOM    626  CA  PHE B  82       2.264   2.176  -9.608  1.00 63.32           C  
ATOM    627  C   PHE B  82       0.748   2.259  -9.736  1.00 63.32           C  
ATOM    628  CB  PHE B  82       2.927   2.596 -10.924  1.00 63.32           C  
ATOM    629  O   PHE B  82       0.108   3.083  -9.080  1.00 63.32           O  
ATOM    630  CG  PHE B  82       4.374   2.980 -10.779  1.00 63.32           C  
ATOM    631  CD1 PHE B  82       4.731   4.267 -10.397  1.00 63.32           C  
ATOM    632  CD2 PHE B  82       5.379   2.053 -11.025  1.00 63.32           C  
ATOM    633  CE1 PHE B  82       6.071   4.626 -10.262  1.00 63.32           C  
ATOM    634  CE2 PHE B  82       6.719   2.404 -10.892  1.00 63.32           C  
ATOM    635  CZ  PHE B  82       7.063   3.691 -10.512  1.00 63.32           C  
ATOM    636  N   PRO B  83       0.221   1.370 -10.462  1.00 65.85           N  
ATOM    637  CA  PRO B  83      -1.237   1.463 -10.567  1.00 65.85           C  
ATOM    638  C   PRO B  83      -1.943   1.164  -9.246  1.00 65.85           C  
ATOM    639  CB  PRO B  83      -1.582   0.409 -11.622  1.00 65.85           C  
ATOM    640  O   PRO B  83      -2.998   1.737  -8.963  1.00 65.85           O  
ATOM    641  CG  PRO B  83      -0.283   0.099 -12.292  1.00 65.85           C  
ATOM    642  CD  PRO B  83       0.835   0.557 -11.401  1.00 65.85           C  
ATOM    643  N   THR B  84      -1.355   0.316  -8.531  1.00 58.56           N  
ATOM    644  CA  THR B  84      -1.954  -0.018  -7.244  1.00 58.56           C  
ATOM    645  C   THR B  84      -2.013   1.210  -6.340  1.00 58.56           C  
ATOM    646  CB  THR B  84      -1.172  -1.141  -6.538  1.00 58.56           C  
ATOM    647  O   THR B  84      -3.047   1.487  -5.728  1.00 58.56           O  
ATOM    648  CG2 THR B  84      -1.892  -1.603  -5.275  1.00 58.56           C  
ATOM    649  OG1 THR B  84      -1.035  -2.254  -7.431  1.00 58.56           O  
ATOM    650  N   GLN B  85      -0.938   1.833  -6.232  1.00 53.88           N  
ATOM    651  CA  GLN B  85      -0.867   3.025  -5.394  1.00 53.88           C  
ATOM    652  C   GLN B  85      -1.827   4.103  -5.889  1.00 53.88           C  
ATOM    653  CB  GLN B  85       0.561   3.571  -5.355  1.00 53.88           C  
ATOM    654  O   GLN B  85      -2.510   4.748  -5.091  1.00 53.88           O  
ATOM    655  CG  GLN B  85       1.536   2.688  -4.587  1.00 53.88           C  
ATOM    656  CD  GLN B  85       1.157   2.528  -3.127  1.00 53.88           C  
ATOM    657  NE2 GLN B  85       1.357   1.329  -2.590  1.00 53.88           N  
ATOM    658  OE1 GLN B  85       0.689   3.474  -2.485  1.00 53.88           O  
ATOM    659  N   ALA B  86      -1.877   4.227  -7.212  1.00 55.25           N  
ATOM    660  CA  ALA B  86      -2.742   5.234  -7.820  1.00 55.25           C  
ATOM    661  C   ALA B  86      -4.213   4.928  -7.552  1.00 55.25           C  
ATOM    662  CB  ALA B  86      -2.485   5.320  -9.323  1.00 55.25           C  
ATOM    663  O   ALA B  86      -4.986   5.823  -7.202  1.00 55.25           O  
ATOM    664  N   LEU B  87      -4.578   3.691  -7.624  1.00 60.54           N  
ATOM    665  CA  LEU B  87      -5.967   3.276  -7.458  1.00 60.54           C  
ATOM    666  C   LEU B  87      -6.378   3.325  -5.991  1.00 60.54           C  
ATOM    667  CB  LEU B  87      -6.173   1.863  -8.011  1.00 60.54           C  
ATOM    668  O   LEU B  87      -7.528   3.636  -5.674  1.00 60.54           O  
ATOM    669  CG  LEU B  87      -6.176   1.725  -9.535  1.00 60.54           C  
ATOM    670  CD1 LEU B  87      -6.111   0.255  -9.934  1.00 60.54           C  
ATOM    671  CD2 LEU B  87      -7.411   2.392 -10.130  1.00 60.54           C  
ATOM    672  N   ASN B  88      -5.445   3.010  -5.210  1.00 52.58           N  
ATOM    673  CA  ASN B  88      -5.719   3.099  -3.779  1.00 52.58           C  
ATOM    674  C   ASN B  88      -6.041   4.530  -3.358  1.00 52.58           C  
ATOM    675  CB  ASN B  88      -4.536   2.561  -2.972  1.00 52.58           C  
ATOM    676  O   ASN B  88      -6.961   4.757  -2.571  1.00 52.58           O  
ATOM    677  CG  ASN B  88      -4.606   1.062  -2.760  1.00 52.58           C  
ATOM    678  ND2 ASN B  88      -3.454   0.439  -2.544  1.00 52.58           N  
ATOM    679  OD1 ASN B  88      -5.687   0.468  -2.791  1.00 52.58           O  
ATOM    680  N   PHE B  89      -5.336   5.403  -3.887  1.00 49.48           N  
ATOM    681  CA  PHE B  89      -5.570   6.810  -3.584  1.00 49.48           C  
ATOM    682  C   PHE B  89      -6.926   7.260  -4.115  1.00 49.48           C  
ATOM    683  CB  PHE B  89      -4.459   7.681  -4.178  1.00 49.48           C  
ATOM    684  O   PHE B  89      -7.634   8.023  -3.455  1.00 49.48           O  
ATOM    685  CG  PHE B  89      -3.269   7.849  -3.271  1.00 49.48           C  
ATOM    686  CD1 PHE B  89      -3.345   8.659  -2.145  1.00 49.48           C  
ATOM    687  CD2 PHE B  89      -2.075   7.195  -3.545  1.00 49.48           C  
ATOM    688  CE1 PHE B  89      -2.246   8.817  -1.304  1.00 49.48           C  
ATOM    689  CE2 PHE B  89      -0.972   7.347  -2.709  1.00 49.48           C  
ATOM    690  CZ  PHE B  89      -1.059   8.159  -1.590  1.00 49.48           C  
ATOM    691  N   ALA B  90      -7.250   6.691  -5.199  1.00 52.65           N  
ATOM    692  CA  ALA B  90      -8.469   7.119  -5.882  1.00 52.65           C  
ATOM    693  C   ALA B  90      -9.708   6.543  -5.203  1.00 52.65           C  
ATOM    694  CB  ALA B  90      -8.429   6.705  -7.351  1.00 52.65           C  
ATOM    695  O   ALA B  90     -10.729   7.223  -5.080  1.00 52.65           O  
ATOM    696  N   PHE B  91      -9.628   5.343  -4.644  1.00 59.54           N  
ATOM    697  CA  PHE B  91     -10.821   4.627  -4.205  1.00 59.54           C  
ATOM    698  C   PHE B  91     -11.010   4.764  -2.699  1.00 59.54           C  
ATOM    699  CB  PHE B  91     -10.734   3.147  -4.590  1.00 59.54           C  
ATOM    700  O   PHE B  91     -12.109   4.547  -2.183  1.00 59.54           O  
ATOM    701  CG  PHE B  91     -10.899   2.894  -6.064  1.00 59.54           C  
ATOM    702  CD1 PHE B  91     -11.988   3.410  -6.755  1.00 59.54           C  
ATOM    703  CD2 PHE B  91      -9.963   2.138  -6.760  1.00 59.54           C  
ATOM    704  CE1 PHE B  91     -12.143   3.177  -8.120  1.00 59.54           C  
ATOM    705  CE2 PHE B  91     -10.111   1.901  -8.123  1.00 59.54           C  
ATOM    706  CZ  PHE B  91     -11.202   2.420  -8.801  1.00 59.54           C  
ATOM    707  N   LYS B  92     -10.048   4.974  -1.995  1.00 51.72           N  
ATOM    708  CA  LYS B  92     -10.071   4.999  -0.535  1.00 51.72           C  
ATOM    709  C   LYS B  92     -11.169   5.923  -0.018  1.00 51.72           C  
ATOM    710  CB  LYS B  92      -8.713   5.439   0.016  1.00 51.72           C  
ATOM    711  O   LYS B  92     -11.966   5.531   0.837  1.00 51.72           O  
ATOM    712  CG  LYS B  92      -8.567   5.256   1.519  1.00 51.72           C  
ATOM    713  CD  LYS B  92      -7.194   5.702   2.005  1.00 51.72           C  
ATOM    714  CE  LYS B  92      -7.118   5.725   3.526  1.00 51.72           C  
ATOM    715  NZ  LYS B  92      -5.736   6.022   4.007  1.00 51.72           N  
ATOM    716  N   ASP B  93     -11.258   7.052  -0.525  1.00 53.48           N  
ATOM    717  CA  ASP B  93     -12.214   8.032  -0.017  1.00 53.48           C  
ATOM    718  C   ASP B  93     -13.638   7.682  -0.442  1.00 53.48           C  
ATOM    719  CB  ASP B  93     -11.851   9.437  -0.503  1.00 53.48           C  
ATOM    720  O   ASP B  93     -14.583   7.863   0.329  1.00 53.48           O  
ATOM    721  CG  ASP B  93     -10.683  10.044   0.254  1.00 53.48           C  
ATOM    722  OD1 ASP B  93     -10.394   9.600   1.387  1.00 53.48           O  
ATOM    723  OD2 ASP B  93     -10.047  10.975  -0.285  1.00 53.48           O  
ATOM    724  N   LYS B  94     -13.749   7.045  -1.540  1.00 62.11           N  
ATOM    725  CA  LYS B  94     -15.070   6.718  -2.070  1.00 62.11           C  
ATOM    726  C   LYS B  94     -15.707   5.572  -1.291  1.00 62.11           C  
ATOM    727  CB  LYS B  94     -14.978   6.356  -3.554  1.00 62.11           C  
ATOM    728  O   LYS B  94     -16.865   5.664  -0.877  1.00 62.11           O  
ATOM    729  CG  LYS B  94     -15.085   7.551  -4.490  1.00 62.11           C  
ATOM    730  CD  LYS B  94     -15.885   7.210  -5.741  1.00 62.11           C  
ATOM    731  CE  LYS B  94     -16.125   8.441  -6.605  1.00 62.11           C  
ATOM    732  NZ  LYS B  94     -16.842   8.099  -7.869  1.00 62.11           N  
ATOM    733  N   TYR B  95     -14.965   4.637  -0.966  1.00 63.92           N  
ATOM    734  CA  TYR B  95     -15.521   3.471  -0.289  1.00 63.92           C  
ATOM    735  C   TYR B  95     -15.728   3.749   1.196  1.00 63.92           C  
ATOM    736  CB  TYR B  95     -14.606   2.256  -0.470  1.00 63.92           C  
ATOM    737  O   TYR B  95     -16.664   3.227   1.807  1.00 63.92           O  
ATOM    738  CG  TYR B  95     -14.749   1.583  -1.813  1.00 63.92           C  
ATOM    739  CD1 TYR B  95     -15.956   1.005  -2.200  1.00 63.92           C  
ATOM    740  CD2 TYR B  95     -13.677   1.523  -2.698  1.00 63.92           C  
ATOM    741  CE1 TYR B  95     -16.092   0.382  -3.436  1.00 63.92           C  
ATOM    742  CE2 TYR B  95     -13.802   0.902  -3.937  1.00 63.92           C  
ATOM    743  OH  TYR B  95     -15.140  -0.279  -5.522  1.00 63.92           O  
ATOM    744  CZ  TYR B  95     -15.011   0.337  -4.296  1.00 63.92           C  
ATOM    745  N   LYS B  96     -14.946   4.572   1.756  1.00 60.56           N  
ATOM    746  CA  LYS B  96     -15.147   4.963   3.148  1.00 60.56           C  
ATOM    747  C   LYS B  96     -16.464   5.713   3.324  1.00 60.56           C  
ATOM    748  CB  LYS B  96     -13.982   5.826   3.637  1.00 60.56           C  
ATOM    749  O   LYS B  96     -17.176   5.505   4.308  1.00 60.56           O  
ATOM    750  CG  LYS B  96     -12.848   5.033   4.270  1.00 60.56           C  
ATOM    751  CD  LYS B  96     -11.765   5.952   4.823  1.00 60.56           C  
ATOM    752  CE  LYS B  96     -10.612   5.159   5.423  1.00 60.56           C  
ATOM    753  NZ  LYS B  96      -9.529   6.055   5.930  1.00 60.56           N  
ATOM    754  N   GLN B  97     -16.771   6.475   2.389  1.00 63.25           N  
ATOM    755  CA  GLN B  97     -18.002   7.257   2.440  1.00 63.25           C  
ATOM    756  C   GLN B  97     -19.228   6.363   2.284  1.00 63.25           C  
ATOM    757  CB  GLN B  97     -17.998   8.337   1.358  1.00 63.25           C  
ATOM    758  O   GLN B  97     -20.250   6.581   2.938  1.00 63.25           O  
ATOM    759  CG  GLN B  97     -17.911   9.756   1.904  1.00 63.25           C  
ATOM    760  CD  GLN B  97     -17.857  10.805   0.810  1.00 63.25           C  
ATOM    761  NE2 GLN B  97     -17.722  12.067   1.203  1.00 63.25           N  
ATOM    762  OE1 GLN B  97     -17.935  10.484  -0.381  1.00 63.25           O  
ATOM    763  N   ILE B  98     -19.083   5.351   1.545  1.00 65.14           N  
ATOM    764  CA  ILE B  98     -20.199   4.460   1.247  1.00 65.14           C  
ATOM    765  C   ILE B  98     -20.459   3.541   2.438  1.00 65.14           C  
ATOM    766  CB  ILE B  98     -19.932   3.625  -0.026  1.00 65.14           C  
ATOM    767  O   ILE B  98     -21.606   3.362   2.853  1.00 65.14           O  
ATOM    768  CG1 ILE B  98     -19.841   4.538  -1.254  1.00 65.14           C  
ATOM    769  CG2 ILE B  98     -21.019   2.563  -0.212  1.00 65.14           C  
ATOM    770  CD1 ILE B  98     -19.415   3.821  -2.528  1.00 65.14           C  
ATOM    771  N   PHE B  99     -19.438   3.082   3.079  1.00 68.20           N  
ATOM    772  CA  PHE B  99     -19.613   2.049   4.092  1.00 68.20           C  
ATOM    773  C   PHE B  99     -19.637   2.658   5.489  1.00 68.20           C  
ATOM    774  CB  PHE B  99     -18.496   1.004   3.994  1.00 68.20           C  
ATOM    775  O   PHE B  99     -20.240   2.098   6.406  1.00 68.20           O  
ATOM    776  CG  PHE B  99     -18.621   0.092   2.804  1.00 68.20           C  
ATOM    777  CD1 PHE B  99     -19.624  -0.869   2.750  1.00 68.20           C  
ATOM    778  CD2 PHE B  99     -17.736   0.194   1.739  1.00 68.20           C  
ATOM    779  CE1 PHE B  99     -19.742  -1.716   1.650  1.00 68.20           C  
ATOM    780  CE2 PHE B  99     -17.848  -0.648   0.637  1.00 68.20           C  
ATOM    781  CZ  PHE B  99     -18.851  -1.603   0.594  1.00 68.20           C  
ATOM    782  N   LEU B 100     -19.021   3.768   5.646  1.00 60.23           N  
ATOM    783  CA  LEU B 100     -18.893   4.309   6.994  1.00 60.23           C  
ATOM    784  C   LEU B 100     -19.653   5.625   7.127  1.00 60.23           C  
ATOM    785  CB  LEU B 100     -17.418   4.520   7.349  1.00 60.23           C  
ATOM    786  O   LEU B 100     -19.546   6.307   8.149  1.00 60.23           O  
ATOM    787  CG  LEU B 100     -16.604   3.258   7.639  1.00 60.23           C  
ATOM    788  CD1 LEU B 100     -15.115   3.535   7.458  1.00 60.23           C  
ATOM    789  CD2 LEU B 100     -16.890   2.748   9.047  1.00 60.23           C  
ATOM    790  N   GLY B 101     -20.338   5.887   6.026  1.00 60.08           N  
ATOM    791  CA  GLY B 101     -21.130   7.105   6.102  1.00 60.08           C  
ATOM    792  C   GLY B 101     -22.167   7.073   7.209  1.00 60.08           C  
ATOM    793  O   GLY B 101     -22.960   6.134   7.297  1.00 60.08           O  
ATOM    794  N   GLY B 102     -22.010   7.772   8.213  1.00 62.47           N  
ATOM    795  CA  GLY B 102     -22.987   7.917   9.281  1.00 62.47           C  
ATOM    796  C   GLY B 102     -22.686   7.047  10.487  1.00 62.47           C  
ATOM    797  O   GLY B 102     -23.509   6.934  11.398  1.00 62.47           O  
ATOM    798  N   VAL B 103     -21.652   6.182  10.431  1.00 62.34           N  
ATOM    799  CA  VAL B 103     -21.301   5.267  11.513  1.00 62.34           C  
ATOM    800  C   VAL B 103     -20.370   5.967  12.500  1.00 62.34           C  
ATOM    801  CB  VAL B 103     -20.636   3.981  10.974  1.00 62.34           C  
ATOM    802  O   VAL B 103     -19.367   6.564  12.102  1.00 62.34           O  
ATOM    803  CG1 VAL B 103     -20.272   3.040  12.121  1.00 62.34           C  
ATOM    804  CG2 VAL B 103     -21.557   3.282   9.977  1.00 62.34           C  
ATOM    805  N   ASP B 104     -20.937   5.971  13.692  1.00 51.05           N  
ATOM    806  CA  ASP B 104     -20.129   6.579  14.744  1.00 51.05           C  
ATOM    807  C   ASP B 104     -19.150   5.570  15.338  1.00 51.05           C  
ATOM    808  CB  ASP B 104     -21.025   7.153  15.844  1.00 51.05           C  
ATOM    809  O   ASP B 104     -19.551   4.488  15.771  1.00 51.05           O  
ATOM    810  CG  ASP B 104     -20.521   8.478  16.389  1.00 51.05           C  
ATOM    811  OD1 ASP B 104     -19.292   8.705  16.400  1.00 51.05           O  
ATOM    812  OD2 ASP B 104     -21.360   9.301  16.814  1.00 51.05           O  
ATOM    813  N   LYS B 105     -17.999   5.715  15.392  1.00 52.96           N  
ATOM    814  CA  LYS B 105     -16.899   4.849  15.808  1.00 52.96           C  
ATOM    815  C   LYS B 105     -17.020   4.476  17.282  1.00 52.96           C  
ATOM    816  CB  LYS B 105     -15.553   5.527  15.547  1.00 52.96           C  
ATOM    817  O   LYS B 105     -16.728   3.342  17.667  1.00 52.96           O  
ATOM    818  CG  LYS B 105     -14.358   4.591  15.649  1.00 52.96           C  
ATOM    819  CD  LYS B 105     -13.051   5.321  15.371  1.00 52.96           C  
ATOM    820  CE  LYS B 105     -11.846   4.421  15.606  1.00 52.96           C  
ATOM    821  NZ  LYS B 105     -10.562   5.122  15.301  1.00 52.96           N  
ATOM    822  N   HIS B 106     -17.566   5.397  18.084  1.00 50.84           N  
ATOM    823  CA  HIS B 106     -17.508   5.242  19.533  1.00 50.84           C  
ATOM    824  C   HIS B 106     -18.733   4.500  20.058  1.00 50.84           C  
ATOM    825  CB  HIS B 106     -17.389   6.607  20.214  1.00 50.84           C  
ATOM    826  O   HIS B 106     -18.652   3.793  21.065  1.00 50.84           O  
ATOM    827  CG  HIS B 106     -16.082   7.289  19.965  1.00 50.84           C  
ATOM    828  CD2 HIS B 106     -15.779   8.390  19.238  1.00 50.84           C  
ATOM    829  ND1 HIS B 106     -14.894   6.838  20.496  1.00 50.84           N  
ATOM    830  CE1 HIS B 106     -13.913   7.634  20.106  1.00 50.84           C  
ATOM    831  NE2 HIS B 106     -14.423   8.585  19.342  1.00 50.84           N  
ATOM    832  N   THR B 107     -19.812   4.620  19.252  1.00 54.14           N  
ATOM    833  CA  THR B 107     -21.051   4.031  19.745  1.00 54.14           C  
ATOM    834  C   THR B 107     -21.327   2.696  19.059  1.00 54.14           C  
ATOM    835  CB  THR B 107     -22.246   4.979  19.529  1.00 54.14           C  
ATOM    836  O   THR B 107     -21.934   1.801  19.650  1.00 54.14           O  
ATOM    837  CG2 THR B 107     -22.504   5.829  20.769  1.00 54.14           C  
ATOM    838  OG1 THR B 107     -21.968   5.843  18.420  1.00 54.14           O  
ATOM    839  N   GLN B 108     -20.786   2.591  17.896  1.00 59.97           N  
ATOM    840  CA  GLN B 108     -21.114   1.423  17.085  1.00 59.97           C  
ATOM    841  C   GLN B 108     -19.851   0.721  16.596  1.00 59.97           C  
ATOM    842  CB  GLN B 108     -21.986   1.824  15.894  1.00 59.97           C  
ATOM    843  O   GLN B 108     -19.557   0.722  15.399  1.00 59.97           O  
ATOM    844  CG  GLN B 108     -23.335   2.410  16.290  1.00 59.97           C  
ATOM    845  CD  GLN B 108     -24.186   2.785  15.091  1.00 59.97           C  
ATOM    846  NE2 GLN B 108     -25.472   2.455  15.150  1.00 59.97           N  
ATOM    847  OE1 GLN B 108     -23.692   3.367  14.120  1.00 59.97           O  
ATOM    848  N   PHE B 109     -19.116  -0.003  17.420  1.00 54.68           N  
ATOM    849  CA  PHE B 109     -17.802  -0.576  17.151  1.00 54.68           C  
ATOM    850  C   PHE B 109     -17.885  -1.625  16.049  1.00 54.68           C  
ATOM    851  CB  PHE B 109     -17.215  -1.196  18.423  1.00 54.68           C  
ATOM    852  O   PHE B 109     -17.086  -1.611  15.110  1.00 54.68           O  
ATOM    853  CG  PHE B 109     -15.934  -1.953  18.193  1.00 54.68           C  
ATOM    854  CD1 PHE B 109     -15.938  -3.339  18.090  1.00 54.68           C  
ATOM    855  CD2 PHE B 109     -14.726  -1.278  18.080  1.00 54.68           C  
ATOM    856  CE1 PHE B 109     -14.754  -4.042  17.878  1.00 54.68           C  
ATOM    857  CE2 PHE B 109     -13.539  -1.973  17.868  1.00 54.68           C  
ATOM    858  CZ  PHE B 109     -13.555  -3.355  17.768  1.00 54.68           C  
ATOM    859  N   TRP B 110     -18.813  -2.538  16.158  1.00 60.06           N  
ATOM    860  CA  TRP B 110     -18.886  -3.653  15.220  1.00 60.06           C  
ATOM    861  C   TRP B 110     -19.295  -3.171  13.832  1.00 60.06           C  
ATOM    862  CB  TRP B 110     -19.875  -4.711  15.718  1.00 60.06           C  
ATOM    863  O   TRP B 110     -18.818  -3.693  12.821  1.00 60.06           O  
ATOM    864  CG  TRP B 110     -19.315  -5.620  16.771  1.00 60.06           C  
ATOM    865  CD1 TRP B 110     -19.663  -5.662  18.092  1.00 60.06           C  
ATOM    866  CD2 TRP B 110     -18.304  -6.615  16.590  1.00 60.06           C  
ATOM    867  CE2 TRP B 110     -18.087  -7.224  17.845  1.00 60.06           C  
ATOM    868  CE3 TRP B 110     -17.559  -7.053  15.486  1.00 60.06           C  
ATOM    869  NE1 TRP B 110     -18.928  -6.625  18.744  1.00 60.06           N  
ATOM    870  CH2 TRP B 110     -16.440  -8.658  16.932  1.00 60.06           C  
ATOM    871  CZ2 TRP B 110     -17.155  -8.249  18.028  1.00 60.06           C  
ATOM    872  CZ3 TRP B 110     -16.632  -8.073  15.669  1.00 60.06           C  
ATOM    873  N   ARG B 111     -20.174  -2.160  13.844  1.00 66.76           N  
ATOM    874  CA  ARG B 111     -20.563  -1.591  12.557  1.00 66.76           C  
ATOM    875  C   ARG B 111     -19.399  -0.847  11.913  1.00 66.76           C  
ATOM    876  CB  ARG B 111     -21.759  -0.651  12.724  1.00 66.76           C  
ATOM    877  O   ARG B 111     -19.218  -0.902  10.695  1.00 66.76           O  
ATOM    878  CG  ARG B 111     -23.100  -1.300  12.423  1.00 66.76           C  
ATOM    879  CD  ARG B 111     -24.246  -0.303  12.529  1.00 66.76           C  
ATOM    880  NE  ARG B 111     -25.481  -0.840  11.965  1.00 66.76           N  
ATOM    881  NH1 ARG B 111     -26.793   0.952  12.601  1.00 66.76           N  
ATOM    882  NH2 ARG B 111     -27.723  -0.810  11.468  1.00 66.76           N  
ATOM    883  CZ  ARG B 111     -26.663  -0.231  12.013  1.00 66.76           C  
ATOM    884  N   TYR B 112     -18.679  -0.172  12.761  1.00 56.65           N  
ATOM    885  CA  TYR B 112     -17.489   0.527  12.289  1.00 56.65           C  
ATOM    886  C   TYR B 112     -16.436  -0.459  11.799  1.00 56.65           C  
ATOM    887  CB  TYR B 112     -16.906   1.406  13.399  1.00 56.65           C  
ATOM    888  O   TYR B 112     -15.844  -0.266  10.734  1.00 56.65           O  
ATOM    889  CG  TYR B 112     -15.621   2.098  13.013  1.00 56.65           C  
ATOM    890  CD1 TYR B 112     -14.386   1.580  13.396  1.00 56.65           C  
ATOM    891  CD2 TYR B 112     -15.639   3.271  12.265  1.00 56.65           C  
ATOM    892  CE1 TYR B 112     -13.199   2.215  13.044  1.00 56.65           C  
ATOM    893  CE2 TYR B 112     -14.459   3.914  11.908  1.00 56.65           C  
ATOM    894  OH  TYR B 112     -12.074   4.012  11.950  1.00 56.65           O  
ATOM    895  CZ  TYR B 112     -13.246   3.380  12.301  1.00 56.65           C  
ATOM    896  N   PHE B 113     -16.269  -1.464  12.544  1.00 60.95           N  
ATOM    897  CA  PHE B 113     -15.306  -2.502  12.194  1.00 60.95           C  
ATOM    898  C   PHE B 113     -15.692  -3.180  10.885  1.00 60.95           C  
ATOM    899  CB  PHE B 113     -15.205  -3.543  13.314  1.00 60.95           C  
ATOM    900  O   PHE B 113     -14.866  -3.308   9.979  1.00 60.95           O  
ATOM    901  CG  PHE B 113     -14.300  -4.700  12.988  1.00 60.95           C  
ATOM    902  CD1 PHE B 113     -14.829  -5.937  12.640  1.00 60.95           C  
ATOM    903  CD2 PHE B 113     -12.920  -4.551  13.029  1.00 60.95           C  
ATOM    904  CE1 PHE B 113     -13.993  -7.010  12.337  1.00 60.95           C  
ATOM    905  CE2 PHE B 113     -12.079  -5.618  12.729  1.00 60.95           C  
ATOM    906  CZ  PHE B 113     -12.618  -6.847  12.384  1.00 60.95           C  
ATOM    907  N   ALA B 114     -16.889  -3.587  10.795  1.00 69.19           N  
ATOM    908  CA  ALA B 114     -17.393  -4.240   9.590  1.00 69.19           C  
ATOM    909  C   ALA B 114     -17.350  -3.294   8.394  1.00 69.19           C  
ATOM    910  CB  ALA B 114     -18.816  -4.745   9.814  1.00 69.19           C  
ATOM    911  O   ALA B 114     -17.019  -3.707   7.279  1.00 69.19           O  
ATOM    912  N   GLY B 115     -17.702  -2.041   8.725  1.00 66.41           N  
ATOM    913  CA  GLY B 115     -17.659  -1.038   7.673  1.00 66.41           C  
ATOM    914  C   GLY B 115     -16.257  -0.772   7.160  1.00 66.41           C  
ATOM    915  O   GLY B 115     -16.048  -0.630   5.953  1.00 66.41           O  
ATOM    916  N   ASN B 116     -15.333  -0.779   8.049  1.00 59.98           N  
ATOM    917  CA  ASN B 116     -13.936  -0.579   7.677  1.00 59.98           C  
ATOM    918  C   ASN B 116     -13.384  -1.776   6.907  1.00 59.98           C  
ATOM    919  CB  ASN B 116     -13.084  -0.308   8.919  1.00 59.98           C  
ATOM    920  O   ASN B 116     -12.633  -1.607   5.945  1.00 59.98           O  
ATOM    921  CG  ASN B 116     -12.357   1.020   8.850  1.00 59.98           C  
ATOM    922  ND2 ASN B 116     -11.629   1.354   9.909  1.00 59.98           N  
ATOM    923  OD1 ASN B 116     -12.450   1.742   7.853  1.00 59.98           O  
ATOM    924  N   LEU B 117     -13.726  -2.956   7.334  1.00 65.07           N  
ATOM    925  CA  LEU B 117     -13.312  -4.175   6.647  1.00 65.07           C  
ATOM    926  C   LEU B 117     -13.886  -4.224   5.235  1.00 65.07           C  
ATOM    927  CB  LEU B 117     -13.755  -5.411   7.434  1.00 65.07           C  
ATOM    928  O   LEU B 117     -13.174  -4.546   4.281  1.00 65.07           O  
ATOM    929  CG  LEU B 117     -13.121  -6.740   7.021  1.00 65.07           C  
ATOM    930  CD1 LEU B 117     -11.681  -6.817   7.517  1.00 65.07           C  
ATOM    931  CD2 LEU B 117     -13.939  -7.912   7.554  1.00 65.07           C  
ATOM    932  N   ALA B 118     -15.159  -3.810   5.151  1.00 70.36           N  
ATOM    933  CA  ALA B 118     -15.832  -3.814   3.855  1.00 70.36           C  
ATOM    934  C   ALA B 118     -15.222  -2.777   2.917  1.00 70.36           C  
ATOM    935  CB  ALA B 118     -17.326  -3.553   4.031  1.00 70.36           C  
ATOM    936  O   ALA B 118     -15.018  -3.047   1.731  1.00 70.36           O  
ATOM    937  N   SER B 119     -14.964  -1.592   3.487  1.00 62.95           N  
ATOM    938  CA  SER B 119     -14.370  -0.522   2.691  1.00 62.95           C  
ATOM    939  C   SER B 119     -12.990  -0.917   2.175  1.00 62.95           C  
ATOM    940  CB  SER B 119     -14.268   0.764   3.512  1.00 62.95           C  
ATOM    941  O   SER B 119     -12.694  -0.751   0.991  1.00 62.95           O  
ATOM    942  OG  SER B 119     -13.514   1.744   2.819  1.00 62.95           O  
ATOM    943  N   GLY B 120     -12.213  -1.487   3.080  1.00 59.15           N  
ATOM    944  CA  GLY B 120     -10.888  -1.948   2.696  1.00 59.15           C  
ATOM    945  C   GLY B 120     -10.919  -3.101   1.711  1.00 59.15           C  
ATOM    946  O   GLY B 120     -10.141  -3.130   0.756  1.00 59.15           O  
ATOM    947  N   GLY B 121     -11.838  -4.094   1.961  1.00 65.54           N  
ATOM    948  CA  GLY B 121     -12.006  -5.222   1.059  1.00 65.54           C  
ATOM    949  C   GLY B 121     -12.444  -4.811  -0.334  1.00 65.54           C  
ATOM    950  O   GLY B 121     -11.921  -5.316  -1.330  1.00 65.54           O  
ATOM    951  N   ALA B 122     -13.388  -3.840  -0.408  1.00 69.26           N  
ATOM    952  CA  ALA B 122     -13.907  -3.371  -1.691  1.00 69.26           C  
ATOM    953  C   ALA B 122     -12.844  -2.592  -2.461  1.00 69.26           C  
ATOM    954  CB  ALA B 122     -15.147  -2.507  -1.479  1.00 69.26           C  
ATOM    955  O   ALA B 122     -12.708  -2.751  -3.676  1.00 69.26           O  
ATOM    956  N   ALA B 123     -12.182  -1.722  -1.732  1.00 60.09           N  
ATOM    957  CA  ALA B 123     -11.103  -0.965  -2.362  1.00 60.09           C  
ATOM    958  C   ALA B 123     -10.027  -1.897  -2.911  1.00 60.09           C  
ATOM    959  CB  ALA B 123     -10.494   0.020  -1.368  1.00 60.09           C  
ATOM    960  O   ALA B 123      -9.540  -1.703  -4.028  1.00 60.09           O  
ATOM    961  N   GLY B 124      -9.697  -2.910  -2.108  1.00 63.80           N  
ATOM    962  CA  GLY B 124      -8.715  -3.898  -2.526  1.00 63.80           C  
ATOM    963  C   GLY B 124      -9.157  -4.705  -3.732  1.00 63.80           C  
ATOM    964  O   GLY B 124      -8.365  -4.954  -4.643  1.00 63.80           O  
ATOM    965  N   ALA B 125     -10.407  -5.125  -3.743  1.00 68.30           N  
ATOM    966  CA  ALA B 125     -10.957  -5.912  -4.843  1.00 68.30           C  
ATOM    967  C   ALA B 125     -10.967  -5.110  -6.141  1.00 68.30           C  
ATOM    968  CB  ALA B 125     -12.367  -6.388  -4.505  1.00 68.30           C  
ATOM    969  O   ALA B 125     -10.616  -5.630  -7.203  1.00 68.30           O  
ATOM    970  N   THR B 126     -11.356  -3.857  -6.051  1.00 68.39           N  
ATOM    971  CA  THR B 126     -11.407  -3.002  -7.233  1.00 68.39           C  
ATOM    972  C   THR B 126     -10.008  -2.777  -7.798  1.00 68.39           C  
ATOM    973  CB  THR B 126     -12.060  -1.645  -6.913  1.00 68.39           C  
ATOM    974  O   THR B 126      -9.808  -2.830  -9.014  1.00 68.39           O  
ATOM    975  CG2 THR B 126     -12.336  -0.853  -8.187  1.00 68.39           C  
ATOM    976  OG1 THR B 126     -13.296  -1.866  -6.223  1.00 68.39           O  
ATOM    977  N   SER B 127      -9.113  -2.534  -6.904  1.00 64.57           N  
ATOM    978  CA  SER B 127      -7.736  -2.335  -7.345  1.00 64.57           C  
ATOM    979  C   SER B 127      -7.177  -3.596  -7.996  1.00 64.57           C  
ATOM    980  CB  SER B 127      -6.850  -1.923  -6.168  1.00 64.57           C  
ATOM    981  O   SER B 127      -6.478  -3.520  -9.009  1.00 64.57           O  
ATOM    982  OG  SER B 127      -6.864  -2.916  -5.157  1.00 64.57           O  
ATOM    983  N   LEU B 128      -7.515  -4.732  -7.408  1.00 73.87           N  
ATOM    984  CA  LEU B 128      -7.021  -6.016  -7.892  1.00 73.87           C  
ATOM    985  C   LEU B 128      -7.513  -6.289  -9.309  1.00 73.87           C  
ATOM    986  CB  LEU B 128      -7.462  -7.147  -6.959  1.00 73.87           C  
ATOM    987  O   LEU B 128      -6.802  -6.898 -10.112  1.00 73.87           O  
ATOM    988  CG  LEU B 128      -6.527  -8.353  -6.865  1.00 73.87           C  
ATOM    989  CD1 LEU B 128      -5.465  -8.118  -5.796  1.00 73.87           C  
ATOM    990  CD2 LEU B 128      -7.318  -9.623  -6.571  1.00 73.87           C  
ATOM    991  N   CYS B 129      -8.694  -5.806  -9.587  1.00 75.82           N  
ATOM    992  CA  CYS B 129      -9.260  -6.023 -10.914  1.00 75.82           C  
ATOM    993  C   CYS B 129      -8.349  -5.454 -11.995  1.00 75.82           C  
ATOM    994  CB  CYS B 129     -10.646  -5.388 -11.016  1.00 75.82           C  
ATOM    995  O   CYS B 129      -8.251  -6.014 -13.088  1.00 75.82           O  
ATOM    996  SG  CYS B 129     -11.930  -6.295 -10.126  1.00 75.82           S  
ATOM    997  N   PHE B 130      -7.613  -4.473 -11.650  1.00 74.63           N  
ATOM    998  CA  PHE B 130      -6.774  -3.811 -12.643  1.00 74.63           C  
ATOM    999  C   PHE B 130      -5.352  -4.358 -12.602  1.00 74.63           C  
ATOM   1000  CB  PHE B 130      -6.761  -2.296 -12.413  1.00 74.63           C  
ATOM   1001  O   PHE B 130      -4.688  -4.451 -13.636  1.00 74.63           O  
ATOM   1002  CG  PHE B 130      -8.078  -1.627 -12.701  1.00 74.63           C  
ATOM   1003  CD1 PHE B 130      -8.397  -1.214 -13.989  1.00 74.63           C  
ATOM   1004  CD2 PHE B 130      -8.998  -1.412 -11.683  1.00 74.63           C  
ATOM   1005  CE1 PHE B 130      -9.615  -0.594 -14.258  1.00 74.63           C  
ATOM   1006  CE2 PHE B 130     -10.218  -0.793 -11.945  1.00 74.63           C  
ATOM   1007  CZ  PHE B 130     -10.523  -0.385 -13.233  1.00 74.63           C  
ATOM   1008  N   VAL B 131      -4.937  -4.763 -11.529  1.00 82.23           N  
ATOM   1009  CA  VAL B 131      -3.524  -5.089 -11.371  1.00 82.23           C  
ATOM   1010  C   VAL B 131      -3.335  -6.604 -11.410  1.00 82.23           C  
ATOM   1011  CB  VAL B 131      -2.952  -4.514 -10.055  1.00 82.23           C  
ATOM   1012  O   VAL B 131      -2.208  -7.093 -11.516  1.00 82.23           O  
ATOM   1013  CG1 VAL B 131      -1.449  -4.770  -9.962  1.00 82.23           C  
ATOM   1014  CG2 VAL B 131      -3.251  -3.020  -9.952  1.00 82.23           C  
ATOM   1015  N   TYR B 132      -4.434  -7.319 -11.472  1.00 83.71           N  
ATOM   1016  CA  TYR B 132      -4.365  -8.768 -11.322  1.00 83.71           C  
ATOM   1017  C   TYR B 132      -3.585  -9.399 -12.469  1.00 83.71           C  
ATOM   1018  CB  TYR B 132      -5.771  -9.370 -11.254  1.00 83.71           C  
ATOM   1019  O   TYR B 132      -2.767 -10.297 -12.252  1.00 83.71           O  
ATOM   1020  CG  TYR B 132      -5.805 -10.773 -10.699  1.00 83.71           C  
ATOM   1021  CD1 TYR B 132      -5.916 -11.875 -11.545  1.00 83.71           C  
ATOM   1022  CD2 TYR B 132      -5.728 -11.001  -9.330  1.00 83.71           C  
ATOM   1023  CE1 TYR B 132      -5.950 -13.170 -11.038  1.00 83.71           C  
ATOM   1024  CE2 TYR B 132      -5.761 -12.291  -8.812  1.00 83.71           C  
ATOM   1025  OH  TYR B 132      -5.904 -14.648  -9.166  1.00 83.71           O  
ATOM   1026  CZ  TYR B 132      -5.871 -13.368  -9.673  1.00 83.71           C  
ATOM   1027  N   PRO B 133      -3.840  -8.921 -13.688  1.00 85.95           N  
ATOM   1028  CA  PRO B 133      -3.083  -9.501 -14.800  1.00 85.95           C  
ATOM   1029  C   PRO B 133      -1.573  -9.386 -14.610  1.00 85.95           C  
ATOM   1030  CB  PRO B 133      -3.546  -8.680 -16.007  1.00 85.95           C  
ATOM   1031  O   PRO B 133      -0.823 -10.264 -15.044  1.00 85.95           O  
ATOM   1032  CG  PRO B 133      -4.921  -8.217 -15.650  1.00 85.95           C  
ATOM   1033  CD  PRO B 133      -4.969  -7.957 -14.172  1.00 85.95           C  
ATOM   1034  N   LEU B 134      -1.190  -8.350 -13.991  1.00 85.11           N  
ATOM   1035  CA  LEU B 134       0.234  -8.173 -13.730  1.00 85.11           C  
ATOM   1036  C   LEU B 134       0.714  -9.146 -12.658  1.00 85.11           C  
ATOM   1037  CB  LEU B 134       0.526  -6.734 -13.298  1.00 85.11           C  
ATOM   1038  O   LEU B 134       1.823  -9.677 -12.747  1.00 85.11           O  
ATOM   1039  CG  LEU B 134       0.421  -5.665 -14.386  1.00 85.11           C  
ATOM   1040  CD1 LEU B 134       0.541  -4.273 -13.775  1.00 85.11           C  
ATOM   1041  CD2 LEU B 134       1.490  -5.880 -15.452  1.00 85.11           C  
ATOM   1042  N   ASP B 135      -0.067  -9.303 -11.704  1.00 84.40           N  
ATOM   1043  CA  ASP B 135       0.250 -10.287 -10.673  1.00 84.40           C  
ATOM   1044  C   ASP B 135       0.288 -11.698 -11.253  1.00 84.40           C  
ATOM   1045  CB  ASP B 135      -0.766 -10.214  -9.531  1.00 84.40           C  
ATOM   1046  O   ASP B 135       1.168 -12.492 -10.914  1.00 84.40           O  
ATOM   1047  CG  ASP B 135      -0.297 -10.926  -8.274  1.00 84.40           C  
ATOM   1048  OD1 ASP B 135       0.927 -10.988  -8.029  1.00 84.40           O  
ATOM   1049  OD2 ASP B 135      -1.159 -11.433  -7.524  1.00 84.40           O  
ATOM   1050  N   PHE B 136      -0.673 -11.930 -12.147  1.00 90.02           N  
ATOM   1051  CA  PHE B 136      -0.711 -13.205 -12.854  1.00 90.02           C  
ATOM   1052  C   PHE B 136       0.590 -13.442 -13.611  1.00 90.02           C  
ATOM   1053  CB  PHE B 136      -1.897 -13.250 -13.821  1.00 90.02           C  
ATOM   1054  O   PHE B 136       1.203 -14.504 -13.484  1.00 90.02           O  
ATOM   1055  CG  PHE B 136      -1.930 -14.482 -14.684  1.00 90.02           C  
ATOM   1056  CD1 PHE B 136      -1.281 -14.505 -15.913  1.00 90.02           C  
ATOM   1057  CD2 PHE B 136      -2.609 -15.619 -14.267  1.00 90.02           C  
ATOM   1058  CE1 PHE B 136      -1.309 -15.644 -16.714  1.00 90.02           C  
ATOM   1059  CE2 PHE B 136      -2.642 -16.762 -15.062  1.00 90.02           C  
ATOM   1060  CZ  PHE B 136      -1.992 -16.771 -16.286  1.00 90.02           C  
ATOM   1061  N   ALA B 137       0.965 -12.458 -14.288  1.00 88.53           N  
ATOM   1062  CA  ALA B 137       2.180 -12.561 -15.091  1.00 88.53           C  
ATOM   1063  C   ALA B 137       3.407 -12.763 -14.207  1.00 88.53           C  
ATOM   1064  CB  ALA B 137       2.352 -11.315 -15.958  1.00 88.53           C  
ATOM   1065  O   ALA B 137       4.312 -13.526 -14.555  1.00 88.53           O  
ATOM   1066  N   ARG B 138       3.409 -12.135 -13.131  1.00 88.28           N  
ATOM   1067  CA  ARG B 138       4.509 -12.285 -12.185  1.00 88.28           C  
ATOM   1068  C   ARG B 138       4.661 -13.738 -11.747  1.00 88.28           C  
ATOM   1069  CB  ARG B 138       4.294 -11.390 -10.962  1.00 88.28           C  
ATOM   1070  O   ARG B 138       5.773 -14.271 -11.720  1.00 88.28           O  
ATOM   1071  CG  ARG B 138       5.320 -11.595  -9.860  1.00 88.28           C  
ATOM   1072  CD  ARG B 138       4.939 -10.849  -8.589  1.00 88.28           C  
ATOM   1073  NE  ARG B 138       5.810 -11.206  -7.473  1.00 88.28           N  
ATOM   1074  NH1 ARG B 138       4.843  -9.734  -5.978  1.00 88.28           N  
ATOM   1075  NH2 ARG B 138       6.587 -11.067  -5.316  1.00 88.28           N  
ATOM   1076  CZ  ARG B 138       5.745 -10.668  -6.258  1.00 88.28           C  
ATOM   1077  N   THR B 139       3.607 -14.334 -11.434  1.00 88.60           N  
ATOM   1078  CA  THR B 139       3.612 -15.712 -10.958  1.00 88.60           C  
ATOM   1079  C   THR B 139       4.028 -16.669 -12.071  1.00 88.60           C  
ATOM   1080  CB  THR B 139       2.229 -16.121 -10.417  1.00 88.60           C  
ATOM   1081  O   THR B 139       4.863 -17.551 -11.859  1.00 88.60           O  
ATOM   1082  CG2 THR B 139       2.263 -17.526  -9.825  1.00 88.60           C  
ATOM   1083  OG1 THR B 139       1.828 -15.195  -9.400  1.00 88.60           O  
ATOM   1084  N   ARG B 140       3.589 -16.429 -13.271  1.00 91.82           N  
ATOM   1085  CA  ARG B 140       3.878 -17.319 -14.391  1.00 91.82           C  
ATOM   1086  C   ARG B 140       5.329 -17.182 -14.839  1.00 91.82           C  
ATOM   1087  CB  ARG B 140       2.938 -17.032 -15.564  1.00 91.82           C  
ATOM   1088  O   ARG B 140       5.990 -18.180 -15.136  1.00 91.82           O  
ATOM   1089  CG  ARG B 140       1.494 -17.431 -15.308  1.00 91.82           C  
ATOM   1090  CD  ARG B 140       1.314 -18.943 -15.333  1.00 91.82           C  
ATOM   1091  NE  ARG B 140       1.458 -19.480 -16.683  1.00 91.82           N  
ATOM   1092  NH1 ARG B 140       2.518 -21.423 -16.020  1.00 91.82           N  
ATOM   1093  NH2 ARG B 140       2.106 -21.038 -18.242  1.00 91.82           N  
ATOM   1094  CZ  ARG B 140       2.027 -20.646 -16.978  1.00 91.82           C  
ATOM   1095  N   LEU B 141       5.745 -15.967 -14.822  1.00 90.61           N  
ATOM   1096  CA  LEU B 141       7.134 -15.741 -15.207  1.00 90.61           C  
ATOM   1097  C   LEU B 141       8.087 -16.284 -14.147  1.00 90.61           C  
ATOM   1098  CB  LEU B 141       7.393 -14.248 -15.427  1.00 90.61           C  
ATOM   1099  O   LEU B 141       9.116 -16.878 -14.477  1.00 90.61           O  
ATOM   1100  CG  LEU B 141       6.812 -13.640 -16.704  1.00 90.61           C  
ATOM   1101  CD1 LEU B 141       6.882 -12.118 -16.645  1.00 90.61           C  
ATOM   1102  CD2 LEU B 141       7.549 -14.167 -17.931  1.00 90.61           C  
ATOM   1103  N   ALA B 142       7.715 -16.086 -12.907  1.00 88.50           N  
ATOM   1104  CA  ALA B 142       8.553 -16.558 -11.808  1.00 88.50           C  
ATOM   1105  C   ALA B 142       8.617 -18.083 -11.783  1.00 88.50           C  
ATOM   1106  CB  ALA B 142       8.032 -16.028 -10.475  1.00 88.50           C  
ATOM   1107  O   ALA B 142       9.617 -18.661 -11.351  1.00 88.50           O  
ATOM   1108  N   ALA B 143       7.612 -18.727 -12.268  1.00 90.85           N  
ATOM   1109  CA  ALA B 143       7.530 -20.185 -12.252  1.00 90.85           C  
ATOM   1110  C   ALA B 143       8.181 -20.785 -13.495  1.00 90.85           C  
ATOM   1111  CB  ALA B 143       6.075 -20.635 -12.147  1.00 90.85           C  
ATOM   1112  O   ALA B 143       8.313 -22.006 -13.606  1.00 90.85           O  
ATOM   1113  N   ASP B 144       8.502 -19.967 -14.439  1.00 87.86           N  
ATOM   1114  CA  ASP B 144       9.137 -20.407 -15.678  1.00 87.86           C  
ATOM   1115  C   ASP B 144      10.608 -20.746 -15.450  1.00 87.86           C  
ATOM   1116  CB  ASP B 144       9.006 -19.332 -16.759  1.00 87.86           C  
ATOM   1117  O   ASP B 144      11.450 -19.851 -15.351  1.00 87.86           O  
ATOM   1118  CG  ASP B 144       9.182 -19.880 -18.164  1.00 87.86           C  
ATOM   1119  OD1 ASP B 144       9.436 -21.094 -18.318  1.00 87.86           O  
ATOM   1120  OD2 ASP B 144       9.068 -19.089 -19.126  1.00 87.86           O  
ATOM   1121  N   VAL B 145      10.789 -22.119 -15.368  1.00 85.16           N  
ATOM   1122  CA  VAL B 145      12.113 -22.609 -14.996  1.00 85.16           C  
ATOM   1123  C   VAL B 145      12.852 -23.096 -16.240  1.00 85.16           C  
ATOM   1124  CB  VAL B 145      12.025 -23.742 -13.949  1.00 85.16           C  
ATOM   1125  O   VAL B 145      12.254 -23.720 -17.120  1.00 85.16           O  
ATOM   1126  CG1 VAL B 145      13.406 -24.060 -13.380  1.00 85.16           C  
ATOM   1127  CG2 VAL B 145      11.057 -23.361 -12.830  1.00 85.16           C  
ATOM   1128  N   GLY B 146      13.660 -22.330 -16.969  1.00 79.76           N  
ATOM   1129  CA  GLY B 146      14.484 -22.664 -18.121  1.00 79.76           C  
ATOM   1130  C   GLY B 146      15.701 -21.769 -18.263  1.00 79.76           C  
ATOM   1131  O   GLY B 146      15.740 -20.672 -17.704  1.00 79.76           O  
ATOM   1132  N   LYS B 147      16.629 -22.368 -18.776  1.00 69.92           N  
ATOM   1133  CA  LYS B 147      17.875 -21.624 -18.930  1.00 69.92           C  
ATOM   1134  C   LYS B 147      17.831 -20.726 -20.163  1.00 69.92           C  
ATOM   1135  CB  LYS B 147      19.064 -22.582 -19.022  1.00 69.92           C  
ATOM   1136  O   LYS B 147      18.267 -19.574 -20.114  1.00 69.92           O  
ATOM   1137  CG  LYS B 147      19.606 -23.028 -17.672  1.00 69.92           C  
ATOM   1138  CD  LYS B 147      20.857 -23.884 -17.827  1.00 69.92           C  
ATOM   1139  CE  LYS B 147      21.378 -24.362 -16.478  1.00 69.92           C  
ATOM   1140  NZ  LYS B 147      22.566 -25.255 -16.629  1.00 69.92           N  
ATOM   1141  N   SER B 148      17.490 -21.403 -21.373  1.00 65.19           N  
ATOM   1142  CA  SER B 148      17.551 -20.699 -22.650  1.00 65.19           C  
ATOM   1143  C   SER B 148      16.154 -20.421 -23.196  1.00 65.19           C  
ATOM   1144  CB  SER B 148      18.354 -21.507 -23.670  1.00 65.19           C  
ATOM   1145  O   SER B 148      15.165 -20.950 -22.684  1.00 65.19           O  
ATOM   1146  OG  SER B 148      17.597 -22.605 -24.151  1.00 65.19           O  
ATOM   1147  N   GLY B 149      15.983 -19.415 -24.060  1.00 63.91           N  
ATOM   1148  CA  GLY B 149      14.753 -18.965 -24.693  1.00 63.91           C  
ATOM   1149  C   GLY B 149      13.890 -20.105 -25.199  1.00 63.91           C  
ATOM   1150  O   GLY B 149      12.665 -20.066 -25.074  1.00 63.91           O  
ATOM   1151  N   THR B 150      14.446 -21.310 -25.473  1.00 71.74           N  
ATOM   1152  CA  THR B 150      13.674 -22.401 -26.057  1.00 71.74           C  
ATOM   1153  C   THR B 150      13.052 -23.269 -24.966  1.00 71.74           C  
ATOM   1154  CB  THR B 150      14.548 -23.275 -26.975  1.00 71.74           C  
ATOM   1155  O   THR B 150      12.008 -23.889 -25.179  1.00 71.74           O  
ATOM   1156  CG2 THR B 150      14.696 -22.645 -28.357  1.00 71.74           C  
ATOM   1157  OG1 THR B 150      15.847 -23.423 -26.389  1.00 71.74           O  
ATOM   1158  N   GLU B 151      13.562 -23.204 -23.797  1.00 78.37           N  
ATOM   1159  CA  GLU B 151      13.077 -24.031 -22.696  1.00 78.37           C  
ATOM   1160  C   GLU B 151      12.066 -23.273 -21.840  1.00 78.37           C  
ATOM   1161  CB  GLU B 151      14.244 -24.513 -21.830  1.00 78.37           C  
ATOM   1162  O   GLU B 151      11.265 -23.884 -21.130  1.00 78.37           O  
ATOM   1163  CG  GLU B 151      15.184 -25.472 -22.545  1.00 78.37           C  
ATOM   1164  CD  GLU B 151      16.336 -25.944 -21.671  1.00 78.37           C  
ATOM   1165  OE1 GLU B 151      17.134 -26.795 -22.127  1.00 78.37           O  
ATOM   1166  OE2 GLU B 151      16.441 -25.460 -20.522  1.00 78.37           O  
ATOM   1167  N   ARG B 152      12.011 -21.979 -22.165  1.00 83.87           N  
ATOM   1168  CA  ARG B 152      11.115 -21.137 -21.379  1.00 83.87           C  
ATOM   1169  C   ARG B 152       9.762 -20.988 -22.066  1.00 83.87           C  
ATOM   1170  CB  ARG B 152      11.738 -19.760 -21.144  1.00 83.87           C  
ATOM   1171  O   ARG B 152       9.684 -20.961 -23.296  1.00 83.87           O  
ATOM   1172  CG  ARG B 152      12.878 -19.763 -20.137  1.00 83.87           C  
ATOM   1173  CD  ARG B 152      13.327 -18.350 -19.790  1.00 83.87           C  
ATOM   1174  NE  ARG B 152      14.356 -18.352 -18.754  1.00 83.87           N  
ATOM   1175  NH1 ARG B 152      14.825 -16.096 -18.926  1.00 83.87           N  
ATOM   1176  NH2 ARG B 152      15.958 -17.395 -17.415  1.00 83.87           N  
ATOM   1177  CZ  ARG B 152      15.044 -17.281 -18.367  1.00 83.87           C  
ATOM   1178  N   GLU B 153       8.787 -20.954 -21.286  1.00 84.77           N  
ATOM   1179  CA  GLU B 153       7.437 -20.792 -21.816  1.00 84.77           C  
ATOM   1180  C   GLU B 153       7.199 -19.362 -22.295  1.00 84.77           C  
ATOM   1181  CB  GLU B 153       6.395 -21.173 -20.761  1.00 84.77           C  
ATOM   1182  O   GLU B 153       6.524 -19.144 -23.303  1.00 84.77           O  
ATOM   1183  CG  GLU B 153       4.966 -21.188 -21.285  1.00 84.77           C  
ATOM   1184  CD  GLU B 153       3.943 -21.562 -20.225  1.00 84.77           C  
ATOM   1185  OE1 GLU B 153       2.725 -21.445 -20.490  1.00 84.77           O  
ATOM   1186  OE2 GLU B 153       4.362 -21.973 -19.120  1.00 84.77           O  
ATOM   1187  N   PHE B 154       7.842 -18.453 -21.558  1.00 87.74           N  
ATOM   1188  CA  PHE B 154       7.591 -17.053 -21.879  1.00 87.74           C  
ATOM   1189  C   PHE B 154       8.901 -16.294 -22.055  1.00 87.74           C  
ATOM   1190  CB  PHE B 154       6.744 -16.394 -20.786  1.00 87.74           C  
ATOM   1191  O   PHE B 154       9.862 -16.526 -21.318  1.00 87.74           O  
ATOM   1192  CG  PHE B 154       5.488 -17.152 -20.451  1.00 87.74           C  
ATOM   1193  CD1 PHE B 154       4.416 -17.174 -21.335  1.00 87.74           C  
ATOM   1194  CD2 PHE B 154       5.379 -17.842 -19.251  1.00 87.74           C  
ATOM   1195  CE1 PHE B 154       3.252 -17.875 -21.027  1.00 87.74           C  
ATOM   1196  CE2 PHE B 154       4.219 -18.544 -18.936  1.00 87.74           C  
ATOM   1197  CZ  PHE B 154       3.157 -18.559 -19.825  1.00 87.74           C  
ATOM   1198  N   ARG B 155       8.940 -15.422 -22.924  1.00 78.20           N  
ATOM   1199  CA  ARG B 155      10.115 -14.596 -23.178  1.00 78.20           C  
ATOM   1200  C   ARG B 155      10.156 -13.397 -22.237  1.00 78.20           C  
ATOM   1201  CB  ARG B 155      10.135 -14.121 -24.633  1.00 78.20           C  
ATOM   1202  O   ARG B 155      11.234 -12.931 -21.862  1.00 78.20           O  
ATOM   1203  CG  ARG B 155      10.400 -15.230 -25.639  1.00 78.20           C  
ATOM   1204  CD  ARG B 155      10.467 -14.695 -27.063  1.00 78.20           C  
ATOM   1205  NE  ARG B 155      10.690 -15.765 -28.031  1.00 78.20           N  
ATOM   1206  NH1 ARG B 155      10.630 -14.385 -29.882  1.00 78.20           N  
ATOM   1207  NH2 ARG B 155      10.968 -16.637 -30.137  1.00 78.20           N  
ATOM   1208  CZ  ARG B 155      10.762 -15.593 -29.348  1.00 78.20           C  
ATOM   1209  N   GLY B 156       8.991 -12.927 -21.861  1.00 78.58           N  
ATOM   1210  CA  GLY B 156       8.876 -11.770 -20.988  1.00 78.58           C  
ATOM   1211  C   GLY B 156       7.443 -11.455 -20.600  1.00 78.58           C  
ATOM   1212  O   GLY B 156       6.535 -12.245 -20.867  1.00 78.58           O  
ATOM   1213  N   LEU B 157       7.210 -10.332 -19.967  1.00 81.34           N  
ATOM   1214  CA  LEU B 157       5.915  -9.910 -19.443  1.00 81.34           C  
ATOM   1215  C   LEU B 157       4.889  -9.785 -20.563  1.00 81.34           C  
ATOM   1216  CB  LEU B 157       6.046  -8.576 -18.703  1.00 81.34           C  
ATOM   1217  O   LEU B 157       3.802 -10.362 -20.482  1.00 81.34           O  
ATOM   1218  CG  LEU B 157       4.745  -7.953 -18.194  1.00 81.34           C  
ATOM   1219  CD1 LEU B 157       4.109  -8.846 -17.133  1.00 81.34           C  
ATOM   1220  CD2 LEU B 157       5.002  -6.556 -17.641  1.00 81.34           C  
ATOM   1221  N   GLY B 158       5.342  -9.086 -21.632  1.00 74.40           N  
ATOM   1222  CA  GLY B 158       4.435  -8.895 -22.753  1.00 74.40           C  
ATOM   1223  C   GLY B 158       4.043 -10.194 -23.431  1.00 74.40           C  
ATOM   1224  O   GLY B 158       2.870 -10.407 -23.745  1.00 74.40           O  
ATOM   1225  N   ASP B 159       4.992 -11.054 -23.605  1.00 82.64           N  
ATOM   1226  CA  ASP B 159       4.755 -12.350 -24.233  1.00 82.64           C  
ATOM   1227  C   ASP B 159       3.826 -13.212 -23.381  1.00 82.64           C  
ATOM   1228  CB  ASP B 159       6.079 -13.081 -24.471  1.00 82.64           C  
ATOM   1229  O   ASP B 159       2.938 -13.885 -23.909  1.00 82.64           O  
ATOM   1230  CG  ASP B 159       5.910 -14.378 -25.241  1.00 82.64           C  
ATOM   1231  OD1 ASP B 159       5.369 -14.353 -26.368  1.00 82.64           O  
ATOM   1232  OD2 ASP B 159       6.319 -15.436 -24.716  1.00 82.64           O  
ATOM   1233  N   CYS B 160       3.970 -13.119 -22.092  1.00 88.06           N  
ATOM   1234  CA  CYS B 160       3.146 -13.882 -21.161  1.00 88.06           C  
ATOM   1235  C   CYS B 160       1.683 -13.468 -21.263  1.00 88.06           C  
ATOM   1236  CB  CYS B 160       3.641 -13.692 -19.727  1.00 88.06           C  
ATOM   1237  O   CYS B 160       0.803 -14.315 -21.424  1.00 88.06           O  
ATOM   1238  SG  CYS B 160       2.635 -14.543 -18.492  1.00 88.06           S  
ATOM   1239  N   LEU B 161       1.443 -12.190 -21.310  1.00 85.46           N  
ATOM   1240  CA  LEU B 161       0.080 -11.670 -21.355  1.00 85.46           C  
ATOM   1241  C   LEU B 161      -0.586 -12.004 -22.685  1.00 85.46           C  
ATOM   1242  CB  LEU B 161       0.077 -10.155 -21.135  1.00 85.46           C  
ATOM   1243  O   LEU B 161      -1.751 -12.408 -22.716  1.00 85.46           O  
ATOM   1244  CG  LEU B 161       0.491  -9.670 -19.745  1.00 85.46           C  
ATOM   1245  CD1 LEU B 161       0.551  -8.147 -19.710  1.00 85.46           C  
ATOM   1246  CD2 LEU B 161      -0.473 -10.197 -18.687  1.00 85.46           C  
ATOM   1247  N   VAL B 162       0.204 -11.974 -23.786  1.00 81.26           N  
ATOM   1248  CA  VAL B 162      -0.326 -12.208 -25.125  1.00 81.26           C  
ATOM   1249  C   VAL B 162      -0.611 -13.697 -25.315  1.00 81.26           C  
ATOM   1250  CB  VAL B 162       0.648 -11.709 -26.216  1.00 81.26           C  
ATOM   1251  O   VAL B 162      -1.691 -14.074 -25.774  1.00 81.26           O  
ATOM   1252  CG1 VAL B 162       0.223 -12.218 -27.593  1.00 81.26           C  
ATOM   1253  CG2 VAL B 162       0.722 -10.183 -26.207  1.00 81.26           C  
ATOM   1254  N   LYS B 163       0.293 -14.528 -24.915  1.00 86.12           N  
ATOM   1255  CA  LYS B 163       0.149 -15.970 -25.096  1.00 86.12           C  
ATOM   1256  C   LYS B 163      -1.039 -16.507 -24.303  1.00 86.12           C  
ATOM   1257  CB  LYS B 163       1.429 -16.695 -24.678  1.00 86.12           C  
ATOM   1258  O   LYS B 163      -1.816 -17.319 -24.812  1.00 86.12           O  
ATOM   1259  CG  LYS B 163       2.495 -16.743 -25.763  1.00 86.12           C  
ATOM   1260  CD  LYS B 163       3.680 -17.603 -25.344  1.00 86.12           C  
ATOM   1261  CE  LYS B 163       4.772 -17.608 -26.405  1.00 86.12           C  
ATOM   1262  NZ  LYS B 163       5.954 -18.415 -25.980  1.00 86.12           N  
ATOM   1263  N   ILE B 164      -1.290 -15.970 -23.167  1.00 88.12           N  
ATOM   1264  CA  ILE B 164      -2.364 -16.463 -22.312  1.00 88.12           C  
ATOM   1265  C   ILE B 164      -3.707 -15.940 -22.816  1.00 88.12           C  
ATOM   1266  CB  ILE B 164      -2.147 -16.052 -20.838  1.00 88.12           C  
ATOM   1267  O   ILE B 164      -4.700 -16.671 -22.828  1.00 88.12           O  
ATOM   1268  CG1 ILE B 164      -0.924 -16.771 -20.257  1.00 88.12           C  
ATOM   1269  CG2 ILE B 164      -3.400 -16.343 -20.007  1.00 88.12           C  
ATOM   1270  CD1 ILE B 164      -1.077 -18.284 -20.175  1.00 88.12           C  
ATOM   1271  N   THR B 165      -3.634 -14.724 -23.211  1.00 81.28           N  
ATOM   1272  CA  THR B 165      -4.866 -14.146 -23.736  1.00 81.28           C  
ATOM   1273  C   THR B 165      -5.297 -14.862 -25.013  1.00 81.28           C  
ATOM   1274  CB  THR B 165      -4.702 -12.641 -24.018  1.00 81.28           C  
ATOM   1275  O   THR B 165      -6.489 -15.094 -25.229  1.00 81.28           O  
ATOM   1276  CG2 THR B 165      -6.039 -11.999 -24.373  1.00 81.28           C  
ATOM   1277  OG1 THR B 165      -4.169 -11.998 -22.853  1.00 81.28           O  
ATOM   1278  N   LYS B 166      -4.341 -15.281 -25.829  1.00 82.55           N  
ATOM   1279  CA  LYS B 166      -4.628 -15.996 -27.069  1.00 82.55           C  
ATOM   1280  C   LYS B 166      -5.109 -17.416 -26.786  1.00 82.55           C  
ATOM   1281  CB  LYS B 166      -3.390 -16.032 -27.967  1.00 82.55           C  
ATOM   1282  O   LYS B 166      -6.020 -17.913 -27.452  1.00 82.55           O  
ATOM   1283  CG  LYS B 166      -3.140 -14.738 -28.727  1.00 82.55           C  
ATOM   1284  CD  LYS B 166      -1.959 -14.869 -29.681  1.00 82.55           C  
ATOM   1285  CE  LYS B 166      -1.696 -13.569 -30.429  1.00 82.55           C  
ATOM   1286  NZ  LYS B 166      -0.488 -13.668 -31.302  1.00 82.55           N  
ATOM   1287  N   SER B 167      -4.551 -17.950 -25.779  1.00 84.53           N  
ATOM   1288  CA  SER B 167      -4.878 -19.341 -25.481  1.00 84.53           C  
ATOM   1289  C   SER B 167      -6.176 -19.445 -24.687  1.00 84.53           C  
ATOM   1290  CB  SER B 167      -3.740 -20.005 -24.705  1.00 84.53           C  
ATOM   1291  O   SER B 167      -7.030 -20.281 -24.990  1.00 84.53           O  
ATOM   1292  OG  SER B 167      -3.595 -19.417 -23.423  1.00 84.53           O  
ATOM   1293  N   ASP B 168      -6.483 -18.547 -23.687  1.00 84.45           N  
ATOM   1294  CA  ASP B 168      -7.584 -18.715 -22.743  1.00 84.45           C  
ATOM   1295  C   ASP B 168      -8.521 -17.510 -22.772  1.00 84.45           C  
ATOM   1296  CB  ASP B 168      -7.047 -18.930 -21.326  1.00 84.45           C  
ATOM   1297  O   ASP B 168      -9.573 -17.519 -22.130  1.00 84.45           O  
ATOM   1298  CG  ASP B 168      -6.256 -20.218 -21.181  1.00 84.45           C  
ATOM   1299  OD1 ASP B 168      -6.241 -21.035 -22.127  1.00 84.45           O  
ATOM   1300  OD2 ASP B 168      -5.643 -20.419 -20.110  1.00 84.45           O  
ATOM   1301  N   GLY B 169      -8.152 -16.537 -23.575  1.00 76.16           N  
ATOM   1302  CA  GLY B 169      -8.897 -15.290 -23.516  1.00 76.16           C  
ATOM   1303  C   GLY B 169      -8.537 -14.436 -22.314  1.00 76.16           C  
ATOM   1304  O   GLY B 169      -7.664 -14.803 -21.525  1.00 76.16           O  
ATOM   1305  N   ILE B 170      -9.254 -13.409 -22.045  1.00 76.28           N  
ATOM   1306  CA  ILE B 170      -8.966 -12.475 -20.963  1.00 76.28           C  
ATOM   1307  C   ILE B 170      -9.241 -13.143 -19.617  1.00 76.28           C  
ATOM   1308  CB  ILE B 170      -9.799 -11.180 -21.098  1.00 76.28           C  
ATOM   1309  O   ILE B 170      -8.597 -12.823 -18.615  1.00 76.28           O  
ATOM   1310  CG1 ILE B 170      -9.336 -10.372 -22.315  1.00 76.28           C  
ATOM   1311  CG2 ILE B 170      -9.708 -10.344 -19.818  1.00 76.28           C  
ATOM   1312  CD1 ILE B 170     -10.268  -9.228 -22.690  1.00 76.28           C  
ATOM   1313  N   ARG B 171     -10.123 -14.093 -19.693  1.00 79.46           N  
ATOM   1314  CA  ARG B 171     -10.495 -14.809 -18.477  1.00 79.46           C  
ATOM   1315  C   ARG B 171      -9.314 -15.601 -17.925  1.00 79.46           C  
ATOM   1316  CB  ARG B 171     -11.675 -15.746 -18.744  1.00 79.46           C  
ATOM   1317  O   ARG B 171      -9.208 -15.804 -16.714  1.00 79.46           O  
ATOM   1318  CG  ARG B 171     -12.352 -16.259 -17.483  1.00 79.46           C  
ATOM   1319  CD  ARG B 171     -13.542 -17.153 -17.804  1.00 79.46           C  
ATOM   1320  NE  ARG B 171     -14.131 -17.721 -16.596  1.00 79.46           N  
ATOM   1321  NH1 ARG B 171     -15.961 -18.635 -17.669  1.00 79.46           N  
ATOM   1322  NH2 ARG B 171     -15.713 -18.885 -15.404  1.00 79.46           N  
ATOM   1323  CZ  ARG B 171     -15.267 -18.412 -16.559  1.00 79.46           C  
ATOM   1324  N   GLY B 172      -8.443 -15.951 -18.795  1.00 86.68           N  
ATOM   1325  CA  GLY B 172      -7.268 -16.704 -18.388  1.00 86.68           C  
ATOM   1326  C   GLY B 172      -6.333 -15.913 -17.492  1.00 86.68           C  
ATOM   1327  O   GLY B 172      -5.654 -16.484 -16.636  1.00 86.68           O  
ATOM   1328  N   LEU B 173      -6.427 -14.605 -17.605  1.00 88.02           N  
ATOM   1329  CA  LEU B 173      -5.553 -13.731 -16.829  1.00 88.02           C  
ATOM   1330  C   LEU B 173      -6.116 -13.501 -15.431  1.00 88.02           C  
ATOM   1331  CB  LEU B 173      -5.365 -12.390 -17.543  1.00 88.02           C  
ATOM   1332  O   LEU B 173      -5.441 -12.931 -14.571  1.00 88.02           O  
ATOM   1333  CG  LEU B 173      -4.627 -12.433 -18.882  1.00 88.02           C  
ATOM   1334  CD1 LEU B 173      -4.630 -11.053 -19.533  1.00 88.02           C  
ATOM   1335  CD2 LEU B 173      -3.201 -12.937 -18.692  1.00 88.02           C  
ATOM   1336  N   TYR B 174      -7.360 -13.958 -15.175  1.00 86.36           N  
ATOM   1337  CA  TYR B 174      -8.021 -13.679 -13.905  1.00 86.36           C  
ATOM   1338  C   TYR B 174      -8.297 -14.967 -13.139  1.00 86.36           C  
ATOM   1339  CB  TYR B 174      -9.331 -12.919 -14.136  1.00 86.36           C  
ATOM   1340  O   TYR B 174      -9.164 -15.003 -12.263  1.00 86.36           O  
ATOM   1341  CG  TYR B 174      -9.138 -11.451 -14.429  1.00 86.36           C  
ATOM   1342  CD1 TYR B 174      -9.186 -10.505 -13.408  1.00 86.36           C  
ATOM   1343  CD2 TYR B 174      -8.907 -11.007 -15.727  1.00 86.36           C  
ATOM   1344  CE1 TYR B 174      -9.010  -9.151 -13.673  1.00 86.36           C  
ATOM   1345  CE2 TYR B 174      -8.730  -9.656 -16.003  1.00 86.36           C  
ATOM   1346  OH  TYR B 174      -8.608  -7.397 -15.240  1.00 86.36           O  
ATOM   1347  CZ  TYR B 174      -8.783  -8.737 -14.971  1.00 86.36           C  
ATOM   1348  N   GLN B 175      -7.537 -15.964 -13.547  1.00 87.55           N  
ATOM   1349  CA  GLN B 175      -7.679 -17.214 -12.809  1.00 87.55           C  
ATOM   1350  C   GLN B 175      -7.224 -17.052 -11.361  1.00 87.55           C  
ATOM   1351  CB  GLN B 175      -6.887 -18.332 -13.486  1.00 87.55           C  
ATOM   1352  O   GLN B 175      -6.106 -16.602 -11.103  1.00 87.55           O  
ATOM   1353  CG  GLN B 175      -7.578 -18.923 -14.708  1.00 87.55           C  
ATOM   1354  CD  GLN B 175      -8.706 -19.870 -14.344  1.00 87.55           C  
ATOM   1355  NE2 GLN B 175      -9.548 -20.192 -15.319  1.00 87.55           N  
ATOM   1356  OE1 GLN B 175      -8.818 -20.310 -13.195  1.00 87.55           O  
ATOM   1357  N   GLY B 176      -8.049 -17.396 -10.376  1.00 81.85           N  
ATOM   1358  CA  GLY B 176      -7.740 -17.284  -8.959  1.00 81.85           C  
ATOM   1359  C   GLY B 176      -8.157 -15.955  -8.360  1.00 81.85           C  
ATOM   1360  O   GLY B 176      -7.846 -15.665  -7.203  1.00 81.85           O  
ATOM   1361  N   PHE B 177      -8.879 -15.188  -9.189  1.00 82.87           N  
ATOM   1362  CA  PHE B 177      -9.265 -13.840  -8.789  1.00 82.87           C  
ATOM   1363  C   PHE B 177     -10.152 -13.876  -7.551  1.00 82.87           C  
ATOM   1364  CB  PHE B 177      -9.989 -13.125  -9.934  1.00 82.87           C  
ATOM   1365  O   PHE B 177      -9.919 -13.138  -6.591  1.00 82.87           O  
ATOM   1366  CG  PHE B 177     -10.461 -11.740  -9.582  1.00 82.87           C  
ATOM   1367  CD1 PHE B 177     -11.792 -11.504  -9.264  1.00 82.87           C  
ATOM   1368  CD2 PHE B 177      -9.571 -10.673  -9.570  1.00 82.87           C  
ATOM   1369  CE1 PHE B 177     -12.232 -10.223  -8.938  1.00 82.87           C  
ATOM   1370  CE2 PHE B 177     -10.003  -9.390  -9.245  1.00 82.87           C  
ATOM   1371  CZ  PHE B 177     -11.334  -9.167  -8.931  1.00 82.87           C  
ATOM   1372  N   SER B 178     -11.087 -14.755  -7.515  1.00 78.44           N  
ATOM   1373  CA  SER B 178     -12.043 -14.818  -6.414  1.00 78.44           C  
ATOM   1374  C   SER B 178     -11.355 -15.188  -5.104  1.00 78.44           C  
ATOM   1375  CB  SER B 178     -13.149 -15.829  -6.721  1.00 78.44           C  
ATOM   1376  O   SER B 178     -11.650 -14.609  -4.057  1.00 78.44           O  
ATOM   1377  OG  SER B 178     -12.606 -17.122  -6.924  1.00 78.44           O  
ATOM   1378  N   VAL B 179     -10.430 -16.086  -5.161  1.00 83.82           N  
ATOM   1379  CA  VAL B 179      -9.718 -16.514  -3.962  1.00 83.82           C  
ATOM   1380  C   VAL B 179      -8.806 -15.391  -3.473  1.00 83.82           C  
ATOM   1381  CB  VAL B 179      -8.895 -17.797  -4.218  1.00 83.82           C  
ATOM   1382  O   VAL B 179      -8.606 -15.227  -2.267  1.00 83.82           O  
ATOM   1383  CG1 VAL B 179      -8.082 -18.172  -2.980  1.00 83.82           C  
ATOM   1384  CG2 VAL B 179      -9.813 -18.947  -4.627  1.00 83.82           C  
ATOM   1385  N   SER B 180      -8.375 -14.610  -4.429  1.00 81.08           N  
ATOM   1386  CA  SER B 180      -7.532 -13.474  -4.073  1.00 81.08           C  
ATOM   1387  C   SER B 180      -8.311 -12.438  -3.270  1.00 81.08           C  
ATOM   1388  CB  SER B 180      -6.947 -12.825  -5.328  1.00 81.08           C  
ATOM   1389  O   SER B 180      -7.808 -11.907  -2.278  1.00 81.08           O  
ATOM   1390  OG  SER B 180      -6.055 -13.710  -5.984  1.00 81.08           O  
ATOM   1391  N   VAL B 181      -9.483 -12.238  -3.709  1.00 78.54           N  
ATOM   1392  CA  VAL B 181     -10.330 -11.271  -3.018  1.00 78.54           C  
ATOM   1393  C   VAL B 181     -10.622 -11.759  -1.601  1.00 78.54           C  
ATOM   1394  CB  VAL B 181     -11.651 -11.026  -3.780  1.00 78.54           C  
ATOM   1395  O   VAL B 181     -10.521 -10.993  -0.640  1.00 78.54           O  
ATOM   1396  CG1 VAL B 181     -12.598 -10.157  -2.955  1.00 78.54           C  
ATOM   1397  CG2 VAL B 181     -11.372 -10.381  -5.136  1.00 78.54           C  
ATOM   1398  N   GLN B 182     -10.861 -13.019  -1.465  1.00 79.89           N  
ATOM   1399  CA  GLN B 182     -11.118 -13.606  -0.154  1.00 79.89           C  
ATOM   1400  C   GLN B 182      -9.887 -13.512   0.743  1.00 79.89           C  
ATOM   1401  CB  GLN B 182     -11.555 -15.065  -0.295  1.00 79.89           C  
ATOM   1402  O   GLN B 182     -10.000 -13.199   1.930  1.00 79.89           O  
ATOM   1403  CG  GLN B 182     -12.909 -15.240  -0.969  1.00 79.89           C  
ATOM   1404  CD  GLN B 182     -13.216 -16.687  -1.304  1.00 79.89           C  
ATOM   1405  NE2 GLN B 182     -14.222 -16.901  -2.144  1.00 79.89           N  
ATOM   1406  OE1 GLN B 182     -12.553 -17.606  -0.811  1.00 79.89           O  
ATOM   1407  N   GLY B 183      -8.833 -13.740   0.137  1.00 78.25           N  
ATOM   1408  CA  GLY B 183      -7.587 -13.672   0.884  1.00 78.25           C  
ATOM   1409  C   GLY B 183      -7.304 -12.292   1.447  1.00 78.25           C  
ATOM   1410  O   GLY B 183      -6.850 -12.161   2.586  1.00 78.25           O  
ATOM   1411  N   ILE B 184      -7.596 -11.306   0.682  1.00 74.66           N  
ATOM   1412  CA  ILE B 184      -7.376  -9.926   1.100  1.00 74.66           C  
ATOM   1413  C   ILE B 184      -8.264  -9.602   2.299  1.00 74.66           C  
ATOM   1414  CB  ILE B 184      -7.650  -8.935  -0.053  1.00 74.66           C  
ATOM   1415  O   ILE B 184      -7.818  -8.967   3.257  1.00 74.66           O  
ATOM   1416  CG1 ILE B 184      -6.582  -9.077  -1.144  1.00 74.66           C  
ATOM   1417  CG2 ILE B 184      -7.709  -7.498   0.472  1.00 74.66           C  
ATOM   1418  CD1 ILE B 184      -6.903  -8.323  -2.427  1.00 74.66           C  
ATOM   1419  N   ILE B 185      -9.447 -10.084   2.327  1.00 71.19           N  
ATOM   1420  CA  ILE B 185     -10.409  -9.829   3.393  1.00 71.19           C  
ATOM   1421  C   ILE B 185      -9.953 -10.521   4.676  1.00 71.19           C  
ATOM   1422  CB  ILE B 185     -11.826 -10.305   3.002  1.00 71.19           C  
ATOM   1423  O   ILE B 185      -9.959  -9.916   5.751  1.00 71.19           O  
ATOM   1424  CG1 ILE B 185     -12.361  -9.478   1.827  1.00 71.19           C  
ATOM   1425  CG2 ILE B 185     -12.773 -10.227   4.203  1.00 71.19           C  
ATOM   1426  CD1 ILE B 185     -13.668 -10.001   1.246  1.00 71.19           C  
ATOM   1427  N   ILE B 186      -9.470 -11.705   4.501  1.00 75.70           N  
ATOM   1428  CA  ILE B 186      -9.041 -12.490   5.654  1.00 75.70           C  
ATOM   1429  C   ILE B 186      -7.766 -11.889   6.241  1.00 75.70           C  
ATOM   1430  CB  ILE B 186      -8.812 -13.970   5.276  1.00 75.70           C  
ATOM   1431  O   ILE B 186      -7.617 -11.805   7.463  1.00 75.70           O  
ATOM   1432  CG1 ILE B 186     -10.139 -14.636   4.895  1.00 75.70           C  
ATOM   1433  CG2 ILE B 186      -8.132 -14.721   6.425  1.00 75.70           C  
ATOM   1434  CD1 ILE B 186      -9.990 -16.056   4.367  1.00 75.70           C  
ATOM   1435  N   TYR B 187      -6.981 -11.495   5.371  1.00 69.59           N  
ATOM   1436  CA  TYR B 187      -5.743 -10.873   5.827  1.00 69.59           C  
ATOM   1437  C   TYR B 187      -6.031  -9.618   6.642  1.00 69.59           C  
ATOM   1438  CB  TYR B 187      -4.845 -10.527   4.635  1.00 69.59           C  
ATOM   1439  O   TYR B 187      -5.520  -9.462   7.753  1.00 69.59           O  
ATOM   1440  CG  TYR B 187      -3.575  -9.808   5.021  1.00 69.59           C  
ATOM   1441  CD1 TYR B 187      -3.510  -8.417   5.017  1.00 69.59           C  
ATOM   1442  CD2 TYR B 187      -2.437 -10.519   5.389  1.00 69.59           C  
ATOM   1443  CE1 TYR B 187      -2.342  -7.750   5.370  1.00 69.59           C  
ATOM   1444  CE2 TYR B 187      -1.263  -9.862   5.744  1.00 69.59           C  
ATOM   1445  OH  TYR B 187      -0.065  -7.825   6.082  1.00 69.59           O  
ATOM   1446  CZ  TYR B 187      -1.225  -8.480   5.732  1.00 69.59           C  
ATOM   1447  N   ARG B 188      -6.799  -8.793   6.100  1.00 68.67           N  
ATOM   1448  CA  ARG B 188      -7.112  -7.526   6.752  1.00 68.67           C  
ATOM   1449  C   ARG B 188      -7.830  -7.755   8.077  1.00 68.67           C  
ATOM   1450  CB  ARG B 188      -7.968  -6.647   5.837  1.00 68.67           C  
ATOM   1451  O   ARG B 188      -7.558  -7.067   9.064  1.00 68.67           O  
ATOM   1452  CG  ARG B 188      -7.794  -5.156   6.076  1.00 68.67           C  
ATOM   1453  CD  ARG B 188      -8.111  -4.344   4.828  1.00 68.67           C  
ATOM   1454  NE  ARG B 188      -7.912  -2.915   5.050  1.00 68.67           N  
ATOM   1455  NH1 ARG B 188      -8.181  -2.322   2.833  1.00 68.67           N  
ATOM   1456  NH2 ARG B 188      -7.755  -0.714   4.410  1.00 68.67           N  
ATOM   1457  CZ  ARG B 188      -7.949  -1.987   4.097  1.00 68.67           C  
ATOM   1458  N   ALA B 189      -8.672  -8.686   8.131  1.00 66.61           N  
ATOM   1459  CA  ALA B 189      -9.396  -9.019   9.356  1.00 66.61           C  
ATOM   1460  C   ALA B 189      -8.444  -9.524  10.436  1.00 66.61           C  
ATOM   1461  CB  ALA B 189     -10.473 -10.062   9.070  1.00 66.61           C  
ATOM   1462  O   ALA B 189      -8.538  -9.116  11.596  1.00 66.61           O  
ATOM   1463  N   ALA B 190      -7.533 -10.390  10.010  1.00 68.18           N  
ATOM   1464  CA  ALA B 190      -6.561 -10.948  10.948  1.00 68.18           C  
ATOM   1465  C   ALA B 190      -5.604  -9.871  11.451  1.00 68.18           C  
ATOM   1466  CB  ALA B 190      -5.781 -12.085  10.293  1.00 68.18           C  
ATOM   1467  O   ALA B 190      -5.288  -9.820  12.642  1.00 68.18           O  
ATOM   1468  N   TYR B 191      -5.285  -9.055  10.487  1.00 58.59           N  
ATOM   1469  CA  TYR B 191      -4.357  -7.985  10.831  1.00 58.59           C  
ATOM   1470  C   TYR B 191      -4.946  -7.074  11.902  1.00 58.59           C  
ATOM   1471  CB  TYR B 191      -3.997  -7.164   9.588  1.00 58.59           C  
ATOM   1472  O   TYR B 191      -4.323  -6.844  12.941  1.00 58.59           O  
ATOM   1473  CG  TYR B 191      -2.932  -6.124   9.835  1.00 58.59           C  
ATOM   1474  CD1 TYR B 191      -3.266  -4.850  10.288  1.00 58.59           C  
ATOM   1475  CD2 TYR B 191      -1.589  -6.413   9.615  1.00 58.59           C  
ATOM   1476  CE1 TYR B 191      -2.287  -3.888  10.515  1.00 58.59           C  
ATOM   1477  CE2 TYR B 191      -0.602  -5.459   9.838  1.00 58.59           C  
ATOM   1478  OH  TYR B 191       0.013  -3.252  10.511  1.00 58.59           O  
ATOM   1479  CZ  TYR B 191      -0.960  -4.201  10.288  1.00 58.59           C  
ATOM   1480  N   PHE B 192      -6.135  -6.588  11.737  1.00 60.49           N  
ATOM   1481  CA  PHE B 192      -6.756  -5.653  12.668  1.00 60.49           C  
ATOM   1482  C   PHE B 192      -7.168  -6.361  13.953  1.00 60.49           C  
ATOM   1483  CB  PHE B 192      -7.973  -4.981  12.025  1.00 60.49           C  
ATOM   1484  O   PHE B 192      -7.112  -5.776  15.036  1.00 60.49           O  
ATOM   1485  CG  PHE B 192      -7.620  -3.901  11.039  1.00 60.49           C  
ATOM   1486  CD1 PHE B 192      -7.044  -2.711  11.466  1.00 60.49           C  
ATOM   1487  CD2 PHE B 192      -7.864  -4.076   9.683  1.00 60.49           C  
ATOM   1488  CE1 PHE B 192      -6.717  -1.709  10.556  1.00 60.49           C  
ATOM   1489  CE2 PHE B 192      -7.539  -3.079   8.766  1.00 60.49           C  
ATOM   1490  CZ  PHE B 192      -6.966  -1.896   9.205  1.00 60.49           C  
ATOM   1491  N   GLY B 193      -7.567  -7.571  13.817  1.00 62.42           N  
ATOM   1492  CA  GLY B 193      -7.921  -8.344  14.996  1.00 62.42           C  
ATOM   1493  C   GLY B 193      -6.754  -8.560  15.942  1.00 62.42           C  
ATOM   1494  O   GLY B 193      -6.876  -8.336  17.148  1.00 62.42           O  
ATOM   1495  N   VAL B 194      -5.609  -8.913  15.357  1.00 62.21           N  
ATOM   1496  CA  VAL B 194      -4.417  -9.195  16.149  1.00 62.21           C  
ATOM   1497  C   VAL B 194      -3.810  -7.889  16.655  1.00 62.21           C  
ATOM   1498  CB  VAL B 194      -3.370  -9.989  15.336  1.00 62.21           C  
ATOM   1499  O   VAL B 194      -3.326  -7.819  17.788  1.00 62.21           O  
ATOM   1500  CG1 VAL B 194      -2.105 -10.218  16.161  1.00 62.21           C  
ATOM   1501  CG2 VAL B 194      -3.955 -11.321  14.870  1.00 62.21           C  
ATOM   1502  N   TYR B 195      -3.844  -6.944  15.770  1.00 54.63           N  
ATOM   1503  CA  TYR B 195      -3.286  -5.649  16.142  1.00 54.63           C  
ATOM   1504  C   TYR B 195      -4.033  -5.054  17.330  1.00 54.63           C  
ATOM   1505  CB  TYR B 195      -3.337  -4.681  14.956  1.00 54.63           C  
ATOM   1506  O   TYR B 195      -3.415  -4.589  18.290  1.00 54.63           O  
ATOM   1507  CG  TYR B 195      -2.621  -3.376  15.205  1.00 54.63           C  
ATOM   1508  CD1 TYR B 195      -3.324  -2.235  15.584  1.00 54.63           C  
ATOM   1509  CD2 TYR B 195      -1.241  -3.281  15.063  1.00 54.63           C  
ATOM   1510  CE1 TYR B 195      -2.669  -1.029  15.814  1.00 54.63           C  
ATOM   1511  CE2 TYR B 195      -0.575  -2.081  15.290  1.00 54.63           C  
ATOM   1512  OH  TYR B 195      -0.643   0.228  15.890  1.00 54.63           O  
ATOM   1513  CZ  TYR B 195      -1.297  -0.963  15.664  1.00 54.63           C  
ATOM   1514  N   ASP B 196      -5.267  -5.038  17.337  1.00 57.08           N  
ATOM   1515  CA  ASP B 196      -6.082  -4.503  18.423  1.00 57.08           C  
ATOM   1516  C   ASP B 196      -5.863  -5.288  19.713  1.00 57.08           C  
ATOM   1517  CB  ASP B 196      -7.564  -4.521  18.040  1.00 57.08           C  
ATOM   1518  O   ASP B 196      -5.825  -4.709  20.801  1.00 57.08           O  
ATOM   1519  CG  ASP B 196      -7.960  -3.359  17.146  1.00 57.08           C  
ATOM   1520  OD1 ASP B 196      -7.172  -2.397  17.011  1.00 57.08           O  
ATOM   1521  OD2 ASP B 196      -9.070  -3.404  16.575  1.00 57.08           O  
ATOM   1522  N   THR B 197      -5.740  -6.588  19.589  1.00 58.67           N  
ATOM   1523  CA  THR B 197      -5.476  -7.441  20.743  1.00 58.67           C  
ATOM   1524  C   THR B 197      -4.101  -7.140  21.334  1.00 58.67           C  
ATOM   1525  CB  THR B 197      -5.560  -8.932  20.367  1.00 58.67           C  
ATOM   1526  O   THR B 197      -3.950  -7.053  22.554  1.00 58.67           O  
ATOM   1527  CG2 THR B 197      -5.453  -9.817  21.604  1.00 58.67           C  
ATOM   1528  OG1 THR B 197      -6.813  -9.185  19.719  1.00 58.67           O  
ATOM   1529  N   ALA B 198      -3.148  -6.937  20.473  1.00 57.54           N  
ATOM   1530  CA  ALA B 198      -1.784  -6.655  20.912  1.00 57.54           C  
ATOM   1531  C   ALA B 198      -1.692  -5.281  21.569  1.00 57.54           C  
ATOM   1532  CB  ALA B 198      -0.817  -6.745  19.734  1.00 57.54           C  
ATOM   1533  O   ALA B 198      -1.011  -5.116  22.585  1.00 57.54           O  
ATOM   1534  N   LYS B 199      -2.307  -4.353  21.028  1.00 52.83           N  
ATOM   1535  CA  LYS B 199      -2.317  -2.999  21.574  1.00 52.83           C  
ATOM   1536  C   LYS B 199      -3.011  -2.958  22.932  1.00 52.83           C  
ATOM   1537  CB  LYS B 199      -3.003  -2.035  20.605  1.00 52.83           C  
ATOM   1538  O   LYS B 199      -2.615  -2.194  23.815  1.00 52.83           O  
ATOM   1539  CG  LYS B 199      -2.048  -1.325  19.657  1.00 52.83           C  
ATOM   1540  CD  LYS B 199      -2.762  -0.251  18.845  1.00 52.83           C  
ATOM   1541  CE  LYS B 199      -1.813   0.440  17.875  1.00 52.83           C  
ATOM   1542  NZ  LYS B 199      -2.521   1.450  17.033  1.00 52.83           N  
ATOM   1543  N   GLY B 200      -4.078  -3.716  23.081  1.00 56.08           N  
ATOM   1544  CA  GLY B 200      -4.799  -3.803  24.341  1.00 56.08           C  
ATOM   1545  C   GLY B 200      -3.976  -4.418  25.457  1.00 56.08           C  
ATOM   1546  O   GLY B 200      -4.215  -4.144  26.635  1.00 56.08           O  
ATOM   1547  N   MET B 201      -2.939  -5.123  25.098  1.00 56.33           N  
ATOM   1548  CA  MET B 201      -2.115  -5.820  26.081  1.00 56.33           C  
ATOM   1549  C   MET B 201      -0.955  -4.942  26.540  1.00 56.33           C  
ATOM   1550  CB  MET B 201      -1.580  -7.131  25.502  1.00 56.33           C  
ATOM   1551  O   MET B 201      -0.328  -5.220  27.563  1.00 56.33           O  
ATOM   1552  CG  MET B 201      -2.650  -8.192  25.298  1.00 56.33           C  
ATOM   1553  SD  MET B 201      -1.961  -9.772  24.667  1.00 56.33           S  
ATOM   1554  CE  MET B 201      -1.089 -10.355  26.148  1.00 56.33           C  
ATOM   1555  N   LEU B 202      -0.792  -3.878  25.757  1.00 57.13           N  
ATOM   1556  CA  LEU B 202       0.303  -2.982  26.110  1.00 57.13           C  
ATOM   1557  C   LEU B 202      -0.108  -2.039  27.237  1.00 57.13           C  
ATOM   1558  CB  LEU B 202       0.749  -2.173  24.889  1.00 57.13           C  
ATOM   1559  O   LEU B 202      -1.204  -1.476  27.212  1.00 57.13           O  
ATOM   1560  CG  LEU B 202       1.753  -2.852  23.956  1.00 57.13           C  
ATOM   1561  CD1 LEU B 202       1.593  -2.326  22.533  1.00 57.13           C  
ATOM   1562  CD2 LEU B 202       3.178  -2.636  24.454  1.00 57.13           C  
ATOM   1563  N   PRO B 203       0.651  -2.003  28.355  1.00 51.41           N  
ATOM   1564  CA  PRO B 203       0.314  -1.177  29.516  1.00 51.41           C  
ATOM   1565  C   PRO B 203       0.111   0.293  29.157  1.00 51.41           C  
ATOM   1566  CB  PRO B 203       1.524  -1.352  30.437  1.00 51.41           C  
ATOM   1567  O   PRO B 203      -0.845   0.920  29.619  1.00 51.41           O  
ATOM   1568  CG  PRO B 203       2.508  -2.136  29.630  1.00 51.41           C  
ATOM   1569  CD  PRO B 203       1.869  -2.499  28.321  1.00 51.41           C  
ATOM   1570  N   ASP B 204       1.128   0.780  28.283  1.00 50.31           N  
ATOM   1571  CA  ASP B 204       1.034   2.164  27.830  1.00 50.31           C  
ATOM   1572  C   ASP B 204       1.287   2.269  26.328  1.00 50.31           C  
ATOM   1573  CB  ASP B 204       2.025   3.047  28.592  1.00 50.31           C  
ATOM   1574  O   ASP B 204       2.388   2.622  25.901  1.00 50.31           O  
ATOM   1575  CG  ASP B 204       1.392   4.317  29.135  1.00 50.31           C  
ATOM   1576  OD1 ASP B 204       0.259   4.654  28.731  1.00 50.31           O  
ATOM   1577  OD2 ASP B 204       2.035   4.987  29.971  1.00 50.31           O  
ATOM   1578  N   PRO B 205       0.354   2.067  25.518  1.00 49.41           N  
ATOM   1579  CA  PRO B 205       0.496   2.020  24.061  1.00 49.41           C  
ATOM   1580  C   PRO B 205       1.009   3.334  23.476  1.00 49.41           C  
ATOM   1581  CB  PRO B 205      -0.927   1.725  23.578  1.00 49.41           C  
ATOM   1582  O   PRO B 205       1.713   3.329  22.463  1.00 49.41           O  
ATOM   1583  CG  PRO B 205      -1.748   1.661  24.825  1.00 49.41           C  
ATOM   1584  CD  PRO B 205      -0.850   1.916  26.001  1.00 49.41           C  
ATOM   1585  N   LYS B 206       0.834   4.342  24.213  1.00 45.20           N  
ATOM   1586  CA  LYS B 206       1.182   5.665  23.705  1.00 45.20           C  
ATOM   1587  C   LYS B 206       2.667   5.957  23.902  1.00 45.20           C  
ATOM   1588  CB  LYS B 206       0.340   6.742  24.390  1.00 45.20           C  
ATOM   1589  O   LYS B 206       3.264   6.715  23.134  1.00 45.20           O  
ATOM   1590  CG  LYS B 206      -1.091   6.828  23.880  1.00 45.20           C  
ATOM   1591  CD  LYS B 206      -1.836   8.002  24.501  1.00 45.20           C  
ATOM   1592  CE  LYS B 206      -3.280   8.066  24.020  1.00 45.20           C  
ATOM   1593  NZ  LYS B 206      -4.021   9.205  24.641  1.00 45.20           N  
ATOM   1594  N   ASN B 207       3.271   5.273  24.876  1.00 47.43           N  
ATOM   1595  CA  ASN B 207       4.665   5.543  25.212  1.00 47.43           C  
ATOM   1596  C   ASN B 207       5.553   4.335  24.928  1.00 47.43           C  
ATOM   1597  CB  ASN B 207       4.793   5.963  26.677  1.00 47.43           C  
ATOM   1598  O   ASN B 207       6.591   4.157  25.569  1.00 47.43           O  
ATOM   1599  CG  ASN B 207       4.396   7.408  26.907  1.00 47.43           C  
ATOM   1600  ND2 ASN B 207       3.933   7.711  28.114  1.00 47.43           N  
ATOM   1601  OD1 ASN B 207       4.503   8.245  26.006  1.00 47.43           O  
ATOM   1602  N   THR B 208       5.090   3.583  24.036  1.00 45.55           N  
ATOM   1603  CA  THR B 208       5.836   2.356  23.779  1.00 45.55           C  
ATOM   1604  C   THR B 208       7.057   2.638  22.908  1.00 45.55           C  
ATOM   1605  CB  THR B 208       4.951   1.296  23.099  1.00 45.55           C  
ATOM   1606  O   THR B 208       7.013   3.500  22.027  1.00 45.55           O  
ATOM   1607  CG2 THR B 208       4.846   0.037  23.953  1.00 45.55           C  
ATOM   1608  OG1 THR B 208       3.638   1.835  22.899  1.00 45.55           O  
ATOM   1609  N   HIS B 209       8.270   2.110  23.308  1.00 42.63           N  
ATOM   1610  CA  HIS B 209       9.524   2.212  22.570  1.00 42.63           C  
ATOM   1611  C   HIS B 209       9.348   1.775  21.120  1.00 42.63           C  
ATOM   1612  CB  HIS B 209      10.611   1.371  23.243  1.00 42.63           C  
ATOM   1613  O   HIS B 209       8.604   0.833  20.837  1.00 42.63           O  
ATOM   1614  CG  HIS B 209      11.997   1.717  22.802  1.00 42.63           C  
ATOM   1615  CD2 HIS B 209      12.953   2.478  23.386  1.00 42.63           C  
ATOM   1616  ND1 HIS B 209      12.536   1.263  21.618  1.00 42.63           N  
ATOM   1617  CE1 HIS B 209      13.768   1.729  21.494  1.00 42.63           C  
ATOM   1618  NE2 HIS B 209      14.044   2.470  22.554  1.00 42.63           N  
ATOM   1619  N   ILE B 210       9.865   2.408  20.103  1.00 43.66           N  
ATOM   1620  CA  ILE B 210       9.747   2.241  18.659  1.00 43.66           C  
ATOM   1621  C   ILE B 210      10.073   0.798  18.278  1.00 43.66           C  
ATOM   1622  CB  ILE B 210      10.672   3.218  17.899  1.00 43.66           C  
ATOM   1623  O   ILE B 210       9.450   0.231  17.377  1.00 43.66           O  
ATOM   1624  CG1 ILE B 210      10.204   3.377  16.448  1.00 43.66           C  
ATOM   1625  CG2 ILE B 210      12.126   2.740  17.956  1.00 43.66           C  
ATOM   1626  CD1 ILE B 210      10.459   4.760  15.864  1.00 43.66           C  
ATOM   1627  N   VAL B 211      11.074   0.205  18.928  1.00 49.24           N  
ATOM   1628  CA  VAL B 211      11.500  -1.155  18.614  1.00 49.24           C  
ATOM   1629  C   VAL B 211      10.400  -2.142  18.998  1.00 49.24           C  
ATOM   1630  CB  VAL B 211      12.817  -1.518  19.334  1.00 49.24           C  
ATOM   1631  O   VAL B 211      10.158  -3.120  18.287  1.00 49.24           O  
ATOM   1632  CG1 VAL B 211      13.176  -2.984  19.098  1.00 49.24           C  
ATOM   1633  CG2 VAL B 211      13.949  -0.605  18.866  1.00 49.24           C  
ATOM   1634  N   VAL B 212       9.759  -1.801  20.102  1.00 54.76           N  
ATOM   1635  CA  VAL B 212       8.678  -2.665  20.562  1.00 54.76           C  
ATOM   1636  C   VAL B 212       7.486  -2.551  19.615  1.00 54.76           C  
ATOM   1637  CB  VAL B 212       8.248  -2.317  22.005  1.00 54.76           C  
ATOM   1638  O   VAL B 212       6.868  -3.558  19.261  1.00 54.76           O  
ATOM   1639  CG1 VAL B 212       7.035  -3.148  22.422  1.00 54.76           C  
ATOM   1640  CG2 VAL B 212       9.408  -2.535  22.975  1.00 54.76           C  
ATOM   1641  N   SER B 213       7.236  -1.395  19.197  1.00 51.67           N  
ATOM   1642  CA  SER B 213       6.152  -1.178  18.244  1.00 51.67           C  
ATOM   1643  C   SER B 213       6.432  -1.880  16.919  1.00 51.67           C  
ATOM   1644  CB  SER B 213       5.940   0.317  18.004  1.00 51.67           C  
ATOM   1645  O   SER B 213       5.528  -2.464  16.318  1.00 51.67           O  
ATOM   1646  OG  SER B 213       5.414   0.943  19.162  1.00 51.67           O  
ATOM   1647  N   TRP B 214       7.580  -1.861  16.534  1.00 54.39           N  
ATOM   1648  CA  TRP B 214       8.011  -2.531  15.312  1.00 54.39           C  
ATOM   1649  C   TRP B 214       7.845  -4.042  15.432  1.00 54.39           C  
ATOM   1650  CB  TRP B 214       9.470  -2.189  14.996  1.00 54.39           C  
ATOM   1651  O   TRP B 214       7.372  -4.697  14.500  1.00 54.39           O  
ATOM   1652  CG  TRP B 214      10.034  -2.942  13.829  1.00 54.39           C  
ATOM   1653  CD1 TRP B 214       9.851  -2.665  12.503  1.00 54.39           C  
ATOM   1654  CD2 TRP B 214      10.869  -4.102  13.885  1.00 54.39           C  
ATOM   1655  CE2 TRP B 214      11.156  -4.475  12.553  1.00 54.39           C  
ATOM   1656  CE3 TRP B 214      11.405  -4.863  14.933  1.00 54.39           C  
ATOM   1657  NE1 TRP B 214      10.523  -3.583  11.730  1.00 54.39           N  
ATOM   1658  CH2 TRP B 214      12.467  -6.304  13.287  1.00 54.39           C  
ATOM   1659  CZ2 TRP B 214      11.956  -5.578  12.243  1.00 54.39           C  
ATOM   1660  CZ3 TRP B 214      12.201  -5.959  14.622  1.00 54.39           C  
ATOM   1661  N   MET B 215       8.256  -4.499  16.541  1.00 63.32           N  
ATOM   1662  CA  MET B 215       8.162  -5.936  16.779  1.00 63.32           C  
ATOM   1663  C   MET B 215       6.707  -6.394  16.770  1.00 63.32           C  
ATOM   1664  CB  MET B 215       8.819  -6.306  18.110  1.00 63.32           C  
ATOM   1665  O   MET B 215       6.394  -7.470  16.257  1.00 63.32           O  
ATOM   1666  CG  MET B 215      10.338  -6.278  18.072  1.00 63.32           C  
ATOM   1667  SD  MET B 215      11.043  -7.647  17.075  1.00 63.32           S  
ATOM   1668  CE  MET B 215      10.619  -9.062  18.129  1.00 63.32           C  
ATOM   1669  N   ILE B 216       5.896  -5.528  17.319  1.00 61.87           N  
ATOM   1670  CA  ILE B 216       4.475  -5.857  17.358  1.00 61.87           C  
ATOM   1671  C   ILE B 216       3.904  -5.846  15.942  1.00 61.87           C  
ATOM   1672  CB  ILE B 216       3.692  -4.877  18.260  1.00 61.87           C  
ATOM   1673  O   ILE B 216       3.186  -6.769  15.549  1.00 61.87           O  
ATOM   1674  CG1 ILE B 216       4.116  -5.043  19.724  1.00 61.87           C  
ATOM   1675  CG2 ILE B 216       2.183  -5.083  18.100  1.00 61.87           C  
ATOM   1676  CD1 ILE B 216       3.515  -4.008  20.664  1.00 61.87           C  
ATOM   1677  N   ALA B 217       4.322  -4.873  15.244  1.00 55.41           N  
ATOM   1678  CA  ALA B 217       3.833  -4.766  13.872  1.00 55.41           C  
ATOM   1679  C   ALA B 217       4.294  -5.952  13.031  1.00 55.41           C  
ATOM   1680  CB  ALA B 217       4.301  -3.456  13.241  1.00 55.41           C  
ATOM   1681  O   ALA B 217       3.512  -6.519  12.263  1.00 55.41           O  
ATOM   1682  N   GLN B 218       5.518  -6.365  13.125  1.00 63.83           N  
ATOM   1683  CA  GLN B 218       6.070  -7.480  12.363  1.00 63.83           C  
ATOM   1684  C   GLN B 218       5.384  -8.792  12.733  1.00 63.83           C  
ATOM   1685  CB  GLN B 218       7.578  -7.594  12.592  1.00 63.83           C  
ATOM   1686  O   GLN B 218       5.114  -9.625  11.865  1.00 63.83           O  
ATOM   1687  CG  GLN B 218       8.393  -6.544  11.848  1.00 63.83           C  
ATOM   1688  CD  GLN B 218       8.218  -6.622  10.343  1.00 63.83           C  
ATOM   1689  NE2 GLN B 218       8.250  -5.471   9.682  1.00 63.83           N  
ATOM   1690  OE1 GLN B 218       8.058  -7.710   9.780  1.00 63.83           O  
ATOM   1691  N   THR B 219       5.130  -8.836  14.025  1.00 68.65           N  
ATOM   1692  CA  THR B 219       4.469 -10.048  14.495  1.00 68.65           C  
ATOM   1693  C   THR B 219       3.047 -10.135  13.948  1.00 68.65           C  
ATOM   1694  CB  THR B 219       4.434 -10.105  16.034  1.00 68.65           C  
ATOM   1695  O   THR B 219       2.620 -11.192  13.479  1.00 68.65           O  
ATOM   1696  CG2 THR B 219       3.816 -11.410  16.522  1.00 68.65           C  
ATOM   1697  OG1 THR B 219       5.771 -10.004  16.539  1.00 68.65           O  
ATOM   1698  N   VAL B 220       2.406  -8.989  14.049  1.00 69.73           N  
ATOM   1699  CA  VAL B 220       1.029  -8.950  13.570  1.00 69.73           C  
ATOM   1700  C   VAL B 220       0.991  -9.276  12.079  1.00 69.73           C  
ATOM   1701  CB  VAL B 220       0.376  -7.573  13.831  1.00 69.73           C  
ATOM   1702  O   VAL B 220       0.152 -10.061  11.630  1.00 69.73           O  
ATOM   1703  CG1 VAL B 220      -0.999  -7.493  13.171  1.00 69.73           C  
ATOM   1704  CG2 VAL B 220       0.268  -7.311  15.332  1.00 69.73           C  
ATOM   1705  N   THR B 221       1.922  -8.750  11.357  1.00 61.23           N  
ATOM   1706  CA  THR B 221       1.995  -8.983   9.919  1.00 61.23           C  
ATOM   1707  C   THR B 221       2.320 -10.444   9.624  1.00 61.23           C  
ATOM   1708  CB  THR B 221       3.050  -8.076   9.259  1.00 61.23           C  
ATOM   1709  O   THR B 221       1.727 -11.049   8.728  1.00 61.23           O  
ATOM   1710  CG2 THR B 221       3.091  -8.289   7.749  1.00 61.23           C  
ATOM   1711  OG1 THR B 221       2.729  -6.706   9.528  1.00 61.23           O  
ATOM   1712  N   ALA B 222       3.204 -10.962  10.370  1.00 71.47           N  
ATOM   1713  CA  ALA B 222       3.605 -12.354  10.181  1.00 71.47           C  
ATOM   1714  C   ALA B 222       2.439 -13.301  10.450  1.00 71.47           C  
ATOM   1715  CB  ALA B 222       4.785 -12.695  11.088  1.00 71.47           C  
ATOM   1716  O   ALA B 222       2.165 -14.200   9.650  1.00 71.47           O  
ATOM   1717  N   VAL B 223       1.745 -12.978  11.507  1.00 76.77           N  
ATOM   1718  CA  VAL B 223       0.630 -13.838  11.890  1.00 76.77           C  
ATOM   1719  C   VAL B 223      -0.489 -13.724  10.856  1.00 76.77           C  
ATOM   1720  CB  VAL B 223       0.095 -13.482  13.295  1.00 76.77           C  
ATOM   1721  O   VAL B 223      -1.040 -14.735  10.415  1.00 76.77           O  
ATOM   1722  CG1 VAL B 223      -1.192 -14.248  13.593  1.00 76.77           C  
ATOM   1723  CG2 VAL B 223       1.153 -13.774  14.357  1.00 76.77           C  
ATOM   1724  N   ALA B 224      -0.751 -12.499  10.539  1.00 71.20           N  
ATOM   1725  CA  ALA B 224      -1.791 -12.292   9.535  1.00 71.20           C  
ATOM   1726  C   ALA B 224      -1.418 -12.957   8.213  1.00 71.20           C  
ATOM   1727  CB  ALA B 224      -2.038 -10.800   9.324  1.00 71.20           C  
ATOM   1728  O   ALA B 224      -2.275 -13.528   7.535  1.00 71.20           O  
ATOM   1729  N   GLY B 225      -0.113 -12.930   7.886  1.00 75.31           N  
ATOM   1730  CA  GLY B 225       0.374 -13.560   6.670  1.00 75.31           C  
ATOM   1731  C   GLY B 225       0.238 -15.071   6.685  1.00 75.31           C  
ATOM   1732  O   GLY B 225      -0.149 -15.675   5.683  1.00 75.31           O  
ATOM   1733  N   VAL B 226       0.440 -15.640   7.785  1.00 81.42           N  
ATOM   1734  CA  VAL B 226       0.382 -17.092   7.916  1.00 81.42           C  
ATOM   1735  C   VAL B 226      -1.070 -17.560   7.850  1.00 81.42           C  
ATOM   1736  CB  VAL B 226       1.036 -17.570   9.232  1.00 81.42           C  
ATOM   1737  O   VAL B 226      -1.378 -18.559   7.196  1.00 81.42           O  
ATOM   1738  CG1 VAL B 226       0.742 -19.049   9.476  1.00 81.42           C  
ATOM   1739  CG2 VAL B 226       2.543 -17.319   9.199  1.00 81.42           C  
ATOM   1740  N   VAL B 227      -1.912 -16.774   8.448  1.00 81.57           N  
ATOM   1741  CA  VAL B 227      -3.327 -17.126   8.491  1.00 81.57           C  
ATOM   1742  C   VAL B 227      -3.918 -17.064   7.085  1.00 81.57           C  
ATOM   1743  CB  VAL B 227      -4.115 -16.196   9.442  1.00 81.57           C  
ATOM   1744  O   VAL B 227      -4.752 -17.896   6.718  1.00 81.57           O  
ATOM   1745  CG1 VAL B 227      -5.619 -16.403   9.275  1.00 81.57           C  
ATOM   1746  CG2 VAL B 227      -3.697 -16.437  10.891  1.00 81.57           C  
ATOM   1747  N   SER B 228      -3.429 -16.207   6.354  1.00 81.70           N  
ATOM   1748  CA  SER B 228      -4.009 -15.995   5.032  1.00 81.70           C  
ATOM   1749  C   SER B 228      -3.238 -16.757   3.961  1.00 81.70           C  
ATOM   1750  CB  SER B 228      -4.034 -14.504   4.691  1.00 81.70           C  
ATOM   1751  O   SER B 228      -3.638 -16.775   2.794  1.00 81.70           O  
ATOM   1752  OG  SER B 228      -2.720 -13.978   4.641  1.00 81.70           O  
ATOM   1753  N   TYR B 229      -2.200 -17.434   4.333  1.00 84.79           N  
ATOM   1754  CA  TYR B 229      -1.259 -18.007   3.378  1.00 84.79           C  
ATOM   1755  C   TYR B 229      -1.929 -19.078   2.526  1.00 84.79           C  
ATOM   1756  CB  TYR B 229      -0.048 -18.600   4.105  1.00 84.79           C  
ATOM   1757  O   TYR B 229      -1.648 -19.196   1.331  1.00 84.79           O  
ATOM   1758  CG  TYR B 229       1.198 -18.665   3.256  1.00 84.79           C  
ATOM   1759  CD1 TYR B 229       1.623 -19.870   2.699  1.00 84.79           C  
ATOM   1760  CD2 TYR B 229       1.953 -17.524   3.009  1.00 84.79           C  
ATOM   1761  CE1 TYR B 229       2.772 -19.935   1.918  1.00 84.79           C  
ATOM   1762  CE2 TYR B 229       3.104 -17.578   2.229  1.00 84.79           C  
ATOM   1763  OH  TYR B 229       4.642 -18.845   0.915  1.00 84.79           O  
ATOM   1764  CZ  TYR B 229       3.504 -18.786   1.688  1.00 84.79           C  
ATOM   1765  N   PRO B 230      -2.819 -19.915   3.130  1.00 89.09           N  
ATOM   1766  CA  PRO B 230      -3.493 -20.931   2.318  1.00 89.09           C  
ATOM   1767  C   PRO B 230      -4.214 -20.337   1.110  1.00 89.09           C  
ATOM   1768  CB  PRO B 230      -4.491 -21.558   3.295  1.00 89.09           C  
ATOM   1769  O   PRO B 230      -4.248 -20.954   0.042  1.00 89.09           O  
ATOM   1770  CG  PRO B 230      -3.887 -21.348   4.646  1.00 89.09           C  
ATOM   1771  CD  PRO B 230      -3.145 -20.042   4.638  1.00 89.09           C  
ATOM   1772  N   PHE B 231      -4.798 -19.210   1.262  1.00 86.43           N  
ATOM   1773  CA  PHE B 231      -5.499 -18.557   0.163  1.00 86.43           C  
ATOM   1774  C   PHE B 231      -4.519 -18.112  -0.917  1.00 86.43           C  
ATOM   1775  CB  PHE B 231      -6.300 -17.355   0.672  1.00 86.43           C  
ATOM   1776  O   PHE B 231      -4.843 -18.137  -2.106  1.00 86.43           O  
ATOM   1777  CG  PHE B 231      -7.455 -17.728   1.561  1.00 86.43           C  
ATOM   1778  CD1 PHE B 231      -8.714 -17.971   1.024  1.00 86.43           C  
ATOM   1779  CD2 PHE B 231      -7.283 -17.836   2.935  1.00 86.43           C  
ATOM   1780  CE1 PHE B 231      -9.785 -18.316   1.844  1.00 86.43           C  
ATOM   1781  CE2 PHE B 231      -8.349 -18.181   3.761  1.00 86.43           C  
ATOM   1782  CZ  PHE B 231      -9.599 -18.420   3.214  1.00 86.43           C  
ATOM   1783  N   ASP B 232      -3.389 -17.770  -0.492  1.00 85.70           N  
ATOM   1784  CA  ASP B 232      -2.345 -17.378  -1.434  1.00 85.70           C  
ATOM   1785  C   ASP B 232      -1.857 -18.577  -2.243  1.00 85.70           C  
ATOM   1786  CB  ASP B 232      -1.173 -16.728  -0.696  1.00 85.70           C  
ATOM   1787  O   ASP B 232      -1.656 -18.475  -3.455  1.00 85.70           O  
ATOM   1788  CG  ASP B 232      -0.255 -15.943  -1.617  1.00 85.70           C  
ATOM   1789  OD1 ASP B 232      -0.753 -15.256  -2.535  1.00 85.70           O  
ATOM   1790  OD2 ASP B 232       0.978 -16.014  -1.425  1.00 85.70           O  
ATOM   1791  N   THR B 233      -1.736 -19.701  -1.610  1.00 88.72           N  
ATOM   1792  CA  THR B 233      -1.287 -20.919  -2.276  1.00 88.72           C  
ATOM   1793  C   THR B 233      -2.298 -21.364  -3.329  1.00 88.72           C  
ATOM   1794  CB  THR B 233      -1.060 -22.057  -1.264  1.00 88.72           C  
ATOM   1795  O   THR B 233      -1.929 -21.645  -4.471  1.00 88.72           O  
ATOM   1796  CG2 THR B 233      -0.531 -23.310  -1.955  1.00 88.72           C  
ATOM   1797  OG1 THR B 233      -0.112 -21.631  -0.278  1.00 88.72           O  
ATOM   1798  N   VAL B 234      -3.523 -21.347  -2.926  1.00 90.74           N  
ATOM   1799  CA  VAL B 234      -4.582 -21.780  -3.832  1.00 90.74           C  
ATOM   1800  C   VAL B 234      -4.664 -20.829  -5.023  1.00 90.74           C  
ATOM   1801  CB  VAL B 234      -5.948 -21.854  -3.113  1.00 90.74           C  
ATOM   1802  O   VAL B 234      -4.824 -21.267  -6.165  1.00 90.74           O  
ATOM   1803  CG1 VAL B 234      -7.069 -22.131  -4.113  1.00 90.74           C  
ATOM   1804  CG2 VAL B 234      -5.921 -22.926  -2.025  1.00 90.74           C  
ATOM   1805  N   ARG B 235      -4.556 -19.610  -4.723  1.00 88.85           N  
ATOM   1806  CA  ARG B 235      -4.583 -18.595  -5.772  1.00 88.85           C  
ATOM   1807  C   ARG B 235      -3.478 -18.836  -6.795  1.00 88.85           C  
ATOM   1808  CB  ARG B 235      -4.444 -17.195  -5.170  1.00 88.85           C  
ATOM   1809  O   ARG B 235      -3.732 -18.841  -8.001  1.00 88.85           O  
ATOM   1810  CG  ARG B 235      -4.283 -16.093  -6.205  1.00 88.85           C  
ATOM   1811  CD  ARG B 235      -3.959 -14.754  -5.557  1.00 88.85           C  
ATOM   1812  NE  ARG B 235      -3.542 -13.764  -6.546  1.00 88.85           N  
ATOM   1813  NH1 ARG B 235      -3.250 -12.057  -5.017  1.00 88.85           N  
ATOM   1814  NH2 ARG B 235      -2.850 -11.688  -7.244  1.00 88.85           N  
ATOM   1815  CZ  ARG B 235      -3.215 -12.505  -6.267  1.00 88.85           C  
ATOM   1816  N   ARG B 236      -2.305 -19.091  -6.350  1.00 90.05           N  
ATOM   1817  CA  ARG B 236      -1.148 -19.270  -7.221  1.00 90.05           C  
ATOM   1818  C   ARG B 236      -1.263 -20.560  -8.025  1.00 90.05           C  
ATOM   1819  CB  ARG B 236       0.145 -19.277  -6.402  1.00 90.05           C  
ATOM   1820  O   ARG B 236      -0.895 -20.600  -9.201  1.00 90.05           O  
ATOM   1821  CG  ARG B 236       0.403 -17.982  -5.648  1.00 90.05           C  
ATOM   1822  CD  ARG B 236       0.703 -16.828  -6.594  1.00 90.05           C  
ATOM   1823  NE  ARG B 236       0.930 -15.581  -5.869  1.00 90.05           N  
ATOM   1824  NH1 ARG B 236       1.801 -14.444  -7.682  1.00 90.05           N  
ATOM   1825  NH2 ARG B 236       1.610 -13.398  -5.651  1.00 90.05           N  
ATOM   1826  CZ  ARG B 236       1.446 -14.477  -6.402  1.00 90.05           C  
ATOM   1827  N   ARG B 237      -1.815 -21.546  -7.435  1.00 91.92           N  
ATOM   1828  CA  ARG B 237      -2.003 -22.813  -8.134  1.00 91.92           C  
ATOM   1829  C   ARG B 237      -3.046 -22.679  -9.238  1.00 91.92           C  
ATOM   1830  CB  ARG B 237      -2.416 -23.913  -7.154  1.00 91.92           C  
ATOM   1831  O   ARG B 237      -2.904 -23.272 -10.309  1.00 91.92           O  
ATOM   1832  CG  ARG B 237      -1.344 -24.262  -6.133  1.00 91.92           C  
ATOM   1833  CD  ARG B 237      -0.278 -25.174  -6.724  1.00 91.92           C  
ATOM   1834  NE  ARG B 237       0.617 -25.694  -5.695  1.00 91.92           N  
ATOM   1835  NH1 ARG B 237       0.986 -27.718  -6.745  1.00 91.92           N  
ATOM   1836  NH2 ARG B 237       1.995 -27.263  -4.738  1.00 91.92           N  
ATOM   1837  CZ  ARG B 237       1.198 -26.890  -5.728  1.00 91.92           C  
ATOM   1838  N   MET B 238      -4.015 -21.910  -8.895  1.00 90.53           N  
ATOM   1839  CA  MET B 238      -5.050 -21.671  -9.897  1.00 90.53           C  
ATOM   1840  C   MET B 238      -4.492 -20.883 -11.078  1.00 90.53           C  
ATOM   1841  CB  MET B 238      -6.233 -20.923  -9.281  1.00 90.53           C  
ATOM   1842  O   MET B 238      -4.901 -21.097 -12.220  1.00 90.53           O  
ATOM   1843  CG  MET B 238      -7.121 -21.793  -8.406  1.00 90.53           C  
ATOM   1844  SD  MET B 238      -7.776 -23.254  -9.303  1.00 90.53           S  
ATOM   1845  CE  MET B 238      -8.845 -22.431 -10.517  1.00 90.53           C  
ATOM   1846  N   MET B 239      -3.597 -20.017 -10.840  1.00 90.14           N  
ATOM   1847  CA  MET B 239      -2.969 -19.229 -11.897  1.00 90.14           C  
ATOM   1848  C   MET B 239      -2.183 -20.125 -12.849  1.00 90.14           C  
ATOM   1849  CB  MET B 239      -2.048 -18.165 -11.299  1.00 90.14           C  
ATOM   1850  O   MET B 239      -2.083 -19.832 -14.042  1.00 90.14           O  
ATOM   1851  CG  MET B 239      -2.787 -17.045 -10.586  1.00 90.14           C  
ATOM   1852  SD  MET B 239      -1.649 -15.809  -9.849  1.00 90.14           S  
ATOM   1853  CE  MET B 239      -2.850 -14.680  -9.090  1.00 90.14           C  
ATOM   1854  N   MET B 240      -1.710 -21.216 -12.327  1.00 91.92           N  
ATOM   1855  CA  MET B 240      -0.884 -22.123 -13.118  1.00 91.92           C  
ATOM   1856  C   MET B 240      -1.746 -22.982 -14.038  1.00 91.92           C  
ATOM   1857  CB  MET B 240      -0.042 -23.017 -12.206  1.00 91.92           C  
ATOM   1858  O   MET B 240      -1.225 -23.692 -14.899  1.00 91.92           O  
ATOM   1859  CG  MET B 240       1.009 -22.262 -11.409  1.00 91.92           C  
ATOM   1860  SD  MET B 240       2.203 -21.373 -12.483  1.00 91.92           S  
ATOM   1861  CE  MET B 240       3.088 -22.780 -13.210  1.00 91.92           C  
ATOM   1862  N   GLN B 241      -3.034 -22.825 -13.859  1.00 87.94           N  
ATOM   1863  CA  GLN B 241      -3.946 -23.635 -14.659  1.00 87.94           C  
ATOM   1864  C   GLN B 241      -4.192 -23.001 -16.025  1.00 87.94           C  
ATOM   1865  CB  GLN B 241      -5.273 -23.833 -13.925  1.00 87.94           C  
ATOM   1866  O   GLN B 241      -4.638 -23.674 -16.957  1.00 87.94           O  
ATOM   1867  CG  GLN B 241      -5.151 -24.640 -12.640  1.00 87.94           C  
ATOM   1868  CD  GLN B 241      -4.548 -26.014 -12.865  1.00 87.94           C  
ATOM   1869  NE2 GLN B 241      -3.448 -26.299 -12.176  1.00 87.94           N  
ATOM   1870  OE1 GLN B 241      -5.067 -26.813 -13.651  1.00 87.94           O  
ATOM   1871  N   SER B 242      -3.865 -21.760 -16.128  1.00 86.88           N  
ATOM   1872  CA  SER B 242      -4.052 -21.083 -17.407  1.00 86.88           C  
ATOM   1873  C   SER B 242      -3.117 -21.647 -18.472  1.00 86.88           C  
ATOM   1874  CB  SER B 242      -3.820 -19.579 -17.258  1.00 86.88           C  
ATOM   1875  O   SER B 242      -1.918 -21.804 -18.233  1.00 86.88           O  
ATOM   1876  OG  SER B 242      -4.757 -19.012 -16.358  1.00 86.88           O  
ATOM   1877  N   GLY B 243      -3.590 -22.014 -19.608  1.00 84.49           N  
ATOM   1878  CA  GLY B 243      -2.816 -22.603 -20.689  1.00 84.49           C  
ATOM   1879  C   GLY B 243      -2.946 -24.113 -20.763  1.00 84.49           C  
ATOM   1880  O   GLY B 243      -2.540 -24.729 -21.751  1.00 84.49           O  
ATOM   1881  N   ARG B 244      -3.585 -24.691 -19.747  1.00 87.18           N  
ATOM   1882  CA  ARG B 244      -3.795 -26.135 -19.731  1.00 87.18           C  
ATOM   1883  C   ARG B 244      -5.128 -26.502 -20.375  1.00 87.18           C  
ATOM   1884  CB  ARG B 244      -3.740 -26.672 -18.299  1.00 87.18           C  
ATOM   1885  O   ARG B 244      -6.122 -25.795 -20.201  1.00 87.18           O  
ATOM   1886  CG  ARG B 244      -2.372 -26.545 -17.646  1.00 87.18           C  
ATOM   1887  CD  ARG B 244      -2.334 -27.221 -16.283  1.00 87.18           C  
ATOM   1888  NE  ARG B 244      -1.008 -27.138 -15.677  1.00 87.18           N  
ATOM   1889  NH1 ARG B 244      -1.190 -29.121 -14.506  1.00 87.18           N  
ATOM   1890  NH2 ARG B 244       0.722 -27.866 -14.354  1.00 87.18           N  
ATOM   1891  CZ  ARG B 244      -0.495 -28.042 -14.847  1.00 87.18           C  
ATOM   1892  N   LYS B 245      -5.033 -27.613 -21.201  1.00 83.55           N  
ATOM   1893  CA  LYS B 245      -6.255 -28.024 -21.886  1.00 83.55           C  
ATOM   1894  C   LYS B 245      -6.555 -29.499 -21.637  1.00 83.55           C  
ATOM   1895  CB  LYS B 245      -6.144 -27.759 -23.388  1.00 83.55           C  
ATOM   1896  O   LYS B 245      -5.643 -30.291 -21.390  1.00 83.55           O  
ATOM   1897  CG  LYS B 245      -5.996 -26.288 -23.748  1.00 83.55           C  
ATOM   1898  CD  LYS B 245      -5.983 -26.079 -25.257  1.00 83.55           C  
ATOM   1899  CE  LYS B 245      -5.818 -24.610 -25.618  1.00 83.55           C  
ATOM   1900  NZ  LYS B 245      -5.772 -24.404 -27.097  1.00 83.55           N  
ATOM   1901  N   GLY B 246      -7.800 -29.745 -21.546  1.00 77.89           N  
ATOM   1902  CA  GLY B 246      -8.314 -31.104 -21.491  1.00 77.89           C  
ATOM   1903  C   GLY B 246      -7.850 -31.868 -20.265  1.00 77.89           C  
ATOM   1904  O   GLY B 246      -8.107 -31.451 -19.134  1.00 77.89           O  
ATOM   1905  N   ALA B 247      -6.961 -32.882 -20.550  1.00 77.71           N  
ATOM   1906  CA  ALA B 247      -6.523 -33.841 -19.539  1.00 77.71           C  
ATOM   1907  C   ALA B 247      -5.404 -33.260 -18.679  1.00 77.71           C  
ATOM   1908  CB  ALA B 247      -6.064 -35.138 -20.200  1.00 77.71           C  
ATOM   1909  O   ALA B 247      -5.116 -33.772 -17.595  1.00 77.71           O  
ATOM   1910  N   ASP B 248      -4.912 -32.043 -18.988  1.00 83.47           N  
ATOM   1911  CA  ASP B 248      -3.784 -31.464 -18.265  1.00 83.47           C  
ATOM   1912  C   ASP B 248      -4.264 -30.528 -17.157  1.00 83.47           C  
ATOM   1913  CB  ASP B 248      -2.860 -30.712 -19.225  1.00 83.47           C  
ATOM   1914  O   ASP B 248      -3.468 -30.079 -16.329  1.00 83.47           O  
ATOM   1915  CG  ASP B 248      -2.045 -31.637 -20.110  1.00 83.47           C  
ATOM   1916  OD1 ASP B 248      -1.890 -32.829 -19.768  1.00 83.47           O  
ATOM   1917  OD2 ASP B 248      -1.550 -31.170 -21.159  1.00 83.47           O  
ATOM   1918  N   ILE B 249      -5.593 -30.325 -17.129  1.00 87.13           N  
ATOM   1919  CA  ILE B 249      -6.159 -29.463 -16.098  1.00 87.13           C  
ATOM   1920  C   ILE B 249      -6.129 -30.181 -14.751  1.00 87.13           C  
ATOM   1921  CB  ILE B 249      -7.603 -29.037 -16.446  1.00 87.13           C  
ATOM   1922  O   ILE B 249      -6.704 -31.262 -14.604  1.00 87.13           O  
ATOM   1923  CG1 ILE B 249      -7.616 -28.190 -17.724  1.00 87.13           C  
ATOM   1924  CG2 ILE B 249      -8.238 -28.277 -15.279  1.00 87.13           C  
ATOM   1925  CD1 ILE B 249      -9.011 -27.800 -18.194  1.00 87.13           C  
ATOM   1926  N   MET B 250      -5.474 -29.601 -13.819  1.00 89.55           N  
ATOM   1927  CA  MET B 250      -5.272 -30.224 -12.513  1.00 89.55           C  
ATOM   1928  C   MET B 250      -6.429 -29.903 -11.573  1.00 89.55           C  
ATOM   1929  CB  MET B 250      -3.951 -29.761 -11.895  1.00 89.55           C  
ATOM   1930  O   MET B 250      -6.858 -30.758 -10.796  1.00 89.55           O  
ATOM   1931  CG  MET B 250      -2.720 -30.274 -12.624  1.00 89.55           C  
ATOM   1932  SD  MET B 250      -1.157 -29.767 -11.807  1.00 89.55           S  
ATOM   1933  CE  MET B 250      -1.237 -30.783 -10.306  1.00 89.55           C  
ATOM   1934  N   TYR B 251      -6.906 -28.647 -11.741  1.00 89.29           N  
ATOM   1935  CA  TYR B 251      -7.980 -28.199 -10.863  1.00 89.29           C  
ATOM   1936  C   TYR B 251      -9.151 -27.650 -11.669  1.00 89.29           C  
ATOM   1937  CB  TYR B 251      -7.470 -27.131  -9.890  1.00 89.29           C  
ATOM   1938  O   TYR B 251      -8.985 -26.722 -12.464  1.00 89.29           O  
ATOM   1939  CG  TYR B 251      -6.164 -27.491  -9.224  1.00 89.29           C  
ATOM   1940  CD1 TYR B 251      -6.093 -28.535  -8.305  1.00 89.29           C  
ATOM   1941  CD2 TYR B 251      -4.999 -26.788  -9.512  1.00 89.29           C  
ATOM   1942  CE1 TYR B 251      -4.892 -28.869  -7.687  1.00 89.29           C  
ATOM   1943  CE2 TYR B 251      -3.793 -27.113  -8.901  1.00 89.29           C  
ATOM   1944  OH  TYR B 251      -2.558 -28.480  -7.383  1.00 89.29           O  
ATOM   1945  CZ  TYR B 251      -3.750 -28.154  -7.991  1.00 89.29           C  
ATOM   1946  N   THR B 252     -10.242 -28.125 -11.469  1.00 76.48           N  
ATOM   1947  CA  THR B 252     -11.422 -27.705 -12.217  1.00 76.48           C  
ATOM   1948  C   THR B 252     -11.963 -26.384 -11.677  1.00 76.48           C  
ATOM   1949  CB  THR B 252     -12.528 -28.776 -12.163  1.00 76.48           C  
ATOM   1950  O   THR B 252     -12.590 -25.618 -12.411  1.00 76.48           O  
ATOM   1951  CG2 THR B 252     -12.221 -29.932 -13.109  1.00 76.48           C  
ATOM   1952  OG1 THR B 252     -12.631 -29.282 -10.826  1.00 76.48           O  
ATOM   1953  N   GLY B 253     -11.611 -26.044 -10.442  1.00 80.60           N  
ATOM   1954  CA  GLY B 253     -12.023 -24.818  -9.777  1.00 80.60           C  
ATOM   1955  C   GLY B 253     -11.322 -24.594  -8.450  1.00 80.60           C  
ATOM   1956  O   GLY B 253     -10.469 -25.389  -8.051  1.00 80.60           O  
ATOM   1957  N   THR B 254     -11.661 -23.570  -7.767  1.00 80.32           N  
ATOM   1958  CA  THR B 254     -11.019 -23.176  -6.518  1.00 80.32           C  
ATOM   1959  C   THR B 254     -11.285 -24.207  -5.424  1.00 80.32           C  
ATOM   1960  CB  THR B 254     -11.505 -21.791  -6.052  1.00 80.32           C  
ATOM   1961  O   THR B 254     -10.376 -24.577  -4.679  1.00 80.32           O  
ATOM   1962  CG2 THR B 254     -10.664 -21.276  -4.889  1.00 80.32           C  
ATOM   1963  OG1 THR B 254     -11.411 -20.866  -7.142  1.00 80.32           O  
ATOM   1964  N   VAL B 255     -12.482 -24.698  -5.330  1.00 81.90           N  
ATOM   1965  CA  VAL B 255     -12.851 -25.659  -4.296  1.00 81.90           C  
ATOM   1966  C   VAL B 255     -12.132 -26.984  -4.542  1.00 81.90           C  
ATOM   1967  CB  VAL B 255     -14.379 -25.883  -4.248  1.00 81.90           C  
ATOM   1968  O   VAL B 255     -11.632 -27.609  -3.604  1.00 81.90           O  
ATOM   1969  CG1 VAL B 255     -14.734 -26.972  -3.238  1.00 81.90           C  
ATOM   1970  CG2 VAL B 255     -15.098 -24.579  -3.908  1.00 81.90           C  
ATOM   1971  N   ASP B 256     -12.137 -27.347  -5.799  1.00 86.61           N  
ATOM   1972  CA  ASP B 256     -11.418 -28.563  -6.164  1.00 86.61           C  
ATOM   1973  C   ASP B 256      -9.937 -28.453  -5.811  1.00 86.61           C  
ATOM   1974  CB  ASP B 256     -11.582 -28.856  -7.657  1.00 86.61           C  
ATOM   1975  O   ASP B 256      -9.333 -29.416  -5.336  1.00 86.61           O  
ATOM   1976  CG  ASP B 256     -10.999 -30.197  -8.067  1.00 86.61           C  
ATOM   1977  OD1 ASP B 256     -11.290 -31.216  -7.404  1.00 86.61           O  
ATOM   1978  OD2 ASP B 256     -10.240 -30.234  -9.059  1.00 86.61           O  
ATOM   1979  N   CYS B 257      -9.410 -27.279  -6.029  1.00 88.87           N  
ATOM   1980  CA  CYS B 257      -8.010 -27.035  -5.703  1.00 88.87           C  
ATOM   1981  C   CYS B 257      -7.759 -27.211  -4.210  1.00 88.87           C  
ATOM   1982  CB  CYS B 257      -7.594 -25.630  -6.137  1.00 88.87           C  
ATOM   1983  O   CYS B 257      -6.807 -27.885  -3.811  1.00 88.87           O  
ATOM   1984  SG  CYS B 257      -5.853 -25.260  -5.835  1.00 88.87           S  
ATOM   1985  N   TRP B 258      -8.642 -26.641  -3.380  1.00 87.08           N  
ATOM   1986  CA  TRP B 258      -8.535 -26.800  -1.933  1.00 87.08           C  
ATOM   1987  C   TRP B 258      -8.528 -28.275  -1.547  1.00 87.08           C  
ATOM   1988  CB  TRP B 258      -9.686 -26.079  -1.225  1.00 87.08           C  
ATOM   1989  O   TRP B 258      -7.663 -28.720  -0.788  1.00 87.08           O  
ATOM   1990  CG  TRP B 258      -9.430 -24.624  -0.974  1.00 87.08           C  
ATOM   1991  CD1 TRP B 258      -9.937 -23.565  -1.674  1.00 87.08           C  
ATOM   1992  CD2 TRP B 258      -8.599 -24.067   0.050  1.00 87.08           C  
ATOM   1993  CE2 TRP B 258      -8.649 -22.662  -0.089  1.00 87.08           C  
ATOM   1994  CE3 TRP B 258      -7.817 -24.621   1.072  1.00 87.08           C  
ATOM   1995  NE1 TRP B 258      -9.471 -22.382  -1.147  1.00 87.08           N  
ATOM   1996  CH2 TRP B 258      -7.188 -22.370   1.749  1.00 87.08           C  
ATOM   1997  CZ2 TRP B 258      -7.945 -21.803   0.758  1.00 87.08           C  
ATOM   1998  CZ3 TRP B 258      -7.117 -23.763   1.914  1.00 87.08           C  
ATOM   1999  N   ARG B 259      -9.453 -29.051  -2.126  1.00 87.62           N  
ATOM   2000  CA  ARG B 259      -9.640 -30.460  -1.795  1.00 87.62           C  
ATOM   2001  C   ARG B 259      -8.434 -31.288  -2.225  1.00 87.62           C  
ATOM   2002  CB  ARG B 259     -10.910 -31.003  -2.453  1.00 87.62           C  
ATOM   2003  O   ARG B 259      -7.924 -32.100  -1.450  1.00 87.62           O  
ATOM   2004  CG  ARG B 259     -12.166 -30.816  -1.617  1.00 87.62           C  
ATOM   2005  CD  ARG B 259     -13.385 -31.438  -2.283  1.00 87.62           C  
ATOM   2006  NE  ARG B 259     -14.627 -30.845  -1.795  1.00 87.62           N  
ATOM   2007  NH1 ARG B 259     -15.913 -31.568  -3.573  1.00 87.62           N  
ATOM   2008  NH2 ARG B 259     -16.866 -30.344  -1.886  1.00 87.62           N  
ATOM   2009  CZ  ARG B 259     -15.799 -30.920  -2.419  1.00 87.62           C  
ATOM   2010  N   LYS B 260      -7.978 -31.063  -3.396  1.00 90.10           N  
ATOM   2011  CA  LYS B 260      -6.883 -31.862  -3.940  1.00 90.10           C  
ATOM   2012  C   LYS B 260      -5.572 -31.559  -3.219  1.00 90.10           C  
ATOM   2013  CB  LYS B 260      -6.727 -31.608  -5.440  1.00 90.10           C  
ATOM   2014  O   LYS B 260      -4.780 -32.466  -2.955  1.00 90.10           O  
ATOM   2015  CG  LYS B 260      -7.744 -32.342  -6.301  1.00 90.10           C  
ATOM   2016  CD  LYS B 260      -7.453 -32.164  -7.786  1.00 90.10           C  
ATOM   2017  CE  LYS B 260      -8.461 -32.911  -8.648  1.00 90.10           C  
ATOM   2018  NZ  LYS B 260      -8.222 -32.681 -10.104  1.00 90.10           N  
ATOM   2019  N   ILE B 261      -5.373 -30.328  -2.862  1.00 88.73           N  
ATOM   2020  CA  ILE B 261      -4.165 -29.985  -2.120  1.00 88.73           C  
ATOM   2021  C   ILE B 261      -4.178 -30.681  -0.761  1.00 88.73           C  
ATOM   2022  CB  ILE B 261      -4.029 -28.456  -1.939  1.00 88.73           C  
ATOM   2023  O   ILE B 261      -3.185 -31.293  -0.361  1.00 88.73           O  
ATOM   2024  CG1 ILE B 261      -3.726 -27.783  -3.282  1.00 88.73           C  
ATOM   2025  CG2 ILE B 261      -2.945 -28.129  -0.907  1.00 88.73           C  
ATOM   2026  CD1 ILE B 261      -3.613 -26.267  -3.204  1.00 88.73           C  
ATOM   2027  N   PHE B 262      -5.319 -30.535  -0.122  1.00 85.90           N  
ATOM   2028  CA  PHE B 262      -5.447 -31.126   1.205  1.00 85.90           C  
ATOM   2029  C   PHE B 262      -5.321 -32.643   1.136  1.00 85.90           C  
ATOM   2030  CB  PHE B 262      -6.786 -30.739   1.841  1.00 85.90           C  
ATOM   2031  O   PHE B 262      -4.586 -33.247   1.920  1.00 85.90           O  
ATOM   2032  CG  PHE B 262      -6.922 -31.166   3.277  1.00 85.90           C  
ATOM   2033  CD1 PHE B 262      -7.675 -32.284   3.615  1.00 85.90           C  
ATOM   2034  CD2 PHE B 262      -6.296 -30.450   4.289  1.00 85.90           C  
ATOM   2035  CE1 PHE B 262      -7.803 -32.682   4.944  1.00 85.90           C  
ATOM   2036  CE2 PHE B 262      -6.419 -30.842   5.619  1.00 85.90           C  
ATOM   2037  CZ  PHE B 262      -7.174 -31.958   5.945  1.00 85.90           C  
ATOM   2038  N   ARG B 263      -5.950 -33.332   0.149  1.00 86.82           N  
ATOM   2039  CA  ARG B 263      -5.998 -34.785   0.024  1.00 86.82           C  
ATOM   2040  C   ARG B 263      -4.669 -35.336  -0.482  1.00 86.82           C  
ATOM   2041  CB  ARG B 263      -7.131 -35.206  -0.915  1.00 86.82           C  
ATOM   2042  O   ARG B 263      -4.139 -36.300   0.075  1.00 86.82           O  
ATOM   2043  CG  ARG B 263      -7.353 -36.709  -0.977  1.00 86.82           C  
ATOM   2044  CD  ARG B 263      -8.425 -37.079  -1.993  1.00 86.82           C  
ATOM   2045  NE  ARG B 263      -7.929 -36.972  -3.362  1.00 86.82           N  
ATOM   2046  NH1 ARG B 263      -9.871 -37.746  -4.345  1.00 86.82           N  
ATOM   2047  NH2 ARG B 263      -8.079 -37.156  -5.647  1.00 86.82           N  
ATOM   2048  CZ  ARG B 263      -8.628 -37.292  -4.448  1.00 86.82           C  
ATOM   2049  N   ASP B 264      -4.096 -34.695  -1.515  1.00 86.95           N  
ATOM   2050  CA  ASP B 264      -2.951 -35.268  -2.216  1.00 86.95           C  
ATOM   2051  C   ASP B 264      -1.637 -34.810  -1.586  1.00 86.95           C  
ATOM   2052  CB  ASP B 264      -2.984 -34.889  -3.698  1.00 86.95           C  
ATOM   2053  O   ASP B 264      -0.658 -35.560  -1.566  1.00 86.95           O  
ATOM   2054  CG  ASP B 264      -4.213 -35.416  -4.417  1.00 86.95           C  
ATOM   2055  OD1 ASP B 264      -4.828 -36.393  -3.938  1.00 86.95           O  
ATOM   2056  OD2 ASP B 264      -4.568 -34.852  -5.475  1.00 86.95           O  
ATOM   2057  N   GLU B 265      -1.558 -33.615  -1.009  1.00 85.15           N  
ATOM   2058  CA  GLU B 265      -0.292 -33.061  -0.536  1.00 85.15           C  
ATOM   2059  C   GLU B 265      -0.286 -32.917   0.983  1.00 85.15           C  
ATOM   2060  CB  GLU B 265      -0.019 -31.706  -1.194  1.00 85.15           C  
ATOM   2061  O   GLU B 265       0.779 -32.868   1.602  1.00 85.15           O  
ATOM   2062  CG  GLU B 265       0.125 -31.775  -2.708  1.00 85.15           C  
ATOM   2063  CD  GLU B 265       0.399 -30.423  -3.346  1.00 85.15           C  
ATOM   2064  OE1 GLU B 265      -0.350 -30.022  -4.266  1.00 85.15           O  
ATOM   2065  OE2 GLU B 265       1.373 -29.759  -2.925  1.00 85.15           O  
ATOM   2066  N   GLY B 266      -1.500 -32.898   1.613  1.00 82.07           N  
ATOM   2067  CA  GLY B 266      -1.612 -32.703   3.050  1.00 82.07           C  
ATOM   2068  C   GLY B 266      -1.812 -31.251   3.441  1.00 82.07           C  
ATOM   2069  O   GLY B 266      -1.546 -30.346   2.646  1.00 82.07           O  
ATOM   2070  N   GLY B 267      -2.137 -30.961   4.653  1.00 83.47           N  
ATOM   2071  CA  GLY B 267      -2.422 -29.624   5.148  1.00 83.47           C  
ATOM   2072  C   GLY B 267      -1.202 -28.722   5.166  1.00 83.47           C  
ATOM   2073  O   GLY B 267      -1.320 -27.506   5.008  1.00 83.47           O  
ATOM   2074  N   LYS B 268      -0.065 -29.277   5.277  1.00 84.62           N  
ATOM   2075  CA  LYS B 268       1.173 -28.505   5.341  1.00 84.62           C  
ATOM   2076  C   LYS B 268       1.493 -27.865   3.994  1.00 84.62           C  
ATOM   2077  CB  LYS B 268       2.336 -29.393   5.789  1.00 84.62           C  
ATOM   2078  O   LYS B 268       2.214 -26.867   3.930  1.00 84.62           O  
ATOM   2079  CG  LYS B 268       2.263 -29.819   7.248  1.00 84.62           C  
ATOM   2080  CD  LYS B 268       3.472 -30.656   7.646  1.00 84.62           C  
ATOM   2081  CE  LYS B 268       3.351 -31.169   9.075  1.00 84.62           C  
ATOM   2082  NZ  LYS B 268       4.519 -32.017   9.459  1.00 84.62           N  
ATOM   2083  N   ALA B 269       0.905 -28.367   2.964  1.00 86.11           N  
ATOM   2084  CA  ALA B 269       1.163 -27.894   1.606  1.00 86.11           C  
ATOM   2085  C   ALA B 269       0.626 -26.480   1.406  1.00 86.11           C  
ATOM   2086  CB  ALA B 269       0.543 -28.845   0.585  1.00 86.11           C  
ATOM   2087  O   ALA B 269       1.142 -25.725   0.578  1.00 86.11           O  
ATOM   2088  N   PHE B 270      -0.337 -26.165   2.267  1.00 89.98           N  
ATOM   2089  CA  PHE B 270      -0.925 -24.837   2.144  1.00 89.98           C  
ATOM   2090  C   PHE B 270       0.063 -23.764   2.588  1.00 89.98           C  
ATOM   2091  CB  PHE B 270      -2.212 -24.739   2.969  1.00 89.98           C  
ATOM   2092  O   PHE B 270      -0.096 -22.589   2.252  1.00 89.98           O  
ATOM   2093  CG  PHE B 270      -3.380 -25.467   2.360  1.00 89.98           C  
ATOM   2094  CD1 PHE B 270      -3.983 -24.995   1.200  1.00 89.98           C  
ATOM   2095  CD2 PHE B 270      -3.876 -26.623   2.948  1.00 89.98           C  
ATOM   2096  CE1 PHE B 270      -5.064 -25.666   0.634  1.00 89.98           C  
ATOM   2097  CE2 PHE B 270      -4.956 -27.299   2.388  1.00 89.98           C  
ATOM   2098  CZ  PHE B 270      -5.549 -26.819   1.232  1.00 89.98           C  
ATOM   2099  N   PHE B 271       1.121 -24.210   3.255  1.00 88.23           N  
ATOM   2100  CA  PHE B 271       2.019 -23.235   3.862  1.00 88.23           C  
ATOM   2101  C   PHE B 271       3.418 -23.345   3.267  1.00 88.23           C  
ATOM   2102  CB  PHE B 271       2.078 -23.428   5.380  1.00 88.23           C  
ATOM   2103  O   PHE B 271       4.389 -22.870   3.860  1.00 88.23           O  
ATOM   2104  CG  PHE B 271       0.769 -23.168   6.076  1.00 88.23           C  
ATOM   2105  CD1 PHE B 271       0.405 -21.878   6.443  1.00 88.23           C  
ATOM   2106  CD2 PHE B 271      -0.099 -24.214   6.363  1.00 88.23           C  
ATOM   2107  CE1 PHE B 271      -0.806 -21.634   7.087  1.00 88.23           C  
ATOM   2108  CE2 PHE B 271      -1.310 -23.978   7.006  1.00 88.23           C  
ATOM   2109  CZ  PHE B 271      -1.662 -22.688   7.368  1.00 88.23           C  
ATOM   2110  N   LYS B 272       3.451 -24.037   2.168  1.00 85.51           N  
ATOM   2111  CA  LYS B 272       4.739 -24.124   1.486  1.00 85.51           C  
ATOM   2112  C   LYS B 272       5.224 -22.744   1.049  1.00 85.51           C  
ATOM   2113  CB  LYS B 272       4.644 -25.054   0.276  1.00 85.51           C  
ATOM   2114  O   LYS B 272       4.551 -22.061   0.274  1.00 85.51           O  
ATOM   2115  CG  LYS B 272       4.624 -26.533   0.632  1.00 85.51           C  
ATOM   2116  CD  LYS B 272       4.691 -27.408  -0.613  1.00 85.51           C  
ATOM   2117  CE  LYS B 272       4.681 -28.889  -0.258  1.00 85.51           C  
ATOM   2118  NZ  LYS B 272       4.699 -29.751  -1.477  1.00 85.51           N  
ATOM   2119  N   GLY B 273       6.331 -22.247   1.537  1.00 75.71           N  
ATOM   2120  CA  GLY B 273       6.884 -20.944   1.201  1.00 75.71           C  
ATOM   2121  C   GLY B 273       6.568 -19.878   2.233  1.00 75.71           C  
ATOM   2122  O   GLY B 273       7.009 -18.734   2.106  1.00 75.71           O  
ATOM   2123  N   ALA B 274       5.783 -20.255   3.229  1.00 79.37           N  
ATOM   2124  CA  ALA B 274       5.326 -19.298   4.233  1.00 79.37           C  
ATOM   2125  C   ALA B 274       6.507 -18.657   4.957  1.00 79.37           C  
ATOM   2126  CB  ALA B 274       4.398 -19.980   5.235  1.00 79.37           C  
ATOM   2127  O   ALA B 274       6.481 -17.462   5.262  1.00 79.37           O  
ATOM   2128  N   TRP B 275       7.452 -19.461   5.199  1.00 77.67           N  
ATOM   2129  CA  TRP B 275       8.617 -18.939   5.907  1.00 77.67           C  
ATOM   2130  C   TRP B 275       9.367 -17.926   5.048  1.00 77.67           C  
ATOM   2131  CB  TRP B 275       9.556 -20.079   6.311  1.00 77.67           C  
ATOM   2132  O   TRP B 275       9.898 -16.939   5.563  1.00 77.67           O  
ATOM   2133  CG  TRP B 275      10.668 -19.657   7.224  1.00 77.67           C  
ATOM   2134  CD1 TRP B 275      12.011 -19.768   6.993  1.00 77.67           C  
ATOM   2135  CD2 TRP B 275      10.532 -19.059   8.517  1.00 77.67           C  
ATOM   2136  CE2 TRP B 275      11.835 -18.834   9.013  1.00 77.67           C  
ATOM   2137  CE3 TRP B 275       9.433 -18.691   9.304  1.00 77.67           C  
ATOM   2138  NE1 TRP B 275      12.718 -19.275   8.065  1.00 77.67           N  
ATOM   2139  CH2 TRP B 275      10.976 -17.905  11.013  1.00 77.67           C  
ATOM   2140  CZ2 TRP B 275      12.068 -18.256  10.263  1.00 77.67           C  
ATOM   2141  CZ3 TRP B 275       9.667 -18.116  10.548  1.00 77.67           C  
ATOM   2142  N   SER B 276       9.486 -18.192   3.733  1.00 74.41           N  
ATOM   2143  CA  SER B 276      10.097 -17.225   2.826  1.00 74.41           C  
ATOM   2144  C   SER B 276       9.358 -15.892   2.860  1.00 74.41           C  
ATOM   2145  CB  SER B 276      10.117 -17.770   1.397  1.00 74.41           C  
ATOM   2146  O   SER B 276       9.979 -14.830   2.773  1.00 74.41           O  
ATOM   2147  OG  SER B 276      10.367 -16.730   0.467  1.00 74.41           O  
ATOM   2148  N   ASN B 277       8.100 -15.994   3.020  1.00 70.33           N  
ATOM   2149  CA  ASN B 277       7.270 -14.797   3.105  1.00 70.33           C  
ATOM   2150  C   ASN B 277       7.548 -14.011   4.383  1.00 70.33           C  
ATOM   2151  CB  ASN B 277       5.787 -15.165   3.020  1.00 70.33           C  
ATOM   2152  O   ASN B 277       7.576 -12.779   4.365  1.00 70.33           O  
ATOM   2153  CG  ASN B 277       4.914 -13.987   2.635  1.00 70.33           C  
ATOM   2154  ND2 ASN B 277       3.693 -13.959   3.155  1.00 70.33           N  
ATOM   2155  OD1 ASN B 277       5.333 -13.110   1.875  1.00 70.33           O  
ATOM   2156  N   VAL B 278       7.743 -14.741   5.406  1.00 71.90           N  
ATOM   2157  CA  VAL B 278       8.055 -14.105   6.682  1.00 71.90           C  
ATOM   2158  C   VAL B 278       9.408 -13.403   6.592  1.00 71.90           C  
ATOM   2159  CB  VAL B 278       8.062 -15.129   7.839  1.00 71.90           C  
ATOM   2160  O   VAL B 278       9.555 -12.265   7.045  1.00 71.90           O  
ATOM   2161  CG1 VAL B 278       8.581 -14.487   9.125  1.00 71.90           C  
ATOM   2162  CG2 VAL B 278       6.662 -15.703   8.052  1.00 71.90           C  
ATOM   2163  N   LEU B 279      10.368 -14.031   6.009  1.00 70.98           N  
ATOM   2164  CA  LEU B 279      11.709 -13.474   5.863  1.00 70.98           C  
ATOM   2165  C   LEU B 279      11.693 -12.250   4.954  1.00 70.98           C  
ATOM   2166  CB  LEU B 279      12.669 -14.528   5.304  1.00 70.98           C  
ATOM   2167  O   LEU B 279      12.432 -11.291   5.185  1.00 70.98           O  
ATOM   2168  CG  LEU B 279      13.036 -15.677   6.244  1.00 70.98           C  
ATOM   2169  CD1 LEU B 279      13.886 -16.710   5.511  1.00 70.98           C  
ATOM   2170  CD2 LEU B 279      13.766 -15.151   7.474  1.00 70.98           C  
ATOM   2171  N   ARG B 280      10.906 -12.371   3.993  1.00 67.48           N  
ATOM   2172  CA  ARG B 280      10.757 -11.253   3.067  1.00 67.48           C  
ATOM   2173  C   ARG B 280      10.297  -9.995   3.797  1.00 67.48           C  
ATOM   2174  CB  ARG B 280       9.768 -11.604   1.953  1.00 67.48           C  
ATOM   2175  O   ARG B 280      10.793  -8.899   3.529  1.00 67.48           O  
ATOM   2176  CG  ARG B 280       9.593 -10.506   0.917  1.00 67.48           C  
ATOM   2177  CD  ARG B 280       8.515 -10.857  -0.100  1.00 67.48           C  
ATOM   2178  NE  ARG B 280       7.191 -10.904   0.513  1.00 67.48           N  
ATOM   2179  NH1 ARG B 280       6.480  -8.894  -0.376  1.00 67.48           N  
ATOM   2180  NH2 ARG B 280       5.083 -10.114   0.971  1.00 67.48           N  
ATOM   2181  CZ  ARG B 280       6.254  -9.970   0.368  1.00 67.48           C  
ATOM   2182  N   GLY B 281       9.327 -10.168   4.563  1.00 55.17           N  
ATOM   2183  CA  GLY B 281       8.824  -9.043   5.335  1.00 55.17           C  
ATOM   2184  C   GLY B 281       9.872  -8.425   6.241  1.00 55.17           C  
ATOM   2185  O   GLY B 281       9.897  -7.207   6.430  1.00 55.17           O  
ATOM   2186  N   MET B 282      10.757  -9.276   6.774  1.00 54.18           N  
ATOM   2187  CA  MET B 282      11.825  -8.841   7.669  1.00 54.18           C  
ATOM   2188  C   MET B 282      12.934  -8.139   6.892  1.00 54.18           C  
ATOM   2189  CB  MET B 282      12.400 -10.031   8.439  1.00 54.18           C  
ATOM   2190  O   MET B 282      13.530  -7.179   7.383  1.00 54.18           O  
ATOM   2191  CG  MET B 282      11.488 -10.545   9.542  1.00 54.18           C  
ATOM   2192  SD  MET B 282      12.184 -12.008  10.404  1.00 54.18           S  
ATOM   2193  CE  MET B 282      13.489 -11.212  11.382  1.00 54.18           C  
ATOM   2194  N   GLY B 283      13.295  -8.731   5.671  1.00 52.39           N  
ATOM   2195  CA  GLY B 283      14.396  -8.271   4.840  1.00 52.39           C  
ATOM   2196  C   GLY B 283      14.222  -6.844   4.356  1.00 52.39           C  
ATOM   2197  O   GLY B 283      15.179  -6.067   4.343  1.00 52.39           O  
ATOM   2198  N   GLY B 284      12.951  -6.547   3.982  1.00 45.81           N  
ATOM   2199  CA  GLY B 284      12.743  -5.176   3.545  1.00 45.81           C  
ATOM   2200  C   GLY B 284      13.208  -4.149   4.560  1.00 45.81           C  
ATOM   2201  O   GLY B 284      13.866  -3.170   4.203  1.00 45.81           O  
ATOM   2202  N   ALA B 285      12.788  -4.445   5.808  1.00 44.45           N  
ATOM   2203  CA  ALA B 285      13.209  -3.586   6.912  1.00 44.45           C  
ATOM   2204  C   ALA B 285      14.726  -3.609   7.077  1.00 44.45           C  
ATOM   2205  CB  ALA B 285      12.529  -4.015   8.210  1.00 44.45           C  
ATOM   2206  O   ALA B 285      15.346  -2.572   7.320  1.00 44.45           O  
ATOM   2207  N   PHE B 286      15.241  -4.824   6.921  1.00 43.79           N  
ATOM   2208  CA  PHE B 286      16.672  -5.064   7.064  1.00 43.79           C  
ATOM   2209  C   PHE B 286      17.457  -4.308   5.999  1.00 43.79           C  
ATOM   2210  CB  PHE B 286      16.979  -6.562   6.978  1.00 43.79           C  
ATOM   2211  O   PHE B 286      18.484  -3.694   6.295  1.00 43.79           O  
ATOM   2212  CG  PHE B 286      18.334  -6.936   7.515  1.00 43.79           C  
ATOM   2213  CD1 PHE B 286      19.407  -7.137   6.655  1.00 43.79           C  
ATOM   2214  CD2 PHE B 286      18.535  -7.087   8.881  1.00 43.79           C  
ATOM   2215  CE1 PHE B 286      20.662  -7.483   7.149  1.00 43.79           C  
ATOM   2216  CE2 PHE B 286      19.787  -7.433   9.382  1.00 43.79           C  
ATOM   2217  CZ  PHE B 286      20.849  -7.632   8.514  1.00 43.79           C  
ATOM   2218  N   VAL B 287      17.021  -4.504   4.764  1.00 45.30           N  
ATOM   2219  CA  VAL B 287      17.699  -3.843   3.654  1.00 45.30           C  
ATOM   2220  C   VAL B 287      17.732  -2.335   3.894  1.00 45.30           C  
ATOM   2221  CB  VAL B 287      17.014  -4.153   2.304  1.00 45.30           C  
ATOM   2222  O   VAL B 287      18.746  -1.681   3.636  1.00 45.30           O  
ATOM   2223  CG1 VAL B 287      17.631  -3.320   1.182  1.00 45.30           C  
ATOM   2224  CG2 VAL B 287      17.116  -5.643   1.985  1.00 45.30           C  
ATOM   2225  N   LEU B 288      16.654  -1.888   4.455  1.00 40.80           N  
ATOM   2226  CA  LEU B 288      16.574  -0.458   4.733  1.00 40.80           C  
ATOM   2227  C   LEU B 288      17.559  -0.062   5.827  1.00 40.80           C  
ATOM   2228  CB  LEU B 288      15.152  -0.071   5.146  1.00 40.80           C  
ATOM   2229  O   LEU B 288      18.197   0.991   5.743  1.00 40.80           O  
ATOM   2230  CG  LEU B 288      14.151   0.145   4.009  1.00 40.80           C  
ATOM   2231  CD1 LEU B 288      12.723   0.100   4.544  1.00 40.80           C  
ATOM   2232  CD2 LEU B 288      14.421   1.468   3.302  1.00 40.80           C  
ATOM   2233  N   VAL B 289      17.583  -0.943   6.810  1.00 43.28           N  
ATOM   2234  CA  VAL B 289      18.539  -0.727   7.891  1.00 43.28           C  
ATOM   2235  C   VAL B 289      19.962  -0.774   7.340  1.00 43.28           C  
ATOM   2236  CB  VAL B 289      18.369  -1.772   9.017  1.00 43.28           C  
ATOM   2237  O   VAL B 289      20.803   0.052   7.704  1.00 43.28           O  
ATOM   2238  CG1 VAL B 289      19.500  -1.656  10.037  1.00 43.28           C  
ATOM   2239  CG2 VAL B 289      17.012  -1.606   9.698  1.00 43.28           C  
ATOM   2240  N   LEU B 290      20.118  -1.755   6.459  1.00 39.53           N  
ATOM   2241  CA  LEU B 290      21.432  -1.915   5.846  1.00 39.53           C  
ATOM   2242  C   LEU B 290      21.777  -0.710   4.977  1.00 39.53           C  
ATOM   2243  CB  LEU B 290      21.478  -3.195   5.006  1.00 39.53           C  
ATOM   2244  O   LEU B 290      22.913  -0.231   4.996  1.00 39.53           O  
ATOM   2245  CG  LEU B 290      22.502  -4.248   5.432  1.00 39.53           C  
ATOM   2246  CD1 LEU B 290      21.827  -5.606   5.599  1.00 39.53           C  
ATOM   2247  CD2 LEU B 290      23.638  -4.332   4.419  1.00 39.53           C  
ATOM   2248  N   TYR B 291      20.776  -0.370   4.173  1.00 39.08           N  
ATOM   2249  CA  TYR B 291      20.953   0.804   3.325  1.00 39.08           C  
ATOM   2250  C   TYR B 291      21.365   2.016   4.152  1.00 39.08           C  
ATOM   2251  CB  TYR B 291      19.665   1.111   2.555  1.00 39.08           C  
ATOM   2252  O   TYR B 291      22.301   2.734   3.789  1.00 39.08           O  
ATOM   2253  CG  TYR B 291      19.778   2.299   1.632  1.00 39.08           C  
ATOM   2254  CD1 TYR B 291      19.305   3.552   2.015  1.00 39.08           C  
ATOM   2255  CD2 TYR B 291      20.358   2.172   0.374  1.00 39.08           C  
ATOM   2256  CE1 TYR B 291      19.405   4.650   1.167  1.00 39.08           C  
ATOM   2257  CE2 TYR B 291      20.463   3.263  -0.483  1.00 39.08           C  
ATOM   2258  OH  TYR B 291      20.087   5.579  -0.922  1.00 39.08           O  
ATOM   2259  CZ  TYR B 291      19.985   4.496  -0.078  1.00 39.08           C  
ATOM   2260  N   ASP B 292      20.660   2.299   5.217  1.00 40.69           N  
ATOM   2261  CA  ASP B 292      20.957   3.406   6.121  1.00 40.69           C  
ATOM   2262  C   ASP B 292      22.377   3.300   6.671  1.00 40.69           C  
ATOM   2263  CB  ASP B 292      19.949   3.446   7.271  1.00 40.69           C  
ATOM   2264  O   ASP B 292      23.076   4.307   6.799  1.00 40.69           O  
ATOM   2265  CG  ASP B 292      18.842   4.463   7.055  1.00 40.69           C  
ATOM   2266  OD1 ASP B 292      18.926   5.262   6.097  1.00 40.69           O  
ATOM   2267  OD2 ASP B 292      17.879   4.468   7.851  1.00 40.69           O  
ATOM   2268  N   GLU B 293      22.756   2.075   7.010  1.00 39.40           N  
ATOM   2269  CA  GLU B 293      24.085   1.807   7.552  1.00 39.40           C  
ATOM   2270  C   GLU B 293      25.166   2.034   6.500  1.00 39.40           C  
ATOM   2271  CB  GLU B 293      24.168   0.377   8.092  1.00 39.40           C  
ATOM   2272  O   GLU B 293      26.242   2.552   6.808  1.00 39.40           O  
ATOM   2273  CG  GLU B 293      23.956   0.273   9.595  1.00 39.40           C  
ATOM   2274  CD  GLU B 293      24.707   1.335  10.381  1.00 39.40           C  
ATOM   2275  OE1 GLU B 293      24.352   1.586  11.556  1.00 39.40           O  
ATOM   2276  OE2 GLU B 293      25.658   1.923   9.818  1.00 39.40           O  
ATOM   2277  N   LEU B 294      24.839   1.622   5.313  1.00 37.51           N  
ATOM   2278  CA  LEU B 294      25.785   1.791   4.215  1.00 37.51           C  
ATOM   2279  C   LEU B 294      25.959   3.267   3.870  1.00 37.51           C  
ATOM   2280  CB  LEU B 294      25.317   1.018   2.980  1.00 37.51           C  
ATOM   2281  O   LEU B 294      27.068   3.711   3.568  1.00 37.51           O  
ATOM   2282  CG  LEU B 294      25.888  -0.390   2.805  1.00 37.51           C  
ATOM   2283  CD1 LEU B 294      24.911  -1.266   2.027  1.00 37.51           C  
ATOM   2284  CD2 LEU B 294      27.241  -0.336   2.104  1.00 37.51           C  
ATOM   2285  N   LYS B 295      24.918   4.055   3.892  1.00 38.58           N  
ATOM   2286  CA  LYS B 295      24.940   5.493   3.642  1.00 38.58           C  
ATOM   2287  C   LYS B 295      25.836   6.212   4.647  1.00 38.58           C  
ATOM   2288  CB  LYS B 295      23.525   6.070   3.696  1.00 38.58           C  
ATOM   2289  O   LYS B 295      26.520   7.176   4.298  1.00 38.58           O  
ATOM   2290  CG  LYS B 295      23.044   6.655   2.376  1.00 38.58           C  
ATOM   2291  CD  LYS B 295      21.653   7.261   2.507  1.00 38.58           C  
ATOM   2292  CE  LYS B 295      21.147   7.795   1.174  1.00 38.58           C  
ATOM   2293  NZ  LYS B 295      19.766   8.351   1.288  1.00 38.58           N  
ATOM   2294  N   LYS B 296      25.780   5.723   5.814  1.00 40.25           N  
ATOM   2295  CA  LYS B 296      26.612   6.285   6.874  1.00 40.25           C  
ATOM   2296  C   LYS B 296      28.094   6.071   6.581  1.00 40.25           C  
ATOM   2297  CB  LYS B 296      26.250   5.666   8.225  1.00 40.25           C  
ATOM   2298  O   LYS B 296      28.926   6.920   6.907  1.00 40.25           O  
ATOM   2299  CG  LYS B 296      25.028   6.289   8.884  1.00 40.25           C  
ATOM   2300  CD  LYS B 296      24.737   5.653  10.236  1.00 40.25           C  
ATOM   2301  CE  LYS B 296      23.440   6.179  10.835  1.00 40.25           C  
ATOM   2302  NZ  LYS B 296      23.051   5.426  12.065  1.00 40.25           N  
ATOM   2303  N   VAL B 297      28.278   4.936   5.881  1.00 36.65           N  
ATOM   2304  CA  VAL B 297      29.665   4.583   5.599  1.00 36.65           C  
ATOM   2305  C   VAL B 297      30.148   5.330   4.358  1.00 36.65           C  
ATOM   2306  CB  VAL B 297      29.835   3.060   5.404  1.00 36.65           C  
ATOM   2307  O   VAL B 297      31.299   5.769   4.298  1.00 36.65           O  
ATOM   2308  CG1 VAL B 297      31.264   2.725   4.982  1.00 36.65           C  
ATOM   2309  CG2 VAL B 297      29.463   2.313   6.684  1.00 36.65           C  
ATOM   2310  N   ILE B 298      29.211   5.584   3.433  1.00 30.46           N  
ATOM   2311  CA  ILE B 298      29.624   6.258   2.206  1.00 30.46           C  
ATOM   2312  C   ILE B 298      29.656   7.768   2.433  1.00 30.46           C  
ATOM   2313  CB  ILE B 298      28.685   5.912   1.028  1.00 30.46           C  
ATOM   2314  O   ILE B 298      30.572   8.452   1.972  1.00 30.46           O  
ATOM   2315  CG1 ILE B 298      28.733   4.409   0.731  1.00 30.46           C  
ATOM   2316  CG2 ILE B 298      29.055   6.729  -0.214  1.00 30.46           C  
ATOM   2317  CD1 ILE B 298      27.707   3.949  -0.296  1.00 30.46           C  
TER    2318      ILE B 298                                                      
ATOM   2319  N   MET C   1       1.204 126.945 -20.338  1.00 24.69           N  
ATOM   2320  CA  MET C   1       1.515 126.582 -21.718  1.00 24.69           C  
ATOM   2321  C   MET C   1       0.623 125.441 -22.195  1.00 24.69           C  
ATOM   2322  CB  MET C   1       2.987 126.187 -21.851  1.00 24.69           C  
ATOM   2323  O   MET C   1       0.012 124.744 -21.382  1.00 24.69           O  
ATOM   2324  CG  MET C   1       3.915 127.361 -22.118  1.00 24.69           C  
ATOM   2325  SD  MET C   1       5.487 126.847 -22.913  1.00 24.69           S  
ATOM   2326  CE  MET C   1       6.214 128.473 -23.264  1.00 24.69           C  
ATOM   2327  N   ALA C   2       1.107 124.548 -23.085  1.00 23.59           N  
ATOM   2328  CA  ALA C   2       0.446 124.376 -24.376  1.00 23.59           C  
ATOM   2329  C   ALA C   2      -0.559 123.228 -24.329  1.00 23.59           C  
ATOM   2330  CB  ALA C   2       1.477 124.132 -25.475  1.00 23.59           C  
ATOM   2331  O   ALA C   2      -1.725 123.400 -24.693  1.00 23.59           O  
ATOM   2332  N   ALA C   3      -0.129 122.080 -24.779  1.00 24.05           N  
ATOM   2333  CA  ALA C   3      -0.483 121.644 -26.128  1.00 24.05           C  
ATOM   2334  C   ALA C   3      -1.540 120.544 -26.090  1.00 24.05           C  
ATOM   2335  CB  ALA C   3       0.759 121.159 -26.873  1.00 24.05           C  
ATOM   2336  O   ALA C   3      -1.806 119.967 -25.033  1.00 24.05           O  
ATOM   2337  N   PRO C   4      -1.312 119.457 -26.838  1.00 23.17           N  
ATOM   2338  CA  PRO C   4      -2.018 119.044 -28.053  1.00 23.17           C  
ATOM   2339  C   PRO C   4      -2.897 117.814 -27.835  1.00 23.17           C  
ATOM   2340  CB  PRO C   4      -0.884 118.738 -29.034  1.00 23.17           C  
ATOM   2341  O   PRO C   4      -4.080 117.826 -28.185  1.00 23.17           O  
ATOM   2342  CG  PRO C   4       0.306 118.471 -28.170  1.00 23.17           C  
ATOM   2343  CD  PRO C   4      -0.094 118.659 -26.735  1.00 23.17           C  
ATOM   2344  N   LEU C   5      -2.365 116.620 -28.111  1.00 22.04           N  
ATOM   2345  CA  LEU C   5      -2.698 115.869 -29.317  1.00 22.04           C  
ATOM   2346  C   LEU C   5      -3.696 114.759 -29.007  1.00 22.04           C  
ATOM   2347  CB  LEU C   5      -1.434 115.275 -29.944  1.00 22.04           C  
ATOM   2348  O   LEU C   5      -3.721 114.234 -27.892  1.00 22.04           O  
ATOM   2349  CG  LEU C   5      -0.771 116.101 -31.047  1.00 22.04           C  
ATOM   2350  CD1 LEU C   5       0.747 116.045 -30.912  1.00 22.04           C  
ATOM   2351  CD2 LEU C   5      -1.209 115.608 -32.422  1.00 22.04           C  
ATOM   2352  N   GLU C   6      -4.199 114.072 -29.995  1.00 23.22           N  
ATOM   2353  CA  GLU C   6      -5.558 113.654 -30.329  1.00 23.22           C  
ATOM   2354  C   GLU C   6      -5.803 112.203 -29.928  1.00 23.22           C  
ATOM   2355  CB  GLU C   6      -5.825 113.839 -31.825  1.00 23.22           C  
ATOM   2356  O   GLU C   6      -6.826 111.887 -29.316  1.00 23.22           O  
ATOM   2357  CG  GLU C   6      -6.501 115.158 -32.170  1.00 23.22           C  
ATOM   2358  CD  GLU C   6      -6.979 115.228 -33.612  1.00 23.22           C  
ATOM   2359  OE1 GLU C   6      -7.731 116.167 -33.957  1.00 23.22           O  
ATOM   2360  OE2 GLU C   6      -6.600 114.335 -34.402  1.00 23.22           O  
ATOM   2361  N   ALA C   7      -5.028 111.131 -30.355  1.00 22.12           N  
ATOM   2362  CA  ALA C   7      -5.652 110.483 -31.506  1.00 22.12           C  
ATOM   2363  C   ALA C   7      -6.497 109.289 -31.072  1.00 22.12           C  
ATOM   2364  CB  ALA C   7      -4.589 110.043 -32.509  1.00 22.12           C  
ATOM   2365  O   ALA C   7      -6.340 108.781 -29.959  1.00 22.12           O  
ATOM   2366  N   GLN C   8      -6.667 108.216 -31.940  1.00 21.26           N  
ATOM   2367  CA  GLN C   8      -7.928 107.691 -32.452  1.00 21.26           C  
ATOM   2368  C   GLN C   8      -8.324 106.407 -31.729  1.00 21.26           C  
ATOM   2369  CB  GLN C   8      -7.833 107.438 -33.958  1.00 21.26           C  
ATOM   2370  O   GLN C   8      -9.461 106.271 -31.273  1.00 21.26           O  
ATOM   2371  CG  GLN C   8      -8.448 108.541 -34.807  1.00 21.26           C  
ATOM   2372  CD  GLN C   8      -8.308 108.283 -36.296  1.00 21.26           C  
ATOM   2373  NE2 GLN C   8      -8.705 109.258 -37.107  1.00 21.26           N  
ATOM   2374  OE1 GLN C   8      -7.848 107.216 -36.714  1.00 21.26           O  
ATOM   2375  N   ASP C   9      -7.765 105.139 -32.037  1.00 20.29           N  
ATOM   2376  CA  ASP C   9      -8.478 104.363 -33.047  1.00 20.29           C  
ATOM   2377  C   ASP C   9      -9.348 103.288 -32.400  1.00 20.29           C  
ATOM   2378  CB  ASP C   9      -7.493 103.723 -34.027  1.00 20.29           C  
ATOM   2379  O   ASP C   9      -9.178 102.971 -31.221  1.00 20.29           O  
ATOM   2380  CG  ASP C   9      -7.371 104.491 -35.331  1.00 20.29           C  
ATOM   2381  OD1 ASP C   9      -8.242 105.338 -35.625  1.00 20.29           O  
ATOM   2382  OD2 ASP C   9      -6.395 104.245 -36.074  1.00 20.29           O  
ATOM   2383  N   GLN C  10      -9.413 102.025 -33.044  1.00 20.15           N  
ATOM   2384  CA  GLN C  10     -10.624 101.362 -33.517  1.00 20.15           C  
ATOM   2385  C   GLN C  10     -11.122 100.337 -32.503  1.00 20.15           C  
ATOM   2386  CB  GLN C  10     -10.375 100.688 -34.867  1.00 20.15           C  
ATOM   2387  O   GLN C  10     -12.276 100.391 -32.072  1.00 20.15           O  
ATOM   2388  CG  GLN C  10     -11.170 101.296 -36.014  1.00 20.15           C  
ATOM   2389  CD  GLN C  10     -10.695 100.821 -37.374  1.00 20.15           C  
ATOM   2390  NE2 GLN C  10     -11.246 101.405 -38.433  1.00 20.15           N  
ATOM   2391  OE1 GLN C  10      -9.839  99.936 -37.473  1.00 20.15           O  
ATOM   2392  N   ALA C  11     -10.840  98.998 -32.800  1.00 21.42           N  
ATOM   2393  CA  ALA C  11     -11.930  98.137 -33.255  1.00 21.42           C  
ATOM   2394  C   ALA C  11     -12.529  97.351 -32.093  1.00 21.42           C  
ATOM   2395  CB  ALA C  11     -11.437  97.184 -34.341  1.00 21.42           C  
ATOM   2396  O   ALA C  11     -11.985  97.356 -30.986  1.00 21.42           O  
ATOM   2397  N   PRO C  12     -12.706  95.913 -32.349  1.00 20.43           N  
ATOM   2398  CA  PRO C  12     -13.911  95.087 -32.248  1.00 20.43           C  
ATOM   2399  C   PRO C  12     -14.013  94.354 -30.913  1.00 20.43           C  
ATOM   2400  CB  PRO C  12     -13.757  94.096 -33.404  1.00 20.43           C  
ATOM   2401  O   PRO C  12     -13.022  94.245 -30.187  1.00 20.43           O  
ATOM   2402  CG  PRO C  12     -12.298  94.115 -33.732  1.00 20.43           C  
ATOM   2403  CD  PRO C  12     -11.628  95.143 -32.867  1.00 20.43           C  
ATOM   2404  N   GLY C  13     -15.216  93.845 -30.653  1.00 21.27           N  
ATOM   2405  CA  GLY C  13     -15.890  93.531 -29.403  1.00 21.27           C  
ATOM   2406  C   GLY C  13     -15.357  92.277 -28.737  1.00 21.27           C  
ATOM   2407  O   GLY C  13     -15.464  92.121 -27.519  1.00 21.27           O  
ATOM   2408  N   GLU C  14     -14.913  91.241 -29.540  1.00 20.60           N  
ATOM   2409  CA  GLU C  14     -15.785  90.070 -29.565  1.00 20.60           C  
ATOM   2410  C   GLU C  14     -15.468  89.121 -28.412  1.00 20.60           C  
ATOM   2411  CB  GLU C  14     -15.660  89.334 -30.901  1.00 20.60           C  
ATOM   2412  O   GLU C  14     -14.312  88.738 -28.217  1.00 20.60           O  
ATOM   2413  CG  GLU C  14     -16.661  89.792 -31.951  1.00 20.60           C  
ATOM   2414  CD  GLU C  14     -16.610  88.969 -33.229  1.00 20.60           C  
ATOM   2415  OE1 GLU C  14     -17.580  89.013 -34.019  1.00 20.60           O  
ATOM   2416  OE2 GLU C  14     -15.592  88.273 -33.440  1.00 20.60           O  
ATOM   2417  N   GLY C  15     -16.312  88.937 -27.423  1.00 21.16           N  
ATOM   2418  CA  GLY C  15     -16.113  88.414 -26.080  1.00 21.16           C  
ATOM   2419  C   GLY C  15     -15.741  86.944 -26.061  1.00 21.16           C  
ATOM   2420  O   GLY C  15     -15.635  86.339 -24.993  1.00 21.16           O  
ATOM   2421  N   GLU C  16     -16.074  86.157 -27.167  1.00 19.97           N  
ATOM   2422  CA  GLU C  16     -17.089  85.142 -26.897  1.00 19.97           C  
ATOM   2423  C   GLU C  16     -16.509  83.982 -26.093  1.00 19.97           C  
ATOM   2424  CB  GLU C  16     -17.694  84.625 -28.204  1.00 19.97           C  
ATOM   2425  O   GLU C  16     -17.059  83.601 -25.058  1.00 19.97           O  
ATOM   2426  CG  GLU C  16     -18.915  85.406 -28.668  1.00 19.97           C  
ATOM   2427  CD  GLU C  16     -19.551  84.835 -29.925  1.00 19.97           C  
ATOM   2428  OE1 GLU C  16     -20.669  85.264 -30.289  1.00 19.97           O  
ATOM   2429  OE2 GLU C  16     -18.927  83.949 -30.551  1.00 19.97           O  
ATOM   2430  N   GLY C  17     -15.998  82.790 -26.770  1.00 17.24           N  
ATOM   2431  CA  GLY C  17     -16.635  81.487 -26.883  1.00 17.24           C  
ATOM   2432  C   GLY C  17     -16.040  80.450 -25.949  1.00 17.24           C  
ATOM   2433  O   GLY C  17     -14.975  80.668 -25.368  1.00 17.24           O  
ATOM   2434  N   LEU C  18     -16.790  79.321 -25.560  1.00 17.16           N  
ATOM   2435  CA  LEU C  18     -16.928  78.360 -24.472  1.00 17.16           C  
ATOM   2436  C   LEU C  18     -15.856  77.279 -24.562  1.00 17.16           C  
ATOM   2437  CB  LEU C  18     -18.318  77.719 -24.494  1.00 17.16           C  
ATOM   2438  O   LEU C  18     -15.725  76.451 -23.657  1.00 17.16           O  
ATOM   2439  CG  LEU C  18     -19.103  77.756 -23.182  1.00 17.16           C  
ATOM   2440  CD1 LEU C  18     -20.261  78.743 -23.285  1.00 17.16           C  
ATOM   2441  CD2 LEU C  18     -19.611  76.363 -22.824  1.00 17.16           C  
ATOM   2442  N   LEU C  19     -15.028  77.100 -25.637  1.00 16.80           N  
ATOM   2443  CA  LEU C  19     -14.971  75.745 -26.173  1.00 16.80           C  
ATOM   2444  C   LEU C  19     -14.209  74.819 -25.232  1.00 16.80           C  
ATOM   2445  CB  LEU C  19     -14.311  75.743 -27.555  1.00 16.80           C  
ATOM   2446  O   LEU C  19     -13.246  75.239 -24.586  1.00 16.80           O  
ATOM   2447  CG  LEU C  19     -15.251  75.863 -28.755  1.00 16.80           C  
ATOM   2448  CD1 LEU C  19     -14.581  76.653 -29.875  1.00 16.80           C  
ATOM   2449  CD2 LEU C  19     -15.672  74.482 -29.246  1.00 16.80           C  
ATOM   2450  N   ILE C  20     -14.702  73.501 -25.041  1.00 16.98           N  
ATOM   2451  CA  ILE C  20     -14.724  72.281 -24.241  1.00 16.98           C  
ATOM   2452  C   ILE C  20     -13.471  71.456 -24.523  1.00 16.98           C  
ATOM   2453  CB  ILE C  20     -15.992  71.443 -24.523  1.00 16.98           C  
ATOM   2454  O   ILE C  20     -13.316  70.903 -25.615  1.00 16.98           O  
ATOM   2455  CG1 ILE C  20     -17.252  72.270 -24.240  1.00 16.98           C  
ATOM   2456  CG2 ILE C  20     -15.984  70.156 -23.693  1.00 16.98           C  
ATOM   2457  CD1 ILE C  20     -18.545  71.595 -24.675  1.00 16.98           C  
ATOM   2458  N   VAL C  21     -12.308  71.956 -24.354  1.00 15.59           N  
ATOM   2459  CA  VAL C  21     -11.239  71.326 -25.121  1.00 15.59           C  
ATOM   2460  C   VAL C  21     -11.075  69.872 -24.683  1.00 15.59           C  
ATOM   2461  CB  VAL C  21      -9.902  72.085 -24.961  1.00 15.59           C  
ATOM   2462  O   VAL C  21     -11.006  69.582 -23.486  1.00 15.59           O  
ATOM   2463  CG1 VAL C  21      -8.831  71.490 -25.873  1.00 15.59           C  
ATOM   2464  CG2 VAL C  21     -10.095  73.571 -25.255  1.00 15.59           C  
ATOM   2465  N   LYS C  22     -11.262  68.888 -25.664  1.00 16.21           N  
ATOM   2466  CA  LYS C  22     -11.404  67.438 -25.756  1.00 16.21           C  
ATOM   2467  C   LYS C  22     -10.103  66.733 -25.384  1.00 16.21           C  
ATOM   2468  CB  LYS C  22     -11.837  67.029 -27.165  1.00 16.21           C  
ATOM   2469  O   LYS C  22      -9.065  66.963 -26.009  1.00 16.21           O  
ATOM   2470  CG  LYS C  22     -13.322  66.723 -27.292  1.00 16.21           C  
ATOM   2471  CD  LYS C  22     -13.672  66.218 -28.686  1.00 16.21           C  
ATOM   2472  CE  LYS C  22     -15.165  65.958 -28.829  1.00 16.21           C  
ATOM   2473  NZ  LYS C  22     -15.517  65.495 -30.205  1.00 16.21           N  
ATOM   2474  N   VAL C  23      -9.840  66.651 -24.146  1.00 15.81           N  
ATOM   2475  CA  VAL C  23      -8.519  66.129 -23.809  1.00 15.81           C  
ATOM   2476  C   VAL C  23      -8.286  64.805 -24.531  1.00 15.81           C  
ATOM   2477  CB  VAL C  23      -8.357  65.940 -22.284  1.00 15.81           C  
ATOM   2478  O   VAL C  23      -9.090  63.876 -24.414  1.00 15.81           O  
ATOM   2479  CG1 VAL C  23      -6.964  65.406 -21.951  1.00 15.81           C  
ATOM   2480  CG2 VAL C  23      -8.616  67.257 -21.553  1.00 15.81           C  
ATOM   2481  N   GLU C  24      -7.461  64.726 -25.561  1.00 17.04           N  
ATOM   2482  CA  GLU C  24      -7.332  63.722 -26.613  1.00 17.04           C  
ATOM   2483  C   GLU C  24      -6.972  62.357 -26.033  1.00 17.04           C  
ATOM   2484  CB  GLU C  24      -6.279  64.151 -27.639  1.00 17.04           C  
ATOM   2485  O   GLU C  24      -6.574  62.257 -24.870  1.00 17.04           O  
ATOM   2486  CG  GLU C  24      -6.815  65.082 -28.717  1.00 17.04           C  
ATOM   2487  CD  GLU C  24      -5.814  65.350 -29.830  1.00 17.04           C  
ATOM   2488  OE1 GLU C  24      -6.196  65.957 -30.856  1.00 17.04           O  
ATOM   2489  OE2 GLU C  24      -4.639  64.949 -29.674  1.00 17.04           O  
ATOM   2490  N   ASP C  25      -6.877  61.281 -26.915  1.00 18.06           N  
ATOM   2491  CA  ASP C  25      -7.073  59.871 -27.236  1.00 18.06           C  
ATOM   2492  C   ASP C  25      -5.834  59.051 -26.886  1.00 18.06           C  
ATOM   2493  CB  ASP C  25      -7.416  59.700 -28.718  1.00 18.06           C  
ATOM   2494  O   ASP C  25      -4.998  58.780 -27.751  1.00 18.06           O  
ATOM   2495  CG  ASP C  25      -8.832  59.201 -28.945  1.00 18.06           C  
ATOM   2496  OD1 ASP C  25      -9.494  58.781 -27.972  1.00 18.06           O  
ATOM   2497  OD2 ASP C  25      -9.289  59.226 -30.108  1.00 18.06           O  
ATOM   2498  N   SER C  26      -5.106  59.250 -25.844  1.00 17.40           N  
ATOM   2499  CA  SER C  26      -3.794  58.644 -26.044  1.00 17.40           C  
ATOM   2500  C   SER C  26      -3.913  57.153 -26.341  1.00 17.40           C  
ATOM   2501  CB  SER C  26      -2.911  58.859 -24.814  1.00 17.40           C  
ATOM   2502  O   SER C  26      -4.660  56.439 -25.669  1.00 17.40           O  
ATOM   2503  OG  SER C  26      -3.590  59.625 -23.834  1.00 17.40           O  
ATOM   2504  N   SER C  27      -3.893  56.730 -27.593  1.00 18.30           N  
ATOM   2505  CA  SER C  27      -4.144  55.422 -28.190  1.00 18.30           C  
ATOM   2506  C   SER C  27      -3.142  54.386 -27.691  1.00 18.30           C  
ATOM   2507  CB  SER C  27      -4.085  55.508 -29.715  1.00 18.30           C  
ATOM   2508  O   SER C  27      -1.934  54.544 -27.877  1.00 18.30           O  
ATOM   2509  OG  SER C  27      -3.047  56.379 -30.130  1.00 18.30           O  
ATOM   2510  N   TRP C  28      -3.127  54.060 -26.425  1.00 18.21           N  
ATOM   2511  CA  TRP C  28      -2.104  53.093 -26.038  1.00 18.21           C  
ATOM   2512  C   TRP C  28      -2.089  51.905 -26.994  1.00 18.21           C  
ATOM   2513  CB  TRP C  28      -2.337  52.609 -24.605  1.00 18.21           C  
ATOM   2514  O   TRP C  28      -3.139  51.339 -27.307  1.00 18.21           O  
ATOM   2515  CG  TRP C  28      -2.122  53.665 -23.562  1.00 18.21           C  
ATOM   2516  CD1 TRP C  28      -2.807  54.841 -23.428  1.00 18.21           C  
ATOM   2517  CD2 TRP C  28      -1.152  53.643 -22.511  1.00 18.21           C  
ATOM   2518  CE2 TRP C  28      -1.306  54.839 -21.775  1.00 18.21           C  
ATOM   2519  CE3 TRP C  28      -0.167  52.727 -22.119  1.00 18.21           C  
ATOM   2520  NE1 TRP C  28      -2.321  55.551 -22.354  1.00 18.21           N  
ATOM   2521  CH2 TRP C  28       0.446  54.229 -20.306  1.00 18.21           C  
ATOM   2522  CZ2 TRP C  28      -0.510  55.142 -20.668  1.00 18.21           C  
ATOM   2523  CZ3 TRP C  28       0.625  53.031 -21.017  1.00 18.21           C  
ATOM   2524  N   GLU C  29      -1.166  51.855 -27.903  1.00 18.50           N  
ATOM   2525  CA  GLU C  29      -1.081  50.884 -28.989  1.00 18.50           C  
ATOM   2526  C   GLU C  29      -1.145  49.455 -28.458  1.00 18.50           C  
ATOM   2527  CB  GLU C  29       0.204  51.089 -29.795  1.00 18.50           C  
ATOM   2528  O   GLU C  29      -0.428  49.104 -27.518  1.00 18.50           O  
ATOM   2529  CG  GLU C  29       0.061  52.082 -30.939  1.00 18.50           C  
ATOM   2530  CD  GLU C  29       1.354  52.304 -31.707  1.00 18.50           C  
ATOM   2531  OE1 GLU C  29       1.345  53.055 -32.708  1.00 18.50           O  
ATOM   2532  OE2 GLU C  29       2.385  51.721 -31.304  1.00 18.50           O  
ATOM   2533  N   GLN C  30      -2.202  48.731 -28.508  1.00 19.99           N  
ATOM   2534  CA  GLN C  30      -2.644  47.368 -28.231  1.00 19.99           C  
ATOM   2535  C   GLN C  30      -1.777  46.349 -28.964  1.00 19.99           C  
ATOM   2536  CB  GLN C  30      -4.111  47.188 -28.623  1.00 19.99           C  
ATOM   2537  O   GLN C  30      -2.240  45.254 -29.291  1.00 19.99           O  
ATOM   2538  CG  GLN C  30      -4.988  46.658 -27.497  1.00 19.99           C  
ATOM   2539  CD  GLN C  30      -6.467  46.885 -27.748  1.00 19.99           C  
ATOM   2540  NE2 GLN C  30      -7.287  46.635 -26.732  1.00 19.99           N  
ATOM   2541  OE1 GLN C  30      -6.870  47.283 -28.846  1.00 19.99           O  
ATOM   2542  N   GLU C  31      -0.627  46.644 -29.495  1.00 20.39           N  
ATOM   2543  CA  GLU C  31      -0.582  45.644 -30.558  1.00 20.39           C  
ATOM   2544  C   GLU C  31      -0.863  44.246 -30.013  1.00 20.39           C  
ATOM   2545  CB  GLU C  31       0.777  45.670 -31.263  1.00 20.39           C  
ATOM   2546  O   GLU C  31      -0.811  44.025 -28.801  1.00 20.39           O  
ATOM   2547  CG  GLU C  31       0.758  46.385 -32.606  1.00 20.39           C  
ATOM   2548  CD  GLU C  31       2.124  46.447 -33.271  1.00 20.39           C  
ATOM   2549  OE1 GLU C  31       2.235  47.025 -34.377  1.00 20.39           O  
ATOM   2550  OE2 GLU C  31       3.091  45.914 -32.683  1.00 20.39           O  
ATOM   2551  N   SER C  32      -0.818  43.129 -30.962  1.00 20.56           N  
ATOM   2552  CA  SER C  32      -1.221  41.757 -31.250  1.00 20.56           C  
ATOM   2553  C   SER C  32      -0.388  40.758 -30.455  1.00 20.56           C  
ATOM   2554  CB  SER C  32      -1.093  41.463 -32.745  1.00 20.56           C  
ATOM   2555  O   SER C  32       0.836  40.708 -30.598  1.00 20.56           O  
ATOM   2556  OG  SER C  32      -1.543  42.565 -33.515  1.00 20.56           O  
ATOM   2557  N   ALA C  33      -0.486  40.643 -29.272  1.00 25.39           N  
ATOM   2558  CA  ALA C  33       0.135  39.577 -28.490  1.00 25.39           C  
ATOM   2559  C   ALA C  33      -0.031  38.225 -29.177  1.00 25.39           C  
ATOM   2560  CB  ALA C  33      -0.460  39.533 -27.085  1.00 25.39           C  
ATOM   2561  O   ALA C  33      -1.079  37.586 -29.060  1.00 25.39           O  
ATOM   2562  N   GLN C  34       0.228  38.123 -30.484  1.00 26.30           N  
ATOM   2563  CA  GLN C  34      -0.215  36.971 -31.261  1.00 26.30           C  
ATOM   2564  C   GLN C  34       0.200  35.664 -30.592  1.00 26.30           C  
ATOM   2565  CB  GLN C  34       0.345  37.034 -32.683  1.00 26.30           C  
ATOM   2566  O   GLN C  34       0.974  35.670 -29.633  1.00 26.30           O  
ATOM   2567  CG  GLN C  34      -0.552  37.775 -33.665  1.00 26.30           C  
ATOM   2568  CD  GLN C  34       0.001  37.779 -35.078  1.00 26.30           C  
ATOM   2569  NE2 GLN C  34      -0.785  38.287 -36.021  1.00 26.30           N  
ATOM   2570  OE1 GLN C  34       1.126  37.329 -35.319  1.00 26.30           O  
ATOM   2571  N   HIS C  35       0.343  34.446 -31.365  1.00 32.35           N  
ATOM   2572  CA  HIS C  35       0.453  33.017 -31.637  1.00 32.35           C  
ATOM   2573  C   HIS C  35       1.845  32.497 -31.291  1.00 32.35           C  
ATOM   2574  CB  HIS C  35       0.133  32.725 -33.104  1.00 32.35           C  
ATOM   2575  O   HIS C  35       2.117  31.302 -31.428  1.00 32.35           O  
ATOM   2576  CG  HIS C  35      -0.965  31.727 -33.291  1.00 32.35           C  
ATOM   2577  CD2 HIS C  35      -2.222  31.869 -33.774  1.00 32.35           C  
ATOM   2578  ND1 HIS C  35      -0.827  30.397 -32.958  1.00 32.35           N  
ATOM   2579  CE1 HIS C  35      -1.955  29.762 -33.230  1.00 32.35           C  
ATOM   2580  NE2 HIS C  35      -2.817  30.633 -33.726  1.00 32.35           N  
ATOM   2581  N   GLU C  36       2.780  33.268 -31.044  1.00 38.56           N  
ATOM   2582  CA  GLU C  36       4.178  32.859 -30.943  1.00 38.56           C  
ATOM   2583  C   GLU C  36       4.389  31.902 -29.773  1.00 38.56           C  
ATOM   2584  CB  GLU C  36       5.087  34.082 -30.793  1.00 38.56           C  
ATOM   2585  O   GLU C  36       5.287  31.058 -29.809  1.00 38.56           O  
ATOM   2586  CG  GLU C  36       5.699  34.557 -32.103  1.00 38.56           C  
ATOM   2587  CD  GLU C  36       6.975  35.362 -31.912  1.00 38.56           C  
ATOM   2588  OE1 GLU C  36       7.753  35.505 -32.882  1.00 38.56           O  
ATOM   2589  OE2 GLU C  36       7.198  35.852 -30.782  1.00 38.56           O  
ATOM   2590  N   ASP C  37       3.526  31.923 -28.791  1.00 49.37           N  
ATOM   2591  CA  ASP C  37       3.766  31.197 -27.548  1.00 49.37           C  
ATOM   2592  C   ASP C  37       3.594  29.693 -27.748  1.00 49.37           C  
ATOM   2593  CB  ASP C  37       2.824  31.692 -26.448  1.00 49.37           C  
ATOM   2594  O   ASP C  37       4.300  28.894 -27.129  1.00 49.37           O  
ATOM   2595  CG  ASP C  37       3.477  32.700 -25.518  1.00 49.37           C  
ATOM   2596  OD1 ASP C  37       4.721  32.822 -25.528  1.00 49.37           O  
ATOM   2597  OD2 ASP C  37       2.741  33.376 -24.768  1.00 49.37           O  
ATOM   2598  N   GLY C  38       2.764  29.324 -28.638  1.00 54.89           N  
ATOM   2599  CA  GLY C  38       2.505  27.919 -28.908  1.00 54.89           C  
ATOM   2600  C   GLY C  38       3.683  27.207 -29.547  1.00 54.89           C  
ATOM   2601  O   GLY C  38       3.975  26.057 -29.214  1.00 54.89           O  
ATOM   2602  N   ARG C  39       4.422  27.876 -30.391  1.00 58.82           N  
ATOM   2603  CA  ARG C  39       5.546  27.270 -31.097  1.00 58.82           C  
ATOM   2604  C   ARG C  39       6.705  26.993 -30.145  1.00 58.82           C  
ATOM   2605  CB  ARG C  39       6.012  28.171 -32.242  1.00 58.82           C  
ATOM   2606  O   ARG C  39       7.371  25.961 -30.254  1.00 58.82           O  
ATOM   2607  CG  ARG C  39       5.485  27.756 -33.606  1.00 58.82           C  
ATOM   2608  CD  ARG C  39       6.080  28.604 -34.722  1.00 58.82           C  
ATOM   2609  NE  ARG C  39       5.158  28.739 -35.846  1.00 58.82           N  
ATOM   2610  NH1 ARG C  39       6.743  29.555 -37.316  1.00 58.82           N  
ATOM   2611  NH2 ARG C  39       4.575  29.270 -38.003  1.00 58.82           N  
ATOM   2612  CZ  ARG C  39       5.494  29.187 -37.053  1.00 58.82           C  
ATOM   2613  N   ASP C  40       6.838  27.899 -29.200  1.00 66.99           N  
ATOM   2614  CA  ASP C  40       7.897  27.730 -28.210  1.00 66.99           C  
ATOM   2615  C   ASP C  40       7.602  26.550 -27.286  1.00 66.99           C  
ATOM   2616  CB  ASP C  40       8.073  29.009 -27.389  1.00 66.99           C  
ATOM   2617  O   ASP C  40       8.506  25.789 -26.935  1.00 66.99           O  
ATOM   2618  CG  ASP C  40       9.520  29.284 -27.021  1.00 66.99           C  
ATOM   2619  OD1 ASP C  40      10.428  28.656 -27.608  1.00 66.99           O  
ATOM   2620  OD2 ASP C  40       9.755  30.133 -26.135  1.00 66.99           O  
ATOM   2621  N   SER C  41       6.346  26.441 -26.941  1.00 73.98           N  
ATOM   2622  CA  SER C  41       5.924  25.346 -26.074  1.00 73.98           C  
ATOM   2623  C   SER C  41       6.132  23.994 -26.749  1.00 73.98           C  
ATOM   2624  CB  SER C  41       4.454  25.508 -25.683  1.00 73.98           C  
ATOM   2625  O   SER C  41       6.589  23.041 -26.114  1.00 73.98           O  
ATOM   2626  OG  SER C  41       4.015  24.404 -24.910  1.00 73.98           O  
ATOM   2627  N   GLU C  42       5.852  23.973 -28.061  1.00 72.19           N  
ATOM   2628  CA  GLU C  42       6.021  22.736 -28.817  1.00 72.19           C  
ATOM   2629  C   GLU C  42       7.498  22.388 -28.983  1.00 72.19           C  
ATOM   2630  CB  GLU C  42       5.349  22.847 -30.188  1.00 72.19           C  
ATOM   2631  O   GLU C  42       7.874  21.216 -28.932  1.00 72.19           O  
ATOM   2632  CG  GLU C  42       5.114  21.506 -30.868  1.00 72.19           C  
ATOM   2633  CD  GLU C  42       4.289  20.544 -30.028  1.00 72.19           C  
ATOM   2634  OE1 GLU C  42       4.245  19.336 -30.356  1.00 72.19           O  
ATOM   2635  OE2 GLU C  42       3.681  21.001 -29.035  1.00 72.19           O  
ATOM   2636  N   ALA C  43       8.291  23.356 -29.127  1.00 77.33           N  
ATOM   2637  CA  ALA C  43       9.733  23.145 -29.225  1.00 77.33           C  
ATOM   2638  C   ALA C  43      10.296  22.585 -27.923  1.00 77.33           C  
ATOM   2639  CB  ALA C  43      10.437  24.450 -29.588  1.00 77.33           C  
ATOM   2640  O   ALA C  43      11.146  21.692 -27.940  1.00 77.33           O  
ATOM   2641  N   CYS C  44       9.836  23.048 -26.850  1.00 79.66           N  
ATOM   2642  CA  CYS C  44      10.284  22.578 -25.543  1.00 79.66           C  
ATOM   2643  C   CYS C  44       9.819  21.150 -25.288  1.00 79.66           C  
ATOM   2644  CB  CYS C  44       9.768  23.498 -24.437  1.00 79.66           C  
ATOM   2645  O   CYS C  44      10.545  20.353 -24.690  1.00 79.66           O  
ATOM   2646  SG  CYS C  44      10.575  25.114 -24.398  1.00 79.66           S  
ATOM   2647  N   ARG C  45       8.618  20.834 -25.752  1.00 76.46           N  
ATOM   2648  CA  ARG C  45       8.098  19.474 -25.653  1.00 76.46           C  
ATOM   2649  C   ARG C  45       9.002  18.488 -26.385  1.00 76.46           C  
ATOM   2650  CB  ARG C  45       6.677  19.400 -26.216  1.00 76.46           C  
ATOM   2651  O   ARG C  45       9.338  17.430 -25.848  1.00 76.46           O  
ATOM   2652  CG  ARG C  45       6.016  18.042 -26.041  1.00 76.46           C  
ATOM   2653  CD  ARG C  45       4.705  17.950 -26.810  1.00 76.46           C  
ATOM   2654  NE  ARG C  45       4.807  17.033 -27.941  1.00 76.46           N  
ATOM   2655  NH1 ARG C  45       2.582  17.198 -28.542  1.00 76.46           N  
ATOM   2656  NH2 ARG C  45       4.001  15.853 -29.739  1.00 76.46           N  
ATOM   2657  CZ  ARG C  45       3.797  16.697 -28.738  1.00 76.46           C  
ATOM   2658  N   GLN C  46       9.396  18.787 -27.562  1.00 75.87           N  
ATOM   2659  CA  GLN C  46      10.260  17.923 -28.360  1.00 75.87           C  
ATOM   2660  C   GLN C  46      11.634  17.771 -27.714  1.00 75.87           C  
ATOM   2661  CB  GLN C  46      10.405  18.472 -29.780  1.00 75.87           C  
ATOM   2662  O   GLN C  46      12.200  16.676 -27.696  1.00 75.87           O  
ATOM   2663  CG  GLN C  46       9.341  17.968 -30.746  1.00 75.87           C  
ATOM   2664  CD  GLN C  46       9.485  18.556 -32.137  1.00 75.87           C  
ATOM   2665  NE2 GLN C  46       8.613  18.142 -33.049  1.00 75.87           N  
ATOM   2666  OE1 GLN C  46      10.374  19.377 -32.390  1.00 75.87           O  
ATOM   2667  N   ARG C  47      12.120  18.832 -27.158  1.00 77.61           N  
ATOM   2668  CA  ARG C  47      13.416  18.784 -26.489  1.00 77.61           C  
ATOM   2669  C   ARG C  47      13.353  17.921 -25.233  1.00 77.61           C  
ATOM   2670  CB  ARG C  47      13.889  20.195 -26.132  1.00 77.61           C  
ATOM   2671  O   ARG C  47      14.323  17.242 -24.892  1.00 77.61           O  
ATOM   2672  CG  ARG C  47      14.591  20.916 -27.272  1.00 77.61           C  
ATOM   2673  CD  ARG C  47      15.193  22.239 -26.817  1.00 77.61           C  
ATOM   2674  NE  ARG C  47      14.917  23.312 -27.768  1.00 77.61           N  
ATOM   2675  NH1 ARG C  47      15.501  25.020 -26.326  1.00 77.61           N  
ATOM   2676  NH2 ARG C  47      14.789  25.500 -28.451  1.00 77.61           N  
ATOM   2677  CZ  ARG C  47      15.070  24.608 -27.513  1.00 77.61           C  
ATOM   2678  N   PHE C  48      12.211  18.114 -24.578  1.00 73.00           N  
ATOM   2679  CA  PHE C  48      11.985  17.274 -23.407  1.00 73.00           C  
ATOM   2680  C   PHE C  48      12.011  15.799 -23.787  1.00 73.00           C  
ATOM   2681  CB  PHE C  48      10.648  17.622 -22.745  1.00 73.00           C  
ATOM   2682  O   PHE C  48      12.661  14.992 -23.118  1.00 73.00           O  
ATOM   2683  CG  PHE C  48      10.361  16.824 -21.502  1.00 73.00           C  
ATOM   2684  CD1 PHE C  48       9.642  15.637 -21.571  1.00 73.00           C  
ATOM   2685  CD2 PHE C  48      10.810  17.261 -20.262  1.00 73.00           C  
ATOM   2686  CE1 PHE C  48       9.375  14.896 -20.422  1.00 73.00           C  
ATOM   2687  CE2 PHE C  48      10.547  16.527 -19.110  1.00 73.00           C  
ATOM   2688  CZ  PHE C  48       9.829  15.345 -19.192  1.00 73.00           C  
ATOM   2689  N   ARG C  49      11.444  15.352 -24.948  1.00 70.56           N  
ATOM   2690  CA  ARG C  49      11.329  13.969 -25.398  1.00 70.56           C  
ATOM   2691  C   ARG C  49      12.676  13.431 -25.868  1.00 70.56           C  
ATOM   2692  CB  ARG C  49      10.298  13.854 -26.523  1.00 70.56           C  
ATOM   2693  O   ARG C  49      12.982  12.253 -25.676  1.00 70.56           O  
ATOM   2694  CG  ARG C  49       8.926  13.392 -26.057  1.00 70.56           C  
ATOM   2695  CD  ARG C  49       8.036  12.999 -27.228  1.00 70.56           C  
ATOM   2696  NE  ARG C  49       6.729  12.528 -26.777  1.00 70.56           N  
ATOM   2697  NH1 ARG C  49       5.798  12.448 -28.889  1.00 70.56           N  
ATOM   2698  NH2 ARG C  49       4.553  11.851 -27.060  1.00 70.56           N  
ATOM   2699  CZ  ARG C  49       5.697  12.277 -27.576  1.00 70.56           C  
ATOM   2700  N   GLN C  50      13.410  14.324 -26.407  1.00 69.64           N  
ATOM   2701  CA  GLN C  50      14.666  13.897 -27.014  1.00 69.64           C  
ATOM   2702  C   GLN C  50      15.832  14.068 -26.044  1.00 69.64           C  
ATOM   2703  CB  GLN C  50      14.934  14.678 -28.301  1.00 69.64           C  
ATOM   2704  O   GLN C  50      16.991  13.875 -26.418  1.00 69.64           O  
ATOM   2705  CG  GLN C  50      13.963  14.357 -29.429  1.00 69.64           C  
ATOM   2706  CD  GLN C  50      14.186  15.218 -30.658  1.00 69.64           C  
ATOM   2707  NE2 GLN C  50      13.325  15.059 -31.657  1.00 69.64           N  
ATOM   2708  OE1 GLN C  50      15.124  16.021 -30.708  1.00 69.64           O  
ATOM   2709  N   PHE C  51      15.456  14.425 -24.837  1.00 70.60           N  
ATOM   2710  CA  PHE C  51      16.515  14.680 -23.868  1.00 70.60           C  
ATOM   2711  C   PHE C  51      17.313  13.411 -23.592  1.00 70.60           C  
ATOM   2712  CB  PHE C  51      15.930  15.227 -22.562  1.00 70.60           C  
ATOM   2713  O   PHE C  51      16.735  12.346 -23.363  1.00 70.60           O  
ATOM   2714  CG  PHE C  51      16.971  15.631 -21.553  1.00 70.60           C  
ATOM   2715  CD1 PHE C  51      17.386  14.743 -20.568  1.00 70.60           C  
ATOM   2716  CD2 PHE C  51      17.535  16.900 -21.590  1.00 70.60           C  
ATOM   2717  CE1 PHE C  51      18.349  15.114 -19.633  1.00 70.60           C  
ATOM   2718  CE2 PHE C  51      18.498  17.278 -20.659  1.00 70.60           C  
ATOM   2719  CZ  PHE C  51      18.903  16.384 -19.680  1.00 70.60           C  
ATOM   2720  N   CYS C  52      18.583  13.439 -23.732  1.00 69.26           N  
ATOM   2721  CA  CYS C  52      19.490  12.326 -23.475  1.00 69.26           C  
ATOM   2722  C   CYS C  52      20.470  12.667 -22.359  1.00 69.26           C  
ATOM   2723  CB  CYS C  52      20.257  11.955 -24.744  1.00 69.26           C  
ATOM   2724  O   CYS C  52      21.071  13.743 -22.362  1.00 69.26           O  
ATOM   2725  SG  CYS C  52      19.228  11.200 -26.022  1.00 69.26           S  
ATOM   2726  N   TYR C  53      20.542  11.874 -21.339  1.00 60.90           N  
ATOM   2727  CA  TYR C  53      21.391  12.058 -20.168  1.00 60.90           C  
ATOM   2728  C   TYR C  53      22.838  12.306 -20.577  1.00 60.90           C  
ATOM   2729  CB  TYR C  53      21.312  10.836 -19.248  1.00 60.90           C  
ATOM   2730  O   TYR C  53      23.558  13.057 -19.914  1.00 60.90           O  
ATOM   2731  CG  TYR C  53      22.021  11.022 -17.929  1.00 60.90           C  
ATOM   2732  CD1 TYR C  53      23.262  10.435 -17.694  1.00 60.90           C  
ATOM   2733  CD2 TYR C  53      21.451  11.784 -16.914  1.00 60.90           C  
ATOM   2734  CE1 TYR C  53      23.919  10.602 -16.479  1.00 60.90           C  
ATOM   2735  CE2 TYR C  53      22.099  11.957 -15.695  1.00 60.90           C  
ATOM   2736  OH  TYR C  53      23.976  11.532 -14.283  1.00 60.90           O  
ATOM   2737  CZ  TYR C  53      23.330  11.364 -15.488  1.00 60.90           C  
ATOM   2738  N   GLY C  54      23.307  11.674 -21.756  1.00 71.68           N  
ATOM   2739  CA  GLY C  54      24.671  11.783 -22.247  1.00 71.68           C  
ATOM   2740  C   GLY C  54      25.066  13.204 -22.601  1.00 71.68           C  
ATOM   2741  O   GLY C  54      26.253  13.535 -22.629  1.00 71.68           O  
ATOM   2742  N   ASP C  55      24.151  14.135 -22.713  1.00 61.00           N  
ATOM   2743  CA  ASP C  55      24.383  15.503 -23.166  1.00 61.00           C  
ATOM   2744  C   ASP C  55      24.647  16.435 -21.986  1.00 61.00           C  
ATOM   2745  CB  ASP C  55      23.190  16.009 -23.980  1.00 61.00           C  
ATOM   2746  O   ASP C  55      24.967  17.611 -22.176  1.00 61.00           O  
ATOM   2747  CG  ASP C  55      22.986  15.240 -25.273  1.00 61.00           C  
ATOM   2748  OD1 ASP C  55      23.961  14.662 -25.800  1.00 61.00           O  
ATOM   2749  OD2 ASP C  55      21.840  15.215 -25.772  1.00 61.00           O  
ATOM   2750  N   VAL C  56      24.497  15.904 -20.742  1.00 64.85           N  
ATOM   2751  CA  VAL C  56      24.612  16.781 -19.582  1.00 64.85           C  
ATOM   2752  C   VAL C  56      25.717  16.275 -18.658  1.00 64.85           C  
ATOM   2753  CB  VAL C  56      23.277  16.881 -18.811  1.00 64.85           C  
ATOM   2754  O   VAL C  56      26.119  15.112 -18.740  1.00 64.85           O  
ATOM   2755  CG1 VAL C  56      22.839  18.338 -18.674  1.00 64.85           C  
ATOM   2756  CG2 VAL C  56      22.195  16.059 -19.510  1.00 64.85           C  
ATOM   2757  N   HIS C  57      26.322  17.146 -17.845  1.00 62.87           N  
ATOM   2758  CA  HIS C  57      27.542  16.944 -17.072  1.00 62.87           C  
ATOM   2759  C   HIS C  57      27.254  16.205 -15.769  1.00 62.87           C  
ATOM   2760  CB  HIS C  57      28.218  18.284 -16.777  1.00 62.87           C  
ATOM   2761  O   HIS C  57      28.126  15.516 -15.235  1.00 62.87           O  
ATOM   2762  CG  HIS C  57      29.261  18.663 -17.779  1.00 62.87           C  
ATOM   2763  CD2 HIS C  57      29.277  19.634 -18.723  1.00 62.87           C  
ATOM   2764  ND1 HIS C  57      30.466  18.003 -17.885  1.00 62.87           N  
ATOM   2765  CE1 HIS C  57      31.180  18.554 -18.852  1.00 62.87           C  
ATOM   2766  NE2 HIS C  57      30.481  19.546 -19.377  1.00 62.87           N  
ATOM   2767  N   GLY C  58      25.897  16.033 -15.491  1.00 64.27           N  
ATOM   2768  CA  GLY C  58      25.573  15.418 -14.214  1.00 64.27           C  
ATOM   2769  C   GLY C  58      24.080  15.312 -13.964  1.00 64.27           C  
ATOM   2770  O   GLY C  58      23.278  15.851 -14.730  1.00 64.27           O  
ATOM   2771  N   PRO C  59      23.645  14.569 -12.960  1.00 65.17           N  
ATOM   2772  CA  PRO C  59      22.238  14.312 -12.640  1.00 65.17           C  
ATOM   2773  C   PRO C  59      21.473  15.583 -12.279  1.00 65.17           C  
ATOM   2774  CB  PRO C  59      22.317  13.363 -11.442  1.00 65.17           C  
ATOM   2775  O   PRO C  59      20.313  15.741 -12.668  1.00 65.17           O  
ATOM   2776  CG  PRO C  59      23.732  13.457 -10.972  1.00 65.17           C  
ATOM   2777  CD  PRO C  59      24.567  14.029 -12.082  1.00 65.17           C  
ATOM   2778  N   HIS C  60      22.088  16.466 -11.433  1.00 62.76           N  
ATOM   2779  CA  HIS C  60      21.414  17.699 -11.044  1.00 62.76           C  
ATOM   2780  C   HIS C  60      21.141  18.584 -12.255  1.00 62.76           C  
ATOM   2781  CB  HIS C  60      22.247  18.463 -10.013  1.00 62.76           C  
ATOM   2782  O   HIS C  60      20.065  19.177 -12.366  1.00 62.76           O  
ATOM   2783  CG  HIS C  60      21.707  18.375  -8.621  1.00 62.76           C  
ATOM   2784  CD2 HIS C  60      22.143  17.686  -7.540  1.00 62.76           C  
ATOM   2785  ND1 HIS C  60      20.578  19.053  -8.217  1.00 62.76           N  
ATOM   2786  CE1 HIS C  60      20.342  18.784  -6.944  1.00 62.76           C  
ATOM   2787  NE2 HIS C  60      21.277  17.957  -6.510  1.00 62.76           N  
ATOM   2788  N   GLU C  61      22.066  18.652 -13.056  1.00 68.74           N  
ATOM   2789  CA  GLU C  61      21.902  19.432 -14.279  1.00 68.74           C  
ATOM   2790  C   GLU C  61      20.847  18.814 -15.191  1.00 68.74           C  
ATOM   2791  CB  GLU C  61      23.235  19.551 -15.023  1.00 68.74           C  
ATOM   2792  O   GLU C  61      20.053  19.530 -15.806  1.00 68.74           O  
ATOM   2793  CG  GLU C  61      23.281  20.699 -16.021  1.00 68.74           C  
ATOM   2794  CD  GLU C  61      24.645  20.876 -16.670  1.00 68.74           C  
ATOM   2795  OE1 GLU C  61      24.800  21.780 -17.522  1.00 68.74           O  
ATOM   2796  OE2 GLU C  61      25.566  20.103 -16.324  1.00 68.74           O  
ATOM   2797  N   ALA C  62      20.874  17.449 -15.293  1.00 66.26           N  
ATOM   2798  CA  ALA C  62      19.861  16.753 -16.083  1.00 66.26           C  
ATOM   2799  C   ALA C  62      18.458  17.054 -15.563  1.00 66.26           C  
ATOM   2800  CB  ALA C  62      20.118  15.248 -16.072  1.00 66.26           C  
ATOM   2801  O   ALA C  62      17.557  17.379 -16.340  1.00 66.26           O  
ATOM   2802  N   PHE C  63      18.334  16.997 -14.290  1.00 66.01           N  
ATOM   2803  CA  PHE C  63      17.047  17.266 -13.659  1.00 66.01           C  
ATOM   2804  C   PHE C  63      16.613  18.705 -13.909  1.00 66.01           C  
ATOM   2805  CB  PHE C  63      17.118  16.993 -12.154  1.00 66.01           C  
ATOM   2806  O   PHE C  63      15.459  18.959 -14.261  1.00 66.01           O  
ATOM   2807  CG  PHE C  63      15.810  17.198 -11.437  1.00 66.01           C  
ATOM   2808  CD1 PHE C  63      15.550  18.385 -10.764  1.00 66.01           C  
ATOM   2809  CD2 PHE C  63      14.841  16.203 -11.438  1.00 66.01           C  
ATOM   2810  CE1 PHE C  63      14.340  18.578 -10.100  1.00 66.01           C  
ATOM   2811  CE2 PHE C  63      13.630  16.389 -10.777  1.00 66.01           C  
ATOM   2812  CZ  PHE C  63      13.382  17.576 -10.108  1.00 66.01           C  
ATOM   2813  N   SER C  64      17.522  19.624 -13.628  1.00 70.10           N  
ATOM   2814  CA  SER C  64      17.221  21.042 -13.798  1.00 70.10           C  
ATOM   2815  C   SER C  64      16.779  21.346 -15.226  1.00 70.10           C  
ATOM   2816  CB  SER C  64      18.439  21.895 -13.440  1.00 70.10           C  
ATOM   2817  O   SER C  64      15.813  22.081 -15.439  1.00 70.10           O  
ATOM   2818  OG  SER C  64      18.648  21.910 -12.038  1.00 70.10           O  
ATOM   2819  N   GLN C  65      17.397  20.823 -16.184  1.00 72.82           N  
ATOM   2820  CA  GLN C  65      17.071  21.046 -17.589  1.00 72.82           C  
ATOM   2821  C   GLN C  65      15.714  20.442 -17.940  1.00 72.82           C  
ATOM   2822  CB  GLN C  65      18.156  20.459 -18.492  1.00 72.82           C  
ATOM   2823  O   GLN C  65      14.916  21.064 -18.645  1.00 72.82           O  
ATOM   2824  CG  GLN C  65      19.192  21.477 -18.950  1.00 72.82           C  
ATOM   2825  CD  GLN C  65      20.205  20.891 -19.916  1.00 72.82           C  
ATOM   2826  NE2 GLN C  65      21.365  21.530 -20.018  1.00 72.82           N  
ATOM   2827  OE1 GLN C  65      19.946  19.871 -20.563  1.00 72.82           O  
ATOM   2828  N   LEU C  66      15.589  19.243 -17.438  1.00 73.28           N  
ATOM   2829  CA  LEU C  66      14.305  18.598 -17.688  1.00 73.28           C  
ATOM   2830  C   LEU C  66      13.172  19.364 -17.014  1.00 73.28           C  
ATOM   2831  CB  LEU C  66      14.326  17.151 -17.190  1.00 73.28           C  
ATOM   2832  O   LEU C  66      12.091  19.516 -17.588  1.00 73.28           O  
ATOM   2833  CG  LEU C  66      14.934  16.116 -18.138  1.00 73.28           C  
ATOM   2834  CD1 LEU C  66      15.194  14.808 -17.398  1.00 73.28           C  
ATOM   2835  CD2 LEU C  66      14.019  15.886 -19.336  1.00 73.28           C  
ATOM   2836  N   TRP C  67      13.407  19.857 -15.842  1.00 72.47           N  
ATOM   2837  CA  TRP C  67      12.419  20.648 -15.117  1.00 72.47           C  
ATOM   2838  C   TRP C  67      12.056  21.910 -15.894  1.00 72.47           C  
ATOM   2839  CB  TRP C  67      12.943  21.022 -13.728  1.00 72.47           C  
ATOM   2840  O   TRP C  67      10.876  22.236 -16.044  1.00 72.47           O  
ATOM   2841  CG  TRP C  67      11.981  21.832 -12.911  1.00 72.47           C  
ATOM   2842  CD1 TRP C  67      11.972  23.190 -12.756  1.00 72.47           C  
ATOM   2843  CD2 TRP C  67      10.889  21.331 -12.134  1.00 72.47           C  
ATOM   2844  CE2 TRP C  67      10.260  22.444 -11.533  1.00 72.47           C  
ATOM   2845  CE3 TRP C  67      10.381  20.049 -11.887  1.00 72.47           C  
ATOM   2846  NE1 TRP C  67      10.939  23.564 -11.928  1.00 72.47           N  
ATOM   2847  CH2 TRP C  67       8.669  21.046 -10.475  1.00 72.47           C  
ATOM   2848  CZ2 TRP C  67       9.146  22.311 -10.700  1.00 72.47           C  
ATOM   2849  CZ3 TRP C  67       9.273  19.919 -11.058  1.00 72.47           C  
ATOM   2850  N   GLU C  68      12.989  22.517 -16.339  1.00 73.75           N  
ATOM   2851  CA  GLU C  68      12.775  23.734 -17.116  1.00 73.75           C  
ATOM   2852  C   GLU C  68      11.982  23.444 -18.388  1.00 73.75           C  
ATOM   2853  CB  GLU C  68      14.112  24.390 -17.468  1.00 73.75           C  
ATOM   2854  O   GLU C  68      11.054  24.180 -18.729  1.00 73.75           O  
ATOM   2855  CG  GLU C  68      14.020  25.893 -17.690  1.00 73.75           C  
ATOM   2856  CD  GLU C  68      15.362  26.537 -18.002  1.00 73.75           C  
ATOM   2857  OE1 GLU C  68      15.401  27.758 -18.274  1.00 73.75           O  
ATOM   2858  OE2 GLU C  68      16.383  25.813 -17.976  1.00 73.75           O  
ATOM   2859  N   LEU C  69      12.459  22.392 -19.069  1.00 75.13           N  
ATOM   2860  CA  LEU C  69      11.761  22.000 -20.288  1.00 75.13           C  
ATOM   2861  C   LEU C  69      10.303  21.660 -19.995  1.00 75.13           C  
ATOM   2862  CB  LEU C  69      12.455  20.803 -20.942  1.00 75.13           C  
ATOM   2863  O   LEU C  69       9.406  22.055 -20.743  1.00 75.13           O  
ATOM   2864  CG  LEU C  69      13.779  21.091 -21.652  1.00 75.13           C  
ATOM   2865  CD1 LEU C  69      14.477  19.787 -22.021  1.00 75.13           C  
ATOM   2866  CD2 LEU C  69      13.547  21.949 -22.891  1.00 75.13           C  
ATOM   2867  N   CYS C  70      10.024  20.962 -18.933  1.00 76.62           N  
ATOM   2868  CA  CYS C  70       8.682  20.562 -18.523  1.00 76.62           C  
ATOM   2869  C   CYS C  70       7.837  21.778 -18.161  1.00 76.62           C  
ATOM   2870  CB  CYS C  70       8.748  19.603 -17.335  1.00 76.62           C  
ATOM   2871  O   CYS C  70       6.681  21.881 -18.575  1.00 76.62           O  
ATOM   2872  SG  CYS C  70       7.481  18.316 -17.366  1.00 76.62           S  
ATOM   2873  N   CYS C  71       8.341  22.723 -17.446  1.00 74.14           N  
ATOM   2874  CA  CYS C  71       7.625  23.919 -17.017  1.00 74.14           C  
ATOM   2875  C   CYS C  71       7.236  24.780 -18.213  1.00 74.14           C  
ATOM   2876  CB  CYS C  71       8.477  24.735 -16.046  1.00 74.14           C  
ATOM   2877  O   CYS C  71       6.136  25.334 -18.254  1.00 74.14           O  
ATOM   2878  SG  CYS C  71       8.504  24.071 -14.366  1.00 74.14           S  
ATOM   2879  N   ARG C  72       8.115  24.876 -19.094  1.00 76.43           N  
ATOM   2880  CA  ARG C  72       7.870  25.684 -20.285  1.00 76.43           C  
ATOM   2881  C   ARG C  72       6.878  24.998 -21.218  1.00 76.43           C  
ATOM   2882  CB  ARG C  72       9.181  25.961 -21.025  1.00 76.43           C  
ATOM   2883  O   ARG C  72       6.110  25.664 -21.915  1.00 76.43           O  
ATOM   2884  CG  ARG C  72       9.968  27.135 -20.466  1.00 76.43           C  
ATOM   2885  CD  ARG C  72      11.185  27.457 -21.323  1.00 76.43           C  
ATOM   2886  NE  ARG C  72      11.917  28.610 -20.806  1.00 76.43           N  
ATOM   2887  NH1 ARG C  72      13.638  28.465 -22.341  1.00 76.43           N  
ATOM   2888  NH2 ARG C  72      13.647  30.120 -20.755  1.00 76.43           N  
ATOM   2889  CZ  ARG C  72      13.065  29.063 -21.302  1.00 76.43           C  
ATOM   2890  N   TRP C  73       6.913  23.681 -21.169  1.00 77.99           N  
ATOM   2891  CA  TRP C  73       5.964  22.897 -21.953  1.00 77.99           C  
ATOM   2892  C   TRP C  73       4.576  22.934 -21.323  1.00 77.99           C  
ATOM   2893  CB  TRP C  73       6.442  21.447 -22.081  1.00 77.99           C  
ATOM   2894  O   TRP C  73       3.612  23.369 -21.957  1.00 77.99           O  
ATOM   2895  CG  TRP C  73       5.411  20.514 -22.642  1.00 77.99           C  
ATOM   2896  CD1 TRP C  73       4.459  20.805 -23.580  1.00 77.99           C  
ATOM   2897  CD2 TRP C  73       5.226  19.138 -22.296  1.00 77.99           C  
ATOM   2898  CE2 TRP C  73       4.143  18.656 -23.065  1.00 77.99           C  
ATOM   2899  CE3 TRP C  73       5.872  18.265 -21.411  1.00 77.99           C  
ATOM   2900  NE1 TRP C  73       3.694  19.692 -23.838  1.00 77.99           N  
ATOM   2901  CH2 TRP C  73       4.342  16.504 -22.100  1.00 77.99           C  
ATOM   2902  CZ2 TRP C  73       3.692  17.337 -22.974  1.00 77.99           C  
ATOM   2903  CZ3 TRP C  73       5.422  16.953 -21.322  1.00 77.99           C  
ATOM   2904  N   LEU C  74       4.400  22.600 -20.116  1.00 72.47           N  
ATOM   2905  CA  LEU C  74       3.114  22.416 -19.451  1.00 72.47           C  
ATOM   2906  C   LEU C  74       2.593  23.739 -18.900  1.00 72.47           C  
ATOM   2907  CB  LEU C  74       3.238  21.392 -18.320  1.00 72.47           C  
ATOM   2908  O   LEU C  74       1.383  23.914 -18.736  1.00 72.47           O  
ATOM   2909  CG  LEU C  74       3.515  19.947 -18.740  1.00 72.47           C  
ATOM   2910  CD1 LEU C  74       3.828  19.091 -17.518  1.00 72.47           C  
ATOM   2911  CD2 LEU C  74       2.329  19.377 -19.511  1.00 72.47           C  
ATOM   2912  N   ARG C  75       3.432  24.616 -18.750  1.00 73.88           N  
ATOM   2913  CA  ARG C  75       3.101  25.946 -18.248  1.00 73.88           C  
ATOM   2914  C   ARG C  75       2.107  25.863 -17.094  1.00 73.88           C  
ATOM   2915  CB  ARG C  75       2.531  26.818 -19.368  1.00 73.88           C  
ATOM   2916  O   ARG C  75       0.993  26.383 -17.189  1.00 73.88           O  
ATOM   2917  CG  ARG C  75       3.524  27.119 -20.480  1.00 73.88           C  
ATOM   2918  CD  ARG C  75       3.037  28.244 -21.382  1.00 73.88           C  
ATOM   2919  NE  ARG C  75       3.904  28.418 -22.543  1.00 73.88           N  
ATOM   2920  NH1 ARG C  75       2.892  30.365 -23.267  1.00 73.88           N  
ATOM   2921  NH2 ARG C  75       4.657  29.483 -24.434  1.00 73.88           N  
ATOM   2922  CZ  ARG C  75       3.816  29.422 -23.412  1.00 73.88           C  
ATOM   2923  N   PRO C  76       2.536  25.393 -16.029  1.00 66.59           N  
ATOM   2924  CA  PRO C  76       1.661  25.172 -14.876  1.00 66.59           C  
ATOM   2925  C   PRO C  76       1.080  26.470 -14.319  1.00 66.59           C  
ATOM   2926  CB  PRO C  76       2.585  24.506 -13.854  1.00 66.59           C  
ATOM   2927  O   PRO C  76       0.028  26.454 -13.675  1.00 66.59           O  
ATOM   2928  CG  PRO C  76       3.961  24.686 -14.408  1.00 66.59           C  
ATOM   2929  CD  PRO C  76       3.845  25.126 -15.839  1.00 66.59           C  
ATOM   2930  N   GLU C  77       1.660  27.621 -14.669  1.00 66.44           N  
ATOM   2931  CA  GLU C  77       1.196  28.908 -14.160  1.00 66.44           C  
ATOM   2932  C   GLU C  77      -0.032  29.394 -14.926  1.00 66.44           C  
ATOM   2933  CB  GLU C  77       2.313  29.952 -14.240  1.00 66.44           C  
ATOM   2934  O   GLU C  77      -0.857  30.131 -14.382  1.00 66.44           O  
ATOM   2935  CG  GLU C  77       3.638  29.480 -13.660  1.00 66.44           C  
ATOM   2936  CD  GLU C  77       4.598  30.618 -13.352  1.00 66.44           C  
ATOM   2937  OE1 GLU C  77       5.729  30.349 -12.888  1.00 66.44           O  
ATOM   2938  OE2 GLU C  77       4.215  31.788 -13.575  1.00 66.44           O  
ATOM   2939  N   LEU C  78      -0.122  28.892 -16.117  1.00 66.65           N  
ATOM   2940  CA  LEU C  78      -1.174  29.386 -16.998  1.00 66.65           C  
ATOM   2941  C   LEU C  78      -2.283  28.350 -17.154  1.00 66.65           C  
ATOM   2942  CB  LEU C  78      -0.599  29.746 -18.370  1.00 66.65           C  
ATOM   2943  O   LEU C  78      -3.449  28.706 -17.340  1.00 66.65           O  
ATOM   2944  CG  LEU C  78       0.160  31.070 -18.461  1.00 66.65           C  
ATOM   2945  CD1 LEU C  78       1.219  31.000 -19.556  1.00 66.65           C  
ATOM   2946  CD2 LEU C  78      -0.805  32.223 -18.717  1.00 66.65           C  
ATOM   2947  N   ARG C  79      -1.957  27.085 -16.990  1.00 70.49           N  
ATOM   2948  CA  ARG C  79      -2.909  26.010 -17.252  1.00 70.49           C  
ATOM   2949  C   ARG C  79      -3.408  25.390 -15.951  1.00 70.49           C  
ATOM   2950  CB  ARG C  79      -2.275  24.934 -18.136  1.00 70.49           C  
ATOM   2951  O   ARG C  79      -2.679  25.349 -14.958  1.00 70.49           O  
ATOM   2952  CG  ARG C  79      -2.010  25.386 -19.563  1.00 70.49           C  
ATOM   2953  CD  ARG C  79      -1.435  24.262 -20.414  1.00 70.49           C  
ATOM   2954  NE  ARG C  79      -1.156  24.705 -21.776  1.00 70.49           N  
ATOM   2955  NH1 ARG C  79      -0.154  22.731 -22.435  1.00 70.49           N  
ATOM   2956  NH2 ARG C  79      -0.349  24.471 -23.914  1.00 70.49           N  
ATOM   2957  CZ  ARG C  79      -0.553  23.968 -22.705  1.00 70.49           C  
ATOM   2958  N   THR C  80      -4.738  25.067 -16.006  1.00 63.12           N  
ATOM   2959  CA  THR C  80      -5.325  24.373 -14.866  1.00 63.12           C  
ATOM   2960  C   THR C  80      -4.831  22.931 -14.797  1.00 63.12           C  
ATOM   2961  CB  THR C  80      -6.863  24.388 -14.934  1.00 63.12           C  
ATOM   2962  O   THR C  80      -4.250  22.422 -15.758  1.00 63.12           O  
ATOM   2963  CG2 THR C  80      -7.396  25.815 -15.015  1.00 63.12           C  
ATOM   2964  OG1 THR C  80      -7.292  23.664 -16.094  1.00 63.12           O  
ATOM   2965  N   LYS C  81      -4.938  22.320 -13.738  1.00 62.06           N  
ATOM   2966  CA  LYS C  81      -4.537  20.931 -13.531  1.00 62.06           C  
ATOM   2967  C   LYS C  81      -5.178  20.014 -14.568  1.00 62.06           C  
ATOM   2968  CB  LYS C  81      -4.908  20.469 -12.121  1.00 62.06           C  
ATOM   2969  O   LYS C  81      -4.535  19.089 -15.069  1.00 62.06           O  
ATOM   2970  CG  LYS C  81      -4.017  21.039 -11.028  1.00 62.06           C  
ATOM   2971  CD  LYS C  81      -4.423  20.527  -9.652  1.00 62.06           C  
ATOM   2972  CE  LYS C  81      -3.599  21.175  -8.548  1.00 62.06           C  
ATOM   2973  NZ  LYS C  81      -4.037  20.726  -7.193  1.00 62.06           N  
ATOM   2974  N   GLU C  82      -6.429  20.288 -14.870  1.00 62.93           N  
ATOM   2975  CA  GLU C  82      -7.158  19.478 -15.842  1.00 62.93           C  
ATOM   2976  C   GLU C  82      -6.580  19.645 -17.244  1.00 62.93           C  
ATOM   2977  CB  GLU C  82      -8.645  19.844 -15.839  1.00 62.93           C  
ATOM   2978  O   GLU C  82      -6.447  18.670 -17.986  1.00 62.93           O  
ATOM   2979  CG  GLU C  82      -9.427  19.232 -14.687  1.00 62.93           C  
ATOM   2980  CD  GLU C  82     -10.269  20.245 -13.928  1.00 62.93           C  
ATOM   2981  OE1 GLU C  82     -10.935  19.862 -12.939  1.00 62.93           O  
ATOM   2982  OE2 GLU C  82     -10.265  21.431 -14.326  1.00 62.93           O  
ATOM   2983  N   GLN C  83      -6.145  20.808 -17.459  1.00 70.09           N  
ATOM   2984  CA  GLN C  83      -5.559  21.102 -18.763  1.00 70.09           C  
ATOM   2985  C   GLN C  83      -4.196  20.431 -18.917  1.00 70.09           C  
ATOM   2986  CB  GLN C  83      -5.426  22.612 -18.964  1.00 70.09           C  
ATOM   2987  O   GLN C  83      -3.871  19.914 -19.988  1.00 70.09           O  
ATOM   2988  CG  GLN C  83      -6.745  23.310 -19.271  1.00 70.09           C  
ATOM   2989  CD  GLN C  83      -6.605  24.818 -19.352  1.00 70.09           C  
ATOM   2990  NE2 GLN C  83      -7.534  25.463 -20.051  1.00 70.09           N  
ATOM   2991  OE1 GLN C  83      -5.672  25.400 -18.790  1.00 70.09           O  
ATOM   2992  N   ILE C  84      -3.436  20.451 -17.816  1.00 66.60           N  
ATOM   2993  CA  ILE C  84      -2.126  19.809 -17.818  1.00 66.60           C  
ATOM   2994  C   ILE C  84      -2.290  18.304 -18.015  1.00 66.60           C  
ATOM   2995  CB  ILE C  84      -1.353  20.098 -16.511  1.00 66.60           C  
ATOM   2996  O   ILE C  84      -1.556  17.690 -18.793  1.00 66.60           O  
ATOM   2997  CG1 ILE C  84      -0.955  21.577 -16.442  1.00 66.60           C  
ATOM   2998  CG2 ILE C  84      -0.123  19.193 -16.401  1.00 66.60           C  
ATOM   2999  CD1 ILE C  84      -0.262  21.971 -15.145  1.00 66.60           C  
ATOM   3000  N   LEU C  85      -3.331  17.743 -17.284  1.00 65.47           N  
ATOM   3001  CA  LEU C  85      -3.631  16.323 -17.433  1.00 65.47           C  
ATOM   3002  C   LEU C  85      -4.012  15.996 -18.874  1.00 65.47           C  
ATOM   3003  CB  LEU C  85      -4.763  15.912 -16.488  1.00 65.47           C  
ATOM   3004  O   LEU C  85      -3.582  14.977 -19.418  1.00 65.47           O  
ATOM   3005  CG  LEU C  85      -4.667  14.509 -15.886  1.00 65.47           C  
ATOM   3006  CD1 LEU C  85      -4.270  14.590 -14.416  1.00 65.47           C  
ATOM   3007  CD2 LEU C  85      -5.989  13.766 -16.048  1.00 65.47           C  
ATOM   3008  N   GLU C  86      -4.754  16.782 -19.450  1.00 68.37           N  
ATOM   3009  CA  GLU C  86      -5.165  16.585 -20.837  1.00 68.37           C  
ATOM   3010  C   GLU C  86      -3.961  16.588 -21.775  1.00 68.37           C  
ATOM   3011  CB  GLU C  86      -6.165  17.663 -21.261  1.00 68.37           C  
ATOM   3012  O   GLU C  86      -3.885  15.775 -22.698  1.00 68.37           O  
ATOM   3013  CG  GLU C  86      -7.265  17.155 -22.181  1.00 68.37           C  
ATOM   3014  CD  GLU C  86      -8.317  18.206 -22.498  1.00 68.37           C  
ATOM   3015  OE1 GLU C  86      -9.300  17.888 -23.205  1.00 68.37           O  
ATOM   3016  OE2 GLU C  86      -8.155  19.358 -22.036  1.00 68.37           O  
ATOM   3017  N   LEU C  87      -2.994  17.429 -21.507  1.00 73.57           N  
ATOM   3018  CA  LEU C  87      -1.799  17.530 -22.338  1.00 73.57           C  
ATOM   3019  C   LEU C  87      -0.928  16.287 -22.190  1.00 73.57           C  
ATOM   3020  CB  LEU C  87      -0.993  18.778 -21.968  1.00 73.57           C  
ATOM   3021  O   LEU C  87      -0.387  15.782 -23.177  1.00 73.57           O  
ATOM   3022  CG  LEU C  87      -1.311  20.049 -22.758  1.00 73.57           C  
ATOM   3023  CD1 LEU C  87      -0.936  21.285 -21.947  1.00 73.57           C  
ATOM   3024  CD2 LEU C  87      -0.585  20.042 -24.098  1.00 73.57           C  
ATOM   3025  N   LEU C  88      -0.874  15.877 -21.013  1.00 69.22           N  
ATOM   3026  CA  LEU C  88      -0.066  14.691 -20.749  1.00 69.22           C  
ATOM   3027  C   LEU C  88      -0.689  13.455 -21.390  1.00 69.22           C  
ATOM   3028  CB  LEU C  88       0.091  14.474 -19.242  1.00 69.22           C  
ATOM   3029  O   LEU C  88       0.019  12.628 -21.968  1.00 69.22           O  
ATOM   3030  CG  LEU C  88       1.090  15.385 -18.526  1.00 69.22           C  
ATOM   3031  CD1 LEU C  88       0.896  15.302 -17.016  1.00 69.22           C  
ATOM   3032  CD2 LEU C  88       2.519  15.017 -18.908  1.00 69.22           C  
ATOM   3033  N   VAL C  89      -1.991  13.317 -21.272  1.00 67.93           N  
ATOM   3034  CA  VAL C  89      -2.710  12.194 -21.865  1.00 67.93           C  
ATOM   3035  C   VAL C  89      -2.582  12.243 -23.386  1.00 67.93           C  
ATOM   3036  CB  VAL C  89      -4.200  12.194 -21.455  1.00 67.93           C  
ATOM   3037  O   VAL C  89      -2.404  11.209 -24.034  1.00 67.93           O  
ATOM   3038  CG1 VAL C  89      -4.973  11.128 -22.230  1.00 67.93           C  
ATOM   3039  CG2 VAL C  89      -4.339  11.973 -19.951  1.00 67.93           C  
ATOM   3040  N   LEU C  90      -2.620  13.382 -23.914  1.00 74.02           N  
ATOM   3041  CA  LEU C  90      -2.443  13.563 -25.351  1.00 74.02           C  
ATOM   3042  C   LEU C  90      -1.061  13.093 -25.792  1.00 74.02           C  
ATOM   3043  CB  LEU C  90      -2.641  15.032 -25.734  1.00 74.02           C  
ATOM   3044  O   LEU C  90      -0.932  12.380 -26.790  1.00 74.02           O  
ATOM   3045  CG  LEU C  90      -2.441  15.381 -27.210  1.00 74.02           C  
ATOM   3046  CD1 LEU C  90      -3.501  14.694 -28.065  1.00 74.02           C  
ATOM   3047  CD2 LEU C  90      -2.479  16.892 -27.413  1.00 74.02           C  
ATOM   3048  N   GLU C  91      -0.119  13.552 -25.084  1.00 69.40           N  
ATOM   3049  CA  GLU C  91       1.247  13.155 -25.412  1.00 69.40           C  
ATOM   3050  C   GLU C  91       1.408  11.638 -25.366  1.00 69.40           C  
ATOM   3051  CB  GLU C  91       2.244  13.819 -24.459  1.00 69.40           C  
ATOM   3052  O   GLU C  91       2.048  11.050 -26.239  1.00 69.40           O  
ATOM   3053  CG  GLU C  91       3.694  13.704 -24.906  1.00 69.40           C  
ATOM   3054  CD  GLU C  91       4.071  14.707 -25.984  1.00 69.40           C  
ATOM   3055  OE1 GLU C  91       5.204  14.635 -26.511  1.00 69.40           O  
ATOM   3056  OE2 GLU C  91       3.226  15.573 -26.304  1.00 69.40           O  
ATOM   3057  N   GLN C  92       0.824  11.055 -24.426  1.00 64.52           N  
ATOM   3058  CA  GLN C  92       0.889   9.601 -24.312  1.00 64.52           C  
ATOM   3059  C   GLN C  92       0.107   8.926 -25.435  1.00 64.52           C  
ATOM   3060  CB  GLN C  92       0.356   9.145 -22.953  1.00 64.52           C  
ATOM   3061  O   GLN C  92       0.537   7.901 -25.968  1.00 64.52           O  
ATOM   3062  CG  GLN C  92       0.785   7.736 -22.565  1.00 64.52           C  
ATOM   3063  CD  GLN C  92       2.293   7.571 -22.529  1.00 64.52           C  
ATOM   3064  NE2 GLN C  92       2.752   6.326 -22.466  1.00 64.52           N  
ATOM   3065  OE1 GLN C  92       3.039   8.555 -22.559  1.00 64.52           O  
ATOM   3066  N   PHE C  93      -0.950   9.460 -25.742  1.00 67.90           N  
ATOM   3067  CA  PHE C  93      -1.772   8.946 -26.831  1.00 67.90           C  
ATOM   3068  C   PHE C  93      -0.993   8.939 -28.141  1.00 67.90           C  
ATOM   3069  CB  PHE C  93      -3.048   9.781 -26.983  1.00 67.90           C  
ATOM   3070  O   PHE C  93      -1.036   7.960 -28.890  1.00 67.90           O  
ATOM   3071  CG  PHE C  93      -3.959   9.302 -28.081  1.00 67.90           C  
ATOM   3072  CD1 PHE C  93      -4.066  10.008 -29.273  1.00 67.90           C  
ATOM   3073  CD2 PHE C  93      -4.710   8.144 -27.921  1.00 67.90           C  
ATOM   3074  CE1 PHE C  93      -4.908   9.567 -30.291  1.00 67.90           C  
ATOM   3075  CE2 PHE C  93      -5.555   7.697 -28.933  1.00 67.90           C  
ATOM   3076  CZ  PHE C  93      -5.653   8.411 -30.117  1.00 67.90           C  
ATOM   3077  N   LEU C  94      -0.254   9.915 -28.410  1.00 71.91           N  
ATOM   3078  CA  LEU C  94       0.523  10.029 -29.639  1.00 71.91           C  
ATOM   3079  C   LEU C  94       1.654   9.007 -29.663  1.00 71.91           C  
ATOM   3080  CB  LEU C  94       1.092  11.443 -29.784  1.00 71.91           C  
ATOM   3081  O   LEU C  94       2.003   8.486 -30.725  1.00 71.91           O  
ATOM   3082  CG  LEU C  94       0.080  12.557 -30.055  1.00 71.91           C  
ATOM   3083  CD1 LEU C  94       0.770  13.917 -30.029  1.00 71.91           C  
ATOM   3084  CD2 LEU C  94      -0.620  12.331 -31.391  1.00 71.91           C  
ATOM   3085  N   THR C  95       2.154   8.662 -28.516  1.00 64.29           N  
ATOM   3086  CA  THR C  95       3.267   7.723 -28.427  1.00 64.29           C  
ATOM   3087  C   THR C  95       2.787   6.293 -28.654  1.00 64.29           C  
ATOM   3088  CB  THR C  95       3.972   7.820 -27.061  1.00 64.29           C  
ATOM   3089  O   THR C  95       3.531   5.457 -29.172  1.00 64.29           O  
ATOM   3090  CG2 THR C  95       5.255   8.638 -27.162  1.00 64.29           C  
ATOM   3091  OG1 THR C  95       3.093   8.446 -26.119  1.00 64.29           O  
ATOM   3092  N   VAL C  96       1.502   6.081 -28.406  1.00 59.28           N  
ATOM   3093  CA  VAL C  96       0.982   4.720 -28.477  1.00 59.28           C  
ATOM   3094  C   VAL C  96       0.451   4.442 -29.882  1.00 59.28           C  
ATOM   3095  CB  VAL C  96      -0.130   4.481 -27.431  1.00 59.28           C  
ATOM   3096  O   VAL C  96       0.291   3.284 -30.274  1.00 59.28           O  
ATOM   3097  CG1 VAL C  96      -0.686   3.063 -27.547  1.00 59.28           C  
ATOM   3098  CG2 VAL C  96       0.401   4.737 -26.022  1.00 59.28           C  
ATOM   3099  N   LEU C  97       0.326   5.474 -30.683  1.00 67.83           N  
ATOM   3100  CA  LEU C  97      -0.187   5.320 -32.040  1.00 67.83           C  
ATOM   3101  C   LEU C  97       0.852   4.666 -32.943  1.00 67.83           C  
ATOM   3102  CB  LEU C  97      -0.599   6.678 -32.615  1.00 67.83           C  
ATOM   3103  O   LEU C  97       2.055   4.862 -32.756  1.00 67.83           O  
ATOM   3104  CG  LEU C  97      -1.884   7.290 -32.055  1.00 67.83           C  
ATOM   3105  CD1 LEU C  97      -1.993   8.756 -32.461  1.00 67.83           C  
ATOM   3106  CD2 LEU C  97      -3.102   6.506 -32.533  1.00 67.83           C  
ATOM   3107  N   PRO C  98       0.438   3.758 -33.856  1.00 63.55           N  
ATOM   3108  CA  PRO C  98       1.361   3.156 -34.821  1.00 63.55           C  
ATOM   3109  C   PRO C  98       2.123   4.198 -35.638  1.00 63.55           C  
ATOM   3110  CB  PRO C  98       0.439   2.326 -35.719  1.00 63.55           C  
ATOM   3111  O   PRO C  98       1.615   5.298 -35.870  1.00 63.55           O  
ATOM   3112  CG  PRO C  98      -0.912   2.440 -35.090  1.00 63.55           C  
ATOM   3113  CD  PRO C  98      -0.843   3.466 -33.996  1.00 63.55           C  
ATOM   3114  N   GLY C  99       3.322   3.997 -36.002  1.00 64.50           N  
ATOM   3115  CA  GLY C  99       4.290   4.914 -36.583  1.00 64.50           C  
ATOM   3116  C   GLY C  99       3.730   5.717 -37.742  1.00 64.50           C  
ATOM   3117  O   GLY C  99       3.921   6.933 -37.810  1.00 64.50           O  
ATOM   3118  N   GLU C 100       3.046   5.115 -38.678  1.00 68.34           N  
ATOM   3119  CA  GLU C 100       2.550   5.806 -39.864  1.00 68.34           C  
ATOM   3120  C   GLU C 100       1.466   6.817 -39.501  1.00 68.34           C  
ATOM   3121  CB  GLU C 100       2.011   4.801 -40.886  1.00 68.34           C  
ATOM   3122  O   GLU C 100       1.438   7.925 -40.041  1.00 68.34           O  
ATOM   3123  CG  GLU C 100       3.098   4.048 -41.640  1.00 68.34           C  
ATOM   3124  CD  GLU C 100       2.553   3.154 -42.743  1.00 68.34           C  
ATOM   3125  OE1 GLU C 100       3.358   2.539 -43.479  1.00 68.34           O  
ATOM   3126  OE2 GLU C 100       1.312   3.069 -42.872  1.00 68.34           O  
ATOM   3127  N   ILE C 101       0.563   6.430 -38.558  1.00 71.27           N  
ATOM   3128  CA  ILE C 101      -0.540   7.277 -38.114  1.00 71.27           C  
ATOM   3129  C   ILE C 101      -0.009   8.377 -37.198  1.00 71.27           C  
ATOM   3130  CB  ILE C 101      -1.628   6.454 -37.389  1.00 71.27           C  
ATOM   3131  O   ILE C 101      -0.478   9.517 -37.251  1.00 71.27           O  
ATOM   3132  CG1 ILE C 101      -2.176   5.361 -38.313  1.00 71.27           C  
ATOM   3133  CG2 ILE C 101      -2.753   7.366 -36.891  1.00 71.27           C  
ATOM   3134  CD1 ILE C 101      -3.149   4.407 -37.635  1.00 71.27           C  
ATOM   3135  N   GLN C 102       0.945   7.949 -36.405  1.00 72.81           N  
ATOM   3136  CA  GLN C 102       1.563   8.878 -35.464  1.00 72.81           C  
ATOM   3137  C   GLN C 102       2.119  10.103 -36.185  1.00 72.81           C  
ATOM   3138  CB  GLN C 102       2.675   8.184 -34.676  1.00 72.81           C  
ATOM   3139  O   GLN C 102       1.889  11.237 -35.761  1.00 72.81           O  
ATOM   3140  CG  GLN C 102       3.229   9.019 -33.529  1.00 72.81           C  
ATOM   3141  CD  GLN C 102       4.344   8.317 -32.777  1.00 72.81           C  
ATOM   3142  NE2 GLN C 102       4.786   8.917 -31.677  1.00 72.81           N  
ATOM   3143  OE1 GLN C 102       4.803   7.244 -33.180  1.00 72.81           O  
ATOM   3144  N   GLY C 103       2.935   9.825 -37.222  1.00 73.56           N  
ATOM   3145  CA  GLY C 103       3.519  10.901 -38.007  1.00 73.56           C  
ATOM   3146  C   GLY C 103       2.483  11.839 -38.598  1.00 73.56           C  
ATOM   3147  O   GLY C 103       2.656  13.059 -38.569  1.00 73.56           O  
ATOM   3148  N   TRP C 104       1.433  11.269 -39.077  1.00 78.00           N  
ATOM   3149  CA  TRP C 104       0.360  12.036 -39.702  1.00 78.00           C  
ATOM   3150  C   TRP C 104      -0.360  12.902 -38.673  1.00 78.00           C  
ATOM   3151  CB  TRP C 104      -0.639  11.102 -40.390  1.00 78.00           C  
ATOM   3152  O   TRP C 104      -0.597  14.089 -38.909  1.00 78.00           O  
ATOM   3153  CG  TRP C 104      -1.704  11.816 -41.167  1.00 78.00           C  
ATOM   3154  CD1 TRP C 104      -1.593  12.348 -42.421  1.00 78.00           C  
ATOM   3155  CD2 TRP C 104      -3.043  12.080 -40.736  1.00 78.00           C  
ATOM   3156  CE2 TRP C 104      -3.689  12.776 -41.782  1.00 78.00           C  
ATOM   3157  CE3 TRP C 104      -3.760  11.795 -39.567  1.00 78.00           C  
ATOM   3158  NE1 TRP C 104      -2.783  12.927 -42.797  1.00 78.00           N  
ATOM   3159  CH2 TRP C 104      -5.698  12.899 -40.537  1.00 78.00           C  
ATOM   3160  CZ2 TRP C 104      -5.020  13.191 -41.692  1.00 78.00           C  
ATOM   3161  CZ3 TRP C 104      -5.084  12.209 -39.479  1.00 78.00           C  
ATOM   3162  N   VAL C 105      -0.742  12.408 -37.578  1.00 80.67           N  
ATOM   3163  CA  VAL C 105      -1.500  13.115 -36.551  1.00 80.67           C  
ATOM   3164  C   VAL C 105      -0.645  14.230 -35.953  1.00 80.67           C  
ATOM   3165  CB  VAL C 105      -1.979  12.156 -35.438  1.00 80.67           C  
ATOM   3166  O   VAL C 105      -1.138  15.332 -35.701  1.00 80.67           O  
ATOM   3167  CG1 VAL C 105      -2.668  12.932 -34.317  1.00 80.67           C  
ATOM   3168  CG2 VAL C 105      -2.916  11.097 -36.014  1.00 80.67           C  
ATOM   3169  N   ARG C 106       0.596  13.873 -35.784  1.00 76.59           N  
ATOM   3170  CA  ARG C 106       1.504  14.864 -35.217  1.00 76.59           C  
ATOM   3171  C   ARG C 106       1.649  16.067 -36.142  1.00 76.59           C  
ATOM   3172  CB  ARG C 106       2.877  14.243 -34.946  1.00 76.59           C  
ATOM   3173  O   ARG C 106       1.774  17.203 -35.678  1.00 76.59           O  
ATOM   3174  CG  ARG C 106       3.038  13.695 -33.537  1.00 76.59           C  
ATOM   3175  CD  ARG C 106       4.451  13.187 -33.288  1.00 76.59           C  
ATOM   3176  NE  ARG C 106       4.532  12.398 -32.062  1.00 76.59           N  
ATOM   3177  NH1 ARG C 106       6.631  11.541 -32.506  1.00 76.59           N  
ATOM   3178  NH2 ARG C 106       5.534  10.958 -30.580  1.00 76.59           N  
ATOM   3179  CZ  ARG C 106       5.565  11.634 -31.719  1.00 76.59           C  
ATOM   3180  N   GLU C 107       1.615  15.794 -37.395  1.00 75.56           N  
ATOM   3181  CA  GLU C 107       1.734  16.854 -38.392  1.00 75.56           C  
ATOM   3182  C   GLU C 107       0.523  17.782 -38.357  1.00 75.56           C  
ATOM   3183  CB  GLU C 107       1.900  16.259 -39.793  1.00 75.56           C  
ATOM   3184  O   GLU C 107       0.632  18.966 -38.685  1.00 75.56           O  
ATOM   3185  CG  GLU C 107       3.330  16.297 -40.311  1.00 75.56           C  
ATOM   3186  CD  GLU C 107       3.502  15.596 -41.649  1.00 75.56           C  
ATOM   3187  OE1 GLU C 107       4.652  15.480 -42.130  1.00 75.56           O  
ATOM   3188  OE2 GLU C 107       2.479  15.160 -42.222  1.00 75.56           O  
ATOM   3189  N   GLN C 108      -0.540  17.348 -37.841  1.00 76.33           N  
ATOM   3190  CA  GLN C 108      -1.767  18.135 -37.786  1.00 76.33           C  
ATOM   3191  C   GLN C 108      -1.833  18.962 -36.505  1.00 76.33           C  
ATOM   3192  CB  GLN C 108      -2.993  17.228 -37.890  1.00 76.33           C  
ATOM   3193  O   GLN C 108      -2.675  19.853 -36.378  1.00 76.33           O  
ATOM   3194  CG  GLN C 108      -3.115  16.507 -39.226  1.00 76.33           C  
ATOM   3195  CD  GLN C 108      -3.343  17.457 -40.386  1.00 76.33           C  
ATOM   3196  NE2 GLN C 108      -3.068  16.989 -41.599  1.00 76.33           N  
ATOM   3197  OE1 GLN C 108      -3.765  18.602 -40.195  1.00 76.33           O  
ATOM   3198  N   HIS C 109      -0.913  18.781 -35.559  1.00 75.53           N  
ATOM   3199  CA  HIS C 109      -0.756  19.521 -34.312  1.00 75.53           C  
ATOM   3200  C   HIS C 109      -2.085  19.648 -33.576  1.00 75.53           C  
ATOM   3201  CB  HIS C 109      -0.172  20.909 -34.584  1.00 75.53           C  
ATOM   3202  O   HIS C 109      -2.589  20.757 -33.381  1.00 75.53           O  
ATOM   3203  CG  HIS C 109       1.258  20.882 -35.021  1.00 75.53           C  
ATOM   3204  CD2 HIS C 109       1.845  21.304 -36.166  1.00 75.53           C  
ATOM   3205  ND1 HIS C 109       2.267  20.370 -34.236  1.00 75.53           N  
ATOM   3206  CE1 HIS C 109       3.417  20.478 -34.880  1.00 75.53           C  
ATOM   3207  NE2 HIS C 109       3.188  21.042 -36.054  1.00 75.53           N  
ATOM   3208  N   PRO C 110      -2.632  18.520 -33.168  1.00 77.82           N  
ATOM   3209  CA  PRO C 110      -3.884  18.612 -32.413  1.00 77.82           C  
ATOM   3210  C   PRO C 110      -3.715  19.329 -31.076  1.00 77.82           C  
ATOM   3211  CB  PRO C 110      -4.277  17.147 -32.202  1.00 77.82           C  
ATOM   3212  O   PRO C 110      -2.687  19.171 -30.412  1.00 77.82           O  
ATOM   3213  CG  PRO C 110      -3.029  16.373 -32.480  1.00 77.82           C  
ATOM   3214  CD  PRO C 110      -2.069  17.264 -33.215  1.00 77.82           C  
ATOM   3215  N   GLY C 111      -4.616  20.268 -30.678  1.00 70.34           N  
ATOM   3216  CA  GLY C 111      -4.551  21.051 -29.454  1.00 70.34           C  
ATOM   3217  C   GLY C 111      -5.169  20.346 -28.261  1.00 70.34           C  
ATOM   3218  O   GLY C 111      -4.887  20.695 -27.113  1.00 70.34           O  
ATOM   3219  N   SER C 112      -6.014  19.322 -28.550  1.00 74.65           N  
ATOM   3220  CA  SER C 112      -6.695  18.582 -27.493  1.00 74.65           C  
ATOM   3221  C   SER C 112      -6.783  17.096 -27.826  1.00 74.65           C  
ATOM   3222  CB  SER C 112      -8.098  19.145 -27.262  1.00 74.65           C  
ATOM   3223  O   SER C 112      -6.623  16.704 -28.984  1.00 74.65           O  
ATOM   3224  OG  SER C 112      -8.984  18.720 -28.283  1.00 74.65           O  
ATOM   3225  N   GLY C 113      -6.913  16.218 -26.849  1.00 78.63           N  
ATOM   3226  CA  GLY C 113      -7.082  14.784 -27.026  1.00 78.63           C  
ATOM   3227  C   GLY C 113      -8.269  14.426 -27.899  1.00 78.63           C  
ATOM   3228  O   GLY C 113      -8.185  13.516 -28.727  1.00 78.63           O  
ATOM   3229  N   GLU C 114      -9.329  15.140 -27.761  1.00 80.17           N  
ATOM   3230  CA  GLU C 114     -10.537  14.894 -28.544  1.00 80.17           C  
ATOM   3231  C   GLU C 114     -10.296  15.155 -30.028  1.00 80.17           C  
ATOM   3232  CB  GLU C 114     -11.691  15.764 -28.038  1.00 80.17           C  
ATOM   3233  O   GLU C 114     -10.781  14.410 -30.881  1.00 80.17           O  
ATOM   3234  CG  GLU C 114     -12.508  15.117 -26.928  1.00 80.17           C  
ATOM   3235  CD  GLU C 114     -13.516  16.063 -26.296  1.00 80.17           C  
ATOM   3236  OE1 GLU C 114     -14.224  15.651 -25.349  1.00 80.17           O  
ATOM   3237  OE2 GLU C 114     -13.599  17.225 -26.751  1.00 80.17           O  
ATOM   3238  N   GLU C 115      -9.525  16.175 -30.211  1.00 81.52           N  
ATOM   3239  CA  GLU C 115      -9.168  16.511 -31.586  1.00 81.52           C  
ATOM   3240  C   GLU C 115      -8.280  15.435 -32.204  1.00 81.52           C  
ATOM   3241  CB  GLU C 115      -8.466  17.870 -31.643  1.00 81.52           C  
ATOM   3242  O   GLU C 115      -8.452  15.076 -33.371  1.00 81.52           O  
ATOM   3243  CG  GLU C 115      -8.631  18.592 -32.972  1.00 81.52           C  
ATOM   3244  CD  GLU C 115      -7.937  19.944 -33.011  1.00 81.52           C  
ATOM   3245  OE1 GLU C 115      -7.935  20.595 -34.080  1.00 81.52           O  
ATOM   3246  OE2 GLU C 115      -7.389  20.355 -31.964  1.00 81.52           O  
ATOM   3247  N   ALA C 116      -7.416  14.932 -31.389  1.00 80.79           N  
ATOM   3248  CA  ALA C 116      -6.519  13.881 -31.864  1.00 80.79           C  
ATOM   3249  C   ALA C 116      -7.289  12.599 -32.167  1.00 80.79           C  
ATOM   3250  CB  ALA C 116      -5.425  13.610 -30.834  1.00 80.79           C  
ATOM   3251  O   ALA C 116      -7.047  11.949 -33.187  1.00 80.79           O  
ATOM   3252  N   VAL C 117      -8.216  12.310 -31.402  1.00 81.53           N  
ATOM   3253  CA  VAL C 117      -9.040  11.119 -31.583  1.00 81.53           C  
ATOM   3254  C   VAL C 117      -9.883  11.262 -32.847  1.00 81.53           C  
ATOM   3255  CB  VAL C 117      -9.950  10.868 -30.360  1.00 81.53           C  
ATOM   3256  O   VAL C 117     -10.017  10.311 -33.622  1.00 81.53           O  
ATOM   3257  CG1 VAL C 117     -10.928   9.728 -30.640  1.00 81.53           C  
ATOM   3258  CG2 VAL C 117      -9.109  10.563 -29.122  1.00 81.53           C  
ATOM   3259  N   ALA C 118     -10.360  12.460 -33.046  1.00 81.04           N  
ATOM   3260  CA  ALA C 118     -11.174  12.721 -34.230  1.00 81.04           C  
ATOM   3261  C   ALA C 118     -10.354  12.555 -35.507  1.00 81.04           C  
ATOM   3262  CB  ALA C 118     -11.774  14.123 -34.165  1.00 81.04           C  
ATOM   3263  O   ALA C 118     -10.847  12.021 -36.503  1.00 81.04           O  
ATOM   3264  N   LEU C 119      -9.110  12.984 -35.420  1.00 80.71           N  
ATOM   3265  CA  LEU C 119      -8.214  12.861 -36.564  1.00 80.71           C  
ATOM   3266  C   LEU C 119      -7.949  11.395 -36.892  1.00 80.71           C  
ATOM   3267  CB  LEU C 119      -6.891  13.581 -36.289  1.00 80.71           C  
ATOM   3268  O   LEU C 119      -7.946  11.008 -38.063  1.00 80.71           O  
ATOM   3269  CG  LEU C 119      -6.920  15.108 -36.372  1.00 80.71           C  
ATOM   3270  CD1 LEU C 119      -5.638  15.695 -35.792  1.00 80.71           C  
ATOM   3271  CD2 LEU C 119      -7.116  15.561 -37.815  1.00 80.71           C  
ATOM   3272  N   VAL C 120      -7.820  10.628 -35.943  1.00 79.19           N  
ATOM   3273  CA  VAL C 120      -7.532   9.209 -36.122  1.00 79.19           C  
ATOM   3274  C   VAL C 120      -8.782   8.486 -36.619  1.00 79.19           C  
ATOM   3275  CB  VAL C 120      -7.028   8.562 -34.813  1.00 79.19           C  
ATOM   3276  O   VAL C 120      -8.700   7.619 -37.492  1.00 79.19           O  
ATOM   3277  CG1 VAL C 120      -6.848   7.055 -34.989  1.00 79.19           C  
ATOM   3278  CG2 VAL C 120      -5.718   9.211 -34.368  1.00 79.19           C  
ATOM   3279  N   GLU C 121      -9.906   8.858 -36.205  1.00 79.52           N  
ATOM   3280  CA  GLU C 121     -11.170   8.260 -36.622  1.00 79.52           C  
ATOM   3281  C   GLU C 121     -11.468   8.563 -38.087  1.00 79.52           C  
ATOM   3282  CB  GLU C 121     -12.318   8.757 -35.738  1.00 79.52           C  
ATOM   3283  O   GLU C 121     -11.979   7.707 -38.812  1.00 79.52           O  
ATOM   3284  CG  GLU C 121     -12.427   8.030 -34.406  1.00 79.52           C  
ATOM   3285  CD  GLU C 121     -13.558   8.548 -33.531  1.00 79.52           C  
ATOM   3286  OE1 GLU C 121     -13.854   7.922 -32.488  1.00 79.52           O  
ATOM   3287  OE2 GLU C 121     -14.155   9.587 -33.893  1.00 79.52           O  
ATOM   3288  N   ASP C 122     -11.142   9.765 -38.464  1.00 77.16           N  
ATOM   3289  CA  ASP C 122     -11.362  10.168 -39.850  1.00 77.16           C  
ATOM   3290  C   ASP C 122     -10.471   9.372 -40.801  1.00 77.16           C  
ATOM   3291  CB  ASP C 122     -11.106  11.667 -40.020  1.00 77.16           C  
ATOM   3292  O   ASP C 122     -10.884   9.040 -41.914  1.00 77.16           O  
ATOM   3293  CG  ASP C 122     -12.363  12.505 -39.860  1.00 77.16           C  
ATOM   3294  OD1 ASP C 122     -13.461  11.932 -39.692  1.00 77.16           O  
ATOM   3295  OD2 ASP C 122     -12.254  13.749 -39.904  1.00 77.16           O  
ATOM   3296  N   LEU C 123      -9.297   9.126 -40.346  1.00 70.37           N  
ATOM   3297  CA  LEU C 123      -8.367   8.341 -41.150  1.00 70.37           C  
ATOM   3298  C   LEU C 123      -8.859   6.906 -41.305  1.00 70.37           C  
ATOM   3299  CB  LEU C 123      -6.973   8.349 -40.517  1.00 70.37           C  
ATOM   3300  O   LEU C 123      -8.671   6.291 -42.358  1.00 70.37           O  
ATOM   3301  CG  LEU C 123      -5.997   9.405 -41.040  1.00 70.37           C  
ATOM   3302  CD1 LEU C 123      -5.053   9.850 -39.928  1.00 70.37           C  
ATOM   3303  CD2 LEU C 123      -5.212   8.865 -42.231  1.00 70.37           C  
ATOM   3304  N   GLN C 124      -9.479   6.453 -40.327  1.00 67.91           N  
ATOM   3305  CA  GLN C 124      -9.965   5.077 -40.330  1.00 67.91           C  
ATOM   3306  C   GLN C 124     -11.188   4.928 -41.230  1.00 67.91           C  
ATOM   3307  CB  GLN C 124     -10.300   4.623 -38.909  1.00 67.91           C  
ATOM   3308  O   GLN C 124     -11.427   3.856 -41.790  1.00 67.91           O  
ATOM   3309  CG  GLN C 124      -9.082   4.223 -38.088  1.00 67.91           C  
ATOM   3310  CD  GLN C 124      -9.445   3.730 -36.700  1.00 67.91           C  
ATOM   3311  NE2 GLN C 124      -8.459   3.207 -35.979  1.00 67.91           N  
ATOM   3312  OE1 GLN C 124     -10.603   3.819 -36.278  1.00 67.91           O  
ATOM   3313  N   LYS C 125     -11.950   6.043 -41.390  1.00 64.35           N  
ATOM   3314  CA  LYS C 125     -13.149   6.005 -42.223  1.00 64.35           C  
ATOM   3315  C   LYS C 125     -12.798   6.176 -43.698  1.00 64.35           C  
ATOM   3316  CB  LYS C 125     -14.138   7.089 -41.791  1.00 64.35           C  
ATOM   3317  O   LYS C 125     -13.574   5.788 -44.575  1.00 64.35           O  
ATOM   3318  CG  LYS C 125     -14.922   6.745 -40.533  1.00 64.35           C  
ATOM   3319  CD  LYS C 125     -15.923   7.838 -40.182  1.00 64.35           C  
ATOM   3320  CE  LYS C 125     -16.640   7.540 -38.872  1.00 64.35           C  
ATOM   3321  NZ  LYS C 125     -17.548   8.656 -38.471  1.00 64.35           N  
ATOM   3322  N   GLN C 126     -11.593   6.822 -43.945  1.00 57.29           N  
ATOM   3323  CA  GLN C 126     -11.232   7.024 -45.345  1.00 57.29           C  
ATOM   3324  C   GLN C 126     -10.891   5.699 -46.021  1.00 57.29           C  
ATOM   3325  CB  GLN C 126     -10.053   7.992 -45.461  1.00 57.29           C  
ATOM   3326  O   GLN C 126     -10.255   4.833 -45.417  1.00 57.29           O  
ATOM   3327  CG  GLN C 126     -10.464   9.455 -45.549  1.00 57.29           C  
ATOM   3328  CD  GLN C 126      -9.284  10.386 -45.753  1.00 57.29           C  
ATOM   3329  NE2 GLN C 126      -9.451  11.648 -45.372  1.00 57.29           N  
ATOM   3330  OE1 GLN C 126      -8.230   9.974 -46.247  1.00 57.29           O  
ATOM   3331  N   PRO C 127     -11.600   5.216 -47.005  1.00 47.45           N  
ATOM   3332  CA  PRO C 127     -11.321   3.981 -47.743  1.00 47.45           C  
ATOM   3333  C   PRO C 127      -9.843   3.824 -48.092  1.00 47.45           C  
ATOM   3334  CB  PRO C 127     -12.168   4.129 -49.009  1.00 47.45           C  
ATOM   3335  O   PRO C 127      -9.125   4.819 -48.217  1.00 47.45           O  
ATOM   3336  CG  PRO C 127     -12.613   5.556 -49.007  1.00 47.45           C  
ATOM   3337  CD  PRO C 127     -12.146   6.199 -47.733  1.00 47.45           C  
ATOM   3338  N   VAL C 128      -9.207   2.786 -47.686  1.00 43.39           N  
ATOM   3339  CA  VAL C 128      -7.826   2.348 -47.852  1.00 43.39           C  
ATOM   3340  C   VAL C 128      -7.327   2.726 -49.245  1.00 43.39           C  
ATOM   3341  CB  VAL C 128      -7.682   0.826 -47.629  1.00 43.39           C  
ATOM   3342  O   VAL C 128      -6.120   2.839 -49.469  1.00 43.39           O  
ATOM   3343  CG1 VAL C 128      -6.232   0.385 -47.823  1.00 43.39           C  
ATOM   3344  CG2 VAL C 128      -8.179   0.441 -46.236  1.00 43.39           C  
ATOM   3345  N   LYS C 129      -8.350   2.688 -50.251  1.00 41.94           N  
ATOM   3346  CA  LYS C 129      -7.775   2.668 -51.593  1.00 41.94           C  
ATOM   3347  C   LYS C 129      -6.907   3.899 -51.838  1.00 41.94           C  
ATOM   3348  CB  LYS C 129      -8.879   2.587 -52.649  1.00 41.94           C  
ATOM   3349  O   LYS C 129      -6.109   3.926 -52.778  1.00 41.94           O  
ATOM   3350  CG  LYS C 129      -9.286   1.166 -53.011  1.00 41.94           C  
ATOM   3351  CD  LYS C 129     -10.303   1.148 -54.145  1.00 41.94           C  
ATOM   3352  CE  LYS C 129     -10.741  -0.271 -54.481  1.00 41.94           C  
ATOM   3353  NZ  LYS C 129     -11.769  -0.292 -55.564  1.00 41.94           N  
ATOM   3354  N   ALA C 130      -7.413   4.994 -51.216  1.00 40.85           N  
ATOM   3355  CA  ALA C 130      -6.896   6.251 -51.751  1.00 40.85           C  
ATOM   3356  C   ALA C 130      -5.410   6.409 -51.443  1.00 40.85           C  
ATOM   3357  CB  ALA C 130      -7.682   7.432 -51.187  1.00 40.85           C  
ATOM   3358  O   ALA C 130      -4.775   7.365 -51.894  1.00 40.85           O  
ATOM   3359  N   TRP C 131      -4.954   5.667 -50.436  1.00 38.53           N  
ATOM   3360  CA  TRP C 131      -3.575   6.030 -50.123  1.00 38.53           C  
ATOM   3361  C   TRP C 131      -2.638   5.634 -51.259  1.00 38.53           C  
ATOM   3362  CB  TRP C 131      -3.126   5.366 -48.819  1.00 38.53           C  
ATOM   3363  O   TRP C 131      -1.591   6.257 -51.454  1.00 38.53           O  
ATOM   3364  CG  TRP C 131      -3.206   6.262 -47.620  1.00 38.53           C  
ATOM   3365  CD1 TRP C 131      -3.502   7.597 -47.607  1.00 38.53           C  
ATOM   3366  CD2 TRP C 131      -2.980   5.888 -46.257  1.00 38.53           C  
ATOM   3367  CE2 TRP C 131      -3.157   7.048 -45.471  1.00 38.53           C  
ATOM   3368  CE3 TRP C 131      -2.645   4.684 -45.624  1.00 38.53           C  
ATOM   3369  NE1 TRP C 131      -3.475   8.075 -46.318  1.00 38.53           N  
ATOM   3370  CH2 TRP C 131      -2.683   5.847 -43.488  1.00 38.53           C  
ATOM   3371  CZ2 TRP C 131      -3.011   7.038 -44.082  1.00 38.53           C  
ATOM   3372  CZ3 TRP C 131      -2.499   4.676 -44.242  1.00 38.53           C  
ATOM   3373  N   ARG C 132      -2.815   4.388 -51.827  1.00 33.81           N  
ATOM   3374  CA  ARG C 132      -1.697   3.783 -52.544  1.00 33.81           C  
ATOM   3375  C   ARG C 132      -1.431   4.512 -53.857  1.00 33.81           C  
ATOM   3376  CB  ARG C 132      -1.969   2.302 -52.813  1.00 33.81           C  
ATOM   3377  O   ARG C 132      -0.379   4.327 -54.474  1.00 33.81           O  
ATOM   3378  CG  ARG C 132      -1.413   1.370 -51.747  1.00 33.81           C  
ATOM   3379  CD  ARG C 132      -1.585  -0.093 -52.132  1.00 33.81           C  
ATOM   3380  NE  ARG C 132      -0.998  -0.984 -51.135  1.00 33.81           N  
ATOM   3381  NH1 ARG C 132      -1.219  -2.896 -52.414  1.00 33.81           N  
ATOM   3382  NH2 ARG C 132      -0.292  -3.012 -50.320  1.00 33.81           N  
ATOM   3383  CZ  ARG C 132      -0.838  -2.295 -51.292  1.00 33.81           C  
ATOM   3384  N   GLN C 133      -2.512   5.012 -54.557  1.00 33.14           N  
ATOM   3385  CA  GLN C 133      -2.364   4.949 -56.008  1.00 33.14           C  
ATOM   3386  C   GLN C 133      -1.235   5.859 -56.485  1.00 33.14           C  
ATOM   3387  CB  GLN C 133      -3.673   5.330 -56.699  1.00 33.14           C  
ATOM   3388  O   GLN C 133      -0.994   5.978 -57.688  1.00 33.14           O  
ATOM   3389  CG  GLN C 133      -4.583   4.144 -56.991  1.00 33.14           C  
ATOM   3390  CD  GLN C 133      -5.880   4.550 -57.665  1.00 33.14           C  
ATOM   3391  NE2 GLN C 133      -6.732   3.571 -57.950  1.00 33.14           N  
ATOM   3392  OE1 GLN C 133      -6.114   5.734 -57.927  1.00 33.14           O  
ATOM   3393  N   ASP C 134      -0.718   6.881 -55.740  1.00 32.18           N  
ATOM   3394  CA  ASP C 134      -0.021   7.777 -56.658  1.00 32.18           C  
ATOM   3395  C   ASP C 134       1.199   7.094 -57.271  1.00 32.18           C  
ATOM   3396  CB  ASP C 134       0.401   9.060 -55.939  1.00 32.18           C  
ATOM   3397  O   ASP C 134       2.082   7.760 -57.815  1.00 32.18           O  
ATOM   3398  CG  ASP C 134      -0.638  10.164 -56.037  1.00 32.18           C  
ATOM   3399  OD1 ASP C 134      -1.458  10.147 -56.981  1.00 32.18           O  
ATOM   3400  OD2 ASP C 134      -0.634  11.059 -55.165  1.00 32.18           O  
ATOM   3401  N   VAL C 135       1.481   5.893 -56.866  1.00 30.31           N  
ATOM   3402  CA  VAL C 135       2.781   5.680 -57.494  1.00 30.31           C  
ATOM   3403  C   VAL C 135       2.636   5.738 -59.013  1.00 30.31           C  
ATOM   3404  CB  VAL C 135       3.402   4.331 -57.069  1.00 30.31           C  
ATOM   3405  O   VAL C 135       1.702   5.162 -59.577  1.00 30.31           O  
ATOM   3406  CG1 VAL C 135       4.912   4.335 -57.302  1.00 30.31           C  
ATOM   3407  CG2 VAL C 135       3.084   4.035 -55.605  1.00 30.31           C  
ATOM   3408  N   PRO C 136       3.206   6.769 -59.718  1.00 27.23           N  
ATOM   3409  CA  PRO C 136       3.147   6.962 -61.169  1.00 27.23           C  
ATOM   3410  C   PRO C 136       3.448   5.683 -61.947  1.00 27.23           C  
ATOM   3411  CB  PRO C 136       4.220   8.023 -61.427  1.00 27.23           C  
ATOM   3412  O   PRO C 136       4.419   4.984 -61.642  1.00 27.23           O  
ATOM   3413  CG  PRO C 136       5.002   8.093 -60.155  1.00 27.23           C  
ATOM   3414  CD  PRO C 136       4.438   7.088 -59.192  1.00 27.23           C  
ATOM   3415  N   SER C 137       2.470   4.965 -62.367  1.00 25.35           N  
ATOM   3416  CA  SER C 137       2.490   3.743 -63.164  1.00 25.35           C  
ATOM   3417  C   SER C 137       3.186   3.967 -64.502  1.00 25.35           C  
ATOM   3418  CB  SER C 137       1.068   3.231 -63.398  1.00 25.35           C  
ATOM   3419  O   SER C 137       2.680   4.698 -65.356  1.00 25.35           O  
ATOM   3420  OG  SER C 137       0.960   1.864 -63.043  1.00 25.35           O  
ATOM   3421  N   GLU C 138       4.498   4.019 -64.565  1.00 28.65           N  
ATOM   3422  CA  GLU C 138       5.202   3.966 -65.843  1.00 28.65           C  
ATOM   3423  C   GLU C 138       4.877   2.682 -66.599  1.00 28.65           C  
ATOM   3424  CB  GLU C 138       6.713   4.084 -65.630  1.00 28.65           C  
ATOM   3425  O   GLU C 138       5.714   1.781 -66.691  1.00 28.65           O  
ATOM   3426  CG  GLU C 138       7.381   5.124 -66.518  1.00 28.65           C  
ATOM   3427  CD  GLU C 138       8.866   5.287 -66.239  1.00 28.65           C  
ATOM   3428  OE1 GLU C 138       9.583   5.868 -67.085  1.00 28.65           O  
ATOM   3429  OE2 GLU C 138       9.317   4.830 -65.165  1.00 28.65           O  
ATOM   3430  N   GLU C 139       3.685   2.243 -66.571  1.00 24.69           N  
ATOM   3431  CA  GLU C 139       3.664   0.857 -67.028  1.00 24.69           C  
ATOM   3432  C   GLU C 139       4.248   0.729 -68.432  1.00 24.69           C  
ATOM   3433  CB  GLU C 139       2.237   0.303 -67.001  1.00 24.69           C  
ATOM   3434  O   GLU C 139       5.095  -0.131 -68.682  1.00 24.69           O  
ATOM   3435  CG  GLU C 139       1.918  -0.515 -65.757  1.00 24.69           C  
ATOM   3436  CD  GLU C 139       0.536  -1.147 -65.792  1.00 24.69           C  
ATOM   3437  OE1 GLU C 139       0.218  -1.960 -64.895  1.00 24.69           O  
ATOM   3438  OE2 GLU C 139      -0.235  -0.826 -66.724  1.00 24.69           O  
ATOM   3439  N   ALA C 140       3.399   0.674 -69.577  1.00 24.13           N  
ATOM   3440  CA  ALA C 140       3.120  -0.551 -70.321  1.00 24.13           C  
ATOM   3441  C   ALA C 140       3.928  -0.602 -71.615  1.00 24.13           C  
ATOM   3442  CB  ALA C 140       1.628  -0.662 -70.624  1.00 24.13           C  
ATOM   3443  O   ALA C 140       4.574  -1.610 -71.912  1.00 24.13           O  
ATOM   3444  N   GLU C 141       3.356  -0.105 -72.806  1.00 23.75           N  
ATOM   3445  CA  GLU C 141       2.996  -1.007 -73.896  1.00 23.75           C  
ATOM   3446  C   GLU C 141       4.163  -1.201 -74.860  1.00 23.75           C  
ATOM   3447  CB  GLU C 141       1.773  -0.478 -74.650  1.00 23.75           C  
ATOM   3448  O   GLU C 141       5.049  -0.349 -74.950  1.00 23.75           O  
ATOM   3449  CG  GLU C 141       0.449  -0.781 -73.964  1.00 23.75           C  
ATOM   3450  CD  GLU C 141      -0.482  -1.637 -74.808  1.00 23.75           C  
ATOM   3451  OE1 GLU C 141      -1.261  -2.432 -74.235  1.00 23.75           O  
ATOM   3452  OE2 GLU C 141      -0.430  -1.514 -76.052  1.00 23.75           O  
ATOM   3453  N   PRO C 142       3.933  -2.181 -75.895  1.00 23.35           N  
ATOM   3454  CA  PRO C 142       4.736  -3.227 -76.532  1.00 23.35           C  
ATOM   3455  C   PRO C 142       5.585  -2.699 -77.686  1.00 23.35           C  
ATOM   3456  CB  PRO C 142       3.685  -4.219 -77.037  1.00 23.35           C  
ATOM   3457  O   PRO C 142       6.789  -2.964 -77.744  1.00 23.35           O  
ATOM   3458  CG  PRO C 142       2.472  -3.388 -77.304  1.00 23.35           C  
ATOM   3459  CD  PRO C 142       2.766  -1.972 -76.899  1.00 23.35           C  
ATOM   3460  N   GLU C 143       4.883  -2.711 -79.051  1.00 22.98           N  
ATOM   3461  CA  GLU C 143       5.261  -3.738 -80.017  1.00 22.98           C  
ATOM   3462  C   GLU C 143       6.372  -3.245 -80.940  1.00 22.98           C  
ATOM   3463  CB  GLU C 143       4.047  -4.174 -80.841  1.00 22.98           C  
ATOM   3464  O   GLU C 143       7.390  -3.919 -81.108  1.00 22.98           O  
ATOM   3465  CG  GLU C 143       3.735  -5.660 -80.739  1.00 22.98           C  
ATOM   3466  CD  GLU C 143       2.535  -6.080 -81.573  1.00 22.98           C  
ATOM   3467  OE1 GLU C 143       2.291  -7.300 -81.714  1.00 22.98           O  
ATOM   3468  OE2 GLU C 143       1.834  -5.182 -82.091  1.00 22.98           O  
ATOM   3469  N   ALA C 144       5.879  -2.992 -82.363  1.00 22.97           N  
ATOM   3470  CA  ALA C 144       6.293  -3.830 -83.486  1.00 22.97           C  
ATOM   3471  C   ALA C 144       7.574  -3.299 -84.123  1.00 22.97           C  
ATOM   3472  CB  ALA C 144       5.179  -3.913 -84.526  1.00 22.97           C  
ATOM   3473  O   ALA C 144       7.995  -2.175 -83.842  1.00 22.97           O  
ATOM   3474  N   ALA C 145       7.642  -3.564 -85.545  1.00 23.13           N  
ATOM   3475  CA  ALA C 145       8.634  -4.185 -86.419  1.00 23.13           C  
ATOM   3476  C   ALA C 145       9.498  -3.130 -87.103  1.00 23.13           C  
ATOM   3477  CB  ALA C 145       7.949  -5.065 -87.462  1.00 23.13           C  
ATOM   3478  O   ALA C 145      10.680  -3.362 -87.367  1.00 23.13           O  
ATOM   3479  N   GLY C 146       8.697  -2.136 -87.830  1.00 20.76           N  
ATOM   3480  CA  GLY C 146       8.960  -2.382 -89.239  1.00 20.76           C  
ATOM   3481  C   GLY C 146      10.342  -1.935 -89.675  1.00 20.76           C  
ATOM   3482  O   GLY C 146      11.172  -2.759 -90.065  1.00 20.76           O  
ATOM   3483  N   ARG C 147      10.249  -0.882 -90.609  1.00 20.00           N  
ATOM   3484  CA  ARG C 147      10.633  -1.060 -92.006  1.00 20.00           C  
ATOM   3485  C   ARG C 147      12.084  -0.648 -92.232  1.00 20.00           C  
ATOM   3486  CB  ARG C 147       9.711  -0.255 -92.924  1.00 20.00           C  
ATOM   3487  O   ARG C 147      12.727  -0.102 -91.333  1.00 20.00           O  
ATOM   3488  CG  ARG C 147       8.509  -1.037 -93.429  1.00 20.00           C  
ATOM   3489  CD  ARG C 147       7.777  -0.293 -94.537  1.00 20.00           C  
ATOM   3490  NE  ARG C 147       6.521  -0.949 -94.889  1.00 20.00           N  
ATOM   3491  NH1 ARG C 147       6.200   0.250 -96.837  1.00 20.00           N  
ATOM   3492  NH2 ARG C 147       4.672  -1.334 -96.196  1.00 20.00           N  
ATOM   3493  CZ  ARG C 147       5.801  -0.676 -95.973  1.00 20.00           C  
ATOM   3494  N   GLY C 148      12.191   0.180 -93.329  1.00 20.15           N  
ATOM   3495  CA  GLY C 148      12.925  -0.089 -94.556  1.00 20.15           C  
ATOM   3496  C   GLY C 148      14.311   0.527 -94.569  1.00 20.15           C  
ATOM   3497  O   GLY C 148      15.295  -0.153 -94.866  1.00 20.15           O  
ATOM   3498  N   SER C 149      14.316   1.928 -94.730  1.00 20.11           N  
ATOM   3499  CA  SER C 149      14.697   2.302 -96.088  1.00 20.11           C  
ATOM   3500  C   SER C 149      16.199   2.547 -96.193  1.00 20.11           C  
ATOM   3501  CB  SER C 149      13.936   3.551 -96.535  1.00 20.11           C  
ATOM   3502  O   SER C 149      16.890   2.641 -95.177  1.00 20.11           O  
ATOM   3503  OG  SER C 149      13.449   3.397 -97.857  1.00 20.11           O  
ATOM   3504  N   GLN C 150      16.441   3.723 -96.995  1.00 18.57           N  
ATOM   3505  CA  GLN C 150      17.234   3.717 -98.220  1.00 18.57           C  
ATOM   3506  C   GLN C 150      18.693   4.060 -97.933  1.00 18.57           C  
ATOM   3507  CB  GLN C 150      16.654   4.697 -99.240  1.00 18.57           C  
ATOM   3508  O   GLN C 150      19.600   3.341 -98.356  1.00 18.57           O  
ATOM   3509  CG  GLN C 150      15.833   4.031-100.336  1.00 18.57           C  
ATOM   3510  CD  GLN C 150      15.343   5.014-101.382  1.00 18.57           C  
ATOM   3511  NE2 GLN C 150      14.433   4.563-102.239  1.00 18.57           N  
ATOM   3512  OE1 GLN C 150      15.777   6.170-101.419  1.00 18.57           O  
ATOM   3513  N   ALA C 151      18.957   5.440 -98.167  1.00 19.48           N  
ATOM   3514  CA  ALA C 151      19.745   5.731 -99.361  1.00 19.48           C  
ATOM   3515  C   ALA C 151      21.223   5.892 -99.018  1.00 19.48           C  
ATOM   3516  CB  ALA C 151      19.223   6.990-100.050  1.00 19.48           C  
ATOM   3517  O   ALA C 151      22.079   5.222 -99.601  1.00 19.48           O  
ATOM   3518  N   THR C 152      21.626   7.245 -99.223  1.00 19.24           N  
ATOM   3519  CA  THR C 152      22.535   7.563-100.318  1.00 19.24           C  
ATOM   3520  C   THR C 152      23.970   7.685 -99.812  1.00 19.24           C  
ATOM   3521  CB  THR C 152      22.125   8.869-101.024  1.00 19.24           C  
ATOM   3522  O   THR C 152      24.878   7.043-100.344  1.00 19.24           O  
ATOM   3523  CG2 THR C 152      22.740   8.958-102.417  1.00 19.24           C  
ATOM   3524  OG1 THR C 152      20.697   8.914-101.141  1.00 19.24           O  
ATOM   3525  N   GLY C 153      24.443   8.997 -99.985  1.00 18.04           N  
ATOM   3526  CA  GLY C 153      25.536   9.225-100.916  1.00 18.04           C  
ATOM   3527  C   GLY C 153      26.895   9.272-100.243  1.00 18.04           C  
ATOM   3528  O   GLY C 153      27.594   8.259-100.173  1.00 18.04           O  
ATOM   3529  N   PRO C 154      27.326  10.644-100.022  1.00 19.52           N  
ATOM   3530  CA  PRO C 154      28.437  11.079-100.871  1.00 19.52           C  
ATOM   3531  C   PRO C 154      29.792  10.956-100.179  1.00 19.52           C  
ATOM   3532  CB  PRO C 154      28.104  12.544-101.164  1.00 19.52           C  
ATOM   3533  O   PRO C 154      29.853  10.769 -98.961  1.00 19.52           O  
ATOM   3534  CG  PRO C 154      27.229  12.971-100.030  1.00 19.52           C  
ATOM   3535  CD  PRO C 154      26.883  11.760 -99.212  1.00 19.52           C  
ATOM   3536  N   PRO C 155      30.636  11.897-100.822  1.00 20.56           N  
ATOM   3537  CA  PRO C 155      32.022  11.538-101.133  1.00 20.56           C  
ATOM   3538  C   PRO C 155      32.971  11.784 -99.962  1.00 20.56           C  
ATOM   3539  CB  PRO C 155      32.365  12.448-102.315  1.00 20.56           C  
ATOM   3540  O   PRO C 155      33.772  10.911 -99.618  1.00 20.56           O  
ATOM   3541  CG  PRO C 155      31.389  13.577-102.224  1.00 20.56           C  
ATOM   3542  CD  PRO C 155      30.399  13.265-101.139  1.00 20.56           C  
ATOM   3543  N   PRO C 156      33.329  13.186 -99.815  1.00 19.54           N  
ATOM   3544  CA  PRO C 156      34.637  13.509-100.390  1.00 19.54           C  
ATOM   3545  C   PRO C 156      35.743  13.576 -99.340  1.00 19.54           C  
ATOM   3546  CB  PRO C 156      34.410  14.880-101.033  1.00 19.54           C  
ATOM   3547  O   PRO C 156      36.778  12.920 -99.485  1.00 19.54           O  
ATOM   3548  CG  PRO C 156      33.323  15.507-100.221  1.00 19.54           C  
ATOM   3549  CD  PRO C 156      32.807  14.489 -99.246  1.00 19.54           C  
ATOM   3550  N   THR C 157      35.995  14.919 -98.899  1.00 19.78           N  
ATOM   3551  CA  THR C 157      37.163  15.648 -99.379  1.00 19.78           C  
ATOM   3552  C   THR C 157      38.278  15.630 -98.337  1.00 19.78           C  
ATOM   3553  CB  THR C 157      36.808  17.105 -99.730  1.00 19.78           C  
ATOM   3554  O   THR C 157      38.054  15.242 -97.188  1.00 19.78           O  
ATOM   3555  CG2 THR C 157      36.178  17.199-101.116  1.00 19.78           C  
ATOM   3556  OG1 THR C 157      35.881  17.610 -98.761  1.00 19.78           O  
ATOM   3557  N   VAL C 158      38.754  16.906 -97.949  1.00 20.68           N  
ATOM   3558  CA  VAL C 158      40.049  17.468 -98.318  1.00 20.68           C  
ATOM   3559  C   VAL C 158      41.000  17.402 -97.125  1.00 20.68           C  
ATOM   3560  CB  VAL C 158      39.916  18.925 -98.812  1.00 20.68           C  
ATOM   3561  O   VAL C 158      42.116  16.889 -97.240  1.00 20.68           O  
ATOM   3562  CG1 VAL C 158      41.222  19.404 -99.443  1.00 20.68           C  
ATOM   3563  CG2 VAL C 158      38.762  19.047 -99.807  1.00 20.68           C  
ATOM   3564  N   GLY C 159      41.306  18.604 -96.482  1.00 19.48           N  
ATOM   3565  CA  GLY C 159      42.504  19.401 -96.689  1.00 19.48           C  
ATOM   3566  C   GLY C 159      43.512  19.265 -95.563  1.00 19.48           C  
ATOM   3567  O   GLY C 159      43.290  18.515 -94.611  1.00 19.48           O  
ATOM   3568  N   ALA C 160      43.851  20.474 -94.913  1.00 19.89           N  
ATOM   3569  CA  ALA C 160      45.112  21.209 -94.981  1.00 19.89           C  
ATOM   3570  C   ALA C 160      45.946  20.983 -93.724  1.00 19.89           C  
ATOM   3571  CB  ALA C 160      44.849  22.699 -95.181  1.00 19.89           C  
ATOM   3572  O   ALA C 160      45.430  20.523 -92.703  1.00 19.89           O  
ATOM   3573  N   ARG C 161      47.004  21.935 -93.649  1.00 19.28           N  
ATOM   3574  CA  ARG C 161      48.420  21.812 -93.318  1.00 19.28           C  
ATOM   3575  C   ARG C 161      48.643  21.920 -91.813  1.00 19.28           C  
ATOM   3576  CB  ARG C 161      49.238  22.882 -94.046  1.00 19.28           C  
ATOM   3577  O   ARG C 161      48.192  21.063 -91.051  1.00 19.28           O  
ATOM   3578  CG  ARG C 161      49.739  22.448 -95.414  1.00 19.28           C  
ATOM   3579  CD  ARG C 161      50.668  23.485 -96.030  1.00 19.28           C  
ATOM   3580  NE  ARG C 161      51.100  23.095 -97.369  1.00 19.28           N  
ATOM   3581  NH1 ARG C 161      52.820  24.633 -97.487  1.00 19.28           N  
ATOM   3582  NH2 ARG C 161      52.420  23.217 -99.244  1.00 19.28           N  
ATOM   3583  CZ  ARG C 161      52.112  23.649 -98.030  1.00 19.28           C  
ATOM   3584  N   ARG C 162      49.503  22.983 -91.393  1.00 19.52           N  
ATOM   3585  CA  ARG C 162      50.853  22.855 -90.855  1.00 19.52           C  
ATOM   3586  C   ARG C 162      50.866  23.081 -89.347  1.00 19.52           C  
ATOM   3587  CB  ARG C 162      51.802  23.841 -91.541  1.00 19.52           C  
ATOM   3588  O   ARG C 162      51.443  22.288 -88.600  1.00 19.52           O  
ATOM   3589  CG  ARG C 162      52.606  23.232 -92.679  1.00 19.52           C  
ATOM   3590  CD  ARG C 162      53.635  24.210 -93.228  1.00 19.52           C  
ATOM   3591  NE  ARG C 162      54.450  23.602 -94.276  1.00 19.52           N  
ATOM   3592  NH1 ARG C 162      56.185  25.117 -94.092  1.00 19.52           N  
ATOM   3593  NH2 ARG C 162      56.299  23.418 -95.627  1.00 19.52           N  
ATOM   3594  CZ  ARG C 162      55.643  24.047 -94.662  1.00 19.52           C  
ATOM   3595  N   ARG C 163      50.889  24.427 -88.807  1.00 18.82           N  
ATOM   3596  CA  ARG C 163      52.215  24.956 -88.505  1.00 18.82           C  
ATOM   3597  C   ARG C 163      52.505  24.884 -87.009  1.00 18.82           C  
ATOM   3598  CB  ARG C 163      52.342  26.401 -88.994  1.00 18.82           C  
ATOM   3599  O   ARG C 163      51.606  24.618 -86.209  1.00 18.82           O  
ATOM   3600  CG  ARG C 163      53.030  26.536 -90.343  1.00 18.82           C  
ATOM   3601  CD  ARG C 163      53.244  27.995 -90.723  1.00 18.82           C  
ATOM   3602  NE  ARG C 163      54.138  28.127 -91.870  1.00 18.82           N  
ATOM   3603  NH1 ARG C 163      54.193  30.436 -91.822  1.00 18.82           N  
ATOM   3604  NH2 ARG C 163      55.379  29.289 -93.413  1.00 18.82           N  
ATOM   3605  CZ  ARG C 163      54.568  29.284 -92.366  1.00 18.82           C  
ATOM   3606  N   PRO C 164      52.953  26.143 -86.358  1.00 20.12           N  
ATOM   3607  CA  PRO C 164      54.320  26.393 -85.896  1.00 20.12           C  
ATOM   3608  C   PRO C 164      54.475  26.216 -84.387  1.00 20.12           C  
ATOM   3609  CB  PRO C 164      54.568  27.848 -86.302  1.00 20.12           C  
ATOM   3610  O   PRO C 164      55.328  25.447 -83.936  1.00 20.12           O  
ATOM   3611  CG  PRO C 164      53.212  28.477 -86.319  1.00 20.12           C  
ATOM   3612  CD  PRO C 164      52.191  27.417 -86.020  1.00 20.12           C  
ATOM   3613  N   SER C 165      54.642  27.398 -83.535  1.00 19.63           N  
ATOM   3614  CA  SER C 165      55.910  27.959 -83.079  1.00 19.63           C  
ATOM   3615  C   SER C 165      56.101  27.748 -81.581  1.00 19.63           C  
ATOM   3616  CB  SER C 165      55.984  29.451 -83.406  1.00 19.63           C  
ATOM   3617  O   SER C 165      57.095  27.156 -81.154  1.00 19.63           O  
ATOM   3618  OG  SER C 165      54.764  29.904 -83.968  1.00 19.63           O  
ATOM   3619  N   VAL C 166      56.019  28.857 -80.747  1.00 19.80           N  
ATOM   3620  CA  VAL C 166      57.196  29.512 -80.187  1.00 19.80           C  
ATOM   3621  C   VAL C 166      57.346  29.136 -78.715  1.00 19.80           C  
ATOM   3622  CB  VAL C 166      57.118  31.047 -80.340  1.00 19.80           C  
ATOM   3623  O   VAL C 166      56.395  28.664 -78.089  1.00 19.80           O  
ATOM   3624  CG1 VAL C 166      58.460  31.693 -80.001  1.00 19.80           C  
ATOM   3625  CG2 VAL C 166      56.684  31.421 -81.757  1.00 19.80           C  
ATOM   3626  N   PRO C 167      57.700  30.183 -77.822  1.00 19.66           N  
ATOM   3627  CA  PRO C 167      58.958  30.352 -77.091  1.00 19.66           C  
ATOM   3628  C   PRO C 167      58.851  29.932 -75.627  1.00 19.66           C  
ATOM   3629  CB  PRO C 167      59.237  31.852 -77.210  1.00 19.66           C  
ATOM   3630  O   PRO C 167      59.620  29.084 -75.166  1.00 19.66           O  
ATOM   3631  CG  PRO C 167      57.979  32.431 -77.773  1.00 19.66           C  
ATOM   3632  CD  PRO C 167      56.956  31.337 -77.878  1.00 19.66           C  
ATOM   3633  N   GLN C 168      58.911  30.944 -74.637  1.00 18.69           N  
ATOM   3634  CA  GLN C 168      60.094  31.239 -73.836  1.00 18.69           C  
ATOM   3635  C   GLN C 168      59.927  30.741 -72.403  1.00 18.69           C  
ATOM   3636  CB  GLN C 168      60.384  32.741 -73.839  1.00 18.69           C  
ATOM   3637  O   GLN C 168      60.801  30.052 -71.873  1.00 18.69           O  
ATOM   3638  CG  GLN C 168      61.723  33.107 -74.465  1.00 18.69           C  
ATOM   3639  CD  GLN C 168      61.991  34.600 -74.445  1.00 18.69           C  
ATOM   3640  NE2 GLN C 168      63.266  34.974 -74.487  1.00 18.69           N  
ATOM   3641  OE1 GLN C 168      61.061  35.411 -74.393  1.00 18.69           O  
ATOM   3642  N   GLU C 169      59.542  31.673 -71.412  1.00 18.92           N  
ATOM   3643  CA  GLU C 169      60.535  32.187 -70.474  1.00 18.92           C  
ATOM   3644  C   GLU C 169      60.447  31.470 -69.129  1.00 18.92           C  
ATOM   3645  CB  GLU C 169      60.361  33.695 -70.278  1.00 18.92           C  
ATOM   3646  O   GLU C 169      59.443  30.818 -68.832  1.00 18.92           O  
ATOM   3647  CG  GLU C 169      61.264  34.538 -71.167  1.00 18.92           C  
ATOM   3648  CD  GLU C 169      61.212  36.022 -70.840  1.00 18.92           C  
ATOM   3649  OE1 GLU C 169      62.031  36.794 -71.389  1.00 18.92           O  
ATOM   3650  OE2 GLU C 169      60.346  36.416 -70.027  1.00 18.92           O  
ATOM   3651  N   GLN C 170      60.929  32.138 -68.021  1.00 18.63           N  
ATOM   3652  CA  GLN C 170      62.038  31.874 -67.110  1.00 18.63           C  
ATOM   3653  C   GLN C 170      61.541  31.278 -65.797  1.00 18.63           C  
ATOM   3654  CB  GLN C 170      62.827  33.156 -66.840  1.00 18.63           C  
ATOM   3655  O   GLN C 170      62.069  30.268 -65.328  1.00 18.63           O  
ATOM   3656  CG  GLN C 170      64.106  33.275 -67.658  1.00 18.63           C  
ATOM   3657  CD  GLN C 170      64.885  34.540 -67.349  1.00 18.63           C  
ATOM   3658  NE2 GLN C 170      66.051  34.684 -67.969  1.00 18.63           N  
ATOM   3659  OE1 GLN C 170      64.441  35.381 -66.561  1.00 18.63           O  
ATOM   3660  N   HIS C 171      60.952  32.215 -64.849  1.00 18.06           N  
ATOM   3661  CA  HIS C 171      61.883  32.595 -63.792  1.00 18.06           C  
ATOM   3662  C   HIS C 171      61.716  31.705 -62.565  1.00 18.06           C  
ATOM   3663  CB  HIS C 171      61.687  34.062 -63.408  1.00 18.06           C  
ATOM   3664  O   HIS C 171      60.701  31.020 -62.423  1.00 18.06           O  
ATOM   3665  CG  HIS C 171      62.455  35.016 -64.267  1.00 18.06           C  
ATOM   3666  CD2 HIS C 171      62.036  35.989 -65.109  1.00 18.06           C  
ATOM   3667  ND1 HIS C 171      63.832  35.025 -64.322  1.00 18.06           N  
ATOM   3668  CE1 HIS C 171      64.227  35.967 -65.162  1.00 18.06           C  
ATOM   3669  NE2 HIS C 171      63.157  36.567 -65.653  1.00 18.06           N  
ATOM   3670  N   SER C 172      62.051  32.245 -61.308  1.00 17.47           N  
ATOM   3671  CA  SER C 172      63.025  31.847 -60.298  1.00 17.47           C  
ATOM   3672  C   SER C 172      62.355  31.114 -59.141  1.00 17.47           C  
ATOM   3673  CB  SER C 172      63.780  33.067 -59.770  1.00 17.47           C  
ATOM   3674  O   SER C 172      62.848  30.081 -58.684  1.00 17.47           O  
ATOM   3675  OG  SER C 172      63.856  34.079 -60.760  1.00 17.47           O  
ATOM   3676  N   HIS C 173      61.378  31.892 -58.423  1.00 18.69           N  
ATOM   3677  CA  HIS C 173      62.015  32.443 -57.233  1.00 18.69           C  
ATOM   3678  C   HIS C 173      61.988  31.445 -56.081  1.00 18.69           C  
ATOM   3679  CB  HIS C 173      61.333  33.747 -56.815  1.00 18.69           C  
ATOM   3680  O   HIS C 173      61.232  30.472 -56.115  1.00 18.69           O  
ATOM   3681  CG  HIS C 173      62.100  34.974 -57.193  1.00 18.69           C  
ATOM   3682  CD2 HIS C 173      61.877  35.902 -58.153  1.00 18.69           C  
ATOM   3683  ND1 HIS C 173      63.255  35.357 -56.546  1.00 18.69           N  
ATOM   3684  CE1 HIS C 173      63.710  36.472 -57.094  1.00 18.69           C  
ATOM   3685  NE2 HIS C 173      62.892  36.823 -58.071  1.00 18.69           N  
ATOM   3686  N   SER C 174      61.562  31.985 -54.829  1.00 17.57           N  
ATOM   3687  CA  SER C 174      62.430  32.046 -53.658  1.00 17.57           C  
ATOM   3688  C   SER C 174      62.143  30.898 -52.696  1.00 17.57           C  
ATOM   3689  CB  SER C 174      62.261  33.383 -52.935  1.00 17.57           C  
ATOM   3690  O   SER C 174      61.408  29.967 -53.034  1.00 17.57           O  
ATOM   3691  OG  SER C 174      62.538  33.245 -51.552  1.00 17.57           O  
ATOM   3692  N   ALA C 175      61.425  31.300 -51.568  1.00 18.57           N  
ATOM   3693  CA  ALA C 175      62.012  31.242 -50.232  1.00 18.57           C  
ATOM   3694  C   ALA C 175      61.573  29.980 -49.494  1.00 18.57           C  
ATOM   3695  CB  ALA C 175      61.633  32.484 -49.429  1.00 18.57           C  
ATOM   3696  O   ALA C 175      60.579  29.352 -49.864  1.00 18.57           O  
ATOM   3697  N   GLN C 176      62.077  29.915 -48.229  1.00 20.03           N  
ATOM   3698  CA  GLN C 176      62.654  28.873 -47.386  1.00 20.03           C  
ATOM   3699  C   GLN C 176      61.568  28.105 -46.639  1.00 20.03           C  
ATOM   3700  CB  GLN C 176      63.649  29.476 -46.393  1.00 20.03           C  
ATOM   3701  O   GLN C 176      61.485  26.879 -46.741  1.00 20.03           O  
ATOM   3702  CG  GLN C 176      65.085  29.499 -46.899  1.00 20.03           C  
ATOM   3703  CD  GLN C 176      66.095  29.727 -45.789  1.00 20.03           C  
ATOM   3704  NE2 GLN C 176      67.326  30.055 -46.165  1.00 20.03           N  
ATOM   3705  OE1 GLN C 176      65.770  29.609 -44.603  1.00 20.03           O  
ATOM   3706  N   PRO C 177      61.529  28.438 -45.254  1.00 19.88           N  
ATOM   3707  CA  PRO C 177      62.011  27.460 -44.276  1.00 19.88           C  
ATOM   3708  C   PRO C 177      60.877  26.683 -43.610  1.00 19.88           C  
ATOM   3709  CB  PRO C 177      62.756  28.322 -43.254  1.00 19.88           C  
ATOM   3710  O   PRO C 177      59.702  26.971 -43.852  1.00 19.88           O  
ATOM   3711  CG  PRO C 177      62.089  29.658 -43.321  1.00 19.88           C  
ATOM   3712  CD  PRO C 177      61.097  29.639 -44.448  1.00 19.88           C  
ATOM   3713  N   PRO C 178      60.833  26.908 -42.186  1.00 20.06           N  
ATOM   3714  CA  PRO C 178      61.106  25.893 -41.166  1.00 20.06           C  
ATOM   3715  C   PRO C 178      59.837  25.371 -40.497  1.00 20.06           C  
ATOM   3716  CB  PRO C 178      61.988  26.635 -40.158  1.00 20.06           C  
ATOM   3717  O   PRO C 178      59.648  24.157 -40.384  1.00 20.06           O  
ATOM   3718  CG  PRO C 178      61.666  28.080 -40.360  1.00 20.06           C  
ATOM   3719  CD  PRO C 178      60.705  28.199 -41.507  1.00 20.06           C  
ATOM   3720  N   ALA C 179      59.276  26.276 -39.503  1.00 20.04           N  
ATOM   3721  CA  ALA C 179      59.487  25.974 -38.090  1.00 20.04           C  
ATOM   3722  C   ALA C 179      58.371  25.085 -37.547  1.00 20.04           C  
ATOM   3723  CB  ALA C 179      59.579  27.263 -37.278  1.00 20.04           C  
ATOM   3724  O   ALA C 179      57.339  24.906 -38.198  1.00 20.04           O  
ATOM   3725  N   LEU C 180      58.141  25.171 -36.151  1.00 20.40           N  
ATOM   3726  CA  LEU C 180      58.222  24.412 -34.908  1.00 20.40           C  
ATOM   3727  C   LEU C 180      56.836  23.964 -34.454  1.00 20.40           C  
ATOM   3728  CB  LEU C 180      58.886  25.247 -33.811  1.00 20.40           C  
ATOM   3729  O   LEU C 180      56.607  22.773 -34.229  1.00 20.40           O  
ATOM   3730  CG  LEU C 180      60.415  25.300 -33.831  1.00 20.40           C  
ATOM   3731  CD1 LEU C 180      60.916  26.458 -32.974  1.00 20.40           C  
ATOM   3732  CD2 LEU C 180      61.002  23.978 -33.350  1.00 20.40           C  
ATOM   3733  N   LEU C 181      56.175  24.785 -33.494  1.00 17.83           N  
ATOM   3734  CA  LEU C 181      56.176  24.400 -32.087  1.00 17.83           C  
ATOM   3735  C   LEU C 181      54.816  23.847 -31.674  1.00 17.83           C  
ATOM   3736  CB  LEU C 181      56.543  25.596 -31.204  1.00 17.83           C  
ATOM   3737  O   LEU C 181      54.740  22.882 -30.910  1.00 17.83           O  
ATOM   3738  CG  LEU C 181      58.035  25.821 -30.954  1.00 17.83           C  
ATOM   3739  CD1 LEU C 181      58.308  27.294 -30.667  1.00 17.83           C  
ATOM   3740  CD2 LEU C 181      58.523  24.947 -29.803  1.00 17.83           C  
ATOM   3741  N   LYS C 182      53.684  24.510 -32.069  1.00 16.56           N  
ATOM   3742  CA  LYS C 182      53.127  25.081 -30.846  1.00 16.56           C  
ATOM   3743  C   LYS C 182      52.523  23.996 -29.959  1.00 16.56           C  
ATOM   3744  CB  LYS C 182      52.069  26.135 -31.179  1.00 16.56           C  
ATOM   3745  O   LYS C 182      52.237  22.892 -30.426  1.00 16.56           O  
ATOM   3746  CG  LYS C 182      52.492  27.560 -30.854  1.00 16.56           C  
ATOM   3747  CD  LYS C 182      51.380  28.556 -31.157  1.00 16.56           C  
ATOM   3748  CE  LYS C 182      51.810  29.984 -30.853  1.00 16.56           C  
ATOM   3749  NZ  LYS C 182      50.755  30.972 -31.230  1.00 16.56           N  
ATOM   3750  N   GLU C 183      51.491  24.372 -29.106  1.00 17.40           N  
ATOM   3751  CA  GLU C 183      51.305  24.495 -27.663  1.00 17.40           C  
ATOM   3752  C   GLU C 183      50.540  23.300 -27.101  1.00 17.40           C  
ATOM   3753  CB  GLU C 183      50.572  25.796 -27.324  1.00 17.40           C  
ATOM   3754  O   GLU C 183      50.992  22.657 -26.152  1.00 17.40           O  
ATOM   3755  CG  GLU C 183      51.259  26.627 -26.250  1.00 17.40           C  
ATOM   3756  CD  GLU C 183      50.674  28.022 -26.105  1.00 17.40           C  
ATOM   3757  OE1 GLU C 183      51.052  28.743 -25.154  1.00 17.40           O  
ATOM   3758  OE2 GLU C 183      49.831  28.398 -26.950  1.00 17.40           O  
ATOM   3759  N   GLY C 184      49.325  23.573 -26.756  1.00 16.35           N  
ATOM   3760  CA  GLY C 184      48.882  23.677 -25.375  1.00 16.35           C  
ATOM   3761  C   GLY C 184      48.262  22.396 -24.849  1.00 16.35           C  
ATOM   3762  O   GLY C 184      48.304  21.361 -25.517  1.00 16.35           O  
ATOM   3763  N   ARG C 185      46.997  22.474 -24.610  1.00 15.95           N  
ATOM   3764  CA  ARG C 185      46.562  22.530 -23.219  1.00 15.95           C  
ATOM   3765  C   ARG C 185      46.059  21.170 -22.747  1.00 15.95           C  
ATOM   3766  CB  ARG C 185      45.468  23.585 -23.039  1.00 15.95           C  
ATOM   3767  O   ARG C 185      46.476  20.678 -21.696  1.00 15.95           O  
ATOM   3768  CG  ARG C 185      45.997  24.975 -22.725  1.00 15.95           C  
ATOM   3769  CD  ARG C 185      44.915  25.871 -22.139  1.00 15.95           C  
ATOM   3770  NE  ARG C 185      45.444  27.180 -21.765  1.00 15.95           N  
ATOM   3771  NH1 ARG C 185      43.434  27.994 -20.968  1.00 15.95           N  
ATOM   3772  NH2 ARG C 185      45.311  29.310 -20.916  1.00 15.95           N  
ATOM   3773  CZ  ARG C 185      44.729  28.158 -21.217  1.00 15.95           C  
ATOM   3774  N   PRO C 186      44.803  20.967 -23.043  1.00 15.97           N  
ATOM   3775  CA  PRO C 186      43.956  21.038 -21.850  1.00 15.97           C  
ATOM   3776  C   PRO C 186      43.811  19.689 -21.148  1.00 15.97           C  
ATOM   3777  CB  PRO C 186      42.610  21.515 -22.400  1.00 15.97           C  
ATOM   3778  O   PRO C 186      44.144  18.650 -21.725  1.00 15.97           O  
ATOM   3779  CG  PRO C 186      42.563  20.992 -23.800  1.00 15.97           C  
ATOM   3780  CD  PRO C 186      43.865  20.305 -24.097  1.00 15.97           C  
ATOM   3781  N   GLY C 187      42.926  19.652 -20.344  1.00 16.40           N  
ATOM   3782  CA  GLY C 187      42.752  19.350 -18.932  1.00 16.40           C  
ATOM   3783  C   GLY C 187      42.360  17.907 -18.674  1.00 16.40           C  
ATOM   3784  O   GLY C 187      42.204  17.124 -19.613  1.00 16.40           O  
ATOM   3785  N   GLU C 188      41.376  17.784 -17.989  1.00 16.44           N  
ATOM   3786  CA  GLU C 188      41.263  17.269 -16.628  1.00 16.44           C  
ATOM   3787  C   GLU C 188      40.715  15.845 -16.620  1.00 16.44           C  
ATOM   3788  CB  GLU C 188      40.372  18.181 -15.780  1.00 16.44           C  
ATOM   3789  O   GLU C 188      41.293  14.955 -15.992  1.00 16.44           O  
ATOM   3790  CG  GLU C 188      41.128  18.964 -14.717  1.00 16.44           C  
ATOM   3791  CD  GLU C 188      40.240  19.910 -13.924  1.00 16.44           C  
ATOM   3792  OE1 GLU C 188      40.682  20.415 -12.867  1.00 16.44           O  
ATOM   3793  OE2 GLU C 188      39.092  20.147 -14.362  1.00 16.44           O  
ATOM   3794  N   THR C 189      39.401  15.773 -16.551  1.00 16.33           N  
ATOM   3795  CA  THR C 189      38.781  15.437 -15.274  1.00 16.33           C  
ATOM   3796  C   THR C 189      38.503  13.939 -15.186  1.00 16.33           C  
ATOM   3797  CB  THR C 189      37.470  16.218 -15.067  1.00 16.33           C  
ATOM   3798  O   THR C 189      38.446  13.252 -16.207  1.00 16.33           O  
ATOM   3799  CG2 THR C 189      37.746  17.635 -14.576  1.00 16.33           C  
ATOM   3800  OG1 THR C 189      36.759  16.284 -16.309  1.00 16.33           O  
ATOM   3801  N   THR C 190      38.121  13.502 -14.141  1.00 15.80           N  
ATOM   3802  CA  THR C 190      38.306  12.533 -13.066  1.00 15.80           C  
ATOM   3803  C   THR C 190      37.341  11.361 -13.222  1.00 15.80           C  
ATOM   3804  CB  THR C 190      38.107  13.186 -11.686  1.00 15.80           C  
ATOM   3805  O   THR C 190      36.453  11.391 -14.076  1.00 15.80           O  
ATOM   3806  CG2 THR C 190      39.310  12.937 -10.781  1.00 15.80           C  
ATOM   3807  OG1 THR C 190      37.932  14.598 -11.852  1.00 15.80           O  
ATOM   3808  N   ASP C 191      36.479  11.159 -12.297  1.00 14.96           N  
ATOM   3809  CA  ASP C 191      36.438  10.143 -11.250  1.00 14.96           C  
ATOM   3810  C   ASP C 191      35.318   9.137 -11.504  1.00 14.96           C  
ATOM   3811  CB  ASP C 191      36.259  10.794  -9.877  1.00 14.96           C  
ATOM   3812  O   ASP C 191      35.565   7.932 -11.586  1.00 14.96           O  
ATOM   3813  CG  ASP C 191      37.479  10.642  -8.985  1.00 14.96           C  
ATOM   3814  OD1 ASP C 191      38.354   9.802  -9.287  1.00 14.96           O  
ATOM   3815  OD2 ASP C 191      37.564  11.366  -7.970  1.00 14.96           O  
ATOM   3816  N   THR C 192      34.255   9.268 -10.779  1.00 14.81           N  
ATOM   3817  CA  THR C 192      33.868   8.409  -9.666  1.00 14.81           C  
ATOM   3818  C   THR C 192      32.786   7.422 -10.095  1.00 14.81           C  
ATOM   3819  CB  THR C 192      33.365   9.238  -8.469  1.00 14.81           C  
ATOM   3820  O   THR C 192      32.125   7.622 -11.116  1.00 14.81           O  
ATOM   3821  CG2 THR C 192      34.523   9.915  -7.744  1.00 14.81           C  
ATOM   3822  OG1 THR C 192      32.458  10.243  -8.939  1.00 14.81           O  
ATOM   3823  N   CYS C 193      32.331   6.582  -9.116  1.00 15.28           N  
ATOM   3824  CA  CYS C 193      31.981   5.222  -8.721  1.00 15.28           C  
ATOM   3825  C   CYS C 193      30.486   4.975  -8.879  1.00 15.28           C  
ATOM   3826  CB  CYS C 193      32.401   4.959  -7.275  1.00 15.28           C  
ATOM   3827  O   CYS C 193      29.707   5.921  -9.010  1.00 15.28           O  
ATOM   3828  SG  CYS C 193      34.096   4.357  -7.108  1.00 15.28           S  
ATOM   3829  N   PHE C 194      30.041   3.661  -8.526  1.00 14.95           N  
ATOM   3830  CA  PHE C 194      29.239   2.542  -9.006  1.00 14.95           C  
ATOM   3831  C   PHE C 194      27.897   2.489  -8.285  1.00 14.95           C  
ATOM   3832  CB  PHE C 194      29.989   1.220  -8.816  1.00 14.95           C  
ATOM   3833  O   PHE C 194      27.129   1.541  -8.461  1.00 14.95           O  
ATOM   3834  CG  PHE C 194      30.964   0.911  -9.920  1.00 14.95           C  
ATOM   3835  CD1 PHE C 194      30.522   0.388 -11.129  1.00 14.95           C  
ATOM   3836  CD2 PHE C 194      32.322   1.144  -9.749  1.00 14.95           C  
ATOM   3837  CE1 PHE C 194      31.422   0.101 -12.153  1.00 14.95           C  
ATOM   3838  CE2 PHE C 194      33.227   0.860 -10.768  1.00 14.95           C  
ATOM   3839  CZ  PHE C 194      32.775   0.337 -11.969  1.00 14.95           C  
ATOM   3840  N   VAL C 195      27.705   3.386  -7.352  1.00 15.07           N  
ATOM   3841  CA  VAL C 195      27.065   2.655  -6.263  1.00 15.07           C  
ATOM   3842  C   VAL C 195      25.721   2.102  -6.732  1.00 15.07           C  
ATOM   3843  CB  VAL C 195      26.869   3.548  -5.018  1.00 15.07           C  
ATOM   3844  O   VAL C 195      25.157   2.578  -7.719  1.00 15.07           O  
ATOM   3845  CG1 VAL C 195      26.380   2.720  -3.831  1.00 15.07           C  
ATOM   3846  CG2 VAL C 195      28.170   4.270  -4.670  1.00 15.07           C  
ATOM   3847  N   SER C 196      24.812   1.759  -5.732  1.00 14.98           N  
ATOM   3848  CA  SER C 196      24.112   0.668  -5.063  1.00 14.98           C  
ATOM   3849  C   SER C 196      22.623   0.682  -5.392  1.00 14.98           C  
ATOM   3850  CB  SER C 196      24.308   0.753  -3.549  1.00 14.98           C  
ATOM   3851  O   SER C 196      22.034   1.749  -5.582  1.00 14.98           O  
ATOM   3852  OG  SER C 196      24.331  -0.541  -2.971  1.00 14.98           O  
ATOM   3853  N   GLY C 197      22.038  -0.588  -5.435  1.00 15.19           N  
ATOM   3854  CA  GLY C 197      21.022  -1.415  -6.065  1.00 15.19           C  
ATOM   3855  C   GLY C 197      19.690  -1.381  -5.339  1.00 15.19           C  
ATOM   3856  O   GLY C 197      18.795  -2.176  -5.635  1.00 15.19           O  
ATOM   3857  N   VAL C 198      19.443  -0.807  -4.191  1.00 17.19           N  
ATOM   3858  CA  VAL C 198      18.661  -1.487  -3.164  1.00 17.19           C  
ATOM   3859  C   VAL C 198      17.192  -1.531  -3.577  1.00 17.19           C  
ATOM   3860  CB  VAL C 198      18.807  -0.797  -1.789  1.00 17.19           C  
ATOM   3861  O   VAL C 198      16.618  -0.509  -3.961  1.00 17.19           O  
ATOM   3862  CG1 VAL C 198      18.294  -1.704  -0.672  1.00 17.19           C  
ATOM   3863  CG2 VAL C 198      20.264  -0.410  -1.539  1.00 17.19           C  
ATOM   3864  N   HIS C 199      16.300  -2.843  -3.337  1.00 17.08           N  
ATOM   3865  CA  HIS C 199      15.296  -3.771  -3.847  1.00 17.08           C  
ATOM   3866  C   HIS C 199      13.903  -3.406  -3.346  1.00 17.08           C  
ATOM   3867  CB  HIS C 199      15.639  -5.206  -3.444  1.00 17.08           C  
ATOM   3868  O   HIS C 199      13.763  -2.611  -2.413  1.00 17.08           O  
ATOM   3869  CG  HIS C 199      16.681  -5.840  -4.311  1.00 17.08           C  
ATOM   3870  CD2 HIS C 199      17.903  -6.339  -4.011  1.00 17.08           C  
ATOM   3871  ND1 HIS C 199      16.515  -6.012  -5.668  1.00 17.08           N  
ATOM   3872  CE1 HIS C 199      17.594  -6.593  -6.167  1.00 17.08           C  
ATOM   3873  NE2 HIS C 199      18.451  -6.802  -5.182  1.00 17.08           N  
ATOM   3874  N   GLY C 200      12.771  -4.528  -3.252  1.00 20.05           N  
ATOM   3875  CA  GLY C 200      11.603  -4.969  -3.997  1.00 20.05           C  
ATOM   3876  C   GLY C 200      10.424  -5.316  -3.106  1.00 20.05           C  
ATOM   3877  O   GLY C 200       9.465  -5.948  -3.555  1.00 20.05           O  
ATOM   3878  N   PRO C 201      10.043  -5.240  -1.796  1.00 23.47           N  
ATOM   3879  CA  PRO C 201       9.243  -6.224  -1.063  1.00 23.47           C  
ATOM   3880  C   PRO C 201       7.773  -6.214  -1.475  1.00 23.47           C  
ATOM   3881  CB  PRO C 201       9.405  -5.793   0.397  1.00 23.47           C  
ATOM   3882  O   PRO C 201       7.009  -7.095  -1.073  1.00 23.47           O  
ATOM   3883  CG  PRO C 201      10.018  -4.432   0.327  1.00 23.47           C  
ATOM   3884  CD  PRO C 201      10.320  -4.117  -1.110  1.00 23.47           C  
ATOM   3885  N   VAL C 202       6.914  -5.518  -2.237  1.00 26.48           N  
ATOM   3886  CA  VAL C 202       5.563  -5.229  -1.769  1.00 26.48           C  
ATOM   3887  C   VAL C 202       4.618  -6.351  -2.193  1.00 26.48           C  
ATOM   3888  CB  VAL C 202       5.054  -3.873  -2.307  1.00 26.48           C  
ATOM   3889  O   VAL C 202       4.399  -6.569  -3.387  1.00 26.48           O  
ATOM   3890  CG1 VAL C 202       3.866  -3.377  -1.485  1.00 26.48           C  
ATOM   3891  CG2 VAL C 202       6.180  -2.840  -2.300  1.00 26.48           C  
ATOM   3892  N   ALA C 203       4.673  -7.660  -1.852  1.00 30.97           N  
ATOM   3893  CA  ALA C 203       3.860  -8.871  -1.942  1.00 30.97           C  
ATOM   3894  C   ALA C 203       2.523  -8.687  -1.230  1.00 30.97           C  
ATOM   3895  CB  ALA C 203       4.613 -10.062  -1.354  1.00 30.97           C  
ATOM   3896  O   ALA C 203       2.308  -7.682  -0.548  1.00 30.97           O  
ATOM   3897  N   LEU C 204       1.623  -9.523  -0.743  1.00 30.60           N  
ATOM   3898  CA  LEU C 204       0.408  -8.977  -0.148  1.00 30.60           C  
ATOM   3899  C   LEU C 204       0.732  -7.803   0.770  1.00 30.60           C  
ATOM   3900  CB  LEU C 204      -0.339 -10.060   0.635  1.00 30.60           C  
ATOM   3901  O   LEU C 204      -0.173  -7.169   1.317  1.00 30.60           O  
ATOM   3902  CG  LEU C 204      -1.715 -10.458   0.098  1.00 30.60           C  
ATOM   3903  CD1 LEU C 204      -1.690 -11.895  -0.411  1.00 30.60           C  
ATOM   3904  CD2 LEU C 204      -2.780 -10.285   1.175  1.00 30.60           C  
ATOM   3905  N   GLY C 205       1.972  -7.673   1.204  1.00 30.89           N  
ATOM   3906  CA  GLY C 205       2.757  -6.752   2.009  1.00 30.89           C  
ATOM   3907  C   GLY C 205       2.903  -5.381   1.376  1.00 30.89           C  
ATOM   3908  O   GLY C 205       3.444  -4.461   1.993  1.00 30.89           O  
ATOM   3909  N   ASP C 206       2.870  -5.509   0.103  1.00 31.58           N  
ATOM   3910  CA  ASP C 206       2.995  -4.221  -0.572  1.00 31.58           C  
ATOM   3911  C   ASP C 206       1.696  -3.424  -0.481  1.00 31.58           C  
ATOM   3912  CB  ASP C 206       3.389  -4.419  -2.037  1.00 31.58           C  
ATOM   3913  O   ASP C 206       1.421  -2.576  -1.332  1.00 31.58           O  
ATOM   3914  CG  ASP C 206       4.819  -4.902  -2.207  1.00 31.58           C  
ATOM   3915  OD1 ASP C 206       5.651  -4.675  -1.302  1.00 31.58           O  
ATOM   3916  OD2 ASP C 206       5.117  -5.512  -3.256  1.00 31.58           O  
ATOM   3917  N   ILE C 207       0.841  -4.064   0.210  1.00 27.83           N  
ATOM   3918  CA  ILE C 207      -0.394  -3.289   0.176  1.00 27.83           C  
ATOM   3919  C   ILE C 207      -0.223  -2.009   0.990  1.00 27.83           C  
ATOM   3920  CB  ILE C 207      -1.590  -4.108   0.711  1.00 27.83           C  
ATOM   3921  O   ILE C 207       0.034  -2.061   2.195  1.00 27.83           O  
ATOM   3922  CG1 ILE C 207      -1.747  -5.408  -0.087  1.00 27.83           C  
ATOM   3923  CG2 ILE C 207      -2.876  -3.279   0.666  1.00 27.83           C  
ATOM   3924  CD1 ILE C 207      -2.725  -6.399   0.529  1.00 27.83           C  
ATOM   3925  N   PRO C 208       0.040  -0.944   0.342  1.00 27.22           N  
ATOM   3926  CA  PRO C 208       0.112   0.321   1.077  1.00 27.22           C  
ATOM   3927  C   PRO C 208      -1.022   0.482   2.087  1.00 27.22           C  
ATOM   3928  CB  PRO C 208       0.014   1.376  -0.027  1.00 27.22           C  
ATOM   3929  O   PRO C 208      -2.156   0.079   1.817  1.00 27.22           O  
ATOM   3930  CG  PRO C 208      -0.429   0.621  -1.239  1.00 27.22           C  
ATOM   3931  CD  PRO C 208      -0.367  -0.848  -0.934  1.00 27.22           C  
ATOM   3932  N   PHE C 209      -0.612   0.093   3.321  1.00 28.37           N  
ATOM   3933  CA  PHE C 209      -1.688   0.359   4.268  1.00 28.37           C  
ATOM   3934  C   PHE C 209      -1.961   1.854   4.372  1.00 28.37           C  
ATOM   3935  CB  PHE C 209      -1.344  -0.210   5.648  1.00 28.37           C  
ATOM   3936  O   PHE C 209      -1.033   2.651   4.521  1.00 28.37           O  
ATOM   3937  CG  PHE C 209      -1.341  -1.714   5.701  1.00 28.37           C  
ATOM   3938  CD1 PHE C 209      -2.521  -2.419   5.901  1.00 28.37           C  
ATOM   3939  CD2 PHE C 209      -0.156  -2.423   5.552  1.00 28.37           C  
ATOM   3940  CE1 PHE C 209      -2.521  -3.811   5.951  1.00 28.37           C  
ATOM   3941  CE2 PHE C 209      -0.148  -3.814   5.600  1.00 28.37           C  
ATOM   3942  CZ  PHE C 209      -1.332  -4.506   5.801  1.00 28.37           C  
ATOM   3943  N   TYR C 210      -2.832   2.213   3.661  1.00 26.93           N  
ATOM   3944  CA  TYR C 210      -3.200   3.616   3.818  1.00 26.93           C  
ATOM   3945  C   TYR C 210      -4.202   3.793   4.952  1.00 26.93           C  
ATOM   3946  CB  TYR C 210      -3.784   4.168   2.514  1.00 26.93           C  
ATOM   3947  O   TYR C 210      -5.088   2.957   5.143  1.00 26.93           O  
ATOM   3948  CG  TYR C 210      -2.790   4.222   1.379  1.00 26.93           C  
ATOM   3949  CD1 TYR C 210      -1.992   5.346   1.179  1.00 26.93           C  
ATOM   3950  CD2 TYR C 210      -2.648   3.151   0.504  1.00 26.93           C  
ATOM   3951  CE1 TYR C 210      -1.077   5.402   0.133  1.00 26.93           C  
ATOM   3952  CE2 TYR C 210      -1.736   3.195  -0.545  1.00 26.93           C  
ATOM   3953  OH  TYR C 210      -0.051   4.372  -1.759  1.00 26.93           O  
ATOM   3954  CZ  TYR C 210      -0.956   4.323  -0.722  1.00 26.93           C  
ATOM   3955  N   PHE C 211      -3.646   4.417   6.030  1.00 26.52           N  
ATOM   3956  CA  PHE C 211      -4.690   4.761   6.988  1.00 26.52           C  
ATOM   3957  C   PHE C 211      -5.590   5.861   6.436  1.00 26.52           C  
ATOM   3958  CB  PHE C 211      -4.075   5.204   8.319  1.00 26.52           C  
ATOM   3959  O   PHE C 211      -5.105   6.828   5.846  1.00 26.52           O  
ATOM   3960  CG  PHE C 211      -3.348   4.106   9.047  1.00 26.52           C  
ATOM   3961  CD1 PHE C 211      -4.051   3.091   9.684  1.00 26.52           C  
ATOM   3962  CD2 PHE C 211      -1.960   4.089   9.094  1.00 26.52           C  
ATOM   3963  CE1 PHE C 211      -3.380   2.073  10.359  1.00 26.52           C  
ATOM   3964  CE2 PHE C 211      -1.283   3.075   9.766  1.00 26.52           C  
ATOM   3965  CZ  PHE C 211      -1.995   2.069  10.398  1.00 26.52           C  
ATOM   3966  N   SER C 212      -6.782   5.551   6.282  1.00 28.32           N  
ATOM   3967  CA  SER C 212      -7.641   6.692   5.981  1.00 28.32           C  
ATOM   3968  C   SER C 212      -7.543   7.758   7.067  1.00 28.32           C  
ATOM   3969  CB  SER C 212      -9.094   6.243   5.825  1.00 28.32           C  
ATOM   3970  O   SER C 212      -7.048   7.492   8.163  1.00 28.32           O  
ATOM   3971  OG  SER C 212      -9.648   5.887   7.079  1.00 28.32           O  
ATOM   3972  N   ARG C 213      -7.646   8.971   6.723  1.00 30.57           N  
ATOM   3973  CA  ARG C 213      -7.596  10.077   7.674  1.00 30.57           C  
ATOM   3974  C   ARG C 213      -8.368   9.741   8.945  1.00 30.57           C  
ATOM   3975  CB  ARG C 213      -8.155  11.354   7.043  1.00 30.57           C  
ATOM   3976  O   ARG C 213      -7.900  10.015  10.052  1.00 30.57           O  
ATOM   3977  CG  ARG C 213      -7.693  12.631   7.726  1.00 30.57           C  
ATOM   3978  CD  ARG C 213      -8.139  13.871   6.964  1.00 30.57           C  
ATOM   3979  NE  ARG C 213      -7.494  15.078   7.473  1.00 30.57           N  
ATOM   3980  NH1 ARG C 213      -8.720  16.535   6.164  1.00 30.57           N  
ATOM   3981  NH2 ARG C 213      -7.135  17.342   7.610  1.00 30.57           N  
ATOM   3982  CZ  ARG C 213      -7.784  16.316   7.081  1.00 30.57           C  
ATOM   3983  N   GLU C 214      -9.523   9.171   8.716  1.00 34.24           N  
ATOM   3984  CA  GLU C 214     -10.405   8.808   9.821  1.00 34.24           C  
ATOM   3985  C   GLU C 214      -9.782   7.718  10.688  1.00 34.24           C  
ATOM   3986  CB  GLU C 214     -11.766   8.347   9.293  1.00 34.24           C  
ATOM   3987  O   GLU C 214      -9.855   7.778  11.917  1.00 34.24           O  
ATOM   3988  CG  GLU C 214     -12.771   9.476   9.114  1.00 34.24           C  
ATOM   3989  CD  GLU C 214     -14.041   9.041   8.402  1.00 34.24           C  
ATOM   3990  OE1 GLU C 214     -14.921   9.897   8.153  1.00 34.24           O  
ATOM   3991  OE2 GLU C 214     -14.159   7.835   8.090  1.00 34.24           O  
ATOM   3992  N   GLU C 215      -9.259   6.709   9.910  1.00 35.79           N  
ATOM   3993  CA  GLU C 215      -8.571   5.633  10.616  1.00 35.79           C  
ATOM   3994  C   GLU C 215      -7.377   6.165  11.404  1.00 35.79           C  
ATOM   3995  CB  GLU C 215      -8.114   4.551   9.635  1.00 35.79           C  
ATOM   3996  O   GLU C 215      -7.116   5.718  12.523  1.00 35.79           O  
ATOM   3997  CG  GLU C 215      -9.245   3.678   9.111  1.00 35.79           C  
ATOM   3998  CD  GLU C 215      -8.796   2.687   8.049  1.00 35.79           C  
ATOM   3999  OE1 GLU C 215      -9.514   1.690   7.807  1.00 35.79           O  
ATOM   4000  OE2 GLU C 215      -7.717   2.909   7.455  1.00 35.79           O  
ATOM   4001  N   TRP C 216      -6.704   7.049  10.721  1.00 39.01           N  
ATOM   4002  CA  TRP C 216      -5.580   7.741  11.344  1.00 39.01           C  
ATOM   4003  C   TRP C 216      -6.027   8.490  12.595  1.00 39.01           C  
ATOM   4004  CB  TRP C 216      -4.933   8.715  10.355  1.00 39.01           C  
ATOM   4005  O   TRP C 216      -5.337   8.470  13.617  1.00 39.01           O  
ATOM   4006  CG  TRP C 216      -3.695   9.381  10.877  1.00 39.01           C  
ATOM   4007  CD1 TRP C 216      -3.574  10.671  11.313  1.00 39.01           C  
ATOM   4008  CD2 TRP C 216      -2.400   8.788  11.013  1.00 39.01           C  
ATOM   4009  CE2 TRP C 216      -1.541   9.778  11.539  1.00 39.01           C  
ATOM   4010  CE3 TRP C 216      -1.882   7.514  10.742  1.00 39.01           C  
ATOM   4011  NE1 TRP C 216      -2.281  10.916  11.712  1.00 39.01           N  
ATOM   4012  CH2 TRP C 216       0.291   8.279  11.524  1.00 39.01           C  
ATOM   4013  CZ2 TRP C 216      -0.190   9.533  11.799  1.00 39.01           C  
ATOM   4014  CZ3 TRP C 216      -0.538   7.273  11.001  1.00 39.01           C  
ATOM   4015  N   GLY C 217      -7.120   9.132  12.381  1.00 39.56           N  
ATOM   4016  CA  GLY C 217      -7.699   9.922  13.455  1.00 39.56           C  
ATOM   4017  C   GLY C 217      -8.082   9.093  14.667  1.00 39.56           C  
ATOM   4018  O   GLY C 217      -8.088   9.595  15.793  1.00 39.56           O  
ATOM   4019  N   THR C 218      -8.435   7.865  14.431  1.00 37.55           N  
ATOM   4020  CA  THR C 218      -8.899   6.991  15.503  1.00 37.55           C  
ATOM   4021  C   THR C 218      -7.719   6.412  16.277  1.00 37.55           C  
ATOM   4022  CB  THR C 218      -9.768   5.845  14.954  1.00 37.55           C  
ATOM   4023  O   THR C 218      -7.904   5.774  17.316  1.00 37.55           O  
ATOM   4024  CG2 THR C 218     -11.128   6.359  14.492  1.00 37.55           C  
ATOM   4025  OG1 THR C 218      -9.098   5.235  13.844  1.00 37.55           O  
ATOM   4026  N   LEU C 219      -6.692   6.493  15.627  1.00 32.45           N  
ATOM   4027  CA  LEU C 219      -5.484   6.013  16.288  1.00 32.45           C  
ATOM   4028  C   LEU C 219      -5.127   6.897  17.478  1.00 32.45           C  
ATOM   4029  CB  LEU C 219      -4.314   5.970  15.301  1.00 32.45           C  
ATOM   4030  O   LEU C 219      -5.220   8.123  17.396  1.00 32.45           O  
ATOM   4031  CG  LEU C 219      -4.152   4.679  14.497  1.00 32.45           C  
ATOM   4032  CD1 LEU C 219      -3.798   4.998  13.048  1.00 32.45           C  
ATOM   4033  CD2 LEU C 219      -3.090   3.785  15.128  1.00 32.45           C  
ATOM   4034  N   ASP C 220      -5.102   6.326  18.552  1.00 37.38           N  
ATOM   4035  CA  ASP C 220      -4.719   7.147  19.697  1.00 37.38           C  
ATOM   4036  C   ASP C 220      -3.376   7.832  19.456  1.00 37.38           C  
ATOM   4037  CB  ASP C 220      -4.656   6.299  20.968  1.00 37.38           C  
ATOM   4038  O   ASP C 220      -2.599   7.404  18.600  1.00 37.38           O  
ATOM   4039  CG  ASP C 220      -3.415   5.428  21.040  1.00 37.38           C  
ATOM   4040  OD1 ASP C 220      -2.442   5.690  20.299  1.00 37.38           O  
ATOM   4041  OD2 ASP C 220      -3.410   4.468  21.841  1.00 37.38           O  
ATOM   4042  N   PRO C 221      -3.276   9.078  19.941  1.00 42.25           N  
ATOM   4043  CA  PRO C 221      -2.081   9.887  19.690  1.00 42.25           C  
ATOM   4044  C   PRO C 221      -0.789   9.080  19.795  1.00 42.25           C  
ATOM   4045  CB  PRO C 221      -2.146  10.958  20.782  1.00 42.25           C  
ATOM   4046  O   PRO C 221       0.146   9.301  19.022  1.00 42.25           O  
ATOM   4047  CG  PRO C 221      -3.564  10.939  21.252  1.00 42.25           C  
ATOM   4048  CD  PRO C 221      -4.168   9.613  20.892  1.00 42.25           C  
ATOM   4049  N   ALA C 222      -0.810   8.150  20.718  1.00 39.08           N  
ATOM   4050  CA  ALA C 222       0.376   7.317  20.903  1.00 39.08           C  
ATOM   4051  C   ALA C 222       0.610   6.419  19.692  1.00 39.08           C  
ATOM   4052  CB  ALA C 222       0.241   6.473  22.169  1.00 39.08           C  
ATOM   4053  O   ALA C 222       1.750   6.237  19.258  1.00 39.08           O  
ATOM   4054  N   GLN C 223      -0.527   5.967  19.159  1.00 39.82           N  
ATOM   4055  CA  GLN C 223      -0.497   5.090  17.993  1.00 39.82           C  
ATOM   4056  C   GLN C 223      -0.057   5.850  16.745  1.00 39.82           C  
ATOM   4057  CB  GLN C 223      -1.868   4.453  17.763  1.00 39.82           C  
ATOM   4058  O   GLN C 223       0.720   5.335  15.939  1.00 39.82           O  
ATOM   4059  CG  GLN C 223      -2.244   3.410  18.807  1.00 39.82           C  
ATOM   4060  CD  GLN C 223      -3.628   2.830  18.585  1.00 39.82           C  
ATOM   4061  NE2 GLN C 223      -3.770   1.529  18.815  1.00 39.82           N  
ATOM   4062  OE1 GLN C 223      -4.563   3.545  18.210  1.00 39.82           O  
ATOM   4063  N   ARG C 224      -0.606   6.961  16.684  1.00 41.43           N  
ATOM   4064  CA  ARG C 224      -0.256   7.826  15.562  1.00 41.43           C  
ATOM   4065  C   ARG C 224       1.219   8.211  15.607  1.00 41.43           C  
ATOM   4066  CB  ARG C 224      -1.126   9.084  15.560  1.00 41.43           C  
ATOM   4067  O   ARG C 224       1.893   8.228  14.575  1.00 41.43           O  
ATOM   4068  CG  ARG C 224      -2.539   8.855  15.046  1.00 41.43           C  
ATOM   4069  CD  ARG C 224      -3.358  10.138  15.059  1.00 41.43           C  
ATOM   4070  NE  ARG C 224      -4.746   9.895  14.676  1.00 41.43           N  
ATOM   4071  NH1 ARG C 224      -5.505  11.981  15.316  1.00 41.43           N  
ATOM   4072  NH2 ARG C 224      -6.961  10.450  14.427  1.00 41.43           N  
ATOM   4073  CZ  ARG C 224      -5.734  10.776  14.808  1.00 41.43           C  
ATOM   4074  N   ASP C 225       1.587   8.561  16.837  1.00 40.09           N  
ATOM   4075  CA  ASP C 225       2.987   8.919  17.043  1.00 40.09           C  
ATOM   4076  C   ASP C 225       3.907   7.741  16.732  1.00 40.09           C  
ATOM   4077  CB  ASP C 225       3.214   9.399  18.478  1.00 40.09           C  
ATOM   4078  O   ASP C 225       4.970   7.918  16.133  1.00 40.09           O  
ATOM   4079  CG  ASP C 225       2.730  10.819  18.712  1.00 40.09           C  
ATOM   4080  OD1 ASP C 225       2.526  11.564  17.729  1.00 40.09           O  
ATOM   4081  OD2 ASP C 225       2.553  11.198  19.890  1.00 40.09           O  
ATOM   4082  N   LEU C 226       3.397   6.638  17.188  1.00 37.52           N  
ATOM   4083  CA  LEU C 226       4.162   5.423  16.932  1.00 37.52           C  
ATOM   4084  C   LEU C 226       4.307   5.178  15.433  1.00 37.52           C  
ATOM   4085  CB  LEU C 226       3.491   4.217  17.595  1.00 37.52           C  
ATOM   4086  O   LEU C 226       5.392   4.835  14.958  1.00 37.52           O  
ATOM   4087  CG  LEU C 226       4.223   2.880  17.469  1.00 37.52           C  
ATOM   4088  CD1 LEU C 226       5.571   2.945  18.179  1.00 37.52           C  
ATOM   4089  CD2 LEU C 226       3.370   1.748  18.032  1.00 37.52           C  
ATOM   4090  N   PHE C 227       3.162   5.385  14.771  1.00 37.94           N  
ATOM   4091  CA  PHE C 227       3.165   5.244  13.320  1.00 37.94           C  
ATOM   4092  C   PHE C 227       4.139   6.228  12.683  1.00 37.94           C  
ATOM   4093  CB  PHE C 227       1.757   5.459  12.755  1.00 37.94           C  
ATOM   4094  O   PHE C 227       4.931   5.852  11.816  1.00 37.94           O  
ATOM   4095  CG  PHE C 227       1.671   5.293  11.261  1.00 37.94           C  
ATOM   4096  CD1 PHE C 227       1.658   6.402  10.425  1.00 37.94           C  
ATOM   4097  CD2 PHE C 227       1.604   4.027  10.694  1.00 37.94           C  
ATOM   4098  CE1 PHE C 227       1.578   6.252   9.042  1.00 37.94           C  
ATOM   4099  CE2 PHE C 227       1.524   3.869   9.314  1.00 37.94           C  
ATOM   4100  CZ  PHE C 227       1.511   4.982   8.489  1.00 37.94           C  
ATOM   4101  N   TRP C 228       3.950   7.482  13.148  1.00 40.15           N  
ATOM   4102  CA  TRP C 228       4.828   8.507  12.593  1.00 40.15           C  
ATOM   4103  C   TRP C 228       6.279   8.254  12.989  1.00 40.15           C  
ATOM   4104  CB  TRP C 228       4.393   9.899  13.063  1.00 40.15           C  
ATOM   4105  O   TRP C 228       7.193   8.471  12.190  1.00 40.15           O  
ATOM   4106  CG  TRP C 228       3.286  10.498  12.249  1.00 40.15           C  
ATOM   4107  CD1 TRP C 228       2.005  10.745  12.656  1.00 40.15           C  
ATOM   4108  CD2 TRP C 228       3.362  10.921  10.884  1.00 40.15           C  
ATOM   4109  CE2 TRP C 228       2.088  11.416  10.528  1.00 40.15           C  
ATOM   4110  CE3 TRP C 228       4.386  10.930   9.926  1.00 40.15           C  
ATOM   4111  NE1 TRP C 228       1.279  11.298  11.626  1.00 40.15           N  
ATOM   4112  CH2 TRP C 228       2.829  11.913   8.336  1.00 40.15           C  
ATOM   4113  CZ2 TRP C 228       1.811  11.916   9.253  1.00 40.15           C  
ATOM   4114  CZ3 TRP C 228       4.107  11.428   8.659  1.00 40.15           C  
ATOM   4115  N   ASP C 229       6.458   7.844  14.305  1.00 37.86           N  
ATOM   4116  CA  ASP C 229       7.805   7.515  14.760  1.00 37.86           C  
ATOM   4117  C   ASP C 229       8.409   6.390  13.921  1.00 37.86           C  
ATOM   4118  CB  ASP C 229       7.791   7.119  16.238  1.00 37.86           C  
ATOM   4119  O   ASP C 229       9.592   6.430  13.580  1.00 37.86           O  
ATOM   4120  CG  ASP C 229       7.636   8.308  17.169  1.00 37.86           C  
ATOM   4121  OD1 ASP C 229       7.832   9.460  16.725  1.00 37.86           O  
ATOM   4122  OD2 ASP C 229       7.318   8.092  18.358  1.00 37.86           O  
ATOM   4123  N   ILE C 230       7.514   5.559  13.711  1.00 35.63           N  
ATOM   4124  CA  ILE C 230       7.913   4.437  12.869  1.00 35.63           C  
ATOM   4125  C   ILE C 230       8.224   4.934  11.460  1.00 35.63           C  
ATOM   4126  CB  ILE C 230       6.817   3.347  12.823  1.00 35.63           C  
ATOM   4127  O   ILE C 230       9.232   4.543  10.865  1.00 35.63           O  
ATOM   4128  CG1 ILE C 230       6.649   2.701  14.203  1.00 35.63           C  
ATOM   4129  CG2 ILE C 230       7.147   2.294  11.762  1.00 35.63           C  
ATOM   4130  CD1 ILE C 230       5.456   1.761  14.305  1.00 35.63           C  
ATOM   4131  N   LYS C 231       7.296   5.756  11.102  1.00 36.92           N  
ATOM   4132  CA  LYS C 231       7.463   6.359   9.783  1.00 36.92           C  
ATOM   4133  C   LYS C 231       8.705   7.244   9.736  1.00 36.92           C  
ATOM   4134  CB  LYS C 231       6.225   7.172   9.403  1.00 36.92           C  
ATOM   4135  O   LYS C 231       9.455   7.219   8.758  1.00 36.92           O  
ATOM   4136  CG  LYS C 231       5.985   7.272   7.904  1.00 36.92           C  
ATOM   4137  CD  LYS C 231       4.739   8.091   7.590  1.00 36.92           C  
ATOM   4138  CE  LYS C 231       4.641   8.413   6.106  1.00 36.92           C  
ATOM   4139  NZ  LYS C 231       3.366   9.118   5.775  1.00 36.92           N  
ATOM   4140  N   ARG C 232       8.755   8.227  10.734  1.00 33.80           N  
ATOM   4141  CA  ARG C 232       9.873   9.156  10.860  1.00 33.80           C  
ATOM   4142  C   ARG C 232      11.192   8.408  11.021  1.00 33.80           C  
ATOM   4143  CB  ARG C 232       9.657  10.100  12.045  1.00 33.80           C  
ATOM   4144  O   ARG C 232      12.198   8.774  10.411  1.00 33.80           O  
ATOM   4145  CG  ARG C 232      10.545  11.334  12.019  1.00 33.80           C  
ATOM   4146  CD  ARG C 232      10.266  12.254  13.200  1.00 33.80           C  
ATOM   4147  NE  ARG C 232       8.877  12.703  13.217  1.00 33.80           N  
ATOM   4148  NH1 ARG C 232       9.179  14.244  14.911  1.00 33.80           N  
ATOM   4149  NH2 ARG C 232       7.112  13.970  13.960  1.00 33.80           N  
ATOM   4150  CZ  ARG C 232       8.392  13.638  14.029  1.00 33.80           C  
ATOM   4151  N   GLU C 233      11.116   7.552  12.040  1.00 29.78           N  
ATOM   4152  CA  GLU C 233      12.296   6.725  12.276  1.00 29.78           C  
ATOM   4153  C   GLU C 233      12.717   5.989  11.007  1.00 29.78           C  
ATOM   4154  CB  GLU C 233      12.034   5.722  13.402  1.00 29.78           C  
ATOM   4155  O   GLU C 233      13.909   5.879  10.714  1.00 29.78           O  
ATOM   4156  CG  GLU C 233      13.299   5.142  14.016  1.00 29.78           C  
ATOM   4157  CD  GLU C 233      13.031   4.264  15.228  1.00 29.78           C  
ATOM   4158  OE1 GLU C 233      13.994   3.697  15.793  1.00 29.78           O  
ATOM   4159  OE2 GLU C 233      11.847   4.141  15.615  1.00 29.78           O  
ATOM   4160  N   ASN C 234      11.690   5.668  10.401  1.00 27.70           N  
ATOM   4161  CA  ASN C 234      11.917   5.079   9.086  1.00 27.70           C  
ATOM   4162  C   ASN C 234      12.498   6.098   8.109  1.00 27.70           C  
ATOM   4163  CB  ASN C 234      10.618   4.491   8.529  1.00 27.70           C  
ATOM   4164  O   ASN C 234      13.382   5.768   7.316  1.00 27.70           O  
ATOM   4165  CG  ASN C 234      10.330   3.103   9.064  1.00 27.70           C  
ATOM   4166  ND2 ASN C 234       9.111   2.624   8.844  1.00 27.70           N  
ATOM   4167  OD1 ASN C 234      11.195   2.466   9.671  1.00 27.70           O  
ATOM   4168  N   SER C 235      11.884   7.245   8.236  1.00 27.17           N  
ATOM   4169  CA  SER C 235      12.323   8.333   7.369  1.00 27.17           C  
ATOM   4170  C   SER C 235      13.689   8.862   7.793  1.00 27.17           C  
ATOM   4171  CB  SER C 235      11.301   9.471   7.377  1.00 27.17           C  
ATOM   4172  O   SER C 235      14.516   9.210   6.948  1.00 27.17           O  
ATOM   4173  OG  SER C 235      11.599  10.407   8.399  1.00 27.17           O  
ATOM   4174  N   ARG C 236      13.765   9.255   9.126  1.00 27.89           N  
ATOM   4175  CA  ARG C 236      14.999   9.812   9.671  1.00 27.89           C  
ATOM   4176  C   ARG C 236      16.162   8.842   9.495  1.00 27.89           C  
ATOM   4177  CB  ARG C 236      14.825  10.160  11.151  1.00 27.89           C  
ATOM   4178  O   ARG C 236      17.289   9.260   9.221  1.00 27.89           O  
ATOM   4179  CG  ARG C 236      14.406  11.600  11.401  1.00 27.89           C  
ATOM   4180  CD  ARG C 236      14.267  11.896  12.887  1.00 27.89           C  
ATOM   4181  NE  ARG C 236      13.683  13.214  13.121  1.00 27.89           N  
ATOM   4182  NH1 ARG C 236      13.273  12.862  15.368  1.00 27.89           N  
ATOM   4183  NH2 ARG C 236      12.712  14.861  14.395  1.00 27.89           N  
ATOM   4184  CZ  ARG C 236      13.224  13.642  14.294  1.00 27.89           C  
ATOM   4185  N   ASN C 237      15.816   7.623   9.779  1.00 25.55           N  
ATOM   4186  CA  ASN C 237      16.845   6.604   9.601  1.00 25.55           C  
ATOM   4187  C   ASN C 237      17.341   6.553   8.159  1.00 25.55           C  
ATOM   4188  CB  ASN C 237      16.321   5.232  10.031  1.00 25.55           C  
ATOM   4189  O   ASN C 237      18.486   6.174   7.905  1.00 25.55           O  
ATOM   4190  CG  ASN C 237      16.297   5.061  11.537  1.00 25.55           C  
ATOM   4191  ND2 ASN C 237      15.572   4.053  12.008  1.00 25.55           N  
ATOM   4192  OD1 ASN C 237      16.923   5.830  12.271  1.00 25.55           O  
ATOM   4193  N   THR C 238      16.474   7.043   7.303  1.00 24.54           N  
ATOM   4194  CA  THR C 238      16.945   7.212   5.932  1.00 24.54           C  
ATOM   4195  C   THR C 238      17.948   8.359   5.843  1.00 24.54           C  
ATOM   4196  CB  THR C 238      15.774   7.474   4.968  1.00 24.54           C  
ATOM   4197  O   THR C 238      18.956   8.256   5.141  1.00 24.54           O  
ATOM   4198  CG2 THR C 238      15.875   6.592   3.728  1.00 24.54           C  
ATOM   4199  OG1 THR C 238      14.539   7.197   5.639  1.00 24.54           O  
ATOM   4200  N   THR C 239      17.591   9.449   6.532  1.00 22.97           N  
ATOM   4201  CA  THR C 239      18.404  10.640   6.310  1.00 22.97           C  
ATOM   4202  C   THR C 239      19.725  10.542   7.069  1.00 22.97           C  
ATOM   4203  CB  THR C 239      17.656  11.916   6.738  1.00 22.97           C  
ATOM   4204  O   THR C 239      20.763  10.989   6.578  1.00 22.97           O  
ATOM   4205  CG2 THR C 239      17.519  12.890   5.573  1.00 22.97           C  
ATOM   4206  OG1 THR C 239      16.348  11.561   7.206  1.00 22.97           O  
ATOM   4207  N   LEU C 240      19.636  10.105   8.306  1.00 22.73           N  
ATOM   4208  CA  LEU C 240      20.762  10.468   9.159  1.00 22.73           C  
ATOM   4209  C   LEU C 240      22.015   9.691   8.766  1.00 22.73           C  
ATOM   4210  CB  LEU C 240      20.427  10.207  10.630  1.00 22.73           C  
ATOM   4211  O   LEU C 240      23.032   9.753   9.460  1.00 22.73           O  
ATOM   4212  CG  LEU C 240      19.581  11.271  11.331  1.00 22.73           C  
ATOM   4213  CD1 LEU C 240      18.887  10.677  12.552  1.00 22.73           C  
ATOM   4214  CD2 LEU C 240      20.444  12.464  11.728  1.00 22.73           C  
ATOM   4215  N   GLY C 241      21.988   8.831   7.781  1.00 21.82           N  
ATOM   4216  CA  GLY C 241      23.258   8.137   7.646  1.00 21.82           C  
ATOM   4217  C   GLY C 241      24.408   9.061   7.290  1.00 21.82           C  
ATOM   4218  O   GLY C 241      25.495   8.600   6.936  1.00 21.82           O  
ATOM   4219  N   PHE C 242      24.096  10.396   6.997  1.00 20.20           N  
ATOM   4220  CA  PHE C 242      25.207  10.974   6.250  1.00 20.20           C  
ATOM   4221  C   PHE C 242      26.458  11.054   7.117  1.00 20.20           C  
ATOM   4222  CB  PHE C 242      24.839  12.366   5.728  1.00 20.20           C  
ATOM   4223  O   PHE C 242      27.566  11.219   6.603  1.00 20.20           O  
ATOM   4224  CG  PHE C 242      24.060  12.346   4.441  1.00 20.20           C  
ATOM   4225  CD1 PHE C 242      24.709  12.186   3.222  1.00 20.20           C  
ATOM   4226  CD2 PHE C 242      22.679  12.486   4.449  1.00 20.20           C  
ATOM   4227  CE1 PHE C 242      23.991  12.167   2.029  1.00 20.20           C  
ATOM   4228  CE2 PHE C 242      21.954  12.468   3.260  1.00 20.20           C  
ATOM   4229  CZ  PHE C 242      22.613  12.309   2.051  1.00 20.20           C  
ATOM   4230  N   GLY C 243      26.307  11.447   8.316  1.00 20.05           N  
ATOM   4231  CA  GLY C 243      27.405  12.313   8.713  1.00 20.05           C  
ATOM   4232  C   GLY C 243      28.703  11.562   8.943  1.00 20.05           C  
ATOM   4233  O   GLY C 243      28.824  10.800   9.904  1.00 20.05           O  
ATOM   4234  N   LEU C 244      29.226  11.015   7.809  1.00 19.06           N  
ATOM   4235  CA  LEU C 244      30.528  10.357   7.807  1.00 19.06           C  
ATOM   4236  C   LEU C 244      31.616  11.304   8.301  1.00 19.06           C  
ATOM   4237  CB  LEU C 244      30.872   9.854   6.402  1.00 19.06           C  
ATOM   4238  O   LEU C 244      31.733  12.430   7.813  1.00 19.06           O  
ATOM   4239  CG  LEU C 244      30.491   8.406   6.089  1.00 19.06           C  
ATOM   4240  CD1 LEU C 244      29.954   8.295   4.665  1.00 19.06           C  
ATOM   4241  CD2 LEU C 244      31.688   7.482   6.288  1.00 19.06           C  
ATOM   4242  N   LYS C 245      32.272  10.927   9.367  1.00 19.79           N  
ATOM   4243  CA  LYS C 245      33.294  11.454  10.268  1.00 19.79           C  
ATOM   4244  C   LYS C 245      34.648  11.544   9.570  1.00 19.79           C  
ATOM   4245  CB  LYS C 245      33.406  10.582  11.520  1.00 19.79           C  
ATOM   4246  O   LYS C 245      35.168  10.539   9.080  1.00 19.79           O  
ATOM   4247  CG  LYS C 245      32.938  11.268  12.795  1.00 19.79           C  
ATOM   4248  CD  LYS C 245      33.074  10.352  14.004  1.00 19.79           C  
ATOM   4249  CE  LYS C 245      32.589  11.031  15.278  1.00 19.79           C  
ATOM   4250  NZ  LYS C 245      32.738  10.143  16.470  1.00 19.79           N  
ATOM   4251  N   GLY C 246      34.882  12.805   8.973  1.00 19.60           N  
ATOM   4252  CA  GLY C 246      36.002  13.444   8.301  1.00 19.60           C  
ATOM   4253  C   GLY C 246      37.303  13.331   9.073  1.00 19.60           C  
ATOM   4254  O   GLY C 246      37.404  13.812  10.204  1.00 19.60           O  
ATOM   4255  N   GLN C 247      37.936  12.108   8.960  1.00 20.65           N  
ATOM   4256  CA  GLN C 247      39.188  11.800   9.643  1.00 20.65           C  
ATOM   4257  C   GLN C 247      40.317  12.704   9.157  1.00 20.65           C  
ATOM   4258  CB  GLN C 247      39.565  10.332   9.439  1.00 20.65           C  
ATOM   4259  O   GLN C 247      41.251  12.240   8.500  1.00 20.65           O  
ATOM   4260  CG  GLN C 247      38.885   9.381  10.415  1.00 20.65           C  
ATOM   4261  CD  GLN C 247      39.592   8.043  10.518  1.00 20.65           C  
ATOM   4262  NE2 GLN C 247      39.246   7.267  11.540  1.00 20.65           N  
ATOM   4263  OE1 GLN C 247      40.441   7.708   9.686  1.00 20.65           O  
ATOM   4264  N   SER C 248      40.078  14.089   8.960  1.00 20.90           N  
ATOM   4265  CA  SER C 248      41.000  14.866   8.138  1.00 20.90           C  
ATOM   4266  C   SER C 248      42.440  14.694   8.610  1.00 20.90           C  
ATOM   4267  CB  SER C 248      40.621  16.347   8.160  1.00 20.90           C  
ATOM   4268  O   SER C 248      42.682  14.356   9.770  1.00 20.90           O  
ATOM   4269  OG  SER C 248      41.731  17.145   8.535  1.00 20.90           O  
ATOM   4270  N   GLU C 249      43.450  14.932   7.594  1.00 20.32           N  
ATOM   4271  CA  GLU C 249      44.842  14.743   7.196  1.00 20.32           C  
ATOM   4272  C   GLU C 249      45.792  15.461   8.150  1.00 20.32           C  
ATOM   4273  CB  GLU C 249      45.063  15.236   5.763  1.00 20.32           C  
ATOM   4274  O   GLU C 249      46.768  14.873   8.622  1.00 20.32           O  
ATOM   4275  CG  GLU C 249      45.952  14.324   4.929  1.00 20.32           C  
ATOM   4276  CD  GLU C 249      46.147  14.816   3.504  1.00 20.32           C  
ATOM   4277  OE1 GLU C 249      47.057  14.313   2.807  1.00 20.32           O  
ATOM   4278  OE2 GLU C 249      45.384  15.713   3.081  1.00 20.32           O  
ATOM   4279  N   LYS C 250      46.083  16.858   7.867  1.00 20.03           N  
ATOM   4280  CA  LYS C 250      47.402  17.350   7.480  1.00 20.03           C  
ATOM   4281  C   LYS C 250      48.293  17.554   8.702  1.00 20.03           C  
ATOM   4282  CB  LYS C 250      47.279  18.658   6.697  1.00 20.03           C  
ATOM   4283  O   LYS C 250      47.808  17.572   9.835  1.00 20.03           O  
ATOM   4284  CG  LYS C 250      47.149  18.470   5.193  1.00 20.03           C  
ATOM   4285  CD  LYS C 250      47.176  19.804   4.458  1.00 20.03           C  
ATOM   4286  CE  LYS C 250      47.003  19.619   2.957  1.00 20.03           C  
ATOM   4287  NZ  LYS C 250      46.849  20.927   2.252  1.00 20.03           N  
ATOM   4288  N   SER C 251      49.390  18.451   8.496  1.00 19.36           N  
ATOM   4289  CA  SER C 251      50.824  18.603   8.724  1.00 19.36           C  
ATOM   4290  C   SER C 251      51.100  19.369  10.013  1.00 19.36           C  
ATOM   4291  CB  SER C 251      51.481  19.320   7.544  1.00 19.36           C  
ATOM   4292  O   SER C 251      52.029  19.037  10.752  1.00 19.36           O  
ATOM   4293  OG  SER C 251      51.553  18.467   6.414  1.00 19.36           O  
ATOM   4294  N   LEU C 252      50.601  20.644  10.110  1.00 17.37           N  
ATOM   4295  CA  LEU C 252      51.692  21.611  10.065  1.00 17.37           C  
ATOM   4296  C   LEU C 252      52.581  21.487  11.298  1.00 17.37           C  
ATOM   4297  CB  LEU C 252      51.142  23.036   9.960  1.00 17.37           C  
ATOM   4298  O   LEU C 252      52.228  20.795  12.255  1.00 17.37           O  
ATOM   4299  CG  LEU C 252      50.827  23.539   8.550  1.00 17.37           C  
ATOM   4300  CD1 LEU C 252      49.990  24.813   8.617  1.00 17.37           C  
ATOM   4301  CD2 LEU C 252      52.113  23.779   7.768  1.00 17.37           C  
ATOM   4302  N   LEU C 253      52.837  22.711  12.026  1.00 18.20           N  
ATOM   4303  CA  LEU C 253      53.964  23.637  12.067  1.00 18.20           C  
ATOM   4304  C   LEU C 253      54.760  23.469  13.356  1.00 18.20           C  
ATOM   4305  CB  LEU C 253      53.474  25.082  11.940  1.00 18.20           C  
ATOM   4306  O   LEU C 253      54.316  22.783  14.280  1.00 18.20           O  
ATOM   4307  CG  LEU C 253      53.270  25.607  10.518  1.00 18.20           C  
ATOM   4308  CD1 LEU C 253      52.331  26.809  10.527  1.00 18.20           C  
ATOM   4309  CD2 LEU C 253      54.608  25.972   9.885  1.00 18.20           C  
ATOM   4310  N   GLN C 254      55.243  24.763  13.902  1.00 18.64           N  
ATOM   4311  CA  GLN C 254      56.519  25.285  14.378  1.00 18.64           C  
ATOM   4312  C   GLN C 254      56.719  24.984  15.860  1.00 18.64           C  
ATOM   4313  CB  GLN C 254      56.609  26.792  14.131  1.00 18.64           C  
ATOM   4314  O   GLN C 254      55.768  24.630  16.560  1.00 18.64           O  
ATOM   4315  CG  GLN C 254      57.953  27.246  13.578  1.00 18.64           C  
ATOM   4316  CD  GLN C 254      57.862  28.556  12.817  1.00 18.64           C  
ATOM   4317  NE2 GLN C 254      59.004  29.056  12.359  1.00 18.64           N  
ATOM   4318  OE1 GLN C 254      56.774  29.113  12.642  1.00 18.64           O  
ATOM   4319  N   GLU C 255      57.707  25.724  16.447  1.00 17.64           N  
ATOM   4320  CA  GLU C 255      58.807  25.658  17.404  1.00 17.64           C  
ATOM   4321  C   GLU C 255      58.329  25.976  18.818  1.00 17.64           C  
ATOM   4322  CB  GLU C 255      59.930  26.616  17.000  1.00 17.64           C  
ATOM   4323  O   GLU C 255      58.880  25.465  19.795  1.00 17.64           O  
ATOM   4324  CG  GLU C 255      61.309  26.184  17.475  1.00 17.64           C  
ATOM   4325  CD  GLU C 255      62.429  27.075  16.961  1.00 17.64           C  
ATOM   4326  OE1 GLU C 255      63.549  27.026  17.518  1.00 17.64           O  
ATOM   4327  OE2 GLU C 255      62.183  27.829  15.993  1.00 17.64           O  
ATOM   4328  N   MET C 256      57.371  26.946  18.991  1.00 17.34           N  
ATOM   4329  CA  MET C 256      58.076  28.005  19.707  1.00 17.34           C  
ATOM   4330  C   MET C 256      58.407  27.572  21.132  1.00 17.34           C  
ATOM   4331  CB  MET C 256      57.242  29.287  19.730  1.00 17.34           C  
ATOM   4332  O   MET C 256      57.786  26.650  21.665  1.00 17.34           O  
ATOM   4333  CG  MET C 256      57.747  30.364  18.784  1.00 17.34           C  
ATOM   4334  SD  MET C 256      56.683  31.858  18.787  1.00 17.34           S  
ATOM   4335  CE  MET C 256      57.722  32.989  19.754  1.00 17.34           C  
ATOM   4336  N   VAL C 257      58.730  28.654  21.943  1.00 18.27           N  
ATOM   4337  CA  VAL C 257      59.849  28.887  22.851  1.00 18.27           C  
ATOM   4338  C   VAL C 257      59.508  28.353  24.240  1.00 18.27           C  
ATOM   4339  CB  VAL C 257      60.213  30.386  22.930  1.00 18.27           C  
ATOM   4340  O   VAL C 257      60.245  27.536  24.796  1.00 18.27           O  
ATOM   4341  CG1 VAL C 257      61.503  30.588  23.723  1.00 18.27           C  
ATOM   4342  CG2 VAL C 257      60.346  30.978  21.528  1.00 18.27           C  
ATOM   4343  N   PRO C 258      59.189  29.349  25.174  1.00 18.83           N  
ATOM   4344  CA  PRO C 258      60.250  29.711  26.117  1.00 18.83           C  
ATOM   4345  C   PRO C 258      60.080  29.045  27.481  1.00 18.83           C  
ATOM   4346  CB  PRO C 258      60.117  31.232  26.232  1.00 18.83           C  
ATOM   4347  O   PRO C 258      60.925  28.244  27.890  1.00 18.83           O  
ATOM   4348  CG  PRO C 258      58.672  31.510  25.966  1.00 18.83           C  
ATOM   4349  CD  PRO C 258      58.005  30.225  25.566  1.00 18.83           C  
ATOM   4350  N   VAL C 259      59.699  29.964  28.554  1.00 18.83           N  
ATOM   4351  CA  VAL C 259      60.579  30.366  29.646  1.00 18.83           C  
ATOM   4352  C   VAL C 259      60.197  29.615  30.920  1.00 18.83           C  
ATOM   4353  CB  VAL C 259      60.523  31.891  29.888  1.00 18.83           C  
ATOM   4354  O   VAL C 259      61.040  28.964  31.540  1.00 18.83           O  
ATOM   4355  CG1 VAL C 259      61.458  32.291  31.028  1.00 18.83           C  
ATOM   4356  CG2 VAL C 259      60.879  32.647  28.610  1.00 18.83           C  
ATOM   4357  N   VAL C 260      59.562  30.436  31.941  1.00 18.96           N  
ATOM   4358  CA  VAL C 260      60.332  30.830  33.116  1.00 18.96           C  
ATOM   4359  C   VAL C 260      59.893  30.004  34.323  1.00 18.96           C  
ATOM   4360  CB  VAL C 260      60.178  32.337  33.417  1.00 18.96           C  
ATOM   4361  O   VAL C 260      58.893  29.285  34.260  1.00 18.96           O  
ATOM   4362  CG1 VAL C 260      61.259  32.808  34.388  1.00 18.96           C  
ATOM   4363  CG2 VAL C 260      60.228  33.147  32.123  1.00 18.96           C  
ATOM   4364  N   PRO C 261      59.395  30.709  35.393  1.00 19.06           N  
ATOM   4365  CA  PRO C 261      60.050  30.863  36.694  1.00 19.06           C  
ATOM   4366  C   PRO C 261      59.406  30.009  37.783  1.00 19.06           C  
ATOM   4367  CB  PRO C 261      59.883  32.354  36.998  1.00 19.06           C  
ATOM   4368  O   PRO C 261      60.087  29.204  38.425  1.00 19.06           O  
ATOM   4369  CG  PRO C 261      58.778  32.806  36.100  1.00 19.06           C  
ATOM   4370  CD  PRO C 261      58.337  31.640  35.262  1.00 19.06           C  
ATOM   4371  N   GLY C 262      58.515  30.667  38.629  1.00 19.00           N  
ATOM   4372  CA  GLY C 262      58.863  30.927  40.017  1.00 19.00           C  
ATOM   4373  C   GLY C 262      58.211  29.960  40.987  1.00 19.00           C  
ATOM   4374  O   GLY C 262      57.482  29.055  40.574  1.00 19.00           O  
ATOM   4375  N   GLN C 263      57.477  30.541  42.046  1.00 19.30           N  
ATOM   4376  CA  GLN C 263      57.840  30.604  43.458  1.00 19.30           C  
ATOM   4377  C   GLN C 263      57.024  29.610  44.280  1.00 19.30           C  
ATOM   4378  CB  GLN C 263      57.643  32.020  44.001  1.00 19.30           C  
ATOM   4379  O   GLN C 263      57.587  28.794  45.014  1.00 19.30           O  
ATOM   4380  CG  GLN C 263      58.910  32.865  43.989  1.00 19.30           C  
ATOM   4381  CD  GLN C 263      58.700  34.246  44.582  1.00 19.30           C  
ATOM   4382  NE2 GLN C 263      59.776  35.020  44.676  1.00 19.30           N  
ATOM   4383  OE1 GLN C 263      57.581  34.614  44.952  1.00 19.30           O  
ATOM   4384  N   THR C 264      56.036  30.112  45.121  1.00 19.17           N  
ATOM   4385  CA  THR C 264      56.320  30.287  46.541  1.00 19.17           C  
ATOM   4386  C   THR C 264      55.657  29.187  47.364  1.00 19.17           C  
ATOM   4387  CB  THR C 264      55.843  31.664  47.040  1.00 19.17           C  
ATOM   4388  O   THR C 264      56.322  28.501  48.143  1.00 19.17           O  
ATOM   4389  CG2 THR C 264      56.844  32.756  46.679  1.00 19.17           C  
ATOM   4390  OG1 THR C 264      54.579  31.972  46.439  1.00 19.17           O  
ATOM   4391  N   GLY C 265      54.446  29.470  47.988  1.00 18.17           N  
ATOM   4392  CA  GLY C 265      54.285  29.734  49.410  1.00 18.17           C  
ATOM   4393  C   GLY C 265      53.715  28.554  50.174  1.00 18.17           C  
ATOM   4394  O   GLY C 265      53.367  27.532  49.579  1.00 18.17           O  
ATOM   4395  N   SER C 266      53.108  28.830  51.354  1.00 18.40           N  
ATOM   4396  CA  SER C 266      53.280  28.416  52.743  1.00 18.40           C  
ATOM   4397  C   SER C 266      52.265  27.346  53.131  1.00 18.40           C  
ATOM   4398  CB  SER C 266      53.149  29.618  53.680  1.00 18.40           C  
ATOM   4399  O   SER C 266      52.488  26.585  54.074  1.00 18.40           O  
ATOM   4400  OG  SER C 266      52.038  30.419  53.319  1.00 18.40           O  
ATOM   4401  N   ASP C 267      51.061  27.363  52.641  1.00 16.03           N  
ATOM   4402  CA  ASP C 267      50.073  27.624  53.683  1.00 16.03           C  
ATOM   4403  C   ASP C 267      49.763  26.356  54.476  1.00 16.03           C  
ATOM   4404  CB  ASP C 267      48.789  28.191  53.075  1.00 16.03           C  
ATOM   4405  O   ASP C 267      49.735  25.259  53.916  1.00 16.03           O  
ATOM   4406  CG  ASP C 267      48.403  29.540  53.656  1.00 16.03           C  
ATOM   4407  OD1 ASP C 267      48.994  29.957  54.675  1.00 16.03           O  
ATOM   4408  OD2 ASP C 267      47.498  30.191  53.090  1.00 16.03           O  
ATOM   4409  N   VAL C 268      49.519  26.497  55.830  1.00 18.19           N  
ATOM   4410  CA  VAL C 268      49.766  25.846  57.112  1.00 18.19           C  
ATOM   4411  C   VAL C 268      48.691  24.793  57.372  1.00 18.19           C  
ATOM   4412  CB  VAL C 268      49.801  26.868  58.271  1.00 18.19           C  
ATOM   4413  O   VAL C 268      48.997  23.676  57.798  1.00 18.19           O  
ATOM   4414  CG1 VAL C 268      50.057  26.166  59.603  1.00 18.19           C  
ATOM   4415  CG2 VAL C 268      50.866  27.932  58.010  1.00 18.19           C  
ATOM   4416  N   THR C 269      47.388  25.070  57.125  1.00 16.94           N  
ATOM   4417  CA  THR C 269      46.608  25.199  58.352  1.00 16.94           C  
ATOM   4418  C   THR C 269      46.239  23.826  58.905  1.00 16.94           C  
ATOM   4419  CB  THR C 269      45.328  26.022  58.116  1.00 16.94           C  
ATOM   4420  O   THR C 269      46.243  22.834  58.173  1.00 16.94           O  
ATOM   4421  CG2 THR C 269      45.647  27.506  57.972  1.00 16.94           C  
ATOM   4422  OG1 THR C 269      44.686  25.564  56.919  1.00 16.94           O  
ATOM   4423  N   VAL C 270      45.818  23.729  60.215  1.00 18.52           N  
ATOM   4424  CA  VAL C 270      46.068  22.922  61.405  1.00 18.52           C  
ATOM   4425  C   VAL C 270      45.102  21.740  61.440  1.00 18.52           C  
ATOM   4426  CB  VAL C 270      45.933  23.759  62.697  1.00 18.52           C  
ATOM   4427  O   VAL C 270      45.521  20.593  61.612  1.00 18.52           O  
ATOM   4428  CG1 VAL C 270      46.272  22.915  63.925  1.00 18.52           C  
ATOM   4429  CG2 VAL C 270      46.831  24.993  62.629  1.00 18.52           C  
ATOM   4430  N   SER C 271      43.758  22.009  61.587  1.00 16.81           N  
ATOM   4431  CA  SER C 271      43.162  21.781  62.899  1.00 16.81           C  
ATOM   4432  C   SER C 271      42.580  20.375  63.006  1.00 16.81           C  
ATOM   4433  CB  SER C 271      42.071  22.815  63.180  1.00 16.81           C  
ATOM   4434  O   SER C 271      42.184  19.784  61.999  1.00 16.81           O  
ATOM   4435  OG  SER C 271      41.015  22.700  62.242  1.00 16.81           O  
ATOM   4436  N   TRP C 272      42.848  19.601  64.107  1.00 18.04           N  
ATOM   4437  CA  TRP C 272      42.927  18.183  64.443  1.00 18.04           C  
ATOM   4438  C   TRP C 272      41.534  17.580  64.585  1.00 18.04           C  
ATOM   4439  CB  TRP C 272      43.720  17.980  65.737  1.00 18.04           C  
ATOM   4440  O   TRP C 272      41.374  16.357  64.548  1.00 18.04           O  
ATOM   4441  CG  TRP C 272      45.145  17.568  65.519  1.00 18.04           C  
ATOM   4442  CD1 TRP C 272      46.159  18.339  65.022  1.00 18.04           C  
ATOM   4443  CD2 TRP C 272      45.714  16.283  65.788  1.00 18.04           C  
ATOM   4444  CE2 TRP C 272      47.079  16.347  65.430  1.00 18.04           C  
ATOM   4445  CE3 TRP C 272      45.201  15.083  66.299  1.00 18.04           C  
ATOM   4446  NE1 TRP C 272      47.324  17.611  64.966  1.00 18.04           N  
ATOM   4447  CH2 TRP C 272      47.411  14.092  66.069  1.00 18.04           C  
ATOM   4448  CZ2 TRP C 272      47.938  15.254  65.567  1.00 18.04           C  
ATOM   4449  CZ3 TRP C 272      46.058  13.997  66.434  1.00 18.04           C  
ATOM   4450  N   SER C 273      40.459  18.458  64.689  1.00 17.34           N  
ATOM   4451  CA  SER C 273      39.633  18.252  65.874  1.00 17.34           C  
ATOM   4452  C   SER C 273      38.948  16.890  65.840  1.00 17.34           C  
ATOM   4453  CB  SER C 273      38.584  19.357  65.996  1.00 17.34           C  
ATOM   4454  O   SER C 273      38.422  16.480  64.803  1.00 17.34           O  
ATOM   4455  OG  SER C 273      37.941  19.580  64.752  1.00 17.34           O  
ATOM   4456  N   PRO C 274      39.336  15.992  66.832  1.00 19.16           N  
ATOM   4457  CA  PRO C 274      39.222  14.540  66.986  1.00 19.16           C  
ATOM   4458  C   PRO C 274      37.777  14.075  67.152  1.00 19.16           C  
ATOM   4459  CB  PRO C 274      40.036  14.255  68.251  1.00 19.16           C  
ATOM   4460  O   PRO C 274      37.533  12.909  67.470  1.00 19.16           O  
ATOM   4461  CG  PRO C 274      40.303  15.600  68.844  1.00 19.16           C  
ATOM   4462  CD  PRO C 274      39.690  16.644  67.955  1.00 19.16           C  
ATOM   4463  N   GLU C 275      36.796  15.014  67.149  1.00 17.78           N  
ATOM   4464  CA  GLU C 275      35.904  15.117  68.300  1.00 17.78           C  
ATOM   4465  C   GLU C 275      35.058  13.857  68.457  1.00 17.78           C  
ATOM   4466  CB  GLU C 275      34.999  16.345  68.172  1.00 17.78           C  
ATOM   4467  O   GLU C 275      34.465  13.628  69.513  1.00 17.78           O  
ATOM   4468  CG  GLU C 275      35.494  17.558  68.947  1.00 17.78           C  
ATOM   4469  CD  GLU C 275      34.703  18.822  68.652  1.00 17.78           C  
ATOM   4470  OE1 GLU C 275      34.992  19.875  69.265  1.00 17.78           O  
ATOM   4471  OE2 GLU C 275      33.787  18.760  67.802  1.00 17.78           O  
ATOM   4472  N   GLU C 276      34.681  13.000  67.435  1.00 17.40           N  
ATOM   4473  CA  GLU C 276      33.234  13.019  67.245  1.00 17.40           C  
ATOM   4474  C   GLU C 276      32.526  12.194  68.316  1.00 17.40           C  
ATOM   4475  CB  GLU C 276      32.867  12.499  65.853  1.00 17.40           C  
ATOM   4476  O   GLU C 276      31.554  12.653  68.920  1.00 17.40           O  
ATOM   4477  CG  GLU C 276      32.766  13.589  64.796  1.00 17.40           C  
ATOM   4478  CD  GLU C 276      32.435  13.055  63.412  1.00 17.40           C  
ATOM   4479  OE1 GLU C 276      32.205  13.866  62.487  1.00 17.40           O  
ATOM   4480  OE2 GLU C 276      32.404  11.814  63.252  1.00 17.40           O  
ATOM   4481  N   ALA C 277      32.378  10.681  68.327  1.00 18.02           N  
ATOM   4482  CA  ALA C 277      31.168   9.931  67.998  1.00 18.02           C  
ATOM   4483  C   ALA C 277      30.622   9.204  69.224  1.00 18.02           C  
ATOM   4484  CB  ALA C 277      31.449   8.935  66.875  1.00 18.02           C  
ATOM   4485  O   ALA C 277      31.235   8.252  69.713  1.00 18.02           O  
ATOM   4486  N   GLU C 278      30.092   9.895  70.220  1.00 18.40           N  
ATOM   4487  CA  GLU C 278      30.004   9.456  71.610  1.00 18.40           C  
ATOM   4488  C   GLU C 278      29.213   8.157  71.729  1.00 18.40           C  
ATOM   4489  CB  GLU C 278      29.364  10.544  72.477  1.00 18.40           C  
ATOM   4490  O   GLU C 278      29.600   7.254  72.474  1.00 18.40           O  
ATOM   4491  CG  GLU C 278      30.359  11.555  73.029  1.00 18.40           C  
ATOM   4492  CD  GLU C 278      29.760  12.472  74.083  1.00 18.40           C  
ATOM   4493  OE1 GLU C 278      30.513  13.258  74.702  1.00 18.40           O  
ATOM   4494  OE2 GLU C 278      28.528  12.403  74.292  1.00 18.40           O  
ATOM   4495  N   ALA C 279      27.955   8.181  71.262  1.00 16.90           N  
ATOM   4496  CA  ALA C 279      26.813   8.092  72.168  1.00 16.90           C  
ATOM   4497  C   ALA C 279      26.410   6.639  72.402  1.00 16.90           C  
ATOM   4498  CB  ALA C 279      25.632   8.885  71.615  1.00 16.90           C  
ATOM   4499  O   ALA C 279      26.060   5.925  71.458  1.00 16.90           O  
ATOM   4500  N   TRP C 280      26.933   5.910  73.286  1.00 18.87           N  
ATOM   4501  CA  TRP C 280      27.005   4.456  73.382  1.00 18.87           C  
ATOM   4502  C   TRP C 280      25.625   3.858  73.633  1.00 18.87           C  
ATOM   4503  CB  TRP C 280      27.967   4.038  74.498  1.00 18.87           C  
ATOM   4504  O   TRP C 280      25.257   2.852  73.022  1.00 18.87           O  
ATOM   4505  CG  TRP C 280      29.322   3.623  74.010  1.00 18.87           C  
ATOM   4506  CD1 TRP C 280      29.860   3.857  72.775  1.00 18.87           C  
ATOM   4507  CD2 TRP C 280      30.309   2.895  74.746  1.00 18.87           C  
ATOM   4508  CE2 TRP C 280      31.424   2.723  73.896  1.00 18.87           C  
ATOM   4509  CE3 TRP C 280      30.360   2.372  76.045  1.00 18.87           C  
ATOM   4510  NE1 TRP C 280      31.124   3.319  72.700  1.00 18.87           N  
ATOM   4511  CH2 TRP C 280      32.601   1.547  75.579  1.00 18.87           C  
ATOM   4512  CZ2 TRP C 280      32.577   2.049  74.303  1.00 18.87           C  
ATOM   4513  CZ3 TRP C 280      31.509   1.701  76.449  1.00 18.87           C  
ATOM   4514  N   GLU C 281      24.926   4.217  74.780  1.00 18.66           N  
ATOM   4515  CA  GLU C 281      24.831   3.205  75.829  1.00 18.66           C  
ATOM   4516  C   GLU C 281      23.647   2.272  75.590  1.00 18.66           C  
ATOM   4517  CB  GLU C 281      24.710   3.866  77.204  1.00 18.66           C  
ATOM   4518  O   GLU C 281      23.808   1.051  75.561  1.00 18.66           O  
ATOM   4519  CG  GLU C 281      26.016   3.903  77.985  1.00 18.66           C  
ATOM   4520  CD  GLU C 281      25.906   4.651  79.304  1.00 18.66           C  
ATOM   4521  OE1 GLU C 281      26.910   4.720  80.049  1.00 18.66           O  
ATOM   4522  OE2 GLU C 281      24.806   5.171  79.596  1.00 18.66           O  
ATOM   4523  N   SER C 282      22.453   2.421  76.413  1.00 17.49           N  
ATOM   4524  CA  SER C 282      21.995   1.567  77.504  1.00 17.49           C  
ATOM   4525  C   SER C 282      20.688   0.867  77.147  1.00 17.49           C  
ATOM   4526  CB  SER C 282      21.811   2.385  78.784  1.00 17.49           C  
ATOM   4527  O   SER C 282      19.664   1.521  76.940  1.00 17.49           O  
ATOM   4528  OG  SER C 282      20.499   2.229  79.296  1.00 17.49           O  
ATOM   4529  N   GLU C 283      20.602  -0.103  76.360  1.00 20.03           N  
ATOM   4530  CA  GLU C 283      19.392  -0.497  75.645  1.00 20.03           C  
ATOM   4531  C   GLU C 283      18.388  -1.161  76.584  1.00 20.03           C  
ATOM   4532  CB  GLU C 283      19.733  -1.440  74.489  1.00 20.03           C  
ATOM   4533  O   GLU C 283      18.524  -2.341  76.914  1.00 20.03           O  
ATOM   4534  CG  GLU C 283      19.363  -0.892  73.118  1.00 20.03           C  
ATOM   4535  CD  GLU C 283      19.867  -1.754  71.972  1.00 20.03           C  
ATOM   4536  OE1 GLU C 283      19.545  -1.453  70.800  1.00 20.03           O  
ATOM   4537  OE2 GLU C 283      20.587  -2.739  72.247  1.00 20.03           O  
ATOM   4538  N   ASN C 284      17.807  -0.460  77.586  1.00 17.21           N  
ATOM   4539  CA  ASN C 284      17.153  -1.021  78.763  1.00 17.21           C  
ATOM   4540  C   ASN C 284      15.969  -1.904  78.379  1.00 17.21           C  
ATOM   4541  CB  ASN C 284      16.700   0.093  79.708  1.00 17.21           C  
ATOM   4542  O   ASN C 284      15.539  -1.906  77.224  1.00 17.21           O  
ATOM   4543  CG  ASN C 284      17.614   0.249  80.908  1.00 17.21           C  
ATOM   4544  ND2 ASN C 284      17.413   1.317  81.671  1.00 17.21           N  
ATOM   4545  OD1 ASN C 284      18.493  -0.582  81.146  1.00 17.21           O  
ATOM   4546  N   ARG C 285      14.822  -2.032  79.297  1.00 17.28           N  
ATOM   4547  CA  ARG C 285      14.144  -3.090  80.040  1.00 17.28           C  
ATOM   4548  C   ARG C 285      12.856  -3.511  79.340  1.00 17.28           C  
ATOM   4549  CB  ARG C 285      13.839  -2.634  81.468  1.00 17.28           C  
ATOM   4550  O   ARG C 285      12.649  -4.696  79.071  1.00 17.28           O  
ATOM   4551  CG  ARG C 285      14.631  -3.375  82.534  1.00 17.28           C  
ATOM   4552  CD  ARG C 285      14.247  -2.925  83.937  1.00 17.28           C  
ATOM   4553  NE  ARG C 285      15.010  -3.638  84.958  1.00 17.28           N  
ATOM   4554  NH1 ARG C 285      14.227  -2.368  86.722  1.00 17.28           N  
ATOM   4555  NH2 ARG C 285      15.716  -4.069  87.100  1.00 17.28           N  
ATOM   4556  CZ  ARG C 285      14.983  -3.356  86.258  1.00 17.28           C  
ATOM   4557  N   PRO C 286      11.552  -2.881  79.634  1.00 18.43           N  
ATOM   4558  CA  PRO C 286      10.532  -3.562  80.435  1.00 18.43           C  
ATOM   4559  C   PRO C 286       9.414  -4.157  79.583  1.00 18.43           C  
ATOM   4560  CB  PRO C 286       9.996  -2.452  81.342  1.00 18.43           C  
ATOM   4561  O   PRO C 286       9.235  -3.762  78.428  1.00 18.43           O  
ATOM   4562  CG  PRO C 286      10.372  -1.180  80.652  1.00 18.43           C  
ATOM   4563  CD  PRO C 286      11.204  -1.519  79.448  1.00 18.43           C  
ATOM   4564  N   ARG C 287       8.484  -5.168  80.142  1.00 19.85           N  
ATOM   4565  CA  ARG C 287       7.743  -6.351  79.717  1.00 19.85           C  
ATOM   4566  C   ARG C 287       6.341  -5.978  79.246  1.00 19.85           C  
ATOM   4567  CB  ARG C 287       7.659  -7.372  80.854  1.00 19.85           C  
ATOM   4568  O   ARG C 287       5.768  -6.654  78.389  1.00 19.85           O  
ATOM   4569  CG  ARG C 287       7.711  -8.818  80.388  1.00 19.85           C  
ATOM   4570  CD  ARG C 287       7.844  -9.783  81.558  1.00 19.85           C  
ATOM   4571  NE  ARG C 287       7.804 -11.174  81.117  1.00 19.85           N  
ATOM   4572  NH1 ARG C 287       8.047 -12.069  83.233  1.00 19.85           N  
ATOM   4573  NH2 ARG C 287       7.853 -13.451  81.415  1.00 19.85           N  
ATOM   4574  CZ  ARG C 287       7.901 -12.228  81.923  1.00 19.85           C  
ATOM   4575  N   ALA C 288       5.705  -4.918  79.762  1.00 21.33           N  
ATOM   4576  CA  ALA C 288       4.481  -5.300  80.460  1.00 21.33           C  
ATOM   4577  C   ALA C 288       3.379  -5.674  79.472  1.00 21.33           C  
ATOM   4578  CB  ALA C 288       4.012  -4.168  81.371  1.00 21.33           C  
ATOM   4579  O   ALA C 288       3.536  -5.496  78.262  1.00 21.33           O  
ATOM   4580  N   ALA C 289       2.130  -5.095  79.701  1.00 21.38           N  
ATOM   4581  CA  ALA C 289       0.813  -5.652  79.999  1.00 21.38           C  
ATOM   4582  C   ALA C 289       0.006  -5.866  78.722  1.00 21.38           C  
ATOM   4583  CB  ALA C 289       0.053  -4.739  80.959  1.00 21.38           C  
ATOM   4584  O   ALA C 289       0.357  -5.341  77.663  1.00 21.38           O  
ATOM   4585  N   LEU C 290      -1.307  -6.194  78.873  1.00 21.97           N  
ATOM   4586  CA  LEU C 290      -2.214  -7.212  78.354  1.00 21.97           C  
ATOM   4587  C   LEU C 290      -2.916  -6.723  77.092  1.00 21.97           C  
ATOM   4588  CB  LEU C 290      -3.251  -7.597  79.413  1.00 21.97           C  
ATOM   4589  O   LEU C 290      -2.718  -5.581  76.670  1.00 21.97           O  
ATOM   4590  CG  LEU C 290      -2.793  -8.591  80.481  1.00 21.97           C  
ATOM   4591  CD1 LEU C 290      -3.665  -8.469  81.726  1.00 21.97           C  
ATOM   4592  CD2 LEU C 290      -2.825 -10.014  79.936  1.00 21.97           C  
ATOM   4593  N   GLY C 291      -4.244  -6.597  77.129  1.00 22.88           N  
ATOM   4594  CA  GLY C 291      -5.193  -7.390  76.365  1.00 22.88           C  
ATOM   4595  C   GLY C 291      -5.730  -6.666  75.145  1.00 22.88           C  
ATOM   4596  O   GLY C 291      -5.715  -7.209  74.038  1.00 22.88           O  
ATOM   4597  N   PRO C 292      -6.350  -5.543  75.387  1.00 23.18           N  
ATOM   4598  CA  PRO C 292      -7.748  -5.541  74.948  1.00 23.18           C  
ATOM   4599  C   PRO C 292      -7.894  -5.308  73.446  1.00 23.18           C  
ATOM   4600  CB  PRO C 292      -8.365  -4.387  75.742  1.00 23.18           C  
ATOM   4601  O   PRO C 292      -6.935  -4.902  72.784  1.00 23.18           O  
ATOM   4602  CG  PRO C 292      -7.202  -3.555  76.174  1.00 23.18           C  
ATOM   4603  CD  PRO C 292      -5.937  -4.254  75.766  1.00 23.18           C  
ATOM   4604  N   VAL C 293      -9.097  -5.162  72.934  1.00 25.56           N  
ATOM   4605  CA  VAL C 293      -9.824  -5.639  71.762  1.00 25.56           C  
ATOM   4606  C   VAL C 293      -9.728  -4.609  70.639  1.00 25.56           C  
ATOM   4607  CB  VAL C 293     -11.306  -5.930  72.092  1.00 25.56           C  
ATOM   4608  O   VAL C 293     -10.211  -4.844  69.529  1.00 25.56           O  
ATOM   4609  CG1 VAL C 293     -12.004  -6.592  70.906  1.00 25.56           C  
ATOM   4610  CG2 VAL C 293     -11.411  -6.808  73.337  1.00 25.56           C  
ATOM   4611  N   VAL C 294      -8.747  -3.624  70.674  1.00 21.81           N  
ATOM   4612  CA  VAL C 294      -9.342  -2.437  70.069  1.00 21.81           C  
ATOM   4613  C   VAL C 294      -9.603  -2.689  68.586  1.00 21.81           C  
ATOM   4614  CB  VAL C 294      -8.440  -1.195  70.248  1.00 21.81           C  
ATOM   4615  O   VAL C 294      -8.736  -3.203  67.875  1.00 21.81           O  
ATOM   4616  CG1 VAL C 294      -9.091   0.039  69.627  1.00 21.81           C  
ATOM   4617  CG2 VAL C 294      -8.146  -0.960  71.729  1.00 21.81           C  
ATOM   4618  N   GLY C 295     -10.807  -2.668  68.163  1.00 25.43           N  
ATOM   4619  CA  GLY C 295     -11.291  -3.053  66.847  1.00 25.43           C  
ATOM   4620  C   GLY C 295     -10.677  -2.239  65.723  1.00 25.43           C  
ATOM   4621  O   GLY C 295     -11.147  -2.289  64.585  1.00 25.43           O  
ATOM   4622  N   ALA C 296      -9.370  -1.912  65.837  1.00 24.25           N  
ATOM   4623  CA  ALA C 296      -9.011  -0.751  65.026  1.00 24.25           C  
ATOM   4624  C   ALA C 296      -9.183  -1.047  63.539  1.00 24.25           C  
ATOM   4625  CB  ALA C 296      -7.576  -0.321  65.318  1.00 24.25           C  
ATOM   4626  O   ALA C 296      -8.784  -2.112  63.062  1.00 24.25           O  
ATOM   4627  N   ARG C 297     -10.168  -0.470  62.956  1.00 23.33           N  
ATOM   4628  CA  ARG C 297     -10.538  -0.588  61.549  1.00 23.33           C  
ATOM   4629  C   ARG C 297      -9.351  -0.278  60.643  1.00 23.33           C  
ATOM   4630  CB  ARG C 297     -11.706   0.344  61.220  1.00 23.33           C  
ATOM   4631  O   ARG C 297      -8.576   0.639  60.919  1.00 23.33           O  
ATOM   4632  CG  ARG C 297     -13.073  -0.308  61.357  1.00 23.33           C  
ATOM   4633  CD  ARG C 297     -14.176   0.567  60.778  1.00 23.33           C  
ATOM   4634  NE  ARG C 297     -15.499   0.006  61.035  1.00 23.33           N  
ATOM   4635  NH1 ARG C 297     -16.448   0.819  59.092  1.00 23.33           N  
ATOM   4636  NH2 ARG C 297     -17.707  -0.413  60.559  1.00 23.33           N  
ATOM   4637  CZ  ARG C 297     -16.548   0.139  60.228  1.00 23.33           C  
ATOM   4638  N   ARG C 298      -8.847  -1.246  59.938  1.00 24.29           N  
ATOM   4639  CA  ARG C 298      -7.651  -1.396  59.117  1.00 24.29           C  
ATOM   4640  C   ARG C 298      -7.643  -0.389  57.971  1.00 24.29           C  
ATOM   4641  CB  ARG C 298      -7.552  -2.820  58.564  1.00 24.29           C  
ATOM   4642  O   ARG C 298      -8.333  -0.579  56.967  1.00 24.29           O  
ATOM   4643  CG  ARG C 298      -6.533  -3.690  59.282  1.00 24.29           C  
ATOM   4644  CD  ARG C 298      -6.403  -5.060  58.631  1.00 24.29           C  
ATOM   4645  NE  ARG C 298      -5.679  -5.996  59.486  1.00 24.29           N  
ATOM   4646  NH1 ARG C 298      -5.474  -7.634  57.869  1.00 24.29           N  
ATOM   4647  NH2 ARG C 298      -4.605  -7.969  59.964  1.00 24.29           N  
ATOM   4648  CZ  ARG C 298      -5.254  -7.198  59.104  1.00 24.29           C  
ATOM   4649  N   GLY C 299      -7.903   0.881  58.299  1.00 23.63           N  
ATOM   4650  CA  GLY C 299      -8.067   1.685  57.099  1.00 23.63           C  
ATOM   4651  C   GLY C 299      -6.907   1.554  56.130  1.00 23.63           C  
ATOM   4652  O   GLY C 299      -5.848   1.034  56.487  1.00 23.63           O  
ATOM   4653  N   ARG C 300      -7.162   1.461  54.860  1.00 23.22           N  
ATOM   4654  CA  ARG C 300      -6.245   1.047  53.804  1.00 23.22           C  
ATOM   4655  C   ARG C 300      -5.016   1.950  53.760  1.00 23.22           C  
ATOM   4656  CB  ARG C 300      -6.949   1.055  52.445  1.00 23.22           C  
ATOM   4657  O   ARG C 300      -5.108   3.146  54.048  1.00 23.22           O  
ATOM   4658  CG  ARG C 300      -6.500  -0.057  51.512  1.00 23.22           C  
ATOM   4659  CD  ARG C 300      -7.318  -0.082  50.229  1.00 23.22           C  
ATOM   4660  NE  ARG C 300      -7.023  -1.264  49.423  1.00 23.22           N  
ATOM   4661  NH1 ARG C 300      -8.123  -0.508  47.537  1.00 23.22           N  
ATOM   4662  NH2 ARG C 300      -7.088  -2.553  47.524  1.00 23.22           N  
ATOM   4663  CZ  ARG C 300      -7.412  -1.439  48.163  1.00 23.22           C  
ATOM   4664  N   PRO C 301      -3.779   1.415  53.783  1.00 24.78           N  
ATOM   4665  CA  PRO C 301      -2.499   2.127  53.779  1.00 24.78           C  
ATOM   4666  C   PRO C 301      -2.370   3.103  52.612  1.00 24.78           C  
ATOM   4667  CB  PRO C 301      -1.469   1.000  53.664  1.00 24.78           C  
ATOM   4668  O   PRO C 301      -2.756   2.779  51.485  1.00 24.78           O  
ATOM   4669  CG  PRO C 301      -2.256  -0.193  53.226  1.00 24.78           C  
ATOM   4670  CD  PRO C 301      -3.709   0.183  53.184  1.00 24.78           C  
ATOM   4671  N   PRO C 302      -2.716   4.349  52.749  1.00 25.53           N  
ATOM   4672  CA  PRO C 302      -2.487   5.275  51.637  1.00 25.53           C  
ATOM   4673  C   PRO C 302      -1.056   5.218  51.108  1.00 25.53           C  
ATOM   4674  CB  PRO C 302      -2.787   6.644  52.251  1.00 25.53           C  
ATOM   4675  O   PRO C 302      -0.111   5.059  51.885  1.00 25.53           O  
ATOM   4676  CG  PRO C 302      -2.649   6.441  53.725  1.00 25.53           C  
ATOM   4677  CD  PRO C 302      -2.473   4.974  53.990  1.00 25.53           C  
ATOM   4678  N   THR C 303      -0.733   4.578  50.047  1.00 24.14           N  
ATOM   4679  CA  THR C 303       0.611   4.248  49.586  1.00 24.14           C  
ATOM   4680  C   THR C 303       1.516   5.476  49.636  1.00 24.14           C  
ATOM   4681  CB  THR C 303       0.587   3.682  48.154  1.00 24.14           C  
ATOM   4682  O   THR C 303       1.040   6.597  49.824  1.00 24.14           O  
ATOM   4683  CG2 THR C 303       0.747   2.166  48.159  1.00 24.14           C  
ATOM   4684  OG1 THR C 303      -0.660   4.018  47.534  1.00 24.14           O  
ATOM   4685  N   ARG C 304       2.682   5.505  48.879  1.00 26.05           N  
ATOM   4686  CA  ARG C 304       3.992   6.147  48.877  1.00 26.05           C  
ATOM   4687  C   ARG C 304       3.889   7.600  48.424  1.00 26.05           C  
ATOM   4688  CB  ARG C 304       4.964   5.385  47.974  1.00 26.05           C  
ATOM   4689  O   ARG C 304       4.802   8.121  47.780  1.00 26.05           O  
ATOM   4690  CG  ARG C 304       6.263   4.992  48.660  1.00 26.05           C  
ATOM   4691  CD  ARG C 304       7.171   4.194  47.735  1.00 26.05           C  
ATOM   4692  NE  ARG C 304       8.323   3.650  48.448  1.00 26.05           N  
ATOM   4693  NH1 ARG C 304       9.436   2.959  46.545  1.00 26.05           N  
ATOM   4694  NH2 ARG C 304      10.367   2.615  48.611  1.00 26.05           N  
ATOM   4695  CZ  ARG C 304       9.373   3.076  47.867  1.00 26.05           C  
ATOM   4696  N   ARG C 305       2.818   8.128  48.259  1.00 26.82           N  
ATOM   4697  CA  ARG C 305       2.959   9.305  47.408  1.00 26.82           C  
ATOM   4698  C   ARG C 305       3.941  10.303  48.013  1.00 26.82           C  
ATOM   4699  CB  ARG C 305       1.601   9.974  47.187  1.00 26.82           C  
ATOM   4700  O   ARG C 305       4.117  11.405  47.488  1.00 26.82           O  
ATOM   4701  CG  ARG C 305       1.143   9.973  45.737  1.00 26.82           C  
ATOM   4702  CD  ARG C 305      -0.209  10.653  45.572  1.00 26.82           C  
ATOM   4703  NE  ARG C 305      -0.771  10.420  44.245  1.00 26.82           N  
ATOM   4704  NH1 ARG C 305      -2.300  12.148  44.362  1.00 26.82           N  
ATOM   4705  NH2 ARG C 305      -2.187  10.837  42.485  1.00 26.82           N  
ATOM   4706  CZ  ARG C 305      -1.751  11.136  43.700  1.00 26.82           C  
ATOM   4707  N   ARG C 306       4.334  10.058  49.198  1.00 27.46           N  
ATOM   4708  CA  ARG C 306       4.807  11.238  49.916  1.00 27.46           C  
ATOM   4709  C   ARG C 306       6.074  11.796  49.277  1.00 27.46           C  
ATOM   4710  CB  ARG C 306       5.064  10.905  51.387  1.00 27.46           C  
ATOM   4711  O   ARG C 306       6.422  12.959  49.489  1.00 27.46           O  
ATOM   4712  CG  ARG C 306       3.969  11.382  52.327  1.00 27.46           C  
ATOM   4713  CD  ARG C 306       4.323  11.119  53.785  1.00 27.46           C  
ATOM   4714  NE  ARG C 306       3.215  11.451  54.676  1.00 27.46           N  
ATOM   4715  NH1 ARG C 306       4.440  11.217  56.621  1.00 27.46           N  
ATOM   4716  NH2 ARG C 306       2.226  11.804  56.719  1.00 27.46           N  
ATOM   4717  CZ  ARG C 306       3.296  11.490  56.003  1.00 27.46           C  
ATOM   4718  N   GLN C 307       6.875  10.880  48.732  1.00 26.74           N  
ATOM   4719  CA  GLN C 307       8.286  11.251  48.712  1.00 26.74           C  
ATOM   4720  C   GLN C 307       8.517  12.489  47.851  1.00 26.74           C  
ATOM   4721  CB  GLN C 307       9.139  10.089  48.201  1.00 26.74           C  
ATOM   4722  O   GLN C 307       9.507  13.201  48.031  1.00 26.74           O  
ATOM   4723  CG  GLN C 307       9.688   9.197  49.305  1.00 26.74           C  
ATOM   4724  CD  GLN C 307      10.506   8.036  48.770  1.00 26.74           C  
ATOM   4725  NE2 GLN C 307      10.942   7.155  49.665  1.00 26.74           N  
ATOM   4726  OE1 GLN C 307      10.743   7.931  47.563  1.00 26.74           O  
ATOM   4727  N   PHE C 308       7.766  12.589  46.758  1.00 29.18           N  
ATOM   4728  CA  PHE C 308       8.200  13.532  45.734  1.00 29.18           C  
ATOM   4729  C   PHE C 308       8.064  14.968  46.227  1.00 29.18           C  
ATOM   4730  CB  PHE C 308       7.392  13.341  44.447  1.00 29.18           C  
ATOM   4731  O   PHE C 308       8.356  15.913  45.491  1.00 29.18           O  
ATOM   4732  CG  PHE C 308       8.177  12.719  43.324  1.00 29.18           C  
ATOM   4733  CD1 PHE C 308       8.922  13.509  42.457  1.00 29.18           C  
ATOM   4734  CD2 PHE C 308       8.171  11.343  43.135  1.00 29.18           C  
ATOM   4735  CE1 PHE C 308       9.650  12.936  41.416  1.00 29.18           C  
ATOM   4736  CE2 PHE C 308       8.896  10.763  42.098  1.00 29.18           C  
ATOM   4737  CZ  PHE C 308       9.634  11.561  41.239  1.00 29.18           C  
ATOM   4738  N   ARG C 309       7.397  15.145  47.261  1.00 29.97           N  
ATOM   4739  CA  ARG C 309       7.156  16.525  47.669  1.00 29.97           C  
ATOM   4740  C   ARG C 309       8.468  17.247  47.963  1.00 29.97           C  
ATOM   4741  CB  ARG C 309       6.247  16.571  48.899  1.00 29.97           C  
ATOM   4742  O   ARG C 309       8.598  18.442  47.693  1.00 29.97           O  
ATOM   4743  CG  ARG C 309       4.931  17.296  48.666  1.00 29.97           C  
ATOM   4744  CD  ARG C 309       4.084  17.348  49.929  1.00 29.97           C  
ATOM   4745  NE  ARG C 309       2.995  18.313  49.809  1.00 29.97           N  
ATOM   4746  NH1 ARG C 309       2.160  17.948  51.932  1.00 29.97           N  
ATOM   4747  NH2 ARG C 309       1.156  19.474  50.547  1.00 29.97           N  
ATOM   4748  CZ  ARG C 309       2.106  18.577  50.763  1.00 29.97           C  
ATOM   4749  N   ASP C 310       9.360  16.500  48.576  1.00 30.64           N  
ATOM   4750  CA  ASP C 310      10.529  17.238  49.045  1.00 30.64           C  
ATOM   4751  C   ASP C 310      11.355  17.761  47.872  1.00 30.64           C  
ATOM   4752  CB  ASP C 310      11.395  16.354  49.945  1.00 30.64           C  
ATOM   4753  O   ASP C 310      12.098  18.734  48.015  1.00 30.64           O  
ATOM   4754  CG  ASP C 310      10.876  16.268  51.369  1.00 30.64           C  
ATOM   4755  OD1 ASP C 310      10.110  17.160  51.794  1.00 30.64           O  
ATOM   4756  OD2 ASP C 310      11.238  15.301  52.074  1.00 30.64           O  
ATOM   4757  N   LEU C 311      11.436  16.893  46.859  1.00 31.53           N  
ATOM   4758  CA  LEU C 311      12.275  17.424  45.789  1.00 31.53           C  
ATOM   4759  C   LEU C 311      11.701  18.728  45.245  1.00 31.53           C  
ATOM   4760  CB  LEU C 311      12.411  16.401  44.658  1.00 31.53           C  
ATOM   4761  O   LEU C 311      12.403  19.487  44.573  1.00 31.53           O  
ATOM   4762  CG  LEU C 311      13.685  15.556  44.658  1.00 31.53           C  
ATOM   4763  CD1 LEU C 311      13.350  14.090  44.403  1.00 31.53           C  
ATOM   4764  CD2 LEU C 311      14.670  16.073  43.615  1.00 31.53           C  
ATOM   4765  N   ALA C 312      10.368  18.702  45.150  1.00 37.78           N  
ATOM   4766  CA  ALA C 312       9.732  19.854  44.517  1.00 37.78           C  
ATOM   4767  C   ALA C 312      10.185  21.158  45.168  1.00 37.78           C  
ATOM   4768  CB  ALA C 312       8.212  19.728  44.586  1.00 37.78           C  
ATOM   4769  O   ALA C 312      10.312  22.184  44.495  1.00 37.78           O  
ATOM   4770  N   ALA C 313      10.162  21.133  46.491  1.00 42.78           N  
ATOM   4771  CA  ALA C 313      10.375  22.392  47.199  1.00 42.78           C  
ATOM   4772  C   ALA C 313      11.786  22.923  46.961  1.00 42.78           C  
ATOM   4773  CB  ALA C 313      10.123  22.213  48.694  1.00 42.78           C  
ATOM   4774  O   ALA C 313      12.052  24.110  47.164  1.00 42.78           O  
ATOM   4775  N   GLU C 314      12.698  22.050  46.612  1.00 48.36           N  
ATOM   4776  CA  GLU C 314      14.025  22.657  46.650  1.00 48.36           C  
ATOM   4777  C   GLU C 314      14.307  23.447  45.376  1.00 48.36           C  
ATOM   4778  CB  GLU C 314      15.100  21.587  46.856  1.00 48.36           C  
ATOM   4779  O   GLU C 314      14.305  22.886  44.278  1.00 48.36           O  
ATOM   4780  CG  GLU C 314      16.046  21.880  48.011  1.00 48.36           C  
ATOM   4781  CD  GLU C 314      17.131  20.828  48.180  1.00 48.36           C  
ATOM   4782  OE1 GLU C 314      18.049  21.030  49.007  1.00 48.36           O  
ATOM   4783  OE2 GLU C 314      17.062  19.794  47.479  1.00 48.36           O  
ATOM   4784  N   LYS C 315      13.720  24.549  45.159  1.00 61.55           N  
ATOM   4785  CA  LYS C 315      14.087  25.510  44.123  1.00 61.55           C  
ATOM   4786  C   LYS C 315      15.539  25.955  44.276  1.00 61.55           C  
ATOM   4787  CB  LYS C 315      13.160  26.725  44.164  1.00 61.55           C  
ATOM   4788  O   LYS C 315      15.816  26.983  44.896  1.00 61.55           O  
ATOM   4789  CG  LYS C 315      11.711  26.410  43.819  1.00 61.55           C  
ATOM   4790  CD  LYS C 315      10.843  27.661  43.859  1.00 61.55           C  
ATOM   4791  CE  LYS C 315       9.389  27.343  43.536  1.00 61.55           C  
ATOM   4792  NZ  LYS C 315       8.526  28.560  43.612  1.00 61.55           N  
ATOM   4793  N   PRO C 316      16.423  25.158  43.917  1.00 64.41           N  
ATOM   4794  CA  PRO C 316      17.838  25.406  44.202  1.00 64.41           C  
ATOM   4795  C   PRO C 316      18.369  26.659  43.510  1.00 64.41           C  
ATOM   4796  CB  PRO C 316      18.531  24.150  43.666  1.00 64.41           C  
ATOM   4797  O   PRO C 316      19.374  27.229  43.943  1.00 64.41           O  
ATOM   4798  CG  PRO C 316      17.520  23.508  42.772  1.00 64.41           C  
ATOM   4799  CD  PRO C 316      16.176  24.112  43.061  1.00 64.41           C  
ATOM   4800  N   HIS C 317      17.656  27.000  42.421  1.00 72.02           N  
ATOM   4801  CA  HIS C 317      18.204  28.114  41.655  1.00 72.02           C  
ATOM   4802  C   HIS C 317      17.578  29.437  42.084  1.00 72.02           C  
ATOM   4803  CB  HIS C 317      17.987  27.893  40.157  1.00 72.02           C  
ATOM   4804  O   HIS C 317      16.366  29.625  41.959  1.00 72.02           O  
ATOM   4805  CG  HIS C 317      18.545  26.599  39.655  1.00 72.02           C  
ATOM   4806  CD2 HIS C 317      17.932  25.448  39.292  1.00 72.02           C  
ATOM   4807  ND1 HIS C 317      19.896  26.388  39.482  1.00 72.02           N  
ATOM   4808  CE1 HIS C 317      20.090  25.160  39.032  1.00 72.02           C  
ATOM   4809  NE2 HIS C 317      18.914  24.568  38.908  1.00 72.02           N  
ATOM   4810  N   SER C 318      18.272  30.215  42.646  1.00 76.62           N  
ATOM   4811  CA  SER C 318      17.780  31.493  43.152  1.00 76.62           C  
ATOM   4812  C   SER C 318      18.335  32.659  42.341  1.00 76.62           C  
ATOM   4813  CB  SER C 318      18.149  31.664  44.626  1.00 76.62           C  
ATOM   4814  O   SER C 318      19.468  32.602  41.858  1.00 76.62           O  
ATOM   4815  OG  SER C 318      19.547  31.525  44.813  1.00 76.62           O  
ATOM   4816  N   CYS C 319      17.532  33.416  41.982  1.00 74.25           N  
ATOM   4817  CA  CYS C 319      17.958  34.630  41.294  1.00 74.25           C  
ATOM   4818  C   CYS C 319      18.736  35.544  42.234  1.00 74.25           C  
ATOM   4819  CB  CYS C 319      16.752  35.376  40.725  1.00 74.25           C  
ATOM   4820  O   CYS C 319      18.267  35.858  43.330  1.00 74.25           O  
ATOM   4821  SG  CYS C 319      17.184  36.889  39.838  1.00 74.25           S  
ATOM   4822  N   GLY C 320      19.834  35.874  41.960  1.00 74.20           N  
ATOM   4823  CA  GLY C 320      20.698  36.722  42.766  1.00 74.20           C  
ATOM   4824  C   GLY C 320      20.165  38.134  42.927  1.00 74.20           C  
ATOM   4825  O   GLY C 320      20.451  38.801  43.923  1.00 74.20           O  
ATOM   4826  N   GLN C 321      19.434  38.574  42.032  1.00 75.55           N  
ATOM   4827  CA  GLN C 321      18.963  39.955  42.018  1.00 75.55           C  
ATOM   4828  C   GLN C 321      17.659  40.099  42.797  1.00 75.55           C  
ATOM   4829  CB  GLN C 321      18.773  40.443  40.580  1.00 75.55           C  
ATOM   4830  O   GLN C 321      17.516  41.011  43.614  1.00 75.55           O  
ATOM   4831  CG  GLN C 321      20.051  40.957  39.932  1.00 75.55           C  
ATOM   4832  CD  GLN C 321      19.832  41.449  38.513  1.00 75.55           C  
ATOM   4833  NE2 GLN C 321      20.865  42.043  37.926  1.00 75.55           N  
ATOM   4834  OE1 GLN C 321      18.744  41.295  37.950  1.00 75.55           O  
ATOM   4835  N   CYS C 322      16.580  39.221  42.672  1.00 71.94           N  
ATOM   4836  CA  CYS C 322      15.267  39.398  43.283  1.00 71.94           C  
ATOM   4837  C   CYS C 322      14.997  38.315  44.321  1.00 71.94           C  
ATOM   4838  CB  CYS C 322      14.173  39.378  42.216  1.00 71.94           C  
ATOM   4839  O   CYS C 322      14.086  38.447  45.139  1.00 71.94           O  
ATOM   4840  SG  CYS C 322      13.960  37.770  41.421  1.00 71.94           S  
ATOM   4841  N   GLY C 323      15.885  37.316  44.349  1.00 76.16           N  
ATOM   4842  CA  GLY C 323      15.769  36.279  45.362  1.00 76.16           C  
ATOM   4843  C   GLY C 323      14.755  35.208  45.005  1.00 76.16           C  
ATOM   4844  O   GLY C 323      14.539  34.270  45.775  1.00 76.16           O  
ATOM   4845  N   LYS C 324      14.113  35.367  43.866  1.00 78.31           N  
ATOM   4846  CA  LYS C 324      13.146  34.363  43.434  1.00 78.31           C  
ATOM   4847  C   LYS C 324      13.829  33.029  43.148  1.00 78.31           C  
ATOM   4848  CB  LYS C 324      12.393  34.843  42.192  1.00 78.31           C  
ATOM   4849  O   LYS C 324      14.959  32.997  42.657  1.00 78.31           O  
ATOM   4850  CG  LYS C 324      11.141  35.650  42.500  1.00 78.31           C  
ATOM   4851  CD  LYS C 324      10.368  35.990  41.233  1.00 78.31           C  
ATOM   4852  CE  LYS C 324       9.172  36.885  41.529  1.00 78.31           C  
ATOM   4853  NZ  LYS C 324       8.442  37.264  40.282  1.00 78.31           N  
ATOM   4854  N   ARG C 325      13.189  32.004  43.558  1.00 78.02           N  
ATOM   4855  CA  ARG C 325      13.780  30.677  43.418  1.00 78.02           C  
ATOM   4856  C   ARG C 325      13.079  29.878  42.325  1.00 78.02           C  
ATOM   4857  CB  ARG C 325      13.717  29.917  44.745  1.00 78.02           C  
ATOM   4858  O   ARG C 325      11.873  30.026  42.118  1.00 78.02           O  
ATOM   4859  CG  ARG C 325      14.523  30.561  45.862  1.00 78.02           C  
ATOM   4860  CD  ARG C 325      14.529  29.703  47.120  1.00 78.02           C  
ATOM   4861  NE  ARG C 325      15.680  28.806  47.155  1.00 78.02           N  
ATOM   4862  NH1 ARG C 325      15.827  28.748  49.459  1.00 78.02           N  
ATOM   4863  NH2 ARG C 325      17.312  27.557  48.182  1.00 78.02           N  
ATOM   4864  CZ  ARG C 325      16.270  28.372  48.265  1.00 78.02           C  
ATOM   4865  N   PHE C 326      13.809  29.222  41.521  1.00 74.02           N  
ATOM   4866  CA  PHE C 326      13.284  28.462  40.393  1.00 74.02           C  
ATOM   4867  C   PHE C 326      13.741  27.010  40.459  1.00 74.02           C  
ATOM   4868  CB  PHE C 326      13.724  29.092  39.067  1.00 74.02           C  
ATOM   4869  O   PHE C 326      14.784  26.708  41.043  1.00 74.02           O  
ATOM   4870  CG  PHE C 326      13.245  30.506  38.879  1.00 74.02           C  
ATOM   4871  CD1 PHE C 326      12.009  30.765  38.301  1.00 74.02           C  
ATOM   4872  CD2 PHE C 326      14.033  31.577  39.280  1.00 74.02           C  
ATOM   4873  CE1 PHE C 326      11.563  32.073  38.125  1.00 74.02           C  
ATOM   4874  CE2 PHE C 326      13.595  32.887  39.108  1.00 74.02           C  
ATOM   4875  CZ  PHE C 326      12.360  33.133  38.529  1.00 74.02           C  
ATOM   4876  N   ARG C 327      12.902  26.223  40.027  1.00 68.25           N  
ATOM   4877  CA  ARG C 327      13.200  24.794  40.006  1.00 68.25           C  
ATOM   4878  C   ARG C 327      14.265  24.472  38.964  1.00 68.25           C  
ATOM   4879  CB  ARG C 327      11.932  23.984  39.727  1.00 68.25           C  
ATOM   4880  O   ARG C 327      15.126  23.620  39.191  1.00 68.25           O  
ATOM   4881  CG  ARG C 327      11.877  22.653  40.460  1.00 68.25           C  
ATOM   4882  CD  ARG C 327      10.591  21.896  40.159  1.00 68.25           C  
ATOM   4883  NE  ARG C 327      10.089  21.197  41.339  1.00 68.25           N  
ATOM   4884  NH1 ARG C 327       8.583  19.887  40.176  1.00 68.25           N  
ATOM   4885  NH2 ARG C 327       8.765  19.687  42.452  1.00 68.25           N  
ATOM   4886  CZ  ARG C 327       9.147  20.258  41.319  1.00 68.25           C  
ATOM   4887  N   TRP C 328      14.206  25.146  37.853  1.00 74.42           N  
ATOM   4888  CA  TRP C 328      15.095  24.866  36.731  1.00 74.42           C  
ATOM   4889  C   TRP C 328      15.984  26.067  36.427  1.00 74.42           C  
ATOM   4890  CB  TRP C 328      14.289  24.483  35.487  1.00 74.42           C  
ATOM   4891  O   TRP C 328      15.551  27.215  36.554  1.00 74.42           O  
ATOM   4892  CG  TRP C 328      13.451  23.252  35.658  1.00 74.42           C  
ATOM   4893  CD1 TRP C 328      12.176  23.185  36.148  1.00 74.42           C  
ATOM   4894  CD2 TRP C 328      13.832  21.909  35.346  1.00 74.42           C  
ATOM   4895  CE2 TRP C 328      12.738  21.077  35.670  1.00 74.42           C  
ATOM   4896  CE3 TRP C 328      14.994  21.328  34.821  1.00 74.42           C  
ATOM   4897  NE1 TRP C 328      11.741  21.880  36.157  1.00 74.42           N  
ATOM   4898  CH2 TRP C 328      13.920  19.150  34.972  1.00 74.42           C  
ATOM   4899  CZ2 TRP C 328      12.772  19.693  35.487  1.00 74.42           C  
ATOM   4900  CZ3 TRP C 328      15.026  19.950  34.639  1.00 74.42           C  
ATOM   4901  N   GLY C 329      17.141  25.891  36.201  1.00 69.19           N  
ATOM   4902  CA  GLY C 329      18.091  26.922  35.814  1.00 69.19           C  
ATOM   4903  C   GLY C 329      17.646  27.717  34.600  1.00 69.19           C  
ATOM   4904  O   GLY C 329      17.867  28.928  34.530  1.00 69.19           O  
ATOM   4905  N   SER C 330      17.068  26.991  33.634  1.00 72.38           N  
ATOM   4906  CA  SER C 330      16.603  27.675  32.431  1.00 72.38           C  
ATOM   4907  C   SER C 330      15.554  28.729  32.766  1.00 72.38           C  
ATOM   4908  CB  SER C 330      16.028  26.670  31.432  1.00 72.38           C  
ATOM   4909  O   SER C 330      15.523  29.798  32.152  1.00 72.38           O  
ATOM   4910  OG  SER C 330      15.034  25.866  32.043  1.00 72.38           O  
ATOM   4911  N   ASP C 331      14.700  28.349  33.738  1.00 71.69           N  
ATOM   4912  CA  ASP C 331      13.694  29.305  34.191  1.00 71.69           C  
ATOM   4913  C   ASP C 331      14.343  30.497  34.889  1.00 71.69           C  
ATOM   4914  CB  ASP C 331      12.693  28.627  35.129  1.00 71.69           C  
ATOM   4915  O   ASP C 331      13.880  31.631  34.753  1.00 71.69           O  
ATOM   4916  CG  ASP C 331      11.785  27.641  34.414  1.00 71.69           C  
ATOM   4917  OD1 ASP C 331      11.580  27.778  33.189  1.00 71.69           O  
ATOM   4918  OD2 ASP C 331      11.266  26.722  35.084  1.00 71.69           O  
ATOM   4919  N   LEU C 332      15.343  30.144  35.575  1.00 75.41           N  
ATOM   4920  CA  LEU C 332      16.115  31.200  36.221  1.00 75.41           C  
ATOM   4921  C   LEU C 332      16.745  32.124  35.184  1.00 75.41           C  
ATOM   4922  CB  LEU C 332      17.203  30.600  37.115  1.00 75.41           C  
ATOM   4923  O   LEU C 332      16.696  33.348  35.324  1.00 75.41           O  
ATOM   4924  CG  LEU C 332      18.118  31.594  37.831  1.00 75.41           C  
ATOM   4925  CD1 LEU C 332      17.325  32.406  38.850  1.00 75.41           C  
ATOM   4926  CD2 LEU C 332      19.276  30.866  38.504  1.00 75.41           C  
ATOM   4927  N   ALA C 333      17.332  31.569  34.222  1.00 73.47           N  
ATOM   4928  CA  ALA C 333      17.952  32.364  33.165  1.00 73.47           C  
ATOM   4929  C   ALA C 333      16.925  33.263  32.482  1.00 73.47           C  
ATOM   4930  CB  ALA C 333      18.624  31.455  32.140  1.00 73.47           C  
ATOM   4931  O   ALA C 333      17.202  34.433  32.204  1.00 73.47           O  
ATOM   4932  N   ARG C 334      15.807  32.753  32.218  1.00 75.54           N  
ATOM   4933  CA  ARG C 334      14.717  33.517  31.621  1.00 75.54           C  
ATOM   4934  C   ARG C 334      14.265  34.642  32.547  1.00 75.54           C  
ATOM   4935  CB  ARG C 334      13.535  32.602  31.293  1.00 75.54           C  
ATOM   4936  O   ARG C 334      14.057  35.773  32.103  1.00 75.54           O  
ATOM   4937  CG  ARG C 334      12.419  33.289  30.523  1.00 75.54           C
[truncated: 80,272 more chars]
