# Supplementary material for: AI-guided pipeline for protein–protein interaction drug discovery identifies a SARS-CoV-2 inhibitor
Source: Mol Syst Biol. 2024 Mar 11;20(4):428–57. doi: 10.1038/s44320-024-00019-8 (PMC10987651; doi:10.1038/s44320-024-00019-8)
Supplement: Supplementary file 12 — Source Data Fig. 2 [file 44320_2024_19_MOESM12_ESM.zip › Source Data Figure EV3-EV4/ColabFold/LAMP2_UBE2G2_unrelaxed_rank_1_model_5.pdb]

MODEL     1                                                                     
ATOM      1  N   MET B   1      46.736  44.414  14.093  1.00 21.28           N  
ATOM      2  CA  MET B   1      46.482  44.137  12.682  1.00 21.28           C  
ATOM      3  C   MET B   1      47.036  42.773  12.287  1.00 21.28           C  
ATOM      4  CB  MET B   1      47.096  45.226  11.801  1.00 21.28           C  
ATOM      5  O   MET B   1      48.011  42.300  12.875  1.00 21.28           O  
ATOM      6  CG  MET B   1      46.118  45.836  10.809  1.00 21.28           C  
ATOM      7  SD  MET B   1      46.862  47.205   9.840  1.00 21.28           S  
ATOM      8  CE  MET B   1      45.562  47.463   8.601  1.00 21.28           C  
ATOM      9  N   VAL B   2      46.580  41.924  11.154  1.00 17.68           N  
ATOM     10  CA  VAL B   2      45.565  40.887  10.994  1.00 17.68           C  
ATOM     11  C   VAL B   2      46.228  39.575  10.582  1.00 17.68           C  
ATOM     12  CB  VAL B   2      44.498  41.294   9.954  1.00 17.68           C  
ATOM     13  O   VAL B   2      45.562  38.542  10.475  1.00 17.68           O  
ATOM     14  CG1 VAL B   2      43.474  40.176   9.765  1.00 17.68           C  
ATOM     15  CG2 VAL B   2      43.807  42.589  10.377  1.00 17.68           C  
ATOM     16  N   CYS B   3      47.548  39.484  10.338  1.00 19.04           N  
ATOM     17  CA  CYS B   3      48.151  38.834   9.180  1.00 19.04           C  
ATOM     18  C   CYS B   3      48.065  37.317   9.299  1.00 19.04           C  
ATOM     19  CB  CYS B   3      49.611  39.260   9.026  1.00 19.04           C  
ATOM     20  O   CYS B   3      47.768  36.791  10.373  1.00 19.04           O  
ATOM     21  SG  CYS B   3      49.821  40.856   8.206  1.00 19.04           S  
ATOM     22  N   PHE B   4      49.010  36.592   8.666  1.00 19.41           N  
ATOM     23  CA  PHE B   4      49.159  35.652   7.561  1.00 19.41           C  
ATOM     24  C   PHE B   4      49.412  34.242   8.081  1.00 19.41           C  
ATOM     25  CB  PHE B   4      50.301  36.084   6.636  1.00 19.41           C  
ATOM     26  O   PHE B   4      49.723  33.336   7.305  1.00 19.41           O  
ATOM     27  CG  PHE B   4      49.836  36.692   5.341  1.00 19.41           C  
ATOM     28  CD1 PHE B   4      49.576  35.892   4.235  1.00 19.41           C  
ATOM     29  CD2 PHE B   4      49.658  38.065   5.229  1.00 19.41           C  
ATOM     30  CE1 PHE B   4      49.146  36.452   3.034  1.00 19.41           C  
ATOM     31  CE2 PHE B   4      49.228  38.632   4.033  1.00 19.41           C  
ATOM     32  CZ  PHE B   4      48.973  37.824   2.936  1.00 19.41           C  
ATOM     33  N   ARG B   5      49.183  33.974   9.368  1.00 20.19           N  
ATOM     34  CA  ARG B   5      50.010  32.806   9.653  1.00 20.19           C  
ATOM     35  C   ARG B   5      49.457  31.562   8.965  1.00 20.19           C  
ATOM     36  CB  ARG B   5      50.107  32.571  11.162  1.00 20.19           C  
ATOM     37  O   ARG B   5      48.262  31.274   9.060  1.00 20.19           O  
ATOM     38  CG  ARG B   5      51.194  33.387  11.844  1.00 20.19           C  
ATOM     39  CD  ARG B   5      51.499  32.864  13.241  1.00 20.19           C  
ATOM     40  NE  ARG B   5      52.487  33.694  13.923  1.00 20.19           N  
ATOM     41  NH1 ARG B   5      52.504  32.442  15.864  1.00 20.19           N  
ATOM     42  NH2 ARG B   5      53.842  34.294  15.678  1.00 20.19           N  
ATOM     43  CZ  ARG B   5      52.942  33.474  15.154  1.00 20.19           C  
ATOM     44  N   LEU B   6      50.158  30.942   7.977  1.00 20.54           N  
ATOM     45  CA  LEU B   6      49.883  30.108   6.812  1.00 20.54           C  
ATOM     46  C   LEU B   6      49.467  28.704   7.236  1.00 20.54           C  
ATOM     47  CB  LEU B   6      51.111  30.037   5.901  1.00 20.54           C  
ATOM     48  O   LEU B   6      48.890  27.957   6.442  1.00 20.54           O  
ATOM     49  CG  LEU B   6      51.248  31.148   4.859  1.00 20.54           C  
ATOM     50  CD1 LEU B   6      52.719  31.399   4.543  1.00 20.54           C  
ATOM     51  CD2 LEU B   6      50.477  30.792   3.593  1.00 20.54           C  
ATOM     52  N   PHE B   7      49.864  28.178   8.427  1.00 23.37           N  
ATOM     53  CA  PHE B   7      50.462  26.877   8.154  1.00 23.37           C  
ATOM     54  C   PHE B   7      49.402  25.877   7.707  1.00 23.37           C  
ATOM     55  CB  PHE B   7      51.192  26.349   9.393  1.00 23.37           C  
ATOM     56  O   PHE B   7      48.208  26.089   7.931  1.00 23.37           O  
ATOM     57  CG  PHE B   7      52.523  27.007   9.640  1.00 23.37           C  
ATOM     58  CD1 PHE B   7      53.672  26.540   9.014  1.00 23.37           C  
ATOM     59  CD2 PHE B   7      52.624  28.095  10.497  1.00 23.37           C  
ATOM     60  CE1 PHE B   7      54.905  27.147   9.241  1.00 23.37           C  
ATOM     61  CE2 PHE B   7      53.853  28.707  10.729  1.00 23.37           C  
ATOM     62  CZ  PHE B   7      54.992  28.231  10.100  1.00 23.37           C  
ATOM     63  N   PRO B   8      49.749  24.547   7.459  1.00 22.57           N  
ATOM     64  CA  PRO B   8      49.581  23.470   6.480  1.00 22.57           C  
ATOM     65  C   PRO B   8      48.433  22.526   6.831  1.00 22.57           C  
ATOM     66  CB  PRO B   8      50.924  22.738   6.527  1.00 22.57           C  
ATOM     67  O   PRO B   8      48.218  21.527   6.141  1.00 22.57           O  
ATOM     68  CG  PRO B   8      51.558  23.184   7.805  1.00 22.57           C  
ATOM     69  CD  PRO B   8      50.702  24.259   8.412  1.00 22.57           C  
ATOM     70  N   VAL B   9      47.395  22.913   7.621  1.00 25.81           N  
ATOM     71  CA  VAL B   9      46.907  21.740   8.338  1.00 25.81           C  
ATOM     72  C   VAL B   9      46.297  20.748   7.350  1.00 25.81           C  
ATOM     73  CB  VAL B   9      45.868  22.125   9.416  1.00 25.81           C  
ATOM     74  O   VAL B   9      45.455  21.117   6.529  1.00 25.81           O  
ATOM     75  CG1 VAL B   9      45.882  21.117  10.563  1.00 25.81           C  
ATOM     76  CG2 VAL B   9      46.138  23.536   9.936  1.00 25.81           C  
ATOM     77  N   PRO B  10      47.010  19.646   7.033  1.00 25.36           N  
ATOM     78  CA  PRO B  10      46.690  18.633   6.025  1.00 25.36           C  
ATOM     79  C   PRO B  10      45.310  18.012   6.229  1.00 25.36           C  
ATOM     80  CB  PRO B  10      47.792  17.587   6.214  1.00 25.36           C  
ATOM     81  O   PRO B  10      44.861  17.856   7.368  1.00 25.36           O  
ATOM     82  CG  PRO B  10      48.397  17.906   7.543  1.00 25.36           C  
ATOM     83  CD  PRO B  10      47.749  19.152   8.076  1.00 25.36           C  
ATOM     84  N   GLY B  11      44.286  18.364   5.388  1.00 27.56           N  
ATOM     85  CA  GLY B  11      42.865  18.052   5.365  1.00 27.56           C  
ATOM     86  C   GLY B  11      42.583  16.570   5.206  1.00 27.56           C  
ATOM     87  O   GLY B  11      43.032  15.948   4.241  1.00 27.56           O  
ATOM     88  N   SER B  12      42.819  15.745   6.258  1.00 26.34           N  
ATOM     89  CA  SER B  12      42.653  14.302   6.116  1.00 26.34           C  
ATOM     90  C   SER B  12      41.262  13.954   5.596  1.00 26.34           C  
ATOM     91  CB  SER B  12      42.899  13.600   7.451  1.00 26.34           C  
ATOM     92  O   SER B  12      40.260  14.464   6.102  1.00 26.34           O  
ATOM     93  OG  SER B  12      44.286  13.521   7.731  1.00 26.34           O  
ATOM     94  N   GLY B  13      41.103  13.756   4.245  1.00 25.90           N  
ATOM     95  CA  GLY B  13      39.944  13.434   3.428  1.00 25.90           C  
ATOM     96  C   GLY B  13      39.237  12.167   3.868  1.00 25.90           C  
ATOM     97  O   GLY B  13      39.843  11.094   3.912  1.00 25.90           O  
ATOM     98  N   LEU B  14      38.554  12.129   5.015  1.00 24.38           N  
ATOM     99  CA  LEU B  14      37.882  10.911   5.456  1.00 24.38           C  
ATOM    100  C   LEU B  14      36.865  10.446   4.419  1.00 24.38           C  
ATOM    101  CB  LEU B  14      37.190  11.139   6.802  1.00 24.38           C  
ATOM    102  O   LEU B  14      35.965  11.201   4.044  1.00 24.38           O  
ATOM    103  CG  LEU B  14      37.478  10.108   7.895  1.00 24.38           C  
ATOM    104  CD1 LEU B  14      38.339  10.726   8.992  1.00 24.38           C  
ATOM    105  CD2 LEU B  14      36.176   9.563   8.473  1.00 24.38           C  
ATOM    106  N   VAL B  15      37.286   9.635   3.430  1.00 24.60           N  
ATOM    107  CA  VAL B  15      36.514   9.019   2.356  1.00 24.60           C  
ATOM    108  C   VAL B  15      35.412   8.144   2.948  1.00 24.60           C  
ATOM    109  CB  VAL B  15      37.413   8.183   1.418  1.00 24.60           C  
ATOM    110  O   VAL B  15      35.688   7.235   3.734  1.00 24.60           O  
ATOM    111  CG1 VAL B  15      36.576   7.488   0.345  1.00 24.60           C  
ATOM    112  CG2 VAL B  15      38.482   9.067   0.777  1.00 24.60           C  
ATOM    113  N   LEU B  16      34.269   8.705   3.301  1.00 24.22           N  
ATOM    114  CA  LEU B  16      33.080   7.980   3.736  1.00 24.22           C  
ATOM    115  C   LEU B  16      32.653   6.959   2.687  1.00 24.22           C  
ATOM    116  CB  LEU B  16      31.932   8.953   4.015  1.00 24.22           C  
ATOM    117  O   LEU B  16      32.342   7.322   1.551  1.00 24.22           O  
ATOM    118  CG  LEU B  16      31.082   8.661   5.253  1.00 24.22           C  
ATOM    119  CD1 LEU B  16      31.611   9.435   6.455  1.00 24.22           C  
ATOM    120  CD2 LEU B  16      29.619   9.004   4.991  1.00 24.22           C  
ATOM    121  N   VAL B  17      33.252   5.755   2.633  1.00 24.85           N  
ATOM    122  CA  VAL B  17      32.930   4.614   1.783  1.00 24.85           C  
ATOM    123  C   VAL B  17      31.485   4.181   2.023  1.00 24.85           C  
ATOM    124  CB  VAL B  17      33.890   3.430   2.035  1.00 24.85           C  
ATOM    125  O   VAL B  17      31.088   3.927   3.163  1.00 24.85           O  
ATOM    126  CG1 VAL B  17      33.464   2.207   1.224  1.00 24.85           C  
ATOM    127  CG2 VAL B  17      35.326   3.826   1.696  1.00 24.85           C  
ATOM    128  N   CYS B  18      30.468   4.771   1.324  1.00 24.92           N  
ATOM    129  CA  CYS B  18      29.068   4.375   1.218  1.00 24.92           C  
ATOM    130  C   CYS B  18      28.944   2.892   0.890  1.00 24.92           C  
ATOM    131  CB  CYS B  18      28.357   5.204   0.150  1.00 24.92           C  
ATOM    132  O   CYS B  18      29.396   2.445  -0.166  1.00 24.92           O  
ATOM    133  SG  CYS B  18      28.054   6.916   0.639  1.00 24.92           S  
ATOM    134  N   LEU B  19      29.232   1.992   1.833  1.00 22.75           N  
ATOM    135  CA  LEU B  19      29.035   0.556   1.664  1.00 22.75           C  
ATOM    136  C   LEU B  19      27.576   0.240   1.355  1.00 22.75           C  
ATOM    137  CB  LEU B  19      29.478  -0.197   2.922  1.00 22.75           C  
ATOM    138  O   LEU B  19      26.683   0.591   2.130  1.00 22.75           O  
ATOM    139  CG  LEU B  19      30.966  -0.536   3.021  1.00 22.75           C  
ATOM    140  CD1 LEU B  19      31.379  -0.684   4.481  1.00 22.75           C  
ATOM    141  CD2 LEU B  19      31.278  -1.808   2.240  1.00 22.75           C  
ATOM    142  N   VAL B  20      27.037   0.523   0.127  1.00 25.29           N  
ATOM    143  CA  VAL B  20      25.750   0.077  -0.395  1.00 25.29           C  
ATOM    144  C   VAL B  20      25.578  -1.418  -0.136  1.00 25.29           C  
ATOM    145  CB  VAL B  20      25.616   0.375  -1.905  1.00 25.29           C  
ATOM    146  O   VAL B  20      26.368  -2.233  -0.618  1.00 25.29           O  
ATOM    147  CG1 VAL B  20      24.203   0.060  -2.395  1.00 25.29           C  
ATOM    148  CG2 VAL B  20      25.972   1.832  -2.195  1.00 25.29           C  
ATOM    149  N   LEU B  21      25.299  -1.820   1.111  1.00 25.09           N  
ATOM    150  CA  LEU B  21      24.993  -3.204   1.457  1.00 25.09           C  
ATOM    151  C   LEU B  21      23.767  -3.696   0.695  1.00 25.09           C  
ATOM    152  CB  LEU B  21      24.760  -3.341   2.964  1.00 25.09           C  
ATOM    153  O   LEU B  21      22.674  -3.145   0.845  1.00 25.09           O  
ATOM    154  CG  LEU B  21      26.005  -3.276   3.850  1.00 25.09           C  
ATOM    155  CD1 LEU B  21      25.611  -3.009   5.299  1.00 25.09           C  
ATOM    156  CD2 LEU B  21      26.809  -4.567   3.739  1.00 25.09           C  
ATOM    157  N   GLY B  22      23.727  -3.753  -0.713  1.00 26.59           N  
ATOM    158  CA  GLY B  22      22.713  -4.409  -1.523  1.00 26.59           C  
ATOM    159  C   GLY B  22      22.211  -5.705  -0.915  1.00 26.59           C  
ATOM    160  O   GLY B  22      22.999  -6.501  -0.400  1.00 26.59           O  
ATOM    161  N   ALA B  23      21.070  -5.693  -0.224  1.00 29.86           N  
ATOM    162  CA  ALA B  23      20.395  -6.862   0.333  1.00 29.86           C  
ATOM    163  C   ALA B  23      20.216  -7.948  -0.725  1.00 29.86           C  
ATOM    164  CB  ALA B  23      19.041  -6.466   0.918  1.00 29.86           C  
ATOM    165  O   ALA B  23      19.640  -7.700  -1.787  1.00 29.86           O  
ATOM    166  N   VAL B  24      21.201  -8.702  -1.204  1.00 32.31           N  
ATOM    167  CA  VAL B  24      21.162  -9.862  -2.089  1.00 32.31           C  
ATOM    168  C   VAL B  24      19.986 -10.760  -1.712  1.00 32.31           C  
ATOM    169  CB  VAL B  24      22.483 -10.662  -2.035  1.00 32.31           C  
ATOM    170  O   VAL B  24      19.819 -11.117  -0.543  1.00 32.31           O  
ATOM    171  CG1 VAL B  24      22.461 -11.808  -3.044  1.00 32.31           C  
ATOM    172  CG2 VAL B  24      23.674  -9.741  -2.293  1.00 32.31           C  
ATOM    173  N   ARG B  25      18.885 -10.538  -2.432  1.00 36.94           N  
ATOM    174  CA  ARG B  25      17.756 -11.447  -2.263  1.00 36.94           C  
ATOM    175  C   ARG B  25      18.214 -12.901  -2.302  1.00 36.94           C  
ATOM    176  CB  ARG B  25      16.700 -11.200  -3.342  1.00 36.94           C  
ATOM    177  O   ARG B  25      18.905 -13.314  -3.236  1.00 36.94           O  
ATOM    178  CG  ARG B  25      15.765 -10.041  -3.034  1.00 36.94           C  
ATOM    179  CD  ARG B  25      14.640  -9.938  -4.055  1.00 36.94           C  
ATOM    180  NE  ARG B  25      13.689  -8.887  -3.705  1.00 36.94           N  
ATOM    181  NH1 ARG B  25      12.478  -9.043  -5.666  1.00 36.94           N  
ATOM    182  NH2 ARG B  25      11.878  -7.520  -4.061  1.00 36.94           N  
ATOM    183  CZ  ARG B  25      12.684  -8.486  -4.478  1.00 36.94           C  
ATOM    184  N   SER B  26      18.169 -13.541  -1.227  1.00 50.17           N  
ATOM    185  CA  SER B  26      18.686 -14.897  -1.077  1.00 50.17           C  
ATOM    186  C   SER B  26      17.719 -15.925  -1.655  1.00 50.17           C  
ATOM    187  CB  SER B  26      18.954 -15.209   0.396  1.00 50.17           C  
ATOM    188  O   SER B  26      16.501 -15.770  -1.543  1.00 50.17           O  
ATOM    189  OG  SER B  26      17.738 -15.412   1.097  1.00 50.17           O  
ATOM    190  N   TYR B  27      17.863 -16.651  -2.838  1.00 67.62           N  
ATOM    191  CA  TYR B  27      17.134 -17.786  -3.393  1.00 67.62           C  
ATOM    192  C   TYR B  27      16.748 -18.775  -2.299  1.00 67.62           C  
ATOM    193  CB  TYR B  27      17.973 -18.493  -4.462  1.00 67.62           C  
ATOM    194  O   TYR B  27      17.442 -18.891  -1.286  1.00 67.62           O  
ATOM    195  CG  TYR B  27      18.026 -17.754  -5.778  1.00 67.62           C  
ATOM    196  CD1 TYR B  27      17.038 -17.939  -6.743  1.00 67.62           C  
ATOM    197  CD2 TYR B  27      19.064 -16.872  -6.059  1.00 67.62           C  
ATOM    198  CE1 TYR B  27      17.084 -17.262  -7.957  1.00 67.62           C  
ATOM    199  CE2 TYR B  27      19.120 -16.190  -7.270  1.00 67.62           C  
ATOM    200  OH  TYR B  27      18.177 -15.718  -9.411  1.00 67.62           O  
ATOM    201  CZ  TYR B  27      18.127 -16.390  -8.211  1.00 67.62           C  
ATOM    202  N   ALA B  28      15.508 -19.287  -2.476  1.00 72.83           N  
ATOM    203  CA  ALA B  28      15.127 -20.352  -1.551  1.00 72.83           C  
ATOM    204  C   ALA B  28      16.126 -21.504  -1.599  1.00 72.83           C  
ATOM    205  CB  ALA B  28      13.721 -20.856  -1.869  1.00 72.83           C  
ATOM    206  O   ALA B  28      16.455 -22.092  -0.566  1.00 72.83           O  
ATOM    207  N   LEU B  29      16.603 -21.731  -2.801  1.00 83.21           N  
ATOM    208  CA  LEU B  29      17.595 -22.772  -3.045  1.00 83.21           C  
ATOM    209  C   LEU B  29      18.731 -22.247  -3.917  1.00 83.21           C  
ATOM    210  CB  LEU B  29      16.945 -23.987  -3.712  1.00 83.21           C  
ATOM    211  O   LEU B  29      18.490 -21.705  -4.998  1.00 83.21           O  
ATOM    212  CG  LEU B  29      17.857 -25.186  -3.975  1.00 83.21           C  
ATOM    213  CD1 LEU B  29      17.053 -26.481  -3.943  1.00 83.21           C  
ATOM    214  CD2 LEU B  29      18.575 -25.029  -5.311  1.00 83.21           C  
ATOM    215  N   GLU B  30      19.915 -22.394  -3.392  1.00 85.90           N  
ATOM    216  CA  GLU B  30      21.140 -22.094  -4.126  1.00 85.90           C  
ATOM    217  C   GLU B  30      22.223 -23.130  -3.839  1.00 85.90           C  
ATOM    218  CB  GLU B  30      21.647 -20.693  -3.775  1.00 85.90           C  
ATOM    219  O   GLU B  30      22.749 -23.195  -2.726  1.00 85.90           O  
ATOM    220  CG  GLU B  30      22.741 -20.184  -4.704  1.00 85.90           C  
ATOM    221  CD  GLU B  30      23.101 -18.727  -4.465  1.00 85.90           C  
ATOM    222  OE1 GLU B  30      24.021 -18.211  -5.138  1.00 85.90           O  
ATOM    223  OE2 GLU B  30      22.458 -18.096  -3.596  1.00 85.90           O  
ATOM    224  N   LEU B  31      22.485 -23.902  -4.866  1.00 90.42           N  
ATOM    225  CA  LEU B  31      23.384 -25.027  -4.634  1.00 90.42           C  
ATOM    226  C   LEU B  31      24.405 -25.148  -5.760  1.00 90.42           C  
ATOM    227  CB  LEU B  31      22.591 -26.330  -4.506  1.00 90.42           C  
ATOM    228  O   LEU B  31      24.039 -25.152  -6.938  1.00 90.42           O  
ATOM    229  CG  LEU B  31      23.412 -27.611  -4.345  1.00 90.42           C  
ATOM    230  CD1 LEU B  31      24.037 -27.669  -2.955  1.00 90.42           C  
ATOM    231  CD2 LEU B  31      22.543 -28.838  -4.598  1.00 90.42           C  
ATOM    232  N   ASN B  32      25.655 -25.143  -5.439  1.00 91.62           N  
ATOM    233  CA  ASN B  32      26.778 -25.542  -6.280  1.00 91.62           C  
ATOM    234  C   ASN B  32      27.482 -26.778  -5.727  1.00 91.62           C  
ATOM    235  CB  ASN B  32      27.772 -24.389  -6.432  1.00 91.62           C  
ATOM    236  O   ASN B  32      28.340 -26.668  -4.850  1.00 91.62           O  
ATOM    237  CG  ASN B  32      28.719 -24.583  -7.599  1.00 91.62           C  
ATOM    238  ND2 ASN B  32      29.487 -23.548  -7.919  1.00 91.62           N  
ATOM    239  OD1 ASN B  32      28.761 -25.655  -8.209  1.00 91.62           O  
ATOM    240  N   LEU B  33      27.092 -27.946  -6.224  1.00 92.56           N  
ATOM    241  CA  LEU B  33      27.588 -29.215  -5.703  1.00 92.56           C  
ATOM    242  C   LEU B  33      28.838 -29.660  -6.454  1.00 92.56           C  
ATOM    243  CB  LEU B  33      26.507 -30.295  -5.803  1.00 92.56           C  
ATOM    244  O   LEU B  33      28.870 -29.633  -7.686  1.00 92.56           O  
ATOM    245  CG  LEU B  33      26.775 -31.595  -5.044  1.00 92.56           C  
ATOM    246  CD1 LEU B  33      26.772 -31.342  -3.541  1.00 92.56           C  
ATOM    247  CD2 LEU B  33      25.742 -32.654  -5.416  1.00 92.56           C  
ATOM    248  N   THR B  34      29.875 -30.107  -5.727  1.00 92.27           N  
ATOM    249  CA  THR B  34      31.143 -30.504  -6.329  1.00 92.27           C  
ATOM    250  C   THR B  34      31.415 -31.986  -6.089  1.00 92.27           C  
ATOM    251  CB  THR B  34      32.311 -29.668  -5.774  1.00 92.27           C  
ATOM    252  O   THR B  34      30.929 -32.562  -5.113  1.00 92.27           O  
ATOM    253  CG2 THR B  34      32.159 -28.197  -6.144  1.00 92.27           C  
ATOM    254  OG1 THR B  34      32.342 -29.790  -4.346  1.00 92.27           O  
ATOM    255  N   ASP B  35      32.047 -32.641  -6.978  1.00 87.55           N  
ATOM    256  CA  ASP B  35      32.436 -34.040  -6.833  1.00 87.55           C  
ATOM    257  C   ASP B  35      33.737 -34.169  -6.044  1.00 87.55           C  
ATOM    258  CB  ASP B  35      32.584 -34.701  -8.204  1.00 87.55           C  
ATOM    259  O   ASP B  35      34.174 -33.215  -5.397  1.00 87.55           O  
ATOM    260  CG  ASP B  35      33.671 -34.066  -9.054  1.00 87.55           C  
ATOM    261  OD1 ASP B  35      34.520 -33.329  -8.508  1.00 87.55           O  
ATOM    262  OD2 ASP B  35      33.676 -34.302 -10.282  1.00 87.55           O  
ATOM    263  N   SER B  36      34.283 -35.328  -5.961  1.00 84.86           N  
ATOM    264  CA  SER B  36      35.472 -35.621  -5.168  1.00 84.86           C  
ATOM    265  C   SER B  36      36.689 -34.871  -5.698  1.00 84.86           C  
ATOM    266  CB  SER B  36      35.753 -37.125  -5.159  1.00 84.86           C  
ATOM    267  O   SER B  36      37.641 -34.619  -4.957  1.00 84.86           O  
ATOM    268  OG  SER B  36      35.909 -37.615  -6.479  1.00 84.86           O  
ATOM    269  N   GLU B  37      36.677 -34.478  -6.984  1.00 86.97           N  
ATOM    270  CA  GLU B  37      37.768 -33.722  -7.591  1.00 86.97           C  
ATOM    271  C   GLU B  37      37.527 -32.219  -7.479  1.00 86.97           C  
ATOM    272  CB  GLU B  37      37.946 -34.118  -9.059  1.00 86.97           C  
ATOM    273  O   GLU B  37      38.173 -31.428  -8.170  1.00 86.97           O  
ATOM    274  CG  GLU B  37      38.345 -35.573  -9.259  1.00 86.97           C  
ATOM    275  CD  GLU B  37      38.529 -35.948 -10.721  1.00 86.97           C  
ATOM    276  OE1 GLU B  37      38.826 -37.130 -11.011  1.00 86.97           O  
ATOM    277  OE2 GLU B  37      38.377 -35.054 -11.583  1.00 86.97           O  
ATOM    278  N   ASN B  38      36.531 -31.804  -6.712  1.00 88.59           N  
ATOM    279  CA  ASN B  38      36.179 -30.410  -6.463  1.00 88.59           C  
ATOM    280  C   ASN B  38      35.659 -29.729  -7.725  1.00 88.59           C  
ATOM    281  CB  ASN B  38      37.380 -29.646  -5.903  1.00 88.59           C  
ATOM    282  O   ASN B  38      35.802 -28.515  -7.884  1.00 88.59           O  
ATOM    283  CG  ASN B  38      37.112 -29.062  -4.529  1.00 88.59           C  
ATOM    284  ND2 ASN B  38      37.993 -28.176  -4.079  1.00 88.59           N  
ATOM    285  OD1 ASN B  38      36.122 -29.406  -3.878  1.00 88.59           O  
ATOM    286  N   ALA B  39      35.127 -30.494  -8.734  1.00 88.96           N  
ATOM    287  CA  ALA B  39      34.475 -29.975  -9.934  1.00 88.96           C  
ATOM    288  C   ALA B  39      32.959 -29.946  -9.766  1.00 88.96           C  
ATOM    289  CB  ALA B  39      34.857 -30.813 -11.151  1.00 88.96           C  
ATOM    290  O   ALA B  39      32.374 -30.868  -9.192  1.00 88.96           O  
ATOM    291  N   THR B  40      32.375 -28.842 -10.222  1.00 91.85           N  
ATOM    292  CA  THR B  40      30.922 -28.733 -10.144  1.00 91.85           C  
ATOM    293  C   THR B  40      30.253 -29.855 -10.932  1.00 91.85           C  
ATOM    294  CB  THR B  40      30.435 -27.371 -10.670  1.00 91.85           C  
ATOM    295  O   THR B  40      30.532 -30.040 -12.118  1.00 91.85           O  
ATOM    296  CG2 THR B  40      28.920 -27.245 -10.550  1.00 91.85           C  
ATOM    297  OG1 THR B  40      31.051 -26.323  -9.910  1.00 91.85           O  
ATOM    298  N   CYS B  41      29.470 -30.597 -10.349  1.00 94.47           N  
ATOM    299  CA  CYS B  41      28.759 -31.681 -11.018  1.00 94.47           C  
ATOM    300  C   CYS B  41      27.270 -31.375 -11.121  1.00 94.47           C  
ATOM    301  CB  CYS B  41      28.968 -32.999 -10.273  1.00 94.47           C  
ATOM    302  O   CYS B  41      26.566 -31.963 -11.944  1.00 94.47           O  
ATOM    303  SG  CYS B  41      28.230 -33.029  -8.625  1.00 94.47           S  
ATOM    304  N   LEU B  42      26.699 -30.427 -10.244  1.00 95.39           N  
ATOM    305  CA  LEU B  42      25.300 -30.014 -10.239  1.00 95.39           C  
ATOM    306  C   LEU B  42      25.160 -28.574  -9.756  1.00 95.39           C  
ATOM    307  CB  LEU B  42      24.469 -30.945  -9.352  1.00 95.39           C  
ATOM    308  O   LEU B  42      25.782 -28.184  -8.766  1.00 95.39           O  
ATOM    309  CG  LEU B  42      22.951 -30.771  -9.421  1.00 95.39           C  
ATOM    310  CD1 LEU B  42      22.254 -32.115  -9.237  1.00 95.39           C  
ATOM    311  CD2 LEU B  42      22.479 -29.770  -8.371  1.00 95.39           C  
ATOM    312  N   TYR B  43      24.476 -27.771 -10.492  1.00 94.84           N  
ATOM    313  CA  TYR B  43      24.225 -26.368 -10.187  1.00 94.84           C  
ATOM    314  C   TYR B  43      22.731 -26.067 -10.195  1.00 94.84           C  
ATOM    315  CB  TYR B  43      24.945 -25.462 -11.190  1.00 94.84           C  
ATOM    316  O   TYR B  43      22.018 -26.453 -11.125  1.00 94.84           O  
ATOM    317  CG  TYR B  43      24.665 -23.992 -10.990  1.00 94.84           C  
ATOM    318  CD1 TYR B  43      23.686 -23.341 -11.737  1.00 94.84           C  
ATOM    319  CD2 TYR B  43      25.380 -23.251 -10.055  1.00 94.84           C  
ATOM    320  CE1 TYR B  43      23.426 -21.987 -11.558  1.00 94.84           C  
ATOM    321  CE2 TYR B  43      25.129 -21.895  -9.868  1.00 94.84           C  
ATOM    322  OH  TYR B  43      23.898 -19.932 -10.440  1.00 94.84           O  
ATOM    323  CZ  TYR B  43      24.151 -21.273 -10.622  1.00 94.84           C  
ATOM    324  N   ALA B  44      22.297 -25.410  -9.115  1.00 93.67           N  
ATOM    325  CA  ALA B  44      20.865 -25.126  -9.074  1.00 93.67           C  
ATOM    326  C   ALA B  44      20.574 -23.892  -8.224  1.00 93.67           C  
ATOM    327  CB  ALA B  44      20.098 -26.332  -8.534  1.00 93.67           C  
ATOM    328  O   ALA B  44      21.180 -23.702  -7.167  1.00 93.67           O  
ATOM    329  N   LYS B  45      19.636 -23.087  -8.745  1.00 89.95           N  
ATOM    330  CA  LYS B  45      19.092 -21.934  -8.034  1.00 89.95           C  
ATOM    331  C   LYS B  45      17.636 -21.687  -8.421  1.00 89.95           C  
ATOM    332  CB  LYS B  45      19.928 -20.685  -8.316  1.00 89.95           C  
ATOM    333  O   LYS B  45      17.310 -21.597  -9.606  1.00 89.95           O  
ATOM    334  CG  LYS B  45      19.580 -19.495  -7.433  1.00 89.95           C  
ATOM    335  CD  LYS B  45      20.459 -18.291  -7.746  1.00 89.95           C  
ATOM    336  CE  LYS B  45      20.045 -17.069  -6.937  1.00 89.95           C  
ATOM    337  NZ  LYS B  45      20.903 -15.886  -7.241  1.00 89.95           N  
ATOM    338  N   TRP B  46      16.751 -21.644  -7.407  1.00 87.98           N  
ATOM    339  CA  TRP B  46      15.379 -21.284  -7.752  1.00 87.98           C  
ATOM    340  C   TRP B  46      14.600 -20.860  -6.512  1.00 87.98           C  
ATOM    341  CB  TRP B  46      14.672 -22.456  -8.439  1.00 87.98           C  
ATOM    342  O   TRP B  46      15.125 -20.901  -5.397  1.00 87.98           O  
ATOM    343  CG  TRP B  46      14.616 -23.704  -7.610  1.00 87.98           C  
ATOM    344  CD1 TRP B  46      13.815 -23.940  -6.528  1.00 87.98           C  
ATOM    345  CD2 TRP B  46      15.399 -24.887  -7.795  1.00 87.98           C  
ATOM    346  CE2 TRP B  46      15.019 -25.801  -6.788  1.00 87.98           C  
ATOM    347  CE3 TRP B  46      16.386 -25.264  -8.716  1.00 87.98           C  
ATOM    348  NE1 TRP B  46      14.052 -25.199  -6.029  1.00 87.98           N  
ATOM    349  CH2 TRP B  46      16.555 -27.413  -7.590  1.00 87.98           C  
ATOM    350  CZ2 TRP B  46      15.593 -27.070  -6.676  1.00 87.98           C  
ATOM    351  CZ3 TRP B  46      16.955 -26.527  -8.604  1.00 87.98           C  
ATOM    352  N   GLN B  47      13.474 -20.260  -6.758  1.00 79.93           N  
ATOM    353  CA  GLN B  47      12.515 -19.934  -5.708  1.00 79.93           C  
ATOM    354  C   GLN B  47      11.432 -21.003  -5.600  1.00 79.93           C  
ATOM    355  CB  GLN B  47      11.880 -18.567  -5.966  1.00 79.93           C  
ATOM    356  O   GLN B  47      11.098 -21.657  -6.591  1.00 79.93           O  
ATOM    357  CG  GLN B  47      12.871 -17.412  -5.933  1.00 79.93           C  
ATOM    358  CD  GLN B  47      13.202 -16.962  -4.522  1.00 79.93           C  
ATOM    359  NE2 GLN B  47      14.160 -16.050  -4.399  1.00 79.93           N  
ATOM    360  OE1 GLN B  47      12.600 -17.431  -3.550  1.00 79.93           O  
ATOM    361  N   MET B  48      10.980 -21.198  -4.362  1.00 83.90           N  
ATOM    362  CA  MET B  48       9.897 -22.158  -4.166  1.00 83.90           C  
ATOM    363  C   MET B  48       9.116 -21.846  -2.894  1.00 83.90           C  
ATOM    364  CB  MET B  48      10.447 -23.584  -4.105  1.00 83.90           C  
ATOM    365  O   MET B  48       9.653 -21.243  -1.963  1.00 83.90           O  
ATOM    366  CG  MET B  48      11.339 -23.847  -2.903  1.00 83.90           C  
ATOM    367  SD  MET B  48      12.024 -25.549  -2.893  1.00 83.90           S  
ATOM    368  CE  MET B  48      13.693 -25.227  -3.527  1.00 83.90           C  
ATOM    369  N   ASN B  49       7.896 -22.101  -2.861  1.00 79.09           N  
ATOM    370  CA  ASN B  49       7.082 -22.087  -1.650  1.00 79.09           C  
ATOM    371  C   ASN B  49       6.057 -23.217  -1.649  1.00 79.09           C  
ATOM    372  CB  ASN B  49       6.382 -20.735  -1.489  1.00 79.09           C  
ATOM    373  O   ASN B  49       5.814 -23.841  -2.684  1.00 79.09           O  
ATOM    374  CG  ASN B  49       5.307 -20.507  -2.533  1.00 79.09           C  
ATOM    375  ND2 ASN B  49       4.844 -19.268  -2.646  1.00 79.09           N  
ATOM    376  OD1 ASN B  49       4.895 -21.437  -3.232  1.00 79.09           O  
ATOM    377  N   PHE B  50       5.646 -23.532  -0.451  1.00 85.26           N  
ATOM    378  CA  PHE B  50       4.739 -24.661  -0.280  1.00 85.26           C  
ATOM    379  C   PHE B  50       3.528 -24.261   0.553  1.00 85.26           C  
ATOM    380  CB  PHE B  50       5.464 -25.839   0.378  1.00 85.26           C  
ATOM    381  O   PHE B  50       3.650 -23.487   1.505  1.00 85.26           O  
ATOM    382  CG  PHE B  50       6.799 -26.154  -0.241  1.00 85.26           C  
ATOM    383  CD1 PHE B  50       6.887 -26.983  -1.353  1.00 85.26           C  
ATOM    384  CD2 PHE B  50       7.966 -25.619   0.288  1.00 85.26           C  
ATOM    385  CE1 PHE B  50       8.121 -27.276  -1.928  1.00 85.26           C  
ATOM    386  CE2 PHE B  50       9.203 -25.907  -0.282  1.00 85.26           C  
ATOM    387  CZ  PHE B  50       9.279 -26.737  -1.389  1.00 85.26           C  
ATOM    388  N   THR B  51       2.377 -24.703   0.139  1.00 81.12           N  
ATOM    389  CA  THR B  51       1.163 -24.543   0.931  1.00 81.12           C  
ATOM    390  C   THR B  51       0.553 -25.902   1.266  1.00 81.12           C  
ATOM    391  CB  THR B  51       0.124 -23.679   0.192  1.00 81.12           C  
ATOM    392  O   THR B  51       0.372 -26.741   0.381  1.00 81.12           O  
ATOM    393  CG2 THR B  51      -0.789 -22.956   1.177  1.00 81.12           C  
ATOM    394  OG1 THR B  51       0.804 -22.709  -0.613  1.00 81.12           O  
ATOM    395  N   VAL B  52       0.303 -26.111   2.609  1.00 87.11           N  
ATOM    396  CA  VAL B  52      -0.208 -27.394   3.082  1.00 87.11           C  
ATOM    397  C   VAL B  52      -1.556 -27.190   3.771  1.00 87.11           C  
ATOM    398  CB  VAL B  52       0.785 -28.081   4.046  1.00 87.11           C  
ATOM    399  O   VAL B  52      -1.675 -26.371   4.685  1.00 87.11           O  
ATOM    400  CG1 VAL B  52       0.238 -29.428   4.514  1.00 87.11           C  
ATOM    401  CG2 VAL B  52       2.145 -28.257   3.373  1.00 87.11           C  
ATOM    402  N   ARG B  53      -2.526 -27.873   3.283  1.00 85.20           N  
ATOM    403  CA  ARG B  53      -3.825 -27.935   3.945  1.00 85.20           C  
ATOM    404  C   ARG B  53      -3.945 -29.191   4.801  1.00 85.20           C  
ATOM    405  CB  ARG B  53      -4.956 -27.895   2.914  1.00 85.20           C  
ATOM    406  O   ARG B  53      -3.687 -30.299   4.327  1.00 85.20           O  
ATOM    407  CG  ARG B  53      -6.337 -27.711   3.522  1.00 85.20           C  
ATOM    408  CD  ARG B  53      -7.417 -27.625   2.452  1.00 85.20           C  
ATOM    409  NE  ARG B  53      -8.716 -28.057   2.961  1.00 85.20           N  
ATOM    410  NH1 ARG B  53      -9.484 -28.839   0.927  1.00 85.20           N  
ATOM    411  NH2 ARG B  53     -10.812 -28.979   2.790  1.00 85.20           N  
ATOM    412  CZ  ARG B  53      -9.668 -28.624   2.225  1.00 85.20           C  
ATOM    413  N   TYR B  54      -4.307 -29.018   6.185  1.00 89.92           N  
ATOM    414  CA  TYR B  54      -4.354 -30.178   7.068  1.00 89.92           C  
ATOM    415  C   TYR B  54      -5.587 -30.132   7.963  1.00 89.92           C  
ATOM    416  CB  TYR B  54      -3.089 -30.253   7.927  1.00 89.92           C  
ATOM    417  O   TYR B  54      -6.162 -29.063   8.184  1.00 89.92           O  
ATOM    418  CG  TYR B  54      -2.963 -29.125   8.922  1.00 89.92           C  
ATOM    419  CD1 TYR B  54      -2.543 -27.859   8.520  1.00 89.92           C  
ATOM    420  CD2 TYR B  54      -3.263 -29.322  10.266  1.00 89.92           C  
ATOM    421  CE1 TYR B  54      -2.424 -26.817   9.434  1.00 89.92           C  
ATOM    422  CE2 TYR B  54      -3.147 -28.288  11.188  1.00 89.92           C  
ATOM    423  OH  TYR B  54      -2.612 -26.012  11.672  1.00 89.92           O  
ATOM    424  CZ  TYR B  54      -2.728 -27.040  10.763  1.00 89.92           C  
ATOM    425  N   GLU B  55      -6.021 -31.246   8.375  1.00 90.61           N  
ATOM    426  CA  GLU B  55      -7.175 -31.365   9.261  1.00 90.61           C  
ATOM    427  C   GLU B  55      -6.761 -31.249  10.725  1.00 90.61           C  
ATOM    428  CB  GLU B  55      -7.900 -32.692   9.023  1.00 90.61           C  
ATOM    429  O   GLU B  55      -5.754 -31.828  11.139  1.00 90.61           O  
ATOM    430  CG  GLU B  55      -9.267 -32.773   9.687  1.00 90.61           C  
ATOM    431  CD  GLU B  55     -10.006 -34.067   9.384  1.00 90.61           C  
ATOM    432  OE1 GLU B  55     -11.217 -34.159   9.684  1.00 90.61           O  
ATOM    433  OE2 GLU B  55      -9.367 -34.997   8.842  1.00 90.61           O  
ATOM    434  N   THR B  56      -7.506 -30.548  11.522  1.00 88.86           N  
ATOM    435  CA  THR B  56      -7.219 -30.367  12.941  1.00 88.86           C  
ATOM    436  C   THR B  56      -8.005 -31.366  13.784  1.00 88.86           C  
ATOM    437  CB  THR B  56      -7.547 -28.933  13.399  1.00 88.86           C  
ATOM    438  O   THR B  56      -8.846 -32.100  13.261  1.00 88.86           O  
ATOM    439  CG2 THR B  56      -6.808 -27.902  12.552  1.00 88.86           C  
ATOM    440  OG1 THR B  56      -8.958 -28.711  13.279  1.00 88.86           O  
ATOM    441  N   THR B  57      -7.727 -31.495  15.056  1.00 91.84           N  
ATOM    442  CA  THR B  57      -8.358 -32.418  15.994  1.00 91.84           C  
ATOM    443  C   THR B  57      -9.843 -32.102  16.148  1.00 91.84           C  
ATOM    444  CB  THR B  57      -7.674 -32.368  17.372  1.00 91.84           C  
ATOM    445  O   THR B  57     -10.636 -32.977  16.501  1.00 91.84           O  
ATOM    446  CG2 THR B  57      -6.282 -32.990  17.319  1.00 91.84           C  
ATOM    447  OG1 THR B  57      -7.560 -31.004  17.794  1.00 91.84           O  
ATOM    448  N   ASN B  58     -10.280 -30.874  15.838  1.00 90.86           N  
ATOM    449  CA  ASN B  58     -11.684 -30.484  15.908  1.00 90.86           C  
ATOM    450  C   ASN B  58     -12.393 -30.700  14.574  1.00 90.86           C  
ATOM    451  CB  ASN B  58     -11.814 -29.024  16.348  1.00 90.86           C  
ATOM    452  O   ASN B  58     -13.458 -30.128  14.332  1.00 90.86           O  
ATOM    453  CG  ASN B  58     -11.353 -28.801  17.775  1.00 90.86           C  
ATOM    454  ND2 ASN B  58     -11.131 -27.543  18.136  1.00 90.86           N  
ATOM    455  OD1 ASN B  58     -11.196 -29.752  18.545  1.00 90.86           O  
ATOM    456  N   LYS B  59     -11.837 -31.381  13.644  1.00 87.86           N  
ATOM    457  CA  LYS B  59     -12.393 -31.781  12.355  1.00 87.86           C  
ATOM    458  C   LYS B  59     -12.601 -30.572  11.447  1.00 87.86           C  
ATOM    459  CB  LYS B  59     -13.716 -32.524  12.548  1.00 87.86           C  
ATOM    460  O   LYS B  59     -13.555 -30.531  10.668  1.00 87.86           O  
ATOM    461  CG  LYS B  59     -13.576 -33.863  13.258  1.00 87.86           C  
ATOM    462  CD  LYS B  59     -14.825 -34.718  13.090  1.00 87.86           C  
ATOM    463  CE  LYS B  59     -14.684 -36.060  13.796  1.00 87.86           C  
ATOM    464  NZ  LYS B  59     -15.918 -36.890  13.661  1.00 87.86           N  
ATOM    465  N   THR B  60     -11.805 -29.563  11.675  1.00 85.66           N  
ATOM    466  CA  THR B  60     -11.734 -28.427  10.763  1.00 85.66           C  
ATOM    467  C   THR B  60     -10.416 -28.433   9.994  1.00 85.66           C  
ATOM    468  CB  THR B  60     -11.885 -27.093  11.518  1.00 85.66           C  
ATOM    469  O   THR B  60      -9.495 -29.177  10.336  1.00 85.66           O  
ATOM    470  CG2 THR B  60     -13.242 -27.002  12.207  1.00 85.66           C  
ATOM    471  OG1 THR B  60     -10.852 -26.990  12.505  1.00 85.66           O  
ATOM    472  N   TYR B  61     -10.357 -27.708   8.882  1.00 80.87           N  
ATOM    473  CA  TYR B  61      -9.147 -27.666   8.067  1.00 80.87           C  
ATOM    474  C   TYR B  61      -8.432 -26.329   8.223  1.00 80.87           C  
ATOM    475  CB  TYR B  61      -9.483 -27.909   6.593  1.00 80.87           C  
ATOM    476  O   TYR B  61      -9.075 -25.283   8.332  1.00 80.87           O  
ATOM    477  CG  TYR B  61      -9.740 -29.359   6.260  1.00 80.87           C  
ATOM    478  CD1 TYR B  61      -8.705 -30.192   5.842  1.00 80.87           C  
ATOM    479  CD2 TYR B  61     -11.018 -29.899   6.362  1.00 80.87           C  
ATOM    480  CE1 TYR B  61      -8.937 -31.528   5.532  1.00 80.87           C  
ATOM    481  CE2 TYR B  61     -11.261 -31.233   6.055  1.00 80.87           C  
ATOM    482  OH  TYR B  61     -10.452 -33.361   5.337  1.00 80.87           O  
ATOM    483  CZ  TYR B  61     -10.216 -32.039   5.642  1.00 80.87           C  
ATOM    484  N   LYS B  62      -7.063 -26.384   8.331  1.00 83.21           N  
ATOM    485  CA  LYS B  62      -6.195 -25.210   8.328  1.00 83.21           C  
ATOM    486  C   LYS B  62      -5.165 -25.291   7.204  1.00 83.21           C  
ATOM    487  CB  LYS B  62      -5.489 -25.061   9.676  1.00 83.21           C  
ATOM    488  O   LYS B  62      -4.917 -26.369   6.659  1.00 83.21           O  
ATOM    489  CG  LYS B  62      -6.388 -24.553  10.793  1.00 83.21           C  
ATOM    490  CD  LYS B  62      -5.591 -24.236  12.052  1.00 83.21           C  
ATOM    491  CE  LYS B  62      -6.493 -23.750  13.179  1.00 83.21           C  
ATOM    492  NZ  LYS B  62      -5.717 -23.446  14.418  1.00 83.21           N  
ATOM    493  N   THR B  63      -4.751 -24.122   6.739  1.00 78.77           N  
ATOM    494  CA  THR B  63      -3.727 -24.055   5.702  1.00 78.77           C  
ATOM    495  C   THR B  63      -2.497 -23.304   6.205  1.00 78.77           C  
ATOM    496  CB  THR B  63      -4.264 -23.373   4.430  1.00 78.77           C  
ATOM    497  O   THR B  63      -2.622 -22.287   6.890  1.00 78.77           O  
ATOM    498  CG2 THR B  63      -3.384 -23.686   3.225  1.00 78.77           C  
ATOM    499  OG1 THR B  63      -5.594 -23.840   4.171  1.00 78.77           O  
ATOM    500  N   VAL B  64      -1.305 -23.902   5.924  1.00 77.32           N  
ATOM    501  CA  VAL B  64      -0.062 -23.226   6.280  1.00 77.32           C  
ATOM    502  C   VAL B  64       0.797 -23.033   5.033  1.00 77.32           C  
ATOM    503  CB  VAL B  64       0.725 -24.014   7.352  1.00 77.32           C  
ATOM    504  O   VAL B  64       0.869 -23.918   4.177  1.00 77.32           O  
ATOM    505  CG1 VAL B  64       2.204 -23.635   7.324  1.00 77.32           C  
ATOM    506  CG2 VAL B  64       0.132 -23.765   8.738  1.00 77.32           C  
ATOM    507  N   THR B  65       1.339 -21.771   4.867  1.00 72.65           N  
ATOM    508  CA  THR B  65       2.286 -21.481   3.796  1.00 72.65           C  
ATOM    509  C   THR B  65       3.716 -21.467   4.328  1.00 72.65           C  
ATOM    510  CB  THR B  65       1.973 -20.131   3.124  1.00 72.65           C  
ATOM    511  O   THR B  65       4.011 -20.790   5.315  1.00 72.65           O  
ATOM    512  CG2 THR B  65       2.890 -19.884   1.931  1.00 72.65           C  
ATOM    513  OG1 THR B  65       0.612 -20.132   2.674  1.00 72.65           O  
ATOM    514  N   ILE B  66       4.467 -22.313   3.652  1.00 72.15           N  
ATOM    515  CA  ILE B  66       5.876 -22.379   4.027  1.00 72.15           C  
ATOM    516  C   ILE B  66       6.709 -21.552   3.051  1.00 72.15           C  
ATOM    517  CB  ILE B  66       6.383 -23.838   4.062  1.00 72.15           C  
ATOM    518  O   ILE B  66       6.985 -21.992   1.932  1.00 72.15           O  
ATOM    519  CG1 ILE B  66       5.456 -24.705   4.922  1.00 72.15           C  
ATOM    520  CG2 ILE B  66       7.823 -23.896   4.580  1.00 72.15           C  
ATOM    521  CD1 ILE B  66       5.614 -26.201   4.687  1.00 72.15           C  
ATOM    522  N   SER B  67       7.032 -20.225   3.442  1.00 57.19           N  
ATOM    523  CA  SER B  67       7.759 -19.347   2.531  1.00 57.19           C  
ATOM    524  C   SER B  67       9.153 -19.030   3.063  1.00 57.19           C  
ATOM    525  CB  SER B  67       6.984 -18.049   2.303  1.00 57.19           C  
ATOM    526  O   SER B  67      10.068 -18.742   2.289  1.00 57.19           O  
ATOM    527  OG  SER B  67       6.182 -17.738   3.429  1.00 57.19           O  
ATOM    528  N   ASP B  68       9.345 -18.868   4.468  1.00 52.06           N  
ATOM    529  CA  ASP B  68      10.621 -18.567   5.111  1.00 52.06           C  
ATOM    530  C   ASP B  68      11.320 -19.845   5.569  1.00 52.06           C  
ATOM    531  CB  ASP B  68      10.414 -17.626   6.299  1.00 52.06           C  
ATOM    532  O   ASP B  68      10.863 -20.508   6.502  1.00 52.06           O  
ATOM    533  CG  ASP B  68      11.692 -16.933   6.737  1.00 52.06           C  
ATOM    534  OD1 ASP B  68      12.769 -17.229   6.176  1.00 52.06           O  
ATOM    535  OD2 ASP B  68      11.622 -16.086   7.654  1.00 52.06           O  
ATOM    536  N   HIS B  69      12.416 -20.193   4.810  1.00 55.87           N  
ATOM    537  CA  HIS B  69      12.936 -21.548   4.955  1.00 55.87           C  
ATOM    538  C   HIS B  69      14.053 -21.601   5.993  1.00 55.87           C  
ATOM    539  CB  HIS B  69      13.444 -22.073   3.611  1.00 55.87           C  
ATOM    540  O   HIS B  69      14.698 -22.637   6.164  1.00 55.87           O  
ATOM    541  CG  HIS B  69      12.409 -22.059   2.532  1.00 55.87           C  
ATOM    542  CD2 HIS B  69      12.321 -21.330   1.394  1.00 55.87           C  
ATOM    543  ND1 HIS B  69      11.292 -22.866   2.560  1.00 55.87           N  
ATOM    544  CE1 HIS B  69      10.562 -22.635   1.482  1.00 55.87           C  
ATOM    545  NE2 HIS B  69      11.164 -21.707   0.758  1.00 55.87           N  
ATOM    546  N   GLY B  70      13.998 -20.648   7.033  1.00 56.60           N  
ATOM    547  CA  GLY B  70      15.096 -20.699   7.984  1.00 56.60           C  
ATOM    548  C   GLY B  70      16.409 -21.129   7.358  1.00 56.60           C  
ATOM    549  O   GLY B  70      16.667 -20.844   6.187  1.00 56.60           O  
ATOM    550  N   THR B  71      17.334 -21.628   8.153  1.00 67.42           N  
ATOM    551  CA  THR B  71      18.625 -22.135   7.702  1.00 67.42           C  
ATOM    552  C   THR B  71      18.444 -23.375   6.831  1.00 67.42           C  
ATOM    553  CB  THR B  71      19.541 -22.471   8.894  1.00 67.42           C  
ATOM    554  O   THR B  71      17.708 -24.294   7.195  1.00 67.42           O  
ATOM    555  CG2 THR B  71      20.986 -22.078   8.605  1.00 67.42           C  
ATOM    556  OG1 THR B  71      19.087 -21.762  10.053  1.00 67.42           O  
ATOM    557  N   VAL B  72      18.920 -23.342   5.613  1.00 76.35           N  
ATOM    558  CA  VAL B  72      18.784 -24.408   4.626  1.00 76.35           C  
ATOM    559  C   VAL B  72      20.066 -25.237   4.582  1.00 76.35           C  
ATOM    560  CB  VAL B  72      18.466 -23.845   3.222  1.00 76.35           C  
ATOM    561  O   VAL B  72      21.169 -24.689   4.620  1.00 76.35           O  
ATOM    562  CG1 VAL B  72      18.300 -24.978   2.211  1.00 76.35           C  
ATOM    563  CG2 VAL B  72      17.209 -22.978   3.269  1.00 76.35           C  
ATOM    564  N   THR B  73      19.896 -26.542   4.680  1.00 85.34           N  
ATOM    565  CA  THR B  73      21.043 -27.427   4.504  1.00 85.34           C  
ATOM    566  C   THR B  73      20.854 -28.321   3.282  1.00 85.34           C  
ATOM    567  CB  THR B  73      21.270 -28.300   5.752  1.00 85.34           C  
ATOM    568  O   THR B  73      19.723 -28.582   2.866  1.00 85.34           O  
ATOM    569  CG2 THR B  73      21.363 -27.446   7.012  1.00 85.34           C  
ATOM    570  OG1 THR B  73      20.180 -29.219   5.891  1.00 85.34           O  
ATOM    571  N   TYR B  74      21.918 -28.769   2.750  1.00 89.10           N  
ATOM    572  CA  TYR B  74      21.879 -29.586   1.542  1.00 89.10           C  
ATOM    573  C   TYR B  74      22.512 -30.951   1.786  1.00 89.10           C  
ATOM    574  CB  TYR B  74      22.596 -28.876   0.389  1.00 89.10           C  
ATOM    575  O   TYR B  74      23.033 -31.575   0.858  1.00 89.10           O  
ATOM    576  CG  TYR B  74      21.954 -27.570  -0.013  1.00 89.10           C  
ATOM    577  CD1 TYR B  74      20.843 -27.547  -0.853  1.00 89.10           C  
ATOM    578  CD2 TYR B  74      22.457 -26.358   0.446  1.00 89.10           C  
ATOM    579  CE1 TYR B  74      20.250 -26.346  -1.227  1.00 89.10           C  
ATOM    580  CE2 TYR B  74      21.872 -25.151   0.078  1.00 89.10           C  
ATOM    581  OH  TYR B  74      20.186 -23.963  -1.124  1.00 89.10           O  
ATOM    582  CZ  TYR B  74      20.770 -25.155  -0.757  1.00 89.10           C  
ATOM    583  N   ASN B  75      22.448 -31.303   3.097  1.00 86.62           N  
ATOM    584  CA  ASN B  75      22.989 -32.613   3.445  1.00 86.62           C  
ATOM    585  C   ASN B  75      22.233 -33.737   2.742  1.00 86.62           C  
ATOM    586  CB  ASN B  75      22.959 -32.820   4.961  1.00 86.62           C  
ATOM    587  O   ASN B  75      21.006 -33.810   2.822  1.00 86.62           O  
ATOM    588  CG  ASN B  75      23.997 -31.986   5.685  1.00 86.62           C  
ATOM    589  ND2 ASN B  75      23.846 -31.859   6.998  1.00 86.62           N  
ATOM    590  OD1 ASN B  75      24.927 -31.459   5.069  1.00 86.62           O  
ATOM    591  N   GLY B  76      22.912 -34.547   1.880  1.00 88.71           N  
ATOM    592  CA  GLY B  76      22.307 -35.655   1.159  1.00 88.71           C  
ATOM    593  C   GLY B  76      22.343 -35.477  -0.347  1.00 88.71           C  
ATOM    594  O   GLY B  76      22.020 -36.403  -1.095  1.00 88.71           O  
ATOM    595  N   SER B  77      22.644 -34.230  -0.647  1.00 94.04           N  
ATOM    596  CA  SER B  77      22.811 -34.008  -2.079  1.00 94.04           C  
ATOM    597  C   SER B  77      24.030 -34.750  -2.615  1.00 94.04           C  
ATOM    598  CB  SER B  77      22.941 -32.514  -2.378  1.00 94.04           C  
ATOM    599  O   SER B  77      25.069 -34.808  -1.954  1.00 94.04           O  
ATOM    600  OG  SER B  77      21.820 -31.802  -1.884  1.00 94.04           O  
ATOM    601  N   ILE B  78      23.934 -35.339  -3.805  1.00 93.77           N  
ATOM    602  CA  ILE B  78      25.048 -36.126  -4.325  1.00 93.77           C  
ATOM    603  C   ILE B  78      25.176 -35.906  -5.830  1.00 93.77           C  
ATOM    604  CB  ILE B  78      24.870 -37.630  -4.016  1.00 93.77           C  
ATOM    605  O   ILE B  78      24.184 -35.636  -6.512  1.00 93.77           O  
ATOM    606  CG1 ILE B  78      23.542 -38.139  -4.587  1.00 93.77           C  
ATOM    607  CG2 ILE B  78      24.952 -37.884  -2.508  1.00 93.77           C  
ATOM    608  CD1 ILE B  78      23.388 -39.653  -4.540  1.00 93.77           C  
ATOM    609  N   CYS B  79      26.335 -36.087  -6.354  1.00 92.56           N  
ATOM    610  CA  CYS B  79      26.634 -35.924  -7.772  1.00 92.56           C  
ATOM    611  C   CYS B  79      26.235 -37.166  -8.560  1.00 92.56           C  
ATOM    612  CB  CYS B  79      28.121 -35.637  -7.976  1.00 92.56           C  
ATOM    613  O   CYS B  79      26.076 -37.108  -9.780  1.00 92.56           O  
ATOM    614  SG  CYS B  79      28.606 -33.956  -7.527  1.00 92.56           S  
ATOM    615  N   GLY B  80      25.825 -38.182  -7.925  1.00 86.80           N  
ATOM    616  CA  GLY B  80      25.441 -39.425  -8.574  1.00 86.80           C  
ATOM    617  C   GLY B  80      26.629 -40.253  -9.028  1.00 86.80           C  
ATOM    618  O   GLY B  80      27.779 -39.844  -8.857  1.00 86.80           O  
ATOM    619  N   ASP B  81      26.441 -41.511  -9.338  1.00 78.75           N  
ATOM    620  CA  ASP B  81      27.409 -42.446  -9.900  1.00 78.75           C  
ATOM    621  C   ASP B  81      26.818 -43.201 -11.089  1.00 78.75           C  
ATOM    622  CB  ASP B  81      27.884 -43.434  -8.833  1.00 78.75           C  
ATOM    623  O   ASP B  81      25.836 -42.756 -11.687  1.00 78.75           O  
ATOM    624  CG  ASP B  81      26.745 -44.217  -8.202  1.00 78.75           C  
ATOM    625  OD1 ASP B  81      25.691 -44.390  -8.850  1.00 78.75           O  
ATOM    626  OD2 ASP B  81      26.903 -44.662  -7.044  1.00 78.75           O  
ATOM    627  N   ASP B  82      27.531 -44.190 -11.564  1.00 68.23           N  
ATOM    628  CA  ASP B  82      27.116 -44.931 -12.751  1.00 68.23           C  
ATOM    629  C   ASP B  82      25.756 -45.592 -12.538  1.00 68.23           C  
ATOM    630  CB  ASP B  82      28.162 -45.987 -13.117  1.00 68.23           C  
ATOM    631  O   ASP B  82      25.025 -45.843 -13.499  1.00 68.23           O  
ATOM    632  CG  ASP B  82      29.480 -45.384 -13.569  1.00 68.23           C  
ATOM    633  OD1 ASP B  82      29.490 -44.229 -14.047  1.00 68.23           O  
ATOM    634  OD2 ASP B  82      30.518 -46.070 -13.448  1.00 68.23           O  
ATOM    635  N   GLN B  83      25.322 -45.777 -11.226  1.00 69.04           N  
ATOM    636  CA  GLN B  83      24.086 -46.487 -10.912  1.00 69.04           C  
ATOM    637  C   GLN B  83      22.978 -45.515 -10.519  1.00 69.04           C  
ATOM    638  CB  GLN B  83      24.319 -47.500  -9.791  1.00 69.04           C  
ATOM    639  O   GLN B  83      21.805 -45.749 -10.818  1.00 69.04           O  
ATOM    640  CG  GLN B  83      25.166 -48.696 -10.207  1.00 69.04           C  
ATOM    641  CD  GLN B  83      25.058 -49.858  -9.238  1.00 69.04           C  
ATOM    642  NE2 GLN B  83      25.499 -51.034  -9.671  1.00 69.04           N  
ATOM    643  OE1 GLN B  83      24.584 -49.699  -8.108  1.00 69.04           O  
ATOM    644  N   ASN B  84      23.329 -44.372  -9.835  1.00 76.95           N  
ATOM    645  CA  ASN B  84      22.374 -43.394  -9.325  1.00 76.95           C  
ATOM    646  C   ASN B  84      22.678 -41.991  -9.842  1.00 76.95           C  
ATOM    647  CB  ASN B  84      22.359 -43.405  -7.795  1.00 76.95           C  
ATOM    648  O   ASN B  84      23.839 -41.579  -9.886  1.00 76.95           O  
ATOM    649  CG  ASN B  84      21.861 -44.719  -7.225  1.00 76.95           C  
ATOM    650  ND2 ASN B  84      22.445 -45.140  -6.110  1.00 76.95           N  
ATOM    651  OD1 ASN B  84      20.961 -45.351  -7.784  1.00 76.95           O  
ATOM    652  N   GLY B  85      21.638 -41.334 -10.360  1.00 88.33           N  
ATOM    653  CA  GLY B  85      21.828 -39.982 -10.863  1.00 88.33           C  
ATOM    654  C   GLY B  85      21.981 -38.951  -9.761  1.00 88.33           C  
ATOM    655  O   GLY B  85      21.850 -39.275  -8.579  1.00 88.33           O  
ATOM    656  N   PRO B  86      22.406 -37.705 -10.129  1.00 93.57           N  
ATOM    657  CA  PRO B  86      22.505 -36.626  -9.143  1.00 93.57           C  
ATOM    658  C   PRO B  86      21.188 -36.373  -8.413  1.00 93.57           C  
ATOM    659  CB  PRO B  86      22.903 -35.413  -9.987  1.00 93.57           C  
ATOM    660  O   PRO B  86      20.115 -36.665  -8.947  1.00 93.57           O  
ATOM    661  CG  PRO B  86      23.393 -35.989 -11.277  1.00 93.57           C  
ATOM    662  CD  PRO B  86      22.788 -37.353 -11.450  1.00 93.57           C  
ATOM    663  N   LYS B  87      21.349 -35.884  -7.205  1.00 94.87           N  
ATOM    664  CA  LYS B  87      20.210 -35.635  -6.327  1.00 94.87           C  
ATOM    665  C   LYS B  87      20.407 -34.355  -5.519  1.00 94.87           C  
ATOM    666  CB  LYS B  87      19.989 -36.820  -5.385  1.00 94.87           C  
ATOM    667  O   LYS B  87      21.518 -34.061  -5.074  1.00 94.87           O  
ATOM    668  CG  LYS B  87      18.877 -36.605  -4.369  1.00 94.87           C  
ATOM    669  CD  LYS B  87      18.777 -37.771  -3.394  1.00 94.87           C  
ATOM    670  CE  LYS B  87      17.870 -37.440  -2.217  1.00 94.87           C  
ATOM    671  NZ  LYS B  87      17.820 -38.556  -1.225  1.00 94.87           N  
ATOM    672  N   ILE B  88      19.318 -33.525  -5.514  1.00 94.79           N  
ATOM    673  CA  ILE B  88      19.314 -32.382  -4.607  1.00 94.79           C  
ATOM    674  C   ILE B  88      18.449 -32.693  -3.388  1.00 94.79           C  
ATOM    675  CB  ILE B  88      18.807 -31.103  -5.312  1.00 94.79           C  
ATOM    676  O   ILE B  88      17.283 -33.070  -3.526  1.00 94.79           O  
ATOM    677  CG1 ILE B  88      19.697 -30.768  -6.514  1.00 94.79           C  
ATOM    678  CG2 ILE B  88      18.751 -29.931  -4.328  1.00 94.79           C  
ATOM    679  CD1 ILE B  88      19.156 -29.646  -7.390  1.00 94.79           C  
ATOM    680  N   ALA B  89      19.047 -32.605  -2.277  1.00 93.25           N  
ATOM    681  CA  ALA B  89      18.324 -32.780  -1.020  1.00 93.25           C  
ATOM    682  C   ALA B  89      18.406 -31.522  -0.161  1.00 93.25           C  
ATOM    683  CB  ALA B  89      18.873 -33.981  -0.254  1.00 93.25           C  
ATOM    684  O   ALA B  89      19.497 -31.103   0.235  1.00 93.25           O  
ATOM    685  N   VAL B  90      17.199 -30.937   0.099  1.00 89.58           N  
ATOM    686  CA  VAL B  90      17.154 -29.705   0.879  1.00 89.58           C  
ATOM    687  C   VAL B  90      16.355 -29.933   2.160  1.00 89.58           C  
ATOM    688  CB  VAL B  90      16.542 -28.542   0.068  1.00 89.58           C  
ATOM    689  O   VAL B  90      15.288 -30.551   2.132  1.00 89.58           O  
ATOM    690  CG1 VAL B  90      16.599 -27.239   0.865  1.00 89.58           C  
ATOM    691  CG2 VAL B  90      17.263 -28.386  -1.269  1.00 89.58           C  
ATOM    692  N   GLN B  91      16.902 -29.451   3.203  1.00 86.09           N  
ATOM    693  CA  GLN B  91      16.201 -29.448   4.483  1.00 86.09           C  
ATOM    694  C   GLN B  91      15.946 -28.024   4.967  1.00 86.09           C  
ATOM    695  CB  GLN B  91      16.997 -30.225   5.533  1.00 86.09           C  
ATOM    696  O   GLN B  91      16.880 -27.230   5.098  1.00 86.09           O  
ATOM    697  CG  GLN B  91      16.144 -30.770   6.671  1.00 86.09           C  
ATOM    698  CD  GLN B  91      16.004 -32.280   6.629  1.00 86.09           C  
ATOM    699  NE2 GLN B  91      14.948 -32.795   7.249  1.00 86.09           N  
ATOM    700  OE1 GLN B  91      16.838 -32.978   6.043  1.00 86.09           O  
ATOM    701  N   PHE B  92      14.651 -27.746   5.100  1.00 80.64           N  
ATOM    702  CA  PHE B  92      14.249 -26.454   5.642  1.00 80.64           C  
ATOM    703  C   PHE B  92      13.917 -26.568   7.125  1.00 80.64           C  
ATOM    704  CB  PHE B  92      13.044 -25.899   4.875  1.00 80.64           C  
ATOM    705  O   PHE B  92      12.805 -26.958   7.489  1.00 80.64           O  
ATOM    706  CG  PHE B  92      13.248 -25.840   3.385  1.00 80.64           C  
ATOM    707  CD1 PHE B  92      13.948 -24.788   2.807  1.00 80.64           C  
ATOM    708  CD2 PHE B  92      12.739 -26.836   2.563  1.00 80.64           C  
ATOM    709  CE1 PHE B  92      14.139 -24.730   1.428  1.00 80.64           C  
ATOM    710  CE2 PHE B  92      12.925 -26.785   1.184  1.00 80.64           C  
ATOM    711  CZ  PHE B  92      13.624 -25.731   0.619  1.00 80.64           C  
ATOM    712  N   GLY B  93      14.959 -26.403   8.034  1.00 73.46           N  
ATOM    713  CA  GLY B  93      14.697 -26.631   9.446  1.00 73.46           C  
ATOM    714  C   GLY B  93      14.275 -28.056   9.752  1.00 73.46           C  
ATOM    715  O   GLY B  93      14.402 -28.942   8.905  1.00 73.46           O  
ATOM    716  N   PRO B  94      13.736 -28.339  10.886  1.00 71.26           N  
ATOM    717  CA  PRO B  94      13.467 -29.718  11.299  1.00 71.26           C  
ATOM    718  C   PRO B  94      12.142 -30.249  10.756  1.00 71.26           C  
ATOM    719  CB  PRO B  94      13.435 -29.630  12.826  1.00 71.26           C  
ATOM    720  O   PRO B  94      11.915 -31.461  10.749  1.00 71.26           O  
ATOM    721  CG  PRO B  94      13.304 -28.171  13.122  1.00 71.26           C  
ATOM    722  CD  PRO B  94      13.673 -27.399  11.888  1.00 71.26           C  
ATOM    723  N   GLY B  95      11.442 -29.474  10.009  1.00 80.26           N  
ATOM    724  CA  GLY B  95      10.091 -29.939   9.740  1.00 80.26           C  
ATOM    725  C   GLY B  95       9.802 -30.108   8.261  1.00 80.26           C  
ATOM    726  O   GLY B  95       8.802 -30.724   7.885  1.00 80.26           O  
ATOM    727  N   PHE B  96      10.722 -29.604   7.366  1.00 86.58           N  
ATOM    728  CA  PHE B  96      10.416 -29.646   5.941  1.00 86.58           C  
ATOM    729  C   PHE B  96      11.628 -30.109   5.141  1.00 86.58           C  
ATOM    730  CB  PHE B  96       9.956 -28.271   5.448  1.00 86.58           C  
ATOM    731  O   PHE B  96      12.758 -29.705   5.426  1.00 86.58           O  
ATOM    732  CG  PHE B  96       8.814 -27.693   6.240  1.00 86.58           C  
ATOM    733  CD1 PHE B  96       7.505 -28.084   5.985  1.00 86.58           C  
ATOM    734  CD2 PHE B  96       9.050 -26.759   7.241  1.00 86.58           C  
ATOM    735  CE1 PHE B  96       6.446 -27.551   6.717  1.00 86.58           C  
ATOM    736  CE2 PHE B  96       7.997 -26.222   7.976  1.00 86.58           C  
ATOM    737  CZ  PHE B  96       6.696 -26.618   7.712  1.00 86.58           C  
ATOM    738  N   SER B  97      11.389 -31.022   4.241  1.00 89.87           N  
ATOM    739  CA  SER B  97      12.462 -31.451   3.350  1.00 89.87           C  
ATOM    740  C   SER B  97      11.970 -31.575   1.912  1.00 89.87           C  
ATOM    741  CB  SER B  97      13.044 -32.786   3.815  1.00 89.87           C  
ATOM    742  O   SER B  97      10.785 -31.818   1.674  1.00 89.87           O  
ATOM    743  OG  SER B  97      12.093 -33.828   3.669  1.00 89.87           O  
ATOM    744  N   TRP B  98      12.884 -31.300   0.974  1.00 92.37           N  
ATOM    745  CA  TRP B  98      12.581 -31.318  -0.453  1.00 92.37           C  
ATOM    746  C   TRP B  98      13.706 -31.982  -1.240  1.00 92.37           C  
ATOM    747  CB  TRP B  98      12.349 -29.896  -0.972  1.00 92.37           C  
ATOM    748  O   TRP B  98      14.884 -31.705  -1.004  1.00 92.37           O  
ATOM    749  CG  TRP B  98      11.869 -29.836  -2.391  1.00 92.37           C  
ATOM    750  CD1 TRP B  98      10.572 -29.857  -2.823  1.00 92.37           C  
ATOM    751  CD2 TRP B  98      12.682 -29.749  -3.565  1.00 92.37           C  
ATOM    752  CE2 TRP B  98      11.810 -29.721  -4.676  1.00 92.37           C  
ATOM    753  CE3 TRP B  98      14.064 -29.691  -3.786  1.00 92.37           C  
ATOM    754  NE1 TRP B  98      10.529 -29.789  -4.196  1.00 92.37           N  
ATOM    755  CH2 TRP B  98      13.633 -29.582  -6.178  1.00 92.37           C  
ATOM    756  CZ2 TRP B  98      12.277 -29.638  -5.990  1.00 92.37           C  
ATOM    757  CZ3 TRP B  98      14.527 -29.608  -5.094  1.00 92.37           C  
ATOM    758  N   ILE B  99      13.304 -32.939  -2.103  1.00 93.69           N  
ATOM    759  CA  ILE B  99      14.306 -33.683  -2.858  1.00 93.69           C  
ATOM    760  C   ILE B  99      13.956 -33.658  -4.344  1.00 93.69           C  
ATOM    761  CB  ILE B  99      14.422 -35.141  -2.359  1.00 93.69           C  
ATOM    762  O   ILE B  99      12.785 -33.777  -4.715  1.00 93.69           O  
ATOM    763  CG1 ILE B  99      14.900 -35.171  -0.903  1.00 93.69           C  
ATOM    764  CG2 ILE B  99      15.361 -35.947  -3.261  1.00 93.69           C  
ATOM    765  CD1 ILE B  99      14.852 -36.552  -0.264  1.00 93.69           C  
ATOM    766  N   ALA B 100      14.983 -33.502  -5.175  1.00 94.88           N  
ATOM    767  CA  ALA B 100      14.845 -33.634  -6.623  1.00 94.88           C  
ATOM    768  C   ALA B 100      15.826 -34.663  -7.176  1.00 94.88           C  
ATOM    769  CB  ALA B 100      15.056 -32.283  -7.303  1.00 94.88           C  
ATOM    770  O   ALA B 100      17.013 -34.640  -6.845  1.00 94.88           O  
ATOM    771  N   ASN B 101      15.267 -35.547  -8.024  1.00 93.58           N  
ATOM    772  CA  ASN B 101      16.096 -36.579  -8.638  1.00 93.58           C  
ATOM    773  C   ASN B 101      16.275 -36.337 -10.134  1.00 93.58           C  
ATOM    774  CB  ASN B 101      15.497 -37.965  -8.392  1.00 93.58           C  
ATOM    775  O   ASN B 101      15.334 -35.934 -10.819  1.00 93.58           O  
ATOM    776  CG  ASN B 101      15.515 -38.358  -6.928  1.00 93.58           C  
ATOM    777  ND2 ASN B 101      14.335 -38.543  -6.349  1.00 93.58           N  
ATOM    778  OD1 ASN B 101      16.581 -38.493  -6.322  1.00 93.58           O  
ATOM    779  N   PHE B 102      17.492 -36.592 -10.531  1.00 93.97           N  
ATOM    780  CA  PHE B 102      17.828 -36.382 -11.934  1.00 93.97           C  
ATOM    781  C   PHE B 102      18.291 -37.683 -12.580  1.00 93.97           C  
ATOM    782  CB  PHE B 102      18.914 -35.311 -12.074  1.00 93.97           C  
ATOM    783  O   PHE B 102      18.873 -38.541 -11.913  1.00 93.97           O  
ATOM    784  CG  PHE B 102      18.540 -33.986 -11.466  1.00 93.97           C  
ATOM    785  CD1 PHE B 102      18.013 -32.968 -12.252  1.00 93.97           C  
ATOM    786  CD2 PHE B 102      18.717 -33.757 -10.107  1.00 93.97           C  
ATOM    787  CE1 PHE B 102      17.667 -31.741 -11.691  1.00 93.97           C  
ATOM    788  CE2 PHE B 102      18.374 -32.533  -9.540  1.00 93.97           C  
ATOM    789  CZ  PHE B 102      17.850 -31.526 -10.334  1.00 93.97           C  
ATOM    790  N   THR B 103      17.968 -37.878 -13.821  1.00 88.92           N  
ATOM    791  CA  THR B 103      18.416 -39.048 -14.569  1.00 88.92           C  
ATOM    792  C   THR B 103      18.988 -38.638 -15.922  1.00 88.92           C  
ATOM    793  CB  THR B 103      17.266 -40.051 -14.777  1.00 88.92           C  
ATOM    794  O   THR B 103      18.624 -37.593 -16.466  1.00 88.92           O  
ATOM    795  CG2 THR B 103      16.918 -40.766 -13.476  1.00 88.92           C  
ATOM    796  OG1 THR B 103      16.108 -39.350 -15.249  1.00 88.92           O  
ATOM    797  N   LYS B 104      19.919 -39.457 -16.368  1.00 89.75           N  
ATOM    798  CA  LYS B 104      20.595 -39.179 -17.632  1.00 89.75           C  
ATOM    799  C   LYS B 104      20.196 -40.191 -18.703  1.00 89.75           C  
ATOM    800  CB  LYS B 104      22.112 -39.187 -17.443  1.00 89.75           C  
ATOM    801  O   LYS B 104      20.010 -41.373 -18.408  1.00 89.75           O  
ATOM    802  CG  LYS B 104      22.893 -38.780 -18.684  1.00 89.75           C  
ATOM    803  CD  LYS B 104      24.395 -38.807 -18.434  1.00 89.75           C  
ATOM    804  CE  LYS B 104      25.178 -38.411 -19.678  1.00 89.75           C  
ATOM    805  NZ  LYS B 104      26.651 -38.423 -19.433  1.00 89.75           N  
ATOM    806  N   ALA B 105      19.890 -39.730 -19.881  1.00 79.99           N  
ATOM    807  CA  ALA B 105      19.763 -40.533 -21.094  1.00 79.99           C  
ATOM    808  C   ALA B 105      20.836 -40.160 -22.113  1.00 79.99           C  
ATOM    809  CB  ALA B 105      18.373 -40.363 -21.702  1.00 79.99           C  
ATOM    810  O   ALA B 105      21.792 -39.453 -21.787  1.00 79.99           O  
ATOM    811  N   ALA B 106      20.813 -40.686 -23.326  1.00 79.33           N  
ATOM    812  CA  ALA B 106      21.894 -40.572 -24.302  1.00 79.33           C  
ATOM    813  C   ALA B 106      22.216 -39.110 -24.596  1.00 79.33           C  
ATOM    814  CB  ALA B 106      21.527 -41.303 -25.591  1.00 79.33           C  
ATOM    815  O   ALA B 106      23.366 -38.683 -24.468  1.00 79.33           O  
ATOM    816  N   SER B 107      21.225 -38.224 -24.821  1.00 86.65           N  
ATOM    817  CA  SER B 107      21.499 -36.854 -25.240  1.00 86.65           C  
ATOM    818  C   SER B 107      20.797 -35.848 -24.334  1.00 86.65           C  
ATOM    819  CB  SER B 107      21.064 -36.638 -26.689  1.00 86.65           C  
ATOM    820  O   SER B 107      20.879 -34.638 -24.559  1.00 86.65           O  
ATOM    821  OG  SER B 107      19.692 -36.956 -26.855  1.00 86.65           O  
ATOM    822  N   THR B 108      20.134 -36.336 -23.258  1.00 89.36           N  
ATOM    823  CA  THR B 108      19.369 -35.440 -22.397  1.00 89.36           C  
ATOM    824  C   THR B 108      19.511 -35.846 -20.933  1.00 89.36           C  
ATOM    825  CB  THR B 108      17.880 -35.427 -22.787  1.00 89.36           C  
ATOM    826  O   THR B 108      19.964 -36.952 -20.631  1.00 89.36           O  
ATOM    827  CG2 THR B 108      17.695 -35.003 -24.240  1.00 89.36           C  
ATOM    828  OG1 THR B 108      17.334 -36.741 -22.611  1.00 89.36           O  
ATOM    829  N   TYR B 109      19.381 -34.889 -20.074  1.00 92.73           N  
ATOM    830  CA  TYR B 109      19.102 -35.209 -18.678  1.00 92.73           C  
ATOM    831  C   TYR B 109      17.701 -34.760 -18.284  1.00 92.73           C  
ATOM    832  CB  TYR B 109      20.138 -34.554 -17.759  1.00 92.73           C  
ATOM    833  O   TYR B 109      17.087 -33.942 -18.975  1.00 92.73           O  
ATOM    834  CG  TYR B 109      19.974 -33.059 -17.628  1.00 92.73           C  
ATOM    835  CD1 TYR B 109      20.523 -32.193 -18.570  1.00 92.73           C  
ATOM    836  CD2 TYR B 109      19.270 -32.511 -16.561  1.00 92.73           C  
ATOM    837  CE1 TYR B 109      20.376 -30.815 -18.452  1.00 92.73           C  
ATOM    838  CE2 TYR B 109      19.117 -31.134 -16.433  1.00 92.73           C  
ATOM    839  OH  TYR B 109      19.523 -28.932 -17.261  1.00 92.73           O  
ATOM    840  CZ  TYR B 109      19.672 -30.296 -17.382  1.00 92.73           C  
ATOM    841  N   SER B 110      17.128 -35.386 -17.309  1.00 91.59           N  
ATOM    842  CA  SER B 110      15.753 -35.079 -16.928  1.00 91.59           C  
ATOM    843  C   SER B 110      15.642 -34.798 -15.433  1.00 91.59           C  
ATOM    844  CB  SER B 110      14.821 -36.230 -17.309  1.00 91.59           C  
ATOM    845  O   SER B 110      16.389 -35.366 -14.633  1.00 91.59           O  
ATOM    846  OG  SER B 110      15.366 -37.474 -16.904  1.00 91.59           O  
ATOM    847  N   ILE B 111      14.877 -33.777 -15.039  1.00 92.31           N  
ATOM    848  CA  ILE B 111      14.343 -33.730 -13.682  1.00 92.31           C  
ATOM    849  C   ILE B 111      13.248 -34.782 -13.522  1.00 92.31           C  
ATOM    850  CB  ILE B 111      13.793 -32.327 -13.339  1.00 92.31           C  
ATOM    851  O   ILE B 111      12.101 -34.558 -13.916  1.00 92.31           O  
ATOM    852  CG1 ILE B 111      14.834 -31.251 -13.669  1.00 92.31           C  
ATOM    853  CG2 ILE B 111      13.378 -32.255 -11.867  1.00 92.31           C  
ATOM    854  CD1 ILE B 111      14.301 -29.827 -13.579  1.00 92.31           C  
ATOM    855  N   ASP B 112      13.570 -35.848 -12.917  1.00 87.10           N  
ATOM    856  CA  ASP B 112      12.735 -37.045 -12.921  1.00 87.10           C  
ATOM    857  C   ASP B 112      11.562 -36.900 -11.954  1.00 87.10           C  
ATOM    858  CB  ASP B 112      13.565 -38.279 -12.560  1.00 87.10           C  
ATOM    859  O   ASP B 112      10.409 -37.114 -12.332  1.00 87.10           O  
ATOM    860  CG  ASP B 112      12.876 -39.583 -12.922  1.00 87.10           C  
ATOM    861  OD1 ASP B 112      12.129 -39.621 -13.923  1.00 87.10           O  
ATOM    862  OD2 ASP B 112      13.080 -40.581 -12.197  1.00 87.10           O  
ATOM    863  N   SER B 113      11.864 -36.584 -10.785  1.00 89.50           N  
ATOM    864  CA  SER B 113      10.822 -36.503  -9.766  1.00 89.50           C  
ATOM    865  C   SER B 113      11.207 -35.530  -8.657  1.00 89.50           C  
ATOM    866  CB  SER B 113      10.547 -37.885  -9.170  1.00 89.50           C  
ATOM    867  O   SER B 113      12.387 -35.216  -8.481  1.00 89.50           O  
ATOM    868  OG  SER B 113      11.685 -38.369  -8.477  1.00 89.50           O  
ATOM    869  N   VAL B 114      10.219 -34.920  -7.990  1.00 93.22           N  
ATOM    870  CA  VAL B 114      10.409 -34.110  -6.791  1.00 93.22           C  
ATOM    871  C   VAL B 114       9.586 -34.685  -5.642  1.00 93.22           C  
ATOM    872  CB  VAL B 114      10.023 -32.634  -7.037  1.00 93.22           C  
ATOM    873  O   VAL B 114       8.501 -35.230  -5.859  1.00 93.22           O  
ATOM    874  CG1 VAL B 114      10.989 -31.979  -8.022  1.00 93.22           C  
ATOM    875  CG2 VAL B 114       8.587 -32.537  -7.548  1.00 93.22           C  
ATOM    876  N   SER B 115      10.180 -34.604  -4.495  1.00 92.41           N  
ATOM    877  CA  SER B 115       9.500 -35.077  -3.293  1.00 92.41           C  
ATOM    878  C   SER B 115       9.539 -34.029  -2.187  1.00 92.41           C  
ATOM    879  CB  SER B 115      10.132 -36.378  -2.797  1.00 92.41           C  
ATOM    880  O   SER B 115      10.602 -33.488  -1.874  1.00 92.41           O  
ATOM    881  OG  SER B 115       9.286 -37.022  -1.859  1.00 92.41           O  
ATOM    882  N   PHE B 116       8.393 -33.726  -1.653  1.00 92.77           N  
ATOM    883  CA  PHE B 116       8.269 -32.781  -0.550  1.00 92.77           C  
ATOM    884  C   PHE B 116       7.733 -33.471   0.698  1.00 92.77           C  
ATOM    885  CB  PHE B 116       7.354 -31.616  -0.940  1.00 92.77           C  
ATOM    886  O   PHE B 116       6.711 -34.159   0.642  1.00 92.77           O  
ATOM    887  CG  PHE B 116       7.076 -30.659   0.187  1.00 92.77           C  
ATOM    888  CD1 PHE B 116       5.782 -30.476   0.660  1.00 92.77           C  
ATOM    889  CD2 PHE B 116       8.109 -29.941   0.775  1.00 92.77           C  
ATOM    890  CE1 PHE B 116       5.522 -29.591   1.704  1.00 92.77           C  
ATOM    891  CE2 PHE B 116       7.857 -29.054   1.818  1.00 92.77           C  
ATOM    892  CZ  PHE B 116       6.563 -28.880   2.280  1.00 92.77           C  
ATOM    893  N   SER B 117       8.464 -33.338   1.801  1.00 91.96           N  
ATOM    894  CA  SER B 117       8.057 -33.929   3.071  1.00 91.96           C  
ATOM    895  C   SER B 117       7.868 -32.860   4.143  1.00 91.96           C  
ATOM    896  CB  SER B 117       9.088 -34.956   3.540  1.00 91.96           C  
ATOM    897  O   SER B 117       8.623 -31.887   4.196  1.00 91.96           O  
ATOM    898  OG  SER B 117       9.212 -36.009   2.599  1.00 91.96           O  
ATOM    899  N   TYR B 118       6.829 -33.041   4.980  1.00 91.19           N  
ATOM    900  CA  TYR B 118       6.557 -32.119   6.077  1.00 91.19           C  
ATOM    901  C   TYR B 118       6.070 -32.868   7.312  1.00 91.19           C  
ATOM    902  CB  TYR B 118       5.518 -31.075   5.657  1.00 91.19           C  
ATOM    903  O   TYR B 118       5.458 -33.932   7.198  1.00 91.19           O  
ATOM    904  CG  TYR B 118       4.202 -31.670   5.218  1.00 91.19           C  
ATOM    905  CD1 TYR B 118       4.034 -32.160   3.924  1.00 91.19           C  
ATOM    906  CD2 TYR B 118       3.125 -31.744   6.094  1.00 91.19           C  
ATOM    907  CE1 TYR B 118       2.823 -32.708   3.515  1.00 91.19           C  
ATOM    908  CE2 TYR B 118       1.909 -32.290   5.695  1.00 91.19           C  
ATOM    909  OH  TYR B 118       0.567 -33.310   4.005  1.00 91.19           O  
ATOM    910  CZ  TYR B 118       1.768 -32.769   4.406  1.00 91.19           C  
ATOM    911  N   ASN B 119       6.423 -32.401   8.469  1.00 90.28           N  
ATOM    912  CA  ASN B 119       6.145 -33.064   9.738  1.00 90.28           C  
ATOM    913  C   ASN B 119       4.991 -32.394  10.479  1.00 90.28           C  
ATOM    914  CB  ASN B 119       7.397 -33.089  10.617  1.00 90.28           C  
ATOM    915  O   ASN B 119       5.157 -31.315  11.050  1.00 90.28           O  
ATOM    916  CG  ASN B 119       7.204 -33.897  11.885  1.00 90.28           C  
ATOM    917  ND2 ASN B 119       8.278 -34.071  12.647  1.00 90.28           N  
ATOM    918  OD1 ASN B 119       6.099 -34.361  12.178  1.00 90.28           O  
ATOM    919  N   THR B 120       3.808 -33.006  10.535  1.00 91.70           N  
ATOM    920  CA  THR B 120       2.631 -32.447  11.190  1.00 91.70           C  
ATOM    921  C   THR B 120       2.730 -32.601  12.705  1.00 91.70           C  
ATOM    922  CB  THR B 120       1.340 -33.120  10.687  1.00 91.70           C  
ATOM    923  O   THR B 120       1.834 -32.175  13.437  1.00 91.70           O  
ATOM    924  CG2 THR B 120       1.064 -32.760   9.231  1.00 91.70           C  
ATOM    925  OG1 THR B 120       1.475 -34.542  10.798  1.00 91.70           O  
ATOM    926  N   GLY B 121       3.806 -33.269  13.131  1.00 91.55           N  
ATOM    927  CA  GLY B 121       4.081 -33.339  14.557  1.00 91.55           C  
ATOM    928  C   GLY B 121       4.658 -32.053  15.117  1.00 91.55           C  
ATOM    929  O   GLY B 121       4.719 -31.872  16.335  1.00 91.55           O  
ATOM    930  N   ASP B 122       5.127 -31.176  14.247  1.00 88.25           N  
ATOM    931  CA  ASP B 122       5.596 -29.853  14.647  1.00 88.25           C  
ATOM    932  C   ASP B 122       4.427 -28.948  15.030  1.00 88.25           C  
ATOM    933  CB  ASP B 122       6.413 -29.210  13.524  1.00 88.25           C  
ATOM    934  O   ASP B 122       3.788 -28.351  14.162  1.00 88.25           O  
ATOM    935  CG  ASP B 122       6.947 -27.837  13.890  1.00 88.25           C  
ATOM    936  OD1 ASP B 122       6.819 -27.426  15.063  1.00 88.25           O  
ATOM    937  OD2 ASP B 122       7.499 -27.159  12.997  1.00 88.25           O  
ATOM    938  N   ASN B 123       4.081 -28.827  16.269  1.00 88.39           N  
ATOM    939  CA  ASN B 123       2.887 -28.159  16.775  1.00 88.39           C  
ATOM    940  C   ASN B 123       2.959 -26.649  16.565  1.00 88.39           C  
ATOM    941  CB  ASN B 123       2.678 -28.480  18.256  1.00 88.39           C  
ATOM    942  O   ASN B 123       1.934 -25.965  16.591  1.00 88.39           O  
ATOM    943  CG  ASN B 123       2.138 -29.879  18.479  1.00 88.39           C  
ATOM    944  ND2 ASN B 123       2.212 -30.353  19.718  1.00 88.39           N  
ATOM    945  OD1 ASN B 123       1.660 -30.530  17.547  1.00 88.39           O  
ATOM    946  N   THR B 124       4.188 -26.160  16.303  1.00 83.55           N  
ATOM    947  CA  THR B 124       4.333 -24.734  16.034  1.00 83.55           C  
ATOM    948  C   THR B 124       3.831 -24.394  14.634  1.00 83.55           C  
ATOM    949  CB  THR B 124       5.799 -24.284  16.180  1.00 83.55           C  
ATOM    950  O   THR B 124       3.055 -23.452  14.458  1.00 83.55           O  
ATOM    951  CG2 THR B 124       5.886 -22.859  16.715  1.00 83.55           C  
ATOM    952  OG1 THR B 124       6.475 -25.166  17.085  1.00 83.55           O  
ATOM    953  N   THR B 125       4.125 -25.282  13.650  1.00 81.37           N  
ATOM    954  CA  THR B 125       3.753 -25.042  12.260  1.00 81.37           C  
ATOM    955  C   THR B 125       2.367 -25.609  11.965  1.00 81.37           C  
ATOM    956  CB  THR B 125       4.780 -25.659  11.292  1.00 81.37           C  
ATOM    957  O   THR B 125       1.587 -25.004  11.228  1.00 81.37           O  
ATOM    958  CG2 THR B 125       4.524 -25.208   9.858  1.00 81.37           C  
ATOM    959  OG1 THR B 125       6.098 -25.253  11.681  1.00 81.37           O  
ATOM    960  N   PHE B 126       2.093 -26.759  12.600  1.00 89.34           N  
ATOM    961  CA  PHE B 126       0.820 -27.438  12.388  1.00 89.34           C  
ATOM    962  C   PHE B 126       0.089 -27.642  13.709  1.00 89.34           C  
ATOM    963  CB  PHE B 126       1.038 -28.787  11.694  1.00 89.34           C  
ATOM    964  O   PHE B 126      -0.130 -28.779  14.134  1.00 89.34           O  
ATOM    965  CG  PHE B 126       1.722 -28.679  10.358  1.00 89.34           C  
ATOM    966  CD1 PHE B 126       1.001 -28.351   9.217  1.00 89.34           C  
ATOM    967  CD2 PHE B 126       3.087 -28.905  10.244  1.00 89.34           C  
ATOM    968  CE1 PHE B 126       1.631 -28.250   7.979  1.00 89.34           C  
ATOM    969  CE2 PHE B 126       3.724 -28.807   9.010  1.00 89.34           C  
ATOM    970  CZ  PHE B 126       2.994 -28.480   7.879  1.00 89.34           C  
ATOM    971  N   PRO B 127      -0.358 -26.538  14.268  1.00 90.33           N  
ATOM    972  CA  PRO B 127      -1.047 -26.675  15.554  1.00 90.33           C  
ATOM    973  C   PRO B 127      -2.342 -27.477  15.447  1.00 90.33           C  
ATOM    974  CB  PRO B 127      -1.334 -25.226  15.955  1.00 90.33           C  
ATOM    975  O   PRO B 127      -3.091 -27.321  14.479  1.00 90.33           O  
ATOM    976  CG  PRO B 127      -1.309 -24.461  14.671  1.00 90.33           C  
ATOM    977  CD  PRO B 127      -0.415 -25.182  13.704  1.00 90.33           C  
ATOM    978  N   ASP B 128      -2.594 -28.409  16.361  1.00 91.22           N  
ATOM    979  CA  ASP B 128      -3.828 -29.176  16.511  1.00 91.22           C  
ATOM    980  C   ASP B 128      -4.027 -30.131  15.336  1.00 91.22           C  
ATOM    981  CB  ASP B 128      -5.030 -28.238  16.636  1.00 91.22           C  
ATOM    982  O   ASP B 128      -5.161 -30.435  14.961  1.00 91.22           O  
ATOM    983  CG  ASP B 128      -4.929 -27.298  17.824  1.00 91.22           C  
ATOM    984  OD1 ASP B 128      -4.465 -27.727  18.903  1.00 91.22           O  
ATOM    985  OD2 ASP B 128      -5.318 -26.119  17.682  1.00 91.22           O  
ATOM    986  N   ALA B 129      -3.031 -30.455  14.626  1.00 92.85           N  
ATOM    987  CA  ALA B 129      -3.151 -31.416  13.532  1.00 92.85           C  
ATOM    988  C   ALA B 129      -3.669 -32.760  14.038  1.00 92.85           C  
ATOM    989  CB  ALA B 129      -1.805 -31.598  12.834  1.00 92.85           C  
ATOM    990  O   ALA B 129      -3.193 -33.274  15.052  1.00 92.85           O  
ATOM    991  N   GLU B 130      -4.653 -33.251  13.400  1.00 93.40           N  
ATOM    992  CA  GLU B 130      -5.248 -34.523  13.798  1.00 93.40           C  
ATOM    993  C   GLU B 130      -4.251 -35.669  13.649  1.00 93.40           C  
ATOM    994  CB  GLU B 130      -6.505 -34.810  12.974  1.00 93.40           C  
ATOM    995  O   GLU B 130      -4.064 -36.461  14.576  1.00 93.40           O  
ATOM    996  CG  GLU B 130      -7.199 -36.113  13.344  1.00 93.40           C  
ATOM    997  CD  GLU B 130      -8.471 -36.363  12.549  1.00 93.40           C  
ATOM    998  OE1 GLU B 130      -9.152 -37.383  12.799  1.00 93.40           O  
ATOM    999  OE2 GLU B 130      -8.787 -35.532  11.669  1.00 93.40           O  
ATOM   1000  N   ASP B 131      -3.704 -35.781  12.545  1.00 90.38           N  
ATOM   1001  CA  ASP B 131      -2.721 -36.828  12.280  1.00 90.38           C  
ATOM   1002  C   ASP B 131      -1.298 -36.294  12.425  1.00 90.38           C  
ATOM   1003  CB  ASP B 131      -2.923 -37.412  10.881  1.00 90.38           C  
ATOM   1004  O   ASP B 131      -0.951 -35.267  11.838  1.00 90.38           O  
ATOM   1005  CG  ASP B 131      -4.214 -38.200  10.748  1.00 90.38           C  
ATOM   1006  OD1 ASP B 131      -4.668 -38.800  11.747  1.00 90.38           O  
ATOM   1007  OD2 ASP B 131      -4.781 -38.225   9.635  1.00 90.38           O  
ATOM   1008  N   LYS B 132      -0.541 -36.954  13.314  1.00 91.08           N  
ATOM   1009  CA  LYS B 132       0.835 -36.527  13.550  1.00 91.08           C  
ATOM   1010  C   LYS B 132       1.827 -37.471  12.876  1.00 91.08           C  
ATOM   1011  CB  LYS B 132       1.124 -36.448  15.050  1.00 91.08           C  
ATOM   1012  O   LYS B 132       1.601 -38.681  12.822  1.00 91.08           O  
ATOM   1013  CG  LYS B 132       0.196 -35.511  15.810  1.00 91.08           C  
ATOM   1014  CD  LYS B 132       0.558 -34.051  15.571  1.00 91.08           C  
ATOM   1015  CE  LYS B 132      -0.273 -33.119  16.442  1.00 91.08           C  
ATOM   1016  NZ  LYS B 132      -0.002 -31.683  16.132  1.00 91.08           N  
ATOM   1017  N   GLY B 133       2.784 -36.905  12.218  1.00 89.81           N  
ATOM   1018  CA  GLY B 133       3.832 -37.680  11.572  1.00 89.81           C  
ATOM   1019  C   GLY B 133       4.403 -37.000  10.342  1.00 89.81           C  
ATOM   1020  O   GLY B 133       4.081 -35.845  10.059  1.00 89.81           O  
ATOM   1021  N   ILE B 134       5.310 -37.680   9.702  1.00 89.41           N  
ATOM   1022  CA  ILE B 134       5.953 -37.164   8.499  1.00 89.41           C  
ATOM   1023  C   ILE B 134       5.180 -37.622   7.264  1.00 89.41           C  
ATOM   1024  CB  ILE B 134       7.427 -37.617   8.407  1.00 89.41           C  
ATOM   1025  O   ILE B 134       4.945 -38.819   7.080  1.00 89.41           O  
ATOM   1026  CG1 ILE B 134       8.224 -37.090   9.606  1.00 89.41           C  
ATOM   1027  CG2 ILE B 134       8.053 -37.154   7.088  1.00 89.41           C  
ATOM   1028  CD1 ILE B 134       9.658 -37.596   9.667  1.00 89.41           C  
ATOM   1029  N   LEU B 135       4.694 -36.668   6.517  1.00 91.20           N  
ATOM   1030  CA  LEU B 135       3.996 -36.944   5.266  1.00 91.20           C  
ATOM   1031  C   LEU B 135       4.849 -36.540   4.067  1.00 91.20           C  
ATOM   1032  CB  LEU B 135       2.656 -36.205   5.226  1.00 91.20           C  
ATOM   1033  O   LEU B 135       5.582 -35.550   4.127  1.00 91.20           O  
ATOM   1034  CG  LEU B 135       1.594 -36.674   6.221  1.00 91.20           C  
ATOM   1035  CD1 LEU B 135       0.940 -35.476   6.902  1.00 91.20           C  
ATOM   1036  CD2 LEU B 135       0.547 -37.534   5.521  1.00 91.20           C  
ATOM   1037  N   THR B 136       4.797 -37.357   3.052  1.00 89.05           N  
ATOM   1038  CA  THR B 136       5.608 -37.101   1.866  1.00 89.05           C  
ATOM   1039  C   THR B 136       4.742 -37.105   0.609  1.00 89.05           C  
ATOM   1040  CB  THR B 136       6.731 -38.144   1.722  1.00 89.05           C  
ATOM   1041  O   THR B 136       3.880 -37.970   0.445  1.00 89.05           O  
ATOM   1042  CG2 THR B 136       7.619 -37.834   0.521  1.00 89.05           C  
ATOM   1043  OG1 THR B 136       7.534 -38.140   2.909  1.00 89.05           O  
ATOM   1044  N   VAL B 137       4.924 -36.103  -0.234  1.00 89.34           N  
ATOM   1045  CA  VAL B 137       4.255 -36.028  -1.529  1.00 89.34           C  
ATOM   1046  C   VAL B 137       5.282 -36.162  -2.650  1.00 89.34           C  
ATOM   1047  CB  VAL B 137       3.465 -34.710  -1.685  1.00 89.34           C  
ATOM   1048  O   VAL B 137       6.228 -35.375  -2.731  1.00 89.34           O  
ATOM   1049  CG1 VAL B 137       2.721 -34.680  -3.019  1.00 89.34           C  
ATOM   1050  CG2 VAL B 137       2.489 -34.533  -0.522  1.00 89.34           C  
ATOM   1051  N   ASP B 138       5.034 -37.144  -3.513  1.00 85.65           N  
ATOM   1052  CA  ASP B 138       5.949 -37.413  -4.619  1.00 85.65           C  
ATOM   1053  C   ASP B 138       5.316 -37.040  -5.958  1.00 85.65           C  
ATOM   1054  CB  ASP B 138       6.364 -38.885  -4.625  1.00 85.65           C  
ATOM   1055  O   ASP B 138       4.128 -37.285  -6.179  1.00 85.65           O  
ATOM   1056  CG  ASP B 138       7.157 -39.283  -3.392  1.00 85.65           C  
ATOM   1057  OD1 ASP B 138       8.191 -38.644  -3.100  1.00 85.65           O  
ATOM   1058  OD2 ASP B 138       6.746 -40.245  -2.709  1.00 85.65           O  
ATOM   1059  N   GLU B 139       6.093 -36.428  -6.808  1.00 84.65           N  
ATOM   1060  CA  GLU B 139       5.615 -36.059  -8.136  1.00 84.65           C  
ATOM   1061  C   GLU B 139       6.635 -36.422  -9.211  1.00 84.65           C  
ATOM   1062  CB  GLU B 139       5.297 -34.563  -8.197  1.00 84.65           C  
ATOM   1063  O   GLU B 139       7.812 -36.072  -9.101  1.00 84.65           O  
ATOM   1064  CG  GLU B 139       4.300 -34.189  -9.285  1.00 84.65           C  
ATOM   1065  CD  GLU B 139       2.934 -34.829  -9.093  1.00 84.65           C  
ATOM   1066  OE1 GLU B 139       2.134 -34.852 -10.056  1.00 84.65           O  
ATOM   1067  OE2 GLU B 139       2.662 -35.311  -7.971  1.00 84.65           O  
ATOM   1068  N   LEU B 140       6.103 -37.122 -10.167  1.00 83.61           N  
ATOM   1069  CA  LEU B 140       6.927 -37.393 -11.340  1.00 83.61           C  
ATOM   1070  C   LEU B 140       6.803 -36.269 -12.363  1.00 83.61           C  
ATOM   1071  CB  LEU B 140       6.528 -38.726 -11.979  1.00 83.61           C  
ATOM   1072  O   LEU B 140       5.694 -35.910 -12.765  1.00 83.61           O  
ATOM   1073  CG  LEU B 140       7.540 -39.866 -11.858  1.00 83.61           C  
ATOM   1074  CD1 LEU B 140       6.885 -41.094 -11.234  1.00 83.61           C  
ATOM   1075  CD2 LEU B 140       8.130 -40.204 -13.223  1.00 83.61           C  
ATOM   1076  N   LEU B 141       7.930 -35.600 -12.684  1.00 83.85           N  
ATOM   1077  CA  LEU B 141       7.907 -34.466 -13.601  1.00 83.85           C  
ATOM   1078  C   LEU B 141       8.385 -34.879 -14.989  1.00 83.85           C  
ATOM   1079  CB  LEU B 141       8.777 -33.326 -13.067  1.00 83.85           C  
ATOM   1080  O   LEU B 141       7.714 -34.609 -15.987  1.00 83.85           O  
ATOM   1081  CG  LEU B 141       8.324 -32.684 -11.754  1.00 83.85           C  
ATOM   1082  CD1 LEU B 141       9.492 -31.970 -11.082  1.00 83.85           C  
ATOM   1083  CD2 LEU B 141       7.171 -31.718 -12.002  1.00 83.85           C  
ATOM   1084  N   ALA B 142       9.412 -35.580 -15.199  1.00 80.60           N  
ATOM   1085  CA  ALA B 142      10.070 -36.063 -16.410  1.00 80.60           C  
ATOM   1086  C   ALA B 142      10.337 -34.917 -17.383  1.00 80.60           C  
ATOM   1087  CB  ALA B 142       9.224 -37.141 -17.082  1.00 80.60           C  
ATOM   1088  O   ALA B 142      10.025 -35.019 -18.571  1.00 80.60           O  
ATOM   1089  N   ILE B 143      10.891 -33.821 -16.904  1.00 87.46           N  
ATOM   1090  CA  ILE B 143      11.298 -32.700 -17.745  1.00 87.46           C  
ATOM   1091  C   ILE B 143      12.645 -33.007 -18.396  1.00 87.46           C  
ATOM   1092  CB  ILE B 143      11.381 -31.387 -16.935  1.00 87.46           C  
ATOM   1093  O   ILE B 143      13.664 -33.112 -17.710  1.00 87.46           O  
ATOM   1094  CG1 ILE B 143      10.049 -31.108 -16.231  1.00 87.46           C  
ATOM   1095  CG2 ILE B 143      11.777 -30.218 -17.842  1.00 87.46           C  
ATOM   1096  CD1 ILE B 143      10.102 -29.955 -15.238  1.00 87.46           C  
ATOM   1097  N   ARG B 144      12.633 -33.115 -19.751  1.00 86.67           N  
ATOM   1098  CA  ARG B 144      13.823 -33.504 -20.500  1.00 86.67           C  
ATOM   1099  C   ARG B 144      14.575 -32.278 -21.008  1.00 86.67           C  
ATOM   1100  CB  ARG B 144      13.448 -34.412 -21.673  1.00 86.67           C  
ATOM   1101  O   ARG B 144      13.995 -31.421 -21.678  1.00 86.67           O  
ATOM   1102  CG  ARG B 144      12.940 -35.782 -21.253  1.00 86.67           C  
ATOM   1103  CD  ARG B 144      12.686 -36.682 -22.454  1.00 86.67           C  
ATOM   1104  NE  ARG B 144      12.248 -38.014 -22.046  1.00 86.67           N  
ATOM   1105  NH1 ARG B 144      11.874 -38.774 -24.196  1.00 86.67           N  
ATOM   1106  NH2 ARG B 144      11.492 -40.153 -22.404  1.00 86.67           N  
ATOM   1107  CZ  ARG B 144      11.872 -38.977 -22.883  1.00 86.67           C  
ATOM   1108  N   ILE B 145      15.861 -32.275 -20.696  1.00 91.41           N  
ATOM   1109  CA  ILE B 145      16.725 -31.150 -21.038  1.00 91.41           C  
ATOM   1110  C   ILE B 145      17.961 -31.655 -21.780  1.00 91.41           C  
ATOM   1111  CB  ILE B 145      17.143 -30.356 -19.780  1.00 91.41           C  
ATOM   1112  O   ILE B 145      18.571 -32.648 -21.377  1.00 91.41           O  
ATOM   1113  CG1 ILE B 145      15.905 -29.931 -18.981  1.00 91.41           C  
ATOM   1114  CG2 ILE B 145      17.989 -29.140 -20.165  1.00 91.41           C  
ATOM   1115  CD1 ILE B 145      16.069 -30.056 -17.473  1.00 91.41           C  
ATOM   1116  N   PRO B 146      18.320 -30.999 -22.956  1.00 90.50           N  
ATOM   1117  CA  PRO B 146      19.555 -31.423 -23.621  1.00 90.50           C  
ATOM   1118  C   PRO B 146      20.764 -31.404 -22.688  1.00 90.50           C  
ATOM   1119  CB  PRO B 146      19.718 -30.399 -24.748  1.00 90.50           C  
ATOM   1120  O   PRO B 146      20.908 -30.484 -21.878  1.00 90.50           O  
ATOM   1121  CG  PRO B 146      18.337 -29.888 -25.002  1.00 90.50           C  
ATOM   1122  CD  PRO B 146      17.581 -29.889 -23.704  1.00 90.50           C  
ATOM   1123  N   LEU B 147      21.550 -32.467 -22.888  1.00 89.97           N  
ATOM   1124  CA  LEU B 147      22.750 -32.559 -22.063  1.00 89.97           C  
ATOM   1125  C   LEU B 147      23.640 -31.337 -22.260  1.00 89.97           C  
ATOM   1126  CB  LEU B 147      23.532 -33.833 -22.394  1.00 89.97           C  
ATOM   1127  O   LEU B 147      23.697 -30.775 -23.356  1.00 89.97           O  
ATOM   1128  CG  LEU B 147      23.925 -34.714 -21.207  1.00 89.97           C  
ATOM   1129  CD1 LEU B 147      23.069 -35.976 -21.177  1.00 89.97           C  
ATOM   1130  CD2 LEU B 147      25.407 -35.069 -21.272  1.00 89.97           C  
ATOM   1131  N   ASN B 148      24.221 -30.734 -21.294  1.00 88.12           N  
ATOM   1132  CA  ASN B 148      25.168 -29.624 -21.264  1.00 88.12           C  
ATOM   1133  C   ASN B 148      24.459 -28.279 -21.388  1.00 88.12           C  
ATOM   1134  CB  ASN B 148      26.211 -29.779 -22.374  1.00 88.12           C  
ATOM   1135  O   ASN B 148      25.084 -27.272 -21.725  1.00 88.12           O  
ATOM   1136  CG  ASN B 148      27.208 -30.885 -22.088  1.00 88.12           C  
ATOM   1137  ND2 ASN B 148      27.780 -31.454 -23.142  1.00 88.12           N  
ATOM   1138  OD1 ASN B 148      27.461 -31.225 -20.930  1.00 88.12           O  
ATOM   1139  N   ASP B 149      23.053 -28.245 -21.342  1.00 93.67           N  
ATOM   1140  CA  ASP B 149      22.299 -26.996 -21.298  1.00 93.67           C  
ATOM   1141  C   ASP B 149      21.859 -26.670 -19.872  1.00 93.67           C  
ATOM   1142  CB  ASP B 149      21.080 -27.072 -22.220  1.00 93.67           C  
ATOM   1143  O   ASP B 149      21.632 -27.575 -19.065  1.00 93.67           O  
ATOM   1144  CG  ASP B 149      21.435 -26.901 -23.687  1.00 93.67           C  
ATOM   1145  OD1 ASP B 149      22.638 -26.870 -24.024  1.00 93.67           O  
ATOM   1146  OD2 ASP B 149      20.503 -26.795 -24.513  1.00 93.67           O  
ATOM   1147  N   LEU B 150      21.888 -25.429 -19.597  1.00 92.49           N  
ATOM   1148  CA  LEU B 150      21.294 -24.915 -18.368  1.00 92.49           C  
ATOM   1149  C   LEU B 150      19.793 -24.707 -18.536  1.00 92.49           C  
ATOM   1150  CB  LEU B 150      21.962 -23.599 -17.960  1.00 92.49           C  
ATOM   1151  O   LEU B 150      19.359 -23.981 -19.434  1.00 92.49           O  
ATOM   1152  CG  LEU B 150      21.425 -22.931 -16.693  1.00 92.49           C  
ATOM   1153  CD1 LEU B 150      21.827 -23.733 -15.459  1.00 92.49           C  
ATOM   1154  CD2 LEU B 150      21.927 -21.495 -16.591  1.00 92.49           C  
ATOM   1155  N   PHE B 151      19.006 -25.422 -17.755  1.00 94.26           N  
ATOM   1156  CA  PHE B 151      17.557 -25.262 -17.806  1.00 94.26           C  
ATOM   1157  C   PHE B 151      17.128 -23.984 -17.095  1.00 94.26           C  
ATOM   1158  CB  PHE B 151      16.859 -26.472 -17.179  1.00 94.26           C  
ATOM   1159  O   PHE B 151      17.515 -23.746 -15.949  1.00 94.26           O  
ATOM   1160  CG  PHE B 151      15.359 -26.354 -17.138  1.00 94.26           C  
ATOM   1161  CD1 PHE B 151      14.694 -26.195 -15.928  1.00 94.26           C  
ATOM   1162  CD2 PHE B 151      14.615 -26.401 -18.309  1.00 94.26           C  
ATOM   1163  CE1 PHE B 151      13.306 -26.085 -15.887  1.00 94.26           C  
ATOM   1164  CE2 PHE B 151      13.227 -26.291 -18.276  1.00 94.26           C  
ATOM   1165  CZ  PHE B 151      12.575 -26.134 -17.064  1.00 94.26           C  
ATOM   1166  N   ARG B 152      16.416 -23.216 -17.810  1.00 90.35           N  
ATOM   1167  CA  ARG B 152      15.913 -21.968 -17.245  1.00 90.35           C  
ATOM   1168  C   ARG B 152      14.396 -21.879 -17.375  1.00 90.35           C  
ATOM   1169  CB  ARG B 152      16.569 -20.766 -17.929  1.00 90.35           C  
ATOM   1170  O   ARG B 152      13.846 -22.107 -18.454  1.00 90.35           O  
ATOM   1171  CG  ARG B 152      16.184 -19.426 -17.321  1.00 90.35           C  
ATOM   1172  CD  ARG B 152      16.950 -18.276 -17.960  1.00 90.35           C  
ATOM   1173  NE  ARG B 152      16.809 -17.042 -17.193  1.00 90.35           N  
ATOM   1174  NH1 ARG B 152      17.929 -15.720 -18.720  1.00 90.35           N  
ATOM   1175  NH2 ARG B 152      17.092 -14.798 -16.796  1.00 90.35           N  
ATOM   1176  CZ  ARG B 152      17.277 -15.856 -17.571  1.00 90.35           C  
ATOM   1177  N   CYS B 153      13.741 -21.570 -16.291  1.00 88.84           N  
ATOM   1178  CA  CYS B 153      12.304 -21.321 -16.267  1.00 88.84           C  
ATOM   1179  C   CYS B 153      11.966 -20.164 -15.334  1.00 88.84           C  
ATOM   1180  CB  CYS B 153      11.549 -22.576 -15.832  1.00 88.84           C  
ATOM   1181  O   CYS B 153      11.914 -20.339 -14.116  1.00 88.84           O  
ATOM   1182  SG  CYS B 153       9.770 -22.496 -16.132  1.00 88.84           S  
ATOM   1183  N   ASN B 154      11.732 -19.055 -15.877  1.00 78.48           N  
ATOM   1184  CA  ASN B 154      11.410 -17.872 -15.085  1.00 78.48           C  
ATOM   1185  C   ASN B 154       9.944 -17.862 -14.662  1.00 78.48           C  
ATOM   1186  CB  ASN B 154      11.748 -16.598 -15.862  1.00 78.48           C  
ATOM   1187  O   ASN B 154       9.598 -17.304 -13.620  1.00 78.48           O  
ATOM   1188  CG  ASN B 154      13.241 -16.376 -16.000  1.00 78.48           C  
ATOM   1189  ND2 ASN B 154      13.646 -15.722 -17.082  1.00 78.48           N  
ATOM   1190  OD1 ASN B 154      14.024 -16.789 -15.141  1.00 78.48           O  
ATOM   1191  N   SER B 155       9.101 -18.521 -15.482  1.00 74.51           N  
ATOM   1192  CA  SER B 155       7.659 -18.551 -15.258  1.00 74.51           C  
ATOM   1193  C   SER B 155       7.304 -19.425 -14.060  1.00 74.51           C  
ATOM   1194  CB  SER B 155       6.933 -19.059 -16.504  1.00 74.51           C  
ATOM   1195  O   SER B 155       8.066 -20.321 -13.691  1.00 74.51           O  
ATOM   1196  OG  SER B 155       7.191 -18.218 -17.615  1.00 74.51           O  
ATOM   1197  N   LEU B 156       6.162 -19.176 -13.412  1.00 76.72           N  
ATOM   1198  CA  LEU B 156       5.674 -19.923 -12.258  1.00 76.72           C  
ATOM   1199  C   LEU B 156       5.166 -21.299 -12.677  1.00 76.72           C  
ATOM   1200  CB  LEU B 156       4.559 -19.149 -11.550  1.00 76.72           C  
ATOM   1201  O   LEU B 156       4.385 -21.415 -13.624  1.00 76.72           O  
ATOM   1202  CG  LEU B 156       3.962 -19.806 -10.305  1.00 76.72           C  
ATOM   1203  CD1 LEU B 156       4.954 -19.747  -9.148  1.00 76.72           C  
ATOM   1204  CD2 LEU B 156       2.648 -19.134  -9.923  1.00 76.72           C  
ATOM   1205  N   SER B 157       5.697 -22.273 -12.056  1.00 79.14           N  
ATOM   1206  CA  SER B 157       5.205 -23.639 -12.197  1.00 79.14           C  
ATOM   1207  C   SER B 157       4.548 -24.126 -10.910  1.00 79.14           C  
ATOM   1208  CB  SER B 157       6.345 -24.582 -12.585  1.00 79.14           C  
ATOM   1209  O   SER B 157       5.081 -23.920  -9.818  1.00 79.14           O  
ATOM   1210  OG  SER B 157       6.758 -24.348 -13.921  1.00 79.14           O  
ATOM   1211  N   THR B 158       3.362 -24.694 -11.081  1.00 79.73           N  
ATOM   1212  CA  THR B 158       2.609 -25.142  -9.915  1.00 79.73           C  
ATOM   1213  C   THR B 158       2.372 -26.648  -9.970  1.00 79.73           C  
ATOM   1214  CB  THR B 158       1.258 -24.410  -9.808  1.00 79.73           C  
ATOM   1215  O   THR B 158       1.961 -27.180 -11.004  1.00 79.73           O  
ATOM   1216  CG2 THR B 158       0.522 -24.798  -8.530  1.00 79.73           C  
ATOM   1217  OG1 THR B 158       1.486 -22.996  -9.805  1.00 79.73           O  
ATOM   1218  N   LEU B 159       2.697 -27.308  -8.869  1.00 83.15           N  
ATOM   1219  CA  LEU B 159       2.380 -28.719  -8.675  1.00 83.15           C  
ATOM   1220  C   LEU B 159       1.394 -28.902  -7.526  1.00 83.15           C  
ATOM   1221  CB  LEU B 159       3.654 -29.522  -8.403  1.00 83.15           C  
ATOM   1222  O   LEU B 159       1.628 -28.414  -6.418  1.00 83.15           O  
ATOM   1223  CG  LEU B 159       4.749 -29.439  -9.469  1.00 83.15           C  
ATOM   1224  CD1 LEU B 159       6.025 -30.109  -8.971  1.00 83.15           C  
ATOM   1225  CD2 LEU B 159       4.277 -30.076 -10.771  1.00 83.15           C  
ATOM   1226  N   GLU B 160       0.247 -29.533  -7.836  1.00 79.87           N  
ATOM   1227  CA  GLU B 160      -0.765 -29.751  -6.807  1.00 79.87           C  
ATOM   1228  C   GLU B 160      -1.058 -31.238  -6.627  1.00 79.87           C  
ATOM   1229  CB  GLU B 160      -2.053 -28.999  -7.151  1.00 79.87           C  
ATOM   1230  O   GLU B 160      -1.404 -31.928  -7.588  1.00 79.87           O  
ATOM   1231  CG  GLU B 160      -2.963 -28.757  -5.955  1.00 79.87           C  
ATOM   1232  CD  GLU B 160      -4.198 -27.940  -6.296  1.00 79.87           C  
ATOM   1233  OE1 GLU B 160      -5.079 -27.778  -5.422  1.00 79.87           O  
ATOM   1234  OE2 GLU B 160      -4.286 -27.458  -7.448  1.00 79.87           O  
ATOM   1235  N   LYS B 161      -0.826 -31.774  -5.321  1.00 80.84           N  
ATOM   1236  CA  LYS B 161      -1.125 -33.167  -5.000  1.00 80.84           C  
ATOM   1237  C   LYS B 161      -1.489 -33.326  -3.527  1.00 80.84           C  
ATOM   1238  CB  LYS B 161       0.063 -34.065  -5.347  1.00 80.84           C  
ATOM   1239  O   LYS B 161      -0.761 -32.857  -2.649  1.00 80.84           O  
ATOM   1240  CG  LYS B 161      -0.258 -35.552  -5.328  1.00 80.84           C  
ATOM   1241  CD  LYS B 161       0.912 -36.383  -5.837  1.00 80.84           C  
ATOM   1242  CE  LYS B 161       0.578 -37.869  -5.856  1.00 80.84           C  
ATOM   1243  NZ  LYS B 161       1.710 -38.685  -6.387  1.00 80.84           N  
ATOM   1244  N   ASN B 162      -2.561 -34.110  -3.035  1.00 75.43           N  
ATOM   1245  CA  ASN B 162      -2.938 -34.554  -1.697  1.00 75.43           C  
ATOM   1246  C   ASN B 162      -2.981 -33.390  -0.711  1.00 75.43           C  
ATOM   1247  CB  ASN B 162      -1.976 -35.636  -1.200  1.00 75.43           C  
ATOM   1248  O   ASN B 162      -2.398 -33.466   0.371  1.00 75.43           O  
ATOM   1249  CG  ASN B 162      -2.108 -36.934  -1.972  1.00 75.43           C  
ATOM   1250  ND2 ASN B 162      -1.113 -37.803  -1.845  1.00 75.43           N  
ATOM   1251  OD1 ASN B 162      -3.097 -37.154  -2.677  1.00 75.43           O  
ATOM   1252  N   ASP B 163      -3.268 -32.113  -0.833  1.00 85.08           N  
ATOM   1253  CA  ASP B 163      -3.456 -30.967   0.051  1.00 85.08           C  
ATOM   1254  C   ASP B 163      -2.205 -30.092   0.088  1.00 85.08           C  
ATOM   1255  CB  ASP B 163      -3.814 -31.432   1.464  1.00 85.08           C  
ATOM   1256  O   ASP B 163      -2.014 -29.313   1.024  1.00 85.08           O  
ATOM   1257  CG  ASP B 163      -5.163 -32.126   1.535  1.00 85.08           C  
ATOM   1258  OD1 ASP B 163      -6.157 -31.583   1.008  1.00 85.08           O  
ATOM   1259  OD2 ASP B 163      -5.233 -33.225   2.127  1.00 85.08           O  
ATOM   1260  N   VAL B 164      -1.383 -30.476  -0.895  1.00 88.53           N  
ATOM   1261  CA  VAL B 164      -0.143 -29.708  -0.947  1.00 88.53           C  
ATOM   1262  C   VAL B 164      -0.038 -28.987  -2.289  1.00 88.53           C  
ATOM   1263  CB  VAL B 164       1.093 -30.609  -0.728  1.00 88.53           C  
ATOM   1264  O   VAL B 164      -0.306 -29.575  -3.339  1.00 88.53           O  
ATOM   1265  CG1 VAL B 164       2.382 -29.803  -0.877  1.00 88.53           C  
ATOM   1266  CG2 VAL B 164       1.030 -31.275   0.645  1.00 88.53           C  
ATOM   1267  N   VAL B 165       0.211 -27.752  -2.247  1.00 83.93           N  
ATOM   1268  CA  VAL B 165       0.490 -26.960  -3.441  1.00 83.93           C  
ATOM   1269  C   VAL B 165       1.934 -26.465  -3.408  1.00 83.93           C  
ATOM   1270  CB  VAL B 165      -0.481 -25.765  -3.568  1.00 83.93           C  
ATOM   1271  O   VAL B 165       2.357 -25.832  -2.438  1.00 83.93           O  
ATOM   1272  CG1 VAL B 165      -0.183 -24.959  -4.831  1.00 83.93           C  
ATOM   1273  CG2 VAL B 165      -1.929 -26.252  -3.571  1.00 83.93           C  
ATOM   1274  N   GLN B 166       2.692 -26.822  -4.494  1.00 87.67           N  
ATOM   1275  CA  GLN B 166       4.075 -26.375  -4.623  1.00 87.67           C  
ATOM   1276  C   GLN B 166       4.225 -25.374  -5.764  1.00 87.67           C  
ATOM   1277  CB  GLN B 166       5.007 -27.568  -4.844  1.00 87.67           C  
ATOM   1278  O   GLN B 166       3.782 -25.631  -6.885  1.00 87.67           O  
ATOM   1279  CG  GLN B 166       4.922 -28.625  -3.752  1.00 87.67           C  
ATOM   1280  CD  GLN B 166       5.815 -29.822  -4.023  1.00 87.67           C  
ATOM   1281  NE2 GLN B 166       5.215 -31.005  -4.091  1.00 87.67           N  
ATOM   1282  OE1 GLN B 166       7.033 -29.683  -4.171  1.00 87.67           O  
ATOM   1283  N   HIS B 167       4.884 -24.256  -5.492  1.00 84.00           N  
ATOM   1284  CA  HIS B 167       5.167 -23.242  -6.502  1.00 84.00           C  
ATOM   1285  C   HIS B 167       6.668 -23.095  -6.730  1.00 84.00           C  
ATOM   1286  CB  HIS B 167       4.563 -21.897  -6.095  1.00 84.00           C  
ATOM   1287  O   HIS B 167       7.440 -23.013  -5.773  1.00 84.00           O  
ATOM   1288  CG  HIS B 167       3.075 -21.927  -5.948  1.00 84.00           C  
ATOM   1289  CD2 HIS B 167       2.283 -21.706  -4.872  1.00 84.00           C  
ATOM   1290  ND1 HIS B 167       2.230 -22.216  -6.997  1.00 84.00           N  
ATOM   1291  CE1 HIS B 167       0.979 -22.171  -6.572  1.00 84.00           C  
ATOM   1292  NE2 HIS B 167       0.983 -21.863  -5.286  1.00 84.00           N  
ATOM   1293  N   TYR B 168       7.068 -23.139  -8.028  1.00 86.15           N  
ATOM   1294  CA  TYR B 168       8.459 -22.920  -8.407  1.00 86.15           C  
ATOM   1295  C   TYR B 168       8.576 -21.791  -9.424  1.00 86.15           C  
ATOM   1296  CB  TYR B 168       9.069 -24.203  -8.980  1.00 86.15           C  
ATOM   1297  O   TYR B 168       7.750 -21.678 -10.333  1.00 86.15           O  
ATOM   1298  CG  TYR B 168       8.943 -25.397  -8.064  1.00 86.15           C  
ATOM   1299  CD1 TYR B 168       9.896 -25.647  -7.080  1.00 86.15           C  
ATOM   1300  CD2 TYR B 168       7.871 -26.276  -8.182  1.00 86.15           C  
ATOM   1301  CE1 TYR B 168       9.785 -26.747  -6.235  1.00 86.15           C  
ATOM   1302  CE2 TYR B 168       7.750 -27.378  -7.342  1.00 86.15           C  
ATOM   1303  OH  TYR B 168       8.595 -28.695  -5.539  1.00 86.15           O  
ATOM   1304  CZ  TYR B 168       8.710 -27.605  -6.373  1.00 86.15           C  
ATOM   1305  N   TRP B 169       9.564 -20.911  -9.321  1.00 83.80           N  
ATOM   1306  CA  TRP B 169       9.813 -19.878 -10.322  1.00 83.80           C  
ATOM   1307  C   TRP B 169      11.271 -19.435 -10.296  1.00 83.80           C  
ATOM   1308  CB  TRP B 169       8.896 -18.674 -10.091  1.00 83.80           C  
ATOM   1309  O   TRP B 169      12.039 -19.855  -9.427  1.00 83.80           O  
ATOM   1310  CG  TRP B 169       9.212 -17.897  -8.848  1.00 83.80           C  
ATOM   1311  CD1 TRP B 169       9.980 -16.770  -8.754  1.00 83.80           C  
ATOM   1312  CD2 TRP B 169       8.771 -18.195  -7.520  1.00 83.80           C  
ATOM   1313  CE2 TRP B 169       9.309 -17.204  -6.669  1.00 83.80           C  
ATOM   1314  CE3 TRP B 169       7.971 -19.203  -6.966  1.00 83.80           C  
ATOM   1315  NE1 TRP B 169      10.043 -16.348  -7.446  1.00 83.80           N  
ATOM   1316  CH2 TRP B 169       8.287 -18.191  -4.776  1.00 83.80           C  
ATOM   1317  CZ2 TRP B 169       9.073 -17.193  -5.292  1.00 83.80           C  
ATOM   1318  CZ3 TRP B 169       7.737 -19.191  -5.596  1.00 83.80           C  
ATOM   1319  N   ASP B 170      11.762 -18.841 -11.387  1.00 78.99           N  
ATOM   1320  CA  ASP B 170      13.146 -18.398 -11.524  1.00 78.99           C  
ATOM   1321  C   ASP B 170      14.116 -19.563 -11.341  1.00 78.99           C  
ATOM   1322  CB  ASP B 170      13.458 -17.291 -10.516  1.00 78.99           C  
ATOM   1323  O   ASP B 170      15.101 -19.448 -10.609  1.00 78.99           O  
ATOM   1324  CG  ASP B 170      12.784 -15.973 -10.855  1.00 78.99           C  
ATOM   1325  OD1 ASP B 170      12.356 -15.787 -12.015  1.00 78.99           O  
ATOM   1326  OD2 ASP B 170      12.682 -15.111  -9.955  1.00 78.99           O  
ATOM   1327  N   VAL B 171      13.801 -20.623 -12.032  1.00 89.05           N  
ATOM   1328  CA  VAL B 171      14.553 -21.866 -11.901  1.00 89.05           C  
ATOM   1329  C   VAL B 171      15.759 -21.842 -12.838  1.00 89.05           C  
ATOM   1330  CB  VAL B 171      13.670 -23.099 -12.200  1.00 89.05           C  
ATOM   1331  O   VAL B 171      15.621 -21.558 -14.030  1.00 89.05           O  
ATOM   1332  CG1 VAL B 171      14.497 -24.382 -12.142  1.00 89.05           C  
ATOM   1333  CG2 VAL B 171      12.502 -23.168 -11.218  1.00 89.05           C  
ATOM   1334  N   LEU B 172      16.862 -22.087 -12.326  1.00 90.48           N  
ATOM   1335  CA  LEU B 172      18.105 -22.360 -13.041  1.00 90.48           C  
ATOM   1336  C   LEU B 172      18.745 -23.651 -12.543  1.00 90.48           C  
ATOM   1337  CB  LEU B 172      19.084 -21.195 -12.878  1.00 90.48           C  
ATOM   1338  O   LEU B 172      19.120 -23.753 -11.373  1.00 90.48           O  
ATOM   1339  CG  LEU B 172      18.842 -19.976 -13.770  1.00 90.48           C  
ATOM   1340  CD1 LEU B 172      19.236 -18.697 -13.038  1.00 90.48           C  
ATOM   1341  CD2 LEU B 172      19.614 -20.108 -15.078  1.00 90.48           C  
ATOM   1342  N   VAL B 173      18.891 -24.601 -13.448  1.00 94.75           N  
ATOM   1343  CA  VAL B 173      19.465 -25.850 -12.958  1.00 94.75           C  
ATOM   1344  C   VAL B 173      20.206 -26.558 -14.089  1.00 94.75           C  
ATOM   1345  CB  VAL B 173      18.380 -26.780 -12.368  1.00 94.75           C  
ATOM   1346  O   VAL B 173      19.770 -26.525 -15.242  1.00 94.75           O  
ATOM   1347  CG1 VAL B 173      17.378 -27.191 -13.444  1.00 94.75           C  
ATOM   1348  CG2 VAL B 173      19.022 -28.011 -11.732  1.00 94.75           C  
ATOM   1349  N   GLN B 174      21.322 -27.083 -13.770  1.00 94.78           N  
ATOM   1350  CA  GLN B 174      22.068 -27.973 -14.654  1.00 94.78           C  
ATOM   1351  C   GLN B 174      22.638 -29.161 -13.885  1.00 94.78           C  
ATOM   1352  CB  GLN B 174      23.194 -27.213 -15.356  1.00 94.78           C  
ATOM   1353  O   GLN B 174      23.466 -28.988 -12.987  1.00 94.78           O  
ATOM   1354  CG  GLN B 174      23.939 -28.039 -16.396  1.00 94.78           C  
ATOM   1355  CD  GLN B 174      24.950 -27.224 -17.179  1.00 94.78           C  
ATOM   1356  NE2 GLN B 174      25.763 -27.901 -17.983  1.00 94.78           N  
ATOM   1357  OE1 GLN B 174      25.000 -25.995 -17.063  1.00 94.78           O  
ATOM   1358  N   ALA B 175      22.084 -30.344 -14.189  1.00 94.72           N  
ATOM   1359  CA  ALA B 175      22.655 -31.572 -13.642  1.00 94.72           C  
ATOM   1360  C   ALA B 175      23.646 -32.198 -14.619  1.00 94.72           C  
ATOM   1361  CB  ALA B 175      21.549 -32.567 -13.300  1.00 94.72           C  
ATOM   1362  O   ALA B 175      23.726 -31.788 -15.780  1.00 94.72           O  
ATOM   1363  N   PHE B 176      24.539 -33.032 -14.172  1.00 93.31           N  
ATOM   1364  CA  PHE B 176      25.550 -33.698 -14.984  1.00 93.31           C  
ATOM   1365  C   PHE B 176      26.463 -32.678 -15.655  1.00 93.31           C  
ATOM   1366  CB  PHE B 176      24.891 -34.589 -16.042  1.00 93.31           C  
ATOM   1367  O   PHE B 176      26.720 -32.764 -16.858  1.00 93.31           O  
ATOM   1368  CG  PHE B 176      23.997 -35.654 -15.467  1.00 93.31           C  
ATOM   1369  CD1 PHE B 176      24.524 -36.867 -15.041  1.00 93.31           C  
ATOM   1370  CD2 PHE B 176      22.629 -35.443 -15.354  1.00 93.31           C  
ATOM   1371  CE1 PHE B 176      23.699 -37.855 -14.508  1.00 93.31           C  
ATOM   1372  CE2 PHE B 176      21.799 -36.425 -14.823  1.00 93.31           C  
ATOM   1373  CZ  PHE B 176      22.336 -37.631 -14.401  1.00 93.31           C  
ATOM   1374  N   VAL B 177      26.892 -31.660 -14.877  1.00 92.59           N  
ATOM   1375  CA  VAL B 177      27.805 -30.638 -15.377  1.00 92.59           C  
ATOM   1376  C   VAL B 177      29.121 -31.285 -15.804  1.00 92.59           C  
ATOM   1377  CB  VAL B 177      28.067 -29.544 -14.318  1.00 92.59           C  
ATOM   1378  O   VAL B 177      29.721 -32.046 -15.042  1.00 92.59           O  
ATOM   1379  CG1 VAL B 177      29.027 -28.487 -14.860  1.00 92.59           C  
ATOM   1380  CG2 VAL B 177      26.753 -28.902 -13.878  1.00 92.59           C  
ATOM   1381  N   GLN B 178      29.532 -30.973 -16.990  1.00 84.01           N  
ATOM   1382  CA  GLN B 178      30.744 -31.559 -17.553  1.00 84.01           C  
ATOM   1383  C   GLN B 178      31.954 -30.662 -17.305  1.00 84.01           C  
ATOM   1384  CB  GLN B 178      30.575 -31.810 -19.052  1.00 84.01           C  
ATOM   1385  O   GLN B 178      31.895 -29.453 -17.538  1.00 84.01           O  
ATOM   1386  CG  GLN B 178      29.601 -32.933 -19.381  1.00 84.01           C  
ATOM   1387  CD  GLN B 178      29.519 -33.223 -20.868  1.00 84.01           C  
ATOM   1388  NE2 GLN B 178      28.722 -34.220 -21.235  1.00 84.01           N  
ATOM   1389  OE1 GLN B 178      30.166 -32.554 -21.680  1.00 84.01           O  
ATOM   1390  N   ASN B 179      33.043 -31.232 -16.845  1.00 84.46           N  
ATOM   1391  CA  ASN B 179      34.329 -30.572 -16.647  1.00 84.46           C  
ATOM   1392  C   ASN B 179      34.238 -29.473 -15.592  1.00 84.46           C  
ATOM   1393  CB  ASN B 179      34.847 -29.999 -17.968  1.00 84.46           C  
ATOM   1394  O   ASN B 179      34.955 -28.474 -15.667  1.00 84.46           O  
ATOM   1395  CG  ASN B 179      35.099 -31.070 -19.010  1.00 84.46           C  
ATOM   1396  ND2 ASN B 179      34.953 -30.708 -20.280  1.00 84.46           N  
ATOM   1397  OD1 ASN B 179      35.423 -32.213 -18.678  1.00 84.46           O  
ATOM   1398  N   GLY B 180      33.194 -29.439 -14.803  1.00 87.82           N  
ATOM   1399  CA  GLY B 180      33.067 -28.534 -13.672  1.00 87.82           C  
ATOM   1400  C   GLY B 180      32.607 -27.144 -14.068  1.00 87.82           C  
ATOM   1401  O   GLY B 180      32.574 -26.234 -13.236  1.00 87.82           O  
ATOM   1402  N   THR B 181      32.173 -26.941 -15.323  1.00 86.44           N  
ATOM   1403  CA  THR B 181      31.776 -25.625 -15.812  1.00 86.44           C  
ATOM   1404  C   THR B 181      30.299 -25.613 -16.195  1.00 86.44           C  
ATOM   1405  CB  THR B 181      32.627 -25.199 -17.023  1.00 86.44           C  
ATOM   1406  O   THR B 181      29.879 -26.350 -17.090  1.00 86.44           O  
ATOM   1407  CG2 THR B 181      32.374 -23.739 -17.386  1.00 86.44           C  
ATOM   1408  OG1 THR B 181      34.015 -25.368 -16.708  1.00 86.44           O  
ATOM   1409  N   VAL B 182      29.527 -24.820 -15.555  1.00 90.17           N  
ATOM   1410  CA  VAL B 182      28.102 -24.670 -15.835  1.00 90.17           C  
ATOM   1411  C   VAL B 182      27.909 -24.051 -17.217  1.00 90.17           C  
ATOM   1412  CB  VAL B 182      27.401 -23.808 -14.761  1.00 90.17           C  
ATOM   1413  O   VAL B 182      28.608 -23.102 -17.582  1.00 90.17           O  
ATOM   1414  CG1 VAL B 182      25.923 -23.623 -15.099  1.00 90.17           C  
ATOM   1415  CG2 VAL B 182      27.562 -24.440 -13.380  1.00 90.17           C  
ATOM   1416  N   SER B 183      27.041 -24.505 -18.008  1.00 90.18           N  
ATOM   1417  CA  SER B 183      26.825 -24.116 -19.398  1.00 90.18           C  
ATOM   1418  C   SER B 183      26.280 -22.695 -19.497  1.00 90.18           C  
ATOM   1419  CB  SER B 183      25.865 -25.088 -20.084  1.00 90.18           C  
ATOM   1420  O   SER B 183      25.511 -22.259 -18.638  1.00 90.18           O  
ATOM   1421  OG  SER B 183      25.564 -24.654 -21.400  1.00 90.18           O  
ATOM   1422  N   THR B 184      26.622 -21.990 -20.475  1.00 84.33           N  
ATOM   1423  CA  THR B 184      26.038 -20.690 -20.783  1.00 84.33           C  
ATOM   1424  C   THR B 184      24.881 -20.836 -21.768  1.00 84.33           C  
ATOM   1425  CB  THR B 184      27.091 -19.728 -21.364  1.00 84.33           C  
ATOM   1426  O   THR B 184      24.093 -19.906 -21.950  1.00 84.33           O  
ATOM   1427  CG2 THR B 184      28.154 -19.385 -20.326  1.00 84.33           C  
ATOM   1428  OG1 THR B 184      27.723 -20.345 -22.492  1.00 84.33           O  
ATOM   1429  N   ASN B 185      24.715 -22.034 -22.399  1.00 84.56           N  
ATOM   1430  CA  ASN B 185      23.583 -22.329 -23.271  1.00 84.56           C  
ATOM   1431  C   ASN B 185      22.336 -22.690 -22.470  1.00 84.56           C  
ATOM   1432  CB  ASN B 185      23.935 -23.456 -24.244  1.00 84.56           C  
ATOM   1433  O   ASN B 185      22.348 -23.645 -21.691  1.00 84.56           O  
ATOM   1434  CG  ASN B 185      24.402 -22.942 -25.591  1.00 84.56           C  
ATOM   1435  ND2 ASN B 185      24.824 -23.852 -26.460  1.00 84.56           N  
ATOM   1436  OD1 ASN B 185      24.385 -21.735 -25.848  1.00 84.56           O  
ATOM   1437  N   GLU B 186      21.284 -21.975 -22.671  1.00 87.33           N  
ATOM   1438  CA  GLU B 186      20.069 -22.147 -21.880  1.00 87.33           C  
ATOM   1439  C   GLU B 186      19.000 -22.902 -22.665  1.00 87.33           C  
ATOM   1440  CB  GLU B 186      19.527 -20.789 -21.425  1.00 87.33           C  
ATOM   1441  O   GLU B 186      18.874 -22.725 -23.879  1.00 87.33           O  
ATOM   1442  CG  GLU B 186      20.447 -20.050 -20.464  1.00 87.33           C  
ATOM   1443  CD  GLU B 186      19.915 -18.687 -20.052  1.00 87.33           C  
ATOM   1444  OE1 GLU B 186      20.497 -18.059 -19.138  1.00 87.33           O  
ATOM   1445  OE2 GLU B 186      18.907 -18.244 -20.647  1.00 87.33           O  
ATOM   1446  N   PHE B 187      18.333 -23.778 -22.077  1.00 89.58           N  
ATOM   1447  CA  PHE B 187      17.117 -24.436 -22.541  1.00 89.58           C  
ATOM   1448  C   PHE B 187      15.901 -23.929 -21.777  1.00 89.58           C  
ATOM   1449  CB  PHE B 187      17.236 -25.956 -22.390  1.00 89.58           C  
ATOM   1450  O   PHE B 187      15.777 -24.160 -20.572  1.00 89.58           O  
ATOM   1451  CG  PHE B 187      16.060 -26.715 -22.942  1.00 89.58           C  
ATOM   1452  CD1 PHE B 187      15.056 -27.177 -22.101  1.00 89.58           C  
ATOM   1453  CD2 PHE B 187      15.959 -26.967 -24.304  1.00 89.58           C  
ATOM   1454  CE1 PHE B 187      13.966 -27.880 -22.609  1.00 89.58           C  
ATOM   1455  CE2 PHE B 187      14.873 -27.669 -24.820  1.00 89.58           C  
ATOM   1456  CZ  PHE B 187      13.879 -28.125 -23.971  1.00 89.58           C  
ATOM   1457  N   LEU B 188      15.030 -23.233 -22.441  1.00 87.69           N  
ATOM   1458  CA  LEU B 188      13.899 -22.562 -21.808  1.00 87.69           C  
ATOM   1459  C   LEU B 188      12.710 -23.508 -21.680  1.00 87.69           C  
ATOM   1460  CB  LEU B 188      13.496 -21.321 -22.608  1.00 87.69           C  
ATOM   1461  O   LEU B 188      12.486 -24.353 -22.550  1.00 87.69           O  
ATOM   1462  CG  LEU B 188      14.546 -20.214 -22.718  1.00 87.69           C  
ATOM   1463  CD1 LEU B 188      14.094 -19.151 -23.714  1.00 87.69           C  
ATOM   1464  CD2 LEU B 188      14.814 -19.594 -21.351  1.00 87.69           C  
ATOM   1465  N   CYS B 189      12.005 -23.399 -20.619  1.00 86.24           N  
ATOM   1466  CA  CYS B 189      10.766 -24.155 -20.478  1.00 86.24           C  
ATOM   1467  C   CYS B 189       9.722 -23.684 -21.484  1.00 86.24           C  
ATOM   1468  CB  CYS B 189      10.216 -24.022 -19.058  1.00 86.24           C  
ATOM   1469  O   CYS B 189       9.864 -22.613 -22.076  1.00 86.24           O  
ATOM   1470  SG  CYS B 189       9.703 -22.344 -18.630  1.00 86.24           S  
ATOM   1471  N   ASP B 190       8.736 -24.492 -21.739  1.00 76.93           N  
ATOM   1472  CA  ASP B 190       7.714 -24.230 -22.748  1.00 76.93           C  
ATOM   1473  C   ASP B 190       6.994 -22.912 -22.472  1.00 76.93           C  
ATOM   1474  CB  ASP B 190       6.706 -25.380 -22.802  1.00 76.93           C  
ATOM   1475  O   ASP B 190       6.701 -22.153 -23.398  1.00 76.93           O  
ATOM   1476  CG  ASP B 190       7.292 -26.656 -23.381  1.00 76.93           C  
ATOM   1477  OD1 ASP B 190       8.279 -26.582 -24.144  1.00 76.93           O  
ATOM   1478  OD2 ASP B 190       6.759 -27.744 -23.074  1.00 76.93           O  
ATOM   1479  N   LYS B 191       6.807 -22.617 -21.145  1.00 71.17           N  
ATOM   1480  CA  LYS B 191       6.064 -21.425 -20.747  1.00 71.17           C  
ATOM   1481  C   LYS B 191       6.834 -20.155 -21.094  1.00 71.17           C  
ATOM   1482  CB  LYS B 191       5.757 -21.460 -19.248  1.00 71.17           C  
ATOM   1483  O   LYS B 191       6.236 -19.099 -21.310  1.00 71.17           O  
ATOM   1484  CG  LYS B 191       4.648 -22.428 -18.866  1.00 71.17           C  
ATOM   1485  CD  LYS B 191       4.303 -22.326 -17.385  1.00 71.17           C  
ATOM   1486  CE  LYS B 191       3.220 -23.322 -16.993  1.00 71.17           C  
ATOM   1487  NZ  LYS B 191       2.901 -23.248 -15.535  1.00 71.17           N  
ATOM   1488  N   ASP B 192       8.119 -20.300 -21.160  1.00 70.62           N  
ATOM   1489  CA  ASP B 192       8.967 -19.141 -21.419  1.00 70.62           C  
ATOM   1490  C   ASP B 192       9.322 -19.040 -22.900  1.00 70.62           C  
ATOM   1491  CB  ASP B 192      10.242 -19.209 -20.575  1.00 70.62           C  
ATOM   1492  O   ASP B 192       9.910 -18.048 -23.337  1.00 70.62           O  
ATOM   1493  CG  ASP B 192      10.008 -18.854 -19.117  1.00 70.62           C  
ATOM   1494  OD1 ASP B 192       8.890 -18.419 -18.767  1.00 70.62           O  
ATOM   1495  OD2 ASP B 192      10.951 -19.008 -18.312  1.00 70.62           O  
ATOM   1496  N   LYS B 193       9.150 -20.071 -23.851  1.00 61.88           N  
ATOM   1497  CA  LYS B 193       9.440 -20.057 -25.282  1.00 61.88           C  
ATOM   1498  C   LYS B 193       8.448 -19.176 -26.035  1.00 61.88           C  
ATOM   1499  CB  LYS B 193       9.416 -21.477 -25.849  1.00 61.88           C  
ATOM   1500  O   LYS B 193       8.815 -18.503 -27.001  1.00 61.88           O  
ATOM   1501  CG  LYS B 193      10.609 -22.328 -25.440  1.00 61.88           C  
ATOM   1502  CD  LYS B 193      10.557 -23.709 -26.081  1.00 61.88           C  
ATOM   1503  CE  LYS B 193      11.698 -24.594 -25.597  1.00 61.88           C  
ATOM   1504  NZ  LYS B 193      11.633 -25.959 -26.199  1.00 61.88           N  
ATOM   1505  N   THR B 194       7.030 -19.334 -25.907  1.00 49.07           N  
ATOM   1506  CA  THR B 194       6.013 -18.717 -26.752  1.00 49.07           C  
ATOM   1507  C   THR B 194       6.064 -17.196 -26.634  1.00 49.07           C  
ATOM   1508  CB  THR B 194       4.604 -19.216 -26.385  1.00 49.07           C  
ATOM   1509  O   THR B 194       5.340 -16.489 -27.339  1.00 49.07           O  
ATOM   1510  CG2 THR B 194       4.260 -20.497 -27.138  1.00 49.07           C  
ATOM   1511  OG1 THR B 194       4.546 -19.474 -24.976  1.00 49.07           O  
ATOM   1512  N   SER B 195       6.583 -16.647 -25.724  1.00 36.78           N  
ATOM   1513  CA  SER B 195       6.428 -15.197 -25.668  1.00 36.78           C  
ATOM   1514  C   SER B 195       7.297 -14.507 -26.714  1.00 36.78           C  
ATOM   1515  CB  SER B 195       6.781 -14.673 -24.275  1.00 36.78           C  
ATOM   1516  O   SER B 195       7.282 -13.280 -26.829  1.00 36.78           O  
ATOM   1517  OG  SER B 195       6.482 -13.292 -24.166  1.00 36.78           O  
ATOM   1518  N   THR B 196       8.202 -15.278 -27.418  1.00 32.57           N  
ATOM   1519  CA  THR B 196       9.204 -14.463 -28.096  1.00 32.57           C  
ATOM   1520  C   THR B 196       8.704 -14.024 -29.469  1.00 32.57           C  
ATOM   1521  CB  THR B 196      10.533 -15.225 -28.249  1.00 32.57           C  
ATOM   1522  O   THR B 196       8.625 -14.834 -30.395  1.00 32.57           O  
ATOM   1523  CG2 THR B 196      11.652 -14.293 -28.703  1.00 32.57           C  
ATOM   1524  OG1 THR B 196      10.892 -15.806 -26.990  1.00 32.57           O  
ATOM   1525  N   VAL B 197       7.467 -13.621 -29.717  1.00 27.77           N  
ATOM   1526  CA  VAL B 197       7.269 -13.024 -31.033  1.00 27.77           C  
ATOM   1527  C   VAL B 197       8.379 -12.014 -31.316  1.00 27.77           C  
ATOM   1528  CB  VAL B 197       5.887 -12.341 -31.145  1.00 27.77           C  
ATOM   1529  O   VAL B 197       8.754 -11.232 -30.439  1.00 27.77           O  
ATOM   1530  CG1 VAL B 197       5.437 -12.267 -32.602  1.00 27.77           C  
ATOM   1531  CG2 VAL B 197       4.855 -13.087 -30.300  1.00 27.77           C  
ATOM   1532  N   ALA B 198       9.149 -12.293 -32.295  1.00 26.76           N  
ATOM   1533  CA  ALA B 198      10.269 -11.478 -32.757  1.00 26.76           C  
ATOM   1534  C   ALA B 198       9.811 -10.066 -33.112  1.00 26.76           C  
ATOM   1535  CB  ALA B 198      10.943 -12.133 -33.961  1.00 26.76           C  
ATOM   1536  O   ALA B 198       8.876  -9.889 -33.896  1.00 26.76           O  
ATOM   1537  N   PRO B 199       9.785  -9.200 -32.209  1.00 24.18           N  
ATOM   1538  CA  PRO B 199       9.356  -7.848 -32.573  1.00 24.18           C  
ATOM   1539  C   PRO B 199      10.123  -7.287 -33.769  1.00 24.18           C  
ATOM   1540  CB  PRO B 199       9.646  -7.034 -31.309  1.00 24.18           C  
ATOM   1541  O   PRO B 199      11.290  -7.629 -33.973  1.00 24.18           O  
ATOM   1542  CG  PRO B 199      10.471  -7.939 -30.453  1.00 24.18           C  
ATOM   1543  CD  PRO B 199      10.659  -9.241 -31.177  1.00 24.18           C  
ATOM   1544  N   THR B 200       9.490  -7.335 -34.917  1.00 23.60           N  
ATOM   1545  CA  THR B 200      10.018  -6.582 -36.048  1.00 23.60           C  
ATOM   1546  C   THR B 200      10.466  -5.190 -35.610  1.00 23.60           C  
ATOM   1547  CB  THR B 200       8.974  -6.457 -37.173  1.00 23.60           C  
ATOM   1548  O   THR B 200       9.703  -4.458 -34.976  1.00 23.60           O  
ATOM   1549  CG2 THR B 200       9.636  -6.105 -38.501  1.00 23.60           C  
ATOM   1550  OG1 THR B 200       8.281  -7.704 -37.314  1.00 23.60           O  
ATOM   1551  N   ILE B 201      11.743  -5.083 -35.464  1.00 22.18           N  
ATOM   1552  CA  ILE B 201      12.425  -3.889 -34.978  1.00 22.18           C  
ATOM   1553  C   ILE B 201      12.141  -2.716 -35.913  1.00 22.18           C  
ATOM   1554  CB  ILE B 201      13.948  -4.119 -34.854  1.00 22.18           C  
ATOM   1555  O   ILE B 201      12.484  -2.761 -37.097  1.00 22.18           O  
ATOM   1556  CG1 ILE B 201      14.232  -5.475 -34.198  1.00 22.18           C  
ATOM   1557  CG2 ILE B 201      14.603  -2.981 -34.065  1.00 22.18           C  
ATOM   1558  CD1 ILE B 201      15.684  -5.921 -34.302  1.00 22.18           C  
ATOM   1559  N   HIS B 202      10.819  -2.423 -36.172  1.00 20.21           N  
ATOM   1560  CA  HIS B 202      10.710  -1.208 -36.971  1.00 20.21           C  
ATOM   1561  C   HIS B 202      11.462  -0.051 -36.323  1.00 20.21           C  
ATOM   1562  CB  HIS B 202       9.241  -0.831 -37.174  1.00 20.21           C  
ATOM   1563  O   HIS B 202      11.377   0.147 -35.109  1.00 20.21           O  
ATOM   1564  CG  HIS B 202       8.527  -1.706 -38.155  1.00 20.21           C  
ATOM   1565  CD2 HIS B 202       7.586  -2.662 -37.973  1.00 20.21           C  
ATOM   1566  ND1 HIS B 202       8.761  -1.647 -39.512  1.00 20.21           N  
ATOM   1567  CE1 HIS B 202       7.991  -2.532 -40.124  1.00 20.21           C  
ATOM   1568  NE2 HIS B 202       7.269  -3.161 -39.213  1.00 20.21           N  
ATOM   1569  N   THR B 203      12.607   0.205 -36.861  1.00 21.24           N  
ATOM   1570  CA  THR B 203      13.559   1.233 -36.458  1.00 21.24           C  
ATOM   1571  C   THR B 203      12.901   2.610 -36.458  1.00 21.24           C  
ATOM   1572  CB  THR B 203      14.789   1.249 -37.384  1.00 21.24           C  
ATOM   1573  O   THR B 203      13.560   3.619 -36.720  1.00 21.24           O  
ATOM   1574  CG2 THR B 203      16.073   1.473 -36.591  1.00 21.24           C  
ATOM   1575  OG1 THR B 203      14.879  -0.004 -38.072  1.00 21.24           O  
ATOM   1576  N   THR B 204      11.634   2.688 -36.013  1.00 21.00           N  
ATOM   1577  CA  THR B 204      11.149   4.045 -36.235  1.00 21.00           C  
ATOM   1578  C   THR B 204      12.086   5.066 -35.594  1.00 21.00           C  
ATOM   1579  CB  THR B 204       9.726   4.228 -35.676  1.00 21.00           C  
ATOM   1580  O   THR B 204      12.803   4.747 -34.644  1.00 21.00           O  
ATOM   1581  CG2 THR B 204       8.696   3.521 -36.550  1.00 21.00           C  
ATOM   1582  OG1 THR B 204       9.666   3.685 -34.351  1.00 21.00           O  
ATOM   1583  N   VAL B 205      12.430   6.052 -36.383  1.00 21.78           N  
ATOM   1584  CA  VAL B 205      13.262   7.238 -36.206  1.00 21.78           C  
ATOM   1585  C   VAL B 205      12.896   7.935 -34.897  1.00 21.78           C  
ATOM   1586  CB  VAL B 205      13.112   8.218 -37.391  1.00 21.78           C  
ATOM   1587  O   VAL B 205      11.796   7.746 -34.372  1.00 21.78           O  
ATOM   1588  CG1 VAL B 205      14.188   9.301 -37.336  1.00 21.78           C  
ATOM   1589  CG2 VAL B 205      13.176   7.463 -38.718  1.00 21.78           C  
ATOM   1590  N   PRO B 206      13.764   8.828 -34.451  1.00 22.24           N  
ATOM   1591  CA  PRO B 206      14.044   9.458 -33.158  1.00 22.24           C  
ATOM   1592  C   PRO B 206      12.895  10.338 -32.670  1.00 22.24           C  
ATOM   1593  CB  PRO B 206      15.293  10.297 -33.437  1.00 22.24           C  
ATOM   1594  O   PRO B 206      13.042  11.056 -31.678  1.00 22.24           O  
ATOM   1595  CG  PRO B 206      15.340  10.429 -34.926  1.00 22.24           C  
ATOM   1596  CD  PRO B 206      14.238   9.595 -35.513  1.00 22.24           C  
ATOM   1597  N   SER B 207      11.583  10.006 -32.876  1.00 23.32           N  
ATOM   1598  CA  SER B 207      10.807  11.234 -32.736  1.00 23.32           C  
ATOM   1599  C   SER B 207      11.036  11.880 -31.374  1.00 23.32           C  
ATOM   1600  CB  SER B 207       9.317  10.952 -32.933  1.00 23.32           C  
ATOM   1601  O   SER B 207      11.286  11.187 -30.386  1.00 23.32           O  
ATOM   1602  OG  SER B 207       8.677  12.050 -33.561  1.00 23.32           O  
ATOM   1603  N   PRO B 208      11.066  13.165 -31.315  1.00 22.40           N  
ATOM   1604  CA  PRO B 208      11.387  14.103 -30.238  1.00 22.40           C  
ATOM   1605  C   PRO B 208      10.630  13.801 -28.947  1.00 22.40           C  
ATOM   1606  CB  PRO B 208      10.967  15.458 -30.813  1.00 22.40           C  
ATOM   1607  O   PRO B 208       9.640  13.064 -28.966  1.00 22.40           O  
ATOM   1608  CG  PRO B 208      10.098  15.124 -31.982  1.00 22.40           C  
ATOM   1609  CD  PRO B 208      10.148  13.640 -32.205  1.00 22.40           C  
ATOM   1610  N   THR B 209      11.149  14.221 -27.799  1.00 24.13           N  
ATOM   1611  CA  THR B 209      11.026  14.077 -26.352  1.00 24.13           C  
ATOM   1612  C   THR B 209       9.628  14.472 -25.886  1.00 24.13           C  
ATOM   1613  CB  THR B 209      12.076  14.929 -25.615  1.00 24.13           C  
ATOM   1614  O   THR B 209       9.279  15.654 -25.884  1.00 24.13           O  
ATOM   1615  CG2 THR B 209      12.113  14.590 -24.128  1.00 24.13           C  
ATOM   1616  OG1 THR B 209      13.368  14.681 -26.182  1.00 24.13           O  
ATOM   1617  N   THR B 210       8.525  13.863 -26.532  1.00 25.96           N  
ATOM   1618  CA  THR B 210       7.210  14.405 -26.211  1.00 25.96           C  
ATOM   1619  C   THR B 210       6.954  14.349 -24.707  1.00 25.96           C  
ATOM   1620  CB  THR B 210       6.096  13.645 -26.953  1.00 25.96           C  
ATOM   1621  O   THR B 210       7.413  13.429 -24.028  1.00 25.96           O  
ATOM   1622  CG2 THR B 210       6.024  14.065 -28.417  1.00 25.96           C  
ATOM   1623  OG1 THR B 210       6.358  12.238 -26.883  1.00 25.96           O  
ATOM   1624  N   THR B 211       6.696  15.453 -24.041  1.00 28.07           N  
ATOM   1625  CA  THR B 211       6.411  15.749 -22.641  1.00 28.07           C  
ATOM   1626  C   THR B 211       5.363  14.789 -22.087  1.00 28.07           C  
ATOM   1627  CB  THR B 211       5.927  17.200 -22.465  1.00 28.07           C  
ATOM   1628  O   THR B 211       4.390  14.462 -22.770  1.00 28.07           O  
ATOM   1629  CG2 THR B 211       6.001  17.631 -21.004  1.00 28.07           C  
ATOM   1630  OG1 THR B 211       6.749  18.071 -23.251  1.00 28.07           O  
ATOM   1631  N   PRO B 212       5.537  14.201 -20.850  1.00 29.10           N  
ATOM   1632  CA  PRO B 212       4.726  13.174 -20.191  1.00 29.10           C  
ATOM   1633  C   PRO B 212       3.228  13.458 -20.279  1.00 29.10           C  
ATOM   1634  CB  PRO B 212       5.207  13.225 -18.738  1.00 29.10           C  
ATOM   1635  O   PRO B 212       2.801  14.600 -20.092  1.00 29.10           O  
ATOM   1636  CG  PRO B 212       6.005  14.485 -18.644  1.00 29.10           C  
ATOM   1637  CD  PRO B 212       6.113  15.085 -20.016  1.00 29.10           C  
ATOM   1638  N   THR B 213       2.452  12.978 -21.216  1.00 33.94           N  
ATOM   1639  CA  THR B 213       1.004  13.088 -21.361  1.00 33.94           C  
ATOM   1640  C   THR B 213       0.306  12.839 -20.027  1.00 33.94           C  
ATOM   1641  CB  THR B 213       0.472  12.100 -22.415  1.00 33.94           C  
ATOM   1642  O   THR B 213       0.692  11.940 -19.277  1.00 33.94           O  
ATOM   1643  CG2 THR B 213      -0.972  12.420 -22.788  1.00 33.94           C  
ATOM   1644  OG1 THR B 213       1.286  12.180 -23.591  1.00 33.94           O  
ATOM   1645  N   PRO B 214      -0.576  13.699 -19.522  1.00 36.76           N  
ATOM   1646  CA  PRO B 214      -1.391  13.463 -18.328  1.00 36.76           C  
ATOM   1647  C   PRO B 214      -1.837  12.009 -18.196  1.00 36.76           C  
ATOM   1648  CB  PRO B 214      -2.595  14.386 -18.535  1.00 36.76           C  
ATOM   1649  O   PRO B 214      -2.124  11.353 -19.202  1.00 36.76           O  
ATOM   1650  CG  PRO B 214      -2.348  15.046 -19.854  1.00 36.76           C  
ATOM   1651  CD  PRO B 214      -1.106  14.456 -20.457  1.00 36.76           C  
ATOM   1652  N   LYS B 215      -1.343  11.161 -17.153  1.00 52.52           N  
ATOM   1653  CA  LYS B 215      -1.571   9.758 -16.819  1.00 52.52           C  
ATOM   1654  C   LYS B 215      -3.052   9.403 -16.915  1.00 52.52           C  
ATOM   1655  CB  LYS B 215      -1.049   9.449 -15.415  1.00 52.52           C  
ATOM   1656  O   LYS B 215      -3.873   9.933 -16.163  1.00 52.52           O  
ATOM   1657  CG  LYS B 215      -0.410   8.075 -15.281  1.00 52.52           C  
ATOM   1658  CD  LYS B 215       0.167   7.860 -13.887  1.00 52.52           C  
ATOM   1659  CE  LYS B 215       0.801   6.482 -13.750  1.00 52.52           C  
ATOM   1660  NZ  LYS B 215       1.398   6.280 -12.396  1.00 52.52           N  
ATOM   1661  N   GLU B 216      -3.695   9.034 -18.019  1.00 65.95           N  
ATOM   1662  CA  GLU B 216      -5.101   8.736 -18.279  1.00 65.95           C  
ATOM   1663  C   GLU B 216      -5.609   7.627 -17.363  1.00 65.95           C  
ATOM   1664  CB  GLU B 216      -5.305   8.344 -19.744  1.00 65.95           C  
ATOM   1665  O   GLU B 216      -4.882   6.676 -17.069  1.00 65.95           O  
ATOM   1666  CG  GLU B 216      -5.769   9.492 -20.629  1.00 65.95           C  
ATOM   1667  CD  GLU B 216      -6.258   9.037 -21.995  1.00 65.95           C  
ATOM   1668  OE1 GLU B 216      -6.835   9.862 -22.739  1.00 65.95           O  
ATOM   1669  OE2 GLU B 216      -6.064   7.845 -22.323  1.00 65.95           O  
ATOM   1670  N   LYS B 217      -6.613   7.859 -16.522  1.00 79.99           N  
ATOM   1671  CA  LYS B 217      -7.373   6.915 -15.708  1.00 79.99           C  
ATOM   1672  C   LYS B 217      -7.792   5.696 -16.526  1.00 79.99           C  
ATOM   1673  CB  LYS B 217      -8.607   7.593 -15.110  1.00 79.99           C  
ATOM   1674  O   LYS B 217      -8.314   5.835 -17.634  1.00 79.99           O  
ATOM   1675  CG  LYS B 217      -9.381   6.720 -14.134  1.00 79.99           C  
ATOM   1676  CD  LYS B 217     -10.567   7.466 -13.536  1.00 79.99           C  
ATOM   1677  CE  LYS B 217     -11.356   6.586 -12.576  1.00 79.99           C  
ATOM   1678  NZ  LYS B 217     -12.532   7.307 -12.003  1.00 79.99           N  
ATOM   1679  N   PRO B 218      -7.421   4.479 -16.096  1.00 89.13           N  
ATOM   1680  CA  PRO B 218      -7.831   3.279 -16.828  1.00 89.13           C  
ATOM   1681  C   PRO B 218      -9.340   3.046 -16.781  1.00 89.13           C  
ATOM   1682  CB  PRO B 218      -7.082   2.154 -16.109  1.00 89.13           C  
ATOM   1683  O   PRO B 218     -10.016   3.535 -15.873  1.00 89.13           O  
ATOM   1684  CG  PRO B 218      -6.771   2.706 -14.756  1.00 89.13           C  
ATOM   1685  CD  PRO B 218      -6.778   4.206 -14.839  1.00 89.13           C  
ATOM   1686  N   GLU B 219      -9.843   2.390 -17.839  1.00 89.95           N  
ATOM   1687  CA  GLU B 219     -11.242   1.975 -17.865  1.00 89.95           C  
ATOM   1688  C   GLU B 219     -11.518   0.898 -16.820  1.00 89.95           C  
ATOM   1689  CB  GLU B 219     -11.626   1.467 -19.257  1.00 89.95           C  
ATOM   1690  O   GLU B 219     -10.713  -0.019 -16.638  1.00 89.95           O  
ATOM   1691  CG  GLU B 219     -13.121   1.243 -19.439  1.00 89.95           C  
ATOM   1692  CD  GLU B 219     -13.487   0.743 -20.827  1.00 89.95           C  
ATOM   1693  OE1 GLU B 219     -14.670   0.402 -21.057  1.00 89.95           O  
ATOM   1694  OE2 GLU B 219     -12.585   0.692 -21.692  1.00 89.95           O  
ATOM   1695  N   ALA B 220     -12.650   1.078 -16.111  1.00 92.88           N  
ATOM   1696  CA  ALA B 220     -13.022   0.071 -15.120  1.00 92.88           C  
ATOM   1697  C   ALA B 220     -13.649  -1.150 -15.787  1.00 92.88           C  
ATOM   1698  CB  ALA B 220     -13.983   0.664 -14.093  1.00 92.88           C  
ATOM   1699  O   ALA B 220     -14.491  -1.015 -16.678  1.00 92.88           O  
ATOM   1700  N   GLY B 221     -13.182  -2.332 -15.453  1.00 94.99           N  
ATOM   1701  CA  GLY B 221     -13.727  -3.595 -15.923  1.00 94.99           C  
ATOM   1702  C   GLY B 221     -14.452  -4.372 -14.841  1.00 94.99           C  
ATOM   1703  O   GLY B 221     -14.251  -4.123 -13.650  1.00 94.99           O  
ATOM   1704  N   THR B 222     -15.390  -5.200 -15.268  1.00 95.50           N  
ATOM   1705  CA  THR B 222     -16.097  -6.097 -14.361  1.00 95.50           C  
ATOM   1706  C   THR B 222     -15.569  -7.523 -14.489  1.00 95.50           C  
ATOM   1707  CB  THR B 222     -17.613  -6.083 -14.631  1.00 95.50           C  
ATOM   1708  O   THR B 222     -15.486  -8.063 -15.594  1.00 95.50           O  
ATOM   1709  CG2 THR B 222     -18.367  -6.886 -13.576  1.00 95.50           C  
ATOM   1710  OG1 THR B 222     -18.083  -4.729 -14.611  1.00 95.50           O  
ATOM   1711  N   TYR B 223     -15.160  -8.085 -13.400  1.00 96.34           N  
ATOM   1712  CA  TYR B 223     -14.580  -9.423 -13.345  1.00 96.34           C  
ATOM   1713  C   TYR B 223     -15.363 -10.317 -12.391  1.00 96.34           C  
ATOM   1714  CB  TYR B 223     -13.113  -9.355 -12.910  1.00 96.34           C  
ATOM   1715  O   TYR B 223     -15.857  -9.855 -11.360  1.00 96.34           O  
ATOM   1716  CG  TYR B 223     -12.312  -8.302 -13.638  1.00 96.34           C  
ATOM   1717  CD1 TYR B 223     -11.873  -8.512 -14.943  1.00 96.34           C  
ATOM   1718  CD2 TYR B 223     -11.993  -7.097 -13.022  1.00 96.34           C  
ATOM   1719  CE1 TYR B 223     -11.133  -7.546 -15.617  1.00 96.34           C  
ATOM   1720  CE2 TYR B 223     -11.254  -6.124 -13.687  1.00 96.34           C  
ATOM   1721  OH  TYR B 223     -10.098  -5.397 -15.644  1.00 96.34           O  
ATOM   1722  CZ  TYR B 223     -10.830  -6.357 -14.982  1.00 96.34           C  
ATOM   1723  N   SER B 224     -15.614 -11.593 -12.830  1.00 96.04           N  
ATOM   1724  CA  SER B 224     -16.367 -12.510 -11.981  1.00 96.04           C  
ATOM   1725  C   SER B 224     -15.746 -13.903 -11.985  1.00 96.04           C  
ATOM   1726  CB  SER B 224     -17.824 -12.591 -12.438  1.00 96.04           C  
ATOM   1727  O   SER B 224     -15.038 -14.270 -12.924  1.00 96.04           O  
ATOM   1728  OG  SER B 224     -17.909 -13.093 -13.760  1.00 96.04           O  
ATOM   1729  N   VAL B 225     -15.819 -14.620 -10.871  1.00 95.37           N  
ATOM   1730  CA  VAL B 225     -15.419 -16.016 -10.731  1.00 95.37           C  
ATOM   1731  C   VAL B 225     -16.643 -16.877 -10.428  1.00 95.37           C  
ATOM   1732  CB  VAL B 225     -14.355 -16.193  -9.625  1.00 95.37           C  
ATOM   1733  O   VAL B 225     -17.468 -16.519  -9.584  1.00 95.37           O  
ATOM   1734  CG1 VAL B 225     -13.960 -17.662  -9.485  1.00 95.37           C  
ATOM   1735  CG2 VAL B 225     -13.129 -15.332  -9.922  1.00 95.37           C  
ATOM   1736  N   ASN B 226     -16.768 -17.991 -11.092  1.00 90.72           N  
ATOM   1737  CA  ASN B 226     -17.899 -18.895 -10.915  1.00 90.72           C  
ATOM   1738  C   ASN B 226     -17.482 -20.183 -10.210  1.00 90.72           C  
ATOM   1739  CB  ASN B 226     -18.549 -19.214 -12.263  1.00 90.72           C  
ATOM   1740  O   ASN B 226     -16.362 -20.662 -10.394  1.00 90.72           O  
ATOM   1741  CG  ASN B 226     -19.118 -17.983 -12.942  1.00 90.72           C  
ATOM   1742  ND2 ASN B 226     -19.156 -18.002 -14.269  1.00 90.72           N  
ATOM   1743  OD1 ASN B 226     -19.520 -17.024 -12.279  1.00 90.72           O  
ATOM   1744  N   ASN B 227     -18.163 -20.637  -9.288  1.00 84.95           N  
ATOM   1745  CA  ASN B 227     -18.127 -21.982  -8.724  1.00 84.95           C  
ATOM   1746  C   ASN B 227     -19.288 -22.833  -9.230  1.00 84.95           C  
ATOM   1747  CB  ASN B 227     -18.139 -21.923  -7.195  1.00 84.95           C  
ATOM   1748  O   ASN B 227     -20.380 -22.803  -8.660  1.00 84.95           O  
ATOM   1749  CG  ASN B 227     -17.691 -23.223  -6.557  1.00 84.95           C  
ATOM   1750  ND2 ASN B 227     -17.749 -23.284  -5.232  1.00 84.95           N  
ATOM   1751  OD1 ASN B 227     -17.296 -24.165  -7.249  1.00 84.95           O  
ATOM   1752  N   GLY B 228     -19.081 -23.628 -10.362  1.00 79.00           N  
ATOM   1753  CA  GLY B 228     -20.171 -24.229 -11.113  1.00 79.00           C  
ATOM   1754  C   GLY B 228     -20.988 -23.216 -11.893  1.00 79.00           C  
ATOM   1755  O   GLY B 228     -20.442 -22.453 -12.692  1.00 79.00           O  
ATOM   1756  N   ASN B 229     -22.276 -23.105 -11.562  1.00 81.86           N  
ATOM   1757  CA  ASN B 229     -23.166 -22.203 -12.286  1.00 81.86           C  
ATOM   1758  C   ASN B 229     -23.405 -20.910 -11.512  1.00 81.86           C  
ATOM   1759  CB  ASN B 229     -24.498 -22.894 -12.590  1.00 81.86           C  
ATOM   1760  O   ASN B 229     -24.069 -19.998 -12.008  1.00 81.86           O  
ATOM   1761  CG  ASN B 229     -24.408 -23.841 -13.770  1.00 81.86           C  
ATOM   1762  ND2 ASN B 229     -25.487 -24.572 -14.027  1.00 81.86           N  
ATOM   1763  OD1 ASN B 229     -23.378 -23.917 -14.444  1.00 81.86           O  
ATOM   1764  N   ASP B 230     -22.837 -20.803 -10.324  1.00 90.29           N  
ATOM   1765  CA  ASP B 230     -23.089 -19.635  -9.486  1.00 90.29           C  
ATOM   1766  C   ASP B 230     -21.849 -18.749  -9.390  1.00 90.29           C  
ATOM   1767  CB  ASP B 230     -23.538 -20.065  -8.087  1.00 90.29           C  
ATOM   1768  O   ASP B 230     -20.737 -19.247  -9.201  1.00 90.29           O  
ATOM   1769  CG  ASP B 230     -24.912 -20.710  -8.077  1.00 90.29           C  
ATOM   1770  OD1 ASP B 230     -25.759 -20.355  -8.926  1.00 90.29           O  
ATOM   1771  OD2 ASP B 230     -25.153 -21.579  -7.211  1.00 90.29           O  
ATOM   1772  N   THR B 231     -22.034 -17.456  -9.562  1.00 93.42           N  
ATOM   1773  CA  THR B 231     -20.961 -16.489  -9.355  1.00 93.42           C  
ATOM   1774  C   THR B 231     -20.596 -16.394  -7.877  1.00 93.42           C  
ATOM   1775  CB  THR B 231     -21.356 -15.096  -9.879  1.00 93.42           C  
ATOM   1776  O   THR B 231     -21.463 -16.164  -7.031  1.00 93.42           O  
ATOM   1777  CG2 THR B 231     -20.197 -14.112  -9.753  1.00 93.42           C  
ATOM   1778  OG1 THR B 231     -21.733 -15.199 -11.258  1.00 93.42           O  
ATOM   1779  N   CYS B 232     -19.375 -16.558  -7.518  1.00 95.34           N  
ATOM   1780  CA  CYS B 232     -18.986 -16.596  -6.113  1.00 95.34           C  
ATOM   1781  C   CYS B 232     -18.068 -15.429  -5.770  1.00 95.34           C  
ATOM   1782  CB  CYS B 232     -18.291 -17.917  -5.785  1.00 95.34           C  
ATOM   1783  O   CYS B 232     -17.855 -15.126  -4.594  1.00 95.34           O  
ATOM   1784  SG  CYS B 232     -16.717 -18.144  -6.641  1.00 95.34           S  
ATOM   1785  N   LEU B 233     -17.480 -14.713  -6.767  1.00 96.87           N  
ATOM   1786  CA  LEU B 233     -16.627 -13.546  -6.572  1.00 96.87           C  
ATOM   1787  C   LEU B 233     -16.896 -12.491  -7.640  1.00 96.87           C  
ATOM   1788  CB  LEU B 233     -15.151 -13.950  -6.597  1.00 96.87           C  
ATOM   1789  O   LEU B 233     -16.993 -12.814  -8.827  1.00 96.87           O  
ATOM   1790  CG  LEU B 233     -14.143 -12.859  -6.233  1.00 96.87           C  
ATOM   1791  CD1 LEU B 233     -12.872 -13.480  -5.663  1.00 96.87           C  
ATOM   1792  CD2 LEU B 233     -13.824 -11.998  -7.450  1.00 96.87           C  
ATOM   1793  N   LEU B 234     -17.102 -11.265  -7.215  1.00 97.10           N  
ATOM   1794  CA  LEU B 234     -17.341 -10.137  -8.109  1.00 97.10           C  
ATOM   1795  C   LEU B 234     -16.341  -9.016  -7.848  1.00 97.10           C  
ATOM   1796  CB  LEU B 234     -18.770  -9.612  -7.939  1.00 97.10           C  
ATOM   1797  O   LEU B 234     -16.028  -8.713  -6.695  1.00 97.10           O  
ATOM   1798  CG  LEU B 234     -19.884 -10.477  -8.529  1.00 97.10           C  
ATOM   1799  CD1 LEU B 234     -21.245 -10.001  -8.031  1.00 97.10           C  
ATOM   1800  CD2 LEU B 234     -19.829 -10.455 -10.053  1.00 97.10           C  
ATOM   1801  N   ALA B 235     -15.819  -8.495  -8.932  1.00 97.48           N  
ATOM   1802  CA  ALA B 235     -14.920  -7.351  -8.804  1.00 97.48           C  
ATOM   1803  C   ALA B 235     -15.085  -6.390  -9.978  1.00 97.48           C  
ATOM   1804  CB  ALA B 235     -13.471  -7.821  -8.705  1.00 97.48           C  
ATOM   1805  O   ALA B 235     -15.215  -6.820 -11.127  1.00 97.48           O  
ATOM   1806  N   THR B 236     -15.219  -5.110  -9.688  1.00 96.49           N  
ATOM   1807  CA  THR B 236     -15.182  -4.028 -10.665  1.00 96.49           C  
ATOM   1808  C   THR B 236     -14.093  -3.018 -10.313  1.00 96.49           C  
ATOM   1809  CB  THR B 236     -16.542  -3.311 -10.756  1.00 96.49           C  
ATOM   1810  O   THR B 236     -14.045  -2.516  -9.189  1.00 96.49           O  
ATOM   1811  CG2 THR B 236     -16.550  -2.289 -11.888  1.00 96.49           C  
ATOM   1812  OG1 THR B 236     -17.571  -4.278 -10.993  1.00 96.49           O  
ATOM   1813  N   MET B 237     -13.198  -2.830 -11.303  1.00 95.70           N  
ATOM   1814  CA  MET B 237     -12.125  -1.891 -10.990  1.00 95.70           C  
ATOM   1815  C   MET B 237     -11.331  -1.535 -12.242  1.00 95.70           C  
ATOM   1816  CB  MET B 237     -11.192  -2.475  -9.928  1.00 95.70           C  
ATOM   1817  O   MET B 237     -11.272  -2.321 -13.190  1.00 95.70           O  
ATOM   1818  CG  MET B 237     -10.517  -3.770 -10.349  1.00 95.70           C  
ATOM   1819  SD  MET B 237      -9.649  -4.595  -8.958  1.00 95.70           S  
ATOM   1820  CE  MET B 237     -10.663  -6.091  -8.791  1.00 95.70           C  
ATOM   1821  N   GLY B 238     -10.864  -0.263 -12.246  1.00 95.57           N  
ATOM   1822  CA  GLY B 238      -9.773   0.098 -13.137  1.00 95.57           C  
ATOM   1823  C   GLY B 238      -8.403  -0.174 -12.544  1.00 95.57           C  
ATOM   1824  O   GLY B 238      -8.154   0.137 -11.377  1.00 95.57           O  
ATOM   1825  N   LEU B 239      -7.546  -0.772 -13.390  1.00 95.73           N  
ATOM   1826  CA  LEU B 239      -6.254  -1.188 -12.857  1.00 95.73           C  
ATOM   1827  C   LEU B 239      -5.112  -0.529 -13.623  1.00 95.73           C  
ATOM   1828  CB  LEU B 239      -6.114  -2.711 -12.920  1.00 95.73           C  
ATOM   1829  O   LEU B 239      -5.075  -0.577 -14.854  1.00 95.73           O  
ATOM   1830  CG  LEU B 239      -7.022  -3.515 -11.988  1.00 95.73           C  
ATOM   1831  CD1 LEU B 239      -7.110  -4.964 -12.454  1.00 95.73           C  
ATOM   1832  CD2 LEU B 239      -6.516  -3.440 -10.551  1.00 95.73           C  
ATOM   1833  N   GLN B 240      -4.245   0.109 -12.865  1.00 91.21           N  
ATOM   1834  CA  GLN B 240      -3.013   0.682 -13.398  1.00 91.21           C  
ATOM   1835  C   GLN B 240      -1.789   0.107 -12.692  1.00 91.21           C  
ATOM   1836  CB  GLN B 240      -3.028   2.206 -13.265  1.00 91.21           C  
ATOM   1837  O   GLN B 240      -1.655   0.228 -11.472  1.00 91.21           O  
ATOM   1838  CG  GLN B 240      -1.855   2.894 -13.949  1.00 91.21           C  
ATOM   1839  CD  GLN B 240      -1.915   4.406 -13.838  1.00 91.21           C  
ATOM   1840  NE2 GLN B 240      -2.357   5.062 -14.906  1.00 91.21           N  
ATOM   1841  OE1 GLN B 240      -1.569   4.980 -12.801  1.00 91.21           O  
ATOM   1842  N   LEU B 241      -0.970  -0.539 -13.457  1.00 91.50           N  
ATOM   1843  CA  LEU B 241       0.216  -1.195 -12.917  1.00 91.50           C  
ATOM   1844  C   LEU B 241       1.431  -0.278 -13.002  1.00 91.50           C  
ATOM   1845  CB  LEU B 241       0.494  -2.501 -13.665  1.00 91.50           C  
ATOM   1846  O   LEU B 241       1.751   0.237 -14.076  1.00 91.50           O  
ATOM   1847  CG  LEU B 241      -0.701  -3.433 -13.870  1.00 91.50           C  
ATOM   1848  CD1 LEU B 241      -0.268  -4.697 -14.605  1.00 91.50           C  
ATOM   1849  CD2 LEU B 241      -1.345  -3.780 -12.532  1.00 91.50           C  
ATOM   1850  N   ASN B 242       2.064  -0.034 -11.855  1.00 84.48           N  
ATOM   1851  CA  ASN B 242       3.297   0.741 -11.772  1.00 84.48           C  
ATOM   1852  C   ASN B 242       4.502  -0.151 -11.485  1.00 84.48           C  
ATOM   1853  CB  ASN B 242       3.176   1.830 -10.704  1.00 84.48           C  
ATOM   1854  O   ASN B 242       4.622  -0.706 -10.391  1.00 84.48           O  
ATOM   1855  CG  ASN B 242       2.063   2.815 -10.999  1.00 84.48           C  
ATOM   1856  ND2 ASN B 242       1.005   2.772 -10.197  1.00 84.48           N  
ATOM   1857  OD1 ASN B 242       2.152   3.609 -11.939  1.00 84.48           O  
ATOM   1858  N   ILE B 243       5.367  -0.265 -12.449  1.00 83.88           N  
ATOM   1859  CA  ILE B 243       6.495  -1.188 -12.386  1.00 83.88           C  
ATOM   1860  C   ILE B 243       7.806  -0.409 -12.472  1.00 83.88           C  
ATOM   1861  CB  ILE B 243       6.425  -2.245 -13.512  1.00 83.88           C  
ATOM   1862  O   ILE B 243       7.944   0.495 -13.300  1.00 83.88           O  
ATOM   1863  CG1 ILE B 243       5.110  -3.027 -13.428  1.00 83.88           C  
ATOM   1864  CG2 ILE B 243       7.629  -3.188 -13.442  1.00 83.88           C  
ATOM   1865  CD1 ILE B 243       4.805  -3.860 -14.666  1.00 83.88           C  
ATOM   1866  N   THR B 244       8.690  -0.638 -11.590  1.00 70.88           N  
ATOM   1867  CA  THR B 244      10.037  -0.084 -11.663  1.00 70.88           C  
ATOM   1868  C   THR B 244      11.072  -1.197 -11.803  1.00 70.88           C  
ATOM   1869  CB  THR B 244      10.359   0.766 -10.420  1.00 70.88           C  
ATOM   1870  O   THR B 244      11.170  -2.073 -10.942  1.00 70.88           O  
ATOM   1871  CG2 THR B 244      11.652   1.553 -10.612  1.00 70.88           C  
ATOM   1872  OG1 THR B 244       9.285   1.684 -10.185  1.00 70.88           O  
ATOM   1873  N   GLN B 245      11.711  -1.250 -12.945  1.00 65.93           N  
ATOM   1874  CA  GLN B 245      12.785  -2.197 -13.224  1.00 65.93           C  
ATOM   1875  C   GLN B 245      14.027  -1.482 -13.746  1.00 65.93           C  
ATOM   1876  CB  GLN B 245      12.323  -3.252 -14.231  1.00 65.93           C  
ATOM   1877  O   GLN B 245      13.956  -0.740 -14.728  1.00 65.93           O  
ATOM   1878  CG  GLN B 245      13.211  -4.488 -14.278  1.00 65.93           C  
ATOM   1879  CD  GLN B 245      12.417  -5.780 -14.315  1.00 65.93           C  
ATOM   1880  NE2 GLN B 245      12.932  -6.812 -13.656  1.00 65.93           N  
ATOM   1881  OE1 GLN B 245      11.349  -5.850 -14.931  1.00 65.93           O  
ATOM   1882  N   ASP B 246      15.168  -1.733 -13.187  1.00 59.04           N  
ATOM   1883  CA  ASP B 246      16.429  -1.121 -13.595  1.00 59.04           C  
ATOM   1884  C   ASP B 246      16.324   0.402 -13.600  1.00 59.04           C  
ATOM   1885  CB  ASP B 246      16.848  -1.625 -14.978  1.00 59.04           C  
ATOM   1886  O   ASP B 246      16.713   1.053 -14.573  1.00 59.04           O  
ATOM   1887  CG  ASP B 246      17.116  -3.119 -15.008  1.00 59.04           C  
ATOM   1888  OD1 ASP B 246      17.693  -3.655 -14.038  1.00 59.04           O  
ATOM   1889  OD2 ASP B 246      16.750  -3.766 -16.014  1.00 59.04           O  
ATOM   1890  N   LYS B 247      15.592   0.960 -12.624  1.00 54.91           N  
ATOM   1891  CA  LYS B 247      15.460   2.394 -12.385  1.00 54.91           C  
ATOM   1892  C   LYS B 247      14.541   3.041 -13.418  1.00 54.91           C  
ATOM   1893  CB  LYS B 247      16.831   3.071 -12.406  1.00 54.91           C  
ATOM   1894  O   LYS B 247      14.508   4.267 -13.545  1.00 54.91           O  
ATOM   1895  CG  LYS B 247      17.744   2.655 -11.263  1.00 54.91           C  
ATOM   1896  CD  LYS B 247      19.022   3.484 -11.238  1.00 54.91           C  
ATOM   1897  CE  LYS B 247      19.948   3.052 -10.109  1.00 54.91           C  
ATOM   1898  NZ  LYS B 247      21.205   3.858 -10.084  1.00 54.91           N  
ATOM   1899  N   VAL B 248      13.989   2.173 -14.209  1.00 61.87           N  
ATOM   1900  CA  VAL B 248      13.028   2.676 -15.184  1.00 61.87           C  
ATOM   1901  C   VAL B 248      11.608   2.350 -14.726  1.00 61.87           C  
ATOM   1902  CB  VAL B 248      13.283   2.086 -16.589  1.00 61.87           C  
ATOM   1903  O   VAL B 248      11.278   1.186 -14.486  1.00 61.87           O  
ATOM   1904  CG1 VAL B 248      12.279   2.641 -17.598  1.00 61.87           C  
ATOM   1905  CG2 VAL B 248      14.714   2.379 -17.038  1.00 61.87           C  
ATOM   1906  N   ALA B 249      10.830   3.417 -14.609  1.00 65.77           N  
ATOM   1907  CA  ALA B 249       9.442   3.260 -14.183  1.00 65.77           C  
ATOM   1908  C   ALA B 249       8.506   3.169 -15.385  1.00 65.77           C  
ATOM   1909  CB  ALA B 249       9.029   4.418 -13.278  1.00 65.77           C  
ATOM   1910  O   ALA B 249       8.682   3.887 -16.372  1.00 65.77           O  
ATOM   1911  N   SER B 250       7.681   2.199 -15.388  1.00 74.57           N  
ATOM   1912  CA  SER B 250       6.655   2.054 -16.415  1.00 74.57           C  
ATOM   1913  C   SER B 250       5.262   1.976 -15.799  1.00 74.57           C  
ATOM   1914  CB  SER B 250       6.917   0.808 -17.262  1.00 74.57           C  
ATOM   1915  O   SER B 250       5.090   1.425 -14.709  1.00 74.57           O  
ATOM   1916  OG  SER B 250       8.249   0.798 -17.745  1.00 74.57           O  
ATOM   1917  N   VAL B 251       4.309   2.649 -16.487  1.00 81.32           N  
ATOM   1918  CA  VAL B 251       2.911   2.621 -16.070  1.00 81.32           C  
ATOM   1919  C   VAL B 251       2.063   1.946 -17.146  1.00 81.32           C  
ATOM   1920  CB  VAL B 251       2.375   4.042 -15.784  1.00 81.32           C  
ATOM   1921  O   VAL B 251       2.081   2.358 -18.308  1.00 81.32           O  
ATOM   1922  CG1 VAL B 251       0.903   3.993 -15.381  1.00 81.32           C  
ATOM   1923  CG2 VAL B 251       3.208   4.717 -14.695  1.00 81.32           C  
ATOM   1924  N   ILE B 252       1.314   0.914 -16.719  1.00 86.52           N  
ATOM   1925  CA  ILE B 252       0.504   0.144 -17.657  1.00 86.52           C  
ATOM   1926  C   ILE B 252      -0.948   0.116 -17.182  1.00 86.52           C  
ATOM   1927  CB  ILE B 252       1.042  -1.295 -17.820  1.00 86.52           C  
ATOM   1928  O   ILE B 252      -1.230  -0.290 -16.053  1.00 86.52           O  
ATOM   1929  CG1 ILE B 252       2.500  -1.269 -18.292  1.00 86.52           C  
ATOM   1930  CG2 ILE B 252       0.166  -2.092 -18.790  1.00 86.52           C  
ATOM   1931  CD1 ILE B 252       3.223  -2.601 -18.142  1.00 86.52           C  
ATOM   1932  N   ASN B 253      -1.843   0.579 -18.046  1.00 90.61           N  
ATOM   1933  CA  ASN B 253      -3.271   0.464 -17.770  1.00 90.61           C  
ATOM   1934  C   ASN B 253      -3.841  -0.847 -18.303  1.00 90.61           C  
ATOM   1935  CB  ASN B 253      -4.030   1.654 -18.362  1.00 90.61           C  
ATOM   1936  O   ASN B 253      -3.640  -1.187 -19.470  1.00 90.61           O  
ATOM   1937  CG  ASN B 253      -3.754   2.949 -17.623  1.00 90.61           C  
ATOM   1938  ND2 ASN B 253      -3.967   4.073 -18.297  1.00 90.61           N  
ATOM   1939  OD1 ASN B 253      -3.353   2.939 -16.457  1.00 90.61           O  
ATOM   1940  N   ILE B 254      -4.573  -1.563 -17.480  1.00 93.26           N  
ATOM   1941  CA  ILE B 254      -5.203  -2.805 -17.914  1.00 93.26           C  
ATOM   1942  C   ILE B 254      -6.469  -2.493 -18.707  1.00 93.26           C  
ATOM   1943  CB  ILE B 254      -5.534  -3.719 -16.713  1.00 93.26           C  
ATOM   1944  O   ILE B 254      -7.304  -1.698 -18.268  1.00 93.26           O  
ATOM   1945  CG1 ILE B 254      -4.245  -4.196 -16.033  1.00 93.26           C  
ATOM   1946  CG2 ILE B 254      -6.389  -4.909 -17.160  1.00 93.26           C  
ATOM   1947  CD1 ILE B 254      -4.443  -5.375 -15.090  1.00 93.26           C  
ATOM   1948  N   ASN B 255      -6.545  -3.036 -19.884  1.00 90.43           N  
ATOM   1949  CA  ASN B 255      -7.749  -2.956 -20.703  1.00 90.43           C  
ATOM   1950  C   ASN B 255      -8.727  -4.081 -20.374  1.00 90.43           C  
ATOM   1951  CB  ASN B 255      -7.390  -2.984 -22.190  1.00 90.43           C  
ATOM   1952  O   ASN B 255      -8.478  -5.242 -20.705  1.00 90.43           O  
ATOM   1953  CG  ASN B 255      -8.592  -2.757 -23.086  1.00 90.43           C  
ATOM   1954  ND2 ASN B 255      -8.339  -2.478 -24.359  1.00 90.43           N  
ATOM   1955  OD1 ASN B 255      -9.739  -2.830 -22.637  1.00 90.43           O  
ATOM   1956  N   PRO B 256      -9.864  -3.722 -19.812  1.00 91.87           N  
ATOM   1957  CA  PRO B 256     -10.799  -4.757 -19.365  1.00 91.87           C  
ATOM   1958  C   PRO B 256     -11.392  -5.556 -20.524  1.00 91.87           C  
ATOM   1959  CB  PRO B 256     -11.885  -3.961 -18.638  1.00 91.87           C  
ATOM   1960  O   PRO B 256     -11.840  -6.689 -20.331  1.00 91.87           O  
ATOM   1961  CG  PRO B 256     -11.740  -2.563 -19.147  1.00 91.87           C  
ATOM   1962  CD  PRO B 256     -10.316  -2.358 -19.578  1.00 91.87           C  
ATOM   1963  N   ASN B 257     -11.431  -5.056 -21.804  1.00 87.94           N  
ATOM   1964  CA  ASN B 257     -12.028  -5.719 -22.958  1.00 87.94           C  
ATOM   1965  C   ASN B 257     -11.143  -6.848 -23.477  1.00 87.94           C  
ATOM   1966  CB  ASN B 257     -12.307  -4.709 -24.073  1.00 87.94           C  
ATOM   1967  O   ASN B 257     -11.618  -7.743 -24.179  1.00 87.94           O  
ATOM   1968  CG  ASN B 257     -13.363  -3.691 -23.688  1.00 87.94           C  
ATOM   1969  ND2 ASN B 257     -13.199  -2.460 -24.157  1.00 87.94           N  
ATOM   1970  OD1 ASN B 257     -14.318  -4.009 -22.974  1.00 87.94           O  
ATOM   1971  N   THR B 258      -9.872  -6.818 -23.134  1.00 87.74           N  
ATOM   1972  CA  THR B 258      -8.950  -7.855 -23.586  1.00 87.74           C  
ATOM   1973  C   THR B 258      -8.410  -8.652 -22.402  1.00 87.74           C  
ATOM   1974  CB  THR B 258      -7.777  -7.251 -24.380  1.00 87.74           C  
ATOM   1975  O   THR B 258      -7.408  -9.359 -22.528  1.00 87.74           O  
ATOM   1976  CG2 THR B 258      -8.269  -6.557 -25.645  1.00 87.74           C  
ATOM   1977  OG1 THR B 258      -7.093  -6.297 -23.559  1.00 87.74           O  
ATOM   1978  N   THR B 259      -8.962  -8.468 -21.244  1.00 91.85           N  
ATOM   1979  CA  THR B 259      -8.537  -9.150 -20.027  1.00 91.85           C  
ATOM   1980  C   THR B 259      -9.589 -10.160 -19.578  1.00 91.85           C  
ATOM   1981  CB  THR B 259      -8.266  -8.147 -18.890  1.00 91.85           C  
ATOM   1982  O   THR B 259     -10.775  -9.834 -19.497  1.00 91.85           O  
ATOM   1983  CG2 THR B 259      -7.737  -8.855 -17.647  1.00 91.85           C  
ATOM   1984  OG1 THR B 259      -7.296  -7.188 -19.329  1.00 91.85           O  
ATOM   1985  N   HIS B 260      -9.195 -11.345 -19.326  1.00 90.92           N  
ATOM   1986  CA  HIS B 260     -10.084 -12.424 -18.910  1.00 90.92           C  
ATOM   1987  C   HIS B 260      -9.922 -12.730 -17.425  1.00 90.92           C  
ATOM   1988  CB  HIS B 260      -9.821 -13.684 -19.738  1.00 90.92           C  
ATOM   1989  O   HIS B 260      -8.844 -12.532 -16.860  1.00 90.92           O  
ATOM   1990  CG  HIS B 260      -9.997 -13.482 -21.209  1.00 90.92           C  
ATOM   1991  CD2 HIS B 260      -9.087 -13.354 -22.203  1.00 90.92           C  
ATOM   1992  ND1 HIS B 260     -11.236 -13.389 -21.805  1.00 90.92           N  
ATOM   1993  CE1 HIS B 260     -11.080 -13.212 -23.106  1.00 90.92           C  
ATOM   1994  NE2 HIS B 260      -9.785 -13.187 -23.374  1.00 90.92           N  
ATOM   1995  N   SER B 261     -11.020 -13.178 -16.830  1.00 93.39           N  
ATOM   1996  CA  SER B 261     -10.981 -13.452 -15.397  1.00 93.39           C  
ATOM   1997  C   SER B 261     -11.336 -14.905 -15.103  1.00 93.39           C  
ATOM   1998  CB  SER B 261     -11.937 -12.523 -14.647  1.00 93.39           C  
ATOM   1999  O   SER B 261     -12.208 -15.482 -15.756  1.00 93.39           O  
ATOM   2000  OG  SER B 261     -13.279 -12.763 -15.035  1.00 93.39           O  
ATOM   2001  N   THR B 262     -10.562 -15.543 -14.305  1.00 91.40           N  
ATOM   2002  CA  THR B 262     -10.794 -16.861 -13.726  1.00 91.40           C  
ATOM   2003  C   THR B 262     -10.492 -16.856 -12.230  1.00 91.40           C  
ATOM   2004  CB  THR B 262      -9.937 -17.935 -14.422  1.00 91.40           C  
ATOM   2005  O   THR B 262     -10.330 -15.793 -11.628  1.00 91.40           O  
ATOM   2006  CG2 THR B 262     -10.266 -18.023 -15.909  1.00 91.40           C  
ATOM   2007  OG1 THR B 262      -8.551 -17.606 -14.269  1.00 91.40           O  
ATOM   2008  N   GLY B 263     -10.613 -17.969 -11.570  1.00 90.26           N  
ATOM   2009  CA  GLY B 263     -10.305 -18.039 -10.150  1.00 90.26           C  
ATOM   2010  C   GLY B 263     -11.052 -19.147  -9.432  1.00 90.26           C  
ATOM   2011  O   GLY B 263     -11.481 -20.120 -10.056  1.00 90.26           O  
ATOM   2012  N   SER B 264     -10.999 -19.083  -8.115  1.00 90.82           N  
ATOM   2013  CA  SER B 264     -11.648 -20.101  -7.294  1.00 90.82           C  
ATOM   2014  C   SER B 264     -12.179 -19.506  -5.994  1.00 90.82           C  
ATOM   2015  CB  SER B 264     -10.676 -21.239  -6.983  1.00 90.82           C  
ATOM   2016  O   SER B 264     -11.647 -18.511  -5.497  1.00 90.82           O  
ATOM   2017  OG  SER B 264      -9.570 -20.766  -6.233  1.00 90.82           O  
ATOM   2018  N   CYS B 265     -13.268 -20.019  -5.558  1.00 92.03           N  
ATOM   2019  CA  CYS B 265     -13.893 -19.602  -4.308  1.00 92.03           C  
ATOM   2020  C   CYS B 265     -13.955 -20.759  -3.317  1.00 92.03           C  
ATOM   2021  CB  CYS B 265     -15.300 -19.064  -4.565  1.00 92.03           C  
ATOM   2022  O   CYS B 265     -14.559 -21.794  -3.602  1.00 92.03           O  
ATOM   2023  SG  CYS B 265     -15.360 -17.738  -5.790  1.00 92.03           S  
ATOM   2024  N   ARG B 266     -13.298 -20.628  -2.164  1.00 89.27           N  
ATOM   2025  CA  ARG B 266     -13.377 -21.570  -1.052  1.00 89.27           C  
ATOM   2026  C   ARG B 266     -13.964 -20.905   0.189  1.00 89.27           C  
ATOM   2027  CB  ARG B 266     -11.995 -22.144  -0.734  1.00 89.27           C  
ATOM   2028  O   ARG B 266     -14.432 -19.766   0.126  1.00 89.27           O  
ATOM   2029  CG  ARG B 266     -11.369 -22.917  -1.884  1.00 89.27           C  
ATOM   2030  CD  ARG B 266     -10.024 -23.514  -1.497  1.00 89.27           C  
ATOM   2031  NE  ARG B 266      -9.420 -24.247  -2.606  1.00 89.27           N  
ATOM   2032  NH1 ARG B 266      -7.742 -25.198  -1.335  1.00 89.27           N  
ATOM   2033  NH2 ARG B 266      -7.884 -25.650  -3.578  1.00 89.27           N  
ATOM   2034  CZ  ARG B 266      -8.350 -25.030  -2.504  1.00 89.27           C  
ATOM   2035  N   SER B 267     -14.152 -21.618   1.255  1.00 87.63           N  
ATOM   2036  CA  SER B 267     -14.853 -21.122   2.434  1.00 87.63           C  
ATOM   2037  C   SER B 267     -14.071 -20.003   3.113  1.00 87.63           C  
ATOM   2038  CB  SER B 267     -15.100 -22.258   3.428  1.00 87.63           C  
ATOM   2039  O   SER B 267     -14.661 -19.061   3.646  1.00 87.63           O  
ATOM   2040  OG  SER B 267     -13.879 -22.876   3.799  1.00 87.63           O  
ATOM   2041  N   HIS B 268     -12.734 -20.082   3.030  1.00 89.43           N  
ATOM   2042  CA  HIS B 268     -11.950 -19.095   3.764  1.00 89.43           C  
ATOM   2043  C   HIS B 268     -10.963 -18.382   2.845  1.00 89.43           C  
ATOM   2044  CB  HIS B 268     -11.204 -19.756   4.924  1.00 89.43           C  
ATOM   2045  O   HIS B 268     -10.171 -17.555   3.301  1.00 89.43           O  
ATOM   2046  CG  HIS B 268     -12.105 -20.264   6.004  1.00 89.43           C  
ATOM   2047  CD2 HIS B 268     -11.901 -20.414   7.334  1.00 89.43           C  
ATOM   2048  ND1 HIS B 268     -13.391 -20.694   5.760  1.00 89.43           N  
ATOM   2049  CE1 HIS B 268     -13.941 -21.085   6.897  1.00 89.43           C  
ATOM   2050  NE2 HIS B 268     -13.058 -20.926   7.868  1.00 89.43           N  
ATOM   2051  N   THR B 269     -10.943 -18.738   1.562  1.00 90.93           N  
ATOM   2052  CA  THR B 269     -10.050 -18.097   0.603  1.00 90.93           C  
ATOM   2053  C   THR B 269     -10.722 -17.970  -0.761  1.00 90.93           C  
ATOM   2054  CB  THR B 269      -8.732 -18.879   0.458  1.00 90.93           C  
ATOM   2055  O   THR B 269     -11.552 -18.803  -1.130  1.00 90.93           O  
ATOM   2056  CG2 THR B 269      -7.911 -18.817   1.742  1.00 90.93           C  
ATOM   2057  OG1 THR B 269      -9.026 -20.249   0.158  1.00 90.93           O  
ATOM   2058  N   ALA B 270     -10.472 -16.869  -1.437  1.00 94.62           N  
ATOM   2059  CA  ALA B 270     -10.957 -16.650  -2.797  1.00 94.62           C  
ATOM   2060  C   ALA B 270      -9.858 -16.074  -3.686  1.00 94.62           C  
ATOM   2061  CB  ALA B 270     -12.169 -15.722  -2.787  1.00 94.62           C  
ATOM   2062  O   ALA B 270      -9.064 -15.242  -3.240  1.00 94.62           O  
ATOM   2063  N   LEU B 271      -9.799 -16.583  -4.914  1.00 94.89           N  
ATOM   2064  CA  LEU B 271      -8.775 -16.155  -5.861  1.00 94.89           C  
ATOM   2065  C   LEU B 271      -9.409 -15.553  -7.111  1.00 94.89           C  
ATOM   2066  CB  LEU B 271      -7.876 -17.332  -6.247  1.00 94.89           C  
ATOM   2067  O   LEU B 271     -10.290 -16.164  -7.721  1.00 94.89           O  
ATOM   2068  CG  LEU B 271      -6.936 -17.107  -7.432  1.00 94.89           C  
ATOM   2069  CD1 LEU B 271      -5.863 -16.086  -7.070  1.00 94.89           C  
ATOM   2070  CD2 LEU B 271      -6.302 -18.423  -7.869  1.00 94.89           C  
ATOM   2071  N   LEU B 272      -8.995 -14.324  -7.437  1.00 96.82           N  
ATOM   2072  CA  LEU B 272      -9.275 -13.703  -8.726  1.00 96.82           C  
ATOM   2073  C   LEU B 272      -8.012 -13.623  -9.578  1.00 96.82           C  
ATOM   2074  CB  LEU B 272      -9.862 -12.302  -8.531  1.00 96.82           C  
ATOM   2075  O   LEU B 272      -7.042 -12.966  -9.196  1.00 96.82           O  
ATOM   2076  CG  LEU B 272     -10.070 -11.471  -9.798  1.00 96.82           C  
ATOM   2077  CD1 LEU B 272     -11.113 -12.127 -10.696  1.00 96.82           C  
ATOM   2078  CD2 LEU B 272     -10.482 -10.047  -9.442  1.00 96.82           C  
ATOM   2079  N   ARG B 273      -8.071 -14.283 -10.711  1.00 94.48           N  
ATOM   2080  CA  ARG B 273      -6.936 -14.269 -11.628  1.00 94.48           C  
ATOM   2081  C   ARG B 273      -7.294 -13.563 -12.931  1.00 94.48           C  
ATOM   2082  CB  ARG B 273      -6.462 -15.695 -11.918  1.00 94.48           C  
ATOM   2083  O   ARG B 273      -8.287 -13.906 -13.577  1.00 94.48           O  
ATOM   2084  CG  ARG B 273      -5.383 -15.780 -12.986  1.00 94.48           C  
ATOM   2085  CD  ARG B 273      -4.735 -17.157 -13.024  1.00 94.48           C  
ATOM   2086  NE  ARG B 273      -3.892 -17.389 -11.854  1.00 94.48           N  
ATOM   2087  NH1 ARG B 273      -3.119 -19.447 -12.561  1.00 94.48           N  
ATOM   2088  NH2 ARG B 273      -2.416 -18.580 -10.559  1.00 94.48           N  
ATOM   2089  CZ  ARG B 273      -3.144 -18.471 -11.661  1.00 94.48           C  
ATOM   2090  N   LEU B 274      -6.496 -12.566 -13.287  1.00 95.33           N  
ATOM   2091  CA  LEU B 274      -6.643 -11.866 -14.559  1.00 95.33           C  
ATOM   2092  C   LEU B 274      -5.525 -12.249 -15.523  1.00 95.33           C  
ATOM   2093  CB  LEU B 274      -6.646 -10.351 -14.339  1.00 95.33           C  
ATOM   2094  O   LEU B 274      -4.371 -12.397 -15.115  1.00 95.33           O  
ATOM   2095  CG  LEU B 274      -7.658  -9.815 -13.325  1.00 95.33           C  
ATOM   2096  CD1 LEU B 274      -7.555  -8.296 -13.226  1.00 95.33           C  
ATOM   2097  CD2 LEU B 274      -9.072 -10.237 -13.707  1.00 95.33           C  
ATOM   2098  N   ASN B 275      -5.866 -12.430 -16.776  1.00 91.20           N  
ATOM   2099  CA  ASN B 275      -4.888 -12.775 -17.803  1.00 91.20           C  
ATOM   2100  C   ASN B 275      -5.201 -12.086 -19.128  1.00 91.20           C  
ATOM   2101  CB  ASN B 275      -4.824 -14.292 -17.995  1.00 91.20           C  
ATOM   2102  O   ASN B 275      -6.365 -11.838 -19.445  1.00 91.20           O  
ATOM   2103  CG  ASN B 275      -6.162 -14.888 -18.386  1.00 91.20           C  
ATOM   2104  ND2 ASN B 275      -6.127 -15.976 -19.146  1.00 91.20           N  
ATOM   2105  OD1 ASN B 275      -7.218 -14.375 -18.008  1.00 91.20           O  
ATOM   2106  N   SER B 276      -4.242 -11.700 -19.854  1.00 88.59           N  
ATOM   2107  CA  SER B 276      -4.309 -11.146 -21.202  1.00 88.59           C  
ATOM   2108  C   SER B 276      -3.092 -11.550 -22.027  1.00 88.59           C  
ATOM   2109  CB  SER B 276      -4.417  -9.621 -21.151  1.00 88.59           C  
ATOM   2110  O   SER B 276      -2.324 -12.426 -21.622  1.00 88.59           O  
ATOM   2111  OG  SER B 276      -3.185  -9.043 -20.754  1.00 88.59           O  
ATOM   2112  N   SER B 277      -2.915 -10.974 -23.207  1.00 83.59           N  
ATOM   2113  CA  SER B 277      -1.788 -11.293 -24.077  1.00 83.59           C  
ATOM   2114  C   SER B 277      -0.468 -10.850 -23.456  1.00 83.59           C  
ATOM   2115  CB  SER B 277      -1.963 -10.634 -25.446  1.00 83.59           C  
ATOM   2116  O   SER B 277       0.558 -11.512 -23.628  1.00 83.59           O  
ATOM   2117  OG  SER B 277      -2.100  -9.230 -25.314  1.00 83.59           O  
ATOM   2118  N   THR B 278      -0.477  -9.802 -22.659  1.00 83.44           N  
ATOM   2119  CA  THR B 278       0.738  -9.274 -22.049  1.00 83.44           C  
ATOM   2120  C   THR B 278       0.846  -9.709 -20.591  1.00 83.44           C  
ATOM   2121  CB  THR B 278       0.783  -7.737 -22.133  1.00 83.44           C  
ATOM   2122  O   THR B 278       1.943  -9.759 -20.031  1.00 83.44           O  
ATOM   2123  CG2 THR B 278       1.178  -7.274 -23.532  1.00 83.44           C  
ATOM   2124  OG1 THR B 278      -0.510  -7.209 -21.815  1.00 83.44           O  
ATOM   2125  N   ILE B 279      -0.324 -10.057 -19.960  1.00 89.53           N  
ATOM   2126  CA  ILE B 279      -0.349 -10.480 -18.564  1.00 89.53           C  
ATOM   2127  C   ILE B 279      -0.582 -11.987 -18.485  1.00 89.53           C  
ATOM   2128  CB  ILE B 279      -1.437  -9.727 -17.765  1.00 89.53           C  
ATOM   2129  O   ILE B 279      -1.680 -12.468 -18.775  1.00 89.53           O  
ATOM   2130  CG1 ILE B 279      -1.207  -8.214 -17.843  1.00 89.53           C  
ATOM   2131  CG2 ILE B 279      -1.464 -10.203 -16.309  1.00 89.53           C  
ATOM   2132  CD1 ILE B 279      -2.322  -7.385 -17.222  1.00 89.53           C  
ATOM   2133  N   LYS B 280       0.540 -12.620 -18.075  1.00 85.35           N  
ATOM   2134  CA  LYS B 280       0.367 -14.057 -17.882  1.00 85.35           C  
ATOM   2135  C   LYS B 280      -0.643 -14.345 -16.774  1.00 85.35           C  
ATOM   2136  CB  LYS B 280       1.705 -14.721 -17.556  1.00 85.35           C  
ATOM   2137  O   LYS B 280      -1.620 -15.066 -16.989  1.00 85.35           O  
ATOM   2138  CG  LYS B 280       1.676 -16.241 -17.626  1.00 85.35           C  
ATOM   2139  CD  LYS B 280       3.060 -16.837 -17.408  1.00 85.35           C  
ATOM   2140  CE  LYS B 280       3.020 -18.359 -17.400  1.00 85.35           C  
ATOM   2141  NZ  LYS B 280       4.378 -18.949 -17.204  1.00 85.35           N  
ATOM   2142  N   TYR B 281      -0.405 -13.719 -15.650  1.00 90.44           N  
ATOM   2143  CA  TYR B 281      -1.419 -13.736 -14.601  1.00 90.44           C  
ATOM   2144  C   TYR B 281      -1.222 -12.576 -13.633  1.00 90.44           C  
ATOM   2145  CB  TYR B 281      -1.381 -15.064 -13.839  1.00 90.44           C  
ATOM   2146  O   TYR B 281      -0.090 -12.162 -13.373  1.00 90.44           O  
ATOM   2147  CG  TYR B 281      -0.062 -15.336 -13.157  1.00 90.44           C  
ATOM   2148  CD1 TYR B 281       0.885 -16.177 -13.738  1.00 90.44           C  
ATOM   2149  CD2 TYR B 281       0.241 -14.752 -11.931  1.00 90.44           C  
ATOM   2150  CE1 TYR B 281       2.101 -16.431 -13.113  1.00 90.44           C  
ATOM   2151  CE2 TYR B 281       1.454 -15.000 -11.297  1.00 90.44           C  
ATOM   2152  OH  TYR B 281       3.578 -16.087 -11.271  1.00 90.44           O  
ATOM   2153  CZ  TYR B 281       2.376 -15.839 -11.895  1.00 90.44           C  
ATOM   2154  N   LEU B 282      -2.263 -12.029 -13.186  1.00 95.23           N  
ATOM   2155  CA  LEU B 282      -2.406 -11.126 -12.049  1.00 95.23           C  
ATOM   2156  C   LEU B 282      -3.416 -11.672 -11.045  1.00 95.23           C  
ATOM   2157  CB  LEU B 282      -2.836  -9.735 -12.519  1.00 95.23           C  
ATOM   2158  O   LEU B 282      -4.623 -11.648 -11.298  1.00 95.23           O  
ATOM   2159  CG  LEU B 282      -3.094  -8.698 -11.424  1.00 95.23           C  
ATOM   2160  CD1 LEU B 282      -1.836  -8.489 -10.587  1.00 95.23           C  
ATOM   2161  CD2 LEU B 282      -3.562  -7.381 -12.033  1.00 95.23           C  
ATOM   2162  N   ASP B 283      -2.872 -12.107  -9.933  1.00 94.79           N  
ATOM   2163  CA  ASP B 283      -3.704 -12.803  -8.956  1.00 94.79           C  
ATOM   2164  C   ASP B 283      -3.993 -11.915  -7.748  1.00 94.79           C  
ATOM   2165  CB  ASP B 283      -3.030 -14.101  -8.506  1.00 94.79           C  
ATOM   2166  O   ASP B 283      -3.083 -11.294  -7.195  1.00 94.79           O  
ATOM   2167  CG  ASP B 283      -3.043 -15.178  -9.576  1.00 94.79           C  
ATOM   2168  OD1 ASP B 283      -3.790 -15.042 -10.569  1.00 94.79           O  
ATOM   2169  OD2 ASP B 283      -2.303 -16.174  -9.423  1.00 94.79           O  
ATOM   2170  N   PHE B 284      -5.253 -11.854  -7.398  1.00 96.96           N  
ATOM   2171  CA  PHE B 284      -5.699 -11.307  -6.122  1.00 96.96           C  
ATOM   2172  C   PHE B 284      -6.252 -12.408  -5.225  1.00 96.96           C  
ATOM   2173  CB  PHE B 284      -6.761 -10.226  -6.342  1.00 96.96           C  
ATOM   2174  O   PHE B 284      -7.262 -13.034  -5.552  1.00 96.96           O  
ATOM   2175  CG  PHE B 284      -6.295  -9.082  -7.201  1.00 96.96           C  
ATOM   2176  CD1 PHE B 284      -5.677  -7.974  -6.633  1.00 96.96           C  
ATOM   2177  CD2 PHE B 284      -6.474  -9.114  -8.578  1.00 96.96           C  
ATOM   2178  CE1 PHE B 284      -5.244  -6.914  -7.426  1.00 96.96           C  
ATOM   2179  CE2 PHE B 284      -6.044  -8.058  -9.377  1.00 96.96           C  
ATOM   2180  CZ  PHE B 284      -5.430  -6.959  -8.798  1.00 96.96           C  
ATOM   2181  N   VAL B 285      -5.557 -12.606  -4.072  1.00 94.40           N  
ATOM   2182  CA  VAL B 285      -6.023 -13.631  -3.143  1.00 94.40           C  
ATOM   2183  C   VAL B 285      -6.625 -12.972  -1.904  1.00 94.40           C  
ATOM   2184  CB  VAL B 285      -4.881 -14.589  -2.736  1.00 94.40           C  
ATOM   2185  O   VAL B 285      -5.959 -12.185  -1.227  1.00 94.40           O  
ATOM   2186  CG1 VAL B 285      -5.397 -15.671  -1.788  1.00 94.40           C  
ATOM   2187  CG2 VAL B 285      -4.246 -15.218  -3.975  1.00 94.40           C  
ATOM   2188  N   PHE B 286      -7.874 -13.356  -1.624  1.00 96.46           N  
ATOM   2189  CA  PHE B 286      -8.600 -12.828  -0.475  1.00 96.46           C  
ATOM   2190  C   PHE B 286      -8.719 -13.881   0.620  1.00 96.46           C  
ATOM   2191  CB  PHE B 286      -9.993 -12.346  -0.893  1.00 96.46           C  
ATOM   2192  O   PHE B 286      -8.715 -15.081   0.338  1.00 96.46           O  
ATOM   2193  CG  PHE B 286      -9.974 -11.302  -1.976  1.00 96.46           C  
ATOM   2194  CD1 PHE B 286      -9.983  -9.950  -1.658  1.00 96.46           C  
ATOM   2195  CD2 PHE B 286      -9.948 -11.674  -3.314  1.00 96.46           C  
ATOM   2196  CE1 PHE B 286      -9.966  -8.981  -2.659  1.00 96.46           C  
ATOM   2197  CE2 PHE B 286      -9.930 -10.712  -4.320  1.00 96.46           C  
ATOM   2198  CZ  PHE B 286      -9.940  -9.366  -3.991  1.00 96.46           C  
ATOM   2199  N   ALA B 287      -8.695 -13.433   1.881  1.00 93.28           N  
ATOM   2200  CA  ALA B 287      -8.814 -14.342   3.018  1.00 93.28           C  
ATOM   2201  C   ALA B 287      -9.804 -13.805   4.048  1.00 93.28           C  
ATOM   2202  CB  ALA B 287      -7.449 -14.568   3.664  1.00 93.28           C  
ATOM   2203  O   ALA B 287     -10.085 -12.604   4.082  1.00 93.28           O  
ATOM   2204  N   VAL B 288     -10.406 -14.706   4.780  1.00 92.43           N  
ATOM   2205  CA  VAL B 288     -11.310 -14.357   5.870  1.00 92.43           C  
ATOM   2206  C   VAL B 288     -10.518 -14.190   7.165  1.00 92.43           C  
ATOM   2207  CB  VAL B 288     -12.414 -15.422   6.055  1.00 92.43           C  
ATOM   2208  O   VAL B 288      -9.630 -14.992   7.465  1.00 92.43           O  
ATOM   2209  CG1 VAL B 288     -13.290 -15.088   7.261  1.00 92.43           C  
ATOM   2210  CG2 VAL B 288     -13.263 -15.535   4.790  1.00 92.43           C  
ATOM   2211  N   LYS B 289     -10.717 -13.112   7.732  1.00 83.96           N  
ATOM   2212  CA  LYS B 289     -10.081 -12.886   9.027  1.00 83.96           C  
ATOM   2213  C   LYS B 289     -11.123 -12.727  10.131  1.00 83.96           C  
ATOM   2214  CB  LYS B 289      -9.180 -11.651   8.975  1.00 83.96           C  
ATOM   2215  O   LYS B 289     -12.184 -12.140   9.910  1.00 83.96           O  
ATOM   2216  CG  LYS B 289      -9.388 -10.684  10.132  1.00 83.96           C  
ATOM   2217  CD  LYS B 289      -8.418  -9.512  10.061  1.00 83.96           C  
ATOM   2218  CE  LYS B 289      -8.624  -8.544  11.219  1.00 83.96           C  
ATOM   2219  NZ  LYS B 289      -7.681  -7.388  11.150  1.00 83.96           N  
ATOM   2220  N   ASN B 290     -10.909 -13.286  11.341  1.00 77.75           N  
ATOM   2221  CA  ASN B 290     -11.765 -13.240  12.522  1.00 77.75           C  
ATOM   2222  C   ASN B 290     -13.161 -13.778  12.224  1.00 77.75           C  
ATOM   2223  CB  ASN B 290     -11.850 -11.813  13.068  1.00 77.75           C  
ATOM   2224  O   ASN B 290     -14.154 -13.257  12.736  1.00 77.75           O  
ATOM   2225  CG  ASN B 290     -10.502 -11.272  13.502  1.00 77.75           C  
ATOM   2226  ND2 ASN B 290     -10.354  -9.953  13.468  1.00 77.75           N  
ATOM   2227  OD1 ASN B 290      -9.601 -12.033  13.864  1.00 77.75           O  
ATOM   2228  N   GLU B 291     -13.406 -14.632  11.236  1.00 82.36           N  
ATOM   2229  CA  GLU B 291     -14.618 -15.348  10.849  1.00 82.36           C  
ATOM   2230  C   GLU B 291     -15.709 -14.383  10.394  1.00 82.36           C  
ATOM   2231  CB  GLU B 291     -15.128 -16.209  12.007  1.00 82.36           C  
ATOM   2232  O   GLU B 291     -16.839 -14.796  10.128  1.00 82.36           O  
ATOM   2233  CG  GLU B 291     -14.211 -17.372  12.359  1.00 82.36           C  
ATOM   2234  CD  GLU B 291     -14.939 -18.531  13.022  1.00 82.36           C  
ATOM   2235  OE1 GLU B 291     -14.321 -19.600  13.224  1.00 82.36           O  
ATOM   2236  OE2 GLU B 291     -16.138 -18.368  13.340  1.00 82.36           O  
ATOM   2237  N   ASN B 292     -15.413 -13.077  10.317  1.00 87.11           N  
ATOM   2238  CA  ASN B 292     -16.527 -12.207   9.956  1.00 87.11           C  
ATOM   2239  C   ASN B 292     -16.098 -11.127   8.967  1.00 87.11           C  
ATOM   2240  CB  ASN B 292     -17.138 -11.571  11.206  1.00 87.11           C  
ATOM   2241  O   ASN B 292     -16.899 -10.270   8.591  1.00 87.11           O  
ATOM   2242  CG  ASN B 292     -16.144 -10.724  11.975  1.00 87.11           C  
ATOM   2243  ND2 ASN B 292     -16.527 -10.303  13.175  1.00 87.11           N  
ATOM   2244  OD1 ASN B 292     -15.042 -10.448  11.495  1.00 87.11           O  
ATOM   2245  N   ARG B 293     -14.785 -11.052   8.617  1.00 89.75           N  
ATOM   2246  CA  ARG B 293     -14.325 -10.029   7.684  1.00 89.75           C  
ATOM   2247  C   ARG B 293     -13.408 -10.629   6.623  1.00 89.75           C  
ATOM   2248  CB  ARG B 293     -13.599  -8.907   8.430  1.00 89.75           C  
ATOM   2249  O   ARG B 293     -12.840 -11.705   6.822  1.00 89.75           O  
ATOM   2250  CG  ARG B 293     -14.426  -8.266   9.533  1.00 89.75           C  
ATOM   2251  CD  ARG B 293     -13.696  -7.096  10.178  1.00 89.75           C  
ATOM   2252  NE  ARG B 293     -13.442  -6.024   9.220  1.00 89.75           N  
ATOM   2253  NH1 ARG B 293     -15.471  -4.970   9.549  1.00 89.75           N  
ATOM   2254  NH2 ARG B 293     -13.959  -4.114   8.054  1.00 89.75           N  
ATOM   2255  CZ  ARG B 293     -14.291  -5.039   8.943  1.00 89.75           C  
ATOM   2256  N   PHE B 294     -13.332 -10.011   5.476  1.00 94.98           N  
ATOM   2257  CA  PHE B 294     -12.380 -10.437   4.456  1.00 94.98           C  
ATOM   2258  C   PHE B 294     -11.395  -9.320   4.136  1.00 94.98           C  
ATOM   2259  CB  PHE B 294     -13.113 -10.871   3.183  1.00 94.98           C  
ATOM   2260  O   PHE B 294     -11.625  -8.161   4.489  1.00 94.98           O  
ATOM   2261  CG  PHE B 294     -13.743  -9.733   2.427  1.00 94.98           C  
ATOM   2262  CD1 PHE B 294     -15.090  -9.433   2.588  1.00 94.98           C  
ATOM   2263  CD2 PHE B 294     -12.986  -8.962   1.553  1.00 94.98           C  
ATOM   2264  CE1 PHE B 294     -15.675  -8.380   1.889  1.00 94.98           C  
ATOM   2265  CE2 PHE B 294     -13.564  -7.908   0.851  1.00 94.98           C  
ATOM   2266  CZ  PHE B 294     -14.908  -7.619   1.019  1.00 94.98           C  
ATOM   2267  N   TYR B 295     -10.285  -9.649   3.572  1.00 92.98           N  
ATOM   2268  CA  TYR B 295      -9.282  -8.680   3.144  1.00 92.98           C  
ATOM   2269  C   TYR B 295      -8.415  -9.249   2.027  1.00 92.98           C  
ATOM   2270  CB  TYR B 295      -8.402  -8.258   4.325  1.00 92.98           C  
ATOM   2271  O   TYR B 295      -8.472 -10.447   1.738  1.00 92.98           O  
ATOM   2272  CG  TYR B 295      -7.471  -9.345   4.806  1.00 92.98           C  
ATOM   2273  CD1 TYR B 295      -7.950 -10.419   5.553  1.00 92.98           C  
ATOM   2274  CD2 TYR B 295      -6.112  -9.299   4.515  1.00 92.98           C  
ATOM   2275  CE1 TYR B 295      -7.095 -11.421   6.000  1.00 92.98           C  
ATOM   2276  CE2 TYR B 295      -5.248 -10.296   4.957  1.00 92.98           C  
ATOM   2277  OH  TYR B 295      -4.898 -12.341   6.137  1.00 92.98           O  
ATOM   2278  CZ  TYR B 295      -5.748 -11.351   5.697  1.00 92.98           C  
ATOM   2279  N   LEU B 296      -7.662  -8.390   1.340  1.00 95.20           N  
ATOM   2280  CA  LEU B 296      -6.694  -8.809   0.333  1.00 95.20           C  
ATOM   2281  C   LEU B 296      -5.380  -9.229   0.983  1.00 95.20           C  
ATOM   2282  CB  LEU B 296      -6.443  -7.682  -0.672  1.00 95.20           C  
ATOM   2283  O   LEU B 296      -4.653  -8.390   1.519  1.00 95.20           O  
ATOM   2284  CG  LEU B 296      -5.450  -7.984  -1.796  1.00 95.20           C  
ATOM   2285  CD1 LEU B 296      -6.017  -9.045  -2.733  1.00 95.20           C  
ATOM   2286  CD2 LEU B 296      -5.110  -6.711  -2.565  1.00 95.20           C  
ATOM   2287  N   LYS B 297      -5.124 -10.414   0.845  1.00 90.51           N  
ATOM   2288  CA  LYS B 297      -4.009 -11.021   1.566  1.00 90.51           C  
ATOM   2289  C   LYS B 297      -2.766 -11.107   0.686  1.00 90.51           C  
ATOM   2290  CB  LYS B 297      -4.391 -12.413   2.071  1.00 90.51           C  
ATOM   2291  O   LYS B 297      -1.644 -10.944   1.169  1.00 90.51           O  
ATOM   2292  CG  LYS B 297      -3.273 -13.130   2.813  1.00 90.51           C  
ATOM   2293  CD  LYS B 297      -3.688 -14.537   3.226  1.00 90.51           C  
ATOM   2294  CE  LYS B 297      -2.538 -15.290   3.881  1.00 90.51           C  
ATOM   2295  NZ  LYS B 297      -2.930 -16.682   4.256  1.00 90.51           N  
ATOM   2296  N   GLU B 298      -3.047 -11.347  -0.627  1.00 90.65           N  
ATOM   2297  CA  GLU B 298      -1.926 -11.677  -1.502  1.00 90.65           C  
ATOM   2298  C   GLU B 298      -2.153 -11.145  -2.914  1.00 90.65           C  
ATOM   2299  CB  GLU B 298      -1.700 -13.190  -1.540  1.00 90.65           C  
ATOM   2300  O   GLU B 298      -3.280 -11.155  -3.413  1.00 90.65           O  
ATOM   2301  CG  GLU B 298      -0.565 -13.620  -2.458  1.00 90.65           C  
ATOM   2302  CD  GLU B 298      -0.357 -15.125  -2.492  1.00 90.65           C  
ATOM   2303  OE1 GLU B 298       0.333 -15.623  -3.411  1.00 90.65           O  
ATOM   2304  OE2 GLU B 298      -0.888 -15.813  -1.592  1.00 90.65           O  
ATOM   2305  N   VAL B 299      -1.050 -10.588  -3.563  1.00 93.35           N  
ATOM   2306  CA  VAL B 299      -1.029 -10.246  -4.981  1.00 93.35           C  
ATOM   2307  C   VAL B 299       0.186 -10.885  -5.649  1.00 93.35           C  
ATOM   2308  CB  VAL B 299      -1.011  -8.716  -5.195  1.00 93.35           C  
ATOM   2309  O   VAL B 299       1.299 -10.822  -5.120  1.00 93.35           O  
ATOM   2310  CG1 VAL B 299      -0.747  -8.379  -6.661  1.00 93.35           C  
ATOM   2311  CG2 VAL B 299      -2.328  -8.097  -4.730  1.00 93.35           C  
ATOM   2312  N   ASN B 300      -0.057 -11.543  -6.724  1.00 89.00           N  
ATOM   2313  CA  ASN B 300       0.986 -12.150  -7.543  1.00 89.00           C  
ATOM   2314  C   ASN B 300       0.850 -11.751  -9.010  1.00 89.00           C  
ATOM   2315  CB  ASN B 300       0.961 -13.673  -7.402  1.00 89.00           C  
ATOM   2316  O   ASN B 300      -0.249 -11.782  -9.566  1.00 89.00           O  
ATOM   2317  CG  ASN B 300       1.031 -14.127  -5.957  1.00 89.00           C  
ATOM   2318  ND2 ASN B 300       0.100 -14.986  -5.560  1.00 89.00           N  
ATOM   2319  OD1 ASN B 300       1.915 -13.709  -5.204  1.00 89.00           O  
ATOM   2320  N   ILE B 301       2.010 -11.421  -9.603  1.00 91.33           N  
ATOM   2321  CA  ILE B 301       1.915 -11.012 -11.000  1.00 91.33           C  
ATOM   2322  C   ILE B 301       3.069 -11.618 -11.795  1.00 91.33           C  
ATOM   2323  CB  ILE B 301       1.918  -9.473 -11.140  1.00 91.33           C  
ATOM   2324  O   ILE B 301       4.186 -11.738 -11.286  1.00 91.33           O  
ATOM   2325  CG1 ILE B 301       1.743  -9.070 -12.608  1.00 91.33           C  
ATOM   2326  CG2 ILE B 301       3.205  -8.880 -10.559  1.00 91.33           C  
ATOM   2327  CD1 ILE B 301       1.406  -7.599 -12.810  1.00 91.33           C  
ATOM   2328  N   SER B 302       2.827 -12.029 -12.958  1.00 87.63           N  
ATOM   2329  CA  SER B 302       3.774 -12.379 -14.012  1.00 87.63           C  
ATOM   2330  C   SER B 302       3.332 -11.819 -15.360  1.00 87.63           C  
ATOM   2331  CB  SER B 302       3.932 -13.897 -14.109  1.00 87.63           C  
ATOM   2332  O   SER B 302       2.213 -12.075 -15.809  1.00 87.63           O  
ATOM   2333  OG  SER B 302       4.881 -14.242 -15.103  1.00 87.63           O  
ATOM   2334  N   MET B 303       4.111 -10.927 -16.014  1.00 87.33           N  
ATOM   2335  CA  MET B 303       3.717 -10.304 -17.274  1.00 87.33           C  
ATOM   2336  C   MET B 303       4.918 -10.142 -18.199  1.00 87.33           C  
ATOM   2337  CB  MET B 303       3.064  -8.944 -17.021  1.00 87.33           C  
ATOM   2338  O   MET B 303       6.064 -10.168 -17.747  1.00 87.33           O  
ATOM   2339  CG  MET B 303       4.030  -7.885 -16.515  1.00 87.33           C  
ATOM   2340  SD  MET B 303       3.209  -6.272 -16.213  1.00 87.33           S  
ATOM   2341  CE  MET B 303       2.749  -5.824 -17.910  1.00 87.33           C  
ATOM   2342  N   TYR B 304       4.628 -10.034 -19.420  1.00 78.97           N  
ATOM   2343  CA  TYR B 304       5.651  -9.775 -20.427  1.00 78.97           C  
ATOM   2344  C   TYR B 304       5.867  -8.277 -20.612  1.00 78.97           C  
ATOM   2345  CB  TYR B 304       5.265 -10.416 -21.763  1.00 78.97           C  
ATOM   2346  O   TYR B 304       4.909  -7.525 -20.803  1.00 78.97           O  
ATOM   2347  CG  TYR B 304       5.059 -11.909 -21.683  1.00 78.97           C  
ATOM   2348  CD1 TYR B 304       6.145 -12.777 -21.592  1.00 78.97           C  
ATOM   2349  CD2 TYR B 304       3.780 -12.454 -21.700  1.00 78.97           C  
ATOM   2350  CE1 TYR B 304       5.961 -14.154 -21.520  1.00 78.97           C  
ATOM   2351  CE2 TYR B 304       3.584 -13.830 -21.629  1.00 78.97           C  
ATOM   2352  OH  TYR B 304       4.490 -16.032 -21.468  1.00 78.97           O  
ATOM   2353  CZ  TYR B 304       4.679 -14.670 -21.539  1.00 78.97           C  
ATOM   2354  N   LEU B 305       7.128  -7.880 -20.529  1.00 71.40           N  
ATOM   2355  CA  LEU B 305       7.431  -6.477 -20.792  1.00 71.40           C  
ATOM   2356  C   LEU B 305       7.738  -6.255 -22.269  1.00 71.40           C  
ATOM   2357  CB  LEU B 305       8.614  -6.015 -19.937  1.00 71.40           C  
ATOM   2358  O   LEU B 305       7.916  -7.216 -23.021  1.00 71.40           O  
ATOM   2359  CG  LEU B 305       8.420  -6.074 -18.421  1.00 71.40           C  
ATOM   2360  CD1 LEU B 305       9.722  -5.729 -17.706  1.00 71.40           C  
ATOM   2361  CD2 LEU B 305       7.301  -5.132 -17.989  1.00 71.40           C  
ATOM   2362  N   VAL B 306       7.680  -5.012 -22.708  1.00 66.94           N  
ATOM   2363  CA  VAL B 306       7.835  -4.648 -24.113  1.00 66.94           C  
ATOM   2364  C   VAL B 306       9.177  -5.159 -24.634  1.00 66.94           C  
ATOM   2365  CB  VAL B 306       7.730  -3.121 -24.318  1.00 66.94           C  
ATOM   2366  O   VAL B 306       9.285  -5.567 -25.793  1.00 66.94           O  
ATOM   2367  CG1 VAL B 306       7.701  -2.777 -25.806  1.00 66.94           C  
ATOM   2368  CG2 VAL B 306       6.489  -2.573 -23.616  1.00 66.94           C  
ATOM   2369  N   ASN B 307      10.175  -5.235 -23.763  1.00 59.56           N  
ATOM   2370  CA  ASN B 307      11.502  -5.672 -24.185  1.00 59.56           C  
ATOM   2371  C   ASN B 307      11.606  -7.194 -24.218  1.00 59.56           C  
ATOM   2372  CB  ASN B 307      12.577  -5.086 -23.268  1.00 59.56           C  
ATOM   2373  O   ASN B 307      12.675  -7.742 -24.494  1.00 59.56           O  
ATOM   2374  CG  ASN B 307      12.452  -5.570 -21.837  1.00 59.56           C  
ATOM   2375  ND2 ASN B 307      13.296  -5.046 -20.957  1.00 59.56           N  
ATOM   2376  OD1 ASN B 307      11.603  -6.410 -21.525  1.00 59.56           O  
ATOM   2377  N   GLY B 308      10.470  -7.905 -23.920  1.00 62.10           N  
ATOM   2378  CA  GLY B 308      10.423  -9.356 -23.994  1.00 62.10           C  
ATOM   2379  C   GLY B 308      10.761 -10.032 -22.679  1.00 62.10           C  
ATOM   2380  O   GLY B 308      10.555 -11.238 -22.523  1.00 62.10           O  
ATOM   2381  N   SER B 309      11.213  -9.251 -21.740  1.00 66.22           N  
ATOM   2382  CA  SER B 309      11.514  -9.804 -20.423  1.00 66.22           C  
ATOM   2383  C   SER B 309      10.241 -10.031 -19.614  1.00 66.22           C  
ATOM   2384  CB  SER B 309      12.457  -8.877 -19.655  1.00 66.22           C  
ATOM   2385  O   SER B 309       9.173  -9.531 -19.975  1.00 66.22           O  
ATOM   2386  OG  SER B 309      11.876  -7.596 -19.485  1.00 66.22           O  
ATOM   2387  N   VAL B 310      10.337 -10.945 -18.654  1.00 73.69           N  
ATOM   2388  CA  VAL B 310       9.198 -11.262 -17.798  1.00 73.69           C  
ATOM   2389  C   VAL B 310       9.363 -10.578 -16.443  1.00 73.69           C  
ATOM   2390  CB  VAL B 310       9.037 -12.787 -17.610  1.00 73.69           C  
ATOM   2391  O   VAL B 310      10.439 -10.626 -15.843  1.00 73.69           O  
ATOM   2392  CG1 VAL B 310       7.910 -13.094 -16.625  1.00 73.69           C  
ATOM   2393  CG2 VAL B 310       8.776 -13.466 -18.954  1.00 73.69           C  
ATOM   2394  N   PHE B 311       8.363  -9.863 -16.116  1.00 82.86           N  
ATOM   2395  CA  PHE B 311       8.281  -9.254 -14.793  1.00 82.86           C  
ATOM   2396  C   PHE B 311       7.376 -10.069 -13.878  1.00 82.86           C  
ATOM   2397  CB  PHE B 311       7.769  -7.814 -14.894  1.00 82.86           C  
ATOM   2398  O   PHE B 311       6.229 -10.356 -14.226  1.00 82.86           O  
ATOM   2399  CG  PHE B 311       7.621  -7.128 -13.562  1.00 82.86           C  
ATOM   2400  CD1 PHE B 311       6.377  -7.025 -12.952  1.00 82.86           C  
ATOM   2401  CD2 PHE B 311       8.728  -6.586 -12.921  1.00 82.86           C  
ATOM   2402  CE1 PHE B 311       6.238  -6.391 -11.719  1.00 82.86           C  
ATOM   2403  CE2 PHE B 311       8.596  -5.951 -11.689  1.00 82.86           C  
ATOM   2404  CZ  PHE B 311       7.350  -5.853 -11.091  1.00 82.86           C  
ATOM   2405  N   SER B 312       7.982 -10.540 -12.717  1.00 81.42           N  
ATOM   2406  CA  SER B 312       7.193 -11.349 -11.793  1.00 81.42           C  
ATOM   2407  C   SER B 312       7.443 -10.937 -10.346  1.00 81.42           C  
ATOM   2408  CB  SER B 312       7.513 -12.834 -11.972  1.00 81.42           C  
ATOM   2409  O   SER B 312       8.594 -10.801  -9.924  1.00 81.42           O  
ATOM   2410  OG  SER B 312       6.561 -13.638 -11.297  1.00 81.42           O  
ATOM   2411  N   ILE B 313       6.380 -10.769  -9.568  1.00 81.43           N  
ATOM   2412  CA  ILE B 313       6.439 -10.393  -8.160  1.00 81.43           C  
ATOM   2413  C   ILE B 313       5.282 -11.043  -7.403  1.00 81.43           C  
ATOM   2414  CB  ILE B 313       6.401  -8.859  -7.982  1.00 81.43           C  
ATOM   2415  O   ILE B 313       4.197 -11.229  -7.958  1.00 81.43           O  
ATOM   2416  CG1 ILE B 313       7.735  -8.238  -8.413  1.00 81.43           C  
ATOM   2417  CG2 ILE B 313       6.068  -8.491  -6.534  1.00 81.43           C  
ATOM   2418  CD1 ILE B 313       7.784  -6.722  -8.281  1.00 81.43           C  
ATOM   2419  N   ALA B 314       5.568 -11.475  -6.191  1.00 81.85           N  
ATOM   2420  CA  ALA B 314       4.533 -12.028  -5.322  1.00 81.85           C  
ATOM   2421  C   ALA B 314       4.656 -11.480  -3.903  1.00 81.85           C  
ATOM   2422  CB  ALA B 314       4.609 -13.553  -5.308  1.00 81.85           C  
ATOM   2423  O   ALA B 314       5.765 -11.327  -3.384  1.00 81.85           O  
ATOM   2424  N   ASN B 315       3.513 -11.068  -3.285  1.00 83.65           N  
ATOM   2425  CA  ASN B 315       3.433 -10.617  -1.900  1.00 83.65           C  
ATOM   2426  C   ASN B 315       2.216 -11.201  -1.189  1.00 83.65           C  
ATOM   2427  CB  ASN B 315       3.404  -9.088  -1.833  1.00 83.65           C  
ATOM   2428  O   ASN B 315       1.077 -10.893  -1.544  1.00 83.65           O  
ATOM   2429  CG  ASN B 315       3.568  -8.562  -0.421  1.00 83.65           C  
ATOM   2430  ND2 ASN B 315       4.019  -7.319  -0.300  1.00 83.65           N  
ATOM   2431  OD1 ASN B 315       3.291  -9.266   0.553  1.00 83.65           O  
ATOM   2432  N   ASN B 316       2.469 -11.982  -0.125  1.00 82.64           N  
ATOM   2433  CA  ASN B 316       1.382 -12.658   0.574  1.00 82.64           C  
ATOM   2434  C   ASN B 316       1.149 -12.061   1.959  1.00 82.64           C  
ATOM   2435  CB  ASN B 316       1.663 -14.158   0.682  1.00 82.64           C  
ATOM   2436  O   ASN B 316       0.545 -12.702   2.822  1.00 82.64           O  
ATOM   2437  CG  ASN B 316       2.915 -14.461   1.483  1.00 82.64           C  
ATOM   2438  ND2 ASN B 316       3.338 -15.719   1.468  1.00 82.64           N  
ATOM   2439  OD1 ASN B 316       3.496 -13.571   2.110  1.00 82.64           O  
ATOM   2440  N   ASN B 317       1.705 -10.906   2.208  1.00 76.95           N  
ATOM   2441  CA  ASN B 317       1.597 -10.270   3.517  1.00 76.95           C  
ATOM   2442  C   ASN B 317       0.869  -8.932   3.432  1.00 76.95           C  
ATOM   2443  CB  ASN B 317       2.983 -10.083   4.139  1.00 76.95           C  
ATOM   2444  O   ASN B 317       1.238  -7.975   4.115  1.00 76.95           O  
ATOM   2445  CG  ASN B 317       2.953 -10.128   5.654  1.00 76.95           C  
ATOM   2446  ND2 ASN B 317       4.014  -9.633   6.282  1.00 76.95           N  
ATOM   2447  OD1 ASN B 317       1.987 -10.603   6.255  1.00 76.95           O  
ATOM   2448  N   LEU B 318      -0.136  -8.893   2.565  1.00 83.53           N  
ATOM   2449  CA  LEU B 318      -0.885  -7.655   2.385  1.00 83.53           C  
ATOM   2450  C   LEU B 318      -2.099  -7.614   3.307  1.00 83.53           C  
ATOM   2451  CB  LEU B 318      -1.330  -7.504   0.928  1.00 83.53           C  
ATOM   2452  O   LEU B 318      -2.527  -8.650   3.822  1.00 83.53           O  
ATOM   2453  CG  LEU B 318      -0.221  -7.519  -0.125  1.00 83.53           C  
ATOM   2454  CD1 LEU B 318      -0.821  -7.513  -1.527  1.00 83.53           C  
ATOM   2455  CD2 LEU B 318       0.714  -6.330   0.067  1.00 83.53           C  
ATOM   2456  N   SER B 319      -2.630  -6.420   3.643  1.00 83.31           N  
ATOM   2457  CA  SER B 319      -3.843  -6.231   4.433  1.00 83.31           C  
ATOM   2458  C   SER B 319      -4.687  -5.086   3.883  1.00 83.31           C  
ATOM   2459  CB  SER B 319      -3.493  -5.960   5.897  1.00 83.31           C  
ATOM   2460  O   SER B 319      -4.978  -4.124   4.597  1.00 83.31           O  
ATOM   2461  OG  SER B 319      -4.660  -5.962   6.701  1.00 83.31           O  
ATOM   2462  N   TYR B 320      -5.115  -5.211   2.547  1.00 87.13           N  
ATOM   2463  CA  TYR B 320      -5.905  -4.173   1.894  1.00 87.13           C  
ATOM   2464  C   TYR B 320      -7.358  -4.607   1.745  1.00 87.13           C  
ATOM   2465  CB  TYR B 320      -5.318  -3.835   0.520  1.00 87.13           C  
ATOM   2466  O   TYR B 320      -7.693  -5.770   1.983  1.00 87.13           O  
ATOM   2467  CG  TYR B 320      -3.965  -3.168   0.586  1.00 87.13           C  
ATOM   2468  CD1 TYR B 320      -3.855  -1.784   0.702  1.00 87.13           C  
ATOM   2469  CD2 TYR B 320      -2.796  -3.919   0.532  1.00 87.13           C  
ATOM   2470  CE1 TYR B 320      -2.611  -1.164   0.761  1.00 87.13           C  
ATOM   2471  CE2 TYR B 320      -1.547  -3.310   0.590  1.00 87.13           C  
ATOM   2472  OH  TYR B 320      -0.230  -1.326   0.763  1.00 87.13           O  
ATOM   2473  CZ  TYR B 320      -1.464  -1.934   0.705  1.00 87.13           C  
ATOM   2474  N   TRP B 321      -8.270  -3.675   1.422  1.00 92.14           N  
ATOM   2475  CA  TRP B 321      -9.667  -3.867   1.045  1.00 92.14           C  
ATOM   2476  C   TRP B 321     -10.414  -4.663   2.109  1.00 92.14           C  
ATOM   2477  CB  TRP B 321      -9.767  -4.579  -0.307  1.00 92.14           C  
ATOM   2478  O   TRP B 321     -11.154  -5.597   1.790  1.00 92.14           O  
ATOM   2479  CG  TRP B 321      -8.949  -3.943  -1.392  1.00 92.14           C  
ATOM   2480  CD1 TRP B 321      -8.480  -2.660  -1.425  1.00 92.14           C  
ATOM   2481  CD2 TRP B 321      -8.509  -4.564  -2.604  1.00 92.14           C  
ATOM   2482  CE2 TRP B 321      -7.776  -3.596  -3.326  1.00 92.14           C  
ATOM   2483  CE3 TRP B 321      -8.662  -5.845  -3.149  1.00 92.14           C  
ATOM   2484  NE1 TRP B 321      -7.774  -2.444  -2.586  1.00 92.14           N  
ATOM   2485  CH2 TRP B 321      -7.362  -5.133  -5.078  1.00 92.14           C  
ATOM   2486  CZ2 TRP B 321      -7.197  -3.871  -4.567  1.00 92.14           C  
ATOM   2487  CZ3 TRP B 321      -8.085  -6.117  -4.384  1.00 92.14           C  
ATOM   2488  N   ASP B 322     -10.256  -4.318   3.306  1.00 85.14           N  
ATOM   2489  CA  ASP B 322     -10.872  -4.939   4.475  1.00 85.14           C  
ATOM   2490  C   ASP B 322     -12.347  -4.559   4.586  1.00 85.14           C  
ATOM   2491  CB  ASP B 322     -10.128  -4.537   5.750  1.00 85.14           C  
ATOM   2492  O   ASP B 322     -12.684  -3.375   4.664  1.00 85.14           O  
ATOM   2493  CG  ASP B 322     -10.662  -5.230   6.991  1.00 85.14           C  
ATOM   2494  OD1 ASP B 322     -11.809  -4.950   7.400  1.00 85.14           O  
ATOM   2495  OD2 ASP B 322      -9.928  -6.062   7.567  1.00 85.14           O  
ATOM   2496  N   ALA B 323     -13.289  -5.609   4.655  1.00 88.45           N  
ATOM   2497  CA  ALA B 323     -14.728  -5.377   4.749  1.00 88.45           C  
ATOM   2498  C   ALA B 323     -15.435  -6.569   5.387  1.00 88.45           C  
ATOM   2499  CB  ALA B 323     -15.312  -5.092   3.368  1.00 88.45           C  
ATOM   2500  O   ALA B 323     -14.896  -7.678   5.412  1.00 88.45           O  
ATOM   2501  N   PRO B 324     -16.586  -6.388   6.025  1.00 87.14           N  
ATOM   2502  CA  PRO B 324     -17.335  -7.485   6.642  1.00 87.14           C  
ATOM   2503  C   PRO B 324     -17.795  -8.529   5.627  1.00 87.14           C  
ATOM   2504  CB  PRO B 324     -18.533  -6.779   7.281  1.00 87.14           C  
ATOM   2505  O   PRO B 324     -18.113  -8.187   4.485  1.00 87.14           O  
ATOM   2506  CG  PRO B 324     -18.126  -5.344   7.373  1.00 87.14           C  
ATOM   2507  CD  PRO B 324     -17.085  -5.075   6.324  1.00 87.14           C  
ATOM   2508  N   LEU B 325     -17.850  -9.781   6.039  1.00 91.49           N  
ATOM   2509  CA  LEU B 325     -18.400 -10.845   5.206  1.00 91.49           C  
ATOM   2510  C   LEU B 325     -19.867 -10.580   4.884  1.00 91.49           C  
ATOM   2511  CB  LEU B 325     -18.255 -12.201   5.904  1.00 91.49           C  
ATOM   2512  O   LEU B 325     -20.620 -10.114   5.742  1.00 91.49           O  
ATOM   2513  CG  LEU B 325     -16.902 -12.899   5.755  1.00 91.49           C  
ATOM   2514  CD1 LEU B 325     -16.779 -14.036   6.763  1.00 91.49           C  
ATOM   2515  CD2 LEU B 325     -16.721 -13.417   4.332  1.00 91.49           C  
ATOM   2516  N   GLY B 326     -20.289 -10.873   3.708  1.00 87.57           N  
ATOM   2517  CA  GLY B 326     -21.651 -10.596   3.280  1.00 87.57           C  
ATOM   2518  C   GLY B 326     -21.816  -9.215   2.674  1.00 87.57           C  
ATOM   2519  O   GLY B 326     -22.925  -8.823   2.304  1.00 87.57           O  
ATOM   2520  N   SER B 327     -20.705  -8.364   2.629  1.00 89.51           N  
ATOM   2521  CA  SER B 327     -20.681  -7.041   2.014  1.00 89.51           C  
ATOM   2522  C   SER B 327     -19.590  -6.944   0.952  1.00 89.51           C  
ATOM   2523  CB  SER B 327     -20.468  -5.960   3.075  1.00 89.51           C  
ATOM   2524  O   SER B 327     -18.854  -7.906   0.722  1.00 89.51           O  
ATOM   2525  OG  SER B 327     -19.283  -6.206   3.812  1.00 89.51           O  
ATOM   2526  N   SER B 328     -19.660  -5.852   0.236  1.00 94.09           N  
ATOM   2527  CA  SER B 328     -18.586  -5.562  -0.708  1.00 94.09           C  
ATOM   2528  C   SER B 328     -17.728  -4.396  -0.229  1.00 94.09           C  
ATOM   2529  CB  SER B 328     -19.158  -5.250  -2.092  1.00 94.09           C  
ATOM   2530  O   SER B 328     -18.174  -3.583   0.583  1.00 94.09           O  
ATOM   2531  OG  SER B 328     -19.979  -4.096  -2.049  1.00 94.09           O  
ATOM   2532  N   TYR B 329     -16.434  -4.460  -0.598  1.00 92.43           N  
ATOM   2533  CA  TYR B 329     -15.564  -3.307  -0.396  1.00 92.43           C  
ATOM   2534  C   TYR B 329     -15.612  -2.370  -1.597  1.00 92.43           C  
ATOM   2535  CB  TYR B 329     -14.122  -3.759  -0.145  1.00 92.43           C  
ATOM   2536  O   TYR B 329     -15.489  -2.811  -2.742  1.00 92.43           O  
ATOM   2537  CG  TYR B 329     -13.156  -2.618   0.064  1.00 92.43           C  
ATOM   2538  CD1 TYR B 329     -12.468  -2.056  -1.009  1.00 92.43           C  
ATOM   2539  CD2 TYR B 329     -12.928  -2.101   1.335  1.00 92.43           C  
ATOM   2540  CE1 TYR B 329     -11.576  -1.006  -0.821  1.00 92.43           C  
ATOM   2541  CE2 TYR B 329     -12.038  -1.051   1.535  1.00 92.43           C  
ATOM   2542  OH  TYR B 329     -10.485   0.529   0.644  1.00 92.43           O  
ATOM   2543  CZ  TYR B 329     -11.368  -0.511   0.452  1.00 92.43           C  
ATOM   2544  N   MET B 330     -15.886  -1.068  -1.330  1.00 92.11           N  
ATOM   2545  CA  MET B 330     -16.030  -0.123  -2.434  1.00 92.11           C  
ATOM   2546  C   MET B 330     -15.182   1.123  -2.198  1.00 92.11           C  
ATOM   2547  CB  MET B 330     -17.497   0.270  -2.617  1.00 92.11           C  
ATOM   2548  O   MET B 330     -15.180   1.678  -1.098  1.00 92.11           O  
ATOM   2549  CG  MET B 330     -17.757   1.105  -3.861  1.00 92.11           C  
ATOM   2550  SD  MET B 330     -19.544   1.423  -4.133  1.00 92.11           S  
ATOM   2551  CE  MET B 330     -19.827   2.728  -2.905  1.00 92.11           C  
ATOM   2552  N   CYS B 331     -14.354   1.504  -3.149  1.00 87.62           N  
ATOM   2553  CA  CYS B 331     -13.567   2.732  -3.125  1.00 87.62           C  
ATOM   2554  C   CYS B 331     -13.513   3.373  -4.506  1.00 87.62           C  
ATOM   2555  CB  CYS B 331     -12.150   2.450  -2.628  1.00 87.62           C  
ATOM   2556  O   CYS B 331     -12.862   2.852  -5.413  1.00 87.62           O  
ATOM   2557  SG  CYS B 331     -11.243   3.932  -2.135  1.00 87.62           S  
ATOM   2558  N   ASN B 332     -14.153   4.525  -4.660  1.00 85.36           N  
ATOM   2559  CA  ASN B 332     -14.220   5.199  -5.952  1.00 85.36           C  
ATOM   2560  C   ASN B 332     -12.939   5.974  -6.247  1.00 85.36           C  
ATOM   2561  CB  ASN B 332     -15.431   6.133  -6.007  1.00 85.36           C  
ATOM   2562  O   ASN B 332     -12.477   6.006  -7.389  1.00 85.36           O  
ATOM   2563  CG  ASN B 332     -16.748   5.383  -6.006  1.00 85.36           C  
ATOM   2564  ND2 ASN B 332     -17.767   5.975  -5.395  1.00 85.36           N  
ATOM   2565  OD1 ASN B 332     -16.848   4.280  -6.549  1.00 85.36           O  
ATOM   2566  N   LYS B 333     -12.348   6.547  -5.220  1.00 80.23           N  
ATOM   2567  CA  LYS B 333     -11.109   7.303  -5.379  1.00 80.23           C  
ATOM   2568  C   LYS B 333      -9.927   6.374  -5.643  1.00 80.23           C  
ATOM   2569  CB  LYS B 333     -10.838   8.156  -4.139  1.00 80.23           C  
ATOM   2570  O   LYS B 333      -9.990   5.180  -5.340  1.00 80.23           O  
ATOM   2571  CG  LYS B 333     -11.742   9.374  -4.016  1.00 80.23           C  
ATOM   2572  CD  LYS B 333     -11.293  10.292  -2.886  1.00 80.23           C  
ATOM   2573  CE  LYS B 333     -12.191  11.516  -2.769  1.00 80.23           C  
ATOM   2574  NZ  LYS B 333     -11.774  12.403  -1.642  1.00 80.23           N  
ATOM   2575  N   GLU B 334      -8.923   6.912  -6.231  1.00 81.69           N  
ATOM   2576  CA  GLU B 334      -7.717   6.133  -6.498  1.00 81.69           C  
ATOM   2577  C   GLU B 334      -7.118   5.585  -5.206  1.00 81.69           C  
ATOM   2578  CB  GLU B 334      -6.681   6.982  -7.239  1.00 81.69           C  
ATOM   2579  O   GLU B 334      -6.989   6.311  -4.218  1.00 81.69           O  
ATOM   2580  CG  GLU B 334      -5.362   6.265  -7.486  1.00 81.69           C  
ATOM   2581  CD  GLU B 334      -4.313   7.148  -8.143  1.00 81.69           C  
ATOM   2582  OE1 GLU B 334      -3.126   6.750  -8.188  1.00 81.69           O  
ATOM   2583  OE2 GLU B 334      -4.680   8.247  -8.615  1.00 81.69           O  
ATOM   2584  N   GLN B 335      -6.888   4.312  -5.248  1.00 78.07           N  
ATOM   2585  CA  GLN B 335      -6.173   3.637  -4.170  1.00 78.07           C  
ATOM   2586  C   GLN B 335      -4.898   2.976  -4.685  1.00 78.07           C  
ATOM   2587  CB  GLN B 335      -7.071   2.596  -3.500  1.00 78.07           C  
ATOM   2588  O   GLN B 335      -4.847   2.521  -5.829  1.00 78.07           O  
ATOM   2589  CG  GLN B 335      -8.106   3.192  -2.556  1.00 78.07           C  
ATOM   2590  CD  GLN B 335      -8.547   2.220  -1.478  1.00 78.07           C  
ATOM   2591  NE2 GLN B 335      -8.452   2.644  -0.222  1.00 78.07           N  
ATOM   2592  OE1 GLN B 335      -8.971   1.097  -1.771  1.00 78.07           O  
ATOM   2593  N   THR B 336      -3.913   2.971  -3.809  1.00 81.10           N  
ATOM   2594  CA  THR B 336      -2.657   2.336  -4.190  1.00 81.10           C  
ATOM   2595  C   THR B 336      -2.375   1.122  -3.310  1.00 81.10           C  
ATOM   2596  CB  THR B 336      -1.480   3.326  -4.097  1.00 81.10           C  
ATOM   2597  O   THR B 336      -2.338   1.234  -2.083  1.00 81.10           O  
ATOM   2598  CG2 THR B 336      -0.173   2.668  -4.528  1.00 81.10           C  
ATOM   2599  OG1 THR B 336      -1.740   4.449  -4.948  1.00 81.10           O  
ATOM   2600  N   VAL B 337      -2.221   0.030  -3.953  1.00 86.12           N  
ATOM   2601  CA  VAL B 337      -1.758  -1.180  -3.281  1.00 86.12           C  
ATOM   2602  C   VAL B 337      -0.256  -1.349  -3.497  1.00 86.12           C  
ATOM   2603  CB  VAL B 337      -2.513  -2.432  -3.782  1.00 86.12           C  
ATOM   2604  O   VAL B 337       0.189  -1.633  -4.612  1.00 86.12           O  
ATOM   2605  CG1 VAL B 337      -2.028  -3.683  -3.053  1.00 86.12           C  
ATOM   2606  CG2 VAL B 337      -4.020  -2.254  -3.601  1.00 86.12           C  
ATOM   2607  N   SER B 338       0.514  -1.177  -2.436  1.00 81.02           N  
ATOM   2608  CA  SER B 338       1.959  -1.364  -2.510  1.00 81.02           C  
ATOM   2609  C   SER B 338       2.335  -2.833  -2.343  1.00 81.02           C  
ATOM   2610  CB  SER B 338       2.665  -0.525  -1.445  1.00 81.02           C  
ATOM   2611  O   SER B 338       2.352  -3.351  -1.225  1.00 81.02           O  
ATOM   2612  OG  SER B 338       2.639   0.850  -1.790  1.00 81.02           O  
ATOM   2613  N   VAL B 339       2.642  -3.472  -3.422  1.00 85.38           N  
ATOM   2614  CA  VAL B 339       2.941  -4.900  -3.409  1.00 85.38           C  
ATOM   2615  C   VAL B 339       4.415  -5.117  -3.076  1.00 85.38           C  
ATOM   2616  CB  VAL B 339       2.597  -5.564  -4.762  1.00 85.38           C  
ATOM   2617  O   VAL B 339       4.757  -6.008  -2.294  1.00 85.38           O  
ATOM   2618  CG1 VAL B 339       2.913  -7.058  -4.726  1.00 85.38           C  
ATOM   2619  CG2 VAL B 339       1.127  -5.333  -5.110  1.00 85.38           C  
ATOM   2620  N   SER B 340       5.308  -4.307  -3.676  1.00 72.56           N  
ATOM   2621  CA  SER B 340       6.746  -4.267  -3.434  1.00 72.56           C  
ATOM   2622  C   SER B 340       7.336  -2.919  -3.834  1.00 72.56           C  
ATOM   2623  CB  SER B 340       7.451  -5.388  -4.199  1.00 72.56           C  
ATOM   2624  O   SER B 340       6.619  -2.040  -4.317  1.00 72.56           O  
ATOM   2625  OG  SER B 340       7.563  -5.065  -5.574  1.00 72.56           O  
ATOM   2626  N   GLY B 341       8.586  -2.688  -3.447  1.00 66.55           N  
ATOM   2627  CA  GLY B 341       9.256  -1.469  -3.870  1.00 66.55           C  
ATOM   2628  C   GLY B 341       9.267  -1.285  -5.376  1.00 66.55           C  
ATOM   2629  O   GLY B 341       9.265  -0.155  -5.868  1.00 66.55           O  
ATOM   2630  N   ALA B 342       9.128  -2.332  -6.126  1.00 74.16           N  
ATOM   2631  CA  ALA B 342       9.249  -2.286  -7.580  1.00 74.16           C  
ATOM   2632  C   ALA B 342       7.879  -2.376  -8.248  1.00 74.16           C  
ATOM   2633  CB  ALA B 342      10.153  -3.413  -8.075  1.00 74.16           C  
ATOM   2634  O   ALA B 342       7.766  -2.236  -9.468  1.00 74.16           O  
ATOM   2635  N   PHE B 343       6.803  -2.597  -7.377  1.00 85.97           N  
ATOM   2636  CA  PHE B 343       5.520  -2.861  -8.016  1.00 85.97           C  
ATOM   2637  C   PHE B 343       4.370  -2.352  -7.155  1.00 85.97           C  
ATOM   2638  CB  PHE B 343       5.350  -4.360  -8.286  1.00 85.97           C  
ATOM   2639  O   PHE B 343       4.259  -2.715  -5.982  1.00 85.97           O  
ATOM   2640  CG  PHE B 343       4.046  -4.714  -8.949  1.00 85.97           C  
ATOM   2641  CD1 PHE B 343       3.154  -5.585  -8.337  1.00 85.97           C  
ATOM   2642  CD2 PHE B 343       3.714  -4.175 -10.185  1.00 85.97           C  
ATOM   2643  CE1 PHE B 343       1.946  -5.914  -8.948  1.00 85.97           C  
ATOM   2644  CE2 PHE B 343       2.509  -4.499 -10.802  1.00 85.97           C  
ATOM   2645  CZ  PHE B 343       1.627  -5.370 -10.182  1.00 85.97           C  
ATOM   2646  N   GLN B 344       3.581  -1.493  -7.774  1.00 85.86           N  
ATOM   2647  CA  GLN B 344       2.368  -0.976  -7.149  1.00 85.86           C  
ATOM   2648  C   GLN B 344       1.176  -1.073  -8.097  1.00 85.86           C  
ATOM   2649  CB  GLN B 344       2.567   0.473  -6.703  1.00 85.86           C  
ATOM   2650  O   GLN B 344       1.344  -1.050  -9.318  1.00 85.86           O  
ATOM   2651  CG  GLN B 344       3.672   0.652  -5.671  1.00 85.86           C  
ATOM   2652  CD  GLN B 344       3.919   2.108  -5.322  1.00 85.86           C  
ATOM   2653  NE2 GLN B 344       5.085   2.391  -4.750  1.00 85.86           N  
ATOM   2654  OE1 GLN B 344       3.070   2.971  -5.566  1.00 85.86           O  
ATOM   2655  N   ILE B 345      -0.012  -1.185  -7.495  1.00 91.92           N  
ATOM   2656  CA  ILE B 345      -1.244  -1.210  -8.277  1.00 91.92           C  
ATOM   2657  C   ILE B 345      -2.153  -0.062  -7.844  1.00 91.92           C  
ATOM   2658  CB  ILE B 345      -1.980  -2.560  -8.131  1.00 91.92           C  
ATOM   2659  O   ILE B 345      -2.518   0.041  -6.671  1.00 91.92           O  
ATOM   2660  CG1 ILE B 345      -1.057  -3.717  -8.533  1.00 91.92           C  
ATOM   2661  CG2 ILE B 345      -3.264  -2.569  -8.965  1.00 91.92           C  
ATOM   2662  CD1 ILE B 345      -1.599  -5.094  -8.174  1.00 91.92           C  
ATOM   2663  N   ASN B 346      -2.441   0.780  -8.778  1.00 89.88           N  
ATOM   2664  CA  ASN B 346      -3.475   1.779  -8.532  1.00 89.88           C  
ATOM   2665  C   ASN B 346      -4.847   1.291  -8.988  1.00 89.88           C  
ATOM   2666  CB  ASN B 346      -3.123   3.097  -9.226  1.00 89.88           C  
ATOM   2667  O   ASN B 346      -4.990   0.778 -10.100  1.00 89.88           O  
ATOM   2668  CG  ASN B 346      -1.830   3.700  -8.712  1.00 89.88           C  
ATOM   2669  ND2 ASN B 346      -1.213   4.555  -9.519  1.00 89.88           N  
ATOM   2670  OD1 ASN B 346      -1.390   3.399  -7.600  1.00 89.88           O  
ATOM   2671  N   THR B 347      -5.803   1.458  -8.149  1.00 93.42           N  
ATOM   2672  CA  THR B 347      -7.163   1.063  -8.500  1.00 93.42           C  
ATOM   2673  C   THR B 347      -8.076   2.283  -8.581  1.00 93.42           C  
ATOM   2674  CB  THR B 347      -7.733   0.058  -7.482  1.00 93.42           C  
ATOM   2675  O   THR B 347      -7.859   3.275  -7.883  1.00 93.42           O  
ATOM   2676  CG2 THR B 347      -6.890  -1.212  -7.431  1.00 93.42           C  
ATOM   2677  OG1 THR B 347      -7.749   0.661  -6.182  1.00 93.42           O  
ATOM   2678  N   PHE B 348      -8.977   2.177  -9.470  1.00 90.70           N  
ATOM   2679  CA  PHE B 348      -9.972   3.220  -9.685  1.00 90.70           C  
ATOM   2680  C   PHE B 348     -11.377   2.630  -9.718  1.00 90.70           C  
ATOM   2681  CB  PHE B 348      -9.689   3.975 -10.988  1.00 90.70           C  
ATOM   2682  O   PHE B 348     -11.597   1.570 -10.308  1.00 90.70           O  
ATOM   2683  CG  PHE B 348      -8.307   4.565 -11.060  1.00 90.70           C  
ATOM   2684  CD1 PHE B 348      -8.089   5.902 -10.752  1.00 90.70           C  
ATOM   2685  CD2 PHE B 348      -7.224   3.781 -11.435  1.00 90.70           C  
ATOM   2686  CE1 PHE B 348      -6.811   6.451 -10.818  1.00 90.70           C  
ATOM   2687  CE2 PHE B 348      -5.943   4.322 -11.503  1.00 90.70           C  
ATOM   2688  CZ  PHE B 348      -5.739   5.657 -11.195  1.00 90.70           C  
ATOM   2689  N   ASP B 349     -12.389   3.339  -9.022  1.00 92.45           N  
ATOM   2690  CA  ASP B 349     -13.775   2.881  -9.001  1.00 92.45           C  
ATOM   2691  C   ASP B 349     -13.860   1.407  -8.613  1.00 92.45           C  
ATOM   2692  CB  ASP B 349     -14.435   3.106 -10.362  1.00 92.45           C  
ATOM   2693  O   ASP B 349     -14.515   0.617  -9.296  1.00 92.45           O  
ATOM   2694  CG  ASP B 349     -14.464   4.568 -10.773  1.00 92.45           C  
ATOM   2695  OD1 ASP B 349     -14.882   5.422  -9.962  1.00 92.45           O  
ATOM   2696  OD2 ASP B 349     -14.068   4.868 -11.920  1.00 92.45           O  
ATOM   2697  N   LEU B 350     -13.207   1.120  -7.523  1.00 94.29           N  
ATOM   2698  CA  LEU B 350     -13.044  -0.257  -7.070  1.00 94.29           C  
ATOM   2699  C   LEU B 350     -14.254  -0.708  -6.258  1.00 94.29           C  
ATOM   2700  CB  LEU B 350     -11.771  -0.398  -6.232  1.00 94.29           C  
ATOM   2701  O   LEU B 350     -14.755   0.039  -5.416  1.00 94.29           O  
ATOM   2702  CG  LEU B 350     -11.611  -1.707  -5.457  1.00 94.29           C  
ATOM   2703  CD1 LEU B 350     -11.198  -2.833  -6.398  1.00 94.29           C  
ATOM   2704  CD2 LEU B 350     -10.594  -1.542  -4.333  1.00 94.29           C  
ATOM   2705  N   ARG B 351     -14.773  -1.897  -6.569  1.00 94.46           N  
ATOM   2706  CA  ARG B 351     -15.739  -2.646  -5.772  1.00 94.46           C  
ATOM   2707  C   ARG B 351     -15.480  -4.146  -5.865  1.00 94.46           C  
ATOM   2708  CB  ARG B 351     -17.167  -2.331  -6.222  1.00 94.46           C  
ATOM   2709  O   ARG B 351     -15.381  -4.697  -6.964  1.00 94.46           O  
ATOM   2710  CG  ARG B 351     -18.239  -2.851  -5.277  1.00 94.46           C  
ATOM   2711  CD  ARG B 351     -19.619  -2.325  -5.646  1.00 94.46           C  
ATOM   2712  NE  ARG B 351     -20.633  -2.750  -4.685  1.00 94.46           N  
ATOM   2713  NH1 ARG B 351     -22.399  -1.762  -5.799  1.00 94.46           N  
ATOM   2714  NH2 ARG B 351     -22.765  -2.909  -3.848  1.00 94.46           N  
ATOM   2715  CZ  ARG B 351     -21.930  -2.473  -4.780  1.00 94.46           C  
ATOM   2716  N   VAL B 352     -15.311  -4.775  -4.703  1.00 96.90           N  
ATOM   2717  CA  VAL B 352     -14.987  -6.197  -4.737  1.00 96.90           C  
ATOM   2718  C   VAL B 352     -15.763  -6.930  -3.644  1.00 96.90           C  
ATOM   2719  CB  VAL B 352     -13.470  -6.438  -4.566  1.00 96.90           C  
ATOM   2720  O   VAL B 352     -15.956  -6.398  -2.548  1.00 96.90           O  
ATOM   2721  CG1 VAL B 352     -12.999  -5.959  -3.194  1.00 96.90           C  
ATOM   2722  CG2 VAL B 352     -13.140  -7.916  -4.762  1.00 96.90           C  
ATOM   2723  N   GLN B 353     -16.229  -8.118  -3.937  1.00 96.90           N  
ATOM   2724  CA  GLN B 353     -16.907  -9.025  -3.016  1.00 96.90           C  
ATOM   2725  C   GLN B 353     -16.494 -10.473  -3.267  1.00 96.90           C  
ATOM   2726  CB  GLN B 353     -18.424  -8.882  -3.141  1.00 96.90           C  
ATOM   2727  O   GLN B 353     -17.150 -11.188  -4.027  1.00 96.90           O  
ATOM   2728  CG  GLN B 353     -19.203  -9.638  -2.072  1.00 96.90           C  
ATOM   2729  CD  GLN B 353     -20.675  -9.274  -2.050  1.00 96.90           C  
ATOM   2730  NE2 GLN B 353     -21.511 -10.209  -1.612  1.00 96.90           N  
ATOM   2731  OE1 GLN B 353     -21.058  -8.160  -2.424  1.00 96.90           O  
ATOM   2732  N   PRO B 354     -15.499 -10.947  -2.563  1.00 96.72           N  
ATOM   2733  CA  PRO B 354     -14.897 -12.248  -2.866  1.00 96.72           C  
ATOM   2734  C   PRO B 354     -15.650 -13.411  -2.223  1.00 96.72           C  
ATOM   2735  CB  PRO B 354     -13.485 -12.126  -2.289  1.00 96.72           C  
ATOM   2736  O   PRO B 354     -15.427 -14.569  -2.584  1.00 96.72           O  
ATOM   2737  CG  PRO B 354     -13.595 -11.080  -1.227  1.00 96.72           C  
ATOM   2738  CD  PRO B 354     -14.709 -10.143  -1.595  1.00 96.72           C  
ATOM   2739  N   PHE B 355     -16.547 -13.095  -1.309  1.00 95.13           N  
ATOM   2740  CA  PHE B 355     -17.281 -14.137  -0.602  1.00 95.13           C  
ATOM   2741  C   PHE B 355     -18.767 -13.804  -0.537  1.00 95.13           C  
ATOM   2742  CB  PHE B 355     -16.723 -14.324   0.812  1.00 95.13           C  
ATOM   2743  O   PHE B 355     -19.154 -12.640  -0.664  1.00 95.13           O  
ATOM   2744  CG  PHE B 355     -15.245 -14.607   0.849  1.00 95.13           C  
ATOM   2745  CD1 PHE B 355     -14.766 -15.899   0.667  1.00 95.13           C  
ATOM   2746  CD2 PHE B 355     -14.335 -13.581   1.065  1.00 95.13           C  
ATOM   2747  CE1 PHE B 355     -13.399 -16.164   0.700  1.00 95.13           C  
ATOM   2748  CE2 PHE B 355     -12.967 -13.838   1.100  1.00 95.13           C  
ATOM   2749  CZ  PHE B 355     -12.501 -15.130   0.918  1.00 95.13           C  
ATOM   2750  N   ASN B 356     -19.624 -14.828  -0.443  1.00 92.49           N  
ATOM   2751  CA  ASN B 356     -21.049 -14.740  -0.145  1.00 92.49           C  
ATOM   2752  C   ASN B 356     -21.785 -13.885  -1.174  1.00 92.49           C  
ATOM   2753  CB  ASN B 356     -21.270 -14.183   1.263  1.00 92.49           C  
ATOM   2754  O   ASN B 356     -22.590 -13.025  -0.811  1.00 92.49           O  
ATOM   2755  CG  ASN B 356     -20.753 -15.110   2.345  1.00 92.49           C  
ATOM   2756  ND2 ASN B 356     -21.026 -14.769   3.599  1.00 92.49           N  
ATOM   2757  OD1 ASN B 356     -20.113 -16.125   2.057  1.00 92.49           O  
ATOM   2758  N   VAL B 357     -21.417 -14.043  -2.477  1.00 94.08           N  
ATOM   2759  CA  VAL B 357     -22.160 -13.398  -3.555  1.00 94.08           C  
ATOM   2760  C   VAL B 357     -23.464 -14.151  -3.807  1.00 94.08           C  
ATOM   2761  CB  VAL B 357     -21.327 -13.326  -4.854  1.00 94.08           C  
ATOM   2762  O   VAL B 357     -23.466 -15.377  -3.936  1.00 94.08           O  
ATOM   2763  CG1 VAL B 357     -22.153 -12.732  -5.994  1.00 94.08           C  
ATOM   2764  CG2 VAL B 357     -20.056 -12.509  -4.628  1.00 94.08           C  
ATOM   2765  N   THR B 358     -24.542 -13.436  -3.823  1.00 89.06           N  
ATOM   2766  CA  THR B 358     -25.859 -14.032  -4.018  1.00 89.06           C  
ATOM   2767  C   THR B 358     -26.479 -13.557  -5.329  1.00 89.06           C  
ATOM   2768  CB  THR B 358     -26.803 -13.696  -2.849  1.00 89.06           C  
ATOM   2769  O   THR B 358     -26.578 -12.353  -5.574  1.00 89.06           O  
ATOM   2770  CG2 THR B 358     -27.646 -14.906  -2.457  1.00 89.06           C  
ATOM   2771  OG1 THR B 358     -26.026 -13.282  -1.718  1.00 89.06           O  
ATOM   2772  N   GLN B 359     -26.865 -14.510  -6.257  1.00 88.14           N  
ATOM   2773  CA  GLN B 359     -27.541 -14.269  -7.528  1.00 88.14           C  
ATOM   2774  C   GLN B 359     -26.691 -13.395  -8.446  1.00 88.14           C  
ATOM   2775  CB  GLN B 359     -28.905 -13.617  -7.296  1.00 88.14           C  
ATOM   2776  O   GLN B 359     -27.211 -12.498  -9.113  1.00 88.14           O  
ATOM   2777  CG  GLN B 359     -29.892 -14.505  -6.551  1.00 88.14           C  
ATOM   2778  CD  GLN B 359     -31.277 -13.892  -6.455  1.00 88.14           C  
ATOM   2779  NE2 GLN B 359     -32.256 -14.697  -6.058  1.00 88.14           N  
ATOM   2780  OE1 GLN B 359     -31.465 -12.704  -6.736  1.00 88.14           O  
ATOM   2781  N   GLY B 360     -25.416 -13.435  -8.226  1.00 88.18           N  
ATOM   2782  CA  GLY B 360     -24.491 -12.760  -9.123  1.00 88.18           C  
ATOM   2783  C   GLY B 360     -24.492 -11.252  -8.956  1.00 88.18           C  
ATOM   2784  O   GLY B 360     -24.135 -10.520  -9.882  1.00 88.18           O  
ATOM   2785  N   LYS B 361     -24.937 -10.743  -7.769  1.00 90.20           N  
ATOM   2786  CA  LYS B 361     -25.023  -9.305  -7.533  1.00 90.20           C  
ATOM   2787  C   LYS B 361     -24.261  -8.908  -6.272  1.00 90.20           C  
ATOM   2788  CB  LYS B 361     -26.484  -8.865  -7.423  1.00 90.20           C  
ATOM   2789  O   LYS B 361     -24.167  -9.691  -5.325  1.00 90.20           O  
ATOM   2790  CG  LYS B 361     -27.284  -9.047  -8.704  1.00 90.20           C  
ATOM   2791  CD  LYS B 361     -28.691  -8.480  -8.570  1.00 90.20           C  
ATOM   2792  CE  LYS B 361     -29.487  -8.647  -9.858  1.00 90.20           C  
ATOM   2793  NZ  LYS B 361     -30.868  -8.093  -9.731  1.00 90.20           N  
ATOM   2794  N   TYR B 362     -23.714  -7.703  -6.310  1.00 91.83           N  
ATOM   2795  CA  TYR B 362     -23.041  -7.162  -5.135  1.00 91.83           C  
ATOM   2796  C   TYR B 362     -24.018  -6.987  -3.978  1.00 91.83           C  
ATOM   2797  CB  TYR B 362     -22.378  -5.821  -5.465  1.00 91.83           C  
ATOM   2798  O   TYR B 362     -25.183  -6.643  -4.189  1.00 91.83           O  
ATOM   2799  CG  TYR B 362     -21.125  -5.952  -6.297  1.00 91.83           C  
ATOM   2800  CD1 TYR B 362     -19.958  -6.487  -5.755  1.00 91.83           C  
ATOM   2801  CD2 TYR B 362     -21.105  -5.541  -7.625  1.00 91.83           C  
ATOM   2802  CE1 TYR B 362     -18.801  -6.607  -6.517  1.00 91.83           C  
ATOM   2803  CE2 TYR B 362     -19.953  -5.657  -8.396  1.00 91.83           C  
ATOM   2804  OH  TYR B 362     -17.665  -6.308  -8.594  1.00 91.83           O  
ATOM   2805  CZ  TYR B 362     -18.808  -6.191  -7.835  1.00 91.83           C  
ATOM   2806  N   SER B 363     -23.499  -7.259  -2.752  1.00 89.63           N  
ATOM   2807  CA  SER B 363     -24.237  -6.864  -1.557  1.00 89.63           C  
ATOM   2808  C   SER B 363     -23.925  -5.423  -1.166  1.00 89.63           C  
ATOM   2809  CB  SER B 363     -23.911  -7.798  -0.391  1.00 89.63           C  
ATOM   2810  O   SER B 363     -23.291  -4.691  -1.929  1.00 89.63           O  
ATOM   2811  OG  SER B 363     -24.301  -9.128  -0.688  1.00 89.63           O  
ATOM   2812  N   THR B 364     -24.459  -4.978  -0.050  1.00 85.56           N  
ATOM   2813  CA  THR B 364     -24.222  -3.617   0.419  1.00 85.56           C  
ATOM   2814  C   THR B 364     -22.727  -3.344   0.554  1.00 85.56           C  
ATOM   2815  CB  THR B 364     -24.917  -3.362   1.769  1.00 85.56           C  
ATOM   2816  O   THR B 364     -21.973  -4.203   1.016  1.00 85.56           O  
ATOM   2817  CG2 THR B 364     -24.891  -1.881   2.130  1.00 85.56           C  
ATOM   2818  OG1 THR B 364     -26.279  -3.799   1.688  1.00 85.56           O  
ATOM   2819  N   ALA B 365     -22.339  -2.219   0.106  1.00 84.88           N  
ATOM   2820  CA  ALA B 365     -20.921  -1.876   0.044  1.00 84.88           C  
ATOM   2821  C   ALA B 365     -20.463  -1.200   1.333  1.00 84.88           C  
ATOM   2822  CB  ALA B 365     -20.644  -0.971  -1.155  1.00 84.88           C  
ATOM   2823  O   ALA B 365     -21.214  -0.430   1.938  1.00 84.88           O  
ATOM   2824  N   GLN B 366     -19.266  -1.543   1.838  1.00 79.35           N  
ATOM   2825  CA  GLN B 366     -18.511  -0.759   2.809  1.00 79.35           C  
ATOM   2826  C   GLN B 366     -17.577   0.227   2.112  1.00 79.35           C  
ATOM   2827  CB  GLN B 366     -17.711  -1.675   3.735  1.00 79.35           C  
ATOM   2828  O   GLN B 366     -16.615  -0.179   1.457  1.00 79.35           O  
ATOM   2829  CG  GLN B 366     -16.926  -0.932   4.808  1.00 79.35           C  
ATOM   2830  CD  GLN B 366     -17.814  -0.373   5.903  1.00 79.35           C  
ATOM   2831  NE2 GLN B 366     -17.451   0.795   6.422  1.00 79.35           N  
ATOM   2832  OE1 GLN B 366     -18.819  -0.985   6.279  1.00 79.35           O  
ATOM   2833  N   ASP B 367     -17.842   1.519   2.250  1.00 76.12           N  
ATOM   2834  CA  ASP B 367     -17.059   2.548   1.571  1.00 76.12           C  
ATOM   2835  C   ASP B 367     -15.711   2.755   2.258  1.00 76.12           C  
ATOM   2836  CB  ASP B 367     -17.834   3.867   1.524  1.00 76.12           C  
ATOM   2837  O   ASP B 367     -15.615   2.676   3.484  1.00 76.12           O  
ATOM   2838  CG  ASP B 367     -19.003   3.834   0.555  1.00 76.12           C  
ATOM   2839  OD1 ASP B 367     -18.866   3.260  -0.547  1.00 76.12           O  
ATOM   2840  OD2 ASP B 367     -20.070   4.389   0.896  1.00 76.12           O  
ATOM   2841  N   CYS B 368     -14.738   2.871   1.377  1.00 75.65           N  
ATOM   2842  CA  CYS B 368     -13.422   3.166   1.931  1.00 75.65           C  
ATOM   2843  C   CYS B 368     -13.382   4.570   2.525  1.00 75.65           C  
ATOM   2844  CB  CYS B 368     -12.344   3.027   0.857  1.00 75.65           C  
ATOM   2845  O   CYS B 368     -14.255   5.392   2.242  1.00 75.65           O  
ATOM   2846  SG  CYS B 368     -12.480   4.242  -0.473  1.00 75.65           S  
ATOM   2847  N   SER B 369     -12.482   4.799   3.448  1.00 62.12           N  
ATOM   2848  CA  SER B 369     -12.355   6.076   4.142  1.00 62.12           C  
ATOM   2849  C   SER B 369     -12.062   7.210   3.165  1.00 62.12           C  
ATOM   2850  CB  SER B 369     -11.251   6.005   5.199  1.00 62.12           C  
ATOM   2851  O   SER B 369     -12.470   8.352   3.391  1.00 62.12           O  
ATOM   2852  OG  SER B 369     -10.034   5.561   4.625  1.00 62.12           O  
ATOM   2853  N   ALA B 370     -11.355   6.841   2.003  1.00 52.60           N  
ATOM   2854  CA  ALA B 370     -10.959   7.832   1.006  1.00 52.60           C  
ATOM   2855  C   ALA B 370     -12.181   8.463   0.345  1.00 52.60           C  
ATOM   2856  CB  ALA B 370     -10.058   7.194  -0.049  1.00 52.60           C  
ATOM   2857  O   ALA B 370     -12.121   9.602  -0.125  1.00 52.60           O  
ATOM   2858  N   ASP B 371     -13.251   7.677   0.210  1.00 54.50           N  
ATOM   2859  CA  ASP B 371     -14.469   8.164  -0.431  1.00 54.50           C  
ATOM   2860  C   ASP B 371     -15.287   9.025   0.529  1.00 54.50           C  
ATOM   2861  CB  ASP B 371     -15.314   6.994  -0.938  1.00 54.50           C  
ATOM   2862  O   ASP B 371     -16.253   9.674   0.120  1.00 54.50           O  
ATOM   2863  CG  ASP B 371     -14.790   6.403  -2.235  1.00 54.50           C  
ATOM   2864  OD1 ASP B 371     -13.876   6.995  -2.850  1.00 54.50           O  
ATOM   2865  OD2 ASP B 371     -15.296   5.337  -2.647  1.00 54.50           O  
ATOM   2866  N   ASP B 372     -15.042   8.748   1.832  1.00 42.36           N  
ATOM   2867  CA  ASP B 372     -15.776   9.522   2.828  1.00 42.36           C  
ATOM   2868  C   ASP B 372     -15.528  11.019   2.653  1.00 42.36           C  
ATOM   2869  CB  ASP B 372     -15.385   9.087   4.242  1.00 42.36           C  
ATOM   2870  O   ASP B 372     -14.412  11.497   2.862  1.00 42.36           O  
ATOM   2871  CG  ASP B 372     -16.303   8.018   4.809  1.00 42.36           C  
ATOM   2872  OD1 ASP B 372     -17.394   7.789   4.244  1.00 42.36           O  
ATOM   2873  OD2 ASP B 372     -15.933   7.401   5.831  1.00 42.36           O  
ATOM   2874  N   ASP B 373     -15.905  11.352   1.454  1.00 38.49           N  
ATOM   2875  CA  ASP B 373     -15.779  12.796   1.277  1.00 38.49           C  
ATOM   2876  C   ASP B 373     -16.388  13.549   2.457  1.00 38.49           C  
ATOM   2877  CB  ASP B 373     -16.444  13.236  -0.028  1.00 38.49           C  
ATOM   2878  O   ASP B 373     -16.321  14.778   2.517  1.00 38.49           O  
ATOM   2879  CG  ASP B 373     -15.676  12.799  -1.263  1.00 38.49           C  
ATOM   2880  OD1 ASP B 373     -14.469  12.492  -1.154  1.00 38.49           O  
ATOM   2881  OD2 ASP B 373     -16.282  12.763  -2.356  1.00 38.49           O  
ATOM   2882  N   ASN B 374     -17.263  12.663   3.098  1.00 32.37           N  
ATOM   2883  CA  ASN B 374     -18.009  13.493   4.039  1.00 32.37           C  
ATOM   2884  C   ASN B 374     -17.118  13.990   5.175  1.00 32.37           C  
ATOM   2885  CB  ASN B 374     -19.206  12.723   4.601  1.00 32.37           C  
ATOM   2886  O   ASN B 374     -17.277  13.571   6.322  1.00 32.37           O  
ATOM   2887  CG  ASN B 374     -20.479  12.968   3.815  1.00 32.37           C  
ATOM   2888  ND2 ASN B 374     -21.533  12.235   4.150  1.00 32.37           N  
ATOM   2889  OD1 ASN B 374     -20.513  13.809   2.913  1.00 32.37           O  
ATOM   2890  N   PHE B 375     -15.831  13.544   4.986  1.00 30.32           N  
ATOM   2891  CA  PHE B 375     -15.279  14.381   6.045  1.00 30.32           C  
ATOM   2892  C   PHE B 375     -15.842  15.795   5.966  1.00 30.32           C  
ATOM   2893  CB  PHE B 375     -13.750  14.419   5.961  1.00 30.32           C  
ATOM   2894  O   PHE B 375     -15.679  16.478   4.953  1.00 30.32           O  
ATOM   2895  CG  PHE B 375     -13.078  14.745   7.267  1.00 30.32           C  
ATOM   2896  CD1 PHE B 375     -12.684  16.045   7.556  1.00 30.32           C  
ATOM   2897  CD2 PHE B 375     -12.840  13.750   8.207  1.00 30.32           C  
ATOM   2898  CE1 PHE B 375     -12.061  16.350   8.765  1.00 30.32           C  
ATOM   2899  CE2 PHE B 375     -12.219  14.046   9.416  1.00 30.32           C  
ATOM   2900  CZ  PHE B 375     -11.830  15.347   9.693  1.00 30.32           C  
ATOM   2901  N   LEU B 376     -17.044  15.734   6.217  1.00 28.38           N  
ATOM   2902  CA  LEU B 376     -17.391  17.140   6.388  1.00 28.38           C  
ATOM   2903  C   LEU B 376     -16.263  17.898   7.081  1.00 28.38           C  
ATOM   2904  CB  LEU B 376     -18.685  17.278   7.195  1.00 28.38           C  
ATOM   2905  O   LEU B 376     -15.939  17.617   8.236  1.00 28.38           O  
ATOM   2906  CG  LEU B 376     -19.960  17.538   6.391  1.00 28.38           C  
ATOM   2907  CD1 LEU B 376     -21.097  16.659   6.902  1.00 28.38           C  
ATOM   2908  CD2 LEU B 376     -20.345  19.012   6.461  1.00 28.38           C  
ATOM   2909  N   VAL B 377     -15.143  17.790   6.431  1.00 30.95           N  
ATOM   2910  CA  VAL B 377     -14.243  18.676   7.163  1.00 30.95           C  
ATOM   2911  C   VAL B 377     -14.998  19.928   7.606  1.00 30.95           C  
ATOM   2912  CB  VAL B 377     -13.015  19.068   6.310  1.00 30.95           C  
ATOM   2913  O   VAL B 377     -15.503  20.684   6.772  1.00 30.95           O  
ATOM   2914  CG1 VAL B 377     -12.081  19.983   7.099  1.00 30.95           C  
ATOM   2915  CG2 VAL B 377     -12.273  17.818   5.840  1.00 30.95           C  
ATOM   2916  N   PRO B 378     -15.700  19.813   8.640  1.00 31.17           N  
ATOM   2917  CA  PRO B 378     -16.310  21.115   8.919  1.00 31.17           C  
ATOM   2918  C   PRO B 378     -15.412  22.284   8.522  1.00 31.17           C  
ATOM   2919  CB  PRO B 378     -16.530  21.084  10.433  1.00 31.17           C  
ATOM   2920  O   PRO B 378     -14.198  22.236   8.739  1.00 31.17           O  
ATOM   2921  CG  PRO B 378     -16.064  19.730  10.860  1.00 31.17           C  
ATOM   2922  CD  PRO B 378     -15.445  19.044   9.676  1.00 31.17           C  
ATOM   2923  N   ILE B 379     -15.402  22.670   7.312  1.00 35.73           N  
ATOM   2924  CA  ILE B 379     -14.714  23.949   7.176  1.00 35.73           C  
ATOM   2925  C   ILE B 379     -14.889  24.767   8.454  1.00 35.73           C  
ATOM   2926  CB  ILE B 379     -15.233  24.743   5.956  1.00 35.73           C  
ATOM   2927  O   ILE B 379     -15.873  25.495   8.602  1.00 35.73           O  
ATOM   2928  CG1 ILE B 379     -15.057  23.925   4.672  1.00 35.73           C  
ATOM   2929  CG2 ILE B 379     -14.517  26.093   5.847  1.00 35.73           C  
ATOM   2930  CD1 ILE B 379     -15.777  24.507   3.464  1.00 35.73           C  
ATOM   2931  N   ALA B 380     -14.855  23.987   9.555  1.00 39.34           N  
ATOM   2932  CA  ALA B 380     -15.139  24.538  10.878  1.00 39.34           C  
ATOM   2933  C   ALA B 380     -14.153  25.646  11.234  1.00 39.34           C  
ATOM   2934  CB  ALA B 380     -15.100  23.434  11.932  1.00 39.34           C  
ATOM   2935  O   ALA B 380     -14.214  26.211  12.328  1.00 39.34           O  
ATOM   2936  N   VAL B 381     -13.075  25.754  10.253  1.00 45.01           N  
ATOM   2937  CA  VAL B 381     -12.219  26.822  10.757  1.00 45.01           C  
ATOM   2938  C   VAL B 381     -13.001  28.132  10.806  1.00 45.01           C  
ATOM   2939  CB  VAL B 381     -10.951  26.991   9.890  1.00 45.01           C  
ATOM   2940  O   VAL B 381     -12.864  28.910  11.753  1.00 45.01           O  
ATOM   2941  CG1 VAL B 381     -10.112  28.169  10.382  1.00 45.01           C  
ATOM   2942  CG2 VAL B 381     -10.126  25.705   9.896  1.00 45.01           C  
ATOM   2943  N   GLY B 382     -13.997  28.262   9.776  1.00 42.80           N  
ATOM   2944  CA  GLY B 382     -14.780  29.487   9.801  1.00 42.80           C  
ATOM   2945  C   GLY B 382     -15.769  29.539  10.951  1.00 42.80           C  
ATOM   2946  O   GLY B 382     -15.865  30.551  11.648  1.00 42.80           O  
ATOM   2947  N   ALA B 383     -16.467  28.377  11.114  1.00 44.67           N  
ATOM   2948  CA  ALA B 383     -17.407  28.328  12.231  1.00 44.67           C  
ATOM   2949  C   ALA B 383     -16.670  28.311  13.567  1.00 44.67           C  
ATOM   2950  CB  ALA B 383     -18.314  27.106  12.111  1.00 44.67           C  
ATOM   2951  O   ALA B 383     -17.086  28.972  14.522  1.00 44.67           O  
ATOM   2952  N   ALA B 384     -15.555  27.603  13.611  1.00 48.84           N  
ATOM   2953  CA  ALA B 384     -14.731  27.607  14.817  1.00 48.84           C  
ATOM   2954  C   ALA B 384     -14.091  28.974  15.039  1.00 48.84           C  
ATOM   2955  CB  ALA B 384     -13.656  26.527  14.731  1.00 48.84           C  
ATOM   2956  O   ALA B 384     -14.014  29.454  16.173  1.00 48.84           O  
ATOM   2957  N   LEU B 385     -13.766  29.607  13.804  1.00 48.91           N  
ATOM   2958  CA  LEU B 385     -13.229  30.960  13.899  1.00 48.91           C  
ATOM   2959  C   LEU B 385     -14.285  31.928  14.422  1.00 48.91           C  
ATOM   2960  CB  LEU B 385     -12.720  31.432  12.535  1.00 48.91           C  
ATOM   2961  O   LEU B 385     -13.988  32.786  15.257  1.00 48.91           O  
ATOM   2962  CG  LEU B 385     -11.312  30.979  12.143  1.00 48.91           C  
ATOM   2963  CD1 LEU B 385     -11.136  31.044  10.630  1.00 48.91           C  
ATOM   2964  CD2 LEU B 385     -10.261  31.831  12.846  1.00 48.91           C  
ATOM   2965  N   ALA B 386     -15.523  31.732  13.967  1.00 51.58           N  
ATOM   2966  CA  ALA B 386     -16.613  32.580  14.441  1.00 51.58           C  
ATOM   2967  C   ALA B 386     -16.930  32.298  15.907  1.00 51.58           C  
ATOM   2968  CB  ALA B 386     -17.859  32.376  13.582  1.00 51.58           C  
ATOM   2969  O   ALA B 386     -17.148  33.225  16.691  1.00 51.58           O  
ATOM   2970  N   GLY B 387     -16.822  31.047  16.259  1.00 55.53           N  
ATOM   2971  CA  GLY B 387     -17.078  30.663  17.638  1.00 55.53           C  
ATOM   2972  C   GLY B 387     -15.999  31.128  18.597  1.00 55.53           C  
ATOM   2973  O   GLY B 387     -16.299  31.637  19.679  1.00 55.53           O  
ATOM   2974  N   VAL B 388     -14.737  31.029  18.138  1.00 56.85           N  
ATOM   2975  CA  VAL B 388     -13.617  31.461  18.967  1.00 56.85           C  
ATOM   2976  C   VAL B 388     -13.627  32.982  19.098  1.00 56.85           C  
ATOM   2977  CB  VAL B 388     -12.265  30.985  18.388  1.00 56.85           C  
ATOM   2978  O   VAL B 388     -13.372  33.520  20.178  1.00 56.85           O  
ATOM   2979  CG1 VAL B 388     -11.100  31.604  19.157  1.00 56.85           C  
ATOM   2980  CG2 VAL B 388     -12.180  29.460  18.419  1.00 56.85           C  
ATOM   2981  N   LEU B 389     -14.033  33.653  17.978  1.00 55.15           N  
ATOM   2982  CA  LEU B 389     -14.122  35.108  18.028  1.00 55.15           C  
ATOM   2983  C   LEU B 389     -15.206  35.553  19.004  1.00 55.15           C  
ATOM   2984  CB  LEU B 389     -14.408  35.676  16.635  1.00 55.15           C  
ATOM   2985  O   LEU B 389     -15.001  36.487  19.783  1.00 55.15           O  
ATOM   2986  CG  LEU B 389     -13.343  36.605  16.050  1.00 55.15           C  
ATOM   2987  CD1 LEU B 389     -13.102  36.276  14.581  1.00 55.15           C  
ATOM   2988  CD2 LEU B 389     -13.755  38.064  16.216  1.00 55.15           C  
ATOM   2989  N   ILE B 390     -16.267  34.764  19.001  1.00 56.60           N  
ATOM   2990  CA  ILE B 390     -17.373  35.097  19.892  1.00 56.60           C  
ATOM   2991  C   ILE B 390     -16.958  34.856  21.341  1.00 56.60           C  
ATOM   2992  CB  ILE B 390     -18.638  34.276  19.553  1.00 56.60           C  
ATOM   2993  O   ILE B 390     -17.223  35.684  22.216  1.00 56.60           O  
ATOM   2994  CG1 ILE B 390     -19.178  34.673  18.174  1.00 56.60           C  
ATOM   2995  CG2 ILE B 390     -19.707  34.461  20.634  1.00 56.60           C  
ATOM   2996  CD1 ILE B 390     -20.277  33.757  17.653  1.00 56.60           C  
ATOM   2997  N   LEU B 391     -16.223  33.846  21.594  1.00 59.06           N  
ATOM   2998  CA  LEU B 391     -15.777  33.504  22.940  1.00 59.06           C  
ATOM   2999  C   LEU B 391     -14.739  34.503  23.439  1.00 59.06           C  
ATOM   3000  CB  LEU B 391     -15.196  32.088  22.969  1.00 59.06           C  
ATOM   3001  O   LEU B 391     -14.791  34.936  24.592  1.00 59.06           O  
ATOM   3002  CG  LEU B 391     -16.190  30.952  23.212  1.00 59.06           C  
ATOM   3003  CD1 LEU B 391     -15.537  29.605  22.919  1.00 59.06           C  
ATOM   3004  CD2 LEU B 391     -16.714  30.997  24.643  1.00 59.06           C  
ATOM   3005  N   VAL B 392     -13.841  34.932  22.548  1.00 57.66           N  
ATOM   3006  CA  VAL B 392     -12.789  35.876  22.913  1.00 57.66           C  
ATOM   3007  C   VAL B 392     -13.397  37.254  23.164  1.00 57.66           C  
ATOM   3008  CB  VAL B 392     -11.701  35.964  21.819  1.00 57.66           C  
ATOM   3009  O   VAL B 392     -13.013  37.945  24.110  1.00 57.66           O  
ATOM   3010  CG1 VAL B 392     -10.693  37.064  22.148  1.00 57.66           C  
ATOM   3011  CG2 VAL B 392     -10.996  34.619  21.659  1.00 57.66           C  
ATOM   3012  N   LEU B 393     -14.473  37.543  22.347  1.00 59.77           N  
ATOM   3013  CA  LEU B 393     -15.149  38.819  22.553  1.00 59.77           C  
ATOM   3014  C   LEU B 393     -15.884  38.835  23.889  1.00 59.77           C  
ATOM   3015  CB  LEU B 393     -16.133  39.095  21.413  1.00 59.77           C  
ATOM   3016  O   LEU B 393     -15.857  39.839  24.605  1.00 59.77           O  
ATOM   3017  CG  LEU B 393     -15.552  39.754  20.161  1.00 59.77           C  
ATOM   3018  CD1 LEU B 393     -16.519  39.613  18.991  1.00 59.77           C  
ATOM   3019  CD2 LEU B 393     -15.237  41.222  20.427  1.00 59.77           C  
ATOM   3020  N   LEU B 394     -16.392  37.656  24.171  1.00 61.74           N  
ATOM   3021  CA  LEU B 394     -17.092  37.551  25.447  1.00 61.74           C  
ATOM   3022  C   LEU B 394     -16.115  37.651  26.613  1.00 61.74           C  
ATOM   3023  CB  LEU B 394     -17.867  36.233  25.526  1.00 61.74           C  
ATOM   3024  O   LEU B 394     -16.379  38.354  27.591  1.00 61.74           O  
ATOM   3025  CG  LEU B 394     -19.152  36.151  24.701  1.00 61.74           C  
ATOM   3026  CD1 LEU B 394     -19.684  34.722  24.689  1.00 61.74           C  
ATOM   3027  CD2 LEU B 394     -20.201  37.113  25.248  1.00 61.74           C  
ATOM   3028  N   ALA B 395     -14.972  37.051  26.464  1.00 63.48           N  
ATOM   3029  CA  ALA B 395     -13.942  37.072  27.499  1.00 63.48           C  
ATOM   3030  C   ALA B 395     -13.318  38.460  27.624  1.00 63.48           C  
ATOM   3031  CB  ALA B 395     -12.864  36.033  27.199  1.00 63.48           C  
ATOM   3032  O   ALA B 395     -13.036  38.923  28.732  1.00 63.48           O  
ATOM   3033  N   TYR B 396     -13.186  39.145  26.457  1.00 64.50           N  
ATOM   3034  CA  TYR B 396     -12.657  40.504  26.430  1.00 64.50           C  
ATOM   3035  C   TYR B 396     -13.560  41.457  27.203  1.00 64.50           C  
ATOM   3036  CB  TYR B 396     -12.499  40.991  24.986  1.00 64.50           C  
ATOM   3037  O   TYR B 396     -13.082  42.258  28.010  1.00 64.50           O  
ATOM   3038  CG  TYR B 396     -11.924  42.382  24.874  1.00 64.50           C  
ATOM   3039  CD1 TYR B 396     -12.749  43.483  24.658  1.00 64.50           C  
ATOM   3040  CD2 TYR B 396     -10.554  42.598  24.983  1.00 64.50           C  
ATOM   3041  CE1 TYR B 396     -12.223  44.766  24.552  1.00 64.50           C  
ATOM   3042  CE2 TYR B 396     -10.017  43.877  24.878  1.00 64.50           C  
ATOM   3043  OH  TYR B 396     -10.332  46.221  24.559  1.00 64.50           O  
ATOM   3044  CZ  TYR B 396     -10.858  44.953  24.664  1.00 64.50           C  
ATOM   3045  N   PHE B 397     -14.827  41.261  27.137  1.00 63.70           N  
ATOM   3046  CA  PHE B 397     -15.770  42.178  27.767  1.00 63.70           C  
ATOM   3047  C   PHE B 397     -15.914  41.869  29.252  1.00 63.70           C  
ATOM   3048  CB  PHE B 397     -17.137  42.101  27.080  1.00 63.70           C  
ATOM   3049  O   PHE B 397     -16.043  42.781  30.072  1.00 63.70           O  
ATOM   3050  CG  PHE B 397     -17.226  42.913  25.815  1.00 63.70           C  
ATOM   3051  CD1 PHE B 397     -17.294  44.299  25.866  1.00 63.70           C  
ATOM   3052  CD2 PHE B 397     -17.243  42.287  24.575  1.00 63.70           C  
ATOM   3053  CE1 PHE B 397     -17.377  45.053  24.697  1.00 63.70           C  
ATOM   3054  CE2 PHE B 397     -17.326  43.033  23.403  1.00 63.70           C  
ATOM   3055  CZ  PHE B 397     -17.394  44.416  23.466  1.00 63.70           C  
ATOM   3056  N   ILE B 398     -15.761  40.636  29.580  1.00 62.74           N  
ATOM   3057  CA  ILE B 398     -15.856  40.219  30.975  1.00 62.74           C  
ATOM   3058  C   ILE B 398     -14.583  40.614  31.720  1.00 62.74           C  
ATOM   3059  CB  ILE B 398     -16.097  38.697  31.096  1.00 62.74           C  
ATOM   3060  O   ILE B 398     -14.640  41.051  32.871  1.00 62.74           O  
ATOM   3061  CG1 ILE B 398     -17.428  38.314  30.439  1.00 62.74           C  
ATOM   3062  CG2 ILE B 398     -16.064  38.260  32.563  1.00 62.74           C  
ATOM   3063  CD1 ILE B 398     -17.619  36.814  30.257  1.00 62.74           C  
ATOM   3064  N   GLY B 399     -13.460  40.488  31.167  1.00 57.38           N  
ATOM   3065  CA  GLY B 399     -12.167  40.799  31.754  1.00 57.38           C  
ATOM   3066  C   GLY B 399     -11.938  42.287  31.940  1.00 57.38           C  
ATOM   3067  O   GLY B 399     -11.250  42.703  32.875  1.00 57.38           O  
ATOM   3068  N   LEU B 400     -12.447  43.189  31.111  1.00 57.06           N  
ATOM   3069  CA  LEU B 400     -12.349  44.637  31.254  1.00 57.06           C  
ATOM   3070  C   LEU B 400     -13.057  45.108  32.520  1.00 57.06           C  
ATOM   3071  CB  LEU B 400     -12.945  45.339  30.031  1.00 57.06           C  
ATOM   3072  O   LEU B 400     -12.620  46.067  33.160  1.00 57.06           O  
ATOM   3073  CG  LEU B 400     -11.947  45.954  29.048  1.00 57.06           C  
ATOM   3074  CD1 LEU B 400     -12.061  45.281  27.685  1.00 57.06           C  
ATOM   3075  CD2 LEU B 400     -12.174  47.458  28.928  1.00 57.06           C  
ATOM   3076  N   LYS B 401     -14.013  44.501  32.943  1.00 54.92           N  
ATOM   3077  CA  LYS B 401     -14.786  44.922  34.108  1.00 54.92           C  
ATOM   3078  C   LYS B 401     -14.034  44.626  35.403  1.00 54.92           C  
ATOM   3079  CB  LYS B 401     -16.150  44.231  34.126  1.00 54.92           C  
ATOM   3080  O   LYS B 401     -14.133  45.383  36.371  1.00 54.92           O  
ATOM   3081  CG  LYS B 401     -17.293  45.105  33.628  1.00 54.92           C  
ATOM   3082  CD  LYS B 401     -18.636  44.399  33.765  1.00 54.92           C  
ATOM   3083  CE  LYS B 401     -19.779  45.270  33.261  1.00 54.92           C  
ATOM   3084  NZ  LYS B 401     -21.109  44.639  33.514  1.00 54.92           N  
ATOM   3085  N   HIS B 402     -13.201  43.683  35.408  1.00 50.23           N  
ATOM   3086  CA  HIS B 402     -12.600  43.249  36.664  1.00 50.23           C  
ATOM   3087  C   HIS B 402     -11.338  44.047  36.976  1.00 50.23           C  
ATOM   3088  CB  HIS B 402     -12.277  41.754  36.616  1.00 50.23           C  
ATOM   3089  O   HIS B 402     -10.882  44.072  38.122  1.00 50.23           O  
ATOM   3090  CG  HIS B 402     -13.295  40.898  37.301  1.00 50.23           C  
ATOM   3091  CD2 HIS B 402     -14.150  39.970  36.812  1.00 50.23           C  
ATOM   3092  ND1 HIS B 402     -13.518  40.952  38.660  1.00 50.23           N  
ATOM   3093  CE1 HIS B 402     -14.469  40.089  38.978  1.00 50.23           C  
ATOM   3094  NE2 HIS B 402     -14.870  39.481  37.875  1.00 50.23           N  
ATOM   3095  N   HIS B 403     -10.682  44.681  36.054  1.00 43.51           N  
ATOM   3096  CA  HIS B 403      -9.370  45.228  36.384  1.00 43.51           C  
ATOM   3097  C   HIS B 403      -9.495  46.593  37.052  1.00 43.51           C  
ATOM   3098  CB  HIS B 403      -8.503  45.335  35.128  1.00 43.51           C  
ATOM   3099  O   HIS B 403      -8.499  47.159  37.508  1.00 43.51           O  
ATOM   3100  CG  HIS B 403      -7.449  44.279  35.035  1.00 43.51           C  
ATOM   3101  CD2 HIS B 403      -7.328  43.215  34.207  1.00 43.51           C  
ATOM   3102  ND1 HIS B 403      -6.352  44.247  35.868  1.00 43.51           N  
ATOM   3103  CE1 HIS B 403      -5.598  43.206  35.554  1.00 43.51           C  
ATOM   3104  NE2 HIS B 403      -6.169  42.563  34.550  1.00 43.51           N  
ATOM   3105  N   HIS B 404     -10.659  47.210  37.153  1.00 40.03           N  
ATOM   3106  CA  HIS B 404     -10.621  48.563  37.696  1.00 40.03           C  
ATOM   3107  C   HIS B 404     -10.406  48.545  39.206  1.00 40.03           C  
ATOM   3108  CB  HIS B 404     -11.911  49.312  37.359  1.00 40.03           C  
ATOM   3109  O   HIS B 404     -10.276  49.600  39.831  1.00 40.03           O  
ATOM   3110  CG  HIS B 404     -11.843  50.076  36.075  1.00 40.03           C  
ATOM   3111  CD2 HIS B 404     -12.793  50.763  35.397  1.00 40.03           C  
ATOM   3112  ND1 HIS B 404     -10.685  50.188  35.336  1.00 40.03           N  
ATOM   3113  CE1 HIS B 404     -10.927  50.915  34.258  1.00 40.03           C  
ATOM   3114  NE2 HIS B 404     -12.199  51.275  34.271  1.00 40.03           N  
ATOM   3115  N   ALA B 405     -10.583  47.410  39.849  1.00 37.29           N  
ATOM   3116  CA  ALA B 405     -10.725  47.660  41.281  1.00 37.29           C  
ATOM   3117  C   ALA B 405      -9.375  47.976  41.919  1.00 37.29           C  
ATOM   3118  CB  ALA B 405     -11.368  46.459  41.970  1.00 37.29           C  
ATOM   3119  O   ALA B 405      -9.309  48.353  43.092  1.00 37.29           O  
ATOM   3120  N   GLY B 406      -8.287  47.506  41.385  1.00 31.84           N  
ATOM   3121  CA  GLY B 406      -7.204  47.342  42.341  1.00 31.84           C  
ATOM   3122  C   GLY B 406      -6.588  48.658  42.777  1.00 31.84           C  
ATOM   3123  O   GLY B 406      -5.768  48.692  43.697  1.00 31.84           O  
ATOM   3124  N   TYR B 407      -6.515  49.674  41.937  1.00 32.23           N  
ATOM   3125  CA  TYR B 407      -5.375  50.515  42.285  1.00 32.23           C  
ATOM   3126  C   TYR B 407      -5.644  51.294  43.568  1.00 32.23           C  
ATOM   3127  CB  TYR B 407      -5.053  51.484  41.144  1.00 32.23           C  
ATOM   3128  O   TYR B 407      -6.045  52.459  43.521  1.00 32.23           O  
ATOM   3129  CG  TYR B 407      -3.880  51.055  40.296  1.00 32.23           C  
ATOM   3130  CD1 TYR B 407      -2.583  51.447  40.617  1.00 32.23           C  
ATOM   3131  CD2 TYR B 407      -4.067  50.257  39.172  1.00 32.23           C  
ATOM   3132  CE1 TYR B 407      -1.499  51.055  39.837  1.00 32.23           C  
ATOM   3133  CE2 TYR B 407      -2.991  49.859  38.385  1.00 32.23           C  
ATOM   3134  OH  TYR B 407      -0.644  49.872  37.950  1.00 32.23           O  
ATOM   3135  CZ  TYR B 407      -1.713  50.262  38.726  1.00 32.23           C  
ATOM   3136  N   GLU B 408      -6.558  50.861  44.453  1.00 28.31           N  
ATOM   3137  CA  GLU B 408      -6.612  51.806  45.565  1.00 28.31           C  
ATOM   3138  C   GLU B 408      -5.321  51.776  46.378  1.00 28.31           C  
ATOM   3139  CB  GLU B 408      -7.810  51.505  46.469  1.00 28.31           C  
ATOM   3140  O   GLU B 408      -5.018  50.778  47.035  1.00 28.31           O  
ATOM   3141  CG  GLU B 408      -9.034  52.360  46.173  1.00 28.31           C  
ATOM   3142  CD  GLU B 408     -10.153  52.176  47.185  1.00 28.31           C  
ATOM   3143  OE1 GLU B 408     -11.110  52.983  47.185  1.00 28.31           O  
ATOM   3144  OE2 GLU B 408     -10.072  51.217  47.986  1.00 28.31           O  
ATOM   3145  N   GLN B 409      -4.133  51.791  45.911  1.00 24.32           N  
ATOM   3146  CA  GLN B 409      -3.031  51.830  46.867  1.00 24.32           C  
ATOM   3147  C   GLN B 409      -3.078  53.102  47.708  1.00 24.32           C  
ATOM   3148  CB  GLN B 409      -1.688  51.729  46.143  1.00 24.32           C  
ATOM   3149  O   GLN B 409      -3.506  54.154  47.229  1.00 24.32           O  
ATOM   3150  CG  GLN B 409      -0.898  50.473  46.485  1.00 24.32           C  
ATOM   3151  CD  GLN B 409       0.407  50.372  45.717  1.00 24.32           C  
ATOM   3152  NE2 GLN B 409       1.319  49.537  46.204  1.00 24.32           N  
ATOM   3153  OE1 GLN B 409       0.593  51.038  44.694  1.00 24.32           O  
ATOM   3154  N   PHE B 410      -2.526  52.901  49.063  1.00 23.53           N  
ATOM   3155  CA  PHE B 410      -1.540  53.751  49.719  1.00 23.53           C  
ATOM   3156  C   PHE B 410      -0.320  53.951  48.828  1.00 23.53           C  
ATOM   3157  CB  PHE B 410      -1.117  53.149  51.062  1.00 23.53           C  
ATOM   3158  O   PHE B 410       0.084  53.038  48.105  1.00 23.53           O  
ATOM   3159  CG  PHE B 410      -2.139  53.319  52.153  1.00 23.53           C  
ATOM   3160  CD1 PHE B 410      -2.201  54.495  52.890  1.00 23.53           C  
ATOM   3161  CD2 PHE B 410      -3.040  52.301  52.441  1.00 23.53           C  
ATOM   3162  CE1 PHE B 410      -3.146  54.655  53.900  1.00 23.53           C  
ATOM   3163  CE2 PHE B 410      -3.988  52.454  53.449  1.00 23.53           C  
ATOM   3164  CZ  PHE B 410      -4.038  53.631  54.178  1.00 23.53           C  
TER    3165      PHE B 410                                                      
ATOM   3166  N   MET C   1       5.772  13.563  -5.715  1.00 49.23           N  
ATOM   3167  CA  MET C   1       6.177  14.419  -4.604  1.00 49.23           C  
ATOM   3168  C   MET C   1       4.981  15.173  -4.033  1.00 49.23           C  
ATOM   3169  CB  MET C   1       7.254  15.409  -5.052  1.00 49.23           C  
ATOM   3170  O   MET C   1       4.831  15.277  -2.815  1.00 49.23           O  
ATOM   3171  CG  MET C   1       8.673  14.933  -4.787  1.00 49.23           C  
ATOM   3172  SD  MET C   1       9.884  16.311  -4.759  1.00 49.23           S  
ATOM   3173  CE  MET C   1      10.412  16.309  -6.495  1.00 49.23           C  
ATOM   3174  N   ALA C   2       4.124  15.604  -4.967  1.00 59.76           N  
ATOM   3175  CA  ALA C   2       2.911  16.305  -4.554  1.00 59.76           C  
ATOM   3176  C   ALA C   2       1.935  15.354  -3.867  1.00 59.76           C  
ATOM   3177  CB  ALA C   2       2.244  16.968  -5.757  1.00 59.76           C  
ATOM   3178  O   ALA C   2       1.204  15.754  -2.958  1.00 59.76           O  
ATOM   3179  N   GLY C   3       2.072  14.093  -4.250  1.00 70.50           N  
ATOM   3180  CA  GLY C   3       1.207  13.102  -3.630  1.00 70.50           C  
ATOM   3181  C   GLY C   3       1.541  12.847  -2.172  1.00 70.50           C  
ATOM   3182  O   GLY C   3       0.646  12.780  -1.327  1.00 70.50           O  
ATOM   3183  N   THR C   4       2.780  12.794  -1.861  1.00 75.78           N  
ATOM   3184  CA  THR C   4       3.238  12.571  -0.495  1.00 75.78           C  
ATOM   3185  C   THR C   4       2.919  13.775   0.387  1.00 75.78           C  
ATOM   3186  CB  THR C   4       4.752  12.287  -0.452  1.00 75.78           C  
ATOM   3187  O   THR C   4       2.500  13.616   1.535  1.00 75.78           O  
ATOM   3188  CG2 THR C   4       5.065  10.895  -0.989  1.00 75.78           C  
ATOM   3189  OG1 THR C   4       5.436  13.260  -1.251  1.00 75.78           O  
ATOM   3190  N   ALA C   5       3.050  15.003  -0.126  1.00 79.18           N  
ATOM   3191  CA  ALA C   5       2.750  16.236   0.598  1.00 79.18           C  
ATOM   3192  C   ALA C   5       1.268  16.317   0.953  1.00 79.18           C  
ATOM   3193  CB  ALA C   5       3.163  17.452  -0.228  1.00 79.18           C  
ATOM   3194  O   ALA C   5       0.913  16.632   2.092  1.00 79.18           O  
ATOM   3195  N   LEU C   6       0.521  15.976  -0.048  1.00 81.68           N  
ATOM   3196  CA  LEU C   6      -0.923  16.018   0.151  1.00 81.68           C  
ATOM   3197  C   LEU C   6      -1.350  15.044   1.244  1.00 81.68           C  
ATOM   3198  CB  LEU C   6      -1.654  15.692  -1.154  1.00 81.68           C  
ATOM   3199  O   LEU C   6      -2.118  15.405   2.138  1.00 81.68           O  
ATOM   3200  CG  LEU C   6      -3.183  15.718  -1.100  1.00 81.68           C  
ATOM   3201  CD1 LEU C   6      -3.676  17.117  -0.745  1.00 81.68           C  
ATOM   3202  CD2 LEU C   6      -3.773  15.258  -2.428  1.00 81.68           C  
ATOM   3203  N   LYS C   7      -0.889  13.818   1.222  1.00 80.43           N  
ATOM   3204  CA  LYS C   7      -1.206  12.817   2.236  1.00 80.43           C  
ATOM   3205  C   LYS C   7      -0.783  13.287   3.625  1.00 80.43           C  
ATOM   3206  CB  LYS C   7      -0.530  11.485   1.906  1.00 80.43           C  
ATOM   3207  O   LYS C   7      -1.530  13.131   4.593  1.00 80.43           O  
ATOM   3208  CG  LYS C   7      -1.314  10.618   0.931  1.00 80.43           C  
ATOM   3209  CD  LYS C   7      -0.639   9.269   0.716  1.00 80.43           C  
ATOM   3210  CE  LYS C   7      -1.363   8.443  -0.339  1.00 80.43           C  
ATOM   3211  NZ  LYS C   7      -0.665   7.149  -0.604  1.00 80.43           N  
ATOM   3212  N   ARG C   8       0.441  13.857   3.687  1.00 84.83           N  
ATOM   3213  CA  ARG C   8       0.942  14.389   4.950  1.00 84.83           C  
ATOM   3214  C   ARG C   8       0.045  15.509   5.466  1.00 84.83           C  
ATOM   3215  CB  ARG C   8       2.376  14.898   4.788  1.00 84.83           C  
ATOM   3216  O   ARG C   8      -0.319  15.527   6.644  1.00 84.83           O  
ATOM   3217  CG  ARG C   8       2.936  15.568   6.033  1.00 84.83           C  
ATOM   3218  CD  ARG C   8       3.153  14.570   7.161  1.00 84.83           C  
ATOM   3219  NE  ARG C   8       3.758  15.201   8.331  1.00 84.83           N  
ATOM   3220  NH1 ARG C   8       5.736  14.014   8.205  1.00 84.83           N  
ATOM   3221  NH2 ARG C   8       5.424  15.557   9.871  1.00 84.83           N  
ATOM   3222  CZ  ARG C   8       4.972  14.923   8.799  1.00 84.83           C  
ATOM   3223  N   LEU C   9      -0.399  16.392   4.623  1.00 88.38           N  
ATOM   3224  CA  LEU C   9      -1.231  17.526   5.008  1.00 88.38           C  
ATOM   3225  C   LEU C   9      -2.617  17.061   5.443  1.00 88.38           C  
ATOM   3226  CB  LEU C   9      -1.354  18.519   3.849  1.00 88.38           C  
ATOM   3227  O   LEU C   9      -3.185  17.596   6.397  1.00 88.38           O  
ATOM   3228  CG  LEU C   9      -0.120  19.375   3.556  1.00 88.38           C  
ATOM   3229  CD1 LEU C   9      -0.314  20.157   2.261  1.00 88.38           C  
ATOM   3230  CD2 LEU C   9       0.164  20.319   4.719  1.00 88.38           C  
ATOM   3231  N   MET C  10      -3.113  16.080   4.802  1.00 84.33           N  
ATOM   3232  CA  MET C  10      -4.402  15.518   5.194  1.00 84.33           C  
ATOM   3233  C   MET C  10      -4.324  14.893   6.583  1.00 84.33           C  
ATOM   3234  CB  MET C  10      -4.866  14.474   4.176  1.00 84.33           C  
ATOM   3235  O   MET C  10      -5.232  15.067   7.398  1.00 84.33           O  
ATOM   3236  CG  MET C  10      -5.350  15.070   2.864  1.00 84.33           C  
ATOM   3237  SD  MET C  10      -5.865  13.787   1.657  1.00 84.33           S  
ATOM   3238  CE  MET C  10      -7.609  13.596   2.118  1.00 84.33           C  
ATOM   3239  N   ALA C  11      -3.264  14.166   6.829  1.00 82.84           N  
ATOM   3240  CA  ALA C  11      -3.043  13.556   8.138  1.00 82.84           C  
ATOM   3241  C   ALA C  11      -2.912  14.621   9.224  1.00 82.84           C  
ATOM   3242  CB  ALA C  11      -1.798  12.673   8.110  1.00 82.84           C  
ATOM   3243  O   ALA C  11      -3.492  14.489  10.304  1.00 82.84           O  
ATOM   3244  N   GLU C  12      -2.226  15.699   8.904  1.00 87.43           N  
ATOM   3245  CA  GLU C  12      -2.018  16.773   9.870  1.00 87.43           C  
ATOM   3246  C   GLU C  12      -3.310  17.544  10.125  1.00 87.43           C  
ATOM   3247  CB  GLU C  12      -0.923  17.727   9.387  1.00 87.43           C  
ATOM   3248  O   GLU C  12      -3.587  17.946  11.257  1.00 87.43           O  
ATOM   3249  CG  GLU C  12       0.469  17.113   9.381  1.00 87.43           C  
ATOM   3250  CD  GLU C  12       1.581  18.148   9.325  1.00 87.43           C  
ATOM   3251  OE1 GLU C  12       2.735  17.782   9.003  1.00 87.43           O  
ATOM   3252  OE2 GLU C  12       1.297  19.333   9.606  1.00 87.43           O  
ATOM   3253  N   TYR C  13      -4.070  17.707   9.102  1.00 86.54           N  
ATOM   3254  CA  TYR C  13      -5.375  18.340   9.256  1.00 86.54           C  
ATOM   3255  C   TYR C  13      -6.281  17.510  10.158  1.00 86.54           C  
ATOM   3256  CB  TYR C  13      -6.040  18.540   7.890  1.00 86.54           C  
ATOM   3257  O   TYR C  13      -6.933  18.046  11.056  1.00 86.54           O  
ATOM   3258  CG  TYR C  13      -7.412  19.164   7.969  1.00 86.54           C  
ATOM   3259  CD1 TYR C  13      -8.518  18.537   7.399  1.00 86.54           C  
ATOM   3260  CD2 TYR C  13      -7.605  20.383   8.611  1.00 86.54           C  
ATOM   3261  CE1 TYR C  13      -9.784  19.110   7.467  1.00 86.54           C  
ATOM   3262  CE2 TYR C  13      -8.866  20.965   8.685  1.00 86.54           C  
ATOM   3263  OH  TYR C  13     -11.198  20.894   8.182  1.00 86.54           O  
ATOM   3264  CZ  TYR C  13      -9.948  20.322   8.112  1.00 86.54           C  
ATOM   3265  N   LYS C  14      -6.312  16.255   9.963  1.00 80.85           N  
ATOM   3266  CA  LYS C  14      -7.101  15.355  10.800  1.00 80.85           C  
ATOM   3267  C   LYS C  14      -6.671  15.445  12.261  1.00 80.85           C  
ATOM   3268  CB  LYS C  14      -6.975  13.913  10.304  1.00 80.85           C  
ATOM   3269  O   LYS C  14      -7.511  15.580  13.153  1.00 80.85           O  
ATOM   3270  CG  LYS C  14      -7.934  12.942  10.977  1.00 80.85           C  
ATOM   3271  CD  LYS C  14      -7.835  11.548  10.370  1.00 80.85           C  
ATOM   3272  CE  LYS C  14      -8.734  10.556  11.096  1.00 80.85           C  
ATOM   3273  NZ  LYS C  14      -8.684   9.202  10.468  1.00 80.85           N  
ATOM   3274  N   GLN C  15      -5.359  15.497  12.523  1.00 83.24           N  
ATOM   3275  CA  GLN C  15      -4.824  15.590  13.877  1.00 83.24           C  
ATOM   3276  C   GLN C  15      -5.221  16.907  14.537  1.00 83.24           C  
ATOM   3277  CB  GLN C  15      -3.302  15.446  13.865  1.00 83.24           C  
ATOM   3278  O   GLN C  15      -5.612  16.930  15.706  1.00 83.24           O  
ATOM   3279  CG  GLN C  15      -2.677  15.404  15.253  1.00 83.24           C  
ATOM   3280  CD  GLN C  15      -3.112  14.193  16.056  1.00 83.24           C  
ATOM   3281  NE2 GLN C  15      -3.071  14.312  17.378  1.00 83.24           N  
ATOM   3282  OE1 GLN C  15      -3.483  13.158  15.492  1.00 83.24           O  
ATOM   3283  N   LEU C  16      -5.222  17.971  13.744  1.00 83.73           N  
ATOM   3284  CA  LEU C  16      -5.555  19.287  14.278  1.00 83.73           C  
ATOM   3285  C   LEU C  16      -7.038  19.376  14.622  1.00 83.73           C  
ATOM   3286  CB  LEU C  16      -5.187  20.382  13.272  1.00 83.73           C  
ATOM   3287  O   LEU C  16      -7.423  20.097  15.545  1.00 83.73           O  
ATOM   3288  CG  LEU C  16      -3.717  20.803  13.237  1.00 83.73           C  
ATOM   3289  CD1 LEU C  16      -3.439  21.656  12.003  1.00 83.73           C  
ATOM   3290  CD2 LEU C  16      -3.346  21.558  14.509  1.00 83.73           C  
ATOM   3291  N   THR C  17      -7.766  18.665  13.854  1.00 78.48           N  
ATOM   3292  CA  THR C  17      -9.210  18.680  14.062  1.00 78.48           C  
ATOM   3293  C   THR C  17      -9.594  17.806  15.252  1.00 78.48           C  
ATOM   3294  CB  THR C  17      -9.960  18.201  12.805  1.00 78.48           C  
ATOM   3295  O   THR C  17     -10.444  18.186  16.060  1.00 78.48           O  
ATOM   3296  CG2 THR C  17     -11.464  18.410  12.950  1.00 78.48           C  
ATOM   3297  OG1 THR C  17      -9.494  18.937  11.668  1.00 78.48           O  
ATOM   3298  N   LEU C  18      -8.944  16.676  15.470  1.00 76.82           N  
ATOM   3299  CA  LEU C  18      -9.256  15.738  16.543  1.00 76.82           C  
ATOM   3300  C   LEU C  18      -8.691  16.225  17.873  1.00 76.82           C  
ATOM   3301  CB  LEU C  18      -8.702  14.349  16.218  1.00 76.82           C  
ATOM   3302  O   LEU C  18      -9.313  16.040  18.921  1.00 76.82           O  
ATOM   3303  CG  LEU C  18      -9.483  13.531  15.188  1.00 76.82           C  
ATOM   3304  CD1 LEU C  18      -8.638  12.366  14.684  1.00 76.82           C  
ATOM   3305  CD2 LEU C  18     -10.793  13.028  15.786  1.00 76.82           C  
ATOM   3306  N   ASN C  19      -7.576  16.899  17.761  1.00 79.81           N  
ATOM   3307  CA  ASN C  19      -6.904  17.421  18.946  1.00 79.81           C  
ATOM   3308  C   ASN C  19      -6.406  18.846  18.727  1.00 79.81           C  
ATOM   3309  CB  ASN C  19      -5.744  16.509  19.350  1.00 79.81           C  
ATOM   3310  O   ASN C  19      -5.199  19.080  18.642  1.00 79.81           O  
ATOM   3311  CG  ASN C  19      -6.208  15.138  19.800  1.00 79.81           C  
ATOM   3312  ND2 ASN C  19      -5.638  14.095  19.208  1.00 79.81           N  
ATOM   3313  OD1 ASN C  19      -7.072  15.017  20.672  1.00 79.81           O  
ATOM   3314  N   PRO C  20      -7.330  19.782  18.674  1.00 78.07           N  
ATOM   3315  CA  PRO C  20      -6.941  21.165  18.392  1.00 78.07           C  
ATOM   3316  C   PRO C  20      -6.157  21.803  19.537  1.00 78.07           C  
ATOM   3317  CB  PRO C  20      -8.282  21.874  18.188  1.00 78.07           C  
ATOM   3318  O   PRO C  20      -6.562  21.703  20.698  1.00 78.07           O  
ATOM   3319  CG  PRO C  20      -9.279  21.018  18.899  1.00 78.07           C  
ATOM   3320  CD  PRO C  20      -8.750  19.614  18.953  1.00 78.07           C  
ATOM   3321  N   PRO C  21      -5.020  22.388  19.251  1.00 80.61           N  
ATOM   3322  CA  PRO C  21      -4.335  23.141  20.304  1.00 80.61           C  
ATOM   3323  C   PRO C  21      -5.151  24.329  20.808  1.00 80.61           C  
ATOM   3324  CB  PRO C  21      -3.049  23.612  19.620  1.00 80.61           C  
ATOM   3325  O   PRO C  21      -5.922  24.919  20.047  1.00 80.61           O  
ATOM   3326  CG  PRO C  21      -3.283  23.377  18.163  1.00 80.61           C  
ATOM   3327  CD  PRO C  21      -4.497  22.507  18.009  1.00 80.61           C  
ATOM   3328  N   GLU C  22      -4.963  24.667  22.032  1.00 80.69           N  
ATOM   3329  CA  GLU C  22      -5.710  25.769  22.631  1.00 80.69           C  
ATOM   3330  C   GLU C  22      -5.376  27.095  21.953  1.00 80.69           C  
ATOM   3331  CB  GLU C  22      -5.425  25.859  24.132  1.00 80.69           C  
ATOM   3332  O   GLU C  22      -4.202  27.440  21.798  1.00 80.69           O  
ATOM   3333  CG  GLU C  22      -6.400  26.747  24.891  1.00 80.69           C  
ATOM   3334  CD  GLU C  22      -6.136  26.785  26.388  1.00 80.69           C  
ATOM   3335  OE1 GLU C  22      -6.803  27.567  27.102  1.00 80.69           O  
ATOM   3336  OE2 GLU C  22      -5.254  26.026  26.850  1.00 80.69           O  
ATOM   3337  N   GLY C  23      -6.446  27.769  21.504  1.00 83.32           N  
ATOM   3338  CA  GLY C  23      -6.271  29.108  20.965  1.00 83.32           C  
ATOM   3339  C   GLY C  23      -5.892  29.116  19.497  1.00 83.32           C  
ATOM   3340  O   GLY C  23      -5.584  30.169  18.935  1.00 83.32           O  
ATOM   3341  N   ILE C  24      -5.912  27.921  18.872  1.00 87.96           N  
ATOM   3342  CA  ILE C  24      -5.504  27.827  17.474  1.00 87.96           C  
ATOM   3343  C   ILE C  24      -6.544  27.036  16.684  1.00 87.96           C  
ATOM   3344  CB  ILE C  24      -4.112  27.170  17.336  1.00 87.96           C  
ATOM   3345  O   ILE C  24      -6.986  25.970  17.121  1.00 87.96           O  
ATOM   3346  CG1 ILE C  24      -3.044  28.030  18.022  1.00 87.96           C  
ATOM   3347  CG2 ILE C  24      -3.767  26.942  15.861  1.00 87.96           C  
ATOM   3348  CD1 ILE C  24      -1.691  27.346  18.158  1.00 87.96           C  
ATOM   3349  N   VAL C  25      -6.997  27.570  15.633  1.00 85.76           N  
ATOM   3350  CA  VAL C  25      -7.795  26.864  14.636  1.00 85.76           C  
ATOM   3351  C   VAL C  25      -7.143  26.998  13.262  1.00 85.76           C  
ATOM   3352  CB  VAL C  25      -9.246  27.394  14.591  1.00 85.76           C  
ATOM   3353  O   VAL C  25      -6.779  28.101  12.846  1.00 85.76           O  
ATOM   3354  CG1 VAL C  25     -10.073  26.618  13.568  1.00 85.76           C  
ATOM   3355  CG2 VAL C  25      -9.887  27.310  15.975  1.00 85.76           C  
ATOM   3356  N   ALA C  26      -6.971  25.870  12.648  1.00 89.62           N  
ATOM   3357  CA  ALA C  26      -6.302  25.916  11.350  1.00 89.62           C  
ATOM   3358  C   ALA C  26      -6.791  24.791  10.442  1.00 89.62           C  
ATOM   3359  CB  ALA C  26      -4.788  25.832  11.529  1.00 89.62           C  
ATOM   3360  O   ALA C  26      -7.128  23.703  10.916  1.00 89.62           O  
ATOM   3361  N   GLY C  27      -6.841  25.065   9.178  1.00 88.03           N  
ATOM   3362  CA  GLY C  27      -7.218  24.088   8.169  1.00 88.03           C  
ATOM   3363  C   GLY C  27      -7.185  24.644   6.758  1.00 88.03           C  
ATOM   3364  O   GLY C  27      -6.897  25.826   6.557  1.00 88.03           O  
ATOM   3365  N   PRO C  28      -7.351  23.723   5.768  1.00 86.52           N  
ATOM   3366  CA  PRO C  28      -7.350  24.183   4.377  1.00 86.52           C  
ATOM   3367  C   PRO C  28      -8.482  25.163   4.080  1.00 86.52           C  
ATOM   3368  CB  PRO C  28      -7.524  22.889   3.578  1.00 86.52           C  
ATOM   3369  O   PRO C  28      -9.578  25.034   4.633  1.00 86.52           O  
ATOM   3370  CG  PRO C  28      -7.955  21.872   4.585  1.00 86.52           C  
ATOM   3371  CD  PRO C  28      -7.700  22.424   5.959  1.00 86.52           C  
ATOM   3372  N   MET C  29      -8.204  26.214   3.343  1.00 74.09           N  
ATOM   3373  CA  MET C  29      -9.183  27.233   2.974  1.00 74.09           C  
ATOM   3374  C   MET C  29     -10.294  26.635   2.117  1.00 74.09           C  
ATOM   3375  CB  MET C  29      -8.507  28.382   2.225  1.00 74.09           C  
ATOM   3376  O   MET C  29     -11.430  27.111   2.146  1.00 74.09           O  
ATOM   3377  CG  MET C  29      -7.545  29.190   3.081  1.00 74.09           C  
ATOM   3378  SD  MET C  29      -6.836  30.623   2.181  1.00 74.09           S  
ATOM   3379  CE  MET C  29      -7.698  31.984   3.015  1.00 74.09           C  
ATOM   3380  N   ASN C  30      -9.862  25.628   1.305  1.00 70.12           N  
ATOM   3381  CA  ASN C  30     -10.789  24.960   0.398  1.00 70.12           C  
ATOM   3382  C   ASN C  30     -10.507  23.463   0.310  1.00 70.12           C  
ATOM   3383  CB  ASN C  30     -10.730  25.594  -0.993  1.00 70.12           C  
ATOM   3384  O   ASN C  30      -9.356  23.036   0.424  1.00 70.12           O  
ATOM   3385  CG  ASN C  30     -11.340  24.711  -2.064  1.00 70.12           C  
ATOM   3386  ND2 ASN C  30     -11.219  25.130  -3.318  1.00 70.12           N  
ATOM   3387  OD1 ASN C  30     -11.918  23.662  -1.766  1.00 70.12           O  
ATOM   3388  N   GLU C  31     -11.566  22.696   0.264  1.00 67.63           N  
ATOM   3389  CA  GLU C  31     -11.441  21.241   0.261  1.00 67.63           C  
ATOM   3390  C   GLU C  31     -10.710  20.753  -0.986  1.00 67.63           C  
ATOM   3391  CB  GLU C  31     -12.820  20.583   0.353  1.00 67.63           C  
ATOM   3392  O   GLU C  31     -10.213  19.625  -1.019  1.00 67.63           O  
ATOM   3393  CG  GLU C  31     -13.500  20.766   1.703  1.00 67.63           C  
ATOM   3394  CD  GLU C  31     -14.808  20.001   1.824  1.00 67.63           C  
ATOM   3395  OE1 GLU C  31     -15.414  20.005   2.919  1.00 67.63           O  
ATOM   3396  OE2 GLU C  31     -15.230  19.392   0.816  1.00 67.63           O  
ATOM   3397  N   GLU C  32     -10.594  21.578  -1.945  1.00 69.05           N  
ATOM   3398  CA  GLU C  32      -9.980  21.174  -3.206  1.00 69.05           C  
ATOM   3399  C   GLU C  32      -8.492  21.513  -3.228  1.00 69.05           C  
ATOM   3400  CB  GLU C  32     -10.689  21.841  -4.388  1.00 69.05           C  
ATOM   3401  O   GLU C  32      -7.755  21.042  -4.097  1.00 69.05           O  
ATOM   3402  CG  GLU C  32     -12.137  21.406  -4.561  1.00 69.05           C  
ATOM   3403  CD  GLU C  32     -12.805  22.016  -5.783  1.00 69.05           C  
ATOM   3404  OE1 GLU C  32     -13.974  21.674  -6.070  1.00 69.05           O  
ATOM   3405  OE2 GLU C  32     -12.152  22.842  -6.460  1.00 69.05           O  
ATOM   3406  N   ASN C  33      -8.032  22.374  -2.333  1.00 76.43           N  
ATOM   3407  CA  ASN C  33      -6.637  22.793  -2.252  1.00 76.43           C  
ATOM   3408  C   ASN C  33      -6.109  22.712  -0.823  1.00 76.43           C  
ATOM   3409  CB  ASN C  33      -6.469  24.211  -2.801  1.00 76.43           C  
ATOM   3410  O   ASN C  33      -6.321  23.628  -0.026  1.00 76.43           O  
ATOM   3411  CG  ASN C  33      -5.023  24.666  -2.812  1.00 76.43           C  
ATOM   3412  ND2 ASN C  33      -4.795  25.906  -3.228  1.00 76.43           N  
ATOM   3413  OD1 ASN C  33      -4.119  23.910  -2.450  1.00 76.43           O  
ATOM   3414  N   PHE C  34      -5.296  21.673  -0.529  1.00 83.54           N  
ATOM   3415  CA  PHE C  34      -4.814  21.408   0.822  1.00 83.54           C  
ATOM   3416  C   PHE C  34      -3.481  22.105   1.067  1.00 83.54           C  
ATOM   3417  CB  PHE C  34      -4.670  19.901   1.056  1.00 83.54           C  
ATOM   3418  O   PHE C  34      -2.890  21.965   2.140  1.00 83.54           O  
ATOM   3419  CG  PHE C  34      -5.843  19.284   1.770  1.00 83.54           C  
ATOM   3420  CD1 PHE C  34      -5.742  18.905   3.103  1.00 83.54           C  
ATOM   3421  CD2 PHE C  34      -7.046  19.082   1.106  1.00 83.54           C  
ATOM   3422  CE1 PHE C  34      -6.826  18.333   3.765  1.00 83.54           C  
ATOM   3423  CE2 PHE C  34      -8.133  18.511   1.762  1.00 83.54           C  
ATOM   3424  CZ  PHE C  34      -8.021  18.136   3.091  1.00 83.54           C  
ATOM   3425  N   PHE C  35      -3.036  22.795   0.097  1.00 87.18           N  
ATOM   3426  CA  PHE C  35      -1.712  23.394   0.215  1.00 87.18           C  
ATOM   3427  C   PHE C  35      -1.812  24.842   0.680  1.00 87.18           C  
ATOM   3428  CB  PHE C  35      -0.968  23.323  -1.122  1.00 87.18           C  
ATOM   3429  O   PHE C  35      -0.793  25.503   0.892  1.00 87.18           O  
ATOM   3430  CG  PHE C  35      -0.498  21.939  -1.483  1.00 87.18           C  
ATOM   3431  CD1 PHE C  35       0.758  21.492  -1.090  1.00 87.18           C  
ATOM   3432  CD2 PHE C  35      -1.313  21.085  -2.214  1.00 87.18           C  
ATOM   3433  CE1 PHE C  35       1.196  20.212  -1.422  1.00 87.18           C  
ATOM   3434  CE2 PHE C  35      -0.882  19.804  -2.550  1.00 87.18           C  
ATOM   3435  CZ  PHE C  35       0.372  19.370  -2.154  1.00 87.18           C  
ATOM   3436  N   GLU C  36      -3.074  25.381   0.782  1.00 86.29           N  
ATOM   3437  CA  GLU C  36      -3.343  26.700   1.346  1.00 86.29           C  
ATOM   3438  C   GLU C  36      -4.263  26.604   2.560  1.00 86.29           C  
ATOM   3439  CB  GLU C  36      -3.960  27.621   0.291  1.00 86.29           C  
ATOM   3440  O   GLU C  36      -5.438  26.253   2.429  1.00 86.29           O  
ATOM   3441  CG  GLU C  36      -2.952  28.174  -0.707  1.00 86.29           C  
ATOM   3442  CD  GLU C  36      -2.443  29.559  -0.340  1.00 86.29           C  
ATOM   3443  OE1 GLU C  36      -1.405  29.990  -0.892  1.00 86.29           O  
ATOM   3444  OE2 GLU C  36      -3.087  30.218   0.506  1.00 86.29           O  
ATOM   3445  N   TRP C  37      -3.707  26.946   3.706  1.00 90.41           N  
ATOM   3446  CA  TRP C  37      -4.453  26.843   4.956  1.00 90.41           C  
ATOM   3447  C   TRP C  37      -4.754  28.225   5.527  1.00 90.41           C  
ATOM   3448  CB  TRP C  37      -3.675  26.012   5.980  1.00 90.41           C  
ATOM   3449  O   TRP C  37      -4.043  29.191   5.238  1.00 90.41           O  
ATOM   3450  CG  TRP C  37      -3.669  24.540   5.691  1.00 90.41           C  
ATOM   3451  CD1 TRP C  37      -3.563  23.942   4.467  1.00 90.41           C  
ATOM   3452  CD2 TRP C  37      -3.776  23.482   6.648  1.00 90.41           C  
ATOM   3453  CE2 TRP C  37      -3.728  22.265   5.932  1.00 90.41           C  
ATOM   3454  CE3 TRP C  37      -3.907  23.444   8.042  1.00 90.41           C  
ATOM   3455  NE1 TRP C  37      -3.599  22.573   4.605  1.00 90.41           N  
ATOM   3456  CH2 TRP C  37      -3.936  21.014   7.930  1.00 90.41           C  
ATOM   3457  CZ2 TRP C  37      -3.808  21.023   6.565  1.00 90.41           C  
ATOM   3458  CZ3 TRP C  37      -3.986  22.206   8.671  1.00 90.41           C  
ATOM   3459  N   GLU C  38      -5.833  28.380   6.174  1.00 88.48           N  
ATOM   3460  CA  GLU C  38      -6.124  29.522   7.036  1.00 88.48           C  
ATOM   3461  C   GLU C  38      -6.010  29.144   8.510  1.00 88.48           C  
ATOM   3462  CB  GLU C  38      -7.520  30.076   6.742  1.00 88.48           C  
ATOM   3463  O   GLU C  38      -6.256  27.994   8.882  1.00 88.48           O  
ATOM   3464  CG  GLU C  38      -7.773  31.454   7.336  1.00 88.48           C  
ATOM   3465  CD  GLU C  38      -9.135  32.024   6.971  1.00 88.48           C  
ATOM   3466  OE1 GLU C  38      -9.366  33.234   7.194  1.00 88.48           O  
ATOM   3467  OE2 GLU C  38      -9.978  31.253   6.460  1.00 88.48           O  
ATOM   3468  N   ALA C  39      -5.499  30.051   9.240  1.00 90.81           N  
ATOM   3469  CA  ALA C  39      -5.388  29.826  10.679  1.00 90.81           C  
ATOM   3470  C   ALA C  39      -5.879  31.039  11.463  1.00 90.81           C  
ATOM   3471  CB  ALA C  39      -3.944  29.502  11.056  1.00 90.81           C  
ATOM   3472  O   ALA C  39      -5.782  32.173  10.990  1.00 90.81           O  
ATOM   3473  N   LEU C  40      -6.486  30.811  12.568  1.00 90.08           N  
ATOM   3474  CA  LEU C  40      -6.822  31.823  13.563  1.00 90.08           C  
ATOM   3475  C   LEU C  40      -6.065  31.578  14.864  1.00 90.08           C  
ATOM   3476  CB  LEU C  40      -8.330  31.833  13.831  1.00 90.08           C  
ATOM   3477  O   LEU C  40      -6.220  30.526  15.489  1.00 90.08           O  
ATOM   3478  CG  LEU C  40      -9.191  32.606  12.831  1.00 90.08           C  
ATOM   3479  CD1 LEU C  40     -10.614  32.057  12.821  1.00 90.08           C  
ATOM   3480  CD2 LEU C  40      -9.189  34.094  13.161  1.00 90.08           C  
ATOM   3481  N   ILE C  41      -5.310  32.541  15.206  1.00 90.60           N  
ATOM   3482  CA  ILE C  41      -4.440  32.393  16.367  1.00 90.60           C  
ATOM   3483  C   ILE C  41      -4.837  33.401  17.443  1.00 90.60           C  
ATOM   3484  CB  ILE C  41      -2.953  32.573  15.986  1.00 90.60           C  
ATOM   3485  O   ILE C  41      -4.842  34.610  17.197  1.00 90.60           O  
ATOM   3486  CG1 ILE C  41      -2.552  31.561  14.907  1.00 90.60           C  
ATOM   3487  CG2 ILE C  41      -2.059  32.440  17.222  1.00 90.60           C  
ATOM   3488  CD1 ILE C  41      -1.166  31.797  14.322  1.00 90.60           C  
ATOM   3489  N   MET C  42      -5.112  32.925  18.623  1.00 89.63           N  
ATOM   3490  CA  MET C  42      -5.419  33.798  19.752  1.00 89.63           C  
ATOM   3491  C   MET C  42      -4.141  34.293  20.420  1.00 89.63           C  
ATOM   3492  CB  MET C  42      -6.295  33.069  20.773  1.00 89.63           C  
ATOM   3493  O   MET C  42      -3.172  33.542  20.549  1.00 89.63           O  
ATOM   3494  CG  MET C  42      -7.737  32.891  20.327  1.00 89.63           C  
ATOM   3495  SD  MET C  42      -8.777  32.094  21.612  1.00 89.63           S  
ATOM   3496  CE  MET C  42      -8.757  33.385  22.886  1.00 89.63           C  
ATOM   3497  N   GLY C  43      -4.233  35.546  20.731  1.00 91.58           N  
ATOM   3498  CA  GLY C  43      -3.091  36.061  21.470  1.00 91.58           C  
ATOM   3499  C   GLY C  43      -2.872  35.357  22.796  1.00 91.58           C  
ATOM   3500  O   GLY C  43      -3.825  35.110  23.538  1.00 91.58           O  
ATOM   3501  N   PRO C  44      -1.643  35.043  23.110  1.00 90.80           N  
ATOM   3502  CA  PRO C  44      -1.333  34.305  24.336  1.00 90.80           C  
ATOM   3503  C   PRO C  44      -1.730  35.065  25.599  1.00 90.80           C  
ATOM   3504  CB  PRO C  44       0.185  34.121  24.263  1.00 90.80           C  
ATOM   3505  O   PRO C  44      -1.626  36.294  25.642  1.00 90.80           O  
ATOM   3506  CG  PRO C  44       0.543  34.455  22.851  1.00 90.80           C  
ATOM   3507  CD  PRO C  44      -0.563  35.283  22.262  1.00 90.80           C  
ATOM   3508  N   GLU C  45      -2.142  34.372  26.635  1.00 85.04           N  
ATOM   3509  CA  GLU C  45      -2.554  34.955  27.909  1.00 85.04           C  
ATOM   3510  C   GLU C  45      -1.391  35.669  28.592  1.00 85.04           C  
ATOM   3511  CB  GLU C  45      -3.125  33.877  28.834  1.00 85.04           C  
ATOM   3512  O   GLU C  45      -0.240  35.243  28.474  1.00 85.04           O  
ATOM   3513  CG  GLU C  45      -4.470  33.328  28.382  1.00 85.04           C  
ATOM   3514  CD  GLU C  45      -5.044  32.288  29.331  1.00 85.04           C  
ATOM   3515  OE1 GLU C  45      -6.125  31.728  29.037  1.00 85.04           O  
ATOM   3516  OE2 GLU C  45      -4.408  32.031  30.377  1.00 85.04           O  
ATOM   3517  N   ASP C  46      -1.708  36.728  29.268  1.00 85.63           N  
ATOM   3518  CA  ASP C  46      -0.759  37.479  30.084  1.00 85.63           C  
ATOM   3519  C   ASP C  46       0.295  38.160  29.214  1.00 85.63           C  
ATOM   3520  CB  ASP C  46      -0.085  36.560  31.105  1.00 85.63           C  
ATOM   3521  O   ASP C  46       1.469  38.222  29.586  1.00 85.63           O  
ATOM   3522  CG  ASP C  46      -1.060  35.975  32.111  1.00 85.63           C  
ATOM   3523  OD1 ASP C  46      -1.963  36.702  32.579  1.00 85.63           O  
ATOM   3524  OD2 ASP C  46      -0.923  34.777  32.441  1.00 85.63           O  
ATOM   3525  N   THR C  47      -0.051  38.464  27.993  1.00 90.91           N  
ATOM   3526  CA  THR C  47       0.811  39.225  27.095  1.00 90.91           C  
ATOM   3527  C   THR C  47       0.071  40.435  26.532  1.00 90.91           C  
ATOM   3528  CB  THR C  47       1.324  38.348  25.938  1.00 90.91           C  
ATOM   3529  O   THR C  47      -1.134  40.586  26.743  1.00 90.91           O  
ATOM   3530  CG2 THR C  47       1.825  37.001  26.448  1.00 90.91           C  
ATOM   3531  OG1 THR C  47       0.258  38.127  25.005  1.00 90.91           O  
ATOM   3532  N   CYS C  48       0.812  41.300  25.850  1.00 91.58           N  
ATOM   3533  CA  CYS C  48       0.192  42.502  25.303  1.00 91.58           C  
ATOM   3534  C   CYS C  48      -0.711  42.161  24.124  1.00 91.58           C  
ATOM   3535  CB  CYS C  48       1.260  43.505  24.866  1.00 91.58           C  
ATOM   3536  O   CYS C  48      -1.507  42.994  23.685  1.00 91.58           O  
ATOM   3537  SG  CYS C  48       2.450  42.832  23.686  1.00 91.58           S  
ATOM   3538  N   PHE C  49      -0.756  40.963  23.652  1.00 93.35           N  
ATOM   3539  CA  PHE C  49      -1.612  40.541  22.550  1.00 93.35           C  
ATOM   3540  C   PHE C  49      -2.781  39.707  23.061  1.00 93.35           C  
ATOM   3541  CB  PHE C  49      -0.809  39.743  21.519  1.00 93.35           C  
ATOM   3542  O   PHE C  49      -3.520  39.115  22.271  1.00 93.35           O  
ATOM   3543  CG  PHE C  49       0.209  40.565  20.774  1.00 93.35           C  
ATOM   3544  CD1 PHE C  49      -0.186  41.454  19.783  1.00 93.35           C  
ATOM   3545  CD2 PHE C  49       1.562  40.447  21.066  1.00 93.35           C  
ATOM   3546  CE1 PHE C  49       0.753  42.216  19.092  1.00 93.35           C  
ATOM   3547  CE2 PHE C  49       2.506  41.205  20.380  1.00 93.35           C  
ATOM   3548  CZ  PHE C  49       2.100  42.088  19.393  1.00 93.35           C  
ATOM   3549  N   GLU C  50      -2.856  39.680  24.388  1.00 89.83           N  
ATOM   3550  CA  GLU C  50      -3.925  38.899  25.004  1.00 89.83           C  
ATOM   3551  C   GLU C  50      -5.294  39.340  24.495  1.00 89.83           C  
ATOM   3552  CB  GLU C  50      -3.868  39.018  26.529  1.00 89.83           C  
ATOM   3553  O   GLU C  50      -5.534  40.533  24.296  1.00 89.83           O  
ATOM   3554  CG  GLU C  50      -4.911  38.177  27.251  1.00 89.83           C  
ATOM   3555  CD  GLU C  50      -4.822  38.280  28.765  1.00 89.83           C  
ATOM   3556  OE1 GLU C  50      -5.303  37.361  29.465  1.00 89.83           O  
ATOM   3557  OE2 GLU C  50      -4.267  39.289  29.255  1.00 89.83           O  
ATOM   3558  N   PHE C  51      -6.148  38.393  24.159  1.00 83.67           N  
ATOM   3559  CA  PHE C  51      -7.535  38.557  23.738  1.00 83.67           C  
ATOM   3560  C   PHE C  51      -7.615  38.859  22.247  1.00 83.67           C  
ATOM   3561  CB  PHE C  51      -8.212  39.674  24.537  1.00 83.67           C  
ATOM   3562  O   PHE C  51      -8.709  38.983  21.691  1.00 83.67           O  
ATOM   3563  CG  PHE C  51      -8.296  39.399  26.015  1.00 83.67           C  
ATOM   3564  CD1 PHE C  51      -8.932  38.259  26.488  1.00 83.67           C  
ATOM   3565  CD2 PHE C  51      -7.738  40.282  26.930  1.00 83.67           C  
ATOM   3566  CE1 PHE C  51      -9.012  38.002  27.855  1.00 83.67           C  
ATOM   3567  CE2 PHE C  51      -7.813  40.032  28.297  1.00 83.67           C  
ATOM   3568  CZ  PHE C  51      -8.451  38.892  28.758  1.00 83.67           C  
ATOM   3569  N   GLY C  52      -6.466  39.062  21.620  1.00 89.66           N  
ATOM   3570  CA  GLY C  52      -6.462  39.266  20.180  1.00 89.66           C  
ATOM   3571  C   GLY C  52      -6.715  37.992  19.396  1.00 89.66           C  
ATOM   3572  O   GLY C  52      -6.433  36.893  19.880  1.00 89.66           O  
ATOM   3573  N   VAL C  53      -7.341  38.095  18.243  1.00 89.35           N  
ATOM   3574  CA  VAL C  53      -7.528  37.007  17.290  1.00 89.35           C  
ATOM   3575  C   VAL C  53      -6.894  37.378  15.951  1.00 89.35           C  
ATOM   3576  CB  VAL C  53      -9.024  36.672  17.097  1.00 89.35           C  
ATOM   3577  O   VAL C  53      -7.345  38.309  15.280  1.00 89.35           O  
ATOM   3578  CG1 VAL C  53      -9.196  35.513  16.117  1.00 89.35           C  
ATOM   3579  CG2 VAL C  53      -9.674  36.342  18.439  1.00 89.35           C  
ATOM   3580  N   PHE C  54      -5.974  36.608  15.613  1.00 92.70           N  
ATOM   3581  CA  PHE C  54      -5.143  37.020  14.488  1.00 92.70           C  
ATOM   3582  C   PHE C  54      -5.214  35.998  13.359  1.00 92.70           C  
ATOM   3583  CB  PHE C  54      -3.689  37.210  14.934  1.00 92.70           C  
ATOM   3584  O   PHE C  54      -4.617  34.923  13.450  1.00 92.70           O  
ATOM   3585  CG  PHE C  54      -3.532  38.130  16.114  1.00 92.70           C  
ATOM   3586  CD1 PHE C  54      -3.662  39.505  15.964  1.00 92.70           C  
ATOM   3587  CD2 PHE C  54      -3.254  37.619  17.375  1.00 92.70           C  
ATOM   3588  CE1 PHE C  54      -3.516  40.359  17.055  1.00 92.70           C  
ATOM   3589  CE2 PHE C  54      -3.107  38.466  18.470  1.00 92.70           C  
ATOM   3590  CZ  PHE C  54      -3.238  39.835  18.308  1.00 92.70           C  
ATOM   3591  N   PRO C  55      -5.916  36.385  12.279  1.00 91.37           N  
ATOM   3592  CA  PRO C  55      -6.001  35.494  11.119  1.00 91.37           C  
ATOM   3593  C   PRO C  55      -4.696  35.428  10.329  1.00 91.37           C  
ATOM   3594  CB  PRO C  55      -7.118  36.116  10.277  1.00 91.37           C  
ATOM   3595  O   PRO C  55      -3.984  36.430  10.220  1.00 91.37           O  
ATOM   3596  CG  PRO C  55      -7.305  37.487  10.843  1.00 91.37           C  
ATOM   3597  CD  PRO C  55      -6.640  37.542  12.188  1.00 91.37           C  
ATOM   3598  N   ALA C  56      -4.370  34.220   9.850  1.00 92.34           N  
ATOM   3599  CA  ALA C  56      -3.141  34.021   9.087  1.00 92.34           C  
ATOM   3600  C   ALA C  56      -3.343  32.988   7.982  1.00 92.34           C  
ATOM   3601  CB  ALA C  56      -2.005  33.591  10.012  1.00 92.34           C  
ATOM   3602  O   ALA C  56      -4.309  32.222   8.008  1.00 92.34           O  
ATOM   3603  N   ILE C  57      -2.469  33.079   7.020  1.00 91.49           N  
ATOM   3604  CA  ILE C  57      -2.483  32.124   5.917  1.00 91.49           C  
ATOM   3605  C   ILE C  57      -1.166  31.351   5.887  1.00 91.49           C  
ATOM   3606  CB  ILE C  57      -2.721  32.829   4.562  1.00 91.49           C  
ATOM   3607  O   ILE C  57      -0.095  31.930   6.083  1.00 91.49           O  
ATOM   3608  CG1 ILE C  57      -4.124  33.446   4.521  1.00 91.49           C  
ATOM   3609  CG2 ILE C  57      -2.517  31.851   3.402  1.00 91.49           C  
ATOM   3610  CD1 ILE C  57      -4.389  34.298   3.287  1.00 91.49           C  
ATOM   3611  N   LEU C  58      -1.250  30.010   5.775  1.00 92.63           N  
ATOM   3612  CA  LEU C  58      -0.096  29.148   5.539  1.00 92.63           C  
ATOM   3613  C   LEU C  58      -0.108  28.603   4.115  1.00 92.63           C  
ATOM   3614  CB  LEU C  58      -0.077  27.991   6.541  1.00 92.63           C  
ATOM   3615  O   LEU C  58      -1.112  28.043   3.668  1.00 92.63           O  
ATOM   3616  CG  LEU C  58       0.221  28.359   7.995  1.00 92.63           C  
ATOM   3617  CD1 LEU C  58      -1.076  28.624   8.752  1.00 92.63           C  
ATOM   3618  CD2 LEU C  58       1.024  27.254   8.672  1.00 92.63           C  
ATOM   3619  N   SER C  59       0.982  28.858   3.429  1.00 90.06           N  
ATOM   3620  CA  SER C  59       1.143  28.333   2.077  1.00 90.06           C  
ATOM   3621  C   SER C  59       2.221  27.255   2.028  1.00 90.06           C  
ATOM   3622  CB  SER C  59       1.492  29.459   1.103  1.00 90.06           C  
ATOM   3623  O   SER C  59       3.398  27.535   2.266  1.00 90.06           O  
ATOM   3624  OG  SER C  59       0.491  30.462   1.113  1.00 90.06           O  
ATOM   3625  N   PHE C  60       1.754  26.024   1.686  1.00 89.90           N  
ATOM   3626  CA  PHE C  60       2.651  24.875   1.728  1.00 89.90           C  
ATOM   3627  C   PHE C  60       3.247  24.603   0.352  1.00 89.90           C  
ATOM   3628  CB  PHE C  60       1.913  23.633   2.236  1.00 89.90           C  
ATOM   3629  O   PHE C  60       2.534  24.620  -0.653  1.00 89.90           O  
ATOM   3630  CG  PHE C  60       1.394  23.768   3.642  1.00 89.90           C  
ATOM   3631  CD1 PHE C  60       2.163  23.358   4.724  1.00 89.90           C  
ATOM   3632  CD2 PHE C  60       0.136  24.305   3.882  1.00 89.90           C  
ATOM   3633  CE1 PHE C  60       1.685  23.482   6.027  1.00 89.90           C  
ATOM   3634  CE2 PHE C  60      -0.349  24.432   5.181  1.00 89.90           C  
ATOM   3635  CZ  PHE C  60       0.427  24.019   6.252  1.00 89.90           C  
ATOM   3636  N   PRO C  61       4.568  24.396   0.264  1.00 84.37           N  
ATOM   3637  CA  PRO C  61       5.182  24.008  -1.008  1.00 84.37           C  
ATOM   3638  C   PRO C  61       4.832  22.580  -1.420  1.00 84.37           C  
ATOM   3639  CB  PRO C  61       6.681  24.145  -0.732  1.00 84.37           C  
ATOM   3640  O   PRO C  61       4.369  21.790  -0.593  1.00 84.37           O  
ATOM   3641  CG  PRO C  61       6.824  23.893   0.734  1.00 84.37           C  
ATOM   3642  CD  PRO C  61       5.581  24.377   1.425  1.00 84.37           C  
ATOM   3643  N   LEU C  62       5.066  22.246  -2.639  1.00 82.46           N  
ATOM   3644  CA  LEU C  62       4.691  20.939  -3.167  1.00 82.46           C  
ATOM   3645  C   LEU C  62       5.590  19.845  -2.601  1.00 82.46           C  
ATOM   3646  CB  LEU C  62       4.767  20.937  -4.696  1.00 82.46           C  
ATOM   3647  O   LEU C  62       5.229  18.666  -2.622  1.00 82.46           O  
ATOM   3648  CG  LEU C  62       3.713  21.769  -5.429  1.00 82.46           C  
ATOM   3649  CD1 LEU C  62       3.980  21.759  -6.930  1.00 82.46           C  
ATOM   3650  CD2 LEU C  62       2.313  21.244  -5.126  1.00 82.46           C  
ATOM   3651  N   ASP C  63       6.753  20.227  -2.135  1.00 79.75           N  
ATOM   3652  CA  ASP C  63       7.675  19.222  -1.617  1.00 79.75           C  
ATOM   3653  C   ASP C  63       7.580  19.121  -0.096  1.00 79.75           C  
ATOM   3654  CB  ASP C  63       9.111  19.545  -2.034  1.00 79.75           C  
ATOM   3655  O   ASP C  63       8.461  18.550   0.550  1.00 79.75           O  
ATOM   3656  CG  ASP C  63       9.601  20.876  -1.492  1.00 79.75           C  
ATOM   3657  OD1 ASP C  63       8.777  21.669  -0.987  1.00 79.75           O  
ATOM   3658  OD2 ASP C  63      10.821  21.136  -1.574  1.00 79.75           O  
ATOM   3659  N   TYR C  64       6.561  19.694   0.576  1.00 85.74           N  
ATOM   3660  CA  TYR C  64       6.322  19.517   2.004  1.00 85.74           C  
ATOM   3661  C   TYR C  64       6.260  18.039   2.368  1.00 85.74           C  
ATOM   3662  CB  TYR C  64       5.023  20.213   2.421  1.00 85.74           C  
ATOM   3663  O   TYR C  64       5.669  17.238   1.639  1.00 85.74           O  
ATOM   3664  CG  TYR C  64       4.721  20.101   3.896  1.00 85.74           C  
ATOM   3665  CD1 TYR C  64       3.848  19.127   4.376  1.00 85.74           C  
ATOM   3666  CD2 TYR C  64       5.307  20.967   4.812  1.00 85.74           C  
ATOM   3667  CE1 TYR C  64       3.565  19.020   5.733  1.00 85.74           C  
ATOM   3668  CE2 TYR C  64       5.032  20.870   6.172  1.00 85.74           C  
ATOM   3669  OH  TYR C  64       3.885  19.794   7.968  1.00 85.74           O  
ATOM   3670  CZ  TYR C  64       4.161  19.895   6.623  1.00 85.74           C  
ATOM   3671  N   PRO C  65       6.963  17.620   3.437  1.00 85.33           N  
ATOM   3672  CA  PRO C  65       7.534  18.413   4.529  1.00 85.33           C  
ATOM   3673  C   PRO C  65       9.033  18.650   4.364  1.00 85.33           C  
ATOM   3674  CB  PRO C  65       7.248  17.563   5.769  1.00 85.33           C  
ATOM   3675  O   PRO C  65       9.727  18.942   5.342  1.00 85.33           O  
ATOM   3676  CG  PRO C  65       7.332  16.149   5.291  1.00 85.33           C  
ATOM   3677  CD  PRO C  65       6.847  16.096   3.871  1.00 85.33           C  
ATOM   3678  N   LEU C  66       9.630  18.448   3.195  1.00 80.41           N  
ATOM   3679  CA  LEU C  66      11.053  18.684   2.981  1.00 80.41           C  
ATOM   3680  C   LEU C  66      11.383  20.168   3.105  1.00 80.41           C  
ATOM   3681  CB  LEU C  66      11.481  18.167   1.605  1.00 80.41           C  
ATOM   3682  O   LEU C  66      12.469  20.531   3.561  1.00 80.41           O  
ATOM   3683  CG  LEU C  66      11.418  16.653   1.400  1.00 80.41           C  
ATOM   3684  CD1 LEU C  66      11.793  16.296  -0.035  1.00 80.41           C  
ATOM   3685  CD2 LEU C  66      12.333  15.940   2.390  1.00 80.41           C  
ATOM   3686  N   SER C  67      10.408  20.998   2.714  1.00 81.93           N  
ATOM   3687  CA  SER C  67      10.526  22.444   2.871  1.00 81.93           C  
ATOM   3688  C   SER C  67       9.381  23.006   3.706  1.00 81.93           C  
ATOM   3689  CB  SER C  67      10.557  23.130   1.505  1.00 81.93           C  
ATOM   3690  O   SER C  67       8.264  22.486   3.666  1.00 81.93           O  
ATOM   3691  OG  SER C  67      11.660  22.677   0.739  1.00 81.93           O  
ATOM   3692  N   PRO C  68       9.680  24.057   4.421  1.00 87.21           N  
ATOM   3693  CA  PRO C  68       8.655  24.610   5.309  1.00 87.21           C  
ATOM   3694  C   PRO C  68       7.612  25.438   4.563  1.00 87.21           C  
ATOM   3695  CB  PRO C  68       9.459  25.485   6.274  1.00 87.21           C  
ATOM   3696  O   PRO C  68       7.865  25.894   3.445  1.00 87.21           O  
ATOM   3697  CG  PRO C  68      10.612  25.986   5.465  1.00 87.21           C  
ATOM   3698  CD  PRO C  68      11.016  24.914   4.495  1.00 87.21           C  
ATOM   3699  N   PRO C  69       6.429  25.591   5.085  1.00 91.61           N  
ATOM   3700  CA  PRO C  69       5.470  26.540   4.516  1.00 91.61           C  
ATOM   3701  C   PRO C  69       5.851  27.995   4.780  1.00 91.61           C  
ATOM   3702  CB  PRO C  69       4.159  26.182   5.222  1.00 91.61           C  
ATOM   3703  O   PRO C  69       6.792  28.264   5.531  1.00 91.61           O  
ATOM   3704  CG  PRO C  69       4.571  25.726   6.584  1.00 91.61           C  
ATOM   3705  CD  PRO C  69       5.879  24.997   6.468  1.00 91.61           C  
ATOM   3706  N   LYS C  70       5.242  28.895   4.055  1.00 90.35           N  
ATOM   3707  CA  LYS C  70       5.267  30.321   4.370  1.00 90.35           C  
ATOM   3708  C   LYS C  70       4.021  30.734   5.147  1.00 90.35           C  
ATOM   3709  CB  LYS C  70       5.387  31.151   3.091  1.00 90.35           C  
ATOM   3710  O   LYS C  70       2.935  30.195   4.922  1.00 90.35           O  
ATOM   3711  CG  LYS C  70       6.680  30.921   2.323  1.00 90.35           C  
ATOM   3712  CD  LYS C  70       6.756  31.800   1.081  1.00 90.35           C  
ATOM   3713  CE  LYS C  70       8.024  31.530   0.281  1.00 90.35           C  
ATOM   3714  NZ  LYS C  70       8.078  32.352  -0.965  1.00 90.35           N  
ATOM   3715  N   MET C  71       4.219  31.633   6.096  1.00 93.80           N  
ATOM   3716  CA  MET C  71       3.089  32.084   6.902  1.00 93.80           C  
ATOM   3717  C   MET C  71       2.999  33.607   6.909  1.00 93.80           C  
ATOM   3718  CB  MET C  71       3.206  31.562   8.335  1.00 93.80           C  
ATOM   3719  O   MET C  71       4.021  34.293   6.954  1.00 93.80           O  
ATOM   3720  CG  MET C  71       2.045  31.961   9.231  1.00 93.80           C  
ATOM   3721  SD  MET C  71       2.185  31.258  10.920  1.00 93.80           S  
ATOM   3722  CE  MET C  71       0.725  32.002  11.698  1.00 93.80           C  
ATOM   3723  N   ARG C  72       1.766  34.104   6.788  1.00 90.99           N  
ATOM   3724  CA  ARG C  72       1.530  35.544   6.781  1.00 90.99           C  
ATOM   3725  C   ARG C  72       0.251  35.893   7.534  1.00 90.99           C  
ATOM   3726  CB  ARG C  72       1.454  36.070   5.346  1.00 90.99           C  
ATOM   3727  O   ARG C  72      -0.808  35.323   7.266  1.00 90.99           O  
ATOM   3728  CG  ARG C  72       1.183  37.563   5.251  1.00 90.99           C  
ATOM   3729  CD  ARG C  72       1.119  38.033   3.805  1.00 90.99           C  
ATOM   3730  NE  ARG C  72      -0.091  37.563   3.137  1.00 90.99           N  
ATOM   3731  NH1 ARG C  72      -1.174  39.602   3.214  1.00 90.99           N  
ATOM   3732  NH2 ARG C  72      -2.202  37.788   2.260  1.00 90.99           N  
ATOM   3733  CZ  ARG C  72      -1.153  38.319   2.872  1.00 90.99           C  
ATOM   3734  N   PHE C  73       0.354  36.772   8.498  1.00 93.10           N  
ATOM   3735  CA  PHE C  73      -0.859  37.310   9.101  1.00 93.10           C  
ATOM   3736  C   PHE C  73      -1.609  38.195   8.113  1.00 93.10           C  
ATOM   3737  CB  PHE C  73      -0.525  38.103  10.368  1.00 93.10           C  
ATOM   3738  O   PHE C  73      -0.994  38.964   7.370  1.00 93.10           O  
ATOM   3739  CG  PHE C  73      -0.130  37.242  11.537  1.00 93.10           C  
ATOM   3740  CD1 PHE C  73      -1.085  36.514  12.236  1.00 93.10           C  
ATOM   3741  CD2 PHE C  73       1.197  37.161  11.938  1.00 93.10           C  
ATOM   3742  CE1 PHE C  73      -0.723  35.716  13.319  1.00 93.10           C  
ATOM   3743  CE2 PHE C  73       1.567  36.366  13.019  1.00 93.10           C  
ATOM   3744  CZ  PHE C  73       0.606  35.645  13.708  1.00 93.10           C  
ATOM   3745  N   THR C  74      -2.888  38.087   7.999  1.00 89.39           N  
ATOM   3746  CA  THR C  74      -3.675  38.839   7.028  1.00 89.39           C  
ATOM   3747  C   THR C  74      -4.265  40.093   7.666  1.00 89.39           C  
ATOM   3748  CB  THR C  74      -4.807  37.978   6.439  1.00 89.39           C  
ATOM   3749  O   THR C  74      -5.024  40.823   7.025  1.00 89.39           O  
ATOM   3750  CG2 THR C  74      -4.247  36.821   5.616  1.00 89.39           C  
ATOM   3751  OG1 THR C  74      -5.602  37.449   7.507  1.00 89.39           O  
ATOM   3752  N   CYS C  75      -4.019  40.337   8.948  1.00 88.52           N  
ATOM   3753  CA  CYS C  75      -4.409  41.550   9.658  1.00 88.52           C  
ATOM   3754  C   CYS C  75      -3.190  42.396  10.003  1.00 88.52           C  
ATOM   3755  CB  CYS C  75      -5.177  41.201  10.932  1.00 88.52           C  
ATOM   3756  O   CYS C  75      -2.054  41.989   9.750  1.00 88.52           O  
ATOM   3757  SG  CYS C  75      -4.208  40.261  12.132  1.00 88.52           S  
ATOM   3758  N   GLU C  76      -3.448  43.582  10.488  1.00 89.27           N  
ATOM   3759  CA  GLU C  76      -2.352  44.454  10.899  1.00 89.27           C  
ATOM   3760  C   GLU C  76      -1.587  43.861  12.079  1.00 89.27           C  
ATOM   3761  CB  GLU C  76      -2.878  45.846  11.259  1.00 89.27           C  
ATOM   3762  O   GLU C  76      -2.189  43.301  12.997  1.00 89.27           O  
ATOM   3763  CG  GLU C  76      -1.792  46.906  11.368  1.00 89.27           C  
ATOM   3764  CD  GLU C  76      -2.329  48.281  11.729  1.00 89.27           C  
ATOM   3765  OE1 GLU C  76      -1.525  49.171  12.090  1.00 89.27           O  
ATOM   3766  OE2 GLU C  76      -3.563  48.471  11.650  1.00 89.27           O  
ATOM   3767  N   MET C  77      -0.232  43.959  11.949  1.00 93.77           N  
ATOM   3768  CA  MET C  77       0.630  43.492  13.031  1.00 93.77           C  
ATOM   3769  C   MET C  77       1.786  44.460  13.262  1.00 93.77           C  
ATOM   3770  CB  MET C  77       1.171  42.095  12.724  1.00 93.77           C  
ATOM   3771  O   MET C  77       2.241  45.124  12.329  1.00 93.77           O  
ATOM   3772  CG  MET C  77       0.104  41.013  12.715  1.00 93.77           C  
ATOM   3773  SD  MET C  77      -0.716  40.821  14.346  1.00 93.77           S  
ATOM   3774  CE  MET C  77       0.658  40.142  15.317  1.00 93.77           C  
ATOM   3775  N   PHE C  78       2.153  44.571  14.453  1.00 94.37           N  
ATOM   3776  CA  PHE C  78       3.365  45.266  14.870  1.00 94.37           C  
ATOM   3777  C   PHE C  78       4.174  44.410  15.837  1.00 94.37           C  
ATOM   3778  CB  PHE C  78       3.020  46.609  15.520  1.00 94.37           C  
ATOM   3779  O   PHE C  78       3.846  44.325  17.022  1.00 94.37           O  
ATOM   3780  CG  PHE C  78       4.210  47.509  15.722  1.00 94.37           C  
ATOM   3781  CD1 PHE C  78       4.785  47.653  16.978  1.00 94.37           C  
ATOM   3782  CD2 PHE C  78       4.753  48.212  14.654  1.00 94.37           C  
ATOM   3783  CE1 PHE C  78       5.886  48.485  17.168  1.00 94.37           C  
ATOM   3784  CE2 PHE C  78       5.853  49.045  14.836  1.00 94.37           C  
ATOM   3785  CZ  PHE C  78       6.417  49.181  16.094  1.00 94.37           C  
ATOM   3786  N   HIS C  79       5.154  43.763  15.336  1.00 94.77           N  
ATOM   3787  CA  HIS C  79       5.944  42.786  16.077  1.00 94.77           C  
ATOM   3788  C   HIS C  79       7.349  42.661  15.499  1.00 94.77           C  
ATOM   3789  CB  HIS C  79       5.251  41.422  16.073  1.00 94.77           C  
ATOM   3790  O   HIS C  79       7.531  42.720  14.281  1.00 94.77           O  
ATOM   3791  CG  HIS C  79       5.825  40.454  17.057  1.00 94.77           C  
ATOM   3792  CD2 HIS C  79       5.354  40.009  18.246  1.00 94.77           C  
ATOM   3793  ND1 HIS C  79       7.037  39.827  16.863  1.00 94.77           N  
ATOM   3794  CE1 HIS C  79       7.285  39.034  17.893  1.00 94.77           C  
ATOM   3795  NE2 HIS C  79       6.280  39.127  18.746  1.00 94.77           N  
ATOM   3796  N   PRO C  80       8.351  42.502  16.346  1.00 92.57           N  
ATOM   3797  CA  PRO C  80       9.743  42.438  15.892  1.00 92.57           C  
ATOM   3798  C   PRO C  80       9.984  41.317  14.884  1.00 92.57           C  
ATOM   3799  CB  PRO C  80      10.524  42.188  17.184  1.00 92.57           C  
ATOM   3800  O   PRO C  80      10.890  41.413  14.052  1.00 92.57           O  
ATOM   3801  CG  PRO C  80       9.687  42.800  18.261  1.00 92.57           C  
ATOM   3802  CD  PRO C  80       8.240  42.582  17.922  1.00 92.57           C  
ATOM   3803  N   ASN C  81       9.232  40.251  14.944  1.00 92.52           N  
ATOM   3804  CA  ASN C  81       9.508  39.076  14.124  1.00 92.52           C  
ATOM   3805  C   ASN C  81       8.476  38.915  13.011  1.00 92.52           C  
ATOM   3806  CB  ASN C  81       9.556  37.815  14.990  1.00 92.52           C  
ATOM   3807  O   ASN C  81       8.321  37.826  12.455  1.00 92.52           O  
ATOM   3808  CG  ASN C  81      10.560  37.922  16.121  1.00 92.52           C  
ATOM   3809  ND2 ASN C  81      11.842  37.839  15.785  1.00 92.52           N  
ATOM   3810  OD1 ASN C  81      10.186  38.077  17.286  1.00 92.52           O  
ATOM   3811  N   ILE C  82       7.715  39.965  12.757  1.00 92.94           N  
ATOM   3812  CA  ILE C  82       6.716  39.985  11.695  1.00 92.94           C  
ATOM   3813  C   ILE C  82       6.965  41.177  10.774  1.00 92.94           C  
ATOM   3814  CB  ILE C  82       5.282  40.041  12.268  1.00 92.94           C  
ATOM   3815  O   ILE C  82       7.003  42.323  11.229  1.00 92.94           O  
ATOM   3816  CG1 ILE C  82       5.028  38.842  13.190  1.00 92.94           C  
ATOM   3817  CG2 ILE C  82       4.250  40.090  11.138  1.00 92.94           C  
ATOM   3818  CD1 ILE C  82       3.704  38.907  13.939  1.00 92.94           C  
ATOM   3819  N   TYR C  83       7.143  40.877   9.467  1.00 88.24           N  
ATOM   3820  CA  TYR C  83       7.324  41.957   8.504  1.00 88.24           C  
ATOM   3821  C   TYR C  83       6.081  42.836   8.430  1.00 88.24           C  
ATOM   3822  CB  TYR C  83       7.647  41.393   7.117  1.00 88.24           C  
ATOM   3823  O   TYR C  83       4.982  42.399   8.781  1.00 88.24           O  
ATOM   3824  CG  TYR C  83       9.009  40.748   7.027  1.00 88.24           C  
ATOM   3825  CD1 TYR C  83      10.151  41.516   6.810  1.00 88.24           C  
ATOM   3826  CD2 TYR C  83       9.157  39.372   7.157  1.00 88.24           C  
ATOM   3827  CE1 TYR C  83      11.408  40.926   6.724  1.00 88.24           C  
ATOM   3828  CE2 TYR C  83      10.409  38.771   7.072  1.00 88.24           C  
ATOM   3829  OH  TYR C  83      12.768  38.967   6.772  1.00 88.24           O  
ATOM   3830  CZ  TYR C  83      11.527  39.556   6.856  1.00 88.24           C  
ATOM   3831  N   PRO C  84       6.280  44.060   7.973  1.00 84.71           N  
ATOM   3832  CA  PRO C  84       5.139  44.971   7.865  1.00 84.71           C  
ATOM   3833  C   PRO C  84       4.020  44.414   6.988  1.00 84.71           C  
ATOM   3834  CB  PRO C  84       5.749  46.227   7.238  1.00 84.71           C  
ATOM   3835  O   PRO C  84       2.850  44.750   7.187  1.00 84.71           O  
ATOM   3836  CG  PRO C  84       7.194  46.181   7.619  1.00 84.71           C  
ATOM   3837  CD  PRO C  84       7.619  44.744   7.705  1.00 84.71           C  
ATOM   3838  N   ASP C  85       4.374  43.545   6.104  1.00 83.03           N  
ATOM   3839  CA  ASP C  85       3.370  42.966   5.217  1.00 83.03           C  
ATOM   3840  C   ASP C  85       2.724  41.734   5.848  1.00 83.03           C  
ATOM   3841  CB  ASP C  85       3.992  42.601   3.868  1.00 83.03           C  
ATOM   3842  O   ASP C  85       1.882  41.082   5.228  1.00 83.03           O  
ATOM   3843  CG  ASP C  85       5.037  41.504   3.974  1.00 83.03           C  
ATOM   3844  OD1 ASP C  85       5.329  41.046   5.100  1.00 83.03           O  
ATOM   3845  OD2 ASP C  85       5.575  41.095   2.922  1.00 83.03           O  
ATOM   3846  N   GLY C  86       3.117  41.347   7.048  1.00 91.11           N  
ATOM   3847  CA  GLY C  86       2.469  40.278   7.792  1.00 91.11           C  
ATOM   3848  C   GLY C  86       3.239  38.972   7.753  1.00 91.11           C  
ATOM   3849  O   GLY C  86       2.896  38.021   8.459  1.00 91.11           O  
ATOM   3850  N   ARG C  87       4.304  38.854   6.935  1.00 91.72           N  
ATOM   3851  CA  ARG C  87       5.100  37.634   6.851  1.00 91.72           C  
ATOM   3852  C   ARG C  87       5.822  37.360   8.166  1.00 91.72           C  
ATOM   3853  CB  ARG C  87       6.113  37.729   5.708  1.00 91.72           C  
ATOM   3854  O   ARG C  87       6.376  38.275   8.779  1.00 91.72           O  
ATOM   3855  CG  ARG C  87       5.497  37.584   4.326  1.00 91.72           C  
ATOM   3856  CD  ARG C  87       6.549  37.661   3.228  1.00 91.72           C  
ATOM   3857  NE  ARG C  87       7.199  38.968   3.194  1.00 91.72           N  
ATOM   3858  NH1 ARG C  87       8.903  38.314   1.778  1.00 91.72           N  
ATOM   3859  NH2 ARG C  87       8.809  40.472   2.546  1.00 91.72           N  
ATOM   3860  CZ  ARG C  87       8.302  39.248   2.506  1.00 91.72           C  
ATOM   3861  N   VAL C  88       5.781  36.110   8.533  1.00 91.46           N  
ATOM   3862  CA  VAL C  88       6.363  35.705   9.808  1.00 91.46           C  
ATOM   3863  C   VAL C  88       7.802  35.240   9.595  1.00 91.46           C  
ATOM   3864  CB  VAL C  88       5.535  34.588  10.481  1.00 91.46           C  
ATOM   3865  O   VAL C  88       8.082  34.474   8.670  1.00 91.46           O  
ATOM   3866  CG1 VAL C  88       6.173  34.166  11.804  1.00 91.46           C  
ATOM   3867  CG2 VAL C  88       4.096  35.050  10.701  1.00 91.46           C  
ATOM   3868  N   CYS C  89       8.656  35.802  10.422  1.00 86.21           N  
ATOM   3869  CA  CYS C  89      10.071  35.466  10.305  1.00 86.21           C  
ATOM   3870  C   CYS C  89      10.577  34.787  11.573  1.00 86.21           C  
ATOM   3871  CB  CYS C  89      10.898  36.720  10.023  1.00 86.21           C  
ATOM   3872  O   CYS C  89      11.179  35.435  12.431  1.00 86.21           O  
ATOM   3873  SG  CYS C  89      12.619  36.376   9.597  1.00 86.21           S  
ATOM   3874  N   ILE C  90      10.440  33.481  11.640  1.00 86.40           N  
ATOM   3875  CA  ILE C  90      10.969  32.680  12.739  1.00 86.40           C  
ATOM   3876  C   ILE C  90      11.729  31.479  12.182  1.00 86.40           C  
ATOM   3877  CB  ILE C  90       9.844  32.210  13.688  1.00 86.40           C  
ATOM   3878  O   ILE C  90      11.512  31.075  11.037  1.00 86.40           O  
ATOM   3879  CG1 ILE C  90       8.803  31.390  12.918  1.00 86.40           C  
ATOM   3880  CG2 ILE C  90       9.191  33.407  14.386  1.00 86.40           C  
ATOM   3881  CD1 ILE C  90       7.740  30.753  13.802  1.00 86.40           C  
ATOM   3882  N   SER C  91      12.630  30.939  12.879  1.00 81.76           N  
ATOM   3883  CA  SER C  91      13.607  29.948  12.440  1.00 81.76           C  
ATOM   3884  C   SER C  91      12.922  28.707  11.880  1.00 81.76           C  
ATOM   3885  CB  SER C  91      14.528  29.554  13.596  1.00 81.76           C  
ATOM   3886  O   SER C  91      13.373  28.138  10.883  1.00 81.76           O  
ATOM   3887  OG  SER C  91      13.776  29.276  14.765  1.00 81.76           O  
ATOM   3888  N   ILE C  92      11.743  28.305  12.487  1.00 83.15           N  
ATOM   3889  CA  ILE C  92      11.079  27.059  12.119  1.00 83.15           C  
ATOM   3890  C   ILE C  92      10.462  27.194  10.729  1.00 83.15           C  
ATOM   3891  CB  ILE C  92       9.996  26.670  13.150  1.00 83.15           C  
ATOM   3892  O   ILE C  92      10.047  26.201  10.128  1.00 83.15           O  
ATOM   3893  CG1 ILE C  92       9.585  25.205  12.966  1.00 83.15           C  
ATOM   3894  CG2 ILE C  92       8.783  27.598  13.036  1.00 83.15           C  
ATOM   3895  CD1 ILE C  92       8.730  24.654  14.099  1.00 83.15           C  
ATOM   3896  N   LEU C  93      10.439  28.424  10.151  1.00 87.62           N  
ATOM   3897  CA  LEU C  93       9.871  28.650   8.827  1.00 87.62           C  
ATOM   3898  C   LEU C  93      10.970  28.913   7.802  1.00 87.62           C  
ATOM   3899  CB  LEU C  93       8.893  29.828   8.856  1.00 87.62           C  
ATOM   3900  O   LEU C  93      10.683  29.184   6.634  1.00 87.62           O  
ATOM   3901  CG  LEU C  93       7.572  29.593   9.592  1.00 87.62           C  
ATOM   3902  CD1 LEU C  93       6.782  30.894   9.688  1.00 87.62           C  
ATOM   3903  CD2 LEU C  93       6.754  28.514   8.891  1.00 87.62           C  
ATOM   3904  N   HIS C  94      12.180  28.837   8.268  1.00 78.63           N  
ATOM   3905  CA  HIS C  94      13.293  29.040   7.348  1.00 78.63           C  
ATOM   3906  C   HIS C  94      13.778  27.716   6.768  1.00 78.63           C  
ATOM   3907  CB  HIS C  94      14.446  29.758   8.052  1.00 78.63           C  
ATOM   3908  O   HIS C  94      13.898  26.724   7.491  1.00 78.63           O  
ATOM   3909  CG  HIS C  94      14.127  31.167   8.441  1.00 78.63           C  
ATOM   3910  CD2 HIS C  94      13.154  32.007   8.018  1.00 78.63           C  
ATOM   3911  ND1 HIS C  94      14.861  31.865   9.375  1.00 78.63           N  
ATOM   3912  CE1 HIS C  94      14.350  33.077   9.511  1.00 78.63           C  
ATOM   3913  NE2 HIS C  94      13.314  33.189   8.699  1.00 78.63           N  
ATOM   3914  N   ALA C  95      14.010  27.668   5.498  1.00 75.38           N  
ATOM   3915  CA  ALA C  95      14.448  26.460   4.805  1.00 75.38           C  
ATOM   3916  C   ALA C  95      15.669  25.848   5.486  1.00 75.38           C  
ATOM   3917  CB  ALA C  95      14.757  26.769   3.342  1.00 75.38           C  
ATOM   3918  O   ALA C  95      16.475  26.563   6.086  1.00 75.38           O  
ATOM   3919  N   PRO C  96      15.728  24.532   5.444  1.00 66.50           N  
ATOM   3920  CA  PRO C  96      16.894  23.859   6.022  1.00 66.50           C  
ATOM   3921  C   PRO C  96      18.206  24.289   5.370  1.00 66.50           C  
ATOM   3922  CB  PRO C  96      16.613  22.378   5.759  1.00 66.50           C  
ATOM   3923  O   PRO C  96      18.207  24.766   4.232  1.00 66.50           O  
ATOM   3924  CG  PRO C  96      15.314  22.361   5.020  1.00 66.50           C  
ATOM   3925  CD  PRO C  96      14.868  23.779   4.805  1.00 66.50           C  
ATOM   3926  N   GLY C  97      19.400  24.232   6.047  1.00 60.72           N  
ATOM   3927  CA  GLY C  97      20.730  24.582   5.573  1.00 60.72           C  
ATOM   3928  C   GLY C  97      21.405  25.643   6.421  1.00 60.72           C  
ATOM   3929  O   GLY C  97      20.873  26.050   7.455  1.00 60.72           O  
ATOM   3930  N   ASP C  98      22.712  25.871   6.179  1.00 53.82           N  
ATOM   3931  CA  ASP C  98      23.493  26.813   6.974  1.00 53.82           C  
ATOM   3932  C   ASP C  98      23.030  28.248   6.736  1.00 53.82           C  
ATOM   3933  CB  ASP C  98      24.983  26.681   6.652  1.00 53.82           C  
ATOM   3934  O   ASP C  98      22.657  28.609   5.617  1.00 53.82           O  
ATOM   3935  CG  ASP C  98      25.629  25.478   7.316  1.00 53.82           C  
ATOM   3936  OD1 ASP C  98      25.113  25.002   8.350  1.00 53.82           O  
ATOM   3937  OD2 ASP C  98      26.665  25.004   6.802  1.00 53.82           O  
ATOM   3938  N   ASP C  99      22.587  28.959   7.818  1.00 47.38           N  
ATOM   3939  CA  ASP C  99      22.248  30.377   7.739  1.00 47.38           C  
ATOM   3940  C   ASP C  99      23.358  31.170   7.053  1.00 47.38           C  
ATOM   3941  CB  ASP C  99      21.984  30.943   9.136  1.00 47.38           C  
ATOM   3942  O   ASP C  99      24.466  31.282   7.581  1.00 47.38           O  
ATOM   3943  CG  ASP C  99      21.535  32.394   9.112  1.00 47.38           C  
ATOM   3944  OD1 ASP C  99      21.233  32.921   8.020  1.00 47.38           O  
ATOM   3945  OD2 ASP C  99      21.485  33.016  10.196  1.00 47.38           O  
ATOM   3946  N   PRO C 100      23.155  31.565   5.875  1.00 46.37           N  
ATOM   3947  CA  PRO C 100      24.224  32.319   5.217  1.00 46.37           C  
ATOM   3948  C   PRO C 100      24.756  33.462   6.080  1.00 46.37           C  
ATOM   3949  CB  PRO C 100      23.550  32.858   3.953  1.00 46.37           C  
ATOM   3950  O   PRO C 100      25.941  33.797   6.005  1.00 46.37           O  
ATOM   3951  CG  PRO C 100      22.165  32.297   3.990  1.00 46.37           C  
ATOM   3952  CD  PRO C 100      21.973  31.587   5.299  1.00 46.37           C  
ATOM   3953  N   MET C 101      23.939  33.942   7.020  1.00 45.59           N  
ATOM   3954  CA  MET C 101      24.330  35.091   7.832  1.00 45.59           C  
ATOM   3955  C   MET C 101      24.826  34.644   9.203  1.00 45.59           C  
ATOM   3956  CB  MET C 101      23.158  36.061   7.990  1.00 45.59           C  
ATOM   3957  O   MET C 101      25.339  35.455   9.977  1.00 45.59           O  
ATOM   3958  CG  MET C 101      22.726  36.717   6.689  1.00 45.59           C  
ATOM   3959  SD  MET C 101      23.953  37.936   6.074  1.00 45.59           S  
ATOM   3960  CE  MET C 101      22.883  39.385   5.858  1.00 45.59           C  
ATOM   3961  N   GLY C 102      24.875  33.254   9.509  1.00 47.60           N  
ATOM   3962  CA  GLY C 102      25.425  32.614  10.693  1.00 47.60           C  
ATOM   3963  C   GLY C 102      24.685  32.978  11.966  1.00 47.60           C  
ATOM   3964  O   GLY C 102      25.230  32.851  13.065  1.00 47.60           O  
ATOM   3965  N   TYR C 103      23.424  33.573  11.884  1.00 47.42           N  
ATOM   3966  CA  TYR C 103      22.749  34.020  13.098  1.00 47.42           C  
ATOM   3967  C   TYR C 103      21.988  32.873  13.752  1.00 47.42           C  
ATOM   3968  CB  TYR C 103      21.791  35.173  12.787  1.00 47.42           C  
ATOM   3969  O   TYR C 103      21.786  32.868  14.968  1.00 47.42           O  
ATOM   3970  CG  TYR C 103      22.488  36.468  12.449  1.00 47.42           C  
ATOM   3971  CD1 TYR C 103      23.004  37.286  13.451  1.00 47.42           C  
ATOM   3972  CD2 TYR C 103      22.632  36.877  11.127  1.00 47.42           C  
ATOM   3973  CE1 TYR C 103      23.646  38.482  13.145  1.00 47.42           C  
ATOM   3974  CE2 TYR C 103      23.273  38.070  10.809  1.00 47.42           C  
ATOM   3975  OH  TYR C 103      24.410  40.046  11.513  1.00 47.42           O  
ATOM   3976  CZ  TYR C 103      23.776  38.864  11.823  1.00 47.42           C  
ATOM   3977  N   GLU C 104      21.642  31.812  12.906  1.00 53.36           N  
ATOM   3978  CA  GLU C 104      20.832  30.712  13.419  1.00 53.36           C  
ATOM   3979  C   GLU C 104      21.546  29.374  13.249  1.00 53.36           C  
ATOM   3980  CB  GLU C 104      19.471  30.674  12.719  1.00 53.36           C  
ATOM   3981  O   GLU C 104      22.314  29.190  12.302  1.00 53.36           O  
ATOM   3982  CG  GLU C 104      18.609  31.899  12.984  1.00 53.36           C  
ATOM   3983  CD  GLU C 104      17.294  31.885  12.221  1.00 53.36           C  
ATOM   3984  OE1 GLU C 104      16.472  32.811  12.409  1.00 53.36           O  
ATOM   3985  OE2 GLU C 104      17.084  30.940  11.428  1.00 53.36           O  
ATOM   3986  N   SER C 105      21.527  28.509  14.377  1.00 50.03           N  
ATOM   3987  CA  SER C 105      22.036  27.150  14.229  1.00 50.03           C  
ATOM   3988  C   SER C 105      21.130  26.314  13.332  1.00 50.03           C  
ATOM   3989  CB  SER C 105      22.175  26.478  15.596  1.00 50.03           C  
ATOM   3990  O   SER C 105      19.938  26.602  13.204  1.00 50.03           O  
ATOM   3991  OG  SER C 105      20.953  25.875  15.986  1.00 50.03           O  
ATOM   3992  N   SER C 106      21.692  25.549  12.420  1.00 51.58           N  
ATOM   3993  CA  SER C 106      20.965  24.651  11.529  1.00 51.58           C  
ATOM   3994  C   SER C 106      19.864  23.904  12.274  1.00 51.58           C  
ATOM   3995  CB  SER C 106      21.921  23.650  10.879  1.00 51.58           C  
ATOM   3996  O   SER C 106      18.808  23.616  11.707  1.00 51.58           O  
ATOM   3997  OG  SER C 106      23.001  23.349  11.747  1.00 51.58           O  
ATOM   3998  N   ALA C 107      20.016  23.699  13.626  1.00 51.02           N  
ATOM   3999  CA  ALA C 107      19.077  22.928  14.437  1.00 51.02           C  
ATOM   4000  C   ALA C 107      17.806  23.727  14.712  1.00 51.02           C  
ATOM   4001  CB  ALA C 107      19.731  22.506  15.750  1.00 51.02           C  
ATOM   4002  O   ALA C 107      16.762  23.153  15.032  1.00 51.02           O  
ATOM   4003  N   GLU C 108      17.943  25.077  14.455  1.00 58.44           N  
ATOM   4004  CA  GLU C 108      16.802  25.941  14.743  1.00 58.44           C  
ATOM   4005  C   GLU C 108      15.945  26.157  13.499  1.00 58.44           C  
ATOM   4006  CB  GLU C 108      17.273  27.288  15.298  1.00 58.44           C  
ATOM   4007  O   GLU C 108      14.831  26.678  13.589  1.00 58.44           O  
ATOM   4008  CG  GLU C 108      17.934  27.192  16.665  1.00 58.44           C  
ATOM   4009  CD  GLU C 108      18.357  28.542  17.223  1.00 58.44           C  
ATOM   4010  OE1 GLU C 108      18.672  28.628  18.432  1.00 58.44           O  
ATOM   4011  OE2 GLU C 108      18.372  29.522  16.445  1.00 58.44           O  
ATOM   4012  N   ARG C 109      16.416  25.553  12.412  1.00 71.00           N  
ATOM   4013  CA  ARG C 109      15.753  25.763  11.129  1.00 71.00           C  
ATOM   4014  C   ARG C 109      14.796  24.619  10.813  1.00 71.00           C  
ATOM   4015  CB  ARG C 109      16.785  25.908  10.008  1.00 71.00           C  
ATOM   4016  O   ARG C 109      14.673  23.672  11.593  1.00 71.00           O  
ATOM   4017  CG  ARG C 109      17.640  27.160  10.116  1.00 71.00           C  
ATOM   4018  CD  ARG C 109      18.506  27.360   8.879  1.00 71.00           C  
ATOM   4019  NE  ARG C 109      18.048  28.492   8.078  1.00 71.00           N  
ATOM   4020  NH1 ARG C 109      19.660  28.250   6.441  1.00 71.00           N  
ATOM   4021  NH2 ARG C 109      18.110  29.932   6.290  1.00 71.00           N  
ATOM   4022  CZ  ARG C 109      18.607  28.889   6.938  1.00 71.00           C  
ATOM   4023  N   TRP C 110      14.086  24.676   9.748  1.00 76.06           N  
ATOM   4024  CA  TRP C 110      13.038  23.725   9.392  1.00 76.06           C  
ATOM   4025  C   TRP C 110      13.606  22.317   9.249  1.00 76.06           C  
ATOM   4026  CB  TRP C 110      12.348  24.145   8.092  1.00 76.06           C  
ATOM   4027  O   TRP C 110      14.707  22.135   8.725  1.00 76.06           O  
ATOM   4028  CG  TRP C 110      11.329  23.163   7.598  1.00 76.06           C  
ATOM   4029  CD1 TRP C 110      11.466  22.285   6.559  1.00 76.06           C  
ATOM   4030  CD2 TRP C 110      10.012  22.963   8.121  1.00 76.06           C  
ATOM   4031  CE2 TRP C 110       9.406  21.946   7.350  1.00 76.06           C  
ATOM   4032  CE3 TRP C 110       9.285  23.545   9.168  1.00 76.06           C  
ATOM   4033  NE1 TRP C 110      10.314  21.550   6.405  1.00 76.06           N  
ATOM   4034  CH2 TRP C 110       7.417  22.085   8.625  1.00 76.06           C  
ATOM   4035  CZ2 TRP C 110       8.106  21.498   7.595  1.00 76.06           C  
ATOM   4036  CZ3 TRP C 110       7.991  23.098   9.410  1.00 76.06           C  
ATOM   4037  N   SER C 111      12.890  21.293   9.852  1.00 73.31           N  
ATOM   4038  CA  SER C 111      13.099  19.860   9.673  1.00 73.31           C  
ATOM   4039  C   SER C 111      11.795  19.149   9.328  1.00 73.31           C  
ATOM   4040  CB  SER C 111      13.707  19.244  10.934  1.00 73.31           C  
ATOM   4041  O   SER C 111      10.724  19.543   9.797  1.00 73.31           O  
ATOM   4042  OG  SER C 111      13.634  17.830  10.889  1.00 73.31           O  
ATOM   4043  N   PRO C 112      11.888  18.167   8.455  1.00 74.60           N  
ATOM   4044  CA  PRO C 112      10.685  17.460   8.010  1.00 74.60           C  
ATOM   4045  C   PRO C 112       9.938  16.786   9.159  1.00 74.60           C  
ATOM   4046  CB  PRO C 112      11.230  16.419   7.029  1.00 74.60           C  
ATOM   4047  O   PRO C 112       8.786  16.377   8.996  1.00 74.60           O  
ATOM   4048  CG  PRO C 112      12.520  16.994   6.540  1.00 74.60           C  
ATOM   4049  CD  PRO C 112      13.123  17.817   7.641  1.00 74.60           C  
ATOM   4050  N   VAL C 113      10.561  16.691  10.278  1.00 73.47           N  
ATOM   4051  CA  VAL C 113       9.916  16.068  11.429  1.00 73.47           C  
ATOM   4052  C   VAL C 113       8.955  17.059  12.082  1.00 73.47           C  
ATOM   4053  CB  VAL C 113      10.953  15.572  12.461  1.00 73.47           C  
ATOM   4054  O   VAL C 113       8.092  16.668  12.871  1.00 73.47           O  
ATOM   4055  CG1 VAL C 113      10.729  14.096  12.785  1.00 73.47           C  
ATOM   4056  CG2 VAL C 113      12.372  15.799  11.943  1.00 73.47           C  
ATOM   4057  N   GLN C 114       8.986  18.369  11.669  1.00 79.35           N  
ATOM   4058  CA  GLN C 114       8.090  19.390  12.200  1.00 79.35           C  
ATOM   4059  C   GLN C 114       6.684  19.241  11.625  1.00 79.35           C  
ATOM   4060  CB  GLN C 114       8.633  20.789  11.903  1.00 79.35           C  
ATOM   4061  O   GLN C 114       6.486  18.542  10.630  1.00 79.35           O  
ATOM   4062  CG  GLN C 114      10.000  21.061  12.515  1.00 79.35           C  
ATOM   4063  CD  GLN C 114       9.949  21.203  14.025  1.00 79.35           C  
ATOM   4064  NE2 GLN C 114      11.118  21.278  14.653  1.00 79.35           N  
ATOM   4065  OE1 GLN C 114       8.869  21.245  14.622  1.00 79.35           O  
ATOM   4066  N   SER C 115       5.628  19.755  12.345  1.00 89.30           N  
ATOM   4067  CA  SER C 115       4.232  19.665  11.932  1.00 89.30           C  
ATOM   4068  C   SER C 115       3.577  21.042  11.894  1.00 89.30           C  
ATOM   4069  CB  SER C 115       3.452  18.747  12.875  1.00 89.30           C  
ATOM   4070  O   SER C 115       4.153  22.023  12.368  1.00 89.30           O  
ATOM   4071  OG  SER C 115       3.326  19.334  14.159  1.00 89.30           O  
ATOM   4072  N   VAL C 116       2.471  21.070  11.262  1.00 91.71           N  
ATOM   4073  CA  VAL C 116       1.709  22.314  11.226  1.00 91.71           C  
ATOM   4074  C   VAL C 116       1.410  22.779  12.649  1.00 91.71           C  
ATOM   4075  CB  VAL C 116       0.394  22.152  10.431  1.00 91.71           C  
ATOM   4076  O   VAL C 116       1.518  23.969  12.956  1.00 91.71           O  
ATOM   4077  CG1 VAL C 116      -0.434  23.435  10.488  1.00 91.71           C  
ATOM   4078  CG2 VAL C 116       0.690  21.767   8.983  1.00 91.71           C  
ATOM   4079  N   GLU C 117       1.097  21.883  13.530  1.00 90.93           N  
ATOM   4080  CA  GLU C 117       0.830  22.203  14.929  1.00 90.93           C  
ATOM   4081  C   GLU C 117       2.038  22.866  15.585  1.00 90.93           C  
ATOM   4082  CB  GLU C 117       0.437  20.942  15.704  1.00 90.93           C  
ATOM   4083  O   GLU C 117       1.901  23.890  16.257  1.00 90.93           O  
ATOM   4084  CG  GLU C 117       0.112  21.196  17.169  1.00 90.93           C  
ATOM   4085  CD  GLU C 117      -0.228  19.929  17.937  1.00 90.93           C  
ATOM   4086  OE1 GLU C 117      -0.731  20.028  19.079  1.00 90.93           O  
ATOM   4087  OE2 GLU C 117       0.010  18.828  17.392  1.00 90.93           O  
ATOM   4088  N   LYS C 118       3.175  22.317  15.389  1.00 90.03           N  
ATOM   4089  CA  LYS C 118       4.394  22.851  15.991  1.00 90.03           C  
ATOM   4090  C   LYS C 118       4.703  24.248  15.462  1.00 90.03           C  
ATOM   4091  CB  LYS C 118       5.576  21.917  15.728  1.00 90.03           C  
ATOM   4092  O   LYS C 118       5.160  25.114  16.211  1.00 90.03           O  
ATOM   4093  CG  LYS C 118       5.723  20.800  16.750  1.00 90.03           C  
ATOM   4094  CD  LYS C 118       6.967  19.962  16.488  1.00 90.03           C  
ATOM   4095  CE  LYS C 118       7.086  18.811  17.478  1.00 90.03           C  
ATOM   4096  NZ  LYS C 118       8.250  17.928  17.165  1.00 90.03           N  
ATOM   4097  N   ILE C 119       4.452  24.425  14.155  1.00 91.69           N  
ATOM   4098  CA  ILE C 119       4.632  25.747  13.566  1.00 91.69           C  
ATOM   4099  C   ILE C 119       3.725  26.754  14.269  1.00 91.69           C  
ATOM   4100  CB  ILE C 119       4.343  25.734  12.048  1.00 91.69           C  
ATOM   4101  O   ILE C 119       4.187  27.801  14.729  1.00 91.69           O  
ATOM   4102  CG1 ILE C 119       5.406  24.913  11.309  1.00 91.69           C  
ATOM   4103  CG2 ILE C 119       4.274  27.162  11.499  1.00 91.69           C  
ATOM   4104  CD1 ILE C 119       5.064  24.625   9.854  1.00 91.69           C  
ATOM   4105  N   LEU C 120       2.458  26.431  14.403  1.00 93.62           N  
ATOM   4106  CA  LEU C 120       1.464  27.331  14.977  1.00 93.62           C  
ATOM   4107  C   LEU C 120       1.741  27.575  16.456  1.00 93.62           C  
ATOM   4108  CB  LEU C 120       0.056  26.759  14.797  1.00 93.62           C  
ATOM   4109  O   LEU C 120       1.607  28.701  16.940  1.00 93.62           O  
ATOM   4110  CG  LEU C 120      -0.452  26.646  13.359  1.00 93.62           C  
ATOM   4111  CD1 LEU C 120      -1.760  25.863  13.318  1.00 93.62           C  
ATOM   4112  CD2 LEU C 120      -0.633  28.031  12.746  1.00 93.62           C  
ATOM   4113  N   LEU C 121       2.204  26.619  17.211  1.00 91.74           N  
ATOM   4114  CA  LEU C 121       2.582  26.789  18.610  1.00 91.74           C  
ATOM   4115  C   LEU C 121       3.801  27.697  18.737  1.00 91.74           C  
ATOM   4116  CB  LEU C 121       2.872  25.432  19.256  1.00 91.74           C  
ATOM   4117  O   LEU C 121       3.894  28.491  19.676  1.00 91.74           O  
ATOM   4118  CG  LEU C 121       1.657  24.561  19.578  1.00 91.74           C  
ATOM   4119  CD1 LEU C 121       2.104  23.188  20.069  1.00 91.74           C  
ATOM   4120  CD2 LEU C 121       0.769  25.243  20.613  1.00 91.74           C  
ATOM   4121  N   SER C 122       4.691  27.545  17.748  1.00 91.60           N  
ATOM   4122  CA  SER C 122       5.872  28.401  17.739  1.00 91.60           C  
ATOM   4123  C   SER C 122       5.497  29.859  17.492  1.00 91.60           C  
ATOM   4124  CB  SER C 122       6.865  27.934  16.675  1.00 91.60           C  
ATOM   4125  O   SER C 122       6.092  30.766  18.076  1.00 91.60           O  
ATOM   4126  OG  SER C 122       7.504  26.734  17.075  1.00 91.60           O  
ATOM   4127  N   VAL C 123       4.537  30.022  16.670  1.00 93.52           N  
ATOM   4128  CA  VAL C 123       4.066  31.372  16.381  1.00 93.52           C  
ATOM   4129  C   VAL C 123       3.424  31.975  17.628  1.00 93.52           C  
ATOM   4130  CB  VAL C 123       3.062  31.383  15.206  1.00 93.52           C  
ATOM   4131  O   VAL C 123       3.660  33.141  17.954  1.00 93.52           O  
ATOM   4132  CG1 VAL C 123       2.391  32.750  15.082  1.00 93.52           C  
ATOM   4133  CG2 VAL C 123       3.763  31.008  13.902  1.00 93.52           C  
ATOM   4134  N   VAL C 124       2.656  31.187  18.341  1.00 93.43           N  
ATOM   4135  CA  VAL C 124       2.059  31.649  19.590  1.00 93.43           C  
ATOM   4136  C   VAL C 124       3.158  32.027  20.580  1.00 93.43           C  
ATOM   4137  CB  VAL C 124       1.132  30.577  20.206  1.00 93.43           C  
ATOM   4138  O   VAL C 124       3.083  33.072  21.230  1.00 93.43           O  
ATOM   4139  CG1 VAL C 124       0.697  30.983  21.612  1.00 93.43           C  
ATOM   4140  CG2 VAL C 124      -0.085  30.347  19.312  1.00 93.43           C  
ATOM   4141  N   SER C 125       4.142  31.245  20.636  1.00 92.11           N  
ATOM   4142  CA  SER C 125       5.272  31.522  21.517  1.00 92.11           C  
ATOM   4143  C   SER C 125       6.000  32.795  21.099  1.00 92.11           C  
ATOM   4144  CB  SER C 125       6.249  30.346  21.524  1.00 92.11           C  
ATOM   4145  O   SER C 125       6.399  33.596  21.947  1.00 92.11           O  
ATOM   4146  OG  SER C 125       7.292  30.563  22.458  1.00 92.11           O  
ATOM   4147  N   MET C 126       6.124  33.011  19.861  1.00 91.43           N  
ATOM   4148  CA  MET C 126       6.763  34.208  19.322  1.00 91.43           C  
ATOM   4149  C   MET C 126       5.974  35.460  19.692  1.00 91.43           C  
ATOM   4150  CB  MET C 126       6.899  34.107  17.801  1.00 91.43           C  
ATOM   4151  O   MET C 126       6.559  36.483  20.052  1.00 91.43           O  
ATOM   4152  CG  MET C 126       7.516  35.339  17.158  1.00 91.43           C  
ATOM   4153  SD  MET C 126       6.877  35.641  15.464  1.00 91.43           S  
ATOM   4154  CE  MET C 126       5.127  35.950  15.833  1.00 91.43           C  
ATOM   4155  N   LEU C 127       4.662  35.357  19.591  1.00 93.07           N  
ATOM   4156  CA  LEU C 127       3.826  36.489  19.975  1.00 93.07           C  
ATOM   4157  C   LEU C 127       4.023  36.836  21.447  1.00 93.07           C  
ATOM   4158  CB  LEU C 127       2.350  36.181  19.704  1.00 93.07           C  
ATOM   4159  O   LEU C 127       3.999  38.011  21.820  1.00 93.07           O  
ATOM   4160  CG  LEU C 127       1.912  36.198  18.239  1.00 93.07           C  
ATOM   4161  CD1 LEU C 127       0.472  35.712  18.111  1.00 93.07           C  
ATOM   4162  CD2 LEU C 127       2.064  37.597  17.652  1.00 93.07           C  
ATOM   4163  N   ALA C 128       4.316  35.863  22.269  1.00 91.58           N  
ATOM   4164  CA  ALA C 128       4.450  36.037  23.713  1.00 91.58           C  
ATOM   4165  C   ALA C 128       5.829  36.580  24.075  1.00 91.58           C  
ATOM   4166  CB  ALA C 128       4.195  34.716  24.434  1.00 91.58           C  
ATOM   4167  O   ALA C 128       5.974  37.327  25.045  1.00 91.58           O  
ATOM   4168  N   GLU C 129       6.803  36.229  23.295  1.00 88.98           N  
ATOM   4169  CA  GLU C 129       8.180  36.603  23.604  1.00 88.98           C  
ATOM   4170  C   GLU C 129       8.898  37.138  22.368  1.00 88.98           C  
ATOM   4171  CB  GLU C 129       8.945  35.409  24.181  1.00 88.98           C  
ATOM   4172  O   GLU C 129       9.711  36.436  21.764  1.00 88.98           O  
ATOM   4173  CG  GLU C 129       8.447  34.961  25.547  1.00 88.98           C  
ATOM   4174  CD  GLU C 129       9.220  33.779  26.110  1.00 88.98           C  
ATOM   4175  OE1 GLU C 129       8.828  33.249  27.175  1.00 88.98           O  
ATOM   4176  OE2 GLU C 129      10.226  33.380  25.482  1.00 88.98           O  
ATOM   4177  N   PRO C 130       8.610  38.442  21.996  1.00 89.75           N  
ATOM   4178  CA  PRO C 130       9.253  39.021  20.814  1.00 89.75           C  
ATOM   4179  C   PRO C 130      10.778  39.003  20.904  1.00 89.75           C  
ATOM   4180  CB  PRO C 130       8.725  40.457  20.792  1.00 89.75           C  
ATOM   4181  O   PRO C 130      11.338  39.185  21.988  1.00 89.75           O  
ATOM   4182  CG  PRO C 130       7.426  40.398  21.531  1.00 89.75           C  
ATOM   4183  CD  PRO C 130       7.543  39.369  22.619  1.00 89.75           C  
ATOM   4184  N   ASN C 131      11.463  38.587  19.811  1.00 85.67           N  
ATOM   4185  CA  ASN C 131      12.917  38.650  19.714  1.00 85.67           C  
ATOM   4186  C   ASN C 131      13.374  39.886  18.946  1.00 85.67           C  
ATOM   4187  CB  ASN C 131      13.467  37.382  19.056  1.00 85.67           C  
ATOM   4188  O   ASN C 131      13.204  39.964  17.728  1.00 85.67           O  
ATOM   4189  CG  ASN C 131      14.982  37.362  19.002  1.00 85.67           C  
ATOM   4190  ND2 ASN C 131      15.540  36.321  18.397  1.00 85.67           N  
ATOM   4191  OD1 ASN C 131      15.645  38.275  19.501  1.00 85.67           O  
ATOM   4192  N   ASP C 132      13.992  40.752  19.614  1.00 83.93           N  
ATOM   4193  CA  ASP C 132      14.357  42.024  18.998  1.00 83.93           C  
ATOM   4194  C   ASP C 132      15.760  41.962  18.399  1.00 83.93           C  
ATOM   4195  CB  ASP C 132      14.271  43.159  20.020  1.00 83.93           C  
ATOM   4196  O   ASP C 132      16.220  42.924  17.782  1.00 83.93           O  
ATOM   4197  CG  ASP C 132      15.184  42.951  21.216  1.00 83.93           C  
ATOM   4198  OD1 ASP C 132      15.585  41.797  21.483  1.00 83.93           O  
ATOM   4199  OD2 ASP C 132      15.503  43.948  21.898  1.00 83.93           O  
ATOM   4200  N   GLU C 133      16.539  40.949  18.546  1.00 79.88           N  
ATOM   4201  CA  GLU C 133      17.921  40.850  18.086  1.00 79.88           C  
ATOM   4202  C   GLU C 133      17.985  40.516  16.599  1.00 79.88           C  
ATOM   4203  CB  GLU C 133      18.683  39.797  18.895  1.00 79.88           C  
ATOM   4204  O   GLU C 133      18.977  40.815  15.932  1.00 79.88           O  
ATOM   4205  CG  GLU C 133      18.875  40.167  20.359  1.00 79.88           C  
ATOM   4206  CD  GLU C 133      19.940  39.333  21.053  1.00 79.88           C  
ATOM   4207  OE1 GLU C 133      20.288  39.639  22.216  1.00 79.88           O  
ATOM   4208  OE2 GLU C 133      20.432  38.367  20.429  1.00 79.88           O  
ATOM   4209  N   SER C 134      16.963  39.973  16.003  1.00 69.30           N  
ATOM   4210  CA  SER C 134      16.850  39.640  14.586  1.00 69.30           C  
ATOM   4211  C   SER C 134      15.457  39.956  14.053  1.00 69.30           C  
ATOM   4212  CB  SER C 134      17.171  38.163  14.356  1.00 69.30           C  
ATOM   4213  O   SER C 134      14.733  39.056  13.623  1.00 69.30           O  
ATOM   4214  OG  SER C 134      16.099  37.342  14.787  1.00 69.30           O  
ATOM   4215  N   GLY C 135      15.309  41.418  13.978  1.00 74.60           N  
ATOM   4216  CA  GLY C 135      13.917  41.804  13.809  1.00 74.60           C  
ATOM   4217  C   GLY C 135      13.518  41.977  12.355  1.00 74.60           C  
ATOM   4218  O   GLY C 135      14.224  42.631  11.586  1.00 74.60           O  
ATOM   4219  N   ALA C 136      12.516  41.244  11.940  1.00 83.80           N  
ATOM   4220  CA  ALA C 136      11.866  41.452  10.649  1.00 83.80           C  
ATOM   4221  C   ALA C 136      11.307  42.868  10.539  1.00 83.80           C  
ATOM   4222  CB  ALA C 136      10.754  40.427  10.442  1.00 83.80           C  
ATOM   4223  O   ALA C 136      11.220  43.424   9.441  1.00 83.80           O  
ATOM   4224  N   ASN C 137      10.922  43.477  11.636  1.00 88.32           N  
ATOM   4225  CA  ASN C 137      10.427  44.843  11.773  1.00 88.32           C  
ATOM   4226  C   ASN C 137      11.299  45.663  12.719  1.00 88.32           C  
ATOM   4227  CB  ASN C 137       8.975  44.841  12.257  1.00 88.32           C  
ATOM   4228  O   ASN C 137      11.133  45.598  13.938  1.00 88.32           O  
ATOM   4229  CG  ASN C 137       8.335  46.213  12.186  1.00 88.32           C  
ATOM   4230  ND2 ASN C 137       7.011  46.245  12.081  1.00 88.32           N  
ATOM   4231  OD1 ASN C 137       9.023  47.236  12.224  1.00 88.32           O  
ATOM   4232  N   VAL C 138      12.185  46.423  12.141  1.00 87.62           N  
ATOM   4233  CA  VAL C 138      13.219  47.137  12.882  1.00 87.62           C  
ATOM   4234  C   VAL C 138      12.573  48.139  13.837  1.00 87.62           C  
ATOM   4235  CB  VAL C 138      14.200  47.861  11.933  1.00 87.62           C  
ATOM   4236  O   VAL C 138      13.002  48.278  14.984  1.00 87.62           O  
ATOM   4237  CG1 VAL C 138      15.214  48.681  12.728  1.00 87.62           C  
ATOM   4238  CG2 VAL C 138      14.912  46.854  11.032  1.00 87.62           C  
ATOM   4239  N   ASP C 139      11.546  48.839  13.367  1.00 91.48           N  
ATOM   4240  CA  ASP C 139      10.844  49.809  14.202  1.00 91.48           C  
ATOM   4241  C   ASP C 139      10.227  49.135  15.425  1.00 91.48           C  
ATOM   4242  CB  ASP C 139       9.761  50.527  13.395  1.00 91.48           C  
ATOM   4243  O   ASP C 139      10.325  49.651  16.540  1.00 91.48           O  
ATOM   4244  CG  ASP C 139      10.329  51.448  12.329  1.00 91.48           C  
ATOM   4245  OD1 ASP C 139      11.458  51.955  12.499  1.00 91.48           O  
ATOM   4246  OD2 ASP C 139       9.639  51.670  11.310  1.00 91.48           O  
ATOM   4247  N   ALA C 140       9.678  47.982  15.250  1.00 94.17           N  
ATOM   4248  CA  ALA C 140       9.084  47.238  16.359  1.00 94.17           C  
ATOM   4249  C   ALA C 140      10.156  46.747  17.326  1.00 94.17           C  
ATOM   4250  CB  ALA C 140       8.267  46.061  15.832  1.00 94.17           C  
ATOM   4251  O   ALA C 140       9.966  46.782  18.544  1.00 94.17           O  
ATOM   4252  N   SER C 141      11.254  46.328  16.752  1.00 92.13           N  
ATOM   4253  CA  SER C 141      12.362  45.865  17.581  1.00 92.13           C  
ATOM   4254  C   SER C 141      12.886  46.981  18.478  1.00 92.13           C  
ATOM   4255  CB  SER C 141      13.496  45.327  16.708  1.00 92.13           C  
ATOM   4256  O   SER C 141      13.067  46.785  19.681  1.00 92.13           O  
ATOM   4257  OG  SER C 141      13.070  44.193  15.972  1.00 92.13           O  
ATOM   4258  N   LYS C 142      13.058  48.122  17.900  1.00 93.42           N  
ATOM   4259  CA  LYS C 142      13.558  49.275  18.643  1.00 93.42           C  
ATOM   4260  C   LYS C 142      12.576  49.694  19.734  1.00 93.42           C  
ATOM   4261  CB  LYS C 142      13.823  50.448  17.698  1.00 93.42           C  
ATOM   4262  O   LYS C 142      12.972  49.920  20.879  1.00 93.42           O  
ATOM   4263  CG  LYS C 142      15.084  50.297  16.861  1.00 93.42           C  
ATOM   4264  CD  LYS C 142      15.329  51.523  15.992  1.00 93.42           C  
ATOM   4265  CE  LYS C 142      16.580  51.364  15.138  1.00 93.42           C  
ATOM   4266  NZ  LYS C 142      16.791  52.538  14.239  1.00 93.42           N  
ATOM   4267  N   MET C 143      11.286  49.777  19.425  1.00 94.64           N  
ATOM   4268  CA  MET C 143      10.271  50.189  20.390  1.00 94.64           C  
ATOM   4269  C   MET C 143      10.158  49.179  21.526  1.00 94.64           C  
ATOM   4270  CB  MET C 143       8.914  50.359  19.704  1.00 94.64           C  
ATOM   4271  O   MET C 143       9.992  49.560  22.687  1.00 94.64           O  
ATOM   4272  CG  MET C 143       7.871  51.047  20.570  1.00 94.64           C  
ATOM   4273  SD  MET C 143       6.365  51.505  19.626  1.00 94.64           S  
ATOM   4274  CE  MET C 143       7.036  52.819  18.571  1.00 94.64           C  
ATOM   4275  N   TRP C 144      10.294  47.948  21.141  1.00 93.87           N  
ATOM   4276  CA  TRP C 144      10.265  46.887  22.142  1.00 93.87           C  
ATOM   4277  C   TRP C 144      11.416  47.039  23.131  1.00 93.87           C  
ATOM   4278  CB  TRP C 144      10.329  45.512  21.472  1.00 93.87           C  
ATOM   4279  O   TRP C 144      11.226  46.901  24.341  1.00 93.87           O  
ATOM   4280  CG  TRP C 144      10.385  44.366  22.437  1.00 93.87           C  
ATOM   4281  CD1 TRP C 144      11.488  43.640  22.791  1.00 93.87           C  
ATOM   4282  CD2 TRP C 144       9.287  43.811  23.168  1.00 93.87           C  
ATOM   4283  CE2 TRP C 144       9.798  42.750  23.948  1.00 93.87           C  
ATOM   4284  CE3 TRP C 144       7.920  44.110  23.241  1.00 93.87           C  
ATOM   4285  NE1 TRP C 144      11.141  42.667  23.700  1.00 93.87           N  
ATOM   4286  CH2 TRP C 144       7.654  42.299  24.843  1.00 93.87           C  
ATOM   4287  CZ2 TRP C 144       8.988  41.986  24.791  1.00 93.87           C  
ATOM   4288  CZ3 TRP C 144       7.115  43.348  24.080  1.00 93.87           C  
ATOM   4289  N   ARG C 145      12.521  47.437  22.614  1.00 92.77           N  
ATOM   4290  CA  ARG C 145      13.729  47.552  23.426  1.00 92.77           C  
ATOM   4291  C   ARG C 145      13.742  48.862  24.205  1.00 92.77           C  
ATOM   4292  CB  ARG C 145      14.978  47.451  22.548  1.00 92.77           C  
ATOM   4293  O   ARG C 145      14.012  48.873  25.408  1.00 92.77           O  
ATOM   4294  CG  ARG C 145      16.281  47.420  23.332  1.00 92.77           C  
ATOM   4295  CD  ARG C 145      17.485  47.241  22.418  1.00 92.77           C  
ATOM   4296  NE  ARG C 145      17.482  48.211  21.326  1.00 92.77           N  
ATOM   4297  NH1 ARG C 145      19.178  47.187  20.137  1.00 92.77           N  
ATOM   4298  NH2 ARG C 145      18.199  49.098  19.333  1.00 92.77           N  
ATOM   4299  CZ  ARG C 145      18.286  48.163  20.268  1.00 92.77           C  
ATOM   4300  N   ASP C 146      13.281  49.962  23.555  1.00 94.37           N  
ATOM   4301  CA  ASP C 146      13.555  51.294  24.083  1.00 94.37           C  
ATOM   4302  C   ASP C 146      12.300  51.912  24.695  1.00 94.37           C  
ATOM   4303  CB  ASP C 146      14.107  52.205  22.984  1.00 94.37           C  
ATOM   4304  O   ASP C 146      12.389  52.823  25.521  1.00 94.37           O  
ATOM   4305  CG  ASP C 146      15.416  51.703  22.400  1.00 94.37           C  
ATOM   4306  OD1 ASP C 146      16.116  50.908  23.065  1.00 94.37           O  
ATOM   4307  OD2 ASP C 146      15.752  52.108  21.266  1.00 94.37           O  
ATOM   4308  N   ASP C 147      11.156  51.513  24.192  1.00 95.29           N  
ATOM   4309  CA  ASP C 147       9.900  52.078  24.676  1.00 95.29           C  
ATOM   4310  C   ASP C 147       8.812  51.010  24.756  1.00 95.29           C  
ATOM   4311  CB  ASP C 147       9.445  53.226  23.773  1.00 95.29           C  
ATOM   4312  O   ASP C 147       7.842  51.046  23.996  1.00 95.29           O  
ATOM   4313  CG  ASP C 147       8.355  54.077  24.399  1.00 95.29           C  
ATOM   4314  OD1 ASP C 147       7.756  53.654  25.412  1.00 95.29           O  
ATOM   4315  OD2 ASP C 147       8.089  55.180  23.874  1.00 95.29           O  
ATOM   4316  N   ARG C 148       8.909  50.201  25.793  1.00 93.14           N  
ATOM   4317  CA  ARG C 148       8.033  49.046  25.959  1.00 93.14           C  
ATOM   4318  C   ARG C 148       6.584  49.480  26.148  1.00 93.14           C  
ATOM   4319  CB  ARG C 148       8.485  48.195  27.148  1.00 93.14           C  
ATOM   4320  O   ARG C 148       5.663  48.819  25.663  1.00 93.14           O  
ATOM   4321  CG  ARG C 148       7.842  46.818  27.199  1.00 93.14           C  
ATOM   4322  CD  ARG C 148       8.277  45.949  26.027  1.00 93.14           C  
ATOM   4323  NE  ARG C 148       9.721  45.733  26.022  1.00 93.14           N  
ATOM   4324  NH1 ARG C 148       9.648  43.822  27.318  1.00 93.14           N  
ATOM   4325  NH2 ARG C 148      11.658  44.626  26.567  1.00 93.14           N  
ATOM   4326  CZ  ARG C 148      10.339  44.727  26.636  1.00 93.14           C  
ATOM   4327  N   GLU C 149       6.428  50.593  26.908  1.00 93.74           N  
ATOM   4328  CA  GLU C 149       5.088  51.109  27.170  1.00 93.74           C  
ATOM   4329  C   GLU C 149       4.379  51.491  25.874  1.00 93.74           C  
ATOM   4330  CB  GLU C 149       5.150  52.315  28.111  1.00 93.74           C  
ATOM   4331  O   GLU C 149       3.201  51.181  25.689  1.00 93.74           O  
ATOM   4332  CG  GLU C 149       4.963  51.960  29.579  1.00 93.74           C  
ATOM   4333  CD  GLU C 149       4.497  53.135  30.425  1.00 93.74           C  
ATOM   4334  OE1 GLU C 149       4.041  52.915  31.570  1.00 93.74           O  
ATOM   4335  OE2 GLU C 149       4.589  54.284  29.939  1.00 93.74           O  
ATOM   4336  N   GLN C 150       5.124  52.156  25.029  1.00 94.88           N  
ATOM   4337  CA  GLN C 150       4.556  52.517  23.735  1.00 94.88           C  
ATOM   4338  C   GLN C 150       4.249  51.275  22.903  1.00 94.88           C  
ATOM   4339  CB  GLN C 150       5.506  53.440  22.970  1.00 94.88           C  
ATOM   4340  O   GLN C 150       3.223  51.216  22.222  1.00 94.88           O  
ATOM   4341  CG  GLN C 150       4.932  53.965  21.661  1.00 94.88           C  
ATOM   4342  CD  GLN C 150       3.754  54.898  21.869  1.00 94.88           C  
ATOM   4343  NE2 GLN C 150       3.037  55.198  20.791  1.00 94.88           N  
ATOM   4344  OE1 GLN C 150       3.490  55.346  22.990  1.00 94.88           O  
ATOM   4345  N   PHE C 151       5.097  50.287  22.910  1.00 94.55           N  
ATOM   4346  CA  PHE C 151       4.867  49.024  22.219  1.00 94.55           C  
ATOM   4347  C   PHE C 151       3.572  48.376  22.693  1.00 94.55           C  
ATOM   4348  CB  PHE C 151       6.043  48.067  22.440  1.00 94.55           C  
ATOM   4349  O   PHE C 151       2.744  47.963  21.878  1.00 94.55           O  
ATOM   4350  CG  PHE C 151       5.919  46.769  21.689  1.00 94.55           C  
ATOM   4351  CD1 PHE C 151       5.238  45.692  22.243  1.00 94.55           C  
ATOM   4352  CD2 PHE C 151       6.484  46.626  20.428  1.00 94.55           C  
ATOM   4353  CE1 PHE C 151       5.122  44.489  21.550  1.00 94.55           C  
ATOM   4354  CE2 PHE C 151       6.371  45.427  19.729  1.00 94.55           C  
ATOM   4355  CZ  PHE C 151       5.691  44.360  20.293  1.00 94.55           C  
ATOM   4356  N   TYR C 152       3.379  48.353  24.047  1.00 94.40           N  
ATOM   4357  CA  TYR C 152       2.182  47.760  24.632  1.00 94.40           C  
ATOM   4358  C   TYR C 152       0.930  48.502  24.181  1.00 94.40           C  
ATOM   4359  CB  TYR C 152       2.271  47.768  26.161  1.00 94.40           C  
ATOM   4360  O   TYR C 152      -0.106  47.884  23.923  1.00 94.40           O  
ATOM   4361  CG  TYR C 152       3.246  46.760  26.718  1.00 94.40           C  
ATOM   4362  CD1 TYR C 152       3.839  45.806  25.893  1.00 94.40           C  
ATOM   4363  CD2 TYR C 152       3.576  46.757  28.069  1.00 94.40           C  
ATOM   4364  CE1 TYR C 152       4.737  44.873  26.402  1.00 94.40           C  
ATOM   4365  CE2 TYR C 152       4.472  45.829  28.589  1.00 94.40           C  
ATOM   4366  OH  TYR C 152       5.935  43.972  28.258  1.00 94.40           O  
ATOM   4367  CZ  TYR C 152       5.047  44.893  27.749  1.00 94.40           C  
ATOM   4368  N   LYS C 153       1.089  49.800  24.062  1.00 93.30           N  
ATOM   4369  CA  LYS C 153      -0.041  50.607  23.612  1.00 93.30           C  
ATOM   4370  C   LYS C 153      -0.430  50.256  22.179  1.00 93.30           C  
ATOM   4371  CB  LYS C 153       0.289  52.097  23.715  1.00 93.30           C  
ATOM   4372  O   LYS C 153      -1.613  50.084  21.876  1.00 93.30           O  
ATOM   4373  CG  LYS C 153      -0.387  52.801  24.881  1.00 93.30           C  
ATOM   4374  CD  LYS C 153      -0.039  54.284  24.918  1.00 93.30           C  
ATOM   4375  CE  LYS C 153      -0.661  54.976  26.122  1.00 93.30           C  
ATOM   4376  NZ  LYS C 153      -0.259  56.412  26.205  1.00 93.30           N  
ATOM   4377  N   ILE C 154       0.553  50.124  21.298  1.00 94.29           N  
ATOM   4378  CA  ILE C 154       0.320  49.769  19.902  1.00 94.29           C  
ATOM   4379  C   ILE C 154      -0.251  48.355  19.818  1.00 94.29           C  
ATOM   4380  CB  ILE C 154       1.617  49.874  19.068  1.00 94.29           C  
ATOM   4381  O   ILE C 154      -1.209  48.109  19.082  1.00 94.29           O  
ATOM   4382  CG1 ILE C 154       2.079  51.333  18.983  1.00 94.29           C  
ATOM   4383  CG2 ILE C 154       1.410  49.282  17.671  1.00 94.29           C  
ATOM   4384  CD1 ILE C 154       3.424  51.516  18.293  1.00 94.29           C  
ATOM   4385  N   ALA C 155       0.320  47.423  20.591  1.00 94.41           N  
ATOM   4386  CA  ALA C 155      -0.149  46.040  20.622  1.00 94.41           C  
ATOM   4387  C   ALA C 155      -1.615  45.967  21.040  1.00 94.41           C  
ATOM   4388  CB  ALA C 155       0.713  45.207  21.567  1.00 94.41           C  
ATOM   4389  O   ALA C 155      -2.402  45.230  20.441  1.00 94.41           O  
ATOM   4390  N   LYS C 156      -1.953  46.755  22.056  1.00 91.40           N  
ATOM   4391  CA  LYS C 156      -3.335  46.798  22.528  1.00 91.40           C  
ATOM   4392  C   LYS C 156      -4.273  47.302  21.435  1.00 91.40           C  
ATOM   4393  CB  LYS C 156      -3.452  47.684  23.768  1.00 91.40           C  
ATOM   4394  O   LYS C 156      -5.384  46.790  21.279  1.00 91.40           O  
ATOM   4395  CG  LYS C 156      -4.686  47.406  24.613  1.00 91.40           C  
ATOM   4396  CD  LYS C 156      -4.710  48.268  25.869  1.00 91.40           C  
ATOM   4397  CE  LYS C 156      -5.978  48.040  26.681  1.00 91.40           C  
ATOM   4398  NZ  LYS C 156      -5.992  48.861  27.929  1.00 91.40           N  
ATOM   4399  N   GLN C 157      -3.825  48.297  20.670  1.00 91.91           N  
ATOM   4400  CA  GLN C 157      -4.610  48.819  19.556  1.00 91.91           C  
ATOM   4401  C   GLN C 157      -4.800  47.761  18.473  1.00 91.91           C  
ATOM   4402  CB  GLN C 157      -3.942  50.062  18.965  1.00 91.91           C  
ATOM   4403  O   GLN C 157      -5.891  47.625  17.916  1.00 91.91           O  
ATOM   4404  CG  GLN C 157      -4.072  51.303  19.837  1.00 91.91           C  
ATOM   4405  CD  GLN C 157      -3.310  52.492  19.283  1.00 91.91           C  
ATOM   4406  NE2 GLN C 157      -3.497  53.655  19.897  1.00 91.91           N  
ATOM   4407  OE1 GLN C 157      -2.557  52.366  18.312  1.00 91.91           O  
ATOM   4408  N   ILE C 158      -3.799  47.008  18.213  1.00 92.92           N  
ATOM   4409  CA  ILE C 158      -3.833  45.943  17.217  1.00 92.92           C  
ATOM   4410  C   ILE C 158      -4.813  44.857  17.656  1.00 92.92           C  
ATOM   4411  CB  ILE C 158      -2.430  45.338  16.989  1.00 92.92           C  
ATOM   4412  O   ILE C 158      -5.578  44.336  16.841  1.00 92.92           O  
ATOM   4413  CG1 ILE C 158      -1.539  46.327  16.229  1.00 92.92           C  
ATOM   4414  CG2 ILE C 158      -2.532  44.006  16.240  1.00 92.92           C  
ATOM   4415  CD1 ILE C 158      -0.082  45.896  16.127  1.00 92.92           C  
ATOM   4416  N   VAL C 159      -4.819  44.534  18.960  1.00 91.57           N  
ATOM   4417  CA  VAL C 159      -5.744  43.553  19.520  1.00 91.57           C  
ATOM   4418  C   VAL C 159      -7.182  44.026  19.321  1.00 91.57           C  
ATOM   4419  CB  VAL C 159      -5.467  43.304  21.019  1.00 91.57           C  
ATOM   4420  O   VAL C 159      -8.031  43.269  18.845  1.00 91.57           O  
ATOM   4421  CG1 VAL C 159      -6.623  42.540  21.662  1.00 91.57           C  
ATOM   4422  CG2 VAL C 159      -4.154  42.544  21.200  1.00 91.57           C  
ATOM   4423  N   GLN C 160      -7.415  45.319  19.571  1.00 84.73           N  
ATOM   4424  CA  GLN C 160      -8.752  45.880  19.408  1.00 84.73           C  
ATOM   4425  C   GLN C 160      -9.192  45.837  17.947  1.00 84.73           C  
ATOM   4426  CB  GLN C 160      -8.799  47.317  19.928  1.00 84.73           C  
ATOM   4427  O   GLN C 160     -10.326  45.460  17.646  1.00 84.73           O  
ATOM   4428  CG  GLN C 160      -8.715  47.425  21.445  1.00 84.73           C  
ATOM   4429  CD  GLN C 160      -8.688  48.862  21.930  1.00 84.73           C  
ATOM   4430  NE2 GLN C 160      -9.074  49.072  23.184  1.00 84.73           N  
ATOM   4431  OE1 GLN C 160      -8.322  49.777  21.185  1.00 84.73           O  
ATOM   4432  N   LYS C 161      -8.296  46.150  17.086  1.00 87.02           N  
ATOM   4433  CA  LYS C 161      -8.588  46.136  15.655  1.00 87.02           C  
ATOM   4434  C   LYS C 161      -8.875  44.719  15.167  1.00 87.02           C  
ATOM   4435  CB  LYS C 161      -7.425  46.737  14.864  1.00 87.02           C  
ATOM   4436  O   LYS C 161      -9.745  44.514  14.318  1.00 87.02           O  
ATOM   4437  CG  LYS C 161      -7.388  48.258  14.878  1.00 87.02           C  
ATOM   4438  CD  LYS C 161      -6.239  48.797  14.035  1.00 87.02           C  
ATOM   4439  CE  LYS C 161      -6.136  50.313  14.134  1.00 87.02           C  
ATOM   4440  NZ  LYS C 161      -4.971  50.840  13.361  1.00 87.02           N  
ATOM   4441  N   SER C 162      -8.142  43.742  15.749  1.00 85.82           N  
ATOM   4442  CA  SER C 162      -8.320  42.352  15.343  1.00 85.82           C  
ATOM   4443  C   SER C 162      -9.710  41.843  15.709  1.00 85.82           C  
ATOM   4444  CB  SER C 162      -7.256  41.464  15.989  1.00 85.82           C  
ATOM   4445  O   SER C 162     -10.197  40.875  15.122  1.00 85.82           O  
ATOM   4446  OG  SER C 162      -7.550  41.240  17.357  1.00 85.82           O  
ATOM   4447  N   LEU C 163     -10.367  42.501  16.648  1.00 78.10           N  
ATOM   4448  CA  LEU C 163     -11.701  42.123  17.104  1.00 78.10           C  
ATOM   4449  C   LEU C 163     -12.766  42.996  16.449  1.00 78.10           C  
ATOM   4450  CB  LEU C 163     -11.799  42.235  18.627  1.00 78.10           C  
ATOM   4451  O   LEU C 163     -13.953  42.874  16.761  1.00 78.10           O  
ATOM   4452  CG  LEU C 163     -10.879  41.318  19.435  1.00 78.10           C  
ATOM   4453  CD1 LEU C 163     -10.988  41.634  20.923  1.00 78.10           C  
ATOM   4454  CD2 LEU C 163     -11.215  39.854  19.168  1.00 78.10           C  
ATOM   4455  N   GLY C 164     -12.324  43.943  15.587  1.00 75.00           N  
ATOM   4456  CA  GLY C 164     -13.234  44.844  14.898  1.00 75.00           C  
ATOM   4457  C   GLY C 164     -13.683  46.011  15.757  1.00 75.00           C  
ATOM   4458  O   GLY C 164     -14.768  46.559  15.551  1.00 75.00           O  
ATOM   4459  N   LEU C 165     -12.999  46.353  16.855  1.00 69.61           N  
ATOM   4460  CA  LEU C 165     -13.333  47.439  17.770  1.00 69.61           C  
ATOM   4461  C   LEU C 165     -12.491  48.676  17.476  1.00 69.61           C  
ATOM   4462  CB  LEU C 165     -13.126  47.000  19.222  1.00 69.61           C  
ATOM   4463  O   LEU C 165     -11.411  48.572  16.889  1.00 69.61           O  
ATOM   4464  CG  LEU C 165     -13.935  45.788  19.685  1.00 69.61           C  
ATOM   4465  CD1 LEU C 165     -13.463  45.330  21.062  1.00 69.61           C  
ATOM   4466  CD2 LEU C 165     -15.424  46.115  19.707  1.00 69.61           C  
TER    4467      LEU C 165                                                      
ENDMDL                                                                          
END                                                                             
