# Supplementary material for: AI-guided pipeline for protein–protein interaction drug discovery identifies a SARS-CoV-2 inhibitor
Source: Mol Syst Biol. 2024 Mar 11;20(4):428–57. doi: 10.1038/s44320-024-00019-8 (PMC10987651; doi:10.1038/s44320-024-00019-8)
Supplement: Supplementary file 12 — Source Data Fig. 2 [file 44320_2024_19_MOESM12_ESM.zip › Source Data Figure EV3-EV4/ColabFold/CENPA_PPIL3_unrelaxed_rank_5_model_1.pdb]

MODEL     1                                                                     
ATOM      1  N   MET B   1      77.696 -70.060 -92.705  1.00 24.51           N  
ATOM      2  CA  MET B   1      76.385 -69.445 -92.889  1.00 24.51           C  
ATOM      3  C   MET B   1      76.062 -68.497 -91.739  1.00 24.51           C  
ATOM      4  CB  MET B   1      75.299 -70.517 -93.005  1.00 24.51           C  
ATOM      5  O   MET B   1      76.455 -68.744 -90.597  1.00 24.51           O  
ATOM      6  CG  MET B   1      75.063 -70.999 -94.426  1.00 24.51           C  
ATOM      7  SD  MET B   1      73.327 -71.520 -94.713  1.00 24.51           S  
ATOM      8  CE  MET B   1      73.380 -71.843 -96.497  1.00 24.51           C  
ATOM      9  N   GLY B   2      75.156 -67.547 -91.978  1.00 25.10           N  
ATOM     10  CA  GLY B   2      75.032 -66.220 -91.396  1.00 25.10           C  
ATOM     11  C   GLY B   2      74.319 -66.219 -90.057  1.00 25.10           C  
ATOM     12  O   GLY B   2      74.250 -65.188 -89.385  1.00 25.10           O  
ATOM     13  N   PRO B   3      73.602 -67.181 -89.732  1.00 25.86           N  
ATOM     14  CA  PRO B   3      72.281 -66.642 -89.401  1.00 25.86           C  
ATOM     15  C   PRO B   3      72.297 -65.772 -88.146  1.00 25.86           C  
ATOM     16  CB  PRO B   3      71.432 -67.897 -89.184  1.00 25.86           C  
ATOM     17  O   PRO B   3      73.214 -65.879 -87.328  1.00 25.86           O  
ATOM     18  CG  PRO B   3      72.374 -68.900 -88.603  1.00 25.86           C  
ATOM     19  CD  PRO B   3      73.764 -68.332 -88.648  1.00 25.86           C  
ATOM     20  N   ARG B   4      71.067 -65.493 -87.723  1.00 26.35           N  
ATOM     21  CA  ARG B   4      70.466 -64.188 -87.465  1.00 26.35           C  
ATOM     22  C   ARG B   4      70.661 -63.774 -86.011  1.00 26.35           C  
ATOM     23  CB  ARG B   4      68.976 -64.204 -87.811  1.00 26.35           C  
ATOM     24  O   ARG B   4      71.077 -64.583 -85.179  1.00 26.35           O  
ATOM     25  CG  ARG B   4      68.682 -63.955 -89.282  1.00 26.35           C  
ATOM     26  CD  ARG B   4      67.198 -63.722 -89.529  1.00 26.35           C  
ATOM     27  NE  ARG B   4      66.914 -63.513 -90.946  1.00 26.35           N  
ATOM     28  NH1 ARG B   4      64.649 -63.164 -90.653  1.00 26.35           N  
ATOM     29  NH2 ARG B   4      65.564 -63.081 -92.753  1.00 26.35           N  
ATOM     30  CZ  ARG B   4      65.710 -63.253 -91.447  1.00 26.35           C  
ATOM     31  N   ARG B   5      69.459 -63.683 -85.296  1.00 26.74           N  
ATOM     32  CA  ARG B   5      68.819 -62.434 -84.896  1.00 26.74           C  
ATOM     33  C   ARG B   5      69.146 -62.092 -83.446  1.00 26.74           C  
ATOM     34  CB  ARG B   5      67.303 -62.522 -85.084  1.00 26.74           C  
ATOM     35  O   ARG B   5      69.622 -62.944 -82.693  1.00 26.74           O  
ATOM     36  CG  ARG B   5      66.788 -61.760 -86.296  1.00 26.74           C  
ATOM     37  CD  ARG B   5      65.270 -61.814 -86.391  1.00 26.74           C  
ATOM     38  NE  ARG B   5      64.783 -61.151 -87.598  1.00 26.74           N  
ATOM     39  NH1 ARG B   5      62.568 -61.128 -86.939  1.00 26.74           N  
ATOM     40  NH2 ARG B   5      63.177 -60.238 -88.963  1.00 26.74           N  
ATOM     41  CZ  ARG B   5      63.510 -60.840 -87.831  1.00 26.74           C  
ATOM     42  N   ARG B   6      67.990 -61.977 -82.693  1.00 26.11           N  
ATOM     43  CA  ARG B   6      67.591 -60.696 -82.121  1.00 26.11           C  
ATOM     44  C   ARG B   6      68.036 -60.582 -80.667  1.00 26.11           C  
ATOM     45  CB  ARG B   6      66.075 -60.511 -82.220  1.00 26.11           C  
ATOM     46  O   ARG B   6      68.318 -61.592 -80.018  1.00 26.11           O  
ATOM     47  CG  ARG B   6      65.631 -59.698 -83.426  1.00 26.11           C  
ATOM     48  CD  ARG B   6      64.127 -59.458 -83.421  1.00 26.11           C  
ATOM     49  NE  ARG B   6      63.706 -58.659 -84.569  1.00 26.11           N  
ATOM     50  NH1 ARG B   6      61.592 -58.218 -83.747  1.00 26.11           N  
ATOM     51  NH2 ARG B   6      62.233 -57.383 -85.784  1.00 26.11           N  
ATOM     52  CZ  ARG B   6      62.511 -58.089 -84.697  1.00 26.11           C  
ATOM     53  N   SER B   7      67.426 -59.637 -79.959  1.00 24.67           N  
ATOM     54  CA  SER B   7      67.976 -58.530 -79.184  1.00 24.67           C  
ATOM     55  C   SER B   7      67.910 -58.816 -77.687  1.00 24.67           C  
ATOM     56  CB  SER B   7      67.229 -57.233 -79.496  1.00 24.67           C  
ATOM     57  O   SER B   7      68.762 -58.358 -76.924  1.00 24.67           O  
ATOM     58  OG  SER B   7      65.930 -57.507 -79.992  1.00 24.67           O  
ATOM     59  N   ARG B   8      66.610 -59.228 -77.291  1.00 26.24           N  
ATOM     60  CA  ARG B   8      66.146 -58.143 -76.433  1.00 26.24           C  
ATOM     61  C   ARG B   8      66.711 -58.280 -75.023  1.00 26.24           C  
ATOM     62  CB  ARG B   8      64.617 -58.113 -76.384  1.00 26.24           C  
ATOM     63  O   ARG B   8      67.101 -59.374 -74.609  1.00 26.24           O  
ATOM     64  CG  ARG B   8      63.994 -57.023 -77.242  1.00 26.24           C  
ATOM     65  CD  ARG B   8      62.481 -56.976 -77.084  1.00 26.24           C  
ATOM     66  NE  ARG B   8      61.888 -55.914 -77.892  1.00 26.24           N  
ATOM     67  NH1 ARG B   8      59.758 -56.167 -77.032  1.00 26.24           N  
ATOM     68  NH2 ARG B   8      60.174 -54.574 -78.627  1.00 26.24           N  
ATOM     69  CZ  ARG B   8      60.608 -55.554 -77.848  1.00 26.24           C  
ATOM     70  N   LYS B   9      65.915 -57.813 -74.039  1.00 23.86           N  
ATOM     71  CA  LYS B   9      66.271 -56.796 -73.054  1.00 23.86           C  
ATOM     72  C   LYS B   9      66.439 -57.408 -71.667  1.00 23.86           C  
ATOM     73  CB  LYS B   9      65.213 -55.692 -73.016  1.00 23.86           C  
ATOM     74  O   LYS B   9      67.429 -57.145 -70.982  1.00 23.86           O  
ATOM     75  CG  LYS B   9      65.774 -54.290 -73.202  1.00 23.86           C  
ATOM     76  CD  LYS B   9      64.664 -53.266 -73.404  1.00 23.86           C  
ATOM     77  CE  LYS B   9      65.225 -51.873 -73.655  1.00 23.86           C  
ATOM     78  NZ  LYS B   9      64.150 -50.896 -74.000  1.00 23.86           N  
ATOM     79  N   PRO B  10      65.252 -57.479 -70.809  1.00 25.98           N  
ATOM     80  CA  PRO B  10      65.335 -56.501 -69.722  1.00 25.98           C  
ATOM     81  C   PRO B  10      65.779 -57.123 -68.401  1.00 25.98           C  
ATOM     82  CB  PRO B  10      63.904 -55.966 -69.620  1.00 25.98           C  
ATOM     83  O   PRO B  10      65.757 -58.348 -68.252  1.00 25.98           O  
ATOM     84  CG  PRO B  10      63.055 -57.026 -70.242  1.00 25.98           C  
ATOM     85  CD  PRO B  10      63.953 -58.104 -70.778  1.00 25.98           C  
ATOM     86  N   GLU B  11      65.235 -56.530 -67.257  1.00 23.60           N  
ATOM     87  CA  GLU B  11      65.863 -55.953 -66.072  1.00 23.60           C  
ATOM     88  C   GLU B  11      65.689 -56.861 -64.858  1.00 23.60           C  
ATOM     89  CB  GLU B  11      65.286 -54.566 -65.778  1.00 23.60           C  
ATOM     90  O   GLU B  11      66.660 -57.174 -64.165  1.00 23.60           O  
ATOM     91  CG  GLU B  11      66.333 -53.536 -65.378  1.00 23.60           C  
ATOM     92  CD  GLU B  11      65.759 -52.143 -65.180  1.00 23.60           C  
ATOM     93  OE1 GLU B  11      66.450 -51.279 -64.593  1.00 23.60           O  
ATOM     94  OE2 GLU B  11      64.608 -51.913 -65.614  1.00 23.60           O  
ATOM     95  N   ALA B  12      64.785 -56.449 -63.825  1.00 24.56           N  
ATOM     96  CA  ALA B  12      65.323 -56.018 -62.538  1.00 24.56           C  
ATOM     97  C   ALA B  12      65.073 -57.067 -61.459  1.00 24.56           C  
ATOM     98  CB  ALA B  12      64.712 -54.680 -62.127  1.00 24.56           C  
ATOM     99  O   ALA B  12      64.350 -58.040 -61.686  1.00 24.56           O  
ATOM    100  N   PRO B  13      64.029 -56.774 -60.446  1.00 25.49           N  
ATOM    101  CA  PRO B  13      64.417 -56.412 -59.081  1.00 25.49           C  
ATOM    102  C   PRO B  13      64.088 -57.503 -58.064  1.00 25.49           C  
ATOM    103  CB  PRO B  13      63.601 -55.146 -58.806  1.00 25.49           C  
ATOM    104  O   PRO B  13      64.946 -57.887 -57.266  1.00 25.49           O  
ATOM    105  CG  PRO B  13      62.528 -55.150 -59.846  1.00 25.49           C  
ATOM    106  CD  PRO B  13      62.643 -56.417 -60.645  1.00 25.49           C  
ATOM    107  N   ARG B  14      62.794 -57.341 -57.345  1.00 25.35           N  
ATOM    108  CA  ARG B  14      62.770 -57.000 -55.926  1.00 25.35           C  
ATOM    109  C   ARG B  14      62.484 -58.230 -55.072  1.00 25.35           C  
ATOM    110  CB  ARG B  14      61.726 -55.916 -55.651  1.00 25.35           C  
ATOM    111  O   ARG B  14      62.005 -59.247 -55.579  1.00 25.35           O  
ATOM    112  CG  ARG B  14      62.289 -54.504 -55.652  1.00 25.35           C  
ATOM    113  CD  ARG B  14      61.233 -53.475 -55.272  1.00 25.35           C  
ATOM    114  NE  ARG B  14      61.797 -52.131 -55.182  1.00 25.35           N  
ATOM    115  NH1 ARG B  14      59.959 -51.207 -54.131  1.00 25.35           N  
ATOM    116  NH2 ARG B  14      61.784 -49.906 -54.613  1.00 25.35           N  
ATOM    117  CZ  ARG B  14      61.179 -51.084 -54.642  1.00 25.35           C  
ATOM    118  N   ARG B  15      61.925 -57.957 -53.764  1.00 25.38           N  
ATOM    119  CA  ARG B  15      62.344 -58.294 -52.407  1.00 25.38           C  
ATOM    120  C   ARG B  15      61.537 -59.467 -51.860  1.00 25.38           C  
ATOM    121  CB  ARG B  15      62.200 -57.083 -51.483  1.00 25.38           C  
ATOM    122  O   ARG B  15      62.105 -60.422 -51.326  1.00 25.38           O  
ATOM    123  CG  ARG B  15      63.503 -56.340 -51.234  1.00 25.38           C  
ATOM    124  CD  ARG B  15      63.329 -55.224 -50.213  1.00 25.38           C  
ATOM    125  NE  ARG B  15      64.596 -54.562 -49.916  1.00 25.38           N  
ATOM    126  NH1 ARG B  15      63.736 -53.203 -48.258  1.00 25.38           N  
ATOM    127  NH2 ARG B  15      65.958 -53.083 -48.807  1.00 25.38           N  
ATOM    128  CZ  ARG B  15      64.761 -53.618 -48.995  1.00 25.38           C  
ATOM    129  N   ARG B  16      60.185 -59.269 -51.350  1.00 25.98           N  
ATOM    130  CA  ARG B  16      59.844 -59.137 -49.937  1.00 25.98           C  
ATOM    131  C   ARG B  16      59.063 -60.352 -49.447  1.00 25.98           C  
ATOM    132  CB  ARG B  16      59.035 -57.861 -49.696  1.00 25.98           C  
ATOM    133  O   ARG B  16      58.094 -60.771 -50.083  1.00 25.98           O  
ATOM    134  CG  ARG B  16      59.875 -56.672 -49.258  1.00 25.98           C  
ATOM    135  CD  ARG B  16      59.013 -55.459 -48.939  1.00 25.98           C  
ATOM    136  NE  ARG B  16      59.826 -54.280 -48.656  1.00 25.98           N  
ATOM    137  NH1 ARG B  16      58.042 -52.938 -48.061  1.00 25.98           N  
ATOM    138  NH2 ARG B  16      60.176 -52.102 -48.016  1.00 25.98           N  
ATOM    139  CZ  ARG B  16      59.346 -53.109 -48.245  1.00 25.98           C  
ATOM    140  N   SER B  17      59.371 -61.013 -48.301  1.00 26.94           N  
ATOM    141  CA  SER B  17      59.136 -62.312 -47.680  1.00 26.94           C  
ATOM    142  C   SER B  17      57.753 -62.378 -47.040  1.00 26.94           C  
ATOM    143  CB  SER B  17      60.207 -62.606 -46.629  1.00 26.94           C  
ATOM    144  O   SER B  17      57.365 -63.412 -46.493  1.00 26.94           O  
ATOM    145  OG  SER B  17      61.295 -61.706 -46.754  1.00 26.94           O  
ATOM    146  N   PRO B  18      57.033 -61.180 -46.873  1.00 27.42           N  
ATOM    147  CA  PRO B  18      56.679 -61.061 -45.456  1.00 27.42           C  
ATOM    148  C   PRO B  18      55.590 -62.045 -45.035  1.00 27.42           C  
ATOM    149  CB  PRO B  18      56.186 -59.616 -45.336  1.00 27.42           C  
ATOM    150  O   PRO B  18      54.959 -62.675 -45.887  1.00 27.42           O  
ATOM    151  CG  PRO B  18      55.856 -59.208 -46.736  1.00 27.42           C  
ATOM    152  CD  PRO B  18      56.198 -60.343 -47.657  1.00 27.42           C  
ATOM    153  N   SER B  19      54.326 -61.562 -44.421  1.00 27.13           N  
ATOM    154  CA  SER B  19      53.923 -61.406 -43.028  1.00 27.13           C  
ATOM    155  C   SER B  19      52.709 -62.269 -42.703  1.00 27.13           C  
ATOM    156  CB  SER B  19      53.615 -59.940 -42.720  1.00 27.13           C  
ATOM    157  O   SER B  19      52.006 -62.727 -43.607  1.00 27.13           O  
ATOM    158  OG  SER B  19      54.360 -59.081 -43.566  1.00 27.13           O  
ATOM    159  N   PRO B  20      51.996 -62.107 -41.462  1.00 29.37           N  
ATOM    160  CA  PRO B  20      51.584 -62.869 -40.281  1.00 29.37           C  
ATOM    161  C   PRO B  20      50.153 -63.390 -40.385  1.00 29.37           C  
ATOM    162  CB  PRO B  20      51.714 -61.853 -39.143  1.00 29.37           C  
ATOM    163  O   PRO B  20      49.915 -64.589 -40.218  1.00 29.37           O  
ATOM    164  CG  PRO B  20      51.784 -60.524 -39.823  1.00 29.37           C  
ATOM    165  CD  PRO B  20      51.829 -60.750 -41.307  1.00 29.37           C  
ATOM    166  N   THR B  21      49.089 -62.750 -39.673  1.00 27.68           N  
ATOM    167  CA  THR B  21      48.343 -63.131 -38.479  1.00 27.68           C  
ATOM    168  C   THR B  21      46.879 -63.394 -38.816  1.00 27.68           C  
ATOM    169  CB  THR B  21      48.435 -62.043 -37.392  1.00 27.68           C  
ATOM    170  O   THR B  21      46.210 -64.174 -38.135  1.00 27.68           O  
ATOM    171  CG2 THR B  21      48.186 -62.628 -36.006  1.00 27.68           C  
ATOM    172  OG1 THR B  21      49.741 -61.454 -37.423  1.00 27.68           O  
ATOM    173  N   PRO B  22      46.226 -62.821 -39.878  1.00 28.04           N  
ATOM    174  CA  PRO B  22      44.960 -62.275 -39.383  1.00 28.04           C  
ATOM    175  C   PRO B  22      43.880 -63.343 -39.221  1.00 28.04           C  
ATOM    176  CB  PRO B  22      44.567 -61.262 -40.462  1.00 28.04           C  
ATOM    177  O   PRO B  22      43.616 -64.106 -40.154  1.00 28.04           O  
ATOM    178  CG  PRO B  22      45.287 -61.715 -41.691  1.00 28.04           C  
ATOM    179  CD  PRO B  22      46.247 -62.804 -41.308  1.00 28.04           C  
ATOM    180  N   THR B  23      43.608 -63.918 -37.995  1.00 31.63           N  
ATOM    181  CA  THR B  23      42.849 -65.093 -37.582  1.00 31.63           C  
ATOM    182  C   THR B  23      41.350 -64.843 -37.714  1.00 31.63           C  
ATOM    183  CB  THR B  23      43.180 -65.489 -36.131  1.00 31.63           C  
ATOM    184  O   THR B  23      40.550 -65.779 -37.649  1.00 31.63           O  
ATOM    185  CG2 THR B  23      42.997 -66.988 -35.914  1.00 31.63           C  
ATOM    186  OG1 THR B  23      44.540 -65.139 -35.844  1.00 31.63           O  
ATOM    187  N   PRO B  24      40.860 -63.521 -37.698  1.00 28.91           N  
ATOM    188  CA  PRO B  24      39.817 -63.399 -36.677  1.00 28.91           C  
ATOM    189  C   PRO B  24      38.499 -64.044 -37.100  1.00 28.91           C  
ATOM    190  CB  PRO B  24      39.657 -61.886 -36.515  1.00 28.91           C  
ATOM    191  O   PRO B  24      37.881 -64.768 -36.316  1.00 28.91           O  
ATOM    192  CG  PRO B  24      40.345 -61.299 -37.705  1.00 28.91           C  
ATOM    193  CD  PRO B  24      40.901 -62.420 -38.535  1.00 28.91           C  
ATOM    194  N   GLY B  25      37.518 -63.332 -37.831  1.00 27.11           N  
ATOM    195  CA  GLY B  25      36.307 -62.732 -37.294  1.00 27.11           C  
ATOM    196  C   GLY B  25      35.070 -63.581 -37.518  1.00 27.11           C  
ATOM    197  O   GLY B  25      35.012 -64.364 -38.468  1.00 27.11           O  
ATOM    198  N   PRO B  26      34.102 -63.605 -36.420  1.00 32.53           N  
ATOM    199  CA  PRO B  26      32.934 -64.276 -35.844  1.00 32.53           C  
ATOM    200  C   PRO B  26      31.668 -64.071 -36.672  1.00 32.53           C  
ATOM    201  CB  PRO B  26      32.797 -63.625 -34.465  1.00 32.53           C  
ATOM    202  O   PRO B  26      31.534 -63.058 -37.362  1.00 32.53           O  
ATOM    203  CG  PRO B  26      33.614 -62.376 -34.550  1.00 32.53           C  
ATOM    204  CD  PRO B  26      34.310 -62.351 -35.881  1.00 32.53           C  
ATOM    205  N   SER B  27      31.068 -65.172 -37.125  1.00 35.06           N  
ATOM    206  CA  SER B  27      29.888 -65.391 -37.955  1.00 35.06           C  
ATOM    207  C   SER B  27      28.667 -64.683 -37.377  1.00 35.06           C  
ATOM    208  CB  SER B  27      29.602 -66.887 -38.095  1.00 35.06           C  
ATOM    209  O   SER B  27      28.343 -64.853 -36.200  1.00 35.06           O  
ATOM    210  OG  SER B  27      30.586 -67.653 -37.422  1.00 35.06           O  
ATOM    211  N   ARG B  28      28.464 -63.402 -37.798  1.00 32.90           N  
ATOM    212  CA  ARG B  28      27.514 -62.383 -37.363  1.00 32.90           C  
ATOM    213  C   ARG B  28      26.079 -62.882 -37.490  1.00 32.90           C  
ATOM    214  CB  ARG B  28      27.696 -61.097 -38.172  1.00 32.90           C  
ATOM    215  O   ARG B  28      25.637 -63.247 -38.582  1.00 32.90           O  
ATOM    216  CG  ARG B  28      28.665 -60.107 -37.546  1.00 32.90           C  
ATOM    217  CD  ARG B  28      28.711 -58.797 -38.319  1.00 32.90           C  
ATOM    218  NE  ARG B  28      29.778 -57.924 -37.839  1.00 32.90           N  
ATOM    219  NH1 ARG B  28      29.143 -56.102 -39.110  1.00 32.90           N  
ATOM    220  NH2 ARG B  28      30.963 -55.960 -37.724  1.00 32.90           N  
ATOM    221  CZ  ARG B  28      29.959 -56.664 -38.225  1.00 32.90           C  
ATOM    222  N   ARG B  29      25.574 -63.496 -36.392  1.00 34.47           N  
ATOM    223  CA  ARG B  29      24.240 -63.983 -36.055  1.00 34.47           C  
ATOM    224  C   ARG B  29      23.204 -62.871 -36.178  1.00 34.47           C  
ATOM    225  CB  ARG B  29      24.220 -64.564 -34.640  1.00 34.47           C  
ATOM    226  O   ARG B  29      23.316 -61.835 -35.518  1.00 34.47           O  
ATOM    227  CG  ARG B  29      24.308 -66.081 -34.595  1.00 34.47           C  
ATOM    228  CD  ARG B  29      24.213 -66.610 -33.171  1.00 34.47           C  
ATOM    229  NE  ARG B  29      25.119 -67.734 -32.952  1.00 34.47           N  
ATOM    230  NH1 ARG B  29      24.289 -68.264 -30.863  1.00 34.47           N  
ATOM    231  NH2 ARG B  29      26.001 -69.491 -31.766  1.00 34.47           N  
ATOM    232  CZ  ARG B  29      25.134 -68.494 -31.861  1.00 34.47           C  
ATOM    233  N   GLY B  30      22.719 -62.650 -37.414  1.00 35.06           N  
ATOM    234  CA  GLY B  30      21.804 -61.582 -37.781  1.00 35.06           C  
ATOM    235  C   GLY B  30      20.549 -61.552 -36.929  1.00 35.06           C  
ATOM    236  O   GLY B  30      19.959 -62.597 -36.646  1.00 35.06           O  
ATOM    237  N   PRO B  31      20.561 -60.601 -35.924  1.00 36.32           N  
ATOM    238  CA  PRO B  31      19.537 -60.429 -34.890  1.00 36.32           C  
ATOM    239  C   PRO B  31      18.128 -60.321 -35.468  1.00 36.32           C  
ATOM    240  CB  PRO B  31      19.947 -59.125 -34.202  1.00 36.32           C  
ATOM    241  O   PRO B  31      17.949 -59.811 -36.577  1.00 36.32           O  
ATOM    242  CG  PRO B  31      20.836 -58.436 -35.186  1.00 36.32           C  
ATOM    243  CD  PRO B  31      21.053 -59.353 -36.356  1.00 36.32           C  
ATOM    244  N   SER B  32      17.307 -61.304 -35.240  1.00 39.23           N  
ATOM    245  CA  SER B  32      15.872 -61.485 -35.432  1.00 39.23           C  
ATOM    246  C   SER B  32      15.083 -60.332 -34.821  1.00 39.23           C  
ATOM    247  CB  SER B  32      15.412 -62.809 -34.821  1.00 39.23           C  
ATOM    248  O   SER B  32      14.952 -60.242 -33.598  1.00 39.23           O  
ATOM    249  OG  SER B  32      15.507 -62.771 -33.408  1.00 39.23           O  
ATOM    250  N   LEU B  33      15.472 -59.100 -35.157  1.00 36.87           N  
ATOM    251  CA  LEU B  33      14.884 -57.965 -34.454  1.00 36.87           C  
ATOM    252  C   LEU B  33      13.385 -57.876 -34.722  1.00 36.87           C  
ATOM    253  CB  LEU B  33      15.568 -56.662 -34.875  1.00 36.87           C  
ATOM    254  O   LEU B  33      12.832 -56.778 -34.817  1.00 36.87           O  
ATOM    255  CG  LEU B  33      17.026 -56.491 -34.445  1.00 36.87           C  
ATOM    256  CD1 LEU B  33      17.651 -55.295 -35.155  1.00 36.87           C  
ATOM    257  CD2 LEU B  33      17.123 -56.333 -32.932  1.00 36.87           C  
ATOM    258  N   GLY B  34      12.701 -58.921 -35.092  1.00 38.29           N  
ATOM    259  CA  GLY B  34      11.320 -58.668 -35.469  1.00 38.29           C  
ATOM    260  C   GLY B  34      10.497 -58.061 -34.349  1.00 38.29           C  
ATOM    261  O   GLY B  34       9.265 -58.081 -34.395  1.00 38.29           O  
ATOM    262  N   ALA B  35      11.063 -57.778 -33.237  1.00 36.02           N  
ATOM    263  CA  ALA B  35      10.241 -57.700 -32.033  1.00 36.02           C  
ATOM    264  C   ALA B  35       9.193 -56.597 -32.155  1.00 36.02           C  
ATOM    265  CB  ALA B  35      11.117 -57.464 -30.805  1.00 36.02           C  
ATOM    266  O   ALA B  35       8.025 -56.801 -31.817  1.00 36.02           O  
ATOM    267  N   SER B  36       9.524 -55.224 -32.193  1.00 36.50           N  
ATOM    268  CA  SER B  36       8.923 -54.227 -31.313  1.00 36.50           C  
ATOM    269  C   SER B  36       7.694 -53.593 -31.954  1.00 36.50           C  
ATOM    270  CB  SER B  36       9.941 -53.142 -30.959  1.00 36.50           C  
ATOM    271  O   SER B  36       7.234 -52.536 -31.516  1.00 36.50           O  
ATOM    272  OG  SER B  36      10.389 -52.473 -32.125  1.00 36.50           O  
ATOM    273  N   SER B  37       7.172 -54.113 -33.101  1.00 42.91           N  
ATOM    274  CA  SER B  37       6.153 -53.292 -33.747  1.00 42.91           C  
ATOM    275  C   SER B  37       4.910 -53.164 -32.873  1.00 42.91           C  
ATOM    276  CB  SER B  37       5.772 -53.880 -35.106  1.00 42.91           C  
ATOM    277  O   SER B  37       4.135 -52.217 -33.020  1.00 42.91           O  
ATOM    278  OG  SER B  37       4.371 -54.075 -35.195  1.00 42.91           O  
ATOM    279  N   HIS B  38       4.688 -54.172 -32.103  1.00 47.35           N  
ATOM    280  CA  HIS B  38       3.439 -54.192 -31.350  1.00 47.35           C  
ATOM    281  C   HIS B  38       3.432 -53.120 -30.266  1.00 47.35           C  
ATOM    282  CB  HIS B  38       3.212 -55.571 -30.726  1.00 47.35           C  
ATOM    283  O   HIS B  38       2.371 -52.762 -29.748  1.00 47.35           O  
ATOM    284  CG  HIS B  38       2.399 -56.490 -31.581  1.00 47.35           C  
ATOM    285  CD2 HIS B  38       2.712 -57.672 -32.162  1.00 47.35           C  
ATOM    286  ND1 HIS B  38       1.093 -56.223 -31.928  1.00 47.35           N  
ATOM    287  CE1 HIS B  38       0.635 -57.205 -32.687  1.00 47.35           C  
ATOM    288  NE2 HIS B  38       1.598 -58.097 -32.843  1.00 47.35           N  
ATOM    289  N   GLN B  39       4.608 -52.675 -29.824  1.00 42.95           N  
ATOM    290  CA  GLN B  39       4.690 -51.713 -28.730  1.00 42.95           C  
ATOM    291  C   GLN B  39       4.223 -50.331 -29.177  1.00 42.95           C  
ATOM    292  CB  GLN B  39       6.118 -51.635 -28.189  1.00 42.95           C  
ATOM    293  O   GLN B  39       3.648 -49.579 -28.388  1.00 42.95           O  
ATOM    294  CG  GLN B  39       6.406 -52.623 -27.067  1.00 42.95           C  
ATOM    295  CD  GLN B  39       7.555 -52.185 -26.179  1.00 42.95           C  
ATOM    296  NE2 GLN B  39       7.563 -52.664 -24.940  1.00 42.95           N  
ATOM    297  OE1 GLN B  39       8.429 -51.423 -26.603  1.00 42.95           O  
ATOM    298  N   HIS B  40       4.365 -50.130 -30.525  1.00 42.63           N  
ATOM    299  CA  HIS B  40       4.020 -48.788 -30.982  1.00 42.63           C  
ATOM    300  C   HIS B  40       2.509 -48.576 -30.974  1.00 42.63           C  
ATOM    301  CB  HIS B  40       4.578 -48.539 -32.384  1.00 42.63           C  
ATOM    302  O   HIS B  40       2.034 -47.476 -30.684  1.00 42.63           O  
ATOM    303  CG  HIS B  40       5.873 -47.792 -32.390  1.00 42.63           C  
ATOM    304  CD2 HIS B  40       7.080 -48.107 -32.916  1.00 42.63           C  
ATOM    305  ND1 HIS B  40       6.022 -46.557 -31.796  1.00 42.63           N  
ATOM    306  CE1 HIS B  40       7.268 -46.144 -31.958  1.00 42.63           C  
ATOM    307  NE2 HIS B  40       7.931 -47.067 -32.634  1.00 42.63           N  
ATOM    308  N   SER B  41       1.761 -49.657 -31.314  1.00 51.39           N  
ATOM    309  CA  SER B  41       0.311 -49.512 -31.386  1.00 51.39           C  
ATOM    310  C   SER B  41      -0.288 -49.255 -30.008  1.00 51.39           C  
ATOM    311  CB  SER B  41      -0.323 -50.761 -32.001  1.00 51.39           C  
ATOM    312  O   SER B  41      -1.217 -48.456 -29.868  1.00 51.39           O  
ATOM    313  OG  SER B  41      -1.736 -50.698 -31.924  1.00 51.39           O  
ATOM    314  N   ARG B  42       0.281 -49.883 -28.966  1.00 51.44           N  
ATOM    315  CA  ARG B  42      -0.229 -49.721 -27.608  1.00 51.44           C  
ATOM    316  C   ARG B  42       0.054 -48.319 -27.080  1.00 51.44           C  
ATOM    317  CB  ARG B  42       0.386 -50.767 -26.675  1.00 51.44           C  
ATOM    318  O   ARG B  42      -0.765 -47.745 -26.359  1.00 51.44           O  
ATOM    319  CG  ARG B  42      -0.454 -52.025 -26.520  1.00 51.44           C  
ATOM    320  CD  ARG B  42       0.164 -52.996 -25.525  1.00 51.44           C  
ATOM    321  NE  ARG B  42      -0.605 -54.234 -25.431  1.00 51.44           N  
ATOM    322  NH1 ARG B  42       0.724 -55.180 -23.796  1.00 51.44           N  
ATOM    323  NH2 ARG B  42      -1.089 -56.323 -24.609  1.00 51.44           N  
ATOM    324  CZ  ARG B  42      -0.321 -55.243 -24.612  1.00 51.44           C  
ATOM    325  N   ARG B  43       1.232 -47.787 -27.532  1.00 49.64           N  
ATOM    326  CA  ARG B  43       1.598 -46.454 -27.064  1.00 49.64           C  
ATOM    327  C   ARG B  43       0.674 -45.394 -27.655  1.00 49.64           C  
ATOM    328  CB  ARG B  43       3.052 -46.139 -27.421  1.00 49.64           C  
ATOM    329  O   ARG B  43       0.295 -44.442 -26.970  1.00 49.64           O  
ATOM    330  CG  ARG B  43       3.994 -46.142 -26.227  1.00 49.64           C  
ATOM    331  CD  ARG B  43       5.419 -45.792 -26.632  1.00 49.64           C  
ATOM    332  NE  ARG B  43       6.379 -46.155 -25.593  1.00 49.64           N  
ATOM    333  NH1 ARG B  43       8.232 -45.412 -26.756  1.00 49.64           N  
ATOM    334  NH2 ARG B  43       8.475 -46.334 -24.672  1.00 49.64           N  
ATOM    335  CZ  ARG B  43       7.693 -45.966 -25.676  1.00 49.64           C  
ATOM    336  N   ARG B  44       0.287 -45.611 -28.913  1.00 49.72           N  
ATOM    337  CA  ARG B  44      -0.603 -44.649 -29.555  1.00 49.72           C  
ATOM    338  C   ARG B  44      -1.973 -44.639 -28.886  1.00 49.72           C  
ATOM    339  CB  ARG B  44      -0.749 -44.963 -31.046  1.00 49.72           C  
ATOM    340  O   ARG B  44      -2.556 -43.574 -28.671  1.00 49.72           O  
ATOM    341  CG  ARG B  44      -0.944 -43.734 -31.918  1.00 49.72           C  
ATOM    342  CD  ARG B  44      -1.014 -44.096 -33.395  1.00 49.72           C  
ATOM    343  NE  ARG B  44      -1.314 -42.931 -34.223  1.00 49.72           N  
ATOM    344  NH1 ARG B  44      -1.452 -44.114 -36.202  1.00 49.72           N  
ATOM    345  NH2 ARG B  44      -1.781 -41.845 -36.192  1.00 49.72           N  
ATOM    346  CZ  ARG B  44      -1.515 -42.966 -35.537  1.00 49.72           C  
ATOM    347  N   GLN B  45      -2.520 -45.799 -28.525  1.00 55.96           N  
ATOM    348  CA  GLN B  45      -3.822 -45.907 -27.876  1.00 55.96           C  
ATOM    349  C   GLN B  45      -3.790 -45.303 -26.475  1.00 55.96           C  
ATOM    350  CB  GLN B  45      -4.269 -47.368 -27.807  1.00 55.96           C  
ATOM    351  O   GLN B  45      -4.766 -44.693 -26.034  1.00 55.96           O  
ATOM    352  CG  GLN B  45      -4.951 -47.863 -29.075  1.00 55.96           C  
ATOM    353  CD  GLN B  45      -5.558 -49.244 -28.915  1.00 55.96           C  
ATOM    354  NE2 GLN B  45      -6.288 -49.693 -29.930  1.00 55.96           N  
ATOM    355  OE1 GLN B  45      -5.371 -49.903 -27.887  1.00 55.96           O  
ATOM    356  N   GLY B  46      -2.633 -45.363 -25.864  1.00 59.54           N  
ATOM    357  CA  GLY B  46      -2.468 -44.800 -24.534  1.00 59.54           C  
ATOM    358  C   GLY B  46      -2.520 -43.284 -24.517  1.00 59.54           C  
ATOM    359  O   GLY B  46      -3.168 -42.689 -23.653  1.00 59.54           O  
ATOM    360  N   TRP B  47      -1.855 -42.691 -25.584  1.00 51.43           N  
ATOM    361  CA  TRP B  47      -1.829 -41.234 -25.647  1.00 51.43           C  
ATOM    362  C   TRP B  47      -3.221 -40.675 -25.924  1.00 51.43           C  
ATOM    363  CB  TRP B  47      -0.851 -40.759 -26.726  1.00 51.43           C  
ATOM    364  O   TRP B  47      -3.630 -39.683 -25.317  1.00 51.43           O  
ATOM    365  CG  TRP B  47      -0.250 -39.413 -26.454  1.00 51.43           C  
ATOM    366  CD1 TRP B  47       0.697 -39.108 -25.517  1.00 51.43           C  
ATOM    367  CD2 TRP B  47      -0.561 -38.188 -27.124  1.00 51.43           C  
ATOM    368  CE2 TRP B  47       0.237 -37.179 -26.542  1.00 51.43           C  
ATOM    369  CE3 TRP B  47      -1.437 -37.845 -28.163  1.00 51.43           C  
ATOM    370  NE1 TRP B  47       0.995 -37.765 -25.565  1.00 51.43           N  
ATOM    371  CH2 TRP B  47      -0.681 -35.540 -27.982  1.00 51.43           C  
ATOM    372  CZ2 TRP B  47       0.185 -35.848 -26.965  1.00 51.43           C  
ATOM    373  CZ3 TRP B  47      -1.488 -36.521 -28.582  1.00 51.43           C  
ATOM    374  N   LEU B  48      -3.956 -41.306 -26.870  1.00 60.06           N  
ATOM    375  CA  LEU B  48      -5.303 -40.841 -27.183  1.00 60.06           C  
ATOM    376  C   LEU B  48      -6.217 -40.966 -25.968  1.00 60.06           C  
ATOM    377  CB  LEU B  48      -5.884 -41.634 -28.357  1.00 60.06           C  
ATOM    378  O   LEU B  48      -7.048 -40.091 -25.719  1.00 60.06           O  
ATOM    379  CG  LEU B  48      -5.361 -41.269 -29.747  1.00 60.06           C  
ATOM    380  CD1 LEU B  48      -5.842 -42.284 -30.778  1.00 60.06           C  
ATOM    381  CD2 LEU B  48      -5.800 -39.860 -30.131  1.00 60.06           C  
ATOM    382  N   LYS B  49      -6.053 -42.018 -25.236  1.00 64.82           N  
ATOM    383  CA  LYS B  49      -6.819 -42.207 -24.008  1.00 64.82           C  
ATOM    384  C   LYS B  49      -6.488 -41.128 -22.981  1.00 64.82           C  
ATOM    385  CB  LYS B  49      -6.554 -43.593 -23.418  1.00 64.82           C  
ATOM    386  O   LYS B  49      -7.379 -40.615 -22.303  1.00 64.82           O  
ATOM    387  CG  LYS B  49      -7.565 -44.649 -23.838  1.00 64.82           C  
ATOM    388  CD  LYS B  49      -7.265 -45.997 -23.196  1.00 64.82           C  
ATOM    389  CE  LYS B  49      -8.219 -47.077 -23.688  1.00 64.82           C  
ATOM    390  NZ  LYS B  49      -7.908 -48.408 -23.086  1.00 64.82           N  
ATOM    391  N   GLU B  50      -5.202 -40.843 -22.827  1.00 54.48           N  
ATOM    392  CA  GLU B  50      -4.765 -39.811 -21.892  1.00 54.48           C  
ATOM    393  C   GLU B  50      -5.316 -38.442 -22.283  1.00 54.48           C  
ATOM    394  CB  GLU B  50      -3.237 -39.762 -21.820  1.00 54.48           C  
ATOM    395  O   GLU B  50      -5.750 -37.673 -21.424  1.00 54.48           O  
ATOM    396  CG  GLU B  50      -2.701 -39.097 -20.561  1.00 54.48           C  
ATOM    397  CD  GLU B  50      -1.721 -39.969 -19.792  1.00 54.48           C  
ATOM    398  OE1 GLU B  50      -1.251 -39.547 -18.711  1.00 54.48           O  
ATOM    399  OE2 GLU B  50      -1.421 -41.084 -20.274  1.00 54.48           O  
ATOM    400  N   ILE B  51      -5.292 -38.171 -23.579  1.00 54.99           N  
ATOM    401  CA  ILE B  51      -5.828 -36.912 -24.083  1.00 54.99           C  
ATOM    402  C   ILE B  51      -7.320 -36.824 -23.769  1.00 54.99           C  
ATOM    403  CB  ILE B  51      -5.591 -36.764 -25.603  1.00 54.99           C  
ATOM    404  O   ILE B  51      -7.801 -35.793 -23.293  1.00 54.99           O  
ATOM    405  CG1 ILE B  51      -4.098 -36.576 -25.895  1.00 54.99           C  
ATOM    406  CG2 ILE B  51      -6.410 -35.599 -26.167  1.00 54.99           C  
ATOM    407  CD1 ILE B  51      -3.758 -36.530 -27.378  1.00 54.99           C  
ATOM    408  N   ARG B  52      -7.961 -37.935 -23.970  1.00 56.64           N  
ATOM    409  CA  ARG B  52      -9.392 -37.973 -23.685  1.00 56.64           C  
ATOM    410  C   ARG B  52      -9.658 -37.802 -22.193  1.00 56.64           C  
ATOM    411  CB  ARG B  52     -10.004 -39.286 -24.179  1.00 56.64           C  
ATOM    412  O   ARG B  52     -10.603 -37.114 -21.801  1.00 56.64           O  
ATOM    413  CG  ARG B  52     -10.965 -39.117 -25.345  1.00 56.64           C  
ATOM    414  CD  ARG B  52     -11.592 -40.443 -25.755  1.00 56.64           C  
ATOM    415  NE  ARG B  52     -10.871 -41.059 -26.865  1.00 56.64           N  
ATOM    416  NH1 ARG B  52     -12.393 -42.770 -27.174  1.00 56.64           N  
ATOM    417  NH2 ARG B  52     -10.535 -42.627 -28.509  1.00 56.64           N  
ATOM    418  CZ  ARG B  52     -11.268 -42.151 -27.514  1.00 56.64           C  
ATOM    419  N   LYS B  53      -8.867 -38.426 -21.424  1.00 55.85           N  
ATOM    420  CA  LYS B  53      -8.992 -38.297 -19.975  1.00 55.85           C  
ATOM    421  C   LYS B  53      -8.790 -36.851 -19.532  1.00 55.85           C  
ATOM    422  CB  LYS B  53      -7.987 -39.207 -19.267  1.00 55.85           C  
ATOM    423  O   LYS B  53      -9.557 -36.333 -18.717  1.00 55.85           O  
ATOM    424  CG  LYS B  53      -8.141 -39.240 -17.754  1.00 55.85           C  
ATOM    425  CD  LYS B  53      -7.137 -40.188 -17.110  1.00 55.85           C  
ATOM    426  CE  LYS B  53      -7.232 -40.156 -15.591  1.00 55.85           C  
ATOM    427  NZ  LYS B  53      -6.280 -41.117 -14.956  1.00 55.85           N  
ATOM    428  N   LEU B  54      -7.690 -36.239 -20.069  1.00 51.13           N  
ATOM    429  CA  LEU B  54      -7.375 -34.860 -19.711  1.00 51.13           C  
ATOM    430  C   LEU B  54      -8.477 -33.913 -20.174  1.00 51.13           C  
ATOM    431  CB  LEU B  54      -6.036 -34.440 -20.321  1.00 51.13           C  
ATOM    432  O   LEU B  54      -8.775 -32.924 -19.501  1.00 51.13           O  
ATOM    433  CG  LEU B  54      -4.779 -34.986 -19.640  1.00 51.13           C  
ATOM    434  CD1 LEU B  54      -3.567 -34.815 -20.549  1.00 51.13           C  
ATOM    435  CD2 LEU B  54      -4.552 -34.291 -18.301  1.00 51.13           C  
ATOM    436  N   GLN B  55      -9.071 -34.310 -21.288  1.00 53.27           N  
ATOM    437  CA  GLN B  55     -10.141 -33.486 -21.841  1.00 53.27           C  
ATOM    438  C   GLN B  55     -11.405 -33.584 -20.992  1.00 53.27           C  
ATOM    439  CB  GLN B  55     -10.443 -33.896 -23.283  1.00 53.27           C  
ATOM    440  O   GLN B  55     -12.174 -32.624 -20.901  1.00 53.27           O  
ATOM    441  CG  GLN B  55      -9.433 -33.373 -24.296  1.00 53.27           C  
ATOM    442  CD  GLN B  55      -9.782 -33.754 -25.723  1.00 53.27           C  
ATOM    443  NE2 GLN B  55      -9.303 -32.967 -26.680  1.00 53.27           N  
ATOM    444  OE1 GLN B  55     -10.475 -34.748 -25.962  1.00 53.27           O  
ATOM    445  N   LYS B  56     -11.510 -34.696 -20.316  1.00 51.06           N  
ATOM    446  CA  LYS B  56     -12.735 -34.926 -19.556  1.00 51.06           C  
ATOM    447  C   LYS B  56     -12.541 -34.582 -18.082  1.00 51.06           C  
ATOM    448  CB  LYS B  56     -13.190 -36.379 -19.699  1.00 51.06           C  
ATOM    449  O   LYS B  56     -13.507 -34.289 -17.375  1.00 51.06           O  
ATOM    450  CG  LYS B  56     -13.805 -36.705 -21.052  1.00 51.06           C  
ATOM    451  CD  LYS B  56     -14.304 -38.144 -21.108  1.00 51.06           C  
ATOM    452  CE  LYS B  56     -14.851 -38.494 -22.485  1.00 51.06           C  
ATOM    453  NZ  LYS B  56     -15.267 -39.926 -22.569  1.00 51.06           N  
ATOM    454  N   SER B  57     -11.263 -34.714 -17.626  1.00 52.56           N  
ATOM    455  CA  SER B  57     -11.019 -34.510 -16.202  1.00 52.56           C  
ATOM    456  C   SER B  57     -10.755 -33.041 -15.892  1.00 52.56           C  
ATOM    457  CB  SER B  57      -9.836 -35.359 -15.733  1.00 52.56           C  
ATOM    458  O   SER B  57     -10.404 -32.265 -16.784  1.00 52.56           O  
ATOM    459  OG  SER B  57      -8.608 -34.776 -16.135  1.00 52.56           O  
ATOM    460  N   THR B  58     -11.373 -32.436 -14.893  1.00 53.66           N  
ATOM    461  CA  THR B  58     -11.099 -31.085 -14.416  1.00 53.66           C  
ATOM    462  C   THR B  58      -9.808 -31.050 -13.603  1.00 53.66           C  
ATOM    463  CB  THR B  58     -12.262 -30.547 -13.562  1.00 53.66           C  
ATOM    464  O   THR B  58      -9.584 -30.121 -12.824  1.00 53.66           O  
ATOM    465  CG2 THR B  58     -13.520 -30.358 -14.403  1.00 53.66           C  
ATOM    466  OG1 THR B  58     -12.541 -31.475 -12.507  1.00 53.66           O  
ATOM    467  N   HIS B  59      -9.121 -32.255 -13.825  1.00 58.14           N  
ATOM    468  CA  HIS B  59      -7.887 -32.305 -13.048  1.00 58.14           C  
ATOM    469  C   HIS B  59      -6.804 -31.435 -13.677  1.00 58.14           C  
ATOM    470  CB  HIS B  59      -7.394 -33.747 -12.918  1.00 58.14           C  
ATOM    471  O   HIS B  59      -6.786 -31.243 -14.895  1.00 58.14           O  
ATOM    472  CG  HIS B  59      -8.300 -34.621 -12.110  1.00 58.14           C  
ATOM    473  CD2 HIS B  59      -9.101 -35.649 -12.474  1.00 58.14           C  
ATOM    474  ND1 HIS B  59      -8.453 -34.475 -10.748  1.00 58.14           N  
ATOM    475  CE1 HIS B  59      -9.312 -35.379 -10.309  1.00 58.14           C  
ATOM    476  NE2 HIS B  59      -9.720 -36.104 -11.336  1.00 58.14           N  
ATOM    477  N   LEU B  60      -6.182 -30.597 -12.817  1.00 60.27           N  
ATOM    478  CA  LEU B  60      -5.086 -29.760 -13.294  1.00 60.27           C  
ATOM    479  C   LEU B  60      -4.036 -30.597 -14.015  1.00 60.27           C  
ATOM    480  CB  LEU B  60      -4.442 -29.006 -12.127  1.00 60.27           C  
ATOM    481  O   LEU B  60      -3.870 -31.783 -13.720  1.00 60.27           O  
ATOM    482  CG  LEU B  60      -5.302 -27.936 -11.454  1.00 60.27           C  
ATOM    483  CD1 LEU B  60      -4.662 -27.489 -10.144  1.00 60.27           C  
ATOM    484  CD2 LEU B  60      -5.506 -26.748 -12.388  1.00 60.27           C  
ATOM    485  N   LEU B  61      -3.515 -30.032 -15.131  1.00 62.28           N  
ATOM    486  CA  LEU B  61      -2.499 -30.698 -15.939  1.00 62.28           C  
ATOM    487  C   LEU B  61      -1.222 -30.916 -15.135  1.00 62.28           C  
ATOM    488  CB  LEU B  61      -2.191 -29.879 -17.196  1.00 62.28           C  
ATOM    489  O   LEU B  61      -0.600 -31.977 -15.225  1.00 62.28           O  
ATOM    490  CG  LEU B  61      -3.159 -30.047 -18.368  1.00 62.28           C  
ATOM    491  CD1 LEU B  61      -3.189 -28.780 -19.216  1.00 62.28           C  
ATOM    492  CD2 LEU B  61      -2.768 -31.254 -19.215  1.00 62.28           C  
ATOM    493  N   ILE B  62      -0.960 -29.901 -14.293  1.00 65.68           N  
ATOM    494  CA  ILE B  62       0.270 -29.989 -13.514  1.00 65.68           C  
ATOM    495  C   ILE B  62       0.017 -30.789 -12.239  1.00 65.68           C  
ATOM    496  CB  ILE B  62       0.821 -28.587 -13.166  1.00 65.68           C  
ATOM    497  O   ILE B  62      -0.942 -30.522 -11.511  1.00 65.68           O  
ATOM    498  CG1 ILE B  62       1.076 -27.782 -14.445  1.00 65.68           C  
ATOM    499  CG2 ILE B  62       2.097 -28.701 -12.327  1.00 65.68           C  
ATOM    500  CD1 ILE B  62       1.411 -26.317 -14.198  1.00 65.68           C  
ATOM    501  N   ARG B  63       0.793 -31.914 -12.074  1.00 71.41           N  
ATOM    502  CA  ARG B  63       0.657 -32.701 -10.853  1.00 71.41           C  
ATOM    503  C   ARG B  63       0.908 -31.843  -9.618  1.00 71.41           C  
ATOM    504  CB  ARG B  63       1.619 -33.891 -10.870  1.00 71.41           C  
ATOM    505  O   ARG B  63       1.782 -30.974  -9.626  1.00 71.41           O  
ATOM    506  CG  ARG B  63       1.262 -34.957 -11.893  1.00 71.41           C  
ATOM    507  CD  ARG B  63       2.187 -36.163 -11.797  1.00 71.41           C  
ATOM    508  NE  ARG B  63       2.172 -36.953 -13.025  1.00 71.41           N  
ATOM    509  NH1 ARG B  63       4.003 -38.245 -12.461  1.00 71.41           N  
ATOM    510  NH2 ARG B  63       2.930 -38.579 -14.459  1.00 71.41           N  
ATOM    511  CZ  ARG B  63       3.035 -37.924 -13.312  1.00 71.41           C  
ATOM    512  N   LYS B  64       0.210 -32.097  -8.532  1.00 74.28           N  
ATOM    513  CA  LYS B  64       0.189 -31.268  -7.330  1.00 74.28           C  
ATOM    514  C   LYS B  64       1.533 -31.310  -6.609  1.00 74.28           C  
ATOM    515  CB  LYS B  64      -0.926 -31.719  -6.386  1.00 74.28           C  
ATOM    516  O   LYS B  64       2.071 -30.269  -6.226  1.00 74.28           O  
ATOM    517  CG  LYS B  64      -2.327 -31.377  -6.874  1.00 74.28           C  
ATOM    518  CD  LYS B  64      -3.388 -31.794  -5.864  1.00 74.28           C  
ATOM    519  CE  LYS B  64      -4.791 -31.476  -6.363  1.00 74.28           C  
ATOM    520  NZ  LYS B  64      -5.838 -31.928  -5.398  1.00 74.28           N  
ATOM    521  N   LEU B  65       2.122 -32.456  -6.540  1.00 73.39           N  
ATOM    522  CA  LEU B  65       3.314 -32.593  -5.709  1.00 73.39           C  
ATOM    523  C   LEU B  65       4.519 -31.937  -6.375  1.00 73.39           C  
ATOM    524  CB  LEU B  65       3.609 -34.070  -5.434  1.00 73.39           C  
ATOM    525  O   LEU B  65       5.216 -31.133  -5.753  1.00 73.39           O  
ATOM    526  CG  LEU B  65       4.294 -34.388  -4.104  1.00 73.39           C  
ATOM    527  CD1 LEU B  65       3.357 -35.183  -3.202  1.00 73.39           C  
ATOM    528  CD2 LEU B  65       5.593 -35.151  -4.341  1.00 73.39           C  
ATOM    529  N   PRO B  66       4.712 -32.232  -7.581  1.00 74.39           N  
ATOM    530  CA  PRO B  66       5.850 -31.549  -8.201  1.00 74.39           C  
ATOM    531  C   PRO B  66       5.675 -30.033  -8.249  1.00 74.39           C  
ATOM    532  CB  PRO B  66       5.888 -32.140  -9.613  1.00 74.39           C  
ATOM    533  O   PRO B  66       6.645 -29.290  -8.080  1.00 74.39           O  
ATOM    534  CG  PRO B  66       4.917 -33.276  -9.578  1.00 74.39           C  
ATOM    535  CD  PRO B  66       4.092 -33.160  -8.329  1.00 74.39           C  
ATOM    536  N   PHE B  67       4.416 -29.571  -8.532  1.00 80.00           N  
ATOM    537  CA  PHE B  67       4.170 -28.135  -8.571  1.00 80.00           C  
ATOM    538  C   PHE B  67       4.457 -27.499  -7.215  1.00 80.00           C  
ATOM    539  CB  PHE B  67       2.726 -27.846  -8.991  1.00 80.00           C  
ATOM    540  O   PHE B  67       5.089 -26.444  -7.140  1.00 80.00           O  
ATOM    541  CG  PHE B  67       2.403 -26.379  -9.086  1.00 80.00           C  
ATOM    542  CD1 PHE B  67       1.664 -25.750  -8.092  1.00 80.00           C  
ATOM    543  CD2 PHE B  67       2.838 -25.629 -10.171  1.00 80.00           C  
ATOM    544  CE1 PHE B  67       1.364 -24.392  -8.177  1.00 80.00           C  
ATOM    545  CE2 PHE B  67       2.542 -24.272 -10.263  1.00 80.00           C  
ATOM    546  CZ  PHE B  67       1.804 -23.656  -9.266  1.00 80.00           C  
ATOM    547  N   SER B  68       3.973 -28.109  -6.233  1.00 77.79           N  
ATOM    548  CA  SER B  68       4.201 -27.580  -4.893  1.00 77.79           C  
ATOM    549  C   SER B  68       5.690 -27.493  -4.578  1.00 77.79           C  
ATOM    550  CB  SER B  68       3.500 -28.448  -3.847  1.00 77.79           C  
ATOM    551  O   SER B  68       6.143 -26.532  -3.952  1.00 77.79           O  
ATOM    552  OG  SER B  68       4.073 -29.744  -3.803  1.00 77.79           O  
ATOM    553  N   ARG B  69       6.474 -28.510  -5.046  1.00 77.20           N  
ATOM    554  CA  ARG B  69       7.917 -28.489  -4.832  1.00 77.20           C  
ATOM    555  C   ARG B  69       8.565 -27.332  -5.586  1.00 77.20           C  
ATOM    556  CB  ARG B  69       8.546 -29.815  -5.265  1.00 77.20           C  
ATOM    557  O   ARG B  69       9.447 -26.654  -5.055  1.00 77.20           O  
ATOM    558  CG  ARG B  69       8.238 -30.976  -4.333  1.00 77.20           C  
ATOM    559  CD  ARG B  69       8.877 -32.271  -4.816  1.00 77.20           C  
ATOM    560  NE  ARG B  69       8.636 -33.370  -3.885  1.00 77.20           N  
ATOM    561  NH1 ARG B  69       9.447 -35.013  -5.293  1.00 77.20           N  
ATOM    562  NH2 ARG B  69       8.652 -35.567  -3.215  1.00 77.20           N  
ATOM    563  CZ  ARG B  69       8.912 -34.647  -4.133  1.00 77.20           C  
ATOM    564  N   LEU B  70       8.029 -27.205  -6.787  1.00 81.38           N  
ATOM    565  CA  LEU B  70       8.553 -26.111  -7.597  1.00 81.38           C  
ATOM    566  C   LEU B  70       8.230 -24.762  -6.964  1.00 81.38           C  
ATOM    567  CB  LEU B  70       7.981 -26.173  -9.016  1.00 81.38           C  
ATOM    568  O   LEU B  70       9.100 -23.895  -6.861  1.00 81.38           O  
ATOM    569  CG  LEU B  70       8.429 -25.069  -9.976  1.00 81.38           C  
ATOM    570  CD1 LEU B  70       9.930 -25.165 -10.230  1.00 81.38           C  
ATOM    571  CD2 LEU B  70       7.654 -25.153 -11.286  1.00 81.38           C  
ATOM    572  N   ALA B  71       6.990 -24.609  -6.609  1.00 80.12           N  
ATOM    573  CA  ALA B  71       6.583 -23.363  -5.964  1.00 80.12           C  
ATOM    574  C   ALA B  71       7.439 -23.077  -4.734  1.00 80.12           C  
ATOM    575  CB  ALA B  71       5.107 -23.421  -5.579  1.00 80.12           C  
ATOM    576  O   ALA B  71       7.885 -21.946  -4.530  1.00 80.12           O  
ATOM    577  N   ARG B  72       7.704 -24.081  -3.977  1.00 76.78           N  
ATOM    578  CA  ARG B  72       8.533 -23.925  -2.786  1.00 76.78           C  
ATOM    579  C   ARG B  72       9.960 -23.536  -3.159  1.00 76.78           C  
ATOM    580  CB  ARG B  72       8.539 -25.214  -1.962  1.00 76.78           C  
ATOM    581  O   ARG B  72      10.552 -22.655  -2.532  1.00 76.78           O  
ATOM    582  CG  ARG B  72       9.176 -25.065  -0.590  1.00 76.78           C  
ATOM    583  CD  ARG B  72       9.069 -26.346   0.224  1.00 76.78           C  
ATOM    584  NE  ARG B  72       9.651 -26.191   1.554  1.00 76.78           N  
ATOM    585  NH1 ARG B  72      11.238 -27.847   1.280  1.00 76.78           N  
ATOM    586  NH2 ARG B  72      11.118 -26.682   3.251  1.00 76.78           N  
ATOM    587  CZ  ARG B  72      10.668 -26.907   2.026  1.00 76.78           C  
ATOM    588  N   GLU B  73      10.526 -24.222  -4.167  1.00 80.04           N  
ATOM    589  CA  GLU B  73      11.882 -23.914  -4.612  1.00 80.04           C  
ATOM    590  C   GLU B  73      12.001 -22.458  -5.054  1.00 80.04           C  
ATOM    591  CB  GLU B  73      12.297 -24.846  -5.753  1.00 80.04           C  
ATOM    592  O   GLU B  73      12.965 -21.775  -4.704  1.00 80.04           O  
ATOM    593  CG  GLU B  73      13.782 -24.792  -6.082  1.00 80.04           C  
ATOM    594  CD  GLU B  73      14.168 -25.671  -7.261  1.00 80.04           C  
ATOM    595  OE1 GLU B  73      15.259 -25.467  -7.839  1.00 80.04           O  
ATOM    596  OE2 GLU B  73      13.372 -26.571  -7.610  1.00 80.04           O  
ATOM    597  N   ILE B  74      10.944 -22.037  -5.764  1.00 79.33           N  
ATOM    598  CA  ILE B  74      10.958 -20.668  -6.269  1.00 79.33           C  
ATOM    599  C   ILE B  74      10.800 -19.689  -5.108  1.00 79.33           C  
ATOM    600  CB  ILE B  74       9.845 -20.441  -7.317  1.00 79.33           C  
ATOM    601  O   ILE B  74      11.503 -18.678  -5.041  1.00 79.33           O  
ATOM    602  CG1 ILE B  74      10.119 -21.272  -8.575  1.00 79.33           C  
ATOM    603  CG2 ILE B  74       9.722 -18.953  -7.659  1.00 79.33           C  
ATOM    604  CD1 ILE B  74       8.980 -21.260  -9.585  1.00 79.33           C  
ATOM    605  N   CYS B  75       9.910 -20.025  -4.268  1.00 73.95           N  
ATOM    606  CA  CYS B  75       9.647 -19.159  -3.124  1.00 73.95           C  
ATOM    607  C   CYS B  75      10.882 -19.033  -2.240  1.00 73.95           C  
ATOM    608  CB  CYS B  75       8.474 -19.694  -2.304  1.00 73.95           C  
ATOM    609  O   CYS B  75      11.199 -17.943  -1.761  1.00 73.95           O  
ATOM    610  SG  CYS B  75       6.876 -19.000  -2.780  1.00 73.95           S  
ATOM    611  N   VAL B  76      11.618 -20.094  -2.019  1.00 73.01           N  
ATOM    612  CA  VAL B  76      12.822 -20.092  -1.195  1.00 73.01           C  
ATOM    613  C   VAL B  76      13.874 -19.177  -1.819  1.00 73.01           C  
ATOM    614  CB  VAL B  76      13.392 -21.517  -1.020  1.00 73.01           C  
ATOM    615  O   VAL B  76      14.590 -18.469  -1.107  1.00 73.01           O  
ATOM    616  CG1 VAL B  76      14.783 -21.469  -0.390  1.00 73.01           C  
ATOM    617  CG2 VAL B  76      12.448 -22.369  -0.174  1.00 73.01           C  
ATOM    618  N   LYS B  77      13.855 -19.147  -3.143  1.00 71.30           N  
ATOM    619  CA  LYS B  77      14.801 -18.291  -3.851  1.00 71.30           C  
ATOM    620  C   LYS B  77      14.461 -16.816  -3.656  1.00 71.30           C  
ATOM    621  CB  LYS B  77      14.822 -18.630  -5.343  1.00 71.30           C  
ATOM    622  O   LYS B  77      15.355 -15.985  -3.479  1.00 71.30           O  
ATOM    623  CG  LYS B  77      15.600 -19.894  -5.679  1.00 71.30           C  
ATOM    624  CD  LYS B  77      15.665 -20.126  -7.183  1.00 71.30           C  
ATOM    625  CE  LYS B  77      16.388 -21.424  -7.519  1.00 71.30           C  
ATOM    626  NZ  LYS B  77      16.465 -21.649  -8.993  1.00 71.30           N  
ATOM    627  N   PHE B  78      13.156 -16.578  -3.644  1.00 65.32           N  
ATOM    628  CA  PHE B  78      12.721 -15.187  -3.585  1.00 65.32           C  
ATOM    629  C   PHE B  78      12.682 -14.694  -2.143  1.00 65.32           C  
ATOM    630  CB  PHE B  78      11.343 -15.025  -4.233  1.00 65.32           C  
ATOM    631  O   PHE B  78      12.823 -13.496  -1.888  1.00 65.32           O  
ATOM    632  CG  PHE B  78      11.388 -14.906  -5.733  1.00 65.32           C  
ATOM    633  CD1 PHE B  78      11.688 -13.692  -6.339  1.00 65.32           C  
ATOM    634  CD2 PHE B  78      11.129 -16.009  -6.536  1.00 65.32           C  
ATOM    635  CE1 PHE B  78      11.730 -13.579  -7.727  1.00 65.32           C  
ATOM    636  CE2 PHE B  78      11.169 -15.903  -7.924  1.00 65.32           C  
ATOM    637  CZ  PHE B  78      11.469 -14.688  -8.517  1.00 65.32           C  
ATOM    638  N   THR B  79      12.503 -15.640  -1.147  1.00 68.35           N  
ATOM    639  CA  THR B  79      12.421 -15.260   0.259  1.00 68.35           C  
ATOM    640  C   THR B  79      13.774 -15.432   0.945  1.00 68.35           C  
ATOM    641  CB  THR B  79      11.357 -16.090   1.001  1.00 68.35           C  
ATOM    642  O   THR B  79      13.874 -15.319   2.169  1.00 68.35           O  
ATOM    643  CG2 THR B  79       9.952 -15.728   0.532  1.00 68.35           C  
ATOM    644  OG1 THR B  79      11.588 -17.483   0.754  1.00 68.35           O  
ATOM    645  N   ARG B  80      14.734 -15.468   0.132  1.00 63.54           N  
ATOM    646  CA  ARG B  80      16.104 -15.584   0.624  1.00 63.54           C  
ATOM    647  C   ARG B  80      16.210 -16.663   1.696  1.00 63.54           C  
ATOM    648  CB  ARG B  80      16.592 -14.244   1.178  1.00 63.54           C  
ATOM    649  O   ARG B  80      16.864 -16.463   2.723  1.00 63.54           O  
ATOM    650  CG  ARG B  80      16.688 -13.144   0.133  1.00 63.54           C  
ATOM    651  CD  ARG B  80      17.286 -11.869   0.710  1.00 63.54           C  
ATOM    652  NE  ARG B  80      17.236 -10.768  -0.248  1.00 63.54           N  
ATOM    653  NH1 ARG B  80      16.741  -9.149   1.324  1.00 63.54           N  
ATOM    654  NH2 ARG B  80      16.957  -8.579  -0.886  1.00 63.54           N  
ATOM    655  CZ  ARG B  80      16.978  -9.501   0.066  1.00 63.54           C  
ATOM    656  N   GLY B  81      15.589 -17.751   1.604  1.00 60.35           N  
ATOM    657  CA  GLY B  81      15.789 -18.910   2.459  1.00 60.35           C  
ATOM    658  C   GLY B  81      14.680 -19.100   3.476  1.00 60.35           C  
ATOM    659  O   GLY B  81      14.680 -20.078   4.227  1.00 60.35           O  
ATOM    660  N   VAL B  82      13.782 -18.126   3.624  1.00 59.44           N  
ATOM    661  CA  VAL B  82      12.673 -18.320   4.553  1.00 59.44           C  
ATOM    662  C   VAL B  82      11.625 -19.234   3.923  1.00 59.44           C  
ATOM    663  CB  VAL B  82      12.031 -16.975   4.960  1.00 59.44           C  
ATOM    664  O   VAL B  82      11.155 -18.977   2.812  1.00 59.44           O  
ATOM    665  CG1 VAL B  82      10.944 -17.191   6.011  1.00 59.44           C  
ATOM    666  CG2 VAL B  82      13.097 -16.011   5.479  1.00 59.44           C  
ATOM    667  N   ASP B  83      11.504 -20.439   4.564  1.00 58.65           N  
ATOM    668  CA  ASP B  83      10.527 -21.404   4.069  1.00 58.65           C  
ATOM    669  C   ASP B  83       9.113 -21.025   4.503  1.00 58.65           C  
ATOM    670  CB  ASP B  83      10.868 -22.813   4.559  1.00 58.65           C  
ATOM    671  O   ASP B  83       8.810 -21.003   5.698  1.00 58.65           O  
ATOM    672  CG  ASP B  83      11.423 -23.704   3.461  1.00 58.65           C  
ATOM    673  OD1 ASP B  83      11.313 -23.344   2.269  1.00 58.65           O  
ATOM    674  OD2 ASP B  83      11.972 -24.777   3.791  1.00 58.65           O  
ATOM    675  N   PHE B  84       8.383 -20.480   3.539  1.00 61.40           N  
ATOM    676  CA  PHE B  84       6.982 -20.201   3.828  1.00 61.40           C  
ATOM    677  C   PHE B  84       6.136 -21.459   3.672  1.00 61.40           C  
ATOM    678  CB  PHE B  84       6.452 -19.095   2.911  1.00 61.40           C  
ATOM    679  O   PHE B  84       6.434 -22.314   2.836  1.00 61.40           O  
ATOM    680  CG  PHE B  84       7.016 -17.733   3.214  1.00 61.40           C  
ATOM    681  CD1 PHE B  84       6.620 -17.039   4.352  1.00 61.40           C  
ATOM    682  CD2 PHE B  84       7.942 -17.146   2.362  1.00 61.40           C  
ATOM    683  CE1 PHE B  84       7.140 -15.778   4.635  1.00 61.40           C  
ATOM    684  CE2 PHE B  84       8.466 -15.886   2.638  1.00 61.40           C  
ATOM    685  CZ  PHE B  84       8.063 -15.204   3.775  1.00 61.40           C  
ATOM    686  N   ASN B  85       5.309 -21.763   4.722  1.00 66.50           N  
ATOM    687  CA  ASN B  85       4.321 -22.822   4.547  1.00 66.50           C  
ATOM    688  C   ASN B  85       3.128 -22.346   3.722  1.00 66.50           C  
ATOM    689  CB  ASN B  85       3.852 -23.349   5.905  1.00 66.50           C  
ATOM    690  O   ASN B  85       2.383 -21.464   4.153  1.00 66.50           O  
ATOM    691  CG  ASN B  85       4.762 -24.426   6.460  1.00 66.50           C  
ATOM    692  ND2 ASN B  85       4.781 -24.564   7.780  1.00 66.50           N  
ATOM    693  OD1 ASN B  85       5.444 -25.128   5.708  1.00 66.50           O  
ATOM    694  N   TRP B  86       3.015 -22.809   2.559  1.00 66.99           N  
ATOM    695  CA  TRP B  86       1.944 -22.382   1.665  1.00 66.99           C  
ATOM    696  C   TRP B  86       0.649 -23.126   1.973  1.00 66.99           C  
ATOM    697  CB  TRP B  86       2.342 -22.608   0.203  1.00 66.99           C  
ATOM    698  O   TRP B  86       0.663 -24.334   2.220  1.00 66.99           O  
ATOM    699  CG  TRP B  86       3.454 -21.720  -0.269  1.00 66.99           C  
ATOM    700  CD1 TRP B  86       4.795 -21.912  -0.086  1.00 66.99           C  
ATOM    701  CD2 TRP B  86       3.319 -20.498  -1.001  1.00 66.99           C  
ATOM    702  CE2 TRP B  86       4.622 -20.001  -1.228  1.00 66.99           C  
ATOM    703  CE3 TRP B  86       2.222 -19.774  -1.487  1.00 66.99           C  
ATOM    704  NE1 TRP B  86       5.503 -20.881  -0.660  1.00 66.99           N  
ATOM    705  CH2 TRP B  86       3.766 -18.123  -2.386  1.00 66.99           C  
ATOM    706  CZ2 TRP B  86       4.857 -18.811  -1.921  1.00 66.99           C  
ATOM    707  CZ3 TRP B  86       2.458 -18.591  -2.177  1.00 66.99           C  
ATOM    708  N   GLN B  87      -0.452 -22.309   2.143  1.00 69.49           N  
ATOM    709  CA  GLN B  87      -1.777 -22.910   2.259  1.00 69.49           C  
ATOM    710  C   GLN B  87      -2.168 -23.632   0.973  1.00 69.49           C  
ATOM    711  CB  GLN B  87      -2.821 -21.847   2.603  1.00 69.49           C  
ATOM    712  O   GLN B  87      -1.767 -23.225  -0.120  1.00 69.49           O  
ATOM    713  CG  GLN B  87      -2.769 -21.379   4.051  1.00 69.49           C  
ATOM    714  CD  GLN B  87      -3.828 -20.340   4.370  1.00 69.49           C  
ATOM    715  NE2 GLN B  87      -4.290 -20.328   5.616  1.00 69.49           N  
ATOM    716  OE1 GLN B  87      -4.226 -19.553   3.505  1.00 69.49           O  
ATOM    717  N   ALA B  88      -2.878 -24.770   1.173  1.00 66.92           N  
ATOM    718  CA  ALA B  88      -3.306 -25.577   0.033  1.00 66.92           C  
ATOM    719  C   ALA B  88      -4.060 -24.729  -0.987  1.00 66.92           C  
ATOM    720  CB  ALA B  88      -4.177 -26.740   0.501  1.00 66.92           C  
ATOM    721  O   ALA B  88      -3.853 -24.868  -2.195  1.00 66.92           O  
ATOM    722  N   GLN B  89      -4.818 -23.844  -0.438  1.00 66.08           N  
ATOM    723  CA  GLN B  89      -5.628 -23.026  -1.335  1.00 66.08           C  
ATOM    724  C   GLN B  89      -4.757 -22.068  -2.142  1.00 66.08           C  
ATOM    725  CB  GLN B  89      -6.678 -22.243  -0.546  1.00 66.08           C  
ATOM    726  O   GLN B  89      -5.043 -21.794  -3.309  1.00 66.08           O  
ATOM    727  CG  GLN B  89      -7.878 -23.079  -0.121  1.00 66.08           C  
ATOM    728  CD  GLN B  89      -9.121 -22.242   0.116  1.00 66.08           C  
ATOM    729  NE2 GLN B  89     -10.281 -22.891   0.119  1.00 66.08           N  
ATOM    730  OE1 GLN B  89      -9.041 -21.023   0.297  1.00 66.08           O  
ATOM    731  N   ALA B  90      -3.774 -21.582  -1.523  1.00 73.72           N  
ATOM    732  CA  ALA B  90      -2.848 -20.690  -2.216  1.00 73.72           C  
ATOM    733  C   ALA B  90      -2.118 -21.422  -3.338  1.00 73.72           C  
ATOM    734  CB  ALA B  90      -1.845 -20.095  -1.231  1.00 73.72           C  
ATOM    735  O   ALA B  90      -1.980 -20.896  -4.445  1.00 73.72           O  
ATOM    736  N   LEU B  91      -1.694 -22.585  -3.046  1.00 72.89           N  
ATOM    737  CA  LEU B  91      -0.995 -23.378  -4.051  1.00 72.89           C  
ATOM    738  C   LEU B  91      -1.920 -23.720  -5.214  1.00 72.89           C  
ATOM    739  CB  LEU B  91      -0.441 -24.663  -3.429  1.00 72.89           C  
ATOM    740  O   LEU B  91      -1.503 -23.688  -6.374  1.00 72.89           O  
ATOM    741  CG  LEU B  91       0.836 -24.518  -2.599  1.00 72.89           C  
ATOM    742  CD1 LEU B  91       1.081 -25.781  -1.780  1.00 72.89           C  
ATOM    743  CD2 LEU B  91       2.029 -24.220  -3.500  1.00 72.89           C  
ATOM    744  N   LEU B  92      -3.071 -24.010  -4.835  1.00 69.87           N  
ATOM    745  CA  LEU B  92      -4.049 -24.305  -5.877  1.00 69.87           C  
ATOM    746  C   LEU B  92      -4.266 -23.094  -6.778  1.00 69.87           C  
ATOM    747  CB  LEU B  92      -5.380 -24.738  -5.255  1.00 69.87           C  
ATOM    748  O   LEU B  92      -4.329 -23.230  -8.002  1.00 69.87           O  
ATOM    749  CG  LEU B  92      -6.473 -25.177  -6.231  1.00 69.87           C  
ATOM    750  CD1 LEU B  92      -6.222 -26.607  -6.699  1.00 69.87           C  
ATOM    751  CD2 LEU B  92      -7.848 -25.055  -5.584  1.00 69.87           C  
ATOM    752  N   ALA B  93      -4.410 -21.935  -6.135  1.00 74.35           N  
ATOM    753  CA  ALA B  93      -4.594 -20.715  -6.917  1.00 74.35           C  
ATOM    754  C   ALA B  93      -3.410 -20.476  -7.849  1.00 74.35           C  
ATOM    755  CB  ALA B  93      -4.790 -19.516  -5.992  1.00 74.35           C  
ATOM    756  O   ALA B  93      -3.592 -20.121  -9.016  1.00 74.35           O  
ATOM    757  N   LEU B  94      -2.254 -20.676  -7.277  1.00 77.77           N  
ATOM    758  CA  LEU B  94      -1.050 -20.506  -8.084  1.00 77.77           C  
ATOM    759  C   LEU B  94      -1.025 -21.503  -9.238  1.00 77.77           C  
ATOM    760  CB  LEU B  94       0.203 -20.675  -7.221  1.00 77.77           C  
ATOM    761  O   LEU B  94      -0.653 -21.152 -10.360  1.00 77.77           O  
ATOM    762  CG  LEU B  94       1.492 -20.065  -7.772  1.00 77.77           C  
ATOM    763  CD1 LEU B  94       1.552 -18.575  -7.454  1.00 77.77           C  
ATOM    764  CD2 LEU B  94       2.710 -20.787  -7.205  1.00 77.77           C  
ATOM    765  N   GLN B  95      -1.363 -22.657  -8.920  1.00 74.62           N  
ATOM    766  CA  GLN B  95      -1.390 -23.686  -9.954  1.00 74.62           C  
ATOM    767  C   GLN B  95      -2.382 -23.331 -11.058  1.00 74.62           C  
ATOM    768  CB  GLN B  95      -1.740 -25.046  -9.350  1.00 74.62           C  
ATOM    769  O   GLN B  95      -2.067 -23.448 -12.244  1.00 74.62           O  
ATOM    770  CG  GLN B  95      -1.491 -26.219 -10.289  1.00 74.62           C  
ATOM    771  CD  GLN B  95      -1.684 -27.564  -9.613  1.00 74.62           C  
ATOM    772  NE2 GLN B  95      -1.567 -28.638 -10.386  1.00 74.62           N  
ATOM    773  OE1 GLN B  95      -1.935 -27.636  -8.406  1.00 74.62           O  
ATOM    774  N   GLU B  96      -3.536 -22.919 -10.648  1.00 71.75           N  
ATOM    775  CA  GLU B  96      -4.536 -22.531 -11.637  1.00 71.75           C  
ATOM    776  C   GLU B  96      -4.036 -21.381 -12.506  1.00 71.75           C  
ATOM    777  CB  GLU B  96      -5.848 -22.140 -10.951  1.00 71.75           C  
ATOM    778  O   GLU B  96      -4.221 -21.390 -13.725  1.00 71.75           O  
ATOM    779  CG  GLU B  96      -6.732 -23.325 -10.593  1.00 71.75           C  
ATOM    780  CD  GLU B  96      -8.038 -22.920  -9.928  1.00 71.75           C  
ATOM    781  OE1 GLU B  96      -8.866 -23.809  -9.626  1.00 71.75           O  
ATOM    782  OE2 GLU B  96      -8.235 -21.705  -9.708  1.00 71.75           O  
ATOM    783  N   ALA B  97      -3.448 -20.409 -11.781  1.00 77.03           N  
ATOM    784  CA  ALA B  97      -2.909 -19.271 -12.522  1.00 77.03           C  
ATOM    785  C   ALA B  97      -1.834 -19.718 -13.508  1.00 77.03           C  
ATOM    786  CB  ALA B  97      -2.345 -18.229 -11.559  1.00 77.03           C  
ATOM    787  O   ALA B  97      -1.801 -19.258 -14.651  1.00 77.03           O  
ATOM    788  N   ALA B  98      -0.959 -20.532 -13.043  1.00 79.00           N  
ATOM    789  CA  ALA B  98       0.107 -21.045 -13.899  1.00 79.00           C  
ATOM    790  C   ALA B  98      -0.465 -21.786 -15.104  1.00 79.00           C  
ATOM    791  CB  ALA B  98       1.032 -21.964 -13.104  1.00 79.00           C  
ATOM    792  O   ALA B  98      -0.014 -21.587 -16.235  1.00 79.00           O  
ATOM    793  N   GLU B  99      -1.388 -22.657 -14.925  1.00 75.95           N  
ATOM    794  CA  GLU B  99      -1.996 -23.411 -16.018  1.00 75.95           C  
ATOM    795  C   GLU B  99      -2.687 -22.481 -17.011  1.00 75.95           C  
ATOM    796  CB  GLU B  99      -2.995 -24.435 -15.474  1.00 75.95           C  
ATOM    797  O   GLU B  99      -2.563 -22.658 -18.225  1.00 75.95           O  
ATOM    798  CG  GLU B  99      -2.349 -25.721 -14.978  1.00 75.95           C  
ATOM    799  CD  GLU B  99      -3.360 -26.778 -14.562  1.00 75.95           C  
ATOM    800  OE1 GLU B  99      -2.945 -27.873 -14.118  1.00 75.95           O  
ATOM    801  OE2 GLU B  99      -4.576 -26.511 -14.684  1.00 75.95           O  
ATOM    802  N   ALA B 100      -3.456 -21.548 -16.419  1.00 72.73           N  
ATOM    803  CA  ALA B 100      -4.109 -20.590 -17.307  1.00 72.73           C  
ATOM    804  C   ALA B 100      -3.086 -19.862 -18.175  1.00 72.73           C  
ATOM    805  CB  ALA B 100      -4.927 -19.586 -16.499  1.00 72.73           C  
ATOM    806  O   ALA B 100      -3.312 -19.653 -19.369  1.00 72.73           O  
ATOM    807  N   PHE B 101      -1.974 -19.522 -17.551  1.00 74.36           N  
ATOM    808  CA  PHE B 101      -0.908 -18.859 -18.293  1.00 74.36           C  
ATOM    809  C   PHE B 101      -0.377 -19.761 -19.400  1.00 74.36           C  
ATOM    810  CB  PHE B 101       0.232 -18.454 -17.353  1.00 74.36           C  
ATOM    811  O   PHE B 101      -0.212 -19.323 -20.540  1.00 74.36           O  
ATOM    812  CG  PHE B 101       1.387 -17.790 -18.052  1.00 74.36           C  
ATOM    813  CD1 PHE B 101       2.518 -18.517 -18.400  1.00 74.36           C  
ATOM    814  CD2 PHE B 101       1.342 -16.436 -18.360  1.00 74.36           C  
ATOM    815  CE1 PHE B 101       3.589 -17.905 -19.047  1.00 74.36           C  
ATOM    816  CE2 PHE B 101       2.408 -15.817 -19.006  1.00 74.36           C  
ATOM    817  CZ  PHE B 101       3.531 -16.553 -19.347  1.00 74.36           C  
ATOM    818  N   LEU B 102      -0.091 -20.998 -19.071  1.00 80.51           N  
ATOM    819  CA  LEU B 102       0.473 -21.937 -20.034  1.00 80.51           C  
ATOM    820  C   LEU B 102      -0.502 -22.196 -21.177  1.00 80.51           C  
ATOM    821  CB  LEU B 102       0.835 -23.257 -19.348  1.00 80.51           C  
ATOM    822  O   LEU B 102      -0.100 -22.253 -22.342  1.00 80.51           O  
ATOM    823  CG  LEU B 102       2.066 -23.235 -18.441  1.00 80.51           C  
ATOM    824  CD1 LEU B 102       2.193 -24.554 -17.686  1.00 80.51           C  
ATOM    825  CD2 LEU B 102       3.325 -22.955 -19.254  1.00 80.51           C  
ATOM    826  N   VAL B 103      -1.752 -22.373 -20.842  1.00 75.04           N  
ATOM    827  CA  VAL B 103      -2.763 -22.614 -21.867  1.00 75.04           C  
ATOM    828  C   VAL B 103      -2.795 -21.442 -22.846  1.00 75.04           C  
ATOM    829  CB  VAL B 103      -4.161 -22.829 -21.247  1.00 75.04           C  
ATOM    830  O   VAL B 103      -2.801 -21.642 -24.063  1.00 75.04           O  
ATOM    831  CG1 VAL B 103      -5.242 -22.797 -22.326  1.00 75.04           C  
ATOM    832  CG2 VAL B 103      -4.206 -24.149 -20.479  1.00 75.04           C  
ATOM    833  N   HIS B 104      -2.748 -20.231 -22.325  1.00 78.66           N  
ATOM    834  CA  HIS B 104      -2.786 -19.060 -23.193  1.00 78.66           C  
ATOM    835  C   HIS B 104      -1.507 -18.942 -24.015  1.00 78.66           C  
ATOM    836  CB  HIS B 104      -3.000 -17.789 -22.369  1.00 78.66           C  
ATOM    837  O   HIS B 104      -1.552 -18.580 -25.193  1.00 78.66           O  
ATOM    838  CG  HIS B 104      -4.436 -17.510 -22.059  1.00 78.66           C  
ATOM    839  CD2 HIS B 104      -5.374 -16.815 -22.744  1.00 78.66           C  
ATOM    840  ND1 HIS B 104      -5.052 -17.968 -20.915  1.00 78.66           N  
ATOM    841  CE1 HIS B 104      -6.313 -17.567 -20.910  1.00 78.66           C  
ATOM    842  NE2 HIS B 104      -6.533 -16.865 -22.009  1.00 78.66           N  
ATOM    843  N   LEU B 105      -0.437 -19.247 -23.365  1.00 78.32           N  
ATOM    844  CA  LEU B 105       0.830 -19.230 -24.088  1.00 78.32           C  
ATOM    845  C   LEU B 105       0.804 -20.213 -25.254  1.00 78.32           C  
ATOM    846  CB  LEU B 105       1.990 -19.567 -23.147  1.00 78.32           C  
ATOM    847  O   LEU B 105       1.200 -19.870 -26.370  1.00 78.32           O  
ATOM    848  CG  LEU B 105       3.393 -19.515 -23.753  1.00 78.32           C  
ATOM    849  CD1 LEU B 105       3.756 -18.082 -24.126  1.00 78.32           C  
ATOM    850  CD2 LEU B 105       4.416 -20.097 -22.785  1.00 78.32           C  
ATOM    851  N   PHE B 106       0.333 -21.413 -24.971  1.00 81.41           N  
ATOM    852  CA  PHE B 106       0.303 -22.437 -26.008  1.00 81.41           C  
ATOM    853  C   PHE B 106      -0.701 -22.076 -27.096  1.00 81.41           C  
ATOM    854  CB  PHE B 106      -0.043 -23.803 -25.407  1.00 81.41           C  
ATOM    855  O   PHE B 106      -0.467 -22.342 -28.277  1.00 81.41           O  
ATOM    856  CG  PHE B 106       1.131 -24.506 -24.780  1.00 81.41           C  
ATOM    857  CD1 PHE B 106       2.265 -24.795 -25.529  1.00 81.41           C  
ATOM    858  CD2 PHE B 106       1.100 -24.876 -23.442  1.00 81.41           C  
ATOM    859  CE1 PHE B 106       3.354 -25.446 -24.951  1.00 81.41           C  
ATOM    860  CE2 PHE B 106       2.184 -25.526 -22.859  1.00 81.41           C  
ATOM    861  CZ  PHE B 106       3.309 -25.811 -23.615  1.00 81.41           C  
ATOM    862  N   GLU B 107      -1.770 -21.454 -26.689  1.00 78.78           N  
ATOM    863  CA  GLU B 107      -2.736 -20.995 -27.682  1.00 78.78           C  
ATOM    864  C   GLU B 107      -2.115 -19.964 -28.620  1.00 78.78           C  
ATOM    865  CB  GLU B 107      -3.973 -20.407 -26.999  1.00 78.78           C  
ATOM    866  O   GLU B 107      -2.271 -20.052 -29.840  1.00 78.78           O  
ATOM    867  CG  GLU B 107      -5.132 -20.142 -27.948  1.00 78.78           C  
ATOM    868  CD  GLU B 107      -6.404 -19.709 -27.235  1.00 78.78           C  
ATOM    869  OE1 GLU B 107      -7.455 -19.571 -27.901  1.00 78.78           O  
ATOM    870  OE2 GLU B 107      -6.348 -19.506 -26.002  1.00 78.78           O  
ATOM    871  N   ASP B 108      -1.389 -19.078 -28.050  1.00 77.89           N  
ATOM    872  CA  ASP B 108      -0.728 -18.057 -28.856  1.00 77.89           C  
ATOM    873  C   ASP B 108       0.333 -18.675 -29.764  1.00 77.89           C  
ATOM    874  CB  ASP B 108      -0.095 -16.992 -27.957  1.00 77.89           C  
ATOM    875  O   ASP B 108       0.457 -18.295 -30.930  1.00 77.89           O  
ATOM    876  CG  ASP B 108      -1.120 -16.078 -27.308  1.00 77.89           C  
ATOM    877  OD1 ASP B 108      -2.301 -16.101 -27.715  1.00 77.89           O  
ATOM    878  OD2 ASP B 108      -0.742 -15.327 -26.383  1.00 77.89           O  
ATOM    879  N   ALA B 109       1.029 -19.556 -29.191  1.00 79.74           N  
ATOM    880  CA  ALA B 109       2.067 -20.220 -29.975  1.00 79.74           C  
ATOM    881  C   ALA B 109       1.461 -21.003 -31.136  1.00 79.74           C  
ATOM    882  CB  ALA B 109       2.895 -21.146 -29.087  1.00 79.74           C  
ATOM    883  O   ALA B 109       1.999 -20.995 -32.246  1.00 79.74           O  
ATOM    884  N   TYR B 110       0.371 -21.622 -30.801  1.00 78.68           N  
ATOM    885  CA  TYR B 110      -0.321 -22.373 -31.843  1.00 78.68           C  
ATOM    886  C   TYR B 110      -0.778 -21.452 -32.968  1.00 78.68           C  
ATOM    887  CB  TYR B 110      -1.524 -23.120 -31.258  1.00 78.68           C  
ATOM    888  O   TYR B 110      -0.655 -21.793 -34.146  1.00 78.68           O  
ATOM    889  CG  TYR B 110      -2.247 -23.985 -32.261  1.00 78.68           C  
ATOM    890  CD1 TYR B 110      -3.531 -23.661 -32.693  1.00 78.68           C  
ATOM    891  CD2 TYR B 110      -1.649 -25.129 -32.779  1.00 78.68           C  
ATOM    892  CE1 TYR B 110      -4.202 -24.456 -33.616  1.00 78.68           C  
ATOM    893  CE2 TYR B 110      -2.310 -25.932 -33.702  1.00 78.68           C  
ATOM    894  OH  TYR B 110      -4.244 -26.379 -35.028  1.00 78.68           O  
ATOM    895  CZ  TYR B 110      -3.584 -25.588 -34.114  1.00 78.68           C  
ATOM    896  N   LEU B 111      -1.261 -20.297 -32.674  1.00 81.71           N  
ATOM    897  CA  LEU B 111      -1.673 -19.330 -33.686  1.00 81.71           C  
ATOM    898  C   LEU B 111      -0.490 -18.914 -34.554  1.00 81.71           C  
ATOM    899  CB  LEU B 111      -2.296 -18.097 -33.026  1.00 81.71           C  
ATOM    900  O   LEU B 111      -0.641 -18.717 -35.762  1.00 81.71           O  
ATOM    901  CG  LEU B 111      -3.692 -18.279 -32.430  1.00 81.71           C  
ATOM    902  CD1 LEU B 111      -4.144 -16.998 -31.736  1.00 81.71           C  
ATOM    903  CD2 LEU B 111      -4.687 -18.687 -33.512  1.00 81.71           C  
ATOM    904  N   LEU B 112       0.593 -18.853 -33.977  1.00 77.79           N  
ATOM    905  CA  LEU B 112       1.797 -18.504 -34.722  1.00 77.79           C  
ATOM    906  C   LEU B 112       2.167 -19.610 -35.706  1.00 77.79           C  
ATOM    907  CB  LEU B 112       2.964 -18.245 -33.766  1.00 77.79           C  
ATOM    908  O   LEU B 112       2.624 -19.331 -36.816  1.00 77.79           O  
ATOM    909  CG  LEU B 112       2.908 -16.941 -32.967  1.00 77.79           C  
ATOM    910  CD1 LEU B 112       4.006 -16.921 -31.908  1.00 77.79           C  
ATOM    911  CD2 LEU B 112       3.033 -15.739 -33.896  1.00 77.79           C  
ATOM    912  N   THR B 113       1.885 -20.789 -35.307  1.00 74.42           N  
ATOM    913  CA  THR B 113       2.157 -21.917 -36.192  1.00 74.42           C  
ATOM    914  C   THR B 113       1.222 -21.896 -37.397  1.00 74.42           C  
ATOM    915  CB  THR B 113       2.012 -23.258 -35.449  1.00 74.42           C  
ATOM    916  O   THR B 113       1.649 -22.151 -38.525  1.00 74.42           O  
ATOM    917  CG2 THR B 113       3.075 -23.404 -34.365  1.00 74.42           C  
ATOM    918  OG1 THR B 113       0.715 -23.324 -34.843  1.00 74.42           O  
ATOM    919  N   LEU B 114       0.029 -21.588 -37.126  1.00 74.93           N  
ATOM    920  CA  LEU B 114      -0.940 -21.533 -38.215  1.00 74.93           C  
ATOM    921  C   LEU B 114      -0.596 -20.414 -39.192  1.00 74.93           C  
ATOM    922  CB  LEU B 114      -2.354 -21.330 -37.665  1.00 74.93           C  
ATOM    923  O   LEU B 114      -0.709 -20.589 -40.408  1.00 74.93           O  
ATOM    924  CG  LEU B 114      -2.959 -22.506 -36.897  1.00 74.93           C  
ATOM    925  CD1 LEU B 114      -4.298 -22.108 -36.286  1.00 74.93           C  
ATOM    926  CD2 LEU B 114      -3.121 -23.716 -37.812  1.00 74.93           C  
ATOM    927  N   HIS B 115      -0.214 -19.376 -38.619  1.00 77.96           N  
ATOM    928  CA  HIS B 115       0.158 -18.234 -39.447  1.00 77.96           C  
ATOM    929  C   HIS B 115       1.371 -18.555 -40.315  1.00 77.96           C  
ATOM    930  CB  HIS B 115       0.446 -17.011 -38.574  1.00 77.96           C  
ATOM    931  O   HIS B 115       1.477 -18.071 -41.444  1.00 77.96           O  
ATOM    932  CG  HIS B 115       0.554 -15.735 -39.347  1.00 77.96           C  
ATOM    933  CD2 HIS B 115       1.616 -14.933 -39.594  1.00 77.96           C  
ATOM    934  ND1 HIS B 115      -0.526 -15.149 -39.970  1.00 77.96           N  
ATOM    935  CE1 HIS B 115      -0.132 -14.038 -40.569  1.00 77.96           C  
ATOM    936  NE2 HIS B 115       1.164 -13.884 -40.356  1.00 77.96           N  
ATOM    937  N   ALA B 116       2.174 -19.478 -39.917  1.00 75.30           N  
ATOM    938  CA  ALA B 116       3.364 -19.871 -40.667  1.00 75.30           C  
ATOM    939  C   ALA B 116       3.066 -21.046 -41.594  1.00 75.30           C  
ATOM    940  CB  ALA B 116       4.502 -20.225 -39.713  1.00 75.30           C  
ATOM    941  O   ALA B 116       3.955 -21.531 -42.298  1.00 75.30           O  
ATOM    942  N   GLY B 117       1.785 -21.540 -41.555  1.00 76.40           N  
ATOM    943  CA  GLY B 117       1.364 -22.644 -42.403  1.00 76.40           C  
ATOM    944  C   GLY B 117       1.895 -23.987 -41.940  1.00 76.40           C  
ATOM    945  O   GLY B 117       2.105 -24.891 -42.752  1.00 76.40           O  
ATOM    946  N   ARG B 118       2.332 -24.074 -40.651  1.00 72.25           N  
ATOM    947  CA  ARG B 118       2.866 -25.307 -40.082  1.00 72.25           C  
ATOM    948  C   ARG B 118       1.835 -25.989 -39.189  1.00 72.25           C  
ATOM    949  CB  ARG B 118       4.142 -25.025 -39.287  1.00 72.25           C  
ATOM    950  O   ARG B 118       0.895 -25.348 -38.715  1.00 72.25           O  
ATOM    951  CG  ARG B 118       5.312 -24.566 -40.143  1.00 72.25           C  
ATOM    952  CD  ARG B 118       6.578 -24.385 -39.318  1.00 72.25           C  
ATOM    953  NE  ARG B 118       6.631 -23.067 -38.692  1.00 72.25           N  
ATOM    954  NH1 ARG B 118       6.254 -23.841 -36.549  1.00 72.25           N  
ATOM    955  NH2 ARG B 118       6.542 -21.599 -36.928  1.00 72.25           N  
ATOM    956  CZ  ARG B 118       6.476 -22.839 -37.391  1.00 72.25           C  
ATOM    957  N   VAL B 119       1.917 -27.279 -39.095  1.00 66.05           N  
ATOM    958  CA  VAL B 119       0.989 -28.009 -38.238  1.00 66.05           C  
ATOM    959  C   VAL B 119       1.686 -28.403 -36.938  1.00 66.05           C  
ATOM    960  CB  VAL B 119       0.431 -29.265 -38.945  1.00 66.05           C  
ATOM    961  O   VAL B 119       1.030 -28.766 -35.959  1.00 66.05           O  
ATOM    962  CG1 VAL B 119      -0.914 -29.670 -38.344  1.00 66.05           C  
ATOM    963  CG2 VAL B 119       0.296 -29.015 -40.446  1.00 66.05           C  
ATOM    964  N   THR B 120       3.119 -28.211 -36.853  1.00 67.79           N  
ATOM    965  CA  THR B 120       3.888 -28.578 -35.669  1.00 67.79           C  
ATOM    966  C   THR B 120       4.380 -27.333 -34.936  1.00 67.79           C  
ATOM    967  CB  THR B 120       5.089 -29.468 -36.038  1.00 67.79           C  
ATOM    968  O   THR B 120       4.832 -26.374 -35.565  1.00 67.79           O  
ATOM    969  CG2 THR B 120       4.938 -30.867 -35.450  1.00 67.79           C  
ATOM    970  OG1 THR B 120       5.182 -29.569 -37.464  1.00 67.79           O  
ATOM    971  N   LEU B 121       4.113 -27.412 -33.714  1.00 73.01           N  
ATOM    972  CA  LEU B 121       4.582 -26.334 -32.850  1.00 73.01           C  
ATOM    973  C   LEU B 121       6.090 -26.421 -32.643  1.00 73.01           C  
ATOM    974  CB  LEU B 121       3.865 -26.381 -31.498  1.00 73.01           C  
ATOM    975  O   LEU B 121       6.608 -27.469 -32.251  1.00 73.01           O  
ATOM    976  CG  LEU B 121       4.031 -25.154 -30.600  1.00 73.01           C  
ATOM    977  CD1 LEU B 121       2.895 -24.165 -30.840  1.00 73.01           C  
ATOM    978  CD2 LEU B 121       4.085 -25.568 -29.133  1.00 73.01           C  
ATOM    979  N   PHE B 122       6.801 -25.324 -33.003  1.00 72.04           N  
ATOM    980  CA  PHE B 122       8.246 -25.247 -32.825  1.00 72.04           C  
ATOM    981  C   PHE B 122       8.598 -24.389 -31.616  1.00 72.04           C  
ATOM    982  CB  PHE B 122       8.914 -24.682 -34.083  1.00 72.04           C  
ATOM    983  O   PHE B 122       7.835 -23.498 -31.238  1.00 72.04           O  
ATOM    984  CG  PHE B 122       8.979 -25.658 -35.226  1.00 72.04           C  
ATOM    985  CD1 PHE B 122      10.088 -26.478 -35.397  1.00 72.04           C  
ATOM    986  CD2 PHE B 122       7.930 -25.755 -36.131  1.00 72.04           C  
ATOM    987  CE1 PHE B 122      10.150 -27.382 -36.455  1.00 72.04           C  
ATOM    988  CE2 PHE B 122       7.985 -26.656 -37.191  1.00 72.04           C  
ATOM    989  CZ  PHE B 122       9.096 -27.468 -37.351  1.00 72.04           C  
ATOM    990  N   PRO B 123       9.699 -24.825 -30.960  1.00 73.47           N  
ATOM    991  CA  PRO B 123      10.155 -23.999 -29.840  1.00 73.47           C  
ATOM    992  C   PRO B 123      10.225 -22.514 -30.192  1.00 73.47           C  
ATOM    993  CB  PRO B 123      11.549 -24.554 -29.537  1.00 73.47           C  
ATOM    994  O   PRO B 123       9.944 -21.661 -29.346  1.00 73.47           O  
ATOM    995  CG  PRO B 123      11.543 -25.935 -30.108  1.00 73.47           C  
ATOM    996  CD  PRO B 123      10.550 -25.981 -31.235  1.00 73.47           C  
ATOM    997  N   LYS B 124      10.541 -22.202 -31.389  1.00 75.67           N  
ATOM    998  CA  LYS B 124      10.633 -20.806 -31.807  1.00 75.67           C  
ATOM    999  C   LYS B 124       9.270 -20.122 -31.744  1.00 75.67           C  
ATOM   1000  CB  LYS B 124      11.204 -20.706 -33.223  1.00 75.67           C  
ATOM   1001  O   LYS B 124       9.187 -18.913 -31.517  1.00 75.67           O  
ATOM   1002  CG  LYS B 124      12.672 -21.091 -33.326  1.00 75.67           C  
ATOM   1003  CD  LYS B 124      13.193 -20.931 -34.749  1.00 75.67           C  
ATOM   1004  CE  LYS B 124      14.647 -21.367 -34.865  1.00 75.67           C  
ATOM   1005  NZ  LYS B 124      15.162 -21.215 -36.259  1.00 75.67           N  
ATOM   1006  N   ASP B 125       8.231 -20.866 -31.960  1.00 74.54           N  
ATOM   1007  CA  ASP B 125       6.877 -20.326 -31.876  1.00 74.54           C  
ATOM   1008  C   ASP B 125       6.536 -19.917 -30.445  1.00 74.54           C  
ATOM   1009  CB  ASP B 125       5.860 -21.347 -32.389  1.00 74.54           C  
ATOM   1010  O   ASP B 125       5.926 -18.869 -30.222  1.00 74.54           O  
ATOM   1011  CG  ASP B 125       6.042 -21.679 -33.860  1.00 74.54           C  
ATOM   1012  OD1 ASP B 125       6.391 -20.775 -34.650  1.00 74.54           O  
ATOM   1013  OD2 ASP B 125       5.833 -22.853 -34.232  1.00 74.54           O  
ATOM   1014  N   VAL B 126       6.989 -20.754 -29.535  1.00 75.80           N  
ATOM   1015  CA  VAL B 126       6.752 -20.461 -28.125  1.00 75.80           C  
ATOM   1016  C   VAL B 126       7.566 -19.239 -27.707  1.00 75.80           C  
ATOM   1017  CB  VAL B 126       7.105 -21.669 -27.228  1.00 75.80           C  
ATOM   1018  O   VAL B 126       7.064 -18.364 -26.998  1.00 75.80           O  
ATOM   1019  CG1 VAL B 126       6.919 -21.318 -25.753  1.00 75.80           C  
ATOM   1020  CG2 VAL B 126       6.252 -22.879 -27.604  1.00 75.80           C  
ATOM   1021  N   GLN B 127       8.744 -19.165 -28.160  1.00 75.05           N  
ATOM   1022  CA  GLN B 127       9.593 -18.020 -27.847  1.00 75.05           C  
ATOM   1023  C   GLN B 127       9.010 -16.730 -28.417  1.00 75.05           C  
ATOM   1024  CB  GLN B 127      11.008 -18.238 -28.385  1.00 75.05           C  
ATOM   1025  O   GLN B 127       8.999 -15.697 -27.744  1.00 75.05           O  
ATOM   1026  CG  GLN B 127      11.799 -19.294 -27.624  1.00 75.05           C  
ATOM   1027  CD  GLN B 127      13.158 -19.568 -28.241  1.00 75.05           C  
ATOM   1028  NE2 GLN B 127      13.983 -20.338 -27.540  1.00 75.05           N  
ATOM   1029  OE1 GLN B 127      13.463 -19.091 -29.339  1.00 75.05           O  
ATOM   1030  N   LEU B 128       8.562 -16.858 -29.631  1.00 74.15           N  
ATOM   1031  CA  LEU B 128       7.945 -15.688 -30.246  1.00 74.15           C  
ATOM   1032  C   LEU B 128       6.697 -15.265 -29.478  1.00 74.15           C  
ATOM   1033  CB  LEU B 128       7.586 -15.976 -31.707  1.00 74.15           C  
ATOM   1034  O   LEU B 128       6.480 -14.074 -29.246  1.00 74.15           O  
ATOM   1035  CG  LEU B 128       7.126 -14.780 -32.541  1.00 74.15           C  
ATOM   1036  CD1 LEU B 128       8.235 -13.736 -32.627  1.00 74.15           C  
ATOM   1037  CD2 LEU B 128       6.700 -15.231 -33.934  1.00 74.15           C  
ATOM   1038  N   ALA B 129       5.959 -16.228 -29.140  1.00 77.82           N  
ATOM   1039  CA  ALA B 129       4.750 -15.939 -28.372  1.00 77.82           C  
ATOM   1040  C   ALA B 129       5.090 -15.258 -27.050  1.00 77.82           C  
ATOM   1041  CB  ALA B 129       3.961 -17.221 -28.119  1.00 77.82           C  
ATOM   1042  O   ALA B 129       4.402 -14.323 -26.631  1.00 77.82           O  
ATOM   1043  N   ARG B 130       6.151 -15.745 -26.434  1.00 75.60           N  
ATOM   1044  CA  ARG B 130       6.597 -15.152 -25.177  1.00 75.60           C  
ATOM   1045  C   ARG B 130       7.072 -13.718 -25.386  1.00 75.60           C  
ATOM   1046  CB  ARG B 130       7.717 -15.990 -24.555  1.00 75.60           C  
ATOM   1047  O   ARG B 130       6.817 -12.846 -24.553  1.00 75.60           O  
ATOM   1048  CG  ARG B 130       7.224 -17.057 -23.590  1.00 75.60           C  
ATOM   1049  CD  ARG B 130       8.375 -17.871 -23.015  1.00 75.60           C  
ATOM   1050  NE  ARG B 130       8.962 -17.223 -21.846  1.00 75.60           N  
ATOM   1051  NH1 ARG B 130      10.616 -18.807 -21.541  1.00 75.60           N  
ATOM   1052  NH2 ARG B 130      10.465 -17.013 -20.122  1.00 75.60           N  
ATOM   1053  CZ  ARG B 130      10.013 -17.682 -21.172  1.00 75.60           C  
ATOM   1054  N   ARG B 131       7.760 -13.457 -26.462  1.00 70.78           N  
ATOM   1055  CA  ARG B 131       8.289 -12.132 -26.766  1.00 70.78           C  
ATOM   1056  C   ARG B 131       7.164 -11.154 -27.089  1.00 70.78           C  
ATOM   1057  CB  ARG B 131       9.275 -12.201 -27.935  1.00 70.78           C  
ATOM   1058  O   ARG B 131       7.205  -9.994 -26.674  1.00 70.78           O  
ATOM   1059  CG  ARG B 131      10.734 -12.125 -27.515  1.00 70.78           C  
ATOM   1060  CD  ARG B 131      11.671 -12.229 -28.710  1.00 70.78           C  
ATOM   1061  NE  ARG B 131      13.054 -12.442 -28.294  1.00 70.78           N  
ATOM   1062  NH1 ARG B 131      13.960 -12.062 -30.385  1.00 70.78           N  
ATOM   1063  NH2 ARG B 131      15.325 -12.571 -28.615  1.00 70.78           N  
ATOM   1064  CZ  ARG B 131      14.110 -12.358 -29.099  1.00 70.78           C  
ATOM   1065  N   ILE B 132       6.161 -11.592 -27.766  1.00 68.43           N  
ATOM   1066  CA  ILE B 132       5.040 -10.742 -28.151  1.00 68.43           C  
ATOM   1067  C   ILE B 132       4.210 -10.393 -26.918  1.00 68.43           C  
ATOM   1068  CB  ILE B 132       4.154 -11.424 -29.218  1.00 68.43           C  
ATOM   1069  O   ILE B 132       3.768  -9.252 -26.762  1.00 68.43           O  
ATOM   1070  CG1 ILE B 132       4.930 -11.590 -30.530  1.00 68.43           C  
ATOM   1071  CG2 ILE B 132       2.867 -10.625 -29.441  1.00 68.43           C  
ATOM   1072  CD1 ILE B 132       4.201 -12.417 -31.580  1.00 68.43           C  
ATOM   1073  N   ARG B 133       4.117 -11.398 -26.085  1.00 68.40           N  
ATOM   1074  CA  ARG B 133       3.352 -11.139 -24.869  1.00 68.40           C  
ATOM   1075  C   ARG B 133       4.127 -10.234 -23.917  1.00 68.40           C  
ATOM   1076  CB  ARG B 133       2.994 -12.452 -24.169  1.00 68.40           C  
ATOM   1077  O   ARG B 133       3.531  -9.451 -23.175  1.00 68.40           O  
ATOM   1078  CG  ARG B 133       1.608 -12.975 -24.512  1.00 68.40           C  
ATOM   1079  CD  ARG B 133       1.168 -14.075 -23.557  1.00 68.40           C  
ATOM   1080  NE  ARG B 133       0.442 -15.134 -24.253  1.00 68.40           N  
ATOM   1081  NH1 ARG B 133      -0.523 -16.010 -22.345  1.00 68.40           N  
ATOM   1082  NH2 ARG B 133      -0.958 -16.950 -24.390  1.00 68.40           N  
ATOM   1083  CZ  ARG B 133      -0.345 -16.029 -23.661  1.00 68.40           C  
ATOM   1084  N   GLY B 134       5.418 -10.591 -23.819  1.00 56.37           N  
ATOM   1085  CA  GLY B 134       6.231  -9.714 -22.991  1.00 56.37           C  
ATOM   1086  C   GLY B 134       6.161  -8.259 -23.415  1.00 56.37           C  
ATOM   1087  O   GLY B 134       6.198  -7.359 -22.574  1.00 56.37           O  
ATOM   1088  N   LEU B 135       6.079  -7.966 -24.746  1.00 50.43           N  
ATOM   1089  CA  LEU B 135       5.963  -6.603 -25.254  1.00 50.43           C  
ATOM   1090  C   LEU B 135       4.584  -6.026 -24.952  1.00 50.43           C  
ATOM   1091  CB  LEU B 135       6.223  -6.570 -26.763  1.00 50.43           C  
ATOM   1092  O   LEU B 135       4.464  -4.856 -24.581  1.00 50.43           O  
ATOM   1093  CG  LEU B 135       7.426  -5.746 -27.225  1.00 50.43           C  
ATOM   1094  CD1 LEU B 135       8.468  -6.649 -27.875  1.00 50.43           C  
ATOM   1095  CD2 LEU B 135       6.985  -4.649 -28.189  1.00 50.43           C  
ATOM   1096  N   GLU B 136       3.603  -6.940 -25.083  1.00 48.32           N  
ATOM   1097  CA  GLU B 136       2.246  -6.445 -24.876  1.00 48.32           C  
ATOM   1098  C   GLU B 136       1.900  -6.388 -23.391  1.00 48.32           C  
ATOM   1099  CB  GLU B 136       1.234  -7.323 -25.618  1.00 48.32           C  
ATOM   1100  O   GLU B 136       1.210  -5.469 -22.944  1.00 48.32           O  
ATOM   1101  CG  GLU B 136       0.811  -6.765 -26.970  1.00 48.32           C  
ATOM   1102  CD  GLU B 136      -0.228  -7.622 -27.674  1.00 48.32           C  
ATOM   1103  OE1 GLU B 136      -0.732  -7.210 -28.743  1.00 48.32           O  
ATOM   1104  OE2 GLU B 136      -0.542  -8.715 -27.151  1.00 48.32           O  
ATOM   1105  N   GLU B 137       2.422  -7.402 -22.636  1.00 50.03           N  
ATOM   1106  CA  GLU B 137       2.077  -7.452 -21.218  1.00 50.03           C  
ATOM   1107  C   GLU B 137       3.206  -6.896 -20.355  1.00 50.03           C  
ATOM   1108  CB  GLU B 137       1.748  -8.886 -20.794  1.00 50.03           C  
ATOM   1109  O   GLU B 137       3.094  -6.853 -19.129  1.00 50.03           O  
ATOM   1110  CG  GLU B 137       0.364  -9.351 -21.221  1.00 50.03           C  
ATOM   1111  CD  GLU B 137      -0.054 -10.663 -20.576  1.00 50.03           C  
ATOM   1112  OE1 GLU B 137      -1.219 -11.085 -20.756  1.00 50.03           O  
ATOM   1113  OE2 GLU B 137       0.791 -11.274 -19.884  1.00 50.03           O  
ATOM   1114  N   GLY B 138       3.981  -6.032 -20.805  1.00 42.33           N  
ATOM   1115  CA  GLY B 138       5.095  -5.429 -20.090  1.00 42.33           C  
ATOM   1116  C   GLY B 138       6.143  -6.438 -19.660  1.00 42.33           C  
ATOM   1117  O   GLY B 138       6.976  -6.146 -18.799  1.00 42.33           O  
ATOM   1118  N   LEU B 139       5.983  -7.687 -19.994  1.00 39.41           N  
ATOM   1119  CA  LEU B 139       6.918  -8.715 -19.551  1.00 39.41           C  
ATOM   1120  C   LEU B 139       8.101  -8.822 -20.509  1.00 39.41           C  
ATOM   1121  CB  LEU B 139       6.213 -10.069 -19.439  1.00 39.41           C  
ATOM   1122  O   LEU B 139       8.982  -9.664 -20.321  1.00 39.41           O  
ATOM   1123  CG  LEU B 139       5.273 -10.246 -18.245  1.00 39.41           C  
ATOM   1124  CD1 LEU B 139       4.281 -11.373 -18.515  1.00 39.41           C  
ATOM   1125  CD2 LEU B 139       6.068 -10.520 -16.974  1.00 39.41           C  
ATOM   1126  N   GLY B 140       8.245  -8.063 -21.535  1.00 29.43           N  
ATOM   1127  CA  GLY B 140       9.427  -8.143 -22.379  1.00 29.43           C  
ATOM   1128  C   GLY B 140      10.648  -7.491 -21.758  1.00 29.43           C  
ATOM   1129  O   GLY B 140      10.522  -6.613 -20.901  1.00 29.43           O  
TER    1130      GLY B 140                                                      
ATOM   1131  N   MET C   1       4.688  -1.776  16.492  1.00 81.03           N  
ATOM   1132  CA  MET C   1       4.097  -0.452  16.663  1.00 81.03           C  
ATOM   1133  C   MET C   1       2.907  -0.263  15.728  1.00 81.03           C  
ATOM   1134  CB  MET C   1       5.138   0.639  16.412  1.00 81.03           C  
ATOM   1135  O   MET C   1       2.848  -0.872  14.659  1.00 81.03           O  
ATOM   1136  CG  MET C   1       4.919   1.897  17.236  1.00 81.03           C  
ATOM   1137  SD  MET C   1       6.423   2.944  17.335  1.00 81.03           S  
ATOM   1138  CE  MET C   1       7.042   2.460  18.970  1.00 81.03           C  
ATOM   1139  N   SER C   2       1.869   0.449  16.284  1.00 89.58           N  
ATOM   1140  CA  SER C   2       0.701   0.743  15.460  1.00 89.58           C  
ATOM   1141  C   SER C   2       0.247   2.188  15.641  1.00 89.58           C  
ATOM   1142  CB  SER C   2      -0.448  -0.207  15.800  1.00 89.58           C  
ATOM   1143  O   SER C   2       0.668   2.863  16.583  1.00 89.58           O  
ATOM   1144  OG  SER C   2      -0.903   0.006  17.125  1.00 89.58           O  
ATOM   1145  N   VAL C   3      -0.520   2.650  14.575  1.00 94.17           N  
ATOM   1146  CA  VAL C   3      -1.119   3.978  14.642  1.00 94.17           C  
ATOM   1147  C   VAL C   3      -2.585   3.906  14.220  1.00 94.17           C  
ATOM   1148  CB  VAL C   3      -0.358   4.989  13.755  1.00 94.17           C  
ATOM   1149  O   VAL C   3      -2.964   3.056  13.411  1.00 94.17           O  
ATOM   1150  CG1 VAL C   3       1.106   5.084  14.179  1.00 94.17           C  
ATOM   1151  CG2 VAL C   3      -0.468   4.595  12.283  1.00 94.17           C  
ATOM   1152  N   THR C   4      -3.369   4.729  14.807  1.00 95.94           N  
ATOM   1153  CA  THR C   4      -4.753   4.859  14.364  1.00 95.94           C  
ATOM   1154  C   THR C   4      -4.991   6.225  13.727  1.00 95.94           C  
ATOM   1155  CB  THR C   4      -5.735   4.656  15.533  1.00 95.94           C  
ATOM   1156  O   THR C   4      -4.809   7.258  14.375  1.00 95.94           O  
ATOM   1157  CG2 THR C   4      -7.182   4.764  15.060  1.00 95.94           C  
ATOM   1158  OG1 THR C   4      -5.527   3.358  16.105  1.00 95.94           O  
ATOM   1159  N   LEU C   5      -5.347   6.164  12.459  1.00 98.11           N  
ATOM   1160  CA  LEU C   5      -5.811   7.374  11.788  1.00 98.11           C  
ATOM   1161  C   LEU C   5      -7.282   7.635  12.094  1.00 98.11           C  
ATOM   1162  CB  LEU C   5      -5.604   7.262  10.276  1.00 98.11           C  
ATOM   1163  O   LEU C   5      -8.148   6.840  11.720  1.00 98.11           O  
ATOM   1164  CG  LEU C   5      -4.197   6.882   9.811  1.00 98.11           C  
ATOM   1165  CD1 LEU C   5      -4.144   6.808   8.288  1.00 98.11           C  
ATOM   1166  CD2 LEU C   5      -3.171   7.878  10.339  1.00 98.11           C  
ATOM   1167  N   HIS C   6      -7.554   8.723  12.737  1.00 98.32           N  
ATOM   1168  CA  HIS C   6      -8.939   9.144  12.920  1.00 98.32           C  
ATOM   1169  C   HIS C   6      -9.389  10.064  11.790  1.00 98.32           C  
ATOM   1170  CB  HIS C   6      -9.112   9.845  14.268  1.00 98.32           C  
ATOM   1171  O   HIS C   6      -8.893  11.186  11.663  1.00 98.32           O  
ATOM   1172  CG  HIS C   6      -8.641   9.032  15.432  1.00 98.32           C  
ATOM   1173  CD2 HIS C   6      -7.506   9.104  16.166  1.00 98.32           C  
ATOM   1174  ND1 HIS C   6      -9.377   7.993  15.961  1.00 98.32           N  
ATOM   1175  CE1 HIS C   6      -8.713   7.462  16.973  1.00 98.32           C  
ATOM   1176  NE2 HIS C   6      -7.575   8.117  17.119  1.00 98.32           N  
ATOM   1177  N   THR C   7     -10.365   9.500  10.999  1.00 98.53           N  
ATOM   1178  CA  THR C   7     -10.786  10.251   9.822  1.00 98.53           C  
ATOM   1179  C   THR C   7     -12.238  10.701   9.958  1.00 98.53           C  
ATOM   1180  CB  THR C   7     -10.623   9.417   8.538  1.00 98.53           C  
ATOM   1181  O   THR C   7     -12.915  10.345  10.925  1.00 98.53           O  
ATOM   1182  CG2 THR C   7      -9.239   8.778   8.470  1.00 98.53           C  
ATOM   1183  OG1 THR C   7     -11.615   8.383   8.518  1.00 98.53           O  
ATOM   1184  N   ASP C   8     -12.616  11.503   8.973  1.00 98.28           N  
ATOM   1185  CA  ASP C   8     -13.990  11.994   8.946  1.00 98.28           C  
ATOM   1186  C   ASP C   8     -14.979  10.848   8.743  1.00 98.28           C  
ATOM   1187  CB  ASP C   8     -14.164  13.041   7.843  1.00 98.28           C  
ATOM   1188  O   ASP C   8     -16.143  10.949   9.136  1.00 98.28           O  
ATOM   1189  CG  ASP C   8     -13.475  14.356   8.160  1.00 98.28           C  
ATOM   1190  OD1 ASP C   8     -13.369  14.718   9.352  1.00 98.28           O  
ATOM   1191  OD2 ASP C   8     -13.036  15.039   7.209  1.00 98.28           O  
ATOM   1192  N   VAL C   9     -14.506   9.737   8.225  1.00 97.60           N  
ATOM   1193  CA  VAL C   9     -15.459   8.690   7.872  1.00 97.60           C  
ATOM   1194  C   VAL C   9     -15.202   7.449   8.724  1.00 97.60           C  
ATOM   1195  CB  VAL C   9     -15.380   8.333   6.371  1.00 97.60           C  
ATOM   1196  O   VAL C   9     -15.831   6.408   8.520  1.00 97.60           O  
ATOM   1197  CG1 VAL C   9     -15.899   9.486   5.514  1.00 97.60           C  
ATOM   1198  CG2 VAL C   9     -13.946   7.978   5.983  1.00 97.60           C  
ATOM   1199  N   GLY C  10     -14.265   7.513   9.654  1.00 98.28           N  
ATOM   1200  CA  GLY C  10     -13.999   6.404  10.555  1.00 98.28           C  
ATOM   1201  C   GLY C  10     -12.527   6.242  10.884  1.00 98.28           C  
ATOM   1202  O   GLY C  10     -11.687   6.991  10.380  1.00 98.28           O  
ATOM   1203  N   ASP C  11     -12.267   5.246  11.707  1.00 97.81           N  
ATOM   1204  CA  ASP C  11     -10.898   4.993  12.144  1.00 97.81           C  
ATOM   1205  C   ASP C  11     -10.233   3.926  11.277  1.00 97.81           C  
ATOM   1206  CB  ASP C  11     -10.873   4.567  13.614  1.00 97.81           C  
ATOM   1207  O   ASP C  11     -10.882   2.966  10.858  1.00 97.81           O  
ATOM   1208  CG  ASP C  11     -11.252   5.691  14.563  1.00 97.81           C  
ATOM   1209  OD1 ASP C  11     -11.394   6.848  14.112  1.00 97.81           O  
ATOM   1210  OD2 ASP C  11     -11.407   5.417  15.772  1.00 97.81           O  
ATOM   1211  N   ILE C  12      -8.904   4.142  11.036  1.00 97.66           N  
ATOM   1212  CA  ILE C  12      -8.066   3.156  10.362  1.00 97.66           C  
ATOM   1213  C   ILE C  12      -6.820   2.879  11.201  1.00 97.66           C  
ATOM   1214  CB  ILE C  12      -7.665   3.628   8.947  1.00 97.66           C  
ATOM   1215  O   ILE C  12      -6.012   3.780  11.440  1.00 97.66           O  
ATOM   1216  CG1 ILE C  12      -8.914   3.894   8.099  1.00 97.66           C  
ATOM   1217  CG2 ILE C  12      -6.754   2.599   8.272  1.00 97.66           C  
ATOM   1218  CD1 ILE C  12      -8.626   4.575   6.768  1.00 97.66           C  
ATOM   1219  N   LYS C  13      -6.707   1.679  11.622  1.00 95.12           N  
ATOM   1220  CA  LYS C  13      -5.534   1.290  12.401  1.00 95.12           C  
ATOM   1221  C   LYS C  13      -4.499   0.593  11.524  1.00 95.12           C  
ATOM   1222  CB  LYS C  13      -5.938   0.379  13.561  1.00 95.12           C  
ATOM   1223  O   LYS C  13      -4.822  -0.359  10.810  1.00 95.12           O  
ATOM   1224  CG  LYS C  13      -4.819   0.110  14.555  1.00 95.12           C  
ATOM   1225  CD  LYS C  13      -5.336  -0.598  15.801  1.00 95.12           C  
ATOM   1226  CE  LYS C  13      -4.289  -0.622  16.907  1.00 95.12           C  
ATOM   1227  NZ  LYS C  13      -4.787  -1.327  18.126  1.00 95.12           N  
ATOM   1228  N   ILE C  14      -3.300   1.044  11.665  1.00 96.65           N  
ATOM   1229  CA  ILE C  14      -2.230   0.558  10.801  1.00 96.65           C  
ATOM   1230  C   ILE C  14      -1.097  -0.010  11.653  1.00 96.65           C  
ATOM   1231  CB  ILE C  14      -1.697   1.676   9.878  1.00 96.65           C  
ATOM   1232  O   ILE C  14      -0.620   0.648  12.581  1.00 96.65           O  
ATOM   1233  CG1 ILE C  14      -2.817   2.198   8.970  1.00 96.65           C  
ATOM   1234  CG2 ILE C  14      -0.510   1.174   9.050  1.00 96.65           C  
ATOM   1235  CD1 ILE C  14      -2.466   3.481   8.228  1.00 96.65           C  
ATOM   1236  N   GLU C  15      -0.769  -1.249  11.362  1.00 95.43           N  
ATOM   1237  CA  GLU C  15       0.491  -1.769  11.885  1.00 95.43           C  
ATOM   1238  C   GLU C  15       1.678  -1.260  11.073  1.00 95.43           C  
ATOM   1239  CB  GLU C  15       0.479  -3.300  11.895  1.00 95.43           C  
ATOM   1240  O   GLU C  15       1.691  -1.370   9.845  1.00 95.43           O  
ATOM   1241  CG  GLU C  15       1.737  -3.921  12.484  1.00 95.43           C  
ATOM   1242  CD  GLU C  15       1.751  -5.439  12.403  1.00 95.43           C  
ATOM   1243  OE1 GLU C  15       2.708  -6.066  12.912  1.00 95.43           O  
ATOM   1244  OE2 GLU C  15       0.797  -6.007  11.825  1.00 95.43           O  
ATOM   1245  N   VAL C  16       2.654  -0.722  11.742  1.00 94.52           N  
ATOM   1246  CA  VAL C  16       3.822  -0.159  11.073  1.00 94.52           C  
ATOM   1247  C   VAL C  16       4.988  -1.142  11.154  1.00 94.52           C  
ATOM   1248  CB  VAL C  16       4.228   1.200  11.685  1.00 94.52           C  
ATOM   1249  O   VAL C  16       5.291  -1.668  12.227  1.00 94.52           O  
ATOM   1250  CG1 VAL C  16       5.355   1.842  10.878  1.00 94.52           C  
ATOM   1251  CG2 VAL C  16       3.020   2.133  11.758  1.00 94.52           C  
ATOM   1252  N   PHE C  17       5.689  -1.371  10.004  1.00 93.59           N  
ATOM   1253  CA  PHE C  17       6.745  -2.373   9.915  1.00 93.59           C  
ATOM   1254  C   PHE C  17       8.108  -1.749  10.191  1.00 93.59           C  
ATOM   1255  CB  PHE C  17       6.743  -3.038   8.535  1.00 93.59           C  
ATOM   1256  O   PHE C  17       8.945  -1.650   9.292  1.00 93.59           O  
ATOM   1257  CG  PHE C  17       5.423  -3.660   8.164  1.00 93.59           C  
ATOM   1258  CD1 PHE C  17       4.644  -4.295   9.123  1.00 93.59           C  
ATOM   1259  CD2 PHE C  17       4.963  -3.610   6.855  1.00 93.59           C  
ATOM   1260  CE1 PHE C  17       3.423  -4.871   8.782  1.00 93.59           C  
ATOM   1261  CE2 PHE C  17       3.743  -4.183   6.507  1.00 93.59           C  
ATOM   1262  CZ  PHE C  17       2.975  -4.815   7.472  1.00 93.59           C  
ATOM   1263  N   CYS C  18       8.430  -1.470  11.424  1.00 89.38           N  
ATOM   1264  CA  CYS C  18       9.593  -0.689  11.831  1.00 89.38           C  
ATOM   1265  C   CYS C  18      10.878  -1.488  11.650  1.00 89.38           C  
ATOM   1266  CB  CYS C  18       9.458  -0.245  13.287  1.00 89.38           C  
ATOM   1267  O   CYS C  18      11.942  -0.916  11.408  1.00 89.38           O  
ATOM   1268  SG  CYS C  18       8.101   0.911  13.573  1.00 89.38           S  
ATOM   1269  N   GLU C  19      10.786  -2.760  11.738  1.00 86.19           N  
ATOM   1270  CA  GLU C  19      11.977  -3.599  11.646  1.00 86.19           C  
ATOM   1271  C   GLU C  19      12.490  -3.674  10.211  1.00 86.19           C  
ATOM   1272  CB  GLU C  19      11.687  -5.005  12.175  1.00 86.19           C  
ATOM   1273  O   GLU C  19      13.700  -3.645   9.976  1.00 86.19           O  
ATOM   1274  CG  GLU C  19      11.510  -5.070  13.685  1.00 86.19           C  
ATOM   1275  CD  GLU C  19      11.329  -6.486  14.208  1.00 86.19           C  
ATOM   1276  OE1 GLU C  19      11.184  -6.665  15.439  1.00 86.19           O  
ATOM   1277  OE2 GLU C  19      11.332  -7.424  13.381  1.00 86.19           O  
ATOM   1278  N   ARG C  20      11.586  -3.581   9.253  1.00 91.24           N  
ATOM   1279  CA  ARG C  20      11.974  -3.799   7.863  1.00 91.24           C  
ATOM   1280  C   ARG C  20      12.199  -2.474   7.143  1.00 91.24           C  
ATOM   1281  CB  ARG C  20      10.911  -4.620   7.130  1.00 91.24           C  
ATOM   1282  O   ARG C  20      13.008  -2.394   6.217  1.00 91.24           O  
ATOM   1283  CG  ARG C  20      10.804  -6.058   7.610  1.00 91.24           C  
ATOM   1284  CD  ARG C  20      10.034  -6.926   6.624  1.00 91.24           C  
ATOM   1285  NE  ARG C  20       9.919  -8.304   7.094  1.00 91.24           N  
ATOM   1286  NH1 ARG C  20      11.399  -9.172   5.547  1.00 91.24           N  
ATOM   1287  NH2 ARG C  20      10.391 -10.551   7.077  1.00 91.24           N  
ATOM   1288  CZ  ARG C  20      10.570  -9.339   6.572  1.00 91.24           C  
ATOM   1289  N   THR C  21      11.476  -1.467   7.536  1.00 95.02           N  
ATOM   1290  CA  THR C  21      11.616  -0.150   6.927  1.00 95.02           C  
ATOM   1291  C   THR C  21      11.818   0.922   7.994  1.00 95.02           C  
ATOM   1292  CB  THR C  21      10.386   0.203   6.069  1.00 95.02           C  
ATOM   1293  O   THR C  21      10.963   1.790   8.180  1.00 95.02           O  
ATOM   1294  CG2 THR C  21      10.293  -0.701   4.844  1.00 95.02           C  
ATOM   1295  OG1 THR C  21       9.200   0.045   6.857  1.00 95.02           O  
ATOM   1296  N   PRO C  22      12.953   0.931   8.667  1.00 92.49           N  
ATOM   1297  CA  PRO C  22      13.187   1.765   9.848  1.00 92.49           C  
ATOM   1298  C   PRO C  22      13.175   3.258   9.527  1.00 92.49           C  
ATOM   1299  CB  PRO C  22      14.571   1.320  10.327  1.00 92.49           C  
ATOM   1300  O   PRO C  22      12.593   4.049  10.273  1.00 92.49           O  
ATOM   1301  CG  PRO C  22      15.192   0.661   9.138  1.00 92.49           C  
ATOM   1302  CD  PRO C  22      14.105   0.017   8.326  1.00 92.49           C  
ATOM   1303  N   LYS C  23      13.781   3.653   8.445  1.00 95.04           N  
ATOM   1304  CA  LYS C  23      13.844   5.071   8.102  1.00 95.04           C  
ATOM   1305  C   LYS C  23      12.459   5.617   7.766  1.00 95.04           C  
ATOM   1306  CB  LYS C  23      14.795   5.297   6.926  1.00 95.04           C  
ATOM   1307  O   LYS C  23      12.078   6.690   8.239  1.00 95.04           O  
ATOM   1308  CG  LYS C  23      15.180   6.754   6.712  1.00 95.04           C  
ATOM   1309  CD  LYS C  23      16.270   6.895   5.658  1.00 95.04           C  
ATOM   1310  CE  LYS C  23      16.645   8.353   5.431  1.00 95.04           C  
ATOM   1311  NZ  LYS C  23      17.771   8.492   4.460  1.00 95.04           N  
ATOM   1312  N   THR C  24      11.771   4.845   6.978  1.00 97.66           N  
ATOM   1313  CA  THR C  24      10.419   5.241   6.599  1.00 97.66           C  
ATOM   1314  C   THR C  24       9.516   5.323   7.826  1.00 97.66           C  
ATOM   1315  CB  THR C  24       9.815   4.260   5.578  1.00 97.66           C  
ATOM   1316  O   THR C  24       8.766   6.288   7.988  1.00 97.66           O  
ATOM   1317  CG2 THR C  24       8.401   4.677   5.185  1.00 97.66           C  
ATOM   1318  OG1 THR C  24      10.637   4.234   4.405  1.00 97.66           O  
ATOM   1319  N   CYS C  25       9.647   4.320   8.649  1.00 94.06           N  
ATOM   1320  CA  CYS C  25       8.819   4.288   9.850  1.00 94.06           C  
ATOM   1321  C   CYS C  25       9.189   5.423  10.797  1.00 94.06           C  
ATOM   1322  CB  CYS C  25       8.965   2.946  10.565  1.00 94.06           C  
ATOM   1323  O   CYS C  25       8.314   6.030  11.418  1.00 94.06           O  
ATOM   1324  SG  CYS C  25       8.246   1.557   9.661  1.00 94.06           S  
ATOM   1325  N   GLU C  26      10.465   5.745  10.889  1.00 91.84           N  
ATOM   1326  CA  GLU C  26      10.892   6.896  11.678  1.00 91.84           C  
ATOM   1327  C   GLU C  26      10.259   8.185  11.162  1.00 91.84           C  
ATOM   1328  CB  GLU C  26      12.418   7.019  11.668  1.00 91.84           C  
ATOM   1329  O   GLU C  26       9.731   8.980  11.942  1.00 91.84           O  
ATOM   1330  CG  GLU C  26      12.947   8.174  12.505  1.00 91.84           C  
ATOM   1331  CD  GLU C  26      14.465   8.262  12.515  1.00 91.84           C  
ATOM   1332  OE1 GLU C  26      15.014   9.220  13.105  1.00 91.84           O  
ATOM   1333  OE2 GLU C  26      15.111   7.366  11.925  1.00 91.84           O  
ATOM   1334  N   ASN C  27      10.299   8.392   9.865  1.00 94.49           N  
ATOM   1335  CA  ASN C  27       9.681   9.553   9.233  1.00 94.49           C  
ATOM   1336  C   ASN C  27       8.183   9.615   9.518  1.00 94.49           C  
ATOM   1337  CB  ASN C  27       9.934   9.541   7.724  1.00 94.49           C  
ATOM   1338  O   ASN C  27       7.679  10.634   9.994  1.00 94.49           O  
ATOM   1339  CG  ASN C  27       9.333  10.743   7.022  1.00 94.49           C  
ATOM   1340  ND2 ASN C  27       8.366  10.495   6.146  1.00 94.49           N  
ATOM   1341  OD1 ASN C  27       9.734  11.884   7.264  1.00 94.49           O  
ATOM   1342  N   PHE C  28       7.506   8.546   9.262  1.00 97.95           N  
ATOM   1343  CA  PHE C  28       6.056   8.481   9.398  1.00 97.95           C  
ATOM   1344  C   PHE C  28       5.636   8.711  10.845  1.00 97.95           C  
ATOM   1345  CB  PHE C  28       5.528   7.130   8.907  1.00 97.95           C  
ATOM   1346  O   PHE C  28       4.775   9.549  11.122  1.00 97.95           O  
ATOM   1347  CG  PHE C  28       4.036   6.979   9.030  1.00 97.95           C  
ATOM   1348  CD1 PHE C  28       3.486   6.091   9.947  1.00 97.95           C  
ATOM   1349  CD2 PHE C  28       3.182   7.726   8.229  1.00 97.95           C  
ATOM   1350  CE1 PHE C  28       2.105   5.950  10.064  1.00 97.95           C  
ATOM   1351  CE2 PHE C  28       1.801   7.590   8.340  1.00 97.95           C  
ATOM   1352  CZ  PHE C  28       1.265   6.701   9.257  1.00 97.95           C  
ATOM   1353  N   LEU C  29       6.265   8.042  11.793  1.00 92.81           N  
ATOM   1354  CA  LEU C  29       5.894   8.132  13.201  1.00 92.81           C  
ATOM   1355  C   LEU C  29       6.225   9.511  13.763  1.00 92.81           C  
ATOM   1356  CB  LEU C  29       6.608   7.051  14.014  1.00 92.81           C  
ATOM   1357  O   LEU C  29       5.464  10.059  14.563  1.00 92.81           O  
ATOM   1358  CG  LEU C  29       6.116   5.616  13.815  1.00 92.81           C  
ATOM   1359  CD1 LEU C  29       7.045   4.634  14.522  1.00 92.81           C  
ATOM   1360  CD2 LEU C  29       4.686   5.466  14.321  1.00 92.81           C  
ATOM   1361  N   ALA C  30       7.357  10.056  13.331  1.00 91.05           N  
ATOM   1362  CA  ALA C  30       7.722  11.400  13.769  1.00 91.05           C  
ATOM   1363  C   ALA C  30       6.712  12.432  13.274  1.00 91.05           C  
ATOM   1364  CB  ALA C  30       9.124  11.757  13.282  1.00 91.05           C  
ATOM   1365  O   ALA C  30       6.322  13.335  14.018  1.00 91.05           O  
ATOM   1366  N   LEU C  31       6.266  12.291  12.057  1.00 95.18           N  
ATOM   1367  CA  LEU C  31       5.270  13.205  11.508  1.00 95.18           C  
ATOM   1368  C   LEU C  31       3.928  13.031  12.210  1.00 95.18           C  
ATOM   1369  CB  LEU C  31       5.106  12.978  10.003  1.00 95.18           C  
ATOM   1370  O   LEU C  31       3.217  14.009  12.451  1.00 95.18           O  
ATOM   1371  CG  LEU C  31       6.271  13.425   9.119  1.00 95.18           C  
ATOM   1372  CD1 LEU C  31       6.048  12.973   7.680  1.00 95.18           C  
ATOM   1373  CD2 LEU C  31       6.446  14.938   9.189  1.00 95.18           C  
ATOM   1374  N   CYS C  32       3.601  11.737  12.501  1.00 92.97           N  
ATOM   1375  CA  CYS C  32       2.396  11.496  13.285  1.00 92.97           C  
ATOM   1376  C   CYS C  32       2.485  12.177  14.646  1.00 92.97           C  
ATOM   1377  CB  CYS C  32       2.167   9.996  13.470  1.00 92.97           C  
ATOM   1378  O   CYS C  32       1.540  12.842  15.075  1.00 92.97           O  
ATOM   1379  SG  CYS C  32       1.693   9.140  11.952  1.00 92.97           S  
ATOM   1380  N   ALA C  33       3.620  12.149  15.287  1.00 87.36           N  
ATOM   1381  CA  ALA C  33       3.819  12.661  16.641  1.00 87.36           C  
ATOM   1382  C   ALA C  33       3.828  14.187  16.653  1.00 87.36           C  
ATOM   1383  CB  ALA C  33       5.119  12.120  17.230  1.00 87.36           C  
ATOM   1384  O   ALA C  33       3.481  14.808  17.660  1.00 87.36           O  
ATOM   1385  N   SER C  34       4.135  14.773  15.548  1.00 89.92           N  
ATOM   1386  CA  SER C  34       4.212  16.228  15.467  1.00 89.92           C  
ATOM   1387  C   SER C  34       2.918  16.821  14.919  1.00 89.92           C  
ATOM   1388  CB  SER C  34       5.389  16.655  14.589  1.00 89.92           C  
ATOM   1389  O   SER C  34       2.883  17.986  14.520  1.00 89.92           O  
ATOM   1390  OG  SER C  34       5.223  16.185  13.262  1.00 89.92           O  
ATOM   1391  N   ASN C  35       1.900  16.047  14.806  1.00 93.37           N  
ATOM   1392  CA  ASN C  35       0.588  16.461  14.319  1.00 93.37           C  
ATOM   1393  C   ASN C  35       0.660  16.977  12.884  1.00 93.37           C  
ATOM   1394  CB  ASN C  35      -0.013  17.527  15.237  1.00 93.37           C  
ATOM   1395  O   ASN C  35      -0.173  17.784  12.468  1.00 93.37           O  
ATOM   1396  CG  ASN C  35      -0.244  17.021  16.647  1.00 93.37           C  
ATOM   1397  ND2 ASN C  35       0.020  17.870  17.633  1.00 93.37           N  
ATOM   1398  OD1 ASN C  35      -0.656  15.875  16.849  1.00 93.37           O  
ATOM   1399  N   TYR C  36       1.729  16.543  12.237  1.00 92.34           N  
ATOM   1400  CA  TYR C  36       1.967  16.958  10.859  1.00 92.34           C  
ATOM   1401  C   TYR C  36       0.795  16.576   9.964  1.00 92.34           C  
ATOM   1402  CB  TYR C  36       3.259  16.332  10.324  1.00 92.34           C  
ATOM   1403  O   TYR C  36       0.421  17.331   9.063  1.00 92.34           O  
ATOM   1404  CG  TYR C  36       3.660  16.839   8.960  1.00 92.34           C  
ATOM   1405  CD1 TYR C  36       3.280  16.161   7.804  1.00 92.34           C  
ATOM   1406  CD2 TYR C  36       4.420  17.996   8.825  1.00 92.34           C  
ATOM   1407  CE1 TYR C  36       3.650  16.624   6.545  1.00 92.34           C  
ATOM   1408  CE2 TYR C  36       4.795  18.468   7.572  1.00 92.34           C  
ATOM   1409  OH  TYR C  36       4.773  18.240   5.196  1.00 92.34           O  
ATOM   1410  CZ  TYR C  36       4.405  17.777   6.439  1.00 92.34           C  
ATOM   1411  N   TYR C  37       0.162  15.423  10.229  1.00 98.19           N  
ATOM   1412  CA  TYR C  37      -0.864  14.885   9.342  1.00 98.19           C  
ATOM   1413  C   TYR C  37      -2.246  15.390   9.738  1.00 98.19           C  
ATOM   1414  CB  TYR C  37      -0.843  13.354   9.362  1.00 98.19           C  
ATOM   1415  O   TYR C  37      -3.227  15.157   9.027  1.00 98.19           O  
ATOM   1416  CG  TYR C  37       0.376  12.755   8.702  1.00 98.19           C  
ATOM   1417  CD1 TYR C  37       0.720  13.091   7.395  1.00 98.19           C  
ATOM   1418  CD2 TYR C  37       1.184  11.851   9.384  1.00 98.19           C  
ATOM   1419  CE1 TYR C  37       1.841  12.541   6.783  1.00 98.19           C  
ATOM   1420  CE2 TYR C  37       2.307  11.294   8.781  1.00 98.19           C  
ATOM   1421  OH  TYR C  37       3.738  11.097   6.881  1.00 98.19           O  
ATOM   1422  CZ  TYR C  37       2.627  11.645   7.483  1.00 98.19           C  
ATOM   1423  N   ASN C  38      -2.336  16.091  10.892  1.00 97.29           N  
ATOM   1424  CA  ASN C  38      -3.634  16.621  11.296  1.00 97.29           C  
ATOM   1425  C   ASN C  38      -4.193  17.589  10.256  1.00 97.29           C  
ATOM   1426  CB  ASN C  38      -3.533  17.307  12.659  1.00 97.29           C  
ATOM   1427  O   ASN C  38      -3.538  18.570   9.901  1.00 97.29           O  
ATOM   1428  CG  ASN C  38      -3.298  16.326  13.791  1.00 97.29           C  
ATOM   1429  ND2 ASN C  38      -3.369  16.814  15.024  1.00 97.29           N  
ATOM   1430  OD1 ASN C  38      -3.055  15.139  13.559  1.00 97.29           O  
ATOM   1431  N   GLY C  39      -5.367  17.249   9.756  1.00 98.20           N  
ATOM   1432  CA  GLY C  39      -6.038  18.114   8.799  1.00 98.20           C  
ATOM   1433  C   GLY C  39      -5.719  17.768   7.356  1.00 98.20           C  
ATOM   1434  O   GLY C  39      -6.299  18.341   6.432  1.00 98.20           O  
ATOM   1435  N   CYS C  40      -4.787  16.855   7.162  1.00 98.21           N  
ATOM   1436  CA  CYS C  40      -4.497  16.440   5.794  1.00 98.21           C  
ATOM   1437  C   CYS C  40      -5.723  15.810   5.145  1.00 98.21           C  
ATOM   1438  CB  CYS C  40      -3.331  15.453   5.769  1.00 98.21           C  
ATOM   1439  O   CYS C  40      -6.480  15.093   5.802  1.00 98.21           O  
ATOM   1440  SG  CYS C  40      -1.722  16.218   6.067  1.00 98.21           S  
ATOM   1441  N   ILE C  41      -5.913  16.049   3.878  1.00 98.20           N  
ATOM   1442  CA  ILE C  41      -7.044  15.480   3.154  1.00 98.20           C  
ATOM   1443  C   ILE C  41      -6.578  14.285   2.326  1.00 98.20           C  
ATOM   1444  CB  ILE C  41      -7.720  16.531   2.245  1.00 98.20           C  
ATOM   1445  O   ILE C  41      -5.385  14.143   2.046  1.00 98.20           O  
ATOM   1446  CG1 ILE C  41      -6.727  17.051   1.199  1.00 98.20           C  
ATOM   1447  CG2 ILE C  41      -8.289  17.682   3.080  1.00 98.20           C  
ATOM   1448  CD1 ILE C  41      -7.349  17.975   0.161  1.00 98.20           C  
ATOM   1449  N   PHE C  42      -7.540  13.406   2.102  1.00 97.79           N  
ATOM   1450  CA  PHE C  42      -7.314  12.393   1.078  1.00 97.79           C  
ATOM   1451  C   PHE C  42      -7.484  12.985  -0.316  1.00 97.79           C  
ATOM   1452  CB  PHE C  42      -8.271  11.212   1.267  1.00 97.79           C  
ATOM   1453  O   PHE C  42      -8.601  13.056  -0.834  1.00 97.79           O  
ATOM   1454  CG  PHE C  42      -8.064  10.464   2.557  1.00 97.79           C  
ATOM   1455  CD1 PHE C  42      -7.197   9.380   2.616  1.00 97.79           C  
ATOM   1456  CD2 PHE C  42      -8.737  10.846   3.710  1.00 97.79           C  
ATOM   1457  CE1 PHE C  42      -7.004   8.685   3.808  1.00 97.79           C  
ATOM   1458  CE2 PHE C  42      -8.549  10.157   4.905  1.00 97.79           C  
ATOM   1459  CZ  PHE C  42      -7.683   9.077   4.952  1.00 97.79           C  
ATOM   1460  N   HIS C  43      -6.399  13.342  -0.935  1.00 95.43           N  
ATOM   1461  CA  HIS C  43      -6.434  14.210  -2.107  1.00 95.43           C  
ATOM   1462  C   HIS C  43      -6.516  13.395  -3.394  1.00 95.43           C  
ATOM   1463  CB  HIS C  43      -5.202  15.117  -2.139  1.00 95.43           C  
ATOM   1464  O   HIS C  43      -6.794  13.942  -4.463  1.00 95.43           O  
ATOM   1465  CG  HIS C  43      -3.906  14.370  -2.122  1.00 95.43           C  
ATOM   1466  CD2 HIS C  43      -3.096  13.972  -3.131  1.00 95.43           C  
ATOM   1467  ND1 HIS C  43      -3.309  13.943  -0.955  1.00 95.43           N  
ATOM   1468  CE1 HIS C  43      -2.183  13.314  -1.249  1.00 95.43           C  
ATOM   1469  NE2 HIS C  43      -2.031  13.318  -2.562  1.00 95.43           N  
ATOM   1470  N   ARG C  44      -6.253  12.153  -3.379  1.00 93.76           N  
ATOM   1471  CA  ARG C  44      -6.398  11.252  -4.517  1.00 93.76           C  
ATOM   1472  C   ARG C  44      -7.044   9.936  -4.095  1.00 93.76           C  
ATOM   1473  CB  ARG C  44      -5.039  10.983  -5.167  1.00 93.76           C  
ATOM   1474  O   ARG C  44      -6.568   9.273  -3.171  1.00 93.76           O  
ATOM   1475  CG  ARG C  44      -5.131  10.399  -6.568  1.00 93.76           C  
ATOM   1476  CD  ARG C  44      -3.770  10.352  -7.249  1.00 93.76           C  
ATOM   1477  NE  ARG C  44      -3.845   9.707  -8.557  1.00 93.76           N  
ATOM   1478  NH1 ARG C  44      -1.562   9.695  -8.912  1.00 93.76           N  
ATOM   1479  NH2 ARG C  44      -2.976   8.822 -10.491  1.00 93.76           N  
ATOM   1480  CZ  ARG C  44      -2.794   9.410  -9.317  1.00 93.76           C  
ATOM   1481  N   ASN C  45      -8.118   9.531  -4.729  1.00 93.03           N  
ATOM   1482  CA  ASN C  45      -8.894   8.333  -4.423  1.00 93.03           C  
ATOM   1483  C   ASN C  45      -9.349   7.622  -5.694  1.00 93.03           C  
ATOM   1484  CB  ASN C  45     -10.099   8.683  -3.549  1.00 93.03           C  
ATOM   1485  O   ASN C  45     -10.290   8.064  -6.355  1.00 93.03           O  
ATOM   1486  CG  ASN C  45     -10.794   7.455  -2.993  1.00 93.03           C  
ATOM   1487  ND2 ASN C  45     -11.987   7.646  -2.443  1.00 93.03           N  
ATOM   1488  OD1 ASN C  45     -10.262   6.344  -3.058  1.00 93.03           O  
ATOM   1489  N   ILE C  46      -8.721   6.529  -5.960  1.00 85.65           N  
ATOM   1490  CA  ILE C  46      -9.009   5.780  -7.178  1.00 85.65           C  
ATOM   1491  C   ILE C  46      -9.581   4.410  -6.818  1.00 85.65           C  
ATOM   1492  CB  ILE C  46      -7.747   5.620  -8.055  1.00 85.65           C  
ATOM   1493  O   ILE C  46      -8.860   3.539  -6.326  1.00 85.65           O  
ATOM   1494  CG1 ILE C  46      -7.099   6.985  -8.312  1.00 85.65           C  
ATOM   1495  CG2 ILE C  46      -8.091   4.921  -9.374  1.00 85.65           C  
ATOM   1496  CD1 ILE C  46      -5.749   6.908  -9.013  1.00 85.65           C  
ATOM   1497  N   LYS C  47     -10.827   4.252  -7.106  1.00 87.04           N  
ATOM   1498  CA  LYS C  47     -11.520   3.009  -6.781  1.00 87.04           C  
ATOM   1499  C   LYS C  47     -10.786   1.803  -7.360  1.00 87.04           C  
ATOM   1500  CB  LYS C  47     -12.959   3.045  -7.299  1.00 87.04           C  
ATOM   1501  O   LYS C  47     -10.444   1.787  -8.544  1.00 87.04           O  
ATOM   1502  CG  LYS C  47     -13.804   1.857  -6.862  1.00 87.04           C  
ATOM   1503  CD  LYS C  47     -15.243   1.987  -7.344  1.00 87.04           C  
ATOM   1504  CE  LYS C  47     -16.089   0.799  -6.909  1.00 87.04           C  
ATOM   1505  NZ  LYS C  47     -17.516   0.953  -7.323  1.00 87.04           N  
ATOM   1506  N   GLY C  48     -10.569   0.788  -6.493  1.00 85.96           N  
ATOM   1507  CA  GLY C  48      -9.918  -0.438  -6.926  1.00 85.96           C  
ATOM   1508  C   GLY C  48      -8.404  -0.339  -6.932  1.00 85.96           C  
ATOM   1509  O   GLY C  48      -7.712  -1.342  -7.120  1.00 85.96           O  
ATOM   1510  N   PHE C  49      -7.836   0.885  -6.698  1.00 89.46           N  
ATOM   1511  CA  PHE C  49      -6.392   1.076  -6.755  1.00 89.46           C  
ATOM   1512  C   PHE C  49      -5.855   1.551  -5.409  1.00 89.46           C  
ATOM   1513  CB  PHE C  49      -6.024   2.082  -7.850  1.00 89.46           C  
ATOM   1514  O   PHE C  49      -5.251   0.773  -4.667  1.00 89.46           O  
ATOM   1515  CG  PHE C  49      -4.542   2.276  -8.023  1.00 89.46           C  
ATOM   1516  CD1 PHE C  49      -4.026   3.516  -8.380  1.00 89.46           C  
ATOM   1517  CD2 PHE C  49      -3.664   1.218  -7.829  1.00 89.46           C  
ATOM   1518  CE1 PHE C  49      -2.654   3.699  -8.540  1.00 89.46           C  
ATOM   1519  CE2 PHE C  49      -2.292   1.392  -7.988  1.00 89.46           C  
ATOM   1520  CZ  PHE C  49      -1.789   2.633  -8.345  1.00 89.46           C  
ATOM   1521  N   MET C  50      -6.122   2.846  -5.076  1.00 93.60           N  
ATOM   1522  CA  MET C  50      -5.534   3.331  -3.831  1.00 93.60           C  
ATOM   1523  C   MET C  50      -6.166   4.653  -3.410  1.00 93.60           C  
ATOM   1524  CB  MET C  50      -4.021   3.498  -3.979  1.00 93.60           C  
ATOM   1525  O   MET C  50      -6.873   5.286  -4.196  1.00 93.60           O  
ATOM   1526  CG  MET C  50      -3.617   4.529  -5.020  1.00 93.60           C  
ATOM   1527  SD  MET C  50      -3.335   6.190  -4.293  1.00 93.60           S  
ATOM   1528  CE  MET C  50      -2.889   7.121  -5.785  1.00 93.60           C  
ATOM   1529  N   VAL C  51      -5.977   4.940  -2.158  1.00 97.44           N  
ATOM   1530  CA  VAL C  51      -6.272   6.267  -1.627  1.00 97.44           C  
ATOM   1531  C   VAL C  51      -4.998   6.894  -1.065  1.00 97.44           C  
ATOM   1532  CB  VAL C  51      -7.364   6.211  -0.536  1.00 97.44           C  
ATOM   1533  O   VAL C  51      -4.217   6.224  -0.385  1.00 97.44           O  
ATOM   1534  CG1 VAL C  51      -6.888   5.394   0.664  1.00 97.44           C  
ATOM   1535  CG2 VAL C  51      -7.757   7.622  -0.103  1.00 97.44           C  
ATOM   1536  N   GLN C  52      -4.788   8.135  -1.435  1.00 96.12           N  
ATOM   1537  CA  GLN C  52      -3.532   8.805  -1.115  1.00 96.12           C  
ATOM   1538  C   GLN C  52      -3.770  10.031  -0.238  1.00 96.12           C  
ATOM   1539  CB  GLN C  52      -2.798   9.209  -2.394  1.00 96.12           C  
ATOM   1540  O   GLN C  52      -4.768  10.735  -0.405  1.00 96.12           O  
ATOM   1541  CG  GLN C  52      -1.439   9.850  -2.147  1.00 96.12           C  
ATOM   1542  CD  GLN C  52      -0.676  10.122  -3.430  1.00 96.12           C  
ATOM   1543  NE2 GLN C  52       0.368  10.939  -3.337  1.00 96.12           N  
ATOM   1544  OE1 GLN C  52      -1.021   9.602  -4.495  1.00 96.12           O  
ATOM   1545  N   THR C  53      -2.845  10.284   0.773  1.00 98.51           N  
ATOM   1546  CA  THR C  53      -2.892  11.421   1.685  1.00 98.51           C  
ATOM   1547  C   THR C  53      -1.495  11.769   2.189  1.00 98.51           C  
ATOM   1548  CB  THR C  53      -3.817  11.137   2.884  1.00 98.51           C  
ATOM   1549  O   THR C  53      -0.496  11.296   1.642  1.00 98.51           O  
ATOM   1550  CG2 THR C  53      -3.213  10.083   3.806  1.00 98.51           C  
ATOM   1551  OG1 THR C  53      -4.015  12.347   3.625  1.00 98.51           O  
ATOM   1552  N   GLY C  54      -1.424  12.756   3.069  1.00 97.96           N  
ATOM   1553  CA  GLY C  54      -0.157  13.062   3.714  1.00 97.96           C  
ATOM   1554  C   GLY C  54       0.480  14.340   3.202  1.00 97.96           C  
ATOM   1555  O   GLY C  54       1.655  14.604   3.468  1.00 97.96           O  
ATOM   1556  N   ASP C  55      -0.302  15.055   2.430  1.00 94.35           N  
ATOM   1557  CA  ASP C  55       0.131  16.367   1.959  1.00 94.35           C  
ATOM   1558  C   ASP C  55      -0.563  17.485   2.734  1.00 94.35           C  
ATOM   1559  CB  ASP C  55      -0.143  16.516   0.461  1.00 94.35           C  
ATOM   1560  O   ASP C  55      -1.745  17.759   2.514  1.00 94.35           O  
ATOM   1561  CG  ASP C  55       0.285  17.866  -0.088  1.00 94.35           C  
ATOM   1562  OD1 ASP C  55       0.819  18.695   0.680  1.00 94.35           O  
ATOM   1563  OD2 ASP C  55       0.084  18.103  -1.299  1.00 94.35           O  
ATOM   1564  N   PRO C  56       0.144  18.253   3.612  1.00 96.48           N  
ATOM   1565  CA  PRO C  56      -0.491  19.293   4.425  1.00 96.48           C  
ATOM   1566  C   PRO C  56      -1.040  20.445   3.586  1.00 96.48           C  
ATOM   1567  CB  PRO C  56       0.643  19.772   5.334  1.00 96.48           C  
ATOM   1568  O   PRO C  56      -1.916  21.183   4.042  1.00 96.48           O  
ATOM   1569  CG  PRO C  56       1.651  18.669   5.301  1.00 96.48           C  
ATOM   1570  CD  PRO C  56       1.488  17.912   4.014  1.00 96.48           C  
ATOM   1571  N   THR C  57      -0.574  20.618   2.392  1.00 92.72           N  
ATOM   1572  CA  THR C  57      -1.073  21.677   1.522  1.00 92.72           C  
ATOM   1573  C   THR C  57      -2.385  21.262   0.862  1.00 92.72           C  
ATOM   1574  CB  THR C  57      -0.042  22.041   0.437  1.00 92.72           C  
ATOM   1575  O   THR C  57      -3.121  22.106   0.347  1.00 92.72           O  
ATOM   1576  CG2 THR C  57       1.309  22.384   1.056  1.00 92.72           C  
ATOM   1577  OG1 THR C  57       0.121  20.928  -0.451  1.00 92.72           O  
ATOM   1578  N   GLY C  58      -2.600  19.985   0.793  1.00 93.27           N  
ATOM   1579  CA  GLY C  58      -3.825  19.452   0.218  1.00 93.27           C  
ATOM   1580  C   GLY C  58      -3.814  19.437  -1.299  1.00 93.27           C  
ATOM   1581  O   GLY C  58      -4.778  18.993  -1.927  1.00 93.27           O  
ATOM   1582  N   THR C  59      -2.784  19.817  -1.942  1.00 85.60           N  
ATOM   1583  CA  THR C  59      -2.717  19.964  -3.391  1.00 85.60           C  
ATOM   1584  C   THR C  59      -2.258  18.664  -4.046  1.00 85.60           C  
ATOM   1585  CB  THR C  59      -1.768  21.107  -3.794  1.00 85.60           C  
ATOM   1586  O   THR C  59      -2.479  18.452  -5.240  1.00 85.60           O  
ATOM   1587  CG2 THR C  59      -2.198  22.427  -3.162  1.00 85.60           C  
ATOM   1588  OG1 THR C  59      -0.439  20.793  -3.360  1.00 85.60           O  
ATOM   1589  N   GLY C  60      -1.599  17.856  -3.270  1.00 86.34           N  
ATOM   1590  CA  GLY C  60      -1.006  16.643  -3.811  1.00 86.34           C  
ATOM   1591  C   GLY C  60       0.429  16.831  -4.263  1.00 86.34           C  
ATOM   1592  O   GLY C  60       1.087  15.872  -4.674  1.00 86.34           O  
ATOM   1593  N   ARG C  61       0.916  18.010  -4.168  1.00 81.07           N  
ATOM   1594  CA  ARG C  61       2.261  18.301  -4.654  1.00 81.07           C  
ATOM   1595  C   ARG C  61       3.179  18.715  -3.508  1.00 81.07           C  
ATOM   1596  CB  ARG C  61       2.222  19.400  -5.718  1.00 81.07           C  
ATOM   1597  O   ARG C  61       4.351  19.027  -3.727  1.00 81.07           O  
ATOM   1598  CG  ARG C  61       1.484  19.004  -6.986  1.00 81.07           C  
ATOM   1599  CD  ARG C  61       1.579  20.085  -8.055  1.00 81.07           C  
ATOM   1600  NE  ARG C  61       0.530  21.089  -7.900  1.00 81.07           N  
ATOM   1601  NH1 ARG C  61       0.509  21.708 -10.126  1.00 81.07           N  
ATOM   1602  NH2 ARG C  61      -0.909  22.721  -8.636  1.00 81.07           N  
ATOM   1603  CZ  ARG C  61       0.046  21.837  -8.888  1.00 81.07           C  
ATOM   1604  N   GLY C  62       2.664  18.620  -2.360  1.00 86.42           N  
ATOM   1605  CA  GLY C  62       3.452  19.046  -1.214  1.00 86.42           C  
ATOM   1606  C   GLY C  62       3.822  17.904  -0.286  1.00 86.42           C  
ATOM   1607  O   GLY C  62       3.587  16.737  -0.606  1.00 86.42           O  
ATOM   1608  N   GLY C  63       4.457  18.315   0.774  1.00 91.74           N  
ATOM   1609  CA  GLY C  63       4.836  17.342   1.786  1.00 91.74           C  
ATOM   1610  C   GLY C  63       6.337  17.158   1.905  1.00 91.74           C  
ATOM   1611  O   GLY C  63       7.034  17.037   0.896  1.00 91.74           O  
ATOM   1612  N   ASN C  64       6.767  17.165   3.150  1.00 95.18           N  
ATOM   1613  CA  ASN C  64       8.189  17.004   3.439  1.00 95.18           C  
ATOM   1614  C   ASN C  64       8.429  15.926   4.492  1.00 95.18           C  
ATOM   1615  CB  ASN C  64       8.799  18.333   3.890  1.00 95.18           C  
ATOM   1616  O   ASN C  64       7.567  15.674   5.336  1.00 95.18           O  
ATOM   1617  CG  ASN C  64       8.846  19.361   2.777  1.00 95.18           C  
ATOM   1618  ND2 ASN C  64       8.399  20.576   3.072  1.00 95.18           N  
ATOM   1619  OD1 ASN C  64       9.281  19.066   1.660  1.00 95.18           O  
ATOM   1620  N   SER C  65       9.607  15.373   4.332  1.00 96.64           N  
ATOM   1621  CA  SER C  65      10.035  14.457   5.384  1.00 96.64           C  
ATOM   1622  C   SER C  65      10.499  15.216   6.623  1.00 96.64           C  
ATOM   1623  CB  SER C  65      11.158  13.549   4.882  1.00 96.64           C  
ATOM   1624  O   SER C  65      10.594  16.445   6.605  1.00 96.64           O  
ATOM   1625  OG  SER C  65      12.368  14.275   4.745  1.00 96.64           O  
ATOM   1626  N   ILE C  66      10.789  14.480   7.644  1.00 92.07           N  
ATOM   1627  CA  ILE C  66      11.232  15.106   8.884  1.00 92.07           C  
ATOM   1628  C   ILE C  66      12.633  15.686   8.698  1.00 92.07           C  
ATOM   1629  CB  ILE C  66      11.220  14.103  10.059  1.00 92.07           C  
ATOM   1630  O   ILE C  66      13.072  16.529   9.483  1.00 92.07           O  
ATOM   1631  CG1 ILE C  66      12.124  12.905   9.748  1.00 92.07           C  
ATOM   1632  CG2 ILE C  66       9.790  13.645  10.364  1.00 92.07           C  
ATOM   1633  CD1 ILE C  66      12.378  11.994  10.942  1.00 92.07           C  
ATOM   1634  N   TRP C  67      13.249  15.329   7.591  1.00 93.65           N  
ATOM   1635  CA  TRP C  67      14.610  15.791   7.339  1.00 93.65           C  
ATOM   1636  C   TRP C  67      14.613  16.981   6.386  1.00 93.65           C  
ATOM   1637  CB  TRP C  67      15.465  14.658   6.763  1.00 93.65           C  
ATOM   1638  O   TRP C  67      15.675  17.507   6.043  1.00 93.65           O  
ATOM   1639  CG  TRP C  67      15.597  13.473   7.672  1.00 93.65           C  
ATOM   1640  CD1 TRP C  67      16.394  13.367   8.778  1.00 93.65           C  
ATOM   1641  CD2 TRP C  67      14.914  12.222   7.548  1.00 93.65           C  
ATOM   1642  CE2 TRP C  67      15.345  11.403   8.615  1.00 93.65           C  
ATOM   1643  CE3 TRP C  67      13.978  11.713   6.638  1.00 93.65           C  
ATOM   1644  NE1 TRP C  67      16.247  12.124   9.350  1.00 93.65           N  
ATOM   1645  CH2 TRP C  67      13.955   9.629   7.892  1.00 93.65           C  
ATOM   1646  CZ2 TRP C  67      14.870  10.101   8.797  1.00 93.65           C  
ATOM   1647  CZ3 TRP C  67      13.507  10.418   6.820  1.00 93.65           C  
ATOM   1648  N   GLY C  68      13.450  17.390   6.039  1.00 95.33           N  
ATOM   1649  CA  GLY C  68      13.328  18.561   5.185  1.00 95.33           C  
ATOM   1650  C   GLY C  68      13.717  18.291   3.744  1.00 95.33           C  
ATOM   1651  O   GLY C  68      13.777  19.214   2.929  1.00 95.33           O  
ATOM   1652  N   LYS C  69      14.082  17.103   3.420  1.00 94.93           N  
ATOM   1653  CA  LYS C  69      14.427  16.677   2.067  1.00 94.93           C  
ATOM   1654  C   LYS C  69      13.869  15.288   1.768  1.00 94.93           C  
ATOM   1655  CB  LYS C  69      15.944  16.684   1.872  1.00 94.93           C  
ATOM   1656  O   LYS C  69      13.420  14.586   2.676  1.00 94.93           O  
ATOM   1657  CG  LYS C  69      16.694  15.754   2.814  1.00 94.93           C  
ATOM   1658  CD  LYS C  69      18.202  15.888   2.649  1.00 94.93           C  
ATOM   1659  CE  LYS C  69      18.954  14.963   3.596  1.00 94.93           C  
ATOM   1660  NZ  LYS C  69      20.433  15.091   3.438  1.00 94.93           N  
ATOM   1661  N   LYS C  70      13.826  14.926   0.519  1.00 94.90           N  
ATOM   1662  CA  LYS C  70      13.411  13.581   0.132  1.00 94.90           C  
ATOM   1663  C   LYS C  70      14.386  12.532   0.659  1.00 94.90           C  
ATOM   1664  CB  LYS C  70      13.296  13.471  -1.389  1.00 94.90           C  
ATOM   1665  O   LYS C  70      15.548  12.840   0.935  1.00 94.90           O  
ATOM   1666  CG  LYS C  70      12.361  14.495  -2.015  1.00 94.90           C  
ATOM   1667  CD  LYS C  70      10.922  14.289  -1.561  1.00 94.90           C  
ATOM   1668  CE  LYS C  70       9.971  15.253  -2.258  1.00 94.90           C  
ATOM   1669  NZ  LYS C  70       8.569  15.101  -1.767  1.00 94.90           N  
ATOM   1670  N   PHE C  71      13.874  11.344   0.877  1.00 96.99           N  
ATOM   1671  CA  PHE C  71      14.751  10.314   1.420  1.00 96.99           C  
ATOM   1672  C   PHE C  71      14.632   9.024   0.618  1.00 96.99           C  
ATOM   1673  CB  PHE C  71      14.424  10.049   2.893  1.00 96.99           C  
ATOM   1674  O   PHE C  71      13.738   8.888  -0.221  1.00 96.99           O  
ATOM   1675  CG  PHE C  71      13.065   9.442   3.113  1.00 96.99           C  
ATOM   1676  CD1 PHE C  71      11.925  10.236   3.109  1.00 96.99           C  
ATOM   1677  CD2 PHE C  71      12.928   8.076   3.324  1.00 96.99           C  
ATOM   1678  CE1 PHE C  71      10.666   9.677   3.313  1.00 96.99           C  
ATOM   1679  CE2 PHE C  71      11.673   7.510   3.528  1.00 96.99           C  
ATOM   1680  CZ  PHE C  71      10.543   8.312   3.523  1.00 96.99           C  
ATOM   1681  N   GLU C  72      15.481   8.078   0.859  1.00 97.89           N  
ATOM   1682  CA  GLU C  72      15.688   6.886   0.043  1.00 97.89           C  
ATOM   1683  C   GLU C  72      14.584   5.859   0.276  1.00 97.89           C  
ATOM   1684  CB  GLU C  72      17.056   6.264   0.336  1.00 97.89           C  
ATOM   1685  O   GLU C  72      14.035   5.769   1.376  1.00 97.89           O  
ATOM   1686  CG  GLU C  72      17.196   5.724   1.752  1.00 97.89           C  
ATOM   1687  CD  GLU C  72      17.715   6.757   2.739  1.00 97.89           C  
ATOM   1688  OE1 GLU C  72      18.156   6.371   3.845  1.00 97.89           O  
ATOM   1689  OE2 GLU C  72      17.680   7.962   2.404  1.00 97.89           O  
ATOM   1690  N   ASP C  73      14.335   5.044  -0.761  1.00 95.40           N  
ATOM   1691  CA  ASP C  73      13.400   3.925  -0.696  1.00 95.40           C  
ATOM   1692  C   ASP C  73      13.963   2.788   0.154  1.00 95.40           C  
ATOM   1693  CB  ASP C  73      13.072   3.417  -2.102  1.00 95.40           C  
ATOM   1694  O   ASP C  73      15.181   2.624   0.254  1.00 95.40           O  
ATOM   1695  CG  ASP C  73      12.394   4.465  -2.967  1.00 95.40           C  
ATOM   1696  OD1 ASP C  73      11.492   5.175  -2.471  1.00 95.40           O  
ATOM   1697  OD2 ASP C  73      12.763   4.580  -4.156  1.00 95.40           O  
ATOM   1698  N   GLU C  74      13.068   2.093   0.830  1.00 97.35           N  
ATOM   1699  CA  GLU C  74      13.389   0.863   1.548  1.00 97.35           C  
ATOM   1700  C   GLU C  74      12.546  -0.305   1.045  1.00 97.35           C  
ATOM   1701  CB  GLU C  74      13.183   1.050   3.054  1.00 97.35           C  
ATOM   1702  O   GLU C  74      11.435  -0.530   1.529  1.00 97.35           O  
ATOM   1703  CG  GLU C  74      14.132   2.059   3.683  1.00 97.35           C  
ATOM   1704  CD  GLU C  74      13.935   2.213   5.183  1.00 97.35           C  
ATOM   1705  OE1 GLU C  74      14.869   1.892   5.953  1.00 97.35           O  
ATOM   1706  OE2 GLU C  74      12.839   2.656   5.591  1.00 97.35           O  
ATOM   1707  N   TYR C  75      13.184  -1.116   0.146  1.00 92.46           N  
ATOM   1708  CA  TYR C  75      12.441  -2.227  -0.438  1.00 92.46           C  
ATOM   1709  C   TYR C  75      12.715  -3.523   0.316  1.00 92.46           C  
ATOM   1710  CB  TYR C  75      12.804  -2.398  -1.917  1.00 92.46           C  
ATOM   1711  O   TYR C  75      13.815  -3.726   0.835  1.00 92.46           O  
ATOM   1712  CG  TYR C  75      12.557  -1.163  -2.749  1.00 92.46           C  
ATOM   1713  CD1 TYR C  75      11.405  -0.399  -2.572  1.00 92.46           C  
ATOM   1714  CD2 TYR C  75      13.473  -0.758  -3.714  1.00 92.46           C  
ATOM   1715  CE1 TYR C  75      11.172   0.738  -3.338  1.00 92.46           C  
ATOM   1716  CE2 TYR C  75      13.250   0.378  -4.485  1.00 92.46           C  
ATOM   1717  OH  TYR C  75      11.873   2.243  -5.051  1.00 92.46           O  
ATOM   1718  CZ  TYR C  75      12.099   1.118  -4.290  1.00 92.46           C  
ATOM   1719  N   SER C  76      11.705  -4.275   0.428  1.00 91.95           N  
ATOM   1720  CA  SER C  76      11.813  -5.611   1.006  1.00 91.95           C  
ATOM   1721  C   SER C  76      11.049  -6.636   0.175  1.00 91.95           C  
ATOM   1722  CB  SER C  76      11.293  -5.618   2.444  1.00 91.95           C  
ATOM   1723  O   SER C  76       9.929  -6.373  -0.268  1.00 91.95           O  
ATOM   1724  OG  SER C  76      11.211  -6.941   2.943  1.00 91.95           O  
ATOM   1725  N   GLU C  77      11.674  -7.846  -0.017  1.00 88.70           N  
ATOM   1726  CA  GLU C  77      11.015  -8.910  -0.769  1.00 88.70           C  
ATOM   1727  C   GLU C  77       9.822  -9.471  -0.000  1.00 88.70           C  
ATOM   1728  CB  GLU C  77      12.005 -10.031  -1.095  1.00 88.70           C  
ATOM   1729  O   GLU C  77       8.952 -10.123  -0.582  1.00 88.70           O  
ATOM   1730  CG  GLU C  77      13.112  -9.614  -2.052  1.00 88.70           C  
ATOM   1731  CD  GLU C  77      13.994 -10.773  -2.490  1.00 88.70           C  
ATOM   1732  OE1 GLU C  77      14.767 -10.614  -3.462  1.00 88.70           O  
ATOM   1733  OE2 GLU C  77      13.911 -11.849  -1.856  1.00 88.70           O  
ATOM   1734  N   TYR C  78       9.727  -9.117   1.252  1.00 89.60           N  
ATOM   1735  CA  TYR C  78       8.678  -9.665   2.104  1.00 89.60           C  
ATOM   1736  C   TYR C  78       7.507  -8.697   2.219  1.00 89.60           C  
ATOM   1737  CB  TYR C  78       9.229  -9.985   3.497  1.00 89.60           C  
ATOM   1738  O   TYR C  78       6.442  -9.058   2.727  1.00 89.60           O  
ATOM   1739  CG  TYR C  78      10.364 -10.980   3.486  1.00 89.60           C  
ATOM   1740  CD1 TYR C  78      10.124 -12.339   3.294  1.00 89.60           C  
ATOM   1741  CD2 TYR C  78      11.679 -10.564   3.670  1.00 89.60           C  
ATOM   1742  CE1 TYR C  78      11.166 -13.260   3.286  1.00 89.60           C  
ATOM   1743  CE2 TYR C  78      12.729 -11.476   3.663  1.00 89.60           C  
ATOM   1744  OH  TYR C  78      13.499 -13.727   3.463  1.00 89.60           O  
ATOM   1745  CZ  TYR C  78      12.463 -12.820   3.470  1.00 89.60           C  
ATOM   1746  N   LEU C  79       7.724  -7.548   1.850  1.00 94.48           N  
ATOM   1747  CA  LEU C  79       6.669  -6.541   1.895  1.00 94.48           C  
ATOM   1748  C   LEU C  79       6.163  -6.222   0.492  1.00 94.48           C  
ATOM   1749  CB  LEU C  79       7.175  -5.264   2.570  1.00 94.48           C  
ATOM   1750  O   LEU C  79       6.803  -5.470  -0.247  1.00 94.48           O  
ATOM   1751  CG  LEU C  79       7.676  -5.410   4.008  1.00 94.48           C  
ATOM   1752  CD1 LEU C  79       8.250  -4.088   4.506  1.00 94.48           C  
ATOM   1753  CD2 LEU C  79       6.551  -5.888   4.920  1.00 94.48           C  
ATOM   1754  N   LYS C  80       4.976  -6.771   0.242  1.00 92.39           N  
ATOM   1755  CA  LYS C  80       4.415  -6.655  -1.101  1.00 92.39           C  
ATOM   1756  C   LYS C  80       3.028  -6.021  -1.065  1.00 92.39           C  
ATOM   1757  CB  LYS C  80       4.348  -8.026  -1.775  1.00 92.39           C  
ATOM   1758  O   LYS C  80       2.373  -6.006  -0.021  1.00 92.39           O  
ATOM   1759  CG  LYS C  80       5.693  -8.727  -1.888  1.00 92.39           C  
ATOM   1760  CD  LYS C  80       6.566  -8.092  -2.963  1.00 92.39           C  
ATOM   1761  CE  LYS C  80       7.851  -8.879  -3.178  1.00 92.39           C  
ATOM   1762  NZ  LYS C  80       8.749  -8.215  -4.170  1.00 92.39           N  
ATOM   1763  N   HIS C  81       2.661  -5.465  -2.199  1.00 91.24           N  
ATOM   1764  CA  HIS C  81       1.300  -4.963  -2.356  1.00 91.24           C  
ATOM   1765  C   HIS C  81       0.347  -6.079  -2.773  1.00 91.24           C  
ATOM   1766  CB  HIS C  81       1.262  -3.830  -3.383  1.00 91.24           C  
ATOM   1767  O   HIS C  81      -0.293  -5.994  -3.823  1.00 91.24           O  
ATOM   1768  CG  HIS C  81       2.094  -2.647  -3.002  1.00 91.24           C  
ATOM   1769  CD2 HIS C  81       1.758  -1.479  -2.406  1.00 91.24           C  
ATOM   1770  ND1 HIS C  81       3.451  -2.586  -3.235  1.00 91.24           N  
ATOM   1771  CE1 HIS C  81       3.915  -1.427  -2.797  1.00 91.24           C  
ATOM   1772  NE2 HIS C  81       2.908  -0.737  -2.289  1.00 91.24           N  
ATOM   1773  N   ASN C  82       0.184  -7.023  -1.920  1.00 91.56           N  
ATOM   1774  CA  ASN C  82      -0.463  -8.260  -2.340  1.00 91.56           C  
ATOM   1775  C   ASN C  82      -1.869  -8.383  -1.760  1.00 91.56           C  
ATOM   1776  CB  ASN C  82       0.383  -9.471  -1.942  1.00 91.56           C  
ATOM   1777  O   ASN C  82      -2.600  -9.320  -2.086  1.00 91.56           O  
ATOM   1778  CG  ASN C  82       0.683  -9.511  -0.457  1.00 91.56           C  
ATOM   1779  ND2 ASN C  82       1.196 -10.642   0.015  1.00 91.56           N  
ATOM   1780  OD1 ASN C  82       0.454  -8.535   0.262  1.00 91.56           O  
ATOM   1781  N   VAL C  83      -2.211  -7.476  -0.916  1.00 93.68           N  
ATOM   1782  CA  VAL C  83      -3.537  -7.532  -0.309  1.00 93.68           C  
ATOM   1783  C   VAL C  83      -4.088  -6.119  -0.137  1.00 93.68           C  
ATOM   1784  CB  VAL C  83      -3.508  -8.262   1.053  1.00 93.68           C  
ATOM   1785  O   VAL C  83      -3.358  -5.138  -0.296  1.00 93.68           O  
ATOM   1786  CG1 VAL C  83      -3.139  -9.733   0.869  1.00 93.68           C  
ATOM   1787  CG2 VAL C  83      -2.528  -7.577   2.003  1.00 93.68           C  
ATOM   1788  N   ARG C  84      -5.407  -6.074   0.182  1.00 95.93           N  
ATOM   1789  CA  ARG C  84      -6.052  -4.810   0.525  1.00 95.93           C  
ATOM   1790  C   ARG C  84      -5.507  -4.256   1.837  1.00 95.93           C  
ATOM   1791  CB  ARG C  84      -7.568  -4.988   0.621  1.00 95.93           C  
ATOM   1792  O   ARG C  84      -5.250  -5.011   2.777  1.00 95.93           O  
ATOM   1793  CG  ARG C  84      -8.315  -3.719   1.000  1.00 95.93           C  
ATOM   1794  CD  ARG C  84      -9.820  -3.943   1.047  1.00 95.93           C  
ATOM   1795  NE  ARG C  84     -10.539  -2.711   1.359  1.00 95.93           N  
ATOM   1796  NH1 ARG C  84     -10.718  -2.016  -0.837  1.00 95.93           N  
ATOM   1797  NH2 ARG C  84     -11.595  -0.736   0.850  1.00 95.93           N  
ATOM   1798  CZ  ARG C  84     -10.949  -1.824   0.456  1.00 95.93           C  
ATOM   1799  N   GLY C  85      -5.238  -2.968   1.841  1.00 98.42           N  
ATOM   1800  CA  GLY C  85      -4.867  -2.326   3.092  1.00 98.42           C  
ATOM   1801  C   GLY C  85      -3.367  -2.177   3.264  1.00 98.42           C  
ATOM   1802  O   GLY C  85      -2.891  -1.868   4.358  1.00 98.42           O  
ATOM   1803  N   VAL C  86      -2.606  -2.439   2.164  1.00 97.96           N  
ATOM   1804  CA  VAL C  86      -1.165  -2.224   2.236  1.00 97.96           C  
ATOM   1805  C   VAL C  86      -0.864  -0.727   2.201  1.00 97.96           C  
ATOM   1806  CB  VAL C  86      -0.425  -2.944   1.086  1.00 97.96           C  
ATOM   1807  O   VAL C  86      -1.447   0.011   1.404  1.00 97.96           O  
ATOM   1808  CG1 VAL C  86       1.062  -2.597   1.100  1.00 97.96           C  
ATOM   1809  CG2 VAL C  86      -0.626  -4.455   1.187  1.00 97.96           C  
ATOM   1810  N   VAL C  87       0.039  -0.260   3.077  1.00 98.67           N  
ATOM   1811  CA  VAL C  87       0.396   1.149   3.197  1.00 98.67           C  
ATOM   1812  C   VAL C  87       1.810   1.371   2.666  1.00 98.67           C  
ATOM   1813  CB  VAL C  87       0.293   1.638   4.660  1.00 98.67           C  
ATOM   1814  O   VAL C  87       2.758   0.724   3.118  1.00 98.67           O  
ATOM   1815  CG1 VAL C  87       0.526   3.145   4.743  1.00 98.67           C  
ATOM   1816  CG2 VAL C  87      -1.067   1.270   5.250  1.00 98.67           C  
ATOM   1817  N   SER C  88       1.915   2.368   1.735  1.00 98.11           N  
ATOM   1818  CA  SER C  88       3.210   2.631   1.116  1.00 98.11           C  
ATOM   1819  C   SER C  88       3.456   4.128   0.960  1.00 98.11           C  
ATOM   1820  CB  SER C  88       3.300   1.946  -0.249  1.00 98.11           C  
ATOM   1821  O   SER C  88       2.508   4.913   0.884  1.00 98.11           O  
ATOM   1822  OG  SER C  88       3.321   0.537  -0.104  1.00 98.11           O  
ATOM   1823  N   MET C  89       4.730   4.461   0.871  1.00 98.43           N  
ATOM   1824  CA  MET C  89       5.091   5.853   0.620  1.00 98.43           C  
ATOM   1825  C   MET C  89       4.792   6.241  -0.825  1.00 98.43           C  
ATOM   1826  CB  MET C  89       6.571   6.089   0.928  1.00 98.43           C  
ATOM   1827  O   MET C  89       5.049   5.464  -1.746  1.00 98.43           O  
ATOM   1828  CG  MET C  89       6.910   5.999   2.407  1.00 98.43           C  
ATOM   1829  SD  MET C  89       5.964   7.201   3.421  1.00 98.43           S  
ATOM   1830  CE  MET C  89       6.587   8.760   2.733  1.00 98.43           C  
ATOM   1831  N   ALA C  90       4.181   7.364  -0.957  1.00 94.14           N  
ATOM   1832  CA  ALA C  90       4.101   7.965  -2.286  1.00 94.14           C  
ATOM   1833  C   ALA C  90       5.416   8.642  -2.662  1.00 94.14           C  
ATOM   1834  CB  ALA C  90       2.953   8.970  -2.347  1.00 94.14           C  
ATOM   1835  O   ALA C  90       6.110   9.186  -1.799  1.00 94.14           O  
ATOM   1836  N   ASN C  91       5.759   8.512  -3.904  1.00 87.06           N  
ATOM   1837  CA  ASN C  91       6.986   9.161  -4.353  1.00 87.06           C  
ATOM   1838  C   ASN C  91       6.895   9.579  -5.818  1.00 87.06           C  
ATOM   1839  CB  ASN C  91       8.190   8.241  -4.137  1.00 87.06           C  
ATOM   1840  O   ASN C  91       5.921   9.259  -6.500  1.00 87.06           O  
ATOM   1841  CG  ASN C  91       8.083   6.947  -4.919  1.00 87.06           C  
ATOM   1842  ND2 ASN C  91       8.493   5.845  -4.301  1.00 87.06           N  
ATOM   1843  OD1 ASN C  91       7.637   6.937  -6.069  1.00 87.06           O  
ATOM   1844  N   ASN C  92       7.791  10.483  -6.217  1.00 77.94           N  
ATOM   1845  CA  ASN C  92       7.862  10.964  -7.593  1.00 77.94           C  
ATOM   1846  C   ASN C  92       9.012  10.313  -8.355  1.00 77.94           C  
ATOM   1847  CB  ASN C  92       8.000  12.487  -7.622  1.00 77.94           C  
ATOM   1848  O   ASN C  92       9.612  10.936  -9.233  1.00 77.94           O  
ATOM   1849  CG  ASN C  92       6.772  13.195  -7.083  1.00 77.94           C  
ATOM   1850  ND2 ASN C  92       6.982  14.337  -6.438  1.00 77.94           N  
ATOM   1851  OD1 ASN C  92       5.646  12.720  -7.244  1.00 77.94           O  
ATOM   1852  N   GLY C  93       9.331   9.125  -8.002  1.00 77.73           N  
ATOM   1853  CA  GLY C  93      10.472   8.378  -8.506  1.00 77.73           C  
ATOM   1854  C   GLY C  93      11.318   7.767  -7.406  1.00 77.73           C  
ATOM   1855  O   GLY C  93      11.027   7.943  -6.221  1.00 77.73           O  
ATOM   1856  N   PRO C  94      12.366   7.076  -7.856  1.00 82.96           N  
ATOM   1857  CA  PRO C  94      13.183   6.386  -6.855  1.00 82.96           C  
ATOM   1858  C   PRO C  94      13.814   7.344  -5.846  1.00 82.96           C  
ATOM   1859  CB  PRO C  94      14.258   5.692  -7.695  1.00 82.96           C  
ATOM   1860  O   PRO C  94      14.273   8.426  -6.220  1.00 82.96           O  
ATOM   1861  CG  PRO C  94      13.629   5.501  -9.037  1.00 82.96           C  
ATOM   1862  CD  PRO C  94      12.725   6.668  -9.311  1.00 82.96           C  
ATOM   1863  N   ASN C  95      13.757   7.045  -4.612  1.00 91.96           N  
ATOM   1864  CA  ASN C  95      14.413   7.735  -3.508  1.00 91.96           C  
ATOM   1865  C   ASN C  95      13.887   9.159  -3.344  1.00 91.96           C  
ATOM   1866  CB  ASN C  95      15.930   7.750  -3.709  1.00 91.96           C  
ATOM   1867  O   ASN C  95      14.657  10.082  -3.074  1.00 91.96           O  
ATOM   1868  CG  ASN C  95      16.517   6.357  -3.824  1.00 91.96           C  
ATOM   1869  ND2 ASN C  95      17.457   6.183  -4.746  1.00 91.96           N  
ATOM   1870  OD1 ASN C  95      16.129   5.444  -3.091  1.00 91.96           O  
ATOM   1871  N   THR C  96      12.630   9.306  -3.549  1.00 89.86           N  
ATOM   1872  CA  THR C  96      12.046  10.638  -3.428  1.00 89.86           C  
ATOM   1873  C   THR C  96      10.867  10.625  -2.460  1.00 89.86           C  
ATOM   1874  CB  THR C  96      11.585  11.172  -4.797  1.00 89.86           C  
ATOM   1875  O   THR C  96       9.848  11.273  -2.707  1.00 89.86           O  
ATOM   1876  CG2 THR C  96      12.768  11.365  -5.739  1.00 89.86           C  
ATOM   1877  OG1 THR C  96      10.669  10.239  -5.383  1.00 89.86           O  
ATOM   1878  N   ASN C  97      11.019   9.812  -1.400  1.00 96.31           N  
ATOM   1879  CA  ASN C  97       9.986   9.776  -0.371  1.00 96.31           C  
ATOM   1880  C   ASN C  97       9.933  11.083   0.416  1.00 96.31           C  
ATOM   1881  CB  ASN C  97      10.211   8.595   0.576  1.00 96.31           C  
ATOM   1882  O   ASN C  97      10.967  11.706   0.662  1.00 96.31           O  
ATOM   1883  CG  ASN C  97      10.236   7.264  -0.148  1.00 96.31           C  
ATOM   1884  ND2 ASN C  97      11.285   6.483   0.084  1.00 96.31           N  
ATOM   1885  OD1 ASN C  97       9.322   6.940  -0.911  1.00 96.31           O  
ATOM   1886  N   GLY C  98       8.725  11.531   0.751  1.00 97.09           N  
ATOM   1887  CA  GLY C  98       8.483  12.687   1.600  1.00 97.09           C  
ATOM   1888  C   GLY C  98       7.551  12.391   2.760  1.00 97.09           C  
ATOM   1889  O   GLY C  98       7.917  11.666   3.687  1.00 97.09           O  
ATOM   1890  N   SER C  99       6.310  12.928   2.665  1.00 97.74           N  
ATOM   1891  CA  SER C  99       5.341  12.730   3.738  1.00 97.74           C  
ATOM   1892  C   SER C  99       4.109  11.982   3.240  1.00 97.74           C  
ATOM   1893  CB  SER C  99       4.924  14.074   4.338  1.00 97.74           C  
ATOM   1894  O   SER C  99       3.355  11.418   4.035  1.00 97.74           O  
ATOM   1895  OG  SER C  99       4.327  14.900   3.353  1.00 97.74           O  
ATOM   1896  N   GLN C 100       3.929  12.038   1.974  1.00 98.09           N  
ATOM   1897  CA  GLN C 100       2.701  11.470   1.428  1.00 98.09           C  
ATOM   1898  C   GLN C 100       2.760   9.945   1.412  1.00 98.09           C  
ATOM   1899  CB  GLN C 100       2.444  12.000   0.016  1.00 98.09           C  
ATOM   1900  O   GLN C 100       3.829   9.362   1.221  1.00 98.09           O  
ATOM   1901  CG  GLN C 100       2.248  13.509  -0.048  1.00 98.09           C  
ATOM   1902  CD  GLN C 100       1.910  13.998  -1.443  1.00 98.09           C  
ATOM   1903  NE2 GLN C 100       2.429  15.167  -1.804  1.00 98.09           N  
ATOM   1904  OE1 GLN C 100       1.189  13.330  -2.192  1.00 98.09           O  
ATOM   1905  N   PHE C 101       1.627   9.353   1.675  1.00 98.84           N  
ATOM   1906  CA  PHE C 101       1.509   7.901   1.612  1.00 98.84           C  
ATOM   1907  C   PHE C 101       0.147   7.491   1.065  1.00 98.84           C  
ATOM   1908  CB  PHE C 101       1.727   7.282   2.997  1.00 98.84           C  
ATOM   1909  O   PHE C 101      -0.748   8.327   0.924  1.00 98.84           O  
ATOM   1910  CG  PHE C 101       0.699   7.695   4.014  1.00 98.84           C  
ATOM   1911  CD1 PHE C 101       0.808   8.910   4.681  1.00 98.84           C  
ATOM   1912  CD2 PHE C 101      -0.379   6.869   4.305  1.00 98.84           C  
ATOM   1913  CE1 PHE C 101      -0.142   9.295   5.623  1.00 98.84           C  
ATOM   1914  CE2 PHE C 101      -1.333   7.246   5.246  1.00 98.84           C  
ATOM   1915  CZ  PHE C 101      -1.212   8.459   5.905  1.00 98.84           C  
ATOM   1916  N   PHE C 102       0.033   6.213   0.661  1.00 98.26           N  
ATOM   1917  CA  PHE C 102      -1.250   5.736   0.158  1.00 98.26           C  
ATOM   1918  C   PHE C 102      -1.571   4.354   0.714  1.00 98.26           C  
ATOM   1919  CB  PHE C 102      -1.248   5.698  -1.373  1.00 98.26           C  
ATOM   1920  O   PHE C 102      -0.679   3.650   1.194  1.00 98.26           O  
ATOM   1921  CG  PHE C 102      -0.197   4.792  -1.957  1.00 98.26           C  
ATOM   1922  CD1 PHE C 102       1.053   5.289  -2.304  1.00 98.26           C  
ATOM   1923  CD2 PHE C 102      -0.461   3.444  -2.157  1.00 98.26           C  
ATOM   1924  CE1 PHE C 102       2.028   4.452  -2.844  1.00 98.26           C  
ATOM   1925  CE2 PHE C 102       0.508   2.602  -2.697  1.00 98.26           C  
ATOM   1926  CZ  PHE C 102       1.751   3.108  -3.040  1.00 98.26           C  
ATOM   1927  N   ILE C 103      -2.850   4.024   0.698  1.00 98.44           N  
ATOM   1928  CA  ILE C 103      -3.367   2.715   1.083  1.00 98.44           C  
ATOM   1929  C   ILE C 103      -4.031   2.048  -0.120  1.00 98.44           C  
ATOM   1930  CB  ILE C 103      -4.368   2.825   2.255  1.00 98.44           C  
ATOM   1931  O   ILE C 103      -4.904   2.638  -0.761  1.00 98.44           O  
ATOM   1932  CG1 ILE C 103      -3.749   3.615   3.414  1.00 98.44           C  
ATOM   1933  CG2 ILE C 103      -4.815   1.435   2.716  1.00 98.44           C  
ATOM   1934  CD1 ILE C 103      -4.736   3.970   4.518  1.00 98.44           C  
ATOM   1935  N   THR C 104      -3.664   0.801  -0.392  1.00 95.78           N  
ATOM   1936  CA  THR C 104      -4.196   0.115  -1.564  1.00 95.78           C  
ATOM   1937  C   THR C 104      -5.545  -0.524  -1.251  1.00 95.78           C  
ATOM   1938  CB  THR C 104      -3.220  -0.963  -2.071  1.00 95.78           C  
ATOM   1939  O   THR C 104      -5.782  -0.968  -0.126  1.00 95.78           O  
ATOM   1940  CG2 THR C 104      -1.900  -0.343  -2.519  1.00 95.78           C  
ATOM   1941  OG1 THR C 104      -2.961  -1.899  -1.018  1.00 95.78           O  
ATOM   1942  N   TYR C 105      -6.400  -0.535  -2.236  1.00 92.69           N  
ATOM   1943  CA  TYR C 105      -7.731  -1.116  -2.090  1.00 92.69           C  
ATOM   1944  C   TYR C 105      -7.735  -2.581  -2.512  1.00 92.69           C  
ATOM   1945  CB  TYR C 105      -8.754  -0.332  -2.917  1.00 92.69           C  
ATOM   1946  O   TYR C 105      -8.779  -3.237  -2.485  1.00 92.69           O  
ATOM   1947  CG  TYR C 105      -9.063   1.037  -2.361  1.00 92.69           C  
ATOM   1948  CD1 TYR C 105      -9.402   1.205  -1.020  1.00 92.69           C  
ATOM   1949  CD2 TYR C 105      -9.017   2.164  -3.174  1.00 92.69           C  
ATOM   1950  CE1 TYR C 105      -9.689   2.464  -0.503  1.00 92.69           C  
ATOM   1951  CE2 TYR C 105      -9.302   3.428  -2.668  1.00 92.69           C  
ATOM   1952  OH  TYR C 105      -9.920   4.816  -0.827  1.00 92.69           O  
ATOM   1953  CZ  TYR C 105      -9.637   3.568  -1.333  1.00 92.69           C  
ATOM   1954  N   GLY C 106      -6.673  -3.111  -2.927  1.00 90.80           N  
ATOM   1955  CA  GLY C 106      -6.486  -4.489  -3.353  1.00 90.80           C  
ATOM   1956  C   GLY C 106      -5.058  -4.798  -3.762  1.00 90.80           C  
ATOM   1957  O   GLY C 106      -4.148  -4.007  -3.507  1.00 90.80           O  
ATOM   1958  N   LYS C 107      -4.932  -5.977  -4.361  1.00 89.34           N  
ATOM   1959  CA  LYS C 107      -3.614  -6.398  -4.827  1.00 89.34           C  
ATOM   1960  C   LYS C 107      -3.118  -5.501  -5.957  1.00 89.34           C  
ATOM   1961  CB  LYS C 107      -3.650  -7.855  -5.292  1.00 89.34           C  
ATOM   1962  O   LYS C 107      -3.846  -5.243  -6.918  1.00 89.34           O  
ATOM   1963  CG  LYS C 107      -2.281  -8.434  -5.617  1.00 89.34           C  
ATOM   1964  CD  LYS C 107      -2.374  -9.904  -6.006  1.00 89.34           C  
ATOM   1965  CE  LYS C 107      -1.014 -10.467  -6.396  1.00 89.34           C  
ATOM   1966  NZ  LYS C 107      -1.093 -11.918  -6.739  1.00 89.34           N  
ATOM   1967  N   GLN C 108      -1.869  -4.923  -5.761  1.00 84.54           N  
ATOM   1968  CA  GLN C 108      -1.228  -4.081  -6.765  1.00 84.54           C  
ATOM   1969  C   GLN C 108       0.232  -4.477  -6.964  1.00 84.54           C  
ATOM   1970  CB  GLN C 108      -1.321  -2.606  -6.368  1.00 84.54           C  
ATOM   1971  O   GLN C 108       1.140  -3.711  -6.635  1.00 84.54           O  
ATOM   1972  CG  GLN C 108      -2.748  -2.110  -6.178  1.00 84.54           C  
ATOM   1973  CD  GLN C 108      -3.528  -2.050  -7.478  1.00 84.54           C  
ATOM   1974  NE2 GLN C 108      -4.839  -1.861  -7.375  1.00 84.54           N  
ATOM   1975  OE1 GLN C 108      -2.956  -2.171  -8.566  1.00 84.54           O  
ATOM   1976  N   PRO C 109       0.470  -5.616  -7.606  1.00 84.34           N  
ATOM   1977  CA  PRO C 109       1.836  -6.130  -7.723  1.00 84.34           C  
ATOM   1978  C   PRO C 109       2.748  -5.205  -8.525  1.00 84.34           C  
ATOM   1979  CB  PRO C 109       1.649  -7.469  -8.441  1.00 84.34           C  
ATOM   1980  O   PRO C 109       3.965  -5.205  -8.325  1.00 84.34           O  
ATOM   1981  CG  PRO C 109       0.302  -7.374  -9.080  1.00 84.34           C  
ATOM   1982  CD  PRO C 109      -0.560  -6.472  -8.245  1.00 84.34           C  
ATOM   1983  N   HIS C 110       2.211  -4.373  -9.435  1.00 82.09           N  
ATOM   1984  CA  HIS C 110       3.013  -3.475 -10.259  1.00 82.09           C  
ATOM   1985  C   HIS C 110       3.675  -2.394  -9.411  1.00 82.09           C  
ATOM   1986  CB  HIS C 110       2.150  -2.833 -11.347  1.00 82.09           C  
ATOM   1987  O   HIS C 110       4.590  -1.709  -9.875  1.00 82.09           O  
ATOM   1988  CG  HIS C 110       1.036  -1.991 -10.811  1.00 82.09           C  
ATOM   1989  CD2 HIS C 110       0.926  -0.649 -10.667  1.00 82.09           C  
ATOM   1990  ND1 HIS C 110      -0.144  -2.528 -10.342  1.00 82.09           N  
ATOM   1991  CE1 HIS C 110      -0.934  -1.549  -9.933  1.00 82.09           C  
ATOM   1992  NE2 HIS C 110      -0.308  -0.400 -10.119  1.00 82.09           N  
ATOM   1993  N   LEU C 111       3.254  -2.274  -8.170  1.00 86.78           N  
ATOM   1994  CA  LEU C 111       3.816  -1.267  -7.277  1.00 86.78           C  
ATOM   1995  C   LEU C 111       4.996  -1.833  -6.494  1.00 86.78           C  
ATOM   1996  CB  LEU C 111       2.747  -0.751  -6.310  1.00 86.78           C  
ATOM   1997  O   LEU C 111       5.778  -1.080  -5.910  1.00 86.78           O  
ATOM   1998  CG  LEU C 111       1.546  -0.046  -6.942  1.00 86.78           C  
ATOM   1999  CD1 LEU C 111       0.584   0.434  -5.860  1.00 86.78           C  
ATOM   2000  CD2 LEU C 111       2.005   1.119  -7.811  1.00 86.78           C  
ATOM   2001  N   ASP C 112       5.128  -3.155  -6.524  1.00 86.51           N  
ATOM   2002  CA  ASP C 112       6.179  -3.808  -5.749  1.00 86.51           C  
ATOM   2003  C   ASP C 112       7.563  -3.356  -6.211  1.00 86.51           C  
ATOM   2004  CB  ASP C 112       6.059  -5.330  -5.857  1.00 86.51           C  
ATOM   2005  O   ASP C 112       7.803  -3.201  -7.410  1.00 86.51           O  
ATOM   2006  CG  ASP C 112       4.803  -5.874  -5.200  1.00 86.51           C  
ATOM   2007  OD1 ASP C 112       4.239  -5.201  -4.311  1.00 86.51           O  
ATOM   2008  OD2 ASP C 112       4.375  -6.987  -5.573  1.00 86.51           O  
ATOM   2009  N   MET C 113       8.421  -3.088  -5.266  1.00 85.87           N  
ATOM   2010  CA  MET C 113       9.812  -2.702  -5.485  1.00 85.87           C  
ATOM   2011  C   MET C 113       9.898  -1.337  -6.160  1.00 85.87           C  
ATOM   2012  CB  MET C 113      10.535  -3.750  -6.332  1.00 85.87           C  
ATOM   2013  O   MET C 113      10.932  -0.985  -6.730  1.00 85.87           O  
ATOM   2014  CG  MET C 113      10.583  -5.128  -5.693  1.00 85.87           C  
ATOM   2015  SD  MET C 113      11.405  -5.114  -4.052  1.00 85.87           S  
ATOM   2016  CE  MET C 113      13.143  -5.039  -4.566  1.00 85.87           C  
ATOM   2017  N   LYS C 114       8.824  -0.578  -6.134  1.00 85.01           N  
ATOM   2018  CA  LYS C 114       8.788   0.790  -6.644  1.00 85.01           C  
ATOM   2019  C   LYS C 114       8.417   1.778  -5.542  1.00 85.01           C  
ATOM   2020  CB  LYS C 114       7.800   0.905  -7.805  1.00 85.01           C  
ATOM   2021  O   LYS C 114       8.864   2.927  -5.554  1.00 85.01           O  
ATOM   2022  CG  LYS C 114       8.227   0.157  -9.059  1.00 85.01           C  
ATOM   2023  CD  LYS C 114       7.223   0.340 -10.189  1.00 85.01           C  
ATOM   2024  CE  LYS C 114       7.603  -0.481 -11.415  1.00 85.01           C  
ATOM   2025  NZ  LYS C 114       6.591  -0.350 -12.505  1.00 85.01           N  
ATOM   2026  N   TYR C 115       7.649   1.299  -4.621  1.00 91.48           N  
ATOM   2027  CA  TYR C 115       7.203   2.096  -3.484  1.00 91.48           C  
ATOM   2028  C   TYR C 115       7.487   1.378  -2.170  1.00 91.48           C  
ATOM   2029  CB  TYR C 115       5.707   2.404  -3.598  1.00 91.48           C  
ATOM   2030  O   TYR C 115       7.284   0.167  -2.060  1.00 91.48           O  
ATOM   2031  CG  TYR C 115       5.353   3.263  -4.788  1.00 91.48           C  
ATOM   2032  CD1 TYR C 115       5.335   4.652  -4.688  1.00 91.48           C  
ATOM   2033  CD2 TYR C 115       5.034   2.687  -6.013  1.00 91.48           C  
ATOM   2034  CE1 TYR C 115       5.008   5.448  -5.781  1.00 91.48           C  
ATOM   2035  CE2 TYR C 115       4.705   3.473  -7.113  1.00 91.48           C  
ATOM   2036  OH  TYR C 115       4.370   5.632  -8.073  1.00 91.48           O  
ATOM   2037  CZ  TYR C 115       4.695   4.850  -6.987  1.00 91.48           C  
ATOM   2038  N   THR C 116       7.896   2.090  -1.219  1.00 97.22           N  
ATOM   2039  CA  THR C 116       8.249   1.505   0.069  1.00 97.22           C  
ATOM   2040  C   THR C 116       6.995   1.129   0.854  1.00 97.22           C  
ATOM   2041  CB  THR C 116       9.110   2.470   0.905  1.00 97.22           C  
ATOM   2042  O   THR C 116       6.221   2.001   1.253  1.00 97.22           O  
ATOM   2043  CG2 THR C 116       9.461   1.862   2.259  1.00 97.22           C  
ATOM   2044  OG1 THR C 116      10.321   2.758   0.195  1.00 97.22           O  
ATOM   2045  N   VAL C 117       6.829  -0.145   1.017  1.00 98.29           N  
ATOM   2046  CA  VAL C 117       5.768  -0.625   1.896  1.00 98.29           C  
ATOM   2047  C   VAL C 117       6.220  -0.531   3.351  1.00 98.29           C  
ATOM   2048  CB  VAL C 117       5.362  -2.076   1.556  1.00 98.29           C  
ATOM   2049  O   VAL C 117       7.276  -1.054   3.715  1.00 98.29           O  
ATOM   2050  CG1 VAL C 117       4.312  -2.588   2.542  1.00 98.29           C  
ATOM   2051  CG2 VAL C 117       4.841  -2.163   0.123  1.00 98.29           C  
ATOM   2052  N   PHE C 118       5.374   0.162   4.219  1.00 98.25           N  
ATOM   2053  CA  PHE C 118       5.861   0.322   5.585  1.00 98.25           C  
ATOM   2054  C   PHE C 118       4.758   0.017   6.592  1.00 98.25           C  
ATOM   2055  CB  PHE C 118       6.393   1.742   5.804  1.00 98.25           C  
ATOM   2056  O   PHE C 118       4.955   0.166   7.799  1.00 98.25           O  
ATOM   2057  CG  PHE C 118       5.342   2.811   5.676  1.00 98.25           C  
ATOM   2058  CD1 PHE C 118       4.992   3.317   4.430  1.00 98.25           C  
ATOM   2059  CD2 PHE C 118       4.702   3.310   6.804  1.00 98.25           C  
ATOM   2060  CE1 PHE C 118       4.019   4.306   4.309  1.00 98.25           C  
ATOM   2061  CE2 PHE C 118       3.729   4.299   6.691  1.00 98.25           C  
ATOM   2062  CZ  PHE C 118       3.390   4.796   5.443  1.00 98.25           C  
ATOM   2063  N   GLY C 119       3.575  -0.370   6.064  1.00 97.06           N  
ATOM   2064  CA  GLY C 119       2.493  -0.679   6.985  1.00 97.06           C  
ATOM   2065  C   GLY C 119       1.349  -1.431   6.332  1.00 97.06           C  
ATOM   2066  O   GLY C 119       1.356  -1.650   5.119  1.00 97.06           O  
ATOM   2067  N   LYS C 120       0.451  -1.874   7.228  1.00 97.42           N  
ATOM   2068  CA  LYS C 120      -0.758  -2.570   6.797  1.00 97.42           C  
ATOM   2069  C   LYS C 120      -1.935  -2.248   7.714  1.00 97.42           C  
ATOM   2070  CB  LYS C 120      -0.523  -4.080   6.756  1.00 97.42           C  
ATOM   2071  O   LYS C 120      -1.772  -2.163   8.934  1.00 97.42           O  
ATOM   2072  CG  LYS C 120      -1.700  -4.876   6.209  1.00 97.42           C  
ATOM   2073  CD  LYS C 120      -1.407  -6.370   6.198  1.00 97.42           C  
ATOM   2074  CE  LYS C 120      -2.586  -7.168   5.659  1.00 97.42           C  
ATOM   2075  NZ  LYS C 120      -2.313  -8.636   5.668  1.00 97.42           N  
ATOM   2076  N   VAL C 121      -3.009  -2.082   7.058  1.00 97.31           N  
ATOM   2077  CA  VAL C 121      -4.218  -1.840   7.839  1.00 97.31           C  
ATOM   2078  C   VAL C 121      -4.629  -3.118   8.566  1.00 97.31           C  
ATOM   2079  CB  VAL C 121      -5.377  -1.336   6.949  1.00 97.31           C  
ATOM   2080  O   VAL C 121      -4.810  -4.165   7.939  1.00 97.31           O  
ATOM   2081  CG1 VAL C 121      -6.655  -1.174   7.769  1.00 97.31           C  
ATOM   2082  CG2 VAL C 121      -4.998  -0.017   6.277  1.00 97.31           C  
ATOM   2083  N   ILE C 122      -4.811  -3.004   9.891  1.00 92.97           N  
ATOM   2084  CA  ILE C 122      -5.151  -4.189  10.672  1.00 92.97           C  
ATOM   2085  C   ILE C 122      -6.559  -4.043  11.244  1.00 92.97           C  
ATOM   2086  CB  ILE C 122      -4.132  -4.428  11.809  1.00 92.97           C  
ATOM   2087  O   ILE C 122      -7.166  -5.027  11.674  1.00 92.97           O  
ATOM   2088  CG1 ILE C 122      -4.015  -3.181  12.692  1.00 92.97           C  
ATOM   2089  CG2 ILE C 122      -2.768  -4.825  11.238  1.00 92.97           C  
ATOM   2090  CD1 ILE C 122      -3.186  -3.390  13.952  1.00 92.97           C  
ATOM   2091  N   ASP C 123      -7.115  -2.899  11.266  1.00 91.78           N  
ATOM   2092  CA  ASP C 123      -8.485  -2.580  11.659  1.00 91.78           C  
ATOM   2093  C   ASP C 123      -8.999  -1.353  10.909  1.00 91.78           C  
ATOM   2094  CB  ASP C 123      -8.570  -2.349  13.169  1.00 91.78           C  
ATOM   2095  O   ASP C 123      -8.218  -0.477  10.533  1.00 91.78           O  
ATOM   2096  CG  ASP C 123      -9.996  -2.364  13.691  1.00 91.78           C  
ATOM   2097  OD1 ASP C 123     -10.843  -3.091  13.130  1.00 91.78           O  
ATOM   2098  OD2 ASP C 123     -10.274  -1.641  14.672  1.00 91.78           O  
ATOM   2099  N   GLY C 124     -10.310  -1.356  10.640  1.00 94.69           N  
ATOM   2100  CA  GLY C 124     -10.895  -0.217   9.951  1.00 94.69           C  
ATOM   2101  C   GLY C 124     -11.073  -0.447   8.462  1.00 94.69           C  
ATOM   2102  O   GLY C 124     -11.069   0.503   7.677  1.00 94.69           O  
ATOM   2103  N   LEU C 125     -11.169  -1.754   8.087  1.00 95.38           N  
ATOM   2104  CA  LEU C 125     -11.397  -2.082   6.684  1.00 95.38           C  
ATOM   2105  C   LEU C 125     -12.746  -1.549   6.214  1.00 95.38           C  
ATOM   2106  CB  LEU C 125     -11.332  -3.597   6.471  1.00 95.38           C  
ATOM   2107  O   LEU C 125     -12.901  -1.186   5.045  1.00 95.38           O  
ATOM   2108  CG  LEU C 125      -9.948  -4.239   6.587  1.00 95.38           C  
ATOM   2109  CD1 LEU C 125     -10.059  -5.757   6.495  1.00 95.38           C  
ATOM   2110  CD2 LEU C 125      -9.016  -3.699   5.508  1.00 95.38           C  
ATOM   2111  N   GLU C 126     -13.711  -1.444   7.102  1.00 96.76           N  
ATOM   2112  CA  GLU C 126     -14.996  -0.837   6.769  1.00 96.76           C  
ATOM   2113  C   GLU C 126     -14.835   0.638   6.416  1.00 96.76           C  
ATOM   2114  CB  GLU C 126     -15.982  -0.996   7.929  1.00 96.76           C  
ATOM   2115  O   GLU C 126     -15.547   1.157   5.553  1.00 96.76           O  
ATOM   2116  CG  GLU C 126     -15.575  -0.246   9.189  1.00 96.76           C  
ATOM   2117  CD  GLU C 126     -14.597  -1.019  10.059  1.00 96.76           C  
ATOM   2118  OE1 GLU C 126     -14.328  -0.587  11.202  1.00 96.76           O  
ATOM   2119  OE2 GLU C 126     -14.095  -2.066   9.592  1.00 96.76           O  
ATOM   2120  N   THR C 127     -13.998   1.290   7.219  1.00 98.06           N  
ATOM   2121  CA  THR C 127     -13.699   2.683   6.902  1.00 98.06           C  
ATOM   2122  C   THR C 127     -13.058   2.798   5.522  1.00 98.06           C  
ATOM   2123  CB  THR C 127     -12.769   3.309   7.958  1.00 98.06           C  
ATOM   2124  O   THR C 127     -13.388   3.702   4.752  1.00 98.06           O  
ATOM   2125  CG2 THR C 127     -12.511   4.782   7.659  1.00 98.06           C  
ATOM   2126  OG1 THR C 127     -13.377   3.194   9.250  1.00 98.06           O  
ATOM   2127  N   LEU C 128     -12.153   1.880   5.252  1.00 97.97           N  
ATOM   2128  CA  LEU C 128     -11.530   1.859   3.933  1.00 97.97           C  
ATOM   2129  C   LEU C 128     -12.575   1.654   2.842  1.00 97.97           C  
ATOM   2130  CB  LEU C 128     -10.472   0.755   3.857  1.00 97.97           C  
ATOM   2131  O   LEU C 128     -12.503   2.280   1.781  1.00 97.97           O  
ATOM   2132  CG  LEU C 128      -9.401   0.916   2.776  1.00 97.97           C  
ATOM   2133  CD1 LEU C 128      -8.643   2.225   2.972  1.00 97.97           C  
ATOM   2134  CD2 LEU C 128      -8.444  -0.271   2.792  1.00 97.97           C  
ATOM   2135  N   ASP C 129     -13.599   0.846   3.049  1.00 97.69           N  
ATOM   2136  CA  ASP C 129     -14.703   0.649   2.116  1.00 97.69           C  
ATOM   2137  C   ASP C 129     -15.458   1.955   1.875  1.00 97.69           C  
ATOM   2138  CB  ASP C 129     -15.662  -0.424   2.637  1.00 97.69           C  
ATOM   2139  O   ASP C 129     -15.789   2.285   0.735  1.00 97.69           O  
ATOM   2140  CG  ASP C 129     -15.084  -1.826   2.555  1.00 97.69           C  
ATOM   2141  OD1 ASP C 129     -14.112  -2.042   1.799  1.00 97.69           O  
ATOM   2142  OD2 ASP C 129     -15.607  -2.723   3.250  1.00 97.69           O  
ATOM   2143  N   GLU C 130     -15.659   2.677   2.912  1.00 98.29           N  
ATOM   2144  CA  GLU C 130     -16.358   3.955   2.809  1.00 98.29           C  
ATOM   2145  C   GLU C 130     -15.553   4.960   1.990  1.00 98.29           C  
ATOM   2146  CB  GLU C 130     -16.649   4.523   4.200  1.00 98.29           C  
ATOM   2147  O   GLU C 130     -16.110   5.681   1.160  1.00 98.29           O  
ATOM   2148  CG  GLU C 130     -17.722   3.760   4.964  1.00 98.29           C  
ATOM   2149  CD  GLU C 130     -19.070   3.756   4.261  1.00 98.29           C  
ATOM   2150  OE1 GLU C 130     -19.735   2.696   4.230  1.00 98.29           O  
ATOM   2151  OE2 GLU C 130     -19.464   4.822   3.736  1.00 98.29           O  
ATOM   2152  N   LEU C 131     -14.282   4.925   2.269  1.00 97.84           N  
ATOM   2153  CA  LEU C 131     -13.417   5.814   1.500  1.00 97.84           C  
ATOM   2154  C   LEU C 131     -13.467   5.470   0.015  1.00 97.84           C  
ATOM   2155  CB  LEU C 131     -11.975   5.729   2.008  1.00 97.84           C  
ATOM   2156  O   LEU C 131     -13.563   6.362  -0.830  1.00 97.84           O  
ATOM   2157  CG  LEU C 131     -11.658   6.514   3.282  1.00 97.84           C  
ATOM   2158  CD1 LEU C 131     -10.288   6.117   3.822  1.00 97.84           C  
ATOM   2159  CD2 LEU C 131     -11.719   8.014   3.015  1.00 97.84           C  
ATOM   2160  N   GLU C 132     -13.406   4.197  -0.282  1.00 97.11           N  
ATOM   2161  CA  GLU C 132     -13.355   3.723  -1.662  1.00 97.11           C  
ATOM   2162  C   GLU C 132     -14.623   4.102  -2.422  1.00 97.11           C  
ATOM   2163  CB  GLU C 132     -13.150   2.207  -1.704  1.00 97.11           C  
ATOM   2164  O   GLU C 132     -14.582   4.334  -3.633  1.00 97.11           O  
ATOM   2165  CG  GLU C 132     -12.943   1.652  -3.106  1.00 97.11           C  
ATOM   2166  CD  GLU C 132     -12.589   0.174  -3.120  1.00 97.11           C  
ATOM   2167  OE1 GLU C 132     -12.232  -0.354  -4.197  1.00 97.11           O  
ATOM   2168  OE2 GLU C 132     -12.671  -0.462  -2.045  1.00 97.11           O  
ATOM   2169  N   LYS C 133     -15.731   4.317  -1.786  1.00 97.59           N  
ATOM   2170  CA  LYS C 133     -17.032   4.563  -2.400  1.00 97.59           C  
ATOM   2171  C   LYS C 133     -17.281   6.058  -2.583  1.00 97.59           C  
ATOM   2172  CB  LYS C 133     -18.149   3.945  -1.558  1.00 97.59           C  
ATOM   2173  O   LYS C 133     -18.267   6.457  -3.205  1.00 97.59           O  
ATOM   2174  CG  LYS C 133     -18.189   2.425  -1.602  1.00 97.59           C  
ATOM   2175  CD  LYS C 133     -19.257   1.866  -0.671  1.00 97.59           C  
ATOM   2176  CE  LYS C 133     -19.205   0.346  -0.606  1.00 97.59           C  
ATOM   2177  NZ  LYS C 133     -20.109  -0.195   0.452  1.00 97.59           N  
ATOM   2178  N   LEU C 134     -16.381   6.871  -2.114  1.00 97.35           N  
ATOM   2179  CA  LEU C 134     -16.576   8.313  -2.209  1.00 97.35           C  
ATOM   2180  C   LEU C 134     -16.623   8.761  -3.666  1.00 97.35           C  
ATOM   2181  CB  LEU C 134     -15.460   9.055  -1.470  1.00 97.35           C  
ATOM   2182  O   LEU C 134     -15.836   8.289  -4.490  1.00 97.35           O  
ATOM   2183  CG  LEU C 134     -15.451   8.924   0.054  1.00 97.35           C  
ATOM   2184  CD1 LEU C 134     -14.205   9.585   0.635  1.00 97.35           C  
ATOM   2185  CD2 LEU C 134     -16.714   9.534   0.651  1.00 97.35           C  
ATOM   2186  N   PRO C 135     -17.558   9.658  -3.988  1.00 97.20           N  
ATOM   2187  CA  PRO C 135     -17.536  10.244  -5.330  1.00 97.20           C  
ATOM   2188  C   PRO C 135     -16.298  11.103  -5.578  1.00 97.20           C  
ATOM   2189  CB  PRO C 135     -18.807  11.096  -5.363  1.00 97.20           C  
ATOM   2190  O   PRO C 135     -15.853  11.824  -4.681  1.00 97.20           O  
ATOM   2191  CG  PRO C 135     -19.154  11.322  -3.927  1.00 97.20           C  
ATOM   2192  CD  PRO C 135     -18.513  10.241  -3.106  1.00 97.20           C  
ATOM   2193  N   VAL C 136     -15.735  10.995  -6.736  1.00 90.14           N  
ATOM   2194  CA  VAL C 136     -14.494  11.706  -7.023  1.00 90.14           C  
ATOM   2195  C   VAL C 136     -14.620  12.453  -8.348  1.00 90.14           C  
ATOM   2196  CB  VAL C 136     -13.286  10.743  -7.066  1.00 90.14           C  
ATOM   2197  O   VAL C 136     -15.512  12.164  -9.149  1.00 90.14           O  
ATOM   2198  CG1 VAL C 136     -13.096  10.053  -5.717  1.00 90.14           C  
ATOM   2199  CG2 VAL C 136     -13.467   9.711  -8.178  1.00 90.14           C  
ATOM   2200  N   ASN C 137     -13.741  13.564  -8.457  1.00 87.12           N  
ATOM   2201  CA  ASN C 137     -13.586  14.180  -9.770  1.00 87.12           C  
ATOM   2202  C   ASN C 137     -13.020  13.195 -10.789  1.00 87.12           C  
ATOM   2203  CB  ASN C 137     -12.695  15.421  -9.679  1.00 87.12           C  
ATOM   2204  O   ASN C 137     -11.983  12.575 -10.549  1.00 87.12           O  
ATOM   2205  CG  ASN C 137     -12.643  16.199 -10.980  1.00 87.12           C  
ATOM   2206  ND2 ASN C 137     -13.097  17.447 -10.943  1.00 87.12           N  
ATOM   2207  OD1 ASN C 137     -12.200  15.683 -12.009  1.00 87.12           O  
ATOM   2208  N   GLU C 138     -13.585  13.035 -11.953  1.00 79.97           N  
ATOM   2209  CA  GLU C 138     -13.270  12.009 -12.943  1.00 79.97           C  
ATOM   2210  C   GLU C 138     -11.893  12.239 -13.557  1.00 79.97           C  
ATOM   2211  CB  GLU C 138     -14.337  11.975 -14.040  1.00 79.97           C  
ATOM   2212  O   GLU C 138     -11.218  11.287 -13.955  1.00 79.97           O  
ATOM   2213  CG  GLU C 138     -15.683  11.439 -13.573  1.00 79.97           C  
ATOM   2214  CD  GLU C 138     -16.697  11.303 -14.698  1.00 79.97           C  
ATOM   2215  OE1 GLU C 138     -17.812  10.788 -14.451  1.00 79.97           O  
ATOM   2216  OE2 GLU C 138     -16.375  11.714 -15.835  1.00 79.97           O  
ATOM   2217  N   LYS C 139     -11.453  13.439 -13.503  1.00 70.53           N  
ATOM   2218  CA  LYS C 139     -10.175  13.759 -14.131  1.00 70.53           C  
ATOM   2219  C   LYS C 139      -9.038  13.723 -13.114  1.00 70.53           C  
ATOM   2220  CB  LYS C 139     -10.235  15.133 -14.801  1.00 70.53           C  
ATOM   2221  O   LYS C 139      -7.999  13.105 -13.357  1.00 70.53           O  
ATOM   2222  CG  LYS C 139     -11.121  15.180 -16.038  1.00 70.53           C  
ATOM   2223  CD  LYS C 139     -11.067  16.545 -16.712  1.00 70.53           C  
ATOM   2224  CE  LYS C 139     -11.989  16.609 -17.922  1.00 70.53           C  
ATOM   2225  NZ  LYS C 139     -11.960  17.954 -18.571  1.00 70.53           N  
ATOM   2226  N   THR C 140      -9.249  14.183 -11.914  1.00 75.49           N  
ATOM   2227  CA  THR C 140      -8.175  14.349 -10.941  1.00 75.49           C  
ATOM   2228  C   THR C 140      -8.237  13.259  -9.875  1.00 75.49           C  
ATOM   2229  CB  THR C 140      -8.240  15.733 -10.268  1.00 75.49           C  
ATOM   2230  O   THR C 140      -7.268  13.043  -9.144  1.00 75.49           O  
ATOM   2231  CG2 THR C 140      -8.095  16.851 -11.294  1.00 75.49           C  
ATOM   2232  OG1 THR C 140      -9.500  15.874  -9.599  1.00 75.49           O  
ATOM   2233  N   TYR C 141      -9.426  12.586  -9.769  1.00 85.09           N  
ATOM   2234  CA  TYR C 141      -9.678  11.531  -8.794  1.00 85.09           C  
ATOM   2235  C   TYR C 141      -9.679  12.088  -7.375  1.00 85.09           C  
ATOM   2236  CB  TYR C 141      -8.630  10.421  -8.919  1.00 85.09           C  
ATOM   2237  O   TYR C 141      -9.505  11.342  -6.409  1.00 85.09           O  
ATOM   2238  CG  TYR C 141      -8.662   9.703 -10.246  1.00 85.09           C  
ATOM   2239  CD1 TYR C 141      -9.701   8.831 -10.563  1.00 85.09           C  
ATOM   2240  CD2 TYR C 141      -7.653   9.893 -11.184  1.00 85.09           C  
ATOM   2241  CE1 TYR C 141      -9.733   8.165 -11.784  1.00 85.09           C  
ATOM   2242  CE2 TYR C 141      -7.675   9.233 -12.408  1.00 85.09           C  
ATOM   2243  OH  TYR C 141      -8.745   7.716 -13.909  1.00 85.09           O  
ATOM   2244  CZ  TYR C 141      -8.718   8.373 -12.699  1.00 85.09           C  
ATOM   2245  N   ARG C 142      -9.849  13.413  -7.317  1.00 90.02           N  
ATOM   2246  CA  ARG C 142     -10.024  14.057  -6.020  1.00 90.02           C  
ATOM   2247  C   ARG C 142     -11.448  13.875  -5.505  1.00 90.02           C  
ATOM   2248  CB  ARG C 142      -9.685  15.547  -6.108  1.00 90.02           C  
ATOM   2249  O   ARG C 142     -12.411  14.067  -6.250  1.00 90.02           O  
ATOM   2250  CG  ARG C 142      -9.642  16.250  -4.761  1.00 90.02           C  
ATOM   2251  CD  ARG C 142      -9.102  17.668  -4.882  1.00 90.02           C  
ATOM   2252  NE  ARG C 142      -8.938  18.296  -3.574  1.00 90.02           N  
ATOM   2253  NH1 ARG C 142      -6.928  19.314  -4.085  1.00 90.02           N  
ATOM   2254  NH2 ARG C 142      -7.859  19.584  -2.008  1.00 90.02           N  
ATOM   2255  CZ  ARG C 142      -7.909  19.063  -3.225  1.00 90.02           C  
ATOM   2256  N   PRO C 143     -11.562  13.443  -4.270  1.00 95.58           N  
ATOM   2257  CA  PRO C 143     -12.924  13.367  -3.736  1.00 95.58           C  
ATOM   2258  C   PRO C 143     -13.680  14.688  -3.857  1.00 95.58           C  
ATOM   2259  CB  PRO C 143     -12.707  12.994  -2.268  1.00 95.58           C  
ATOM   2260  O   PRO C 143     -13.094  15.758  -3.670  1.00 95.58           O  
ATOM   2261  CG  PRO C 143     -11.408  12.255  -2.249  1.00 95.58           C  
ATOM   2262  CD  PRO C 143     -10.489  12.880  -3.259  1.00 95.58           C  
ATOM   2263  N   LEU C 144     -14.964  14.618  -4.206  1.00 97.54           N  
ATOM   2264  CA  LEU C 144     -15.782  15.814  -4.382  1.00 97.54           C  
ATOM   2265  C   LEU C 144     -15.915  16.579  -3.070  1.00 97.54           C  
ATOM   2266  CB  LEU C 144     -17.169  15.442  -4.912  1.00 97.54           C  
ATOM   2267  O   LEU C 144     -15.949  17.812  -3.066  1.00 97.54           O  
ATOM   2268  CG  LEU C 144     -17.222  14.873  -6.331  1.00 97.54           C  
ATOM   2269  CD1 LEU C 144     -18.660  14.541  -6.715  1.00 97.54           C  
ATOM   2270  CD2 LEU C 144     -16.611  15.855  -7.324  1.00 97.54           C  
ATOM   2271  N   ASN C 145     -16.014  15.819  -1.988  1.00 97.01           N  
ATOM   2272  CA  ASN C 145     -15.968  16.404  -0.652  1.00 97.01           C  
ATOM   2273  C   ASN C 145     -14.699  15.999   0.094  1.00 97.01           C  
ATOM   2274  CB  ASN C 145     -17.207  16.004   0.153  1.00 97.01           C  
ATOM   2275  O   ASN C 145     -14.361  14.815   0.155  1.00 97.01           O  
ATOM   2276  CG  ASN C 145     -18.496  16.485  -0.483  1.00 97.01           C  
ATOM   2277  ND2 ASN C 145     -19.479  15.597  -0.575  1.00 97.01           N  
ATOM   2278  OD1 ASN C 145     -18.607  17.645  -0.889  1.00 97.01           O  
ATOM   2279  N   ASP C 146     -14.148  17.028   0.663  1.00 97.31           N  
ATOM   2280  CA  ASP C 146     -12.898  16.749   1.362  1.00 97.31           C  
ATOM   2281  C   ASP C 146     -13.132  15.836   2.564  1.00 97.31           C  
ATOM   2282  CB  ASP C 146     -12.232  18.051   1.812  1.00 97.31           C  
ATOM   2283  O   ASP C 146     -14.077  16.038   3.329  1.00 97.31           O  
ATOM   2284  CG  ASP C 146     -11.623  18.834   0.662  1.00 97.31           C  
ATOM   2285  OD1 ASP C 146     -11.535  18.296  -0.463  1.00 97.31           O  
ATOM   2286  OD2 ASP C 146     -11.225  19.998   0.884  1.00 97.31           O  
ATOM   2287  N   VAL C 147     -12.332  14.844   2.654  1.00 97.97           N  
ATOM   2288  CA  VAL C 147     -12.250  13.966   3.816  1.00 97.97           C  
ATOM   2289  C   VAL C 147     -10.884  14.115   4.482  1.00 97.97           C  
ATOM   2290  CB  VAL C 147     -12.497  12.490   3.431  1.00 97.97           C  
ATOM   2291  O   VAL C 147      -9.849  13.993   3.823  1.00 97.97           O  
ATOM   2292  CG1 VAL C 147     -12.376  11.584   4.655  1.00 97.97           C  
ATOM   2293  CG2 VAL C 147     -13.869  12.331   2.779  1.00 97.97           C  
ATOM   2294  N   HIS C 148     -10.909  14.281   5.855  1.00 98.41           N  
ATOM   2295  CA  HIS C 148      -9.684  14.665   6.546  1.00 98.41           C  
ATOM   2296  C   HIS C 148      -9.234  13.577   7.516  1.00 98.41           C  
ATOM   2297  CB  HIS C 148      -9.881  15.985   7.294  1.00 98.41           C  
ATOM   2298  O   HIS C 148     -10.052  12.788   7.992  1.00 98.41           O  
ATOM   2299  CG  HIS C 148     -10.251  17.129   6.404  1.00 98.41           C  
ATOM   2300  CD2 HIS C 148      -9.505  18.138   5.896  1.00 98.41           C  
ATOM   2301  ND1 HIS C 148     -11.534  17.326   5.940  1.00 98.41           N  
ATOM   2302  CE1 HIS C 148     -11.560  18.410   5.183  1.00 98.41           C  
ATOM   2303  NE2 HIS C 148     -10.342  18.921   5.139  1.00 98.41           N  
ATOM   2304  N   ILE C 149      -7.931  13.609   7.681  1.00 98.62           N  
ATOM   2305  CA  ILE C 149      -7.404  13.025   8.909  1.00 98.62           C  
ATOM   2306  C   ILE C 149      -7.575  14.010  10.063  1.00 98.62           C  
ATOM   2307  CB  ILE C 149      -5.918  12.631   8.756  1.00 98.62           C  
ATOM   2308  O   ILE C 149      -6.954  15.076  10.075  1.00 98.62           O  
ATOM   2309  CG1 ILE C 149      -5.748  11.621   7.615  1.00 98.62           C  
ATOM   2310  CG2 ILE C 149      -5.370  12.069  10.071  1.00 98.62           C  
ATOM   2311  CD1 ILE C 149      -4.298  11.298   7.285  1.00 98.62           C  
ATOM   2312  N   LYS C 150      -8.346  13.608  10.986  1.00 98.10           N  
ATOM   2313  CA  LYS C 150      -8.594  14.507  12.109  1.00 98.10           C  
ATOM   2314  C   LYS C 150      -7.404  14.534  13.065  1.00 98.10           C  
ATOM   2315  CB  LYS C 150      -9.860  14.092  12.860  1.00 98.10           C  
ATOM   2316  O   LYS C 150      -6.942  15.607  13.459  1.00 98.10           O  
ATOM   2317  CG  LYS C 150     -11.138  14.244  12.049  1.00 98.10           C  
ATOM   2318  CD  LYS C 150     -12.368  13.883  12.871  1.00 98.10           C  
ATOM   2319  CE  LYS C 150     -13.642  13.974  12.043  1.00 98.10           C  
ATOM   2320  NZ  LYS C 150     -14.845  13.564  12.828  1.00 98.10           N  
ATOM   2321  N   ASP C 151      -6.994  13.488  13.500  1.00 96.68           N  
ATOM   2322  CA  ASP C 151      -5.816  13.306  14.342  1.00 96.68           C  
ATOM   2323  C   ASP C 151      -5.307  11.868  14.272  1.00 96.68           C  
ATOM   2324  CB  ASP C 151      -6.128  13.684  15.791  1.00 96.68           C  
ATOM   2325  O   ASP C 151      -5.933  11.013  13.642  1.00 96.68           O  
ATOM   2326  CG  ASP C 151      -7.152  12.765  16.436  1.00 96.68           C  
ATOM   2327  OD1 ASP C 151      -6.760  11.856  17.199  1.00 96.68           O  
ATOM   2328  OD2 ASP C 151      -8.360  12.951  16.176  1.00 96.68           O  
ATOM   2329  N   ILE C 152      -4.114  11.666  14.892  1.00 94.43           N  
ATOM   2330  CA  ILE C 152      -3.505  10.341  14.864  1.00 94.43           C  
ATOM   2331  C   ILE C 152      -3.075   9.940  16.273  1.00 94.43           C  
ATOM   2332  CB  ILE C 152      -2.296  10.295  13.902  1.00 94.43           C  
ATOM   2333  O   ILE C 152      -2.513  10.753  17.012  1.00 94.43           O  
ATOM   2334  CG1 ILE C 152      -2.752  10.548  12.460  1.00 94.43           C  
ATOM   2335  CG2 ILE C 152      -1.564   8.955  14.018  1.00 94.43           C  
ATOM   2336  CD1 ILE C 152      -1.611  10.616  11.454  1.00 94.43           C  
ATOM   2337  N   THR C 153      -3.388   8.705  16.620  1.00 92.62           N  
ATOM   2338  CA  THR C 153      -2.934   8.126  17.879  1.00 92.62           C  
ATOM   2339  C   THR C 153      -1.855   7.075  17.634  1.00 92.62           C  
ATOM   2340  CB  THR C 153      -4.104   7.493  18.656  1.00 92.62           C  
ATOM   2341  O   THR C 153      -2.053   6.147  16.846  1.00 92.62           O  
ATOM   2342  CG2 THR C 153      -3.643   6.969  20.012  1.00 92.62           C  
ATOM   2343  OG1 THR C 153      -5.124   8.478  18.858  1.00 92.62           O  
ATOM   2344  N   ILE C 154      -0.711   7.207  18.328  1.00 90.42           N  
ATOM   2345  CA  ILE C 154       0.375   6.238  18.234  1.00 90.42           C  
ATOM   2346  C   ILE C 154       0.263   5.224  19.369  1.00 90.42           C  
ATOM   2347  CB  ILE C 154       1.756   6.932  18.270  1.00 90.42           C  
ATOM   2348  O   ILE C 154       0.071   5.599  20.529  1.00 90.42           O  
ATOM   2349  CG1 ILE C 154       1.879   7.936  17.118  1.00 90.42           C  
ATOM   2350  CG2 ILE C 154       2.882   5.896  18.215  1.00 90.42           C  
ATOM   2351  CD1 ILE C 154       3.139   8.789  17.173  1.00 90.42           C  
ATOM   2352  N   HIS C 155       0.390   3.954  18.994  1.00 83.98           N  
ATOM   2353  CA  HIS C 155       0.297   2.877  19.973  1.00 83.98           C  
ATOM   2354  C   HIS C 155       1.611   2.110  20.075  1.00 83.98           C  
ATOM   2355  CB  HIS C 155      -0.842   1.921  19.611  1.00 83.98           C  
ATOM   2356  O   HIS C 155       2.217   1.771  19.056  1.00 83.98           O  
ATOM   2357  CG  HIS C 155      -2.151   2.607  19.382  1.00 83.98           C  
ATOM   2358  CD2 HIS C 155      -2.754   3.011  18.239  1.00 83.98           C  
ATOM   2359  ND1 HIS C 155      -2.999   2.955  20.411  1.00 83.98           N  
ATOM   2360  CE1 HIS C 155      -4.071   3.544  19.909  1.00 83.98           C  
ATOM   2361  NE2 HIS C 155      -3.947   3.591  18.594  1.00 83.98           N  
ATOM   2362  N   ALA C 156       2.214   2.064  21.288  1.00 71.90           N  
ATOM   2363  CA  ALA C 156       3.437   1.286  21.470  1.00 71.90           C  
ATOM   2364  C   ALA C 156       3.181  -0.200  21.238  1.00 71.90           C  
ATOM   2365  CB  ALA C 156       4.009   1.513  22.867  1.00 71.90           C  
ATOM   2366  O   ALA C 156       4.051  -0.915  20.733  1.00 71.90           O  
ATOM   2367  N   ASN C 157       2.061  -0.711  21.610  1.00 56.30           N  
ATOM   2368  CA  ASN C 157       1.602  -2.078  21.386  1.00 56.30           C  
ATOM   2369  C   ASN C 157       0.542  -2.141  20.289  1.00 56.30           C  
ATOM   2370  CB  ASN C 157       1.060  -2.682  22.683  1.00 56.30           C  
ATOM   2371  O   ASN C 157      -0.526  -1.540  20.417  1.00 56.30           O  
ATOM   2372  CG  ASN C 157       0.750  -4.160  22.554  1.00 56.30           C  
ATOM   2373  ND2 ASN C 157       0.393  -4.791  23.667  1.00 56.30           N  
ATOM   2374  OD1 ASN C 157       0.830  -4.731  21.463  1.00 56.30           O  
ATOM   2375  N   PRO C 158       0.834  -2.819  19.161  1.00 46.49           N  
ATOM   2376  CA  PRO C 158      -0.101  -2.788  18.033  1.00 46.49           C  
ATOM   2377  C   PRO C 158      -1.502  -3.261  18.415  1.00 46.49           C  
ATOM   2378  CB  PRO C 158       0.539  -3.739  17.019  1.00 46.49           C  
ATOM   2379  O   PRO C 158      -2.484  -2.868  17.779  1.00 46.49           O  
ATOM   2380  CG  PRO C 158       1.655  -4.398  17.764  1.00 46.49           C  
ATOM   2381  CD  PRO C 158       1.845  -3.681  19.070  1.00 46.49           C  
ATOM   2382  N   PHE C 159      -1.682  -4.108  19.358  1.00 37.91           N  
ATOM   2383  CA  PHE C 159      -2.988  -4.617  19.757  1.00 37.91           C  
ATOM   2384  C   PHE C 159      -3.586  -3.763  20.869  1.00 37.91           C  
ATOM   2385  CB  PHE C 159      -2.881  -6.075  20.215  1.00 37.91           C  
ATOM   2386  O   PHE C 159      -4.668  -4.065  21.377  1.00 37.91           O  
ATOM   2387  CG  PHE C 159      -2.400  -7.015  19.143  1.00 37.91           C  
ATOM   2388  CD1 PHE C 159      -3.273  -7.491  18.173  1.00 37.91           C  
ATOM   2389  CD2 PHE C 159      -1.072  -7.421  19.104  1.00 37.91           C  
ATOM   2390  CE1 PHE C 159      -2.830  -8.361  17.179  1.00 37.91           C  
ATOM   2391  CE2 PHE C 159      -0.622  -8.290  18.114  1.00 37.91           C  
ATOM   2392  CZ  PHE C 159      -1.503  -8.759  17.153  1.00 37.91           C  
ATOM   2393  N   ALA C 160      -2.914  -2.681  21.059  1.00 35.82           N  
ATOM   2394  CA  ALA C 160      -3.399  -1.798  22.118  1.00 35.82           C  
ATOM   2395  C   ALA C 160      -4.564  -0.943  21.629  1.00 35.82           C  
ATOM   2396  CB  ALA C 160      -2.268  -0.908  22.628  1.00 35.82           C  
ATOM   2397  O   ALA C 160      -4.593  -0.527  20.468  1.00 35.82           O  
ATOM   2398  N   GLN C 161      -5.880  -0.984  22.421  1.00 40.25           N  
ATOM   2399  CA  GLN C 161      -7.053  -0.194  22.063  1.00 40.25           C  
ATOM   2400  C   GLN C 161      -6.911   1.248  22.542  1.00 40.25           C  
ATOM   2401  CB  GLN C 161      -8.321  -0.819  22.646  1.00 40.25           C  
ATOM   2402  O   GLN C 161      -6.315   1.504  23.591  1.00 40.25           O  
ATOM   2403  CG  GLN C 161      -8.974  -1.848  21.734  1.00 40.25           C  
ATOM   2404  CD  GLN C 161     -10.205  -2.484  22.354  1.00 40.25           C  
ATOM   2405  NE2 GLN C 161     -10.638  -3.608  21.793  1.00 40.25           N  
ATOM   2406  OE1 GLN C 161     -10.762  -1.969  23.329  1.00 40.25           O  
TER    2407      GLN C 161                                                      
ENDMDL                                                                          
END                                                                             
