# Supplementary material for: AI-guided pipeline for protein–protein interaction drug discovery identifies a SARS-CoV-2 inhibitor
Source: Mol Syst Biol. 2024 Mar 11;20(4):428–57. doi: 10.1038/s44320-024-00019-8 (PMC10987651; doi:10.1038/s44320-024-00019-8)
Supplement: Supplementary file 12 — Source Data Fig. 2 [file 44320_2024_19_MOESM12_ESM.zip › Source Data Figure EV3-EV4/ColabFold/CBLB_GRB2_unrelaxed_rank_1_model_4.pdb]

MODEL     1                                                                     
ATOM      1  N   MET B   1      -4.024  30.745  72.919  1.00 23.14           N  
ATOM      2  CA  MET B   1      -5.283  30.774  73.659  1.00 23.14           C  
ATOM      3  C   MET B   1      -6.022  32.086  73.425  1.00 23.14           C  
ATOM      4  CB  MET B   1      -5.032  30.574  75.155  1.00 23.14           C  
ATOM      5  O   MET B   1      -7.254  32.114  73.403  1.00 23.14           O  
ATOM      6  CG  MET B   1      -5.139  29.127  75.607  1.00 23.14           C  
ATOM      7  SD  MET B   1      -5.226  28.965  77.433  1.00 23.14           S  
ATOM      8  CE  MET B   1      -4.977  27.176  77.608  1.00 23.14           C  
ATOM      9  N   ALA B   2      -5.341  33.027  73.782  1.00 23.23           N  
ATOM     10  CA  ALA B   2      -5.864  34.218  74.445  1.00 23.23           C  
ATOM     11  C   ALA B   2      -6.711  35.052  73.487  1.00 23.23           C  
ATOM     12  CB  ALA B   2      -4.720  35.058  75.008  1.00 23.23           C  
ATOM     13  O   ALA B   2      -6.492  35.029  72.274  1.00 23.23           O  
ATOM     14  N   ASN B   3      -7.522  35.897  74.136  1.00 24.80           N  
ATOM     15  CA  ASN B   3      -8.876  36.385  73.895  1.00 24.80           C  
ATOM     16  C   ASN B   3      -8.898  37.471  72.824  1.00 24.80           C  
ATOM     17  CB  ASN B   3      -9.497  36.907  75.193  1.00 24.80           C  
ATOM     18  O   ASN B   3      -7.846  37.917  72.364  1.00 24.80           O  
ATOM     19  CG  ASN B   3     -10.553  35.974  75.752  1.00 24.80           C  
ATOM     20  ND2 ASN B   3     -11.079  36.308  76.924  1.00 24.80           N  
ATOM     21  OD1 ASN B   3     -10.894  34.961  75.134  1.00 24.80           O  
ATOM     22  N   SER B   4      -9.346  38.709  73.203  1.00 24.79           N  
ATOM     23  CA  SER B   4     -10.571  39.409  72.830  1.00 24.79           C  
ATOM     24  C   SER B   4     -10.278  40.574  71.891  1.00 24.79           C  
ATOM     25  CB  SER B   4     -11.298  39.918  74.076  1.00 24.79           C  
ATOM     26  O   SER B   4     -10.994  40.781  70.908  1.00 24.79           O  
ATOM     27  OG  SER B   4     -10.980  39.122  75.204  1.00 24.79           O  
ATOM     28  N   MET B   5      -9.520  41.595  72.352  1.00 18.79           N  
ATOM     29  CA  MET B   5     -10.227  42.858  72.540  1.00 18.79           C  
ATOM     30  C   MET B   5     -10.322  43.630  71.228  1.00 18.79           C  
ATOM     31  CB  MET B   5      -9.529  43.713  73.600  1.00 18.79           C  
ATOM     32  O   MET B   5     -11.411  44.037  70.821  1.00 18.79           O  
ATOM     33  CG  MET B   5      -9.855  43.305  75.028  1.00 18.79           C  
ATOM     34  SD  MET B   5      -9.434  44.612  76.245  1.00 18.79           S  
ATOM     35  CE  MET B   5     -10.022  43.829  77.772  1.00 18.79           C  
ATOM     36  N   ASN B   6      -9.515  44.694  71.050  1.00 18.50           N  
ATOM     37  CA  ASN B   6      -9.987  46.071  71.138  1.00 18.50           C  
ATOM     38  C   ASN B   6     -10.275  46.654  69.757  1.00 18.50           C  
ATOM     39  CB  ASN B   6      -8.970  46.941  71.880  1.00 18.50           C  
ATOM     40  O   ASN B   6     -11.352  47.207  69.525  1.00 18.50           O  
ATOM     41  CG  ASN B   6      -9.324  47.137  73.340  1.00 18.50           C  
ATOM     42  ND2 ASN B   6      -8.451  47.814  74.077  1.00 18.50           N  
ATOM     43  OD1 ASN B   6     -10.375  46.684  73.803  1.00 18.50           O  
ATOM     44  N   GLY B   7      -9.324  47.366  69.071  1.00 19.33           N  
ATOM     45  CA  GLY B   7      -9.341  48.811  68.903  1.00 19.33           C  
ATOM     46  C   GLY B   7      -9.947  49.251  67.585  1.00 19.33           C  
ATOM     47  O   GLY B   7     -10.292  48.418  66.745  1.00 19.33           O  
ATOM     48  N   ARG B   8      -9.600  50.494  67.080  1.00 21.56           N  
ATOM     49  CA  ARG B   8     -10.317  51.705  66.692  1.00 21.56           C  
ATOM     50  C   ARG B   8     -10.595  51.720  65.193  1.00 21.56           C  
ATOM     51  CB  ARG B   8      -9.523  52.951  67.091  1.00 21.56           C  
ATOM     52  O   ARG B   8     -11.723  51.979  64.768  1.00 21.56           O  
ATOM     53  CG  ARG B   8     -10.060  53.654  68.326  1.00 21.56           C  
ATOM     54  CD  ARG B   8      -9.272  54.918  68.643  1.00 21.56           C  
ATOM     55  NE  ARG B   8      -9.873  55.666  69.744  1.00 21.56           N  
ATOM     56  NH1 ARG B   8      -8.318  57.374  69.705  1.00 21.56           N  
ATOM     57  NH2 ARG B   8     -10.031  57.412  71.227  1.00 21.56           N  
ATOM     58  CZ  ARG B   8      -9.406  56.816  70.223  1.00 21.56           C  
ATOM     59  N   ASN B   9      -9.611  52.073  64.330  1.00 17.91           N  
ATOM     60  CA  ASN B   9      -9.663  53.329  63.591  1.00 17.91           C  
ATOM     61  C   ASN B   9     -10.290  53.143  62.212  1.00 17.91           C  
ATOM     62  CB  ASN B   9      -8.263  53.933  63.460  1.00 17.91           C  
ATOM     63  O   ASN B   9     -10.007  52.161  61.524  1.00 17.91           O  
ATOM     64  CG  ASN B   9      -8.058  55.135  64.361  1.00 17.91           C  
ATOM     65  ND2 ASN B   9      -6.803  55.518  64.563  1.00 17.91           N  
ATOM     66  OD1 ASN B   9      -9.021  55.713  64.873  1.00 17.91           O  
ATOM     67  N   PRO B  10     -11.096  54.137  61.652  1.00 22.59           N  
ATOM     68  CA  PRO B  10     -12.218  54.097  60.711  1.00 22.59           C  
ATOM     69  C   PRO B  10     -11.763  54.087  59.253  1.00 22.59           C  
ATOM     70  CB  PRO B  10     -12.995  55.375  61.032  1.00 22.59           C  
ATOM     71  O   PRO B  10     -12.594  54.160  58.343  1.00 22.59           O  
ATOM     72  CG  PRO B  10     -12.094  56.153  61.937  1.00 22.59           C  
ATOM     73  CD  PRO B  10     -10.820  55.380  62.120  1.00 22.59           C  
ATOM     74  N   GLY B  11     -10.519  54.281  58.958  1.00 18.63           N  
ATOM     75  CA  GLY B  11     -10.340  55.311  57.947  1.00 18.63           C  
ATOM     76  C   GLY B  11     -10.974  54.956  56.615  1.00 18.63           C  
ATOM     77  O   GLY B  11     -11.491  53.850  56.443  1.00 18.63           O  
ATOM     78  N   GLY B  12     -10.549  55.647  55.530  1.00 19.59           N  
ATOM     79  CA  GLY B  12     -11.130  56.470  54.482  1.00 19.59           C  
ATOM     80  C   GLY B  12     -11.408  55.701  53.204  1.00 19.59           C  
ATOM     81  O   GLY B  12     -12.506  55.783  52.650  1.00 19.59           O  
ATOM     82  N   ARG B  13     -10.418  55.147  52.554  1.00 20.42           N  
ATOM     83  CA  ARG B  13     -10.156  55.540  51.173  1.00 20.42           C  
ATOM     84  C   ARG B  13     -10.981  54.704  50.200  1.00 20.42           C  
ATOM     85  CB  ARG B  13      -8.667  55.405  50.848  1.00 20.42           C  
ATOM     86  O   ARG B  13     -10.990  53.474  50.284  1.00 20.42           O  
ATOM     87  CG  ARG B  13      -7.915  56.726  50.849  1.00 20.42           C  
ATOM     88  CD  ARG B  13      -6.448  56.540  50.485  1.00 20.42           C  
ATOM     89  NE  ARG B  13      -5.723  57.807  50.505  1.00 20.42           N  
ATOM     90  NH1 ARG B  13      -3.793  56.955  49.563  1.00 20.42           N  
ATOM     91  NH2 ARG B  13      -3.914  59.172  50.131  1.00 20.42           N  
ATOM     92  CZ  ARG B  13      -4.478  57.975  50.066  1.00 20.42           C  
ATOM     93  N   GLY B  14     -11.868  55.330  49.443  1.00 22.68           N  
ATOM     94  CA  GLY B  14     -13.005  54.885  48.652  1.00 22.68           C  
ATOM     95  C   GLY B  14     -12.601  54.204  47.358  1.00 22.68           C  
ATOM     96  O   GLY B  14     -13.410  54.086  46.435  1.00 22.68           O  
ATOM     97  N   GLY B  15     -11.484  53.556  47.300  1.00 20.85           N  
ATOM     98  CA  GLY B  15     -10.973  53.483  45.940  1.00 20.85           C  
ATOM     99  C   GLY B  15     -11.923  52.787  44.983  1.00 20.85           C  
ATOM    100  O   GLY B  15     -12.719  51.941  45.396  1.00 20.85           O  
ATOM    101  N   ASN B  16     -12.137  53.365  43.788  1.00 23.88           N  
ATOM    102  CA  ASN B  16     -13.171  53.356  42.759  1.00 23.88           C  
ATOM    103  C   ASN B  16     -13.166  52.050  41.969  1.00 23.88           C  
ATOM    104  CB  ASN B  16     -13.000  54.548  41.815  1.00 23.88           C  
ATOM    105  O   ASN B  16     -12.105  51.566  41.569  1.00 23.88           O  
ATOM    106  CG  ASN B  16     -14.183  55.495  41.848  1.00 23.88           C  
ATOM    107  ND2 ASN B  16     -13.978  56.718  41.376  1.00 23.88           N  
ATOM    108  OD1 ASN B  16     -15.274  55.129  42.296  1.00 23.88           O  
ATOM    109  N   PRO B  17     -14.297  51.300  41.861  1.00 27.18           N  
ATOM    110  CA  PRO B  17     -14.591  49.896  41.565  1.00 27.18           C  
ATOM    111  C   PRO B  17     -14.345  49.537  40.101  1.00 27.18           C  
ATOM    112  CB  PRO B  17     -16.075  49.765  41.917  1.00 27.18           C  
ATOM    113  O   PRO B  17     -14.572  48.394  39.696  1.00 27.18           O  
ATOM    114  CG  PRO B  17     -16.532  51.165  42.172  1.00 27.18           C  
ATOM    115  CD  PRO B  17     -15.361  52.088  41.996  1.00 27.18           C  
ATOM    116  N   ARG B  18     -14.148  50.513  39.157  1.00 26.68           N  
ATOM    117  CA  ARG B  18     -14.987  50.355  37.973  1.00 26.68           C  
ATOM    118  C   ARG B  18     -14.377  49.351  37.000  1.00 26.68           C  
ATOM    119  CB  ARG B  18     -15.191  51.702  37.275  1.00 26.68           C  
ATOM    120  O   ARG B  18     -14.918  49.121  35.917  1.00 26.68           O  
ATOM    121  CG  ARG B  18     -16.338  52.522  37.844  1.00 26.68           C  
ATOM    122  CD  ARG B  18     -16.619  53.758  37.001  1.00 26.68           C  
ATOM    123  NE  ARG B  18     -17.752  54.519  37.521  1.00 26.68           N  
ATOM    124  NH1 ARG B  18     -17.730  56.100  35.836  1.00 26.68           N  
ATOM    125  NH2 ARG B  18     -19.286  56.228  37.514  1.00 26.68           N  
ATOM    126  CZ  ARG B  18     -18.253  55.614  36.956  1.00 26.68           C  
ATOM    127  N   LYS B  19     -13.148  48.865  37.154  1.00 25.56           N  
ATOM    128  CA  LYS B  19     -12.342  48.596  35.966  1.00 25.56           C  
ATOM    129  C   LYS B  19     -12.808  47.325  35.262  1.00 25.56           C  
ATOM    130  CB  LYS B  19     -10.863  48.478  36.337  1.00 25.56           C  
ATOM    131  O   LYS B  19     -12.064  46.738  34.474  1.00 25.56           O  
ATOM    132  CG  LYS B  19     -10.105  49.796  36.289  1.00 25.56           C  
ATOM    133  CD  LYS B  19      -8.612  49.591  36.511  1.00 25.56           C  
ATOM    134  CE  LYS B  19      -7.856  50.913  36.489  1.00 25.56           C  
ATOM    135  NZ  LYS B  19      -6.407  50.727  36.798  1.00 25.56           N  
ATOM    136  N   GLY B  20     -13.968  46.725  35.495  1.00 26.46           N  
ATOM    137  CA  GLY B  20     -14.186  45.325  35.168  1.00 26.46           C  
ATOM    138  C   GLY B  20     -14.207  45.057  33.675  1.00 26.46           C  
ATOM    139  O   GLY B  20     -14.052  43.914  33.242  1.00 26.46           O  
ATOM    140  N   ARG B  21     -14.831  45.942  32.804  1.00 25.78           N  
ATOM    141  CA  ARG B  21     -15.713  45.646  31.680  1.00 25.78           C  
ATOM    142  C   ARG B  21     -14.911  45.250  30.445  1.00 25.78           C  
ATOM    143  CB  ARG B  21     -16.604  46.848  31.364  1.00 25.78           C  
ATOM    144  O   ARG B  21     -15.475  44.762  29.463  1.00 25.78           O  
ATOM    145  CG  ARG B  21     -17.965  46.802  32.040  1.00 25.78           C  
ATOM    146  CD  ARG B  21     -18.857  47.951  31.592  1.00 25.78           C  
ATOM    147  NE  ARG B  21     -20.142  47.938  32.285  1.00 25.78           N  
ATOM    148  NH1 ARG B  21     -21.114  49.552  30.948  1.00 25.78           N  
ATOM    149  NH2 ARG B  21     -22.307  48.605  32.661  1.00 25.78           N  
ATOM    150  CZ  ARG B  21     -21.185  48.698  31.963  1.00 25.78           C  
ATOM    151  N   ILE B  22     -13.541  45.525  30.338  1.00 24.19           N  
ATOM    152  CA  ILE B  22     -12.944  45.865  29.051  1.00 24.19           C  
ATOM    153  C   ILE B  22     -12.642  44.589  28.269  1.00 24.19           C  
ATOM    154  CB  ILE B  22     -11.657  46.702  29.229  1.00 24.19           C  
ATOM    155  O   ILE B  22     -12.386  44.638  27.064  1.00 24.19           O  
ATOM    156  CG1 ILE B  22     -11.993  48.085  29.798  1.00 24.19           C  
ATOM    157  CG2 ILE B  22     -10.905  46.824  27.901  1.00 24.19           C  
ATOM    158  CD1 ILE B  22     -10.781  48.863  30.290  1.00 24.19           C  
ATOM    159  N   LEU B  23     -12.567  43.367  28.889  1.00 26.17           N  
ATOM    160  CA  LEU B  23     -11.812  42.308  28.226  1.00 26.17           C  
ATOM    161  C   LEU B  23     -12.614  41.707  27.077  1.00 26.17           C  
ATOM    162  CB  LEU B  23     -11.433  41.214  29.227  1.00 26.17           C  
ATOM    163  O   LEU B  23     -12.083  40.919  26.290  1.00 26.17           O  
ATOM    164  CG  LEU B  23     -10.068  41.356  29.902  1.00 26.17           C  
ATOM    165  CD1 LEU B  23     -10.161  40.968  31.374  1.00 26.17           C  
ATOM    166  CD2 LEU B  23      -9.025  40.506  29.185  1.00 26.17           C  
ATOM    167  N   GLY B  24     -14.041  41.750  27.023  1.00 26.38           N  
ATOM    168  CA  GLY B  24     -14.956  41.031  26.151  1.00 26.38           C  
ATOM    169  C   GLY B  24     -14.852  41.453  24.698  1.00 26.38           C  
ATOM    170  O   GLY B  24     -15.257  40.712  23.800  1.00 26.38           O  
ATOM    171  N   ILE B  25     -14.439  42.790  24.375  1.00 29.01           N  
ATOM    172  CA  ILE B  25     -14.631  43.535  23.135  1.00 29.01           C  
ATOM    173  C   ILE B  25     -13.655  43.030  22.075  1.00 29.01           C  
ATOM    174  CB  ILE B  25     -14.447  45.053  23.353  1.00 29.01           C  
ATOM    175  O   ILE B  25     -13.925  43.129  20.875  1.00 29.01           O  
ATOM    176  CG1 ILE B  25     -15.458  45.571  24.383  1.00 29.01           C  
ATOM    177  CG2 ILE B  25     -14.580  45.809  22.028  1.00 29.01           C  
ATOM    178  CD1 ILE B  25     -15.201  47.001  24.838  1.00 29.01           C  
ATOM    179  N   ILE B  26     -12.451  42.370  22.438  1.00 28.51           N  
ATOM    180  CA  ILE B  26     -11.332  42.228  21.513  1.00 28.51           C  
ATOM    181  C   ILE B  26     -11.645  41.141  20.487  1.00 28.51           C  
ATOM    182  CB  ILE B  26     -10.020  41.899  22.259  1.00 28.51           C  
ATOM    183  O   ILE B  26     -11.364  41.302  19.298  1.00 28.51           O  
ATOM    184  CG1 ILE B  26      -9.685  43.008  23.264  1.00 28.51           C  
ATOM    185  CG2 ILE B  26      -8.871  41.693  21.267  1.00 28.51           C  
ATOM    186  CD1 ILE B  26      -8.528  42.670  24.195  1.00 28.51           C  
ATOM    187  N   ASP B  27     -12.392  39.986  20.908  1.00 30.44           N  
ATOM    188  CA  ASP B  27     -12.559  38.847  20.010  1.00 30.44           C  
ATOM    189  C   ASP B  27     -13.511  39.185  18.866  1.00 30.44           C  
ATOM    190  CB  ASP B  27     -13.072  37.628  20.779  1.00 30.44           C  
ATOM    191  O   ASP B  27     -13.340  38.700  17.745  1.00 30.44           O  
ATOM    192  CG  ASP B  27     -11.955  36.778  21.357  1.00 30.44           C  
ATOM    193  OD1 ASP B  27     -10.809  36.860  20.865  1.00 30.44           O  
ATOM    194  OD2 ASP B  27     -12.223  36.017  22.312  1.00 30.44           O  
ATOM    195  N   ALA B  28     -14.659  40.083  19.096  1.00 28.73           N  
ATOM    196  CA  ALA B  28     -15.725  40.404  18.151  1.00 28.73           C  
ATOM    197  C   ALA B  28     -15.193  41.226  16.982  1.00 28.73           C  
ATOM    198  CB  ALA B  28     -16.853  41.154  18.856  1.00 28.73           C  
ATOM    199  O   ALA B  28     -15.778  41.225  15.896  1.00 28.73           O  
ATOM    200  N   ILE B  29     -14.177  42.146  17.190  1.00 32.98           N  
ATOM    201  CA  ILE B  29     -13.712  43.089  16.178  1.00 32.98           C  
ATOM    202  C   ILE B  29     -13.014  42.332  15.050  1.00 32.98           C  
ATOM    203  CB  ILE B  29     -12.760  44.144  16.785  1.00 32.98           C  
ATOM    204  O   ILE B  29     -13.047  42.760  13.894  1.00 32.98           O  
ATOM    205  CG1 ILE B  29     -13.496  44.988  17.831  1.00 32.98           C  
ATOM    206  CG2 ILE B  29     -12.166  45.030  15.686  1.00 32.98           C  
ATOM    207  CD1 ILE B  29     -12.591  45.926  18.618  1.00 32.98           C  
ATOM    208  N   GLN B  30     -12.434  41.143  15.347  1.00 30.95           N  
ATOM    209  CA  GLN B  30     -11.638  40.496  14.309  1.00 30.95           C  
ATOM    210  C   GLN B  30     -12.520  40.008  13.164  1.00 30.95           C  
ATOM    211  CB  GLN B  30     -10.841  39.329  14.893  1.00 30.95           C  
ATOM    212  O   GLN B  30     -12.078  39.949  12.014  1.00 30.95           O  
ATOM    213  CG  GLN B  30      -9.355  39.620  15.057  1.00 30.95           C  
ATOM    214  CD  GLN B  30      -8.615  38.508  15.776  1.00 30.95           C  
ATOM    215  NE2 GLN B  30      -7.300  38.655  15.901  1.00 30.95           N  
ATOM    216  OE1 GLN B  30      -9.220  37.526  16.217  1.00 30.95           O  
ATOM    217  N   ASP B  31     -13.855  39.614  13.404  1.00 32.66           N  
ATOM    218  CA  ASP B  31     -14.739  39.115  12.355  1.00 32.66           C  
ATOM    219  C   ASP B  31     -15.110  40.226  11.375  1.00 32.66           C  
ATOM    220  CB  ASP B  31     -16.004  38.506  12.963  1.00 32.66           C  
ATOM    221  O   ASP B  31     -15.458  39.954  10.224  1.00 32.66           O  
ATOM    222  CG  ASP B  31     -15.824  37.056  13.377  1.00 32.66           C  
ATOM    223  OD1 ASP B  31     -14.835  36.419  12.954  1.00 32.66           O  
ATOM    224  OD2 ASP B  31     -16.681  36.545  14.130  1.00 32.66           O  
ATOM    225  N   ALA B  32     -15.466  41.457  11.856  1.00 30.25           N  
ATOM    226  CA  ALA B  32     -15.946  42.471  10.921  1.00 30.25           C  
ATOM    227  C   ALA B  32     -14.843  42.889   9.952  1.00 30.25           C  
ATOM    228  CB  ALA B  32     -16.473  43.687  11.678  1.00 30.25           C  
ATOM    229  O   ALA B  32     -15.087  43.657   9.019  1.00 30.25           O  
ATOM    230  N   VAL B  33     -13.579  42.849  10.493  1.00 30.96           N  
ATOM    231  CA  VAL B  33     -12.545  43.288   9.561  1.00 30.96           C  
ATOM    232  C   VAL B  33     -12.403  42.272   8.430  1.00 30.96           C  
ATOM    233  CB  VAL B  33     -11.188  43.487  10.272  1.00 30.96           C  
ATOM    234  O   VAL B  33     -12.485  41.063   8.660  1.00 30.96           O  
ATOM    235  CG1 VAL B  33     -10.225  44.275   9.386  1.00 30.96           C  
ATOM    236  CG2 VAL B  33     -11.387  44.195  11.612  1.00 30.96           C  
ATOM    237  N   GLY B  34     -12.877  42.581   7.203  1.00 29.71           N  
ATOM    238  CA  GLY B  34     -12.773  41.742   6.020  1.00 29.71           C  
ATOM    239  C   GLY B  34     -11.548  40.846   6.029  1.00 29.71           C  
ATOM    240  O   GLY B  34     -10.707  40.945   6.925  1.00 29.71           O  
ATOM    241  N   PRO B  35     -11.585  39.580   5.443  1.00 33.47           N  
ATOM    242  CA  PRO B  35     -10.379  38.750   5.476  1.00 33.47           C  
ATOM    243  C   PRO B  35      -9.096  39.568   5.354  1.00 33.47           C  
ATOM    244  CB  PRO B  35     -10.554  37.825   4.269  1.00 33.47           C  
ATOM    245  O   PRO B  35      -9.072  40.586   4.659  1.00 33.47           O  
ATOM    246  CG  PRO B  35     -11.753  38.356   3.552  1.00 33.47           C  
ATOM    247  CD  PRO B  35     -12.312  39.504   4.342  1.00 33.47           C  
ATOM    248  N   PRO B  36      -8.195  39.674   6.422  1.00 35.37           N  
ATOM    249  CA  PRO B  36      -6.990  40.429   6.074  1.00 35.37           C  
ATOM    250  C   PRO B  36      -6.563  40.223   4.622  1.00 35.37           C  
ATOM    251  CB  PRO B  36      -5.936  39.876   7.036  1.00 35.37           C  
ATOM    252  O   PRO B  36      -6.800  39.156   4.051  1.00 35.37           O  
ATOM    253  CG  PRO B  36      -6.595  38.707   7.693  1.00 35.37           C  
ATOM    254  CD  PRO B  36      -8.017  38.630   7.215  1.00 35.37           C  
ATOM    255  N   LYS B  37      -6.612  41.235   3.814  1.00 38.99           N  
ATOM    256  CA  LYS B  37      -6.012  41.124   2.488  1.00 38.99           C  
ATOM    257  C   LYS B  37      -4.765  40.245   2.520  1.00 38.99           C  
ATOM    258  CB  LYS B  37      -5.663  42.508   1.939  1.00 38.99           C  
ATOM    259  O   LYS B  37      -3.861  40.470   3.328  1.00 38.99           O  
ATOM    260  CG  LYS B  37      -6.800  43.179   1.183  1.00 38.99           C  
ATOM    261  CD  LYS B  37      -6.366  44.512   0.587  1.00 38.99           C  
ATOM    262  CE  LYS B  37      -7.516  45.207  -0.129  1.00 38.99           C  
ATOM    263  NZ  LYS B  37      -7.170  46.612  -0.500  1.00 38.99           N  
ATOM    264  N   GLN B  38      -4.883  38.883   2.258  1.00 46.43           N  
ATOM    265  CA  GLN B  38      -3.722  38.001   2.193  1.00 46.43           C  
ATOM    266  C   GLN B  38      -2.525  38.713   1.569  1.00 46.43           C  
ATOM    267  CB  GLN B  38      -4.053  36.736   1.399  1.00 46.43           C  
ATOM    268  O   GLN B  38      -2.641  39.309   0.496  1.00 46.43           O  
ATOM    269  CG  GLN B  38      -4.478  35.559   2.267  1.00 46.43           C  
ATOM    270  CD  GLN B  38      -5.128  34.445   1.468  1.00 46.43           C  
ATOM    271  NE2 GLN B  38      -5.643  33.438   2.165  1.00 46.43           N  
ATOM    272  OE1 GLN B  38      -5.168  34.490   0.234  1.00 46.43           O  
ATOM    273  N   ALA B  39      -1.464  39.172   2.378  1.00 45.79           N  
ATOM    274  CA  ALA B  39      -0.232  39.748   1.847  1.00 45.79           C  
ATOM    275  C   ALA B  39       0.244  38.985   0.613  1.00 45.79           C  
ATOM    276  CB  ALA B  39       0.857  39.753   2.917  1.00 45.79           C  
ATOM    277  O   ALA B  39       0.003  37.782   0.489  1.00 45.79           O  
ATOM    278  N   ALA B  40       0.479  39.624  -0.441  1.00 51.59           N  
ATOM    279  CA  ALA B  40       1.129  39.081  -1.631  1.00 51.59           C  
ATOM    280  C   ALA B  40       2.338  38.229  -1.255  1.00 51.59           C  
ATOM    281  CB  ALA B  40       1.548  40.210  -2.570  1.00 51.59           C  
ATOM    282  O   ALA B  40       3.076  38.564  -0.325  1.00 51.59           O  
ATOM    283  N   ALA B  41       2.321  36.964  -1.423  1.00 65.61           N  
ATOM    284  CA  ALA B  41       3.474  36.079  -1.277  1.00 65.61           C  
ATOM    285  C   ALA B  41       4.561  36.424  -2.292  1.00 65.61           C  
ATOM    286  CB  ALA B  41       3.049  34.621  -1.432  1.00 65.61           C  
ATOM    287  O   ALA B  41       4.797  35.670  -3.239  1.00 65.61           O  
ATOM    288  N   ASP B  42       5.005  37.567  -2.088  1.00 76.23           N  
ATOM    289  CA  ASP B  42       6.091  38.017  -2.954  1.00 76.23           C  
ATOM    290  C   ASP B  42       7.450  37.782  -2.299  1.00 76.23           C  
ATOM    291  CB  ASP B  42       5.923  39.498  -3.301  1.00 76.23           C  
ATOM    292  O   ASP B  42       7.532  37.174  -1.230  1.00 76.23           O  
ATOM    293  CG  ASP B  42       5.916  40.396  -2.077  1.00 76.23           C  
ATOM    294  OD1 ASP B  42       6.236  39.918  -0.967  1.00 76.23           O  
ATOM    295  OD2 ASP B  42       5.586  41.593  -2.223  1.00 76.23           O  
ATOM    296  N   ARG B  43       8.497  38.176  -2.985  1.00 78.96           N  
ATOM    297  CA  ARG B  43       9.865  37.941  -2.533  1.00 78.96           C  
ATOM    298  C   ARG B  43      10.105  38.569  -1.164  1.00 78.96           C  
ATOM    299  CB  ARG B  43      10.869  38.496  -3.547  1.00 78.96           C  
ATOM    300  O   ARG B  43      10.734  37.959  -0.297  1.00 78.96           O  
ATOM    301  CG  ARG B  43      12.227  37.813  -3.505  1.00 78.96           C  
ATOM    302  CD  ARG B  43      13.119  38.263  -4.653  1.00 78.96           C  
ATOM    303  NE  ARG B  43      14.458  37.688  -4.553  1.00 78.96           N  
ATOM    304  NH1 ARG B  43      15.257  38.690  -6.475  1.00 78.96           N  
ATOM    305  NH2 ARG B  43      16.622  37.330  -5.233  1.00 78.96           N  
ATOM    306  CZ  ARG B  43      15.443  37.904  -5.421  1.00 78.96           C  
ATOM    307  N   ARG B  44       9.538  39.729  -0.880  1.00 85.78           N  
ATOM    308  CA  ARG B  44       9.723  40.425   0.390  1.00 85.78           C  
ATOM    309  C   ARG B  44       9.074  39.655   1.536  1.00 85.78           C  
ATOM    310  CB  ARG B  44       9.147  41.840   0.317  1.00 85.78           C  
ATOM    311  O   ARG B  44       9.651  39.540   2.619  1.00 85.78           O  
ATOM    312  CG  ARG B  44       9.713  42.790   1.360  1.00 85.78           C  
ATOM    313  CD  ARG B  44       9.162  44.200   1.197  1.00 85.78           C  
ATOM    314  NE  ARG B  44       9.736  45.120   2.175  1.00 85.78           N  
ATOM    315  NH1 ARG B  44       8.529  46.957   1.464  1.00 85.78           N  
ATOM    316  NH2 ARG B  44      10.006  47.154   3.206  1.00 85.78           N  
ATOM    317  CZ  ARG B  44       9.423  46.408   2.279  1.00 85.78           C  
ATOM    318  N   THR B  45       7.923  39.152   1.282  1.00 88.86           N  
ATOM    319  CA  THR B  45       7.206  38.398   2.305  1.00 88.86           C  
ATOM    320  C   THR B  45       7.943  37.104   2.638  1.00 88.86           C  
ATOM    321  CB  THR B  45       5.770  38.073   1.854  1.00 88.86           C  
ATOM    322  O   THR B  45       8.003  36.701   3.802  1.00 88.86           O  
ATOM    323  CG2 THR B  45       4.968  37.440   2.987  1.00 88.86           C  
ATOM    324  OG1 THR B  45       5.119  39.281   1.441  1.00 88.86           O  
ATOM    325  N   VAL B  46       8.448  36.425   1.645  1.00 89.33           N  
ATOM    326  CA  VAL B  46       9.204  35.193   1.844  1.00 89.33           C  
ATOM    327  C   VAL B  46      10.468  35.487   2.650  1.00 89.33           C  
ATOM    328  CB  VAL B  46       9.572  34.529   0.499  1.00 89.33           C  
ATOM    329  O   VAL B  46      10.841  34.714   3.535  1.00 89.33           O  
ATOM    330  CG1 VAL B  46      10.475  33.317   0.724  1.00 89.33           C  
ATOM    331  CG2 VAL B  46       8.309  34.124  -0.259  1.00 89.33           C  
ATOM    332  N   GLU B  47      11.079  36.622   2.433  1.00 86.99           N  
ATOM    333  CA  GLU B  47      12.274  37.025   3.168  1.00 86.99           C  
ATOM    334  C   GLU B  47      11.957  37.290   4.636  1.00 86.99           C  
ATOM    335  CB  GLU B  47      12.902  38.268   2.533  1.00 86.99           C  
ATOM    336  O   GLU B  47      12.749  36.954   5.519  1.00 86.99           O  
ATOM    337  CG  GLU B  47      13.662  37.985   1.245  1.00 86.99           C  
ATOM    338  CD  GLU B  47      14.258  39.232   0.613  1.00 86.99           C  
ATOM    339  OE1 GLU B  47      14.938  39.117  -0.433  1.00 86.99           O  
ATOM    340  OE2 GLU B  47      14.045  40.333   1.168  1.00 86.99           O  
ATOM    341  N   LYS B  48      10.777  37.977   4.888  1.00 92.07           N  
ATOM    342  CA  LYS B  48      10.334  38.183   6.264  1.00 92.07           C  
ATOM    343  C   LYS B  48      10.201  36.854   7.002  1.00 92.07           C  
ATOM    344  CB  LYS B  48       9.003  38.935   6.294  1.00 92.07           C  
ATOM    345  O   LYS B  48      10.549  36.755   8.181  1.00 92.07           O  
ATOM    346  CG  LYS B  48       9.131  40.431   6.048  1.00 92.07           C  
ATOM    347  CD  LYS B  48       7.784  41.133   6.155  1.00 92.07           C  
ATOM    348  CE  LYS B  48       7.887  42.604   5.776  1.00 92.07           C  
ATOM    349  NZ  LYS B  48       6.560  43.286   5.839  1.00 92.07           N  
ATOM    350  N   THR B  49       9.681  35.853   6.313  1.00 91.23           N  
ATOM    351  CA  THR B  49       9.532  34.525   6.899  1.00 91.23           C  
ATOM    352  C   THR B  49      10.895  33.922   7.225  1.00 91.23           C  
ATOM    353  CB  THR B  49       8.763  33.582   5.955  1.00 91.23           C  
ATOM    354  O   THR B  49      11.057  33.261   8.253  1.00 91.23           O  
ATOM    355  CG2 THR B  49       8.439  32.260   6.644  1.00 91.23           C  
ATOM    356  OG1 THR B  49       7.540  34.211   5.553  1.00 91.23           O  
ATOM    357  N   TRP B  50      11.849  34.193   6.396  1.00 89.13           N  
ATOM    358  CA  TRP B  50      13.204  33.699   6.615  1.00 89.13           C  
ATOM    359  C   TRP B  50      13.785  34.259   7.910  1.00 89.13           C  
ATOM    360  CB  TRP B  50      14.108  34.066   5.435  1.00 89.13           C  
ATOM    361  O   TRP B  50      14.373  33.521   8.704  1.00 89.13           O  
ATOM    362  CG  TRP B  50      14.268  32.968   4.427  1.00 89.13           C  
ATOM    363  CD1 TRP B  50      14.190  31.622   4.654  1.00 89.13           C  
ATOM    364  CD2 TRP B  50      14.540  33.124   3.030  1.00 89.13           C  
ATOM    365  CE2 TRP B  50      14.612  31.829   2.471  1.00 89.13           C  
ATOM    366  CE3 TRP B  50      14.728  34.235   2.197  1.00 89.13           C  
ATOM    367  NE1 TRP B  50      14.396  30.932   3.482  1.00 89.13           N  
ATOM    368  CH2 TRP B  50      15.046  32.718   0.321  1.00 89.13           C  
ATOM    369  CZ2 TRP B  50      14.865  31.615   1.114  1.00 89.13           C  
ATOM    370  CZ3 TRP B  50      14.979  34.019   0.847  1.00 89.13           C  
ATOM    371  N   LYS B  51      13.559  35.566   8.156  1.00 91.32           N  
ATOM    372  CA  LYS B  51      14.068  36.207   9.365  1.00 91.32           C  
ATOM    373  C   LYS B  51      13.432  35.608  10.616  1.00 91.32           C  
ATOM    374  CB  LYS B  51      13.816  37.715   9.320  1.00 91.32           C  
ATOM    375  O   LYS B  51      14.115  35.374  11.615  1.00 91.32           O  
ATOM    376  CG  LYS B  51      14.681  38.458   8.312  1.00 91.32           C  
ATOM    377  CD  LYS B  51      14.398  39.954   8.328  1.00 91.32           C  
ATOM    378  CE  LYS B  51      15.181  40.684   7.245  1.00 91.32           C  
ATOM    379  NZ  LYS B  51      14.798  42.125   7.161  1.00 91.32           N  
ATOM    380  N   LEU B  52      12.178  35.405  10.505  1.00 94.89           N  
ATOM    381  CA  LEU B  52      11.471  34.804  11.631  1.00 94.89           C  
ATOM    382  C   LEU B  52      11.983  33.393  11.903  1.00 94.89           C  
ATOM    383  CB  LEU B  52       9.965  34.770  11.363  1.00 94.89           C  
ATOM    384  O   LEU B  52      12.233  33.030  13.055  1.00 94.89           O  
ATOM    385  CG  LEU B  52       9.238  36.116  11.403  1.00 94.89           C  
ATOM    386  CD1 LEU B  52       7.828  35.974  10.839  1.00 94.89           C  
ATOM    387  CD2 LEU B  52       9.198  36.659  12.827  1.00 94.89           C  
ATOM    388  N   MET B  53      12.144  32.540  10.843  1.00 93.40           N  
ATOM    389  CA  MET B  53      12.659  31.180  10.977  1.00 93.40           C  
ATOM    390  C   MET B  53      14.068  31.186  11.561  1.00 93.40           C  
ATOM    391  CB  MET B  53      12.657  30.468   9.623  1.00 93.40           C  
ATOM    392  O   MET B  53      14.395  30.357  12.412  1.00 93.40           O  
ATOM    393  CG  MET B  53      11.275  30.039   9.158  1.00 93.40           C  
ATOM    394  SD  MET B  53      11.338  28.910   7.713  1.00 93.40           S  
ATOM    395  CE  MET B  53      12.080  30.013   6.478  1.00 93.40           C  
ATOM    396  N   ASP B  54      14.866  32.145  11.099  1.00 87.27           N  
ATOM    397  CA  ASP B  54      16.227  32.278  11.608  1.00 87.27           C  
ATOM    398  C   ASP B  54      16.227  32.553  13.110  1.00 87.27           C  
ATOM    399  CB  ASP B  54      16.970  33.394  10.870  1.00 87.27           C  
ATOM    400  O   ASP B  54      17.034  31.986  13.850  1.00 87.27           O  
ATOM    401  CG  ASP B  54      18.474  33.340  11.073  1.00 87.27           C  
ATOM    402  OD1 ASP B  54      19.073  32.255  10.910  1.00 87.27           O  
ATOM    403  OD2 ASP B  54      19.065  34.392  11.401  1.00 87.27           O  
ATOM    404  N   LYS B  55      15.302  33.434  13.521  1.00 92.87           N  
ATOM    405  CA  LYS B  55      15.185  33.730  14.946  1.00 92.87           C  
ATOM    406  C   LYS B  55      14.818  32.479  15.739  1.00 92.87           C  
ATOM    407  CB  LYS B  55      14.144  34.825  15.182  1.00 92.87           C  
ATOM    408  O   LYS B  55      15.369  32.236  16.814  1.00 92.87           O  
ATOM    409  CG  LYS B  55      14.179  35.421  16.582  1.00 92.87           C  
ATOM    410  CD  LYS B  55      13.272  36.640  16.694  1.00 92.87           C  
ATOM    411  CE  LYS B  55      13.301  37.232  18.096  1.00 92.87           C  
ATOM    412  NZ  LYS B  55      12.440  38.448  18.202  1.00 92.87           N  
ATOM    413  N   VAL B  56      13.924  31.665  15.215  1.00 94.01           N  
ATOM    414  CA  VAL B  56      13.514  30.429  15.875  1.00 94.01           C  
ATOM    415  C   VAL B  56      14.708  29.484  15.990  1.00 94.01           C  
ATOM    416  CB  VAL B  56      12.358  29.738  15.118  1.00 94.01           C  
ATOM    417  O   VAL B  56      14.945  28.899  17.049  1.00 94.01           O  
ATOM    418  CG1 VAL B  56      12.054  28.371  15.728  1.00 94.01           C  
ATOM    419  CG2 VAL B  56      11.111  30.620  15.129  1.00 94.01           C  
ATOM    420  N   VAL B  57      15.444  29.361  14.892  1.00 87.69           N  
ATOM    421  CA  VAL B  57      16.605  28.479  14.862  1.00 87.69           C  
ATOM    422  C   VAL B  57      17.623  28.928  15.908  1.00 87.69           C  
ATOM    423  CB  VAL B  57      17.258  28.447  13.462  1.00 87.69           C  
ATOM    424  O   VAL B  57      18.150  28.107  16.663  1.00 87.69           O  
ATOM    425  CG1 VAL B  57      18.629  27.775  13.520  1.00 87.69           C  
ATOM    426  CG2 VAL B  57      16.350  27.729  12.466  1.00 87.69           C  
ATOM    427  N   ARG B  58      17.893  30.205  16.132  1.00 87.77           N  
ATOM    428  CA  ARG B  58      18.855  30.737  17.091  1.00 87.77           C  
ATOM    429  C   ARG B  58      18.410  30.462  18.524  1.00 87.77           C  
ATOM    430  CB  ARG B  58      19.047  32.241  16.882  1.00 87.77           C  
ATOM    431  O   ARG B  58      19.224  30.089  19.371  1.00 87.77           O  
ATOM    432  CG  ARG B  58      19.897  32.591  15.671  1.00 87.77           C  
ATOM    433  CD  ARG B  58      20.143  34.090  15.569  1.00 87.77           C  
ATOM    434  NE  ARG B  58      20.566  34.476  14.226  1.00 87.77           N  
ATOM    435  NH1 ARG B  58      21.884  36.241  14.925  1.00 87.77           N  
ATOM    436  NH2 ARG B  58      21.702  35.753  12.692  1.00 87.77           N  
ATOM    437  CZ  ARG B  58      21.383  35.489  13.951  1.00 87.77           C  
ATOM    438  N   LEU B  59      17.125  30.669  18.695  1.00 93.65           N  
ATOM    439  CA  LEU B  59      16.586  30.403  20.025  1.00 93.65           C  
ATOM    440  C   LEU B  59      16.722  28.926  20.381  1.00 93.65           C  
ATOM    441  CB  LEU B  59      15.116  30.825  20.102  1.00 93.65           C  
ATOM    442  O   LEU B  59      17.046  28.586  21.521  1.00 93.65           O  
ATOM    443  CG  LEU B  59      14.842  32.330  20.087  1.00 93.65           C  
ATOM    444  CD1 LEU B  59      13.360  32.596  19.843  1.00 93.65           C  
ATOM    445  CD2 LEU B  59      15.297  32.970  21.394  1.00 93.65           C  
ATOM    446  N   CYS B  60      16.550  28.072  19.389  1.00 89.82           N  
ATOM    447  CA  CYS B  60      16.573  26.630  19.608  1.00 89.82           C  
ATOM    448  C   CYS B  60      18.004  26.118  19.717  1.00 89.82           C  
ATOM    449  CB  CYS B  60      15.847  25.905  18.475  1.00 89.82           C  
ATOM    450  O   CYS B  60      18.234  25.005  20.195  1.00 89.82           O  
ATOM    451  SG  CYS B  60      14.052  26.099  18.519  1.00 89.82           S  
ATOM    452  N   GLN B  61      18.939  26.913  19.298  1.00 85.62           N  
ATOM    453  CA  GLN B  61      20.346  26.527  19.354  1.00 85.62           C  
ATOM    454  C   GLN B  61      20.939  26.808  20.731  1.00 85.62           C  
ATOM    455  CB  GLN B  61      21.147  27.262  18.277  1.00 85.62           C  
ATOM    456  O   GLN B  61      22.083  26.441  21.007  1.00 85.62           O  
ATOM    457  CG  GLN B  61      20.943  26.708  16.874  1.00 85.62           C  
ATOM    458  CD  GLN B  61      21.655  27.524  15.811  1.00 85.62           C  
ATOM    459  NE2 GLN B  61      21.905  26.910  14.660  1.00 85.62           N  
ATOM    460  OE1 GLN B  61      21.977  28.697  16.024  1.00 85.62           O  
ATOM    461  N   ASN B  62      20.125  27.422  21.583  1.00 86.53           N  
ATOM    462  CA  ASN B  62      20.603  27.616  22.948  1.00 86.53           C  
ATOM    463  C   ASN B  62      20.952  26.289  23.615  1.00 86.53           C  
ATOM    464  CB  ASN B  62      19.563  28.371  23.778  1.00 86.53           C  
ATOM    465  O   ASN B  62      20.102  25.403  23.726  1.00 86.53           O  
ATOM    466  CG  ASN B  62      20.106  28.830  25.117  1.00 86.53           C  
ATOM    467  ND2 ASN B  62      19.684  30.011  25.554  1.00 86.53           N  
ATOM    468  OD1 ASN B  62      20.899  28.130  25.753  1.00 86.53           O  
ATOM    469  N   PRO B  63      22.177  26.110  24.102  1.00 80.48           N  
ATOM    470  CA  PRO B  63      22.661  24.852  24.677  1.00 80.48           C  
ATOM    471  C   PRO B  63      21.862  24.418  25.904  1.00 80.48           C  
ATOM    472  CB  PRO B  63      24.110  25.172  25.055  1.00 80.48           C  
ATOM    473  O   PRO B  63      21.782  23.223  26.202  1.00 80.48           O  
ATOM    474  CG  PRO B  63      24.240  26.648  24.856  1.00 80.48           C  
ATOM    475  CD  PRO B  63      23.016  27.142  24.140  1.00 80.48           C  
ATOM    476  N   LYS B  64      21.289  25.352  26.649  1.00 89.03           N  
ATOM    477  CA  LYS B  64      20.512  25.036  27.845  1.00 89.03           C  
ATOM    478  C   LYS B  64      19.257  24.242  27.491  1.00 89.03           C  
ATOM    479  CB  LYS B  64      20.129  26.315  28.590  1.00 89.03           C  
ATOM    480  O   LYS B  64      18.703  23.537  28.337  1.00 89.03           O  
ATOM    481  CG  LYS B  64      21.279  26.953  29.355  1.00 89.03           C  
ATOM    482  CD  LYS B  64      20.817  28.168  30.149  1.00 89.03           C  
ATOM    483  CE  LYS B  64      21.969  28.813  30.908  1.00 89.03           C  
ATOM    484  NZ  LYS B  64      21.529  30.029  31.655  1.00 89.03           N  
ATOM    485  N   LEU B  65      18.825  24.341  26.273  1.00 88.93           N  
ATOM    486  CA  LEU B  65      17.620  23.649  25.828  1.00 88.93           C  
ATOM    487  C   LEU B  65      17.863  22.148  25.718  1.00 88.93           C  
ATOM    488  CB  LEU B  65      17.150  24.203  24.480  1.00 88.93           C  
ATOM    489  O   LEU B  65      16.965  21.347  25.988  1.00 88.93           O  
ATOM    490  CG  LEU B  65      15.649  24.456  24.337  1.00 88.93           C  
ATOM    491  CD1 LEU B  65      15.322  25.908  24.673  1.00 88.93           C  
ATOM    492  CD2 LEU B  65      15.180  24.109  22.928  1.00 88.93           C  
ATOM    493  N   GLN B  66      19.087  21.707  25.400  1.00 81.25           N  
ATOM    494  CA  GLN B  66      19.499  20.310  25.309  1.00 81.25           C  
ATOM    495  C   GLN B  66      18.552  19.514  24.416  1.00 81.25           C  
ATOM    496  CB  GLN B  66      19.564  19.678  26.700  1.00 81.25           C  
ATOM    497  O   GLN B  66      18.065  18.452  24.809  1.00 81.25           O  
ATOM    498  CG  GLN B  66      20.660  20.253  27.587  1.00 81.25           C  
ATOM    499  CD  GLN B  66      20.691  19.623  28.967  1.00 81.25           C  
ATOM    500  NE2 GLN B  66      21.644  20.045  29.791  1.00 81.25           N  
ATOM    501  OE1 GLN B  66      19.864  18.764  29.290  1.00 81.25           O  
ATOM    502  N   LEU B  67      18.272  20.026  23.268  1.00 79.63           N  
ATOM    503  CA  LEU B  67      17.408  19.322  22.327  1.00 79.63           C  
ATOM    504  C   LEU B  67      18.084  18.055  21.813  1.00 79.63           C  
ATOM    505  CB  LEU B  67      17.041  20.232  21.152  1.00 79.63           C  
ATOM    506  O   LEU B  67      19.254  18.084  21.424  1.00 79.63           O  
ATOM    507  CG  LEU B  67      16.036  21.346  21.445  1.00 79.63           C  
ATOM    508  CD1 LEU B  67      15.962  22.316  20.270  1.00 79.63           C  
ATOM    509  CD2 LEU B  67      14.662  20.761  21.750  1.00 79.63           C  
ATOM    510  N   LYS B  68      17.390  17.011  21.886  1.00 67.40           N  
ATOM    511  CA  LYS B  68      17.904  15.745  21.371  1.00 67.40           C  
ATOM    512  C   LYS B  68      17.793  15.684  19.851  1.00 67.40           C  
ATOM    513  CB  LYS B  68      17.157  14.567  21.999  1.00 67.40           C  
ATOM    514  O   LYS B  68      16.816  16.168  19.275  1.00 67.40           O  
ATOM    515  CG  LYS B  68      17.426  14.384  23.485  1.00 67.40           C  
ATOM    516  CD  LYS B  68      16.727  13.147  24.032  1.00 67.40           C  
ATOM    517  CE  LYS B  68      16.943  12.998  25.532  1.00 67.40           C  
ATOM    518  NZ  LYS B  68      16.199  11.827  26.086  1.00 67.40           N  
ATOM    519  N   ASN B  69      18.796  15.116  19.188  1.00 58.72           N  
ATOM    520  CA  ASN B  69      18.827  15.006  17.733  1.00 58.72           C  
ATOM    521  C   ASN B  69      18.028  13.801  17.245  1.00 58.72           C  
ATOM    522  CB  ASN B  69      20.270  14.924  17.232  1.00 58.72           C  
ATOM    523  O   ASN B  69      18.602  12.827  16.755  1.00 58.72           O  
ATOM    524  CG  ASN B  69      20.418  15.396  15.799  1.00 58.72           C  
ATOM    525  ND2 ASN B  69      21.658  15.566  15.355  1.00 58.72           N  
ATOM    526  OD1 ASN B  69      19.426  15.607  15.096  1.00 58.72           O  
ATOM    527  N   SER B  70      16.741  13.885  17.577  1.00 63.76           N  
ATOM    528  CA  SER B  70      15.843  12.829  17.121  1.00 63.76           C  
ATOM    529  C   SER B  70      14.736  13.389  16.235  1.00 63.76           C  
ATOM    530  CB  SER B  70      15.231  12.095  18.315  1.00 63.76           C  
ATOM    531  O   SER B  70      14.224  14.482  16.487  1.00 63.76           O  
ATOM    532  OG  SER B  70      14.290  12.918  18.983  1.00 63.76           O  
ATOM    533  N   PRO B  71      14.412  12.687  15.245  1.00 64.28           N  
ATOM    534  CA  PRO B  71      13.366  13.173  14.342  1.00 64.28           C  
ATOM    535  C   PRO B  71      11.975  13.126  14.971  1.00 64.28           C  
ATOM    536  CB  PRO B  71      13.458  12.218  13.149  1.00 64.28           C  
ATOM    537  O   PRO B  71      11.649  12.175  15.686  1.00 64.28           O  
ATOM    538  CG  PRO B  71      14.801  11.575  13.277  1.00 64.28           C  
ATOM    539  CD  PRO B  71      15.243  11.675  14.709  1.00 64.28           C  
ATOM    540  N   PRO B  72      11.254  14.226  14.711  1.00 71.73           N  
ATOM    541  CA  PRO B  72      11.530  15.466  13.982  1.00 71.73           C  
ATOM    542  C   PRO B  72      12.424  16.424  14.766  1.00 71.73           C  
ATOM    543  CB  PRO B  72      10.138  16.067  13.770  1.00 71.73           C  
ATOM    544  O   PRO B  72      12.235  16.604  15.972  1.00 71.73           O  
ATOM    545  CG  PRO B  72       9.293  15.464  14.845  1.00 71.73           C  
ATOM    546  CD  PRO B  72       9.893  14.145  15.239  1.00 71.73           C  
ATOM    547  N   TYR B  73      13.370  16.908  14.130  1.00 78.81           N  
ATOM    548  CA  TYR B  73      14.369  17.791  14.720  1.00 78.81           C  
ATOM    549  C   TYR B  73      14.294  19.185  14.109  1.00 78.81           C  
ATOM    550  CB  TYR B  73      15.775  17.214  14.531  1.00 78.81           C  
ATOM    551  O   TYR B  73      14.708  19.392  12.966  1.00 78.81           O  
ATOM    552  CG  TYR B  73      16.840  17.938  15.320  1.00 78.81           C  
ATOM    553  CD1 TYR B  73      17.979  18.438  14.694  1.00 78.81           C  
ATOM    554  CD2 TYR B  73      16.709  18.122  16.692  1.00 78.81           C  
ATOM    555  CE1 TYR B  73      18.963  19.104  15.417  1.00 78.81           C  
ATOM    556  CE2 TYR B  73      17.687  18.786  17.425  1.00 78.81           C  
ATOM    557  OH  TYR B  73      19.780  19.932  17.500  1.00 78.81           O  
ATOM    558  CZ  TYR B  73      18.808  19.273  16.779  1.00 78.81           C  
ATOM    559  N   ILE B  74      13.733  20.141  14.929  1.00 89.30           N  
ATOM    560  CA  ILE B  74      13.374  21.475  14.462  1.00 89.30           C  
ATOM    561  C   ILE B  74      14.587  22.140  13.816  1.00 89.30           C  
ATOM    562  CB  ILE B  74      12.833  22.351  15.614  1.00 89.30           C  
ATOM    563  O   ILE B  74      14.447  22.904  12.858  1.00 89.30           O  
ATOM    564  CG1 ILE B  74      12.110  23.582  15.056  1.00 89.30           C  
ATOM    565  CG2 ILE B  74      13.968  22.763  16.557  1.00 89.30           C  
ATOM    566  CD1 ILE B  74      11.180  24.258  16.053  1.00 89.30           C  
ATOM    567  N   LEU B  75      15.827  21.813  14.238  1.00 85.64           N  
ATOM    568  CA  LEU B  75      17.049  22.433  13.736  1.00 85.64           C  
ATOM    569  C   LEU B  75      17.454  21.828  12.395  1.00 85.64           C  
ATOM    570  CB  LEU B  75      18.187  22.270  14.747  1.00 85.64           C  
ATOM    571  O   LEU B  75      18.378  22.319  11.742  1.00 85.64           O  
ATOM    572  CG  LEU B  75      18.041  23.040  16.061  1.00 85.64           C  
ATOM    573  CD1 LEU B  75      19.194  22.705  17.002  1.00 85.64           C  
ATOM    574  CD2 LEU B  75      17.978  24.540  15.798  1.00 85.64           C  
ATOM    575  N   ASP B  76      16.844  20.830  11.991  1.00 78.14           N  
ATOM    576  CA  ASP B  76      16.971  20.284  10.643  1.00 78.14           C  
ATOM    577  C   ASP B  76      15.820  20.746   9.753  1.00 78.14           C  
ATOM    578  CB  ASP B  76      17.022  18.755  10.686  1.00 78.14           C  
ATOM    579  O   ASP B  76      16.026  21.075   8.583  1.00 78.14           O  
ATOM    580  CG  ASP B  76      18.320  18.222  11.268  1.00 78.14           C  
ATOM    581  OD1 ASP B  76      19.316  18.974  11.328  1.00 78.14           O  
ATOM    582  OD2 ASP B  76      18.346  17.038  11.668  1.00 78.14           O  
ATOM    583  N   ILE B  77      14.696  20.853  10.311  1.00 88.30           N  
ATOM    584  CA  ILE B  77      13.449  21.074   9.587  1.00 88.30           C  
ATOM    585  C   ILE B  77      13.415  22.500   9.042  1.00 88.30           C  
ATOM    586  CB  ILE B  77      12.220  20.814  10.486  1.00 88.30           C  
ATOM    587  O   ILE B  77      13.144  22.712   7.857  1.00 88.30           O  
ATOM    588  CG1 ILE B  77      12.120  19.325  10.837  1.00 88.30           C  
ATOM    589  CG2 ILE B  77      10.939  21.304   9.804  1.00 88.30           C  
ATOM    590  CD1 ILE B  77      11.143  19.019  11.964  1.00 88.30           C  
ATOM    591  N   LEU B  78      13.734  23.512   9.858  1.00 91.51           N  
ATOM    592  CA  LEU B  78      13.598  24.912   9.471  1.00 91.51           C  
ATOM    593  C   LEU B  78      14.625  25.283   8.406  1.00 91.51           C  
ATOM    594  CB  LEU B  78      13.758  25.824  10.690  1.00 91.51           C  
ATOM    595  O   LEU B  78      14.286  25.919   7.406  1.00 91.51           O  
ATOM    596  CG  LEU B  78      12.573  25.877  11.656  1.00 91.51           C  
ATOM    597  CD1 LEU B  78      12.867  26.841  12.801  1.00 91.51           C  
ATOM    598  CD2 LEU B  78      11.301  26.283  10.921  1.00 91.51           C  
ATOM    599  N   PRO B  79      15.878  24.808   8.566  1.00 83.51           N  
ATOM    600  CA  PRO B  79      16.832  25.069   7.485  1.00 83.51           C  
ATOM    601  C   PRO B  79      16.435  24.399   6.172  1.00 83.51           C  
ATOM    602  CB  PRO B  79      18.141  24.484   8.022  1.00 83.51           C  
ATOM    603  O   PRO B  79      16.611  24.982   5.099  1.00 83.51           O  
ATOM    604  CG  PRO B  79      18.022  24.583   9.509  1.00 83.51           C  
ATOM    605  CD  PRO B  79      16.595  24.319   9.892  1.00 83.51           C  
ATOM    606  N   ASP B  80      15.880  23.171   6.278  1.00 85.92           N  
ATOM    607  CA  ASP B  80      15.410  22.482   5.080  1.00 85.92           C  
ATOM    608  C   ASP B  80      14.252  23.236   4.431  1.00 85.92           C  
ATOM    609  CB  ASP B  80      14.984  21.051   5.415  1.00 85.92           C  
ATOM    610  O   ASP B  80      14.138  23.274   3.204  1.00 85.92           O  
ATOM    611  CG  ASP B  80      16.161  20.104   5.574  1.00 85.92           C  
ATOM    612  OD1 ASP B  80      17.319  20.530   5.373  1.00 85.92           O  
ATOM    613  OD2 ASP B  80      15.928  18.920   5.900  1.00 85.92           O  
ATOM    614  N   THR B  81      13.371  23.781   5.282  1.00 91.26           N  
ATOM    615  CA  THR B  81      12.266  24.587   4.774  1.00 91.26           C  
ATOM    616  C   THR B  81      12.788  25.824   4.049  1.00 91.26           C  
ATOM    617  CB  THR B  81      11.319  25.015   5.910  1.00 91.26           C  
ATOM    618  O   THR B  81      12.316  26.158   2.961  1.00 91.26           O  
ATOM    619  CG2 THR B  81      10.129  25.800   5.367  1.00 91.26           C  
ATOM    620  OG1 THR B  81      10.838  23.849   6.588  1.00 91.26           O  
ATOM    621  N   TYR B  82      13.788  26.424   4.675  1.00 85.65           N  
ATOM    622  CA  TYR B  82      14.432  27.584   4.069  1.00 85.65           C  
ATOM    623  C   TYR B  82      15.003  27.238   2.699  1.00 85.65           C  
ATOM    624  CB  TYR B  82      15.543  28.118   4.977  1.00 85.65           C  
ATOM    625  O   TYR B  82      14.735  27.932   1.715  1.00 85.65           O  
ATOM    626  CG  TYR B  82      16.386  29.195   4.337  1.00 85.65           C  
ATOM    627  CD1 TYR B  82      17.613  28.890   3.752  1.00 85.65           C  
ATOM    628  CD2 TYR B  82      15.958  30.518   4.317  1.00 85.65           C  
ATOM    629  CE1 TYR B  82      18.394  29.879   3.163  1.00 85.65           C  
ATOM    630  CE2 TYR B  82      16.731  31.514   3.730  1.00 85.65           C  
ATOM    631  OH  TYR B  82      18.714  32.168   2.574  1.00 85.65           O  
ATOM    632  CZ  TYR B  82      17.945  31.186   3.156  1.00 85.65           C  
ATOM    633  N   GLN B  83      15.768  26.134   2.588  1.00 84.46           N  
ATOM    634  CA  GLN B  83      16.403  25.714   1.343  1.00 84.46           C  
ATOM    635  C   GLN B  83      15.362  25.414   0.269  1.00 84.46           C  
ATOM    636  CB  GLN B  83      17.285  24.487   1.577  1.00 84.46           C  
ATOM    637  O   GLN B  83      15.548  25.765  -0.898  1.00 84.46           O  
ATOM    638  CG  GLN B  83      18.554  24.782   2.367  1.00 84.46           C  
ATOM    639  CD  GLN B  83      19.654  23.770   2.108  1.00 84.46           C  
ATOM    640  NE2 GLN B  83      20.889  24.142   2.431  1.00 84.46           N  
ATOM    641  OE1 GLN B  83      19.398  22.664   1.623  1.00 84.46           O  
ATOM    642  N   HIS B  84      14.264  24.853   0.690  1.00 90.65           N  
ATOM    643  CA  HIS B  84      13.236  24.492  -0.280  1.00 90.65           C  
ATOM    644  C   HIS B  84      12.518  25.730  -0.808  1.00 90.65           C  
ATOM    645  CB  HIS B  84      12.226  23.526   0.343  1.00 90.65           C  
ATOM    646  O   HIS B  84      12.192  25.804  -1.995  1.00 90.65           O  
ATOM    647  CG  HIS B  84      11.417  22.773  -0.663  1.00 90.65           C  
ATOM    648  CD2 HIS B  84      10.102  22.845  -0.981  1.00 90.65           C  
ATOM    649  ND1 HIS B  84      11.959  21.805  -1.481  1.00 90.65           N  
ATOM    650  CE1 HIS B  84      11.010  21.314  -2.261  1.00 90.65           C  
ATOM    651  NE2 HIS B  84       9.874  21.928  -1.977  1.00 90.65           N  
ATOM    652  N   LEU B  85      12.281  26.678   0.075  1.00 93.22           N  
ATOM    653  CA  LEU B  85      11.678  27.936  -0.351  1.00 93.22           C  
ATOM    654  C   LEU B  85      12.596  28.679  -1.317  1.00 93.22           C  
ATOM    655  CB  LEU B  85      11.370  28.821   0.860  1.00 93.22           C  
ATOM    656  O   LEU B  85      12.129  29.279  -2.287  1.00 93.22           O  
ATOM    657  CG  LEU B  85      10.202  28.378   1.743  1.00 93.22           C  
ATOM    658  CD1 LEU B  85      10.083  29.289   2.960  1.00 93.22           C  
ATOM    659  CD2 LEU B  85       8.902  28.370   0.945  1.00 93.22           C  
ATOM    660  N   ARG B  86      13.921  28.648  -1.107  1.00 85.61           N  
ATOM    661  CA  ARG B  86      14.889  29.239  -2.026  1.00 85.61           C  
ATOM    662  C   ARG B  86      14.818  28.576  -3.397  1.00 85.61           C  
ATOM    663  CB  ARG B  86      16.306  29.124  -1.461  1.00 85.61           C  
ATOM    664  O   ARG B  86      14.917  29.250  -4.424  1.00 85.61           O  
ATOM    665  CG  ARG B  86      16.688  30.257  -0.521  1.00 85.61           C  
ATOM    666  CD  ARG B  86      18.166  30.215  -0.159  1.00 85.61           C  
ATOM    667  NE  ARG B  86      18.988  30.873  -1.170  1.00 85.61           N  
ATOM    668  NH1 ARG B  86      20.973  30.629  -0.013  1.00 85.61           N  
ATOM    669  NH2 ARG B  86      20.952  31.667  -2.057  1.00 85.61           N  
ATOM    670  CZ  ARG B  86      20.303  31.055  -1.078  1.00 85.61           C  
ATOM    671  N   LEU B  87      14.731  27.218  -3.324  1.00 87.46           N  
ATOM    672  CA  LEU B  87      14.595  26.459  -4.562  1.00 87.46           C  
ATOM    673  C   LEU B  87      13.355  26.898  -5.335  1.00 87.46           C  
ATOM    674  CB  LEU B  87      14.523  24.959  -4.267  1.00 87.46           C  
ATOM    675  O   LEU B  87      13.418  27.110  -6.548  1.00 87.46           O  
ATOM    676  CG  LEU B  87      14.353  24.037  -5.476  1.00 87.46           C  
ATOM    677  CD1 LEU B  87      15.572  24.130  -6.388  1.00 87.46           C  
ATOM    678  CD2 LEU B  87      14.126  22.599  -5.024  1.00 87.46           C  
ATOM    679  N   ILE B  88      12.263  27.116  -4.681  1.00 92.56           N  
ATOM    680  CA  ILE B  88      11.014  27.536  -5.308  1.00 92.56           C  
ATOM    681  C   ILE B  88      11.189  28.919  -5.931  1.00 92.56           C  
ATOM    682  CB  ILE B  88       9.848  27.549  -4.294  1.00 92.56           C  
ATOM    683  O   ILE B  88      10.850  29.128  -7.098  1.00 92.56           O  
ATOM    684  CG1 ILE B  88       9.537  26.124  -3.821  1.00 92.56           C  
ATOM    685  CG2 ILE B  88       8.608  28.207  -4.905  1.00 92.56           C  
ATOM    686  CD1 ILE B  88       8.536  26.057  -2.675  1.00 92.56           C  
ATOM    687  N   LEU B  89      11.760  29.821  -5.155  1.00 89.34           N  
ATOM    688  CA  LEU B  89      11.935  31.190  -5.627  1.00 89.34           C  
ATOM    689  C   LEU B  89      12.860  31.233  -6.839  1.00 89.34           C  
ATOM    690  CB  LEU B  89      12.496  32.075  -4.511  1.00 89.34           C  
ATOM    691  O   LEU B  89      12.668  32.048  -7.744  1.00 89.34           O  
ATOM    692  CG  LEU B  89      11.544  32.396  -3.357  1.00 89.34           C  
ATOM    693  CD1 LEU B  89      12.276  33.172  -2.267  1.00 89.34           C  
ATOM    694  CD2 LEU B  89      10.338  33.180  -3.862  1.00 89.34           C  
ATOM    695  N   SER B  90      13.871  30.357  -6.914  1.00 84.18           N  
ATOM    696  CA  SER B  90      14.816  30.305  -8.025  1.00 84.18           C  
ATOM    697  C   SER B  90      14.129  29.867  -9.314  1.00 84.18           C  
ATOM    698  CB  SER B  90      15.970  29.355  -7.704  1.00 84.18           C  
ATOM    699  O   SER B  90      14.521  30.285 -10.406  1.00 84.18           O  
ATOM    700  OG  SER B  90      15.550  28.004  -7.798  1.00 84.18           O  
ATOM    701  N   LYS B  91      13.078  29.064  -9.178  1.00 89.75           N  
ATOM    702  CA  LYS B  91      12.352  28.582 -10.350  1.00 89.75           C  
ATOM    703  C   LYS B  91      11.378  29.638 -10.865  1.00 89.75           C  
ATOM    704  CB  LYS B  91      11.600  27.291 -10.023  1.00 89.75           C  
ATOM    705  O   LYS B  91      10.933  29.573 -12.013  1.00 89.75           O  
ATOM    706  CG  LYS B  91      12.507  26.107  -9.721  1.00 89.75           C  
ATOM    707  CD  LYS B  91      13.303  25.685 -10.950  1.00 89.75           C  
ATOM    708  CE  LYS B  91      14.176  24.471 -10.662  1.00 89.75           C  
ATOM    709  NZ  LYS B  91      15.002  24.089 -11.846  1.00 89.75           N  
ATOM    710  N   TYR B  92      11.139  30.596  -9.970  1.00 89.89           N  
ATOM    711  CA  TYR B  92      10.206  31.659 -10.326  1.00 89.89           C  
ATOM    712  C   TYR B  92      10.905  33.013 -10.353  1.00 89.89           C  
ATOM    713  CB  TYR B  92       9.032  31.697  -9.343  1.00 89.89           C  
ATOM    714  O   TYR B  92      10.348  34.015  -9.899  1.00 89.89           O  
ATOM    715  CG  TYR B  92       8.129  30.491  -9.429  1.00 89.89           C  
ATOM    716  CD1 TYR B  92       6.971  30.518 -10.203  1.00 89.89           C  
ATOM    717  CD2 TYR B  92       8.430  29.323  -8.737  1.00 89.89           C  
ATOM    718  CE1 TYR B  92       6.134  29.409 -10.284  1.00 89.89           C  
ATOM    719  CE2 TYR B  92       7.601  28.209  -8.810  1.00 89.89           C  
ATOM    720  OH  TYR B  92       5.633  27.161  -9.662  1.00 89.89           O  
ATOM    721  CZ  TYR B  92       6.457  28.261  -9.586  1.00 89.89           C  
ATOM    722  N   ASP B  93      12.163  33.147 -10.831  1.00 79.02           N  
ATOM    723  CA  ASP B  93      13.054  34.300 -10.740  1.00 79.02           C  
ATOM    724  C   ASP B  93      12.654  35.384 -11.738  1.00 79.02           C  
ATOM    725  CB  ASP B  93      14.505  33.877 -10.977  1.00 79.02           C  
ATOM    726  O   ASP B  93      12.945  36.564 -11.531  1.00 79.02           O  
ATOM    727  CG  ASP B  93      15.511  34.890 -10.458  1.00 79.02           C  
ATOM    728  OD1 ASP B  93      15.102  35.877  -9.808  1.00 79.02           O  
ATOM    729  OD2 ASP B  93      16.722  34.701 -10.703  1.00 79.02           O  
ATOM    730  N   ASP B  94      11.873  34.974 -12.796  1.00 82.21           N  
ATOM    731  CA  ASP B  94      11.374  35.976 -13.732  1.00 82.21           C  
ATOM    732  C   ASP B  94      10.130  36.671 -13.182  1.00 82.21           C  
ATOM    733  CB  ASP B  94      11.063  35.338 -15.088  1.00 82.21           C  
ATOM    734  O   ASP B  94       9.321  36.050 -12.490  1.00 82.21           O  
ATOM    735  CG  ASP B  94      12.308  34.880 -15.827  1.00 82.21           C  
ATOM    736  OD1 ASP B  94      13.403  35.430 -15.577  1.00 82.21           O  
ATOM    737  OD2 ASP B  94      12.193  33.964 -16.669  1.00 82.21           O  
ATOM    738  N   ASN B  95       9.996  37.949 -13.269  1.00 76.68           N  
ATOM    739  CA  ASN B  95       8.926  38.752 -12.686  1.00 76.68           C  
ATOM    740  C   ASN B  95       7.552  38.171 -13.006  1.00 76.68           C  
ATOM    741  CB  ASN B  95       9.017  40.200 -13.172  1.00 76.68           C  
ATOM    742  O   ASN B  95       6.658  38.178 -12.158  1.00 76.68           O  
ATOM    743  CG  ASN B  95      10.120  40.979 -12.484  1.00 76.68           C  
ATOM    744  ND2 ASN B  95      10.568  42.057 -13.116  1.00 76.68           N  
ATOM    745  OD1 ASN B  95      10.568  40.615 -11.393  1.00 76.68           O  
ATOM    746  N   GLN B  96       7.361  37.674 -14.235  1.00 81.30           N  
ATOM    747  CA  GLN B  96       6.084  37.076 -14.610  1.00 81.30           C  
ATOM    748  C   GLN B  96       5.806  35.815 -13.797  1.00 81.30           C  
ATOM    749  CB  GLN B  96       6.062  36.752 -16.105  1.00 81.30           C  
ATOM    750  O   GLN B  96       4.689  35.612 -13.318  1.00 81.30           O  
ATOM    751  CG  GLN B  96       5.621  37.917 -16.981  1.00 81.30           C  
ATOM    752  CD  GLN B  96       5.677  37.592 -18.462  1.00 81.30           C  
ATOM    753  NE2 GLN B  96       5.700  38.627 -19.295  1.00 81.30           N  
ATOM    754  OE1 GLN B  96       5.701  36.421 -18.854  1.00 81.30           O  
ATOM    755  N   LYS B  97       6.810  35.044 -13.594  1.00 85.70           N  
ATOM    756  CA  LYS B  97       6.664  33.786 -12.868  1.00 85.70           C  
ATOM    757  C   LYS B  97       6.472  34.031 -11.375  1.00 85.70           C  
ATOM    758  CB  LYS B  97       7.880  32.888 -13.100  1.00 85.70           C  
ATOM    759  O   LYS B  97       5.742  33.295 -10.708  1.00 85.70           O  
ATOM    760  CG  LYS B  97       7.944  32.279 -14.493  1.00 85.70           C  
ATOM    761  CD  LYS B  97       9.083  31.275 -14.612  1.00 85.70           C  
ATOM    762  CE  LYS B  97       9.150  30.667 -16.007  1.00 85.70           C  
ATOM    763  NZ  LYS B  97      10.292  29.714 -16.142  1.00 85.70           N  
ATOM    764  N   LEU B  98       7.112  35.067 -10.908  1.00 86.84           N  
ATOM    765  CA  LEU B  98       6.967  35.433  -9.503  1.00 86.84           C  
ATOM    766  C   LEU B  98       5.546  35.899  -9.207  1.00 86.84           C  
ATOM    767  CB  LEU B  98       7.966  36.531  -9.129  1.00 86.84           C  
ATOM    768  O   LEU B  98       5.013  35.632  -8.128  1.00 86.84           O  
ATOM    769  CG  LEU B  98       8.099  36.848  -7.639  1.00 86.84           C  
ATOM    770  CD1 LEU B  98       8.659  35.644  -6.889  1.00 86.84           C  
ATOM    771  CD2 LEU B  98       8.982  38.073  -7.428  1.00 86.84           C  
ATOM    772  N   ALA B  99       5.025  36.652 -10.129  1.00 88.62           N  
ATOM    773  CA  ALA B  99       3.637  37.082  -9.983  1.00 88.62           C  
ATOM    774  C   ALA B  99       2.694  35.884  -9.934  1.00 88.62           C  
ATOM    775  CB  ALA B  99       3.247  38.016 -11.126  1.00 88.62           C  
ATOM    776  O   ALA B  99       1.737  35.871  -9.156  1.00 88.62           O  
ATOM    777  N   GLN B 100       3.010  34.855 -10.834  1.00 91.14           N  
ATOM    778  CA  GLN B 100       2.223  33.626 -10.843  1.00 91.14           C  
ATOM    779  C   GLN B 100       2.285  32.923  -9.490  1.00 91.14           C  
ATOM    780  CB  GLN B 100       2.707  32.685 -11.946  1.00 91.14           C  
ATOM    781  O   GLN B 100       1.272  32.422  -8.998  1.00 91.14           O  
ATOM    782  CG  GLN B 100       2.331  33.138 -13.351  1.00 91.14           C  
ATOM    783  CD  GLN B 100       2.907  32.242 -14.431  1.00 91.14           C  
ATOM    784  NE2 GLN B 100       2.715  32.629 -15.687  1.00 91.14           N  
ATOM    785  OE1 GLN B 100       3.521  31.210 -14.138  1.00 91.14           O  
ATOM    786  N   LEU B 101       3.499  32.878  -8.933  1.00 92.53           N  
ATOM    787  CA  LEU B 101       3.702  32.255  -7.629  1.00 92.53           C  
ATOM    788  C   LEU B 101       2.950  33.014  -6.541  1.00 92.53           C  
ATOM    789  CB  LEU B 101       5.194  32.197  -7.289  1.00 92.53           C  
ATOM    790  O   LEU B 101       2.314  32.403  -5.679  1.00 92.53           O  
ATOM    791  CG  LEU B 101       5.564  31.496  -5.981  1.00 92.53           C  
ATOM    792  CD1 LEU B 101       5.159  30.027  -6.035  1.00 92.53           C  
ATOM    793  CD2 LEU B 101       7.057  31.634  -5.704  1.00 92.53           C  
ATOM    794  N   SER B 102       2.934  34.356  -6.606  1.00 90.33           N  
ATOM    795  CA  SER B 102       2.293  35.212  -5.613  1.00 90.33           C  
ATOM    796  C   SER B 102       0.776  35.066  -5.654  1.00 90.33           C  
ATOM    797  CB  SER B 102       2.679  36.675  -5.836  1.00 90.33           C  
ATOM    798  O   SER B 102       0.098  35.291  -4.649  1.00 90.33           O  
ATOM    799  OG  SER B 102       2.063  37.185  -7.006  1.00 90.33           O  
ATOM    800  N   GLU B 103       0.250  34.663  -6.797  1.00 92.23           N  
ATOM    801  CA  GLU B 103      -1.193  34.513  -6.957  1.00 92.23           C  
ATOM    802  C   GLU B 103      -1.636  33.085  -6.648  1.00 92.23           C  
ATOM    803  CB  GLU B 103      -1.621  34.902  -8.374  1.00 92.23           C  
ATOM    804  O   GLU B 103      -2.832  32.786  -6.655  1.00 92.23           O  
ATOM    805  CG  GLU B 103      -1.592  36.401  -8.635  1.00 92.23           C  
ATOM    806  CD  GLU B 103      -1.894  36.764 -10.081  1.00 92.23           C  
ATOM    807  OE1 GLU B 103      -1.862  37.968 -10.423  1.00 92.23           O  
ATOM    808  OE2 GLU B 103      -2.165  35.837 -10.876  1.00 92.23           O  
ATOM    809  N   ASN B 104      -0.651  32.219  -6.477  1.00 94.04           N  
ATOM    810  CA  ASN B 104      -0.973  30.837  -6.138  1.00 94.04           C  
ATOM    811  C   ASN B 104      -1.580  30.729  -4.742  1.00 94.04           C  
ATOM    812  CB  ASN B 104       0.272  29.954  -6.246  1.00 94.04           C  
ATOM    813  O   ASN B 104      -0.920  31.038  -3.748  1.00 94.04           O  
ATOM    814  CG  ASN B 104      -0.030  28.488  -6.008  1.00 94.04           C  
ATOM    815  ND2 ASN B 104       0.084  27.681  -7.057  1.00 94.04           N  
ATOM    816  OD1 ASN B 104      -0.364  28.083  -4.891  1.00 94.04           O  
ATOM    817  N   GLU B 105      -2.782  30.352  -4.649  1.00 95.69           N  
ATOM    818  CA  GLU B 105      -3.554  30.336  -3.410  1.00 95.69           C  
ATOM    819  C   GLU B 105      -2.870  29.485  -2.344  1.00 95.69           C  
ATOM    820  CB  GLU B 105      -4.972  29.818  -3.666  1.00 95.69           C  
ATOM    821  O   GLU B 105      -2.775  29.892  -1.184  1.00 95.69           O  
ATOM    822  CG  GLU B 105      -5.897  29.937  -2.464  1.00 95.69           C  
ATOM    823  CD  GLU B 105      -7.282  29.363  -2.713  1.00 95.69           C  
ATOM    824  OE1 GLU B 105      -8.178  29.545  -1.858  1.00 95.69           O  
ATOM    825  OE2 GLU B 105      -7.473  28.724  -3.772  1.00 95.69           O  
ATOM    826  N   TYR B 106      -2.449  28.270  -2.703  1.00 97.54           N  
ATOM    827  CA  TYR B 106      -1.786  27.385  -1.751  1.00 97.54           C  
ATOM    828  C   TYR B 106      -0.552  28.051  -1.155  1.00 97.54           C  
ATOM    829  CB  TYR B 106      -1.395  26.067  -2.424  1.00 97.54           C  
ATOM    830  O   TYR B 106      -0.369  28.057   0.064  1.00 97.54           O  
ATOM    831  CG  TYR B 106      -0.492  25.199  -1.581  1.00 97.54           C  
ATOM    832  CD1 TYR B 106       0.889  25.212  -1.765  1.00 97.54           C  
ATOM    833  CD2 TYR B 106      -1.017  24.366  -0.599  1.00 97.54           C  
ATOM    834  CE1 TYR B 106       1.725  24.413  -0.992  1.00 97.54           C  
ATOM    835  CE2 TYR B 106      -0.191  23.562   0.180  1.00 97.54           C  
ATOM    836  OH  TYR B 106       2.000  22.800   0.745  1.00 97.54           O  
ATOM    837  CZ  TYR B 106       1.177  23.593  -0.023  1.00 97.54           C  
ATOM    838  N   PHE B 107       0.250  28.600  -2.058  1.00 97.39           N  
ATOM    839  CA  PHE B 107       1.512  29.190  -1.627  1.00 97.39           C  
ATOM    840  C   PHE B 107       1.269  30.349  -0.668  1.00 97.39           C  
ATOM    841  CB  PHE B 107       2.323  29.669  -2.835  1.00 97.39           C  
ATOM    842  O   PHE B 107       1.978  30.495   0.329  1.00 97.39           O  
ATOM    843  CG  PHE B 107       3.742  30.046  -2.502  1.00 97.39           C  
ATOM    844  CD1 PHE B 107       4.156  31.371  -2.566  1.00 97.39           C  
ATOM    845  CD2 PHE B 107       4.661  29.076  -2.126  1.00 97.39           C  
ATOM    846  CE1 PHE B 107       5.468  31.723  -2.258  1.00 97.39           C  
ATOM    847  CE2 PHE B 107       5.974  29.420  -1.817  1.00 97.39           C  
ATOM    848  CZ  PHE B 107       6.376  30.744  -1.885  1.00 97.39           C  
ATOM    849  N   LYS B 108       0.290  31.231  -0.908  1.00 96.09           N  
ATOM    850  CA  LYS B 108      -0.075  32.348  -0.041  1.00 96.09           C  
ATOM    851  C   LYS B 108      -0.460  31.860   1.352  1.00 96.09           C  
ATOM    852  CB  LYS B 108      -1.227  33.148  -0.653  1.00 96.09           C  
ATOM    853  O   LYS B 108       0.017  32.394   2.356  1.00 96.09           O  
ATOM    854  CG  LYS B 108      -0.827  33.984  -1.860  1.00 96.09           C  
ATOM    855  CD  LYS B 108      -2.010  34.772  -2.410  1.00 96.09           C  
ATOM    856  CE  LYS B 108      -1.640  35.520  -3.684  1.00 96.09           C  
ATOM    857  NZ  LYS B 108      -2.812  36.245  -4.260  1.00 96.09           N  
ATOM    858  N   ILE B 109      -1.251  30.854   1.408  1.00 96.88           N  
ATOM    859  CA  ILE B 109      -1.728  30.297   2.670  1.00 96.88           C  
ATOM    860  C   ILE B 109      -0.568  29.643   3.417  1.00 96.88           C  
ATOM    861  CB  ILE B 109      -2.864  29.275   2.442  1.00 96.88           C  
ATOM    862  O   ILE B 109      -0.454  29.776   4.637  1.00 96.88           O  
ATOM    863  CG1 ILE B 109      -4.112  29.976   1.894  1.00 96.88           C  
ATOM    864  CG2 ILE B 109      -3.183  28.524   3.739  1.00 96.88           C  
ATOM    865  CD1 ILE B 109      -5.180  29.023   1.374  1.00 96.88           C  
ATOM    866  N   TYR B 110       0.275  28.930   2.683  1.00 97.52           N  
ATOM    867  CA  TYR B 110       1.430  28.260   3.271  1.00 97.52           C  
ATOM    868  C   TYR B 110       2.365  29.265   3.933  1.00 97.52           C  
ATOM    869  CB  TYR B 110       2.190  27.464   2.205  1.00 97.52           C  
ATOM    870  O   TYR B 110       2.767  29.083   5.084  1.00 97.52           O  
ATOM    871  CG  TYR B 110       3.422  26.769   2.731  1.00 97.52           C  
ATOM    872  CD1 TYR B 110       4.674  27.375   2.656  1.00 97.52           C  
ATOM    873  CD2 TYR B 110       3.337  25.504   3.303  1.00 97.52           C  
ATOM    874  CE1 TYR B 110       5.812  26.737   3.137  1.00 97.52           C  
ATOM    875  CE2 TYR B 110       4.469  24.856   3.788  1.00 97.52           C  
ATOM    876  OH  TYR B 110       6.824  24.844   4.179  1.00 97.52           O  
ATOM    877  CZ  TYR B 110       5.700  25.480   3.701  1.00 97.52           C  
ATOM    878  N   ILE B 111       2.692  30.371   3.238  1.00 96.96           N  
ATOM    879  CA  ILE B 111       3.623  31.378   3.736  1.00 96.96           C  
ATOM    880  C   ILE B 111       3.031  32.067   4.963  1.00 96.96           C  
ATOM    881  CB  ILE B 111       3.963  32.420   2.648  1.00 96.96           C  
ATOM    882  O   ILE B 111       3.726  32.282   5.958  1.00 96.96           O  
ATOM    883  CG1 ILE B 111       4.789  31.775   1.529  1.00 96.96           C  
ATOM    884  CG2 ILE B 111       4.705  33.614   3.256  1.00 96.96           C  
ATOM    885  CD1 ILE B 111       6.122  31.204   1.994  1.00 96.96           C  
ATOM    886  N   ASP B 112       1.764  32.430   4.911  1.00 95.37           N  
ATOM    887  CA  ASP B 112       1.086  33.033   6.055  1.00 95.37           C  
ATOM    888  C   ASP B 112       1.141  32.114   7.273  1.00 95.37           C  
ATOM    889  CB  ASP B 112      -0.368  33.358   5.706  1.00 95.37           C  
ATOM    890  O   ASP B 112       1.436  32.563   8.383  1.00 95.37           O  
ATOM    891  CG  ASP B 112      -1.099  34.080   6.824  1.00 95.37           C  
ATOM    892  OD1 ASP B 112      -0.704  35.211   7.180  1.00 95.37           O  
ATOM    893  OD2 ASP B 112      -2.077  33.512   7.356  1.00 95.37           O  
ATOM    894  N   SER B 113       0.807  30.850   7.050  1.00 96.47           N  
ATOM    895  CA  SER B 113       0.827  29.862   8.123  1.00 96.47           C  
ATOM    896  C   SER B 113       2.230  29.700   8.699  1.00 96.47           C  
ATOM    897  CB  SER B 113       0.314  28.512   7.620  1.00 96.47           C  
ATOM    898  O   SER B 113       2.401  29.613   9.917  1.00 96.47           O  
ATOM    899  OG  SER B 113       0.269  27.566   8.674  1.00 96.47           O  
ATOM    900  N   LEU B 114       3.233  29.584   7.834  1.00 96.44           N  
ATOM    901  CA  LEU B 114       4.623  29.460   8.260  1.00 96.44           C  
ATOM    902  C   LEU B 114       5.034  30.645   9.127  1.00 96.44           C  
ATOM    903  CB  LEU B 114       5.549  29.355   7.045  1.00 96.44           C  
ATOM    904  O   LEU B 114       5.685  30.468  10.159  1.00 96.44           O  
ATOM    905  CG  LEU B 114       7.029  29.108   7.340  1.00 96.44           C  
ATOM    906  CD1 LEU B 114       7.204  27.807   8.117  1.00 96.44           C  
ATOM    907  CD2 LEU B 114       7.834  29.076   6.045  1.00 96.44           C  
ATOM    908  N   MET B 115       4.688  31.872   8.757  1.00 95.21           N  
ATOM    909  CA  MET B 115       4.998  33.081   9.515  1.00 95.21           C  
ATOM    910  C   MET B 115       4.345  33.043  10.892  1.00 95.21           C  
ATOM    911  CB  MET B 115       4.540  34.326   8.753  1.00 95.21           C  
ATOM    912  O   MET B 115       5.001  33.300  11.903  1.00 95.21           O  
ATOM    913  CG  MET B 115       5.470  34.729   7.620  1.00 95.21           C  
ATOM    914  SD  MET B 115       4.894  36.230   6.737  1.00 95.21           S  
ATOM    915  CE  MET B 115       5.021  37.454   8.070  1.00 95.21           C  
ATOM    916  N   LYS B 116       3.071  32.718  10.974  1.00 95.09           N  
ATOM    917  CA  LYS B 116       2.321  32.664  12.226  1.00 95.09           C  
ATOM    918  C   LYS B 116       2.926  31.645  13.187  1.00 95.09           C  
ATOM    919  CB  LYS B 116       0.853  32.324  11.958  1.00 95.09           C  
ATOM    920  O   LYS B 116       3.074  31.920  14.379  1.00 95.09           O  
ATOM    921  CG  LYS B 116       0.046  33.478  11.382  1.00 95.09           C  
ATOM    922  CD  LYS B 116      -1.396  33.070  11.109  1.00 95.09           C  
ATOM    923  CE  LYS B 116      -2.189  34.206  10.478  1.00 95.09           C  
ATOM    924  NZ  LYS B 116      -3.554  33.764  10.062  1.00 95.09           N  
ATOM    925  N   LYS B 117       3.298  30.454  12.654  1.00 95.84           N  
ATOM    926  CA  LYS B 117       3.882  29.405  13.484  1.00 95.84           C  
ATOM    927  C   LYS B 117       5.266  29.808  13.987  1.00 95.84           C  
ATOM    928  CB  LYS B 117       3.969  28.090  12.707  1.00 95.84           C  
ATOM    929  O   LYS B 117       5.642  29.482  15.115  1.00 95.84           O  
ATOM    930  CG  LYS B 117       2.626  27.407  12.496  1.00 95.84           C  
ATOM    931  CD  LYS B 117       2.738  26.245  11.517  1.00 95.84           C  
ATOM    932  CE  LYS B 117       1.394  25.564  11.299  1.00 95.84           C  
ATOM    933  NZ  LYS B 117       1.176  25.215   9.864  1.00 95.84           N  
ATOM    934  N   SER B 118       6.007  30.462  13.097  1.00 95.04           N  
ATOM    935  CA  SER B 118       7.311  30.962  13.518  1.00 95.04           C  
ATOM    936  C   SER B 118       7.174  31.991  14.635  1.00 95.04           C  
ATOM    937  CB  SER B 118       8.057  31.580  12.334  1.00 95.04           C  
ATOM    938  O   SER B 118       7.911  31.945  15.623  1.00 95.04           O  
ATOM    939  OG  SER B 118       8.306  30.607  11.334  1.00 95.04           O  
ATOM    940  N   LYS B 119       6.192  32.946  14.524  1.00 95.57           N  
ATOM    941  CA  LYS B 119       5.934  33.937  15.564  1.00 95.57           C  
ATOM    942  C   LYS B 119       5.490  33.268  16.862  1.00 95.57           C  
ATOM    943  CB  LYS B 119       4.873  34.937  15.102  1.00 95.57           C  
ATOM    944  O   LYS B 119       5.897  33.681  17.950  1.00 95.57           O  
ATOM    945  CG  LYS B 119       5.375  35.938  14.071  1.00 95.57           C  
ATOM    946  CD  LYS B 119       4.274  36.901  13.646  1.00 95.57           C  
ATOM    947  CE  LYS B 119       4.751  37.850  12.555  1.00 95.57           C  
ATOM    948  NZ  LYS B 119       3.639  38.702  12.037  1.00 95.57           N  
ATOM    949  N   ARG B 120       4.714  32.273  16.680  1.00 93.26           N  
ATOM    950  CA  ARG B 120       4.260  31.522  17.846  1.00 93.26           C  
ATOM    951  C   ARG B 120       5.434  30.866  18.566  1.00 93.26           C  
ATOM    952  CB  ARG B 120       3.237  30.460  17.437  1.00 93.26           C  
ATOM    953  O   ARG B 120       5.495  30.870  19.797  1.00 93.26           O  
ATOM    954  CG  ARG B 120       2.593  29.741  18.612  1.00 93.26           C  
ATOM    955  CD  ARG B 120       1.472  28.815  18.160  1.00 93.26           C  
ATOM    956  NE  ARG B 120       0.927  28.046  19.275  1.00 93.26           N  
ATOM    957  NH1 ARG B 120      -0.534  26.812  17.978  1.00 93.26           N  
ATOM    958  NH2 ARG B 120      -0.438  26.473  20.243  1.00 93.26           N  
ATOM    959  CZ  ARG B 120      -0.014  27.112  19.163  1.00 93.26           C  
ATOM    960  N   ALA B 121       6.322  30.250  17.801  1.00 93.36           N  
ATOM    961  CA  ALA B 121       7.504  29.629  18.393  1.00 93.36           C  
ATOM    962  C   ALA B 121       8.337  30.654  19.157  1.00 93.36           C  
ATOM    963  CB  ALA B 121       8.350  28.958  17.314  1.00 93.36           C  
ATOM    964  O   ALA B 121       8.801  30.384  20.267  1.00 93.36           O  
ATOM    965  N   ILE B 122       8.529  31.843  18.581  1.00 95.00           N  
ATOM    966  CA  ILE B 122       9.295  32.915  19.207  1.00 95.00           C  
ATOM    967  C   ILE B 122       8.602  33.363  20.491  1.00 95.00           C  
ATOM    968  CB  ILE B 122       9.475  34.115  18.249  1.00 95.00           C  
ATOM    969  O   ILE B 122       9.250  33.537  21.526  1.00 95.00           O  
ATOM    970  CG1 ILE B 122      10.337  33.713  17.046  1.00 95.00           C  
ATOM    971  CG2 ILE B 122      10.088  35.308  18.988  1.00 95.00           C  
ATOM    972  CD1 ILE B 122      10.351  34.741  15.924  1.00 95.00           C  
ATOM    973  N   ARG B 123       7.273  33.512  20.441  1.00 94.42           N  
ATOM    974  CA  ARG B 123       6.487  33.904  21.606  1.00 94.42           C  
ATOM    975  C   ARG B 123       6.626  32.883  22.730  1.00 94.42           C  
ATOM    976  CB  ARG B 123       5.013  34.072  21.229  1.00 94.42           C  
ATOM    977  O   ARG B 123       6.656  33.247  23.907  1.00 94.42           O  
ATOM    978  CG  ARG B 123       4.648  35.478  20.783  1.00 94.42           C  
ATOM    979  CD  ARG B 123       3.157  35.612  20.506  1.00 94.42           C  
ATOM    980  NE  ARG B 123       2.876  36.710  19.584  1.00 94.42           N  
ATOM    981  NH1 ARG B 123       0.591  36.374  19.554  1.00 94.42           N  
ATOM    982  NH2 ARG B 123       1.523  38.063  18.316  1.00 94.42           N  
ATOM    983  CZ  ARG B 123       1.664  37.046  19.153  1.00 94.42           C  
ATOM    984  N   LEU B 124       6.684  31.615  22.327  1.00 91.79           N  
ATOM    985  CA  LEU B 124       6.849  30.543  23.302  1.00 91.79           C  
ATOM    986  C   LEU B 124       8.114  30.749  24.129  1.00 91.79           C  
ATOM    987  CB  LEU B 124       6.899  29.183  22.602  1.00 91.79           C  
ATOM    988  O   LEU B 124       8.100  30.568  25.348  1.00 91.79           O  
ATOM    989  CG  LEU B 124       6.256  28.012  23.346  1.00 91.79           C  
ATOM    990  CD1 LEU B 124       4.890  27.690  22.749  1.00 91.79           C  
ATOM    991  CD2 LEU B 124       7.165  26.788  23.306  1.00 91.79           C  
ATOM    992  N   PHE B 125       9.202  31.130  23.468  1.00 93.57           N  
ATOM    993  CA  PHE B 125      10.466  31.359  24.157  1.00 93.57           C  
ATOM    994  C   PHE B 125      10.400  32.625  25.003  1.00 93.57           C  
ATOM    995  CB  PHE B 125      11.617  31.460  23.150  1.00 93.57           C  
ATOM    996  O   PHE B 125      10.975  32.681  26.092  1.00 93.57           O  
ATOM    997  CG  PHE B 125      12.152  30.126  22.704  1.00 93.57           C  
ATOM    998  CD1 PHE B 125      13.148  29.483  23.429  1.00 93.57           C  
ATOM    999  CD2 PHE B 125      11.657  29.514  21.560  1.00 93.57           C  
ATOM   1000  CE1 PHE B 125      13.645  28.248  23.018  1.00 93.57           C  
ATOM   1001  CE2 PHE B 125      12.149  28.280  21.143  1.00 93.57           C  
ATOM   1002  CZ  PHE B 125      13.143  27.649  21.873  1.00 93.57           C  
ATOM   1003  N   LYS B 126       9.667  33.670  24.515  1.00 92.67           N  
ATOM   1004  CA  LYS B 126       9.535  34.934  25.234  1.00 92.67           C  
ATOM   1005  C   LYS B 126       8.700  34.762  26.500  1.00 92.67           C  
ATOM   1006  CB  LYS B 126       8.909  36.001  24.335  1.00 92.67           C  
ATOM   1007  O   LYS B 126       9.070  35.256  27.567  1.00 92.67           O  
ATOM   1008  CG  LYS B 126       9.847  36.534  23.262  1.00 92.67           C  
ATOM   1009  CD  LYS B 126       9.200  37.655  22.460  1.00 92.67           C  
ATOM   1010  CE  LYS B 126      10.137  38.188  21.384  1.00 92.67           C  
ATOM   1011  NZ  LYS B 126       9.490  39.257  20.566  1.00 92.67           N  
ATOM   1012  N   GLU B 127       7.623  33.994  26.416  1.00 90.64           N  
ATOM   1013  CA  GLU B 127       6.691  33.808  27.525  1.00 90.64           C  
ATOM   1014  C   GLU B 127       7.147  32.679  28.446  1.00 90.64           C  
ATOM   1015  CB  GLU B 127       5.282  33.522  27.001  1.00 90.64           C  
ATOM   1016  O   GLU B 127       6.951  32.745  29.661  1.00 90.64           O  
ATOM   1017  CG  GLU B 127       4.654  34.691  26.255  1.00 90.64           C  
ATOM   1018  CD  GLU B 127       3.320  34.345  25.613  1.00 90.64           C  
ATOM   1019  OE1 GLU B 127       2.718  35.224  24.954  1.00 90.64           O  
ATOM   1020  OE2 GLU B 127       2.873  33.187  25.769  1.00 90.64           O  
ATOM   1021  N   GLY B 128       7.797  31.685  27.905  1.00 89.15           N  
ATOM   1022  CA  GLY B 128       8.227  30.524  28.669  1.00 89.15           C  
ATOM   1023  C   GLY B 128       9.510  30.761  29.442  1.00 89.15           C  
ATOM   1024  O   GLY B 128       9.718  30.172  30.506  1.00 89.15           O  
ATOM   1025  N   LYS B 129      10.400  31.542  28.983  1.00 92.96           N  
ATOM   1026  CA  LYS B 129      11.689  31.902  29.568  1.00 92.96           C  
ATOM   1027  C   LYS B 129      12.391  30.676  30.146  1.00 92.96           C  
ATOM   1028  CB  LYS B 129      11.509  32.964  30.653  1.00 92.96           C  
ATOM   1029  O   LYS B 129      12.724  29.742  29.415  1.00 92.96           O  
ATOM   1030  CG  LYS B 129      10.935  34.278  30.144  1.00 92.96           C  
ATOM   1031  CD  LYS B 129      10.851  35.318  31.254  1.00 92.96           C  
ATOM   1032  CE  LYS B 129      10.279  36.635  30.745  1.00 92.96           C  
ATOM   1033  NZ  LYS B 129      10.102  37.625  31.849  1.00 92.96           N  
ATOM   1034  N   GLU B 130      12.437  30.565  31.567  1.00 90.95           N  
ATOM   1035  CA  GLU B 130      13.195  29.491  32.202  1.00 90.95           C  
ATOM   1036  C   GLU B 130      12.475  28.153  32.067  1.00 90.95           C  
ATOM   1037  CB  GLU B 130      13.443  29.808  33.679  1.00 90.95           C  
ATOM   1038  O   GLU B 130      13.112  27.097  32.057  1.00 90.95           O  
ATOM   1039  CG  GLU B 130      14.361  31.001  33.906  1.00 90.95           C  
ATOM   1040  CD  GLU B 130      15.788  30.756  33.443  1.00 90.95           C  
ATOM   1041  OE1 GLU B 130      16.488  31.733  33.092  1.00 90.95           O  
ATOM   1042  OE2 GLU B 130      16.209  29.578  33.429  1.00 90.95           O  
ATOM   1043  N   ARG B 131      11.212  28.147  31.854  1.00 91.98           N  
ATOM   1044  CA  ARG B 131      10.427  26.923  31.727  1.00 91.98           C  
ATOM   1045  C   ARG B 131      10.773  26.182  30.440  1.00 91.98           C  
ATOM   1046  CB  ARG B 131       8.930  27.238  31.764  1.00 91.98           C  
ATOM   1047  O   ARG B 131      10.550  24.974  30.334  1.00 91.98           O  
ATOM   1048  CG  ARG B 131       8.430  27.694  33.125  1.00 91.98           C  
ATOM   1049  CD  ARG B 131       6.917  27.858  33.144  1.00 91.98           C  
ATOM   1050  NE  ARG B 131       6.513  29.188  32.697  1.00 91.98           N  
ATOM   1051  NH1 ARG B 131       4.272  28.666  32.495  1.00 91.98           N  
ATOM   1052  NH2 ARG B 131       5.011  30.780  32.002  1.00 91.98           N  
ATOM   1053  CZ  ARG B 131       5.266  29.542  32.399  1.00 91.98           C  
ATOM   1054  N   MET B 132      11.319  26.925  29.501  1.00 92.99           N  
ATOM   1055  CA  MET B 132      11.712  26.335  28.225  1.00 92.99           C  
ATOM   1056  C   MET B 132      12.870  25.360  28.410  1.00 92.99           C  
ATOM   1057  CB  MET B 132      12.102  27.425  27.225  1.00 92.99           C  
ATOM   1058  O   MET B 132      13.045  24.438  27.611  1.00 92.99           O  
ATOM   1059  CG  MET B 132      10.915  28.069  26.527  1.00 92.99           C  
ATOM   1060  SD  MET B 132       9.867  26.845  25.649  1.00 92.99           S  
ATOM   1061  CE  MET B 132      11.019  26.306  24.355  1.00 92.99           C  
ATOM   1062  N   TYR B 133      13.583  25.558  29.496  1.00 90.15           N  
ATOM   1063  CA  TYR B 133      14.790  24.767  29.706  1.00 90.15           C  
ATOM   1064  C   TYR B 133      14.510  23.575  30.613  1.00 90.15           C  
ATOM   1065  CB  TYR B 133      15.901  25.631  30.309  1.00 90.15           C  
ATOM   1066  O   TYR B 133      15.405  22.773  30.889  1.00 90.15           O  
ATOM   1067  CG  TYR B 133      16.159  26.908  29.546  1.00 90.15           C  
ATOM   1068  CD1 TYR B 133      16.652  26.877  28.243  1.00 90.15           C  
ATOM   1069  CD2 TYR B 133      15.910  28.148  30.126  1.00 90.15           C  
ATOM   1070  CE1 TYR B 133      16.892  28.051  27.537  1.00 90.15           C  
ATOM   1071  CE2 TYR B 133      16.147  29.328  29.429  1.00 90.15           C  
ATOM   1072  OH  TYR B 133      16.873  30.435  27.443  1.00 90.15           O  
ATOM   1073  CZ  TYR B 133      16.637  29.270  28.137  1.00 90.15           C  
ATOM   1074  N   GLU B 134      13.252  23.465  31.013  1.00 88.88           N  
ATOM   1075  CA  GLU B 134      12.783  22.284  31.732  1.00 88.88           C  
ATOM   1076  C   GLU B 134      12.168  21.265  30.777  1.00 88.88           C  
ATOM   1077  CB  GLU B 134      11.768  22.677  32.808  1.00 88.88           C  
ATOM   1078  O   GLU B 134      11.100  21.505  30.209  1.00 88.88           O  
ATOM   1079  CG  GLU B 134      12.336  23.587  33.887  1.00 88.88           C  
ATOM   1080  CD  GLU B 134      11.278  24.122  34.839  1.00 88.88           C  
ATOM   1081  OE1 GLU B 134      11.574  25.067  35.605  1.00 88.88           O  
ATOM   1082  OE2 GLU B 134      10.145  23.591  34.819  1.00 88.88           O  
ATOM   1083  N   GLU B 135      12.629  20.153  30.666  1.00 79.53           N  
ATOM   1084  CA  GLU B 135      12.301  19.158  29.650  1.00 79.53           C  
ATOM   1085  C   GLU B 135      10.848  18.705  29.771  1.00 79.53           C  
ATOM   1086  CB  GLU B 135      13.238  17.952  29.756  1.00 79.53           C  
ATOM   1087  O   GLU B 135      10.180  18.470  28.762  1.00 79.53           O  
ATOM   1088  CG  GLU B 135      13.254  17.074  28.513  1.00 79.53           C  
ATOM   1089  CD  GLU B 135      14.330  16.001  28.550  1.00 79.53           C  
ATOM   1090  OE1 GLU B 135      14.419  15.197  27.594  1.00 79.53           O  
ATOM   1091  OE2 GLU B 135      15.089  15.962  29.544  1.00 79.53           O  
ATOM   1092  N   GLN B 136      10.321  18.727  30.937  1.00 76.52           N  
ATOM   1093  CA  GLN B 136       8.980  18.189  31.140  1.00 76.52           C  
ATOM   1094  C   GLN B 136       7.949  19.309  31.250  1.00 76.52           C  
ATOM   1095  CB  GLN B 136       8.936  17.311  32.392  1.00 76.52           C  
ATOM   1096  O   GLN B 136       6.777  19.056  31.536  1.00 76.52           O  
ATOM   1097  CG  GLN B 136       9.853  16.097  32.323  1.00 76.52           C  
ATOM   1098  CD  GLN B 136       9.401  15.078  31.295  1.00 76.52           C  
ATOM   1099  NE2 GLN B 136      10.298  14.168  30.928  1.00 76.52           N  
ATOM   1100  OE1 GLN B 136       8.256  15.107  30.834  1.00 76.52           O  
ATOM   1101  N   SER B 137       8.358  20.544  30.969  1.00 84.53           N  
ATOM   1102  CA  SER B 137       7.464  21.693  31.067  1.00 84.53           C  
ATOM   1103  C   SER B 137       6.450  21.703  29.928  1.00 84.53           C  
ATOM   1104  CB  SER B 137       8.263  22.997  31.061  1.00 84.53           C  
ATOM   1105  O   SER B 137       6.686  21.109  28.875  1.00 84.53           O  
ATOM   1106  OG  SER B 137       8.755  23.279  29.762  1.00 84.53           O  
ATOM   1107  N   GLN B 138       5.287  22.307  30.129  1.00 81.63           N  
ATOM   1108  CA  GLN B 138       4.262  22.453  29.101  1.00 81.63           C  
ATOM   1109  C   GLN B 138       4.799  23.214  27.892  1.00 81.63           C  
ATOM   1110  CB  GLN B 138       3.032  23.165  29.665  1.00 81.63           C  
ATOM   1111  O   GLN B 138       4.472  22.885  26.750  1.00 81.63           O  
ATOM   1112  CG  GLN B 138       1.836  23.169  28.722  1.00 81.63           C  
ATOM   1113  CD  GLN B 138       1.360  21.771  28.372  1.00 81.63           C  
ATOM   1114  NE2 GLN B 138       0.786  21.621  27.184  1.00 81.63           N  
ATOM   1115  OE1 GLN B 138       1.509  20.834  29.163  1.00 81.63           O  
ATOM   1116  N   ASP B 139       5.599  24.176  28.147  1.00 87.15           N  
ATOM   1117  CA  ASP B 139       6.191  24.970  27.074  1.00 87.15           C  
ATOM   1118  C   ASP B 139       7.078  24.107  26.178  1.00 87.15           C  
ATOM   1119  CB  ASP B 139       7.000  26.134  27.650  1.00 87.15           C  
ATOM   1120  O   ASP B 139       7.080  24.269  24.956  1.00 87.15           O  
ATOM   1121  CG  ASP B 139       6.139  27.149  28.381  1.00 87.15           C  
ATOM   1122  OD1 ASP B 139       5.406  27.916  27.719  1.00 87.15           O  
ATOM   1123  OD2 ASP B 139       6.196  27.186  29.629  1.00 87.15           O  
ATOM   1124  N   ARG B 140       7.779  23.170  26.829  1.00 86.89           N  
ATOM   1125  CA  ARG B 140       8.618  22.256  26.062  1.00 86.89           C  
ATOM   1126  C   ARG B 140       7.769  21.309  25.221  1.00 86.89           C  
ATOM   1127  CB  ARG B 140       9.531  21.454  26.993  1.00 86.89           C  
ATOM   1128  O   ARG B 140       8.135  20.976  24.092  1.00 86.89           O  
ATOM   1129  CG  ARG B 140      10.754  22.223  27.467  1.00 86.89           C  
ATOM   1130  CD  ARG B 140      11.704  22.535  26.319  1.00 86.89           C  
ATOM   1131  NE  ARG B 140      12.402  21.339  25.856  1.00 86.89           N  
ATOM   1132  NH1 ARG B 140      14.518  22.142  26.322  1.00 86.89           N  
ATOM   1133  NH2 ARG B 140      14.253  20.051  25.423  1.00 86.89           N  
ATOM   1134  CZ  ARG B 140      13.723  21.180  25.868  1.00 86.89           C  
ATOM   1135  N   ARG B 141       6.688  20.913  25.755  1.00 78.96           N  
ATOM   1136  CA  ARG B 141       5.767  20.062  25.009  1.00 78.96           C  
ATOM   1137  C   ARG B 141       5.188  20.803  23.808  1.00 78.96           C  
ATOM   1138  CB  ARG B 141       4.637  19.569  25.914  1.00 78.96           C  
ATOM   1139  O   ARG B 141       5.024  20.222  22.733  1.00 78.96           O  
ATOM   1140  CG  ARG B 141       5.068  18.511  26.918  1.00 78.96           C  
ATOM   1141  CD  ARG B 141       3.874  17.865  27.605  1.00 78.96           C  
ATOM   1142  NE  ARG B 141       3.334  18.716  28.661  1.00 78.96           N  
ATOM   1143  NH1 ARG B 141       4.379  17.591  30.387  1.00 78.96           N  
ATOM   1144  NH2 ARG B 141       3.042  19.399  30.835  1.00 78.96           N  
ATOM   1145  CZ  ARG B 141       3.586  18.567  29.959  1.00 78.96           C  
ATOM   1146  N   ASN B 142       4.849  22.072  24.005  1.00 85.04           N  
ATOM   1147  CA  ASN B 142       4.331  22.896  22.918  1.00 85.04           C  
ATOM   1148  C   ASN B 142       5.366  23.080  21.812  1.00 85.04           C  
ATOM   1149  CB  ASN B 142       3.872  24.256  23.447  1.00 85.04           C  
ATOM   1150  O   ASN B 142       5.016  23.129  20.631  1.00 85.04           O  
ATOM   1151  CG  ASN B 142       2.600  24.165  24.267  1.00 85.04           C  
ATOM   1152  ND2 ASN B 142       2.368  25.161  25.114  1.00 85.04           N  
ATOM   1153  OD1 ASN B 142       1.833  23.207  24.141  1.00 85.04           O  
ATOM   1154  N   LEU B 143       6.612  23.175  22.239  1.00 90.07           N  
ATOM   1155  CA  LEU B 143       7.683  23.279  21.254  1.00 90.07           C  
ATOM   1156  C   LEU B 143       7.795  21.997  20.436  1.00 90.07           C  
ATOM   1157  CB  LEU B 143       9.017  23.578  21.942  1.00 90.07           C  
ATOM   1158  O   LEU B 143       8.009  22.047  19.223  1.00 90.07           O  
ATOM   1159  CG  LEU B 143      10.223  23.781  21.023  1.00 90.07           C  
ATOM   1160  CD1 LEU B 143      10.018  25.010  20.143  1.00 90.07           C  
ATOM   1161  CD2 LEU B 143      11.503  23.912  21.842  1.00 90.07           C  
ATOM   1162  N   THR B 144       7.695  20.845  21.137  1.00 82.36           N  
ATOM   1163  CA  THR B 144       7.730  19.557  20.452  1.00 82.36           C  
ATOM   1164  C   THR B 144       6.586  19.447  19.448  1.00 82.36           C  
ATOM   1165  CB  THR B 144       7.651  18.390  21.453  1.00 82.36           C  
ATOM   1166  O   THR B 144       6.785  18.989  18.321  1.00 82.36           O  
ATOM   1167  CG2 THR B 144       7.761  17.046  20.741  1.00 82.36           C  
ATOM   1168  OG1 THR B 144       8.722  18.506  22.399  1.00 82.36           O  
ATOM   1169  N   LYS B 145       5.373  19.841  19.871  1.00 83.08           N  
ATOM   1170  CA  LYS B 145       4.223  19.852  18.972  1.00 83.08           C  
ATOM   1171  C   LYS B 145       4.480  20.744  17.761  1.00 83.08           C  
ATOM   1172  CB  LYS B 145       2.968  20.320  19.711  1.00 83.08           C  
ATOM   1173  O   LYS B 145       4.170  20.368  16.629  1.00 83.08           O  
ATOM   1174  CG  LYS B 145       1.683  20.158  18.912  1.00 83.08           C  
ATOM   1175  CD  LYS B 145       0.464  20.579  19.723  1.00 83.08           C  
ATOM   1176  CE  LYS B 145      -0.814  20.493  18.899  1.00 83.08           C  
ATOM   1177  NZ  LYS B 145      -2.014  20.888  19.695  1.00 83.08           N  
ATOM   1178  N   LEU B 146       5.032  21.890  17.976  1.00 90.44           N  
ATOM   1179  CA  LEU B 146       5.347  22.817  16.895  1.00 90.44           C  
ATOM   1180  C   LEU B 146       6.385  22.219  15.952  1.00 90.44           C  
ATOM   1181  CB  LEU B 146       5.857  24.145  17.459  1.00 90.44           C  
ATOM   1182  O   LEU B 146       6.325  22.433  14.739  1.00 90.44           O  
ATOM   1183  CG  LEU B 146       4.791  25.159  17.878  1.00 90.44           C  
ATOM   1184  CD1 LEU B 146       5.432  26.324  18.624  1.00 90.44           C  
ATOM   1185  CD2 LEU B 146       4.018  25.656  16.662  1.00 90.44           C  
ATOM   1186  N   SER B 147       7.334  21.573  16.550  1.00 89.82           N  
ATOM   1187  CA  SER B 147       8.330  20.905  15.719  1.00 89.82           C  
ATOM   1188  C   SER B 147       7.676  19.916  14.760  1.00 89.82           C  
ATOM   1189  CB  SER B 147       9.357  20.180  16.590  1.00 89.82           C  
ATOM   1190  O   SER B 147       8.040  19.849  13.584  1.00 89.82           O  
ATOM   1191  OG  SER B 147      10.402  19.646  15.795  1.00 89.82           O  
ATOM   1192  N   LEU B 148       6.702  19.163  15.267  1.00 89.20           N  
ATOM   1193  CA  LEU B 148       5.968  18.209  14.443  1.00 89.20           C  
ATOM   1194  C   LEU B 148       5.170  18.926  13.360  1.00 89.20           C  
ATOM   1195  CB  LEU B 148       5.031  17.363  15.309  1.00 89.20           C  
ATOM   1196  O   LEU B 148       5.146  18.488  12.208  1.00 89.20           O  
ATOM   1197  CG  LEU B 148       5.687  16.258  16.139  1.00 89.20           C  
ATOM   1198  CD1 LEU B 148       4.692  15.691  17.147  1.00 89.20           C  
ATOM   1199  CD2 LEU B 148       6.225  15.156  15.233  1.00 89.20           C  
ATOM   1200  N   ILE B 149       4.542  20.027  13.698  1.00 91.18           N  
ATOM   1201  CA  ILE B 149       3.760  20.808  12.746  1.00 91.18           C  
ATOM   1202  C   ILE B 149       4.669  21.331  11.637  1.00 91.18           C  
ATOM   1203  CB  ILE B 149       3.033  21.982  13.441  1.00 91.18           C  
ATOM   1204  O   ILE B 149       4.335  21.233  10.454  1.00 91.18           O  
ATOM   1205  CG1 ILE B 149       1.948  21.453  14.387  1.00 91.18           C  
ATOM   1206  CG2 ILE B 149       2.436  22.938  12.404  1.00 91.18           C  
ATOM   1207  CD1 ILE B 149       1.297  22.529  15.245  1.00 91.18           C  
ATOM   1208  N   PHE B 150       5.864  21.812  12.019  1.00 94.86           N  
ATOM   1209  CA  PHE B 150       6.829  22.270  11.027  1.00 94.86           C  
ATOM   1210  C   PHE B 150       7.249  21.127  10.111  1.00 94.86           C  
ATOM   1211  CB  PHE B 150       8.060  22.875  11.710  1.00 94.86           C  
ATOM   1212  O   PHE B 150       7.412  21.318   8.904  1.00 94.86           O  
ATOM   1213  CG  PHE B 150       7.868  24.299  12.157  1.00 94.86           C  
ATOM   1214  CD1 PHE B 150       7.450  25.273  11.259  1.00 94.86           C  
ATOM   1215  CD2 PHE B 150       8.106  24.663  13.476  1.00 94.86           C  
ATOM   1216  CE1 PHE B 150       7.272  26.593  11.669  1.00 94.86           C  
ATOM   1217  CE2 PHE B 150       7.930  25.980  13.893  1.00 94.86           C  
ATOM   1218  CZ  PHE B 150       7.514  26.943  12.988  1.00 94.86           C  
ATOM   1219  N   SER B 151       7.431  20.040  10.726  1.00 91.81           N  
ATOM   1220  CA  SER B 151       7.797  18.864   9.944  1.00 91.81           C  
ATOM   1221  C   SER B 151       6.726  18.532   8.910  1.00 91.81           C  
ATOM   1222  CB  SER B 151       8.023  17.660  10.860  1.00 91.81           C  
ATOM   1223  O   SER B 151       7.041  18.251   7.751  1.00 91.81           O  
ATOM   1224  OG  SER B 151       8.294  16.494  10.101  1.00 91.81           O  
ATOM   1225  N   HIS B 152       5.471  18.581   9.292  1.00 93.09           N  
ATOM   1226  CA  HIS B 152       4.365  18.313   8.380  1.00 93.09           C  
ATOM   1227  C   HIS B 152       4.275  19.379   7.294  1.00 93.09           C  
ATOM   1228  CB  HIS B 152       3.045  18.233   9.149  1.00 93.09           C  
ATOM   1229  O   HIS B 152       4.002  19.067   6.132  1.00 93.09           O  
ATOM   1230  CG  HIS B 152       2.946  17.043  10.049  1.00 93.09           C  
ATOM   1231  CD2 HIS B 152       2.476  16.921  11.313  1.00 93.09           C  
ATOM   1232  ND1 HIS B 152       3.366  15.786   9.671  1.00 93.09           N  
ATOM   1233  CE1 HIS B 152       3.158  14.941  10.666  1.00 93.09           C  
ATOM   1234  NE2 HIS B 152       2.619  15.604  11.675  1.00 93.09           N  
ATOM   1235  N   MET B 153       4.507  20.604   7.694  1.00 97.00           N  
ATOM   1236  CA  MET B 153       4.486  21.705   6.735  1.00 97.00           C  
ATOM   1237  C   MET B 153       5.571  21.527   5.679  1.00 97.00           C  
ATOM   1238  CB  MET B 153       4.666  23.045   7.450  1.00 97.00           C  
ATOM   1239  O   MET B 153       5.338  21.777   4.495  1.00 97.00           O  
ATOM   1240  CG  MET B 153       3.447  23.486   8.243  1.00 97.00           C  
ATOM   1241  SD  MET B 153       3.664  25.141   9.005  1.00 97.00           S  
ATOM   1242  CE  MET B 153       3.653  26.182   7.518  1.00 97.00           C  
ATOM   1243  N   LEU B 154       6.749  21.098   6.150  1.00 93.34           N  
ATOM   1244  CA  LEU B 154       7.847  20.849   5.222  1.00 93.34           C  
ATOM   1245  C   LEU B 154       7.499  19.719   4.259  1.00 93.34           C  
ATOM   1246  CB  LEU B 154       9.128  20.508   5.987  1.00 93.34           C  
ATOM   1247  O   LEU B 154       7.707  19.843   3.050  1.00 93.34           O  
ATOM   1248  CG  LEU B 154      10.351  20.155   5.138  1.00 93.34           C  
ATOM   1249  CD1 LEU B 154      10.699  21.310   4.205  1.00 93.34           C  
ATOM   1250  CD2 LEU B 154      11.538  19.804   6.029  1.00 93.34           C  
ATOM   1251  N   ALA B 155       6.925  18.661   4.781  1.00 93.19           N  
ATOM   1252  CA  ALA B 155       6.534  17.529   3.946  1.00 93.19           C  
ATOM   1253  C   ALA B 155       5.499  17.947   2.905  1.00 93.19           C  
ATOM   1254  CB  ALA B 155       5.988  16.394   4.809  1.00 93.19           C  
ATOM   1255  O   ALA B 155       5.562  17.517   1.751  1.00 93.19           O  
ATOM   1256  N   GLU B 156       4.603  18.747   3.314  1.00 97.36           N  
ATOM   1257  CA  GLU B 156       3.518  19.185   2.442  1.00 97.36           C  
ATOM   1258  C   GLU B 156       4.043  20.051   1.300  1.00 97.36           C  
ATOM   1259  CB  GLU B 156       2.462  19.953   3.241  1.00 97.36           C  
ATOM   1260  O   GLU B 156       3.706  19.824   0.136  1.00 97.36           O  
ATOM   1261  CG  GLU B 156       1.240  20.349   2.425  1.00 97.36           C  
ATOM   1262  CD  GLU B 156       0.165  21.038   3.250  1.00 97.36           C  
ATOM   1263  OE1 GLU B 156      -1.037  20.770   3.026  1.00 97.36           O  
ATOM   1264  OE2 GLU B 156       0.528  21.854   4.127  1.00 97.36           O  
ATOM   1265  N   ILE B 157       4.883  20.983   1.658  1.00 97.35           N  
ATOM   1266  CA  ILE B 157       5.360  21.895   0.624  1.00 97.35           C  
ATOM   1267  C   ILE B 157       6.247  21.139  -0.362  1.00 97.35           C  
ATOM   1268  CB  ILE B 157       6.132  23.086   1.235  1.00 97.35           C  
ATOM   1269  O   ILE B 157       6.258  21.444  -1.557  1.00 97.35           O  
ATOM   1270  CG1 ILE B 157       6.334  24.186   0.186  1.00 97.35           C  
ATOM   1271  CG2 ILE B 157       7.475  22.623   1.808  1.00 97.35           C  
ATOM   1272  CD1 ILE B 157       5.059  24.932  -0.182  1.00 97.35           C  
ATOM   1273  N   LYS B 158       7.036  20.188   0.047  1.00 93.88           N  
ATOM   1274  CA  LYS B 158       7.852  19.368  -0.844  1.00 93.88           C  
ATOM   1275  C   LYS B 158       6.979  18.531  -1.774  1.00 93.88           C  
ATOM   1276  CB  LYS B 158       8.781  18.459  -0.038  1.00 93.88           C  
ATOM   1277  O   LYS B 158       7.350  18.280  -2.923  1.00 93.88           O  
ATOM   1278  CG  LYS B 158       9.992  19.172   0.546  1.00 93.88           C  
ATOM   1279  CD  LYS B 158      10.906  18.206   1.286  1.00 93.88           C  
ATOM   1280  CE  LYS B 158      12.210  18.875   1.701  1.00 93.88           C  
ATOM   1281  NZ  LYS B 158      13.095  17.941   2.460  1.00 93.88           N  
ATOM   1282  N   ALA B 159       5.837  18.122  -1.243  1.00 93.63           N  
ATOM   1283  CA  ALA B 159       4.922  17.310  -2.040  1.00 93.63           C  
ATOM   1284  C   ALA B 159       4.201  18.160  -3.083  1.00 93.63           C  
ATOM   1285  CB  ALA B 159       3.909  16.609  -1.138  1.00 93.63           C  
ATOM   1286  O   ALA B 159       3.980  17.713  -4.211  1.00 93.63           O  
ATOM   1287  N   ILE B 160       3.854  19.367  -2.721  1.00 98.00           N  
ATOM   1288  CA  ILE B 160       3.088  20.250  -3.594  1.00 98.00           C  
ATOM   1289  C   ILE B 160       4.026  20.946  -4.577  1.00 98.00           C  
ATOM   1290  CB  ILE B 160       2.291  21.295  -2.781  1.00 98.00           C  
ATOM   1291  O   ILE B 160       3.657  21.195  -5.727  1.00 98.00           O  
ATOM   1292  CG1 ILE B 160       1.269  20.600  -1.874  1.00 98.00           C  
ATOM   1293  CG2 ILE B 160       1.603  22.295  -3.715  1.00 98.00           C  
ATOM   1294  CD1 ILE B 160       0.242  19.765  -2.625  1.00 98.00           C  
ATOM   1295  N   PHE B 161       5.204  21.301  -4.170  1.00 96.50           N  
ATOM   1296  CA  PHE B 161       6.259  21.871  -5.000  1.00 96.50           C  
ATOM   1297  C   PHE B 161       7.458  20.933  -5.070  1.00 96.50           C  
ATOM   1298  CB  PHE B 161       6.691  23.237  -4.459  1.00 96.50           C  
ATOM   1299  O   PHE B 161       8.559  21.292  -4.647  1.00 96.50           O  
ATOM   1300  CG  PHE B 161       5.690  24.333  -4.708  1.00 96.50           C  
ATOM   1301  CD1 PHE B 161       5.816  25.172  -5.808  1.00 96.50           C  
ATOM   1302  CD2 PHE B 161       4.623  24.524  -3.840  1.00 96.50           C  
ATOM   1303  CE1 PHE B 161       4.891  26.187  -6.040  1.00 96.50           C  
ATOM   1304  CE2 PHE B 161       3.694  25.536  -4.066  1.00 96.50           C  
ATOM   1305  CZ  PHE B 161       3.831  26.367  -5.166  1.00 96.50           C  
ATOM   1306  N   PRO B 162       7.188  19.866  -5.830  1.00 89.95           N  
ATOM   1307  CA  PRO B 162       8.351  18.984  -5.956  1.00 89.95           C  
ATOM   1308  C   PRO B 162       9.462  19.591  -6.810  1.00 89.95           C  
ATOM   1309  CB  PRO B 162       7.773  17.732  -6.621  1.00 89.95           C  
ATOM   1310  O   PRO B 162       9.190  20.156  -7.872  1.00 89.95           O  
ATOM   1311  CG  PRO B 162       6.545  18.207  -7.329  1.00 89.95           C  
ATOM   1312  CD  PRO B 162       6.024  19.422  -6.616  1.00 89.95           C  
ATOM   1313  N   ASN B 163      10.718  19.647  -6.368  1.00 83.94           N  
ATOM   1314  CA  ASN B 163      11.867  20.220  -7.062  1.00 83.94           C  
ATOM   1315  C   ASN B 163      11.698  21.720  -7.281  1.00 83.94           C  
ATOM   1316  CB  ASN B 163      12.095  19.510  -8.399  1.00 83.94           C  
ATOM   1317  O   ASN B 163      12.127  22.255  -8.305  1.00 83.94           O  
ATOM   1318  CG  ASN B 163      12.360  18.027  -8.235  1.00 83.94           C  
ATOM   1319  ND2 ASN B 163      11.881  17.230  -9.183  1.00 83.94           N  
ATOM   1320  OD1 ASN B 163      12.990  17.600  -7.263  1.00 83.94           O  
ATOM   1321  N   GLY B 164      10.719  22.359  -6.612  1.00 89.85           N  
ATOM   1322  CA  GLY B 164      10.549  23.803  -6.611  1.00 89.85           C  
ATOM   1323  C   GLY B 164       9.453  24.276  -7.548  1.00 89.85           C  
ATOM   1324  O   GLY B 164       9.190  25.476  -7.649  1.00 89.85           O  
ATOM   1325  N   GLN B 165       8.837  23.418  -8.367  1.00 92.96           N  
ATOM   1326  CA  GLN B 165       7.775  23.775  -9.302  1.00 92.96           C  
ATOM   1327  C   GLN B 165       6.413  23.322  -8.786  1.00 92.96           C  
ATOM   1328  CB  GLN B 165       8.044  23.167 -10.679  1.00 92.96           C  
ATOM   1329  O   GLN B 165       6.277  22.213  -8.266  1.00 92.96           O  
ATOM   1330  CG  GLN B 165       9.239  23.778 -11.399  1.00 92.96           C  
ATOM   1331  CD  GLN B 165       9.468  23.176 -12.773  1.00 92.96           C  
ATOM   1332  NE2 GLN B 165      10.574  23.548 -13.407  1.00 92.96           N  
ATOM   1333  OE1 GLN B 165       8.657  22.381 -13.260  1.00 92.96           O  
ATOM   1334  N   PHE B 166       5.482  24.162  -8.950  1.00 96.49           N  
ATOM   1335  CA  PHE B 166       4.146  23.865  -8.445  1.00 96.49           C  
ATOM   1336  C   PHE B 166       3.538  22.680  -9.186  1.00 96.49           C  
ATOM   1337  CB  PHE B 166       3.236  25.090  -8.575  1.00 96.49           C  
ATOM   1338  O   PHE B 166       3.466  22.683 -10.417  1.00 96.49           O  
ATOM   1339  CG  PHE B 166       1.825  24.849  -8.111  1.00 96.49           C  
ATOM   1340  CD1 PHE B 166       0.785  24.743  -9.027  1.00 96.49           C  
ATOM   1341  CD2 PHE B 166       1.538  24.729  -6.757  1.00 96.49           C  
ATOM   1342  CE1 PHE B 166      -0.522  24.521  -8.600  1.00 96.49           C  
ATOM   1343  CE2 PHE B 166       0.234  24.506  -6.323  1.00 96.49           C  
ATOM   1344  CZ  PHE B 166      -0.795  24.403  -7.246  1.00 96.49           C  
ATOM   1345  N   GLN B 167       3.060  21.659  -8.495  1.00 94.24           N  
ATOM   1346  CA  GLN B 167       2.390  20.491  -9.056  1.00 94.24           C  
ATOM   1347  C   GLN B 167       1.160  20.115  -8.235  1.00 94.24           C  
ATOM   1348  CB  GLN B 167       3.353  19.304  -9.131  1.00 94.24           C  
ATOM   1349  O   GLN B 167       0.745  18.954  -8.225  1.00 94.24           O  
ATOM   1350  CG  GLN B 167       4.490  19.497 -10.126  1.00 94.24           C  
ATOM   1351  CD  GLN B 167       5.397  18.285 -10.223  1.00 94.24           C  
ATOM   1352  NE2 GLN B 167       6.633  18.503 -10.657  1.00 94.24           N  
ATOM   1353  OE1 GLN B 167       4.990  17.162  -9.910  1.00 94.24           O  
ATOM   1354  N   GLY B 168       0.703  21.028  -7.423  1.00 94.18           N  
ATOM   1355  CA  GLY B 168      -0.451  20.774  -6.574  1.00 94.18           C  
ATOM   1356  C   GLY B 168      -1.688  20.373  -7.354  1.00 94.18           C  
ATOM   1357  O   GLY B 168      -2.472  19.537  -6.898  1.00 94.18           O  
ATOM   1358  N   ASP B 169      -1.917  20.936  -8.511  1.00 91.71           N  
ATOM   1359  CA  ASP B 169      -3.083  20.637  -9.337  1.00 91.71           C  
ATOM   1360  C   ASP B 169      -3.000  19.226  -9.915  1.00 91.71           C  
ATOM   1361  CB  ASP B 169      -3.217  21.661 -10.466  1.00 91.71           C  
ATOM   1362  O   ASP B 169      -4.017  18.646 -10.298  1.00 91.71           O  
ATOM   1363  CG  ASP B 169      -1.930  21.853 -11.248  1.00 91.71           C  
ATOM   1364  OD1 ASP B 169      -0.849  21.478 -10.745  1.00 91.71           O  
ATOM   1365  OD2 ASP B 169      -1.997  22.388 -12.376  1.00 91.71           O  
ATOM   1366  N   ASN B 170      -1.760  18.670  -9.913  1.00 90.62           N  
ATOM   1367  CA  ASN B 170      -1.540  17.333 -10.453  1.00 90.62           C  
ATOM   1368  C   ASN B 170      -1.207  16.331  -9.352  1.00 90.62           C  
ATOM   1369  CB  ASN B 170      -0.428  17.355 -11.504  1.00 90.62           C  
ATOM   1370  O   ASN B 170      -0.711  15.237  -9.630  1.00 90.62           O  
ATOM   1371  CG  ASN B 170      -0.798  18.171 -12.728  1.00 90.62           C  
ATOM   1372  ND2 ASN B 170       0.208  18.707 -13.409  1.00 90.62           N  
ATOM   1373  OD1 ASN B 170      -1.977  18.318 -13.058  1.00 90.62           O  
ATOM   1374  N   PHE B 171      -1.394  16.790  -8.185  1.00 94.20           N  
ATOM   1375  CA  PHE B 171      -1.151  15.872  -7.079  1.00 94.20           C  
ATOM   1376  C   PHE B 171      -2.092  14.675  -7.151  1.00 94.20           C  
ATOM   1377  CB  PHE B 171      -1.317  16.591  -5.736  1.00 94.20           C  
ATOM   1378  O   PHE B 171      -3.307  14.841  -7.271  1.00 94.20           O  
ATOM   1379  CG  PHE B 171      -0.974  15.738  -4.545  1.00 94.20           C  
ATOM   1380  CD1 PHE B 171      -1.939  14.939  -3.943  1.00 94.20           C  
ATOM   1381  CD2 PHE B 171       0.314  15.735  -4.026  1.00 94.20           C  
ATOM   1382  CE1 PHE B 171      -1.624  14.149  -2.840  1.00 94.20           C  
ATOM   1383  CE2 PHE B 171       0.636  14.948  -2.924  1.00 94.20           C  
ATOM   1384  CZ  PHE B 171      -0.334  14.156  -2.332  1.00 94.20           C  
ATOM   1385  N   ARG B 172      -1.556  13.517  -7.073  1.00 91.97           N  
ATOM   1386  CA  ARG B 172      -2.371  12.314  -7.205  1.00 91.97           C  
ATOM   1387  C   ARG B 172      -2.764  11.766  -5.837  1.00 91.97           C  
ATOM   1388  CB  ARG B 172      -1.625  11.243  -8.003  1.00 91.97           C  
ATOM   1389  O   ARG B 172      -1.915  11.270  -5.094  1.00 91.97           O  
ATOM   1390  CG  ARG B 172      -1.445  11.585  -9.474  1.00 91.97           C  
ATOM   1391  CD  ARG B 172      -0.883  10.409 -10.261  1.00 91.97           C  
ATOM   1392  NE  ARG B 172      -0.776  10.716 -11.685  1.00 91.97           N  
ATOM   1393  NH1 ARG B 172      -0.082   8.600 -12.300  1.00 91.97           N  
ATOM   1394  NH2 ARG B 172      -0.336  10.235 -13.887  1.00 91.97           N  
ATOM   1395  CZ  ARG B 172      -0.398   9.850 -12.620  1.00 91.97           C  
ATOM   1396  N   ILE B 173      -3.996  11.792  -5.520  1.00 95.74           N  
ATOM   1397  CA  ILE B 173      -4.501  11.160  -4.306  1.00 95.74           C  
ATOM   1398  C   ILE B 173      -4.432   9.641  -4.448  1.00 95.74           C  
ATOM   1399  CB  ILE B 173      -5.949  11.605  -3.997  1.00 95.74           C  
ATOM   1400  O   ILE B 173      -4.854   9.087  -5.466  1.00 95.74           O  
ATOM   1401  CG1 ILE B 173      -6.004  13.119  -3.766  1.00 95.74           C  
ATOM   1402  CG2 ILE B 173      -6.500  10.845  -2.787  1.00 95.74           C  
ATOM   1403  CD1 ILE B 173      -7.416  13.673  -3.631  1.00 95.74           C  
ATOM   1404  N   THR B 174      -3.980   8.967  -3.403  1.00 92.22           N  
ATOM   1405  CA  THR B 174      -3.637   7.549  -3.442  1.00 92.22           C  
ATOM   1406  C   THR B 174      -4.888   6.696  -3.630  1.00 92.22           C  
ATOM   1407  CB  THR B 174      -2.905   7.116  -2.158  1.00 92.22           C  
ATOM   1408  O   THR B 174      -4.911   5.796  -4.473  1.00 92.22           O  
ATOM   1409  CG2 THR B 174      -2.440   5.667  -2.252  1.00 92.22           C  
ATOM   1410  OG1 THR B 174      -1.765   7.961  -1.957  1.00 92.22           O  
ATOM   1411  N   LYS B 175      -5.940   6.965  -2.941  1.00 91.81           N  
ATOM   1412  CA  LYS B 175      -7.172   6.183  -3.003  1.00 91.81           C  
ATOM   1413  C   LYS B 175      -8.122   6.737  -4.061  1.00 91.81           C  
ATOM   1414  CB  LYS B 175      -7.862   6.160  -1.638  1.00 91.81           C  
ATOM   1415  O   LYS B 175      -8.540   7.894  -3.982  1.00 91.81           O  
ATOM   1416  CG  LYS B 175      -7.001   5.595  -0.518  1.00 91.81           C  
ATOM   1417  CD  LYS B 175      -6.639   4.138  -0.773  1.00 91.81           C  
ATOM   1418  CE  LYS B 175      -5.780   3.570   0.349  1.00 91.81           C  
ATOM   1419  NZ  LYS B 175      -5.352   2.168   0.064  1.00 91.81           N  
ATOM   1420  N   ALA B 176      -8.512   5.914  -4.969  1.00 89.85           N  
ATOM   1421  CA  ALA B 176      -9.277   6.322  -6.145  1.00 89.85           C  
ATOM   1422  C   ALA B 176     -10.595   6.976  -5.742  1.00 89.85           C  
ATOM   1423  CB  ALA B 176      -9.537   5.123  -7.052  1.00 89.85           C  
ATOM   1424  O   ALA B 176     -10.972   8.016  -6.288  1.00 89.85           O  
ATOM   1425  N   ASP B 177     -11.325   6.389  -4.794  1.00 92.95           N  
ATOM   1426  CA  ASP B 177     -12.606   6.932  -4.353  1.00 92.95           C  
ATOM   1427  C   ASP B 177     -12.429   8.310  -3.719  1.00 92.95           C  
ATOM   1428  CB  ASP B 177     -13.280   5.980  -3.363  1.00 92.95           C  
ATOM   1429  O   ASP B 177     -13.245   9.209  -3.936  1.00 92.95           O  
ATOM   1430  CG  ASP B 177     -13.674   4.655  -3.990  1.00 92.95           C  
ATOM   1431  OD1 ASP B 177     -13.894   4.603  -5.220  1.00 92.95           O  
ATOM   1432  OD2 ASP B 177     -13.769   3.653  -3.248  1.00 92.95           O  
ATOM   1433  N   ALA B 178     -11.434   8.442  -3.027  1.00 95.98           N  
ATOM   1434  CA  ALA B 178     -11.121   9.729  -2.410  1.00 95.98           C  
ATOM   1435  C   ALA B 178     -10.728  10.760  -3.464  1.00 95.98           C  
ATOM   1436  CB  ALA B 178     -10.002   9.569  -1.384  1.00 95.98           C  
ATOM   1437  O   ALA B 178     -11.084  11.936  -3.354  1.00 95.98           O  
ATOM   1438  N   ALA B 179     -10.010  10.272  -4.446  1.00 95.76           N  
ATOM   1439  CA  ALA B 179      -9.634  11.144  -5.556  1.00 95.76           C  
ATOM   1440  C   ALA B 179     -10.868  11.664  -6.288  1.00 95.76           C  
ATOM   1441  CB  ALA B 179      -8.715  10.405  -6.526  1.00 95.76           C  
ATOM   1442  O   ALA B 179     -10.948  12.849  -6.618  1.00 95.76           O  
ATOM   1443  N   GLU B 180     -11.821  10.816  -6.520  1.00 95.95           N  
ATOM   1444  CA  GLU B 180     -13.072  11.191  -7.171  1.00 95.95           C  
ATOM   1445  C   GLU B 180     -13.845  12.208  -6.336  1.00 95.95           C  
ATOM   1446  CB  GLU B 180     -13.938   9.955  -7.427  1.00 95.95           C  
ATOM   1447  O   GLU B 180     -14.402  13.167  -6.875  1.00 95.95           O  
ATOM   1448  CG  GLU B 180     -15.140  10.220  -8.322  1.00 95.95           C  
ATOM   1449  CD  GLU B 180     -15.960   8.973  -8.611  1.00 95.95           C  
ATOM   1450  OE1 GLU B 180     -16.949   9.060  -9.373  1.00 95.95           O  
ATOM   1451  OE2 GLU B 180     -15.611   7.900  -8.070  1.00 95.95           O  
ATOM   1452  N   PHE B 181     -13.855  11.974  -5.099  1.00 98.10           N  
ATOM   1453  CA  PHE B 181     -14.503  12.904  -4.181  1.00 98.10           C  
ATOM   1454  C   PHE B 181     -13.894  14.296  -4.303  1.00 98.10           C  
ATOM   1455  CB  PHE B 181     -14.388  12.405  -2.738  1.00 98.10           C  
ATOM   1456  O   PHE B 181     -14.616  15.284  -4.452  1.00 98.10           O  
ATOM   1457  CG  PHE B 181     -14.764  13.435  -1.707  1.00 98.10           C  
ATOM   1458  CD1 PHE B 181     -13.792  14.226  -1.107  1.00 98.10           C  
ATOM   1459  CD2 PHE B 181     -16.092  13.613  -1.339  1.00 98.10           C  
ATOM   1460  CE1 PHE B 181     -14.138  15.180  -0.153  1.00 98.10           C  
ATOM   1461  CE2 PHE B 181     -16.445  14.564  -0.386  1.00 98.10           C  
ATOM   1462  CZ  PHE B 181     -15.466  15.346   0.206  1.00 98.10           C  
ATOM   1463  N   TRP B 182     -12.628  14.347  -4.213  1.00 98.47           N  
ATOM   1464  CA  TRP B 182     -11.944  15.635  -4.265  1.00 98.47           C  
ATOM   1465  C   TRP B 182     -12.203  16.336  -5.594  1.00 98.47           C  
ATOM   1466  CB  TRP B 182     -10.439  15.453  -4.054  1.00 98.47           C  
ATOM   1467  O   TRP B 182     -12.552  17.519  -5.622  1.00 98.47           O  
ATOM   1468  CG  TRP B 182      -9.696  16.736  -3.831  1.00 98.47           C  
ATOM   1469  CD1 TRP B 182      -9.231  17.596  -4.787  1.00 98.47           C  
ATOM   1470  CD2 TRP B 182      -9.327  17.302  -2.569  1.00 98.47           C  
ATOM   1471  CE2 TRP B 182      -8.641  18.507  -2.836  1.00 98.47           C  
ATOM   1472  CE3 TRP B 182      -9.512  16.906  -1.238  1.00 98.47           C  
ATOM   1473  NE1 TRP B 182      -8.596  18.664  -4.195  1.00 98.47           N  
ATOM   1474  CH2 TRP B 182      -8.333  18.910  -0.524  1.00 98.47           C  
ATOM   1475  CZ2 TRP B 182      -8.139  19.321  -1.818  1.00 98.47           C  
ATOM   1476  CZ3 TRP B 182      -9.011  17.717  -0.226  1.00 98.47           C  
ATOM   1477  N   ARG B 183     -12.067  15.653  -6.729  1.00 97.28           N  
ATOM   1478  CA  ARG B 183     -12.273  16.205  -8.064  1.00 97.28           C  
ATOM   1479  C   ARG B 183     -13.701  16.714  -8.232  1.00 97.28           C  
ATOM   1480  CB  ARG B 183     -11.962  15.155  -9.133  1.00 97.28           C  
ATOM   1481  O   ARG B 183     -13.918  17.804  -8.765  1.00 97.28           O  
ATOM   1482  CG  ARG B 183     -11.936  15.708 -10.549  1.00 97.28           C  
ATOM   1483  CD  ARG B 183     -11.572  14.635 -11.567  1.00 97.28           C  
ATOM   1484  NE  ARG B 183     -12.314  13.399 -11.334  1.00 97.28           N  
ATOM   1485  NH1 ARG B 183     -11.365  12.255 -13.103  1.00 97.28           N  
ATOM   1486  NH2 ARG B 183     -12.921  11.227 -11.769  1.00 97.28           N  
ATOM   1487  CZ  ARG B 183     -12.198  12.296 -12.069  1.00 97.28           C  
ATOM   1488  N   LYS B 184     -14.613  15.952  -7.744  1.00 97.78           N  
ATOM   1489  CA  LYS B 184     -16.027  16.295  -7.862  1.00 97.78           C  
ATOM   1490  C   LYS B 184     -16.348  17.576  -7.097  1.00 97.78           C  
ATOM   1491  CB  LYS B 184     -16.901  15.148  -7.354  1.00 97.78           C  
ATOM   1492  O   LYS B 184     -17.036  18.458  -7.614  1.00 97.78           O  
ATOM   1493  CG  LYS B 184     -18.396  15.416  -7.456  1.00 97.78           C  
ATOM   1494  CD  LYS B 184     -19.212  14.247  -6.919  1.00 97.78           C  
ATOM   1495  CE  LYS B 184     -20.701  14.564  -6.903  1.00 97.78           C  
ATOM   1496  NZ  LYS B 184     -21.505  13.422  -6.374  1.00 97.78           N  
ATOM   1497  N   PHE B 185     -15.859  17.697  -5.947  1.00 98.24           N  
ATOM   1498  CA  PHE B 185     -16.294  18.783  -5.077  1.00 98.24           C  
ATOM   1499  C   PHE B 185     -15.350  19.974  -5.184  1.00 98.24           C  
ATOM   1500  CB  PHE B 185     -16.377  18.308  -3.623  1.00 98.24           C  
ATOM   1501  O   PHE B 185     -15.764  21.120  -4.995  1.00 98.24           O  
ATOM   1502  CG  PHE B 185     -17.607  17.497  -3.318  1.00 98.24           C  
ATOM   1503  CD1 PHE B 185     -18.817  18.120  -3.040  1.00 98.24           C  
ATOM   1504  CD2 PHE B 185     -17.553  16.109  -3.310  1.00 98.24           C  
ATOM   1505  CE1 PHE B 185     -19.957  17.372  -2.758  1.00 98.24           C  
ATOM   1506  CE2 PHE B 185     -18.688  15.354  -3.029  1.00 98.24           C  
ATOM   1507  CZ  PHE B 185     -19.889  15.987  -2.752  1.00 98.24           C  
ATOM   1508  N   PHE B 186     -14.063  19.827  -5.507  1.00 97.94           N  
ATOM   1509  CA  PHE B 186     -13.112  20.927  -5.399  1.00 97.94           C  
ATOM   1510  C   PHE B 186     -12.349  21.114  -6.704  1.00 97.94           C  
ATOM   1511  CB  PHE B 186     -12.131  20.680  -4.248  1.00 97.94           C  
ATOM   1512  O   PHE B 186     -11.591  22.075  -6.855  1.00 97.94           O  
ATOM   1513  CG  PHE B 186     -12.800  20.352  -2.940  1.00 97.94           C  
ATOM   1514  CD1 PHE B 186     -13.654  21.264  -2.332  1.00 97.94           C  
ATOM   1515  CD2 PHE B 186     -12.575  19.131  -2.319  1.00 97.94           C  
ATOM   1516  CE1 PHE B 186     -14.274  20.963  -1.122  1.00 97.94           C  
ATOM   1517  CE2 PHE B 186     -13.191  18.823  -1.109  1.00 97.94           C  
ATOM   1518  CZ  PHE B 186     -14.040  19.741  -0.512  1.00 97.94           C  
ATOM   1519  N   GLY B 187     -12.568  20.193  -7.646  1.00 96.20           N  
ATOM   1520  CA  GLY B 187     -11.879  20.299  -8.923  1.00 96.20           C  
ATOM   1521  C   GLY B 187     -10.371  20.197  -8.797  1.00 96.20           C  
ATOM   1522  O   GLY B 187      -9.854  19.244  -8.211  1.00 96.20           O  
ATOM   1523  N   ASP B 188      -9.712  21.303  -9.233  1.00 94.56           N  
ATOM   1524  CA  ASP B 188      -8.253  21.278  -9.264  1.00 94.56           C  
ATOM   1525  C   ASP B 188      -7.666  22.068  -8.096  1.00 94.56           C  
ATOM   1526  CB  ASP B 188      -7.734  21.837 -10.590  1.00 94.56           C  
ATOM   1527  O   ASP B 188      -6.468  22.361  -8.077  1.00 94.56           O  
ATOM   1528  CG  ASP B 188      -8.128  20.989 -11.786  1.00 94.56           C  
ATOM   1529  OD1 ASP B 188      -8.322  19.764 -11.627  1.00 94.56           O  
ATOM   1530  OD2 ASP B 188      -8.243  21.549 -12.898  1.00 94.56           O  
ATOM   1531  N   LYS B 189      -8.504  22.472  -7.214  1.00 97.65           N  
ATOM   1532  CA  LYS B 189      -8.008  23.194  -6.046  1.00 97.65           C  
ATOM   1533  C   LYS B 189      -7.046  22.333  -5.234  1.00 97.65           C  
ATOM   1534  CB  LYS B 189      -9.171  23.654  -5.166  1.00 97.65           C  
ATOM   1535  O   LYS B 189      -7.252  21.125  -5.095  1.00 97.65           O  
ATOM   1536  CG  LYS B 189     -10.007  24.769  -5.777  1.00 97.65           C  
ATOM   1537  CD  LYS B 189     -11.041  25.297  -4.790  1.00 97.65           C  
ATOM   1538  CE  LYS B 189     -11.827  26.463  -5.374  1.00 97.65           C  
ATOM   1539  NZ  LYS B 189     -12.663  27.141  -4.338  1.00 97.65           N  
ATOM   1540  N   THR B 190      -6.032  22.938  -4.688  1.00 98.28           N  
ATOM   1541  CA  THR B 190      -5.008  22.228  -3.931  1.00 98.28           C  
ATOM   1542  C   THR B 190      -5.291  22.305  -2.433  1.00 98.28           C  
ATOM   1543  CB  THR B 190      -3.605  22.794  -4.221  1.00 98.28           C  
ATOM   1544  O   THR B 190      -4.873  21.431  -1.671  1.00 98.28           O  
ATOM   1545  CG2 THR B 190      -2.529  22.000  -3.488  1.00 98.28           C  
ATOM   1546  OG1 THR B 190      -3.353  22.731  -5.630  1.00 98.28           O  
ATOM   1547  N   ILE B 191      -6.033  23.384  -2.054  1.00 98.57           N  
ATOM   1548  CA  ILE B 191      -6.292  23.631  -0.640  1.00 98.57           C  
ATOM   1549  C   ILE B 191      -7.649  24.311  -0.475  1.00 98.57           C  
ATOM   1550  CB  ILE B 191      -5.179  24.494  -0.003  1.00 98.57           C  
ATOM   1551  O   ILE B 191      -8.038  25.143  -1.298  1.00 98.57           O  
ATOM   1552  CG1 ILE B 191      -5.303  24.482   1.525  1.00 98.57           C  
ATOM   1553  CG2 ILE B 191      -5.229  25.925  -0.546  1.00 98.57           C  
ATOM   1554  CD1 ILE B 191      -4.066  24.995   2.250  1.00 98.57           C  
ATOM   1555  N   VAL B 192      -8.404  23.912   0.533  1.00 98.44           N  
ATOM   1556  CA  VAL B 192      -9.732  24.473   0.759  1.00 98.44           C  
ATOM   1557  C   VAL B 192      -9.920  24.776   2.244  1.00 98.44           C  
ATOM   1558  CB  VAL B 192     -10.842  23.520   0.265  1.00 98.44           C  
ATOM   1559  O   VAL B 192      -9.387  24.067   3.101  1.00 98.44           O  
ATOM   1560  CG1 VAL B 192     -10.771  23.347  -1.251  1.00 98.44           C  
ATOM   1561  CG2 VAL B 192     -10.734  22.166   0.965  1.00 98.44           C  
ATOM   1562  N   PRO B 193     -10.649  25.782   2.591  1.00 96.65           N  
ATOM   1563  CA  PRO B 193     -10.947  26.048   4.000  1.00 96.65           C  
ATOM   1564  C   PRO B 193     -11.692  24.898   4.674  1.00 96.65           C  
ATOM   1565  CB  PRO B 193     -11.820  27.305   3.944  1.00 96.65           C  
ATOM   1566  O   PRO B 193     -12.495  24.217   4.030  1.00 96.65           O  
ATOM   1567  CG  PRO B 193     -11.526  27.915   2.611  1.00 96.65           C  
ATOM   1568  CD  PRO B 193     -11.201  26.813   1.644  1.00 96.65           C  
ATOM   1569  N   TRP B 194     -11.421  24.656   5.937  1.00 94.63           N  
ATOM   1570  CA  TRP B 194     -12.027  23.561   6.686  1.00 94.63           C  
ATOM   1571  C   TRP B 194     -13.548  23.616   6.597  1.00 94.63           C  
ATOM   1572  CB  TRP B 194     -11.588  23.604   8.153  1.00 94.63           C  
ATOM   1573  O   TRP B 194     -14.203  22.588   6.407  1.00 94.63           O  
ATOM   1574  CG  TRP B 194     -12.413  22.742   9.061  1.00 94.63           C  
ATOM   1575  CD1 TRP B 194     -13.306  23.161  10.007  1.00 94.63           C  
ATOM   1576  CD2 TRP B 194     -12.416  21.312   9.111  1.00 94.63           C  
ATOM   1577  CE2 TRP B 194     -13.336  20.931  10.112  1.00 94.63           C  
ATOM   1578  CE3 TRP B 194     -11.729  20.315   8.405  1.00 94.63           C  
ATOM   1579  NE1 TRP B 194     -13.865  22.076  10.643  1.00 94.63           N  
ATOM   1580  CH2 TRP B 194     -12.903  18.637   9.720  1.00 94.63           C  
ATOM   1581  CZ2 TRP B 194     -13.588  19.593  10.425  1.00 94.63           C  
ATOM   1582  CZ3 TRP B 194     -11.981  18.984   8.718  1.00 94.63           C  
ATOM   1583  N   LYS B 195     -14.156  24.789   6.741  1.00 92.65           N  
ATOM   1584  CA  LYS B 195     -15.607  24.943   6.746  1.00 92.65           C  
ATOM   1585  C   LYS B 195     -16.226  24.370   5.474  1.00 92.65           C  
ATOM   1586  CB  LYS B 195     -15.990  26.416   6.897  1.00 92.65           C  
ATOM   1587  O   LYS B 195     -17.233  23.661   5.532  1.00 92.65           O  
ATOM   1588  CG  LYS B 195     -15.808  26.961   8.306  1.00 92.65           C  
ATOM   1589  CD  LYS B 195     -16.298  28.400   8.417  1.00 92.65           C  
ATOM   1590  CE  LYS B 195     -16.034  28.976   9.801  1.00 92.65           C  
ATOM   1591  NZ  LYS B 195     -16.505  30.389   9.911  1.00 92.65           N  
ATOM   1592  N   VAL B 196     -15.562  24.672   4.300  1.00 97.04           N  
ATOM   1593  CA  VAL B 196     -16.041  24.188   3.009  1.00 97.04           C  
ATOM   1594  C   VAL B 196     -15.810  22.683   2.903  1.00 97.04           C  
ATOM   1595  CB  VAL B 196     -15.347  24.918   1.837  1.00 97.04           C  
ATOM   1596  O   VAL B 196     -16.691  21.943   2.460  1.00 97.04           O  
ATOM   1597  CG1 VAL B 196     -15.810  24.349   0.497  1.00 97.04           C  
ATOM   1598  CG2 VAL B 196     -15.621  26.419   1.907  1.00 97.04           C  
ATOM   1599  N   PHE B 197     -14.664  22.239   3.314  1.00 98.42           N  
ATOM   1600  CA  PHE B 197     -14.324  20.822   3.274  1.00 98.42           C  
ATOM   1601  C   PHE B 197     -15.308  20.005   4.102  1.00 98.42           C  
ATOM   1602  CB  PHE B 197     -12.896  20.595   3.782  1.00 98.42           C  
ATOM   1603  O   PHE B 197     -15.836  18.995   3.631  1.00 98.42           O  
ATOM   1604  CG  PHE B 197     -12.486  19.148   3.816  1.00 98.42           C  
ATOM   1605  CD1 PHE B 197     -12.583  18.411   4.990  1.00 98.42           C  
ATOM   1606  CD2 PHE B 197     -12.004  18.524   2.673  1.00 98.42           C  
ATOM   1607  CE1 PHE B 197     -12.205  17.071   5.024  1.00 98.42           C  
ATOM   1608  CE2 PHE B 197     -11.623  17.185   2.700  1.00 98.42           C  
ATOM   1609  CZ  PHE B 197     -11.724  16.461   3.877  1.00 98.42           C  
ATOM   1610  N   ARG B 198     -15.520  20.450   5.313  1.00 94.41           N  
ATOM   1611  CA  ARG B 198     -16.411  19.761   6.241  1.00 94.41           C  
ATOM   1612  C   ARG B 198     -17.805  19.601   5.644  1.00 94.41           C  
ATOM   1613  CB  ARG B 198     -16.492  20.516   7.569  1.00 94.41           C  
ATOM   1614  O   ARG B 198     -18.404  18.528   5.732  1.00 94.41           O  
ATOM   1615  CG  ARG B 198     -17.470  19.910   8.563  1.00 94.41           C  
ATOM   1616  CD  ARG B 198     -17.682  20.815   9.769  1.00 94.41           C  
ATOM   1617  NE  ARG B 198     -18.750  20.320  10.633  1.00 94.41           N  
ATOM   1618  NH1 ARG B 198     -18.782  22.178  12.005  1.00 94.41           N  
ATOM   1619  NH2 ARG B 198     -20.219  20.435  12.394  1.00 94.41           N  
ATOM   1620  CZ  ARG B 198     -19.248  20.979  11.675  1.00 94.41           C  
ATOM   1621  N   GLN B 199     -18.342  20.680   5.091  1.00 95.32           N  
ATOM   1622  CA  GLN B 199     -19.671  20.650   4.491  1.00 95.32           C  
ATOM   1623  C   GLN B 199     -19.744  19.622   3.365  1.00 95.32           C  
ATOM   1624  CB  GLN B 199     -20.055  22.033   3.965  1.00 95.32           C  
ATOM   1625  O   GLN B 199     -20.701  18.849   3.283  1.00 95.32           O  
ATOM   1626  CG  GLN B 199     -21.418  22.516   4.442  1.00 95.32           C  
ATOM   1627  CD  GLN B 199     -21.563  24.025   4.373  1.00 95.32           C  
ATOM   1628  NE2 GLN B 199     -22.579  24.554   5.046  1.00 95.32           N  
ATOM   1629  OE1 GLN B 199     -20.768  24.709   3.721  1.00 95.32           O  
ATOM   1630  N   CYS B 200     -18.691  19.600   2.529  1.00 97.74           N  
ATOM   1631  CA  CYS B 200     -18.665  18.691   1.389  1.00 97.74           C  
ATOM   1632  C   CYS B 200     -18.501  17.247   1.847  1.00 97.74           C  
ATOM   1633  CB  CYS B 200     -17.533  19.063   0.431  1.00 97.74           C  
ATOM   1634  O   CYS B 200     -19.140  16.343   1.304  1.00 97.74           O  
ATOM   1635  SG  CYS B 200     -17.795  20.629  -0.431  1.00 97.74           S  
ATOM   1636  N   LEU B 201     -17.619  17.009   2.805  1.00 98.24           N  
ATOM   1637  CA  LEU B 201     -17.424  15.663   3.332  1.00 98.24           C  
ATOM   1638  C   LEU B 201     -18.703  15.140   3.976  1.00 98.24           C  
ATOM   1639  CB  LEU B 201     -16.281  15.646   4.351  1.00 98.24           C  
ATOM   1640  O   LEU B 201     -19.025  13.956   3.857  1.00 98.24           O  
ATOM   1641  CG  LEU B 201     -15.852  14.272   4.865  1.00 98.24           C  
ATOM   1642  CD1 LEU B 201     -15.265  13.440   3.729  1.00 98.24           C  
ATOM   1643  CD2 LEU B 201     -14.846  14.416   6.003  1.00 98.24           C  
ATOM   1644  N   HIS B 202     -19.372  16.024   4.696  1.00 94.37           N  
ATOM   1645  CA  HIS B 202     -20.624  15.679   5.360  1.00 94.37           C  
ATOM   1646  C   HIS B 202     -21.656  15.170   4.359  1.00 94.37           C  
ATOM   1647  CB  HIS B 202     -21.178  16.886   6.118  1.00 94.37           C  
ATOM   1648  O   HIS B 202     -22.496  14.334   4.698  1.00 94.37           O  
ATOM   1649  CG  HIS B 202     -22.451  16.602   6.850  1.00 94.37           C  
ATOM   1650  CD2 HIS B 202     -23.737  16.900   6.547  1.00 94.37           C  
ATOM   1651  ND1 HIS B 202     -22.484  15.933   8.055  1.00 94.37           N  
ATOM   1652  CE1 HIS B 202     -23.738  15.831   8.461  1.00 94.37           C  
ATOM   1653  NE2 HIS B 202     -24.518  16.409   7.564  1.00 94.37           N  
ATOM   1654  N   GLU B 203     -21.641  15.620   3.063  1.00 95.64           N  
ATOM   1655  CA  GLU B 203     -22.574  15.191   2.025  1.00 95.64           C  
ATOM   1656  C   GLU B 203     -22.401  13.709   1.705  1.00 95.64           C  
ATOM   1657  CB  GLU B 203     -22.389  16.028   0.757  1.00 95.64           C  
ATOM   1658  O   GLU B 203     -23.360  13.037   1.320  1.00 95.64           O  
ATOM   1659  CG  GLU B 203     -22.816  17.481   0.911  1.00 95.64           C  
ATOM   1660  CD  GLU B 203     -22.919  18.219  -0.414  1.00 95.64           C  
ATOM   1661  OE1 GLU B 203     -23.125  19.454  -0.406  1.00 95.64           O  
ATOM   1662  OE2 GLU B 203     -22.794  17.558  -1.469  1.00 95.64           O  
ATOM   1663  N   VAL B 204     -21.150  13.171   1.949  1.00 95.65           N  
ATOM   1664  CA  VAL B 204     -20.850  11.791   1.583  1.00 95.65           C  
ATOM   1665  C   VAL B 204     -20.705  10.942   2.844  1.00 95.65           C  
ATOM   1666  CB  VAL B 204     -19.567  11.697   0.727  1.00 95.65           C  
ATOM   1667  O   VAL B 204     -21.051   9.758   2.845  1.00 95.65           O  
ATOM   1668  CG1 VAL B 204     -19.316  10.256   0.286  1.00 95.65           C  
ATOM   1669  CG2 VAL B 204     -19.667  12.620  -0.486  1.00 95.65           C  
ATOM   1670  N   HIS B 205     -20.129  11.515   3.851  1.00 95.78           N  
ATOM   1671  CA  HIS B 205     -19.970  10.878   5.154  1.00 95.78           C  
ATOM   1672  C   HIS B 205     -20.581  11.729   6.262  1.00 95.78           C  
ATOM   1673  CB  HIS B 205     -18.490  10.619   5.445  1.00 95.78           C  
ATOM   1674  O   HIS B 205     -20.034  12.775   6.620  1.00 95.78           O  
ATOM   1675  CG  HIS B 205     -17.832   9.716   4.451  1.00 95.78           C  
ATOM   1676  CD2 HIS B 205     -16.962   9.982   3.449  1.00 95.78           C  
ATOM   1677  ND1 HIS B 205     -18.050   8.356   4.422  1.00 95.78           N  
ATOM   1678  CE1 HIS B 205     -17.340   7.823   3.442  1.00 95.78           C  
ATOM   1679  NE2 HIS B 205     -16.671   8.789   2.836  1.00 95.78           N  
ATOM   1680  N   GLN B 206     -21.566  11.241   6.861  1.00 91.22           N  
ATOM   1681  CA  GLN B 206     -22.300  12.001   7.868  1.00 91.22           C  
ATOM   1682  C   GLN B 206     -21.432  12.270   9.094  1.00 91.22           C  
ATOM   1683  CB  GLN B 206     -23.573  11.259   8.279  1.00 91.22           C  
ATOM   1684  O   GLN B 206     -20.821  11.351   9.643  1.00 91.22           O  
ATOM   1685  CG  GLN B 206     -24.706  11.375   7.268  1.00 91.22           C  
ATOM   1686  CD  GLN B 206     -26.008  10.784   7.775  1.00 91.22           C  
ATOM   1687  NE2 GLN B 206     -27.100  11.065   7.072  1.00 91.22           N  
ATOM   1688  OE1 GLN B 206     -26.032  10.080   8.789  1.00 91.22           O  
ATOM   1689  N   ILE B 207     -21.370  13.506   9.430  1.00 85.41           N  
ATOM   1690  CA  ILE B 207     -20.716  13.931  10.663  1.00 85.41           C  
ATOM   1691  C   ILE B 207     -21.769  14.243  11.724  1.00 85.41           C  
ATOM   1692  CB  ILE B 207     -19.811  15.160  10.428  1.00 85.41           C  
ATOM   1693  O   ILE B 207     -22.545  15.191  11.577  1.00 85.41           O  
ATOM   1694  CG1 ILE B 207     -18.788  14.868   9.324  1.00 85.41           C  
ATOM   1695  CG2 ILE B 207     -19.112  15.572  11.727  1.00 85.41           C  
ATOM   1696  CD1 ILE B 207     -18.036  16.098   8.835  1.00 85.41           C  
ATOM   1697  N   SER B 208     -21.758  13.603  12.848  1.00 76.38           N  
ATOM   1698  CA  SER B 208     -22.860  13.488  13.797  1.00 76.38           C  
ATOM   1699  C   SER B 208     -22.973  14.735  14.667  1.00 76.38           C  
ATOM   1700  CB  SER B 208     -22.680  12.254  14.681  1.00 76.38           C  
ATOM   1701  O   SER B 208     -24.068  15.101  15.099  1.00 76.38           O  
ATOM   1702  OG  SER B 208     -21.428  12.289  15.345  1.00 76.38           O  
ATOM   1703  N   SER B 209     -21.816  15.407  15.033  1.00 76.80           N  
ATOM   1704  CA  SER B 209     -21.868  16.529  15.964  1.00 76.80           C  
ATOM   1705  C   SER B 209     -20.748  17.527  15.689  1.00 76.80           C  
ATOM   1706  CB  SER B 209     -21.778  16.033  17.408  1.00 76.80           C  
ATOM   1707  O   SER B 209     -19.815  17.230  14.940  1.00 76.80           O  
ATOM   1708  OG  SER B 209     -20.447  15.670  17.732  1.00 76.80           O  
ATOM   1709  N   GLY B 210     -20.928  18.662  16.263  1.00 74.18           N  
ATOM   1710  CA  GLY B 210     -19.873  19.661  16.199  1.00 74.18           C  
ATOM   1711  C   GLY B 210     -18.588  19.216  16.871  1.00 74.18           C  
ATOM   1712  O   GLY B 210     -17.494  19.552  16.414  1.00 74.18           O  
ATOM   1713  N   LEU B 211     -18.682  18.436  17.918  1.00 71.51           N  
ATOM   1714  CA  LEU B 211     -17.516  17.900  18.612  1.00 71.51           C  
ATOM   1715  C   LEU B 211     -16.771  16.901  17.733  1.00 71.51           C  
ATOM   1716  CB  LEU B 211     -17.934  17.231  19.924  1.00 71.51           C  
ATOM   1717  O   LEU B 211     -15.539  16.863  17.736  1.00 71.51           O  
ATOM   1718  CG  LEU B 211     -18.415  18.163  21.038  1.00 71.51           C  
ATOM   1719  CD1 LEU B 211     -18.966  17.353  22.206  1.00 71.51           C  
ATOM   1720  CD2 LEU B 211     -17.281  19.073  21.499  1.00 71.51           C  
ATOM   1721  N   GLU B 212     -17.607  16.154  17.064  1.00 79.82           N  
ATOM   1722  CA  GLU B 212     -16.994  15.210  16.134  1.00 79.82           C  
ATOM   1723  C   GLU B 212     -16.232  15.939  15.030  1.00 79.82           C  
ATOM   1724  CB  GLU B 212     -18.055  14.292  15.522  1.00 79.82           C  
ATOM   1725  O   GLU B 212     -15.132  15.529  14.654  1.00 79.82           O  
ATOM   1726  CG  GLU B 212     -17.482  13.194  14.637  1.00 79.82           C  
ATOM   1727  CD  GLU B 212     -18.548  12.300  14.025  1.00 79.82           C  
ATOM   1728  OE1 GLU B 212     -18.204  11.212  13.507  1.00 79.82           O  
ATOM   1729  OE2 GLU B 212     -19.736  12.689  14.061  1.00 79.82           O  
ATOM   1730  N   ALA B 213     -16.860  17.012  14.634  1.00 82.60           N  
ATOM   1731  CA  ALA B 213     -16.243  17.810  13.577  1.00 82.60           C  
ATOM   1732  C   ALA B 213     -14.925  18.418  14.047  1.00 82.60           C  
ATOM   1733  CB  ALA B 213     -17.197  18.909  13.115  1.00 82.60           C  
ATOM   1734  O   ALA B 213     -13.937  18.421  13.309  1.00 82.60           O  
ATOM   1735  N   MET B 214     -14.929  18.909  15.262  1.00 79.77           N  
ATOM   1736  CA  MET B 214     -13.715  19.494  15.824  1.00 79.77           C  
ATOM   1737  C   MET B 214     -12.619  18.443  15.964  1.00 79.77           C  
ATOM   1738  CB  MET B 214     -14.005  20.131  17.184  1.00 79.77           C  
ATOM   1739  O   MET B 214     -11.452  18.715  15.678  1.00 79.77           O  
ATOM   1740  CG  MET B 214     -14.540  21.551  17.094  1.00 79.77           C  
ATOM   1741  SD  MET B 214     -14.727  22.338  18.741  1.00 79.77           S  
ATOM   1742  CE  MET B 214     -12.995  22.366  19.281  1.00 79.77           C  
ATOM   1743  N   ALA B 215     -12.947  17.230  16.411  1.00 80.36           N  
ATOM   1744  CA  ALA B 215     -11.991  16.133  16.539  1.00 80.36           C  
ATOM   1745  C   ALA B 215     -11.451  15.715  15.174  1.00 80.36           C  
ATOM   1746  CB  ALA B 215     -12.638  14.941  17.239  1.00 80.36           C  
ATOM   1747  O   ALA B 215     -10.255  15.451  15.026  1.00 80.36           O  
ATOM   1748  N   LEU B 216     -12.382  15.687  14.254  1.00 90.44           N  
ATOM   1749  CA  LEU B 216     -11.993  15.327  12.895  1.00 90.44           C  
ATOM   1750  C   LEU B 216     -11.018  16.348  12.320  1.00 90.44           C  
ATOM   1751  CB  LEU B 216     -13.227  15.219  11.995  1.00 90.44           C  
ATOM   1752  O   LEU B 216     -10.015  15.978  11.705  1.00 90.44           O  
ATOM   1753  CG  LEU B 216     -12.985  14.717  10.570  1.00 90.44           C  
ATOM   1754  CD1 LEU B 216     -12.412  13.304  10.596  1.00 90.44           C  
ATOM   1755  CD2 LEU B 216     -14.277  14.761   9.761  1.00 90.44           C  
ATOM   1756  N   LYS B 217     -11.298  17.618  12.532  1.00 88.17           N  
ATOM   1757  CA  LYS B 217     -10.416  18.684  12.065  1.00 88.17           C  
ATOM   1758  C   LYS B 217      -9.008  18.521  12.630  1.00 88.17           C  
ATOM   1759  CB  LYS B 217     -10.979  20.053  12.449  1.00 88.17           C  
ATOM   1760  O   LYS B 217      -8.022  18.654  11.902  1.00 88.17           O  
ATOM   1761  CG  LYS B 217     -10.138  21.226  11.966  1.00 88.17           C  
ATOM   1762  CD  LYS B 217     -10.713  22.557  12.435  1.00 88.17           C  
ATOM   1763  CE  LYS B 217      -9.805  23.721  12.063  1.00 88.17           C  
ATOM   1764  NZ  LYS B 217     -10.338  25.022  12.567  1.00 88.17           N  
ATOM   1765  N   SER B 218      -8.932  18.249  13.911  1.00 83.12           N  
ATOM   1766  CA  SER B 218      -7.644  18.108  14.582  1.00 83.12           C  
ATOM   1767  C   SER B 218      -6.854  16.930  14.021  1.00 83.12           C  
ATOM   1768  CB  SER B 218      -7.840  17.930  16.088  1.00 83.12           C  
ATOM   1769  O   SER B 218      -5.623  16.915  14.083  1.00 83.12           O  
ATOM   1770  OG  SER B 218      -6.596  17.731  16.737  1.00 83.12           O  
ATOM   1771  N   THR B 219      -7.555  15.957  13.411  1.00 88.08           N  
ATOM   1772  CA  THR B 219      -6.912  14.764  12.870  1.00 88.08           C  
ATOM   1773  C   THR B 219      -6.441  15.005  11.438  1.00 88.08           C  
ATOM   1774  CB  THR B 219      -7.863  13.553  12.903  1.00 88.08           C  
ATOM   1775  O   THR B 219      -5.342  14.592  11.063  1.00 88.08           O  
ATOM   1776  CG2 THR B 219      -7.169  12.295  12.393  1.00 88.08           C  
ATOM   1777  OG1 THR B 219      -8.299  13.333  14.250  1.00 88.08           O  
ATOM   1778  N   ILE B 220      -7.211  15.727  10.661  1.00 96.10           N  
ATOM   1779  CA  ILE B 220      -6.917  15.883   9.240  1.00 96.10           C  
ATOM   1780  C   ILE B 220      -6.003  17.088   9.032  1.00 96.10           C  
ATOM   1781  CB  ILE B 220      -8.210  16.041   8.409  1.00 96.10           C  
ATOM   1782  O   ILE B 220      -5.078  17.040   8.218  1.00 96.10           O  
ATOM   1783  CG1 ILE B 220      -9.023  14.741   8.435  1.00 96.10           C  
ATOM   1784  CG2 ILE B 220      -7.881  16.452   6.971  1.00 96.10           C  
ATOM   1785  CD1 ILE B 220     -10.351  14.828   7.696  1.00 96.10           C  
ATOM   1786  N   ASP B 221      -6.252  18.137   9.846  1.00 93.70           N  
ATOM   1787  CA  ASP B 221      -5.502  19.382   9.711  1.00 93.70           C  
ATOM   1788  C   ASP B 221      -4.161  19.297  10.438  1.00 93.70           C  
ATOM   1789  CB  ASP B 221      -6.316  20.561  10.246  1.00 93.70           C  
ATOM   1790  O   ASP B 221      -3.993  19.880  11.510  1.00 93.70           O  
ATOM   1791  CG  ASP B 221      -5.653  21.904   9.994  1.00 93.70           C  
ATOM   1792  OD1 ASP B 221      -4.638  21.955   9.267  1.00 93.70           O  
ATOM   1793  OD2 ASP B 221      -6.148  22.919  10.529  1.00 93.70           O  
ATOM   1794  N   LEU B 222      -3.156  18.723   9.852  1.00 93.63           N  
ATOM   1795  CA  LEU B 222      -1.864  18.429  10.462  1.00 93.63           C  
ATOM   1796  C   LEU B 222      -1.038  19.701  10.628  1.00 93.63           C  
ATOM   1797  CB  LEU B 222      -1.091  17.412   9.618  1.00 93.63           C  
ATOM   1798  O   LEU B 222      -0.121  19.748  11.450  1.00 93.63           O  
ATOM   1799  CG  LEU B 222      -1.722  16.025   9.483  1.00 93.63           C  
ATOM   1800  CD1 LEU B 222      -0.891  15.154   8.546  1.00 93.63           C  
ATOM   1801  CD2 LEU B 222      -1.864  15.365  10.850  1.00 93.63           C  
ATOM   1802  N   THR B 223      -1.394  20.758   9.850  1.00 93.70           N  
ATOM   1803  CA  THR B 223      -0.602  21.983   9.873  1.00 93.70           C  
ATOM   1804  C   THR B 223      -1.279  23.048  10.731  1.00 93.70           C  
ATOM   1805  CB  THR B 223      -0.380  22.531   8.451  1.00 93.70           C  
ATOM   1806  O   THR B 223      -0.727  24.130  10.937  1.00 93.70           O  
ATOM   1807  CG2 THR B 223       0.352  21.516   7.579  1.00 93.70           C  
ATOM   1808  OG1 THR B 223      -1.649  22.829   7.856  1.00 93.70           O  
ATOM   1809  N   CYS B 224      -2.528  22.842  11.142  1.00 90.12           N  
ATOM   1810  CA  CYS B 224      -3.291  23.658  12.080  1.00 90.12           C  
ATOM   1811  C   CYS B 224      -3.480  25.072  11.545  1.00 90.12           C  
ATOM   1812  CB  CYS B 224      -2.593  23.706  13.439  1.00 90.12           C  
ATOM   1813  O   CYS B 224      -3.186  26.047  12.238  1.00 90.12           O  
ATOM   1814  SG  CYS B 224      -2.317  22.080  14.174  1.00 90.12           S  
ATOM   1815  N   ASN B 225      -3.921  25.184  10.324  1.00 93.80           N  
ATOM   1816  CA  ASN B 225      -4.125  26.501   9.731  1.00 93.80           C  
ATOM   1817  C   ASN B 225      -5.569  26.695   9.278  1.00 93.80           C  
ATOM   1818  CB  ASN B 225      -3.167  26.717   8.558  1.00 93.80           C  
ATOM   1819  O   ASN B 225      -5.865  27.608   8.505  1.00 93.80           O  
ATOM   1820  CG  ASN B 225      -3.406  25.743   7.422  1.00 93.80           C  
ATOM   1821  ND2 ASN B 225      -2.555  25.798   6.404  1.00 93.80           N  
ATOM   1822  OD1 ASN B 225      -4.349  24.948   7.458  1.00 93.80           O  
ATOM   1823  N   ASP B 226      -6.502  25.726   9.623  1.00 92.85           N  
ATOM   1824  CA  ASP B 226      -7.941  25.788   9.389  1.00 92.85           C  
ATOM   1825  C   ASP B 226      -8.265  25.606   7.908  1.00 92.85           C  
ATOM   1826  CB  ASP B 226      -8.510  27.117   9.892  1.00 92.85           C  
ATOM   1827  O   ASP B 226      -9.310  26.058   7.435  1.00 92.85           O  
ATOM   1828  CG  ASP B 226      -8.414  27.270  11.400  1.00 92.85           C  
ATOM   1829  OD1 ASP B 226      -8.681  26.293  12.131  1.00 92.85           O  
ATOM   1830  OD2 ASP B 226      -8.070  28.380  11.861  1.00 92.85           O  
ATOM   1831  N   TYR B 227      -7.259  25.074   7.163  1.00 97.45           N  
ATOM   1832  CA  TYR B 227      -7.417  24.639   5.780  1.00 97.45           C  
ATOM   1833  C   TYR B 227      -7.111  23.152   5.637  1.00 97.45           C  
ATOM   1834  CB  TYR B 227      -6.506  25.450   4.854  1.00 97.45           C  
ATOM   1835  O   TYR B 227      -6.415  22.572   6.474  1.00 97.45           O  
ATOM   1836  CG  TYR B 227      -6.932  26.889   4.693  1.00 97.45           C  
ATOM   1837  CD1 TYR B 227      -7.655  27.301   3.576  1.00 97.45           C  
ATOM   1838  CD2 TYR B 227      -6.611  27.840   5.656  1.00 97.45           C  
ATOM   1839  CE1 TYR B 227      -8.048  28.627   3.422  1.00 97.45           C  
ATOM   1840  CE2 TYR B 227      -6.999  29.168   5.512  1.00 97.45           C  
ATOM   1841  OH  TYR B 227      -8.102  30.865   4.247  1.00 97.45           O  
ATOM   1842  CZ  TYR B 227      -7.716  29.551   4.394  1.00 97.45           C  
ATOM   1843  N   ILE B 228      -7.621  22.539   4.636  1.00 98.63           N  
ATOM   1844  CA  ILE B 228      -7.290  21.159   4.299  1.00 98.63           C  
ATOM   1845  C   ILE B 228      -6.694  21.099   2.895  1.00 98.63           C  
ATOM   1846  CB  ILE B 228      -8.529  20.241   4.395  1.00 98.63           C  
ATOM   1847  O   ILE B 228      -7.350  21.469   1.919  1.00 98.63           O  
ATOM   1848  CG1 ILE B 228      -9.174  20.358   5.781  1.00 98.63           C  
ATOM   1849  CG2 ILE B 228      -8.151  18.789   4.088  1.00 98.63           C  
ATOM   1850  CD1 ILE B 228      -8.239  20.006   6.931  1.00 98.63           C  
ATOM   1851  N   SER B 229      -5.465  20.653   2.823  1.00 98.76           N  
ATOM   1852  CA  SER B 229      -4.828  20.503   1.519  1.00 98.76           C  
ATOM   1853  C   SER B 229      -5.072  19.113   0.941  1.00 98.76           C  
ATOM   1854  CB  SER B 229      -3.324  20.764   1.623  1.00 98.76           C  
ATOM   1855  O   SER B 229      -5.413  18.182   1.673  1.00 98.76           O  
ATOM   1856  OG  SER B 229      -2.668  19.679   2.257  1.00 98.76           O  
ATOM   1857  N   VAL B 230      -4.904  19.021  -0.320  1.00 98.26           N  
ATOM   1858  CA  VAL B 230      -5.032  17.735  -0.997  1.00 98.26           C  
ATOM   1859  C   VAL B 230      -4.039  16.738  -0.404  1.00 98.26           C  
ATOM   1860  CB  VAL B 230      -4.808  17.870  -2.520  1.00 98.26           C  
ATOM   1861  O   VAL B 230      -4.322  15.540  -0.328  1.00 98.26           O  
ATOM   1862  CG1 VAL B 230      -3.365  18.271  -2.820  1.00 98.26           C  
ATOM   1863  CG2 VAL B 230      -5.161  16.563  -3.228  1.00 98.26           C  
ATOM   1864  N   PHE B 231      -2.898  17.176   0.038  1.00 97.66           N  
ATOM   1865  CA  PHE B 231      -1.859  16.371   0.669  1.00 97.66           C  
ATOM   1866  C   PHE B 231      -2.343  15.809   2.001  1.00 97.66           C  
ATOM   1867  CB  PHE B 231      -0.588  17.200   0.880  1.00 97.66           C  
ATOM   1868  O   PHE B 231      -2.244  14.605   2.246  1.00 97.66           O  
ATOM   1869  CG  PHE B 231       0.495  16.470   1.628  1.00 97.66           C  
ATOM   1870  CD1 PHE B 231       0.728  16.731   2.973  1.00 97.66           C  
ATOM   1871  CD2 PHE B 231       1.281  15.523   0.986  1.00 97.66           C  
ATOM   1872  CE1 PHE B 231       1.730  16.058   3.667  1.00 97.66           C  
ATOM   1873  CE2 PHE B 231       2.285  14.845   1.673  1.00 97.66           C  
ATOM   1874  CZ  PHE B 231       2.508  15.115   3.013  1.00 97.66           C  
ATOM   1875  N   GLU B 232      -2.934  16.647   2.818  1.00 98.00           N  
ATOM   1876  CA  GLU B 232      -3.451  16.215   4.113  1.00 98.00           C  
ATOM   1877  C   GLU B 232      -4.623  15.252   3.946  1.00 98.00           C  
ATOM   1878  CB  GLU B 232      -3.878  17.422   4.952  1.00 98.00           C  
ATOM   1879  O   GLU B 232      -4.737  14.271   4.685  1.00 98.00           O  
ATOM   1880  CG  GLU B 232      -2.714  18.265   5.454  1.00 98.00           C  
ATOM   1881  CD  GLU B 232      -3.155  19.482   6.251  1.00 98.00           C  
ATOM   1882  OE1 GLU B 232      -2.642  19.691   7.373  1.00 98.00           O  
ATOM   1883  OE2 GLU B 232      -4.021  20.233   5.749  1.00 98.00           O  
ATOM   1884  N   PHE B 233      -5.400  15.556   3.005  1.00 98.55           N  
ATOM   1885  CA  PHE B 233      -6.534  14.685   2.717  1.00 98.55           C  
ATOM   1886  C   PHE B 233      -6.059  13.307   2.274  1.00 98.55           C  
ATOM   1887  CB  PHE B 233      -7.429  15.304   1.639  1.00 98.55           C  
ATOM   1888  O   PHE B 233      -6.623  12.289   2.680  1.00 98.55           O  
ATOM   1889  CG  PHE B 233      -8.649  14.484   1.319  1.00 98.55           C  
ATOM   1890  CD1 PHE B 233      -8.862  14.002   0.033  1.00 98.55           C  
ATOM   1891  CD2 PHE B 233      -9.585  14.196   2.304  1.00 98.55           C  
ATOM   1892  CE1 PHE B 233      -9.991  13.243  -0.266  1.00 98.55           C  
ATOM   1893  CE2 PHE B 233     -10.715  13.438   2.012  1.00 98.55           C  
ATOM   1894  CZ  PHE B 233     -10.917  12.963   0.727  1.00 98.55           C  
ATOM   1895  N   ASP B 234      -5.056  13.270   1.423  1.00 97.91           N  
ATOM   1896  CA  ASP B 234      -4.479  12.005   0.980  1.00 97.91           C  
ATOM   1897  C   ASP B 234      -3.960  11.192   2.164  1.00 97.91           C  
ATOM   1898  CB  ASP B 234      -3.350  12.252  -0.023  1.00 97.91           C  
ATOM   1899  O   ASP B 234      -4.196   9.985   2.247  1.00 97.91           O  
ATOM   1900  CG  ASP B 234      -2.735  10.968  -0.552  1.00 97.91           C  
ATOM   1901  OD1 ASP B 234      -3.464  10.137  -1.134  1.00 97.91           O  
ATOM   1902  OD2 ASP B 234      -1.510  10.785  -0.383  1.00 97.91           O  
ATOM   1903  N   ILE B 235      -3.263  11.844   3.093  1.00 95.30           N  
ATOM   1904  CA  ILE B 235      -2.745  11.181   4.284  1.00 95.30           C  
ATOM   1905  C   ILE B 235      -3.900  10.591   5.090  1.00 95.30           C  
ATOM   1906  CB  ILE B 235      -1.922  12.153   5.159  1.00 95.30           C  
ATOM   1907  O   ILE B 235      -3.867   9.416   5.464  1.00 95.30           O  
ATOM   1908  CG1 ILE B 235      -0.617  12.534   4.451  1.00 95.30           C  
ATOM   1909  CG2 ILE B 235      -1.640  11.537   6.532  1.00 95.30           C  
ATOM   1910  CD1 ILE B 235       0.220  13.559   5.204  1.00 95.30           C  
ATOM   1911  N   PHE B 236      -4.887  11.362   5.289  1.00 97.43           N  
ATOM   1912  CA  PHE B 236      -6.041  10.962   6.085  1.00 97.43           C  
ATOM   1913  C   PHE B 236      -6.711   9.731   5.486  1.00 97.43           C  
ATOM   1914  CB  PHE B 236      -7.049  12.111   6.188  1.00 97.43           C  
ATOM   1915  O   PHE B 236      -6.998   8.766   6.197  1.00 97.43           O  
ATOM   1916  CG  PHE B 236      -8.305  11.751   6.935  1.00 97.43           C  
ATOM   1917  CD1 PHE B 236      -9.466  11.414   6.250  1.00 97.43           C  
ATOM   1918  CD2 PHE B 236      -8.325  11.751   8.324  1.00 97.43           C  
ATOM   1919  CE1 PHE B 236     -10.630  11.081   6.939  1.00 97.43           C  
ATOM   1920  CE2 PHE B 236      -9.484  11.419   9.019  1.00 97.43           C  
ATOM   1921  CZ  PHE B 236     -10.636  11.086   8.325  1.00 97.43           C  
ATOM   1922  N   THR B 237      -6.919   9.705   4.223  1.00 96.74           N  
ATOM   1923  CA  THR B 237      -7.646   8.626   3.563  1.00 96.74           C  
ATOM   1924  C   THR B 237      -6.821   7.342   3.558  1.00 96.74           C  
ATOM   1925  CB  THR B 237      -8.020   9.006   2.119  1.00 96.74           C  
ATOM   1926  O   THR B 237      -7.373   6.243   3.637  1.00 96.74           O  
ATOM   1927  CG2 THR B 237      -8.990  10.182   2.092  1.00 96.74           C  
ATOM   1928  OG1 THR B 237      -6.831   9.364   1.403  1.00 96.74           O  
ATOM   1929  N   ARG B 238      -5.533   7.384   3.577  1.00 93.48           N  
ATOM   1930  CA  ARG B 238      -4.670   6.209   3.648  1.00 93.48           C  
ATOM   1931  C   ARG B 238      -4.670   5.615   5.053  1.00 93.48           C  
ATOM   1932  CB  ARG B 238      -3.242   6.564   3.229  1.00 93.48           C  
ATOM   1933  O   ARG B 238      -4.659   4.393   5.216  1.00 93.48           O  
ATOM   1934  CG  ARG B 238      -3.076   6.783   1.734  1.00 93.48           C  
ATOM   1935  CD  ARG B 238      -1.617   7.000   1.354  1.00 93.48           C  
ATOM   1936  NE  ARG B 238      -1.133   8.304   1.797  1.00 93.48           N  
ATOM   1937  NH1 ARG B 238       0.683   7.469   2.953  1.00 93.48           N  
ATOM   1938  NH2 ARG B 238       0.299   9.728   2.891  1.00 93.48           N  
ATOM   1939  CZ  ARG B 238      -0.052   8.497   2.546  1.00 93.48           C  
ATOM   1940  N   LEU B 239      -4.776   6.449   5.995  1.00 95.38           N  
ATOM   1941  CA  LEU B 239      -4.699   6.008   7.383  1.00 95.38           C  
ATOM   1942  C   LEU B 239      -5.992   5.320   7.808  1.00 95.38           C  
ATOM   1943  CB  LEU B 239      -4.412   7.195   8.307  1.00 95.38           C  
ATOM   1944  O   LEU B 239      -5.961   4.338   8.553  1.00 95.38           O  
ATOM   1945  CG  LEU B 239      -2.989   7.755   8.269  1.00 95.38           C  
ATOM   1946  CD1 LEU B 239      -2.907   9.047   9.075  1.00 95.38           C  
ATOM   1947  CD2 LEU B 239      -1.995   6.726   8.797  1.00 95.38           C  
ATOM   1948  N   PHE B 240      -7.089   5.799   7.282  1.00 94.82           N  
ATOM   1949  CA  PHE B 240      -8.358   5.340   7.834  1.00 94.82           C  
ATOM   1950  C   PHE B 240      -9.192   4.643   6.766  1.00 94.82           C  
ATOM   1951  CB  PHE B 240      -9.142   6.512   8.430  1.00 94.82           C  
ATOM   1952  O   PHE B 240     -10.415   4.548   6.890  1.00 94.82           O  
ATOM   1953  CG  PHE B 240      -8.468   7.155   9.612  1.00 94.82           C  
ATOM   1954  CD1 PHE B 240      -8.479   6.538  10.857  1.00 94.82           C  
ATOM   1955  CD2 PHE B 240      -7.823   8.378   9.478  1.00 94.82           C  
ATOM   1956  CE1 PHE B 240      -7.855   7.131  11.952  1.00 94.82           C  
ATOM   1957  CE2 PHE B 240      -7.198   8.977  10.568  1.00 94.82           C  
ATOM   1958  CZ  PHE B 240      -7.216   8.352  11.805  1.00 94.82           C  
ATOM   1959  N   GLN B 241      -8.541   4.192   5.716  1.00 91.40           N  
ATOM   1960  CA  GLN B 241      -9.193   3.412   4.670  1.00 91.40           C  
ATOM   1961  C   GLN B 241      -9.862   2.168   5.248  1.00 91.40           C  
ATOM   1962  CB  GLN B 241      -8.186   3.013   3.590  1.00 91.40           C  
ATOM   1963  O   GLN B 241      -9.451   1.665   6.296  1.00 91.40           O  
ATOM   1964  CG  GLN B 241      -7.075   2.100   4.093  1.00 91.40           C  
ATOM   1965  CD  GLN B 241      -6.120   1.677   2.992  1.00 91.40           C  
ATOM   1966  NE2 GLN B 241      -4.835   1.601   3.319  1.00 91.40           N  
ATOM   1967  OE1 GLN B 241      -6.535   1.420   1.857  1.00 91.40           O  
ATOM   1968  N   PRO B 242     -11.023   1.684   4.508  1.00 89.13           N  
ATOM   1969  CA  PRO B 242     -11.510   2.038   3.172  1.00 89.13           C  
ATOM   1970  C   PRO B 242     -12.431   3.255   3.184  1.00 89.13           C  
ATOM   1971  CB  PRO B 242     -12.267   0.784   2.729  1.00 89.13           C  
ATOM   1972  O   PRO B 242     -12.943   3.637   4.239  1.00 89.13           O  
ATOM   1973  CG  PRO B 242     -12.718   0.141   4.001  1.00 89.13           C  
ATOM   1974  CD  PRO B 242     -11.728   0.472   5.080  1.00 89.13           C  
ATOM   1975  N   TRP B 243     -12.709   3.927   2.065  1.00 92.50           N  
ATOM   1976  CA  TRP B 243     -13.431   5.181   1.876  1.00 92.50           C  
ATOM   1977  C   TRP B 243     -14.856   5.076   2.409  1.00 92.50           C  
ATOM   1978  CB  TRP B 243     -13.453   5.571   0.395  1.00 92.50           C  
ATOM   1979  O   TRP B 243     -15.343   5.989   3.080  1.00 92.50           O  
ATOM   1980  CG  TRP B 243     -14.241   6.812   0.104  1.00 92.50           C  
ATOM   1981  CD1 TRP B 243     -15.466   6.889  -0.500  1.00 92.50           C  
ATOM   1982  CD2 TRP B 243     -13.855   8.158   0.400  1.00 92.50           C  
ATOM   1983  CE2 TRP B 243     -14.895   9.000  -0.052  1.00 92.50           C  
ATOM   1984  CE3 TRP B 243     -12.730   8.734   1.004  1.00 92.50           C  
ATOM   1985  NE1 TRP B 243     -15.865   8.202  -0.596  1.00 92.50           N  
ATOM   1986  CH2 TRP B 243     -13.730  10.927   0.678  1.00 92.50           C  
ATOM   1987  CZ2 TRP B 243     -14.842  10.390   0.083  1.00 92.50           C  
ATOM   1988  CZ3 TRP B 243     -12.679  10.117   1.138  1.00 92.50           C  
ATOM   1989  N   GLY B 244     -15.569   3.993   2.202  1.00 89.83           N  
ATOM   1990  CA  GLY B 244     -16.968   3.826   2.562  1.00 89.83           C  
ATOM   1991  C   GLY B 244     -17.211   3.884   4.058  1.00 89.83           C  
ATOM   1992  O   GLY B 244     -18.293   4.272   4.502  1.00 89.83           O  
ATOM   1993  N   SER B 245     -16.254   3.491   4.814  1.00 90.89           N  
ATOM   1994  CA  SER B 245     -16.384   3.465   6.267  1.00 90.89           C  
ATOM   1995  C   SER B 245     -15.283   4.282   6.935  1.00 90.89           C  
ATOM   1996  CB  SER B 245     -16.347   2.026   6.783  1.00 90.89           C  
ATOM   1997  O   SER B 245     -14.862   3.970   8.051  1.00 90.89           O  
ATOM   1998  OG  SER B 245     -15.150   1.380   6.385  1.00 90.89           O  
ATOM   1999  N   ILE B 246     -14.822   5.255   6.232  1.00 95.33           N  
ATOM   2000  CA  ILE B 246     -13.614   5.970   6.628  1.00 95.33           C  
ATOM   2001  C   ILE B 246     -13.840   6.660   7.971  1.00 95.33           C  
ATOM   2002  CB  ILE B 246     -13.191   7.002   5.559  1.00 95.33           C  
ATOM   2003  O   ILE B 246     -12.964   6.645   8.839  1.00 95.33           O  
ATOM   2004  CG1 ILE B 246     -11.735   7.430   5.775  1.00 95.33           C  
ATOM   2005  CG2 ILE B 246     -14.127   8.214   5.579  1.00 95.33           C  
ATOM   2006  CD1 ILE B 246     -11.095   8.086   4.560  1.00 95.33           C  
ATOM   2007  N   LEU B 247     -14.928   7.326   8.261  1.00 94.64           N  
ATOM   2008  CA  LEU B 247     -15.169   8.034   9.513  1.00 94.64           C  
ATOM   2009  C   LEU B 247     -15.449   7.054  10.647  1.00 94.64           C  
ATOM   2010  CB  LEU B 247     -16.341   9.007   9.362  1.00 94.64           C  
ATOM   2011  O   LEU B 247     -15.086   7.309  11.797  1.00 94.64           O  
ATOM   2012  CG  LEU B 247     -16.085  10.249   8.506  1.00 94.64           C  
ATOM   2013  CD1 LEU B 247     -17.241  11.234   8.644  1.00 94.64           C  
ATOM   2014  CD2 LEU B 247     -14.766  10.907   8.898  1.00 94.64           C  
ATOM   2015  N   ARG B 248     -16.146   5.948  10.313  1.00 91.48           N  
ATOM   2016  CA  ARG B 248     -16.321   4.902  11.316  1.00 91.48           C  
ATOM   2017  C   ARG B 248     -14.973   4.360  11.781  1.00 91.48           C  
ATOM   2018  CB  ARG B 248     -17.181   3.764  10.761  1.00 91.48           C  
ATOM   2019  O   ARG B 248     -14.742   4.205  12.982  1.00 91.48           O  
ATOM   2020  CG  ARG B 248     -17.534   2.702  11.790  1.00 91.48           C  
ATOM   2021  CD  ARG B 248     -18.381   1.591  11.185  1.00 91.48           C  
ATOM   2022  NE  ARG B 248     -18.563   0.483  12.119  1.00 91.48           N  
ATOM   2023  NH1 ARG B 248     -20.053  -0.670  10.781  1.00 91.48           N  
ATOM   2024  NH2 ARG B 248     -19.444  -1.517  12.823  1.00 91.48           N  
ATOM   2025  CZ  ARG B 248     -19.353  -0.566  11.905  1.00 91.48           C  
ATOM   2026  N   ASN B 249     -14.112   4.065  10.789  1.00 93.35           N  
ATOM   2027  CA  ASN B 249     -12.765   3.608  11.115  1.00 93.35           C  
ATOM   2028  C   ASN B 249     -11.997   4.654  11.918  1.00 93.35           C  
ATOM   2029  CB  ASN B 249     -11.997   3.248   9.841  1.00 93.35           C  
ATOM   2030  O   ASN B 249     -11.346   4.325  12.911  1.00 93.35           O  
ATOM   2031  CG  ASN B 249     -12.499   1.971   9.198  1.00 93.35           C  
ATOM   2032  ND2 ASN B 249     -12.002   1.672   8.004  1.00 93.35           N  
ATOM   2033  OD1 ASN B 249     -13.328   1.258   9.770  1.00 93.35           O  
ATOM   2034  N   TRP B 250     -12.062   5.877  11.431  1.00 95.40           N  
ATOM   2035  CA  TRP B 250     -11.413   6.970  12.149  1.00 95.40           C  
ATOM   2036  C   TRP B 250     -11.904   7.042  13.591  1.00 95.40           C  
ATOM   2037  CB  TRP B 250     -11.668   8.304  11.442  1.00 95.40           C  
ATOM   2038  O   TRP B 250     -11.102   7.142  14.522  1.00 95.40           O  
ATOM   2039  CG  TRP B 250     -11.356   9.507  12.281  1.00 95.40           C  
ATOM   2040  CD1 TRP B 250     -10.117   9.998  12.589  1.00 95.40           C  
ATOM   2041  CD2 TRP B 250     -12.300  10.368  12.923  1.00 95.40           C  
ATOM   2042  CE2 TRP B 250     -11.563  11.363  13.604  1.00 95.40           C  
ATOM   2043  CE3 TRP B 250     -13.700  10.397  12.989  1.00 95.40           C  
ATOM   2044  NE1 TRP B 250     -10.235  11.114  13.384  1.00 95.40           N  
ATOM   2045  CH2 TRP B 250     -13.550  12.380  14.390  1.00 95.40           C  
ATOM   2046  CZ2 TRP B 250     -12.180  12.375  14.342  1.00 95.40           C  
ATOM   2047  CZ3 TRP B 250     -14.312  11.406  13.724  1.00 95.40           C  
ATOM   2048  N   ASN B 251     -13.162   7.006  13.816  1.00 88.32           N  
ATOM   2049  CA  ASN B 251     -13.750   7.081  15.149  1.00 88.32           C  
ATOM   2050  C   ASN B 251     -13.258   5.947  16.044  1.00 88.32           C  
ATOM   2051  CB  ASN B 251     -15.278   7.065  15.064  1.00 88.32           C  
ATOM   2052  O   ASN B 251     -12.854   6.181  17.185  1.00 88.32           O  
ATOM   2053  CG  ASN B 251     -15.940   7.454  16.371  1.00 88.32           C  
ATOM   2054  ND2 ASN B 251     -16.564   8.625  16.395  1.00 88.32           N  
ATOM   2055  OD1 ASN B 251     -15.890   6.707  17.352  1.00 88.32           O  
ATOM   2056  N   PHE B 252     -13.175   4.794  15.523  1.00 89.79           N  
ATOM   2057  CA  PHE B 252     -12.797   3.619  16.299  1.00 89.79           C  
ATOM   2058  C   PHE B 252     -11.307   3.637  16.618  1.00 89.79           C  
ATOM   2059  CB  PHE B 252     -13.158   2.336  15.544  1.00 89.79           C  
ATOM   2060  O   PHE B 252     -10.905   3.348  17.747  1.00 89.79           O  
ATOM   2061  CG  PHE B 252     -14.485   1.750  15.943  1.00 89.79           C  
ATOM   2062  CD1 PHE B 252     -14.583   0.891  17.031  1.00 89.79           C  
ATOM   2063  CD2 PHE B 252     -15.636   2.057  15.229  1.00 89.79           C  
ATOM   2064  CE1 PHE B 252     -15.810   0.347  17.402  1.00 89.79           C  
ATOM   2065  CE2 PHE B 252     -16.866   1.517  15.593  1.00 89.79           C  
ATOM   2066  CZ  PHE B 252     -16.951   0.662  16.680  1.00 89.79           C  
ATOM   2067  N   LEU B 253     -10.504   4.020  15.691  1.00 94.37           N  
ATOM   2068  CA  LEU B 253      -9.055   3.898  15.816  1.00 94.37           C  
ATOM   2069  C   LEU B 253      -8.461   5.129  16.491  1.00 94.37           C  
ATOM   2070  CB  LEU B 253      -8.414   3.697  14.440  1.00 94.37           C  
ATOM   2071  O   LEU B 253      -7.560   5.011  17.324  1.00 94.37           O  
ATOM   2072  CG  LEU B 253      -8.683   2.356  13.756  1.00 94.37           C  
ATOM   2073  CD1 LEU B 253      -8.099   2.352  12.347  1.00 94.37           C  
ATOM   2074  CD2 LEU B 253      -8.109   1.209  14.581  1.00 94.37           C  
ATOM   2075  N   ALA B 254      -9.021   6.335  16.171  1.00 90.30           N  
ATOM   2076  CA  ALA B 254      -8.317   7.551  16.570  1.00 90.30           C  
ATOM   2077  C   ALA B 254      -9.094   8.307  17.644  1.00 90.30           C  
ATOM   2078  CB  ALA B 254      -8.077   8.450  15.360  1.00 90.30           C  
ATOM   2079  O   ALA B 254      -8.569   9.237  18.261  1.00 90.30           O  
ATOM   2080  N   VAL B 255     -10.281   7.840  17.903  1.00 83.61           N  
ATOM   2081  CA  VAL B 255     -11.063   8.540  18.917  1.00 83.61           C  
ATOM   2082  C   VAL B 255     -11.320   7.613  20.103  1.00 83.61           C  
ATOM   2083  CB  VAL B 255     -12.402   9.057  18.345  1.00 83.61           C  
ATOM   2084  O   VAL B 255     -11.042   7.971  21.250  1.00 83.61           O  
ATOM   2085  CG1 VAL B 255     -13.238   9.719  19.439  1.00 83.61           C  
ATOM   2086  CG2 VAL B 255     -12.150  10.033  17.197  1.00 83.61           C  
ATOM   2087  N   THR B 256     -11.584   6.361  19.891  1.00 82.45           N  
ATOM   2088  CA  THR B 256     -12.090   5.505  20.958  1.00 82.45           C  
ATOM   2089  C   THR B 256     -11.034   4.489  21.384  1.00 82.45           C  
ATOM   2090  CB  THR B 256     -13.369   4.766  20.522  1.00 82.45           C  
ATOM   2091  O   THR B 256     -10.995   4.075  22.544  1.00 82.45           O  
ATOM   2092  CG2 THR B 256     -14.507   5.747  20.255  1.00 82.45           C  
ATOM   2093  OG1 THR B 256     -13.102   4.025  19.326  1.00 82.45           O  
ATOM   2094  N   HIS B 257     -10.072   4.127  20.534  1.00 91.78           N  
ATOM   2095  CA  HIS B 257      -9.129   3.058  20.843  1.00 91.78           C  
ATOM   2096  C   HIS B 257      -8.119   3.502  21.897  1.00 91.78           C  
ATOM   2097  CB  HIS B 257      -8.401   2.603  19.577  1.00 91.78           C  
ATOM   2098  O   HIS B 257      -7.457   4.529  21.734  1.00 91.78           O  
ATOM   2099  CG  HIS B 257      -7.763   1.256  19.704  1.00 91.78           C  
ATOM   2100  CD2 HIS B 257      -8.050   0.076  19.105  1.00 91.78           C  
ATOM   2101  ND1 HIS B 257      -6.690   1.016  20.534  1.00 91.78           N  
ATOM   2102  CE1 HIS B 257      -6.343  -0.257  20.440  1.00 91.78           C  
ATOM   2103  NE2 HIS B 257      -7.153  -0.849  19.579  1.00 91.78           N  
ATOM   2104  N   PRO B 258      -7.898   2.797  22.950  1.00 88.65           N  
ATOM   2105  CA  PRO B 258      -7.026   3.175  24.065  1.00 88.65           C  
ATOM   2106  C   PRO B 258      -5.548   3.178  23.683  1.00 88.65           C  
ATOM   2107  CB  PRO B 258      -7.315   2.103  25.118  1.00 88.65           C  
ATOM   2108  O   PRO B 258      -4.730   3.794  24.371  1.00 88.65           O  
ATOM   2109  CG  PRO B 258      -7.896   0.959  24.350  1.00 88.65           C  
ATOM   2110  CD  PRO B 258      -8.529   1.498  23.100  1.00 88.65           C  
ATOM   2111  N   GLY B 259      -5.253   2.495  22.619  1.00 94.29           N  
ATOM   2112  CA  GLY B 259      -3.858   2.362  22.228  1.00 94.29           C  
ATOM   2113  C   GLY B 259      -3.378   3.492  21.337  1.00 94.29           C  
ATOM   2114  O   GLY B 259      -2.182   3.604  21.059  1.00 94.29           O  
ATOM   2115  N   TYR B 260      -4.312   4.374  20.894  1.00 92.31           N  
ATOM   2116  CA  TYR B 260      -3.943   5.449  19.980  1.00 92.31           C  
ATOM   2117  C   TYR B 260      -3.351   6.631  20.738  1.00 92.31           C  
ATOM   2118  CB  TYR B 260      -5.159   5.905  19.168  1.00 92.31           C  
ATOM   2119  O   TYR B 260      -3.901   7.064  21.752  1.00 92.31           O  
ATOM   2120  CG  TYR B 260      -4.890   7.106  18.295  1.00 92.31           C  
ATOM   2121  CD1 TYR B 260      -5.470   8.341  18.577  1.00 92.31           C  
ATOM   2122  CD2 TYR B 260      -4.057   7.009  17.186  1.00 92.31           C  
ATOM   2123  CE1 TYR B 260      -5.226   9.450  17.774  1.00 92.31           C  
ATOM   2124  CE2 TYR B 260      -3.806   8.112  16.375  1.00 92.31           C  
ATOM   2125  OH  TYR B 260      -4.150  10.421  15.879  1.00 92.31           O  
ATOM   2126  CZ  TYR B 260      -4.394   9.326  16.677  1.00 92.31           C  
ATOM   2127  N   MET B 261      -2.273   7.127  20.247  1.00 85.51           N  
ATOM   2128  CA  MET B 261      -1.644   8.335  20.772  1.00 85.51           C  
ATOM   2129  C   MET B 261      -1.210   9.260  19.640  1.00 85.51           C  
ATOM   2130  CB  MET B 261      -0.440   7.979  21.647  1.00 85.51           C  
ATOM   2131  O   MET B 261      -0.450   8.855  18.758  1.00 85.51           O  
ATOM   2132  CG  MET B 261      -0.784   7.088  22.829  1.00 85.51           C  
ATOM   2133  SD  MET B 261      -1.739   7.973  24.122  1.00 85.51           S  
ATOM   2134  CE  MET B 261      -1.539   6.823  25.511  1.00 85.51           C  
ATOM   2135  N   ALA B 262      -1.649  10.498  19.722  1.00 80.64           N  
ATOM   2136  CA  ALA B 262      -1.298  11.451  18.672  1.00 80.64           C  
ATOM   2137  C   ALA B 262      -0.016  12.203  19.020  1.00 80.64           C  
ATOM   2138  CB  ALA B 262      -2.442  12.435  18.442  1.00 80.64           C  
ATOM   2139  O   ALA B 262       0.281  12.423  20.197  1.00 80.64           O  
ATOM   2140  N   PHE B 263       0.841  12.520  18.113  1.00 75.75           N  
ATOM   2141  CA  PHE B 263       1.969  13.440  18.194  1.00 75.75           C  
ATOM   2142  C   PHE B 263       3.045  12.897  19.126  1.00 75.75           C  
ATOM   2143  CB  PHE B 263       1.506  14.820  18.674  1.00 75.75           C  
ATOM   2144  O   PHE B 263       3.549  13.620  19.989  1.00 75.75           O  
ATOM   2145  CG  PHE B 263       0.632  15.544  17.685  1.00 75.75           C  
ATOM   2146  CD1 PHE B 263       1.184  16.153  16.565  1.00 75.75           C  
ATOM   2147  CD2 PHE B 263      -0.741  15.617  17.877  1.00 75.75           C  
ATOM   2148  CE1 PHE B 263       0.378  16.825  15.648  1.00 75.75           C  
ATOM   2149  CE2 PHE B 263      -1.553  16.286  16.966  1.00 75.75           C  
ATOM   2150  CZ  PHE B 263      -0.991  16.890  15.853  1.00 75.75           C  
ATOM   2151  N   LEU B 264       3.330  11.589  19.023  1.00 80.83           N  
ATOM   2152  CA  LEU B 264       4.415  11.003  19.801  1.00 80.83           C  
ATOM   2153  C   LEU B 264       5.588  10.626  18.902  1.00 80.83           C  
ATOM   2154  CB  LEU B 264       3.923   9.769  20.562  1.00 80.83           C  
ATOM   2155  O   LEU B 264       5.388  10.158  17.779  1.00 80.83           O  
ATOM   2156  CG  LEU B 264       3.050  10.032  21.790  1.00 80.83           C  
ATOM   2157  CD1 LEU B 264       2.688   8.719  22.475  1.00 80.83           C  
ATOM   2158  CD2 LEU B 264       3.761  10.969  22.760  1.00 80.83           C  
ATOM   2159  N   THR B 265       6.728  10.913  19.466  1.00 73.62           N  
ATOM   2160  CA  THR B 265       7.934  10.401  18.825  1.00 73.62           C  
ATOM   2161  C   THR B 265       8.232   8.979  19.291  1.00 73.62           C  
ATOM   2162  CB  THR B 265       9.147  11.304  19.115  1.00 73.62           C  
ATOM   2163  O   THR B 265       7.605   8.484  20.230  1.00 73.62           O  
ATOM   2164  CG2 THR B 265       8.857  12.753  18.738  1.00 73.62           C  
ATOM   2165  OG1 THR B 265       9.460  11.240  20.512  1.00 73.62           O  
ATOM   2166  N   TYR B 266       9.094   8.258  18.615  1.00 77.10           N  
ATOM   2167  CA  TYR B 266       9.463   6.896  18.985  1.00 77.10           C  
ATOM   2168  C   TYR B 266      10.023   6.849  20.401  1.00 77.10           C  
ATOM   2169  CB  TYR B 266      10.490   6.330  17.999  1.00 77.10           C  
ATOM   2170  O   TYR B 266       9.690   5.950  21.177  1.00 77.10           O  
ATOM   2171  CG  TYR B 266      10.931   4.924  18.323  1.00 77.10           C  
ATOM   2172  CD1 TYR B 266      12.248   4.654  18.690  1.00 77.10           C  
ATOM   2173  CD2 TYR B 266      10.034   3.863  18.261  1.00 77.10           C  
ATOM   2174  CE1 TYR B 266      12.660   3.359  18.988  1.00 77.10           C  
ATOM   2175  CE2 TYR B 266      10.435   2.564  18.557  1.00 77.10           C  
ATOM   2176  OH  TYR B 266      12.150   1.039  19.213  1.00 77.10           O  
ATOM   2177  CZ  TYR B 266      11.748   2.323  18.919  1.00 77.10           C  
ATOM   2178  N   ASP B 267      10.882   7.837  20.737  1.00 76.52           N  
ATOM   2179  CA  ASP B 267      11.468   7.891  22.073  1.00 76.52           C  
ATOM   2180  C   ASP B 267      10.387   8.028  23.143  1.00 76.52           C  
ATOM   2181  CB  ASP B 267      12.461   9.051  22.177  1.00 76.52           C  
ATOM   2182  O   ASP B 267      10.492   7.435  24.218  1.00 76.52           O  
ATOM   2183  CG  ASP B 267      13.750   8.799  21.415  1.00 76.52           C  
ATOM   2184  OD1 ASP B 267      14.113   7.622  21.203  1.00 76.52           O  
ATOM   2185  OD2 ASP B 267      14.410   9.787  21.025  1.00 76.52           O  
ATOM   2186  N   GLU B 268       9.384   8.813  22.831  1.00 83.95           N  
ATOM   2187  CA  GLU B 268       8.265   8.977  23.754  1.00 83.95           C  
ATOM   2188  C   GLU B 268       7.464   7.684  23.886  1.00 83.95           C  
ATOM   2189  CB  GLU B 268       7.352  10.117  23.296  1.00 83.95           C  
ATOM   2190  O   GLU B 268       6.964   7.365  24.966  1.00 83.95           O  
ATOM   2191  CG  GLU B 268       7.954  11.502  23.488  1.00 83.95           C  
ATOM   2192  CD  GLU B 268       7.102  12.613  22.897  1.00 83.95           C  
ATOM   2193  OE1 GLU B 268       7.280  13.789  23.290  1.00 83.95           O  
ATOM   2194  OE2 GLU B 268       6.249  12.307  22.034  1.00 83.95           O  
ATOM   2195  N   VAL B 269       7.365   6.972  22.803  1.00 88.95           N  
ATOM   2196  CA  VAL B 269       6.680   5.683  22.819  1.00 88.95           C  
ATOM   2197  C   VAL B 269       7.459   4.694  23.684  1.00 88.95           C  
ATOM   2198  CB  VAL B 269       6.501   5.118  21.392  1.00 88.95           C  
ATOM   2199  O   VAL B 269       6.883   4.026  24.545  1.00 88.95           O  
ATOM   2200  CG1 VAL B 269       6.040   3.663  21.442  1.00 88.95           C  
ATOM   2201  CG2 VAL B 269       5.510   5.970  20.602  1.00 88.95           C  
ATOM   2202  N   LYS B 270       8.704   4.648  23.468  1.00 87.47           N  
ATOM   2203  CA  LYS B 270       9.556   3.764  24.257  1.00 87.47           C  
ATOM   2204  C   LYS B 270       9.445   4.079  25.746  1.00 87.47           C  
ATOM   2205  CB  LYS B 270      11.013   3.877  23.805  1.00 87.47           C  
ATOM   2206  O   LYS B 270       9.312   3.171  26.570  1.00 87.47           O  
ATOM   2207  CG  LYS B 270      11.340   3.063  22.561  1.00 87.47           C  
ATOM   2208  CD  LYS B 270      12.838   3.035  22.289  1.00 87.47           C  
ATOM   2209  CE  LYS B 270      13.142   2.557  20.875  1.00 87.47           C  
ATOM   2210  NZ  LYS B 270      14.607   2.581  20.585  1.00 87.47           N  
ATOM   2211  N   ALA B 271       9.489   5.389  26.032  1.00 87.47           N  
ATOM   2212  CA  ALA B 271       9.400   5.838  27.419  1.00 87.47           C  
ATOM   2213  C   ALA B 271       8.070   5.426  28.044  1.00 87.47           C  
ATOM   2214  CB  ALA B 271       9.575   7.353  27.501  1.00 87.47           C  
ATOM   2215  O   ALA B 271       8.030   4.969  29.189  1.00 87.47           O  
ATOM   2216  N   ARG B 272       7.043   5.528  27.328  1.00 90.80           N  
ATOM   2217  CA  ARG B 272       5.711   5.196  27.825  1.00 90.80           C  
ATOM   2218  C   ARG B 272       5.551   3.690  28.000  1.00 90.80           C  
ATOM   2219  CB  ARG B 272       4.635   5.731  26.878  1.00 90.80           C  
ATOM   2220  O   ARG B 272       5.004   3.231  29.004  1.00 90.80           O  
ATOM   2221  CG  ARG B 272       3.219   5.590  27.412  1.00 90.80           C  
ATOM   2222  CD  ARG B 272       2.225   6.408  26.599  1.00 90.80           C  
ATOM   2223  NE  ARG B 272       0.861   6.249  27.096  1.00 90.80           N  
ATOM   2224  NH1 ARG B 272       0.840   8.234  28.278  1.00 90.80           N  
ATOM   2225  NH2 ARG B 272      -1.007   6.875  28.276  1.00 90.80           N  
ATOM   2226  CZ  ARG B 272       0.234   7.120  27.882  1.00 90.80           C  
ATOM   2227  N   LEU B 273       6.060   2.928  27.073  1.00 95.77           N  
ATOM   2228  CA  LEU B 273       5.903   1.478  27.097  1.00 95.77           C  
ATOM   2229  C   LEU B 273       6.874   0.842  28.088  1.00 95.77           C  
ATOM   2230  CB  LEU B 273       6.124   0.891  25.701  1.00 95.77           C  
ATOM   2231  O   LEU B 273       6.690  -0.308  28.492  1.00 95.77           O  
ATOM   2232  CG  LEU B 273       4.986   1.084  24.697  1.00 95.77           C  
ATOM   2233  CD1 LEU B 273       5.395   0.557  23.325  1.00 95.77           C  
ATOM   2234  CD2 LEU B 273       3.718   0.391  25.185  1.00 95.77           C  
ATOM   2235  N   GLN B 274       7.882   1.586  28.468  1.00 94.69           N  
ATOM   2236  CA  GLN B 274       8.847   1.090  29.443  1.00 94.69           C  
ATOM   2237  C   GLN B 274       8.163   0.717  30.754  1.00 94.69           C  
ATOM   2238  CB  GLN B 274       9.938   2.132  29.697  1.00 94.69           C  
ATOM   2239  O   GLN B 274       8.577  -0.227  31.431  1.00 94.69           O  
ATOM   2240  CG  GLN B 274      11.080   1.626  30.568  1.00 94.69           C  
ATOM   2241  CD  GLN B 274      11.840   0.478  29.931  1.00 94.69           C  
ATOM   2242  NE2 GLN B 274      12.323  -0.444  30.757  1.00 94.69           N  
ATOM   2243  OE1 GLN B 274      11.992   0.420  28.706  1.00 94.69           O  
ATOM   2244  N   LYS B 275       7.088   1.419  31.094  1.00 94.28           N  
ATOM   2245  CA  LYS B 275       6.310   1.133  32.296  1.00 94.28           C  
ATOM   2246  C   LYS B 275       5.699  -0.264  32.236  1.00 94.28           C  
ATOM   2247  CB  LYS B 275       5.210   2.179  32.486  1.00 94.28           C  
ATOM   2248  O   LYS B 275       5.340  -0.835  33.268  1.00 94.28           O  
ATOM   2249  CG  LYS B 275       5.729   3.601  32.644  1.00 94.28           C  
ATOM   2250  CD  LYS B 275       4.588   4.609  32.697  1.00 94.28           C  
ATOM   2251  CE  LYS B 275       5.106   6.040  32.713  1.00 94.28           C  
ATOM   2252  NZ  LYS B 275       3.991   7.034  32.689  1.00 94.28           N  
ATOM   2253  N   TYR B 276       5.623  -0.832  31.092  1.00 95.56           N  
ATOM   2254  CA  TYR B 276       4.958  -2.113  30.880  1.00 95.56           C  
ATOM   2255  C   TYR B 276       5.946  -3.166  30.393  1.00 95.56           C  
ATOM   2256  CB  TYR B 276       3.814  -1.965  29.873  1.00 95.56           C  
ATOM   2257  O   TYR B 276       5.564  -4.112  29.701  1.00 95.56           O  
ATOM   2258  CG  TYR B 276       2.885  -0.814  30.174  1.00 95.56           C  
ATOM   2259  CD1 TYR B 276       2.193  -0.749  31.381  1.00 95.56           C  
ATOM   2260  CD2 TYR B 276       2.697   0.210  29.252  1.00 95.56           C  
ATOM   2261  CE1 TYR B 276       1.334   0.308  31.662  1.00 95.56           C  
ATOM   2262  CE2 TYR B 276       1.841   1.273  29.522  1.00 95.56           C  
ATOM   2263  OH  TYR B 276       0.317   2.363  31.000  1.00 95.56           O  
ATOM   2264  CZ  TYR B 276       1.165   1.313  30.728  1.00 95.56           C  
ATOM   2265  N   SER B 277       7.223  -2.982  30.697  1.00 92.47           N  
ATOM   2266  CA  SER B 277       8.273  -3.873  30.215  1.00 92.47           C  
ATOM   2267  C   SER B 277       8.056  -5.300  30.708  1.00 92.47           C  
ATOM   2268  CB  SER B 277       9.647  -3.373  30.663  1.00 92.47           C  
ATOM   2269  O   SER B 277       8.537  -6.254  30.094  1.00 92.47           O  
ATOM   2270  OG  SER B 277       9.717  -3.290  32.076  1.00 92.47           O  
ATOM   2271  N   THR B 278       7.349  -5.462  31.740  1.00 95.60           N  
ATOM   2272  CA  THR B 278       7.081  -6.779  32.309  1.00 95.60           C  
ATOM   2273  C   THR B 278       5.733  -7.310  31.832  1.00 95.60           C  
ATOM   2274  CB  THR B 278       7.105  -6.737  33.848  1.00 95.60           C  
ATOM   2275  O   THR B 278       5.281  -8.365  32.283  1.00 95.60           O  
ATOM   2276  CG2 THR B 278       8.491  -6.368  34.367  1.00 95.60           C  
ATOM   2277  OG1 THR B 278       6.160  -5.763  34.308  1.00 95.60           O  
ATOM   2278  N   LYS B 279       5.010  -6.624  30.962  1.00 96.31           N  
ATOM   2279  CA  LYS B 279       3.726  -7.022  30.392  1.00 96.31           C  
ATOM   2280  C   LYS B 279       3.812  -7.137  28.873  1.00 96.31           C  
ATOM   2281  CB  LYS B 279       2.634  -6.025  30.782  1.00 96.31           C  
ATOM   2282  O   LYS B 279       3.301  -6.278  28.150  1.00 96.31           O  
ATOM   2283  CG  LYS B 279       1.219  -6.541  30.562  1.00 96.31           C  
ATOM   2284  CD  LYS B 279       0.179  -5.555  31.079  1.00 96.31           C  
ATOM   2285  CE  LYS B 279      -1.236  -6.087  30.895  1.00 96.31           C  
ATOM   2286  NZ  LYS B 279      -2.258  -5.140  31.434  1.00 96.31           N  
ATOM   2287  N   PRO B 280       4.391  -8.241  28.430  1.00 92.40           N  
ATOM   2288  CA  PRO B 280       4.548  -8.431  26.986  1.00 92.40           C  
ATOM   2289  C   PRO B 280       3.219  -8.375  26.235  1.00 92.40           C  
ATOM   2290  CB  PRO B 280       5.178  -9.822  26.879  1.00 92.40           C  
ATOM   2291  O   PRO B 280       2.212  -8.900  26.716  1.00 92.40           O  
ATOM   2292  CG  PRO B 280       5.704 -10.109  28.248  1.00 92.40           C  
ATOM   2293  CD  PRO B 280       4.910  -9.310  29.242  1.00 92.40           C  
ATOM   2294  N   GLY B 281       3.211  -7.689  25.170  1.00 94.70           N  
ATOM   2295  CA  GLY B 281       2.010  -7.532  24.366  1.00 94.70           C  
ATOM   2296  C   GLY B 281       1.391  -6.152  24.481  1.00 94.70           C  
ATOM   2297  O   GLY B 281       0.463  -5.819  23.741  1.00 94.70           O  
ATOM   2298  N   SER B 282       1.924  -5.344  25.437  1.00 97.46           N  
ATOM   2299  CA  SER B 282       1.468  -3.960  25.526  1.00 97.46           C  
ATOM   2300  C   SER B 282       1.862  -3.168  24.284  1.00 97.46           C  
ATOM   2301  CB  SER B 282       2.040  -3.286  26.773  1.00 97.46           C  
ATOM   2302  O   SER B 282       2.963  -3.339  23.755  1.00 97.46           O  
ATOM   2303  OG  SER B 282       1.604  -3.949  27.948  1.00 97.46           O  
ATOM   2304  N   TYR B 283       0.919  -2.350  23.816  1.00 96.96           N  
ATOM   2305  CA  TYR B 283       1.240  -1.681  22.560  1.00 96.96           C  
ATOM   2306  C   TYR B 283       0.613  -0.293  22.506  1.00 96.96           C  
ATOM   2307  CB  TYR B 283       0.762  -2.517  21.369  1.00 96.96           C  
ATOM   2308  O   TYR B 283      -0.331  -0.003  23.244  1.00 96.96           O  
ATOM   2309  CG  TYR B 283      -0.737  -2.516  21.189  1.00 96.96           C  
ATOM   2310  CD1 TYR B 283      -1.548  -3.368  21.935  1.00 96.96           C  
ATOM   2311  CD2 TYR B 283      -1.345  -1.665  20.273  1.00 96.96           C  
ATOM   2312  CE1 TYR B 283      -2.929  -3.373  21.772  1.00 96.96           C  
ATOM   2313  CE2 TYR B 283      -2.725  -1.660  20.101  1.00 96.96           C  
ATOM   2314  OH  TYR B 283      -4.875  -2.516  20.688  1.00 96.96           O  
ATOM   2315  CZ  TYR B 283      -3.508  -2.516  20.854  1.00 96.96           C  
ATOM   2316  N   ILE B 284       1.156   0.547  21.705  1.00 95.47           N  
ATOM   2317  CA  ILE B 284       0.671   1.876  21.351  1.00 95.47           C  
ATOM   2318  C   ILE B 284       0.840   2.105  19.851  1.00 95.47           C  
ATOM   2319  CB  ILE B 284       1.408   2.977  22.147  1.00 95.47           C  
ATOM   2320  O   ILE B 284       1.791   1.607  19.244  1.00 95.47           O  
ATOM   2321  CG1 ILE B 284       1.099   2.851  23.644  1.00 95.47           C  
ATOM   2322  CG2 ILE B 284       1.029   4.366  21.625  1.00 95.47           C  
ATOM   2323  CD1 ILE B 284       1.945   3.756  24.529  1.00 95.47           C  
ATOM   2324  N   PHE B 285      -0.090   2.721  19.248  1.00 96.26           N  
ATOM   2325  CA  PHE B 285       0.106   3.058  17.843  1.00 96.26           C  
ATOM   2326  C   PHE B 285      -0.153   4.541  17.601  1.00 96.26           C  
ATOM   2327  CB  PHE B 285      -0.810   2.213  16.952  1.00 96.26           C  
ATOM   2328  O   PHE B 285      -0.866   5.185  18.373  1.00 96.26           O  
ATOM   2329  CG  PHE B 285      -2.276   2.404  17.235  1.00 96.26           C  
ATOM   2330  CD1 PHE B 285      -2.917   1.638  18.202  1.00 96.26           C  
ATOM   2331  CD2 PHE B 285      -3.013   3.349  16.534  1.00 96.26           C  
ATOM   2332  CE1 PHE B 285      -4.273   1.813  18.465  1.00 96.26           C  
ATOM   2333  CE2 PHE B 285      -4.369   3.529  16.792  1.00 96.26           C  
ATOM   2334  CZ  PHE B 285      -4.998   2.759  17.757  1.00 96.26           C  
ATOM   2335  N   ARG B 286       0.378   5.099  16.533  1.00 91.68           N  
ATOM   2336  CA  ARG B 286       0.343   6.520  16.201  1.00 91.68           C  
ATOM   2337  C   ARG B 286       0.631   6.743  14.720  1.00 91.68           C  
ATOM   2338  CB  ARG B 286       1.348   7.297  17.053  1.00 91.68           C  
ATOM   2339  O   ARG B 286       1.050   5.820  14.018  1.00 91.68           O  
ATOM   2340  CG  ARG B 286       2.782   6.811  16.911  1.00 91.68           C  
ATOM   2341  CD  ARG B 286       3.742   7.960  16.637  1.00 91.68           C  
ATOM   2342  NE  ARG B 286       5.115   7.488  16.477  1.00 91.68           N  
ATOM   2343  NH1 ARG B 286       5.496   8.628  14.504  1.00 91.68           N  
ATOM   2344  NH2 ARG B 286       7.148   7.330  15.421  1.00 91.68           N  
ATOM   2345  CZ  ARG B 286       5.917   7.816  15.468  1.00 91.68           C  
ATOM   2346  N   LEU B 287       0.400   7.955  14.315  1.00 89.62           N  
ATOM   2347  CA  LEU B 287       0.798   8.329  12.962  1.00 89.62           C  
ATOM   2348  C   LEU B 287       2.313   8.468  12.860  1.00 89.62           C  
ATOM   2349  CB  LEU B 287       0.124   9.640  12.548  1.00 89.62           C  
ATOM   2350  O   LEU B 287       2.941   9.102  13.711  1.00 89.62           O  
ATOM   2351  CG  LEU B 287      -1.398   9.602  12.399  1.00 89.62           C  
ATOM   2352  CD1 LEU B 287      -2.068  10.063  13.688  1.00 89.62           C  
ATOM   2353  CD2 LEU B 287      -1.841  10.464  11.222  1.00 89.62           C  
ATOM   2354  N   SER B 288       2.896   7.896  11.842  1.00 85.36           N  
ATOM   2355  CA  SER B 288       4.340   7.977  11.647  1.00 85.36           C  
ATOM   2356  C   SER B 288       4.769   9.394  11.280  1.00 85.36           C  
ATOM   2357  CB  SER B 288       4.790   7.001  10.560  1.00 85.36           C  
ATOM   2358  O   SER B 288       4.142  10.039  10.437  1.00 85.36           O  
ATOM   2359  OG  SER B 288       6.157   7.196  10.243  1.00 85.36           O  
ATOM   2360  N   CYS B 289       5.781   9.953  11.916  1.00 77.43           N  
ATOM   2361  CA  CYS B 289       6.261  11.306  11.660  1.00 77.43           C  
ATOM   2362  C   CYS B 289       7.289  11.315  10.534  1.00 77.43           C  
ATOM   2363  CB  CYS B 289       6.872  11.907  12.925  1.00 77.43           C  
ATOM   2364  O   CYS B 289       7.548  12.359   9.933  1.00 77.43           O  
ATOM   2365  SG  CYS B 289       8.192  10.905  13.643  1.00 77.43           S  
ATOM   2366  N   THR B 290       7.854  10.095  10.166  1.00 68.13           N  
ATOM   2367  CA  THR B 290       8.886   9.996   9.140  1.00 68.13           C  
ATOM   2368  C   THR B 290       8.317   9.399   7.856  1.00 68.13           C  
ATOM   2369  CB  THR B 290      10.074   9.143   9.623  1.00 68.13           C  
ATOM   2370  O   THR B 290       8.856   9.620   6.770  1.00 68.13           O  
ATOM   2371  CG2 THR B 290      10.795   9.814  10.788  1.00 68.13           C  
ATOM   2372  OG1 THR B 290       9.594   7.861  10.046  1.00 68.13           O  
ATOM   2373  N   ARG B 291       7.200   8.624   7.991  1.00 78.34           N  
ATOM   2374  CA  ARG B 291       6.488   8.068   6.845  1.00 78.34           C  
ATOM   2375  C   ARG B 291       5.019   8.475   6.863  1.00 78.34           C  
ATOM   2376  CB  ARG B 291       6.610   6.543   6.824  1.00 78.34           C  
ATOM   2377  O   ARG B 291       4.148   7.662   7.183  1.00 78.34           O  
ATOM   2378  CG  ARG B 291       8.040   6.041   6.709  1.00 78.34           C  
ATOM   2379  CD  ARG B 291       8.094   4.532   6.513  1.00 78.34           C  
ATOM   2380  NE  ARG B 291       9.466   4.033   6.542  1.00 78.34           N  
ATOM   2381  NH1 ARG B 291       9.084   2.291   5.075  1.00 78.34           N  
ATOM   2382  NH2 ARG B 291      11.174   2.613   5.959  1.00 78.34           N  
ATOM   2383  CZ  ARG B 291       9.905   2.980   5.859  1.00 78.34           C  
ATOM   2384  N   LEU B 292       4.752   9.700   6.471  1.00 86.08           N  
ATOM   2385  CA  LEU B 292       3.413  10.271   6.553  1.00 86.08           C  
ATOM   2386  C   LEU B 292       2.409   9.415   5.789  1.00 86.08           C  
ATOM   2387  CB  LEU B 292       3.405  11.700   6.002  1.00 86.08           C  
ATOM   2388  O   LEU B 292       2.684   8.979   4.668  1.00 86.08           O  
ATOM   2389  CG  LEU B 292       4.114  12.757   6.851  1.00 86.08           C  
ATOM   2390  CD1 LEU B 292       4.179  14.083   6.100  1.00 86.08           C  
ATOM   2391  CD2 LEU B 292       3.408  12.929   8.191  1.00 86.08           C  
ATOM   2392  N   GLY B 293       1.315   9.081   6.465  1.00 88.78           N  
ATOM   2393  CA  GLY B 293       0.280   8.252   5.869  1.00 88.78           C  
ATOM   2394  C   GLY B 293       0.346   6.803   6.314  1.00 88.78           C  
ATOM   2395  O   GLY B 293      -0.449   5.973   5.866  1.00 88.78           O  
ATOM   2396  N   GLN B 294       1.340   6.521   7.134  1.00 88.33           N  
ATOM   2397  CA  GLN B 294       1.504   5.172   7.665  1.00 88.33           C  
ATOM   2398  C   GLN B 294       1.364   5.157   9.184  1.00 88.33           C  
ATOM   2399  CB  GLN B 294       2.861   4.595   7.257  1.00 88.33           C  
ATOM   2400  O   GLN B 294       1.572   6.179   9.842  1.00 88.33           O  
ATOM   2401  CG  GLN B 294       3.033   4.432   5.753  1.00 88.33           C  
ATOM   2402  CD  GLN B 294       4.310   3.701   5.385  1.00 88.33           C  
ATOM   2403  NE2 GLN B 294       4.263   2.935   4.300  1.00 88.33           N  
ATOM   2404  OE1 GLN B 294       5.331   3.824   6.069  1.00 88.33           O  
ATOM   2405  N   TRP B 295       0.984   4.042   9.689  1.00 93.73           N  
ATOM   2406  CA  TRP B 295       0.888   3.845  11.131  1.00 93.73           C  
ATOM   2407  C   TRP B 295       2.183   3.264  11.689  1.00 93.73           C  
ATOM   2408  CB  TRP B 295      -0.287   2.924  11.471  1.00 93.73           C  
ATOM   2409  O   TRP B 295       2.888   2.526  10.997  1.00 93.73           O  
ATOM   2410  CG  TRP B 295      -1.633   3.552  11.265  1.00 93.73           C  
ATOM   2411  CD1 TRP B 295      -2.469   3.376  10.197  1.00 93.73           C  
ATOM   2412  CD2 TRP B 295      -2.296   4.461  12.148  1.00 93.73           C  
ATOM   2413  CE2 TRP B 295      -3.532   4.796  11.553  1.00 93.73           C  
ATOM   2414  CE3 TRP B 295      -1.965   5.025  13.388  1.00 93.73           C  
ATOM   2415  NE1 TRP B 295      -3.613   4.122  10.364  1.00 93.73           N  
ATOM   2416  CH2 TRP B 295      -4.090   6.209  13.368  1.00 93.73           C  
ATOM   2417  CZ2 TRP B 295      -4.438   5.672  12.156  1.00 93.73           C  
ATOM   2418  CZ3 TRP B 295      -2.868   5.896  13.986  1.00 93.73           C  
ATOM   2419  N   ALA B 296       2.523   3.629  12.893  1.00 88.94           N  
ATOM   2420  CA  ALA B 296       3.605   3.006  13.652  1.00 88.94           C  
ATOM   2421  C   ALA B 296       3.081   2.378  14.940  1.00 88.94           C  
ATOM   2422  CB  ALA B 296       4.692   4.031  13.967  1.00 88.94           C  
ATOM   2423  O   ALA B 296       2.337   3.014  15.690  1.00 88.94           O  
ATOM   2424  N   ILE B 297       3.416   1.175  15.152  1.00 92.50           N  
ATOM   2425  CA  ILE B 297       2.969   0.459  16.342  1.00 92.50           C  
ATOM   2426  C   ILE B 297       4.170   0.116  17.221  1.00 92.50           C  
ATOM   2427  CB  ILE B 297       2.192  -0.824  15.971  1.00 92.50           C  
ATOM   2428  O   ILE B 297       5.097  -0.565  16.777  1.00 92.50           O  
ATOM   2429  CG1 ILE B 297       1.076  -0.503  14.971  1.00 92.50           C  
ATOM   2430  CG2 ILE B 297       1.627  -1.495  17.227  1.00 92.50           C  
ATOM   2431  CD1 ILE B 297       0.404  -1.733  14.376  1.00 92.50           C  
ATOM   2432  N   GLY B 298       4.220   0.612  18.370  1.00 93.09           N  
ATOM   2433  CA  GLY B 298       5.179   0.186  19.377  1.00 93.09           C  
ATOM   2434  C   GLY B 298       4.632  -0.879  20.308  1.00 93.09           C  
ATOM   2435  O   GLY B 298       3.458  -0.840  20.683  1.00 93.09           O  
ATOM   2436  N   TYR B 299       5.445  -1.820  20.605  1.00 93.00           N  
ATOM   2437  CA  TYR B 299       4.935  -2.887  21.458  1.00 93.00           C  
ATOM   2438  C   TYR B 299       6.056  -3.510  22.281  1.00 93.00           C  
ATOM   2439  CB  TYR B 299       4.244  -3.964  20.617  1.00 93.00           C  
ATOM   2440  O   TYR B 299       7.233  -3.388  21.932  1.00 93.00           O  
ATOM   2441  CG  TYR B 299       5.182  -4.718  19.707  1.00 93.00           C  
ATOM   2442  CD1 TYR B 299       5.615  -4.162  18.505  1.00 93.00           C  
ATOM   2443  CD2 TYR B 299       5.636  -5.988  20.045  1.00 93.00           C  
ATOM   2444  CE1 TYR B 299       6.478  -4.853  17.662  1.00 93.00           C  
ATOM   2445  CE2 TYR B 299       6.499  -6.689  19.209  1.00 93.00           C  
ATOM   2446  OH  TYR B 299       7.769  -6.804  17.190  1.00 93.00           O  
ATOM   2447  CZ  TYR B 299       6.914  -6.114  18.022  1.00 93.00           C  
ATOM   2448  N   VAL B 300       5.721  -4.163  23.312  1.00 93.57           N  
ATOM   2449  CA  VAL B 300       6.660  -4.837  24.203  1.00 93.57           C  
ATOM   2450  C   VAL B 300       6.764  -6.312  23.824  1.00 93.57           C  
ATOM   2451  CB  VAL B 300       6.239  -4.696  25.683  1.00 93.57           C  
ATOM   2452  O   VAL B 300       5.750  -7.005  23.713  1.00 93.57           O  
ATOM   2453  CG1 VAL B 300       7.237  -5.403  26.598  1.00 93.57           C  
ATOM   2454  CG2 VAL B 300       6.112  -3.221  26.063  1.00 93.57           C  
ATOM   2455  N   THR B 301       7.947  -6.785  23.646  1.00 84.60           N  
ATOM   2456  CA  THR B 301       8.183  -8.171  23.258  1.00 84.60           C  
ATOM   2457  C   THR B 301       8.170  -9.084  24.481  1.00 84.60           C  
ATOM   2458  CB  THR B 301       9.523  -8.322  22.515  1.00 84.60           C  
ATOM   2459  O   THR B 301       8.091  -8.610  25.616  1.00 84.60           O  
ATOM   2460  CG2 THR B 301       9.571  -7.429  21.279  1.00 84.60           C  
ATOM   2461  OG1 THR B 301      10.595  -7.959  23.394  1.00 84.60           O  
ATOM   2462  N   GLY B 302       8.298 -10.388  24.230  1.00 82.53           N  
ATOM   2463  CA  GLY B 302       8.320 -11.385  25.288  1.00 82.53           C  
ATOM   2464  C   GLY B 302       9.492 -11.222  26.237  1.00 82.53           C  
ATOM   2465  O   GLY B 302       9.374 -11.504  27.431  1.00 82.53           O  
ATOM   2466  N   ASP B 303      10.594 -10.749  25.770  1.00 80.23           N  
ATOM   2467  CA  ASP B 303      11.807 -10.562  26.560  1.00 80.23           C  
ATOM   2468  C   ASP B 303      11.817  -9.192  27.235  1.00 80.23           C  
ATOM   2469  CB  ASP B 303      13.050 -10.725  25.683  1.00 80.23           C  
ATOM   2470  O   ASP B 303      12.782  -8.837  27.916  1.00 80.23           O  
ATOM   2471  CG  ASP B 303      13.164 -12.108  25.067  1.00 80.23           C  
ATOM   2472  OD1 ASP B 303      12.616 -13.077  25.637  1.00 80.23           O  
ATOM   2473  OD2 ASP B 303      13.809 -12.232  24.004  1.00 80.23           O  
ATOM   2474  N   GLY B 304      10.796  -8.369  26.976  1.00 87.34           N  
ATOM   2475  CA  GLY B 304      10.668  -7.078  27.632  1.00 87.34           C  
ATOM   2476  C   GLY B 304      11.253  -5.936  26.822  1.00 87.34           C  
ATOM   2477  O   GLY B 304      11.344  -4.807  27.307  1.00 87.34           O  
ATOM   2478  N   ASN B 305      11.664  -6.248  25.499  1.00 82.47           N  
ATOM   2479  CA  ASN B 305      12.161  -5.199  24.615  1.00 82.47           C  
ATOM   2480  C   ASN B 305      11.017  -4.436  23.954  1.00 82.47           C  
ATOM   2481  CB  ASN B 305      13.091  -5.788  23.553  1.00 82.47           C  
ATOM   2482  O   ASN B 305       9.897  -4.942  23.865  1.00 82.47           O  
ATOM   2483  CG  ASN B 305      14.341  -6.405  24.148  1.00 82.47           C  
ATOM   2484  ND2 ASN B 305      14.774  -7.527  23.585  1.00 82.47           N  
ATOM   2485  OD1 ASN B 305      14.912  -5.879  25.107  1.00 82.47           O  
ATOM   2486  N   ILE B 306      11.295  -3.227  23.628  1.00 87.03           N  
ATOM   2487  CA  ILE B 306      10.304  -2.406  22.942  1.00 87.03           C  
ATOM   2488  C   ILE B 306      10.694  -2.243  21.475  1.00 87.03           C  
ATOM   2489  CB  ILE B 306      10.154  -1.022  23.614  1.00 87.03           C  
ATOM   2490  O   ILE B 306      11.766  -1.716  21.166  1.00 87.03           O  
ATOM   2491  CG1 ILE B 306       9.703  -1.182  25.070  1.00 87.03           C  
ATOM   2492  CG2 ILE B 306       9.173  -0.145  22.830  1.00 87.03           C  
ATOM   2493  CD1 ILE B 306       9.840   0.085  25.903  1.00 87.03           C  
ATOM   2494  N   LEU B 307       9.819  -2.712  20.637  1.00 86.29           N  
ATOM   2495  CA  LEU B 307      10.059  -2.627  19.201  1.00 86.29           C  
ATOM   2496  C   LEU B 307       8.951  -1.839  18.510  1.00 86.29           C  
ATOM   2497  CB  LEU B 307      10.162  -4.028  18.590  1.00 86.29           C  
ATOM   2498  O   LEU B 307       7.918  -1.550  19.118  1.00 86.29           O  
ATOM   2499  CG  LEU B 307      11.288  -4.917  19.121  1.00 86.29           C  
ATOM   2500  CD1 LEU B 307      11.232  -6.292  18.463  1.00 86.29           C  
ATOM   2501  CD2 LEU B 307      12.644  -4.261  18.885  1.00 86.29           C  
ATOM   2502  N   GLN B 308       9.261  -1.404  17.326  1.00 86.78           N  
ATOM   2503  CA  GLN B 308       8.283  -0.689  16.512  1.00 86.78           C  
ATOM   2504  C   GLN B 308       8.109  -1.356  15.151  1.00 86.78           C  
ATOM   2505  CB  GLN B 308       8.699   0.772  16.332  1.00 86.78           C  
ATOM   2506  O   GLN B 308       9.080  -1.823  14.553  1.00 86.78           O  
ATOM   2507  CG  GLN B 308       7.754   1.575  15.448  1.00 86.78           C  
ATOM   2508  CD  GLN B 308       8.057   3.061  15.464  1.00 86.78           C  
ATOM   2509  NE2 GLN B 308       8.662   3.554  14.388  1.00 86.78           N  
ATOM   2510  OE1 GLN B 308       7.750   3.761  16.434  1.00 86.78           O  
ATOM   2511  N   THR B 309       6.812  -1.421  14.756  1.00 83.44           N  
ATOM   2512  CA  THR B 309       6.504  -1.958  13.435  1.00 83.44           C  
ATOM   2513  C   THR B 309       5.669  -0.967  12.629  1.00 83.44           C  
ATOM   2514  CB  THR B 309       5.754  -3.299  13.539  1.00 83.44           C  
ATOM   2515  O   THR B 309       4.788  -0.300  13.176  1.00 83.44           O  
ATOM   2516  CG2 THR B 309       5.510  -3.901  12.159  1.00 83.44           C  
ATOM   2517  OG1 THR B 309       6.532  -4.216  14.318  1.00 83.44           O  
ATOM   2518  N   ILE B 310       5.994  -0.861  11.359  1.00 83.64           N  
ATOM   2519  CA  ILE B 310       5.182  -0.111  10.407  1.00 83.64           C  
ATOM   2520  C   ILE B 310       4.470  -1.076   9.463  1.00 83.64           C  
ATOM   2521  CB  ILE B 310       6.038   0.893   9.602  1.00 83.64           C  
ATOM   2522  O   ILE B 310       5.090  -1.641   8.559  1.00 83.64           O  
ATOM   2523  CG1 ILE B 310       6.738   1.876  10.547  1.00 83.64           C  
ATOM   2524  CG2 ILE B 310       5.176   1.638   8.578  1.00 83.64           C  
ATOM   2525  CD1 ILE B 310       7.580   2.926   9.835  1.00 83.64           C  
ATOM   2526  N   PRO B 311       3.163  -1.333   9.637  1.00 80.33           N  
ATOM   2527  CA  PRO B 311       2.461  -2.253   8.738  1.00 80.33           C  
ATOM   2528  C   PRO B 311       2.387  -1.733   7.304  1.00 80.33           C  
ATOM   2529  CB  PRO B 311       1.064  -2.352   9.356  1.00 80.33           C  
ATOM   2530  O   PRO B 311       1.992  -0.586   7.079  1.00 80.33           O  
ATOM   2531  CG  PRO B 311       1.207  -1.763  10.722  1.00 80.33           C  
ATOM   2532  CD  PRO B 311       2.396  -0.845  10.723  1.00 80.33           C  
ATOM   2533  N   HIS B 312       2.849  -2.614   6.421  1.00 68.71           N  
ATOM   2534  CA  HIS B 312       2.789  -2.248   5.011  1.00 68.71           C  
ATOM   2535  C   HIS B 312       1.686  -3.015   4.289  1.00 68.71           C  
ATOM   2536  CB  HIS B 312       4.136  -2.503   4.333  1.00 68.71           C  
ATOM   2537  O   HIS B 312       1.362  -4.144   4.665  1.00 68.71           O  
ATOM   2538  CG  HIS B 312       5.264  -1.719   4.925  1.00 68.71           C  
ATOM   2539  CD2 HIS B 312       5.801  -0.528   4.570  1.00 68.71           C  
ATOM   2540  ND1 HIS B 312       5.978  -2.154   6.020  1.00 68.71           N  
ATOM   2541  CE1 HIS B 312       6.908  -1.261   6.315  1.00 68.71           C  
ATOM   2542  NE2 HIS B 312       6.822  -0.265   5.450  1.00 68.71           N  
ATOM   2543  N   ASN B 313       0.997  -2.438   3.435  1.00 67.69           N  
ATOM   2544  CA  ASN B 313       0.076  -3.064   2.493  1.00 67.69           C  
ATOM   2545  C   ASN B 313      -1.147  -3.639   3.203  1.00 67.69           C  
ATOM   2546  CB  ASN B 313       0.787  -4.157   1.692  1.00 67.69           C  
ATOM   2547  O   ASN B 313      -1.640  -4.706   2.833  1.00 67.69           O  
ATOM   2548  CG  ASN B 313       2.016  -3.644   0.968  1.00 67.69           C  
ATOM   2549  ND2 ASN B 313       3.062  -4.461   0.922  1.00 67.69           N  
ATOM   2550  OD1 ASN B 313       2.027  -2.521   0.456  1.00 67.69           O  
ATOM   2551  N   LYS B 314      -1.420  -3.277   4.392  1.00 76.25           N  
ATOM   2552  CA  LYS B 314      -2.645  -3.657   5.089  1.00 76.25           C  
ATOM   2553  C   LYS B 314      -3.133  -2.532   5.997  1.00 76.25           C  
ATOM   2554  CB  LYS B 314      -2.425  -4.932   5.905  1.00 76.25           C  
ATOM   2555  O   LYS B 314      -2.327  -1.792   6.565  1.00 76.25           O  
ATOM   2556  CG  LYS B 314      -1.415  -4.778   7.032  1.00 76.25           C  
ATOM   2557  CD  LYS B 314      -1.180  -6.097   7.756  1.00 76.25           C  
ATOM   2558  CE  LYS B 314       0.302  -6.343   8.006  1.00 76.25           C  
ATOM   2559  NZ  LYS B 314       0.533  -7.602   8.776  1.00 76.25           N  
ATOM   2560  N   PRO B 315      -4.405  -2.446   6.140  1.00 84.55           N  
ATOM   2561  CA  PRO B 315      -4.952  -1.429   7.041  1.00 84.55           C  
ATOM   2562  C   PRO B 315      -4.629  -1.704   8.508  1.00 84.55           C  
ATOM   2563  CB  PRO B 315      -6.460  -1.510   6.789  1.00 84.55           C  
ATOM   2564  O   PRO B 315      -4.420  -2.857   8.892  1.00 84.55           O  
ATOM   2565  CG  PRO B 315      -6.592  -2.228   5.485  1.00 84.55           C  
ATOM   2566  CD  PRO B 315      -5.389  -3.110   5.302  1.00 84.55           C  
ATOM   2567  N   LEU B 316      -4.569  -0.723   9.342  1.00 92.80           N  
ATOM   2568  CA  LEU B 316      -4.158  -0.802  10.740  1.00 92.80           C  
ATOM   2569  C   LEU B 316      -5.030  -1.790  11.507  1.00 92.80           C  
ATOM   2570  CB  LEU B 316      -4.229   0.578  11.399  1.00 92.80           C  
ATOM   2571  O   LEU B 316      -4.522  -2.592  12.294  1.00 92.80           O  
ATOM   2572  CG  LEU B 316      -3.861   0.640  12.882  1.00 92.80           C  
ATOM   2573  CD1 LEU B 316      -2.393   0.280  13.080  1.00 92.80           C  
ATOM   2574  CD2 LEU B 316      -4.159   2.024  13.449  1.00 92.80           C  
ATOM   2575  N   PHE B 317      -6.342  -1.706  11.380  1.00 92.59           N  
ATOM   2576  CA  PHE B 317      -7.231  -2.580  12.137  1.00 92.59           C  
ATOM   2577  C   PHE B 317      -6.904  -4.045  11.872  1.00 92.59           C  
ATOM   2578  CB  PHE B 317      -8.694  -2.297  11.785  1.00 92.59           C  
ATOM   2579  O   PHE B 317      -6.955  -4.872  12.785  1.00 92.59           O  
ATOM   2580  CG  PHE B 317      -9.032  -2.555  10.342  1.00 92.59           C  
ATOM   2581  CD1 PHE B 317      -9.048  -1.516   9.420  1.00 92.59           C  
ATOM   2582  CD2 PHE B 317      -9.335  -3.839   9.907  1.00 92.59           C  
ATOM   2583  CE1 PHE B 317      -9.361  -1.753   8.083  1.00 92.59           C  
ATOM   2584  CE2 PHE B 317      -9.649  -4.083   8.573  1.00 92.59           C  
ATOM   2585  CZ  PHE B 317      -9.662  -3.039   7.663  1.00 92.59           C  
ATOM   2586  N   GLN B 318      -6.571  -4.341  10.602  1.00 88.70           N  
ATOM   2587  CA  GLN B 318      -6.198  -5.710  10.263  1.00 88.70           C  
ATOM   2588  C   GLN B 318      -4.881  -6.102  10.926  1.00 88.70           C  
ATOM   2589  CB  GLN B 318      -6.093  -5.878   8.746  1.00 88.70           C  
ATOM   2590  O   GLN B 318      -4.731  -7.229  11.402  1.00 88.70           O  
ATOM   2591  CG  GLN B 318      -5.949  -7.325   8.296  1.00 88.70           C  
ATOM   2592  CD  GLN B 318      -7.148  -8.177   8.670  1.00 88.70           C  
ATOM   2593  NE2 GLN B 318      -6.888  -9.338   9.263  1.00 88.70           N  
ATOM   2594  OE1 GLN B 318      -8.297  -7.796   8.428  1.00 88.70           O  
ATOM   2595  N   ALA B 319      -3.947  -5.206  10.932  1.00 89.26           N  
ATOM   2596  CA  ALA B 319      -2.661  -5.456  11.577  1.00 89.26           C  
ATOM   2597  C   ALA B 319      -2.837  -5.721  13.069  1.00 89.26           C  
ATOM   2598  CB  ALA B 319      -1.717  -4.276  11.357  1.00 89.26           C  
ATOM   2599  O   ALA B 319      -2.196  -6.615  13.627  1.00 89.26           O  
ATOM   2600  N   LEU B 320      -3.646  -4.976  13.660  1.00 94.81           N  
ATOM   2601  CA  LEU B 320      -3.901  -5.137  15.087  1.00 94.81           C  
ATOM   2602  C   LEU B 320      -4.603  -6.461  15.368  1.00 94.81           C  
ATOM   2603  CB  LEU B 320      -4.747  -3.975  15.614  1.00 94.81           C  
ATOM   2604  O   LEU B 320      -4.308  -7.125  16.364  1.00 94.81           O  
ATOM   2605  CG  LEU B 320      -4.067  -2.606  15.658  1.00 94.81           C  
ATOM   2606  CD1 LEU B 320      -5.051  -1.541  16.132  1.00 94.81           C  
ATOM   2607  CD2 LEU B 320      -2.840  -2.647  16.562  1.00 94.81           C  
ATOM   2608  N   ILE B 321      -5.532  -6.853  14.528  1.00 92.67           N  
ATOM   2609  CA  ILE B 321      -6.233  -8.125  14.666  1.00 92.67           C  
ATOM   2610  C   ILE B 321      -5.239  -9.277  14.538  1.00 92.67           C  
ATOM   2611  CB  ILE B 321      -7.358  -8.268  13.617  1.00 92.67           C  
ATOM   2612  O   ILE B 321      -5.202 -10.170  15.387  1.00 92.67           O  
ATOM   2613  CG1 ILE B 321      -8.481  -7.262  13.899  1.00 92.67           C  
ATOM   2614  CG2 ILE B 321      -7.898  -9.700  13.596  1.00 92.67           C  
ATOM   2615  CD1 ILE B 321      -9.515  -7.161  12.785  1.00 92.67           C  
ATOM   2616  N   ASP B 322      -4.486  -9.198  13.505  1.00 89.02           N  
ATOM   2617  CA  ASP B 322      -3.477 -10.228  13.280  1.00 89.02           C  
ATOM   2618  C   ASP B 322      -2.479 -10.281  14.435  1.00 89.02           C  
ATOM   2619  CB  ASP B 322      -2.742  -9.981  11.961  1.00 89.02           C  
ATOM   2620  O   ASP B 322      -2.118 -11.364  14.901  1.00 89.02           O  
ATOM   2621  CG  ASP B 322      -3.635 -10.150  10.744  1.00 89.02           C  
ATOM   2622  OD1 ASP B 322      -4.720 -10.760  10.864  1.00 89.02           O  
ATOM   2623  OD2 ASP B 322      -3.250  -9.670   9.656  1.00 89.02           O  
ATOM   2624  N   GLY B 323      -2.076  -9.147  14.875  1.00 88.04           N  
ATOM   2625  CA  GLY B 323      -1.130  -9.056  15.975  1.00 88.04           C  
ATOM   2626  C   GLY B 323      -1.684  -9.584  17.284  1.00 88.04           C  
ATOM   2627  O   GLY B 323      -0.953 -10.181  18.078  1.00 88.04           O  
ATOM   2628  N   SER B 324      -2.891  -9.344  17.497  1.00 91.82           N  
ATOM   2629  CA  SER B 324      -3.557  -9.873  18.683  1.00 91.82           C  
ATOM   2630  C   SER B 324      -3.599 -11.397  18.659  1.00 91.82           C  
ATOM   2631  CB  SER B 324      -4.977  -9.318  18.792  1.00 91.82           C  
ATOM   2632  O   SER B 324      -3.321 -12.047  19.669  1.00 91.82           O  
ATOM   2633  OG  SER B 324      -5.660  -9.895  19.892  1.00 91.82           O  
ATOM   2634  N   ARG B 325      -3.913 -11.942  17.536  1.00 91.18           N  
ATOM   2635  CA  ARG B 325      -3.974 -13.390  17.371  1.00 91.18           C  
ATOM   2636  C   ARG B 325      -2.606 -14.025  17.595  1.00 91.18           C  
ATOM   2637  CB  ARG B 325      -4.498 -13.751  15.979  1.00 91.18           C  
ATOM   2638  O   ARG B 325      -2.507 -15.113  18.167  1.00 91.18           O  
ATOM   2639  CG  ARG B 325      -6.002 -13.590  15.826  1.00 91.18           C  
ATOM   2640  CD  ARG B 325      -6.473 -13.990  14.435  1.00 91.18           C  
ATOM   2641  NE  ARG B 325      -7.892 -13.703  14.243  1.00 91.18           N  
ATOM   2642  NH1 ARG B 325      -7.935 -14.352  12.026  1.00 91.18           N  
ATOM   2643  NH2 ARG B 325      -9.844 -13.588  13.039  1.00 91.18           N  
ATOM   2644  CZ  ARG B 325      -8.554 -13.882  13.103  1.00 91.18           C  
ATOM   2645  N   GLU B 326      -1.604 -13.287  17.231  1.00 83.55           N  
ATOM   2646  CA  GLU B 326      -0.239 -13.793  17.341  1.00 83.55           C  
ATOM   2647  C   GLU B 326       0.356 -13.482  18.712  1.00 83.55           C  
ATOM   2648  CB  GLU B 326       0.644 -13.203  16.239  1.00 83.55           C  
ATOM   2649  O   GLU B 326       1.480 -13.889  19.014  1.00 83.55           O  
ATOM   2650  CG  GLU B 326       0.269 -13.665  14.838  1.00 83.55           C  
ATOM   2651  CD  GLU B 326       1.036 -12.941  13.743  1.00 83.55           C  
ATOM   2652  OE1 GLU B 326       0.677 -13.087  12.552  1.00 83.55           O  
ATOM   2653  OE2 GLU B 326       2.004 -12.223  14.077  1.00 83.55           O  
ATOM   2654  N   GLY B 327      -0.333 -12.719  19.427  1.00 87.28           N  
ATOM   2655  CA  GLY B 327       0.066 -12.442  20.798  1.00 87.28           C  
ATOM   2656  C   GLY B 327       0.943 -11.211  20.927  1.00 87.28           C  
ATOM   2657  O   GLY B 327       1.559 -10.987  21.971  1.00 87.28           O  
ATOM   2658  N   PHE B 328       0.999 -10.337  19.889  1.00 87.26           N  
ATOM   2659  CA  PHE B 328       1.880  -9.175  19.896  1.00 87.26           C  
ATOM   2660  C   PHE B 328       1.153  -7.948  20.435  1.00 87.26           C  
ATOM   2661  CB  PHE B 328       2.412  -8.894  18.487  1.00 87.26           C  
ATOM   2662  O   PHE B 328       1.758  -7.105  21.101  1.00 87.26           O  
ATOM   2663  CG  PHE B 328       3.345  -9.954  17.968  1.00 87.26           C  
ATOM   2664  CD1 PHE B 328       4.522 -10.255  18.643  1.00 87.26           C  
ATOM   2665  CD2 PHE B 328       3.045 -10.650  16.804  1.00 87.26           C  
ATOM   2666  CE1 PHE B 328       5.388 -11.235  18.164  1.00 87.26           C  
ATOM   2667  CE2 PHE B 328       3.905 -11.632  16.320  1.00 87.26           C  
ATOM   2668  CZ  PHE B 328       5.076 -11.922  17.001  1.00 87.26           C  
ATOM   2669  N   TYR B 329      -0.093  -7.765  20.117  1.00 95.83           N  
ATOM   2670  CA  TYR B 329      -0.873  -6.589  20.487  1.00 95.83           C  
ATOM   2671  C   TYR B 329      -2.048  -6.971  21.378  1.00 95.83           C  
ATOM   2672  CB  TYR B 329      -1.380  -5.865  19.236  1.00 95.83           C  
ATOM   2673  O   TYR B 329      -3.176  -7.118  20.899  1.00 95.83           O  
ATOM   2674  CG  TYR B 329      -0.314  -5.641  18.190  1.00 95.83           C  
ATOM   2675  CD1 TYR B 329       0.993  -5.327  18.555  1.00 95.83           C  
ATOM   2676  CD2 TYR B 329      -0.612  -5.743  16.835  1.00 95.83           C  
ATOM   2677  CE1 TYR B 329       1.978  -5.119  17.595  1.00 95.83           C  
ATOM   2678  CE2 TYR B 329       0.365  -5.536  15.867  1.00 95.83           C  
ATOM   2679  OH  TYR B 329       2.626  -5.020  15.301  1.00 95.83           O  
ATOM   2680  CZ  TYR B 329       1.655  -5.225  16.256  1.00 95.83           C  
ATOM   2681  N   LEU B 330      -1.800  -6.995  22.664  1.00 96.49           N  
ATOM   2682  CA  LEU B 330      -2.789  -7.550  23.583  1.00 96.49           C  
ATOM   2683  C   LEU B 330      -3.286  -6.485  24.554  1.00 96.49           C  
ATOM   2684  CB  LEU B 330      -2.198  -8.729  24.359  1.00 96.49           C  
ATOM   2685  O   LEU B 330      -4.465  -6.468  24.914  1.00 96.49           O  
ATOM   2686  CG  LEU B 330      -1.753  -9.934  23.527  1.00 96.49           C  
ATOM   2687  CD1 LEU B 330      -1.011 -10.938  24.403  1.00 96.49           C  
ATOM   2688  CD2 LEU B 330      -2.952 -10.589  22.851  1.00 96.49           C  
ATOM   2689  N   TYR B 331      -2.388  -5.601  24.914  1.00 95.65           N  
ATOM   2690  CA  TYR B 331      -2.700  -4.638  25.964  1.00 95.65           C  
ATOM   2691  C   TYR B 331      -2.464  -3.211  25.484  1.00 95.65           C  
ATOM   2692  CB  TYR B 331      -1.860  -4.914  27.215  1.00 95.65           C  
ATOM   2693  O   TYR B 331      -1.363  -2.674  25.630  1.00 95.65           O  
ATOM   2694  CG  TYR B 331      -1.890  -6.356  27.660  1.00 95.65           C  
ATOM   2695  CD1 TYR B 331      -3.009  -6.884  28.300  1.00 95.65           C  
ATOM   2696  CD2 TYR B 331      -0.799  -7.191  27.443  1.00 95.65           C  
ATOM   2697  CE1 TYR B 331      -3.040  -8.212  28.714  1.00 95.65           C  
ATOM   2698  CE2 TYR B 331      -0.820  -8.521  27.853  1.00 95.65           C  
ATOM   2699  OH  TYR B 331      -1.968 -10.336  28.894  1.00 95.65           O  
ATOM   2700  CZ  TYR B 331      -1.943  -9.021  28.486  1.00 95.65           C  
ATOM   2701  N   PRO B 332      -3.534  -2.597  24.972  1.00 95.94           N  
ATOM   2702  CA  PRO B 332      -3.377  -1.215  24.512  1.00 95.94           C  
ATOM   2703  C   PRO B 332      -3.011  -0.256  25.642  1.00 95.94           C  
ATOM   2704  CB  PRO B 332      -4.754  -0.878  23.934  1.00 95.94           C  
ATOM   2705  O   PRO B 332      -3.779  -0.095  26.594  1.00 95.94           O  
ATOM   2706  CG  PRO B 332      -5.694  -1.825  24.608  1.00 95.94           C  
ATOM   2707  CD  PRO B 332      -4.924  -3.045  25.024  1.00 95.94           C  
ATOM   2708  N   ASP B 333      -1.856   0.319  25.501  1.00 94.40           N  
ATOM   2709  CA  ASP B 333      -1.325   1.217  26.522  1.00 94.40           C  
ATOM   2710  C   ASP B 333      -1.312   0.543  27.892  1.00 94.40           C  
ATOM   2711  CB  ASP B 333      -2.143   2.509  26.578  1.00 94.40           C  
ATOM   2712  O   ASP B 333      -1.676   1.159  28.896  1.00 94.40           O  
ATOM   2713  CG  ASP B 333      -1.426   3.633  27.304  1.00 94.40           C  
ATOM   2714  OD1 ASP B 333      -0.176   3.630  27.350  1.00 94.40           O  
ATOM   2715  OD2 ASP B 333      -2.116   4.529  27.837  1.00 94.40           O  
ATOM   2716  N   GLY B 334      -1.068  -0.748  27.907  1.00 92.81           N  
ATOM   2717  CA  GLY B 334      -0.927  -1.523  29.129  1.00 92.81           C  
ATOM   2718  C   GLY B 334      -2.257  -1.938  29.730  1.00 92.81           C  
ATOM   2719  O   GLY B 334      -2.295  -2.665  30.725  1.00 92.81           O  
ATOM   2720  N   ARG B 335      -3.321  -1.569  29.191  1.00 89.38           N  
ATOM   2721  CA  ARG B 335      -4.645  -1.895  29.712  1.00 89.38           C  
ATOM   2722  C   ARG B 335      -5.025  -3.334  29.380  1.00 89.38           C  
ATOM   2723  CB  ARG B 335      -5.695  -0.933  29.153  1.00 89.38           C  
ATOM   2724  O   ARG B 335      -4.666  -3.847  28.318  1.00 89.38           O  
ATOM   2725  CG  ARG B 335      -5.468   0.520  29.541  1.00 89.38           C  
ATOM   2726  CD  ARG B 335      -6.597   1.417  29.052  1.00 89.38           C  
ATOM   2727  NE  ARG B 335      -6.318   2.826  29.313  1.00 89.38           N  
ATOM   2728  NH1 ARG B 335      -8.270   3.604  28.354  1.00 89.38           N  
ATOM   2729  NH2 ARG B 335      -6.766   5.078  29.261  1.00 89.38           N  
ATOM   2730  CZ  ARG B 335      -7.119   3.833  28.976  1.00 89.38           C  
ATOM   2731  N   SER B 336      -5.756  -3.902  30.191  1.00 90.06           N  
ATOM   2732  CA  SER B 336      -6.117  -5.308  30.044  1.00 90.06           C  
ATOM   2733  C   SER B 336      -7.191  -5.494  28.978  1.00 90.06           C  
ATOM   2734  CB  SER B 336      -6.605  -5.878  31.376  1.00 90.06           C  
ATOM   2735  O   SER B 336      -7.229  -6.524  28.300  1.00 90.06           O  
ATOM   2736  OG  SER B 336      -7.506  -4.984  32.006  1.00 90.06           O  
ATOM   2737  N   TYR B 337      -7.918  -4.469  28.754  1.00 86.34           N  
ATOM   2738  CA  TYR B 337      -8.986  -4.567  27.765  1.00 86.34           C  
ATOM   2739  C   TYR B 337      -8.474  -4.214  26.374  1.00 86.34           C  
ATOM   2740  CB  TYR B 337     -10.153  -3.650  28.141  1.00 86.34           C  
ATOM   2741  O   TYR B 337      -7.963  -3.114  26.154  1.00 86.34           O  
ATOM   2742  CG  TYR B 337     -11.216  -3.552  27.073  1.00 86.34           C  
ATOM   2743  CD1 TYR B 337     -11.356  -2.398  26.306  1.00 86.34           C  
ATOM   2744  CD2 TYR B 337     -12.082  -4.612  26.831  1.00 86.34           C  
ATOM   2745  CE1 TYR B 337     -12.335  -2.302  25.322  1.00 86.34           C  
ATOM   2746  CE2 TYR B 337     -13.065  -4.528  25.850  1.00 86.34           C  
ATOM   2747  OH  TYR B 337     -14.154  -3.282  24.130  1.00 86.34           O  
ATOM   2748  CZ  TYR B 337     -13.183  -3.371  25.102  1.00 86.34           C  
ATOM   2749  N   ASN B 338      -8.596  -5.120  25.456  1.00 92.77           N  
ATOM   2750  CA  ASN B 338      -8.257  -4.944  24.048  1.00 92.77           C  
ATOM   2751  C   ASN B 338      -9.504  -4.943  23.167  1.00 92.77           C  
ATOM   2752  CB  ASN B 338      -7.285  -6.033  23.590  1.00 92.77           C  
ATOM   2753  O   ASN B 338     -10.140  -5.982  22.983  1.00 92.77           O  
ATOM   2754  CG  ASN B 338      -6.633  -5.712  22.259  1.00 92.77           C  
ATOM   2755  ND2 ASN B 338      -5.846  -6.649  21.743  1.00 92.77           N  
ATOM   2756  OD1 ASN B 338      -6.835  -4.631  21.700  1.00 92.77           O  
ATOM   2757  N   PRO B 339      -9.851  -3.839  22.610  1.00 89.44           N  
ATOM   2758  CA  PRO B 339     -11.080  -3.731  21.821  1.00 89.44           C  
ATOM   2759  C   PRO B 339     -11.099  -4.682  20.626  1.00 89.44           C  
ATOM   2760  CB  PRO B 339     -11.075  -2.272  21.357  1.00 89.44           C  
ATOM   2761  O   PRO B 339     -10.059  -4.927  20.010  1.00 89.44           O  
ATOM   2762  CG  PRO B 339     -10.129  -1.580  22.284  1.00 89.44           C  
ATOM   2763  CD  PRO B 339      -9.146  -2.590  22.804  1.00 89.44           C  
ATOM   2764  N   ASP B 340     -12.229  -5.273  20.352  1.00 91.49           N  
ATOM   2765  CA  ASP B 340     -12.432  -6.135  19.192  1.00 91.49           C  
ATOM   2766  C   ASP B 340     -12.637  -5.310  17.923  1.00 91.49           C  
ATOM   2767  CB  ASP B 340     -13.629  -7.062  19.415  1.00 91.49           C  
ATOM   2768  O   ASP B 340     -13.623  -4.580  17.804  1.00 91.49           O  
ATOM   2769  CG  ASP B 340     -13.808  -8.078  18.301  1.00 91.49           C  
ATOM   2770  OD1 ASP B 340     -12.893  -8.232  17.463  1.00 91.49           O  
ATOM   2771  OD2 ASP B 340     -14.874  -8.730  18.259  1.00 91.49           O  
ATOM   2772  N   LEU B 341     -11.809  -5.520  17.006  1.00 91.18           N  
ATOM   2773  CA  LEU B 341     -11.832  -4.684  15.810  1.00 91.18           C  
ATOM   2774  C   LEU B 341     -12.406  -5.449  14.623  1.00 91.18           C  
ATOM   2775  CB  LEU B 341     -10.423  -4.186  15.477  1.00 91.18           C  
ATOM   2776  O   LEU B 341     -12.458  -4.926  13.508  1.00 91.18           O  
ATOM   2777  CG  LEU B 341      -9.733  -3.338  16.548  1.00 91.18           C  
ATOM   2778  CD1 LEU B 341      -8.297  -3.032  16.137  1.00 91.18           C  
ATOM   2779  CD2 LEU B 341     -10.511  -2.049  16.793  1.00 91.18           C  
ATOM   2780  N   THR B 342     -12.867  -6.574  14.802  1.00 87.41           N  
ATOM   2781  CA  THR B 342     -13.348  -7.441  13.732  1.00 87.41           C  
ATOM   2782  C   THR B 342     -14.544  -6.812  13.023  1.00 87.41           C  
ATOM   2783  CB  THR B 342     -13.739  -8.829  14.272  1.00 87.41           C  
ATOM   2784  O   THR B 342     -14.785  -7.081  11.844  1.00 87.41           O  
ATOM   2785  CG2 THR B 342     -12.504  -9.639  14.652  1.00 87.41           C  
ATOM   2786  OG1 THR B 342     -14.567  -8.669  15.430  1.00 87.41           O  
ATOM   2787  N   GLY B 343     -15.248  -6.006  13.752  1.00 83.36           N  
ATOM   2788  CA  GLY B 343     -16.404  -5.332  13.183  1.00 83.36           C  
ATOM   2789  C   GLY B 343     -16.044  -4.368  12.068  1.00 83.36           C  
ATOM   2790  O   GLY B 343     -16.902  -3.985  11.270  1.00 83.36           O  
ATOM   2791  N   LEU B 344     -14.765  -4.050  12.054  1.00 85.32           N  
ATOM   2792  CA  LEU B 344     -14.298  -3.106  11.044  1.00 85.32           C  
ATOM   2793  C   LEU B 344     -13.978  -3.823   9.736  1.00 85.32           C  
ATOM   2794  CB  LEU B 344     -13.061  -2.355  11.544  1.00 85.32           C  
ATOM   2795  O   LEU B 344     -13.755  -3.179   8.709  1.00 85.32           O  
ATOM   2796  CG  LEU B 344     -13.276  -1.404  12.722  1.00 85.32           C  
ATOM   2797  CD1 LEU B 344     -11.953  -0.772  13.141  1.00 85.32           C  
ATOM   2798  CD2 LEU B 344     -14.297  -0.329  12.363  1.00 85.32           C  
ATOM   2799  N   CYS B 345     -13.914  -5.132   9.962  1.00 79.25           N  
ATOM   2800  CA  CYS B 345     -13.609  -5.929   8.779  1.00 79.25           C  
ATOM   2801  C   CYS B 345     -14.795  -5.959   7.822  1.00 79.25           C  
ATOM   2802  CB  CYS B 345     -13.227  -7.354   9.177  1.00 79.25           C  
ATOM   2803  O   CYS B 345     -15.885  -6.397   8.191  1.00 79.25           O  
ATOM   2804  SG  CYS B 345     -11.581  -7.490   9.907  1.00 79.25           S  
ATOM   2805  N   GLU B 346     -14.996  -5.029   7.073  1.00 66.53           N  
ATOM   2806  CA  GLU B 346     -16.048  -5.074   6.061  1.00 66.53           C  
ATOM   2807  C   GLU B 346     -15.602  -5.869   4.837  1.00 66.53           C  
ATOM   2808  CB  GLU B 346     -16.457  -3.657   5.649  1.00 66.53           C  
ATOM   2809  O   GLU B 346     -14.414  -5.901   4.509  1.00 66.53           O  
ATOM   2810  CG  GLU B 346     -17.357  -2.959   6.657  1.00 66.53           C  
ATOM   2811  CD  GLU B 346     -17.794  -1.572   6.213  1.00 66.53           C  
ATOM   2812  OE1 GLU B 346     -18.577  -0.920   6.940  1.00 66.53           O  
ATOM   2813  OE2 GLU B 346     -17.350  -1.135   5.128  1.00 66.53           O  
ATOM   2814  N   PRO B 347     -16.509  -6.736   4.397  1.00 52.28           N  
ATOM   2815  CA  PRO B 347     -16.084  -7.301   3.114  1.00 52.28           C  
ATOM   2816  C   PRO B 347     -15.637  -6.234   2.118  1.00 52.28           C  
ATOM   2817  CB  PRO B 347     -17.338  -8.023   2.614  1.00 52.28           C  
ATOM   2818  O   PRO B 347     -16.307  -5.209   1.963  1.00 52.28           O  
ATOM   2819  CG  PRO B 347     -18.399  -7.680   3.610  1.00 52.28           C  
ATOM   2820  CD  PRO B 347     -17.778  -6.859   4.704  1.00 52.28           C  
ATOM   2821  N   THR B 348     -14.389  -5.924   2.143  1.00 56.53           N  
ATOM   2822  CA  THR B 348     -13.956  -4.897   1.202  1.00 56.53           C  
ATOM   2823  C   THR B 348     -14.292  -5.301  -0.231  1.00 56.53           C  
ATOM   2824  CB  THR B 348     -12.444  -4.631   1.321  1.00 56.53           C  
ATOM   2825  O   THR B 348     -13.886  -6.370  -0.692  1.00 56.53           O  
ATOM   2826  CG2 THR B 348     -12.144  -3.666   2.463  1.00 56.53           C  
ATOM   2827  OG1 THR B 348     -11.765  -5.869   1.567  1.00 56.53           O  
ATOM   2828  N   PRO B 349     -15.258  -4.551  -0.797  1.00 58.74           N  
ATOM   2829  CA  PRO B 349     -15.455  -4.911  -2.203  1.00 58.74           C  
ATOM   2830  C   PRO B 349     -14.152  -4.908  -3.000  1.00 58.74           C  
ATOM   2831  CB  PRO B 349     -16.410  -3.829  -2.713  1.00 58.74           C  
ATOM   2832  O   PRO B 349     -13.294  -4.049  -2.784  1.00 58.74           O  
ATOM   2833  CG  PRO B 349     -16.453  -2.811  -1.620  1.00 58.74           C  
ATOM   2834  CD  PRO B 349     -15.737  -3.366  -0.423  1.00 58.74           C  
ATOM   2835  N   HIS B 350     -13.688  -6.028  -3.323  1.00 71.18           N  
ATOM   2836  CA  HIS B 350     -12.552  -6.049  -4.237  1.00 71.18           C  
ATOM   2837  C   HIS B 350     -12.886  -5.343  -5.547  1.00 71.18           C  
ATOM   2838  CB  HIS B 350     -12.114  -7.489  -4.514  1.00 71.18           C  
ATOM   2839  O   HIS B 350     -14.004  -5.461  -6.054  1.00 71.18           O  
ATOM   2840  CG  HIS B 350     -11.572  -8.193  -3.311  1.00 71.18           C  
ATOM   2841  CD2 HIS B 350     -10.301  -8.499  -2.958  1.00 71.18           C  
ATOM   2842  ND1 HIS B 350     -12.379  -8.673  -2.303  1.00 71.18           N  
ATOM   2843  CE1 HIS B 350     -11.626  -9.245  -1.378  1.00 71.18           C  
ATOM   2844  NE2 HIS B 350     -10.361  -9.153  -1.752  1.00 71.18           N  
ATOM   2845  N   ASP B 351     -12.019  -4.470  -5.778  1.00 79.75           N  
ATOM   2846  CA  ASP B 351     -12.154  -3.903  -7.116  1.00 79.75           C  
ATOM   2847  C   ASP B 351     -12.010  -4.982  -8.187  1.00 79.75           C  
ATOM   2848  CB  ASP B 351     -11.117  -2.800  -7.338  1.00 79.75           C  
ATOM   2849  O   ASP B 351     -11.110  -5.821  -8.113  1.00 79.75           O  
ATOM   2850  CG  ASP B 351     -11.519  -1.819  -8.425  1.00 79.75           C  
ATOM   2851  OD1 ASP B 351     -12.685  -1.850  -8.875  1.00 79.75           O  
ATOM   2852  OD2 ASP B 351     -10.661  -1.008  -8.838  1.00 79.75           O  
ATOM   2853  N   HIS B 352     -13.009  -5.128  -8.912  1.00 88.30           N  
ATOM   2854  CA  HIS B 352     -12.979  -6.090 -10.008  1.00 88.30           C  
ATOM   2855  C   HIS B 352     -12.467  -5.447 -11.292  1.00 88.30           C  
ATOM   2856  CB  HIS B 352     -14.370  -6.684 -10.237  1.00 88.30           C  
ATOM   2857  O   HIS B 352     -13.005  -4.432 -11.741  1.00 88.30           O  
ATOM   2858  CG  HIS B 352     -14.783  -7.667  -9.189  1.00 88.30           C  
ATOM   2859  CD2 HIS B 352     -15.242  -7.482  -7.928  1.00 88.30           C  
ATOM   2860  ND1 HIS B 352     -14.744  -9.030  -9.389  1.00 88.30           N  
ATOM   2861  CE1 HIS B 352     -15.162  -9.642  -8.294  1.00 88.30           C  
ATOM   2862  NE2 HIS B 352     -15.470  -8.726  -7.393  1.00 88.30           N  
ATOM   2863  N   ILE B 353     -11.477  -5.921 -11.705  1.00 90.07           N  
ATOM   2864  CA  ILE B 353     -10.906  -5.430 -12.955  1.00 90.07           C  
ATOM   2865  C   ILE B 353     -11.356  -6.320 -14.112  1.00 90.07           C  
ATOM   2866  CB  ILE B 353      -9.364  -5.374 -12.889  1.00 90.07           C  
ATOM   2867  O   ILE B 353     -11.071  -7.520 -14.127  1.00 90.07           O  
ATOM   2868  CG1 ILE B 353      -8.911  -4.476 -11.732  1.00 90.07           C  
ATOM   2869  CG2 ILE B 353      -8.783  -4.888 -14.220  1.00 90.07           C  
ATOM   2870  CD1 ILE B 353      -7.402  -4.444 -11.528  1.00 90.07           C  
ATOM   2871  N   LYS B 354     -12.051  -5.768 -14.994  1.00 90.10           N  
ATOM   2872  CA  LYS B 354     -12.527  -6.493 -16.169  1.00 90.10           C  
ATOM   2873  C   LYS B 354     -11.503  -6.440 -17.299  1.00 90.10           C  
ATOM   2874  CB  LYS B 354     -13.864  -5.924 -16.646  1.00 90.10           C  
ATOM   2875  O   LYS B 354     -11.045  -5.361 -17.679  1.00 90.10           O  
ATOM   2876  CG  LYS B 354     -15.032  -6.229 -15.720  1.00 90.10           C  
ATOM   2877  CD  LYS B 354     -16.357  -5.784 -16.327  1.00 90.10           C  
ATOM   2878  CE  LYS B 354     -17.524  -6.068 -15.391  1.00 90.10           C  
ATOM   2879  NZ  LYS B 354     -18.820  -5.591 -15.961  1.00 90.10           N  
ATOM   2880  N   VAL B 355     -11.291  -7.506 -17.827  1.00 89.94           N  
ATOM   2881  CA  VAL B 355     -10.333  -7.590 -18.924  1.00 89.94           C  
ATOM   2882  C   VAL B 355     -11.038  -7.307 -20.249  1.00 89.94           C  
ATOM   2883  CB  VAL B 355      -9.643  -8.972 -18.972  1.00 89.94           C  
ATOM   2884  O   VAL B 355     -12.064  -7.918 -20.556  1.00 89.94           O  
ATOM   2885  CG1 VAL B 355      -8.673  -9.051 -20.149  1.00 89.94           C  
ATOM   2886  CG2 VAL B 355      -8.918  -9.251 -17.657  1.00 89.94           C  
ATOM   2887  N   THR B 356     -10.500  -6.369 -21.017  1.00 88.98           N  
ATOM   2888  CA  THR B 356     -11.071  -6.021 -22.314  1.00 88.98           C  
ATOM   2889  C   THR B 356     -10.685  -7.053 -23.369  1.00 88.98           C  
ATOM   2890  CB  THR B 356     -10.614  -4.623 -22.768  1.00 88.98           C  
ATOM   2891  O   THR B 356      -9.743  -7.825 -23.175  1.00 88.98           O  
ATOM   2892  CG2 THR B 356     -10.954  -3.566 -21.722  1.00 88.98           C  
ATOM   2893  OG1 THR B 356      -9.197  -4.633 -22.977  1.00 88.98           O  
ATOM   2894  N   GLN B 357     -11.467  -7.078 -24.408  1.00 85.47           N  
ATOM   2895  CA  GLN B 357     -11.185  -7.985 -25.516  1.00 85.47           C  
ATOM   2896  C   GLN B 357      -9.784  -7.753 -26.074  1.00 85.47           C  
ATOM   2897  CB  GLN B 357     -12.226  -7.818 -26.625  1.00 85.47           C  
ATOM   2898  O   GLN B 357      -9.052  -8.707 -26.344  1.00 85.47           O  
ATOM   2899  CG  GLN B 357     -12.061  -8.802 -27.775  1.00 85.47           C  
ATOM   2900  CD  GLN B 357     -13.165  -8.687 -28.809  1.00 85.47           C  
ATOM   2901  NE2 GLN B 357     -13.150  -9.578 -29.795  1.00 85.47           N  
ATOM   2902  OE1 GLN B 357     -14.025  -7.805 -28.722  1.00 85.47           O  
ATOM   2903  N   GLU B 358      -9.470  -6.489 -26.295  1.00 88.56           N  
ATOM   2904  CA  GLU B 358      -8.156  -6.132 -26.821  1.00 88.56           C  
ATOM   2905  C   GLU B 358      -7.041  -6.668 -25.928  1.00 88.56           C  
ATOM   2906  CB  GLU B 358      -8.029  -4.613 -26.967  1.00 88.56           C  
ATOM   2907  O   GLU B 358      -6.047  -7.204 -26.422  1.00 88.56           O  
ATOM   2908  CG  GLU B 358      -8.862  -4.033 -28.100  1.00 88.56           C  
ATOM   2909  CD  GLU B 358      -8.821  -2.514 -28.158  1.00 88.56           C  
ATOM   2910  OE1 GLU B 358      -9.540  -1.918 -28.992  1.00 88.56           O  
ATOM   2911  OE2 GLU B 358      -8.061  -1.915 -27.364  1.00 88.56           O  
ATOM   2912  N   GLN B 359      -7.177  -6.489 -24.680  1.00 87.83           N  
ATOM   2913  CA  GLN B 359      -6.192  -6.983 -23.724  1.00 87.83           C  
ATOM   2914  C   GLN B 359      -6.093  -8.505 -23.771  1.00 87.83           C  
ATOM   2915  CB  GLN B 359      -6.541  -6.524 -22.307  1.00 87.83           C  
ATOM   2916  O   GLN B 359      -4.996  -9.064 -23.720  1.00 87.83           O  
ATOM   2917  CG  GLN B 359      -6.301  -5.039 -22.066  1.00 87.83           C  
ATOM   2918  CD  GLN B 359      -6.745  -4.590 -20.686  1.00 87.83           C  
ATOM   2919  NE2 GLN B 359      -6.150  -3.508 -20.195  1.00 87.83           N  
ATOM   2920  OE1 GLN B 359      -7.616  -5.210 -20.067  1.00 87.83           O  
ATOM   2921  N   TYR B 360      -7.256  -9.062 -23.774  1.00 85.28           N  
ATOM   2922  CA  TYR B 360      -7.306 -10.516 -23.865  1.00 85.28           C  
ATOM   2923  C   TYR B 360      -6.529 -11.014 -25.078  1.00 85.28           C  
ATOM   2924  CB  TYR B 360      -8.757 -11.001 -23.939  1.00 85.28           C  
ATOM   2925  O   TYR B 360      -5.671 -11.891 -24.956  1.00 85.28           O  
ATOM   2926  CG  TYR B 360      -8.891 -12.474 -24.240  1.00 85.28           C  
ATOM   2927  CD1 TYR B 360      -9.219 -12.917 -25.520  1.00 85.28           C  
ATOM   2928  CD2 TYR B 360      -8.690 -13.426 -23.246  1.00 85.28           C  
ATOM   2929  CE1 TYR B 360      -9.345 -14.273 -25.801  1.00 85.28           C  
ATOM   2930  CE2 TYR B 360      -8.814 -14.785 -23.516  1.00 85.28           C  
ATOM   2931  OH  TYR B 360      -9.264 -16.542 -25.068  1.00 85.28           O  
ATOM   2932  CZ  TYR B 360      -9.140 -15.198 -24.795  1.00 85.28           C  
ATOM   2933  N   GLU B 361      -6.816 -10.455 -26.262  1.00 85.35           N  
ATOM   2934  CA  GLU B 361      -6.170 -10.857 -27.508  1.00 85.35           C  
ATOM   2935  C   GLU B 361      -4.665 -10.613 -27.453  1.00 85.35           C  
ATOM   2936  CB  GLU B 361      -6.781 -10.110 -28.696  1.00 85.35           C  
ATOM   2937  O   GLU B 361      -3.879 -11.447 -27.908  1.00 85.35           O  
ATOM   2938  CG  GLU B 361      -8.205 -10.537 -29.025  1.00 85.35           C  
ATOM   2939  CD  GLU B 361      -8.865  -9.662 -30.079  1.00 85.35           C  
ATOM   2940  OE1 GLU B 361     -10.048  -9.901 -30.412  1.00 85.35           O  
ATOM   2941  OE2 GLU B 361      -8.193  -8.732 -30.578  1.00 85.35           O  
ATOM   2942  N   LEU B 362      -4.330  -9.453 -26.928  1.00 84.42           N  
ATOM   2943  CA  LEU B 362      -2.918  -9.105 -26.814  1.00 84.42           C  
ATOM   2944  C   LEU B 362      -2.168 -10.140 -25.982  1.00 84.42           C  
ATOM   2945  CB  LEU B 362      -2.757  -7.717 -26.188  1.00 84.42           C  
ATOM   2946  O   LEU B 362      -1.106 -10.617 -26.387  1.00 84.42           O  
ATOM   2947  CG  LEU B 362      -1.326  -7.190 -26.067  1.00 84.42           C  
ATOM   2948  CD1 LEU B 362      -0.746  -6.910 -27.449  1.00 84.42           C  
ATOM   2949  CD2 LEU B 362      -1.290  -5.934 -25.202  1.00 84.42           C  
ATOM   2950  N   TYR B 363      -2.662 -10.465 -24.863  1.00 80.43           N  
ATOM   2951  CA  TYR B 363      -1.994 -11.389 -23.954  1.00 80.43           C  
ATOM   2952  C   TYR B 363      -2.034 -12.813 -24.497  1.00 80.43           C  
ATOM   2953  CB  TYR B 363      -2.641 -11.341 -22.567  1.00 80.43           C  
ATOM   2954  O   TYR B 363      -1.118 -13.602 -24.255  1.00 80.43           O  
ATOM   2955  CG  TYR B 363      -2.056 -10.285 -21.661  1.00 80.43           C  
ATOM   2956  CD1 TYR B 363      -1.048 -10.599 -20.752  1.00 80.43           C  
ATOM   2957  CD2 TYR B 363      -2.511  -8.972 -21.710  1.00 80.43           C  
ATOM   2958  CE1 TYR B 363      -0.508  -9.629 -19.914  1.00 80.43           C  
ATOM   2959  CE2 TYR B 363      -1.978  -7.994 -20.877  1.00 80.43           C  
ATOM   2960  OH  TYR B 363      -0.446  -7.368 -19.156  1.00 80.43           O  
ATOM   2961  CZ  TYR B 363      -0.978  -8.332 -19.984  1.00 80.43           C  
ATOM   2962  N   CYS B 364      -3.104 -13.200 -25.220  1.00 77.10           N  
ATOM   2963  CA  CYS B 364      -3.143 -14.488 -25.904  1.00 77.10           C  
ATOM   2964  C   CYS B 364      -1.996 -14.610 -26.900  1.00 77.10           C  
ATOM   2965  CB  CYS B 364      -4.478 -14.672 -26.625  1.00 77.10           C  
ATOM   2966  O   CYS B 364      -1.354 -15.659 -26.989  1.00 77.10           O  
ATOM   2967  SG  CYS B 364      -5.842 -15.115 -25.527  1.00 77.10           S  
ATOM   2968  N   GLU B 365      -1.763 -13.486 -27.611  1.00 74.70           N  
ATOM   2969  CA  GLU B 365      -0.682 -13.463 -28.592  1.00 74.70           C  
ATOM   2970  C   GLU B 365       0.679 -13.618 -27.917  1.00 74.70           C  
ATOM   2971  CB  GLU B 365      -0.721 -12.167 -29.406  1.00 74.70           C  
ATOM   2972  O   GLU B 365       1.601 -14.197 -28.495  1.00 74.70           O  
ATOM   2973  CG  GLU B 365      -1.708 -12.198 -30.563  1.00 74.70           C  
ATOM   2974  CD  GLU B 365      -1.799 -10.875 -31.308  1.00 74.70           C  
ATOM   2975  OE1 GLU B 365      -2.677 -10.735 -32.190  1.00 74.70           O  
ATOM   2976  OE2 GLU B 365      -0.987  -9.973 -31.008  1.00 74.70           O  
ATOM   2977  N   MET B 366       0.689 -13.189 -26.692  1.00 66.83           N  
ATOM   2978  CA  MET B 366       1.933 -13.268 -25.934  1.00 66.83           C  
ATOM   2979  C   MET B 366       2.051 -14.609 -25.218  1.00 66.83           C  
ATOM   2980  CB  MET B 366       2.019 -12.125 -24.920  1.00 66.83           C  
ATOM   2981  O   MET B 366       3.057 -14.881 -24.560  1.00 66.83           O  
ATOM   2982  CG  MET B 366       2.149 -10.750 -25.555  1.00 66.83           C  
ATOM   2983  SD  MET B 366       2.268  -9.409 -24.308  1.00 66.83           S  
ATOM   2984  CE  MET B 366       0.514  -9.199 -23.895  1.00 66.83           C  
ATOM   2985  N   GLY B 367       1.096 -15.488 -25.353  1.00 68.33           N  
ATOM   2986  CA  GLY B 367       1.078 -16.796 -24.720  1.00 68.33           C  
ATOM   2987  C   GLY B 367       0.789 -16.735 -23.232  1.00 68.33           C  
ATOM   2988  O   GLY B 367       1.311 -17.541 -22.459  1.00 68.33           O  
ATOM   2989  N   SER B 368       0.140 -15.660 -22.784  1.00 77.16           N  
ATOM   2990  CA  SER B 368      -0.206 -15.481 -21.378  1.00 77.16           C  
ATOM   2991  C   SER B 368      -1.624 -14.942 -21.222  1.00 77.16           C  
ATOM   2992  CB  SER B 368       0.786 -14.536 -20.698  1.00 77.16           C  
ATOM   2993  O   SER B 368      -2.368 -14.845 -22.200  1.00 77.16           O  
ATOM   2994  OG  SER B 368       0.520 -14.442 -19.309  1.00 77.16           O  
ATOM   2995  N   THR B 369      -2.153 -14.847 -19.961  1.00 83.45           N  
ATOM   2996  CA  THR B 369      -3.428 -14.209 -19.653  1.00 83.45           C  
ATOM   2997  C   THR B 369      -3.212 -12.930 -18.848  1.00 83.45           C  
ATOM   2998  CB  THR B 369      -4.354 -15.160 -18.873  1.00 83.45           C  
ATOM   2999  O   THR B 369      -2.207 -12.794 -18.147  1.00 83.45           O  
ATOM   3000  CG2 THR B 369      -4.555 -16.471 -19.624  1.00 83.45           C  
ATOM   3001  OG1 THR B 369      -3.774 -15.439 -17.593  1.00 83.45           O  
ATOM   3002  N   PHE B 370      -4.128 -12.077 -18.941  1.00 87.52           N  
ATOM   3003  CA  PHE B 370      -4.032 -10.803 -18.239  1.00 87.52           C  
ATOM   3004  C   PHE B 370      -3.987 -11.018 -16.731  1.00 87.52           C  
ATOM   3005  CB  PHE B 370      -5.211  -9.895 -18.604  1.00 87.52           C  
ATOM   3006  O   PHE B 370      -3.314 -10.275 -16.012  1.00 87.52           O  
ATOM   3007  CG  PHE B 370      -5.134  -8.523 -17.991  1.00 87.52           C  
ATOM   3008  CD1 PHE B 370      -5.782  -8.245 -16.793  1.00 87.52           C  
ATOM   3009  CD2 PHE B 370      -4.413  -7.512 -18.611  1.00 87.52           C  
ATOM   3010  CE1 PHE B 370      -5.713  -6.976 -16.223  1.00 87.52           C  
ATOM   3011  CE2 PHE B 370      -4.339  -6.241 -18.047  1.00 87.52           C  
ATOM   3012  CZ  PHE B 370      -4.991  -5.975 -16.854  1.00 87.52           C  
ATOM   3013  N   GLN B 371      -4.609 -12.016 -16.183  1.00 88.98           N  
ATOM   3014  CA  GLN B 371      -4.764 -12.271 -14.755  1.00 88.98           C  
ATOM   3015  C   GLN B 371      -3.449 -12.731 -14.132  1.00 88.98           C  
ATOM   3016  CB  GLN B 371      -5.855 -13.315 -14.511  1.00 88.98           C  
ATOM   3017  O   GLN B 371      -3.245 -12.588 -12.925  1.00 88.98           O  
ATOM   3018  CG  GLN B 371      -7.232 -12.893 -15.006  1.00 88.98           C  
ATOM   3019  CD  GLN B 371      -7.440 -13.185 -16.480  1.00 88.98           C  
ATOM   3020  NE2 GLN B 371      -8.613 -12.832 -16.994  1.00 88.98           N  
ATOM   3021  OE1 GLN B 371      -6.554 -13.724 -17.151  1.00 88.98           O  
ATOM   3022  N   LEU B 372      -2.621 -13.237 -14.961  1.00 83.90           N  
ATOM   3023  CA  LEU B 372      -1.386 -13.827 -14.455  1.00 83.90           C  
ATOM   3024  C   LEU B 372      -0.369 -12.745 -14.108  1.00 83.90           C  
ATOM   3025  CB  LEU B 372      -0.792 -14.792 -15.483  1.00 83.90           C  
ATOM   3026  O   LEU B 372      -0.216 -11.771 -14.848  1.00 83.90           O  
ATOM   3027  CG  LEU B 372      -0.601 -16.239 -15.025  1.00 83.90           C  
ATOM   3028  CD1 LEU B 372      -1.500 -17.173 -15.828  1.00 83.90           C  
ATOM   3029  CD2 LEU B 372       0.861 -16.653 -15.155  1.00 83.90           C  
ATOM   3030  N   CYS B 373       0.285 -12.908 -12.999  1.00 87.08           N  
ATOM   3031  CA  CYS B 373       1.332 -11.989 -12.564  1.00 87.08           C  
ATOM   3032  C   CYS B 373       2.509 -12.008 -13.531  1.00 87.08           C  
ATOM   3033  CB  CYS B 373       1.810 -12.349 -11.157  1.00 87.08           C  
ATOM   3034  O   CYS B 373       2.965 -13.077 -13.941  1.00 87.08           O  
ATOM   3035  SG  CYS B 373       3.092 -11.247 -10.521  1.00 87.08           S  
ATOM   3036  N   LYS B 374       2.990 -10.881 -13.847  1.00 81.08           N  
ATOM   3037  CA  LYS B 374       4.050 -10.740 -14.841  1.00 81.08           C  
ATOM   3038  C   LYS B 374       5.407 -11.115 -14.254  1.00 81.08           C  
ATOM   3039  CB  LYS B 374       4.091  -9.311 -15.384  1.00 81.08           C  
ATOM   3040  O   LYS B 374       6.355 -11.389 -14.993  1.00 81.08           O  
ATOM   3041  CG  LYS B 374       2.934  -8.967 -16.310  1.00 81.08           C  
ATOM   3042  CD  LYS B 374       3.095  -7.578 -16.915  1.00 81.08           C  
ATOM   3043  CE  LYS B 374       1.940  -7.235 -17.846  1.00 81.08           C  
ATOM   3044  NZ  LYS B 374       2.097  -5.876 -18.445  1.00 81.08           N  
ATOM   3045  N   ILE B 375       5.538 -11.176 -12.993  1.00 80.49           N  
ATOM   3046  CA  ILE B 375       6.815 -11.443 -12.339  1.00 80.49           C  
ATOM   3047  C   ILE B 375       6.955 -12.940 -12.075  1.00 80.49           C  
ATOM   3048  CB  ILE B 375       6.951 -10.651 -11.020  1.00 80.49           C  
ATOM   3049  O   ILE B 375       7.848 -13.593 -12.622  1.00 80.49           O  
ATOM   3050  CG1 ILE B 375       6.891  -9.143 -11.293  1.00 80.49           C  
ATOM   3051  CG2 ILE B 375       8.248 -11.025 -10.297  1.00 80.49           C  
ATOM   3052  CD1 ILE B 375       6.969  -8.283 -10.040  1.00 80.49           C  
ATOM   3053  N   CYS B 376       6.088 -13.582 -11.336  1.00 79.65           N  
ATOM   3054  CA  CYS B 376       6.221 -14.987 -10.966  1.00 79.65           C  
ATOM   3055  C   CYS B 376       5.620 -15.891 -12.035  1.00 79.65           C  
ATOM   3056  CB  CYS B 376       5.547 -15.253  -9.621  1.00 79.65           C  
ATOM   3057  O   CYS B 376       5.970 -17.069 -12.126  1.00 79.65           O  
ATOM   3058  SG  CYS B 376       3.744 -15.160  -9.679  1.00 79.65           S  
ATOM   3059  N   ALA B 377       4.675 -15.304 -12.826  1.00 73.94           N  
ATOM   3060  CA  ALA B 377       3.974 -16.015 -13.891  1.00 73.94           C  
ATOM   3061  C   ALA B 377       3.271 -17.257 -13.352  1.00 73.94           C  
ATOM   3062  CB  ALA B 377       4.946 -16.399 -15.004  1.00 73.94           C  
ATOM   3063  O   ALA B 377       3.139 -18.260 -14.058  1.00 73.94           O  
ATOM   3064  N   GLU B 378       2.974 -17.330 -12.086  1.00 74.13           N  
ATOM   3065  CA  GLU B 378       2.337 -18.478 -11.448  1.00 74.13           C  
ATOM   3066  C   GLU B 378       1.033 -18.077 -10.766  1.00 74.13           C  
ATOM   3067  CB  GLU B 378       3.285 -19.124 -10.433  1.00 74.13           C  
ATOM   3068  O   GLU B 378       0.015 -18.757 -10.912  1.00 74.13           O  
ATOM   3069  CG  GLU B 378       4.439 -19.885 -11.068  1.00 74.13           C  
ATOM   3070  CD  GLU B 378       5.376 -20.513 -10.048  1.00 74.13           C  
ATOM   3071  OE1 GLU B 378       6.382 -21.139 -10.453  1.00 74.13           O  
ATOM   3072  OE2 GLU B 378       5.101 -20.379  -8.835  1.00 74.13           O  
ATOM   3073  N   ASN B 379       1.140 -16.944 -10.149  1.00 84.70           N  
ATOM   3074  CA  ASN B 379      -0.021 -16.487  -9.392  1.00 84.70           C  
ATOM   3075  C   ASN B 379      -0.819 -15.441 -10.165  1.00 84.70           C  
ATOM   3076  CB  ASN B 379       0.409 -15.931  -8.034  1.00 84.70           C  
ATOM   3077  O   ASN B 379      -0.277 -14.764 -11.041  1.00 84.70           O  
ATOM   3078  CG  ASN B 379       1.088 -16.971  -7.165  1.00 84.70           C  
ATOM   3079  ND2 ASN B 379       2.198 -16.590  -6.543  1.00 84.70           N  
ATOM   3080  OD1 ASN B 379       0.620 -18.107  -7.054  1.00 84.70           O  
ATOM   3081  N   ASP B 380      -2.118 -15.352  -9.851  1.00 89.71           N  
ATOM   3082  CA  ASP B 380      -2.961 -14.297 -10.405  1.00 89.71           C  
ATOM   3083  C   ASP B 380      -2.679 -12.957  -9.731  1.00 89.71           C  
ATOM   3084  CB  ASP B 380      -4.440 -14.660 -10.257  1.00 89.71           C  
ATOM   3085  O   ASP B 380      -2.342 -12.911  -8.546  1.00 89.71           O  
ATOM   3086  CG  ASP B 380      -4.863 -15.807 -11.158  1.00 89.71           C  
ATOM   3087  OD1 ASP B 380      -4.099 -16.175 -12.076  1.00 89.71           O  
ATOM   3088  OD2 ASP B 380      -5.971 -16.346 -10.949  1.00 89.71           O  
ATOM   3089  N   LYS B 381      -2.801 -11.925 -10.571  1.00 93.95           N  
ATOM   3090  CA  LYS B 381      -2.721 -10.583 -10.000  1.00 93.95           C  
ATOM   3091  C   LYS B 381      -3.829 -10.355  -8.976  1.00 93.95           C  
ATOM   3092  CB  LYS B 381      -2.800  -9.525 -11.102  1.00 93.95           C  
ATOM   3093  O   LYS B 381      -4.997 -10.641  -9.243  1.00 93.95           O  
ATOM   3094  CG  LYS B 381      -1.699  -9.636 -12.147  1.00 93.95           C  
ATOM   3095  CD  LYS B 381      -1.953  -8.706 -13.326  1.00 93.95           C  
ATOM   3096  CE  LYS B 381      -0.939  -8.927 -14.441  1.00 93.95           C  
ATOM   3097  NZ  LYS B 381      -1.328  -8.210 -15.693  1.00 93.95           N  
ATOM   3098  N   ASP B 382      -3.471  -9.963  -7.780  1.00 93.07           N  
ATOM   3099  CA  ASP B 382      -4.501  -9.777  -6.763  1.00 93.07           C  
ATOM   3100  C   ASP B 382      -4.301  -8.463  -6.011  1.00 93.07           C  
ATOM   3101  CB  ASP B 382      -4.503 -10.951  -5.780  1.00 93.07           C  
ATOM   3102  O   ASP B 382      -5.023  -8.172  -5.056  1.00 93.07           O  
ATOM   3103  CG  ASP B 382      -3.177 -11.123  -5.061  1.00 93.07           C  
ATOM   3104  OD1 ASP B 382      -2.217 -10.384  -5.366  1.00 93.07           O  
ATOM   3105  OD2 ASP B 382      -3.091 -12.008  -4.182  1.00 93.07           O  
ATOM   3106  N   VAL B 383      -3.302  -7.722  -6.412  1.00 92.10           N  
ATOM   3107  CA  VAL B 383      -3.055  -6.472  -5.701  1.00 92.10           C  
ATOM   3108  C   VAL B 383      -2.762  -5.357  -6.702  1.00 92.10           C  
ATOM   3109  CB  VAL B 383      -1.886  -6.610  -4.700  1.00 92.10           C  
ATOM   3110  O   VAL B 383      -2.096  -5.582  -7.715  1.00 92.10           O  
ATOM   3111  CG1 VAL B 383      -1.492  -5.246  -4.138  1.00 92.10           C  
ATOM   3112  CG2 VAL B 383      -2.261  -7.569  -3.572  1.00 92.10           C  
ATOM   3113  N   LYS B 384      -3.270  -4.307  -6.520  1.00 93.24           N  
ATOM   3114  CA  LYS B 384      -2.976  -3.089  -7.269  1.00 93.24           C  
ATOM   3115  C   LYS B 384      -2.122  -2.130  -6.444  1.00 93.24           C  
ATOM   3116  CB  LYS B 384      -4.270  -2.399  -7.701  1.00 93.24           C  
ATOM   3117  O   LYS B 384      -2.503  -1.748  -5.336  1.00 93.24           O  
ATOM   3118  CG  LYS B 384      -4.056  -1.165  -8.566  1.00 93.24           C  
ATOM   3119  CD  LYS B 384      -5.378  -0.516  -8.952  1.00 93.24           C  
ATOM   3120  CE  LYS B 384      -5.168   0.682  -9.868  1.00 93.24           C  
ATOM   3121  NZ  LYS B 384      -6.464   1.292 -10.289  1.00 93.24           N  
ATOM   3122  N   ILE B 385      -1.005  -1.704  -6.959  1.00 90.79           N  
ATOM   3123  CA  ILE B 385      -0.103  -0.787  -6.271  1.00 90.79           C  
ATOM   3124  C   ILE B 385      -0.589   0.649  -6.453  1.00 90.79           C  
ATOM   3125  CB  ILE B 385       1.348  -0.931  -6.783  1.00 90.79           C  
ATOM   3126  O   ILE B 385      -0.922   1.062  -7.567  1.00 90.79           O  
ATOM   3127  CG1 ILE B 385       1.857  -2.358  -6.550  1.00 90.79           C  
ATOM   3128  CG2 ILE B 385       2.263   0.095  -6.108  1.00 90.79           C  
ATOM   3129  CD1 ILE B 385       3.218  -2.639  -7.172  1.00 90.79           C  
ATOM   3130  N   GLU B 386      -0.523   1.366  -5.343  1.00 89.59           N  
ATOM   3131  CA  GLU B 386      -0.964   2.758  -5.373  1.00 89.59           C  
ATOM   3132  C   GLU B 386       0.192   3.710  -5.079  1.00 89.59           C  
ATOM   3133  CB  GLU B 386      -2.099   2.984  -4.371  1.00 89.59           C  
ATOM   3134  O   GLU B 386       1.049   3.415  -4.243  1.00 89.59           O  
ATOM   3135  CG  GLU B 386      -3.382   2.241  -4.716  1.00 89.59           C  
ATOM   3136  CD  GLU B 386      -4.546   2.597  -3.806  1.00 89.59           C  
ATOM   3137  OE1 GLU B 386      -5.715   2.409  -4.213  1.00 89.59           O  
ATOM   3138  OE2 GLU B 386      -4.287   3.070  -2.676  1.00 89.59           O  
ATOM   3139  N   PRO B 387       0.198   4.939  -5.922  1.00 86.14           N  
ATOM   3140  CA  PRO B 387      -0.881   5.438  -6.777  1.00 86.14           C  
ATOM   3141  C   PRO B 387      -0.708   5.034  -8.240  1.00 86.14           C  
ATOM   3142  CB  PRO B 387      -0.785   6.957  -6.615  1.00 86.14           C  
ATOM   3143  O   PRO B 387      -1.551   5.364  -9.079  1.00 86.14           O  
ATOM   3144  CG  PRO B 387       0.657   7.220  -6.324  1.00 86.14           C  
ATOM   3145  CD  PRO B 387       1.222   6.032  -5.600  1.00 86.14           C  
ATOM   3146  N   CYS B 388       0.327   4.343  -8.568  1.00 87.88           N  
ATOM   3147  CA  CYS B 388       0.697   4.109  -9.960  1.00 87.88           C  
ATOM   3148  C   CYS B 388      -0.315   3.200 -10.647  1.00 87.88           C  
ATOM   3149  CB  CYS B 388       2.093   3.493 -10.047  1.00 87.88           C  
ATOM   3150  O   CYS B 388      -0.462   3.241 -11.870  1.00 87.88           O  
ATOM   3151  SG  CYS B 388       2.225   1.876  -9.255  1.00 87.88           S  
ATOM   3152  N   GLY B 389      -0.987   2.272  -9.858  1.00 91.24           N  
ATOM   3153  CA  GLY B 389      -2.051   1.451 -10.413  1.00 91.24           C  
ATOM   3154  C   GLY B 389      -1.548   0.154 -11.020  1.00 91.24           C  
ATOM   3155  O   GLY B 389      -2.332  -0.628 -11.562  1.00 91.24           O  
ATOM   3156  N   HIS B 390      -0.284  -0.159 -10.928  1.00 92.93           N  
ATOM   3157  CA  HIS B 390       0.244  -1.408 -11.465  1.00 92.93           C  
ATOM   3158  C   HIS B 390      -0.265  -2.608 -10.674  1.00 92.93           C  
ATOM   3159  CB  HIS B 390       1.774  -1.388 -11.462  1.00 92.93           C  
ATOM   3160  O   HIS B 390      -0.465  -2.517  -9.460  1.00 92.93           O  
ATOM   3161  CG  HIS B 390       2.365  -0.577 -12.571  1.00 92.93           C  
ATOM   3162  CD2 HIS B 390       2.529  -0.856 -13.886  1.00 92.93           C  
ATOM   3163  ND1 HIS B 390       2.876   0.688 -12.378  1.00 92.93           N  
ATOM   3164  CE1 HIS B 390       3.329   1.154 -13.529  1.00 92.93           C  
ATOM   3165  NE2 HIS B 390       3.131   0.237 -14.460  1.00 92.93           N  
ATOM   3166  N   LEU B 391      -0.382  -3.658 -11.367  1.00 94.60           N  
ATOM   3167  CA  LEU B 391      -0.972  -4.857 -10.780  1.00 94.60           C  
ATOM   3168  C   LEU B 391       0.068  -5.964 -10.645  1.00 94.60           C  
ATOM   3169  CB  LEU B 391      -2.148  -5.346 -11.629  1.00 94.60           C  
ATOM   3170  O   LEU B 391       0.953  -6.097 -11.494  1.00 94.60           O  
ATOM   3171  CG  LEU B 391      -3.224  -4.310 -11.959  1.00 94.60           C  
ATOM   3172  CD1 LEU B 391      -4.189  -4.862 -13.003  1.00 94.60           C  
ATOM   3173  CD2 LEU B 391      -3.973  -3.896 -10.697  1.00 94.60           C  
ATOM   3174  N   MET B 392      -0.001  -6.739  -9.577  1.00 92.52           N  
ATOM   3175  CA  MET B 392       0.854  -7.900  -9.349  1.00 92.52           C  
ATOM   3176  C   MET B 392       0.300  -8.772  -8.227  1.00 92.52           C  
ATOM   3177  CB  MET B 392       2.280  -7.461  -9.014  1.00 92.52           C  
ATOM   3178  O   MET B 392      -0.758  -8.476  -7.670  1.00 92.52           O  
ATOM   3179  CG  MET B 392       2.387  -6.652  -7.732  1.00 92.52           C  
ATOM   3180  SD  MET B 392       4.104  -6.103  -7.388  1.00 92.52           S  
ATOM   3181  CE  MET B 392       4.385  -5.019  -8.816  1.00 92.52           C  
ATOM   3182  N   CYS B 393       0.960  -9.887  -8.028  1.00 92.22           N  
ATOM   3183  CA  CYS B 393       0.473 -10.757  -6.963  1.00 92.22           C  
ATOM   3184  C   CYS B 393       1.067 -10.357  -5.618  1.00 92.22           C  
ATOM   3185  CB  CYS B 393       0.812 -12.216  -7.266  1.00 92.22           C  
ATOM   3186  O   CYS B 393       2.163  -9.797  -5.560  1.00 92.22           O  
ATOM   3187  SG  CYS B 393       2.569 -12.603  -7.113  1.00 92.22           S  
ATOM   3188  N   THR B 394       0.396 -10.650  -4.589  1.00 88.70           N  
ATOM   3189  CA  THR B 394       0.796 -10.301  -3.230  1.00 88.70           C  
ATOM   3190  C   THR B 394       2.140 -10.934  -2.883  1.00 88.70           C  
ATOM   3191  CB  THR B 394      -0.264 -10.744  -2.204  1.00 88.70           C  
ATOM   3192  O   THR B 394       2.977 -10.308  -2.229  1.00 88.70           O  
ATOM   3193  CG2 THR B 394       0.072 -10.229  -0.809  1.00 88.70           C  
ATOM   3194  OG1 THR B 394      -1.543 -10.232  -2.596  1.00 88.70           O  
ATOM   3195  N   SER B 395       2.370 -12.168  -3.293  1.00 86.64           N  
ATOM   3196  CA  SER B 395       3.612 -12.881  -3.014  1.00 86.64           C  
ATOM   3197  C   SER B 395       4.814 -12.151  -3.604  1.00 86.64           C  
ATOM   3198  CB  SER B 395       3.549 -14.306  -3.566  1.00 86.64           C  
ATOM   3199  O   SER B 395       5.829 -11.968  -2.929  1.00 86.64           O  
ATOM   3200  OG  SER B 395       3.323 -14.293  -4.965  1.00 86.64           O  
ATOM   3201  N   CYS B 396       4.682 -11.772  -4.847  1.00 87.77           N  
ATOM   3202  CA  CYS B 396       5.761 -11.061  -5.524  1.00 87.77           C  
ATOM   3203  C   CYS B 396       5.988  -9.690  -4.898  1.00 87.77           C  
ATOM   3204  CB  CYS B 396       5.450 -10.906  -7.012  1.00 87.77           C  
ATOM   3205  O   CYS B 396       7.129  -9.245  -4.765  1.00 87.77           O  
ATOM   3206  SG  CYS B 396       5.619 -12.438  -7.955  1.00 87.77           S  
ATOM   3207  N   LEU B 397       4.972  -8.993  -4.504  1.00 88.31           N  
ATOM   3208  CA  LEU B 397       5.105  -7.684  -3.874  1.00 88.31           C  
ATOM   3209  C   LEU B 397       5.856  -7.792  -2.551  1.00 88.31           C  
ATOM   3210  CB  LEU B 397       3.727  -7.058  -3.642  1.00 88.31           C  
ATOM   3211  O   LEU B 397       6.768  -7.006  -2.285  1.00 88.31           O  
ATOM   3212  CG  LEU B 397       3.710  -5.686  -2.967  1.00 88.31           C  
ATOM   3213  CD1 LEU B 397       4.438  -4.661  -3.831  1.00 88.31           C  
ATOM   3214  CD2 LEU B 397       2.278  -5.242  -2.693  1.00 88.31           C  
ATOM   3215  N   THR B 398       5.428  -8.698  -1.738  1.00 80.63           N  
ATOM   3216  CA  THR B 398       6.061  -8.922  -0.443  1.00 80.63           C  
ATOM   3217  C   THR B 398       7.543  -9.244  -0.614  1.00 80.63           C  
ATOM   3218  CB  THR B 398       5.371 -10.062   0.327  1.00 80.63           C  
ATOM   3219  O   THR B 398       8.389  -8.693   0.094  1.00 80.63           O  
ATOM   3220  CG2 THR B 398       5.919 -10.180   1.745  1.00 80.63           C  
ATOM   3221  OG1 THR B 398       3.963  -9.803   0.391  1.00 80.63           O  
ATOM   3222  N   ALA B 399       7.819 -10.169  -1.559  1.00 75.49           N  
ATOM   3223  CA  ALA B 399       9.201 -10.555  -1.833  1.00 75.49           C  
ATOM   3224  C   ALA B 399      10.024  -9.356  -2.296  1.00 75.49           C  
ATOM   3225  CB  ALA B 399       9.245 -11.664  -2.881  1.00 75.49           C  
ATOM   3226  O   ALA B 399      11.184  -9.205  -1.907  1.00 75.49           O  
ATOM   3227  N   TRP B 400       9.483  -8.606  -3.123  1.00 79.57           N  
ATOM   3228  CA  TRP B 400      10.132  -7.413  -3.655  1.00 79.57           C  
ATOM   3229  C   TRP B 400      10.466  -6.430  -2.538  1.00 79.57           C  
ATOM   3230  CB  TRP B 400       9.240  -6.735  -4.699  1.00 79.57           C  
ATOM   3231  O   TRP B 400      11.587  -5.922  -2.464  1.00 79.57           O  
ATOM   3232  CG  TRP B 400       9.794  -5.447  -5.230  1.00 79.57           C  
ATOM   3233  CD1 TRP B 400       9.339  -4.185  -4.970  1.00 79.57           C  
ATOM   3234  CD2 TRP B 400      10.907  -5.298  -6.118  1.00 79.57           C  
ATOM   3235  CE2 TRP B 400      11.070  -3.915  -6.353  1.00 79.57           C  
ATOM   3236  CE3 TRP B 400      11.782  -6.200  -6.737  1.00 79.57           C  
ATOM   3237  NE1 TRP B 400      10.102  -3.258  -5.642  1.00 79.57           N  
ATOM   3238  CH2 TRP B 400      12.919  -4.317  -7.776  1.00 79.57           C  
ATOM   3239  CZ2 TRP B 400      12.076  -3.413  -7.183  1.00 79.57           C  
ATOM   3240  CZ3 TRP B 400      12.782  -5.698  -7.562  1.00 79.57           C  
ATOM   3241  N   GLN B 401       9.603  -6.141  -1.635  1.00 75.72           N  
ATOM   3242  CA  GLN B 401       9.777  -5.173  -0.556  1.00 75.72           C  
ATOM   3243  C   GLN B 401      10.793  -5.669   0.469  1.00 75.72           C  
ATOM   3244  CB  GLN B 401       8.440  -4.884   0.127  1.00 75.72           C  
ATOM   3245  O   GLN B 401      11.499  -4.870   1.088  1.00 75.72           O  
ATOM   3246  CG  GLN B 401       7.490  -4.040  -0.712  1.00 75.72           C  
ATOM   3247  CD  GLN B 401       6.164  -3.785  -0.020  1.00 75.72           C  
ATOM   3248  NE2 GLN B 401       5.613  -2.592  -0.216  1.00 75.72           N  
ATOM   3249  OE1 GLN B 401       5.639  -4.653   0.685  1.00 75.72           O  
ATOM   3250  N   GLU B 402      10.847  -7.010   0.595  1.00 67.02           N  
ATOM   3251  CA  GLU B 402      11.804  -7.609   1.519  1.00 67.02           C  
ATOM   3252  C   GLU B 402      13.222  -7.553   0.958  1.00 67.02           C  
ATOM   3253  CB  GLU B 402      11.418  -9.058   1.829  1.00 67.02           C  
ATOM   3254  O   GLU B 402      14.196  -7.577   1.714  1.00 67.02           O  
ATOM   3255  CG  GLU B 402      10.212  -9.190   2.747  1.00 67.02           C  
ATOM   3256  CD  GLU B 402       9.769 -10.630   2.952  1.00 67.02           C  
ATOM   3257  OE1 GLU B 402       8.798 -10.864   3.707  1.00 67.02           O  
ATOM   3258  OE2 GLU B 402      10.399 -11.531   2.355  1.00 67.02           O  
ATOM   3259  N   SER B 403      13.467  -7.573  -0.506  1.00 61.74           N  
ATOM   3260  CA  SER B 403      14.758  -7.558  -1.186  1.00 61.74           C  
ATOM   3261  C   SER B 403      15.315  -6.142  -1.285  1.00 61.74           C  
ATOM   3262  CB  SER B 403      14.634  -8.165  -2.585  1.00 61.74           C  
ATOM   3263  O   SER B 403      16.258  -5.891  -2.038  1.00 61.74           O  
ATOM   3264  OG  SER B 403      13.596  -7.535  -3.316  1.00 61.74           O  
ATOM   3265  N   ASP B 404      14.973  -5.194  -0.584  1.00 52.39           N  
ATOM   3266  CA  ASP B 404      15.378  -3.794  -0.522  1.00 52.39           C  
ATOM   3267  C   ASP B 404      14.791  -3.000  -1.687  1.00 52.39           C  
ATOM   3268  CB  ASP B 404      16.904  -3.676  -0.521  1.00 52.39           C  
ATOM   3269  O   ASP B 404      15.346  -1.974  -2.088  1.00 52.39           O  
ATOM   3270  CG  ASP B 404      17.518  -3.951   0.841  1.00 52.39           C  
ATOM   3271  OD1 ASP B 404      16.809  -3.839   1.864  1.00 52.39           O  
ATOM   3272  OD2 ASP B 404      18.724  -4.278   0.891  1.00 52.39           O  
ATOM   3273  N   GLY B 405      13.916  -3.613  -2.410  1.00 54.18           N  
ATOM   3274  CA  GLY B 405      13.215  -2.884  -3.455  1.00 54.18           C  
ATOM   3275  C   GLY B 405      12.499  -1.648  -2.942  1.00 54.18           C  
ATOM   3276  O   GLY B 405      11.935  -1.661  -1.846  1.00 54.18           O  
ATOM   3277  N   GLN B 406      12.983  -0.535  -3.609  1.00 63.34           N  
ATOM   3278  CA  GLN B 406      12.327   0.716  -3.242  1.00 63.34           C  
ATOM   3279  C   GLN B 406      11.283   1.115  -4.280  1.00 63.34           C  
ATOM   3280  CB  GLN B 406      13.358   1.834  -3.076  1.00 63.34           C  
ATOM   3281  O   GLN B 406      11.537   1.042  -5.484  1.00 63.34           O  
ATOM   3282  CG  GLN B 406      14.314   1.621  -1.910  1.00 63.34           C  
ATOM   3283  CD  GLN B 406      14.420   2.837  -1.010  1.00 63.34           C  
ATOM   3284  NE2 GLN B 406      14.958   2.642   0.190  1.00 63.34           N  
ATOM   3285  OE1 GLN B 406      14.023   3.944  -1.389  1.00 63.34           O  
ATOM   3286  N   GLY B 407      10.062   1.229  -3.957  1.00 73.80           N  
ATOM   3287  CA  GLY B 407       8.988   1.700  -4.817  1.00 73.80           C  
ATOM   3288  C   GLY B 407       8.412   0.611  -5.703  1.00 73.80           C  
ATOM   3289  O   GLY B 407       8.640  -0.576  -5.464  1.00 73.80           O  
ATOM   3290  N   CYS B 408       7.660   0.899  -6.694  1.00 83.54           N  
ATOM   3291  CA  CYS B 408       7.011  -0.011  -7.631  1.00 83.54           C  
ATOM   3292  C   CYS B 408       8.031  -0.654  -8.562  1.00 83.54           C  
ATOM   3293  CB  CYS B 408       5.954   0.728  -8.451  1.00 83.54           C  
ATOM   3294  O   CYS B 408       8.892   0.032  -9.117  1.00 83.54           O  
ATOM   3295  SG  CYS B 408       5.207  -0.277  -9.753  1.00 83.54           S  
ATOM   3296  N   PRO B 409       8.080  -1.960  -8.747  1.00 79.02           N  
ATOM   3297  CA  PRO B 409       9.025  -2.674  -9.608  1.00 79.02           C  
ATOM   3298  C   PRO B 409       8.873  -2.307 -11.082  1.00 79.02           C  
ATOM   3299  CB  PRO B 409       8.674  -4.145  -9.372  1.00 79.02           C  
ATOM   3300  O   PRO B 409       9.764  -2.591 -11.888  1.00 79.02           O  
ATOM   3301  CG  PRO B 409       7.272  -4.126  -8.856  1.00 79.02           C  
ATOM   3302  CD  PRO B 409       7.018  -2.791  -8.215  1.00 79.02           C  
ATOM   3303  N   PHE B 410       7.773  -1.699 -11.444  1.00 83.13           N  
ATOM   3304  CA  PHE B 410       7.499  -1.426 -12.850  1.00 83.13           C  
ATOM   3305  C   PHE B 410       7.830   0.022 -13.195  1.00 83.13           C  
ATOM   3306  CB  PHE B 410       6.033  -1.722 -13.182  1.00 83.13           C  
ATOM   3307  O   PHE B 410       8.534   0.287 -14.171  1.00 83.13           O  
ATOM   3308  CG  PHE B 410       5.615  -3.135 -12.874  1.00 83.13           C  
ATOM   3309  CD1 PHE B 410       6.007  -4.185 -13.696  1.00 83.13           C  
ATOM   3310  CD2 PHE B 410       4.831  -3.413 -11.762  1.00 83.13           C  
ATOM   3311  CE1 PHE B 410       5.621  -5.493 -13.413  1.00 83.13           C  
ATOM   3312  CE2 PHE B 410       4.441  -4.718 -11.474  1.00 83.13           C  
ATOM   3313  CZ  PHE B 410       4.837  -5.756 -12.301  1.00 83.13           C  
ATOM   3314  N   CYS B 411       7.495   0.966 -12.324  1.00 80.10           N  
ATOM   3315  CA  CYS B 411       7.679   2.373 -12.659  1.00 80.10           C  
ATOM   3316  C   CYS B 411       8.611   3.053 -11.663  1.00 80.10           C  
ATOM   3317  CB  CYS B 411       6.334   3.098 -12.689  1.00 80.10           C  
ATOM   3318  O   CYS B 411       8.994   4.209 -11.854  1.00 80.10           O  
ATOM   3319  SG  CYS B 411       5.557   3.259 -11.066  1.00 80.10           S  
ATOM   3320  N   ARG B 412       8.861   2.404 -10.541  1.00 76.32           N  
ATOM   3321  CA  ARG B 412       9.810   2.862  -9.531  1.00 76.32           C  
ATOM   3322  C   ARG B 412       9.220   3.996  -8.700  1.00 76.32           C  
ATOM   3323  CB  ARG B 412      11.116   3.318 -10.187  1.00 76.32           C  
ATOM   3324  O   ARG B 412       9.891   4.543  -7.822  1.00 76.32           O  
ATOM   3325  CG  ARG B 412      11.807   2.235 -11.001  1.00 76.32           C  
ATOM   3326  CD  ARG B 412      12.260   1.075 -10.125  1.00 76.32           C  
ATOM   3327  NE  ARG B 412      12.946   0.048 -10.904  1.00 76.32           N  
ATOM   3328  NH1 ARG B 412      13.067  -1.477  -9.173  1.00 76.32           N  
ATOM   3329  NH2 ARG B 412      13.933  -2.000 -11.230  1.00 76.32           N  
ATOM   3330  CZ  ARG B 412      13.314  -1.141 -10.434  1.00 76.32           C  
ATOM   3331  N   CYS B 413       7.985   4.235  -8.907  1.00 78.32           N  
ATOM   3332  CA  CYS B 413       7.308   5.224  -8.076  1.00 78.32           C  
ATOM   3333  C   CYS B 413       7.152   4.721  -6.646  1.00 78.32           C  
ATOM   3334  CB  CYS B 413       5.936   5.565  -8.658  1.00 78.32           C  
ATOM   3335  O   CYS B 413       7.038   3.515  -6.417  1.00 78.32           O  
ATOM   3336  SG  CYS B 413       4.769   4.187  -8.627  1.00 78.32           S  
ATOM   3337  N   GLU B 414       7.174   5.612  -5.686  1.00 78.00           N  
ATOM   3338  CA  GLU B 414       6.991   5.232  -4.288  1.00 78.00           C  
ATOM   3339  C   GLU B 414       5.632   4.574  -4.068  1.00 78.00           C  
ATOM   3340  CB  GLU B 414       7.138   6.452  -3.375  1.00 78.00           C  
ATOM   3341  O   GLU B 414       4.610   5.073  -4.544  1.00 78.00           O  
ATOM   3342  CG  GLU B 414       7.035   6.127  -1.892  1.00 78.00           C  
ATOM   3343  CD  GLU B 414       6.994   7.364  -1.009  1.00 78.00           C  
ATOM   3344  OE1 GLU B 414       6.964   7.221   0.235  1.00 78.00           O  
ATOM   3345  OE2 GLU B 414       6.991   8.485  -1.564  1.00 78.00           O  
ATOM   3346  N   ILE B 415       5.639   3.459  -3.357  1.00 85.79           N  
ATOM   3347  CA  ILE B 415       4.395   2.773  -3.025  1.00 85.79           C  
ATOM   3348  C   ILE B 415       3.768   3.411  -1.787  1.00 85.79           C  
ATOM   3349  CB  ILE B 415       4.627   1.264  -2.791  1.00 85.79           C  
ATOM   3350  O   ILE B 415       4.293   3.278  -0.679  1.00 85.79           O  
ATOM   3351  CG1 ILE B 415       5.207   0.611  -4.051  1.00 85.79           C  
ATOM   3352  CG2 ILE B 415       3.325   0.577  -2.368  1.00 85.79           C  
ATOM   3353  CD1 ILE B 415       5.596  -0.850  -3.868  1.00 85.79           C  
ATOM   3354  N   LYS B 416       2.630   4.028  -1.992  1.00 85.31           N  
ATOM   3355  CA  LYS B 416       1.971   4.734  -0.897  1.00 85.31           C  
ATOM   3356  C   LYS B 416       0.824   3.908  -0.322  1.00 85.31           C  
ATOM   3357  CB  LYS B 416       1.452   6.093  -1.371  1.00 85.31           C  
ATOM   3358  O   LYS B 416       0.375   4.156   0.799  1.00 85.31           O  
ATOM   3359  CG  LYS B 416       2.549   7.086  -1.722  1.00 85.31           C  
ATOM   3360  CD  LYS B 416       1.979   8.467  -2.019  1.00 85.31           C  
ATOM   3361  CE  LYS B 416       3.081   9.478  -2.308  1.00 85.31           C  
ATOM   3362  NZ  LYS B 416       2.524  10.821  -2.651  1.00 85.31           N  
ATOM   3363  N   GLY B 417       0.401   2.961  -1.032  1.00 84.59           N  
ATOM   3364  CA  GLY B 417      -0.664   2.059  -0.625  1.00 84.59           C  
ATOM   3365  C   GLY B 417      -0.917   0.945  -1.623  1.00 84.59           C  
ATOM   3366  O   GLY B 417      -0.324   0.927  -2.704  1.00 84.59           O  
ATOM   3367  N   THR B 418      -1.653  -0.025  -1.162  1.00 87.30           N  
ATOM   3368  CA  THR B 418      -2.061  -1.123  -2.031  1.00 87.30           C  
ATOM   3369  C   THR B 418      -3.554  -1.403  -1.883  1.00 87.30           C  
ATOM   3370  CB  THR B 418      -1.263  -2.403  -1.726  1.00 87.30           C  
ATOM   3371  O   THR B 418      -4.155  -1.068  -0.861  1.00 87.30           O  
ATOM   3372  CG2 THR B 418       0.233  -2.180  -1.926  1.00 87.30           C  
ATOM   3373  OG1 THR B 418      -1.499  -2.795  -0.368  1.00 87.30           O  
ATOM   3374  N   GLU B 419      -4.142  -1.959  -2.977  1.00 86.87           N  
ATOM   3375  CA  GLU B 419      -5.554  -2.329  -2.972  1.00 86.87           C  
ATOM   3376  C   GLU B 419      -5.752  -3.756  -3.477  1.00 86.87           C  
ATOM   3377  CB  GLU B 419      -6.369  -1.352  -3.823  1.00 86.87           C  
ATOM   3378  O   GLU B 419      -5.289  -4.105  -4.565  1.00 86.87           O  
ATOM   3379  CG  GLU B 419      -7.869  -1.427  -3.578  1.00 86.87           C  
ATOM   3380  CD  GLU B 419      -8.648  -0.329  -4.284  1.00 86.87           C  
ATOM   3381  OE1 GLU B 419      -9.898  -0.336  -4.224  1.00 86.87           O  
ATOM   3382  OE2 GLU B 419      -8.002   0.546  -4.904  1.00 86.87           O  
ATOM   3383  N   PRO B 420      -6.445  -4.594  -2.654  1.00 87.30           N  
ATOM   3384  CA  PRO B 420      -6.771  -5.924  -3.173  1.00 87.30           C  
ATOM   3385  C   PRO B 420      -7.715  -5.875  -4.372  1.00 87.30           C  
ATOM   3386  CB  PRO B 420      -7.439  -6.614  -1.980  1.00 87.30           C  
ATOM   3387  O   PRO B 420      -8.653  -5.073  -4.391  1.00 87.30           O  
ATOM   3388  CG  PRO B 420      -7.909  -5.496  -1.106  1.00 87.30           C  
ATOM   3389  CD  PRO B 420      -7.083  -4.278  -1.405  1.00 87.30           C  
ATOM   3390  N   ILE B 421      -7.449  -6.682  -5.341  1.00 91.36           N  
ATOM   3391  CA  ILE B 421      -8.259  -6.664  -6.554  1.00 91.36           C  
ATOM   3392  C   ILE B 421      -8.567  -8.095  -6.990  1.00 91.36           C  
ATOM   3393  CB  ILE B 421      -7.554  -5.897  -7.695  1.00 91.36           C  
ATOM   3394  O   ILE B 421      -7.920  -9.042  -6.535  1.00 91.36           O  
ATOM   3395  CG1 ILE B 421      -6.207  -6.551  -8.025  1.00 91.36           C  
ATOM   3396  CG2 ILE B 421      -7.370  -4.423  -7.321  1.00 91.36           C  
ATOM   3397  CD1 ILE B 421      -6.236  -7.436  -9.263  1.00 91.36           C  
ATOM   3398  N   ILE B 422      -9.603  -8.221  -7.798  1.00 90.49           N  
ATOM   3399  CA  ILE B 422      -9.918  -9.457  -8.505  1.00 90.49           C  
ATOM   3400  C   ILE B 422     -10.000  -9.187 -10.006  1.00 90.49           C  
ATOM   3401  CB  ILE B 422     -11.240 -10.076  -7.999  1.00 90.49           C  
ATOM   3402  O   ILE B 422     -10.760  -8.322 -10.447  1.00 90.49           O  
ATOM   3403  CG1 ILE B 422     -11.150 -10.375  -6.498  1.00 90.49           C  
ATOM   3404  CG2 ILE B 422     -11.581 -11.342  -8.790  1.00 90.49           C  
ATOM   3405  CD1 ILE B 422     -12.474 -10.788  -5.869  1.00 90.49           C  
ATOM   3406  N   VAL B 423      -9.209  -9.862 -10.735  1.00 91.41           N  
ATOM   3407  CA  VAL B 423      -9.242  -9.696 -12.184  1.00 91.41           C  
ATOM   3408  C   VAL B 423     -10.241 -10.676 -12.794  1.00 91.41           C  
ATOM   3409  CB  VAL B 423      -7.845  -9.899 -12.811  1.00 91.41           C  
ATOM   3410  O   VAL B 423     -10.048 -11.892 -12.725  1.00 91.41           O  
ATOM   3411  CG1 VAL B 423      -7.897  -9.694 -14.324  1.00 91.41           C  
ATOM   3412  CG2 VAL B 423      -6.832  -8.950 -12.175  1.00 91.41           C  
ATOM   3413  N   ASP B 424     -11.283 -10.140 -13.347  1.00 90.16           N  
ATOM   3414  CA  ASP B 424     -12.280 -10.966 -14.021  1.00 90.16           C  
ATOM   3415  C   ASP B 424     -11.846 -11.298 -15.447  1.00 90.16           C  
ATOM   3416  CB  ASP B 424     -13.639 -10.263 -14.035  1.00 90.16           C  
ATOM   3417  O   ASP B 424     -11.711 -10.403 -16.284  1.00 90.16           O  
ATOM   3418  CG  ASP B 424     -14.199 -10.028 -12.643  1.00 90.16           C  
ATOM   3419  OD1 ASP B 424     -14.045 -10.907 -11.767  1.00 90.16           O  
ATOM   3420  OD2 ASP B 424     -14.803  -8.956 -12.421  1.00 90.16           O  
ATOM   3421  N   PRO B 425     -11.644 -12.552 -15.763  1.00 83.57           N  
ATOM   3422  CA  PRO B 425     -11.213 -12.924 -17.113  1.00 83.57           C  
ATOM   3423  C   PRO B 425     -12.221 -12.518 -18.186  1.00 83.57           C  
ATOM   3424  CB  PRO B 425     -11.083 -14.447 -17.035  1.00 83.57           C  
ATOM   3425  O   PRO B 425     -13.411 -12.369 -17.896  1.00 83.57           O  
ATOM   3426  CG  PRO B 425     -11.726 -14.819 -15.738  1.00 83.57           C  
ATOM   3427  CD  PRO B 425     -12.012 -13.561 -14.969  1.00 83.57           C  
ATOM   3428  N   PHE B 426     -11.684 -12.157 -19.336  1.00 85.18           N  
ATOM   3429  CA  PHE B 426     -12.557 -11.872 -20.468  1.00 85.18           C  
ATOM   3430  C   PHE B 426     -13.215 -13.148 -20.980  1.00 85.18           C  
ATOM   3431  CB  PHE B 426     -11.772 -11.197 -21.597  1.00 85.18           C  
ATOM   3432  O   PHE B 426     -12.546 -14.168 -21.161  1.00 85.18           O  
ATOM   3433  CG  PHE B 426     -12.603 -10.887 -22.813  1.00 85.18           C  
ATOM   3434  CD1 PHE B 426     -12.542 -11.700 -23.939  1.00 85.18           C  
ATOM   3435  CD2 PHE B 426     -13.445  -9.783 -22.830  1.00 85.18           C  
ATOM   3436  CE1 PHE B 426     -13.310 -11.415 -25.066  1.00 85.18           C  
ATOM   3437  CE2 PHE B 426     -14.216  -9.493 -23.953  1.00 85.18           C  
ATOM   3438  CZ  PHE B 426     -14.146 -10.310 -25.070  1.00 85.18           C  
ATOM   3439  N   ASP B 427     -14.593 -13.193 -21.099  1.00 79.39           N  
ATOM   3440  CA  ASP B 427     -15.335 -14.321 -21.656  1.00 79.39           C  
ATOM   3441  C   ASP B 427     -15.842 -14.004 -23.062  1.00 79.39           C  
ATOM   3442  CB  ASP B 427     -16.507 -14.694 -20.746  1.00 79.39           C  
ATOM   3443  O   ASP B 427     -16.761 -13.200 -23.229  1.00 79.39           O  
ATOM   3444  CG  ASP B 427     -17.160 -16.010 -21.130  1.00 79.39           C  
ATOM   3445  OD1 ASP B 427     -16.816 -16.575 -22.191  1.00 79.39           O  
ATOM   3446  OD2 ASP B 427     -18.028 -16.485 -20.366  1.00 79.39           O  
ATOM   3447  N   PRO B 428     -15.201 -14.564 -24.165  1.00 69.76           N  
ATOM   3448  CA  PRO B 428     -15.614 -14.286 -25.543  1.00 69.76           C  
ATOM   3449  C   PRO B 428     -17.045 -14.732 -25.832  1.00 69.76           C  
ATOM   3450  CB  PRO B 428     -14.613 -15.089 -26.379  1.00 69.76           C  
ATOM   3451  O   PRO B 428     -17.671 -14.239 -26.774  1.00 69.76           O  
ATOM   3452  CG  PRO B 428     -13.766 -15.805 -25.377  1.00 69.76           C  
ATOM   3453  CD  PRO B 428     -14.234 -15.428 -24.001  1.00 69.76           C  
ATOM   3454  N   ARG B 429     -17.668 -15.768 -25.294  1.00 64.61           N  
ATOM   3455  CA  ARG B 429     -19.010 -16.290 -25.527  1.00 64.61           C  
ATOM   3456  C   ARG B 429     -20.072 -15.309 -25.042  1.00 64.61           C  
ATOM   3457  CB  ARG B 429     -19.189 -17.642 -24.833  1.00 64.61           C  
ATOM   3458  O   ARG B 429     -21.231 -15.385 -25.457  1.00 64.61           O  
ATOM   3459  CG  ARG B 429     -18.313 -18.747 -25.400  1.00 64.61           C  
ATOM   3460  CD  ARG B 429     -18.465 -20.045 -24.618  1.00 64.61           C  
ATOM   3461  NE  ARG B 429     -17.332 -20.272 -23.726  1.00 64.61           N  
ATOM   3462  NH1 ARG B 429     -18.022 -22.370 -23.048  1.00 64.61           N  
ATOM   3463  NH2 ARG B 429     -16.080 -21.474 -22.222  1.00 64.61           N  
ATOM   3464  CZ  ARG B 429     -17.147 -21.372 -23.001  1.00 64.61           C  
ATOM   3465  N   ASP B 430     -19.723 -14.577 -24.117  1.00 53.07           N  
ATOM   3466  CA  ASP B 430     -20.676 -13.691 -23.455  1.00 53.07           C  
ATOM   3467  C   ASP B 430     -21.041 -12.509 -24.350  1.00 53.07           C  
ATOM   3468  CB  ASP B 430     -20.109 -13.189 -22.126  1.00 53.07           C  
ATOM   3469  O   ASP B 430     -22.035 -11.822 -24.105  1.00 53.07           O  
ATOM   3470  CG  ASP B 430     -21.093 -13.313 -20.976  1.00 53.07           C  
ATOM   3471  OD1 ASP B 430     -22.243 -13.748 -21.202  1.00 53.07           O  
ATOM   3472  OD2 ASP B 430     -20.717 -12.968 -19.835  1.00 53.07           O  
ATOM   3473  N   GLU B 431     -20.358 -12.332 -25.512  1.00 49.59           N  
ATOM   3474  CA  GLU B 431     -20.700 -11.162 -26.314  1.00 49.59           C  
ATOM   3475  C   GLU B 431     -21.904 -11.440 -27.210  1.00 49.59           C  
ATOM   3476  CB  GLU B 431     -19.504 -10.723 -27.163  1.00 49.59           C  
ATOM   3477  O   GLU B 431     -22.587 -10.511 -27.647  1.00 49.59           O  
ATOM   3478  CG  GLU B 431     -18.784  -9.496 -26.621  1.00 49.59           C  
ATOM   3479  CD  GLU B 431     -17.673  -9.001 -27.534  1.00 49.59           C  
ATOM   3480  OE1 GLU B 431     -17.084  -7.934 -27.250  1.00 49.59           O  
ATOM   3481  OE2 GLU B 431     -17.390  -9.686 -28.543  1.00 49.59           O  
ATOM   3482  N   GLY B 432     -22.176 -12.767 -27.704  1.00 39.51           N  
ATOM   3483  CA  GLY B 432     -23.243 -13.020 -28.659  1.00 39.51           C  
ATOM   3484  C   GLY B 432     -24.628 -12.907 -28.050  1.00 39.51           C  
ATOM   3485  O   GLY B 432     -25.633 -13.082 -28.743  1.00 39.51           O  
ATOM   3486  N   SER B 433     -24.816 -13.314 -26.779  1.00 31.71           N  
ATOM   3487  CA  SER B 433     -26.192 -13.558 -26.359  1.00 31.71           C  
ATOM   3488  C   SER B 433     -27.021 -12.279 -26.412  1.00 31.71           C  
ATOM   3489  CB  SER B 433     -26.225 -14.140 -24.945  1.00 31.71           C  
ATOM   3490  O   SER B 433     -28.217 -12.296 -26.116  1.00 31.71           O  
ATOM   3491  OG  SER B 433     -27.516 -14.638 -24.637  1.00 31.71           O  
ATOM   3492  N   ARG B 434     -26.502 -11.126 -26.495  1.00 30.62           N  
ATOM   3493  CA  ARG B 434     -27.514 -10.092 -26.298  1.00 30.62           C  
ATOM   3494  C   ARG B 434     -28.491 -10.051 -27.468  1.00 30.62           C  
ATOM   3495  CB  ARG B 434     -26.855  -8.723 -26.117  1.00 30.62           C  
ATOM   3496  O   ARG B 434     -29.396  -9.215 -27.498  1.00 30.62           O  
ATOM   3497  CG  ARG B 434     -26.534  -8.379 -24.671  1.00 30.62           C  
ATOM   3498  CD  ARG B 434     -26.006  -6.958 -24.533  1.00 30.62           C  
ATOM   3499  NE  ARG B 434     -25.726  -6.620 -23.141  1.00 30.62           N  
ATOM   3500  NH1 ARG B 434     -24.120  -5.034 -23.633  1.00 30.62           N  
ATOM   3501  NH2 ARG B 434     -24.661  -5.486 -21.451  1.00 30.62           N  
ATOM   3502  CZ  ARG B 434     -24.836  -5.714 -22.745  1.00 30.62           C  
ATOM   3503  N   CYS B 435     -28.189 -10.670 -28.605  1.00 29.36           N  
ATOM   3504  CA  CYS B 435     -29.155 -10.221 -29.601  1.00 29.36           C  
ATOM   3505  C   CYS B 435     -30.538 -10.797 -29.319  1.00 29.36           C  
ATOM   3506  CB  CYS B 435     -28.703 -10.621 -31.005  1.00 29.36           C  
ATOM   3507  O   CYS B 435     -31.547 -10.247 -29.764  1.00 29.36           O  
ATOM   3508  SG  CYS B 435     -29.012  -9.356 -32.257  1.00 29.36           S  
ATOM   3509  N   CYS B 436     -30.696 -12.083 -28.925  1.00 28.88           N  
ATOM   3510  CA  CYS B 436     -31.918 -12.717 -29.407  1.00 28.88           C  
ATOM   3511  C   CYS B 436     -33.136 -12.199 -28.652  1.00 28.88           C  
ATOM   3512  CB  CYS B 436     -31.826 -14.236 -29.265  1.00 28.88           C  
ATOM   3513  O   CYS B 436     -34.270 -12.565 -28.968  1.00 28.88           O  
ATOM   3514  SG  CYS B 436     -30.673 -15.007 -30.422  1.00 28.88           S  
ATOM   3515  N   SER B 437     -33.144 -11.793 -27.434  1.00 25.76           N  
ATOM   3516  CA  SER B 437     -34.354 -12.114 -26.685  1.00 25.76           C  
ATOM   3517  C   SER B 437     -35.545 -11.301 -27.183  1.00 25.76           C  
ATOM   3518  CB  SER B 437     -34.144 -11.861 -25.192  1.00 25.76           C  
ATOM   3519  O   SER B 437     -36.512 -11.093 -26.448  1.00 25.76           O  
ATOM   3520  OG  SER B 437     -32.810 -12.157 -24.815  1.00 25.76           O  
ATOM   3521  N   ILE B 438     -35.684 -10.727 -28.387  1.00 27.55           N  
ATOM   3522  CA  ILE B 438     -36.931  -9.973 -28.459  1.00 27.55           C  
ATOM   3523  C   ILE B 438     -38.112 -10.936 -28.538  1.00 27.55           C  
ATOM   3524  CB  ILE B 438     -36.941  -9.012 -29.669  1.00 27.55           C  
ATOM   3525  O   ILE B 438     -38.408 -11.481 -29.604  1.00 27.55           O  
ATOM   3526  CG1 ILE B 438     -35.701  -8.110 -29.646  1.00 27.55           C  
ATOM   3527  CG2 ILE B 438     -38.225  -8.177 -29.685  1.00 27.55           C  
ATOM   3528  CD1 ILE B 438     -35.458  -7.358 -30.947  1.00 27.55           C  
ATOM   3529  N   ILE B 439     -38.213 -11.995 -27.790  1.00 25.34           N  
ATOM   3530  CA  ILE B 439     -39.407 -12.786 -28.068  1.00 25.34           C  
ATOM   3531  C   ILE B 439     -40.654 -11.942 -27.817  1.00 25.34           C  
ATOM   3532  CB  ILE B 439     -39.447 -14.070 -27.209  1.00 25.34           C  
ATOM   3533  O   ILE B 439     -40.843 -11.411 -26.720  1.00 25.34           O  
ATOM   3534  CG1 ILE B 439     -38.181 -14.903 -27.436  1.00 25.34           C  
ATOM   3535  CG2 ILE B 439     -40.704 -14.888 -27.520  1.00 25.34           C  
ATOM   3536  CD1 ILE B 439     -38.015 -16.056 -26.455  1.00 25.34           C  
ATOM   3537  N   ASP B 440     -41.402 -11.535 -28.896  1.00 28.03           N  
ATOM   3538  CA  ASP B 440     -42.718 -10.908 -28.814  1.00 28.03           C  
ATOM   3539  C   ASP B 440     -43.747 -11.865 -28.218  1.00 28.03           C  
ATOM   3540  CB  ASP B 440     -43.176 -10.439 -30.197  1.00 28.03           C  
ATOM   3541  O   ASP B 440     -43.996 -12.940 -28.769  1.00 28.03           O  
ATOM   3542  CG  ASP B 440     -43.486  -8.953 -30.246  1.00 28.03           C  
ATOM   3543  OD1 ASP B 440     -43.627  -8.323 -29.176  1.00 28.03           O  
ATOM   3544  OD2 ASP B 440     -43.595  -8.408 -31.366  1.00 28.03           O  
ATOM   3545  N   PRO B 441     -43.756 -12.012 -26.923  1.00 24.49           N  
ATOM   3546  CA  PRO B 441     -44.822 -12.873 -26.404  1.00 24.49           C  
ATOM   3547  C   PRO B 441     -46.190 -12.539 -26.993  1.00 24.49           C  
ATOM   3548  CB  PRO B 441     -44.794 -12.598 -24.898  1.00 24.49           C  
ATOM   3549  O   PRO B 441     -46.474 -11.374 -27.284  1.00 24.49           O  
ATOM   3550  CG  PRO B 441     -43.788 -11.506 -24.727  1.00 24.49           C  
ATOM   3551  CD  PRO B 441     -43.261 -11.127 -26.081  1.00 24.49           C  
ATOM   3552  N   PHE B 442     -46.873 -13.572 -27.575  1.00 23.75           N  
ATOM   3553  CA  PHE B 442     -48.167 -13.533 -28.246  1.00 23.75           C  
ATOM   3554  C   PHE B 442     -49.237 -12.958 -27.326  1.00 23.75           C  
ATOM   3555  CB  PHE B 442     -48.574 -14.933 -28.714  1.00 23.75           C  
ATOM   3556  O   PHE B 442     -49.246 -13.236 -26.125  1.00 23.75           O  
ATOM   3557  CG  PHE B 442     -47.901 -15.367 -29.989  1.00 23.75           C  
ATOM   3558  CD1 PHE B 442     -48.387 -14.952 -31.223  1.00 23.75           C  
ATOM   3559  CD2 PHE B 442     -46.783 -16.189 -29.953  1.00 23.75           C  
ATOM   3560  CE1 PHE B 442     -47.767 -15.352 -32.404  1.00 23.75           C  
ATOM   3561  CE2 PHE B 442     -46.157 -16.592 -31.129  1.00 23.75           C  
ATOM   3562  CZ  PHE B 442     -46.651 -16.173 -32.354  1.00 23.75           C  
ATOM   3563  N   GLY B 443     -50.034 -11.888 -27.714  1.00 22.26           N  
ATOM   3564  CA  GLY B 443     -51.150 -11.074 -27.261  1.00 22.26           C  
ATOM   3565  C   GLY B 443     -52.421 -11.873 -27.041  1.00 22.26           C  
ATOM   3566  O   GLY B 443     -53.086 -12.268 -28.000  1.00 22.26           O  
ATOM   3567  N   MET B 444     -52.420 -12.821 -26.122  1.00 20.44           N  
ATOM   3568  CA  MET B 444     -53.659 -13.589 -26.204  1.00 20.44           C  
ATOM   3569  C   MET B 444     -54.870 -12.696 -25.955  1.00 20.44           C  
ATOM   3570  CB  MET B 444     -53.645 -14.743 -25.200  1.00 20.44           C  
ATOM   3571  O   MET B 444     -54.954 -12.030 -24.921  1.00 20.44           O  
ATOM   3572  CG  MET B 444     -54.487 -15.935 -25.624  1.00 20.44           C  
ATOM   3573  SD  MET B 444     -53.535 -17.152 -26.614  1.00 20.44           S  
ATOM   3574  CE  MET B 444     -52.424 -17.805 -25.337  1.00 20.44           C  
ATOM   3575  N   PRO B 445     -55.840 -12.440 -26.903  1.00 25.38           N  
ATOM   3576  CA  PRO B 445     -56.947 -11.587 -26.463  1.00 25.38           C  
ATOM   3577  C   PRO B 445     -57.865 -12.283 -25.461  1.00 25.38           C  
ATOM   3578  CB  PRO B 445     -57.692 -11.279 -27.764  1.00 25.38           C  
ATOM   3579  O   PRO B 445     -58.112 -13.486 -25.576  1.00 25.38           O  
ATOM   3580  CG  PRO B 445     -57.119 -12.226 -28.767  1.00 25.38           C  
ATOM   3581  CD  PRO B 445     -56.007 -12.997 -28.115  1.00 25.38           C  
ATOM   3582  N   MET B 446     -57.864 -12.205 -24.285  1.00 24.58           N  
ATOM   3583  CA  MET B 446     -59.183 -12.474 -23.720  1.00 24.58           C  
ATOM   3584  C   MET B 446     -60.271 -11.755 -24.510  1.00 24.58           C  
ATOM   3585  CB  MET B 446     -59.236 -12.048 -22.251  1.00 24.58           C  
ATOM   3586  O   MET B 446     -60.001 -10.753 -25.176  1.00 24.58           O  
ATOM   3587  CG  MET B 446     -58.639 -13.068 -21.295  1.00 24.58           C  
ATOM   3588  SD  MET B 446     -59.842 -14.365 -20.810  1.00 24.58           S  
ATOM   3589  CE  MET B 446     -60.943 -13.396 -19.741  1.00 24.58           C  
ATOM   3590  N   LEU B 447     -61.817 -11.851 -24.098  1.00 21.66           N  
ATOM   3591  CA  LEU B 447     -62.828 -12.415 -24.986  1.00 21.66           C  
ATOM   3592  C   LEU B 447     -63.513 -11.318 -25.795  1.00 21.66           C  
ATOM   3593  CB  LEU B 447     -63.869 -13.199 -24.183  1.00 21.66           C  
ATOM   3594  O   LEU B 447     -63.733 -10.215 -25.291  1.00 21.66           O  
ATOM   3595  CG  LEU B 447     -63.382 -14.487 -23.517  1.00 21.66           C  
ATOM   3596  CD1 LEU B 447     -64.380 -14.947 -22.460  1.00 21.66           C  
ATOM   3597  CD2 LEU B 447     -63.159 -15.577 -24.559  1.00 21.66           C  
ATOM   3598  N   ASP B 448     -63.938 -11.444 -26.952  1.00 25.90           N  
ATOM   3599  CA  ASP B 448     -64.479 -10.295 -27.672  1.00 25.90           C  
ATOM   3600  C   ASP B 448     -65.862  -9.919 -27.144  1.00 25.90           C  
ATOM   3601  CB  ASP B 448     -64.551 -10.587 -29.172  1.00 25.90           C  
ATOM   3602  O   ASP B 448     -66.766 -10.756 -27.105  1.00 25.90           O  
ATOM   3603  CG  ASP B 448     -63.764  -9.592 -30.008  1.00 25.90           C  
ATOM   3604  OD1 ASP B 448     -63.296  -8.571 -29.459  1.00 25.90           O  
ATOM   3605  OD2 ASP B 448     -63.615  -9.829 -31.226  1.00 25.90           O  
ATOM   3606  N   LEU B 449     -66.251  -9.074 -26.213  1.00 22.56           N  
ATOM   3607  CA  LEU B 449     -67.640  -8.774 -26.543  1.00 22.56           C  
ATOM   3608  C   LEU B 449     -67.799  -8.512 -28.037  1.00 22.56           C  
ATOM   3609  CB  LEU B 449     -68.130  -7.563 -25.745  1.00 22.56           C  
ATOM   3610  O   LEU B 449     -66.807  -8.398 -28.761  1.00 22.56           O  
ATOM   3611  CG  LEU B 449     -68.627  -7.842 -24.326  1.00 22.56           C  
ATOM   3612  CD1 LEU B 449     -68.303  -6.666 -23.410  1.00 22.56           C  
ATOM   3613  CD2 LEU B 449     -70.125  -8.127 -24.329  1.00 22.56           C  
ATOM   3614  N   ASP B 450     -68.559  -7.435 -28.320  1.00 25.11           N  
ATOM   3615  CA  ASP B 450     -69.536  -7.052 -29.335  1.00 25.11           C  
ATOM   3616  C   ASP B 450     -68.848  -6.694 -30.651  1.00 25.11           C  
ATOM   3617  CB  ASP B 450     -70.385  -5.876 -28.848  1.00 25.11           C  
ATOM   3618  O   ASP B 450     -67.624  -6.551 -30.699  1.00 25.11           O  
ATOM   3619  CG  ASP B 450     -71.857  -6.223 -28.715  1.00 25.11           C  
ATOM   3620  OD1 ASP B 450     -72.288  -7.269 -29.246  1.00 25.11           O  
ATOM   3621  OD2 ASP B 450     -72.594  -5.441 -28.076  1.00 25.11           O  
ATOM   3622  N   ASP B 451     -69.648  -6.051 -31.629  1.00 26.63           N  
ATOM   3623  CA  ASP B 451     -69.640  -6.178 -33.083  1.00 26.63           C  
ATOM   3624  C   ASP B 451     -68.300  -5.736 -33.665  1.00 26.63           C  
ATOM   3625  CB  ASP B 451     -70.777  -5.360 -33.699  1.00 26.63           C  
ATOM   3626  O   ASP B 451     -67.789  -6.356 -34.600  1.00 26.63           O  
ATOM   3627  CG  ASP B 451     -71.912  -6.222 -34.224  1.00 26.63           C  
ATOM   3628  OD1 ASP B 451     -71.725  -7.448 -34.378  1.00 26.63           O  
ATOM   3629  OD2 ASP B 451     -73.001  -5.669 -34.488  1.00 26.63           O  
ATOM   3630  N   ASP B 452     -67.960  -4.379 -33.344  1.00 24.50           N  
ATOM   3631  CA  ASP B 452     -68.346  -3.233 -34.162  1.00 24.50           C  
ATOM   3632  C   ASP B 452     -67.319  -2.973 -35.262  1.00 24.50           C  
ATOM   3633  CB  ASP B 452     -68.513  -1.985 -33.293  1.00 24.50           C  
ATOM   3634  O   ASP B 452     -66.181  -3.440 -35.179  1.00 24.50           O  
ATOM   3635  CG  ASP B 452     -69.928  -1.812 -32.769  1.00 24.50           C  
ATOM   3636  OD1 ASP B 452     -70.874  -2.357 -33.377  1.00 24.50           O  
ATOM   3637  OD2 ASP B 452     -70.099  -1.122 -31.741  1.00 24.50           O  
ATOM   3638  N   ASP B 453     -67.653  -2.003 -36.260  1.00 26.12           N  
ATOM   3639  CA  ASP B 453     -67.796  -1.347 -37.556  1.00 26.12           C  
ATOM   3640  C   ASP B 453     -66.560  -0.514 -37.890  1.00 26.12           C  
ATOM   3641  CB  ASP B 453     -69.046  -0.465 -37.576  1.00 26.12           C  
ATOM   3642  O   ASP B 453     -65.721  -0.264 -37.022  1.00 26.12           O  
ATOM   3643  CG  ASP B 453     -70.251  -1.158 -38.187  1.00 26.12           C  
ATOM   3644  OD1 ASP B 453     -70.072  -2.112 -38.974  1.00 26.12           O  
ATOM   3645  OD2 ASP B 453     -71.390  -0.744 -37.880  1.00 26.12           O  
ATOM   3646  N   ASP B 454     -66.697   0.281 -38.918  1.00 25.27           N  
ATOM   3647  CA  ASP B 454     -65.883   0.887 -39.967  1.00 25.27           C  
ATOM   3648  C   ASP B 454     -64.958   1.959 -39.395  1.00 25.27           C  
ATOM   3649  CB  ASP B 454     -66.772   1.487 -41.058  1.00 25.27           C  
ATOM   3650  O   ASP B 454     -63.799   2.067 -39.801  1.00 25.27           O  
ATOM   3651  CG  ASP B 454     -67.202   0.469 -42.100  1.00 25.27           C  
ATOM   3652  OD1 ASP B 454     -66.466  -0.515 -42.330  1.00 25.27           O  
ATOM   3653  OD2 ASP B 454     -68.284   0.654 -42.698  1.00 25.27           O  
ATOM   3654  N   ARG B 455     -65.630   3.116 -38.946  1.00 22.49           N  
ATOM   3655  CA  ARG B 455     -65.565   4.365 -39.697  1.00 22.49           C  
ATOM   3656  C   ARG B 455     -64.303   5.148 -39.350  1.00 22.49           C  
ATOM   3657  CB  ARG B 455     -66.804   5.221 -39.426  1.00 22.49           C  
ATOM   3658  O   ARG B 455     -63.588   4.797 -38.409  1.00 22.49           O  
ATOM   3659  CG  ARG B 455     -67.944   4.981 -40.402  1.00 22.49           C  
ATOM   3660  CD  ARG B 455     -69.093   5.954 -40.178  1.00 22.49           C  
ATOM   3661  NE  ARG B 455     -70.194   5.711 -41.106  1.00 22.49           N  
ATOM   3662  NH1 ARG B 455     -71.433   7.544 -40.440  1.00 22.49           N  
ATOM   3663  NH2 ARG B 455     -72.222   6.159 -42.087  1.00 22.49           N  
ATOM   3664  CZ  ARG B 455     -71.280   6.472 -41.209  1.00 22.49           C  
ATOM   3665  N   GLU B 456     -64.578   6.407 -39.083  1.00 23.41           N  
ATOM   3666  CA  GLU B 456     -64.205   7.724 -39.592  1.00 23.41           C  
ATOM   3667  C   GLU B 456     -63.006   8.288 -38.836  1.00 23.41           C  
ATOM   3668  CB  GLU B 456     -65.388   8.691 -39.499  1.00 23.41           C  
ATOM   3669  O   GLU B 456     -62.722   7.870 -37.711  1.00 23.41           O  
ATOM   3670  CG  GLU B 456     -65.524   9.614 -40.701  1.00 23.41           C  
ATOM   3671  CD  GLU B 456     -66.964   9.806 -41.151  1.00 23.41           C  
ATOM   3672  OE1 GLU B 456     -67.193  10.477 -42.183  1.00 23.41           O  
ATOM   3673  OE2 GLU B 456     -67.870   9.281 -40.466  1.00 23.41           O  
ATOM   3674  N   GLU B 457     -62.684   9.485 -39.117  1.00 24.02           N  
ATOM   3675  CA  GLU B 457     -61.606  10.464 -39.216  1.00 24.02           C  
ATOM   3676  C   GLU B 457     -61.156  10.931 -37.835  1.00 24.02           C  
ATOM   3677  CB  GLU B 457     -62.046  11.664 -40.059  1.00 24.02           C  
ATOM   3678  O   GLU B 457     -59.958  11.071 -37.581  1.00 24.02           O  
ATOM   3679  CG  GLU B 457     -61.486  11.658 -41.475  1.00 24.02           C  
ATOM   3680  CD  GLU B 457     -61.900  12.874 -42.288  1.00 24.02           C  
ATOM   3681  OE1 GLU B 457     -61.448  13.011 -43.447  1.00 24.02           O  
ATOM   3682  OE2 GLU B 457     -62.683  13.696 -41.762  1.00 24.02           O  
ATOM   3683  N   SER B 458     -62.106  11.576 -37.079  1.00 16.45           N  
ATOM   3684  CA  SER B 458     -61.931  13.025 -37.047  1.00 16.45           C  
ATOM   3685  C   SER B 458     -61.008  13.445 -35.907  1.00 16.45           C  
ATOM   3686  CB  SER B 458     -63.282  13.725 -36.904  1.00 16.45           C  
ATOM   3687  O   SER B 458     -60.179  14.342 -36.072  1.00 16.45           O  
ATOM   3688  OG  SER B 458     -63.370  14.834 -37.783  1.00 16.45           O  
ATOM   3689  N   LEU B 459     -61.289  13.048 -34.572  1.00 16.35           N  
ATOM   3690  CA  LEU B 459     -61.673  14.210 -33.777  1.00 16.35           C  
ATOM   3691  C   LEU B 459     -60.441  14.940 -33.252  1.00 16.35           C  
ATOM   3692  CB  LEU B 459     -62.567  13.788 -32.609  1.00 16.35           C  
ATOM   3693  O   LEU B 459     -59.350  14.368 -33.202  1.00 16.35           O  
ATOM   3694  CG  LEU B 459     -64.063  13.672 -32.907  1.00 16.35           C  
ATOM   3695  CD1 LEU B 459     -64.723  12.701 -31.935  1.00 16.35           C  
ATOM   3696  CD2 LEU B 459     -64.730  15.041 -32.839  1.00 16.35           C  
ATOM   3697  N   MET B 460     -60.750  15.817 -32.260  1.00 16.65           N  
ATOM   3698  CA  MET B 460     -60.665  17.240 -31.947  1.00 16.65           C  
ATOM   3699  C   MET B 460     -59.417  17.543 -31.124  1.00 16.65           C  
ATOM   3700  CB  MET B 460     -61.913  17.701 -31.191  1.00 16.65           C  
ATOM   3701  O   MET B 460     -58.633  18.425 -31.479  1.00 16.65           O  
ATOM   3702  CG  MET B 460     -62.932  18.412 -32.067  1.00 16.65           C  
ATOM   3703  SD  MET B 460     -63.843  19.723 -31.163  1.00 16.65           S  
ATOM   3704  CE  MET B 460     -65.536  19.376 -31.716  1.00 16.65           C  
ATOM   3705  N   MET B 461     -59.541  17.606 -29.816  1.00 16.03           N  
ATOM   3706  CA  MET B 461     -59.474  18.960 -29.272  1.00 16.03           C  
ATOM   3707  C   MET B 461     -58.095  19.243 -28.685  1.00 16.03           C  
ATOM   3708  CB  MET B 461     -60.549  19.164 -28.203  1.00 16.03           C  
ATOM   3709  O   MET B 461     -57.514  20.300 -28.937  1.00 16.03           O  
ATOM   3710  CG  MET B 461     -61.249  20.511 -28.288  1.00 16.03           C  
ATOM   3711  SD  MET B 461     -62.932  20.476 -27.557  1.00 16.03           S  
ATOM   3712  CE  MET B 461     -63.255  22.255 -27.412  1.00 16.03           C  
ATOM   3713  N   ASN B 462     -57.822  18.756 -27.505  1.00 17.63           N  
ATOM   3714  CA  ASN B 462     -57.906  19.488 -26.246  1.00 17.63           C  
ATOM   3715  C   ASN B 462     -56.533  19.972 -25.786  1.00 17.63           C  
ATOM   3716  CB  ASN B 462     -58.554  18.623 -25.163  1.00 17.63           C  
ATOM   3717  O   ASN B 462     -55.507  19.468 -26.246  1.00 17.63           O  
ATOM   3718  CG  ASN B 462     -60.045  18.866 -25.037  1.00 17.63           C  
ATOM   3719  ND2 ASN B 462     -60.719  18.027 -24.258  1.00 17.63           N  
ATOM   3720  OD1 ASN B 462     -60.588  19.798 -25.635  1.00 17.63           O  
ATOM   3721  N   ARG B 463     -56.151  20.023 -24.398  1.00 18.58           N  
ATOM   3722  CA  ARG B 463     -56.261  20.959 -23.284  1.00 18.58           C  
ATOM   3723  C   ARG B 463     -54.892  21.262 -22.686  1.00 18.58           C  
ATOM   3724  CB  ARG B 463     -57.194  20.405 -22.205  1.00 18.58           C  
ATOM   3725  O   ARG B 463     -53.965  20.457 -22.804  1.00 18.58           O  
ATOM   3726  CG  ARG B 463     -58.543  21.101 -22.140  1.00 18.58           C  
ATOM   3727  CD  ARG B 463     -59.411  20.547 -21.019  1.00 18.58           C  
ATOM   3728  NE  ARG B 463     -60.706  21.219 -20.956  1.00 18.58           N  
ATOM   3729  NH1 ARG B 463     -61.447  20.064 -19.097  1.00 18.58           N  
ATOM   3730  NH2 ARG B 463     -62.786  21.644 -20.081  1.00 18.58           N  
ATOM   3731  CZ  ARG B 463     -61.643  20.974 -20.045  1.00 18.58           C  
ATOM   3732  N   LEU B 464     -54.863  22.093 -21.457  1.00 19.10           N  
ATOM   3733  CA  LEU B 464     -54.296  23.321 -20.911  1.00 19.10           C  
ATOM   3734  C   LEU B 464     -52.976  23.041 -20.200  1.00 19.10           C  
ATOM   3735  CB  LEU B 464     -55.281  23.982 -19.942  1.00 19.10           C  
ATOM   3736  O   LEU B 464     -52.741  21.924 -19.736  1.00 19.10           O  
ATOM   3737  CG  LEU B 464     -56.145  25.106 -20.515  1.00 19.10           C  
ATOM   3738  CD1 LEU B 464     -57.589  24.955 -20.049  1.00 19.10           C  
ATOM   3739  CD2 LEU B 464     -55.587  26.467 -20.114  1.00 19.10           C  
ATOM   3740  N   ALA B 465     -52.330  24.177 -19.799  1.00 16.30           N  
ATOM   3741  CA  ALA B 465     -51.171  25.036 -19.568  1.00 16.30           C  
ATOM   3742  C   ALA B 465     -50.729  24.979 -18.109  1.00 16.30           C  
ATOM   3743  CB  ALA B 465     -51.485  26.474 -19.970  1.00 16.30           C  
ATOM   3744  O   ALA B 465     -49.753  25.628 -17.724  1.00 16.30           O  
ATOM   3745  N   ASN B 466     -51.275  24.228 -17.218  1.00 17.67           N  
ATOM   3746  CA  ASN B 466     -51.162  25.153 -16.095  1.00 17.67           C  
ATOM   3747  C   ASN B 466     -49.705  25.392 -15.709  1.00 17.67           C  
ATOM   3748  CB  ASN B 466     -51.953  24.636 -14.892  1.00 17.67           C  
ATOM   3749  O   ASN B 466     -48.979  24.446 -15.397  1.00 17.67           O  
ATOM   3750  CG  ASN B 466     -53.221  25.428 -14.641  1.00 17.67           C  
ATOM   3751  ND2 ASN B 466     -53.992  25.013 -13.643  1.00 17.67           N  
ATOM   3752  OD1 ASN B 466     -53.505  26.405 -15.340  1.00 17.67           O  
ATOM   3753  N   VAL B 467     -49.214  26.740 -15.714  1.00 16.48           N  
ATOM   3754  CA  VAL B 467     -48.010  27.544 -15.532  1.00 16.48           C  
ATOM   3755  C   VAL B 467     -47.594  27.528 -14.063  1.00 16.48           C  
ATOM   3756  CB  VAL B 467     -48.222  28.999 -16.009  1.00 16.48           C  
ATOM   3757  O   VAL B 467     -46.541  28.060 -13.703  1.00 16.48           O  
ATOM   3758  CG1 VAL B 467     -46.951  29.823 -15.810  1.00 16.48           C  
ATOM   3759  CG2 VAL B 467     -48.652  29.021 -17.475  1.00 16.48           C  
ATOM   3760  N   ARG B 468     -48.273  26.952 -13.161  1.00 19.60           N  
ATOM   3761  CA  ARG B 468     -48.404  28.008 -12.163  1.00 19.60           C  
ATOM   3762  C   ARG B 468     -47.043  28.398 -11.596  1.00 19.60           C  
ATOM   3763  CB  ARG B 468     -49.336  27.567 -11.032  1.00 19.60           C  
ATOM   3764  O   ARG B 468     -46.068  27.658 -11.745  1.00 19.60           O  
ATOM   3765  CG  ARG B 468     -50.792  27.948 -11.250  1.00 19.60           C  
ATOM   3766  CD  ARG B 468     -51.651  27.607 -10.040  1.00 19.60           C  
ATOM   3767  NE  ARG B 468     -53.009  28.125 -10.181  1.00 19.60           N  
ATOM   3768  NH1 ARG B 468     -53.806  27.139  -8.250  1.00 19.60           N  
ATOM   3769  NH2 ARG B 468     -55.199  28.411  -9.552  1.00 19.60           N  
ATOM   3770  CZ  ARG B 468     -54.002  27.890  -9.327  1.00 19.60           C  
ATOM   3771  N   LYS B 469     -46.922  28.479 -10.301  1.00 18.71           N  
ATOM   3772  CA  LYS B 469     -46.734  29.617  -9.406  1.00 18.71           C  
ATOM   3773  C   LYS B 469     -45.277  29.736  -8.969  1.00 18.71           C  
ATOM   3774  CB  LYS B 469     -47.640  29.492  -8.181  1.00 18.71           C  
ATOM   3775  O   LYS B 469     -44.653  28.743  -8.590  1.00 18.71           O  
ATOM   3776  CG  LYS B 469     -48.933  30.289  -8.284  1.00 18.71           C  
ATOM   3777  CD  LYS B 469     -49.749  30.199  -7.001  1.00 18.71           C  
ATOM   3778  CE  LYS B 469     -51.053  30.976  -7.111  1.00 18.71           C  
ATOM   3779  NZ  LYS B 469     -51.988  30.650  -5.993  1.00 18.71           N  
ATOM   3780  N   CYS B 470     -44.622  31.040  -9.069  1.00 15.24           N  
ATOM   3781  CA  CYS B 470     -43.488  31.866  -8.669  1.00 15.24           C  
ATOM   3782  C   CYS B 470     -43.314  31.858  -7.155  1.00 15.24           C  
ATOM   3783  CB  CYS B 470     -43.670  33.301  -9.162  1.00 15.24           C  
ATOM   3784  O   CYS B 470     -42.463  32.571  -6.619  1.00 15.24           O  
ATOM   3785  SG  CYS B 470     -43.332  33.513 -10.924  1.00 15.24           S  
ATOM   3786  N   THR B 471     -44.153  31.807  -6.252  1.00 16.70           N  
ATOM   3787  CA  THR B 471     -43.816  32.893  -5.338  1.00 16.70           C  
ATOM   3788  C   THR B 471     -42.378  32.760  -4.846  1.00 16.70           C  
ATOM   3789  CB  THR B 471     -44.774  32.926  -4.133  1.00 16.70           C  
ATOM   3790  O   THR B 471     -41.613  33.726  -4.881  1.00 16.70           O  
ATOM   3791  CG2 THR B 471     -46.192  33.281  -4.566  1.00 16.70           C  
ATOM   3792  OG1 THR B 471     -44.786  31.638  -3.505  1.00 16.70           O  
ATOM   3793  N   ASP B 472     -42.193  32.561  -3.576  1.00 18.74           N  
ATOM   3794  CA  ASP B 472     -41.548  33.509  -2.673  1.00 18.74           C  
ATOM   3795  C   ASP B 472     -40.034  33.308  -2.656  1.00 18.74           C  
ATOM   3796  CB  ASP B 472     -42.113  33.372  -1.258  1.00 18.74           C  
ATOM   3797  O   ASP B 472     -39.273  34.269  -2.786  1.00 18.74           O  
ATOM   3798  CG  ASP B 472     -43.225  34.364  -0.965  1.00 18.74           C  
ATOM   3799  OD1 ASP B 472     -43.281  35.428  -1.617  1.00 18.74           O  
ATOM   3800  OD2 ASP B 472     -44.051  34.079  -0.071  1.00 18.74           O  
ATOM   3801  N   ARG B 473     -39.328  32.909  -1.543  1.00 18.07           N  
ATOM   3802  CA  ARG B 473     -38.708  33.884  -0.653  1.00 18.07           C  
ATOM   3803  C   ARG B 473     -37.209  33.988  -0.912  1.00 18.07           C  
ATOM   3804  CB  ARG B 473     -38.962  33.515   0.810  1.00 18.07           C  
ATOM   3805  O   ARG B 473     -36.675  35.088  -1.073  1.00 18.07           O  
ATOM   3806  CG  ARG B 473     -40.212  34.150   1.398  1.00 18.07           C  
ATOM   3807  CD  ARG B 473     -40.342  33.868   2.888  1.00 18.07           C  
ATOM   3808  NE  ARG B 473     -41.490  34.557   3.470  1.00 18.07           N  
ATOM   3809  NH1 ARG B 473     -41.498  33.328   5.426  1.00 18.07           N  
ATOM   3810  NH2 ARG B 473     -43.059  34.974   5.094  1.00 18.07           N  
ATOM   3811  CZ  ARG B 473     -42.013  34.285   4.662  1.00 18.07           C  
ATOM   3812  N   GLN B 474     -36.191  33.614  -0.169  1.00 18.55           N  
ATOM   3813  CA  GLN B 474     -35.786  34.593   0.834  1.00 18.55           C  
ATOM   3814  C   GLN B 474     -34.343  35.040   0.615  1.00 18.55           C  
ATOM   3815  CB  GLN B 474     -35.950  34.020   2.242  1.00 18.55           C  
ATOM   3816  O   GLN B 474     -34.037  36.231   0.698  1.00 18.55           O  
ATOM   3817  CG  GLN B 474     -37.321  34.273   2.853  1.00 18.55           C  
ATOM   3818  CD  GLN B 474     -37.400  33.859   4.311  1.00 18.55           C  
ATOM   3819  NE2 GLN B 474     -38.595  33.940   4.886  1.00 18.55           N  
ATOM   3820  OE1 GLN B 474     -36.396  33.467   4.914  1.00 18.55           O  
ATOM   3821  N   ASN B 475     -33.166  34.107   0.487  1.00 18.81           N  
ATOM   3822  CA  ASN B 475     -32.256  34.038   1.626  1.00 18.81           C  
ATOM   3823  C   ASN B 475     -31.061  34.969   1.445  1.00 18.81           C  
ATOM   3824  CB  ASN B 475     -31.780  32.600   1.846  1.00 18.81           C  
ATOM   3825  O   ASN B 475     -30.685  35.292   0.317  1.00 18.81           O  
ATOM   3826  CG  ASN B 475     -32.708  31.810   2.749  1.00 18.81           C  
ATOM   3827  ND2 ASN B 475     -32.603  30.488   2.694  1.00 18.81           N  
ATOM   3828  OD1 ASN B 475     -33.512  32.384   3.488  1.00 18.81           O  
ATOM   3829  N   SER B 476     -30.162  34.962   2.387  1.00 20.53           N  
ATOM   3830  CA  SER B 476     -29.516  35.163   3.680  1.00 20.53           C  
ATOM   3831  C   SER B 476     -28.016  34.897   3.596  1.00 20.53           C  
ATOM   3832  CB  SER B 476     -30.144  34.257   4.739  1.00 20.53           C  
ATOM   3833  O   SER B 476     -27.578  34.011   2.858  1.00 20.53           O  
ATOM   3834  OG  SER B 476     -31.334  34.832   5.251  1.00 20.53           O  
ATOM   3835  N   PRO B 477     -27.389  35.814   4.116  1.00 20.38           N  
ATOM   3836  CA  PRO B 477     -25.976  36.085   4.393  1.00 20.38           C  
ATOM   3837  C   PRO B 477     -25.230  34.856   4.908  1.00 20.38           C  
ATOM   3838  CB  PRO B 477     -26.030  37.179   5.463  1.00 20.38           C  
ATOM   3839  O   PRO B 477     -25.855  33.852   5.261  1.00 20.38           O  
ATOM   3840  CG  PRO B 477     -27.452  37.193   5.923  1.00 20.38           C  
ATOM   3841  CD  PRO B 477     -28.179  36.058   5.261  1.00 20.38           C  
ATOM   3842  N   VAL B 478     -24.833  35.317   6.167  1.00 16.35           N  
ATOM   3843  CA  VAL B 478     -24.911  34.692   7.484  1.00 16.35           C  
ATOM   3844  C   VAL B 478     -26.369  34.604   7.928  1.00 16.35           C  
ATOM   3845  CB  VAL B 478     -24.081  35.467   8.530  1.00 16.35           C  
ATOM   3846  O   VAL B 478     -26.830  33.545   8.362  1.00 16.35           O  
ATOM   3847  CG1 VAL B 478     -24.196  34.811   9.905  1.00 16.35           C  
ATOM   3848  CG2 VAL B 478     -22.619  35.551   8.095  1.00 16.35           C  
ATOM   3849  N   THR B 479     -27.269  35.430   8.576  1.00 19.33           N  
ATOM   3850  CA  THR B 479     -26.745  35.842   9.874  1.00 19.33           C  
ATOM   3851  C   THR B 479     -26.381  34.626  10.721  1.00 19.33           C  
ATOM   3852  CB  THR B 479     -27.760  36.715  10.634  1.00 19.33           C  
ATOM   3853  O   THR B 479     -26.851  33.517  10.459  1.00 19.33           O  
ATOM   3854  CG2 THR B 479     -27.927  38.075   9.964  1.00 19.33           C  
ATOM   3855  OG1 THR B 479     -29.029  36.050  10.662  1.00 19.33           O  
ATOM   3856  N   SER B 480     -25.976  34.951  11.819  1.00 18.80           N  
ATOM   3857  CA  SER B 480     -25.582  34.371  13.099  1.00 18.80           C  
ATOM   3858  C   SER B 480     -26.765  33.702  13.790  1.00 18.80           C  
ATOM   3859  CB  SER B 480     -24.987  35.443  14.013  1.00 18.80           C  
ATOM   3860  O   SER B 480     -26.725  32.504  14.080  1.00 18.80           O  
ATOM   3861  OG  SER B 480     -23.860  36.052  13.407  1.00 18.80           O  
ATOM   3862  N   PRO B 481     -27.220  34.353  14.919  1.00 15.81           N  
ATOM   3863  CA  PRO B 481     -27.557  33.902  16.271  1.00 15.81           C  
ATOM   3864  C   PRO B 481     -29.063  33.808  16.504  1.00 15.81           C  
ATOM   3865  CB  PRO B 481     -26.932  34.975  17.167  1.00 15.81           C  
ATOM   3866  O   PRO B 481     -29.501  33.329  17.554  1.00 15.81           O  
ATOM   3867  CG  PRO B 481     -26.659  36.125  16.252  1.00 15.81           C  
ATOM   3868  CD  PRO B 481     -27.054  35.729  14.858  1.00 15.81           C  
ATOM   3869  N   GLY B 482     -30.144  34.434  15.985  1.00 15.53           N  
ATOM   3870  CA  GLY B 482     -30.523  35.011  17.265  1.00 15.53           C  
ATOM   3871  C   GLY B 482     -30.494  34.009  18.404  1.00 15.53           C  
ATOM   3872  O   GLY B 482     -29.537  33.971  19.180  1.00 15.53           O  
ATOM   3873  N   SER B 483     -31.514  33.769  18.833  1.00 17.65           N  
ATOM   3874  CA  SER B 483     -32.215  33.896  20.106  1.00 17.65           C  
ATOM   3875  C   SER B 483     -32.061  32.635  20.950  1.00 17.65           C  
ATOM   3876  CB  SER B 483     -33.698  34.187  19.875  1.00 17.65           C  
ATOM   3877  O   SER B 483     -31.505  31.636  20.488  1.00 17.65           O  
ATOM   3878  OG  SER B 483     -33.944  34.498  18.514  1.00 17.65           O  
ATOM   3879  N   SER B 484     -33.272  31.693  21.293  1.00 17.65           N  
ATOM   3880  CA  SER B 484     -34.252  31.882  22.357  1.00 17.65           C  
ATOM   3881  C   SER B 484     -34.143  30.785  23.411  1.00 17.65           C  
ATOM   3882  CB  SER B 484     -35.669  31.909  21.783  1.00 17.65           C  
ATOM   3883  O   SER B 484     -33.739  29.661  23.105  1.00 17.65           O  
ATOM   3884  OG  SER B 484     -35.877  33.079  21.011  1.00 17.65           O  
ATOM   3885  N   PRO B 485     -34.477  31.171  24.597  1.00 19.29           N  
ATOM   3886  CA  PRO B 485     -34.600  30.383  25.825  1.00 19.29           C  
ATOM   3887  C   PRO B 485     -35.547  29.195  25.671  1.00 19.29           C  
ATOM   3888  CB  PRO B 485     -35.149  31.391  26.837  1.00 19.29           C  
ATOM   3889  O   PRO B 485     -35.194  28.069  26.032  1.00 19.29           O  
ATOM   3890  CG  PRO B 485     -35.605  32.552  26.012  1.00 19.29           C  
ATOM   3891  CD  PRO B 485     -35.373  32.228  24.565  1.00 19.29           C  
ATOM   3892  N   LEU B 486     -37.069  29.447  25.888  1.00 15.44           N  
ATOM   3893  CA  LEU B 486     -37.913  28.997  26.989  1.00 15.44           C  
ATOM   3894  C   LEU B 486     -38.934  27.972  26.506  1.00 15.44           C  
ATOM   3895  CB  LEU B 486     -38.632  30.185  27.634  1.00 15.44           C  
ATOM   3896  O   LEU B 486     -39.918  27.696  27.197  1.00 15.44           O  
ATOM   3897  CG  LEU B 486     -38.590  30.254  29.162  1.00 15.44           C  
ATOM   3898  CD1 LEU B 486     -37.677  31.387  29.616  1.00 15.44           C  
ATOM   3899  CD2 LEU B 486     -39.994  30.432  29.728  1.00 15.44           C  
ATOM   3900  N   ALA B 487     -38.624  26.950  25.629  1.00 18.75           N  
ATOM   3901  CA  ALA B 487     -39.915  26.386  25.244  1.00 18.75           C  
ATOM   3902  C   ALA B 487     -40.617  25.755  26.443  1.00 18.75           C  
ATOM   3903  CB  ALA B 487     -39.734  25.354  24.133  1.00 18.75           C  
ATOM   3904  O   ALA B 487     -39.993  25.039  27.229  1.00 18.75           O  
ATOM   3905  N   GLN B 488     -42.090  25.626  26.372  1.00 17.08           N  
ATOM   3906  CA  GLN B 488     -43.396  25.451  26.999  1.00 17.08           C  
ATOM   3907  C   GLN B 488     -43.757  23.973  27.115  1.00 17.08           C  
ATOM   3908  CB  GLN B 488     -44.475  26.195  26.211  1.00 17.08           C  
ATOM   3909  O   GLN B 488     -43.271  23.147  26.339  1.00 17.08           O  
ATOM   3910  CG  GLN B 488     -44.826  27.561  26.786  1.00 17.08           C  
ATOM   3911  CD  GLN B 488     -45.847  28.306  25.948  1.00 17.08           C  
ATOM   3912  NE2 GLN B 488     -45.925  29.619  26.137  1.00 17.08           N  
ATOM   3913  OE1 GLN B 488     -46.561  27.707  25.137  1.00 17.08           O  
ATOM   3914  N   ARG B 489     -44.945  23.717  27.154  1.00 14.93           N  
ATOM   3915  CA  ARG B 489     -45.825  22.921  28.003  1.00 14.93           C  
ATOM   3916  C   ARG B 489     -46.421  21.750  27.228  1.00 14.93           C  
ATOM   3917  CB  ARG B 489     -46.943  23.789  28.583  1.00 14.93           C  
ATOM   3918  O   ARG B 489     -47.043  21.944  26.182  1.00 14.93           O  
ATOM   3919  CG  ARG B 489     -46.962  23.835  30.103  1.00 14.93           C  
ATOM   3920  CD  ARG B 489     -48.007  24.810  30.625  1.00 14.93           C  
ATOM   3921  NE  ARG B 489     -48.567  24.370  31.899  1.00 14.93           N  
ATOM   3922  NH1 ARG B 489     -50.011  26.159  32.120  1.00 14.93           N  
ATOM   3923  NH2 ARG B 489     -49.944  24.529  33.731  1.00 14.93           N  
ATOM   3924  CZ  ARG B 489     -49.506  25.020  32.580  1.00 14.93           C  
ATOM   3925  N   ARG B 490     -45.677  20.619  27.616  1.00 16.93           N  
ATOM   3926  CA  ARG B 490     -46.480  19.506  28.112  1.00 16.93           C  
ATOM   3927  C   ARG B 490     -47.378  19.949  29.262  1.00 16.93           C  
ATOM   3928  CB  ARG B 490     -45.581  18.353  28.563  1.00 16.93           C  
ATOM   3929  O   ARG B 490     -47.024  20.855  30.020  1.00 16.93           O  
ATOM   3930  CG  ARG B 490     -45.722  17.096  27.720  1.00 16.93           C  
ATOM   3931  CD  ARG B 490     -44.782  15.994  28.189  1.00 16.93           C  
ATOM   3932  NE  ARG B 490     -45.021  14.742  27.476  1.00 16.93           N  
ATOM   3933  NH1 ARG B 490     -43.146  13.674  28.300  1.00 16.93           N  
ATOM   3934  NH2 ARG B 490     -44.550  12.582  26.854  1.00 16.93           N  
ATOM   3935  CZ  ARG B 490     -44.239  13.669  27.545  1.00 16.93           C  
ATOM   3936  N   LYS B 491     -48.084  18.957  30.331  1.00 16.78           N  
ATOM   3937  CA  LYS B 491     -48.977  17.828  30.576  1.00 16.78           C  
ATOM   3938  C   LYS B 491     -50.404  18.301  30.834  1.00 16.78           C  
ATOM   3939  CB  LYS B 491     -48.479  16.996  31.759  1.00 16.78           C  
ATOM   3940  O   LYS B 491     -51.365  17.646  30.425  1.00 16.78           O  
ATOM   3941  CG  LYS B 491     -47.522  15.879  31.370  1.00 16.78           C  
ATOM   3942  CD  LYS B 491     -47.135  15.030  32.575  1.00 16.78           C  
ATOM   3943  CE  LYS B 491     -46.144  13.938  32.196  1.00 16.78           C  
ATOM   3944  NZ  LYS B 491     -45.584  13.256  33.400  1.00 16.78           N  
ATOM   3945  N   PRO B 492     -51.236  18.873  31.503  1.00 17.99           N  
ATOM   3946  CA  PRO B 492     -52.012  17.673  31.820  1.00 17.99           C  
ATOM   3947  C   PRO B 492     -52.728  17.094  30.602  1.00 17.99           C  
ATOM   3948  CB  PRO B 492     -53.020  18.170  32.860  1.00 17.99           C  
ATOM   3949  O   PRO B 492     -52.968  15.885  30.539  1.00 17.99           O  
ATOM   3950  CG  PRO B 492     -53.033  19.655  32.700  1.00 17.99           C  
ATOM   3951  CD  PRO B 492     -51.969  20.038  31.712  1.00 17.99           C  
ATOM   3952  N   GLN B 493     -53.628  17.731  29.501  1.00 19.89           N  
ATOM   3953  CA  GLN B 493     -54.950  17.156  29.727  1.00 19.89           C  
ATOM   3954  C   GLN B 493     -55.132  15.866  28.933  1.00 19.89           C  
ATOM   3955  CB  GLN B 493     -56.042  18.160  29.355  1.00 19.89           C  
ATOM   3956  O   GLN B 493     -55.418  15.904  27.734  1.00 19.89           O  
ATOM   3957  CG  GLN B 493     -56.671  18.857  30.555  1.00 19.89           C  
ATOM   3958  CD  GLN B 493     -57.607  19.982  30.155  1.00 19.89           C  
ATOM   3959  NE2 GLN B 493     -58.211  20.631  31.146  1.00 19.89           N  
ATOM   3960  OE1 GLN B 493     -57.785  20.267  28.967  1.00 19.89           O  
ATOM   3961  N   PRO B 494     -54.253  14.803  28.685  1.00 23.42           N  
ATOM   3962  CA  PRO B 494     -55.182  13.671  28.680  1.00 23.42           C  
ATOM   3963  C   PRO B 494     -56.291  13.813  29.720  1.00 23.42           C  
ATOM   3964  CB  PRO B 494     -54.282  12.475  29.001  1.00 23.42           C  
ATOM   3965  O   PRO B 494     -56.147  14.572  30.681  1.00 23.42           O  
ATOM   3966  CG  PRO B 494     -53.001  13.079  29.480  1.00 23.42           C  
ATOM   3967  CD  PRO B 494     -53.085  14.569  29.316  1.00 23.42           C  
ATOM   3968  N   ASP B 495     -57.225  13.017  29.476  1.00 20.52           N  
ATOM   3969  CA  ASP B 495     -57.848  12.379  30.632  1.00 20.52           C  
ATOM   3970  C   ASP B 495     -56.869  11.443  31.336  1.00 20.52           C  
ATOM   3971  CB  ASP B 495     -59.101  11.609  30.209  1.00 20.52           C  
ATOM   3972  O   ASP B 495     -57.007  10.220  31.259  1.00 20.52           O  
ATOM   3973  CG  ASP B 495     -60.386  12.250  30.704  1.00 20.52           C  
ATOM   3974  OD1 ASP B 495     -60.334  13.075  31.641  1.00 20.52           O  
ATOM   3975  OD2 ASP B 495     -61.460  11.925  30.153  1.00 20.52           O  
ATOM   3976  N   PRO B 496     -55.676  11.229  31.424  1.00 23.76           N  
ATOM   3977  CA  PRO B 496     -55.754   9.984  32.191  1.00 23.76           C  
ATOM   3978  C   PRO B 496     -56.871  10.001  33.231  1.00 23.76           C  
ATOM   3979  CB  PRO B 496     -54.381   9.898  32.864  1.00 23.76           C  
ATOM   3980  O   PRO B 496     -57.394  11.067  33.564  1.00 23.76           O  
ATOM   3981  CG  PRO B 496     -53.757  11.236  32.629  1.00 23.76           C  
ATOM   3982  CD  PRO B 496     -54.720  12.082  31.847  1.00 23.76           C  
ATOM   3983  N   LEU B 497     -56.577   9.725  34.210  1.00 20.23           N  
ATOM   3984  CA  LEU B 497     -56.615   9.406  35.633  1.00 20.23           C  
ATOM   3985  C   LEU B 497     -56.329  10.645  36.476  1.00 20.23           C  
ATOM   3986  CB  LEU B 497     -55.603   8.306  35.963  1.00 20.23           C  
ATOM   3987  O   LEU B 497     -57.022  10.904  37.462  1.00 20.23           O  
ATOM   3988  CG  LEU B 497     -56.015   6.877  35.605  1.00 20.23           C  
ATOM   3989  CD1 LEU B 497     -54.786   5.980  35.506  1.00 20.23           C  
ATOM   3990  CD2 LEU B 497     -57.001   6.330  36.632  1.00 20.23           C  
ATOM   3991  N   GLN B 498     -55.168  11.182  36.452  1.00 22.02           N  
ATOM   3992  CA  GLN B 498     -54.794  11.114  37.861  1.00 22.02           C  
ATOM   3993  C   GLN B 498     -55.572  12.136  38.685  1.00 22.02           C  
ATOM   3994  CB  GLN B 498     -53.291  11.338  38.029  1.00 22.02           C  
ATOM   3995  O   GLN B 498     -56.063  13.131  38.148  1.00 22.02           O  
ATOM   3996  CG  GLN B 498     -52.486  10.051  38.139  1.00 22.02           C  
ATOM   3997  CD  GLN B 498     -50.989  10.297  38.195  1.00 22.02           C  
ATOM   3998  NE2 GLN B 498     -50.210   9.222  38.147  1.00 22.02           N  
ATOM   3999  OE1 GLN B 498     -50.538  11.444  38.278  1.00 22.02           O  
ATOM   4000  N   ILE B 499     -55.537  12.053  39.735  1.00 17.30           N  
ATOM   4001  CA  ILE B 499     -55.861  12.651  41.026  1.00 17.30           C  
ATOM   4002  C   ILE B 499     -55.139  13.989  41.170  1.00 17.30           C  
ATOM   4003  CB  ILE B 499     -55.488  11.712  42.194  1.00 17.30           C  
ATOM   4004  O   ILE B 499     -55.723  14.969  41.638  1.00 17.30           O  
ATOM   4005  CG1 ILE B 499     -56.192  10.359  42.037  1.00 17.30           C  
ATOM   4006  CG2 ILE B 499     -55.836  12.357  43.538  1.00 17.30           C  
ATOM   4007  CD1 ILE B 499     -55.741   9.306  43.040  1.00 17.30           C  
ATOM   4008  N   PRO B 500     -54.072  14.687  40.851  1.00 21.09           N  
ATOM   4009  CA  PRO B 500     -53.859  15.264  42.180  1.00 21.09           C  
ATOM   4010  C   PRO B 500     -54.671  16.537  42.408  1.00 21.09           C  
ATOM   4011  CB  PRO B 500     -52.358  15.564  42.198  1.00 21.09           C  
ATOM   4012  O   PRO B 500     -55.213  17.107  41.458  1.00 21.09           O  
ATOM   4013  CG  PRO B 500     -51.950  15.557  40.760  1.00 21.09           C  
ATOM   4014  CD  PRO B 500     -53.119  15.101  39.935  1.00 21.09           C  
ATOM   4015  N   HIS B 501     -54.381  17.011  43.265  1.00 16.44           N  
ATOM   4016  CA  HIS B 501     -54.456  18.023  44.312  1.00 16.44           C  
ATOM   4017  C   HIS B 501     -53.856  19.345  43.845  1.00 16.44           C  
ATOM   4018  CB  HIS B 501     -53.743  17.540  45.576  1.00 16.44           C  
ATOM   4019  O   HIS B 501     -54.490  20.396  43.962  1.00 16.44           O  
ATOM   4020  CG  HIS B 501     -54.601  16.696  46.464  1.00 16.44           C  
ATOM   4021  CD2 HIS B 501     -54.652  15.354  46.636  1.00 16.44           C  
ATOM   4022  ND1 HIS B 501     -55.552  17.230  47.306  1.00 16.44           N  
ATOM   4023  CE1 HIS B 501     -56.151  16.250  47.961  1.00 16.44           C  
ATOM   4024  NE2 HIS B 501     -55.624  15.101  47.573  1.00 16.44           N  
ATOM   4025  N   LEU B 502     -52.534  19.891  43.734  1.00 16.13           N  
ATOM   4026  CA  LEU B 502     -52.348  21.071  44.572  1.00 16.13           C  
ATOM   4027  C   LEU B 502     -52.205  22.326  43.718  1.00 16.13           C  
ATOM   4028  CB  LEU B 502     -51.117  20.904  45.467  1.00 16.13           C  
ATOM   4029  O   LEU B 502     -52.877  23.330  43.965  1.00 16.13           O  
ATOM   4030  CG  LEU B 502     -51.383  20.492  46.915  1.00 16.13           C  
ATOM   4031  CD1 LEU B 502     -50.437  19.370  47.329  1.00 16.13           C  
ATOM   4032  CD2 LEU B 502     -51.240  21.690  47.848  1.00 16.13           C  
ATOM   4033  N   SER B 503     -50.807  22.951  43.047  1.00 14.15           N  
ATOM   4034  CA  SER B 503     -49.837  23.705  43.835  1.00 14.15           C  
ATOM   4035  C   SER B 503     -49.593  25.086  43.237  1.00 14.15           C  
ATOM   4036  CB  SER B 503     -48.516  22.941  43.932  1.00 14.15           C  
ATOM   4037  O   SER B 503     -49.167  25.204  42.087  1.00 14.15           O  
ATOM   4038  OG  SER B 503     -48.211  22.306  42.702  1.00 14.15           O  
ATOM   4039  N   LEU B 504     -49.978  26.437  43.582  1.00 17.45           N  
ATOM   4040  CA  LEU B 504     -49.953  27.748  42.942  1.00 17.45           C  
ATOM   4041  C   LEU B 504     -48.592  28.413  43.117  1.00 17.45           C  
ATOM   4042  CB  LEU B 504     -51.051  28.647  43.519  1.00 17.45           C  
ATOM   4043  O   LEU B 504     -48.423  29.588  42.784  1.00 17.45           O  
ATOM   4044  CG  LEU B 504     -52.342  28.748  42.705  1.00 17.45           C  
ATOM   4045  CD1 LEU B 504     -53.548  28.426  43.581  1.00 17.45           C  
ATOM   4046  CD2 LEU B 504     -52.478  30.135  42.087  1.00 17.45           C  
ATOM   4047  N   PRO B 505     -47.280  28.360  42.735  1.00 15.35           N  
ATOM   4048  CA  PRO B 505     -46.440  29.327  43.446  1.00 15.35           C  
ATOM   4049  C   PRO B 505     -46.205  30.605  42.646  1.00 15.35           C  
ATOM   4050  CB  PRO B 505     -45.129  28.566  43.658  1.00 15.35           C  
ATOM   4051  O   PRO B 505     -46.468  30.641  41.441  1.00 15.35           O  
ATOM   4052  CG  PRO B 505     -45.187  27.427  42.691  1.00 15.35           C  
ATOM   4053  CD  PRO B 505     -46.556  27.396  42.074  1.00 15.35           C  
ATOM   4054  N   PRO B 506     -44.299  31.609  42.605  1.00 17.01           N  
ATOM   4055  CA  PRO B 506     -43.730  32.868  43.092  1.00 17.01           C  
ATOM   4056  C   PRO B 506     -42.936  33.610  42.020  1.00 17.01           C  
ATOM   4057  CB  PRO B 506     -42.818  32.423  44.237  1.00 17.01           C  
ATOM   4058  O   PRO B 506     -42.587  33.028  40.990  1.00 17.01           O  
ATOM   4059  CG  PRO B 506     -42.531  30.982  43.959  1.00 17.01           C  
ATOM   4060  CD  PRO B 506     -43.429  30.523  42.847  1.00 17.01           C  
ATOM   4061  N   VAL B 507     -41.249  34.759  42.162  1.00 16.33           N  
ATOM   4062  CA  VAL B 507     -40.975  36.192  42.198  1.00 16.33           C  
ATOM   4063  C   VAL B 507     -39.900  36.538  41.170  1.00 16.33           C  
ATOM   4064  CB  VAL B 507     -40.534  36.651  43.605  1.00 16.33           C  
ATOM   4065  O   VAL B 507     -40.043  37.501  40.413  1.00 16.33           O  
ATOM   4066  CG1 VAL B 507     -40.711  38.160  43.761  1.00 16.33           C  
ATOM   4067  CG2 VAL B 507     -41.321  35.903  44.680  1.00 16.33           C  
ATOM   4068  N   PRO B 508     -38.096  36.713  41.000  1.00 18.89           N  
ATOM   4069  CA  PRO B 508     -37.250  37.837  41.409  1.00 18.89           C  
ATOM   4070  C   PRO B 508     -36.498  38.466  40.239  1.00 18.89           C  
ATOM   4071  CB  PRO B 508     -36.276  37.201  42.405  1.00 18.89           C  
ATOM   4072  O   PRO B 508     -36.565  39.682  40.039  1.00 18.89           O  
ATOM   4073  CG  PRO B 508     -36.341  35.735  42.119  1.00 18.89           C  
ATOM   4074  CD  PRO B 508     -37.417  35.495  41.100  1.00 18.89           C  
ATOM   4075  N   PRO B 509     -34.644  38.577  39.714  1.00 19.47           N  
ATOM   4076  CA  PRO B 509     -33.603  39.540  40.080  1.00 19.47           C  
ATOM   4077  C   PRO B 509     -32.851  40.085  38.868  1.00 19.47           C  
ATOM   4078  CB  PRO B 509     -32.670  38.725  40.980  1.00 19.47           C  
ATOM   4079  O   PRO B 509     -32.757  41.302  38.691  1.00 19.47           O  
ATOM   4080  CG  PRO B 509     -32.928  37.301  40.608  1.00 19.47           C  
ATOM   4081  CD  PRO B 509     -34.089  37.259  39.656  1.00 19.47           C  
ATOM   4082  N   ARG B 510     -31.135  40.007  38.304  1.00 20.43           N  
ATOM   4083  CA  ARG B 510     -30.019  40.902  38.589  1.00 20.43           C  
ATOM   4084  C   ARG B 510     -29.472  41.522  37.308  1.00 20.43           C  
ATOM   4085  CB  ARG B 510     -28.905  40.156  39.327  1.00 20.43           C  
ATOM   4086  O   ARG B 510     -29.711  41.008  36.213  1.00 20.43           O  
ATOM   4087  CG  ARG B 510     -29.146  40.008  40.821  1.00 20.43           C  
ATOM   4088  CD  ARG B 510     -27.894  39.545  41.551  1.00 20.43           C  
ATOM   4089  NE  ARG B 510     -28.068  39.587  43.000  1.00 20.43           N  
ATOM   4090  NH1 ARG B 510     -25.900  38.956  43.487  1.00 20.43           N  
ATOM   4091  NH2 ARG B 510     -27.385  39.376  45.183  1.00 20.43           N  
ATOM   4092  CZ  ARG B 510     -27.117  39.306  43.887  1.00 20.43           C  
ATOM   4093  N   LEU B 511     -27.916  42.339  37.007  1.00 19.47           N  
ATOM   4094  CA  LEU B 511     -27.457  43.706  36.789  1.00 19.47           C  
ATOM   4095  C   LEU B 511     -26.534  43.783  35.577  1.00 19.47           C  
ATOM   4096  CB  LEU B 511     -26.733  44.234  38.030  1.00 19.47           C  
ATOM   4097  O   LEU B 511     -25.463  43.172  35.568  1.00 19.47           O  
ATOM   4098  CG  LEU B 511     -27.596  44.973  39.055  1.00 19.47           C  
ATOM   4099  CD1 LEU B 511     -27.122  44.660  40.470  1.00 19.47           C  
ATOM   4100  CD2 LEU B 511     -27.566  46.475  38.796  1.00 19.47           C  
ATOM   4101  N   ASP B 512     -26.599  44.544  34.270  1.00 19.57           N  
ATOM   4102  CA  ASP B 512     -26.066  44.089  32.989  1.00 19.57           C  
ATOM   4103  C   ASP B 512     -24.944  45.004  32.505  1.00 19.57           C  
ATOM   4104  CB  ASP B 512     -27.178  44.020  31.940  1.00 19.57           C  
ATOM   4105  O   ASP B 512     -25.185  46.164  32.162  1.00 19.57           O  
ATOM   4106  CG  ASP B 512     -27.972  42.727  32.002  1.00 19.57           C  
ATOM   4107  OD1 ASP B 512     -27.471  41.730  32.565  1.00 19.57           O  
ATOM   4108  OD2 ASP B 512     -29.108  42.705  31.481  1.00 19.57           O  
ATOM   4109  N   LEU B 513     -23.419  44.842  32.264  1.00 18.77           N  
ATOM   4110  CA  LEU B 513     -22.140  45.513  32.468  1.00 18.77           C  
ATOM   4111  C   LEU B 513     -21.569  46.009  31.144  1.00 18.77           C  
ATOM   4112  CB  LEU B 513     -21.142  44.571  33.146  1.00 18.77           C  
ATOM   4113  O   LEU B 513     -20.391  46.363  31.064  1.00 18.77           O  
ATOM   4114  CG  LEU B 513     -20.706  44.950  34.562  1.00 18.77           C  
ATOM   4115  CD1 LEU B 513     -21.369  44.032  35.584  1.00 18.77           C  
ATOM   4116  CD2 LEU B 513     -19.187  44.890  34.688  1.00 18.77           C  
ATOM   4117  N   ILE B 514     -21.552  47.162  30.419  1.00 17.65           N  
ATOM   4118  CA  ILE B 514     -21.431  46.958  28.979  1.00 17.65           C  
ATOM   4119  C   ILE B 514     -20.049  47.406  28.509  1.00 17.65           C  
ATOM   4120  CB  ILE B 514     -22.533  47.717  28.207  1.00 17.65           C  
ATOM   4121  O   ILE B 514     -19.436  48.288  29.115  1.00 17.65           O  
ATOM   4122  CG1 ILE B 514     -23.921  47.266  28.675  1.00 17.65           C  
ATOM   4123  CG2 ILE B 514     -22.371  47.514  26.697  1.00 17.65           C  
ATOM   4124  CD1 ILE B 514     -25.062  48.125  28.147  1.00 17.65           C  
ATOM   4125  N   GLN B 515     -19.580  48.015  27.020  1.00 18.63           N  
ATOM   4126  CA  GLN B 515     -18.777  47.493  25.920  1.00 18.63           C  
ATOM   4127  C   GLN B 515     -17.701  48.491  25.502  1.00 18.63           C  
ATOM   4128  CB  GLN B 515     -19.664  47.146  24.724  1.00 18.63           C  
ATOM   4129  O   GLN B 515     -18.011  49.624  25.126  1.00 18.63           O  
ATOM   4130  CG  GLN B 515     -19.698  45.660  24.394  1.00 18.63           C  
ATOM   4131  CD  GLN B 515     -20.919  45.265  23.585  1.00 18.63           C  
ATOM   4132  NE2 GLN B 515     -21.159  43.964  23.469  1.00 18.63           N  
ATOM   4133  OE1 GLN B 515     -21.641  46.124  23.068  1.00 18.63           O  
ATOM   4134  N   LYS B 516     -16.443  48.699  25.422  1.00 20.00           N  
ATOM   4135  CA  LYS B 516     -15.642  49.857  25.811  1.00 20.00           C  
ATOM   4136  C   LYS B 516     -15.321  50.733  24.604  1.00 20.00           C  
ATOM   4137  CB  LYS B 516     -14.349  49.411  26.494  1.00 20.00           C  
ATOM   4138  O   LYS B 516     -15.332  51.962  24.702  1.00 20.00           O  
ATOM   4139  CG  LYS B 516     -14.270  49.774  27.969  1.00 20.00           C  
ATOM   4140  CD  LYS B 516     -12.960  49.308  28.591  1.00 20.00           C  
ATOM   4141  CE  LYS B 516     -12.909  49.612  30.082  1.00 20.00           C  
ATOM   4142  NZ  LYS B 516     -11.693  49.029  30.725  1.00 20.00           N  
ATOM   4143  N   GLY B 517     -14.286  50.518  23.408  1.00 16.22           N  
ATOM   4144  CA  GLY B 517     -12.890  50.874  23.207  1.00 16.22           C  
ATOM   4145  C   GLY B 517     -12.692  51.930  22.136  1.00 16.22           C  
ATOM   4146  O   GLY B 517     -11.739  52.710  22.194  1.00 16.22           O  
ATOM   4147  N   ILE B 518     -12.953  51.972  20.742  1.00 15.87           N  
ATOM   4148  CA  ILE B 518     -11.920  51.760  19.734  1.00 15.87           C  
ATOM   4149  C   ILE B 518     -11.398  53.107  19.238  1.00 15.87           C  
ATOM   4150  CB  ILE B 518     -12.450  50.922  18.549  1.00 15.87           C  
ATOM   4151  O   ILE B 518     -10.187  53.340  19.213  1.00 15.87           O  
ATOM   4152  CG1 ILE B 518     -12.963  49.564  19.043  1.00 15.87           C  
ATOM   4153  CG2 ILE B 518     -11.363  50.742  17.485  1.00 15.87           C  
ATOM   4154  CD1 ILE B 518     -13.919  48.875  18.079  1.00 15.87           C  
ATOM   4155  N   VAL B 519     -11.866  53.962  17.977  1.00 14.89           N  
ATOM   4156  CA  VAL B 519     -11.182  53.945  16.688  1.00 14.89           C  
ATOM   4157  C   VAL B 519     -10.545  55.307  16.423  1.00 14.89           C  
ATOM   4158  CB  VAL B 519     -12.146  53.574  15.539  1.00 14.89           C  
ATOM   4159  O   VAL B 519      -9.344  55.396  16.156  1.00 14.89           O  
ATOM   4160  CG1 VAL B 519     -11.376  52.992  14.355  1.00 14.89           C  
ATOM   4161  CG2 VAL B 519     -13.205  52.588  16.029  1.00 14.89           C  
ATOM   4162  N   ARG B 520     -11.057  56.539  15.358  1.00 14.19           N  
ATOM   4163  CA  ARG B 520     -10.623  56.724  13.977  1.00 14.19           C  
ATOM   4164  C   ARG B 520     -10.033  58.114  13.770  1.00 14.19           C  
ATOM   4165  CB  ARG B 520     -11.789  56.500  13.012  1.00 14.19           C  
ATOM   4166  O   ARG B 520      -8.880  58.250  13.356  1.00 14.19           O  
ATOM   4167  CG  ARG B 520     -11.952  55.056  12.566  1.00 14.19           C  
ATOM   4168  CD  ARG B 520     -13.003  54.917  11.474  1.00 14.19           C  
ATOM   4169  NE  ARG B 520     -12.975  53.591  10.863  1.00 14.19           N  
ATOM   4170  NH1 ARG B 520     -14.782  53.966   9.474  1.00 14.19           N  
ATOM   4171  NH2 ARG B 520     -13.704  51.943   9.440  1.00 14.19           N  
ATOM   4172  CZ  ARG B 520     -13.820  53.170   9.927  1.00 14.19           C  
ATOM   4173  N   SER B 521     -10.882  59.249  13.026  1.00 14.56           N  
ATOM   4174  CA  SER B 521     -10.380  59.594  11.700  1.00 14.56           C  
ATOM   4175  C   SER B 521      -9.679  60.949  11.709  1.00 14.56           C  
ATOM   4176  CB  SER B 521     -11.520  59.607  10.681  1.00 14.56           C  
ATOM   4177  O   SER B 521      -8.514  61.054  11.320  1.00 14.56           O  
ATOM   4178  OG  SER B 521     -12.143  58.336  10.607  1.00 14.56           O  
ATOM   4179  N   PRO B 522     -10.307  62.338  11.223  1.00 13.70           N  
ATOM   4180  CA  PRO B 522     -10.235  62.947   9.893  1.00 13.70           C  
ATOM   4181  C   PRO B 522      -9.470  64.268   9.890  1.00 13.70           C  
ATOM   4182  CB  PRO B 522     -11.705  63.166   9.526  1.00 13.70           C  
ATOM   4183  O   PRO B 522      -9.249  64.860  10.950  1.00 13.70           O  
ATOM   4184  CG  PRO B 522     -12.438  63.103  10.827  1.00 13.70           C  
ATOM   4185  CD  PRO B 522     -11.452  62.782  11.914  1.00 13.70           C  
ATOM   4186  N   CYS B 523      -9.855  65.130   8.663  1.00 14.58           N  
ATOM   4187  CA  CYS B 523      -9.037  65.974   7.800  1.00 14.58           C  
ATOM   4188  C   CYS B 523      -9.149  67.439   8.204  1.00 14.58           C  
ATOM   4189  CB  CYS B 523      -9.449  65.805   6.338  1.00 14.58           C  
ATOM   4190  O   CYS B 523      -8.172  68.041   8.651  1.00 14.58           O  
ATOM   4191  SG  CYS B 523      -8.248  64.894   5.344  1.00 14.58           S  
ATOM   4192  N   GLY B 524     -10.040  68.415   7.235  1.00 14.36           N  
ATOM   4193  CA  GLY B 524      -9.421  69.319   6.277  1.00 14.36           C  
ATOM   4194  C   GLY B 524      -9.459  70.770   6.717  1.00 14.36           C  
ATOM   4195  O   GLY B 524      -8.444  71.321   7.148  1.00 14.36           O  
ATOM   4196  N   SER B 525     -10.543  71.644   6.403  1.00 14.88           N  
ATOM   4197  CA  SER B 525     -10.620  72.497   5.221  1.00 14.88           C  
ATOM   4198  C   SER B 525     -10.458  73.968   5.591  1.00 14.88           C  
ATOM   4199  CB  SER B 525     -11.950  72.289   4.495  1.00 14.88           C  
ATOM   4200  O   SER B 525     -10.543  74.332   6.765  1.00 14.88           O  
ATOM   4201  OG  SER B 525     -12.002  71.005   3.899  1.00 14.88           O  
ATOM   4202  N   PRO B 526     -11.234  74.949   4.706  1.00 17.36           N  
ATOM   4203  CA  PRO B 526     -10.734  76.000   3.817  1.00 17.36           C  
ATOM   4204  C   PRO B 526     -10.989  77.404   4.361  1.00 17.36           C  
ATOM   4205  CB  PRO B 526     -11.515  75.767   2.521  1.00 17.36           C  
ATOM   4206  O   PRO B 526     -11.661  77.561   5.384  1.00 17.36           O  
ATOM   4207  CG  PRO B 526     -12.708  74.967   2.933  1.00 17.36           C  
ATOM   4208  CD  PRO B 526     -12.577  74.631   4.391  1.00 17.36           C  
ATOM   4209  N   THR B 527     -11.718  78.354   3.440  1.00 17.42           N  
ATOM   4210  CA  THR B 527     -11.255  79.499   2.664  1.00 17.42           C  
ATOM   4211  C   THR B 527     -11.781  80.803   3.258  1.00 17.42           C  
ATOM   4212  CB  THR B 527     -11.692  79.390   1.192  1.00 17.42           C  
ATOM   4213  O   THR B 527     -12.606  80.786   4.174  1.00 17.42           O  
ATOM   4214  CG2 THR B 527     -11.129  78.129   0.543  1.00 17.42           C  
ATOM   4215  OG1 THR B 527     -13.123  79.350   1.126  1.00 17.42           O  
ATOM   4216  N   GLY B 528     -12.476  81.819   2.277  1.00 16.08           N  
ATOM   4217  CA  GLY B 528     -12.021  83.083   1.719  1.00 16.08           C  
ATOM   4218  C   GLY B 528     -12.856  84.268   2.166  1.00 16.08           C  
ATOM   4219  O   GLY B 528     -12.314  85.319   2.516  1.00 16.08           O  
ATOM   4220  N   SER B 529     -14.153  84.559   2.221  1.00 20.01           N  
ATOM   4221  CA  SER B 529     -14.823  85.119   1.052  1.00 20.01           C  
ATOM   4222  C   SER B 529     -14.994  86.629   1.182  1.00 20.01           C  
ATOM   4223  CB  SER B 529     -16.187  84.459   0.848  1.00 20.01           C  
ATOM   4224  O   SER B 529     -15.173  87.145   2.287  1.00 20.01           O  
ATOM   4225  OG  SER B 529     -16.047  83.196   0.221  1.00 20.01           O  
ATOM   4226  N   PRO B 530     -15.412  87.392   0.089  1.00 20.55           N  
ATOM   4227  CA  PRO B 530     -15.085  88.462  -0.857  1.00 20.55           C  
ATOM   4228  C   PRO B 530     -15.888  89.736  -0.606  1.00 20.55           C  
ATOM   4229  CB  PRO B 530     -15.438  87.852  -2.216  1.00 20.55           C  
ATOM   4230  O   PRO B 530     -16.881  89.711   0.126  1.00 20.55           O  
ATOM   4231  CG  PRO B 530     -16.416  86.766  -1.904  1.00 20.55           C  
ATOM   4232  CD  PRO B 530     -16.518  86.629  -0.412  1.00 20.55           C  
ATOM   4233  N   LYS B 531     -16.119  90.871  -1.636  1.00 20.61           N  
ATOM   4234  CA  LYS B 531     -15.371  92.068  -2.011  1.00 20.61           C  
ATOM   4235  C   LYS B 531     -16.253  93.311  -1.943  1.00 20.61           C  
ATOM   4236  CB  LYS B 531     -14.786  91.917  -3.416  1.00 20.61           C  
ATOM   4237  O   LYS B 531     -17.477  93.206  -1.838  1.00 20.61           O  
ATOM   4238  CG  LYS B 531     -13.468  91.157  -3.459  1.00 20.61           C  
ATOM   4239  CD  LYS B 531     -12.837  91.211  -4.845  1.00 20.61           C  
ATOM   4240  CE  LYS B 531     -11.501  90.481  -4.880  1.00 20.61           C  
ATOM   4241  NZ  LYS B 531     -11.016  90.281  -6.278  1.00 20.61           N  
ATOM   4242  N   SER B 532     -15.908  94.455  -2.650  1.00 20.77           N  
ATOM   4243  CA  SER B 532     -15.771  95.899  -2.808  1.00 20.77           C  
ATOM   4244  C   SER B 532     -16.963  96.489  -3.554  1.00 20.77           C  
ATOM   4245  CB  SER B 532     -14.477  96.237  -3.549  1.00 20.77           C  
ATOM   4246  O   SER B 532     -17.578  97.452  -3.090  1.00 20.77           O  
ATOM   4247  OG  SER B 532     -14.414  95.554  -4.789  1.00 20.77           O  
ATOM   4248  N   SER B 533     -16.894  96.554  -5.015  1.00 19.85           N  
ATOM   4249  CA  SER B 533     -16.513  97.566  -5.995  1.00 19.85           C  
ATOM   4250  C   SER B 533     -17.729  98.346  -6.485  1.00 19.85           C  
ATOM   4251  CB  SER B 533     -15.798  96.920  -7.182  1.00 19.85           C  
ATOM   4252  O   SER B 533     -18.422  98.987  -5.693  1.00 19.85           O  
ATOM   4253  OG  SER B 533     -14.464  96.583  -6.844  1.00 19.85           O  
ATOM   4254  N   PRO B 534     -17.986  98.424  -8.014  1.00 19.06           N  
ATOM   4255  CA  PRO B 534     -17.598  99.236  -9.169  1.00 19.06           C  
ATOM   4256  C   PRO B 534     -18.756 100.060  -9.727  1.00 19.06           C  
ATOM   4257  CB  PRO B 534     -17.128  98.195 -10.189  1.00 19.06           C  
ATOM   4258  O   PRO B 534     -19.914  99.824  -9.373  1.00 19.06           O  
ATOM   4259  CG  PRO B 534     -17.598  96.886  -9.643  1.00 19.06           C  
ATOM   4260  CD  PRO B 534     -18.378  97.145  -8.386  1.00 19.06           C  
ATOM   4261  N   CYS B 535     -18.794 100.433 -11.270  1.00 16.73           N  
ATOM   4262  CA  CYS B 535     -18.566 101.314 -12.410  1.00 16.73           C  
ATOM   4263  C   CYS B 535     -19.862 101.572 -13.169  1.00 16.73           C  
ATOM   4264  CB  CYS B 535     -17.524 100.712 -13.353  1.00 16.73           C  
ATOM   4265  O   CYS B 535     -20.323 102.712 -13.250  1.00 16.73           O  
ATOM   4266  SG  CYS B 535     -15.829 101.207 -12.975  1.00 16.73           S  
ATOM   4267  N   MET B 536     -20.061 100.783 -14.322  1.00 16.45           N  
ATOM   4268  CA  MET B 536     -19.954 101.367 -15.656  1.00 16.45           C  
ATOM   4269  C   MET B 536     -21.304 101.897 -16.128  1.00 16.45           C  
ATOM   4270  CB  MET B 536     -19.418 100.338 -16.653  1.00 16.45           C  
ATOM   4271  O   MET B 536     -22.351 101.413 -15.695  1.00 16.45           O  
ATOM   4272  CG  MET B 536     -17.904 100.202 -16.640  1.00 16.45           C  
ATOM   4273  SD  MET B 536     -17.113 101.009 -18.085  1.00 16.45           S  
ATOM   4274  CE  MET B 536     -15.499 100.181 -18.070  1.00 16.45           C  
ATOM   4275  N   VAL B 537     -21.251 102.872 -17.318  1.00 14.94           N  
ATOM   4276  CA  VAL B 537     -21.672 103.993 -18.153  1.00 14.94           C  
ATOM   4277  C   VAL B 537     -22.497 103.479 -19.330  1.00 14.94           C  
ATOM   4278  CB  VAL B 537     -20.461 104.804 -18.665  1.00 14.94           C  
ATOM   4279  O   VAL B 537     -23.218 104.246 -19.972  1.00 14.94           O  
ATOM   4280  CG1 VAL B 537     -20.850 105.645 -19.880  1.00 14.94           C  
ATOM   4281  CG2 VAL B 537     -19.905 105.692 -17.553  1.00 14.94           C  
ATOM   4282  N   ARG B 538     -22.277 102.289 -19.743  1.00 13.63           N  
ATOM   4283  CA  ARG B 538     -22.072 102.485 -21.174  1.00 13.63           C  
ATOM   4284  C   ARG B 538     -23.318 103.069 -21.831  1.00 13.63           C  
ATOM   4285  CB  ARG B 538     -21.694 101.165 -21.850  1.00 13.63           C  
ATOM   4286  O   ARG B 538     -24.441 102.782 -21.410  1.00 13.63           O  
ATOM   4287  CG  ARG B 538     -20.208 101.025 -22.138  1.00 13.63           C  
ATOM   4288  CD  ARG B 538     -19.888  99.702 -22.820  1.00 13.63           C  
ATOM   4289  NE  ARG B 538     -18.512  99.664 -23.306  1.00 13.63           N  
ATOM   4290  NH1 ARG B 538     -18.426  97.364 -23.505  1.00 13.63           N  
ATOM   4291  NH2 ARG B 538     -16.599  98.636 -24.054  1.00 13.63           N  
ATOM   4292  CZ  ARG B 538     -17.849  98.555 -23.620  1.00 13.63           C  
ATOM   4293  N   LYS B 539     -23.902 102.339 -22.975  1.00 16.34           N  
ATOM   4294  CA  LYS B 539     -23.840 102.456 -24.429  1.00 16.34           C  
ATOM   4295  C   LYS B 539     -24.941 103.374 -24.954  1.00 16.34           C  
ATOM   4296  CB  LYS B 539     -23.950 101.079 -25.084  1.00 16.34           C  
ATOM   4297  O   LYS B 539     -25.956 103.581 -24.285  1.00 16.34           O  
ATOM   4298  CG  LYS B 539     -22.618 100.503 -25.543  1.00 16.34           C  
ATOM   4299  CD  LYS B 539     -22.798  99.157 -26.231  1.00 16.34           C  
ATOM   4300  CE  LYS B 539     -21.470  98.597 -26.723  1.00 16.34           C  
ATOM   4301  NZ  LYS B 539     -21.604  97.187 -27.197  1.00 16.34           N  
ATOM   4302  N   GLN B 540     -25.574 102.984 -26.448  1.00 16.05           N  
ATOM   4303  CA  GLN B 540     -25.450 103.440 -27.829  1.00 16.05           C  
ATOM   4304  C   GLN B 540     -26.712 104.168 -28.283  1.00 16.05           C  
ATOM   4305  CB  GLN B 540     -25.160 102.262 -28.760  1.00 16.05           C  
ATOM   4306  O   GLN B 540     -27.792 103.954 -27.729  1.00 16.05           O  
ATOM   4307  CG  GLN B 540     -23.683 102.086 -29.087  1.00 16.05           C  
ATOM   4308  CD  GLN B 540     -23.425 100.926 -30.030  1.00 16.05           C  
ATOM   4309  NE2 GLN B 540     -22.153 100.666 -30.315  1.00 16.05           N  
ATOM   4310  OE1 GLN B 540     -24.360 100.268 -30.497  1.00 16.05           O  
ATOM   4311  N   ASP B 541     -26.645 104.892 -29.545  1.00 17.78           N  
ATOM   4312  CA  ASP B 541     -26.663 105.960 -30.540  1.00 17.78           C  
ATOM   4313  C   ASP B 541     -27.976 105.964 -31.319  1.00 17.78           C  
ATOM   4314  CB  ASP B 541     -25.481 105.817 -31.502  1.00 17.78           C  
ATOM   4315  O   ASP B 541     -28.742 105.000 -31.259  1.00 17.78           O  
ATOM   4316  CG  ASP B 541     -24.201 106.430 -30.963  1.00 17.78           C  
ATOM   4317  OD1 ASP B 541     -24.271 107.316 -30.085  1.00 17.78           O  
ATOM   4318  OD2 ASP B 541     -23.111 106.025 -31.424  1.00 17.78           O  
ATOM   4319  N   LYS B 542     -27.737 105.972 -32.727  1.00 13.11           N  
ATOM   4320  CA  LYS B 542     -27.833 106.515 -34.079  1.00 13.11           C  
ATOM   4321  C   LYS B 542     -28.336 105.460 -35.061  1.00 13.11           C  
ATOM   4322  CB  LYS B 542     -26.478 107.055 -34.539  1.00 13.11           C  
ATOM   4323  O   LYS B 542     -29.193 105.744 -35.900  1.00 13.11           O  
ATOM   4324  CG  LYS B 542     -26.442 108.567 -34.713  1.00 13.11           C  
ATOM   4325  CD  LYS B 542     -25.059 109.047 -35.135  1.00 13.11           C  
ATOM   4326  CE  LYS B 542     -25.041 110.549 -35.385  1.00 13.11           C  
ATOM   4327  NZ  LYS B 542     -23.652 111.098 -35.361  1.00 13.11           N  
ATOM   4328  N   PRO B 543     -27.965 104.713 -36.314  1.00 14.97           N  
ATOM   4329  CA  PRO B 543     -27.997 105.311 -37.651  1.00 14.97           C  
ATOM   4330  C   PRO B 543     -29.228 104.897 -38.453  1.00 14.97           C  
ATOM   4331  CB  PRO B 543     -26.717 104.783 -38.303  1.00 14.97           C  
ATOM   4332  O   PRO B 543     -29.854 105.735 -39.107  1.00 14.97           O  
ATOM   4333  CG  PRO B 543     -26.355 103.569 -37.509  1.00 14.97           C  
ATOM   4334  CD  PRO B 543     -27.316 103.448 -36.360  1.00 14.97           C  
ATOM   4335  N   LEU B 544     -29.568 104.242 -39.776  1.00 19.03           N  
ATOM   4336  CA  LEU B 544     -29.314 104.522 -41.185  1.00 19.03           C  
ATOM   4337  C   LEU B 544     -30.369 105.466 -41.750  1.00 19.03           C  
ATOM   4338  CB  LEU B 544     -29.290 103.222 -41.993  1.00 19.03           C  
ATOM   4339  O   LEU B 544     -31.536 105.410 -41.354  1.00 19.03           O  
ATOM   4340  CG  LEU B 544     -27.941 102.509 -42.091  1.00 19.03           C  
ATOM   4341  CD1 LEU B 544     -28.143 101.000 -42.183  1.00 19.03           C  
ATOM   4342  CD2 LEU B 544     -27.151 103.021 -43.291  1.00 19.03           C  
ATOM   4343  N   PRO B 545     -29.875 106.092 -43.349  1.00 16.30           N  
ATOM   4344  CA  PRO B 545     -29.585 106.538 -44.714  1.00 16.30           C  
ATOM   4345  C   PRO B 545     -30.287 105.691 -45.773  1.00 16.30           C  
ATOM   4346  CB  PRO B 545     -28.065 106.391 -44.817  1.00 16.30           C  
ATOM   4347  O   PRO B 545     -30.905 106.233 -46.692  1.00 16.30           O  
ATOM   4348  CG  PRO B 545     -27.699 105.427 -43.734  1.00 16.30           C  
ATOM   4349  CD  PRO B 545     -28.949 105.047 -42.993  1.00 16.30           C  
ATOM   4350  N   ALA B 546     -29.423 105.104 -47.121  1.00 16.78           N  
ATOM   4351  CA  ALA B 546     -29.091 105.575 -48.463  1.00 16.78           C  
ATOM   4352  C   ALA B 546     -29.887 104.819 -49.523  1.00 16.78           C  
ATOM   4353  CB  ALA B 546     -27.593 105.428 -48.722  1.00 16.78           C  
ATOM   4354  O   ALA B 546     -30.445 105.427 -50.439  1.00 16.78           O  
ATOM   4355  N   PRO B 547     -29.315 103.952 -50.741  1.00 17.42           N  
ATOM   4356  CA  PRO B 547     -28.722 104.095 -52.073  1.00 17.42           C  
ATOM   4357  C   PRO B 547     -29.567 103.447 -53.167  1.00 17.42           C  
ATOM   4358  CB  PRO B 547     -27.371 103.388 -51.935  1.00 17.42           C  
ATOM   4359  O   PRO B 547     -29.803 104.057 -54.213  1.00 17.42           O  
ATOM   4360  CG  PRO B 547     -27.512 102.529 -50.720  1.00 17.42           C  
ATOM   4361  CD  PRO B 547     -28.818 102.854 -50.055  1.00 17.42           C  
ATOM   4362  N   PRO B 548     -29.062 102.682 -54.192  1.00 18.31           N  
ATOM   4363  CA  PRO B 548     -28.474 102.801 -55.529  1.00 18.31           C  
ATOM   4364  C   PRO B 548     -29.379 102.239 -56.623  1.00 18.31           C  
ATOM   4365  CB  PRO B 548     -27.182 101.988 -55.419  1.00 18.31           C  
ATOM   4366  O   PRO B 548     -30.350 101.537 -56.326  1.00 18.31           O  
ATOM   4367  CG  PRO B 548     -27.377 101.120 -54.218  1.00 18.31           C  
ATOM   4368  CD  PRO B 548     -28.644 101.537 -53.529  1.00 18.31           C  
ATOM   4369  N   PRO B 549     -28.957 101.406 -57.577  1.00 17.85           N  
ATOM   4370  CA  PRO B 549     -28.396 101.400 -58.931  1.00 17.85           C  
ATOM   4371  C   PRO B 549     -29.289 100.676 -59.936  1.00 17.85           C  
ATOM   4372  CB  PRO B 549     -27.063 100.667 -58.757  1.00 17.85           C  
ATOM   4373  O   PRO B 549     -30.251 100.010 -59.545  1.00 17.85           O  
ATOM   4374  CG  PRO B 549     -27.209  99.906 -57.480  1.00 17.85           C  
ATOM   4375  CD  PRO B 549     -28.498 100.314 -56.826  1.00 17.85           C  
ATOM   4376  N   PRO B 550     -28.753  99.781 -60.666  1.00 18.73           N  
ATOM   4377  CA  PRO B 550     -28.273  99.758 -62.050  1.00 18.73           C  
ATOM   4378  C   PRO B 550     -29.292  99.160 -63.018  1.00 18.73           C  
ATOM   4379  CB  PRO B 550     -27.017  98.886 -61.973  1.00 18.73           C  
ATOM   4380  O   PRO B 550     -29.597  99.764 -64.050  1.00 18.73           O  
ATOM   4381  CG  PRO B 550     -27.199  98.061 -60.741  1.00 18.73           C  
ATOM   4382  CD  PRO B 550     -28.401  98.571 -59.999  1.00 18.73           C  
ATOM   4383  N   LEU B 551     -29.070  98.028 -63.575  1.00 18.46           N  
ATOM   4384  CA  LEU B 551     -28.578  97.757 -64.921  1.00 18.46           C  
ATOM   4385  C   LEU B 551     -29.696  97.230 -65.814  1.00 18.46           C  
ATOM   4386  CB  LEU B 551     -27.426  96.749 -64.878  1.00 18.46           C  
ATOM   4387  O   LEU B 551     -30.711  96.736 -65.318  1.00 18.46           O  
ATOM   4388  CG  LEU B 551     -26.022  97.314 -65.097  1.00 18.46           C  
ATOM   4389  CD1 LEU B 551     -25.164  97.098 -63.854  1.00 18.46           C  
ATOM   4390  CD2 LEU B 551     -25.372  96.675 -66.319  1.00 18.46           C  
ATOM   4391  N   ARG B 552     -29.515  95.990 -66.541  1.00 17.98           N  
ATOM   4392  CA  ARG B 552     -29.157  96.013 -67.955  1.00 17.98           C  
ATOM   4393  C   ARG B 552     -30.391  95.838 -68.835  1.00 17.98           C  
ATOM   4394  CB  ARG B 552     -28.131  94.922 -68.268  1.00 17.98           C  
ATOM   4395  O   ARG B 552     -30.570  96.566 -69.813  1.00 17.98           O  
ATOM   4396  CG  ARG B 552     -26.688  95.398 -68.206  1.00 17.98           C  
ATOM   4397  CD  ARG B 552     -25.715  94.304 -68.624  1.00 17.98           C  
ATOM   4398  NE  ARG B 552     -24.488  94.859 -69.187  1.00 17.98           N  
ATOM   4399  NH1 ARG B 552     -23.549  92.811 -69.696  1.00 17.98           N  
ATOM   4400  NH2 ARG B 552     -22.416  94.746 -70.171  1.00 17.98           N  
ATOM   4401  CZ  ARG B 552     -23.487  94.138 -69.683  1.00 17.98           C  
ATOM   4402  N   ASP B 553     -30.901  94.470 -69.084  1.00 16.09           N  
ATOM   4403  CA  ASP B 553     -30.554  93.882 -70.374  1.00 16.09           C  
ATOM   4404  C   ASP B 553     -31.569  94.272 -71.446  1.00 16.09           C  
ATOM   4405  CB  ASP B 553     -30.464  92.359 -70.264  1.00 16.09           C  
ATOM   4406  O   ASP B 553     -32.634  94.809 -71.134  1.00 16.09           O  
ATOM   4407  CG  ASP B 553     -29.132  91.882 -69.711  1.00 16.09           C  
ATOM   4408  OD1 ASP B 553     -28.107  92.568 -69.911  1.00 16.09           O  
ATOM   4409  OD2 ASP B 553     -29.107  90.808 -69.072  1.00 16.09           O  
ATOM   4410  N   PRO B 554     -32.507  93.299 -72.104  1.00 15.41           N  
ATOM   4411  CA  PRO B 554     -32.382  92.602 -73.386  1.00 15.41           C  
ATOM   4412  C   PRO B 554     -33.575  92.842 -74.307  1.00 15.41           C  
ATOM   4413  CB  PRO B 554     -32.294  91.129 -72.978  1.00 15.41           C  
ATOM   4414  O   PRO B 554     -34.601  93.371 -73.870  1.00 15.41           O  
ATOM   4415  CG  PRO B 554     -32.840  91.084 -71.588  1.00 15.41           C  
ATOM   4416  CD  PRO B 554     -33.095  92.491 -71.130  1.00 15.41           C  
ATOM   4417  N   PRO B 555     -34.504  91.824 -74.583  1.00 15.21           N  
ATOM   4418  CA  PRO B 555     -34.551  91.199 -75.906  1.00 15.21           C  
ATOM   4419  C   PRO B 555     -35.736  91.677 -76.743  1.00 15.21           C  
ATOM   4420  CB  PRO B 555     -34.676  89.707 -75.587  1.00 15.21           C  
ATOM   4421  O   PRO B 555     -36.599  92.401 -76.240  1.00 15.21           O  
ATOM   4422  CG  PRO B 555     -35.212  89.658 -74.193  1.00 15.21           C  
ATOM   4423  CD  PRO B 555     -35.202  91.049 -73.629  1.00 15.21           C  
ATOM   4424  N   PRO B 556     -37.016  90.834 -76.978  1.00 14.90           N  
ATOM   4425  CA  PRO B 556     -37.246  90.048 -78.193  1.00 14.90           C  
ATOM   4426  C   PRO B 556     -38.415  90.574 -79.023  1.00 14.90           C  
ATOM   4427  CB  PRO B 556     -37.546  88.647 -77.654  1.00 14.90           C  
ATOM   4428  O   PRO B 556     -39.198  91.396 -78.542  1.00 14.90           O  
ATOM   4429  CG  PRO B 556     -37.959  88.863 -76.234  1.00 14.90           C  
ATOM   4430  CD  PRO B 556     -37.659  90.287 -75.862  1.00 14.90           C  
ATOM   4431  N   PRO B 557     -39.632  89.738 -79.391  1.00 15.46           N  
ATOM   4432  CA  PRO B 557     -39.815  89.115 -80.705  1.00 15.46           C  
ATOM   4433  C   PRO B 557     -41.070  89.608 -81.422  1.00 15.46           C  
ATOM   4434  CB  PRO B 557     -39.925  87.624 -80.375  1.00 15.46           C  
ATOM   4435  O   PRO B 557     -41.908  90.281 -80.816  1.00 15.46           O  
ATOM   4436  CG  PRO B 557     -40.280  87.578 -78.924  1.00 15.46           C  
ATOM   4437  CD  PRO B 557     -40.118  88.957 -78.350  1.00 15.46           C  
ATOM   4438  N   PRO B 558     -42.283  88.767 -81.767  1.00 16.25           N  
ATOM   4439  CA  PRO B 558     -42.546  88.235 -83.107  1.00 16.25           C  
ATOM   4440  C   PRO B 558     -43.891  88.690 -83.668  1.00 16.25           C  
ATOM   4441  CB  PRO B 558     -42.527  86.719 -82.895  1.00 16.25           C  
ATOM   4442  O   PRO B 558     -44.740  89.185 -82.922  1.00 16.25           O  
ATOM   4443  CG  PRO B 558     -42.598  86.540 -81.412  1.00 16.25           C  
ATOM   4444  CD  PRO B 558     -42.622  87.897 -80.768  1.00 16.25           C  
ATOM   4445  N   PRO B 559     -44.973  87.860 -84.355  1.00 16.37           N  
ATOM   4446  CA  PRO B 559     -45.306  87.856 -85.781  1.00 16.37           C  
ATOM   4447  C   PRO B 559     -46.795  88.071 -86.041  1.00 16.37           C  
ATOM   4448  CB  PRO B 559     -44.867  86.464 -86.242  1.00 16.37           C  
ATOM   4449  O   PRO B 559     -47.590  88.112 -85.098  1.00 16.37           O  
ATOM   4450  CG  PRO B 559     -44.834  85.641 -84.994  1.00 16.37           C  
ATOM   4451  CD  PRO B 559     -45.058  86.549 -83.819  1.00 16.37           C  
ATOM   4452  N   GLU B 560     -47.906  86.989 -86.589  1.00 17.14           N  
ATOM   4453  CA  GLU B 560     -48.385  86.697 -87.937  1.00 17.14           C  
ATOM   4454  C   GLU B 560     -49.903  86.827 -88.023  1.00 17.14           C  
ATOM   4455  CB  GLU B 560     -47.952  85.293 -88.368  1.00 17.14           C  
ATOM   4456  O   GLU B 560     -50.590  86.836 -87.000  1.00 17.14           O  
ATOM   4457  CG  GLU B 560     -46.685  85.273 -89.211  1.00 17.14           C  
ATOM   4458  CD  GLU B 560     -46.334  83.889 -89.734  1.00 17.14           C  
ATOM   4459  OE1 GLU B 560     -45.379  83.766 -90.534  1.00 17.14           O  
ATOM   4460  OE2 GLU B 560     -47.020  82.919 -89.340  1.00 17.14           O  
ATOM   4461  N   ARG B 561     -51.033  85.983 -89.030  1.00 16.88           N  
ATOM   4462  CA  ARG B 561     -51.726  86.172 -90.301  1.00 16.88           C  
ATOM   4463  C   ARG B 561     -53.176  85.710 -90.207  1.00 16.88           C  
ATOM   4464  CB  ARG B 561     -51.008  85.419 -91.423  1.00 16.88           C  
ATOM   4465  O   ARG B 561     -53.562  85.051 -89.239  1.00 16.88           O  
ATOM   4466  CG  ARG B 561     -51.057  86.125 -92.768  1.00 16.88           C  
ATOM   4467  CD  ARG B 561     -50.368  85.314 -93.857  1.00 16.88           C  
ATOM   4468  NE  ARG B 561     -48.924  85.527 -93.857  1.00 16.88           N  
ATOM   4469  NH1 ARG B 561     -48.745  85.726 -96.151  1.00 16.88           N  
ATOM   4470  NH2 ARG B 561     -46.879  85.903 -94.832  1.00 16.88           N  
ATOM   4471  CZ  ARG B 561     -48.186  85.719 -94.947  1.00 16.88           C  
ATOM   4472  N   PRO B 562     -53.967  84.521 -91.082  1.00 17.58           N  
ATOM   4473  CA  PRO B 562     -54.767  84.554 -92.309  1.00 17.58           C  
ATOM   4474  C   PRO B 562     -56.179  84.009 -92.108  1.00 17.58           C  
ATOM   4475  CB  PRO B 562     -53.972  83.667 -93.271  1.00 17.58           C  
ATOM   4476  O   PRO B 562     -56.476  83.424 -91.063  1.00 17.58           O  
ATOM   4477  CG  PRO B 562     -53.038  82.895 -92.396  1.00 17.58           C  
ATOM   4478  CD  PRO B 562     -53.151  83.423 -90.995  1.00 17.58           C  
ATOM   4479  N   PRO B 563     -56.927  82.881 -93.070  1.00 18.01           N  
ATOM   4480  CA  PRO B 563     -57.900  82.929 -94.165  1.00 18.01           C  
ATOM   4481  C   PRO B 563     -59.154  82.107 -93.877  1.00 18.01           C  
ATOM   4482  CB  PRO B 563     -57.125  82.347 -95.350  1.00 18.01           C  
ATOM   4483  O   PRO B 563     -59.195  81.361 -92.895  1.00 18.01           O  
ATOM   4484  CG  PRO B 563     -55.987  81.601 -94.733  1.00 18.01           C  
ATOM   4485  CD  PRO B 563     -55.938  81.930 -93.269  1.00 18.01           C  
ATOM   4486  N   PRO B 564     -59.739  80.991 -94.946  1.00 20.44           N  
ATOM   4487  CA  PRO B 564     -60.826  80.907 -95.924  1.00 20.44           C  
ATOM   4488  C   PRO B 564     -61.917  79.922 -95.510  1.00 20.44           C  
ATOM   4489  CB  PRO B 564     -60.120  80.436 -97.198  1.00 20.44           C  
ATOM   4490  O   PRO B 564     -61.750  79.183 -94.537  1.00 20.44           O  
ATOM   4491  CG  PRO B 564     -58.805  79.901 -96.730  1.00 20.44           C  
ATOM   4492  CD  PRO B 564     -58.667  80.192 -95.263  1.00 20.44           C  
ATOM   4493  N   ILE B 565     -62.414  78.441 -96.447  1.00 19.78           N  
ATOM   4494  CA  ILE B 565     -63.194  78.146 -97.644  1.00 19.78           C  
ATOM   4495  C   ILE B 565     -64.086  76.932 -97.392  1.00 19.78           C  
ATOM   4496  CB  ILE B 565     -62.282  77.896 -98.866  1.00 19.78           C  
ATOM   4497  O   ILE B 565     -63.840  76.154 -96.467  1.00 19.78           O  
ATOM   4498  CG1 ILE B 565     -61.161  78.940 -98.917  1.00 19.78           C  
ATOM   4499  CG2 ILE B 565     -63.100  77.907-100.161  1.00 19.78           C  
ATOM   4500  CD1 ILE B 565     -60.163  78.722-100.046  1.00 19.78           C  
ATOM   4501  N   PRO B 566     -64.251  75.649 -98.519  1.00 20.03           N  
ATOM   4502  CA  PRO B 566     -65.169  75.295 -99.604  1.00 20.03           C  
ATOM   4503  C   PRO B 566     -65.771  73.902 -99.437  1.00 20.03           C  
ATOM   4504  CB  PRO B 566     -64.282  75.360-100.851  1.00 20.03           C  
ATOM   4505  O   PRO B 566     -66.985  73.767 -99.259  1.00 20.03           O  
ATOM   4506  CG  PRO B 566     -62.883  75.318-100.327  1.00 20.03           C  
ATOM   4507  CD  PRO B 566     -62.933  75.393 -98.828  1.00 20.03           C  
ATOM   4508  N   PRO B 567     -65.342  72.639-100.329  1.00 19.86           N  
ATOM   4509  CA  PRO B 567     -66.001  72.076-101.510  1.00 19.86           C  
ATOM   4510  C   PRO B 567     -66.656  70.725-101.233  1.00 19.86           C  
ATOM   4511  CB  PRO B 567     -64.856  71.932-102.517  1.00 19.86           C  
ATOM   4512  O   PRO B 567     -66.471  70.155-100.155  1.00 19.86           O  
ATOM   4513  CG  PRO B 567     -63.613  71.951-101.687  1.00 19.86           C  
ATOM   4514  CD  PRO B 567     -63.992  72.259-100.267  1.00 19.86           C  
ATOM   4515  N   ASP B 568     -66.294  69.061-102.114  1.00 16.68           N  
ATOM   4516  CA  ASP B 568     -66.591  68.384-103.372  1.00 16.68           C  
ATOM   4517  C   ASP B 568     -66.607  66.868-103.190  1.00 16.68           C  
ATOM   4518  CB  ASP B 568     -65.574  68.774-104.446  1.00 16.68           C  
ATOM   4519  O   ASP B 568     -66.437  66.119-104.154  1.00 16.68           O  
ATOM   4520  CG  ASP B 568     -66.166  69.652-105.534  1.00 16.68           C  
ATOM   4521  OD1 ASP B 568     -67.409  69.731-105.644  1.00 16.68           O  
ATOM   4522  OD2 ASP B 568     -65.384  70.268-106.290  1.00 16.68           O  
ATOM   4523  N   ASN B 569     -67.198  66.217-102.556  1.00 18.54           N  
ATOM   4524  CA  ASN B 569     -66.967  64.827-102.178  1.00 18.54           C  
ATOM   4525  C   ASN B 569     -67.993  63.895-102.816  1.00 18.54           C  
ATOM   4526  CB  ASN B 569     -66.985  64.674-100.656  1.00 18.54           C  
ATOM   4527  O   ASN B 569     -69.160  63.886-102.422  1.00 18.54           O  
ATOM   4528  CG  ASN B 569     -65.594  64.629-100.056  1.00 18.54           C  
ATOM   4529  ND2 ASN B 569     -65.519  64.453 -98.742  1.00 18.54           N  
ATOM   4530  OD1 ASN B 569     -64.594  64.753-100.768  1.00 18.54           O  
ATOM   4531  N   ARG B 570     -68.113  62.901-104.197  1.00 18.90           N  
ATOM   4532  CA  ARG B 570     -68.315  62.386-105.548  1.00 18.90           C  
ATOM   4533  C   ARG B 570     -68.348  60.862-105.554  1.00 18.90           C  
ATOM   4534  CB  ARG B 570     -67.215  62.890-106.485  1.00 18.90           C  
ATOM   4535  O   ARG B 570     -67.909  60.222-104.595  1.00 18.90           O  
ATOM   4536  CG  ARG B 570     -67.600  64.132-107.274  1.00 18.90           C  
ATOM   4537  CD  ARG B 570     -66.531  64.507-108.292  1.00 18.90           C  
ATOM   4538  NE  ARG B 570     -66.913  65.685-109.065  1.00 18.90           N  
ATOM   4539  NH1 ARG B 570     -64.858  65.933-110.091  1.00 18.90           N  
ATOM   4540  NH2 ARG B 570     -66.559  67.397-110.554  1.00 18.90           N  
ATOM   4541  CZ  ARG B 570     -66.109  66.336-109.901  1.00 18.90           C  
ATOM   4542  N   LEU B 571     -67.841  60.271-106.924  1.00 18.19           N  
ATOM   4543  CA  LEU B 571     -68.418  59.612-108.091  1.00 18.19           C  
ATOM   4544  C   LEU B 571     -68.374  58.095-107.935  1.00 18.19           C  
ATOM   4545  CB  LEU B 571     -67.676  60.028-109.364  1.00 18.19           C  
ATOM   4546  O   LEU B 571     -69.367  57.412-108.192  1.00 18.19           O  
ATOM   4547  CG  LEU B 571     -68.230  61.246-110.104  1.00 18.19           C  
ATOM   4548  CD1 LEU B 571     -67.093  62.157-110.552  1.00 18.19           C  
ATOM   4549  CD2 LEU B 571     -69.073  60.808-111.298  1.00 18.19           C  
ATOM   4550  N   SER B 572     -67.316  57.146-108.132  1.00 18.57           N  
ATOM   4551  CA  SER B 572     -66.849  56.354-109.265  1.00 18.57           C  
ATOM   4552  C   SER B 572     -67.341  54.913-109.173  1.00 18.57           C  
ATOM   4553  CB  SER B 572     -65.322  56.376-109.341  1.00 18.57           C  
ATOM   4554  O   SER B 572     -67.572  54.400-108.076  1.00 18.57           O  
ATOM   4555  OG  SER B 572     -64.877  57.377-110.240  1.00 18.57           O  
ATOM   4556  N   ARG B 573     -67.257  53.843-110.632  1.00 19.49           N  
ATOM   4557  CA  ARG B 573     -67.734  53.130-111.813  1.00 19.49           C  
ATOM   4558  C   ARG B 573     -67.503  51.629-111.677  1.00 19.49           C  
ATOM   4559  CB  ARG B 573     -67.043  53.655-113.074  1.00 19.49           C  
ATOM   4560  O   ARG B 573     -68.420  50.833-111.887  1.00 19.49           O  
ATOM   4561  CG  ARG B 573     -67.687  54.903-113.656  1.00 19.49           C  
ATOM   4562  CD  ARG B 573     -67.071  55.284-114.994  1.00 19.49           C  
ATOM   4563  NE  ARG B 573     -67.845  56.323-115.668  1.00 19.49           N  
ATOM   4564  NH1 ARG B 573     -66.315  56.650-117.368  1.00 19.49           N  
ATOM   4565  NH2 ARG B 573     -68.250  57.878-117.309  1.00 19.49           N  
ATOM   4566  CZ  ARG B 573     -67.468  56.948-116.780  1.00 19.49           C  
ATOM   4567  N   HIS B 574     -66.214  50.701-112.439  1.00 13.91           N  
ATOM   4568  CA  HIS B 574     -66.035  50.069-113.741  1.00 13.91           C  
ATOM   4569  C   HIS B 574     -65.672  48.595-113.592  1.00 13.91           C  
ATOM   4570  CB  HIS B 574     -64.957  50.796-114.546  1.00 13.91           C  
ATOM   4571  O   HIS B 574     -65.957  47.788-114.480  1.00 13.91           O  
ATOM   4572  CG  HIS B 574     -65.491  51.901-115.402  1.00 13.91           C  
ATOM   4573  CD2 HIS B 574     -65.537  53.239-115.201  1.00 13.91           C  
ATOM   4574  ND1 HIS B 574     -66.068  51.676-116.633  1.00 13.91           N  
ATOM   4575  CE1 HIS B 574     -66.446  52.831-117.154  1.00 13.91           C  
ATOM   4576  NE2 HIS B 574     -66.135  53.795-116.304  1.00 13.91           N  
ATOM   4577  N   ILE B 575     -65.121  47.746-112.875  1.00 15.64           N  
ATOM   4578  CA  ILE B 575     -64.180  46.807-113.475  1.00 15.64           C  
ATOM   4579  C   ILE B 575     -64.931  45.578-113.984  1.00 15.64           C  
ATOM   4580  CB  ILE B 575     -63.083  46.386-112.472  1.00 15.64           C  
ATOM   4581  O   ILE B 575     -65.834  45.073-113.313  1.00 15.64           O  
ATOM   4582  CG1 ILE B 575     -62.395  47.624-111.885  1.00 15.64           C  
ATOM   4583  CG2 ILE B 575     -62.065  45.459-113.141  1.00 15.64           C  
ATOM   4584  CD1 ILE B 575     -61.435  47.315-110.744  1.00 15.64           C  
ATOM   4585  N   HIS B 576     -64.251  44.282-115.308  1.00 17.70           N  
ATOM   4586  CA  HIS B 576     -63.577  43.576-116.392  1.00 17.70           C  
ATOM   4587  C   HIS B 576     -63.668  42.065-116.207  1.00 17.70           C  
ATOM   4588  CB  HIS B 576     -62.112  44.007-116.483  1.00 17.70           C  
ATOM   4589  O   HIS B 576     -63.908  41.585-115.097  1.00 17.70           O  
ATOM   4590  CG  HIS B 576     -61.918  45.340-117.132  1.00 17.70           C  
ATOM   4591  CD2 HIS B 576     -61.657  46.558-116.601  1.00 17.70           C  
ATOM   4592  ND1 HIS B 576     -61.989  45.521-118.496  1.00 17.70           N  
ATOM   4593  CE1 HIS B 576     -61.779  46.796-118.777  1.00 17.70           C  
ATOM   4594  NE2 HIS B 576     -61.575  47.447-117.644  1.00 17.70           N  
ATOM   4595  N   HIS B 577     -62.651  40.808-117.102  1.00 19.54           N  
ATOM   4596  CA  HIS B 577     -62.310  40.300-118.426  1.00 19.54           C  
ATOM   4597  C   HIS B 577     -61.671  38.918-118.338  1.00 19.54           C  
ATOM   4598  CB  HIS B 577     -61.370  41.268-119.145  1.00 19.54           C  
ATOM   4599  O   HIS B 577     -61.379  38.432-117.243  1.00 19.54           O  
ATOM   4600  CG  HIS B 577     -62.078  42.390-119.837  1.00 19.54           C  
ATOM   4601  CD2 HIS B 577     -62.175  43.704-119.529  1.00 19.54           C  
ATOM   4602  ND1 HIS B 577     -62.802  42.210-120.996  1.00 19.54           N  
ATOM   4603  CE1 HIS B 577     -63.313  43.370-121.372  1.00 19.54           C  
ATOM   4604  NE2 HIS B 577     -62.948  44.293-120.499  1.00 19.54           N  
ATOM   4605  N   VAL B 578     -60.488  38.510-118.869  1.00 20.98           N  
ATOM   4606  CA  VAL B 578     -60.147  37.931-120.164  1.00 20.98           C  
ATOM   4607  C   VAL B 578     -59.753  36.467-119.988  1.00 20.98           C  
ATOM   4608  CB  VAL B 578     -59.005  38.712-120.853  1.00 20.98           C  
ATOM   4609  O   VAL B 578     -59.816  35.929-118.880  1.00 20.98           O  
ATOM   4610  CG1 VAL B 578     -58.406  37.895-121.996  1.00 20.98           C  
ATOM   4611  CG2 VAL B 578     -59.512  40.060-121.362  1.00 20.98           C  
ATOM   4612  N   GLU B 579     -58.479  35.932-120.455  1.00 14.76           N  
ATOM   4613  CA  GLU B 579     -57.728  35.375-121.577  1.00 14.76           C  
ATOM   4614  C   GLU B 579     -56.828  34.229-121.124  1.00 14.76           C  
ATOM   4615  CB  GLU B 579     -56.894  36.462-122.258  1.00 14.76           C  
ATOM   4616  O   GLU B 579     -56.249  33.523-121.952  1.00 14.76           O  
ATOM   4617  CG  GLU B 579     -57.571  37.089-123.469  1.00 14.76           C  
ATOM   4618  CD  GLU B 579     -56.661  38.025-124.248  1.00 14.76           C  
ATOM   4619  OE1 GLU B 579     -57.044  38.460-125.357  1.00 14.76           O  
ATOM   4620  OE2 GLU B 579     -55.555  38.324-123.745  1.00 14.76           O  
ATOM   4621  N   SER B 580     -56.253  33.927-120.179  1.00 17.72           N  
ATOM   4622  CA  SER B 580     -54.882  33.435-120.262  1.00 17.72           C  
ATOM   4623  C   SER B 580     -54.833  32.034-120.864  1.00 17.72           C  
ATOM   4624  CB  SER B 580     -54.229  33.428-118.880  1.00 17.72           C  
ATOM   4625  O   SER B 580     -55.725  31.218-120.622  1.00 17.72           O  
ATOM   4626  OG  SER B 580     -55.082  32.821-117.924  1.00 17.72           O  
ATOM   4627  N   VAL B 581     -53.707  31.403-121.744  1.00 18.17           N  
ATOM   4628  CA  VAL B 581     -52.802  31.074-122.841  1.00 18.17           C  
ATOM   4629  C   VAL B 581     -52.248  29.664-122.650  1.00 18.17           C  
ATOM   4630  CB  VAL B 581     -51.643  32.092-122.944  1.00 18.17           C  
ATOM   4631  O   VAL B 581     -52.336  29.099-121.557  1.00 18.17           O  
ATOM   4632  CG1 VAL B 581     -50.988  32.026-124.323  1.00 18.17           C  
ATOM   4633  CG2 VAL B 581     -52.147  33.505-122.655  1.00 18.17           C  
ATOM   4634  N   PRO B 582     -50.804  29.366-122.695  1.00 17.46           N  
ATOM   4635  CA  PRO B 582     -50.010  28.770-123.772  1.00 17.46           C  
ATOM   4636  C   PRO B 582     -49.519  27.364-123.434  1.00 17.46           C  
ATOM   4637  CB  PRO B 582     -48.833  29.738-123.918  1.00 17.46           C  
ATOM   4638  O   PRO B 582     -49.612  26.458-124.266  1.00 17.46           O  
ATOM   4639  CG  PRO B 582     -48.800  30.498-122.632  1.00 17.46           C  
ATOM   4640  CD  PRO B 582     -49.989  30.093-121.808  1.00 17.46           C  
ATOM   4641  N   SER B 583     -48.495  27.205-122.549  1.00 16.45           N  
ATOM   4642  CA  SER B 583     -47.261  26.671-123.115  1.00 16.45           C  
ATOM   4643  C   SER B 583     -47.301  25.148-123.190  1.00 16.45           C  
ATOM   4644  CB  SER B 583     -46.054  27.117-122.288  1.00 16.45           C  
ATOM   4645  O   SER B 583     -46.994  24.565-124.232  1.00 16.45           O  
ATOM   4646  OG  SER B 583     -44.878  27.127-123.079  1.00 16.45           O  
ATOM   4647  N   ARG B 584     -46.701  24.292-122.130  1.00 17.51           N  
ATOM   4648  CA  ARG B 584     -45.336  23.777-122.176  1.00 17.51           C  
ATOM   4649  C   ARG B 584     -45.314  22.330-122.659  1.00 17.51           C  
ATOM   4650  CB  ARG B 584     -44.675  23.880-120.800  1.00 17.51           C  
ATOM   4651  O   ARG B 584     -46.286  21.594-122.477  1.00 17.51           O  
ATOM   4652  CG  ARG B 584     -43.512  24.858-120.747  1.00 17.51           C  
ATOM   4653  CD  ARG B 584     -42.930  24.967-119.344  1.00 17.51           C  
ATOM   4654  NE  ARG B 584     -41.666  25.698-119.341  1.00 17.51           N  
ATOM   4655  NH1 ARG B 584     -41.446  25.717-117.041  1.00 17.51           N  
ATOM   4656  NH2 ARG B 584     -39.849  26.701-118.358  1.00 17.51           N  
ATOM   4657  CZ  ARG B 584     -40.990  26.037-118.247  1.00 17.51           C  
ATOM   4658  N   ASP B 585     -44.237  21.684-122.761  1.00 16.81           N  
ATOM   4659  CA  ASP B 585     -43.258  21.071-123.654  1.00 16.81           C  
ATOM   4660  C   ASP B 585     -43.131  19.573-123.384  1.00 16.81           C  
ATOM   4661  CB  ASP B 585     -41.895  21.750-123.502  1.00 16.81           C  
ATOM   4662  O   ASP B 585     -43.207  18.762-124.310  1.00 16.81           O  
ATOM   4663  CG  ASP B 585     -41.747  22.983-124.376  1.00 16.81           C  
ATOM   4664  OD1 ASP B 585     -42.318  23.016-125.487  1.00 16.81           O  
ATOM   4665  OD2 ASP B 585     -41.050  23.930-123.949  1.00 16.81           O  
ATOM   4666  N   PRO B 586     -42.012  19.166-122.668  1.00 16.89           N  
ATOM   4667  CA  PRO B 586     -40.876  18.477-123.283  1.00 16.89           C  
ATOM   4668  C   PRO B 586     -40.849  16.983-122.964  1.00 16.89           C  
ATOM   4669  CB  PRO B 586     -39.662  19.186-122.677  1.00 16.89           C  
ATOM   4670  O   PRO B 586     -40.832  16.154-123.877  1.00 16.89           O  
ATOM   4671  CG  PRO B 586     -40.170  19.800-121.413  1.00 16.89           C  
ATOM   4672  CD  PRO B 586     -41.658  19.606-121.353  1.00 16.89           C  
ATOM   4673  N   PRO B 587     -39.937  16.579-121.979  1.00 18.15           N  
ATOM   4674  CA  PRO B 587     -38.750  15.836-122.409  1.00 18.15           C  
ATOM   4675  C   PRO B 587     -38.884  14.331-122.186  1.00 18.15           C  
ATOM   4676  CB  PRO B 587     -37.634  16.420-121.538  1.00 18.15           C  
ATOM   4677  O   PRO B 587     -39.777  13.888-121.460  1.00 18.15           O  
ATOM   4678  CG  PRO B 587     -38.343  17.070-120.394  1.00 18.15           C  
ATOM   4679  CD  PRO B 587     -39.819  17.044-120.670  1.00 18.15           C  
ATOM   4680  N   MET B 588     -37.820  13.694-121.738  1.00 17.79           N  
ATOM   4681  CA  MET B 588     -36.994  12.797-122.542  1.00 17.79           C  
ATOM   4682  C   MET B 588     -37.132  11.356-122.064  1.00 17.79           C  
ATOM   4683  CB  MET B 588     -35.526  13.227-122.491  1.00 17.79           C  
ATOM   4684  O   MET B 588     -37.352  10.449-122.869  1.00 17.79           O  
ATOM   4685  CG  MET B 588     -35.162  14.288-123.517  1.00 17.79           C  
ATOM   4686  SD  MET B 588     -33.971  13.674-124.770  1.00 17.79           S  
ATOM   4687  CE  MET B 588     -32.544  13.318-123.708  1.00 17.79           C  
ATOM   4688  N   PRO B 589     -36.231  10.874-121.086  1.00 18.94           N  
ATOM   4689  CA  PRO B 589     -35.098  10.127-121.638  1.00 18.94           C  
ATOM   4690  C   PRO B 589     -35.156   8.638-121.306  1.00 18.94           C  
ATOM   4691  CB  PRO B 589     -33.885  10.787-120.977  1.00 18.94           C  
ATOM   4692  O   PRO B 589     -35.930   8.224-120.440  1.00 18.94           O  
ATOM   4693  CG  PRO B 589     -34.449  11.562-119.830  1.00 18.94           C  
ATOM   4694  CD  PRO B 589     -35.947  11.455-119.873  1.00 18.94           C  
ATOM   4695  N   LEU B 590     -34.243   8.089-120.410  1.00 19.00           N  
ATOM   4696  CA  LEU B 590     -33.023   7.411-120.838  1.00 19.00           C  
ATOM   4697  C   LEU B 590     -33.001   5.969-120.343  1.00 19.00           C  
ATOM   4698  CB  LEU B 590     -31.788   8.158-120.327  1.00 19.00           C  
ATOM   4699  O   LEU B 590     -33.713   5.621-119.398  1.00 19.00           O  
ATOM   4700  CG  LEU B 590     -31.058   9.036-121.344  1.00 19.00           C  
ATOM   4701  CD1 LEU B 590     -30.953  10.468-120.828  1.00 19.00           C  
ATOM   4702  CD2 LEU B 590     -29.676   8.468-121.646  1.00 19.00           C  
ATOM   4703  N   GLU B 591     -31.786   5.532-120.319  1.00 19.47           N  
ATOM   4704  CA  GLU B 591     -31.428   4.336-121.075  1.00 19.47           C  
ATOM   4705  C   GLU B 591     -31.662   3.072-120.253  1.00 19.47           C  
ATOM   4706  CB  GLU B 591     -29.968   4.404-121.530  1.00 19.47           C  
ATOM   4707  O   GLU B 591     -32.238   2.100-120.748  1.00 19.47           O  
ATOM   4708  CG  GLU B 591     -29.797   4.485-123.040  1.00 19.47           C  
ATOM   4709  CD  GLU B 591     -28.341   4.479-123.480  1.00 19.47           C  
ATOM   4710  OE1 GLU B 591     -28.077   4.434-124.703  1.00 19.47           O  
ATOM   4711  OE2 GLU B 591     -27.458   4.519-122.594  1.00 19.47           O  
ATOM   4712  N   ALA B 592     -30.854   2.501-119.257  1.00 17.87           N  
ATOM   4713  CA  ALA B 592     -29.677   1.767-119.716  1.00 17.87           C  
ATOM   4714  C   ALA B 592     -29.533   0.443-118.972  1.00 17.87           C  
ATOM   4715  CB  ALA B 592     -28.420   2.614-119.537  1.00 17.87           C  
ATOM   4716  O   ALA B 592     -29.340  -0.606-119.591  1.00 17.87           O  
ATOM   4717  N   TRP B 593     -28.751   0.408-117.810  1.00 18.84           N  
ATOM   4718  CA  TRP B 593     -27.656  -0.529-118.041  1.00 18.84           C  
ATOM   4719  C   TRP B 593     -28.102  -1.963-117.779  1.00 18.84           C  
ATOM   4720  CB  TRP B 593     -26.457  -0.184-117.154  1.00 18.84           C  
ATOM   4721  O   TRP B 593     -29.108  -2.194-117.105  1.00 18.84           O  
ATOM   4722  CG  TRP B 593     -25.363   0.553-117.867  1.00 18.84           C  
ATOM   4723  CD1 TRP B 593     -25.508   1.515-118.827  1.00 18.84           C  
ATOM   4724  CD2 TRP B 593     -23.955   0.383-117.680  1.00 18.84           C  
ATOM   4725  CE2 TRP B 593     -23.305   1.276-118.560  1.00 18.84           C  
ATOM   4726  CE3 TRP B 593     -23.179  -0.439-116.851  1.00 18.84           C  
ATOM   4727  NE1 TRP B 593     -24.274   1.954-119.248  1.00 18.84           N  
ATOM   4728  CH2 TRP B 593     -21.178   0.555-117.813  1.00 18.84           C  
ATOM   4729  CZ2 TRP B 593     -21.913   1.370-118.634  1.00 18.84           C  
ATOM   4730  CZ3 TRP B 593     -21.794  -0.344-116.927  1.00 18.84           C  
ATOM   4731  N   CYS B 594     -27.059  -2.677-116.929  1.00 20.60           N  
ATOM   4732  CA  CYS B 594     -26.497  -3.827-117.629  1.00 20.60           C  
ATOM   4733  C   CYS B 594     -27.391  -5.052-117.471  1.00 20.60           C  
ATOM   4734  CB  CYS B 594     -25.094  -4.139-117.109  1.00 20.60           C  
ATOM   4735  O   CYS B 594     -28.349  -5.030-116.697  1.00 20.60           O  
ATOM   4736  SG  CYS B 594     -23.949  -2.747-117.226  1.00 20.60           S  
ATOM   4737  N   PRO B 595     -26.579  -6.334-117.032  1.00 19.64           N  
ATOM   4738  CA  PRO B 595     -26.314  -7.429-117.969  1.00 19.64           C  
ATOM   4739  C   PRO B 595     -27.275  -8.602-117.792  1.00 19.64           C  
ATOM   4740  CB  PRO B 595     -24.880  -7.842-117.632  1.00 19.64           C  
ATOM   4741  O   PRO B 595     -27.733  -9.185-118.778  1.00 19.64           O  
ATOM   4742  CG  PRO B 595     -24.467  -6.926-116.526  1.00 19.64           C  
ATOM   4743  CD  PRO B 595     -25.657  -6.104-116.120  1.00 19.64           C  
ATOM   4744  N   ARG B 596     -27.435  -9.327-116.572  1.00 20.66           N  
ATOM   4745  CA  ARG B 596     -26.231 -10.152-116.562  1.00 20.66           C  
ATOM   4746  C   ARG B 596     -26.479 -11.491-117.248  1.00 20.66           C  
ATOM   4747  CB  ARG B 596     -25.747 -10.379-115.128  1.00 20.66           C  
ATOM   4748  O   ARG B 596     -27.627 -11.911-117.405  1.00 20.66           O  
ATOM   4749  CG  ARG B 596     -24.423  -9.704-114.811  1.00 20.66           C  
ATOM   4750  CD  ARG B 596     -23.981  -9.973-113.379  1.00 20.66           C  
ATOM   4751  NE  ARG B 596     -22.650  -9.435-113.115  1.00 20.66           N  
ATOM   4752  NH1 ARG B 596     -22.510 -10.276-110.968  1.00 20.66           N  
ATOM   4753  NH2 ARG B 596     -20.774  -9.060-111.844  1.00 20.66           N  
ATOM   4754  CZ  ARG B 596     -21.981  -9.592-111.976  1.00 20.66           C  
ATOM   4755  N   ASP B 597     -25.913 -12.821-116.225  1.00 20.64           N  
ATOM   4756  CA  ASP B 597     -24.963 -13.918-116.384  1.00 20.64           C  
ATOM   4757  C   ASP B 597     -25.683 -15.225-116.707  1.00 20.64           C  
ATOM   4758  CB  ASP B 597     -24.116 -14.082-115.121  1.00 20.64           C  
ATOM   4759  O   ASP B 597     -26.674 -15.570-116.060  1.00 20.64           O  
ATOM   4760  CG  ASP B 597     -22.748 -13.433-115.236  1.00 20.64           C  
ATOM   4761  OD1 ASP B 597     -22.305 -13.140-116.367  1.00 20.64           O  
ATOM   4762  OD2 ASP B 597     -22.106 -13.215-114.186  1.00 20.64           O  
ATOM   4763  N   VAL B 598     -25.372 -16.144-117.781  1.00 23.18           N  
ATOM   4764  CA  VAL B 598     -24.446 -16.902-118.615  1.00 23.18           C  
ATOM   4765  C   VAL B 598     -23.763 -17.982-117.779  1.00 23.18           C  
ATOM   4766  CB  VAL B 598     -23.388 -15.984-119.268  1.00 23.18           C  
ATOM   4767  O   VAL B 598     -23.595 -17.824-116.568  1.00 23.18           O  
ATOM   4768  CG1 VAL B 598     -22.656 -16.717-120.391  1.00 23.18           C  
ATOM   4769  CG2 VAL B 598     -24.042 -14.708-119.796  1.00 23.18           C  
ATOM   4770  N   PHE B 599     -22.702 -18.733-118.483  1.00 18.33           N  
ATOM   4771  CA  PHE B 599     -21.586 -19.654-118.665  1.00 18.33           C  
ATOM   4772  C   PHE B 599     -20.366 -19.188-117.880  1.00 18.33           C  
ATOM   4773  CB  PHE B 599     -21.235 -19.787-120.151  1.00 18.33           C  
ATOM   4774  O   PHE B 599     -19.499 -19.993-117.535  1.00 18.33           O  
ATOM   4775  CG  PHE B 599     -21.996 -20.875-120.859  1.00 18.33           C  
ATOM   4776  CD1 PHE B 599     -21.583 -22.199-120.775  1.00 18.33           C  
ATOM   4777  CD2 PHE B 599     -23.126 -20.574-121.608  1.00 18.33           C  
ATOM   4778  CE1 PHE B 599     -22.285 -23.209-121.430  1.00 18.33           C  
ATOM   4779  CE2 PHE B 599     -23.833 -21.577-122.265  1.00 18.33           C  
ATOM   4780  CZ  PHE B 599     -23.411 -22.894-122.175  1.00 18.33           C  
ATOM   4781  N   GLY B 600     -19.442 -18.359-118.080  1.00 21.78           N  
ATOM   4782  CA  GLY B 600     -18.106 -18.750-117.659  1.00 21.78           C  
ATOM   4783  C   GLY B 600     -17.959 -18.843-116.152  1.00 21.78           C  
ATOM   4784  O   GLY B 600     -18.926 -18.638-115.415  1.00 21.78           O  
ATOM   4785  N   THR B 601     -16.440 -18.315-115.826  1.00 22.11           N  
ATOM   4786  CA  THR B 601     -15.254 -18.546-115.008  1.00 22.11           C  
ATOM   4787  C   THR B 601     -15.555 -18.286-113.534  1.00 22.11           C  
ATOM   4788  CB  THR B 601     -14.082 -17.655-115.460  1.00 22.11           C  
ATOM   4789  O   THR B 601     -15.124 -19.046-112.664  1.00 22.11           O  
ATOM   4790  CG2 THR B 601     -13.667 -17.977-116.891  1.00 22.11           C  
ATOM   4791  OG1 THR B 601     -14.479 -16.280-115.387  1.00 22.11           O  
ATOM   4792  N   ASN B 602     -15.596 -16.607-113.231  1.00 23.83           N  
ATOM   4793  CA  ASN B 602     -14.843 -15.383-113.484  1.00 23.83           C  
ATOM   4794  C   ASN B 602     -15.375 -14.216-112.657  1.00 23.83           C  
ATOM   4795  CB  ASN B 602     -14.869 -15.034-114.974  1.00 23.83           C  
ATOM   4796  O   ASN B 602     -16.583 -13.975-112.622  1.00 23.83           O  
ATOM   4797  CG  ASN B 602     -13.616 -15.480-115.700  1.00 23.83           C  
ATOM   4798  ND2 ASN B 602     -13.584 -15.272-117.011  1.00 23.83           N  
ATOM   4799  OD1 ASN B 602     -12.683 -16.008-115.089  1.00 23.83           O  
ATOM   4800  N   GLN B 603     -15.537 -13.571-111.530  1.00 26.84           N  
ATOM   4801  CA  GLN B 603     -14.537 -13.251-110.516  1.00 26.84           C  
ATOM   4802  C   GLN B 603     -14.577 -14.256-109.369  1.00 26.84           C  
ATOM   4803  CB  GLN B 603     -14.749 -11.834-109.981  1.00 26.84           C  
ATOM   4804  O   GLN B 603     -15.577 -14.952-109.180  1.00 26.84           O  
ATOM   4805  CG  GLN B 603     -14.250 -10.742-110.917  1.00 26.84           C  
ATOM   4806  CD  GLN B 603     -13.597  -9.589-110.178  1.00 26.84           C  
ATOM   4807  NE2 GLN B 603     -13.259  -8.532-110.909  1.00 26.84           N  
ATOM   4808  OE1 GLN B 603     -13.398  -9.647-108.961  1.00 26.84           O  
ATOM   4809  N   LEU B 604     -14.064 -14.422-108.515  1.00 24.37           N  
ATOM   4810  CA  LEU B 604     -14.333 -15.029-107.216  1.00 24.37           C  
ATOM   4811  C   LEU B 604     -15.689 -14.584-106.679  1.00 24.37           C  
ATOM   4812  CB  LEU B 604     -13.231 -14.667-106.216  1.00 24.37           C  
ATOM   4813  O   LEU B 604     -16.430 -15.388-106.109  1.00 24.37           O  
ATOM   4814  CG  LEU B 604     -12.047 -15.631-106.135  1.00 24.37           C  
ATOM   4815  CD1 LEU B 604     -10.761 -14.866-105.839  1.00 24.37           C  
ATOM   4816  CD2 LEU B 604     -12.297 -16.698-105.074  1.00 24.37           C  
ATOM   4817  N   VAL B 605     -15.290 -13.067-106.396  1.00 26.15           N  
ATOM   4818  CA  VAL B 605     -14.751 -11.752-106.066  1.00 26.15           C  
ATOM   4819  C   VAL B 605     -15.560 -10.669-106.778  1.00 26.15           C  
ATOM   4820  CB  VAL B 605     -13.258 -11.638-106.447  1.00 26.15           C  
ATOM   4821  O   VAL B 605     -15.266  -9.479-106.646  1.00 26.15           O  
ATOM   4822  CG1 VAL B 605     -12.454 -11.025-105.302  1.00 26.15           C  
ATOM   4823  CG2 VAL B 605     -12.698 -13.009-106.824  1.00 26.15           C  
ATOM   4824  N   GLY B 606     -16.633 -10.724-108.258  1.00 25.16           N  
ATOM   4825  CA  GLY B 606     -17.434 -10.581-109.464  1.00 25.16           C  
ATOM   4826  C   GLY B 606     -18.629  -9.664-109.281  1.00 25.16           C  
ATOM   4827  O   GLY B 606     -19.287  -9.292-110.255  1.00 25.16           O  
ATOM   4828  N   CYS B 607     -20.090  -9.280-107.513  1.00 26.14           N  
ATOM   4829  CA  CYS B 607     -20.995 -10.025-106.646  1.00 26.14           C  
ATOM   4830  C   CYS B 607     -22.329  -9.303-106.499  1.00 26.14           C  
ATOM   4831  CB  CYS B 607     -20.366 -10.238-105.269  1.00 26.14           C  
ATOM   4832  O   CYS B 607     -22.450  -8.134-106.870  1.00 26.14           O  
ATOM   4833  SG  CYS B 607     -19.023 -11.446-105.261  1.00 26.14           S  
ATOM   4834  N   ARG B 608     -23.461  -9.151-106.029  1.00 17.28           N  
ATOM   4835  CA  ARG B 608     -24.641  -8.350-106.336  1.00 17.28           C  
ATOM   4836  C   ARG B 608     -24.336  -6.860-106.226  1.00 17.28           C  
ATOM   4837  CB  ARG B 608     -25.798  -8.717-105.405  1.00 17.28           C  
ATOM   4838  O   ARG B 608     -25.250  -6.033-106.199  1.00 17.28           O  
ATOM   4839  CG  ARG B 608     -27.016  -9.273-106.125  1.00 17.28           C  
ATOM   4840  CD  ARG B 608     -28.085  -9.742-105.147  1.00 17.28           C  
ATOM   4841  NE  ARG B 608     -29.282 -10.210-105.840  1.00 17.28           N  
ATOM   4842  NH1 ARG B 608     -29.748 -11.895-104.331  1.00 17.28           N  
ATOM   4843  NH2 ARG B 608     -31.112 -11.564-106.144  1.00 17.28           N  
ATOM   4844  CZ  ARG B 608     -30.044 -11.222-105.437  1.00 17.28           C  
ATOM   4845  N   LEU B 609     -23.036  -5.852-106.251  1.00 14.94           N  
ATOM   4846  CA  LEU B 609     -22.838  -4.702-105.375  1.00 14.94           C  
ATOM   4847  C   LEU B 609     -23.248  -3.410-106.074  1.00 14.94           C  
ATOM   4848  CB  LEU B 609     -21.376  -4.614-104.929  1.00 14.94           C  
ATOM   4849  O   LEU B 609     -22.901  -2.317-105.620  1.00 14.94           O  
ATOM   4850  CG  LEU B 609     -21.135  -4.450-103.428  1.00 14.94           C  
ATOM   4851  CD1 LEU B 609     -20.961  -5.813-102.767  1.00 14.94           C  
ATOM   4852  CD2 LEU B 609     -19.916  -3.568-103.175  1.00 14.94           C  
ATOM   4853  N   LEU B 610     -24.140  -3.117-107.381  1.00 18.99           N  
ATOM   4854  CA  LEU B 610     -24.114  -2.186-108.504  1.00 18.99           C  
ATOM   4855  C   LEU B 610     -24.952  -0.947-108.202  1.00 18.99           C  
ATOM   4856  CB  LEU B 610     -24.627  -2.866-109.776  1.00 18.99           C  
ATOM   4857  O   LEU B 610     -26.183  -1.008-108.212  1.00 18.99           O  
ATOM   4858  CG  LEU B 610     -23.623  -3.741-110.528  1.00 18.99           C  
ATOM   4859  CD1 LEU B 610     -24.354  -4.720-111.442  1.00 18.99           C  
ATOM   4860  CD2 LEU B 610     -22.654  -2.877-111.328  1.00 18.99           C  
ATOM   4861  N   GLY B 611     -24.873   0.514-108.096  1.00 19.48           N  
ATOM   4862  CA  GLY B 611     -25.086   1.500-107.049  1.00 19.48           C  
ATOM   4863  C   GLY B 611     -26.032   2.613-107.460  1.00 19.48           C  
ATOM   4864  O   GLY B 611     -26.332   2.773-108.645  1.00 19.48           O  
ATOM   4865  N   GLU B 612     -25.915   4.198-106.489  1.00 18.01           N  
ATOM   4866  CA  GLU B 612     -27.060   4.900-105.918  1.00 18.01           C  
ATOM   4867  C   GLU B 612     -27.465   6.091-106.782  1.00 18.01           C  
ATOM   4868  CB  GLU B 612     -26.750   5.365-104.492  1.00 18.01           C  
ATOM   4869  O   GLU B 612     -26.760   6.444-107.730  1.00 18.01           O  
ATOM   4870  CG  GLU B 612     -27.653   4.747-103.434  1.00 18.01           C  
ATOM   4871  CD  GLU B 612     -27.348   5.236-102.027  1.00 18.01           C  
ATOM   4872  OE1 GLU B 612     -28.093   4.879-101.086  1.00 18.01           O  
ATOM   4873  OE2 GLU B 612     -26.358   5.983-101.864  1.00 18.01           O  
ATOM   4874  N   GLY B 613     -27.497   7.553-106.184  1.00 16.24           N  
ATOM   4875  CA  GLY B 613     -28.496   8.502-105.718  1.00 16.24           C  
ATOM   4876  C   GLY B 613     -28.469   9.816-106.474  1.00 16.24           C  
ATOM   4877  O   GLY B 613     -29.454  10.189-107.116  1.00 16.24           O  
ATOM   4878  N   SER B 614     -27.723  10.915-106.044  1.00 16.68           N  
ATOM   4879  CA  SER B 614     -28.350  12.106-105.479  1.00 16.68           C  
ATOM   4880  C   SER B 614     -28.394  13.242-106.496  1.00 16.68           C  
ATOM   4881  CB  SER B 614     -27.602  12.563-104.226  1.00 16.68           C  
ATOM   4882  O   SER B 614     -29.454  13.823-106.739  1.00 16.68           O  
ATOM   4883  OG  SER B 614     -26.215  12.693-104.487  1.00 16.68           O  
ATOM   4884  N   PRO B 615     -27.546  14.296-106.452  1.00 17.25           N  
ATOM   4885  CA  PRO B 615     -27.657  15.652-105.909  1.00 17.25           C  
ATOM   4886  C   PRO B 615     -27.844  16.709-106.996  1.00 17.25           C  
ATOM   4887  CB  PRO B 615     -26.325  15.849-105.180  1.00 17.25           C  
ATOM   4888  O   PRO B 615     -27.641  16.425-108.179  1.00 17.25           O  
ATOM   4889  CG  PRO B 615     -25.406  14.837-105.782  1.00 17.25           C  
ATOM   4890  CD  PRO B 615     -26.199  13.969-106.718  1.00 17.25           C  
ATOM   4891  N   LYS B 616     -26.934  17.854-106.842  1.00 18.33           N  
ATOM   4892  CA  LYS B 616     -27.350  19.219-106.536  1.00 18.33           C  
ATOM   4893  C   LYS B 616     -27.501  20.046-107.810  1.00 18.33           C  
ATOM   4894  CB  LYS B 616     -26.349  19.888-105.593  1.00 18.33           C  
ATOM   4895  O   LYS B 616     -26.905  19.723-108.840  1.00 18.33           O  
ATOM   4896  CG  LYS B 616     -26.820  19.973-104.149  1.00 18.33           C  
ATOM   4897  CD  LYS B 616     -25.797  20.678-103.268  1.00 18.33           C  
ATOM   4898  CE  LYS B 616     -26.270  20.768-101.823  1.00 18.33           C  
ATOM   4899  NZ  LYS B 616     -25.170  21.190-100.905  1.00 18.33           N  
ATOM   4900  N   PRO B 617     -27.551  21.586-107.779  1.00 17.79           N  
ATOM   4901  CA  PRO B 617     -28.343  22.805-107.598  1.00 17.79           C  
ATOM   4902  C   PRO B 617     -27.735  24.015-108.303  1.00 17.79           C  
ATOM   4903  CB  PRO B 617     -28.345  23.001-106.080  1.00 17.79           C  
ATOM   4904  O   PRO B 617     -26.585  23.963-108.745  1.00 17.79           O  
ATOM   4905  CG  PRO B 617     -27.299  22.062-105.572  1.00 17.79           C  
ATOM   4906  CD  PRO B 617     -26.726  21.310-106.739  1.00 17.79           C  
ATOM   4907  N   GLY B 618     -27.612  25.175-107.647  1.00 18.81           N  
ATOM   4908  CA  GLY B 618     -27.981  26.503-108.111  1.00 18.81           C  
ATOM   4909  C   GLY B 618     -26.887  27.180-108.914  1.00 18.81           C  
ATOM   4910  O   GLY B 618     -25.800  26.625-109.083  1.00 18.81           O  
ATOM   4911  N   ILE B 619     -26.360  28.699-108.614  1.00 19.91           N  
ATOM   4912  CA  ILE B 619     -27.180  29.884-108.841  1.00 19.91           C  
ATOM   4913  C   ILE B 619     -26.319  31.004-109.421  1.00 19.91           C  
ATOM   4914  CB  ILE B 619     -27.865  30.354-107.538  1.00 19.91           C  
ATOM   4915  O   ILE B 619     -25.093  30.986-109.288  1.00 19.91           O  
ATOM   4916  CG1 ILE B 619     -28.508  29.166-106.814  1.00 19.91           C  
ATOM   4917  CG2 ILE B 619     -28.902  31.441-107.835  1.00 19.91           C  
ATOM   4918  CD1 ILE B 619     -29.097  29.515-105.454  1.00 19.91           C  
ATOM   4919  N   THR B 620     -26.791  32.238-109.219  1.00 19.24           N  
ATOM   4920  CA  THR B 620     -26.448  33.651-109.338  1.00 19.24           C  
ATOM   4921  C   THR B 620     -25.413  34.047-108.289  1.00 19.24           C  
ATOM   4922  CB  THR B 620     -27.696  34.542-109.195  1.00 19.24           C  
ATOM   4923  O   THR B 620     -25.202  33.323-107.314  1.00 19.24           O  
ATOM   4924  CG2 THR B 620     -28.498  34.578-110.492  1.00 19.24           C  
ATOM   4925  OG1 THR B 620     -28.526  34.027-108.147  1.00 19.24           O  
ATOM   4926  N   ALA B 621     -25.323  35.591-107.930  1.00 20.71           N  
ATOM   4927  CA  ALA B 621     -24.428  36.659-108.369  1.00 20.71           C  
ATOM   4928  C   ALA B 621     -23.733  37.314-107.179  1.00 20.71           C  
ATOM   4929  CB  ALA B 621     -25.200  37.703-109.172  1.00 20.71           C  
ATOM   4930  O   ALA B 621     -22.509  37.465-107.174  1.00 20.71           O  
ATOM   4931  N   SER B 622     -24.796  38.179-106.275  1.00 16.87           N  
ATOM   4932  CA  SER B 622     -25.119  39.415-105.570  1.00 16.87           C  
ATOM   4933  C   SER B 622     -25.203  39.189-104.065  1.00 16.87           C  
ATOM   4934  CB  SER B 622     -26.439  39.995-106.081  1.00 16.87           C  
ATOM   4935  O   SER B 622     -25.669  38.140-103.615  1.00 16.87           O  
ATOM   4936  OG  SER B 622     -27.494  39.064-105.916  1.00 16.87           O  
ATOM   4937  N   SER B 623     -25.065  39.365-103.033  1.00 16.98           N
[truncated: 367,822 more chars]
